# Supplementary material for: Connectomics Analysis Reveals First-, Second-, and Third-Order Thermosensory and Hygrosensory Neurons in the Adult Drosophila Brain
Source: Curr Biol. 2020 Aug 17;30(16):3167–3182.e4. doi: 10.1016/j.cub.2020.06.028 (PMC7443704; doi:10.1016/j.cub.2020.06.028)
Supplement: Table S4. Marin 2020 All Neurons, Related to STAR Methods — Table of all reconstructed skeletons in this study that have been deposited in public repository https://fafb.catmaid.virtualflybrain.org/. SKID: skeleton identifier. NAME: name assigned in this paper. TYPE: broad neuron type. PREV_RELEASED: whether the skeleton, or an earlier version of it, was published in a previous study. PAPER: other paper(s) in which the skeleton has been published, if applicable. BEST_FIB: neuron identifier of the best match for this skid in the hemibrain:v1.1 data set. NAME_FIB: the instance assigned to that neuron in neuPrint, https://neuprint.janelia.org/. [file mmc2.csv]

SKID	NAME	TYPE	PREV_RELEASED	PAPER	BEST_FIB	NAME_FIB
2851031	VP1dRNr#1	AL sensory neuron	FALSE		1888183031	HRN_VP1d_R
2856545	VP1dRNr#2	AL sensory neuron	FALSE		1672293878	LN
5370537	VP1dRNr#3	AL sensory neuron	FALSE		1672293878	LN
5501963	VP1dRNr#4	AL sensory neuron	FALSE		1918889952	HRN_VP1d_R
5714879	VP1dRNr#5	AL sensory neuron	FALSE		1888183031	HRN_VP1d_R
11219809	VP1dRNr#6	AL sensory neuron	FALSE		1918889952	HRN_VP1d_R
11220858	VP1dRNr#7	AL sensory neuron	FALSE		1672293878	LN
12234527	VP1dRNr#8	AL sensory neuron	FALSE		1918889952	HRN_VP1d_R
12242212	VP1dRNr#9	AL sensory neuron	FALSE		1888183031	HRN_VP1d_R
9610210	VP1dRNl#1	AL sensory neuron	FALSE		NA	NA
12702477	VP1dRNl#2	AL sensory neuron	FALSE		NA	NA
13599982	VP1dRNl#3	AL sensory neuron	FALSE		NA	NA
9586382	VP1dRNl#4	AL sensory neuron	FALSE		NA	NA
12780133	VP1dRNl#5	AL sensory neuron	FALSE		NA	NA
12782012	VP1dRNl#6	AL sensory neuron	FALSE		NA	NA
12702677	VP1dRNl#7	AL sensory neuron	FALSE		NA	NA
4404808	VP1lRNr#1	AL sensory neuron	FALSE		5813000247	HRN_VP1l_R
5140342	VP1lRNr#2	AL sensory neuron	FALSE		1977898894	HRN_VP1l_R
5172413	VP1lRNr#3	AL sensory neuron	FALSE		5813000247	HRN_VP1l_R
8665620	VP1lRNr#4	AL sensory neuron	FALSE		2133060479	HRN_VP1l_R
11648695	VP1lRNr#5	AL sensory neuron	FALSE		2039623367	HRN_VP1l_R
12232904	VP1lRNr#6	AL sensory neuron	FALSE		5813000247	HRN_VP1l_R
7837487	VP1lRNl#1	AL sensory neuron	FALSE		NA	NA
9027601	VP1lRNl#2	AL sensory neuron	FALSE		NA	NA
13599618	VP1lRNl#3	AL sensory neuron	FALSE		NA	NA
13599868	VP1lRNl#4	AL sensory neuron	FALSE		NA	NA
13599881	VP1lRNl#5	AL sensory neuron	FALSE		NA	NA
7910699	VP1lRNl#6	AL sensory neuron	FALSE		NA	NA
7910760	VP1lRNl#7	AL sensory neuron	FALSE		NA	NA
4564481	VP1mRNr#1	AL sensory neuron	FALSE		2009611617	TRN_VP1m_R
4712132	VP1mRNr#2	AL sensory neuron	FALSE		1979263232	TRN_VP1m_R
4889524	VP1mRNr#3	AL sensory neuron	FALSE		2009274786	TRN_VP1m_R
5434675	VP1mRNr#4	AL sensory neuron	FALSE		1979263232	TRN_VP1m_R
5700449	VP1mRNr#5	AL sensory neuron	FALSE		2009611617	TRN_VP1m_R
12229707	VP1mRNr#6	AL sensory neuron	FALSE		2009611976	TRN_VP1m_R
12776427	VP1mRNl#1	AL sensory neuron	FALSE		NA	NA
12734515	VP1mRNl#2	AL sensory neuron	FALSE		NA	NA
13604008	VP1mRNl#3	AL sensory neuron	FALSE		NA	NA
12766362	VP1mRNl#4	AL sensory neuron	FALSE		NA	NA
13635531	VP1mRNl#5	AL sensory neuron	FALSE		NA	NA
12766859	VP1mRNl#6	AL sensory neuron	FALSE		NA	NA
13613023	VP1mRNl#7	AL sensory neuron	FALSE		NA	NA
4670373	VP2RNr#1	AL sensory neuron	FALSE		2163102697	TRN_VP2_R
5038422	VP2RNr#2	AL sensory neuron	FALSE		2163102697	TRN_VP2_R
5675473	VP2RNr#3	AL sensory neuron	FALSE		2163102697	TRN_VP2_R
9614216	VP2RNl#1	AL sensory neuron	FALSE		NA	NA
9584821	VP2RNl#2	AL sensory neuron	FALSE		NA	NA
9585262	VP2RNl#3	AL sensory neuron	FALSE		NA	NA
13054040	VP2RNl#4	AL sensory neuron	FALSE		NA	NA
989621	VP3RNbr#1	AL sensory neuron	FALSE		2256509698	TRN_VP3_R
4865044	VP3RNar#1	AL sensory neuron	FALSE		2132037566	TRN_VP3_R
7385775	VP3RNar#2	AL sensory neuron	FALSE		2100670439	TRN_VP3_R
7427360	VP3RNar#3	AL sensory neuron	FALSE		2131696932	TRN_VP3_R
9573191	VP3RNal#1	AL sensory neuron	FALSE		NA	NA
9588361	VP3RNal#2	AL sensory neuron	FALSE		NA	NA
9573225	VP3RNal#3	AL sensory neuron	FALSE		NA	NA
9573214	VP3RNal#4	AL sensory neuron	FALSE		NA	NA
561909	VP3RNbl#1	AL sensory neuron	FALSE		NA	NA
3444556	VP4RNr#1	AL sensory neuron	FALSE		1883783906	HRN_VP4_R
4262079	VP4RNr#2	AL sensory neuron	FALSE		1977545462	HRN_VP4_R
4330202	VP4RNr#3	AL sensory neuron	FALSE		1977890767	HRN_VP4_R
4353150	VP4RNr#4	AL sensory neuron	FALSE		1977890767	HRN_VP4_R
5299610	VP4RNr#5	AL sensory neuron	FALSE		1977545462	HRN_VP4_R
12514898	VP4RNr#6	AL sensory neuron	FALSE		1977890767	HRN_VP4_R
12640883	VP4RNr#7	AL sensory neuron	FALSE		1977890767	HRN_VP4_R
12643158	VP4RNr#8	AL sensory neuron	FALSE		1883783906	HRN_VP4_R
12713426	VP4RNr#9	AL sensory neuron	FALSE		1883783906	HRN_VP4_R
12717819	VP4RNr#10	AL sensory neuron	FALSE		1977890767	HRN_VP4_R
12819065	VP4RNr#11	AL sensory neuron	FALSE		2008239574	HRN_VP4_R
12819412	VP4RNr#12	AL sensory neuron	FALSE
12819448	VP4RNr#13	AL sensory neuron	FALSE		1977545462	HRN_VP4_R
12819487	VP4RNr#14	AL sensory neuron	FALSE		1977545462	HRN_VP4_R
3444435	VP4RNl#1	AL sensory neuron	FALSE		1883783683	HRN_VP4_L
4393480	VP4RNl#2	AL sensory neuron	FALSE		1821395094	HRN_VP4_L
4978157	VP4RNl#3	AL sensory neuron	FALSE		1883783683	HRN_VP4_L
12638434	VP4RNl#4	AL sensory neuron	FALSE		1790027663	HRN_VP4_L
12647035	VP4RNl#5	AL sensory neuron	FALSE		1821054097	HRN_VP4_L
12709197	VP4RNl#6	AL sensory neuron	FALSE		5901202939	HRN_VP4_L
12819089	VP4RNl#7	AL sensory neuron	FALSE		1790027663	HRN_VP4_L
12819231	VP4RNl#8	AL sensory neuron	FALSE		1790027663	HRN_VP4_L
12819297	VP4RNl#9	AL sensory neuron	FALSE		1883783723	HRN_VP4_L
12819339	VP4RNl#10	AL sensory neuron	FALSE		1883783683	HRN_VP4_L
12819401	VP4RNl#11	AL sensory neuron	FALSE		1883783683	HRN_VP4_L
12819438	VP4RNl#12	AL sensory neuron	FALSE		1883783683	HRN_VP4_L
12819460	VP4RNl#13	AL sensory neuron	FALSE		1883783683	HRN_VP4_L
12819469	VP4RNl#14	AL sensory neuron	FALSE		1852084817	HRN_VP4_L
4565316	VP5RNr#1	AL sensory neuron	FALSE		2131705304	HRN_VP5_R
5241419	VP5RNr#2	AL sensory neuron	FALSE		2131705304	HRN_VP5_R
5331881	VP5RNr#3	AL sensory neuron	FALSE		2162739943	HRN_VP5_R
5400401	VP5RNr#4	AL sensory neuron	FALSE		2162739943	HRN_VP5_R
5678610	VP5RNr#5	AL sensory neuron	FALSE		2162739943	HRN_VP5_R
5709099	VP5RNr#6	AL sensory neuron	FALSE		2131705304	HRN_VP5_R
5747727	VP5RNr#7	AL sensory neuron	FALSE		2162739943	HRN_VP5_R
5937458	VP5RNr#8	AL sensory neuron	FALSE		2162739943	HRN_VP5_R
6547334	VP5RNr#9	AL sensory neuron	FALSE		2131705304	HRN_VP5_R
9610756	VP5RNl#1	AL sensory neuron	FALSE		NA	NA
9611706	VP5RNl#2	AL sensory neuron	FALSE		NA	NA
9611893	VP5RNl#3	AL sensory neuron	FALSE		NA	NA
9612139	VP5RNl#4	AL sensory neuron	FALSE		NA	NA
9612147	VP5RNl#5	AL sensory neuron	FALSE		NA	NA
12765352	VP5RNl#6	AL sensory neuron	FALSE		NA	NA
12770538	VP5RNl#7	AL sensory neuron	FALSE		NA	NA
3420237	VC5+ adPN*	AL projection neuron	FALSE	[7]	NA	NA
39254	VC5+ adPN*	AL projection neuron	TRUE	[7, 8]	636789080	VC5_adPN_R
4724830	VC5+ lvPN1#1*	AL projection neuron	FALSE		NA	NA
57130	VC5+ lvPN1#1*	AL projection neuron	FALSE	[7]	5812995098	VC5_lvPN_R
57236	VC5+ lvPN1#2*	AL projection neuron	FALSE	[7]	1849684319	VC5_lvPN_R
57015	VC5+ lvPN2#1*	AL projection neuron	FALSE	[7]	1504889437	M_lvPNm38_R
57175	VC5+ lvPN2#2*	AL projection neuron	FALSE	[7]	1504889437	M_lvPNm38_R
5122761	VC5++ l2PN1#1*	AL projection neuron	FALSE		NA	NA
13950267	VC5++ l2PN1#2*	AL projection neuron	FALSE		NA	NA
1363077	VC5++ l2PN1#1*	AL projection neuron	FALSE	[7]	1755556277	M_l2PN3t18_R
8825246	VC5++ l2PN1#2*	AL projection neuron	FALSE	[7]	1755556277	M_l2PN3t18_R
5582907	VC5++ l2PN2	AL projection neuron	FALSE		NA	NA
8406430	VC5++ l2PN2	AL projection neuron	FALSE	[7]	1788685103	M_l2PN10t19_R
203504	VP1d il2PN	AL projection neuron	TRUE	[7, 8]	1639234609	VP1d_il2PN(dALT)
192423	VP1d il2PN	AL projection neuron	TRUE	[7, 8]	1639234609	VP1d_il2PN(dALT)
37235	VP1d++ lPN1*#1*	AL projection neuron	TRUE	[7, 8]	1917188956	M_lPNm11D_R
37212	VP1d++ lPN1*#2*	AL projection neuron	TRUE	[7, 8]	1917188956	M_lPNm11D_R
182684	VP1d++ lPN1*#3*	AL projection neuron	FALSE	[7]	1827861966	M_lPNm11D_R
57426	VP1d++ lPN1*#4*	AL projection neuron	TRUE	[7, 8]	1825085656	M_lPNm11D_R
57446	VP1d++ lPN1*#5*	AL projection neuron	FALSE	[7]	1825085656	M_lPNm11D_R
3813447	VP1d++ vPN#1	AL projection neuron	FALSE	[7]	976830572	M_vPNml60_R
3813442	VP1d++ vPN#2	AL projection neuron	FALSE	[7]	976830572	M_vPNml60_R
4632023	VP1d++ vPN#3	AL projection neuron	FALSE	[7]	976830572	M_vPNml60_R
5643689	VP1d+VP1l vPN	AL projection neuron	FALSE		NA	NA
3813438	VP1d+VP1l vPN	AL projection neuron	FALSE	[7]	1039237469	M_vPNml61_R
9716626	VP1d+VP4 l2PN1	AL projection neuron	FALSE		NA	NA
23005	VP1d+VP4 l2PN1	AL projection neuron	TRUE	[7, 8]	1727979406	VP1d+VP4_l2PN1_R
9740174	VP1d+VP4 l2PN2	AL projection neuron	FALSE		NA	NA
3908507	VP1d+VP4 l2PN2	AL projection neuron	FALSE	[7]	5901222731	VP1d+VP4_l2PN2(lALT)_R
4177248	VP1l+ lvPN1#1	AL projection neuron	FALSE		NA	NA
7463926	VP1l+ lvPN1#2	AL projection neuron	FALSE		NA	NA
13492671	VP1l+ lvPN1#3	AL projection neuron	FALSE		NA	NA
57224	VP1l+ lvPN1#1	AL projection neuron	FALSE	[7]	509626405	VP1l+_lvPN_R
56999	VP1l+ lvPN1#2	AL projection neuron	FALSE	[7]	5812996748	VP1l+_lvPN_R
57200	VP1l+ lvPN1#3	AL projection neuron	FALSE	[7]	5812996748	VP1l+_lvPN_R
3742499	VP1l+ lvPN2	AL projection neuron	FALSE	[7]	417199910	M_lvPNm36_R
57442	VP1l++ lPN*	AL projection neuron	FALSE	[7]	850703925	M_lPNm11B_R
57487	VP1l+VP3 ilPN	AL projection neuron	FALSE	[7]	603785283	VP1l+VP3_ilPN
57495	VP1l+VP3 ilPN	AL projection neuron	FALSE	[7]	850717220	VP1l+VP3_ilPN
3078	VP1m l2PN	AL projection neuron	FALSE		NA	NA
11524119	VP1m l2PN	AL projection neuron	FALSE	[7]	5813056072	VP1m_l2PN(lALT)_R
9588978	VP1m+ lvPN	AL projection neuron	FALSE		NA	NA
192430	VP1m+ lvPN	AL projection neuron	FALSE	[7]	663787020	VP1m+_lvPN(t2ALT)_R
14005954	VP1m++ l2PN*	AL projection neuron	FALSE		NA	NA
4195469	VP1m++ l2PN*	AL projection neuron	FALSE	[7]	1917866877	M_l2PNl23_R
57142	VP1m++ lvPN	AL projection neuron	FALSE	[7]	1943811736	VP1m+VP2_lvPN2_R
9717951	VP1m++ smPN*	AL projection neuron	FALSE		NA	NA
11546775	VP1m++ smPN*	AL projection neuron	FALSE	[7]	5812982656	M_smPN6t2_L
4954519	VP1m++ vPN*	AL projection neuron	FALSE	[7]	1322353714	M_vPNml66_R
13272972	VP1m+VP1d vPN	AL projection neuron	FALSE		NA	NA
3813424	VP1m+VP1d vPN	AL projection neuron	FALSE	[7]	947513805	M_vPNml62_R
9101937	VP1m+VP2 lvPN1#1	AL projection neuron	FALSE		NA	NA
12681995	VP1m+VP2 lvPN1#2	AL projection neuron	FALSE		NA	NA
13931917	VP1m+VP2 lvPN1#3	AL projection neuron	FALSE		NA	NA
57122	VP1m+VP2 lvPN1#1	AL projection neuron	FALSE	[7]	1975187675	VP1m+VP2_lvPN2_R
57059	VP1m+VP2 lvPN1#2	AL projection neuron	FALSE	[7]	1943811736	VP1m+VP2_lvPN2_R
57114	VP1m+VP2 lvPN1#3	AL projection neuron	FALSE	[7]	1881059780	VP1m+VP2_lvPN2_R
9590169	VP1m+VP2 lvPN2	AL projection neuron	FALSE		NA	NA
4058666	VP1m+VP2 lvPN2	AL projection neuron	FALSE	[7]	664814903	VP1m+_lvPN(t2ALT)_R
46105	VP1m+VP5 ilPN	AL projection neuron	TRUE	[7, 8]	1944502935	VP1m+VP5_ilPN
57503	VP1m+VP5 ilPN	AL projection neuron	TRUE	[7, 8]	1944502935	VP1m+VP5_ilPN
9159128	VP2 adPN	AL projection neuron	FALSE		NA	NA
57516	VP2 adPN	AL projection neuron	TRUE	[7, 8]	1975878958	VP2_adPN_R
13154015	VP2 l2PN	AL projection neuron	FALSE		NA	NA
5672990	VP2 l2PN	AL projection neuron	FALSE	[7]	5813069447	VP2_l2PN(lALT)_R
8864990	VP2+ adPN	AL projection neuron	FALSE		NA	NA
1712057	VP2+ adPN	AL projection neuron	FALSE	[7]	1858901026	VP2+_adPN_R
57126	VP2++ lvPN*	AL projection neuron	FALSE	[7]	1912435859	M_lvPNm47_R
4002166	VP2++ lv2PN	AL projection neuron	FALSE	[7]	1102334088	M_lv2PN9t49_R
7423431	VP2+SEZ lvPN1#1	AL projection neuron	FALSE		NA	NA
57166	VP2+SEZ lvPN1#1	AL projection neuron	FALSE	[7]	5813077788	VP2+Z_lvPN(uniAL+SEZ)_R
57146	VP2+SEZ lvPN1#2	AL projection neuron	FALSE	[7]	5813077788	VP2+Z_lvPN(uniAL+SEZ)_R
4495405	VP2+SEZ lvPN2	AL projection neuron	FALSE		NA	NA
57063	VP2+SEZ lvPN2	AL projection neuron	FALSE	[7]	1974846717	MZ_lvPN_R
10515783	VP2+VC5 l2PN	AL projection neuron	FALSE		NA	NA
2600341	VP2+VC5 l2PN	AL projection neuron	FALSE	[7]	1225100939	VP2+VC5_l2PN(lALT)_R
11052217	VP2+VP5 lvPN#1	AL projection neuron	FALSE		NA	NA
57134	VP2+VP5 lvPN#2	AL projection neuron	FALSE	[7]	1912777226	M_lvPNm48_R
57138	VP2+VP5 lvPN#1	AL projection neuron	FALSE	[7]	850708783	M_lvPNm48_R
57051	VP2+VP5 lvPN#3	AL projection neuron	FALSE	[7]	850708783	M_lvPNm48_R
1372988	VP2+VP5 lvPN#4	AL projection neuron	FALSE	[7]	850708783	M_lvPNm48_R
561100	VP3 vPN	AL projection neuron	FALSE		NA	NA
5471515	VP3 vPN	AL projection neuron	FALSE	[7]	663432544	VP3+_vPN(t10ALT)_R
13159728	VP3+ l2PN1#1	AL projection neuron	FALSE		NA	NA
13159715	VP3+ l2PN1#2	AL projection neuron	FALSE		NA	NA
11234968	VP3+ l2PN1#1	AL projection neuron	FALSE	[7]	1883443112	VP3+_l2PN(t10ALT)_R
13159741	VP3+ l2PN2#1	AL projection neuron	FALSE		NA	NA
4869882	VP3+ l2PN2#1	AL projection neuron	FALSE	[7]	1883443112	VP3+_l2PN(t10ALT)_R
1356477	VP3+ l2PN2#2	AL projection neuron	FALSE	[7]	1788676257	VP3+_l2PN(t10ALT)_R
57475	VP3+ smPN	AL projection neuron	FALSE	[7]	763730414	M_smPNm1_L
5946637	VP3++ l2PN	AL projection neuron	FALSE		NA	NA
7017522	VP3++ l2PN	AL projection neuron	FALSE	[7]	1788680591	M_l2PN10t19_R
37513	VP3+VP1l ivPN	AL projection neuron	TRUE	[7, 8]	5813040515	VP3+VP1l_ivPN
45882	VP3+VP1l ivPN	AL projection neuron	TRUE	[7, 8]	5813040515	VP3+VP1l_ivPN
9039579	VP4 vPN	AL projection neuron	FALSE		NA	NA
1149173	VP4 vPN	AL projection neuron	TRUE	[7, 8]	634759240	VP4_vPN(mlALT)_R
12805737	VP4+ vPN	AL projection neuron	FALSE		NA	NA
2484510	VP4+ vPN	AL projection neuron	FALSE	[7]	543010474	VP4+_vPN(mlALT)_R
3648956	VP4++ lPN#1	AL projection neuron	FALSE	[7]	819993149	M_lPNm11A_R
57430	VP4++ lPN#2	AL projection neuron	FALSE	[7]	819993149	M_lPNm11A_R
57434	VP4++ lPN#3	AL projection neuron	FALSE	[7]	819993149	M_lPNm11A_R
4631122	VP4+VP2+VL1 l2PN	AL projection neuron	FALSE		NA	NA
1664544	VP4+VP2+VL1 l2PN	AL projection neuron	FALSE	[7]	1789013008	VP4+VL1_l2PN(t3ALT)_R
13053419	VP5 l2PN	AL projection neuron	FALSE		NA	NA
4672650	VP5 l2PN	AL projection neuron	FALSE	[7]	2069644133	VP5+_l2PN(t10ALT)_R
10078400	VP5+ l2PN	AL projection neuron	FALSE	[7]	5813083723	M_l2PNm17_R
9511430	VP5+SEZ adPN	AL projection neuron	FALSE		NA	NA
14003783	VP5+SEZ adPN	AL projection neuron	TRUE	[7, 8]	5813063239	VP5+Z_adPN(uniAL+SEZ)_R
13159719	VP5+VP2 l2PN#1	AL projection neuron	FALSE		NA	NA
5946848	VP5+VP2 l2PN#1	AL projection neuron	FALSE	[7]	2100010400	VP5+VP2_l2PN(t10ALT)_R
4876532	VP5+VP2 l2PN#2	AL projection neuron	FALSE	[7]	2100010400	VP5+VP2_l2PN(t10ALT)_R
9704839	VP5+VP3 l2PN	AL projection neuron	FALSE		NA	NA
4671556	VP5+VP3 l2PN	AL projection neuron	FALSE	[7]	2065197353	VP5+VP3_l2PN(t10ALT)_R
192547	V ilPN*	AL projection neuron	TRUE	[7, 8]	2064165421	V_ilPN
400943	VC3m lvPN*	AL projection neuron	TRUE	[7, 8]	662776660	VC3m_lvPN_R
8715672	DA2++ ilPN*	AL projection neuron	FALSE	[7]	1702306047	M_ilPN8t91
5816884	KCg-s2R	Kenyon cell	FALSE		5813032771	KCg-s2(super)_R
4181431	tKCa'B'R#1	Kenyon cell	TRUE	[8]	1170667130	KCa'b'-ap1_R
5824701	tKCa'B'R#2	Kenyon cell	FALSE		5813021808	KCa'b'-ap1_R
6279367	tKCa'B'R#3	Kenyon cell	FALSE		1170667130	KCa'b'-ap1_R
8799774	KCa'B'R#1	Kenyon cell	TRUE	[8]	5812981858	KCa'b'-ap1_R
4182914	KCa'B'R#2	Kenyon cell	FALSE		5812981858	KCa'b'-ap1_R
8139894	KCa'B'R#3	Kenyon cell	TRUE	[8]	5813021808	KCa'b'-ap1_R
5824641	KCa'B'R#4	Kenyon cell	TRUE	[8]	1170667130	KCa'b'-ap1_R
5832021	KCa'B'R#5	Kenyon cell	FALSE		5812981858	KCa'b'-ap1_R
8821288	KCa'B'R#6	Kenyon cell	FALSE		1170667130	KCa'b'-ap1_R
5813673	KCa'B'R#7	Kenyon cell	FALSE		487834111	KCa'b'-ap1_R
4180842	KCa'B'R#8	Kenyon cell	FALSE		1170667130	KCa'b'-ap1_R
478805	KCa'B'R#9	Kenyon cell	FALSE		1170667130	KCa'b'-ap1_R
16274	KCa'B'R#10	Kenyon cell	TRUE	[8]	1170326295	KCa'b'-ap1_R
175027	KCa'B'R#11	Kenyon cell	FALSE		1170667130	KCa'b'-ap1_R
8808581	KCa'B'R#12	Kenyon cell	FALSE		508918609	KCa'b'-m_R
9117955	KCa'B'R#13	Kenyon cell	FALSE		1170667130	KCa'b'-ap1_R
9210	KCgR#1	Kenyon cell	TRUE	[8]	569999973	KCg-m_R
5459431	KCgR#2	Kenyon cell	FALSE		661399477	KCg-m_R
8808541	KCgR#3	Kenyon cell	FALSE		661399477	KCg-m_R
8808887	KCgR#4	Kenyon cell	TRUE	[8]	385158577	KCg-m_R
8822544	KCgR#5	Kenyon cell	FALSE		415511327	KCg-m_R
8142	KCgR#6	Kenyon cell	TRUE	[8]	5813021363	KCg-m_R
10228816	KCgR#7	Kenyon cell	TRUE	[8]	354779890	KCg-m_R
10586365	KCgR#8	Kenyon cell	TRUE	[8]	570643193	KCg-m_R
8361575	KCgR#9	Kenyon cell	TRUE	[8]	5812982825	KCg-m_R
36909	KCgR#10	Kenyon cell	TRUE	[8]	5812981951	KCg-m_R
10527316	KCgR#11	Kenyon cell	FALSE		477900959	KCg-m_R
8798	KCg-s1R	Kenyon cell	FALSE		1172713521	KCg-s1(super)_R
8853436	KCg-s2L	Kenyon cell	FALSE		NA	NA
8867359	tKCa'B'L#1	Kenyon cell	FALSE		NA	NA
8854339	tKCa'B'L#2	Kenyon cell	FALSE		NA	NA
8885938	tKCa'B'L#3	Kenyon cell	FALSE		NA	NA
8880337	KCa'B'L#1	Kenyon cell	FALSE		NA	NA
8851349	KCa'B'L#2	Kenyon cell	FALSE		NA	NA
8866744	KCa'B'L#3	Kenyon cell	FALSE		NA	NA
8869397	KCa'B'L#4	Kenyon cell	FALSE		NA	NA
8884784	KCa'B'L#5	Kenyon cell	FALSE		NA	NA
8848927	KCa'B'L#6	Kenyon cell	FALSE		NA	NA
8877321	KCa'B'L#7	Kenyon cell	FALSE		NA	NA
8847299	KCa'B'L#8	Kenyon cell	FALSE		NA	NA
8870427	KCa'B'L#9	Kenyon cell	FALSE		NA	NA
8864744	KCa'B'L#10	Kenyon cell	FALSE		NA	NA
8869803	KCa'B'L#11	Kenyon cell	FALSE		NA	NA
8865424	KCa'B'L#12	Kenyon cell	FALSE		NA	NA
9942769	KCgL#1	Kenyon cell	FALSE		NA	NA
8865505	KCgL#2	Kenyon cell	FALSE		NA	NA
8865603	KCgL#3	Kenyon cell	FALSE		NA	NA
9942200	KCgL#4	Kenyon cell	FALSE		NA	NA
2315173	LHAV3q1#1	lACA target neuron	FALSE		633097828	LHAV3q1_R
6852116	AV3r1#1	lACA target neuron	FALSE		478928628	SLP184_R
4129363	DN1a#1	lACA target neuron	FALSE		5813022274	DN1a_R
5982276	LHPD5a1#1	lACA target neuron	FALSE		514068564	LHPD5a1_R
11545803	LHAV3f1#1	lACA target neuron	TRUE	[5, 7]	574377845	LHAV3f1_R
11210831	PD5g1#1	lACA target neuron	TRUE	[10]	417558532	SMP421_R
3973434	DN1a#2	lACA target neuron	FALSE		264083994	DN1a_R
11524452	DN1-l	lACA target neuron	FALSE		5813021615	aMe23
11543519	LHAV2d1#1	lACA target neuron	TRUE	[5]	574377562	LHAV2d1_R
6292583	LHPV4c1#1	lACA target neuron	FALSE		694813676	LHPV4c1_b_R
3968249	LHPV4c1#2	lACA target neuron	TRUE	[5]	540998783	LHPV4c1_a_R
4214681	PV6r1#1	lACA target neuron	FALSE		694472667	SLP325_R
30571	PPL202#1	lACA target neuron	FALSE		5813071348	PPL202_R
1309241	AV3r1#2	lACA target neuron	FALSE		294445804	SLP210_R
1120955	LHPV4c1#3	lACA target neuron	FALSE		694813676	LHPV4c1_b_R
4182361	PV6r1#2	lACA target neuron	FALSE		694472667	SLP325_R
5605174	LHPV4c3#1	lACA target neuron	FALSE		356153135	LHPV4c3_R
1091854	LHPV4c4#1	lACA target neuron	FALSE		417890128	LHPV4c4_b_R
3439570	LHAV4i1#1	lACA target neuron	FALSE		698180393	LHAV4i1_R
4294123	PD5g1#2	lACA target neuron	FALSE		480331310	SMP345_R
4182148	PV6r1#3	lACA target neuron	FALSE		756874510	SLP325_R
5824712	LHPV6f1#3	lACA target neuron	FALSE		695167675	LHPV6f1_R
5062598	LHPV6k2#1	lACA target neuron	FALSE		604070461	LHPV6k2_R
8808525	LHPV6f1#2	lACA target neuron	FALSE		694471913	LHPV6f1_R
9951834	PD5g1#3	lACA target neuron	FALSE		449244969	SLP412_R
6292328	SLP364#1	lACA target neuron	FALSE		325122109	SLP364_R
79579	LHPV2a1#1	lACA target neuron	FALSE		853717974	LHPV2a1_e_R
11128057	PV6r1#4	lACA target neuron	FALSE		694472667	SLP325_R
8820702	PD5g1#4	lACA target neuron	FALSE		480331310	SMP345_R
369583	LHPV10c1#1	lACA target neuron	FALSE		544361987	LHPV10c1_R
57110	LHAV8a1#1	lACA target neuron	FALSE		636789034	LHAV8a1_R
9069835	LHPV6h1#1	lACA target neuron	FALSE		418224293	LHPV6h1_a_R
6292134	SLP364#2	lACA target neuron	FALSE		325122109	SLP364_R
4044728	LHPV4h1#1	lACA target neuron	FALSE		5813012970	LHPV4h1_b_R
8873592	LHAV3q1#1	lACA target neuron	FALSE		NA	NA
9018826	AV3r1#1	lACA target neuron	FALSE		NA	NA
8867611	DN1a	lACA target neuron	FALSE		NA	NA
8883836	PD5g1	lACA target neuron	FALSE		NA	NA
8876600	DN1-l	lACA target neuron	FALSE		NA	NA
15423548	LHPD5a1#1	lACA target neuron	FALSE		NA	NA
8853753	LHPV4c	lACA target neuron	FALSE		NA	NA
9362353	DN1a	lACA target neuron	FALSE		NA	NA
8883804	LHPV4c	lACA target neuron	FALSE		NA	NA
8854268	LHPV4c	lACA target neuron	FALSE		NA	NA
2466931	LHPV6c1#1	lACA target neuron	FALSE		NA	NA
8867765	PV6r1	lACA target neuron	FALSE		759149133	PDL14_L
8870514	PV6r1	lACA target neuron	FALSE		759149133	PDL14_L
8872558	LHPV4c	lACA target neuron	FALSE		NA	NA
8875932	PD5g1	lACA target neuron	FALSE		NA	NA
2610603	AV2d1#1	lACA target neuron	FALSE	[7]	NA	NA
9711486	LHAV3f1#1	lACA target neuron	FALSE		NA	NA
8880798	LHPV4c	lACA target neuron	FALSE		NA	NA
9159383	AV3r1#2	lACA target neuron	FALSE		NA	NA
8896969	PV6r1	lACA target neuron	FALSE		728118509	PDL14_L
8877293	PV6r1	lACA target neuron	FALSE		728118509	PDL14_L
8846924	LHPV4c	lACA target neuron	FALSE		NA	NA
8878043	LHPV4c	lACA target neuron	FALSE		NA	NA
8880131	PD5g1	lACA target neuron	FALSE		NA	NA
8880705	PV7c1#1	lACA target neuron	FALSE		NA	NA
3094186	DNp44	Descending neuron	FALSE		542751938	DNp44_R
1868440	LHPV6g1#1	VP PN target neuron	TRUE	[5]	5813049920	LHPV6g1_R
32793	VM1++ l2PN	AL projection neuron	FALSE	[7]	1037293275	M_l2PNm16_R
