# Supplementary material for: Connectomics Analysis Reveals First-, Second-, and Third-Order Thermosensory and Hygrosensory Neurons in the Adult Drosophila Brain
Source: Curr Biol. 2020 Aug 17;30(16):3167–3182.e4. doi: 10.1016/j.cub.2020.06.028 (PMC7443704; doi:10.1016/j.cub.2020.06.028)
Supplement: Table S5. lACA Presynapses, Related to Figure 4 — Table generated by the CATMAID connectivity widget showing all presynapses within the lACA volume, with all PNs identified and total and percentage of inputs contributed by each PN. Skeleton ID: reconstruction in CATMAID. Name: name assigned in this paper. Connector ID: connector ID in CATMAID. Relation: presynapse. Percentage: percentage of PN presynapses in lACA contributed by PN. Total: total presynapses in lACA contributed by PN. [file mmc3.csv]

Skeleton ID	Name	Connector ID	Relation	Percentage	Total
23005	VP1d+VP4 l2PN1	31296920	presynaptic_to
23005	VP1d+VP4 l2PN1	32280908	presynaptic_to
23005	VP1d+VP4 l2PN1	33952801	presynaptic_to	0.005235602	3
30571	PV1b2#1	21421411	presynaptic_to
30571	PV1b2#1	25292165	presynaptic_to
30571	PV1b2#1	27684641	presynaptic_to
30571	PV1b2#1	34080329	presynaptic_to
30571	PV1b2#1	34080360	presynaptic_to
39254	VC5+ adPN	1982294	presynaptic_to
39254	VC5+ adPN	2220791	presynaptic_to
39254	VC5+ adPN	3918802	presynaptic_to
39254	VC5+ adPN	7848389	presynaptic_to
39254	VC5+ adPN	7848619	presynaptic_to
39254	VC5+ adPN	7848659	presynaptic_to
39254	VC5+ adPN	21096594	presynaptic_to
39254	VC5+ adPN	22975476	presynaptic_to
39254	VC5+ adPN	35301247	presynaptic_to	0.015706806	9
46105	VP1m+VP5 ilPN	21094934	presynaptic_to
46105	VP1m+VP5 ilPN	21094946	presynaptic_to
46105	VP1m+VP5 ilPN	21096097	presynaptic_to
46105	VP1m+VP5 ilPN	21096132	presynaptic_to
46105	VP1m+VP5 ilPN	21096444	presynaptic_to
46105	VP1m+VP5 ilPN	21096504	presynaptic_to
46105	VP1m+VP5 ilPN	23199323	presynaptic_to
46105	VP1m+VP5 ilPN	23199345	presynaptic_to
46105	VP1m+VP5 ilPN	23199350	presynaptic_to
46105	VP1m+VP5 ilPN	23199371	presynaptic_to
46105	VP1m+VP5 ilPN	23199379	presynaptic_to	0.019197208	11
57059	VP1m+VP2 lvPN1#2	19608270	presynaptic_to
57059	VP1m+VP2 lvPN1#2	24988673	presynaptic_to
57059	VP1m+VP2 lvPN1#2	25091401	presynaptic_to
57059	VP1m+VP2 lvPN1#2	41561561	presynaptic_to	0.006980803	4
57122	VP1m+VP2 lvPN1#1	14065133	presynaptic_to
57122	VP1m+VP2 lvPN1#1	19608264	presynaptic_to
57122	VP1m+VP2 lvPN1#1	20506579	presynaptic_to
57122	VP1m+VP2 lvPN1#1	20506733	presynaptic_to
57122	VP1m+VP2 lvPN1#1	20506764	presynaptic_to
57122	VP1m+VP2 lvPN1#1	20506768	presynaptic_to
57122	VP1m+VP2 lvPN1#1	26448686	presynaptic_to	0.012216405	7
57516	VP2 adPN	1982277	presynaptic_to
57516	VP2 adPN	1982289	presynaptic_to
57516	VP2 adPN	2219591	presynaptic_to
57516	VP2 adPN	2219604	presynaptic_to
57516	VP2 adPN	7327284	presynaptic_to
57516	VP2 adPN	7879049	presynaptic_to
57516	VP2 adPN	14708909	presynaptic_to
57516	VP2 adPN	14709016	presynaptic_to
57516	VP2 adPN	14709029	presynaptic_to
57516	VP2 adPN	14709059	presynaptic_to
57516	VP2 adPN	14709127	presynaptic_to
57516	VP2 adPN	14709241	presynaptic_to
57516	VP2 adPN	14709285	presynaptic_to
57516	VP2 adPN	14709312	presynaptic_to
57516	VP2 adPN	15819091	presynaptic_to
57516	VP2 adPN	16745563	presynaptic_to
57516	VP2 adPN	18466044	presynaptic_to
57516	VP2 adPN	19529855	presynaptic_to
57516	VP2 adPN	19608183	presynaptic_to
57516	VP2 adPN	19608477	presynaptic_to
57516	VP2 adPN	19608765	presynaptic_to
57516	VP2 adPN	19608773	presynaptic_to
57516	VP2 adPN	19692357	presynaptic_to
57516	VP2 adPN	19692391	presynaptic_to
57516	VP2 adPN	19706244	presynaptic_to
57516	VP2 adPN	19722841	presynaptic_to
57516	VP2 adPN	19737179	presynaptic_to
57516	VP2 adPN	19737861	presynaptic_to
57516	VP2 adPN	19739198	presynaptic_to
57516	VP2 adPN	19739303	presynaptic_to
57516	VP2 adPN	19739815	presynaptic_to
57516	VP2 adPN	19739851	presynaptic_to
57516	VP2 adPN	19741888	presynaptic_to
57516	VP2 adPN	19742411	presynaptic_to
57516	VP2 adPN	19784374	presynaptic_to
57516	VP2 adPN	19784484	presynaptic_to
57516	VP2 adPN	19784531	presynaptic_to
57516	VP2 adPN	19784570	presynaptic_to
57516	VP2 adPN	19784883	presynaptic_to
57516	VP2 adPN	19785131	presynaptic_to
57516	VP2 adPN	19785515	presynaptic_to
57516	VP2 adPN	19804028	presynaptic_to
57516	VP2 adPN	19804112	presynaptic_to
57516	VP2 adPN	19806090	presynaptic_to
57516	VP2 adPN	19809422	presynaptic_to
57516	VP2 adPN	19809996	presynaptic_to
57516	VP2 adPN	19810451	presynaptic_to
57516	VP2 adPN	19810554	presynaptic_to
57516	VP2 adPN	19811705	presynaptic_to
57516	VP2 adPN	20369496	presynaptic_to
57516	VP2 adPN	20506533	presynaptic_to
57516	VP2 adPN	20506565	presynaptic_to
57516	VP2 adPN	20506730	presynaptic_to
57516	VP2 adPN	20816002	presynaptic_to
57516	VP2 adPN	20831400	presynaptic_to
57516	VP2 adPN	21014123	presynaptic_to
57516	VP2 adPN	21021815	presynaptic_to
57516	VP2 adPN	21021825	presynaptic_to
57516	VP2 adPN	21021901	presynaptic_to
57516	VP2 adPN	21021936	presynaptic_to
57516	VP2 adPN	21021987	presynaptic_to
57516	VP2 adPN	21021991	presynaptic_to
57516	VP2 adPN	21022016	presynaptic_to
57516	VP2 adPN	21022017	presynaptic_to
57516	VP2 adPN	21022022	presynaptic_to
57516	VP2 adPN	21022024	presynaptic_to
57516	VP2 adPN	21022096	presynaptic_to
57516	VP2 adPN	21022125	presynaptic_to
57516	VP2 adPN	21022138	presynaptic_to
57516	VP2 adPN	21022175	presynaptic_to
57516	VP2 adPN	21022287	presynaptic_to
57516	VP2 adPN	21022327	presynaptic_to
57516	VP2 adPN	21022339	presynaptic_to
57516	VP2 adPN	21023212	presynaptic_to
57516	VP2 adPN	21023235	presynaptic_to
57516	VP2 adPN	21023324	presynaptic_to
57516	VP2 adPN	21023327	presynaptic_to
57516	VP2 adPN	21023343	presynaptic_to
57516	VP2 adPN	21023349	presynaptic_to
57516	VP2 adPN	21023357	presynaptic_to
57516	VP2 adPN	21023377	presynaptic_to
57516	VP2 adPN	21023403	presynaptic_to
57516	VP2 adPN	21023436	presynaptic_to
57516	VP2 adPN	21023507	presynaptic_to
57516	VP2 adPN	21023565	presynaptic_to
57516	VP2 adPN	21023624	presynaptic_to
57516	VP2 adPN	21023680	presynaptic_to
57516	VP2 adPN	21023705	presynaptic_to
57516	VP2 adPN	21023710	presynaptic_to
57516	VP2 adPN	21023715	presynaptic_to
57516	VP2 adPN	21023718	presynaptic_to
57516	VP2 adPN	21023725	presynaptic_to
57516	VP2 adPN	21023730	presynaptic_to
57516	VP2 adPN	21023738	presynaptic_to
57516	VP2 adPN	21023753	presynaptic_to
57516	VP2 adPN	21023757	presynaptic_to
57516	VP2 adPN	21023759	presynaptic_to
57516	VP2 adPN	21023780	presynaptic_to
57516	VP2 adPN	21023814	presynaptic_to
57516	VP2 adPN	21023875	presynaptic_to
57516	VP2 adPN	21023960	presynaptic_to
57516	VP2 adPN	21024018	presynaptic_to
57516	VP2 adPN	21024051	presynaptic_to
57516	VP2 adPN	21024076	presynaptic_to
57516	VP2 adPN	21024145	presynaptic_to
57516	VP2 adPN	21024176	presynaptic_to
57516	VP2 adPN	21024192	presynaptic_to
57516	VP2 adPN	21024219	presynaptic_to
57516	VP2 adPN	21024232	presynaptic_to
57516	VP2 adPN	21024238	presynaptic_to
57516	VP2 adPN	21024252	presynaptic_to
57516	VP2 adPN	21024316	presynaptic_to
57516	VP2 adPN	21024329	presynaptic_to
57516	VP2 adPN	21024336	presynaptic_to
57516	VP2 adPN	21024343	presynaptic_to
57516	VP2 adPN	21024344	presynaptic_to
57516	VP2 adPN	21024346	presynaptic_to
57516	VP2 adPN	21024362	presynaptic_to
57516	VP2 adPN	21024397	presynaptic_to
57516	VP2 adPN	21024409	presynaptic_to
57516	VP2 adPN	21024463	presynaptic_to
57516	VP2 adPN	21024501	presynaptic_to
57516	VP2 adPN	21024509	presynaptic_to
57516	VP2 adPN	21025336	presynaptic_to
57516	VP2 adPN	21025369	presynaptic_to
57516	VP2 adPN	21025740	presynaptic_to
57516	VP2 adPN	21025810	presynaptic_to
57516	VP2 adPN	21026197	presynaptic_to
57516	VP2 adPN	21103012	presynaptic_to
57516	VP2 adPN	21237403	presynaptic_to
57516	VP2 adPN	21350778	presynaptic_to
57516	VP2 adPN	21405181	presynaptic_to
57516	VP2 adPN	21406915	presynaptic_to
57516	VP2 adPN	21407053	presynaptic_to
57516	VP2 adPN	21418160	presynaptic_to
57516	VP2 adPN	21418285	presynaptic_to
57516	VP2 adPN	21425402	presynaptic_to
57516	VP2 adPN	21477610	presynaptic_to
57516	VP2 adPN	21477678	presynaptic_to
57516	VP2 adPN	21478670	presynaptic_to
57516	VP2 adPN	21571885	presynaptic_to
57516	VP2 adPN	21571949	presynaptic_to
57516	VP2 adPN	21572036	presynaptic_to
57516	VP2 adPN	21608247	presynaptic_to
57516	VP2 adPN	21608307	presynaptic_to
57516	VP2 adPN	21608319	presynaptic_to
57516	VP2 adPN	21608340	presynaptic_to
57516	VP2 adPN	21611649	presynaptic_to
57516	VP2 adPN	22656134	presynaptic_to
57516	VP2 adPN	22656266	presynaptic_to
57516	VP2 adPN	22656281	presynaptic_to
57516	VP2 adPN	22656383	presynaptic_to
57516	VP2 adPN	23282843	presynaptic_to
57516	VP2 adPN	24912062	presynaptic_to
57516	VP2 adPN	24920595	presynaptic_to
57516	VP2 adPN	24920894	presynaptic_to
57516	VP2 adPN	24986180	presynaptic_to
57516	VP2 adPN	25058742	presynaptic_to
57516	VP2 adPN	25060774	presynaptic_to
57516	VP2 adPN	25078011	presynaptic_to
57516	VP2 adPN	25342181	presynaptic_to
57516	VP2 adPN	26609467	presynaptic_to
57516	VP2 adPN	26610755	presynaptic_to
57516	VP2 adPN	26817436	presynaptic_to
57516	VP2 adPN	26825973	presynaptic_to
57516	VP2 adPN	26826024	presynaptic_to
57516	VP2 adPN	27379890	presynaptic_to
57516	VP2 adPN	27630558	presynaptic_to
57516	VP2 adPN	27630614	presynaptic_to
57516	VP2 adPN	27630742	presynaptic_to
57516	VP2 adPN	28137289	presynaptic_to
57516	VP2 adPN	28290863	presynaptic_to
57516	VP2 adPN	28291452	presynaptic_to
57516	VP2 adPN	28449934	presynaptic_to
57516	VP2 adPN	29035709	presynaptic_to
57516	VP2 adPN	29048332	presynaptic_to
57516	VP2 adPN	29049628	presynaptic_to
57516	VP2 adPN	29058885	presynaptic_to
57516	VP2 adPN	29110822	presynaptic_to
57516	VP2 adPN	29110937	presynaptic_to
57516	VP2 adPN	29118008	presynaptic_to
57516	VP2 adPN	30645615	presynaptic_to
57516	VP2 adPN	33918220	presynaptic_to
57516	VP2 adPN	33929029	presynaptic_to
57516	VP2 adPN	34943606	presynaptic_to
57516	VP2 adPN	35368855	presynaptic_to
57516	VP2 adPN	35598271	presynaptic_to
57516	VP2 adPN	36186979	presynaptic_to
57516	VP2 adPN	41590917	presynaptic_to	0.329842932	189
79579	PV2#1	7741119	presynaptic_to
79579	PV2#1	7741725	presynaptic_to
79579	PV2#1	35301019	presynaptic_to
400943	VC3 lvPN*	2735871	presynaptic_to	0.001745201	1
1120955	AV3f2#2	20724828	presynaptic_to
1309241	AV3f2#2	10410385	presynaptic_to
1309241	AV3f2#2	21226367	presynaptic_to
1309241	AV3f2#2	21461164	presynaptic_to
1309241	AV3f2#2	21461210	presynaptic_to
1309241	AV3f2#2	25292671	presynaptic_to
1309241	AV3f2#2	26382741	presynaptic_to
1309241	AV3f2#2	26382905	presynaptic_to
1309241	AV3f2#2	26382953	presynaptic_to
1309241	AV3f2#2	27885560	presynaptic_to
1478950	PPL2ab-PN1#1 (Dolan et al 2019)	24265696	presynaptic_to
1712057	VP2+ adPN	19608686	presynaptic_to
1712057	VP2+ adPN	19723897	presynaptic_to
1712057	VP2+ adPN	21028726	presynaptic_to
1712057	VP2+ adPN	21029398	presynaptic_to
1712057	VP2+ adPN	35307374	presynaptic_to
1712057	VP2+ adPN	35931591	presynaptic_to
1712057	VP2+ adPN	40628496	presynaptic_to	0.012216405	7
1866895	(LH.R,SP.R)->(CA.R,LH.R)1866896 Morpholino ASB	1474376	presynaptic_to
3439570	AV4c3#1	22655895	presynaptic_to
3439570	AV4c3#1	24265653	presynaptic_to
3439570	AV4c3#1	25292291	presynaptic_to
3439570	AV4c3#1	26654479	presynaptic_to
3439570	AV4c3#1	41577434	presynaptic_to
3968249	PV4c1#2	21023864	presynaptic_to
3968249	PV4c1#2	21573221	presynaptic_to
3968249	PV4c1#2	21575274	presynaptic_to
3968249	PV4c1#2	21575541	presynaptic_to
3968249	PV4c1#2	38676232	presynaptic_to
3973434	DN1a#2	19732678	presynaptic_to
3973434	DN1a#2	20823644	presynaptic_to
4058666	VP1m+VP2 lvPN4	13992020	presynaptic_to
4058666	VP1m+VP2 lvPN4	23343867	presynaptic_to	0.003490401	2
4129363	DN1a#1	22664745	presynaptic_to
4129363	DN1a#1	28631485	presynaptic_to
4181593	PV2 [LH.R] 4181594 RJVR	22656558	presynaptic_to
4181593	PV2 [LH.R] 4181594 RJVR	29050579	presynaptic_to
5183432	PV2 [LH.R] 5183433 RJVR ECM	21023369	presynaptic_to
5183432	PV2 [LH.R] 5183433 RJVR ECM	34656040	presynaptic_to
5471515	VP3 vPN	6582659	presynaptic_to
5471515	VP3 vPN	6585286	presynaptic_to
5471515	VP3 vPN	6585318	presynaptic_to
5471515	VP3 vPN	7879035	presynaptic_to
5471515	VP3 vPN	11156656	presynaptic_to
5471515	VP3 vPN	11156777	presynaptic_to
5471515	VP3 vPN	11156802	presynaptic_to
5471515	VP3 vPN	11157075	presynaptic_to
5471515	VP3 vPN	11157159	presynaptic_to
5471515	VP3 vPN	11157200	presynaptic_to
5471515	VP3 vPN	14267128	presynaptic_to
5471515	VP3 vPN	14267520	presynaptic_to
5471515	VP3 vPN	14267786	presynaptic_to
5471515	VP3 vPN	14268213	presynaptic_to
5471515	VP3 vPN	14268568	presynaptic_to
5471515	VP3 vPN	14268657	presynaptic_to
5471515	VP3 vPN	14268728	presynaptic_to
5471515	VP3 vPN	14268786	presynaptic_to
5471515	VP3 vPN	14268844	presynaptic_to
5471515	VP3 vPN	14268904	presynaptic_to
5471515	VP3 vPN	14269001	presynaptic_to
5471515	VP3 vPN	14269018	presynaptic_to
5471515	VP3 vPN	14269098	presynaptic_to
5471515	VP3 vPN	14269126	presynaptic_to
5471515	VP3 vPN	14269183	presynaptic_to
5471515	VP3 vPN	14269276	presynaptic_to
5471515	VP3 vPN	14269427	presynaptic_to
5471515	VP3 vPN	14269542	presynaptic_to
5471515	VP3 vPN	14269616	presynaptic_to
5471515	VP3 vPN	14269822	presynaptic_to
5471515	VP3 vPN	14269900	presynaptic_to
5471515	VP3 vPN	14269944	presynaptic_to
5471515	VP3 vPN	14269964	presynaptic_to
5471515	VP3 vPN	14269983	presynaptic_to
5471515	VP3 vPN	14270052	presynaptic_to
5471515	VP3 vPN	14270112	presynaptic_to
5471515	VP3 vPN	14270219	presynaptic_to
5471515	VP3 vPN	14270308	presynaptic_to
5471515	VP3 vPN	14270409	presynaptic_to
5471515	VP3 vPN	14270439	presynaptic_to
5471515	VP3 vPN	14270478	presynaptic_to
5471515	VP3 vPN	14270535	presynaptic_to
5471515	VP3 vPN	14270598	presynaptic_to
5471515	VP3 vPN	14270746	presynaptic_to
5471515	VP3 vPN	14270763	presynaptic_to
5471515	VP3 vPN	14270942	presynaptic_to
5471515	VP3 vPN	14270975	presynaptic_to
5471515	VP3 vPN	14271035	presynaptic_to
5471515	VP3 vPN	14271168	presynaptic_to
5471515	VP3 vPN	14271284	presynaptic_to
5471515	VP3 vPN	14271323	presynaptic_to
5471515	VP3 vPN	14271395	presynaptic_to
5471515	VP3 vPN	14271412	presynaptic_to
5471515	VP3 vPN	14271459	presynaptic_to
5471515	VP3 vPN	14271659	presynaptic_to
5471515	VP3 vPN	14271884	presynaptic_to
5471515	VP3 vPN	14271937	presynaptic_to
5471515	VP3 vPN	14272175	presynaptic_to
5471515	VP3 vPN	14272481	presynaptic_to
5471515	VP3 vPN	14272485	presynaptic_to
5471515	VP3 vPN	14272627	presynaptic_to
5471515	VP3 vPN	14272713	presynaptic_to
5471515	VP3 vPN	14272726	presynaptic_to
5471515	VP3 vPN	14273610	presynaptic_to
5471515	VP3 vPN	14273639	presynaptic_to
5471515	VP3 vPN	14273688	presynaptic_to
5471515	VP3 vPN	14273760	presynaptic_to
5471515	VP3 vPN	14273809	presynaptic_to
5471515	VP3 vPN	14273890	presynaptic_to
5471515	VP3 vPN	14274138	presynaptic_to
5471515	VP3 vPN	14274161	presynaptic_to
5471515	VP3 vPN	14274217	presynaptic_to
5471515	VP3 vPN	14274270	presynaptic_to
5471515	VP3 vPN	14274446	presynaptic_to
5471515	VP3 vPN	14274649	presynaptic_to
5471515	VP3 vPN	14274692	presynaptic_to
5471515	VP3 vPN	14274777	presynaptic_to
5471515	VP3 vPN	14274833	presynaptic_to
5471515	VP3 vPN	14275362	presynaptic_to
5471515	VP3 vPN	14275387	presynaptic_to
5471515	VP3 vPN	14275474	presynaptic_to
5471515	VP3 vPN	14275513	presynaptic_to
5471515	VP3 vPN	14275545	presynaptic_to
5471515	VP3 vPN	14275686	presynaptic_to
5471515	VP3 vPN	14278520	presynaptic_to
5471515	VP3 vPN	14278739	presynaptic_to
5471515	VP3 vPN	14278802	presynaptic_to
5471515	VP3 vPN	14279470	presynaptic_to
5471515	VP3 vPN	14391148	presynaptic_to
5471515	VP3 vPN	14391342	presynaptic_to
5471515	VP3 vPN	14404159	presynaptic_to
5471515	VP3 vPN	14429262	presynaptic_to
5471515	VP3 vPN	14441831	presynaptic_to
5471515	VP3 vPN	16743449	presynaptic_to
5471515	VP3 vPN	16743604	presynaptic_to
5471515	VP3 vPN	16745178	presynaptic_to
5471515	VP3 vPN	16745428	presynaptic_to
5471515	VP3 vPN	18189285	presynaptic_to
5471515	VP3 vPN	18465521	presynaptic_to
5471515	VP3 vPN	18465532	presynaptic_to
5471515	VP3 vPN	18465556	presynaptic_to
5471515	VP3 vPN	18465575	presynaptic_to
5471515	VP3 vPN	18465636	presynaptic_to
5471515	VP3 vPN	18465676	presynaptic_to
5471515	VP3 vPN	18465711	presynaptic_to
5471515	VP3 vPN	18465775	presynaptic_to
5471515	VP3 vPN	18466028	presynaptic_to
5471515	VP3 vPN	18466068	presynaptic_to
5471515	VP3 vPN	18466177	presynaptic_to
5471515	VP3 vPN	18466243	presynaptic_to
5471515	VP3 vPN	18466305	presynaptic_to
5471515	VP3 vPN	19527278	presynaptic_to
5471515	VP3 vPN	19527359	presynaptic_to
5471515	VP3 vPN	19527449	presynaptic_to
5471515	VP3 vPN	19527497	presynaptic_to
5471515	VP3 vPN	19527542	presynaptic_to
5471515	VP3 vPN	19527586	presynaptic_to
5471515	VP3 vPN	19527589	presynaptic_to
5471515	VP3 vPN	19527822	presynaptic_to
5471515	VP3 vPN	19527896	presynaptic_to
5471515	VP3 vPN	19528001	presynaptic_to
5471515	VP3 vPN	19528059	presynaptic_to
5471515	VP3 vPN	19528439	presynaptic_to
5471515	VP3 vPN	19528803	presynaptic_to
5471515	VP3 vPN	19528996	presynaptic_to
5471515	VP3 vPN	19529098	presynaptic_to
5471515	VP3 vPN	19529222	presynaptic_to
5471515	VP3 vPN	19529243	presynaptic_to
5471515	VP3 vPN	19529253	presynaptic_to
5471515	VP3 vPN	19529264	presynaptic_to
5471515	VP3 vPN	19529315	presynaptic_to
5471515	VP3 vPN	19529347	presynaptic_to
5471515	VP3 vPN	19529706	presynaptic_to
5471515	VP3 vPN	19529731	presynaptic_to
5471515	VP3 vPN	19529787	presynaptic_to
5471515	VP3 vPN	19530881	presynaptic_to
5471515	VP3 vPN	19530934	presynaptic_to
5471515	VP3 vPN	19530951	presynaptic_to
5471515	VP3 vPN	19530956	presynaptic_to
5471515	VP3 vPN	19530964	presynaptic_to
5471515	VP3 vPN	19530966	presynaptic_to
5471515	VP3 vPN	19530993	presynaptic_to
5471515	VP3 vPN	19531010	presynaptic_to
5471515	VP3 vPN	19531027	presynaptic_to
5471515	VP3 vPN	19531037	presynaptic_to
5471515	VP3 vPN	19531045	presynaptic_to
5471515	VP3 vPN	19531428	presynaptic_to
5471515	VP3 vPN	19532192	presynaptic_to
5471515	VP3 vPN	19532205	presynaptic_to
5471515	VP3 vPN	19532208	presynaptic_to
5471515	VP3 vPN	19532228	presynaptic_to
5471515	VP3 vPN	19532254	presynaptic_to
5471515	VP3 vPN	19532650	presynaptic_to
5471515	VP3 vPN	19532676	presynaptic_to
5471515	VP3 vPN	19532691	presynaptic_to
5471515	VP3 vPN	19532703	presynaptic_to
5471515	VP3 vPN	19532716	presynaptic_to
5471515	VP3 vPN	19532795	presynaptic_to
5471515	VP3 vPN	19532839	presynaptic_to
5471515	VP3 vPN	19532861	presynaptic_to
5471515	VP3 vPN	19532869	presynaptic_to
5471515	VP3 vPN	19532919	presynaptic_to
5471515	VP3 vPN	19532929	presynaptic_to
5471515	VP3 vPN	19532948	presynaptic_to
5471515	VP3 vPN	19532960	presynaptic_to
5471515	VP3 vPN	19532963	presynaptic_to
5471515	VP3 vPN	19533008	presynaptic_to
5471515	VP3 vPN	19533023	presynaptic_to
5471515	VP3 vPN	19533233	presynaptic_to
5471515	VP3 vPN	19533511	presynaptic_to
5471515	VP3 vPN	19533526	presynaptic_to
5471515	VP3 vPN	19533634	presynaptic_to
5471515	VP3 vPN	19533854	presynaptic_to
5471515	VP3 vPN	19534000	presynaptic_to
5471515	VP3 vPN	19534023	presynaptic_to
5471515	VP3 vPN	19534034	presynaptic_to
5471515	VP3 vPN	19534053	presynaptic_to
5471515	VP3 vPN	19534115	presynaptic_to
5471515	VP3 vPN	19534144	presynaptic_to
5471515	VP3 vPN	19534161	presynaptic_to
5471515	VP3 vPN	19534174	presynaptic_to
5471515	VP3 vPN	19534198	presynaptic_to
5471515	VP3 vPN	19534221	presynaptic_to
5471515	VP3 vPN	19535039	presynaptic_to
5471515	VP3 vPN	19535099	presynaptic_to
5471515	VP3 vPN	19535125	presynaptic_to
5471515	VP3 vPN	19535208	presynaptic_to
5471515	VP3 vPN	19535659	presynaptic_to
5471515	VP3 vPN	19535680	presynaptic_to
5471515	VP3 vPN	19536345	presynaptic_to
5471515	VP3 vPN	19536431	presynaptic_to
5471515	VP3 vPN	19536462	presynaptic_to
5471515	VP3 vPN	19536604	presynaptic_to
5471515	VP3 vPN	19536631	presynaptic_to
5471515	VP3 vPN	19536848	presynaptic_to
5471515	VP3 vPN	19536857	presynaptic_to
5471515	VP3 vPN	19536868	presynaptic_to
5471515	VP3 vPN	19536947	presynaptic_to
5471515	VP3 vPN	19537439	presynaptic_to
5471515	VP3 vPN	19537761	presynaptic_to
5471515	VP3 vPN	19537809	presynaptic_to
5471515	VP3 vPN	19538115	presynaptic_to
5471515	VP3 vPN	19538281	presynaptic_to
5471515	VP3 vPN	19538293	presynaptic_to
5471515	VP3 vPN	19538298	presynaptic_to
5471515	VP3 vPN	19538375	presynaptic_to
5471515	VP3 vPN	19538379	presynaptic_to
5471515	VP3 vPN	19538575	presynaptic_to
5471515	VP3 vPN	19538967	presynaptic_to
5471515	VP3 vPN	19539049	presynaptic_to
5471515	VP3 vPN	19539079	presynaptic_to
5471515	VP3 vPN	19539096	presynaptic_to
5471515	VP3 vPN	19539103	presynaptic_to
5471515	VP3 vPN	19539117	presynaptic_to
5471515	VP3 vPN	19539121	presynaptic_to
5471515	VP3 vPN	19539134	presynaptic_to
5471515	VP3 vPN	19561183	presynaptic_to
5471515	VP3 vPN	19561200	presynaptic_to
5471515	VP3 vPN	19566291	presynaptic_to
5471515	VP3 vPN	19566321	presynaptic_to
5471515	VP3 vPN	19568420	presynaptic_to
5471515	VP3 vPN	19568527	presynaptic_to
5471515	VP3 vPN	19568661	presynaptic_to
5471515	VP3 vPN	19572835	presynaptic_to
5471515	VP3 vPN	19573454	presynaptic_to
5471515	VP3 vPN	19573576	presynaptic_to
5471515	VP3 vPN	19574218	presynaptic_to
5471515	VP3 vPN	19575452	presynaptic_to
5471515	VP3 vPN	19606674	presynaptic_to
5471515	VP3 vPN	19607275	presynaptic_to
5471515	VP3 vPN	19608854	presynaptic_to
5471515	VP3 vPN	19608881	presynaptic_to
5471515	VP3 vPN	19608901	presynaptic_to
5471515	VP3 vPN	19608941	presynaptic_to
5471515	VP3 vPN	19608998	presynaptic_to
5471515	VP3 vPN	19609200	presynaptic_to
5471515	VP3 vPN	19609252	presynaptic_to
5471515	VP3 vPN	19609539	presynaptic_to
5471515	VP3 vPN	19705924	presynaptic_to
5471515	VP3 vPN	19722844	presynaptic_to
5471515	VP3 vPN	19722870	presynaptic_to
5471515	VP3 vPN	19722979	presynaptic_to
5471515	VP3 vPN	19785241	presynaptic_to
5471515	VP3 vPN	19805751	presynaptic_to
5471515	VP3 vPN	20724911	presynaptic_to
5471515	VP3 vPN	20792430	presynaptic_to
5471515	VP3 vPN	20795311	presynaptic_to
5471515	VP3 vPN	20823883	presynaptic_to
5471515	VP3 vPN	20830264	presynaptic_to
5471515	VP3 vPN	20831255	presynaptic_to
5471515	VP3 vPN	21014251	presynaptic_to
5471515	VP3 vPN	21014347	presynaptic_to
5471515	VP3 vPN	21022344	presynaptic_to
5471515	VP3 vPN	21024408	presynaptic_to
5471515	VP3 vPN	21024425	presynaptic_to
5471515	VP3 vPN	21024448	presynaptic_to
5471515	VP3 vPN	21029376	presynaptic_to
5471515	VP3 vPN	21030529	presynaptic_to
5471515	VP3 vPN	21034500	presynaptic_to
5471515	VP3 vPN	21034510	presynaptic_to
5471515	VP3 vPN	21034536	presynaptic_to
5471515	VP3 vPN	21034552	presynaptic_to
5471515	VP3 vPN	21034670	presynaptic_to
5471515	VP3 vPN	21034757	presynaptic_to
5471515	VP3 vPN	21034819	presynaptic_to
5471515	VP3 vPN	21034855	presynaptic_to
5471515	VP3 vPN	21034881	presynaptic_to
5471515	VP3 vPN	21035007	presynaptic_to
5471515	VP3 vPN	21035019	presynaptic_to
5471515	VP3 vPN	21035055	presynaptic_to
5471515	VP3 vPN	21035103	presynaptic_to
5471515	VP3 vPN	21035120	presynaptic_to
5471515	VP3 vPN	21035151	presynaptic_to
5471515	VP3 vPN	21035166	presynaptic_to
5471515	VP3 vPN	21035175	presynaptic_to
5471515	VP3 vPN	21035191	presynaptic_to
5471515	VP3 vPN	21035207	presynaptic_to
5471515	VP3 vPN	21035296	presynaptic_to
5471515	VP3 vPN	21035354	presynaptic_to
5471515	VP3 vPN	21035398	presynaptic_to
5471515	VP3 vPN	21035423	presynaptic_to
5471515	VP3 vPN	21035519	presynaptic_to
5471515	VP3 vPN	21035520	presynaptic_to
5471515	VP3 vPN	21035534	presynaptic_to
5471515	VP3 vPN	21035546	presynaptic_to
5471515	VP3 vPN	21035642	presynaptic_to
5471515	VP3 vPN	21035825	presynaptic_to
5471515	VP3 vPN	21035849	presynaptic_to
5471515	VP3 vPN	21035909	presynaptic_to
5471515	VP3 vPN	21035912	presynaptic_to
5471515	VP3 vPN	21035924	presynaptic_to
5471515	VP3 vPN	21035928	presynaptic_to
5471515	VP3 vPN	21035939	presynaptic_to
5471515	VP3 vPN	21036042	presynaptic_to
5471515	VP3 vPN	21036062	presynaptic_to
5471515	VP3 vPN	21036065	presynaptic_to
5471515	VP3 vPN	21036102	presynaptic_to
5471515	VP3 vPN	21036143	presynaptic_to
5471515	VP3 vPN	21036158	presynaptic_to
5471515	VP3 vPN	21036168	presynaptic_to
5471515	VP3 vPN	21036177	presynaptic_to
5471515	VP3 vPN	21043981	presynaptic_to
5471515	VP3 vPN	21044933	presynaptic_to
5471515	VP3 vPN	21046594	presynaptic_to
5471515	VP3 vPN	21047000	presynaptic_to
5471515	VP3 vPN	21047224	presynaptic_to
5471515	VP3 vPN	21047729	presynaptic_to
5471515	VP3 vPN	21047831	presynaptic_to
5471515	VP3 vPN	21047838	presynaptic_to
5471515	VP3 vPN	21047876	presynaptic_to
5471515	VP3 vPN	21047915	presynaptic_to
5471515	VP3 vPN	21079204	presynaptic_to
5471515	VP3 vPN	21080034	presynaptic_to
5471515	VP3 vPN	21081452	presynaptic_to
5471515	VP3 vPN	21098494	presynaptic_to
5471515	VP3 vPN	21099094	presynaptic_to
5471515	VP3 vPN	21417446	presynaptic_to
5471515	VP3 vPN	21478343	presynaptic_to
5471515	VP3 vPN	22958458	presynaptic_to
5471515	VP3 vPN	22959373	presynaptic_to
5471515	VP3 vPN	25342154	presynaptic_to
5471515	VP3 vPN	25896789	presynaptic_to
5471515	VP3 vPN	26389016	presynaptic_to
5471515	VP3 vPN	26454122	presynaptic_to
5471515	VP3 vPN	26621514	presynaptic_to
5471515	VP3 vPN	27605274	presynaptic_to
5471515	VP3 vPN	28291919	presynaptic_to
5471515	VP3 vPN	28900054	presynaptic_to
5471515	VP3 vPN	33234343	presynaptic_to
5471515	VP3 vPN	33245566	presynaptic_to
5471515	VP3 vPN	34085608	presynaptic_to
5471515	VP3 vPN	35484825	presynaptic_to
5471515	VP3 vPN	36024883	presynaptic_to
5471515	VP3 vPN	36327874	presynaptic_to	0.582897033	334
5816884	KCg-s2	26930024	presynaptic_to
6292583	PV4c1#1	19737683	presynaptic_to
6292583	PV4c1#1	21425137	presynaptic_to
6292583	PV4c1#1	21425142	presynaptic_to
6292583	PV4c1#1	21614112	presynaptic_to
6852116	AV3f2#1	19569212	presynaptic_to
6852116	AV3f2#1	19738125	presynaptic_to
6852116	AV3f2#1	20799391	presynaptic_to
6852116	AV3f2#1	20799731	presynaptic_to
6852116	AV3f2#1	21415917	presynaptic_to
6852116	AV3f2#1	21461116	presynaptic_to
6852116	AV3f2#1	21574495	presynaptic_to
6852116	AV3f2#1	21574639	presynaptic_to
6852116	AV3f2#1	21609709	presynaptic_to
6852116	AV3f2#1	21612054	presynaptic_to
6852116	AV3f2#1	22656689	presynaptic_to
6852116	AV3f2#1	22656782	presynaptic_to
6852116	AV3f2#1	22656841	presynaptic_to
6852116	AV3f2#1	22657248	presynaptic_to
6852116	AV3f2#1	22657271	presynaptic_to
6852116	AV3f2#1	22657816	presynaptic_to
6852116	AV3f2#1	24828010	presynaptic_to
6852116	AV3f2#1	24978499	presynaptic_to
6852116	AV3f2#1	24978696	presynaptic_to
6852116	AV3f2#1	24978737	presynaptic_to
6852116	AV3f2#1	24978914	presynaptic_to
6852116	AV3f2#1	25026417	presynaptic_to
6852116	AV3f2#1	25039689	presynaptic_to
6852116	AV3f2#1	25039702	presynaptic_to
6852116	AV3f2#1	28255026	presynaptic_to
6852116	AV3f2#1	33231391	presynaptic_to
6852116	AV3f2#1	34203298	presynaptic_to
6852116	AV3f2#1	36114704	presynaptic_to
8163550	neuron 8163551	21243182	presynaptic_to
8163550	neuron 8163551	21350584	presynaptic_to
8163550	neuron 8163551	25094062	presynaptic_to
8715672	DA2++ ilPN	5830085	presynaptic_to
8715672	DA2++ ilPN	20514623	presynaptic_to
8715672	DA2++ ilPN	20514636	presynaptic_to
8715672	DA2++ ilPN	20514713	presynaptic_to
8715672	DA2++ ilPN	20514776	presynaptic_to
8715672	DA2++ ilPN	40135827	presynaptic_to	0.010471204	6
8799774	LAC KCa'B'ap 8799775 ECM	40235759	presynaptic_to
10506628	neuron 10506629	34614523	presynaptic_to
10568709	neuron 10568710	25095850	presynaptic_to
10568709	neuron 10568710	25095882	presynaptic_to
10582086	neuron 10582087	33003721	presynaptic_to
10582086	neuron 10582087	60585060	presynaptic_to
10891576	neuron 10891577	34788391	presynaptic_to
11000080	neuron 11000081	22664715	presynaptic_to
11210831	PD4i2#1	36029198	presynaptic_to
11524452	DN1-l	19608006	presynaptic_to
11524452	DN1-l	19608010	presynaptic_to
11524452	DN1-l	19608120	presynaptic_to
11524452	DN1-l	19608279	presynaptic_to
11524452	DN1-l	19608290	presynaptic_to
11524452	DN1-l	19608329	presynaptic_to
11524452	DN1-l	19608601	presynaptic_to
11524452	DN1-l	19608613	presynaptic_to
11524452	DN1-l	19608699	presynaptic_to
11524452	DN1-l	19608718	presynaptic_to
11524452	DN1-l	19608967	presynaptic_to
11524452	DN1-l	19609025	presynaptic_to
11524452	DN1-l	19609049	presynaptic_to
11524452	DN1-l	19609093	presynaptic_to
11524452	DN1-l	19609118	presynaptic_to
11524452	DN1-l	19609238	presynaptic_to
11524452	DN1-l	19609938	presynaptic_to
11524452	DN1-l	20506814	presynaptic_to
11524452	DN1-l	21022661	presynaptic_to
11524452	DN1-l	21023482	presynaptic_to
11524452	DN1-l	21025355	presynaptic_to
11524452	DN1-l	21299219	presynaptic_to
11524452	DN1-l	21425431	presynaptic_to
11524452	DN1-l	21457104	presynaptic_to
11524452	DN1-l	22522418	presynaptic_to
11524452	DN1-l	22772358	presynaptic_to
11524452	DN1-l	22772428	presynaptic_to
11524452	DN1-l	24988818	presynaptic_to
11524452	DN1-l	25042921	presynaptic_to
11524452	DN1-l	25885948	presynaptic_to
11524452	DN1-l	25887394	presynaptic_to
11524452	DN1-l	35944262	presynaptic_to
11543519	AV2d1#1	30511870	presynaptic_to
11545803	AV3e1#1	13997147	presynaptic_to
11545803	AV3e1#1	23280503	presynaptic_to
11545803	AV3e1#1	23280973	presynaptic_to
14431850	neuron 14431851	24921546	presynaptic_to
				0.912739965	573	VP3 vPN & VP2 adPN
