# Supplementary material for: Connectomics Analysis Reveals First-, Second-, and Third-Order Thermosensory and Hygrosensory Neurons in the Adult Drosophila Brain
Source: Curr Biol. 2020 Aug 17;30(16):3167–3182.e4. doi: 10.1016/j.cub.2020.06.028 (PMC7443704; doi:10.1016/j.cub.2020.06.028)
Supplement: Table S6. lACA PN Targets, Related to Figures 4 and 5 — Table generated by the CATMAID connectivity widget showing all neurons receiving at least five connections from lACA PNs within the lACA volume. Downstream neuron: skeleton ID of postsynaptic neuron. Sum: total annotated connections downstream of lACA PNs. #Synapses with XXXXX: inputs from a particular presynaptic lACA PN. Node count: number of nodes (reflecting size) of postsynaptic fragment. [file mmc4.csv]

Downstream neuron	Sum	#Synapses with 23005	#Synapses with 39254	#Synapses with 46105	#Synapses with 57059	#Synapses with 57122	#Synapses with 57516	#Synapses with 400943	#Synapses with 1712057	#Synapses with 4058666	#Synapses with 5471515	#Synapses with 8715672	Node count
		VP1d+VP4 l2PN1	VC5+ adPN	VP1m+VP5 ilPN	VP1m+VP2 lvPN1#2	VP1m+VP2 lvPN1#1	VP2 adPN	VC3m lvPN*	VP2+ adPN	VP1m+VP2 lvPN2	VP3 vPN	DA2++ ilPN
ALL (1510 neurons)	18116	2738	3047	1502	311	275	3863	2187	566	402	2758	467
2315173	354	0	0	0	3	1	74	0	0	0	276	0	16878
5816884	187	0	0	0	0	1	48	0	0	0	138	0	10232
6852116	185	0	0	0	0	0	7	0	0	0	177	1	7483
4129363	169	0	0	0	0	0	53	0	5	0	111	0	7821
11210831	150	0	0	0	0	0	28	0	0	1	121	0	13384
3973434	138	0	0	0	0	0	54	0	3	0	80	1	9043
5982276	132	0	0	0	2	1	51	0	0	0	78	0	21964
11524452	113	0	0	0	4	6	23	0	1	0	79	0	12242
4181431	75	0	0	0	0	0	48	0	1	0	26	0	3104
5824701	67	0	0	0	0	0	34	0	0	0	33	0	3239
6279367	63	0	0	0	0	0	32	0	0	0	31	0	2860
4182914	61	0	0	0	0	0	38	0	0	0	23	0	2912
8139894	56	0	0	0	0	3	30	0	0	0	23	0	3275
5824641	53	0	0	0	0	0	38	0	0	0	15	0	3567
8799774	53	0	0	0	0	0	22	0	0	0	31	0	2256
6292583	49	0	0	0	0	0	29	0	0	0	20	0	4705
3968249	49	0	0	0	0	1	18	0	0	0	30	0	7816
5813673	49	0	0	0	0	3	33	0	0	0	13	0	3160
4214681	46	0	1	0	0	0	11	0	1	0	33	0	4927
8821288	45	0	0	0	1	0	27	0	0	0	17	0	2474
5832021	43	0	0	0	0	1	26	0	0	0	16	0	3035
1712057	40	0	0	0	0	0	5	0	0	0	35	0	14378
4180842	40	0	0	0	1	2	20	0	0	0	17	0	3189
57516	40	0	0	0	0	0	0	0	0	0	40	0	12267
11545803	38	0	0	0	0	0	37	0	0	1	0	0	35947
478805	32	0	0	0	0	0	23	0	0	0	9	0	2637
4182361	25	0	1	0	0	0	6	0	1	0	17	0	2975
1309241	23	0	0	0	0	0	4	0	0	0	19	0	3475
1120955	21	0	0	0	0	0	14	0	0	0	7	0	2319
57114	20	0	0	0	0	0	19	0	0	0	1	0	7532
11543519	19	0	0	0	0	2	12	0	0	0	5	0	44759
5605174	19	0	0	0	0	0	0	0	0	0	19	0	4532
8808505	18	0	0	0	0	1	7	0	0	0	10	0	244
192430	17	0	0	2	3	8	3	0	0	0	1	0	9296
4294123	17	0	0	0	0	1	11	0	0	0	5	0	3618
1091854	17	0	0	0	0	0	1	0	0	0	16	0	2984
9210	16	0	4	9	0	0	3	0	0	0	0	0	3076
3439570	15	0	0	0	0	0	3	0	0	0	12	0	4992
4182148	15	0	3	0	0	0	6	0	0	0	6	0	3783
39254	15	0	0	0	0	0	6	0	0	0	9	0	23822
8822544	14	0	0	10	0	0	3	0	0	0	1	0	2482
30571	13	0	0	0	0	0	13	0	0	0	0	0	25741
10228816	12	0	0	12	0	0	0	0	0	0	0	0	1200
5062598	12	0	0	0	2	1	7	0	0	0	2	0	7877
57122	11	0	0	0	0	0	11	0	0	0	0	0	9006
8808541	11	0	4	0	0	0	5	0	0	0	2	0	2513
5824712	11	0	0	0	0	0	6	0	0	0	5	0	3683
11128057	11	0	0	0	0	0	6	0	0	0	5	0	1587
9951834	10	0	0	0	0	0	10	0	0	0	0	0	3874
8361575	10	0	0	10	0	0	0	0	0	0	0	0	1293
6292328	10	0	0	0	0	0	1	0	1	0	8	0	2636
10802532	10	0	0	0	0	0	5	0	0	0	5	0	126
175027	9	0	4	0	0	0	4	0	0	0	1	0	2753
79579	9	0	5	0	0	0	3	0	0	0	1	0	7017
5832404	9	0	0	0	0	0	1	0	0	0	8	0	356
6277418	9	0	0	0	0	0	0	0	0	0	9	0	126
8808525	9	0	0	0	0	0	7	0	0	0	2	0	2519
5829222	9	0	0	0	0	0	2	0	0	0	7	0	52
6277424	9	0	0	0	0	0	5	0	0	0	4	0	83
8820702	8	0	0	0	0	0	7	0	0	0	1	0	3895
6299527	8	0	0	0	0	0	5	0	0	0	3	0	78
8795131	8	0	0	0	0	0	4	0	0	0	4	0	86
8798394	8	0	0	0	0	0	5	0	0	0	3	0	97
8804774	8	0	0	0	0	0	3	0	0	0	5	0	139
8822476	8	0	0	0	0	1	3	0	0	0	4	0	104
36909	7	0	5	0	0	0	1	0	0	0	1	0	2419
369583	7	0	0	0	0	0	0	0	0	0	7	0	29798
5459431	7	0	0	0	0	0	6	0	0	0	1	0	2944
9117955	7	0	0	6	0	1	0	0	0	0	0	0	1876
8808581	7	0	3	0	0	0	4	0	0	0	0	0	2618
16274	7	0	0	0	0	0	5	0	0	0	2	0	2765
57110	7	0	0	0	0	0	7	0	0	0	0	0	8499
5459763	7	0	0	0	0	0	0	0	0	0	7	0	28
5824164	7	0	0	0	0	0	4	0	0	0	3	0	55
6290484	7	0	0	0	0	0	1	0	0	0	6	0	49
6291123	7	0	0	0	0	0	1	0	0	0	6	0	141
6301889	7	0	0	0	0	0	3	0	0	0	4	0	140
8821780	7	0	0	0	0	0	3	0	0	0	4	0	57
10999446	7	0	0	0	0	2	2	0	0	0	3	0	104
10527316	6	0	5	0	0	0	0	0	0	0	1	0	1275
8808887	6	0	2	0	0	0	4	0	0	0	0	0	2106
9069835	6	0	2	0	0	0	4	0	0	0	0	0	1918
6292134	6	0	0	0	0	0	3	0	0	0	3	0	3320
4180574	6	0	0	0	0	0	1	0	0	0	5	0	51
4181402	6	0	0	0	0	0	1	0	0	0	5	0	45
4181635	6	0	0	0	0	0	1	0	0	0	5	0	29
5815947	6	0	0	0	0	0	1	0	0	0	5	0	69
5820379	6	0	0	0	0	0	3	0	0	0	3	0	69
6291212	6	0	0	0	0	0	1	0	0	0	5	0	56
6298969	6	0	0	0	0	0	2	0	0	0	4	0	85
8808396	6	0	0	0	0	0	5	0	0	0	1	0	53
8142	5	0	1	0	0	0	3	0	0	0	1	0	3414
57059	5	0	0	0	0	0	5	0	0	0	0	0	6597
4044728	5	0	0	0	0	0	5	0	0	0	0	0	2041
10586365	5	0	0	5	0	0	0	0	0	0	0	0	1309
10646914	5	0	0	0	0	0	0	0	0	0	5	0	25
11363046	5	0	0	0	0	0	0	0	0	0	5	0	36
2344705	5	0	0	0	0	0	0	0	0	0	5	0	125
4181629	5	0	0	0	0	0	1	0	0	0	4	0	37
5471515	5	0	0	0	0	0	2	0	0	0	3	0	6820
5811677	5	0	0	0	0	0	0	0	0	0	5	0	29
5815881	5	0	0	0	0	0	4	0	0	0	1	0	158
5831547	5	0	0	0	0	0	0	0	0	0	5	0	15
6278342	5	0	0	0	0	0	1	0	0	0	4	0	24
8278471	5	0	0	0	0	0	0	0	0	0	5	0	46
8820961	5	0	0	0	0	0	4	0	0	0	1	0	33
8821320	5	0	0	0	0	0	2	0	0	0	3	0	39
8821828	5	0	0	0	0	2	3	0	0	0	0	0	45
8822433	5	0	0	0	0	0	4	0	0	0	1	0	43
8822840	5	0	0	0	0	0	3	0	0	0	2	0	32
10341965	5	0	0	0	0	0	0	0	0	0	5	0	41
10361177	5	0	0	0	0	0	1	0	0	0	4	0	69
10714287	5	0	4	0	0	0	1	0	0	0	0	0	122
10787109	5	0	0	0	0	0	5	0	0	0	0	0	82
11191759	5	0	0	0	0	0	1	0	0	0	4	0	61
