# Supplementary material for: Connectomics Analysis Reveals First-, Second-, and Third-Order Thermosensory and Hygrosensory Neurons in the Adult Drosophila Brain
Source: Curr Biol. 2020 Aug 17;30(16):3167–3182.e4. doi: 10.1016/j.cub.2020.06.028 (PMC7443704; doi:10.1016/j.cub.2020.06.028)
Supplement: Data S1. Skeletons and Meshes, Related to STAR Methods — marin2020-skeletons contains files describing the morphology of each neuron in this study (in FAFB14 space, .swc format). glomeruli_meshes contains the glomerular meshes (in FAFB14 space, .stl format). neuropil_meshes contains the glomerular meshes (in FAFB14 space, .stl format). [file mmc5.zip]

Archive with 672 entries (663 files):
- VP_SI/
- VP_SI/glomeruli_meshes/
- VP_SI/glomeruli_meshes/.DS_Store
- __MACOSX/
- __MACOSX/VP_SI/
- __MACOSX/VP_SI/glomeruli_meshes/
- __MACOSX/VP_SI/glomeruli_meshes/._.DS_Store
- VP_SI/glomeruli_meshes/VL1.stl
- VP_SI/glomeruli_meshes/VP1d.stl
- VP_SI/glomeruli_meshes/VP1l.stl
- VP_SI/glomeruli_meshes/VP1m.stl
- VP_SI/glomeruli_meshes/VC5.stl
- VP_SI/glomeruli_meshes/VP3.stl
- VP_SI/glomeruli_meshes/VP2.stl
- VP_SI/glomeruli_meshes/V.stl
- VP_SI/glomeruli_meshes/VP5.stl
- VP_SI/glomeruli_meshes/VP4.stl
- VP_SI/.DS_Store
- __MACOSX/VP_SI/._.DS_Store
- VP_SI/neuropil_meshes/
- VP_SI/neuropil_meshes/MB_LAC_L_VP32.stl
- __MACOSX/VP_SI/neuropil_meshes/
- __MACOSX/VP_SI/neuropil_meshes/._MB_LAC_L_VP32.stl
- VP_SI/neuropil_meshes/MB_LAC_R_VP32.stl
- __MACOSX/VP_SI/neuropil_meshes/._MB_LAC_R_VP32.stl
- VP_SI/marin2020-skeletons/
- VP_SI/marin2020-skeletons/6852116.swc
- __MACOSX/VP_SI/marin2020-skeletons/
- __MACOSX/VP_SI/marin2020-skeletons/._6852116.swc
- VP_SI/marin2020-skeletons/57122.swc
- __MACOSX/VP_SI/marin2020-skeletons/._57122.swc
- VP_SI/marin2020-skeletons/57446.swc
- __MACOSX/VP_SI/marin2020-skeletons/._57446.swc
- VP_SI/marin2020-skeletons/9942769.swc
- __MACOSX/VP_SI/marin2020-skeletons/._9942769.swc
- VP_SI/marin2020-skeletons/4564481.swc
- __MACOSX/VP_SI/marin2020-skeletons/._4564481.swc
- VP_SI/marin2020-skeletons/13635531.swc
- __MACOSX/VP_SI/marin2020-skeletons/._13635531.swc
- VP_SI/marin2020-skeletons/5672990.swc
- __MACOSX/VP_SI/marin2020-skeletons/._5672990.swc
- VP_SI/marin2020-skeletons/192430.swc
- __MACOSX/VP_SI/marin2020-skeletons/._192430.swc
- VP_SI/marin2020-skeletons/4869882.swc
- __MACOSX/VP_SI/marin2020-skeletons/._4869882.swc
- VP_SI/marin2020-skeletons/9511430.swc
- __MACOSX/VP_SI/marin2020-skeletons/._9511430.swc
- VP_SI/marin2020-skeletons/5982276.swc
- __MACOSX/VP_SI/marin2020-skeletons/._5982276.swc
- VP_SI/marin2020-skeletons/4954519.swc
- __MACOSX/VP_SI/marin2020-skeletons/._4954519.swc
- VP_SI/marin2020-skeletons/7427360.swc
- __MACOSX/VP_SI/marin2020-skeletons/._7427360.swc
- VP_SI/marin2020-skeletons/5400401.swc
- __MACOSX/VP_SI/marin2020-skeletons/._5400401.swc
- VP_SI/marin2020-skeletons/8715672.swc
- __MACOSX/VP_SI/marin2020-skeletons/._8715672.swc
- VP_SI/marin2020-skeletons/32793.swc
- __MACOSX/VP_SI/marin2020-skeletons/._32793.swc
- VP_SI/marin2020-skeletons/5709099.swc
- __MACOSX/VP_SI/marin2020-skeletons/._5709099.swc
- VP_SI/marin2020-skeletons/12819339.swc
- __MACOSX/VP_SI/marin2020-skeletons/._12819339.swc
- VP_SI/marin2020-skeletons/79579.swc
- __MACOSX/VP_SI/marin2020-skeletons/._79579.swc
- VP_SI/marin2020-skeletons/192547.swc
- __MACOSX/VP_SI/marin2020-skeletons/._192547.swc
- VP_SI/marin2020-skeletons/8139894.swc
- __MACOSX/VP_SI/marin2020-skeletons/._8139894.swc
- VP_SI/marin2020-skeletons/3742499.swc
- __MACOSX/VP_SI/marin2020-skeletons/._3742499.swc
- VP_SI/marin2020-skeletons/5824712.swc
- __MACOSX/VP_SI/marin2020-skeletons/._5824712.swc
- VP_SI/marin2020-skeletons/37212.swc
- __MACOSX/VP_SI/marin2020-skeletons/._37212.swc
- VP_SI/marin2020-skeletons/5747727.swc
- __MACOSX/VP_SI/marin2020-skeletons/._5747727.swc
- VP_SI/marin2020-skeletons/8896969.swc
- __MACOSX/VP_SI/marin2020-skeletons/._8896969.swc
- VP_SI/marin2020-skeletons/3648956.swc
- __MACOSX/VP_SI/marin2020-skeletons/._3648956.swc
- VP_SI/marin2020-skeletons/4393480.swc
- __MACOSX/VP_SI/marin2020-skeletons/._4393480.swc
- VP_SI/marin2020-skeletons/12819065.swc
- __MACOSX/VP_SI/marin2020-skeletons/._12819065.swc
- VP_SI/marin2020-skeletons/9611893.swc
- __MACOSX/VP_SI/marin2020-skeletons/._9611893.swc
- VP_SI/marin2020-skeletons/9717951.swc
- __MACOSX/VP_SI/marin2020-skeletons/._9717951.swc
- VP_SI/marin2020-skeletons/9740174.swc
- __MACOSX/VP_SI/marin2020-skeletons/._9740174.swc
- VP_SI/marin2020-skeletons/9588978.swc
- __MACOSX/VP_SI/marin2020-skeletons/._9588978.swc
- VP_SI/marin2020-skeletons/12234527.swc
- __MACOSX/VP_SI/marin2020-skeletons/._12234527.swc
- VP_SI/marin2020-skeletons/9610756.swc
- __MACOSX/VP_SI/marin2020-skeletons/._9610756.swc
- VP_SI/marin2020-skeletons/10586365.swc
- __MACOSX/VP_SI/marin2020-skeletons/._10586365.swc
- VP_SI/marin2020-skeletons/57487.swc
- __MACOSX/VP_SI/marin2020-skeletons/._57487.swc
- VP_SI/marin2020-skeletons/8870427.swc
- __MACOSX/VP_SI/marin2020-skeletons/._8870427.swc
- VP_SI/marin2020-skeletons/12819460.swc
- __MACOSX/VP_SI/marin2020-skeletons/._12819460.swc
- VP_SI/marin2020-skeletons/11052217.swc
- __MACOSX/VP_SI/marin2020-skeletons/._11052217.swc
- VP_SI/marin2020-skeletons/12819448.swc
- __MACOSX/VP_SI/marin2020-skeletons/._12819448.swc
- VP_SI/marin2020-skeletons/57134.swc
- __MACOSX/VP_SI/marin2020-skeletons/._57134.swc
- VP_SI/marin2020-skeletons/4404808.swc
- __MACOSX/VP_SI/marin2020-skeletons/._4404808.swc
- VP_SI/marin2020-skeletons/8867359.swc
- __MACOSX/VP_SI/marin2020-skeletons/._8867359.swc
- VP_SI/marin2020-skeletons/4978157.swc
- __MACOSX/VP_SI/marin2020-skeletons/._4978157.swc
- VP_SI/marin2020-skeletons/12766859.swc
- __MACOSX/VP_SI/marin2020-skeletons/._12766859.swc
- VP_SI/marin2020-skeletons/4671556.swc
- __MACOSX/VP_SI/marin2020-skeletons/._4671556.swc
- VP_SI/marin2020-skeletons/57130.swc
- __MACOSX/VP_SI/marin2020-skeletons/._57130.swc
- VP_SI/marin2020-skeletons/5946637.swc
- __MACOSX/VP_SI/marin2020-skeletons/._5946637.swc
- VP_SI/marin2020-skeletons/1664544.swc
- __MACOSX/VP_SI/marin2020-skeletons/._1664544.swc
- VP_SI/marin2020-skeletons/8867611.swc
- __MACOSX/VP_SI/marin2020-skeletons/._8867611.swc
- VP_SI/marin2020-skeletons/400943.swc
- __MACOSX/VP_SI/marin2020-skeletons/._400943.swc
- VP_SI/marin2020-skeletons/12702677.swc
- __MACOSX/VP_SI/marin2020-skeletons/._12702677.swc
- VP_SI/marin2020-skeletons/13159715.swc
- __MACOSX/VP_SI/marin2020-skeletons/._13159715.swc
- VP_SI/marin2020-skeletons/9611706.swc
- __MACOSX/VP_SI/marin2020-skeletons/._9611706.swc
- VP_SI/marin2020-skeletons/8885938.swc
- __MACOSX/VP_SI/marin2020-skeletons/._8885938.swc
- VP_SI/marin2020-skeletons/8867765.swc
- __MACOSX/VP_SI/marin2020-skeletons/._8867765.swc
- VP_SI/marin2020-skeletons/13599881.swc
- __MACOSX/VP_SI/marin2020-skeletons/._13599881.swc
- VP_SI/marin2020-skeletons/12514898.swc
- __MACOSX/VP_SI/marin2020-skeletons/._12514898.swc
- VP_SI/marin2020-skeletons/1356477.swc
- __MACOSX/VP_SI/marin2020-skeletons/._1356477.swc
- VP_SI/marin2020-skeletons/9584821.swc
- __MACOSX/VP_SI/marin2020-skeletons/._9584821.swc
- VP_SI/marin2020-skeletons/57051.swc
- __MACOSX/VP_SI/marin2020-skeletons/._57051.swc
- VP_SI/marin2020-skeletons/192423.swc
- __MACOSX/VP_SI/marin2020-skeletons/._192423.swc
- VP_SI/marin2020-skeletons/4182914.swc
- __MACOSX/VP_SI/marin2020-skeletons/._4182914.swc
- VP_SI/marin2020-skeletons/8883804.swc
- __MACOSX/VP_SI/marin2020-skeletons/._8883804.swc
- VP_SI/marin2020-skeletons/1120955.swc
- __MACOSX/VP_SI/marin2020-skeletons/._1120955.swc
- VP_SI/marin2020-skeletons/6292134.swc
- __MACOSX/VP_SI/marin2020-skeletons/._6292134.swc
- VP_SI/marin2020-skeletons/7385775.swc
- __MACOSX/VP_SI/marin2020-skeletons/._7385775.swc
- VP_SI/marin2020-skeletons/7017522.swc
- __MACOSX/VP_SI/marin2020-skeletons/._7017522.swc
- VP_SI/marin2020-skeletons/12734515.swc
- __MACOSX/VP_SI/marin2020-skeletons/._12734515.swc
- VP_SI/marin2020-skeletons/8851349.swc
- __MACOSX/VP_SI/marin2020-skeletons/._8851349.swc
- VP_SI/marin2020-skeletons/13159728.swc
- __MACOSX/VP_SI/marin2020-skeletons/._13159728.swc
- VP_SI/marin2020-skeletons/12643158.swc
- __MACOSX/VP_SI/marin2020-skeletons/._12643158.swc
- VP_SI/marin2020-skeletons/8665620.swc
- __MACOSX/VP_SI/marin2020-skeletons/._8665620.swc
- VP_SI/marin2020-skeletons/4262079.swc
- __MACOSX/VP_SI/marin2020-skeletons/._4262079.swc
- VP_SI/marin2020-skeletons/9588361.swc
- __MACOSX/VP_SI/marin2020-skeletons/._9588361.swc
- VP_SI/marin2020-skeletons/8865603.swc
- __MACOSX/VP_SI/marin2020-skeletons/._8865603.swc
- VP_SI/marin2020-skeletons/9027601.swc
- __MACOSX/VP_SI/marin2020-skeletons/._9027601.swc
- VP_SI/marin2020-skeletons/3813424.swc
- __MACOSX/VP_SI/marin2020-skeletons/._3813424.swc
- VP_SI/marin2020-skeletons/4129363.swc
- __MACOSX/VP_SI/marin2020-skeletons/._4129363.swc
- VP_SI/marin2020-skeletons/12713426.swc
- __MACOSX/VP_SI/marin2020-skeletons/._12713426.swc
- VP_SI/marin2020-skeletons/9612147.swc
- __MACOSX/VP_SI/marin2020-skeletons/._9612147.swc
- VP_SI/marin2020-skeletons/5038422.swc
- __MACOSX/VP_SI/marin2020-skeletons/._5038422.swc
- VP_SI/marin2020-skeletons/2600341.swc
- __MACOSX/VP_SI/marin2020-skeletons/._2600341.swc
- VP_SI/marin2020-skeletons/13599868.swc
- __MACOSX/VP_SI/marin2020-skeletons/._13599868.swc
- VP_SI/marin2020-skeletons/12819089.swc
- __MACOSX/VP_SI/marin2020-skeletons/._12819089.swc
- VP_SI/marin2020-skeletons/57442.swc
- __MACOSX/VP_SI/marin2020-skeletons/._57442.swc
- VP_SI/marin2020-skeletons/8880705.swc
- __MACOSX/VP_SI/marin2020-skeletons/._8880705.swc
- VP_SI/marin2020-skeletons/5824701.swc
- __MACOSX/VP_SI/marin2020-skeletons/._5824701.swc
- VP_SI/marin2020-skeletons/478805.swc
- __MACOSX/VP_SI/marin2020-skeletons/._478805.swc
- VP_SI/marin2020-skeletons/8847299.swc
- __MACOSX/VP_SI/marin2020-skeletons/._8847299.swc
- VP_SI/marin2020-skeletons/57495.swc
- __MACOSX/VP_SI/marin2020-skeletons/._57495.swc
- VP_SI/marin2020-skeletons/57126.swc
- __MACOSX/VP_SI/marin2020-skeletons/._57126.swc
- VP_SI/marin2020-skeletons/12702477.swc
- __MACOSX/VP_SI/marin2020-skeletons/._12702477.swc
- VP_SI/marin2020-skeletons/9704839.swc
- __MACOSX/VP_SI/marin2020-skeletons/._9704839.swc
- VP_SI/marin2020-skeletons/6292583.swc
- __MACOSX/VP_SI/marin2020-skeletons/._6292583.swc
- VP_SI/marin2020-skeletons/12819401.swc
- __MACOSX/VP_SI/marin2020-skeletons/._12819401.swc
- VP_SI/marin2020-skeletons/12782012.swc
- __MACOSX/VP_SI/marin2020-skeletons/._12782012.swc
- VP_SI/marin2020-skeletons/4889524.swc
- __MACOSX/VP_SI/marin2020-skeletons/._4889524.swc
- VP_SI/marin2020-skeletons/3813442.swc
- __MACOSX/VP_SI/marin2020-skeletons/._3813442.swc
- VP_SI/marin2020-skeletons/2856545.swc
- __MACOSX/VP_SI/marin2020-skeletons/._2856545.swc
- VP_SI/marin2020-skeletons/23005.swc
- __MACOSX/VP_SI/marin2020-skeletons/._23005.swc
- VP_SI/marin2020-skeletons/3094186.swc
- __MACOSX/VP_SI/marin2020-skeletons/._3094186.swc
- VP_SI/marin2020-skeletons/9573214.swc
- __MACOSX/VP_SI/marin2020-skeletons/._9573214.swc
- VP_SI/marin2020-skeletons/3908507.swc
- __MACOSX/VP_SI/marin2020-skeletons/._3908507.swc
- VP_SI/marin2020-skeletons/46105.swc
- __MACOSX/VP_SI/marin2020-skeletons/._46105.swc
- VP_SI/marin2020-skeletons/3444435.swc
- __MACOSX/VP_SI/marin2020-skeletons/._3444435.swc
- VP_SI/marin2020-skeletons/2484510.swc
- __MACOSX/VP_SI/marin2020-skeletons/._2484510.swc
- VP_SI/marin2020-skeletons/8864744.swc
- __MACOSX/VP_SI/marin2020-skeletons/._8864744.swc
- VP_SI/marin2020-skeletons/8361575.swc
- __MACOSX/VP_SI/marin2020-skeletons/._8361575.swc
- VP_SI/marin2020-skeletons/57236.swc
- __MACOSX/VP_SI/marin2020-skeletons/._57236.swc
- VP_SI/marin2020-skeletons/4876532.swc
- __MACOSX/VP_SI/marin2020-skeletons/._4876532.swc
- VP_SI/marin2020-skeletons/12709197.swc
- __MACOSX/VP_SI/marin2020-skeletons/._12709197.swc
- VP_SI/marin2020-skeletons/9117955.swc
- __MACOSX/VP_SI/marin2020-skeletons/._9117955.swc
- VP_SI/marin2020-skeletons/5946848.swc
- __MACOSX/VP_SI/marin2020-skeletons/._5946848.swc
- VP_SI/marin2020-skeletons/8854268.swc
- __MACOSX/VP_SI/marin2020-skeletons/._8854268.swc
- VP_SI/marin2020-skeletons/57430.swc
- __MACOSX/VP_SI/marin2020-skeletons/._57430.swc
- VP_SI/marin2020-skeletons/4330202.swc
- __MACOSX/VP_SI/marin2020-skeletons/._4330202.swc
- VP_SI/marin2020-skeletons/8875932.swc
- __MACOSX/VP_SI/marin2020-skeletons/._8875932.swc
- VP_SI/marin2020-skeletons/8820702.swc
- __MACOSX/VP_SI/marin2020-skeletons/._8820702.swc
- VP_SI/marin2020-skeletons/57142.swc
- __MACOSX/VP_SI/marin2020-skeletons/._57142.swc
- VP_SI/marin2020-skeletons/5172413.swc
- __MACOSX/VP_SI/marin2020-skeletons/._5172413.swc
- VP_SI/marin2020-skeletons/57426.swc
- __MACOSX/VP_SI/marin2020-skeletons/._57426.swc
- VP_SI/marin2020-skeletons/5816884.swc
- __MACOSX/VP_SI/marin2020-skeletons/._5816884.swc
- VP_SI/marin2020-skeletons/10078400.swc
- __MACOSX/VP_SI/marin2020-skeletons/._10078400.swc
- VP_SI/marin2020-skeletons/8808887.swc
- __MACOSX/VP_SI/marin2020-skeletons/._8808887.swc
- VP_SI/marin2020-skeletons/11234968.swc
- __MACOSX/VP_SI/marin2020-skeletons/._11234968.swc
- VP_SI/marin2020-skeletons/561909.swc
- __MACOSX/VP_SI/marin2020-skeletons/._561909.swc
- VP_SI/marin2020-skeletons/15423548.swc
- __MACOSX/VP_SI/marin2020-skeletons/._15423548.swc
- VP_SI/marin2020-skeletons/8799774.swc
- __MACOSX/VP_SI/marin2020-skeletons/._8799774.swc
- VP_SI/marin2020-skeletons/5471515.swc
- __MACOSX/VP_SI/marin2020-skeletons/._5471515.swc
- VP_SI/marin2020-skeletons/1149173.swc
- __MACOSX/VP_SI/marin2020-skeletons/._1149173.swc
- VP_SI/marin2020-skeletons/11128057.swc
- __MACOSX/VP_SI/marin2020-skeletons/._11128057.swc
- VP_SI/marin2020-skeletons/13054040.swc
- __MACOSX/VP_SI/marin2020-skeletons/._13054040.swc
- VP_SI/marin2020-skeletons/561100.swc
- __MACOSX/VP_SI/marin2020-skeletons/._561100.swc
- VP_SI/marin2020-skeletons/3444556.swc
- __MACOSX/VP_SI/marin2020-skeletons/._3444556.swc
- VP_SI/marin2020-skeletons/8865505.swc
[truncated: 372 more entries]
