# Supplementary material for: Connectomics Analysis Reveals First-, Second-, and Third-Order Thermosensory and Hygrosensory Neurons in the Adult Drosophila Brain
Source: Curr Biol. 2020 Aug 17;30(16):3167–3182.e4. doi: 10.1016/j.cub.2020.06.028 (PMC7443704; doi:10.1016/j.cub.2020.06.028)
Supplement: Data S1. Skeletons and Meshes, Related to STAR Methods — marin2020-skeletons contains files describing the morphology of each neuron in this study (in FAFB14 space, .swc format). glomeruli_meshes contains the glomerular meshes (in FAFB14 space, .stl format). neuropil_meshes contains the glomerular meshes (in FAFB14 space, .stl format). [file mmc5.zip › VP_SI/marin2020-skeletons/6852116.swc]

# SWC format file
# based on specifications at http://www.neuronland.org/NLMorphologyConverter/MorphologyFormats/SWC/Spec.html
# Created by nat::write.neuron.swc
# PointNo Label X Y Z Radius Parent 
1 0 322630 185813 150520 2751 -1
2 0 322558 185685 150600 -1 1
3 0 322310 185333 150720 -1 2
4 0 322390 185261 150920 -1 3
5 0 322374 185157 151120 -1 4
6 0 322366 185149 151360 -1 5
7 0 322262 185109 151600 -1 6
8 0 322066 185385 151760 -1 7
9 0 322774 188037 151880 -1 8
10 0 323606 188645 152080 -1 9
11 0 323638 188725 152240 -1 10
12 0 323790 188677 152440 -1 11
13 0 324046 188725 152640 -1 12
14 0 324302 188661 152800 -1 13
15 0 324670 188573 152960 -1 14
16 0 324894 188525 153160 -1 15
17 0 325134 188637 153360 -1 16
18 0 325450 188753 153520 -1 17
19 0 326522 189625 153600 -1 18
20 0 327570 190113 153760 -1 19
21 0 327866 190121 153920 -1 20
22 0 327906 190097 154080 -1 21
23 0 328194 189913 154280 -1 22
24 0 328330 189897 154480 -1 23
25 0 328410 189833 154720 -1 24
26 0 328458 189857 154920 -1 25
27 0 328490 190041 155160 -1 26
28 0 328690 190145 155320 -1 27
29 0 328894 190253 155480 -1 28
30 0 329166 190397 155640 -1 29
31 0 329294 190493 155800 -1 30
32 0 329510 190573 155960 -1 31
33 0 329654 190909 156120 -1 32
34 0 329870 191149 156320 -1 33
35 0 330238 191397 156480 -1 34
36 0 331798 192525 156640 -1 35
37 0 332526 192701 156840 -1 36
38 0 332908 192683 157040 -1 37
39 0 333136 192563 157160 -1 38
40 0 333748 192519 157280 -1 39
41 0 334532 192283 157400 -1 40
42 0 334900 192115 157520 -1 41
43 0 335602 191709 157600 -1 42
44 0 336590 191637 157640 -1 43
45 0 337852 191931 157680 -1 44
46 0 338516 191987 157800 -1 45
47 0 339180 192023 157920 -1 46
48 0 339612 192067 158040 -1 47
49 0 339946 192025 158160 -1 48
50 0 340062 192105 158280 -1 49
51 0 340318 192165 158400 -1 50
52 0 340578 192341 158520 -1 51
53 0 340842 192525 158640 -1 52
54 0 340914 192773 158760 -1 53
55 0 341006 193077 158880 -1 54
56 0 341168 193235 159040 -1 55
57 0 341432 193391 159160 -1 56
58 0 341588 193507 159280 -1 57
59 0 341752 193515 159440 -1 58
60 0 341988 193515 159560 -1 59
61 0 342076 193523 159720 -1 60
62 0 342400 193287 159840 -1 61
63 0 342598 193173 159960 -1 62
64 0 342802 193093 160080 -1 63
65 0 343010 193061 160240 -1 64
66 0 343226 192981 160360 -1 65
67 0 343470 192821 160480 -1 66
68 0 343894 192901 160600 -1 67
69 0 344100 192943 160760 -1 68
70 0 344452 192795 160920 -1 69
71 0 344776 192911 161040 -1 70
72 0 344958.3 192900.75 161120 -1 71
73 0 345100 192915 161200 -1 72
74 0 345382 192809 161400 -1 73
75 0 345450 192949 161520 -1 74
76 0 345510 193097 161680 -1 75
77 0 345650 193189 161800 -1 76
78 0 345678 193293 161960 -1 77
79 0 345658 193385 162120 -1 78
80 0 345706 193549 162240 -1 79
81 0 345742 193625 162400 -1 80
82 0 345914 193621 162560 -1 81
83 0 346206 193589 162720 -1 82
84 0 346398 193653 162880 -1 83
85 0 346570 193829 163040 -1 84
86 0 346678 193917 163200 -1 85
87 0 346870 193885 163360 -1 86
88 0 347034 194009 163520 -1 87
89 0 347206 194137 163680 -1 88
90 0 347410 194153 163840 -1 89
91 0 347592 194135 163960 -1 90
92 0 348544 193799 164080 -1 91
93 0 349032 193583 164200 -1 92
94 0 349942 193333 164280 -1 93
95 0 350614 193313 164440 -1 94
96 0 350890 193285 164640 -1 95
97 0 351022 193289 164840 -1 96
98 0 351126 193261 165000 -1 97
99 0 351334 193289 165160 -1 98
100 0 351558 193325 165320 -1 99
101 0 351758 193273 165480 -1 100
102 0 351972 193231 165640 -1 101
103 0 352384 193131 165800 -1 102
104 0 352636 193083 165960 -1 103
105 0 352736 193019 166160 -1 104
106 0 352636 192799 166360 -1 105
107 0 353406 192473 166480 -1 106
108 0 353786 192393 166640 -1 107
109 0 353994 192321 166800 -1 108
110 0 354374 192149 166920 -1 109
111 0 354532 192091 167040 -1 110
112 0 354804 192055 167200 -1 111
113 0 355004 192039 167360 -1 112
114 0 355208 192023 167480 -1 113
115 0 355470 192069 167640 -1 114
116 0 355807.6 191990.6 167800 -1 115
117 0 355486 191593 167800 -1 116
118 0 355602 191369 167880 -1 117
119 0 356050 191273 167920 -1 118
120 0 356350 191153 167960 -1 119
121 0 356586 191033 168120 -1 120
122 0 356762 190905 168240 -1 121
123 0 356862 190861 168320 -1 122
124 0 356910 190857 168480 -1 123
125 0 356970 190845 168640 -1 124
126 0 356974 190881 168840 -1 125
127 0 356930 190917 169000 -1 126
128 0 357050 191009 169160 -1 127
129 0 357286 190901 169360 -1 128
130 0 357398 190773 169520 -1 129
131 0 357514 190701 169560 -1 130
132 0 357041.72 190542.86 169560 -1 131
133 0 357092 190561 169480 -1 132
134 0 357076 190477 169400 -1 133
135 0 357152 190445 169240 -1 134
136 0 357196 190373 169080 -1 135
137 0 357268 190281 168920 -1 136
138 0 357386 190199 168760 -1 137
139 0 357518 190067 168600 -1 138
140 0 357578 189903 168440 -1 139
141 0 357572 189761 168400 -1 140
142 0 357506 189507 168360 -1 141
143 0 357544 189321 168280 -1 142
144 0 357464 189201 168160 -1 143
145 0 357362 188943 168000 -1 144
146 0 357270 188843 167880 -1 145
147 0 356948 188657 167720 -1 146
148 0 356838 188583 167560 -1 147
149 0 356574 188439 167360 -1 148
150 0 356404 188337 167200 -1 149
151 0 356112 188093 167000 -1 150
152 0 355482 187903 166920 -1 151
153 0 355388 187877 166840 -1 152
154 0 357630 190629 169600 -1 131
155 0 357746 190557 169640 -1 154
156 0 357814 190605 169800 -1 155
157 0 358004 190709 169960 -1 156
158 0 358268 190633 170040 -1 157
159 0 358656 190477 170120 -1 158
160 0 358932 190225 170240 -1 159
161 0 359100 190109 170360 -1 160
162 0 359212 189997 170440 -1 161
163 0 358832 189353 170480 -1 162
164 0 358738 188753 170520 -1 163
165 0 358666 188593 170600 -1 164
166 0 358530 188333 170640 -1 165
167 0 358438 188257 170760 -1 166
168 0 358302 188137 170840 -1 167
169 0 358194 188065 170960 -1 168
170 0 357494 187829 171040 -1 169
171 0 357484 187821 171160 -1 170
172 0 357432 187877 171320 -1 171
173 0 357316 187801 171520 -1 172
174 0 357244 187573 171640 -1 173
175 0 357444 187533 171720 -1 174
176 0 357484 187669 171760 -1 175
177 0 357544 187713 171840 -1 176
178 0 357612 187753 171960 -1 177
179 0 357704 187777 172040 -1 178
180 0 357792 187781 172120 -1 179
181 0 357824 187749 172160 -1 180
182 0 357680 187461 171720 -1 175
183 0 357836 187381 171880 -1 182
184 0 357952 187349 172000 -1 183
185 0 358028 187321 172080 -1 184
186 0 358276 187465 172120 -1 185
187 0 358400 187409 172200 -1 186
188 0 358684 187413 172120 -1 187
189 0 358792 187429 172040 -1 188
190 0 358920 187421 171880 -1 189
191 0 358968 187385 171760 -1 190
192 0 359084 187337 171640 -1 191
193 0 359232 187341 171600 -1 192
194 0 359416 187241 171520 -1 193
195 0 359474 187257 171480 -1 194
196 0 359466 187245 171440 -1 195
197 0 359042 188613 170600 -1 165
198 0 359186 188701 170720 -1 197
199 0 359314 188769 170840 -1 198
200 0 359454 188825 170960 -1 199
201 0 359590 188873 171040 -1 200
202 0 359666 188949 171160 -1 201
203 0 359742 188973 171240 -1 202
204 0 359854 189057 171320 -1 203
205 0 359942 188877 171400 -1 204
206 0 360002 188749 171480 -1 205
207 0 359994 188597 171360 -1 206
208 0 359990 188569 171240 -1 207
209 0 359966 188554 171200 -1 208
210 0 359968 188562 171160 -1 209
211 0 359824 188366 171080 -1 210
212 0 359908 188398 170960 -1 211
213 0 360052 188306 170880 -1 212
214 0 360302 188272 170840 -1 213
215 0 360454 188156 170760 -1 214
216 0 360482 188044 170640 -1 215
217 0 360562 188004 170560 -1 216
218 0 360620 187934 170520 -1 217
219 0 360668 187902 170440 -1 218
220 0 359824 188294 171120 -1 211
221 0 359758 188276 171160 -1 220
222 0 359650 188244 171200 -1 221
223 0 359630 188208 171280 -1 222
224 0 359616 188230 171360 -1 223
225 0 359552 188242 171440 -1 224
226 0 359540 188286 171560 -1 225
227 0 359620 188330 171680 -1 226
228 0 359695 188527 171720 -1 227
229 0 359674 188372 171760 -1 228
230 0 359724 188354 171880 -1 229
231 0 359756 188366 171920 -1 230
232 0 359826 188332 172000 -1 231
233 0 360022 188500 172080 -1 232
234 0 360324 188558 172080 -1 233
235 0 360282 188644 172000 -1 234
236 0 360458 188640 171920 -1 235
237 0 360546 188576 171840 -1 236
238 0 360614 188588 171720 -1 237
239 0 360690 188492 171680 -1 238
240 0 360698 188306 171520 -1 239
241 0 360754 188212 171400 -1 240
242 0 360766 188174 171320 -1 241
243 0 360806 187918 171200 -1 242
244 0 360898 187864 171160 -1 243
245 0 360922 187846 171120 -1 244
246 0 360998 187830 171040 -1 245
247 0 361102 187762 170880 -1 246
248 0 361414 187474 170760 -1 247
249 0 361486 187598 170760 -1 248
250 0 361490 187588 170720 -1 249
251 0 361446 187692 170680 -1 250
252 0 361446 187740 170600 -1 251
253 0 361438 187752 170560 -1 252
254 0 361562 187248 170720 -1 248
255 0 361762 187086 170640 -1 254
256 0 361822 186932 170600 -1 255
257 0 362118 186986 170560 -1 256
258 0 362242 187056 170600 -1 257
259 0 362314 187088 170640 -1 258
260 0 362458 187120 170680 -1 259
261 0 362550 187216 170760 -1 260
262 0 362562 187236 170840 -1 261
263 0 362558 187276 170960 -1 262
264 0 362558 187292 171080 -1 263
265 0 362578 187316 171240 -1 264
266 0 362502 187320 171400 -1 265
267 0 362498 187382 171520 -1 266
268 0 361190 188594 171680 -1 239
269 0 361278 188562 171760 -1 268
270 0 361322 188528 171840 -1 269
271 0 361346 188356 171960 -1 270
272 0 361322 188272 172120 -1 271
273 0 357514 190867 169960 -1 157
274 0 357662 190867 170080 -1 273
275 0 357678 190923 170240 -1 274
276 0 357806 190939 170440 -1 275
277 0 357898 190983 170640 -1 276
278 0 358018 191027 170840 -1 277
279 0 358246 191135 171000 -1 278
280 0 358554 191295 171160 -1 279
281 0 358670 191359 171200 -1 280
282 0 357669.62 190282.64 169600 -1 154
283 0 357675.28 190299.61 169480 -1 282
284 0 357782.78 190214.77 169360 -1 283
285 0 357680.94 190169.5 169240 -1 284
286 0 357687 190144 169160 -1 285
287 0 357649 189878 168960 -1 286
288 0 357789 189754 168800 -1 287
289 0 357899 189588 168680 -1 288
290 0 358013 189402 168640 -1 289
291 0 358023 189356 168600 -1 290
292 0 358087 189260 168480 -1 291
293 0 358155 189192 168320 -1 292
294 0 358149 189138 168240 -1 293
295 0 358123 189120 168200 -1 294
296 0 358097 189102 168160 -1 295
297 0 358077 188990 168080 -1 296
298 0 358009 188858 167960 -1 297
299 0 357983 188792 167920 -1 298
300 0 357963 188732 167800 -1 299
301 0 357743 188600 167640 -1 300
302 0 357593 188510 167520 -1 301
303 0 357499 188452 167400 -1 302
304 0 357427 188376 167280 -1 303
305 0 357359 188336 167200 -1 304
306 0 357241 188242 167120 -1 305
307 0 357175 188180 167000 -1 306
308 0 357023 188080 166880 -1 307
309 0 356987 187984 166760 -1 308
310 0 356767 187780 166600 -1 309
311 0 356597 187558 166520 -1 310
312 0 356345 187466 166400 -1 311
313 0 356259 187404 166360 -1 312
314 0 355633 186990 166320 -1 313
315 0 356415 187368 166200 -1 314
316 0 356185 187174 166080 -1 315
317 0 355975 187060 165960 -1 316
318 0 355755 187056 165840 -1 317
319 0 355487 186968 165680 -1 318
320 0 355457 186950 165640 -1 319
321 0 355315 186952 165480 -1 320
322 0 355175 186948 165280 -1 321
323 0 355113 186926 165240 -1 322
324 0 355081 186906 165200 -1 323
325 0 355892 191971 167840 -1 116
326 0 355958 191956 167880 -1 325
327 0 355416 192450 167880 -1 326
328 0 355402 192512 168000 -1 327
329 0 355434 192588 168080 -1 328
330 0 355442 192692 168160 -1 329
331 0 355494 192736 168240 -1 330
332 0 355522 192796 168280 -1 331
333 0 355618 192964 168360 -1 332
334 0 355626 193080 168520 -1 333
335 0 355710 193216 168640 -1 334
336 0 355808 193346 168760 -1 335
337 0 355968 193454 168880 -1 336
338 0 356152 193570 169000 -1 337
339 0 356288 193634 169120 -1 338
340 0 356520 193722 169240 -1 339
341 0 356500 193910 169360 -1 340
342 0 356590 194180 169480 -1 341
343 0 356618 194216 169520 -1 342
344 0 356872 193806 169520 -1 343
345 0 356868 193774 169640 -1 344
346 0 356936 193866 169760 -1 345
347 0 356946 193904 169840 -1 346
348 0 357010 194048 169960 -1 347
349 0 357066 194148 170080 -1 348
350 0 357146 194300 170200 -1 349
351 0 357158 194456 170320 -1 350
352 0 357234 194532 170440 -1 351
353 0 357224 194902 170600 -1 352
354 0 357256 195046 170680 -1 353
355 0 357258 195180 170800 -1 354
356 0 357286 195340 170960 -1 355
357 0 357326 195536 171120 -1 356
358 0 357374 195688 171240 -1 357
359 0 357422 195788 171400 -1 358
360 0 357494 195912 171520 -1 359
361 0 357702 196080 171640 -1 360
362 0 357922 196212 171680 -1 361
363 0 357966 196262 171720 -1 362
364 0 357994 196282 171760 -1 363
365 0 356528 194382 169640 -1 343
366 0 356528 194478 169760 -1 365
367 0 356426 194544 169840 -1 366
368 0 356386 194540 169920 -1 367
369 0 356338 194376 170040 -1 368
370 0 356330 194336 170160 -1 369
371 0 356334 194336 170320 -1 370
372 0 356404 194422 170400 -1 371
373 0 356672 194302 170440 -1 372
374 0 356774 194392 170560 -1 373
375 0 356894 194580 170680 -1 374
376 0 356978 194768 170840 -1 375
377 0 357050 195108 171000 -1 376
378 0 357108 195422 171120 -1 377
379 0 357228 195666 171280 -1 378
380 0 357462 196240 171440 -1 379
381 0 357540 196466 171560 -1 380
382 0 357320 196990 171720 -1 381
383 0 357278 197132 171840 -1 382
384 0 357214 197280 172000 -1 383
385 0 357102 197480 172120 -1 384
386 0 356990 197776 172240 -1 385
387 0 356982 197944 172400 -1 386
388 0 356968 198078 172520 -1 387
389 0 356904 198282 172680 -1 388
390 0 356816 198546 172840 -1 389
391 0 356524 198894 172920 -1 390
392 0 356202 199124 172960 -1 391
393 0 356044 199250 173000 -1 392
394 0 355096 200014 173040 -1 393
395 0 354346 199960 172920 -1 394
396 0 353604 199918 172920 -1 395
397 0 353372 200076 172840 -1 396
398 0 353088 200162 172760 -1 397
399 0 352776 200284 172680 -1 398
400 0 352240 200294 172680 -1 399
401 0 351940 199936 172680 -1 400
402 0 351710.66 199868 172760 -1 401
403 0 351596 199834 172800 -1 402
404 0 351664 199760 172920 -1 403
405 0 351496 199794 173080 -1 404
406 0 351388 200214 173240 -1 405
407 0 351508 200364 173360 -1 406
408 0 351744 200540 173480 -1 407
409 0 351872 200624 173600 -1 408
410 0 352000 200788 173760 -1 409
411 0 351944 200816 173840 -1 410
412 0 352020 200928 173960 -1 411
413 0 351892 201034 173960 -1 412
414 0 351712 201002 173960 -1 413
415 0 351700 201014 174040 -1 414
416 0 351656 201038 174160 -1 415
417 0 351424 201258 174240 -1 416
418 0 351444 201336 174360 -1 417
419 0 351496 201252 174520 -1 418
420 0 351568 201354 174720 -1 419
421 0 351600 201530 174760 -1 420
422 0 351660 201550 174840 -1 421
423 0 351720 201522 174920 -1 422
424 0 351940 201654 175040 -1 423
425 0 352160 201782 175160 -1 424
426 0 352228 201828 175200 -1 425
427 0 352364 201872 175280 -1 426
428 0 352424 201918 175320 -1 427
429 0 352500 201922 175400 -1 428
430 0 352604 201998 175520 -1 429
431 0 352820 202098 175680 -1 430
432 0 352960 202174 175760 -1 431
433 0 353044 202262 175800 -1 432
434 0 353336 202360 175880 -1 433
435 0 353540 202342 175960 -1 434
436 0 353668 202282 176080 -1 435
437 0 353764 202372 176160 -1 436
438 0 353724 202532 176280 -1 437
439 0 353760 202704 176360 -1 438
440 0 354000 202868 176440 -1 439
441 0 354176 202976 176560 -1 440
442 0 354344 203142 176640 -1 441
443 0 354496 203346 176760 -1 442
444 0 354600 203502 176880 -1 443
445 0 354848 203790 177000 -1 444
446 0 355008 203968 177120 -1 445
447 0 355060 204104 177240 -1 446
448 0 355136 204212 177360 -1 447
449 0 355200 204336 177480 -1 448
450 0 355452 204592 177640 -1 449
451 0 355652 204824 177760 -1 450
452 0 355672 204894 177800 -1 451
453 0 355760 204978 177840 -1 452
454 0 355936 205166 177880 -1 453
455 0 356096 205414 177960 -1 454
456 0 356352 205724 178040 -1 455
457 0 356460 205928 178120 -1 456
458 0 356580 206074 178200 -1 457
459 0 356696 206254 178320 -1 458
460 0 356824 206490 178440 -1 459
461 0 356896 206668 178560 -1 460
462 0 356868 206818 178680 -1 461
463 0 356900 206936 178760 -1 462
464 0 356944 207142 178840 -1 463
465 0 356988 207268 178880 -1 464
466 0 351352 201248 174160 -1 417
467 0 351328 201196 174040 -1 466
468 0 351112 201168 174000 -1 467
469 0 350840 201030 173920 -1 468
470 0 350608 200892 173880 -1 469
471 0 350300 200638 173840 -1 470
472 0 350196 200576 173800 -1 471
473 0 349982 200364 173760 -1 472
474 0 349806 200180 173720 -1 473
475 0 349692 200074 173640 -1 474
476 0 349616 199926 173560 -1 475
477 0 349608 199838 173480 -1 476
478 0 349644 199838 173400 -1 477
479 0 349544 199892 173320 -1 478
480 0 349444 199890 173280 -1 479
481 0 349328 199918 173240 -1 480
482 0 349292 199892 173200 -1 481
483 0 349288 199872 173160 -1 482
484 0 349260 199850 173120 -1 483
485 0 349268 199780 173080 -1 484
486 0 349280 199736 173040 -1 485
487 0 349292 199510 172960 -1 486
488 0 349324 199464 172920 -1 487
489 0 349372 199442 172880 -1 488
490 0 349376 199374 172840 -1 489
491 0 349420 199294 172800 -1 490
492 0 349460 199212 172760 -1 491
493 0 349496 199152 172680 -1 492
494 0 349496 199080 172600 -1 493
495 0 349512 199044 172480 -1 494
496 0 349512 198992 172360 -1 495
497 0 349488 198928 172280 -1 496
498 0 349484 198960 172200 -1 497
499 0 349336 198956 172120 -1 498
500 0 349240 198960 172040 -1 499
501 0 349124 199088 171960 -1 500
502 0 348908 199220 171880 -1 501
503 0 348648 199320 171800 -1 502
504 0 348336 199404 171680 -1 503
505 0 348084 199420 171600 -1 504
506 0 347932 199392 171480 -1 505
507 0 347760 199256 171360 -1 506
508 0 347612 199188 171240 -1 507
509 0 347552 199070 171160 -1 508
510 0 347488 198976 171080 -1 509
511 0 347376 198868 170960 -1 510
512 0 347368 198826 170880 -1 511
513 0 352192 201090 174040 -1 412
514 0 352240 201206 174200 -1 513
515 0 352284 201334 174320 -1 514
516 0 352332 201410 174440 -1 515
517 0 352368 201530 174560 -1 516
518 0 352412 201600 174640 -1 517
519 0 352444 201716 174720 -1 518
520 0 352516 201760 174800 -1 519
521 0 352564 201784 174880 -1 520
522 0 352640 201804 174960 -1 521
523 0 352732 201808 175080 -1 522
524 0 352828 201860 175160 -1 523
525 0 352864 201908 175200 -1 524
526 0 352896 201942 175280 -1 525
527 0 352884 201960 175360 -1 526
528 0 352876 201984 175400 -1 527
529 0 352908 202016 175440 -1 528
530 0 353028 202076 175520 -1 529
531 0 353172 202148 175600 -1 530
532 0 353280 202148 175680 -1 531
533 0 353500 202168 175760 -1 532
534 0 353624 202196 175800 -1 533
535 0 353864 202356 175880 -1 534
536 0 354000 202406 175960 -1 535
537 0 354132 202466 176080 -1 536
538 0 351560 199726 172640 -1 402
539 0 351508 199658 172560 -1 538
540 0 351508 199662 172480 -1 539
541 0 351432 199614 172320 -1 540
542 0 351368 199608 172240 -1 541
543 0 351320 199588 172160 -1 542
544 0 351244 199560 172040 -1 543
545 0 351052 199424 171920 -1 544
546 0 350972 199340 171840 -1 545
547 0 350888 199226 171760 -1 546
548 0 350772 199186 171680 -1 547
549 0 350568 199054 171600 -1 548
550 0 350236 198604 171560 -1 549
551 0 350036 198262 171520 -1 550
552 0 349888 198100 171440 -1 551
553 0 349808 198038 171360 -1 552
554 0 349728 197926 171280 -1 553
555 0 349600 197742 171160 -1 554
556 0 349560 197618 171080 -1 555
557 0 349468 197478 171000 -1 556
558 0 349392 197362 170880 -1 557
559 0 349380 197324 170840 -1 558
560 0 349368 197192 170760 -1 559
561 0 349272 197084 170680 -1 560
562 0 349176 196996 170600 -1 561
563 0 348964 196804 170480 -1 562
564 0 348764 196620 170360 -1 563
565 0 348648 196540 170240 -1 564
566 0 348440 196368 170120 -1 565
567 0 348236 196206 170040 -1 566
568 0 348104 196114 169960 -1 567
569 0 347932 195950 169880 -1 568
570 0 347844 195886 169800 -1 569
571 0 347636 195714 169680 -1 570
572 0 347584 195542 169600 -1 571
573 0 347596 194984 169640 -1 572
574 0 347596 194668 169600 -1 573
575 0 347548 194566 169560 -1 574
576 0 347504 194318 169480 -1 575
577 0 347472 194182 169400 -1 576
578 0 347508 193998 169280 -1 577
579 0 356910 194184 170440 -1 373
580 0 356906 194124 170320 -1 579
581 0 356870 194012 170160 -1 580
582 0 356846 193960 170040 -1 581
583 0 356844 193922 169960 -1 582
584 0 356712 193778 169800 -1 583
585 0 356640 193694 169760 -1 584
586 0 356584 193626 169680 -1 585
587 0 356492 193586 169520 -1 586
588 0 356454 193584 169440 -1 587
589 0 356338 193572 169320 -1 588
590 0 356226 193536 169200 -1 589
591 0 356022 193420 169040 -1 590
592 0 355838 193236 168840 -1 591
593 0 355722 193040 168640 -1 592
594 0 355628 192878 168520 -1 593
595 0 355540 192738 168400 -1 594
596 0 355462 192660 168320 -1 595
597 0 355314 192556 168200 -1 596
598 0 355242 192512 168120 -1 597
599 0 355224 192458 168080 -1 598
600 0 355124 192382 168040 -1 599
601 0 355040 192266 167960 -1 600
602 0 354872 191974 167800 -1 601
603 0 354860 191941 167760 -1 602
604 0 354868 191907 167720 -1 603
605 0 356156 191911 168000 -1 326
606 0 356392 191907 168160 -1 605
607 0 356552 191907 168320 -1 606
608 0 356710 191913 168520 -1 607
609 0 356818 191921 168680 -1 608
610 0 356918 191945 168840 -1 609
611 0 357046 191961 169040 -1 610
612 0 357174 191921 169240 -1 611
613 0 357274 191913 169400 -1 612
614 0 357374 191873 169600 -1 613
615 0 357566 191921 169800 -1 614
616 0 357686 191969 170040 -1 615
617 0 357892 191979 170240 -1 616
618 0 357940 191955 170400 -1 617
619 0 358116 191963 170600 -1 618
620 0 358196 191939 170760 -1 619
621 0 358292 191939 170920 -1 620
622 0 358340 191947 171160 -1 621
623 0 358484 191955 171360 -1 622
624 0 358580 191915 171600 -1 623
625 0 358652 191931 171800 -1 624
626 0 358652 191931 172000 -1 625
627 0 358684 191819 172200 -1 626
628 0 358828 191683 172400 -1 627
629 0 359012 191683 172560 -1 628
630 0 358972 191579 172760 -1 629
631 0 359092 191475 172960 -1 630
632 0 359004 191403 173120 -1 631
633 0 358940 191419 173320 -1 632
634 0 358852 191363 173480 -1 633
635 0 358716 191395 173640 -1 634
636 0 358572 191363 173840 -1 635
637 0 358524 191323 174040 -1 636
638 0 358452 191299 174280 -1 637
639 0 358356 191395 174480 -1 638
640 0 358252 191403 174680 -1 639
641 0 358220 191347 174880 -1 640
642 0 358140 191307 175040 -1 641
643 0 358068 191203 175280 -1 642
644 0 357892 191139 175480 -1 643
645 0 357764 191051 175680 -1 644
646 0 357700 191019 175840 -1 645
647 0 357556 190891 176040 -1 646
648 0 357444 190827 176200 -1 647
649 0 357380 190667 176360 -1 648
650 0 357268 190539 176560 -1 649
651 0 357100 190443 176760 -1 650
652 0 357044 190315 176960 -1 651
653 0 357100 190235 177200 -1 652
654 0 357140 190139 177400 -1 653
655 0 357164 190075 177640 -1 654
656 0 357212 190035 177800 -1 655
657 0 357156 189851 178000 -1 656
658 0 357124 189731 178200 -1 657
659 0 357092 189691 178400 -1 658
660 0 357084 189579 178600 -1 659
661 0 357364 189531 178760 -1 660
662 0 357708 189555 178920 -1 661
663 0 357980 189675 179120 -1 662
664 0 358156 189675 179320 -1 663
665 0 358360 189711 179480 -1 664
666 0 358560 189543 179680 -1 665
667 0 358896 189367 179840 -1 666
668 0 359272 189167 180000 -1 667
669 0 359648 189039 180160 -1 668
670 0 359768 188935 180320 -1 669
671 0 359968 188863 180480 -1 670
672 0 360208 188743 180640 -1 671
673 0 360480 188543 180840 -1 672
674 0 360744 188479 181040 -1 673
675 0 360928 188303 181160 -1 674
676 0 361136 188151 181320 -1 675
677 0 361200 187983 181400 -1 676
678 0 361304 187823 181560 -1 677
679 0 361392 187719 181720 -1 678
680 0 361444 187563 181880 -1 679
681 0 361436 187347 182040 -1 680
682 0 361396 186931 182160 -1 681
683 0 361500 186683 182320 -1 682
684 0 361572 186355 182440 -1 683
685 0 361568 185991 182600 -1 684
686 0 361544 185663 182720 -1 685
687 0 361592 185127 182880 -1 686
688 0 361680 184647 182960 -1 687
689 0 361728 184223 183080 -1 688
690 0 361676 183851 183240 -1 689
691 0 361772 183659 183440 -1 690
692 0 361956 183491 183600 -1 691
693 0 362124 183227 183760 -1 692
694 0 362204 183083 183920 -1 693
695 0 362420 183011 184080 -1 694
696 0 362428 182979 184240 -1 695
697 0 362444 182915 184400 -1 696
698 0 362564 182819 184520 -1 697
699 0 362604 182811 184680 -1 698
700 0 362692 182827 184840 -1 699
701 0 362916 182835 185040 -1 700
702 0 362964 182795 185240 -1 701
703 0 363076 182835 185400 -1 702
704 0 363092 182811 185560 -1 703
705 0 363132 182883 185760 -1 704
706 0 363104 182735 185960 -1 705
707 0 363200 182703 186120 -1 706
708 0 363264 182511 186240 -1 707
709 0 363344 182207 186360 -1 708
710 0 363224 181999 186480 -1 709
711 0 363152 181783 186640 -1 710
712 0 363152 181783 186800 -1 711
713 0 362920 181623 186920 -1 712
714 0 362784 181423 187080 -1 713
715 0 362784 181423 187240 -1 714
716 0 362792 181415 187400 -1 715
717 0 362840 181391 187560 -1 716
718 0 362792 181231 187720 -1 717
719 0 363500 180515 187800 -1 718
720 0 363716 180211 187960 -1 719
721 0 363780 180091 188120 -1 720
722 0 363972 179739 188240 -1 721
723 0 364084 179531 188360 -1 722
724 0 364164 179451 188520 -1 723
725 0 364236 179299 188680 -1 724
726 0 364316 179139 188840 -1 725
727 0 364444 178859 188960 -1 726
728 0 364536 178719 189120 -1 727
729 0 364632 178543 189240 -1 728
730 0 364776 178319 189360 -1 729
731 0 364872 178191 189480 -1 730
732 0 364944 178023 189600 -1 731
733 0 364992 177831 189720 -1 732
734 0 364960 177447 189800 -1 733
735 0 364788 177059 189920 -1 734
736 0 364548 176595 190040 -1 735
737 0 364476 176331 190160 -1 736
738 0 364532 176067 190320 -1 737
739 0 365116 175763 190320 -1 738
740 0 365566 175675 190280 -1 739
741 0 366074 175331 190280 -1 740
742 0 366286 175287 190320 -1 741
743 0 366510 175167 190360 -1 742
744 0 366870 175091 190320 -1 743
745 0 366970 175051 190200 -1 744
746 0 366938 175067 190080 -1 745
747 0 366962 175055 190040 -1 746
748 0 367110 175055 190000 -1 747
749 0 367250 175115 189960 -1 748
750 0 367346 175207 189880 -1 749
751 0 367446 175259 189760 -1 750
752 0 364156 175715 190480 -1 738
753 0 364084 175627 190600 -1 752
754 0 364084 175499 190760 -1 753
755 0 364004 175283 190880 -1 754
756 0 363700 175011 191000 -1 755
757 0 363432 174815 191120 -1 756
758 0 363192 174511 191240 -1 757
759 0 363112 174287 191360 -1 758
760 0 363048 174031 191480 -1 759
761 0 362976 173815 191640 -1 760
762 0 363032 173615 191760 -1 761
763 0 363104 173343 191920 -1 762
764 0 363108 173027 192080 -1 763
765 0 363188 172571 192240 -1 764
766 0 363124 172179 192400 -1 765
767 0 363092 171995 192520 -1 766
768 0 363076 171763 192680 -1 767
769 0 363060 171691 192880 -1 768
770 0 363172 171571 193040 -1 769
771 0 363196 171371 193200 -1 770
772 0 363212 171243 193360 -1 771
773 0 363204 171147 193480 -1 772
774 0 363216 170991 193640 -1 773
775 0 363160 170807 193800 -1 774
776 0 363016 170615 194000 -1 775
777 0 362888 170503 194200 -1 776
778 0 362784 170287 194360 -1 777
779 0 362640 169967 194520 -1 778
780 0 362656 169751 194680 -1 779
781 0 362800 169367 194840 -1 780
782 0 362868 168835 195000 -1 781
783 0 362924 168499 195160 -1 782
784 0 362964 168291 195320 -1 783
785 0 362988 168019 195480 -1 784
786 0 363052 167883 195640 -1 785
787 0 363084 167771 195800 -1 786
788 0 363096 167431 195960 -1 787
789 0 363152 166423 196080 -1 788
790 0 363256 165599 196160 -1 789
791 0 363556 164771 196240 -1 790
792 0 363828 163635 196320 -1 791
793 0 364316 163251 196480 -1 792
794 0 364584 163015 196640 -1 793
795 0 365000 162687 196800 -1 794
796 0 365208 162471 196920 -1 795
797 0 365632 162063 197000 -1 796
798 0 365836 161195 197080 -1 797
799 0 365924 161032.33 197120 -1 798
800 0 366100 160707 197200 -1 799
801 0 366636 160275 197320 -1 800
802 0 366912 159839 197440 -1 801
803 0 366952 159773 197480 -1 802
804 0 367072 159575 197600 -1 803
805 0 367296 159431 197800 -1 804
806 0 367624 159239 197960 -1 805
807 0 367856 158967 198160 -1 806
808 0 368072 158679 198320 -1 807
809 0 368128 158415 198520 -1 808
810 0 368188 158195 198720 -1 809
811 0 368212 157683 198840 -1 810
812 0 368556 156587 198920 -1 811
813 0 370108 156675 198920 -1 812
814 0 370308 156687 198880 -1 813
815 0 370356 156751 198760 -1 814
816 0 370428 156871 198640 -1 815
817 0 370588 157179 198560 -1 816
818 0 370748 157375 198520 -1 817
819 0 370912 157479 198480 -1 818
820 0 371160 157575 198520 -1 819
821 0 371232 157551 198640 -1 820
822 0 371296 157475 198760 -1 821
823 0 371366 157393 198800 -1 822
824 0 371382 157377 198880 -1 823
825 0 371378 157377 199000 -1 824
826 0 371156 157923 198560 -1 820
827 0 371156 158075 198480 -1 826
828 0 371304 158327 198400 -1 827
829 0 371300 158433 198440 -1 828
830 0 371328 158589 198480 -1 829
831 0 371508 158661 198400 -1 830
832 0 372016 158757 198480 -1 831
833 0 372156 158765 198600 -1 832
834 0 372212 158729 198680 -1 833
835 0 372320 158713 198800 -1 834
836 0 372444 158717 198920 -1 835
837 0 372588 158705 199080 -1 836
838 0 372548 158617 199160 -1 837
839 0 372516 158533 199320 -1 838
840 0 372620 158449 199480 -1 839
841 0 372624 158365 199520 -1 840
842 0 372592 158141 199600 -1 841
843 0 372564 158045 199680 -1 842
844 0 370928 156485 198920 -1 814
845 0 371808 156233 199000 -1 844
846 0 372652 155871 198960 -1 845
847 0 373012 155651 198920 -1 846
848 0 373308 155539 198840 -1 847
849 0 373504 155471 198720 -1 848
850 0 373726 155409 198600 -1 849
851 0 374306 155185 198480 -1 850
852 0 375222 155025 198560 -1 851
853 0 376364 154847 198640 -1 852
854 0 377152 154775 198680 -1 853
855 0 378098 154625 198600 -1 854
856 0 378846 154425 198520 -1 855
857 0 379948 154303 198520 -1 856
858 0 380724 154203 198440 -1 857
859 0 381346 154149 198520 -1 858
860 0 382446 154449 198520 -1 859
861 0 382960 154695 198440 -1 860
862 0 383140 154767 198360 -1 861
863 0 383080 154935 198320 -1 862
864 0 382920 155071 198360 -1 863
865 0 382796 155107 198400 -1 864
866 0 382720 155147 198440 -1 865
867 0 382636 155163 198520 -1 866
868 0 382604 155175 198560 -1 867
869 0 382500 155191 198640 -1 868
870 0 382468 155203 198720 -1 869
871 0 382476 155223 198760 -1 870
872 0 382164 155163 198800 -1 871
873 0 382060 155287 198880 -1 872
874 0 381996 155551 199000 -1 873
875 0 381784 155639 198920 -1 874
876 0 381604 155779 198880 -1 875
877 0 381180 155919 198880 -1 876
878 0 381028 156111 198960 -1 877
879 0 380944 156491 198960 -1 878
880 0 380928 156483 198800 -1 879
881 0 380908 156507 198720 -1 880
882 0 380850 156807 198720 -1 881
883 0 380902 156907 198800 -1 882
884 0 381454 156719 198720 -1 881
885 0 381842 156511 198800 -1 884
886 0 382038 156347 198840 -1 885
887 0 382210 156019 198840 -1 886
888 0 382358 155887 198800 -1 887
889 0 382478 155847 198840 -1 888
890 0 380646 156513 198960 -1 879
891 0 380542 156509 199080 -1 890
892 0 380462 156509 199200 -1 891
893 0 380482 156521 199400 -1 892
894 0 380486 156573 199600 -1 893
895 0 380514 156633 199720 -1 894
896 0 380126 156653 199720 -1 895
897 0 379830 156649 199680 -1 896
898 0 379838 156705 199600 -1 897
899 0 379838 156801 199440 -1 898
900 0 379834 156841 199280 -1 899
901 0 379834 156817 199120 -1 900
902 0 379972 156711 199000 -1 901
903 0 380234 156515 199040 -1 902
904 0 380286 156479 199080 -1 903
905 0 382084 154983 198720 -1 872
906 0 382028 154947 198600 -1 905
907 0 382044 154903 198440 -1 906
908 0 382048 154839 198360 -1 907
909 0 382010 154797 198280 -1 908
910 0 381994 154753 198200 -1 909
911 0 381942 154713 198120 -1 910
912 0 381886 154697 198080 -1 911
913 0 382484 155243 198800 -1 871
914 0 382492 155371 198920 -1 913
915 0 382498 155455 199000 -1 914
916 0 382426 155619 199080 -1 915
917 0 382306 155731 199000 -1 916
918 0 382154 155763 198960 -1 917
919 0 382030 155755 198800 -1 918
920 0 381850 155783 198720 -1 919
921 0 381778 155835 198600 -1 920
922 0 381674 155907 198480 -1 921
923 0 383740 154711 198280 -1 862
924 0 384022 154677 198360 -1 923
925 0 384078 154655 198440 -1 924
926 0 384364 154413 198520 -1 925
927 0 384480 154285 198600 -1 926
928 0 385012 154129 198520 -1 927
929 0 385714 154109 198520 -1 928
930 0 385774 154385 198600 -1 929
931 0 385730 154425 198760 -1 930
932 0 385746 154509 198960 -1 931
933 0 385778 154589 199080 -1 932
934 0 385806 154609 199200 -1 933
935 0 385862 154685 199400 -1 934
936 0 385842 154769 199520 -1 935
937 0 385842 154861 199640 -1 936
938 0 385854 154933 199760 -1 937
939 0 385894 155013 199920 -1 938
940 0 385914 155017 2e+05 -1 939
941 0 385994 155121 200040 -1 940
942 0 386078 155229 200080 -1 941
943 0 386490 155469 200120 -1 942
944 0 386730 155813 200200 -1 943
945 0 386776 156101 200240 -1 944
946 0 386768 156261 200280 -1 945
947 0 386872 156445 200360 -1 946
948 0 386880 156497 200400 -1 947
949 0 386850 156573 200480 -1 948
950 0 386614 156637 200600 -1 949
951 0 386514 156689 200680 -1 950
952 0 386334 156645 200800 -1 951
953 0 386134 156537 200920 -1 952
954 0 385962 156481 201040 -1 953
955 0 385938 156569 201120 -1 954
956 0 385830 156717 201240 -1 955
957 0 385710 156825 201360 -1 956
958 0 385578 157033 201440 -1 957
959 0 385450 157197 201480 -1 958
960 0 385394 157161 201600 -1 959
961 0 385434 157265 201720 -1 960
962 0 385262 157365 201760 -1 961
963 0 385166 157449 201840 -1 962
964 0 385134 157565 201920 -1 963
965 0 385086 157625 202000 -1 964
966 0 384834 157737 202080 -1 965
967 0 384516 157901 202160 -1 966
968 0 384444 158033 202240 -1 967
969 0 384452 158145 202320 -1 968
970 0 384456 158205 202400 -1 969
971 0 384444 158257 202480 -1 970
972 0 384392 158253 202600 -1 971
973 0 384428 158361 202760 -1 972
974 0 384380 158369 202920 -1 973
975 0 384385.34 158411.67 203000 -1 974
976 0 384816 158493 203000 -1 975
977 0 384936 158529 203120 -1 976
978 0 385008 158525 203200 -1 977
979 0 385096 158533 203280 -1 978
980 0 385088 158701 203320 -1 979
981 0 385176 158741 203440 -1 980
982 0 385216 158757 203560 -1 981
983 0 385252 158705 203680 -1 982
984 0 385268 158669 203800 -1 983
985 0 385264 158643 203840 -1 984
986 0 384388 158433 203040 -1 975
987 0 384268 158389 203200 -1 986
988 0 384184 158381 203360 -1 987
989 0 384176 158417 203520 -1 988
990 0 384180 158445 203680 -1 989
991 0 384116 158545 203840 -1 990
992 0 384036 158601 203960 -1 991
993 0 384048 158805 204040 -1 992
994 0 384100 158925 204120 -1 993
995 0 384144 159045 204200 -1 994
996 0 384162 159181 204320 -1 995
997 0 384194 159313 204440 -1 996
998 0 384194 159381 204520 -1 997
999 0 384234 159533 204640 -1 998
1000 0 384262 159653 204720 -1 999
1001 0 384284 159697 204760 -1 1000
1002 0 384306 159741 204800 -1 1001
1003 0 384290 159973 204840 -1 1002
1004 0 384302 160053 204920 -1 1003
1005 0 384378 160145 205040 -1 1004
1006 0 384484 160413 205200 -1 1005
1007 0 384608 160509 205320 -1 1006
1008 0 384840 160773 205400 -1 1007
1009 0 385060 161033 205480 -1 1008
1010 0 385132 161133 205520 -1 1009
1011 0 385324 161289 205600 -1 1010
1012 0 385504 161481 205680 -1 1011
1013 0 385622 161573 205760 -1 1012
1014 0 385750 161585 205840 -1 1013
1015 0 385786 161621 206000 -1 1014
1016 0 385810 161525 206160 -1 1015
1017 0 385790 161373 206280 -1 1016
1018 0 385866 161353 206360 -1 1017
1019 0 385862 161293 206440 -1 1018
1020 0 385902 161301 206560 -1 1019
1021 0 386050 161389 206680 -1 1020
1022 0 386262 161437 206760 -1 1021
1023 0 386338 161417 206920 -1 1022
1024 0 386438 161473 207040 -1 1023
1025 0 386558 161509 207160 -1 1024
1026 0 386802 161613 207280 -1 1025
1027 0 386900 161693 207360 -1 1026
1028 0 387056 161741 207440 -1 1027
1029 0 387164 161793 207560 -1 1028
1030 0 387252 161909 207640 -1 1029
1031 0 387280 162021 207760 -1 1030
1032 0 387352 162157 207880 -1 1031
1033 0 387432 162397 208000 -1 1032
1034 0 387476 162493 208040 -1 1033
1035 0 387528 162793 208080 -1 1034
1036 0 387524 162929 208120 -1 1035
1037 0 384284 160127 204760 -1 1001
1038 0 384460 160171 204800 -1 1037
1039 0 384528 160143 204720 -1 1038
1040 0 384480 160191 204640 -1 1039
1041 0 384380 160159 204560 -1 1040
1042 0 384368 160163 204480 -1 1041
1043 0 384380 160155 204400 -1 1042
1044 0 384304 160163 204320 -1 1043
1045 0 384280 160107 204200 -1 1044
1046 0 384208 160099 204080 -1 1045
1047 0 384168 160091 203960 -1 1046
1048 0 384204 160059 203800 -1 1047
1049 0 384188 160027 203680 -1 1048
1050 0 384252 160003 203520 -1 1049
1051 0 384348 160007 203400 -1 1050
1052 0 384452 160023 203280 -1 1051
1053 0 384492 159947 203160 -1 1052
1054 0 384516 159919 203040 -1 1053
1055 0 384580 159891 202920 -1 1054
1056 0 384290 157947 202600 -1 972
1057 0 384106 157673 202600 -1 1056
1058 0 384098 157427 202640 -1 1057
1059 0 384166 157207 202600 -1 1058
1060 0 386676 155209 200080 -1 943
1061 0 386620 155093 200040 -1 1060
1062 0 386576 154973 2e+05 -1 1061
1063 0 386632 154905 199960 -1 1062
1064 0 386744 154825 199880 -1 1063
1065 0 386788 154765 199800 -1 1064
1066 0 386772 154737 199720 -1 1065
1067 0 386788 154717 199600 -1 1066
1068 0 386932 154745 199480 -1 1067
1069 0 386952 154749 199440 -1 1068
1070 0 385975 153797 198520 -1 929
1071 0 386031 153797 198480 -1 1070
1072 0 386107 153761 198440 -1 1071
1073 0 386239 153637 198320 -1 1072
1074 0 386315 153655 198280 -1 1073
1075 0 386367 153663 198240 -1 1074
1076 0 386375 153611 198200 -1 1075
1077 0 386543 153565 198160 -1 1076
1078 0 386607 153543 198120 -1 1077
1079 0 386691 153509 198080 -1 1078
1080 0 386671 153507 198000 -1 1079
1081 0 386851 153755 198000 -1 1080
1082 0 387227 153825 198000 -1 1081
1083 0 387295 153867 198080 -1 1082
1084 0 387335 153903 198120 -1 1083
1085 0 384442 154637 198440 -1 925
1086 0 384610 154781 198400 -1 1085
1087 0 384706 154925 198360 -1 1086
1088 0 384758 155161 198320 -1 1087
1089 0 385038 155301 198240 -1 1088
1090 0 385074 155305 198120 -1 1089
1091 0 385260 155161 198080 -1 1090
1092 0 385316 155013 198000 -1 1091
1093 0 385512 154793 197920 -1 1092
1094 0 385572 154637 197880 -1 1093
1095 0 385544 154353 197840 -1 1094
1096 0 385448 154317 197960 -1 1095
1097 0 385412 154301 198000 -1 1096
1098 0 385176 154221 198080 -1 1097
1099 0 384944 154261 198120 -1 1098
1100 0 384804 154429 198160 -1 1099
1101 0 384712 154549 198120 -1 1100
1102 0 384692 154577 198080 -1 1101
1103 0 384600 154629 198000 -1 1102
1104 0 384576 154705 197920 -1 1103
1105 0 384592 154773 197840 -1 1104
1106 0 384564 154841 197760 -1 1105
1107 0 384520 154829 197680 -1 1106
1108 0 384464 154845 197600 -1 1107
1109 0 384432 154921 197520 -1 1108
1110 0 384388 154973 197440 -1 1109
1111 0 376574 154881 198480 -1 853
1112 0 376762 154837 198400 -1 1111
1113 0 377266 154953 198400 -1 1112
1114 0 377582 154965 198480 -1 1113
1115 0 377794 154783 198480 -1 1114
1116 0 378666 154595 198480 -1 1115
1117 0 378686 154619 198520 -1 1116
1118 0 378850 154599 198560 -1 1117
1119 0 379074 154647 198600 -1 1118
1120 0 379142 154727 198680 -1 1119
1121 0 379038 154835 198720 -1 1120
1122 0 378810 154823 198760 -1 1121
1123 0 378374 154699 198720 -1 1122
1124 0 378062 154707 198760 -1 1123
1125 0 377958 154755 198800 -1 1124
1126 0 377774 154811 198840 -1 1125
1127 0 370674 156575 199040 -1 844
1128 0 370670 156527 199120 -1 1127
1129 0 370518 156459 199200 -1 1128
1130 0 370426 156459 199240 -1 1129
1131 0 370334 156447 199320 -1 1130
1132 0 370250 156479 199400 -1 1131
1133 0 370018 156459 199480 -1 1132
1134 0 370010 156479 199520 -1 1133
1135 0 369970 156479 199640 -1 1134
1136 0 369958 156493 199680 -1 1135
1137 0 370014 156663 199720 -1 1136
1138 0 370018 157035 199760 -1 1137
1139 0 370030 157095 199800 -1 1138
1140 0 369872 156370 199720 -1 1136
1141 0 369962 156279 199760 -1 1140
1142 0 370042 155965 199760 -1 1141
1143 0 370062 155904 199800 -1 1142
1144 0 370024 155858 199880 -1 1143
1145 0 369932 155834 199960 -1 1144
1146 0 369876 155770 2e+05 -1 1145
1147 0 369996 155830 200040 -1 1146
1148 0 370112 155818 200080 -1 1147
1149 0 369928 155466 200080 -1 1148
1150 0 369716 155194 2e+05 -1 1149
1151 0 369832 156378 199800 -1 1140
1152 0 369776 156374 199840 -1 1151
1153 0 369724 156446 199880 -1 1152
1154 0 368608 156271 198880 -1 812
1155 0 368584 155287 198760 -1 1154
1156 0 369084 153827 198680 -1 1155
1157 0 369804 152443 198640 -1 1156
1158 0 370360 151359 198560 -1 1157
1159 0 370864 150679 198480 -1 1158
1160 0 371568 150151 198400 -1 1159
1161 0 372284 149603 198280 -1 1160
1162 0 372668 149179 198160 -1 1161
1163 0 373004 148771 198000 -1 1162
1164 0 373320 148191 197880 -1 1163
1165 0 373408 147983 197760 -1 1164
1166 0 373784 147591 197680 -1 1165
1167 0 374192 147063 197560 -1 1166
1168 0 374480 146599 197400 -1 1167
1169 0 374764 146163 197240 -1 1168
1170 0 375060 145675 197080 -1 1169
1171 0 375356 145283 196920 -1 1170
1172 0 375532 145035 196760 -1 1171
1173 0 375936 144663 196600 -1 1172
1174 0 376232 144407 196440 -1 1173
1175 0 376576 144143 196280 -1 1174
1176 0 377088 143559 196120 -1 1175
1177 0 378260 142555 196040 -1 1176
1178 0 378692 142427 195920 -1 1177
1179 0 380172 141963 195800 -1 1178
1180 0 382080 140967 195720 -1 1179
1181 0 383680 139463 195600 -1 1180
1182 0 384192 138855 195520 -1 1181
1183 0 384420 138507 195400 -1 1182
1184 0 384668 138251 195240 -1 1183
1185 0 384932 137803 195080 -1 1184
1186 0 385100 137467 194880 -1 1185
1187 0 385500 137083 194720 -1 1186
1188 0 385788 136651 194560 -1 1187
1189 0 386084 136259 194400 -1 1188
1190 0 386624 135919 194200 -1 1189
1191 0 386968 135607 194000 -1 1190
1192 0 387472 135119 193840 -1 1191
1193 0 387792 134687 193640 -1 1192
1194 0 387992 134463 193480 -1 1193
1195 0 388232 134271 193320 -1 1194
1196 0 388460 133987 193160 -1 1195
1197 0 388692 133691 193000 -1 1196
1198 0 388988 133323 192840 -1 1197
1199 0 389292 133003 192680 -1 1198
1200 0 389628 132747 192480 -1 1199
1201 0 389824 132519 192320 -1 1200
1202 0 390120 132343 192120 -1 1201
1203 0 390272 132111 191920 -1 1202
1204 0 390440 131839 191720 -1 1203
1205 0 390632 131751 191520 -1 1204
1206 0 390736 131671 191320 -1 1205
1207 0 390920 131511 191120 -1 1206
1208 0 391024 131407 190960 -1 1207
1209 0 391088 131295 190800 -1 1208
1210 0 391144 131135 190640 -1 1209
1211 0 391256 130983 190480 -1 1210
1212 0 391416 130799 190280 -1 1211
1213 0 391432 130743 190120 -1 1212
1214 0 391576 130623 189920 -1 1213
1215 0 391648 130479 189720 -1 1214
1216 0 391814 130249 189560 -1 1215
1217 0 391894 130005 189400 -1 1216
1218 0 391979.2 129756.6 189280 -1 1217
1219 0 392036 129591 189200 -1 1218
1220 0 392132 129367 189080 -1 1219
1221 0 392248 129087 188880 -1 1220
1222 0 392338 128813 188720 -1 1221
1223 0 392470 128553 188560 -1 1222
1224 0 392646 128333 188360 -1 1223
1225 0 392826 128125 188160 -1 1224
1226 0 392854 127941 187960 -1 1225
1227 0 392870 127773 187800 -1 1226
1228 0 392912 127599 187640 -1 1227
1229 0 392880 127399 187480 -1 1228
1230 0 392904 127195 187320 -1 1229
1231 0 392928 127059 187120 -1 1230
1232 0 393012 126919 187000 -1 1231
1233 0 393310 126729 186880 -1 1232
1234 0 393514 126609 186720 -1 1233
1235 0 393730 126385 186560 -1 1234
1236 0 393878 126297 186400 -1 1235
1237 0 394176 125963 186240 -1 1236
1238 0 394416 125679 186080 -1 1237
1239 0 394644 125375 185920 -1 1238
1240 0 394882 125153 185800 -1 1239
1241 0 395126 124865 185680 -1 1240
1242 0 395426 124609 185560 -1 1241
1243 0 395628 124335 185440 -1 1242
1244 0 395776 124139 185320 -1 1243
1245 0 395932 123887 185200 -1 1244
1246 0 396080 123603 185080 -1 1245
1247 0 396258 123289 184920 -1 1246
1248 0 396564 122727 184760 -1 1247
1249 0 396796 122435 184640 -1 1248
1250 0 397084 122151 184520 -1 1249
1251 0 397438 121897 184360 -1 1250
1252 0 397670 121617 184200 -1 1251
1253 0 397814 121453 184040 -1 1252
1254 0 398052 121207 183920 -1 1253
1255 0 398260 121067 183760 -1 1254
1256 0 398600 120879 183560 -1 1255
1257 0 398904 120707 183440 -1 1256
1258 0 399266 120461 183320 -1 1257
1259 0 399546 120369 183160 -1 1258
1260 0 399838 120317 182960 -1 1259
1261 0 400202 120257 182800 -1 1260
1262 0 400562 120297 182640 -1 1261
1263 0 400868 120231 182480 -1 1262
1264 0 401176 120235 182280 -1 1263
1265 0 401520 120243 182080 -1 1264
1266 0 401692 120187 181920 -1 1265
1267 0 401904 120027 181760 -1 1266
1268 0 402184 119947 181640 -1 1267
1269 0 402674 119765 181440 -1 1268
1270 0 403014 119609 181320 -1 1269
1271 0 403516 119319 181200 -1 1270
1272 0 403704 119063 181080 -1 1271
1273 0 404300 118715 180960 -1 1272
1274 0 404954 118533 180840 -1 1273
1275 0 405386 118365 180760 -1 1274
1276 0 406022 117901 180720 -1 1275
1277 0 407472 117395 180840 -1 1276
1278 0 407860 117355 181040 -1 1277
1279 0 408534 117317 181200 -1 1278
1280 0 408714 117293 181480 -1 1279
1281 0 408830 117257 181680 -1 1280
1282 0 408930 117373 181840 -1 1281
1283 0 409010 117361 182000 -1 1282
1284 0 409336 117459 182160 -1 1283
1285 0 410328 117851 182120 -1 1284
1286 0 411318 118673 182120 -1 1285
1287 0 411642 118969 182320 -1 1286
1288 0 411912 119247 182440 -1 1287
1289 0 412260 119479 182480 -1 1288
1290 0 412744 119727 182600 -1 1289
1291 0 412992 119847 182720 -1 1290
1292 0 413324 119851 182840 -1 1291
1293 0 413858 119949 182920 -1 1292
1294 0 414474 120141 183040 -1 1293
1295 0 414826 120297 183160 -1 1294
1296 0 415232 120251 183240 -1 1295
1297 0 415496 120259 183360 -1 1296
1298 0 415700 120355 183480 -1 1297
1299 0 416076 120403 183560 -1 1298
1300 0 416412 120571 183640 -1 1299
1301 0 416924 120967 183720 -1 1300
1302 0 417026 121393 183840 -1 1301
1303 0 417042 121581 183920 -1 1302
1304 0 417046 121837 184000 -1 1303
1305 0 417062 122105 184120 -1 1304
1306 0 417408 122715 184200 -1 1305
1307 0 417780 123267 184280 -1 1306
1308 0 418314 123781 184400 -1 1307
1309 0 418614 124017 184480 -1 1308
1310 0 418834 124181 184600 -1 1309
1311 0 419002 124421 184720 -1 1310
1312 0 419230 124601 184840 -1 1311
1313 0 419526 124793 184960 -1 1312
1314 0 420138 125261 184960 -1 1313
1315 0 420194 125241 184920 -1 1314
1316 0 420242 125109 184800 -1 1315
1317 0 420524 125127 184680 -1 1316
1318 0 420788 125119 184600 -1 1317
1319 0 421218 125247 184560 -1 1318
1320 0 421562 125139 184480 -1 1319
1321 0 421726 125051 184440 -1 1320
1322 0 421878 124883 184400 -1 1321
1323 0 422026 124779 184360 -1 1322
1324 0 422232 124647 184320 -1 1323
1325 0 422408 124559 184280 -1 1324
1326 0 422776 124551 184320 -1 1325
1327 0 422980 124399 184240 -1 1326
1328 0 423128 124319 184200 -1 1327
1329 0 423348 124231 184120 -1 1328
1330 0 423516 124087 184080 -1 1329
1331 0 423562 123971 184040 -1 1330
1332 0 423658 123839 184000 -1 1331
1333 0 423706 123731 183960 -1 1332
1334 0 423746 123659 183920 -1 1333
1335 0 423966 123551 183840 -1 1334
1336 0 423992 123539 183800 -1 1335
1337 0 420032 125299 185040 -1 1314
1338 0 420028 125351 185160 -1 1337
1339 0 419940 125507 185280 -1 1338
1340 0 419940 125507 185360 -1 1339
1341 0 419856 125647 185480 -1 1340
1342 0 419804 125719 185600 -1 1341
1343 0 419656 125895 185720 -1 1342
1344 0 419378 126417 186000 -1 1343
1345 0 419054 127269 186080 -1 1344
1346 0 418528 127615 186000 -1 1345
1347 0 418492 127687 185960 -1 1346
1348 0 418420 128163 185880 -1 1347
1349 0 418132 128519 185800 -1 1348
1350 0 417690 128945 185880 -1 1349
1351 0 417326 129433 186000 -1 1350
1352 0 417194 129561 186120 -1 1351
1353 0 417014 129677 186200 -1 1352
1354 0 416784 129859 186280 -1 1353
1355 0 416640 129895 186400 -1 1354
1356 0 416144 129843 186520 -1 1355
1357 0 415768 129687 186640 -1 1356
1358 0 415552 129771 186720 -1 1357
1359 0 415412 129795 186800 -1 1358
1360 0 415096 129895 186920 -1 1359
1361 0 414760 129967 187040 -1 1360
1362 0 414542 130009 187160 -1 1361
1363 0 414302 130149 187280 -1 1362
1364 0 414090 130145 187400 -1 1363
1365 0 413754 130173 187520 -1 1364
1366 0 413658 130197 187640 -1 1365
1367 0 412261.2 130981.625 187640 -1 1366
1368 0 412177.2 131005.625 187720 -1 1367
1369 0 412077.2 131021.625 187800 -1 1368
1370 0 412005.2 130953.625 187920 -1 1369
1371 0 411962.1 130940.52 188000 -1 1370
1372 0 413596 130197 187720 -1 1366
1373 0 415124 129863 187720 -1 1372
1374 0 415072 129847 187800 -1 1373
1375 0 415084 129807 187920 -1 1374
1376 0 415104 129815 188040 -1 1375
1377 0 415096 129679 188160 -1 1376
1378 0 415124 129695 188280 -1 1377
1379 0 415172 129671 188400 -1 1378
1380 0 415212 129639 188520 -1 1379
1381 0 415232 129615 188640 -1 1380
1382 0 415236 129543 188760 -1 1381
1383 0 415316 129523 188920 -1 1382
1384 0 415388 129519 189040 -1 1383
1385 0 415472 129391 189120 -1 1384
1386 0 415542 129277 189160 -1 1385
1387 0 415592 129219 189200 -1 1386
1388 0 415708 129219 189240 -1 1387
1389 0 415792 129219 189280 -1 1388
1390 0 415908 129243 189360 -1 1389
1391 0 413534 130197 187800 -1 1372
1392 0 413574 130253 187920 -1 1391
1393 0 413574 130253 188000 -1 1392
1394 0 413546 130133 188240 -1 1393
1395 0 413558 130045 188280 -1 1394
1396 0 413428 130061.03 188480 -1 1395
1397 0 413412 130289.03 188560 -1 1396
1398 0 413468 130357.03 188640 -1 1397
1399 0 413572 130473.03 188800 -1 1398
1400 0 413480 130589.03 189000 -1 1399
1401 0 413472 130677.03 189200 -1 1400
1402 0 413180 130717.03 189360 -1 1401
1403 0 413148 130843 189400 -1 1402
1404 0 413440 130605 189400 -1 1403
1405 0 413460 130527 189480 -1 1404
1406 0 413488 130527 189520 -1 1405
1407 0 413508 130317 189600 -1 1406
1408 0 413444 130291 189680 -1 1407
1409 0 413420 130303 189760 -1 1408
1410 0 412776 130839 189400 -1 1403
1411 0 412612 131019 189520 -1 1410
1412 0 412436 131115 189680 -1 1411
1413 0 412256 131103 189840 -1 1412
1414 0 412024 131115 189960 -1 1413
1415 0 411888 131167 190080 -1 1414
1416 0 411836 131219 190120 -1 1415
1417 0 412838 130205 187840 -1 1391
1418 0 412624 130143 187880 -1 1417
1419 0 412349.5 130062 187920 -1 1418
1420 0 412075.34 129981 187960 -1 1419
1421 0 411801 129900 188000 -1 1420
1422 0 411180 129455 188000 -1 1421
1423 0 410984 129167 187920 -1 1422
1424 0 410972 128975 187800 -1 1423
1425 0 410880 128703 187720 -1 1424
1426 0 410790 128413 187680 -1 1425
1427 0 410886 127737 187720 -1 1426
1428 0 411038 127309 187800 -1 1427
1429 0 411072 126399 187880 -1 1428
1430 0 411478 125921 187800 -1 1429
1431 0 411606 125673 187720 -1 1430
1432 0 411634 125565 187600 -1 1431
1433 0 412304 124835 187520 -1 1432
1434 0 412828 123919 187440 -1 1433
1435 0 412930 123913 187640 -1 1434
1436 0 412946 123905 187720 -1 1435
1437 0 412842 123665 187840 -1 1436
1438 0 412799 123681 187880 -1 1437
1439 0 412670 123729 188000 -1 1438
1440 0 412502 123765 188080 -1 1439
1441 0 411262 123897 188120 -1 1440
1442 0 409786 124549 188080 -1 1441
1443 0 410318 124187 187880 -1 1442
1444 0 410486 124213 187760 -1 1443
1445 0 410374 124207 187720 -1 1444
1446 0 410482 124237 187560 -1 1445
1447 0 410222 124391 187520 -1 1446
1448 0 409742 124513 187440 -1 1447
1449 0 409794 124505 187400 -1 1448
1450 0 409718 124577 187240 -1 1449
1451 0 409722 124639 187160 -1 1450
1452 0 409734 124687 187080 -1 1451
1453 0 409662 124739 187000 -1 1452
1454 0 409610 124751 186880 -1 1453
1455 0 409590 124823 186840 -1 1454
1456 0 409142 124969 186840 -1 1455
1457 0 408810 124975 186960 -1 1456
1458 0 408630 124883 187080 -1 1457
1459 0 408446 124871 187200 -1 1458
1460 0 408294 124877 187320 -1 1459
1461 0 409786 124531 188160 -1 1442
1462 0 409410 124985 188280 -1 1461
1463 0 408942 125193 188320 -1 1462
1464 0 408582 125302.5 188440 -1 1463
1465 0 408462 125339 188480 -1 1464
1466 0 408006 125401 188600 -1 1465
1467 0 407894 125805 188600 -1 1466
1468 0 407930 125929 188480 -1 1467
1469 0 408114 126141 188360 -1 1468
1470 0 408106 126115 188280 -1 1469
1471 0 407966 125435 188720 -1 1466
1472 0 407994 125453 188840 -1 1471
1473 0 408026 125449 188920 -1 1472
1474 0 407998 125491 189000 -1 1473
1475 0 407991.6 125521.4 189160 -1 1474
1476 0 407990 125529 189200 -1 1475
1477 0 407890 125715 189320 -1 1476
1478 0 407974 125771 189440 -1 1477
1479 0 407814 126009 189560 -1 1478
1480 0 407866 125985 189600 -1 1479
1481 0 407730 126281 189640 -1 1480
1482 0 407574 126291 189720 -1 1481
1483 0 407298 126383 189760 -1 1482
1484 0 407190 126339 189800 -1 1483
1485 0 406826 126385 189880 -1 1484
1486 0 406670 126601 189960 -1 1485
1487 0 406514 126839 190040 -1 1486
1488 0 406442 126927 190120 -1 1487
1489 0 406318 127033 190200 -1 1488
1490 0 406150 127099 190240 -1 1489
1491 0 405998 127221 190360 -1 1490
1492 0 408994 125212 188480 -1 1465
1493 0 409234 124928 188480 -1 1492
1494 0 409138 124988 188600 -1 1493
1495 0 409018 125100 188720 -1 1494
1496 0 408914 125160 188840 -1 1495
1497 0 408786 125192 188960 -1 1496
1498 0 408782 125272 189040 -1 1497
1499 0 408774 125292 189120 -1 1498
1500 0 408786 125292 189200 -1 1499
1501 0 411402 123823 188440 -1 1441
1502 0 413698 122917 187960 -1 1438
1503 0 414018 122561 187880 -1 1502
1504 0 414066 122445 187720 -1 1503
1505 0 414200 122339 187600 -1 1504
1506 0 414340 122171 187520 -1 1505
1507 0 414496 121959 187440 -1 1506
1508 0 414572 121827 187360 -1 1507
1509 0 414728 121475 187240 -1 1508
1510 0 414786 121451 187200 -1 1509
1511 0 414894 121423 187160 -1 1510
1512 0 415062 121415 187120 -1 1511
1513 0 415146 121391 187080 -1 1512
1514 0 415230 121395 187000 -1 1513
1515 0 412348 124437 187400 -1 1434
1516 0 412965.56 123653.664 187280 -1 1434
1517 0 413077.56 123643.664 187160 -1 1516
1518 0 413177.56 123587.664 187080 -1 1517
1519 0 413206 123578 186920 -1 1518
1520 0 413146 123304 186800 -1 1519
1521 0 413054 123078 186720 -1 1520
1522 0 412998 122748 186600 -1 1521
1523 0 413019 122792 186520 -1 1522
1524 0 413131 122714 186440 -1 1523
1525 0 413248.72 122727.14 186360 -1 1524
1526 0 413543 122760 186160 -1 1525
1527 0 413359 120220 186440 -1 1524
1528 0 413687 119944 186440 -1 1527
1529 0 413467 120038 186600 -1 1528
1530 0 413511 120028 186680 -1 1529
1531 0 412831 119922 186720 -1 1530
1532 0 412785.75 120252.93 186840 -1 1531
1533 0 413679 120170 186720 -1 1530
1534 0 414064.53 120425.195 186880 -1 1533
1535 0 414019.28 120374.28 186960 -1 1534
1536 0 413579 120136 186280 -1 1527
1537 0 413555 120318 186000 -1 1536
1538 0 413539 120310 185960 -1 1537
1539 0 413479 119896 185840 -1 1538
1540 0 413447 119674 185800 -1 1539
1541 0 413847 117740 185800 -1 1540
1542 0 413899 117566 185880 -1 1541
1543 0 413931 117358 185920 -1 1542
1544 0 413975 117362 186000 -1 1543
1545 0 413959 117358 186120 -1 1544
1546 0 413963 117360 186160 -1 1545
1547 0 413971 117372 186240 -1 1546
1548 0 413975 117252 186320 -1 1547
1549 0 413979 116906 186360 -1 1548
1550 0 413819 116640 186320 -1 1549
1551 0 413859 116434 186280 -1 1550
1552 0 413871 116342 186240 -1 1551
1553 0 413747 115578 186240 -1 1552
1554 0 413015 114668 186240 -1 1553
1555 0 412979 114626 186120 -1 1554
1556 0 413011 114388 185960 -1 1555
1557 0 413131 114330 185840 -1 1556
1558 0 413159 114232 185720 -1 1557
1559 0 413119 114026 185600 -1 1558
1560 0 413267 113772 185440 -1 1559
1561 0 413187 113752 185400 -1 1560
1562 0 413263 113570 185280 -1 1561
1563 0 413375 113472 185200 -1 1562
1564 0 413259 113332 185080 -1 1563
1565 0 414543 113428 185080 -1 1564
1566 0 414627 113324 185000 -1 1565
1567 0 414747 113128 184920 -1 1566
1568 0 414719 113028 184840 -1 1567
1569 0 414707 112780 184720 -1 1568
1570 0 414743 112608 184600 -1 1569
1571 0 414819 112414 184480 -1 1570
1572 0 414843 112298 184400 -1 1571
1573 0 414827 112054 184280 -1 1572
1574 0 414851 111854 184160 -1 1573
1575 0 414935 111666 184040 -1 1574
1576 0 415067 111572 183960 -1 1575
1577 0 415231 111444 183840 -1 1576
1578 0 413127 113256 185040 -1 1564
1579 0 413139 112838 184920 -1 1578
1580 0 413155 112796 184880 -1 1579
1581 0 413259 112490 184760 -1 1580
1582 0 413579 112296 184600 -1 1581
1583 0 413739 111898 184480 -1 1582
1584 0 413839 111580 184360 -1 1583
1585 0 414011 111338 184320 -1 1584
1586 0 414115 111028 184240 -1 1585
1587 0 414163 110794 184160 -1 1586
1588 0 414267 110528 184080 -1 1587
1589 0 414291 110058 184000 -1 1588
1590 0 414299 109880 183960 -1 1589
1591 0 414043 109198 183880 -1 1590
1592 0 413567 119160 185680 -1 1540
1593 0 414195 120758 185840 -1 1539
1594 0 413373 119903 185800 -1 1539
1595 0 413055 119924 185680 -1 1594
1596 0 412891 119962 185640 -1 1595
1597 0 412583 119896 185600 -1 1596
1598 0 412455 119822 185560 -1 1597
1599 0 412491 119822 185520 -1 1598
1600 0 413438 121032 185920 -1 1538
1601 0 411050 126361 187960 -1 1429
1602 0 411050 126361 188040 -1 1601
1603 0 411038 126381 188080 -1 1602
1604 0 411026 126381 188120 -1 1603
1605 0 410770 126409 188280 -1 1604
1606 0 410694 126425 188360 -1 1605
1607 0 410582 126401 188480 -1 1606
1608 0 410330 126453 188600 -1 1607
1609 0 410190 126437 188680 -1 1608
1610 0 410134 126459 188800 -1 1609
1611 0 410010 126575 188920 -1 1610
1612 0 410002 126743 189040 -1 1611
1613 0 409954 127075 189160 -1 1612
1614 0 409898 127257 189240 -1 1613
1615 0 409926 127393 189320 -1 1614
1616 0 409850 127533 189440 -1 1615
1617 0 409822 127629 189560 -1 1616
1618 0 410870 126887 188680 -1 1609
1619 0 410862 127063 188800 -1 1618
1620 0 410834 127185 188880 -1 1619
1621 0 410778 127269 188960 -1 1620
1622 0 410762 127367 189000 -1 1621
1623 0 410722 127585 189040 -1 1622
1624 0 410402 127881 189040 -1 1623
1625 0 410306 127901 188920 -1 1624
1626 0 410996 126315 187760 -1 1429
1627 0 411033.34 126203 187680 -1 1626
1628 0 411052 126147 187640 -1 1627
1629 0 411156 126127 187520 -1 1628
1630 0 411184 126163 187440 -1 1629
1631 0 410080 125853 187680 -1 1627
1632 0 410080 125853 187680 -1 1631
1633 0 411528 129839 188120 -1 1421
1634 0 411334 129837 188200 -1 1633
1635 0 411146 129845 188240 -1 1634
1636 0 410958 129853 188280 -1 1635
1637 0 410478 130001 188400 -1 1636
1638 0 410008 130491 188480 -1 1637
1639 0 410318 130489 188480 -1 1638
1640 0 410242 130493 188560 -1 1639
1641 0 410245.5 130471 188600 -1 1640
1642 0 409732 130723 188560 -1 1638
1643 0 409544 130927 188680 -1 1642
1644 0 409464 131083 188800 -1 1643
1645 0 409346 131233 188960 -1 1644
1646 0 409278 131417 189080 -1 1645
1647 0 409240 131619 189240 -1 1646
1648 0 409248 131743 189360 -1 1647
1649 0 409228 131863 189520 -1 1648
1650 0 409176 132075 189640 -1 1649
1651 0 409196 132167 189720 -1 1650
1652 0 409206 132213 189760 -1 1651
1653 0 409154 132441 189840 -1 1652
1654 0 409026 132665 190000 -1 1653
1655 0 409068 133091 190120 -1 1654
1656 0 409085.34 133120.33 190160 -1 1655
1657 0 409120 133179 190240 -1 1656
1658 0 409117.34 133197.67 190280 -1 1657
1659 0 410124 133451 190280 -1 1658
1660 0 410200 133435 190360 -1 1659
1661 0 410223.75 133455 190400 -1 1660
1662 0 409112 133235 190360 -1 1658
1663 0 409104 133243 190440 -1 1662
1664 0 409076 133259 190480 -1 1663
1665 0 409124 133271 190520 -1 1664
1666 0 409116 133371 190640 -1 1665
1667 0 409060 133395 190720 -1 1666
1668 0 409072 133443 190840 -1 1667
1669 0 409040 133647 190880 -1 1668
1670 0 409020 133823 190920 -1 1669
1671 0 408968 133827 191040 -1 1670
1672 0 408956 133919 191160 -1 1671
1673 0 409036 134191 191280 -1 1672
1674 0 409888 133743 191480 -1 1673
1675 0 410130 133457 191320 -1 1674
1676 0 410222 133265 191240 -1 1675
1677 0 410376 133023 191280 -1 1676
1678 0 410530 132781 191320 -1 1677
1679 0 410494 132413 191320 -1 1678
1680 0 410698 132313 191080 -1 1679
1681 0 410846 132181 190960 -1 1680
1682 0 411066 131957 190840 -1 1681
1683 0 411244 131831 190720 -1 1682
1684 0 411376 131623 190640 -1 1683
1685 0 411664 131367 190560 -1 1684
1686 0 412104 131147 190520 -1 1685
1687 0 412192 131079 190480 -1 1686
1688 0 412292 131155 190360 -1 1687
1689 0 412224 130739 190440 -1 1687
1690 0 412272 130527 190320 -1 1689
1691 0 412526 130327 190200 -1 1690
1692 0 412698 130213 190120 -1 1691
1693 0 412790 130189 190040 -1 1692
1694 0 412882 130053 189960 -1 1693
1695 0 413014 129961 189840 -1 1694
1696 0 413362 129505 189800 -1 1695
1697 0 413626 129325 189720 -1 1696
1698 0 413682 129249 189680 -1 1697
1699 0 413647.1 129342.44 189640 -1 1698
1700 0 413710 129241 189840 -1 1697
1701 0 413730 129187 189920 -1 1700
1702 0 410627 133320 191360 -1 1677
1703 0 410895 133420 191280 -1 1702
1704 0 411075 133552 191200 -1 1703
1705 0 411283 133536 191120 -1 1704
1706 0 411411 133484 191040 -1 1705
1707 0 411439 133440 190960 -1 1706
1708 0 411450.75 133391.84 190880 -1 1707
1709 0 409692 133935 191680 -1 1674
1710 0 409664 133959 191760 -1 1709
1711 0 409844 133867 191840 -1 1710
1712 0 409696 133919 191960 -1 1711
1713 0 409624 133915 192000 -1 1712
1714 0 409552 133911 192040 -1 1713
1715 0 409448 133935 192160 -1 1714
1716 0 409532 133851 192240 -1 1715
1717 0 409486 133861 192320 -1 1716
1718 0 409364 133987 192400 -1 1717
1719 0 409344 134011 192520 -1 1718
1720 0 409349.34 134037.67 192600 -1 1719
1721 0 409352 134051 192640 -1 1720
1722 0 409388 134303 192800 -1 1721
1723 0 409228 134351 192960 -1 1722
1724 0 409024 134395 193120 -1 1723
1725 0 408816 134379 193200 -1 1724
1726 0 408708 134379 193280 -1 1725
1727 0 408616 134415 193400 -1 1726
1728 0 409914 132833 192400 -1 1717
1729 0 409940 132751 192480 -1 1728
1730 0 409972 132675 192560 -1 1729
1731 0 409916 132591 192680 -1 1730
1732 0 409888 132543 192800 -1 1731
1733 0 410048 132267 192840 -1 1732
1734 0 410062 132045 192760 -1 1733
1735 0 410608 130992.336 192760 -1 1734
1736 0 410512 131027 192840 -1 1735
1737 0 410496 131071 192960 -1 1736
1738 0 410481 131074 193080 -1 1737
1739 0 410476 131075 193120 -1 1738
1740 0 410592 131179 193280 -1 1739
1741 0 410595 131170 193400 -1 1740
1742 0 410596 131167 193440 -1 1741
1743 0 410556 130567 193520 -1 1742
1744 0 410556 130483 193640 -1 1743
1745 0 410468 130427 193760 -1 1744
1746 0 410224 130551 193840 -1 1745
1747 0 410080 130583 193920 -1 1746
1748 0 409844 130591 194040 -1 1747
1749 0 409688 130551 194160 -1 1748
1750 0 409656 130319 194240 -1 1749
1751 0 409676 129987 194320 -1 1750
1752 0 409500 129875 194360 -1 1751
1753 0 409400 129827 194440 -1 1752
1754 0 409296 129819 194560 -1 1753
1755 0 409232 129627 194640 -1 1754
1756 0 409242 129603 194680 -1 1755
1757 0 409592 130667 194360 -1 1749
1758 0 409536 130699 194480 -1 1757
1759 0 409476 130775 194640 -1 1758
1760 0 409376 130919 194800 -1 1759
1761 0 409288 131059 194920 -1 1760
1762 0 409128 131175 195040 -1 1761
1763 0 409040 131291 195120 -1 1762
1764 0 408900 131503 195240 -1 1763
1765 0 408720 131683 195360 -1 1764
1766 0 408504 131771 195440 -1 1765
1767 0 408312 131983 195520 -1 1766
1768 0 408186 132089 195600 -1 1767
1769 0 408204 132263 195720 -1 1768
1770 0 410586 130041 193760 -1 1745
1771 0 410588 130059 193840 -1 1770
1772 0 410588 130007 193920 -1 1771
1773 0 410592 129923 194000 -1 1772
1774 0 410664 129759 194120 -1 1773
1775 0 410684 129651 194200 -1 1774
1776 0 410708 129623 194280 -1 1775
1777 0 410525 131400 193560 -1 1741
1778 0 410525 131380 193600 -1 1777
1779 0 410439 131342 193640 -1 1778
1780 0 410363 131354 193720 -1 1779
1781 0 410299 131374 193840 -1 1780
1782 0 410227 131370 193920 -1 1781
1783 0 409923 131458 194040 -1 1782
1784 0 409885 131508 194080 -1 1783
1785 0 409837 131624 194200 -1 1784
1786 0 409829 131668 194280 -1 1785
1787 0 409781 131640 194400 -1 1786
1788 0 409717 131688 194520 -1 1787
1789 0 409703 131738 194560 -1 1788
1790 0 409671 131838 194600 -1 1789
1791 0 409773 131924 194680 -1 1790
1792 0 409764 131913 194720 -1 1791
1793 0 409926 131859 194760 -1 1792
1794 0 409973.9 131839.77 194800 -1 1793
1795 0 410000 131818 194840 -1 1794
1796 0 410080 131762 194880 -1 1795
1797 0 410090 131716 194920 -1 1796
1798 0 410068 131646 194960 -1 1797
1799 0 410040 131446 195000 -1 1798
1800 0 410114 131324 195040 -1 1799
1801 0 410004 131470 195080 -1 1800
1802 0 410012 131442 195120 -1 1801
1803 0 409928 131510 195200 -1 1802
1804 0 409932 131514 195240 -1 1803
1805 0 410196 131110 195040 -1 1800
1806 0 410230 130956 195000 -1 1805
1807 0 410348 130894 194960 -1 1806
1808 0 410344 130894 194920 -1 1807
1809 0 410373.8 130874.5 194880 -1 1808
1810 0 410634 130466 193080 -1 1738
1811 0 410560 130452 193200 -1 1810
1812 0 410488 130436 193320 -1 1811
1813 0 410470 130411 193360 -1 1812
1814 0 409386 131274 192840 -1 1736
1815 0 409316 131408 192960 -1 1814
1816 0 409224 131512 193120 -1 1815
1817 0 409140 131563 193240 -1 1816
1818 0 409178 131425 193360 -1 1817
1819 0 409140 131415 193480 -1 1818
1820 0 409116 131363 193640 -1 1819
1821 0 409076 131219 193800 -1 1820
1822 0 409012 131187 193920 -1 1821
1823 0 409112 131580 193280 -1 1817
1824 0 408826 131638 193400 -1 1823
1825 0 408674 131658 193480 -1 1824
1826 0 408588 131676 193600 -1 1825
1827 0 408472 131704 193760 -1 1826
1828 0 408296 131760 193880 -1 1827
1829 0 408116 131612 193960 -1 1828
1830 0 408042 131558 194040 -1 1829
1831 0 410656 130975 192720 -1 1735
1832 0 410788 130899 192640 -1 1831
1833 0 411984 130175 192640 -1 1832
1834 0 412244 129815 192560 -1 1833
1835 0 412600 129379 192520 -1 1834
1836 0 413188 129311 192560 -1 1835
1837 0 413476 129179 192640 -1 1836
1838 0 413592 129159 192760 -1 1837
1839 0 413602 129185 192880 -1 1838
1840 0 414006 129153 193080 -1 1839
1841 0 414258 128847 193240 -1 1840
1842 0 414250 128805 193440 -1 1841
1843 0 414318 128787 193480 -1 1842
1844 0 414126 128725 193680 -1 1843
1845 0 414038 128669 193800 -1 1844
1846 0 413998 128601 193920 -1 1845
1847 0 413850 128625 194000 -1 1846
1848 0 413786 128373 194080 -1 1847
1849 0 413762 128169 194200 -1 1848
1850 0 413448 128307 194280 -1 1849
1851 0 413288 128255 194400 -1 1850
1852 0 413268 128257 194440 -1 1851
1853 0 413248 128259 194480 -1 1852
1854 0 412852 128255 194560 -1 1853
1855 0 412604 128283 194680 -1 1854
1856 0 412396 128543 194800 -1 1855
1857 0 411604 128647 194960 -1 1856
1858 0 411240 128691 195080 -1 1857
1859 0 411176 128719 195120 -1 1858
1860 0 413780 127443 194240 -1 1849
1861 0 413892 127155 194320 -1 1860
1862 0 413928 127003 194400 -1 1861
1863 0 414104 126867 194440 -1 1862
1864 0 414120 126815 194480 -1 1863
1865 0 414650 126617 194560 -1 1864
1866 0 414742 126573 194480 -1 1865
1867 0 413914 126709 194560 -1 1864
1868 0 413914 126401 194600 -1 1867
1869 0 414030 126317 194560 -1 1868
1870 0 414223.34 128809.664 194000 -1 1847
1871 0 414671.34 128717.664 193960 -1 1870
1872 0 414871.34 128733.664 193880 -1 1871
1873 0 415127.34 128721.664 193840 -1 1872
1874 0 415195 128684 193800 -1 1873
1875 0 415423 128416 193760 -1 1874
1876 0 415583 128536 193640 -1 1875
1877 0 415638 128575 193560 -1 1876
1878 0 415495 128304 193680 -1 1875
1879 0 415622 128135 193600 -1 1878
1880 0 414212 129123 193000 -1 1840
1881 0 414356 129115 192920 -1 1880
1882 0 414492 129095 192840 -1 1881
1883 0 414578 129079 192800 -1 1882
1884 0 414652 129011 192720 -1 1883
1885 0 414700 128919 192640 -1 1884
1886 0 414828 128863 192560 -1 1885
1887 0 414896 128803 192480 -1 1886
1888 0 415016 128715 192400 -1 1887
1889 0 415254 128611 192360 -1 1888
1890 0 415472 128559 192280 -1 1889
1891 0 415844 128495 192160 -1 1890
1892 0 416156 128491 192200 -1 1891
1893 0 416428 128619 192280 -1 1892
1894 0 416630 128703 192400 -1 1893
1895 0 413250 129289 192440 -1 1836
1896 0 413370 129209 192320 -1 1895
1897 0 413442 129109 192200 -1 1896
1898 0 413514 129105 192080 -1 1897
1899 0 413610 129029 191920 -1 1898
1900 0 413738 128965 191800 -1 1899
1901 0 413744 128910 191720 -1 1900
1902 0 413784 129049 191720 -1 1901
1903 0 413820 129097 191640 -1 1902
1904 0 413896 129153 191560 -1 1903
1905 0 413944 129153 191480 -1 1904
1906 0 413992 129165 191400 -1 1905
1907 0 414040 129161 191320 -1 1906
1908 0 414104 129205 191280 -1 1907
1909 0 414101 129495 191200 -1 1908
1910 0 414160 129345 191120 -1 1909
1911 0 414178 129363 191040 -1 1910
1912 0 414248 129369 190960 -1 1911
1913 0 414372 129333 190880 -1 1912
1914 0 414394 129347 190840 -1 1913
1915 0 413750 128855 191640 -1 1901
1916 0 412772 129227 192480 -1 1835
1917 0 412884 129123 192440 -1 1916
1918 0 412952 129039 192360 -1 1917
1919 0 413152 128967 192240 -1 1918
1920 0 413276 128951 192120 -1 1919
1921 0 412158 130145 192480 -1 1833
1922 0 412170 130145 192400 -1 1921
1923 0 412198 130109 192280 -1 1922
1924 0 412286 130053 192200 -1 1923
1925 0 412290 130023 192120 -1 1924
1926 0 412306 129969 192040 -1 1925
1927 0 412262 129805 191960 -1 1926
1928 0 412358 129761 191840 -1 1927
1929 0 412170 129785 191480 -1 1928
1930 0 412220 129987 191400 -1 1929
1931 0 410750 130901 192560 -1 1832
1932 0 410676 130867 192480 -1 1931
1933 0 410616 130827 192360 -1 1932
1934 0 410648 130731 192280 -1 1933
1935 0 410664 130683 192240 -1 1934
1936 0 410732 130675 192200 -1 1935
1937 0 410784 130595 192120 -1 1936
1938 0 410817.34 130585.664 192080 -1 1937
1939 0 410850.5 130576.5 192040 -1 1938
1940 0 410884 130567 192000 -1 1939
1941 0 410860 130519 191880 -1 1940
1942 0 410792 130535 191840 -1 1941
1943 0 411396 130191 191880 -1 1941
1944 0 411390 130051 191840 -1 1943
1945 0 411580 130591 192040 -1 1939
1946 0 411824 130767 191920 -1 1945
1947 0 411872 130823 191840 -1 1946
1948 0 412012 130935 191760 -1 1947
1949 0 412024 131443 191720 -1 1948
1950 0 412228 131651 191760 -1 1949
1951 0 412284 131863 191840 -1 1950
1952 0 412289.06 131940.92 191880 -1 1951
1953 0 412324 132307 191960 -1 1952
1954 0 412268 132527 191920 -1 1953
1955 0 412328 132719 191800 -1 1954
1956 0 412328 132853 191760 -1 1955
1957 0 412316 132921 191720 -1 1956
1958 0 412324 132969 191680 -1 1957
1959 0 412348 133013 191600 -1 1958
1960 0 412032 131539 191640 -1 1949
1961 0 412144 131551 191560 -1 1960
1962 0 412212 131563 191480 -1 1961
1963 0 412276 131603 191360 -1 1962
1964 0 412312 131723 191280 -1 1963
1965 0 412648 131823 191240 -1 1964
1966 0 412688 131927 191160 -1 1965
1967 0 412656 131927 191080 -1 1966
1968 0 412640 131927 191040 -1 1967
1969 0 412132 130883 191720 -1 1948
1970 0 412192 130855 191680 -1 1969
1971 0 412216 130779 191560 -1 1970
1972 0 412240 130707 191440 -1 1971
1973 0 412312 130671 191320 -1 1972
1974 0 412356 130719 191240 -1 1973
1975 0 412332 130867 191200 -1 1974
1976 0 412394 130781 191160 -1 1975
1977 0 412526 130733 191080 -1 1976
1978 0 412618 130709 190960 -1 1977
1979 0 412682 130717 190840 -1 1978
1980 0 412726 130729 190760 -1 1979
1981 0 412816 130663 190720 -1 1980
1982 0 412826 130645 190640 -1 1981
1983 0 412820 130823 190600 -1 1982
1984 0 412954 130837 190520 -1 1983
1985 0 413130 130829 190440 -1 1984
1986 0 413196 130855 190360 -1 1985
1987 0 413228 130915 190280 -1 1986
1988 0 410132 130255 192280 -1 1934
1989 0 410152 129951 192280 -1 1988
1990 0 410246 129929 192200 -1 1989
1991 0 409782 129501 192240 -1 1990
1992 0 409802 128929 192200 -1 1991
1993 0 409984 128559 192160 -1 1992
1994 0 409786 129505 192160 -1 1991
1995 0 410422 129843 192080 -1 1990
1996 0 409028 134268.03 192240 -1 1716
1997 0 408864 134420.03 192280 -1 1996
1998 0 408712 134472.03 192360 -1 1997
1999 0 408724 134488.03 192400 -1 1998
2000 0 408500 134556.03 192480 -1 1999
2001 0 408364 134564.03 192600 -1 2000
2002 0 408052 134530.03 192680 -1 2001
2003 0 407844 134626.03 192800 -1 2002
2004 0 407588 134794.03 192880 -1 2003
2005 0 407368 135064.03 192920 -1 2004
2006 0 407164 135524.03 192960 -1 2005
2007 0 406880 135760.03 193120 -1 2006
2008 0 406628 135898.03 193240 -1 2007
2009 0 406516 136018.03 193400 -1 2008
2010 0 406424 136150.03 193520 -1 2009
2011 0 406344 136238.03 193680 -1 2010
2012 0 406312 136364.03 193760 -1 2011
2013 0 406108 136700.03 193840 -1 2012
2014 0 405808 137118.06 193880 -1 2013
2015 0 405108 137520.03 193840 -1 2014
2016 0 404488 137958.67 193840 -1 2015
2017 0 404512 137968.03 193800 -1 2016
2018 0 404594.6 138005.39 193720 -1 2017
2019 0 404708 137988.03 193560 -1 2018
2020 0 404780 137976.03 193440 -1 2019
2021 0 404440 137940.03 193920 -1 2016
2022 0 404328 137814.03 194040 -1 2021
2023 0 404212 137804.06 194160 -1 2022
2024 0 404116 137806.03 194240 -1 2023
2025 0 404024 137970.03 194320 -1 2024
2026 0 403876 138080.06 194480 -1 2025
2027 0 403804 138328.06 194560 -1 2026
2028 0 403596 138432.06 194680 -1 2027
2029 0 403548 138568.06 194760 -1 2028
2030 0 403196 138952.06 194800 -1 2029
2031 0 402788 138968.06 194800 -1 2030
2032 0 402372 139080.06 194720 -1 2031
2033 0 401620 139492.06 194680 -1 2032
2034 0 401500 139620.06 194800 -1 2033
2035 0 401380 139684.06 194880 -1 2034
2036 0 401332 139732.06 195040 -1 2035
2037 0 401156 139720.06 195120 -1 2036
2038 0 401124 139684.03 195320 -1 2037
2039 0 401104 139712.03 195360 -1 2038
2040 0 400980 139804.03 195480 -1 2039
2041 0 400920 139870.03 195600 -1 2040
2042 0 400900 139962.03 195720 -1 2041
2043 0 400838 140071 195760 -1 2042
2044 0 400776 140180.06 195800 -1 2043
2045 0 400680 140302.03 195880 -1 2044
2046 0 400748 140454.03 195920 -1 2045
2047 0 400804 140784.03 195960 -1 2046
2048 0 400804 140964.03 196040 -1 2047
2049 0 400696 141104.03 196200 -1 2048
2050 0 400648 141136.03 196320 -1 2049
2051 0 400516 141130.06 196440 -1 2050
2052 0 400480 141150.06 196520 -1 2051
2053 0 400264 140442.03 195920 -1 2045
2054 0 399804 140258.03 196000 -1 2053
2055 0 399828 140146.03 196160 -1 2054
2056 0 399976 139816.03 196200 -1 2055
2057 0 399976 139732.03 196280 -1 2056
2058 0 399940 139664.03 196360 -1 2057
2059 0 399876 139596.03 196440 -1 2058
2060 0 399540 140248.03 196240 -1 2055
2061 0 399492 140272.03 196360 -1 2060
2062 0 399408 140308.03 196480 -1 2061
2063 0 399316 140316.03 196640 -1 2062
2064 0 399196 140292.03 196800 -1 2063
2065 0 399180.03 140262.08 196960 -1 2064
2066 0 400180 139516.06 195080 -1 2037
2067 0 400308 139436.06 194960 -1 2066
2068 0 400452 139316.06 194840 -1 2067
2069 0 400516 139210.03 194760 -1 2068
2070 0 400576 139094.03 194640 -1 2069
2071 0 400620 139002.03 194480 -1 2070
2072 0 400652 139002.03 194440 -1 2071
2073 0 400060 139836.06 195040 -1 2066
2074 0 400012 139880 195000 -1 2073
2075 0 399964 139924.06 194960 -1 2074
2076 0 400012 139932.06 194840 -1 2075
2077 0 401628 139416.06 194560 -1 2033
2078 0 401548 139920.06 194560 -1 2077
2079 0 401500 140080.06 194480 -1 2078
2080 0 401524 140112.06 194320 -1 2079
2081 0 401596 139448 194520 -1 2077
2082 0 401564 139480.06 194480 -1 2081
2083 0 401516 139416.06 194360 -1 2082
2084 0 401540 139376.06 194160 -1 2083
2085 0 401532 139316.06 194040 -1 2084
2086 0 401628 139260.06 193840 -1 2085
2087 0 401752 139114.03 193640 -1 2086
2088 0 401828 139026.03 193440 -1 2087
2089 0 401996 138886.03 193320 -1 2088
2090 0 402280 138718.03 193160 -1 2089
2091 0 402324 138620.06 192960 -1 2090
2092 0 402368 138446.03 192840 -1 2091
2093 0 402664 138174.03 192720 -1 2092
2094 0 402892 138118.03 192640 -1 2093
2095 0 403080 138108.06 192520 -1 2094
2096 0 403264 137924.06 192400 -1 2095
2097 0 409731 134786 192280 -1 1716
2098 0 409903 134866 192240 -1 2097
2099 0 410211 134838 192160 -1 2098
2100 0 410531 134806 192120 -1 2099
2101 0 410787 134606 192120 -1 2100
2102 0 410927 134242 192080 -1 2101
2103 0 410971 134146 192040 -1 2102
2104 0 411099 134090 192000 -1 2103
2105 0 411123 134046 191960 -1 2104
2106 0 411175 133970 191880 -1 2105
2107 0 411187 133914 191840 -1 2106
2108 0 411210.97 133808.36 191760 -1 2107
2109 0 410777 134580 192160 -1 2101
2110 0 410793 134576 192200 -1 2109
2111 0 410829 134532 192240 -1 2110
2112 0 410792.66 134446.97 192280 -1 2111
2113 0 410359.34 132983.67 192000 -1 1713
2114 0 410033 133450 190160 -1 1656
2115 0 410085 133486 190080 -1 2114
2116 0 410161 133478 190000 -1 2115
2117 0 410317 133418 189920 -1 2116
2118 0 410421 133402 189840 -1 2117
2119 0 411781 129876 188320 -1 1635
2120 0 411685 129964 188440 -1 2119
2121 0 411753 130140 188520 -1 2120
2122 0 411693 130212 188600 -1 2121
2123 0 411544.44 130293.98 188640 -1 2122
2124 0 412291 129999 188120 -1 1419
2125 0 412465 130069 188160 -1 2124
2126 0 412489 130151 188240 -1 2125
2127 0 412485 130253 188280 -1 2126
2128 0 412459 130305 188320 -1 2127
2129 0 412403 130467 188320 -1 2128
2130 0 412333 130501 188280 -1 2129
2131 0 412429 130491 188240 -1 2130
2132 0 412205 130553 188360 -1 2129
2133 0 412251 130505 188480 -1 2132
2134 0 412309 130511 188560 -1 2133
2135 0 416435.78 129002.336 186720 -1 1358
2136 0 416441.78 128900.336 186760 -1 2135
2137 0 416681.78 128808.336 186760 -1 2136
2138 0 416889.78 128448.336 186760 -1 2137
2139 0 416937.78 128352.336 186800 -1 2138
2140 0 416965.78 128288.336 186840 -1 2139
2141 0 416836 127948 186920 -1 2140
2142 0 420256 125597 186080 -1 1344
2143 0 420388 125477 186160 -1 2142
2144 0 420488 125361 186240 -1 2143
2145 0 420600 125131 186320 -1 2144
2146 0 420648 124915 186400 -1 2145
2147 0 420620 124759 186520 -1 2146
2148 0 420604 124733 186600 -1 2147
2149 0 420624 124605 186720 -1 2148
2150 0 420532 124537 186800 -1 2149
2151 0 420428 124421 186880 -1 2150
2152 0 420408 124141 186960 -1 2151
2153 0 420536 123983 187120 -1 2152
2154 0 420828 123747 187200 -1 2153
2155 0 420936 123627 187320 -1 2154
2156 0 421148 123295 187440 -1 2155
2157 0 421264 122151 187440 -1 2156
2158 0 421140 122207 187560 -1 2157
2159 0 421096 122197 187600 -1 2158
2160 0 420964 122167 187720 -1 2159
2161 0 420832 122259 187880 -1 2160
2162 0 420748 122327 188000 -1 2161
2163 0 420739 122320 188040 -1 2162
2164 0 420712 122299 188160 -1 2163
2165 0 420652 122344 188280 -1 2164
2166 0 420632 122359 188320 -1 2165
2167 0 420528 122463 188480 -1 2166
2168 0 420356 122567 188640 -1 2167
2169 0 420192 122687 188760 -1 2168
2170 0 420069 122741 188880 -1 2169
2171 0 420028 122759 188920 -1 2170
2172 0 420053.34 122818.336 188960 -1 2171
2173 0 420104 122937 189040 -1 2172
2174 0 420104 122937 189120 -1 2173
2175 0 419864 123145 189240 -1 2174
2176 0 419504 123629 189360 -1 2175
2177 0 419328 123953 189400 -1 2176
2178 0 419184 124471 189520 -1 2177
2179 0 419164 124797 189480 -1 2178
2180 0 419276 124973 189520 -1 2179
2181 0 419356 125073 189600 -1 2180
2182 0 419394 125119 189640 -1 2181
2183 0 419488 125195 189720 -1 2182
2184 0 419676 125413 189800 -1 2183
2185 0 419980 125551 189720 -1 2184
2186 0 420094 125547 189560 -1 2185
2187 0 420188 125481 189480 -1 2186
2188 0 420300 125463 189400 -1 2187
2189 0 420408 125431 189320 -1 2188
2190 0 420406 125395 189280 -1 2189
2191 0 420408 125373 189240 -1 2190
2192 0 420448 125289 189200 -1 2191
2193 0 420462 125183 189120 -1 2192
2194 0 420398 125035 189040 -1 2193
2195 0 420330 125043 188960 -1 2194
2196 0 420320 125053 188920 -1 2195
2197 0 419758 125395 189880 -1 2184
2198 0 419216 124531 189600 -1 2178
2199 0 419324 124631 189720 -1 2198
2200 0 419528 124823 189760 -1 2199
2201 0 419844 125095 189720 -1 2200
2202 0 420012 125099 189640 -1 2201
2203 0 420076 125059 189600 -1 2202
2204 0 420220 125041 189560 -1 2203
2205 0 420256 125045 189520 -1 2204
2206 0 420316 125009 189480 -1 2205
2207 0 420356 124961 189440 -1 2206
2208 0 420408 124909 189400 -1 2207
2209 0 420448 124841 189360 -1 2208
2210 0 420520 124789 189320 -1 2209
2211 0 420532 124741 189280 -1 2210
2212 0 419588 124779 189800 -1 2200
2213 0 419648 124735 189840 -1 2212
2214 0 419668 124727 189880 -1 2213
2215 0 419684 124695 189960 -1 2214
2216 0 419704 124687 190000 -1 2215
2217 0 419836 124619 190120 -1 2216
2218 0 419892 124559 190200 -1 2217
2219 0 419896 124555 190240 -1 2218
2220 0 419940 124571 190360 -1 2219
2221 0 419984 124631 190440 -1 2220
2222 0 420096 124675 190560 -1 2221
2223 0 419876 124847 190640 -1 2222
2224 0 419872 124915 190680 -1 2223
2225 0 419856 124987 190720 -1 2224
2226 0 419844 125103 190760 -1 2225
2227 0 419836 125179 190800 -1 2226
2228 0 419590 125403 190840 -1 2227
2229 0 419704 125363 190880 -1 2228
2230 0 419736 125427 190960 -1 2229
2231 0 419772 125531 191080 -1 2230
2232 0 419784 125611 191160 -1 2231
2233 0 419824 125681 191240 -1 2232
2234 0 419780 125793 191280 -1 2233
2235 0 419744 125841 191400 -1 2234
2236 0 419732 125877 191520 -1 2235
2237 0 419676 125929 191680 -1 2236
2238 0 419556 125877 191680 -1 2237
2239 0 419412 125865 191720 -1 2238
2240 0 419340 125845 191800 -1 2239
2241 0 419144 125873 191840 -1 2240
2242 0 418892 126073 191880 -1 2241
2243 0 418784 126093 191840 -1 2242
2244 0 418664 126281 191800 -1 2243
2245 0 418632 126347 191760 -1 2244
2246 0 418604 126411 191680 -1 2245
2247 0 418584 126483 191600 -1 2246
2248 0 418576 126571 191520 -1 2247
2249 0 418540 126649 191440 -1 2248
2250 0 418504 126725 191360 -1 2249
2251 0 418476 126809 191280 -1 2250
2252 0 418504 126829 191240 -1 2251
2253 0 418556 126919 191160 -1 2252
2254 0 418540 127169 191120 -1 2253
2255 0 418556 127235 191000 -1 2254
2256 0 419668 126345 191640 -1 2237
2257 0 419726 126527 191600 -1 2256
2258 0 419784 126709 191560 -1 2257
2259 0 419868 126935 191520 -1 2258
2260 0 419908 126991 191480 -1 2259
2261 0 419904 127063 191440 -1 2260
2262 0 419884 127247 191400 -1 2261
2263 0 419864 127301 191360 -1 2262
2264 0 419812 127421 191320 -1 2263
2265 0 419684 127597 191280 -1 2264
2266 0 419608 127757 191240 -1 2265
2267 0 419448 127985 191160 -1 2266
2268 0 419384 128005 191120 -1 2267
2269 0 419312 128029 191040 -1 2268
2270 0 419316 128081 190960 -1 2269
2271 0 419368 128037 190920 -1 2270
2272 0 419460 127969 190840 -1 2271
2273 0 419492 127877 190760 -1 2272
2274 0 419516 127785 190680 -1 2273
2275 0 419472 127717 190600 -1 2274
2276 0 419422 127659 190560 -1 2275
2277 0 419160 128199 191000 -1 2270
2278 0 419716 126499 191720 -1 2257
2279 0 419704 126495 191800 -1 2278
2280 0 419612 126511 191840 -1 2279
2281 0 419594 126545 191880 -1 2280
2282 0 419552 125363 190760 -1 2228
2283 0 419452 125303 190640 -1 2282
2284 0 419276 125319 190560 -1 2283
2285 0 419176 125353 190480 -1 2284
2286 0 419140 125337 190400 -1 2285
2287 0 420140 124327 190560 -1 2222
2288 0 420204 124387 190680 -1 2287
2289 0 420148 124343 190800 -1 2288
2290 0 420096 124319 190960 -1 2289
2291 0 420060 124335 191120 -1 2290
2292 0 420048 124330 191160 -1 2291
2293 0 420044 124290 191240 -1 2292
2294 0 420000 124274 191320 -1 2293
2295 0 419940 124198 191440 -1 2294
2296 0 419868 124086 191520 -1 2295
2297 0 419828 123974 191600 -1 2296
2298 0 419812 123630 191520 -1 2297
2299 0 419898 123536 191480 -1 2298
2300 0 420006 123436 191360 -1 2299
2301 0 420102 123364 191280 -1 2300
2302 0 420150 123332 191240 -1 2301
2303 0 420178 123304 191160 -1 2302
2304 0 420174 123216 191040 -1 2303
2305 0 420154 123144 190960 -1 2304
2306 0 420130 123040 190880 -1 2305
2307 0 420105 123013 190840 -1 2306
2308 0 419808 123962 191720 -1 2297
2309 0 419784 123894 191840 -1 2308
2310 0 419712 123810 192000 -1 2309
2311 0 419624 123762 192080 -1 2310
2312 0 418972 123926 192080 -1 2311
2313 0 418536 124010 192000 -1 2312
2314 0 418512 124022 191880 -1 2313
2315 0 418528 124002 191840 -1 2314
2316 0 418664 124219 191800 -1 2315
2317 0 418752 124334 191840 -1 2316
2318 0 418746 124382 191880 -1 2317
2319 0 418708 124430 191920 -1 2318
2320 0 418773 124615 191960 -1 2319
2321 0 418960 123950 192160 -1 2312
2322 0 418834 123984 192240 -1 2321
2323 0 418088 124038 192240 -1 2322
2324 0 417780 124066 192280 -1 2323
2325 0 417740 124106 192320 -1 2324
2326 0 417684 124182 192400 -1 2325
2327 0 417668 124234 192480 -1 2326
2328 0 417648 124262 192560 -1 2327
2329 0 417604 124314 192640 -1 2328
2330 0 417508 124378 192720 -1 2329
2331 0 417444 124438 192800 -1 2330
2332 0 417428 124490 192880 -1 2331
2333 0 417400 124554 192960 -1 2332
2334 0 418772 123974 192360 -1 2322
2335 0 418684 123994 192480 -1 2334
2336 0 418564 124038 192600 -1 2335
2337 0 418460 124054 192640 -1 2336
2338 0 418354 124128 192720 -1 2337
2339 0 418242 124160 192800 -1 2338
2340 0 418134 124272 192920 -1 2339
2341 0 418066 124376 193000 -1 2340
2342 0 417954 124504 193080 -1 2341
2343 0 417770 124564 193160 -1 2342
2344 0 417788 124590 193200 -1 2343
2345 0 417648 124690 193280 -1 2344
2346 0 417396 124850 193320 -1 2345
2347 0 417052 125058 193320 -1 2346
2348 0 417080 125126 193280 -1 2347
2349 1 416952 125070 193280 -1 2348
2350 0 416944 125018 193200 -1 2349
2351 0 416960 124954 193120 -1 2350
2352 0 416968 124922 193000 -1 2351
2353 0 417232 125382 193240 -1 2348
2354 0 417188 125438 193200 -1 2353
2355 0 417166 125456 193160 -1 2354
2356 0 417264 124926 193480 -1 2346
2357 0 417164 124958 193600 -1 2356
2358 0 417152 124986 193680 -1 2357
2359 0 416708 125226 193680 -1 2358
2360 0 416548 125326 193640 -1 2359
2361 0 416384 125458 193680 -1 2360
2362 0 416328 125530 193720 -1 2361
2363 0 416312 125546 193760 -1 2362
2364 0 416324 125538 193840 -1 2363
2365 0 416313.6 125490.35 193920 -1 2364
2366 0 416244 125470 194000 -1 2365
2367 0 416120 125570 194080 -1 2366
2368 0 416084 125658 194160 -1 2367
2369 0 416144 125862 194240 -1 2368
2370 0 416124 125934 194320 -1 2369
2371 0 416076 125962 194480 -1 2370
2372 0 415876 125954 194520 -1 2371
2373 0 415800 125934 194560 -1 2372
2374 0 415700 125918 194600 -1 2373
2375 0 415552 125846 194680 -1 2374
2376 0 416380 125110 193960 -1 2365
2377 0 416356 125042 194000 -1 2376
2378 0 417083 125039 193760 -1 2358
2379 0 417091 125043 193880 -1 2378
2380 0 417011 125107 194000 -1 2379
2381 0 417067 125107 194120 -1 2380
2382 0 416975 125123 194160 -1 2381
2383 0 416955 125103 194240 -1 2382
2384 0 416901.66 125065.664 194280 -1 2383
2385 0 420176 124243 190200 -1 2218
2386 0 420324 124195 190160 -1 2385
2387 0 420384 124227 190040 -1 2386
2388 0 419535 123695 189440 -1 2176
2389 0 419715 123819 189520 -1 2388
2390 0 419687 123833 189560 -1 2389
2391 0 419659 123847 189600 -1 2390
2392 0 419631 123883 189720 -1 2391
2393 0 419599 123915 189840 -1 2392
2394 0 419687 123811 189920 -1 2393
2395 0 419619 123855 190000 -1 2394
2396 0 419581 123865 190120 -1 2395
2397 0 419487 123771 190080 -1 2396
2398 0 419427 123739 190160 -1 2397
2399 0 419323 123703 190240 -1 2398
2400 0 419211 123707 190360 -1 2399
2401 0 419103 123727 190440 -1 2400
2402 0 419023 123715 190520 -1 2401
2403 0 419005 123693 190560 -1 2402
2404 0 418983 123711 190640 -1 2403
2405 0 418963 123723 190680 -1 2404
2406 0 418979 123629 190720 -1 2405
2407 0 419871 123695 189880 -1 2394
2408 0 419963 123659 189800 -1 2407
2409 0 420009 123893 189560 -1 2390
2410 0 419961 123937 189640 -1 2409
2411 0 419917 123989 189720 -1 2410
2412 0 419869 124037 189760 -1 2411
2413 0 419817 124093 189840 -1 2412
2414 0 419845 124085 189880 -1 2413
2415 0 419282 123368 189520 -1 2388
2416 0 419206 123408 189560 -1 2415
2417 0 419158 123472 189640 -1 2416
2418 0 419110 123312 189680 -1 2417
2419 0 419146 123188 189720 -1 2418
2420 0 419218 122998 189800 -1 2419
2421 0 419194 123126 189880 -1 2420
2422 0 419146 123260 190000 -1 2421
2423 0 419147 123271 190040 -1 2422
2424 0 419282 122898 189720 -1 2420
2425 0 419434 122794 189680 -1 2424
2426 0 419362 122590 189640 -1 2425
2427 0 419414 122390 189640 -1 2426
2428 0 419554 122342 189720 -1 2427
2429 0 419610 122322 189840 -1 2428
2430 0 419650 122302 189920 -1 2429
2431 0 419686 122314 190040 -1 2430
2432 0 419701 122283 190120 -1 2431
2433 0 419726 122258 190200 -1 2432
2434 0 419730 122206 190320 -1 2433
2435 0 419714 122190 190440 -1 2434
2436 0 419694 122178 190560 -1 2435
2437 0 419670 122198 190680 -1 2436
2438 0 419634 122206 190760 -1 2437
2439 0 419570 122242 190840 -1 2438
2440 0 419574 122298 190960 -1 2439
2441 0 419554 122366 191080 -1 2440
2442 0 419570 122410 191160 -1 2441
2443 0 419570 122410 191240 -1 2442
2444 0 419542 122462 191280 -1 2443
2445 0 419498 122498 191360 -1 2444
2446 0 419470 122554 191440 -1 2445
2447 0 419489.66 122599.84 191520 -1 2446
2448 0 419126 123550 189680 -1 2417
2449 0 419114 123638 189760 -1 2448
2450 0 420367 122999 189360 -1 2175
2451 0 420383 123007 189400 -1 2450
2452 0 420469 123057 189440 -1 2451
2453 0 420555 123107 189480 -1 2452
2454 0 420555 123127 189520 -1 2453
2455 0 420555 123167 189600 -1 2454
2456 0 420589 123421 189720 -1 2455
2457 0 419511 122645 189360 -1 2450
2458 0 419543 122517 189400 -1 2457
2459 0 419543 122561 189440 -1 2458
2460 0 419675 122625 189560 -1 2459
2461 0 419707 122657 189640 -1 2460
2462 0 419695 122693 189720 -1 2461
2463 0 419683 122681 189760 -1 2462
2464 0 418764 123867 189040 -1 2173
2465 0 418028 123591 189040 -1 2464
2466 0 417226 123403 189040 -1 2465
2467 0 417686 123825 189000 -1 2465
2468 0 417658 123997 188920 -1 2467
2469 0 417642 124225 188880 -1 2468
2470 0 417610 124317 188800 -1 2469
2471 0 417948 123556 189080 -1 2465
2472 0 417916 123548 189160 -1 2471
2473 0 417824 123568 189200 -1 2472
2474 0 417480 123564 189320 -1 2473
2475 0 417372 123540 189400 -1 2474
2476 0 417260 123480 189440 -1 2475
2477 0 417160 123432 189480 -1 2476
2478 0 416964 123444 189560 -1 2477
2479 0 416772 123488 189600 -1 2478
2480 0 416688 123502 189680 -1 2479
2481 0 416548 123438 189840 -1 2480
2482 0 416288 123398 190000 -1 2481
2483 0 416148 123402 190120 -1 2482
2484 0 416082.66 123374 190160 -1 2483
2485 0 416373 123999 190200 -1 2484
2486 0 416497 124165 190240 -1 2485
2487 0 416485 124275 190320 -1 2486
2488 0 416577 124331 190400 -1 2487
2489 0 416697 124451 190480 -1 2488
2490 0 416769 124455 190560 -1 2489
2491 0 416861 124471 190640 -1 2490
2492 0 416925 124395 190720 -1 2491
2493 0 416953 124521 190760 -1 2492
2494 0 416997 124569 190840 -1 2493
2495 0 417085 124577 190920 -1 2494
2496 0 417141 124613 190960 -1 2495
2497 0 417201 124679 191040 -1 2496
2498 0 417217 124747 191120 -1 2497
2499 0 417213 124705 191240 -1 2498
2500 0 417213 124702 191280 -1 2499
2501 0 417213 124699 191320 -1 2500
2502 0 417153 124741 191400 -1 2501
2503 0 417197 124721 191480 -1 2502
2504 0 417197 124655 191600 -1 2503
2505 0 417202.12 124636.734 191720 -1 2504
2506 0 417642 124931 191280 -1 2500
2507 0 417678 124951 191240 -1 2506
2508 0 415952 123318 190240 -1 2484
2509 0 415612 123374 190280 -1 2508
2510 0 415584 123318 190400 -1 2509
2511 0 415872 123078 190520 -1 2510
2512 0 416012 123522 190520 -1 2511
2513 0 416064 123570 190600 -1 2512
2514 0 416164 123790 190640 -1 2513
2515 0 416212 123886 190760 -1 2514
2516 0 416336 123982 190800 -1 2515
2517 0 416376 124066 190880 -1 2516
2518 0 416376 124110 190920 -1 2517
2519 0 415972 123046 190640 -1 2511
2520 0 415684 123022 190760 -1 2519
2521 0 415616 122910 190920 -1 2520
2522 0 415540 122790 191040 -1 2521
2523 0 415484 122750 191160 -1 2522
2524 0 415420 122698 191280 -1 2523
2525 0 415376 122702 191400 -1 2524
2526 0 415340 122710 191560 -1 2525
2527 0 415256 122742 191680 -1 2526
2528 0 415208 122730 191800 -1 2527
2529 0 415196 122710 191920 -1 2528
2530 0 415192 122846 192120 -1 2529
2531 0 415172 122942 192280 -1 2530
2532 0 415112 123046 192440 -1 2531
2533 0 415112 123250 192480 -1 2532
2534 0 415144 123222 192560 -1 2533
2535 0 415160 123210 192680 -1 2534
2536 0 415140 123270 192800 -1 2535
2537 0 415124 123378 192920 -1 2536
2538 0 415120 123478 193000 -1 2537
2539 0 415113 123557.336 193080 -1 2538
2540 0 414964.66 123342.44 192400 -1 2533
2541 0 416297 122865 190760 -1 2519
2542 0 416668 122866 190760 -1 2541
2543 0 416668 122869 190800 -1 2542
2544 0 416272 122834 190920 -1 2541
2545 0 416256 122833 190960 -1 2544
2546 0 414844 123562 190480 -1 2510
2547 0 414636 123641 190520 -1 2546
2548 0 414428 123720 190560 -1 2547
2549 0 413824 123906 190720 -1 2548
2550 0 413376 124478 190760 -1 2549
2551 0 413068 125018 190800 -1 2550
2552 0 413118 125180 190680 -1 2551
2553 0 413146 125228 190560 -1 2552
2554 0 413342 125172 190440 -1 2553
2555 0 413510 125424 190400 -1 2554
2556 0 413618 125444 190280 -1 2555
2557 0 413714 125496 190120 -1 2556
2558 0 413726 125568 189960 -1 2557
2559 0 413806 125652 189800 -1 2558
2560 0 414178 125820 189680 -1 2559
2561 0 415090 126152 189680 -1 2560
2562 0 415110 126176 189840 -1 2561
2563 0 415110 126176 189920 -1 2562
2564 0 415154 126176 190040 -1 2563
2565 0 415174 126160 190160 -1 2564
2566 0 415228 126024 190320 -1 2565
2567 0 415098 126140 190440 -1 2566
2568 0 414986 126360 190600 -1 2567
2569 0 414946 126480 190760 -1 2568
2570 0 414950 126592 190920 -1 2569
2571 0 414906 126740 190960 -1 2570
2572 0 414858 126872 191040 -1 2571
2573 0 414874 127004 191120 -1 2572
2574 0 414906 127044 191160 -1 2573
2575 0 414958 127118 191240 -1 2574
2576 0 415071 127263 191320 -1 2575
2577 0 415006 126464 191000 -1 2570
2578 0 414986 126340 191080 -1 2577
2579 0 414926 126296 191160 -1 2578
2580 0 414894 126246 191240 -1 2579
2581 0 414866 126234 191360 -1 2580
2582 0 415042 126434 191440 -1 2581
2583 0 415049 126471 191520 -1 2582
2584 0 414762 126194 191440 -1 2581
2585 0 414677 126135 191520 -1 2584
2586 0 414574 125982 191640 -1 2585
2587 0 414558 125938 191720 -1 2586
2588 0 414706 125894 191840 -1 2587
2589 0 414730 125866 191920 -1 2588
2590 0 414740 125859 191960 -1 2589
2591 0 414698 125866 192080 -1 2590
2592 0 414664 125871 192160 -1 2591
2593 0 414630 125810 192240 -1 2592
2594 0 414694 125658 192280 -1 2593
2595 0 414708 125667 192360 -1 2594
2596 0 414894 125482 192320 -1 2594
2597 0 415006 125410 192280 -1 2596
2598 0 415082 125418 192200 -1 2597
2599 0 415190 125406 192080 -1 2598
2600 0 415338 125350 192000 -1 2599
2601 0 415462 125350 191920 -1 2600
2602 0 415578 125411 191880 -1 2601
2603 0 415646 125286 191840 -1 2601
2604 0 415870 125158 191800 -1 2603
2605 0 416042 125018 191760 -1 2604
2606 0 416198 124998 191680 -1 2605
2607 0 416422 125030 191600 -1 2606
2608 0 416462 125062 191560 -1 2607
2609 0 416594 125170 191520 -1 2608
2610 0 416630 125274 191560 -1 2609
2611 0 416630 125382 191600 -1 2610
2612 0 416678 125422 191640 -1 2611
2613 0 416694 125558 191680 -1 2612
2614 0 416870 125819 191640 -1 2613
2615 0 416666 125438 191760 -1 2613
2616 0 416766 125366 191840 -1 2615
2617 0 416778 125350 191920 -1 2616
2618 0 416722 125146 191400 -1 2609
2619 0 416842 125070 191320 -1 2618
2620 0 416910 125050 191280 -1 2619
2621 0 416930 125028 191240 -1 2620
2622 0 416998 124932 191080 -1 2621
2623 0 417054 124848 190960 -1 2622
2624 0 417050 124776 190880 -1 2623
2625 0 417058 124719 190840 -1 2624
2626 0 417134 124659 190840 -1 2625
2627 0 417170 124603 190760 -1 2626
2628 0 417178 124579 190680 -1 2627
2629 0 417178 124571 190640 -1 2628
2630 0 417230 124595 190600 -1 2629
2631 0 417294 124607 190560 -1 2630
2632 0 417442 124551 190600 -1 2631
2633 0 417566 124499 190680 -1 2632
2634 0 417638 124351 190720 -1 2633
2635 0 417818 124195 190760 -1 2634
2636 0 417922 124019 190720 -1 2635
2637 0 417962 124083 190680 -1 2636
2638 0 418154 124011 190640 -1 2637
2639 0 418164.03 124013.86 190600 -1 2638
2640 0 417234 124639 190480 -1 2631
2641 0 417206 124703 190360 -1 2640
2642 0 417114 124807 190240 -1 2641
2643 0 417110 124863 190120 -1 2642
2644 0 417090 124947 190000 -1 2643
2645 0 417170 124955 189880 -1 2644
2646 0 417210 124995 189760 -1 2645
2647 0 417214 125039 189680 -1 2646
2648 0 417270 125079 189600 -1 2647
2649 0 417314 125087 189520 -1 2648
2650 0 417350 125071 189440 -1 2649
2651 0 417418 125059 189400 -1 2650
2652 0 417458 125079 189360 -1 2651
2653 0 417458 125095 189320 -1 2652
2654 0 417500 125101 189280 -1 2653
2655 0 417600 125097 189240 -1 2654
2656 0 417720 125093 189200 -1 2655
2657 0 417944 125145 189120 -1 2656
2658 0 418070 125183 189080 -1 2657
2659 0 418176 125169 189040 -1 2658
2660 0 418320 125197 189040 -1 2659
2661 0 418176 125125 189000 -1 2659
2662 0 418208 125069 188960 -1 2661
2663 0 418248 125025 188880 -1 2662
2664 0 418260 124957 188800 -1 2663
2665 0 418268 124893 188720 -1 2664
2666 0 418264 124817 188680 -1 2665
2667 0 418288 124777 188640 -1 2666
2668 0 418320 124741 188560 -1 2667
2669 0 418372 124737 188520 -1 2668
2670 0 418416 124737 188480 -1 2669
2671 0 418440 124737 188440 -1 2670
2672 0 418464 124733 188400 -1 2671
2673 0 418464 124721 188360 -1 2672
2674 0 418460 124717 188320 -1 2673
2675 0 418440 124697 188280 -1 2674
2676 0 418464 124689 188240 -1 2675
2677 0 418480 124677 188160 -1 2676
2678 0 418612 124657 188080 -1 2677
2679 0 418632 124657 188040 -1 2678
2680 0 418648 124645 188000 -1 2679
2681 0 418652 124633 187920 -1 2680
2682 0 418720 124625 187840 -1 2681
2683 0 418708 124661 187760 -1 2682
2684 0 418688 124669 187680 -1 2683
2685 0 417177 124657 190880 -1 2626
2686 0 416298 124978 191760 -1 2605
2687 0 416398 124962 191840 -1 2686
2688 0 415640 126676 189920 -1 2563
2689 0 415820 126788 190040 -1 2688
2690 0 415908 126728 190160 -1 2689
2691 0 416026 126636 190240 -1 2690
2692 0 416070 126618 190280 -1 2691
2693 0 416178 126666 190360 -1 2692
2694 0 416226 126690 190440 -1 2693
2695 0 416274 126738 190520 -1 2694
2696 0 416306 126758 190600 -1 2695
2697 0 416322 126778 190640 -1 2696
2698 0 416334 126810 190680 -1 2697
2699 0 416330 126826 190720 -1 2698
2700 0 416330 126794 190760 -1 2699
2701 0 416338 126778 190800 -1 2700
2702 0 416354 126732 190880 -1 2701
2703 0 416410 126718 190920 -1 2702
2704 0 416422 126714 191000 -1 2703
2705 0 416490 126770 191080 -1 2704
2706 0 416478 126758 191120 -1 2705
2707 0 416526 126750 191160 -1 2706
2708 0 416390 127138 191200 -1 2707
2709 0 416462 126790 191240 -1 2708
2710 0 416442 126762 191280 -1 2709
2711 0 416382 126758 191320 -1 2710
2712 0 416338 126734 191360 -1 2711
2713 0 416326 126714 191400 -1 2712
2714 0 416294 126747 191440 -1 2713
2715 0 414474 125314 189880 -1 2562
2716 0 414410 125242 189960 -1 2715
2717 0 414370 125206 190040 -1 2716
2718 0 414286 125170 190120 -1 2717
2719 0 414248 125132 190200 -1 2718
2720 0 414118 125130 190320 -1 2719
2721 0 413982 125126 190440 -1 2720
2722 0 413942 125116 190480 -1 2721
2723 0 415185 126108 189600 -1 2561
2724 0 415339 125978 189440 -1 2723
2725 0 415247 126038 189360 -1 2724
2726 0 415975 125578 189360 -1 2725
2727 0 415989 125584 189320 -1 2726
2728 0 416141 125640 189240 -1 2727
2729 0 413412 124946 190280 -1 2554
2730 0 413436 125002 190200 -1 2729
2731 0 413488 125002 190120 -1 2730
2732 0 413624 124912 190000 -1 2731
2733 0 413676 124894 189920 -1 2732
2734 0 413728 124864 189880 -1 2733
2735 0 413740 124850 189840 -1 2734
2736 0 413864 124792 189800 -1 2735
2737 0 413016 124994 190920 -1 2551
2738 0 412940 125018 190960 -1 2737
2739 0 412848 125046 191040 -1 2738
2740 0 412696 125086 191160 -1 2739
2741 0 412700 125146 191240 -1 2740
2742 0 412628 125146 191280 -1 2741
2743 0 412420 125164 191360 -1 2742
2744 0 412216 125192 191440 -1 2743
2745 0 412092 125168 191520 -1 2744
2746 0 412060 125112 191640 -1 2745
2747 0 411945 125155 191720 -1 2746
2748 0 411868 125184 191800 -1 2747
2749 0 411664 125168 191880 -1 2748
2750 0 411553 125307 191960 -1 2749
2751 0 411524 125184 192040 -1 2750
2752 0 411324 125234 192120 -1 2751
2753 0 411244 125262 192200 -1 2752
2754 0 411048 125258 192280 -1 2753
2755 0 411012 125254 192400 -1 2754
2756 0 410884 125258 192440 -1 2755
2757 0 410652 125410 192520 -1 2756
2758 0 410552 125454 192600 -1 2757
2759 0 410524 125454 192640 -1 2758
2760 0 410496 125454 192680 -1 2759
2761 0 410444 125582 192760 -1 2760
2762 0 410104 125720 192840 -1 2761
2763 0 410032 125856 192920 -1 2762
2764 0 409880 126036 193000 -1 2763
2765 0 409880 126036 193040 -1 2764
2766 0 409852 126060 193120 -1 2765
2767 0 409672 126200 193200 -1 2766
2768 0 409492 126288 193280 -1 2767
2769 0 409456 126272 193400 -1 2768
2770 0 409332 126312 193480 -1 2769
2771 0 409312.38 126314.14 193560 -1 2770
2772 0 408690 126980 193600 -1 2771
2773 0 408590 127192 193680 -1 2772
2774 0 408558 127210 193760 -1 2773
2775 0 409494 127460 193760 -1 2774
2776 0 409534 127524 193880 -1 2775
2777 0 409574 127496 194000 -1 2776
2778 0 409618 127496 194120 -1 2777
2779 0 409630 127484 194240 -1 2778
2780 0 409624.66 127471.38 194280 -1 2779
2781 0 408274 127410 193840 -1 2774
2782 0 407898 127898 193880 -1 2781
2783 0 407674 128266 193960 -1 2782
2784 0 407518 128402 194040 -1 2783
2785 0 407314 128518 194120 -1 2784
2786 0 406922 128666 194200 -1 2785
2787 0 406710 128942 194280 -1 2786
2788 0 406614 129032 194360 -1 2787
2789 0 406630 129352 194440 -1 2788
2790 0 406662 129696 194480 -1 2789
2791 0 406610 130220 194560 -1 2790
2792 0 406358 130624 194680 -1 2791
2793 0 406278 131740 194600 -1 2792
2794 0 407106 131740 194600 -1 2793
2795 0 407145.28 131766.98 194560 -1 2794
2796 0 407445 131677.03 194520 -1 2795
2797 0 406282 131746 194520 -1 2793
2798 0 406282 131746 194440 -1 2797
2799 0 406306 131642 194400 -1 2798
2800 0 406074 132512 194600 -1 2793
2801 0 406080 132513 194640 -1 2800
2802 0 406098 132516 194760 -1 2801
2803 0 406138 132499 194800 -1 2802
2804 0 406034 132195 194880 -1 2803
2805 0 405990.22 132106.12 195000 -1 2804
2806 0 405978 132312 195160 -1 2805
2807 0 405944 132374 195280 -1 2806
2808 0 405932 132374 195400 -1 2807
2809 0 405812 132422 195520 -1 2808
2810 0 405794.66 132451.33 195560 -1 2809
2811 0 405368 133302 195560 -1 2810
2812 0 405252 133374 195600 -1 2811
2813 0 405156 133490 195680 -1 2812
2814 0 404612 133750 195720 -1 2813
2815 0 404602 133816 195640 -1 2814
2816 0 404622 133848 195600 -1 2815
2817 0 404454 133872 195840 -1 2814
2818 0 404450 134432 195840 -1 2817
2819 0 404370 134568 195960 -1 2818
2820 0 404258 134676 196080 -1 2819
2821 0 404218 134892 196200 -1 2820
2822 0 404144 135030 196280 -1 2821
2823 0 404120 135154 196400 -1 2822
2824 0 403980 135414 196480 -1 2823
2825 0 403824 135586 196560 -1 2824
2826 0 403634 135828 196640 -1 2825
2827 0 403470 135960 196680 -1 2826
2828 0 403310 136156 196720 -1 2827
2829 0 403186 136260 196760 -1 2828
2830 0 403058 136428 196800 -1 2829
2831 0 402986 136532 196840 -1 2830
2832 0 402870 136656 196880 -1 2831
2833 0 402874 136652 196960 -1 2832
2834 0 402788 136674 197040 -1 2833
2835 0 402388 136810 197080 -1 2834
2836 0 401608 137046 197120 -1 2835
2837 0 401462 137064 197000 -1 2836
2838 0 401394 137048 196920 -1 2837
2839 0 401330 136972 196760 -1 2838
2840 0 400538 137188 196760 -1 2839
2841 0 400322 137256 196680 -1 2840
2842 0 400274 137164 196560 -1 2841
2843 0 400274 137160 196480 -1 2842
2844 0 400174 137100 196360 -1 2843
2845 0 400058 137032 196280 -1 2844
2846 0 399882 136952 196200 -1 2845
2847 0 399746 136936 196160 -1 2846
2848 0 399448 136758 196120 -1 2847
2849 0 398624 136630 196120 -1 2848
2850 0 398280 136642 196160 -1 2849
2851 0 398012 136686 196120 -1 2850
2852 0 397792 136834 196000 -1 2851
2853 0 397588 136862 195920 -1 2852
2854 0 397374 136860 195840 -1 2853
2855 0 396348 137122 195720 -1 2854
2856 0 395508 137306 195720 -1 2855
2857 0 395512 137318 195640 -1 2856
2858 0 395691.7 137618.84 195560 -1 2857
2859 0 395616 137326 195440 -1 2858
2860 0 395660 137238 195320 -1 2859
2861 0 395692 137170 195280 -1 2860
2862 0 395716 137126 195200 -1 2861
2863 0 395788 137022 195080 -1 2862
2864 0 395864 137002 195000 -1 2863
2865 0 395076 138400 195640 -1 2857
2866 0 395084 138274 195760 -1 2865
2867 0 395016 138338 195920 -1 2866
2868 0 395032 138518 196080 -1 2867
2869 0 395108 138610 196200 -1 2868
2870 0 395124 138632 196240 -1 2869
2871 0 395516 137390 195760 -1 2856
2872 0 395792 137378 195840 -1 2871
2873 0 395884 137406 195880 -1 2872
2874 0 401548 137112 197360 -1 2836
2875 0 405858 132892 194560 -1 2800
2876 0 405866 133196 194480 -1 2875
2877 0 405866 133328 194360 -1 2876
2878 0 406090 133916 194320 -1 2877
2879 0 406218 134188 194240 -1 2878
2880 0 406374 134690 194280 -1 2879
2881 0 406418 134838 194320 -1 2880
2882 0 406450 135074 194400 -1 2881
2883 0 406470 135334 194480 -1 2882
2884 0 406566 135414 194600 -1 2883
2885 0 406710 135636 194800 -1 2884
2886 0 407270 135792 194840 -1 2885
2887 0 407326 135768 194680 -1 2886
2888 0 407486 135760 194600 -1 2887
2889 0 407590 135756 194440 -1 2888
2890 0 407618 135632 194320 -1 2889
2891 0 407554 135500 194240 -1 2890
2892 0 407578 135500 194160 -1 2891
2893 0 407590 135700 194120 -1 2892
2894 0 407598 135708 194080 -1 2893
2895 0 407614 134624 194440 -1 2889
2896 0 407706 134256 194480 -1 2895
2897 0 407718 133848 194520 -1 2896
2898 0 407706 133708 194560 -1 2897
2899 0 407610 133612 194640 -1 2898
2900 0 407572 133564 194680 -1 2899
2901 0 407534 133516 194720 -1 2900
2902 0 407554 133470 194840 -1 2901
2903 0 407746 133034 194840 -1 2902
2904 0 407774 132946 194720 -1 2903
2905 0 407810 132846 194560 -1 2904
2906 0 407774 132662 194440 -1 2905
2907 0 407790 132658 194400 -1 2906
2908 0 407595.1 133297.22 194920 -1 2902
2909 0 407622 133250 195000 -1 2908
2910 0 407606 133254 195040 -1 2909
2911 0 407506 133018 195080 -1 2910
2912 0 407454 133018 195200 -1 2911
2913 0 407399 133043 195240 -1 2912
2914 0 407608 133314 195080 -1 2910
2915 0 407656 133314 195120 -1 2914
2916 0 407648 133286 195160 -1 2915
2917 0 407650.47 133303.25 195200 -1 2916
2918 0 407663.22 133306.86 195240 -1 2917
2919 0 407653.47 133284.11 195280 -1 2918
2920 0 407666.47 133277.61 195320 -1 2919
2921 0 407724.97 133235.38 195360 -1 2920
2922 0 407809.44 132985.2 195360 -1 2921
2923 0 407848.4 132816.25 195320 -1 2922
2924 0 408056.34 132566.08 195320 -1 2923
2925 0 408124.6 132543.34 195360 -1 2924
2926 0 408238.3 132286.67 195360 -1 2925
2927 0 408244.66 132223.23 195320 -1 2926
2928 0 408248.7 132145.11 195240 -1 2927
2929 0 408270.78 132130.72 195200 -1 2928
2930 0 408479.53 131868.33 195080 -1 2929
2931 0 408555 131796.5 195040 -1 2930
2932 0 408605.44 131776.58 195000 -1 2931
2933 0 408787.7 131746.67 194920 -1 2932
2934 0 408855.62 131669.36 194880 -1 2933
2935 0 409196.34 131516.89 194840 -1 2934
2936 0 409332.8 131247.22 194800 -1 2935
2937 0 409394.53 131140 194760 -1 2936
2938 0 409547.25 131019.79 194680 -1 2937
2939 0 409767.5 130755.91 194600 -1 2938
2940 0 409865.62 130694.88 194560 -1 2939
2941 0 409976.1 130649.4 194520 -1 2940
2942 0 410060.6 130590.914 194480 -1 2941
2943 0 410239.28 130447.96 194320 -1 2942
2944 0 410271.78 130444.71 194280 -1 2943
2945 0 410437.47 130353.74 194240 -1 2944
2946 0 410515 130349 194200 -1 2945
2947 0 410593.4 130343.99 194160 -1 2946
2948 0 410631.8 130332.46 194120 -1 2947
2949 0 410811.1 130369.984 194080 -1 2948
2950 0 410967.06 130395.98 194000 -1 2949
2951 0 411093.78 130428.47 193920 -1 2950
2952 0 411145.75 130438.21 193880 -1 2951
2953 0 411207.47 130457.71 193840 -1 2952
2954 0 411210.72 130464.2 193800 -1 2953
2955 0 411415.4 130379.734 193760 -1 2954
2956 0 411626.6 130444.71 193680 -1 2955
2957 0 411701.34 130431.72 193560 -1 2956
2958 0 411691.6 130373.234 193480 -1 2957
2959 0 409174.03 131526.39 194800 -1 2935
2960 0 409141.12 131536.38 194760 -1 2959
2961 0 408423.5 131623.88 195040 -1 2931
2962 0 408339.03 131630.36 195120 -1 2961
2963 0 408293.53 131578.38 195200 -1 2962
2964 0 408222.06 131519.9 195280 -1 2963
2965 0 408238.3 131555.64 195360 -1 2964
2966 0 408121.34 131578.38 195440 -1 2965
2967 0 408043.38 131623.88 195560 -1 2966
2968 0 407885.4 131313.92 195640 -1 2967
2969 0 407634 131133.27 195720 -1 2968
2970 0 407562.5 131107.28 195800 -1 2969
2971 0 407615.47 131083.39 195880 -1 2970
2972 0 407520.28 130977.31 195960 -1 2971
2973 0 407474.78 130944.83 196040 -1 2972
2974 0 407383.8 130814.87 196120 -1 2973
2975 0 408202.56 132439.38 195400 -1 2926
2976 0 408199.3 132494.61 195480 -1 2975
2977 0 408186.3 132504.34 195520 -1 2976
2978 0 407630 134424 194320 -1 2895
2979 0 407842 134312 194200 -1 2978
2980 0 407934 134216 194080 -1 2979
2981 0 408018 134156 194040 -1 2980
2982 0 406298 134354 194120 -1 2879
2983 0 406346 134414 194000 -1 2982
2984 0 406434 134474 193840 -1 2983
2985 0 406494 134526 193720 -1 2984
2986 0 406578 134586 193560 -1 2985
2987 0 406586 134586 193360 -1 2986
2988 0 406598 134562 193240 -1 2987
2989 0 406642 134530 193080 -1 2988
2990 0 406678 134510 192920 -1 2989
2991 0 406626 134310 192760 -1 2990
2992 0 406718 134206 192640 -1 2991
2993 0 406798 134122 192520 -1 2992
2994 0 405990 134246 192400 -1 2993
2995 0 405658 134342 192360 -1 2994
2996 0 404990 134354 192320 -1 2995
2997 0 404950 134314 192440 -1 2996
2998 0 404910 134390 192560 -1 2997
2999 0 404850 134402 192680 -1 2998
3000 0 404686 134326 192720 -1 2999
3001 0 404624 134348 192760 -1 3000
3002 0 404562 134370 192800 -1 3001
3003 0 404686 135066 192800 -1 3002
3004 0 404682 135530 192840 -1 3003
3005 0 404586 135602 193000 -1 3004
3006 0 404502 135602 193120 -1 3005
3007 0 404666 134470 192920 -1 3002
3008 0 404666 134470 192960 -1 3007
3009 0 403614 134558 192800 -1 3002
3010 0 403126 134570 192840 -1 3009
3011 0 403002 134644 192880 -1 3010
3012 0 402722 134788 192960 -1 3011
3013 0 402182 134940 193040 -1 3012
3014 0 402086 134864 193080 -1 3013
3015 0 401908 134812 193120 -1 3014
3016 0 401730 134760 193160 -1 3015
3017 0 401562 134120 193200 -1 3016
3018 0 401506 134052 193280 -1 3017
3019 0 400354 134020 193280 -1 3018
3020 0 400346 133960 193160 -1 3019
3021 0 400306 133916 193040 -1 3020
3022 0 400306 133844 192960 -1 3021
3023 0 399990 133718 192880 -1 3022
3024 0 400002 133290 192840 -1 3023
3025 0 400222 133038 192800 -1 3024
3026 0 400414 132770 192720 -1 3025
3027 0 400566 132598 192680 -1 3026
3028 0 399378 133942 192880 -1 3023
3029 0 399194 133926 192760 -1 3028
3030 0 398846 134050 192680 -1 3029
3031 0 398546 134218 192640 -1 3030
3032 0 398070 134258 192600 -1 3031
3033 0 397162 134606 192640 -1 3032
3034 0 397058 134636 192680 -1 3033
3035 0 396914 134744 192760 -1 3034
3036 0 396734 134988 192880 -1 3035
3037 0 396805.1 135040.45 192960 -1 3036
3038 0 396530 135440 193040 -1 3037
3039 0 396558 135494 193120 -1 3038
3040 0 396562 135514 193240 -1 3039
3041 0 396430 135562 193360 -1 3040
3042 0 396438 135446 193440 -1 3041
3043 0 396394 135450 193560 -1 3042
3044 0 396202 135326 193760 -1 3043
3045 0 396014 135386 193880 -1 3044
3046 0 395886 135406 194000 -1 3045
3047 0 395918 135538 194160 -1 3046
3048 0 396022 135646 194240 -1 3047
3049 0 396014 135670 194320 -1 3048
3050 0 396018 135670 194360 -1 3049
3051 0 395634 136078 193880 -1 3045
3052 0 395482 136062 194000 -1 3051
3053 0 395306 136006 194080 -1 3052
3054 0 395214 135990 194160 -1 3053
3055 0 395042 136022 194480 -1 3054
3056 0 394998 136038 194640 -1 3055
3057 0 394810 136190 194760 -1 3056
3058 0 394714 136238 194880 -1 3057
3059 0 394614 136410 195000 -1 3058
3060 0 395882 136378 193360 -1 3041
3061 0 395710 136794 193400 -1 3060
3062 0 395602 137110 193440 -1 3061
3063 0 395490 137334 193480 -1 3062
3064 0 395444 137404 193560 -1 3063
3065 0 395400 137492 193640 -1 3064
3066 0 395316 137604 193800 -1 3065
3067 0 395208 137820 193880 -1 3066
3068 0 395032 137900 193960 -1 3067
3069 0 394780 138076 194040 -1 3068
3070 0 394440 138296 194080 -1 3069
3071 0 394044 138516 194160 -1 3070
3072 0 393964 138676 194240 -1 3071
3073 0 393854 138802 194320 -1 3072
3074 0 393806 138830 194400 -1 3073
3075 0 393774 138894 194480 -1 3074
3076 0 393750 138910 194600 -1 3075
3077 0 393846 139006 194680 -1 3076
3078 0 393934 139062 194720 -1 3077
3079 0 394014 139314 194800 -1 3078
3080 0 394234 139374 194880 -1 3079
3081 0 394334 139562 194960 -1 3080
3082 0 394442 139638 195040 -1 3081
3083 0 394474 139770 195120 -1 3082
3084 0 394476 139884 195240 -1 3083
3085 0 394476 140076 195360 -1 3084
3086 0 394464 140232 195440 -1 3085
3087 0 394440 140432 195560 -1 3086
3088 0 394396 140536 195640 -1 3087
3089 0 394340 140624 195720 -1 3088
3090 0 394336 141260 195720 -1 3089
3091 0 394440 141340 195840 -1 3090
3092 0 394416 141488 195920 -1 3091
3093 0 394392 141748 196000 -1 3092
3094 0 394358 141986 196040 -1 3093
3095 0 394246 142246 196120 -1 3094
3096 0 394038 142542 196080 -1 3095
3097 0 393898 142738 196000 -1 3096
3098 0 393750 142910 195960 -1 3097
3099 0 393698 143066 195920 -1 3098
3100 0 393590 143234 195840 -1 3099
3101 0 393462 143322 195960 -1 3100
3102 0 393284 143652 195960 -1 3101
3103 0 393242 143692 195920 -1 3102
3104 0 393230 143620 195840 -1 3103
3105 0 393002 143756 195800 -1 3104
3106 0 392834 143948 195840 -1 3105
3107 0 392502 144132 195840 -1 3106
3108 0 392454 144196 195800 -1 3107
3109 0 392430 144248 195760 -1 3108
3110 0 392354 144236 195680 -1 3109
3111 0 394126 140570 195800 -1 3089
3112 0 393978 140554 195880 -1 3111
3113 0 393930 140514 195960 -1 3112
3114 0 393926 140514 196000 -1 3113
3115 0 401554 134088 193360 -1 3018
3116 0 401446 134124 193480 -1 3115
3117 0 401350 134188 193560 -1 3116
3118 0 401302 134248 193680 -1 3117
3119 0 401598 134016 193760 -1 3118
3120 0 401722 134004 193800 -1 3119
3121 0 401760 135402 193120 -1 3015
3122 0 401636 135538 193160 -1 3121
3123 0 401560 135710 193200 -1 3122
3124 0 401500 135878 193280 -1 3123
3125 0 401472 135954 193360 -1 3124
3126 0 401408 136138 193440 -1 3125
3127 0 401392 136248 193480 -1 3126
3128 0 401376 136312 193560 -1 3127
3129 0 401352 136338 193600 -1 3128
3130 0 405006 134370 192240 -1 2996
3131 0 405122 134382 192120 -1 3130
3132 0 405122 134382 192000 -1 3131
3133 0 405122 134382 191960 -1 3132
3134 0 405134 133988 191840 -1 3133
3135 0 405158 133862 191760 -1 3134
3136 0 406206 134234 192000 -1 3132
3137 0 406364 134240 191840 -1 3136
3138 0 406584 134136 191720 -1 3137
3139 0 406880 133980 191600 -1 3138
3140 0 407028 133860 191480 -1 3139
3141 0 407112 133756 191360 -1 3140
3142 0 407268 133640 191200 -1 3141
3143 0 407436 133492 191040 -1 3142
3144 0 407476 133316 190840 -1 3143
3145 0 407524 133262 190800 -1 3144
3146 0 407604 133226 190720 -1 3145
3147 0 407728 133178 190640 -1 3146
3148 0 407700 133144 190600 -1 3147
3149 0 406434 129804 194760 -1 2791
3150 0 406538 129596 194840 -1 3149
3151 0 406790 129704 194840 -1 3150
3152 0 407047 129914 194760 -1 3151
3153 0 408582 127344 193960 -1 2781
3154 0 408466 127328 194120 -1 3153
3155 0 408402 127333.336 194200 -1 3154
3156 0 408370 127336 194240 -1 3155
3157 0 408202 127388 194360 -1 3156
3158 0 408342 127100 194400 -1 3157
3159 0 408482 127076 194480 -1 3158
3160 0 408394 127006 194560 -1 3159
3161 0 408446 126998 194720 -1 3160
3162 0 408578 126982 194880 -1 3161
3163 0 408734 127062 194960 -1 3162
3164 0 408794 127186 195080 -1 3163
3165 0 408842 127210 195120 -1 3164
3166 0 408914 127474 195080 -1 3165
3167 0 408814 127750 195120 -1 3166
3168 0 408790 127810 195160 -1 3167
3169 0 408734 127232 194400 -1 3159
3170 0 408767.12 127224.484 194320 -1 3169
3171 0 408180 127432 194400 -1 3157
3172 0 408136 127520 194480 -1 3171
3173 0 408176 127540 194520 -1 3172
3174 0 408200 127516 194560 -1 3173
3175 0 407596 127654 194400 -1 3171
3176 0 407488 127750 194440 -1 3175
3177 0 407404 127898 194480 -1 3176
3178 0 407392 127974 194520 -1 3177
3179 0 407400 128018 194560 -1 3178
3180 0 407396.25 128045.305 194600 -1 3179
3181 0 408721 127483 194200 -1 3155
3182 0 409025 127686 194200 -1 3181
3183 0 409491 127968 194160 -1 3182
3184 0 409747 128018 194200 -1 3183
3185 0 409785 127984 194240 -1 3184
3186 0 409827 127952 194280 -1 3185
3187 0 409907 127901 194360 -1 3186
3188 0 409991 127880 194440 -1 3187
3189 0 410041 127885 194520 -1 3188
3190 0 410113 127917 194560 -1 3189
3191 0 410167 127904 194600 -1 3190
3192 0 410229 127918 194640 -1 3191
3193 0 410301 127929 194680 -1 3192
3194 0 410347 127901 194720 -1 3193
3195 0 410395 127881 194760 -1 3194
3196 0 410483 127862 194800 -1 3195
3197 0 410511 127785 194840 -1 3196
3198 0 410581 127739 194920 -1 3197
3199 0 410603 127734 194960 -1 3198
3200 0 410607 127678 195000 -1 3199
3201 0 410629 127684 195040 -1 3200
3202 0 410575 127684 195080 -1 3201
3203 0 410565 127693 195120 -1 3202
3204 0 410549 127723 195160 -1 3203
3205 0 410465 127736 195240 -1 3204
3206 0 410423 127703 195280 -1 3205
3207 0 410437 127741 195320 -1 3206
3208 0 410349 127759 195360 -1 3207
3209 0 410307.12 127742.23 195400 -1 3208
3210 0 409530 127446 193120 -1 2766
3211 0 410262 127614 193120 -1 3210
3212 0 410138 127618 193200 -1 3211
3213 0 410302 127714 193280 -1 3212
3214 0 410382 127778 193360 -1 3213
3215 0 410838 128042 193400 -1 3214
3216 0 410920 128100 193440 -1 3215
3217 0 411280 128224 193520 -1 3216
3218 0 411308 128180 193600 -1 3217
3219 0 411288 128168 193680 -1 3218
3220 0 411288 128132 193760 -1 3219
3221 0 411330 128174 193880 -1 3220
3222 0 411334 128126 194000 -1 3221
3223 0 411378 128070 194120 -1 3222
3224 0 411358 128002 194280 -1 3223
3225 0 411362 127946 194480 -1 3224
3226 0 411440 127836 194520 -1 3225
3227 0 411400 127908 194600 -1 3226
3228 0 411292.3 127956.38 194720 -1 3227
3229 0 411888 124966 192680 -1 2760
3230 0 412244 125126 192760 -1 3229
3231 0 412588 125374 192800 -1 3230
3232 0 411908 124927 192640 -1 3229
3233 0 412048 125079 192560 -1 3232
3234 0 412016 125139 192520 -1 3233
3235 0 412004 125119 192480 -1 3234
3236 0 411968 125171 192440 -1 3235
3237 0 411976 125183 192400 -1 3236
3238 0 412007 125211 192320 -1 3237
3239 0 411980 125499 192400 -1 3237
3240 0 411956 125479 192480 -1 3239
3241 0 411954 125465 192560 -1 3240
3242 0 411976 125555 192360 -1 3239
3243 0 412032 125615 192280 -1 3242
3244 0 412088 125619 192200 -1 3243
3245 0 412172 125579 192120 -1 3244
3246 0 410353 126695 192520 -1 2757
3247 0 410371 126699 192480 -1 3246
3248 0 410117 127211 192480 -1 3247
3249 0 410049 127271 192320 -1 3248
3250 0 410117 127313 192240 -1 3249
3251 0 410201 127337 192160 -1 3250
3252 0 410185 127363 192120 -1 3251
3253 0 410189 127355 192080 -1 3252
3254 0 410125 127409 192040 -1 3253
3255 0 410117 127357 192000 -1 3254
3256 0 410121 127277 191960 -1 3255
3257 0 410045 127265 191920 -1 3256
3258 0 409993 127257 191880 -1 3257
3259 0 410381 126707 192440 -1 3247
3260 0 410613 126731 192400 -1 3259
3261 0 410653 126679 192360 -1 3260
3262 0 410669 126627 192280 -1 3261
3263 0 410723 126601 192200 -1 3262
3264 0 410815 126585 192120 -1 3263
3265 0 410903 126573 192040 -1 3264
3266 0 411023 126585 191960 -1 3265
3267 0 411147 126629 191920 -1 3266
3268 0 411299 126669 191880 -1 3267
3269 0 411471 126649 191800 -1 3268
3270 0 411585 126647 191720 -1 3269
3271 0 411651 126617 191640 -1 3270
3272 0 411763 126645 191560 -1 3271
3273 0 411935 126685 191480 -1 3272
3274 0 411971 126685 191400 -1 3273
3275 0 412067 126685 191280 -1 3274
3276 0 412099 126713 191240 -1 3275
3277 0 412111 126741 191160 -1 3276
3278 0 412095.34 126723 191120 -1 3277
3279 0 413372 124998 191240 -1 2741
3280 0 413324 124918 191440 -1 3279
3281 0 413164 124862 191560 -1 3280
3282 0 412960 124822 191640 -1 3281
3283 0 412911 124831 191720 -1 3282
3284 0 413636 124994 191280 -1 3279
3285 0 413788 124794 191360 -1 3284
3286 0 413876 124694 191400 -1 3285
3287 0 414012 124534 191480 -1 3286
3288 0 414072 124370 191600 -1 3287
3289 0 414122 124272 191680 -1 3288
3290 0 414118 124184 191840 -1 3289
3291 0 414107.34 124170.664 191920 -1 3290
3292 0 414102 124164 191960 -1 3291
3293 0 414086 124308 191920 -1 3291
3294 0 414018 124384 192000 -1 3293
3295 0 413942 124464 192080 -1 3294
3296 0 413886 124564 192200 -1 3295
3297 0 413811 124687 192320 -1 3296
3298 0 413718 124796 192480 -1 3297
3299 0 412860 125586 191320 -1 2741
3300 0 412668 126258 191320 -1 3299
3301 0 412687.34 126339 191280 -1 3300
3302 0 413724.34 125624.91 191040 -1 2739
3303 0 413712.34 125628.91 191120 -1 3302
3304 0 413116 126002 190800 -1 2551
3305 0 413244 126138 190880 -1 3304
3306 0 413320 126230 190960 -1 3305
3307 0 413364 126266 191040 -1 3306
3308 0 413448 126386 191160 -1 3307
3309 0 413774 126552 191160 -1 3308
3310 0 414014 126544 191120 -1 3309
3311 0 413458 126384 191240 -1 3308
3312 0 413474 126352 191320 -1 3311
3313 0 414300 123788 190800 -1 2548
3314 0 414344 123754 190880 -1 3313
3315 0 414348 123738 191000 -1 3314
3316 0 414344 123754 191120 -1 3315
3317 0 414780 124002 191120 -1 3316
3318 0 414892 123974 191240 -1 3317
3319 0 414956 123914 191320 -1 3318
3320 0 415028 123838 191400 -1 3319
3321 0 415196 123858 191480 -1 3320
3322 0 415196 123840 191520 -1 3321
3323 0 415340 123834 191440 -1 3321
3324 0 415424 123826 191360 -1 3323
3325 0 415708 123798 191280 -1 3324
3326 0 415796 123724 191240 -1 3325
3327 0 415936 123628 191160 -1 3326
3328 0 416008 123528 191080 -1 3327
3329 0 414752 123956 191360 -1 3318
3330 0 414728 123964 191480 -1 3329
3331 0 414756 123916 191640 -1 3330
3332 0 414708 123928 191800 -1 3331
3333 0 414708 123940 191960 -1 3332
3334 0 414660 124008 192120 -1 3333
3335 0 414616 123980 192240 -1 3334
3336 0 414620 124136 192360 -1 3335
3337 0 414652 124252 192520 -1 3336
3338 0 414660 124302 192600 -1 3337
3339 0 414600 124390 192680 -1 3338
3340 0 414524 124486 192760 -1 3339
3341 0 414448 124546 192840 -1 3340
3342 0 414396 124586 192880 -1 3341
3343 0 414356 124654 192920 -1 3342
3344 0 414260 124726 193000 -1 3343
3345 0 414072 124730 193080 -1 3344
3346 0 413937 124741.336 193160 -1 3345
3347 0 413644 124746 193200 -1 3346
3348 0 413240 124590 193240 -1 3347
3349 0 412876 124370 193320 -1 3348
3350 0 412777 124345.336 193360 -1 3349
3351 0 414064 124782 193280 -1 3346
3352 0 414248 124730 193360 -1 3351
3353 0 414480 124682 193440 -1 3352
3354 0 414497 124617.336 193560 -1 3353
3355 0 414596 124626 193680 -1 3354
3356 0 414708 124634 193960 -1 3355
3357 0 414776 124614 194120 -1 3356
3358 0 414876 124618 194280 -1 3357
3359 0 415056 124690 194360 -1 3358
3360 0 415064 124782 194480 -1 3359
3361 0 414928 124898 194560 -1 3360
3362 0 414932 125010 194600 -1 3361
3363 0 414842 125084 194680 -1 3362
3364 0 414814.28 125104.94 194720 -1 3363
3365 0 414974 124032 190520 -1 2547
3366 0 414818 124224 190520 -1 3365
3367 0 418226 123627 189280 -1 2473
3368 0 418322 123727 189360 -1 3367
3369 0 418518 123831 189440 -1 3368
3370 0 418562 123843 189560 -1 3369
3371 0 418522 123963 189600 -1 3370
3372 0 418486 124067 189680 -1 3371
3373 0 418498 124087 189840 -1 3372
3374 0 418590 124231 189880 -1 3373
3375 0 418586 124323 189960 -1 3374
3376 0 418614 124367 190000 -1 3375
3377 0 418662 124451 190080 -1 3376
3378 0 418674 124479 190160 -1 3377
3379 0 418710 124619 190200 -1 3378
3380 0 418730 124691 190240 -1 3379
3381 0 418674 124815 190320 -1 3380
3382 0 418656 124813 190360 -1 3381
3383 0 418520 124917 190400 -1 3382
3384 0 418364 125121 190440 -1 3383
3385 0 418308 125353 190520 -1 3384
3386 0 418224 125617 190600 -1 3385
3387 0 418180 125745 190680 -1 3386
3388 0 418096 125821 190720 -1 3387
3389 0 417968 125945 190840 -1 3388
3390 0 417808 126109 190920 -1 3389
3391 0 417672 126133 191000 -1 3390
3392 0 417588 126145 191120 -1 3391
3393 0 417544 126149 191160 -1 3392
3394 0 417484 126113 191240 -1 3393
3395 0 417368 126085 191280 -1 3394
3396 0 417224 126025 191360 -1 3395
3397 0 417136 126005 191440 -1 3396
3398 0 417110 125967 191520 -1 3397
3399 0 416812 125693 191480 -1 3398
3400 0 416708 125633 191560 -1 3399
3401 0 416624 125565 191600 -1 3400
3402 0 416480 125473 191640 -1 3401
3403 0 416452 125473 191720 -1 3402
3404 0 418498 123983 189880 -1 3373
3405 0 418534 123971 189960 -1 3404
3406 0 418514 123995 190000 -1 3405
3407 0 418554 123685 189560 -1 3370
3408 0 418594 123737 189640 -1 3407
3409 0 418586 123777 189720 -1 3408
3410 0 418550 123777 189800 -1 3409
3411 0 418498 123773 189880 -1 3410
3412 0 418470 123805 189960 -1 3411
3413 0 418466 123821 190040 -1 3412
3414 0 418478 123859 190080 -1 3413
3415 0 418992 124303 189040 -1 2464
3416 0 418828 124747 189040 -1 3415
3417 0 418452 124981 189080 -1 3416
3418 0 418216 125085 189080 -1 3417
3419 0 418196 125135 189120 -1 3418
3420 0 418116 125159 189160 -1 3419
3421 0 418094 125219 189200 -1 3420
3422 0 418182 125473 189240 -1 3421
3423 0 418181 125593 189320 -1 3422
3424 0 421508 121247 187400 -1 2157
3425 0 421616 121105 187280 -1 3424
3426 0 421760 120817 187160 -1 3425
3427 0 422208 120289 187120 -1 3426
3428 0 422372 120125 187040 -1 3427
3429 0 422508 120037 186960 -1 3428
3430 0 422628 119991 186840 -1 3429
3431 0 422820 119955 186720 -1 3430
3432 0 422976 119911 186600 -1 3431
3433 0 423184 119835 186520 -1 3432
3434 0 423340 119703 186440 -1 3433
3435 0 423416 119639 186360 -1 3434
3436 0 423204 119543 186280 -1 3435
3437 0 423116 119419 186240 -1 3436
3438 0 423136 119395 186200 -1 3437
3439 0 423220 119319 186160 -1 3438
3440 0 423252 119251 186120 -1 3439
3441 0 423256 119175 186080 -1 3440
3442 0 423212 118911 185960 -1 3441
3443 0 423552 119057 185920 -1 3442
3444 0 423672 118993 185840 -1 3443
3445 0 423720 118933 185760 -1 3444
3446 0 423828 118845 185680 -1 3445
3447 0 423996 118813 185600 -1 3446
3448 0 424172 118693 185520 -1 3447
3449 0 424356 118577 185440 -1 3448
3450 0 424472 118445 185360 -1 3449
3451 0 424560 118281 185280 -1 3450
3452 0 424760 118197 185200 -1 3451
3453 0 424920 118081 185120 -1 3452
3454 0 425052 117989 185040 -1 3453
3455 0 425240 117889 184960 -1 3454
3456 0 425372 117761 184880 -1 3455
3457 0 425500 117579 184800 -1 3456
3458 0 425524 117479 184720 -1 3457
3459 0 425612 117383 184640 -1 3458
3460 0 425640 117267 184560 -1 3459
3461 0 425744 117127 184480 -1 3460
3462 0 425880 117003 184400 -1 3461
3463 0 426020 116839 184320 -1 3462
3464 0 426204 116671 184240 -1 3463
3465 0 426260 116575 184200 -1 3464
3466 0 426316 116499 184160 -1 3465
3467 0 426412 116403 184120 -1 3466
3468 0 426492 116299 184080 -1 3467
3469 0 426556 116243 184040 -1 3468
3470 0 426696 116109 184000 -1 3469
3471 0 426804 115985 183960 -1 3470
3472 0 427276 115621 183920 -1 3471
3473 0 428020 115209 183880 -1 3472
3474 0 428132 115041 183800 -1 3473
3475 0 428184 115009 183720 -1 3474
3476 0 428240 114961 183640 -1 3475
3477 0 428444 114865 183520 -1 3476
3478 0 428416 114861 183440 -1 3477
3479 0 428444 114807 183360 -1 3478
3480 0 428400 114821 183320 -1 3479
3481 0 428404 114817 183280 -1 3480
3482 0 428508 114863 183200 -1 3481
3483 0 428440 114885 183160 -1 3482
3484 0 428392 114883 183080 -1 3483
3485 0 428344 114887 183000 -1 3484
3486 0 428208 114859 182920 -1 3485
3487 0 428244 114877 182840 -1 3486
3488 0 428376 114893 182760 -1 3487
3489 0 428356 114837 182680 -1 3488
3490 0 428396 114797 182600 -1 3489
3491 0 428400 114817 182520 -1 3490
3492 0 423524 118241 185920 -1 3442
3493 0 423588 118017 185840 -1 3492
3494 0 423596 117969 185760 -1 3493
3495 0 423612 117833 185640 -1 3494
3496 0 423636 117805 185600 -1 3495
3497 0 423724 117671 185480 -1 3496
3498 0 423768 117599 185360 -1 3497
3499 0 423788 117511 185240 -1 3498
3500 0 423788 117511 185200 -1 3499
3501 0 423796 117447 185120 -1 3500
3502 0 423852 117343 185040 -1 3501
3503 0 423876 117311 184920 -1 3502
3504 0 423928 117287 184880 -1 3503
3505 0 423964 117203 184760 -1 3504
3506 0 423992 117123 184680 -1 3505
3507 0 423992 117067 184600 -1 3506
3508 0 423968 116961 184480 -1 3507
3509 0 423976 116905 184360 -1 3508
3510 0 423944 116769 184320 -1 3509
3511 0 423948 116641 184200 -1 3510
3512 0 423984 116453 184000 -1 3511
3513 0 424040 116405 183960 -1 3512
3514 0 424144 116297 183880 -1 3513
3515 0 424052 116141 183760 -1 3514
3516 0 423972 115969 183640 -1 3515
3517 0 423636 116413 183640 -1 3516
3518 0 423688 116601 183520 -1 3517
3519 0 423684 116629 183400 -1 3518
3520 0 423904 116737 183320 -1 3519
3521 0 424064 117005 183240 -1 3520
3522 0 424064 116981 183160 -1 3521
3523 0 424380 117087 183280 -1 3521
3524 0 424564 117103 183360 -1 3523
3525 0 424680 117041 183400 -1 3524
3526 0 424776 117027 183440 -1 3525
3527 0 424840 117055 183480 -1 3526
3528 0 424896 117131 183520 -1 3527
3529 0 425068 117139 183560 -1 3528
3530 0 425180 117001 183600 -1 3529
3531 0 424096 115877 183560 -1 3516
3532 0 424160 115821 183440 -1 3531
3533 0 424296 115781 183360 -1 3532
3534 0 424416 115759 183280 -1 3533
3535 0 424556 115803 183160 -1 3534
3536 0 424700 115931 183040 -1 3535
3537 0 424880 116099 182920 -1 3536
3538 0 425040 116179 182800 -1 3537
3539 0 425216 116281 182680 -1 3538
3540 0 425316 116421 182560 -1 3539
3541 0 425488 116433 182400 -1 3540
3542 0 425576 116513 182280 -1 3541
3543 0 425612 116701 182160 -1 3542
3544 0 425596 116737 182000 -1 3543
3545 0 425592 116773 181840 -1 3544
3546 0 425604 116749 181680 -1 3545
3547 0 425692 116725 181520 -1 3546
3548 0 425748 116693 181360 -1 3547
3549 0 425808 116725 181280 -1 3548
3550 0 425988 116535 181200 -1 3549
3551 0 426028 116515 181080 -1 3550
3552 0 426028 116539 180960 -1 3551
3553 0 426056 116447 180840 -1 3552
3554 0 426012 116275 180720 -1 3553
3555 0 426008 116251 180600 -1 3554
3556 0 426000 116235 180560 -1 3555
3557 0 425790 115569 180560 -1 3556
3558 0 425738 115553 180680 -1 3557
3559 0 425634 115449 180800 -1 3558
3560 0 425574 115433 180920 -1 3559
3561 0 425458 115585 181000 -1 3560
3562 0 425422 115641 181080 -1 3561
3563 0 425362 115633 181200 -1 3562
3564 0 425984 116203 180480 -1 3556
3565 0 425984 116195 180440 -1 3564
3566 0 426012 116223 180400 -1 3565
3567 0 425928 115323 180320 -1 3566
3568 0 426100 114907 180280 -1 3567
3569 0 426216 114667 180200 -1 3568
3570 0 426232 114535 180120 -1 3569
3571 0 426270 114385 180040 -1 3570
3572 0 426218 114265 179960 -1 3571
3573 0 426186 114021 179880 -1 3572
3574 0 426450 113325 179840 -1 3573
3575 0 426502 113145 179800 -1 3574
3576 0 426694 112997 179720 -1 3575
3577 0 426790 112881 179600 -1 3576
3578 0 427054 112729 179480 -1 3577
3579 0 427122 112589 179400 -1 3578
3580 0 427172 112515 179280 -1 3579
3581 0 427340 112423 179160 -1 3580
3582 0 427412 112295 179040 -1 3581
3583 0 427640 112047 178880 -1 3582
3584 0 427856 111851 178800 -1 3583
3585 0 428192 111495 178720 -1 3584
3586 0 428388 111167 178760 -1 3585
3587 0 428512 110963 178840 -1 3586
3588 0 428476 110803 178920 -1 3587
3589 0 428560 110559 179000 -1 3588
3590 0 428570 110453 179080 -1 3589
3591 0 428482 109845 179200 -1 3590
3592 0 428130 109341 179240 -1 3591
3593 0 427864 108555 179160 -1 3592
3594 0 428048 107915 179080 -1 3593
3595 0 428066 107793 179000 -1 3594
3596 0 427918 107713 178840 -1 3595
3597 0 427918 107713 178800 -1 3596
3598 0 427874 107585 178760 -1 3597
3599 0 427842 107729 178560 -1 3598
3600 0 427842 107729 178520 -1 3599
3601 0 427850 107713 178440 -1 3600
3602 0 427864.66 107735.664 178400 -1 3601
3603 0 427894 107781 178320 -1 3602
3604 0 427938 107929 178240 -1 3603
3605 0 427978 107949 178160 -1 3604
3606 0 428142 108545 178120 -1 3605
3607 0 428054 108597 178000 -1 3606
3608 0 427602 108641 177920 -1 3607
3609 0 427210 108705 177840 -1 3608
3610 0 427194 108735 177760 -1 3609
3611 0 427222 108747 177640 -1 3610
3612 0 427186 108787 177520 -1 3611
3613 0 427090 108835 177400 -1 3612
3614 0 427070 108859 177280 -1 3613
3615 0 427038 108855 177160 -1 3614
3616 0 426946 108779 177080 -1 3615
3617 0 426910 108759 176960 -1 3616
3618 0 427978 106637 178320 -1 3603
3619 0 427794 106349 178400 -1 3618
3620 0 427554 106241 178480 -1 3619
3621 0 427384 106187 178600 -1 3620
3622 0 427232 105943 178720 -1 3621
3623 0 427160 105815 178800 -1 3622
3624 0 426928 105651 178840 -1 3623
3625 0 426048 105507 178840 -1 3624
3626 0 425896 105455 178920 -1 3625
3627 0 425862 105093 178840 -1 3626
3628 0 425950 105029 178760 -1 3627
3629 0 425830 105469 179080 -1 3626
3630 0 425702 105445 179240 -1 3629
3631 0 425350 105393 179360 -1 3630
3632 0 425278 105361 179480 -1 3631
3633 0 425090 105309 179600 -1 3632
3634 0 425078 105253 179640 -1 3633
3635 0 425988 116463 180320 -1 3566
3636 0 425989.34 116509.664 180280 -1 3635
3637 0 425992 116603 180200 -1 3636
3638 0 425988 116639 180080 -1 3637
3639 0 425968 116607 180000 -1 3638
3640 0 425948 116567 179960 -1 3639
3641 0 425900 116595 179920 -1 3640
3642 0 425864 116415 179800 -1 3641
3643 0 425880 116403 179760 -1 3642
3644 0 425904 116315 179720 -1 3643
3645 0 426052 116199 179600 -1 3644
3646 0 426052 116199 179560 -1 3645
3647 0 426116 116303 179440 -1 3646
3648 0 426252 116331 179360 -1 3647
3649 0 426232 116511 179240 -1 3648
3650 0 426304 116531 179160 -1 3649
3651 0 426300 116455 179040 -1 3650
3652 0 426376 116475 178920 -1 3651
3653 0 426468 116411 178800 -1 3652
3654 0 426568 116355 178760 -1 3653
3655 0 426564 116351 178720 -1 3654
3656 0 426596 116403 178640 -1 3655
3657 0 426588 116431 178520 -1 3656
3658 0 426540 116507 178400 -1 3657
3659 0 426532 116655 178280 -1 3658
3660 0 426644 116783 178160 -1 3659
3661 0 426688 116795 178120 -1 3660
3662 0 426776 116891 178000 -1 3661
3663 0 427056 116255 178000 -1 3662
3664 0 427220 116263 177880 -1 3663
3665 0 427256 116239 177840 -1 3664
3666 0 427332 116223 177800 -1 3665
3667 0 427366 116269 177720 -1 3666
3668 0 427482 116225 177600 -1 3667
3669 0 427562 116249 177480 -1 3668
3670 0 427646 116293 177360 -1 3669
3671 0 427738 116317 177240 -1 3670
3672 0 427810 116349 177120 -1 3671
3673 0 428066 116249 177000 -1 3672
3674 0 428126 116145 176880 -1 3673
3675 0 428242 116017 176760 -1 3674
3676 0 428358 116009 176640 -1 3675
3677 0 428458 115953 176600 -1 3676
3678 0 428590 115905 176520 -1 3677
3679 0 428706 115857 176440 -1 3678
3680 0 428826 115797 176320 -1 3679
3681 0 428914 115825 176200 -1 3680
3682 0 428986 115949 176080 -1 3681
3683 0 429134 115977 175960 -1 3682
3684 0 429158 116049 175840 -1 3683
3685 0 429306 115893 175760 -1 3684
3686 0 429306 115881 175640 -1 3685
3687 0 429266 115869 175520 -1 3686
3688 0 429200 116031 175400 -1 3687
3689 0 429384 115995 175280 -1 3688
3690 0 429428 116035 175160 -1 3689
3691 0 429436 116035 175040 -1 3690
3692 0 429516 116035 174920 -1 3691
3693 0 429592 116011 174800 -1 3692
3694 0 429592 116011 174760 -1 3693
3695 0 429756 115939 174560 -1 3694
3696 0 429840 115867 174400 -1 3695
3697 0 430068 115639 174280 -1 3696
3698 0 430152 115563 174200 -1 3697
3699 0 430148 115567 174160 -1 3698
3700 0 429996 115351 174000 -1 3699
3701 0 430031 115350.03 173960 -1 3700
3702 0 429188 114771 173960 -1 3701
3703 0 429034 114569 174000 -1 3702
3704 0 428814 114577 174080 -1 3703
3705 0 428666 114585 174200 -1 3704
3706 0 428538 114625 174280 -1 3705
3707 0 428542 114753 174360 -1 3706
3708 0 428278 114709 174440 -1 3707
3709 0 428010 114637 174520 -1 3708
3710 0 427734 114593 174600 -1 3709
3711 0 427572 114551 174680 -1 3710
3712 0 427428 114447 174760 -1 3711
3713 0 429811 115396.03 173880 -1 3701
3714 0 428867 115934 173880 -1 3713
3715 0 428815 115890 173800 -1 3714
3716 0 430980 115427 174200 -1 3698
3717 0 431296 115243 174080 -1 3716
3718 0 431496 115207 174040 -1 3717
3719 0 431656 115147 173960 -1 3718
3720 0 431800 115091 173840 -1 3719
3721 0 432000 115007 173720 -1 3720
3722 0 432048 114987 173560 -1 3721
3723 0 432216 114999 173440 -1 3722
3724 0 432346 114997 173320 -1 3723
3725 0 432522 115073 173240 -1 3724
3726 0 426984 117015 177880 -1 3662
3727 0 427180 117181 177800 -1 3726
3728 0 427260 117289 177720 -1 3727
3729 0 427316 117285 177560 -1 3728
3730 0 427376 117349 177440 -1 3729
3731 0 427496 117405 177320 -1 3730
3732 0 427616 117425 177200 -1 3731
3733 0 427742 117407 177080 -1 3732
3734 0 427878 117347 176960 -1 3733
3735 0 428234 117323 176880 -1 3734
3736 0 428274 117271 176760 -1 3735
3737 0 428350 117279 176720 -1 3736
3738 0 428554 117351 176640 -1 3737
3739 0 428722 117259 176560 -1 3738
3740 0 428654 117215 176520 -1 3739
3741 0 427624 117617 177600 -1 3728
3742 0 427944 117837 177520 -1 3741
3743 0 427996 117953 177440 -1 3742
3744 0 428120 118537 177320 -1 3743
3745 0 428396 119107 177480 -1 3744
3746 0 428400 119111 177360 -1 3745
3747 0 428368 119087 177240 -1 3746
3748 0 428344 119063 177120 -1 3747
3749 0 428344 119063 177000 -1 3748
3750 0 428376 118895 176880 -1 3749
3751 0 428340 118651 176800 -1 3750
3752 0 428228 118583 176720 -1 3751
3753 0 428284 118567 176640 -1 3752
3754 0 428332 119659 177000 -1 3749
3755 0 428280 119795 176920 -1 3754
3756 0 428280 119795 176800 -1 3755
3757 0 428320 119841 176720 -1 3756
3758 0 427936 120609 176680 -1 3757
3759 0 428348 119941 176640 -1 3758
3760 0 428396 119913 176600 -1 3759
3761 0 428436 119909 176520 -1 3760
3762 0 428448 119901 176440 -1 3761
3763 0 428488 119897 176320 -1 3762
3764 0 428182 119929 177040 -1 3755
3765 0 428130 120049 177200 -1 3764
3766 0 428054 120057 177320 -1 3765
3767 0 427974 120017 177440 -1 3766
3768 0 427866 119917 177560 -1 3767
3769 0 427734 119857 177680 -1 3768
3770 0 427702 119815 177720 -1 3769
3771 0 427726 119743 177760 -1 3770
3772 0 428396 119107 177520 -1 3745
3773 0 428396 119127 177560 -1 3772
3774 0 428436 119183 177680 -1 3773
3775 0 428252 119163 177800 -1 3774
3776 0 428128 119171 177920 -1 3775
3777 0 427984 119083 178040 -1 3776
3778 0 427948 119023 178160 -1 3777
3779 0 427948 119023 178240 -1 3778
3780 0 427880 118935 178320 -1 3779
3781 0 427872 118887 178400 -1 3780
3782 0 427450 115853 178720 -1 3655
3783 0 427262 115317 178720 -1 3782
3784 0 427312 115263 178640 -1 3783
3785 0 427332 115295 178560 -1 3784
3786 0 427788 115167 178440 -1 3785
3787 0 428100 114917 178400 -1 3786
3788 0 428724 114579 178400 -1 3787
3789 0 425790 117577 180280 -1 3636
3790 0 425828 117675 180400 -1 3789
3791 0 425836 117675 180560 -1 3790
3792 0 426000 117787 180720 -1 3791
3793 0 426036 117787 180800 -1 3792
3794 0 423708 119771 186320 -1 3435
3795 0 423912 119779 186280 -1 3794
3796 0 424012 119755 186240 -1 3795
3797 0 424180 119729 186160 -1 3796
3798 0 424416 119785 186080 -1 3797
3799 0 424648 119853 186000 -1 3798
3800 0 424804 119905 185920 -1 3799
3801 0 424912 119877 185840 -1 3800
3802 0 425004 119825 185720 -1 3801
3803 0 425104 119745 185560 -1 3802
3804 0 425184 119697 185440 -1 3803
3805 0 425304 119601 185320 -1 3804
3806 0 421842 122461 187240 -1 2157
3807 0 421826 122489 187160 -1 3806
3808 0 421526 122425 187040 -1 3807
3809 0 421510 122341 186960 -1 3808
3810 0 421578 122261 186880 -1 3809
3811 0 421698 122193 186800 -1 3810
3812 0 421878 122153 186680 -1 3811
3813 0 421906 122197 186640 -1 3812
3814 0 421928 122287 186600 -1 3813
3815 0 422240 122139 186480 -1 3814
3816 0 422518 122065 186320 -1 3815
3817 0 421924 121563 186320 -1 3816
3818 0 421864 121363 186240 -1 3817
3819 0 421860 121351 186200 -1 3818
3820 0 421796 121143 186120 -1 3819
3821 0 422016 120951 186000 -1 3820
3822 0 422144 120849 185880 -1 3821
3823 0 422212 120793 185800 -1 3822
3824 0 422152 120669 185720 -1 3823
3825 0 422064 120607 185560 -1 3824
3826 0 422180 120445 185320 -1 3825
3827 0 422252 120235 185040 -1 3826
3828 0 422396 120105 185000 -1 3827
3829 0 422468 120067 184880 -1 3828
3830 0 422424 120111 184840 -1 3829
3831 0 422400 120205 184720 -1 3830
3832 0 422300 120101 184560 -1 3831
3833 0 422024 120875 184880 -1 3829
3834 0 421432 121187 184880 -1 3833
3835 0 421256 121401 185040 -1 3834
3836 0 420700 121699 185160 -1 3835
3837 0 420420 121801 185280 -1 3836
3838 0 420316 121925 185400 -1 3837
3839 0 419984 121997 185520 -1 3838
3840 0 419956 122057 185640 -1 3839
3841 0 422706 122169 186200 -1 3816
3842 0 423136 122055 186120 -1 3841
3843 0 423102 122041 186080 -1 3842
3844 0 423480 121871 185960 -1 3843
3845 0 423514 121831 185920 -1 3844
3846 0 423674 121745 185800 -1 3845
3847 0 423752 121671 185720 -1 3846
3848 0 423534 121725 185640 -1 3847
3849 0 423684 121595 185520 -1 3848
3850 0 423634 121557 185400 -1 3849
3851 0 423692 121423 185240 -1 3850
3852 0 423918 121385 185080 -1 3851
3853 0 423836 121351 184880 -1 3852
3854 0 423762 121405 184840 -1 3853
3855 0 425068 121291 184880 -1 3853
3856 0 424960 121247 184720 -1 3855
3857 0 424900 121195 184600 -1 3856
3858 0 424934 120933 184440 -1 3857
3859 0 424830 120649 184240 -1 3858
3860 0 424478 120975 184160 -1 3859
3861 0 424562 120879 184000 -1 3860
3862 0 424854 120909 183960 -1 3861
3863 0 424926 120917 183920 -1 3862
3864 0 425030 120901 183840 -1 3863
3865 0 425090 120901 183800 -1 3864
3866 0 425094 120845 183720 -1 3865
3867 0 425106 120821 183640 -1 3866
3868 0 426256 120331 184880 -1 3855
3869 0 426090 120485 184600 -1 3868
3870 0 426100 120307 184400 -1 3869
3871 0 426023.34 120315.664 184360 -1 3870
3872 0 425870 120333 184280 -1 3871
3873 0 425796 120203 184000 -1 3872
3874 0 412308.8 119238.2 182120 -1 1288
3875 0 412600.8 119326.2 182040 -1 3874
3876 0 412676.8 119086.2 182000 -1 3875
3877 0 412720.8 119022.2 181920 -1 3876
3878 0 412900.8 118894.2 181760 -1 3877
3879 0 413148.8 118750.2 181600 -1 3878
3880 0 413218.8 118680.2 181480 -1 3879
3881 0 413350.8 118604.2 181360 -1 3880
3882 0 413393 118595 181320 -1 3881
3883 0 413647 118495 181240 -1 3882
3884 0 413615 118472 181200 -1 3883
3885 0 391475 129652 189280 -1 1218
3886 0 391503 129048 189040 -1 3885
3887 0 391485 128926 188960 -1 3886
3888 0 391517 128802 188880 -1 3887
3889 0 391609 128606 188760 -1 3888
3890 0 391701 128458 188640 -1 3889
3891 0 391893 128210 188560 -1 3890
3892 0 392141 128030 188440 -1 3891
3893 0 392473 127802 188320 -1 3892
3894 0 392557 127710 188200 -1 3893
3895 0 392637 127534 188080 -1 3894
3896 0 392697 127338 187960 -1 3895
3897 0 392833 127166 187880 -1 3896
3898 0 392869 127094 187760 -1 3897
3899 0 392945 126930 187640 -1 3898
3900 0 393023 126572 187640 -1 3899
3901 0 393017 126258 187560 -1 3900
3902 0 392951 125964 187600 -1 3901
3903 0 393005 125910 187680 -1 3902
3904 0 393093 125734 187800 -1 3903
3905 0 393123 125552 187880 -1 3904
3906 0 393169 125458 187920 -1 3905
3907 0 393179 125404 188000 -1 3906
3908 0 393175 125376 188080 -1 3907
3909 0 393303 125300 188200 -1 3908
3910 0 393363 125216 188320 -1 3909
3911 0 393483 125200 188400 -1 3910
3912 0 393587 125128 188520 -1 3911
3913 0 393739 125068 188600 -1 3912
3914 0 393695 125124 188720 -1 3913
3915 0 393815 125100 188840 -1 3914
3916 0 393959 125060 188960 -1 3915
3917 0 394021 125094 189040 -1 3916
3918 0 393905 125282 189160 -1 3917
3919 0 393889 125422 189320 -1 3918
3920 0 393757 125820 189360 -1 3919
3921 0 393641 126008 189480 -1 3920
3922 0 393581 126154 189560 -1 3921
3923 0 393317 126426 189680 -1 3922
3924 0 393177 126490 189760 -1 3923
3925 0 393193 126518 189800 -1 3924
3926 0 393157 126688 189880 -1 3925
3927 0 393161 126812 190000 -1 3926
3928 0 392917 127328 190120 -1 3927
3929 0 392669 127550 190200 -1 3928
3930 0 392489 127608 190280 -1 3929
3931 0 392461 127622 190320 -1 3930
3932 0 392433 127678 190360 -1 3931
3933 0 392377 127714 190400 -1 3932
3934 0 392313 127746 190440 -1 3933
3935 0 392293 127790 190520 -1 3934
3936 0 392277 127834 190560 -1 3935
3937 0 392241 127904 190600 -1 3936
3938 0 392201 127940 190640 -1 3937
3939 0 392133 127976 190720 -1 3938
3940 0 392045 128008 190800 -1 3939
3941 0 391941 127912 190880 -1 3940
3942 0 391829 127892 191000 -1 3941
3943 0 391957 128102 191000 -1 3942
3944 0 391941 128390 191080 -1 3943
3945 0 391897 128424 191120 -1 3944
3946 0 391869 128508 191160 -1 3945
3947 0 391923 128611 191200 -1 3946
3948 0 391893 128946 191280 -1 3947
3949 0 391921 129025 191240 -1 3948
3950 0 391693 127758 191120 -1 3942
3951 0 391699 127787 191160 -1 3950
3952 0 391697 127770 191240 -1 3951
3953 0 391529 127872 191280 -1 3952
3954 0 391417 128002 191360 -1 3953
3955 0 391337 128176 191440 -1 3954
3956 0 393097 126350 189800 -1 3925
3957 0 393037 126270 189880 -1 3956
3958 0 393001 126214 189960 -1 3957
3959 0 392973 126300 190000 -1 3958
3960 0 392905 126408 190080 -1 3959
3961 0 392849 126420 190160 -1 3960
3962 0 394269 124890 189040 -1 3917
3963 0 394389 124822 189000 -1 3962
3964 0 394481 124634 188960 -1 3963
3965 0 394509 124410 188880 -1 3964
3966 0 394821 124116 188800 -1 3965
3967 0 394857 124044 188760 -1 3966
3968 0 394941 123944 188680 -1 3967
3969 0 394985 123820 188560 -1 3968
3970 0 395177 123676 188400 -1 3969
3971 0 395281 123580 188240 -1 3970
3972 0 395581 123252 188080 -1 3971
3973 0 395733 123082 187960 -1 3972
3974 0 395881 122886 187800 -1 3973
3975 0 396205 122470 187640 -1 3974
3976 0 396313 122404 187560 -1 3975
3977 0 396373 122280 187440 -1 3976
3978 0 396825 122004 187240 -1 3977
3979 0 397097 121912 187080 -1 3978
3980 0 397273 121840 186920 -1 3979
3981 0 397441 121756 186760 -1 3980
3982 0 397633 121644 186600 -1 3981
3983 0 397833 121600 186400 -1 3982
3984 0 398089 121440 186200 -1 3983
3985 0 398269 121266 186000 -1 3984
3986 0 398445 120998 185760 -1 3985
3987 0 398709 120818 185520 -1 3986
3988 0 398865 120694 185320 -1 3987
3989 0 398957 120518 185120 -1 3988
3990 0 399125 120358 184920 -1 3989
3991 0 399425 120010 184640 -1 3990
3992 0 399465 119954 184600 -1 3991
3993 0 399533 119838 184520 -1 3992
3994 0 399601 119754 184440 -1 3993
3995 0 399725 119586 184320 -1 3994
3996 0 399793 119414 184240 -1 3995
3997 0 399949 119238 184160 -1 3996
3998 0 400065 119090 184080 -1 3997
3999 0 400205 118906 184000 -1 3998
4000 0 400289 118742 183920 -1 3999
4001 0 400369 118578 183840 -1 4000
4002 0 400501 118410 183760 -1 4001
4003 0 400653 118224 183680 -1 4002
4004 0 400829 118092 183560 -1 4003
4005 0 401005 117856 183400 -1 4004
4006 0 401313 117750 183360 -1 4005
4007 0 401589 117618 183240 -1 4006
4008 0 402013 117474 183120 -1 4007
4009 0 402273 117352 183000 -1 4008
4010 0 402789 117172 182840 -1 4009
4011 0 403317 117106 182680 -1 4010
4012 0 403509 117086 182600 -1 4011
4013 0 403933 117008 182480 -1 4012
4014 0 404321 116978 182360 -1 4013
4015 0 404733 116906 182200 -1 4014
4016 0 405697 116477 182200 -1 4015
4017 0 406555 116295 182200 -1 4016
4018 0 406955 116394 182200 -1 4017
4019 0 407197 116387 182240 -1 4018
4020 0 407487 116273 182240 -1 4019
4021 0 407569 116246 182200 -1 4020
4022 0 407631 116239 182160 -1 4021
4023 0 407683 116220 182120 -1 4022
4024 0 407991 115998 182120 -1 4023
4025 0 408151 115912 182200 -1 4024
4026 0 408187 115892 182240 -1 4025
4027 0 393261 125914 187680 -1 3903
4028 0 393341 125942 187600 -1 4027
4029 0 393421 125918 187520 -1 4028
4030 0 393489 125862 187440 -1 4029
4031 0 393541 125842 187360 -1 4030
4032 0 393497 125854 187280 -1 4031
4033 0 393397 125850 187200 -1 4032
4034 0 393425 125818 187120 -1 4033
4035 0 378296 142049 195800 -1 1177
4036 0 378296 142049 195600 -1 4035
4037 0 378476 141657 195440 -1 4036
4038 0 378464 141429 195360 -1 4037
4039 0 378468 141251 195280 -1 4038
4040 0 378416 141023 195200 -1 4039
4041 0 378420 140851 195120 -1 4040
4042 0 378420 140623 195040 -1 4041
4043 0 378412 140507 194960 -1 4042
4044 0 378404 140347 194880 -1 4043
4045 0 378396 140101 194800 -1 4044
4046 0 378468 139769 194720 -1 4045
4047 0 378580 139381 194680 -1 4046
4048 0 378824 138919 194640 -1 4047
4049 0 378908 138823 194600 -1 4048
4050 0 379076 138655 194560 -1 4049
4051 0 379160 138535 194520 -1 4050
4052 0 379424 138199 194480 -1 4051
4053 0 379524 138103 194400 -1 4052
4054 0 379640 137933 194320 -1 4053
4055 0 379704 137813 194200 -1 4054
4056 0 379772 137681 194080 -1 4055
4057 0 379844 137621 194000 -1 4056
4058 0 379972 137589 193880 -1 4057
4059 0 380076 137557 193800 -1 4058
4060 0 380244 137469 193720 -1 4059
4061 0 380404 137397 193600 -1 4060
4062 0 380648 137241 193480 -1 4061
4063 0 380868 137073 193360 -1 4062
4064 0 381024 136983 193240 -1 4063
4065 0 381320 136895 193120 -1 4064
4066 0 381516 136843 193040 -1 4065
4067 0 381880 136651 192960 -1 4066
4068 0 382132 136555 192880 -1 4067
4069 0 382396 136467 192800 -1 4068
4070 0 382612 136427 192760 -1 4069
4071 0 382920 136371 192680 -1 4070
4072 0 383132 136345 192640 -1 4071
4073 0 383432 136321 192560 -1 4072
4074 0 383632 136325 192480 -1 4073
4075 0 383780 136301 192400 -1 4074
4076 0 384100 136227 192320 -1 4075
4077 0 384304 136175 192240 -1 4076
4078 0 384396 136119 192200 -1 4077
4079 0 384580 136007 192120 -1 4078
4080 0 384668 135923 192080 -1 4079
4081 0 384756 135839 192040 -1 4080
4082 0 384848 135667 191960 -1 4081
4083 0 385024 135427 191880 -1 4082
4084 0 385184 135319 191800 -1 4083
4085 0 385396 135259 191720 -1 4084
4086 0 385548 135165 191640 -1 4085
4087 0 385724 135073 191560 -1 4086
4088 0 385940 135005 191480 -1 4087
4089 0 386184 134929 191400 -1 4088
4090 0 386436 134829 191320 -1 4089
4091 0 386824 134673 191240 -1 4090
4092 0 387404 134431 191160 -1 4091
4093 0 387928 134255 191080 -1 4092
4094 0 388344 134067 191000 -1 4093
4095 0 388900 133853 190920 -1 4094
4096 0 389328 133693 190840 -1 4095
4097 0 390156 133433 190760 -1 4096
4098 0 390404 133315 190680 -1 4097
4099 0 390580 133219 190600 -1 4098
4100 0 390728 133115 190480 -1 4099
4101 0 390848 133055 190400 -1 4100
4102 0 391080 132919 190320 -1 4101
4103 0 391280 132883 190240 -1 4102
4104 0 391444 132839 190160 -1 4103
4105 0 391592 132823 190080 -1 4104
4106 0 391868 132739 190000 -1 4105
4107 0 392188 132521 189880 -1 4106
4108 0 392612 132341 189760 -1 4107
4109 0 392716 132217 189640 -1 4108
4110 0 392884 132065 189520 -1 4109
4111 0 393092 131905 189440 -1 4110
4112 0 393272 131729 189360 -1 4111
4113 0 393392 131567 189280 -1 4112
4114 0 393456 131363 189200 -1 4113
4115 0 393504 131283 189120 -1 4114
4116 0 393696 131039 189000 -1 4115
4117 0 394048 130891 188920 -1 4116
4118 0 394768 130529 188880 -1 4117
4119 0 394888 130449 188760 -1 4118
4120 0 394952 130357 188600 -1 4119
4121 0 394984 130309 188440 -1 4120
4122 0 395116 130233 188280 -1 4121
4123 0 395200 130129 188160 -1 4122
4124 0 395288 130105 188040 -1 4123
4125 0 395520 129941 187920 -1 4124
4126 0 395724 129793 187840 -1 4125
4127 0 396112 129609 187760 -1 4126
4128 0 396292 129511 187680 -1 4127
4129 0 396464 129359 187560 -1 4128
4130 0 396620 129183 187480 -1 4129
4131 0 396836 129011 187400 -1 4130
4132 0 396936 128903 187320 -1 4131
4133 0 397068 128787 187200 -1 4132
4134 0 397216 128695 187120 -1 4133
4135 0 397448 128447 187040 -1 4134
4136 0 397744 128315 187000 -1 4135
4137 0 398008 128307 186920 -1 4136
4138 0 398176 128305 186840 -1 4137
4139 0 398548 128281 186760 -1 4138
4140 0 398712 128293 186680 -1 4139
4141 0 398892 128281 186560 -1 4140
4142 0 399120 128245 186440 -1 4141
4143 0 399428 128169 186360 -1 4142
4144 0 399584 128169 186280 -1 4143
4145 0 399800 128025 186160 -1 4144
4146 0 399956 127953 186080 -1 4145
4147 0 400124 127827 185960 -1 4146
4148 0 400380 127699 185840 -1 4147
4149 0 400508 127563 185760 -1 4148
4150 0 400616 127487 185680 -1 4149
4151 0 400768 127447 185600 -1 4150
4152 0 400944 127375 185520 -1 4151
4153 0 401100 127299 185440 -1 4152
4154 0 401304 127227 185360 -1 4153
4155 0 401460 127151 185280 -1 4154
4156 0 401680 127077 185160 -1 4155
4157 0 401828 126977 185080 -1 4156
4158 0 401992 126893 185000 -1 4157
4159 0 402104 126825 184920 -1 4158
4160 0 402224 126745 184840 -1 4159
4161 0 402380 126717 184760 -1 4160
4162 0 402540 126681 184680 -1 4161
4163 0 402636 126657 184600 -1 4162
4164 0 402788 126589 184520 -1 4163
4165 0 402828 126549 184440 -1 4164
4166 0 402912 126451 184320 -1 4165
4167 0 403028 126319 184200 -1 4166
4168 0 403144 126251 184080 -1 4167
4169 0 403308 126139 183960 -1 4168
4170 0 403384 126075 183840 -1 4169
4171 0 403468 126007 183760 -1 4170
4172 0 403572 125943 183680 -1 4171
4173 0 403688 125899 183600 -1 4172
4174 0 403888 125871 183520 -1 4173
4175 0 404208 125927 183400 -1 4174
4176 0 404696 126041 183360 -1 4175
4177 0 404832 125933 183320 -1 4176
4178 0 405364 125789 183280 -1 4177
4179 0 406200 125733 183280 -1 4178
4180 0 406452 125833 183320 -1 4179
4181 0 406840 125895 183400 -1 4180
4182 0 407020 125915 183440 -1 4181
4183 0 407216 125783 183480 -1 4182
4184 0 407480 125707 183560 -1 4183
4185 0 407720 125647 183640 -1 4184
4186 0 407956 125579 183680 -1 4185
4187 0 408176 125585 183760 -1 4186
4188 0 408392 125653 183840 -1 4187
4189 0 408544 125669 183920 -1 4188
4190 0 408772 125741 184000 -1 4189
4191 0 408888 125839 184080 -1 4190
4192 0 409068 125959 184160 -1 4191
4193 0 409256 126099 184240 -1 4192
4194 0 409372 126207 184320 -1 4193
4195 0 409512 126375 184400 -1 4194
4196 0 409660 126481 184480 -1 4195
4197 0 409876 126585 184560 -1 4196
4198 0 410072 126725 184640 -1 4197
4199 0 410260 126785 184760 -1 4198
4200 0 410396 126905 184840 -1 4199
4201 0 410688 126953 184920 -1 4200
4202 0 411252 127241 184960 -1 4201
4203 0 411508 127351 185000 -1 4202
4204 0 411596 127387 185120 -1 4203
4205 0 411648 127459 185240 -1 4204
4206 0 411804 127551 185320 -1 4205
4207 0 411952 127557 185360 -1 4206
4208 0 411952 127585 185400 -1 4207
4209 0 411104 128085 185400 -1 4208
4210 0 411016 128211 185440 -1 4209
4211 0 410880 128255 185520 -1 4210
4212 0 410772 128367 185560 -1 4211
4213 0 410684 128431 185600 -1 4212
4214 0 410520 128539 185640 -1 4213
4215 0 410464 128587 185680 -1 4214
4216 0 410348 128723 185760 -1 4215
4217 0 410276 128843 185840 -1 4216
4218 0 410048 128985 185960 -1 4217
4219 0 409996 129025 186000 -1 4218
4220 0 409872 129069 186080 -1 4219
4221 0 409680 129157 186160 -1 4220
4222 0 409604 129197 186240 -1 4221
4223 0 409536 129265 186360 -1 4222
4224 0 409560 129241 186400 -1 4223
4225 0 409360 129425 186440 -1 4224
4226 0 409336 129601 186480 -1 4225
4227 0 409140 129813 186520 -1 4226
4228 0 408896 129983 186560 -1 4227
4229 0 408828 129975 186600 -1 4228
4230 0 408760 130003 186680 -1 4229
4231 0 408624 130075 186800 -1 4230
4232 0 408488 130119 186920 -1 4231
4233 0 408452 130087 187040 -1 4232
4234 0 408396 130123 187080 -1 4233
4235 0 408140 130559 187080 -1 4234
4236 0 407852 130653 187120 -1 4235
4237 0 407872 130829 187000 -1 4236
4238 0 407920 130881 186920 -1 4237
4239 0 408008 130885 186840 -1 4238
4240 0 407974 130979 186800 -1 4239
4241 0 407942 131051 186760 -1 4240
4242 0 407722 131171 186680 -1 4241
4243 0 407462 131239 186640 -1 4242
4244 0 407270 131155 186600 -1 4243
4245 0 407102 131155 186640 -1 4244
4246 0 406974 131263 186720 -1 4245
4247 0 406802 131375 186880 -1 4246
4248 0 406596 131449 186960 -1 4247
4249 0 406448 131521 187040 -1 4248
4250 0 406308 131569 187120 -1 4249
4251 0 406192 131577 187200 -1 4250
4252 0 406100 131521 187360 -1 4251
4253 0 405968 131457 187480 -1 4252
4254 0 405920 131449 187560 -1 4253
4255 0 405944 131389 187720 -1 4254
4256 0 407708 130629 187200 -1 4236
4257 0 407552 130637 187240 -1 4256
4258 0 407308 130297 187240 -1 4257
4259 0 407378 130249 187200 -1 4258
4260 0 407448 130201 187160 -1 4259
4261 0 407520 130089 187080 -1 4260
4262 0 407640 130153 187000 -1 4261
4263 0 407488 130633 187320 -1 4257
4264 0 407436 130689 187440 -1 4263
4265 0 407496 130793 187560 -1 4264
4266 0 407540 130891 187680 -1 4265
4267 0 407532 130995 187840 -1 4266
4268 0 407488 131035 187920 -1 4267
4269 0 407468 131103 188000 -1 4268
4270 0 407456 131139 188120 -1 4269
4271 0 407468 131247 188240 -1 4270
4272 0 407440 131275 188320 -1 4271
4273 0 407584 131343 188400 -1 4272
4274 0 407640 131431 188480 -1 4273
4275 0 407644 131515 188600 -1 4274
4276 0 407728 131615 188680 -1 4275
4277 0 407364 131951 188760 -1 4276
4278 0 407016 132239 188800 -1 4277
4279 0 406964 132279 188720 -1 4278
4280 0 406856 132447 188680 -1 4279
4281 0 406728 132635 188640 -1 4280
4282 0 406704 132771 188720 -1 4281
4283 0 406632 132971 188840 -1 4282
4284 0 406626 133069 188920 -1 4283
4285 0 406554 133241 189040 -1 4284
4286 0 406462 133413 189120 -1 4285
4287 0 406370 133529 189200 -1 4286
4288 0 406294 133713 189280 -1 4287
4289 0 406226 133829 189360 -1 4288
4290 0 406190 133893 189440 -1 4289
4291 0 406098 134045 189560 -1 4290
4292 0 405950 134181 189680 -1 4291
4293 0 405762 134313 189760 -1 4292
4294 0 405670 134397 189840 -1 4293
4295 0 405454 134553 189960 -1 4294
4296 0 406880 132347 188600 -1 4280
4297 0 406908 132299 188480 -1 4296
4298 0 406944 132251 188320 -1 4297
4299 0 406948 132177 188160 -1 4298
4300 0 407056 132125 188000 -1 4299
4301 0 407056 132105 187880 -1 4300
4302 0 407056 132101 187760 -1 4301
4303 0 407028 132045 187640 -1 4302
4304 0 406928 132005 187560 -1 4303
4305 0 406768 132145 187520 -1 4304
4306 0 406496 132145 187480 -1 4305
4307 0 406352 132117 187440 -1 4306
4308 0 406044 132049 187400 -1 4307
4309 0 406068 131933 187360 -1 4308
4310 0 406136 131869 187280 -1 4309
4311 0 406228 131861 187120 -1 4310
4312 0 406408 131757 187000 -1 4311
4313 0 406600 131697 186880 -1 4312
4314 0 406720 131653 186800 -1 4313
4315 0 406860 131569 186720 -1 4314
4316 0 407000 131477 186640 -1 4315
4317 0 407136 131421 186560 -1 4316
4318 0 407292 131373 186480 -1 4317
4319 0 407500 131341 186400 -1 4318
4320 0 407880 131193 186320 -1 4319
4321 0 408040 131057 186280 -1 4320
4322 0 408272 130873 186280 -1 4321
4323 0 408812 130989 186240 -1 4322
4324 0 408832 130909 186160 -1 4323
4325 0 409004 130775 186120 -1 4324
4326 0 409180 130555 186080 -1 4325
4327 0 409264 130415 186000 -1 4326
4328 0 409440 130243 185960 -1 4327
4329 0 409616 130127 185920 -1 4328
4330 0 409720 130047 185880 -1 4329
4331 0 409808 129999 185840 -1 4330
4332 0 409964 129959 185800 -1 4331
4333 0 409996 129883 185760 -1 4332
4334 0 410040 129771 185680 -1 4333
4335 0 410104 129671 185600 -1 4334
4336 0 410220 129571 185520 -1 4335
4337 0 410292 129471 185440 -1 4336
4338 0 410376 129371 185360 -1 4337
4339 0 410448 129219 185280 -1 4338
4340 0 410512 129143 185240 -1 4339
4341 0 410608 129059 185160 -1 4340
4342 0 410672 128947 185080 -1 4341
4343 0 410752 128871 185000 -1 4342
4344 0 410864 128771 184920 -1 4343
4345 0 408928 131091 186280 -1 4323
4346 0 408864 131219 186360 -1 4345
4347 0 408748 131291 186480 -1 4346
4348 0 408642 131333 186560 -1 4347
4349 0 408470 131453 186640 -1 4348
4350 0 408358 131533 186720 -1 4349
4351 0 408150 131609 186840 -1 4350
4352 0 408118 131613 186880 -1 4351
4353 0 408008 131583 188680 -1 4276
4354 0 408320 131329 188640 -1 4353
4355 0 408500 131193 188600 -1 4354
4356 0 408832 131101 188560 -1 4355
4357 0 408944 130853 188520 -1 4356
4358 0 408980 130773 188440 -1 4357
4359 0 409012 130685 188320 -1 4358
4360 0 409048 130609 188240 -1 4359
4361 0 409128 130549 188160 -1 4360
4362 0 409254 130543 187960 -1 4361
4363 0 409314 130507 187840 -1 4362
4364 0 409430 130407 187720 -1 4363
4365 0 409574 130359 187600 -1 4364
4366 0 409670 130255 187440 -1 4365
4367 0 409742 130139 187320 -1 4366
4368 0 409854 129943 187200 -1 4367
4369 0 409922 129855 187160 -1 4368
4370 0 409948 129811 187040 -1 4369
4371 0 410336 129739 187040 -1 4370
4372 0 410504 129747 186960 -1 4371
4373 0 410692 129675 186880 -1 4372
4374 0 410768 129563 186800 -1 4373
4375 0 410796 129515 186680 -1 4374
4376 0 410752 129431 186640 -1 4375
4377 0 411080 129645 186680 -1 4375
4378 0 411244 129665 186600 -1 4377
4379 0 411364 129685 186520 -1 4378
4380 0 411536 129669 186400 -1 4379
4381 0 411644 129533 186280 -1 4380
4382 0 407268 131355 188360 -1 4272
4383 0 407132 131455 188440 -1 4382
4384 0 407040 131531 188520 -1 4383
4385 0 406968 131595 188600 -1 4384
4386 0 406912 131735 188720 -1 4385
4387 0 407216 130433 187360 -1 4263
4388 0 407170 130463 187440 -1 4387
4389 0 407134 130463 187520 -1 4388
4390 0 407084 130467 187560 -1 4389
4391 0 407040 130483 187600 -1 4390
4392 0 407020 130491 187640 -1 4391
4393 0 406984 130455 187680 -1 4392
4394 0 406936 130435 187720 -1 4393
4395 0 406822 130400 187800 -1 4394
4396 0 406780 130378 187840 -1 4395
4397 0 406626 130285 187880 -1 4396
4398 0 406456 130578 187920 -1 4397
4399 0 406146 130683 188000 -1 4398
4400 0 405664 131022 188040 -1 4399
4401 0 405518 131109 188120 -1 4400
4402 0 405380 131139 188200 -1 4401
4403 0 405256 131196 188240 -1 4402
4404 0 405180 131295 188320 -1 4403
4405 0 405072 131433 188440 -1 4404
4406 0 405038 131464 188480 -1 4405
4407 0 405054 131638 188560 -1 4406
4408 0 405020 131759 188640 -1 4407
4409 0 404998 131897 188720 -1 4408
4410 0 404986 131940 188800 -1 4409
4411 0 406676 130082 187880 -1 4397
4412 0 406756 130014 187800 -1 4411
4413 0 406748 129822 187680 -1 4412
4414 0 406854 129733 187560 -1 4413
4415 0 406948 129487 187440 -1 4414
4416 0 406946 129280 187400 -1 4415
4417 0 407260 128957 187320 -1 4416
4418 0 407434 128776 187240 -1 4417
4419 0 407510 128778 187120 -1 4418
4420 0 407628 128577 187120 -1 4419
4421 0 407754 128494 187000 -1 4420
4422 0 407848 128502 186880 -1 4421
4423 0 407884 128505 186800 -1 4422
4424 0 407988 128463 186680 -1 4423
4425 0 408194 128399 186560 -1 4424
4426 0 408340 128410 186440 -1 4425
4427 0 408494 128426 186360 -1 4426
4428 0 408540 128455 186320 -1 4427
4429 0 408636 128480 186280 -1 4428
4430 0 409056 128529 186240 -1 4429
4431 0 409472 128482 186240 -1 4430
4432 0 406580 130154 188000 -1 4397
4433 0 406548 130092 188160 -1 4432
4434 0 406488 130104 188320 -1 4433
4435 0 406346 130294 188480 -1 4434
4436 0 406316 130568 188640 -1 4435
4437 0 409856 129289 186400 -1 4224
4438 0 409820 129341 186440 -1 4437
4439 0 413324 127541 185400 -1 4208
4440 0 413960 127399 185360 -1 4439
4441 0 414528 127287 185280 -1 4440
4442 0 415708 127351 185240 -1 4441
4443 0 417060 127281 185280 -1 4442
4444 0 417476 127341 185360 -1 4443
4445 0 418084 127415 185400 -1 4444
4446 0 418688 127555 185440 -1 4445
4447 0 418744 127591 185560 -1 4446
4448 0 418920 127693 185640 -1 4447
4449 0 418984 127861 185800 -1 4448
4450 0 419024 127889 185840 -1 4449
4451 0 419468 127485 185880 -1 4450
4452 0 419444 127257 186000 -1 4451
4453 0 419516 127085 186080 -1 4452
4454 0 419528 127041 186160 -1 4453
4455 0 419524 126969 186280 -1 4454
4456 0 419476 126877 186440 -1 4455
4457 0 419364 126761 186600 -1 4456
4458 0 419328 126683 186720 -1 4457
4459 0 419248 126615 186840 -1 4458
4460 0 419188 126507 186960 -1 4459
4461 0 419180 126415 187080 -1 4460
4462 0 419120 126379 187200 -1 4461
4463 0 419108 126299 187320 -1 4462
4464 0 419036 126255 187480 -1 4463
4465 0 418964 126207 187520 -1 4464
4466 0 418996 126107 187600 -1 4465
4467 0 418972 126023 187720 -1 4466
4468 0 419024 125923 187840 -1 4467
4469 0 419040 125835 187960 -1 4468
4470 0 419016 125767 188080 -1 4469
4471 0 419064 125667 188240 -1 4470
4472 0 419128 125575 188360 -1 4471
4473 0 419400 125243 188480 -1 4472
4474 0 419696 124881 188520 -1 4473
4475 0 419640 124889 188680 -1 4474
4476 0 419656 124914.6 188840 -1 4475
4477 0 419660 124921 188880 -1 4476
4478 0 419654 124947 188920 -1 4476
4479 0 419654 124947 189040 -1 4478
4480 0 419730 124891 189160 -1 4479
4481 0 419730 124879 189280 -1 4480
4482 0 419766 124863 189400 -1 4481
4483 0 419754 124863 189520 -1 4482
4484 0 419770 124851 189600 -1 4483
4485 0 419710 124473 189680 -1 4484
4486 0 419674 124365 189760 -1 4485
4487 0 419550 124313 189840 -1 4486
4488 0 419286 124221 189960 -1 4487
4489 0 419194 124209 190040 -1 4488
4490 0 419166 124265 190120 -1 4489
4491 0 419070 124401 190200 -1 4490
4492 0 419018 124465 190280 -1 4491
4493 0 419002 124613 190360 -1 4492
4494 0 419002 124705 190400 -1 4493
4495 0 419014 124817 190440 -1 4494
4496 0 418978 124917 190480 -1 4495
4497 0 418926 125033 190520 -1 4496
4498 0 418866 125207 190560 -1 4497
4499 0 418850 125411 190640 -1 4498
4500 0 418770 125555 190760 -1 4499
4501 0 418642 125711 190800 -1 4500
4502 0 418526 125775 190840 -1 4501
4503 0 418310 125879 190880 -1 4502
4504 0 417966 126211 190880 -1 4503
4505 0 417902 126279 190960 -1 4504
4506 0 417866 126315 191080 -1 4505
4507 0 417818 126291 191160 -1 4506
4508 0 417765 126174 191240 -1 4507
4509 0 417669 126226 191280 -1 4508
4510 0 417565 126206 191360 -1 4509
4511 0 417533 126134 191440 -1 4510
4512 0 417497 126066 191520 -1 4511
4513 0 417461 126014 191600 -1 4512
4514 0 417421 125982 191680 -1 4513
4515 0 417797 126078 191280 -1 4508
4516 0 417929 125946 191320 -1 4515
4517 0 418262 125965 191360 -1 4516
4518 0 418273 126310 191320 -1 4517
4519 0 418250 126369 191280 -1 4518
4520 0 418349 125954 191280 -1 4517
4521 0 418409 125942 191240 -1 4520
4522 0 418381 126006 191160 -1 4521
4523 0 418521 125970 191080 -1 4522
4524 0 418645 125930 191040 -1 4523
4525 0 418705 125886 190960 -1 4524
4526 0 418737 125854 190920 -1 4525
4527 0 418777 125810 190880 -1 4526
4528 0 418834 125767 190840 -1 4527
4529 0 418849 125754 190760 -1 4528
4530 0 418897 125734 190680 -1 4529
4531 0 418058 126515 190840 -1 4504
4532 0 418018 126483 190760 -1 4531
4533 0 418042 126523 190680 -1 4532
4534 0 418038 126501 190640 -1 4533
4535 0 417990 126485 190560 -1 4534
4536 0 417846 126469 190480 -1 4535
4537 0 417806 126465 190400 -1 4536
4538 0 417670 126479 190280 -1 4537
4539 0 417654 126483 190240 -1 4538
4540 0 417562 126519 190120 -1 4539
4541 0 417538 126519 190040 -1 4540
4542 0 417418 126479 189960 -1 4541
4543 0 417318 126455 189880 -1 4542
4544 0 416754 126521 189880 -1 4543
4545 0 416754 126517 189800 -1 4544
4546 0 417074 126473 189720 -1 4545
4547 0 417110 126317 189680 -1 4546
4548 0 417098 126285 189640 -1 4547
4549 0 417026 126213 189560 -1 4548
4550 0 416990 126169 189520 -1 4549
4551 0 416878 126016 189440 -1 4550
4552 0 416830 125945 189400 -1 4551
4553 0 416790 125717 189360 -1 4552
4554 0 416758 125687 189280 -1 4553
4555 0 416734 126575 190040 -1 4544
4556 0 416806 126627 190120 -1 4555
4557 0 416882 126659 190200 -1 4556
4558 0 416890 126679 190240 -1 4557
4559 0 416898 126688 190280 -1 4558
4560 0 416506 126859 189920 -1 4544
4561 0 416530 126991 190000 -1 4560
4562 0 416494 127151 190040 -1 4561
4563 0 416342 127129 190120 -1 4562
4564 0 416318 127088 190200 -1 4563
4565 0 416286 127061 190320 -1 4564
4566 0 416242 127053 190440 -1 4565
4567 0 416254 127041 190560 -1 4566
4568 0 416286 127025 190680 -1 4567
4569 0 416306 127001 190800 -1 4568
4570 0 418106 126563 190960 -1 4531
4571 0 418098 126619 191080 -1 4570
4572 0 418090 126511 191160 -1 4571
4573 0 418061 126834 191200 -1 4572
4574 0 418115 126386 191240 -1 4573
4575 0 418145 126354 191280 -1 4574
4576 0 418174 126323 191360 -1 4575
4577 0 418164 126309 191400 -1 4576
4578 0 418191 126312 191440 -1 4577
4579 0 418978 123709 190040 -1 4489
4580 0 418914 123625 190120 -1 4579
4581 0 418830 123541 190160 -1 4580
4582 0 418754 123477 190240 -1 4581
4583 0 418662 123429 190280 -1 4582
4584 0 418578 123441 190360 -1 4583
4585 0 418498 123417 190440 -1 4584
4586 0 418394 123377 190520 -1 4585
4587 0 418346 123333 190600 -1 4586
4588 0 418299 123343 190680 -1 4587
4589 0 418210 123353 190760 -1 4588
4590 0 418118 123357 190840 -1 4589
4591 0 418054 123357 190920 -1 4590
4592 0 417902 123369 191040 -1 4591
4593 0 417746 123281 191120 -1 4592
4594 0 417682 123229 191160 -1 4593
4595 0 417545 123861 191200 -1 4594
4596 0 417625 123153 191240 -1 4595
4597 0 417505 123053 191280 -1 4596
4598 0 417365 122945 191320 -1 4597
4599 0 417353 122905 191360 -1 4598
4600 0 417317 122865 191400 -1 4599
4601 0 417273 122833 191440 -1 4600
4602 0 417201 122789 191480 -1 4601
4603 0 417113 122737 191520 -1 4602
4604 0 416913 122593 191640 -1 4603
4605 0 416869 122577 191720 -1 4604
4606 0 416813 122561 191760 -1 4605
4607 0 416757 122569 191800 -1 4606
4608 0 416533 122473 191840 -1 4607
4609 0 416505 122489 191880 -1 4608
4610 0 416505 122481 191920 -1 4609
4611 0 416489 122497 191960 -1 4610
4612 0 416445 122547 192120 -1 4611
4613 0 416421 122623 192200 -1 4612
4614 0 416325 122715 192320 -1 4613
4615 0 416285 122767 192400 -1 4614
4616 0 416261 122815 192440 -1 4615
4617 0 416261 122835 192480 -1 4616
4618 0 416341 122859 192520 -1 4617
4619 0 416373 122907 192560 -1 4618
4620 0 416477 122959 192600 -1 4619
4621 0 416497 123019 192640 -1 4620
4622 0 416489 123063 192680 -1 4621
4623 0 416521 123147 192720 -1 4622
4624 0 416553 123239 192760 -1 4623
4625 0 416593 123303 192800 -1 4624
4626 0 416613 123375 192840 -1 4625
4627 0 416601 123431 192880 -1 4626
4628 0 416601 123467 192920 -1 4627
4629 0 416141 122867 192520 -1 4617
4630 0 416097 122891 192560 -1 4629
4631 0 416065 122907 192600 -1 4630
4632 0 415953 122967 192640 -1 4631
4633 0 415861 122995 192680 -1 4632
4634 0 415781 123051 192720 -1 4633
4635 0 415753 123059 192760 -1 4634
4636 0 415697 123107 192800 -1 4635
4637 0 415665 123163 192840 -1 4636
4638 0 415629 123219 192880 -1 4637
4639 0 415585 123291 192920 -1 4638
4640 0 415529 123407 193000 -1 4639
4641 0 415485 123475 193040 -1 4640
4642 0 415437 123543 193080 -1 4641
4643 0 415405 123591 193120 -1 4642
4644 0 415377 123631 193160 -1 4643
4645 0 415245 123751 193240 -1 4644
4646 0 415209 123799 193320 -1 4645
4647 0 415145 123841 193360 -1 4646
4648 0 414937 123945 193440 -1 4647
4649 0 414785 123973 193520 -1 4648
4650 0 414717 123981 193560 -1 4649
4651 0 414593 124001.336 193640 -1 4650
4652 0 414481 123817 193640 -1 4651
4653 0 413581 123569 193640 -1 4652
4654 0 413257 123561 193600 -1 4653
4655 0 412993 123609 193600 -1 4654
4656 0 412921 123665 193560 -1 4655
4657 0 412769 123845 193480 -1 4656
4658 0 412745 123941 193440 -1 4657
4659 0 412581 124161 193400 -1 4658
4660 0 412465 124269 193360 -1 4659
4661 0 412429 124469 193360 -1 4660
4662 0 412185 124569 193320 -1 4661
4663 0 412161 124649 193400 -1 4662
4664 0 412149 124689 193440 -1 4663
4665 0 412157 124761 193520 -1 4664
4666 0 412145 124761 193640 -1 4665
4667 0 412157 124761 193680 -1 4666
4668 0 415901 123031 192600 -1 4632
4669 0 415797 123091 192560 -1 4668
4670 0 415801 123163 192520 -1 4669
4671 0 415829 123179 192480 -1 4670
4672 0 415865 123167 192440 -1 4671
4673 0 416097 123155 192440 -1 4672
4674 0 416157 123075 192360 -1 4673
4675 0 416193 123035 192320 -1 4674
4676 0 416297 122971 192240 -1 4675
4677 0 416377 122927 192200 -1 4676
4678 0 416457 122879 192120 -1 4677
4679 0 416519 122865 192080 -1 4678
4680 0 416589 122831 192040 -1 4679
4681 0 415773 123199 192400 -1 4672
4682 0 415661 123231 192360 -1 4681
4683 0 415444 123317 192320 -1 4682
4684 0 415429 123339 192280 -1 4683
4685 0 415453 123399 192240 -1 4684
4686 0 415481 123563 192200 -1 4685
4687 0 415553 123555 192120 -1 4686
4688 0 415561 123557 192080 -1 4687
4689 0 415581 123891 192080 -1 4688
4690 0 415685 123939 192000 -1 4689
4691 0 415721 123943 191960 -1 4690
4692 0 415753 123943 191920 -1 4691
4693 0 415813 123871 191840 -1 4692
4694 0 415845 123855 191800 -1 4693
4695 0 415901 123847 191760 -1 4694
4696 0 415569 123559 192040 -1 4688
4697 0 415573 123501 192000 -1 4696
4698 0 415517 123527 191960 -1 4697
4699 0 415629 123399 191880 -1 4698
4700 0 415717 123355 191840 -1 4699
4701 0 415777 123287 191800 -1 4700
4702 0 415789 123271 191760 -1 4701
4703 0 416261 122477 191800 -1 4608
4704 0 416205 122461 191760 -1 4703
4705 0 416173 122457 191720 -1 4704
4706 0 416141 122481 191680 -1 4705
4707 0 416057 122445 191600 -1 4706
4708 0 416041 122453 191560 -1 4707
4709 0 416053 122461 191440 -1 4708
4710 0 416065 122469 191360 -1 4709
4711 0 416053 122469 191320 -1 4710
4712 0 416061 122473 191280 -1 4711
4713 0 416093 122497 191240 -1 4712
4714 0 416081 122513 191160 -1 4713
4715 0 416077 122525 191120 -1 4714
4716 0 416057 122589 191040 -1 4715
4717 0 416048 122617 191000 -1 4716
4718 0 416041 122605 190960 -1 4717
4719 0 416025 122673 190880 -1 4718
4720 0 416129 122685 190760 -1 4719
4721 0 419094 123593 189960 -1 4579
4722 0 419290 123457 189920 -1 4721
4723 0 419318 123429 189880 -1 4722
4724 0 419418 123253 189800 -1 4723
4725 0 419453 123140 189760 -1 4724
4726 0 419473 123106 189720 -1 4725
4727 0 419591 122992 189720 -1 4726
4728 0 419755 122930 189760 -1 4727
4729 0 419805 122830 189800 -1 4728
4730 0 419831 122822 189840 -1 4729
4731 0 419913 122730 189920 -1 4730
4732 0 419961 122755 189960 -1 4731
4733 0 419528 124245 188520 -1 4474
4734 0 419532 124037 188400 -1 4733
4735 0 419500 123781 188360 -1 4734
4736 0 419536 123325 188320 -1 4735
4737 0 419640 123255 188240 -1 4736
4738 0 419692 123107 188160 -1 4737
4739 0 419724 123123 188040 -1 4738
4740 0 419744 123155 187960 -1 4739
4741 0 419824 123147 187840 -1 4740
4742 0 419848 123147 187720 -1 4741
4743 0 419814 123253 187640 -1 4742
4744 0 419718 123525 187600 -1 4743
4745 0 419510 123797 187560 -1 4744
4746 0 419334 124005 187600 -1 4745
4747 0 419086 124089 187600 -1 4746
4748 0 419878 123033 187680 -1 4742
4749 0 419930 122913 187600 -1 4748
4750 0 420058 122825 187560 -1 4749
4751 0 420206 122709 187520 -1 4750
4752 0 420398 122669 187400 -1 4751
4753 0 420610 122617 187280 -1 4752
4754 0 420850 122577 187160 -1 4753
4755 0 420998 122509 187080 -1 4754
4756 0 419572 123195 188400 -1 4736
4757 0 419480 122867 188400 -1 4756
4758 0 419448 122791 188320 -1 4757
4759 0 419348 122663 188240 -1 4758
4760 0 419288 122575 188160 -1 4759
4761 0 419200 122451 188080 -1 4760
4762 0 419168 122275 188000 -1 4761
4763 0 419180 122163 187920 -1 4762
4764 0 419160 121963 187840 -1 4763
4765 0 419084 121759 187760 -1 4764
4766 0 419032 121639 187680 -1 4765
4767 0 418948 121553 187600 -1 4766
4768 0 418832 121545 187560 -1 4767
4769 0 418876 121381 187520 -1 4768
4770 0 418888 121145 187440 -1 4769
4771 0 418940 120641 187400 -1 4770
4772 0 418824 120141 187400 -1 4771
4773 0 418948 120109 187360 -1 4772
4774 0 419052 120077 187280 -1 4773
4775 0 419024 119555 187280 -1 4774
4776 0 418760 119443 187240 -1 4775
4777 0 418724 119415 187200 -1 4776
4778 0 418396 119071 187160 -1 4777
4779 0 418322 119079 187200 -1 4778
4780 0 418234 119063 187240 -1 4779
4781 0 419180 119391 187240 -1 4775
4782 0 419252 119287 187200 -1 4781
4783 0 419484 118947 187120 -1 4782
4784 0 419636 118687 187040 -1 4783
4785 0 419748 118631 187000 -1 4784
4786 0 419816 118583 186960 -1 4785
4787 0 419912 118511 186920 -1 4786
4788 0 419968 118455 186880 -1 4787
4789 0 420048 118383 186840 -1 4788
4790 0 420116 118291 186800 -1 4789
4791 0 420184 118219 186760 -1 4790
4792 0 420256 118151 186720 -1 4791
4793 0 420396 118107 186680 -1 4792
4794 0 420500 118085 186640 -1 4793
4795 0 420616 118029 186600 -1 4794
4796 0 420692 118001 186560 -1 4795
4797 0 420888 117901 186520 -1 4796
4798 0 420952 117905 186480 -1 4797
4799 0 420988 117941 186440 -1 4798
4800 0 421180 117873 186400 -1 4799
4801 0 421320 117833 186360 -1 4800
4802 0 421476 117741 186280 -1 4801
4803 0 421608 117677 186200 -1 4802
4804 0 421688 117577 186120 -1 4803
4805 0 421740 117493 186080 -1 4804
4806 0 421828 117369 186000 -1 4805
4807 0 422020 116871 185920 -1 4806
4808 0 422088 116699 185880 -1 4807
4809 0 422120 116647 185840 -1 4808
4810 0 422096 116607 185760 -1 4809
4811 0 422284 116283 185640 -1 4810
4812 0 422548 115939 185600 -1 4811
4813 0 422628 115739 185520 -1 4812
4814 0 422720 115617 185440 -1 4813
4815 0 422788 115553 185400 -1 4814
4816 0 422820 115361 185320 -1 4815
4817 0 422900 115285 185240 -1 4816
4818 0 423108 115213 185160 -1 4817
4819 0 423172 115159.664 185080 -1 4818
4820 0 423204 115133 185040 -1 4819
4821 0 423360 115069 184960 -1 4820
4822 0 423568 114853 184840 -1 4821
4823 0 423844 114577 184800 -1 4822
4824 0 423896 114509 184760 -1 4823
4825 0 423972 114437 184680 -1 4824
4826 0 424092 114325 184600 -1 4825
4827 0 424156 114177 184520 -1 4826
4828 0 424196 114065 184440 -1 4827
4829 0 424216 113985 184400 -1 4828
4830 0 424432 113967 184360 -1 4829
4831 0 424680 113819 184280 -1 4830
4832 0 424744 113707 184240 -1 4831
4833 0 424896 113519 184200 -1 4832
4834 0 424912 113437 184160 -1 4833
4835 0 424944 113363 184120 -1 4834
4836 0 424996 113221 184080 -1 4835
4837 0 425084 113139 184040 -1 4836
4838 0 425236 113073 184000 -1 4837
4839 0 425368 112893 183920 -1 4838
4840 0 425584 112771 183840 -1 4839
4841 0 425808 112731 183800 -1 4840
4842 0 426056 112691 183760 -1 4841
4843 0 426228 112583 183720 -1 4842
4844 0 426548 112395 183600 -1 4843
4845 0 426608 112362 183560 -1 4844
4846 0 426820 112247 183480 -1 4845
4847 0 426926 112165 183400 -1 4846
4848 0 426988 112038 183360 -1 4847
4849 0 427039 111863 183320 -1 4848
4850 0 427090 111808 183280 -1 4849
4851 0 427177 111707 183200 -1 4850
4852 0 427199 111641 183160 -1 4851
4853 0 427274 111454 183080 -1 4852
4854 0 427233 110909 183040 -1 4853
4855 0 426673 110661 183000 -1 4854
4856 0 426491 110663 183040 -1 4855
4857 0 425957 110417 183080 -1 4856
4858 0 425443 110339 183120 -1 4857
4859 0 425005 110337 183200 -1 4858
4860 0 424571 110271 183240 -1 4859
4861 0 424441 110177 183240 -1 4860
4862 0 424375 109971 183240 -1 4861
4863 0 424323 109907 183280 -1 4862
4864 0 424245 109837 183320 -1 4863
4865 0 423887 109563 183360 -1 4864
4866 0 422160 116063 185840 -1 4809
4867 0 422204 115899 185760 -1 4866
4868 0 422220 115727 185640 -1 4867
4869 0 422256 115503 185560 -1 4868
4870 0 422308 115453 185520 -1 4869
4871 0 422392 115421 185480 -1 4870
4872 0 422424 115373 185440 -1 4871
4873 0 422452 115325 185360 -1 4872
4874 0 422448 115225 185280 -1 4873
4875 0 422428 115095 185240 -1 4874
4876 0 422460 115007 185160 -1 4875
4877 0 422476 114983 185120 -1 4876
4878 0 419467 123025 188520 -1 4756
4879 0 419367 123027 188600 -1 4878
4880 0 419339 123079 188680 -1 4879
4881 0 419273 123545 188680 -1 4880
4882 0 419281 123573 188600 -1 4881
4883 0 419389 123645 188480 -1 4882
4884 0 419405 123709 188440 -1 4883
4885 0 419437 123725 188400 -1 4884
4886 0 419016 127909 185880 -1 4450
4887 0 418920 128673 185880 -1 4886
4888 0 418812 128979 185960 -1 4887
4889 0 418620 129183 186000 -1 4888
4890 0 418368 129327 186080 -1 4889
4891 0 417932 129519 186160 -1 4890
4892 0 417728 129573 186240 -1 4891
4893 0 417496 129601 186320 -1 4892
4894 0 417148 129693 186400 -1 4893
4895 0 416888 129819 186520 -1 4894
4896 0 416428 129979 186640 -1 4895
4897 0 416296 130035 186680 -1 4896
4898 0 416200 130103 186760 -1 4897
4899 0 416036 130159 186880 -1 4898
4900 0 415868 130217 187000 -1 4899
4901 0 415756 130221 187080 -1 4900
4902 0 415656 130213 187200 -1 4901
4903 0 415532 130233 187320 -1 4902
4904 0 415420 130313 187480 -1 4903
4905 0 415308 130357 187560 -1 4904
4906 0 415216 130365 187640 -1 4905
4907 0 415136 130411 187720 -1 4906
4908 0 415036 130451 187800 -1 4907
4909 0 414780 130499 187840 -1 4908
4910 0 414224 130725 187880 -1 4909
4911 0 413200 131129 187840 -1 4910
4912 0 412164 131623 187880 -1 4911
4913 0 411940 131695 187960 -1 4912
4914 0 411884 131709 188080 -1 4913
4915 0 411692 131729 188160 -1 4914
4916 0 411656 131733 188240 -1 4915
4917 0 411248 131889 188360 -1 4916
4918 0 411100 131969 188480 -1 4917
4919 0 411064 131941 188600 -1 4918
4920 0 410744 132021 188680 -1 4919
4921 0 410668 132107 188760 -1 4920
4922 0 410532 132275 188880 -1 4921
4923 0 410340 132471 188960 -1 4922
4924 0 410292 132575 189040 -1 4923
4925 0 410188 132737 189120 -1 4924
4926 0 410084 132893 189200 -1 4925
4927 0 410008 133017 189280 -1 4926
4928 0 409956 133139 189360 -1 4927
4929 0 409932 133275 189480 -1 4928
4930 0 409908 133437 189600 -1 4929
4931 0 409924 133541 189680 -1 4930
4932 0 409908 133609 189760 -1 4931
4933 0 409908 133713 189880 -1 4932
4934 0 409920 133861 190000 -1 4933
4935 0 409884 133937 190080 -1 4934
4936 0 409868 134057 190200 -1 4935
4937 0 409868 134095 190280 -1 4936
4938 0 409852 134147 190400 -1 4937
4939 0 409856 134279 190480 -1 4938
4940 0 409876 134395 190600 -1 4939
4941 0 409876 134507 190720 -1 4940
4942 0 409836 134571 190840 -1 4941
4943 0 409796 134659 190960 -1 4942
4944 0 409764 134795 191040 -1 4943
4945 0 409964 134899 191040 -1 4944
4946 0 410114 134837 191000 -1 4945
4947 0 410370 135001 191040 -1 4946
4948 0 410526 135105 191000 -1 4947
4949 0 410658 135189 191080 -1 4948
4950 0 410670 135249 191160 -1 4949
4951 0 410598 135229 191280 -1 4950
4952 0 410546 135205 191360 -1 4951
4953 0 410566 135197 191520 -1 4952
4954 0 410534 135173 191640 -1 4953
4955 0 410538 135097 191760 -1 4954
4956 0 410530 135061 191800 -1 4955
4957 0 410522 135033 191920 -1 4956
4958 0 410474 135089 192080 -1 4957
4959 0 410466 135105 192160 -1 4958
4960 0 411010 134645 192160 -1 4959
4961 0 411090 134701 192200 -1 4960
4962 0 411032.94 134723.28 192280 -1 4961
4963 0 410398 135093 192240 -1 4959
4964 0 410302 135025 192320 -1 4963
4965 0 410138 134993 192400 -1 4964
4966 0 409760 134835 191080 -1 4944
4967 0 409700 134867 191160 -1 4966
4968 0 409640 134863 191240 -1 4967
4969 0 409548 134843 191360 -1 4968
4970 0 409484 134867 191440 -1 4969
4971 0 409408 134905 191560 -1 4970
4972 0 409384 134941 191680 -1 4971
4973 0 409348 134997 191800 -1 4972
4974 0 409312 135065 191880 -1 4973
4975 0 409264 135133 191960 -1 4974
4976 0 409116 135221 192080 -1 4975
4977 0 408932 135293 192200 -1 4976
4978 0 408832 135357 192280 -1 4977
4979 0 408752 135453 192360 -1 4978
4980 0 408680 135509 192480 -1 4979
4981 0 408580 135607 192600 -1 4980
4982 0 408480 135723 192720 -1 4981
4983 0 408476 135843 192800 -1 4982
4984 0 408456 135851 192880 -1 4983
4985 0 408348 135915 192960 -1 4984
4986 0 408260 136059 193040 -1 4985
4987 0 408188 136127 193160 -1 4986
4988 0 408132 136175 193280 -1 4987
4989 0 408068 136283 193400 -1 4988
4990 0 408044 136405 193480 -1 4989
4991 0 408004 136425 193600 -1 4990
4992 0 407896 136417 193720 -1 4991
4993 0 407800 136457 193800 -1 4992
4994 0 407732 136573 193840 -1 4993
4995 0 407632 136813 193880 -1 4994
4996 0 407584 136917 193960 -1 4995
4997 0 407549.34 136949 194040 -1 4996
4998 0 407180 136757 194040 -1 4997
4999 0 407060 136801 194000 -1 4998
5000 0 406932 137039 194000 -1 4999
5001 0 406772 137513 194000 -1 5000
5002 0 406708 137659 194040 -1 5001
5003 0 406688 137711 194120 -1 5002
5004 0 406676 137733 194160 -1 5003
5005 0 406648 137781 194280 -1 5004
5006 0 406644 137789 194360 -1 5005
5007 0 406660 137853 194480 -1 5006
5008 0 406652 137917 194600 -1 5007
5009 0 406976 136999 193920 -1 5000
5010 0 406968 137023 193880 -1 5009
5011 0 407532 136965 194080 -1 4997
5012 0 407416 137227 194240 -1 5011
5013 0 407312 137347 194400 -1 5012
5014 0 407168 137451 194560 -1 5013
5015 0 407108 137617 194680 -1 5014
5016 0 407000 137769 194760 -1 5015
5017 0 406856 137989 194880 -1 5016
5018 0 406720 138437 194920 -1 5017
5019 0 406652 138661 195000 -1 5018
5020 0 406636 138767 195040 -1 5019
5021 0 406496 138971 195080 -1 5020
5022 0 406400 139123 195160 -1 5021
5023 0 406280 139319 195240 -1 5022
5024 0 406152 139523 195320 -1 5023
5025 0 406112 139663 195360 -1 5024
5026 0 406044 139779 195400 -1 5025
5027 0 405980 139987 195440 -1 5026
5028 0 405896 140165 195480 -1 5027
5029 0 405868 140257 195520 -1 5028
5030 0 405780 140469 195600 -1 5029
5031 0 405676 140677 195640 -1 5030
5032 0 405560 140861 195680 -1 5031
5033 0 405444 141059 195760 -1 5032
5034 0 405380 141139 195800 -1 5033
5035 0 405264 141295 195880 -1 5034
5036 0 405148 141407 195960 -1 5035
5037 0 404936 141603 196040 -1 5036
5038 0 404768 141793 196120 -1 5037
5039 0 404726 141825 196160 -1 5038
5040 0 404684 141857 196200 -1 5039
5041 0 404576 141961 196280 -1 5040
5042 0 404562 142095 196360 -1 5041
5043 0 404438 142459 196400 -1 5042
5044 0 404382 142847 196440 -1 5043
5045 0 404342 142941 196520 -1 5044
5046 0 404298 143041 196600 -1 5045
5047 0 404346 143109 196720 -1 5046
5048 0 404358 143205 196800 -1 5047
5049 0 404390 143381 196920 -1 5048
5050 0 404330 143513 197000 -1 5049
5051 0 404126 143761 197040 -1 5050
5052 0 403978 143929 197120 -1 5051
5053 0 403838 144233 197160 -1 5052
5054 0 403814 144451 197240 -1 5053
5055 0 403790 144479 197320 -1 5054
5056 0 403754 144543 197400 -1 5055
5057 0 403714 144575 197480 -1 5056
5058 0 403650 144659 197600 -1 5057
5059 0 403722 144815 197680 -1 5058
5060 0 403786 145083 197720 -1 5059
5061 0 403786 145195 197760 -1 5060
5062 0 403890 145749 197800 -1 5061
5063 0 403494 146213 197880 -1 5062
5064 0 403422 146655 197920 -1 5063
5065 0 403142 147007 197960 -1 5064
5066 0 403034 147119 198000 -1 5065
5067 0 402830 147365 198120 -1 5066
5068 0 402750 147453 198200 -1 5067
5069 0 402642 147545 198280 -1 5068
5070 0 402570 147585 198360 -1 5069
5071 0 402458 147645 198440 -1 5070
5072 0 402306 147729 198520 -1 5071
5073 0 402198 147781 198600 -1 5072
5074 0 402098 147873 198680 -1 5073
5075 0 401986 147965 198760 -1 5074
5076 0 401798 148001 198840 -1 5075
5077 0 401590 148191 198920 -1 5076
5078 0 401206 148799 198960 -1 5077
5079 0 401170 148889 199040 -1 5078
5080 0 401142 149015 199120 -1 5079
5081 0 401142 148971 199240 -1 5080
5082 0 401090 149011 199360 -1 5081
5083 0 400750 149147 199440 -1 5082
5084 0 400674 149283 199560 -1 5083
5085 0 400598 149435 199600 -1 5084
5086 0 400582 149615 199680 -1 5085
5087 0 400574 149827 199760 -1 5086
5088 0 400570 149959 199800 -1 5087
5089 0 400446 150191 199840 -1 5088
5090 0 400082 150611 199880 -1 5089
5091 0 400006 150723 2e+05 -1 5090
5092 0 400090 151051 200080 -1 5091
5093 0 400194 151275 200160 -1 5092
5094 0 400282 151427 200240 -1 5093
5095 0 400350 151639 200320 -1 5094
5096 0 400378 151743 200480 -1 5095
5097 0 400242 151757 200600 -1 5096
5098 0 399918 151785 200720 -1 5097
5099 0 399674 151869 200760 -1 5098
5100 0 399538 152021 200800 -1 5099
5101 0 399234 152197 200840 -1 5100
5102 0 399094 152469 200880 -1 5101
5103 0 399086 152653 200920 -1 5102
5104 0 398982 152749 200960 -1 5103
5105 0 398782 152805 201040 -1 5104
5106 0 398454 152943 201080 -1 5105
5107 0 398498 152979 201240 -1 5106
5108 0 398486 152981 201320 -1 5107
5109 0 398482 153037 201400 -1 5108
5110 0 398486 153101 201520 -1 5109
5111 0 398498 153229 201680 -1 5110
5112 0 398518 153361 201840 -1 5111
5113 0 398510 153453 201960 -1 5112
5114 0 398462 153549 202080 -1 5113
5115 0 398502 153621 202200 -1 5114
5116 0 398518 153721 202280 -1 5115
5117 0 398614 153865 202360 -1 5116
5118 0 398666 153973 202480 -1 5117
5119 0 398710 154037 202600 -1 5118
5120 0 398750 154161 202680 -1 5119
5121 0 398758 154285 202760 -1 5120
5122 0 398874 154521 202840 -1 5121
5123 0 399022 154453 202800 -1 5122
5124 0 399122 154365 202680 -1 5123
5125 0 399538 154237 202560 -1 5124
5126 0 399854 153969 202480 -1 5125
5127 0 399978 153849 202440 -1 5126
5128 0 400038 153705 202360 -1 5127
5129 0 400074 153389 202280 -1 5128
5130 0 400098 153233 202160 -1 5129
5131 0 400174 153073 202040 -1 5130
5132 0 400186 153003 201960 -1 5131
5133 0 399162 155165 202880 -1 5122
5134 0 399118 155347 203000 -1 5133
5135 0 399094 155443 203160 -1 5134
5136 0 398954 155887 203280 -1 5135
5137 0 399082 156147 203320 -1 5136
5138 0 399078 156349 203400 -1 5137
5139 0 399090 156529 203440 -1 5138
5140 0 399078 156661 203520 -1 5139
5141 0 399018 156929 203600 -1 5140
5142 0 398958 157201 203680 -1 5141
5143 0 398862 157361 203800 -1 5142
5144 0 398742 157499 203920 -1 5143
5145 0 398710 157601 204040 -1 5144
5146 0 398374 152895 201040 -1 5106
5147 0 398386 153047 200920 -1 5146
5148 0 398434 153119 200840 -1 5147
5149 0 398514 153123 200800 -1 5148
5150 0 398526 153107 200760 -1 5149
5151 0 398510 153087 200720 -1 5150
5152 0 398362 152955 200680 -1 5151
5153 0 398422 152907 200640 -1 5152
5154 0 398450 152835 200600 -1 5153
5155 0 398550 152823 200520 -1 5154
5156 0 398554 152771 200480 -1 5155
5157 0 398586 152715 200400 -1 5156
5158 0 398582 152543 200320 -1 5157
5159 0 398542 152371 200240 -1 5158
5160 0 398550 152191 200160 -1 5159
5161 0 398574 152039 200080 -1 5160
5162 0 398522 151939 200040 -1 5161
5163 0 398438 151891 199960 -1 5162
5164 0 398470 151959 199840 -1 5163
5165 0 398466 151975 199760 -1 5164
5166 0 398214 152127 199720 -1 5165
5167 0 398054 152183 199680 -1 5166
5168 0 397970 152183 199640 -1 5167
5169 0 397682 152055 199560 -1 5168
5170 0 397454 151927 199600 -1 5169
5171 0 397402 151807 199680 -1 5170
5172 0 397402 151603 199760 -1 5171
5173 0 397350 151541 199840 -1 5172
5174 0 397118 151289 199880 -1 5173
5175 0 397926 152453 199640 -1 5167
5176 0 397850 152617 199720 -1 5175
5177 0 397738 152693 199760 -1 5176
5178 0 397686 152719 199800 -1 5177
5179 0 397586 152759 199880 -1 5178
5180 0 397498 152787 2e+05 -1 5179
5181 0 397574 152851 200040 -1 5180
5182 0 397538 152979 200080 -1 5181
5183 0 397546 153079 200120 -1 5182
5184 0 397586 153179 200160 -1 5183
5185 0 397638 153383 200240 -1 5184
5186 0 397662 153507 200280 -1 5185
5187 0 397566 153641 200320 -1 5186
5188 0 397522 153705 200360 -1 5187
5189 0 397394 153769 200400 -1 5188
5190 0 397330 153773 200480 -1 5189
5191 0 397138 153701 200600 -1 5190
5192 0 396986 153593 200680 -1 5191
5193 0 396862 153537 200720 -1 5192
5194 0 396754 153481 200760 -1 5193
5195 0 396670 153429 200800 -1 5194
5196 0 396586 153361 200840 -1 5195
5197 0 396514 153301 200880 -1 5196
5198 0 396434 153229 200920 -1 5197
5199 0 396358 153169 200960 -1 5198
5200 0 396290 153101 201000 -1 5199
5201 0 401374 149033 198880 -1 5078
5202 0 401374 149513 198880 -1 5201
5203 0 401394 149565 198800 -1 5202
5204 0 401394 149665 198760 -1 5203
5205 0 401122 149993 198720 -1 5204
5206 0 400910 150101 198680 -1 5205
5207 0 400650 150381 198760 -1 5206
5208 0 400482 150485 198960 -1 5207
5209 0 400490 150581 199040 -1 5208
5210 0 400626 150773 199040 -1 5209
5211 0 400522 150893 199120 -1 5210
5212 0 400358 150993 199200 -1 5211
5213 0 399938 151363 199280 -1 5212
5214 0 399894 151547 199360 -1 5213
5215 0 399850 151695 199440 -1 5214
5216 0 399770 151759 199480 -1 5215
5217 0 399622 151811 199520 -1 5216
5218 0 399506 151903 199600 -1 5217
5219 0 399426 152003 199680 -1 5218
5220 0 399372 152119 199760 -1 5219
5221 0 399244 152147 199840 -1 5220
5222 0 399144 152151 199920 -1 5221
5223 0 408104 136047 193360 -1 4988
5224 0 407880 135939 193440 -1 5223
5225 0 413536 130987 187880 -1 4910
5226 0 413484 131003 187920 -1 5225
5227 0 413500 131031 187960 -1 5226
5228 0 413508 131103 188000 -1 5227
5229 0 413532 131167 188040 -1 5228
5230 0 413516 131195 188080 -1 5229
5231 0 413508 131219 188120 -1 5230
5232 0 413540 131279 188160 -1 5231
5233 0 413548 131363 188200 -1 5232
5234 0 413512 131363 188240 -1 5233
5235 0 413496 131391 188280 -1 5234
5236 0 413448 131455 188320 -1 5235
5237 0 413396 131511 188360 -1 5236
5238 0 413382 131497 188400 -1 5237
5239 0 412008 127707 185560 -1 4208
5240 0 412088 127807 185680 -1 5239
5241 0 412060 127967 185800 -1 5240
5242 0 411976 128115 185880 -1 5241
5243 0 411948 128181 186000 -1 5242
5244 0 384454 136561 192200 -1 4078
5245 0 384678 136753 192240 -1 5244
5246 0 384806 136877 192320 -1 5245
5247 0 385138 137009 192440 -1 5246
5248 0 385538 137229 192520 -1 5247
5249 0 385482 137393 192640 -1 5248
5250 0 385602 137437 192800 -1 5249
5251 0 385706 137721 192960 -1 5250
5252 0 385930 137781 193080 -1 5251
5253 0 386042 137815 193120 -1 5252
5254 0 386146 137831 193160 -1 5253
5255 0 386242 137815 193240 -1 5254
5256 0 386826 138055 193320 -1 5255
5257 0 386742 138089 193400 -1 5256
5258 0 386858 138111 193520 -1 5257
5259 0 386898 138147 193640 -1 5258
5260 0 387158 138231 193760 -1 5259
5261 0 387506 138253 193840 -1 5260
5262 0 388018 138373 193960 -1 5261
5263 0 387410 138339 193960 -1 5262
5264 0 387466 138355 194040 -1 5263
5265 0 387378 138371 194120 -1 5264
5266 0 387210 138459 194240 -1 5265
5267 0 387134 138507 194320 -1 5266
5268 0 387114 138555 194440 -1 5267
5269 0 387166 138623 194560 -1 5268
5270 0 387178 138647 194720 -1 5269
5271 0 387206 138707 194840 -1 5270
5272 0 387290 138827 194960 -1 5271
5273 0 387346 138833 195000 -1 5272
5274 0 387610 138685 195000 -1 5273
5275 0 387658 138509 195000 -1 5274
5276 0 387674 138451 194960 -1 5275
5277 0 387734 138345 194880 -1 5276
5278 0 387734 138287 194800 -1 5277
5279 0 387750 138181 194720 -1 5278
5280 0 387762 138179 194680 -1 5279
5281 0 388474 138551 194000 -1 5262
5282 0 388814 138665 193920 -1 5281
5283 0 389294 138793 193880 -1 5282
5284 0 390042 139135 193760 -1 5283
5285 0 390534 138961 193840 -1 5284
5286 0 390694 138943 193920 -1 5285
5287 0 390738 138887 194000 -1 5286
5288 0 390774 138879 194040 -1 5287
5289 0 390798 138755 194160 -1 5288
5290 0 391090 138519 194240 -1 5289
5291 0 391030 137661 194240 -1 5290
5292 0 390578 137541 194400 -1 5291
5293 0 390766 137489 194480 -1 5292
5294 0 390754 137493 194560 -1 5293
5295 0 390634 137673 194640 -1 5294
5296 0 390446 137657 194680 -1 5295
5297 0 390254 137781 194800 -1 5296
5298 0 390206 137769 194840 -1 5297
5299 0 389906 138693 194840 -1 5298
5300 0 389798 138883 194800 -1 5299
5301 0 389678 138973 194760 -1 5300
5302 0 389454 139209 194680 -1 5301
5303 0 389386 139343 194640 -1 5302
5304 0 389186 139517 194560 -1 5303
5305 0 388918 139599 194600 -1 5304
5306 0 388874 139611 194640 -1 5305
5307 0 388650 139673 194680 -1 5306
5308 0 388258 139749 194720 -1 5307
5309 0 387910 139887 194760 -1 5308
5310 0 387894 140101 194840 -1 5309
5311 0 387910 140211 194880 -1 5310
5312 0 387858 140227 194920 -1 5311
5313 0 387622 140375 194960 -1 5312
5314 0 387582 140351 194920 -1 5313
5315 0 387406 140443 194880 -1 5314
5316 0 387362 140455 194920 -1 5315
5317 0 387342 140527 194960 -1 5316
5318 0 387338 140593 195000 -1 5317
5319 0 387322 140663 195040 -1 5318
5320 0 387370 140735 195080 -1 5319
5321 0 387430 140799 195120 -1 5320
5322 0 387518 141001 195160 -1 5321
5323 0 387550 141011 195200 -1 5322
5324 0 387114 141707 195200 -1 5323
5325 0 387094 141893 195240 -1 5324
5326 0 387090 141973 195320 -1 5325
5327 0 387074 142045 195400 -1 5326
5328 0 387042 142201 195520 -1 5327
5329 0 387030 142237 195560 -1 5328
5330 0 387002 142321 195600 -1 5329
5331 0 386958 142329 195640 -1 5330
5332 0 390170 138587 194880 -1 5299
5333 0 390254 138535 194920 -1 5332
5334 0 390342 138515 194960 -1 5333
5335 0 390394 138479 195000 -1 5334
5336 0 389926 137707 194840 -1 5298
5337 0 389842 137629 194800 -1 5336
5338 0 389810 137547 194760 -1 5337
5339 0 389790 137457 194720 -1 5338
5340 0 389686 137227 194680 -1 5339
5341 0 389866 136849 194640 -1 5340
5342 0 390250 136655 194640 -1 5341
5343 0 390258 136583 194600 -1 5342
5344 0 390298 136475 194560 -1 5343
5345 0 390354 136415 194520 -1 5344
5346 0 390330 136347 194480 -1 5345
5347 0 390318 136291 194440 -1 5346
5348 0 390306 136241 194400 -1 5347
5349 0 390318 136165 194360 -1 5348
5350 0 390322 136117 194320 -1 5349
5351 0 390362 136069 194280 -1 5350
5352 0 390398 136025 194240 -1 5351
5353 0 390442 135969 194200 -1 5352
5354 0 390518 135941 194160 -1 5353
5355 0 390626 135875 194080 -1 5354
5356 0 390850 135731 194000 -1 5355
5357 0 390910 135599 193920 -1 5356
5358 0 391002 135527 193840 -1 5357
5359 0 391090 135463 193760 -1 5358
5360 0 391278 135351 193640 -1 5359
5361 0 391314 135281 193600 -1 5360
5362 0 391346 135265 193560 -1 5361
5363 0 390534 137635 194080 -1 5291
5364 0 390490 137631 193960 -1 5363
5365 0 390622 137675 193840 -1 5364
5366 0 390726 137659 193760 -1 5365
5367 0 389478 137491 193760 -1 5366
5368 0 389146 137541 193680 -1 5367
5369 0 388998 137573 193640 -1 5368
5370 0 388854 137643 193600 -1 5369
5371 0 388730 137681 193560 -1 5370
5372 0 388658 137737 193520 -1 5371
5373 0 388554 137771 193480 -1 5372
5374 0 388502 137855 193440 -1 5373
5375 0 388454 137853 193400 -1 5374
5376 0 388442 137865 193320 -1 5375
5377 0 388454 137865 193240 -1 5376
5378 0 388406 137983 193200 -1 5377
5379 0 388406 138031 193160 -1 5378
5380 0 388342 138087 193120 -1 5379
5381 0 388186 138119 193040 -1 5380
5382 0 388178 138135 193000 -1 5381
5383 0 388142 138199 192960 -1 5382
5384 0 388110 138195 192920 -1 5383
5385 0 388086 138243 192880 -1 5384
5386 0 388022 138267 192800 -1 5385
5387 0 387802 138407 192760 -1 5386
5388 0 387794 138393 192720 -1 5387
5389 0 387654 138445 192640 -1 5388
5390 0 387594 138417 192600 -1 5389
5391 0 387462 138461 192560 -1 5390
5392 0 387214 138643 192560 -1 5391
5393 0 387150 138631 192520 -1 5392
5394 0 390862 137655 193680 -1 5366
5395 0 391062 137669 193600 -1 5394
5396 0 391342 137685 193480 -1 5395
5397 0 391398 137633 193400 -1 5396
5398 0 391450 137597 193280 -1 5397
5399 0 391474 137588 193240 -1 5398
5400 0 391568 137516 193240 -1 5399
5401 0 391626 137444 193160 -1 5400
5402 0 391652 137492 193120 -1 5401
5403 0 391716 137495 193040 -1 5402
5404 0 391796 137498 193000 -1 5403
5405 0 391872 137500 192960 -1 5404
5406 0 392070 137435 192920 -1 5405
5407 0 392170 137412 192880 -1 5406
5408 0 392272 137291 192840 -1 5407
5409 0 392296 137218 192800 -1 5408
5410 0 392344 137152 192760 -1 5409
5411 0 392338 137102 192720 -1 5410
5412 0 392434 137068 192680 -1 5411
5413 0 392506 137016 192640 -1 5412
5414 0 392670 136884 192600 -1 5413
5415 0 392726 136868 192560 -1 5414
5416 0 392882 136726 192520 -1 5415
5417 0 393066 136500 192480 -1 5416
5418 0 393158 136358 192440 -1 5417
5419 0 393286 136214 192400 -1 5418
5420 0 393494 136012 192360 -1 5419
5421 0 393538 135958 192320 -1 5420
5422 0 393726 135878 192280 -1 5421
5423 0 393854 135824 192240 -1 5422
5424 0 393938 135780 192200 -1 5423
5425 0 394054 135766 192160 -1 5424
5426 0 394098 135736 192120 -1 5425
5427 0 394294 135676 192080 -1 5426
5428 0 394490 135556 192040 -1 5427
5429 0 394810 135426 191960 -1 5428
5430 0 394830 135248 191920 -1 5429
5431 0 395254 135040 191920 -1 5430
5432 0 395494 134886 191920 -1 5431
5433 0 395478 134752 191880 -1 5432
5434 0 395570 134636 191840 -1 5433
5435 0 395622 134598 191800 -1 5434
5436 0 395666 134562 191760 -1 5435
5437 0 395766 134454 191720 -1 5436
5438 0 395854 134416 191680 -1 5437
5439 0 396054 134158 191640 -1 5438
5440 0 396210 134072 191560 -1 5439
5441 0 396282 134024 191520 -1 5440
5442 0 396338 133984 191480 -1 5441
5443 0 396366 133964 191440 -1 5442
5444 0 396402 133928 191400 -1 5443
5445 0 396454 133858 191320 -1 5444
5446 0 396510 133820 191280 -1 5445
5447 0 396642 133790 191240 -1 5446
5448 0 396674 133806 191200 -1 5447
5449 0 396698 133800 191160 -1 5448
5450 0 396850 133660 191080 -1 5449
5451 0 396890 133608 191040 -1 5450
5452 0 397006 133540 190960 -1 5451
5453 0 397070 133496 190920 -1 5452
5454 0 397214 133392 190840 -1 5453
5455 0 397350 133320 190760 -1 5454
5456 0 397438 133308 190720 -1 5455
5457 0 397462 133280 190680 -1 5456
5458 0 395774 134534 191600 -1 5438
5459 0 395766 134542 191560 -1 5458
5460 0 395770 134546 191520 -1 5459
5461 0 395794 134546 191480 -1 5460
5462 0 395846 134502 191400 -1 5461
5463 0 395894 134486 191320 -1 5462
5464 0 396042 134342 191240 -1 5463
5465 0 396150 134328 191200 -1 5464
5466 0 396166 134296 191160 -1 5465
5467 0 396334 134212 191080 -1 5466
5468 0 396346 134150 191040 -1 5467
5469 0 396366 134108 191000 -1 5468
5470 0 396386 134062 190960 -1 5469
5471 0 396426 133962 190880 -1 5470
5472 0 396538 133878 190800 -1 5471
5473 0 396534 133788 190760 -1 5472
5474 0 396582 133656 190680 -1 5473
5475 0 396610 133556 190600 -1 5474
5476 0 396606 133496 190520 -1 5475
5477 0 390326 137947 193760 -1 5366
5478 0 390394 137975 193680 -1 5477
5479 0 390474 138075 193560 -1 5478
5480 0 390578 138119 193480 -1 5479
5481 0 390558 138149 193400 -1 5480
5482 0 390614 138145 193320 -1 5481
5483 0 390674 138165 193200 -1 5482
5484 0 390706 138181 193120 -1 5483
5485 0 390792 138195 193080 -1 5484
5486 0 390878 138209 193040 -1 5485
5487 0 390970 138189 193000 -1 5486
5488 0 391078 138137 192880 -1 5487
5489 0 391186 138117 192800 -1 5488
5490 0 391298 138025 192720 -1 5489
5491 0 391414 137961 192640 -1 5490
5492 0 391530 137939 192600 -1 5491
5493 0 391570 137869 192560 -1 5492
5494 0 391742 137821 192520 -1 5493
5495 0 391830 137813 192480 -1 5494
5496 0 391878 137765 192440 -1 5495
5497 0 391858 137601 192360 -1 5496
5498 0 391930 137509 192280 -1 5497
5499 0 391998 137537 192200 -1 5498
5500 0 391938 137439 192120 -1 5499
5501 0 392146 137595 192120 -1 5500
5502 0 392102 137615 192040 -1 5501
5503 0 392182 137687 191960 -1 5502
5504 0 392822 138047 191920 -1 5503
5505 0 392754 138171 191840 -1 5504
5506 0 392594 138291 191800 -1 5505
5507 0 392482 138319 191720 -1 5506
5508 0 392418 138327 191640 -1 5507
5509 0 392390 138369 191600 -1 5508
5510 0 392382 138377 191560 -1 5509
5511 0 392358 138433 191520 -1 5510
5512 0 392350 138441 191480 -1 5511
5513 0 392334 138457 191440 -1 5512
5514 0 392318 138459 191400 -1 5513
5515 0 393202 138281 191880 -1 5504
5516 0 393458 138547 191800 -1 5515
5517 0 393470 138593 191680 -1 5516
5518 0 393562 138683 191560 -1 5517
5519 0 393778 138989 191560 -1 5518
5520 0 393834 139101 191480 -1 5519
5521 0 393854 139119 191440 -1 5520
5522 0 393926 139155 191360 -1 5521
5523 0 393994 139171 191280 -1 5522
5524 0 394074 139189 191240 -1 5523
5525 0 394074 139239 191200 -1 5524
5526 0 394122 139273 191160 -1 5525
5527 0 394258 139341 191120 -1 5526
5528 0 394282 139362 191040 -1 5527
5529 0 394266 139324 190960 -1 5528
5530 0 394274 139332 190880 -1 5529
5531 0 394168 139334 190800 -1 5530
5532 0 394080 139355 190760 -1 5531
5533 0 394028 139358 190720 -1 5532
5534 0 393980 139341 190640 -1 5533
5535 0 393936 139318 190560 -1 5534
5536 0 393834 139344 190480 -1 5535
5537 0 393890 139241 190400 -1 5536
5538 0 393596 139378 190400 -1 5537
5539 0 393564 139423 190360 -1 5538
5540 0 393306 139906 190320 -1 5539
5541 0 393160 140075 190240 -1 5540
5542 0 392948 140219 190320 -1 5541
5543 0 392844 140301 190400 -1 5542
5544 0 392666 140378 190480 -1 5543
5545 0 392366 140551 190560 -1 5544
5546 0 392274 140586 190600 -1 5545
5547 0 392066 140718 190680 -1 5546
5548 0 391906 140869 190760 -1 5547
5549 0 391662 140874 190800 -1 5548
5550 0 391658 140885 190840 -1 5549
5551 0 391584 140896 190920 -1 5550
5552 0 391452 140911 190960 -1 5551
5553 0 391360 140954 191000 -1 5552
5554 0 390860 141249 191040 -1 5553
5555 0 390724 141484 191160 -1 5554
5556 0 390702 141476.33 191200 -1 5555
5557 0 390658 141461 191280 -1 5556
5558 0 390604 141550 191360 -1 5557
5559 0 390628 141543 191440 -1 5558
5560 0 390548 141557 191520 -1 5559
5561 0 390524 141578 191560 -1 5560
5562 0 390454 141645 191560 -1 5561
5563 0 390424 141652 191640 -1 5562
5564 0 390402 141647 191680 -1 5563
5565 0 390514 141570 191720 -1 5564
5566 0 390638 141429 191680 -1 5565
5567 0 390802 141392 191720 -1 5566
5568 0 390944 141433 191760 -1 5567
5569 0 391072 141462 191840 -1 5568
5570 0 391220 141531 191920 -1 5569
5571 0 391314 141560 191960 -1 5570
5572 0 391356 141598 192000 -1 5571
5573 0 390906 141344 190920 -1 5554
5574 0 390922 141359 190880 -1 5573
5575 0 390958 141450 190840 -1 5574
5576 0 391020 141528 190800 -1 5575
5577 0 391102 141551 190760 -1 5576
5578 0 391246 141552 190720 -1 5577
5579 0 391348 141503 190760 -1 5578
5580 0 391390 141455 190800 -1 5579
5581 0 391466 141380 190840 -1 5580
5582 0 391520 141240 190880 -1 5581
5583 0 391202 141563 190640 -1 5578
5584 0 391114 141673 190560 -1 5583
5585 0 391080 141688 190520 -1 5584
5586 0 391064 141681 190440 -1 5585
5587 0 391074 141784 190360 -1 5586
5588 0 391062 141837 190280 -1 5587
5589 0 391084 141870 190240 -1 5588
5590 0 391146 141993 190200 -1 5589
5591 0 390926 142144 190200 -1 5590
5592 0 390832 142105 190280 -1 5591
5593 0 390616 142083 190360 -1 5592
5594 0 390398 142162 190400 -1 5593
5595 0 390260 142239 190480 -1 5594
5596 0 390148 142238 190520 -1 5595
5597 0 390064 142173 190480 -1 5596
5598 0 389910 142125 190400 -1 5597
5599 0 389796 142107 190320 -1 5598
5600 0 389610 142126 190280 -1 5599
5601 0 393384 139955 190120 -1 5540
5602 0 393218 139998 190040 -1 5601
5603 0 393064 139959 189960 -1 5602
5604 0 392974 139990 189920 -1 5603
5605 0 394206 139290 190400 -1 5537
5606 0 394252 139333 190480 -1 5605
5607 0 394352 139364 190520 -1 5606
5608 0 394502 139338 190880 -1 5530
5609 0 394630 139453 190920 -1 5608
5610 0 394698 139568 190960 -1 5609
5611 0 394756 139631 191000 -1 5610
5612 0 394772 139768 191120 -1 5611
5613 0 391702 137223 192080 -1 5500
5614 0 391650 137107 192000 -1 5613
5615 0 391626 136957 191960 -1 5614
5616 0 391554 136729 191880 -1 5615
5617 0 391514 136709 191800 -1 5616
5618 0 391474 136661 191680 -1 5617
5619 0 391470 136613 191600 -1 5618
5620 0 391466 136533 191480 -1 5619
5621 0 391494 136505 191360 -1 5620
5622 0 391490 136487 191320 -1 5621
5623 0 391502 138053 192520 -1 5493
5624 0 391426 138431 192520 -1 5623
5625 0 391394 138497 192480 -1 5624
5626 0 391374 138537 192440 -1 5625
5627 0 391370 138569 192400 -1 5626
5628 0 391314 138617 192360 -1 5627
5629 0 391242 138653 192320 -1 5628
5630 0 391186 138685 192280 -1 5629
5631 0 391190 138705 192240 -1 5630
5632 0 391150 138717 192200 -1 5631
5633 0 391042 138823 192160 -1 5632
5634 0 391034 138835 192080 -1 5633
5635 0 391018 138867 192000 -1 5634
5636 0 390954 138967 191920 -1 5635
5637 0 390910 139055 191840 -1 5636
5638 0 390874 139073 191800 -1 5637
5639 0 390870 139177 191760 -1 5638
5640 0 390930 139481 191720 -1 5639
5641 0 390894 139523 191640 -1 5640
5642 0 390878 139547 191600 -1 5641
5643 0 390954 139639 191520 -1 5642
5644 0 391090 139955 191480 -1 5643
5645 0 391122 140009 191400 -1 5644
5646 0 391126 140063 191360 -1 5645
5647 0 391142 140195 191320 -1 5646
5648 0 391186 140283 191280 -1 5647
5649 0 391178 140313 191240 -1 5648
5650 0 391290 140519 191200 -1 5649
5651 0 391386 140699 191160 -1 5650
5652 0 391434 140783 191120 -1 5651
5653 0 391522 140891 191040 -1 5652
5654 0 391630 140943 191000 -1 5653
5655 0 391634 140971 190960 -1 5654
5656 0 391642 141027 190920 -1 5655
5657 0 391638 141183 190880 -1 5656
5658 0 391554 141339 190880 -1 5657
5659 0 391478 141471 190920 -1 5658
5660 0 391026 139483 191760 -1 5640
5661 0 391074 139491 191800 -1 5660
5662 0 391058 139487 191840 -1 5661
5663 0 391046 139503 191880 -1 5662
5664 0 391058 139531 191920 -1 5663
5665 0 391062 139535 191960 -1 5664
5666 0 391054 139543 192000 -1 5665
5667 0 391018 139595 192040 -1 5666
5668 0 390982 139659 192080 -1 5667
5669 0 390822 139749 192120 -1 5668
5670 0 390758 139977 192160 -1 5669
5671 0 390858 140237 192160 -1 5670
5672 0 390846 140355 192080 -1 5671
5673 0 390874 140571 192040 -1 5672
5674 0 390866 140619 192000 -1 5673
5675 0 390730 140843 191960 -1 5674
5676 0 390586 140989 191960 -1 5675
5677 0 390466 141027 192000 -1 5676
5678 0 390366 141069 192040 -1 5677
5679 0 390274 141117 192080 -1 5678
5680 0 390202 141141 192120 -1 5679
5681 0 367076.12 160430.89 197480 -1 803
5682 0 367260.12 160478.89 197480 -1 5681
5683 0 367576.12 160526.89 197560 -1 5682
5684 0 367628 160533 197600 -1 5683
5685 0 367680.12 160538.89 197640 -1 5684
5686 0 367808.12 160522.89 197760 -1 5685
5687 0 368040.12 160522.89 197840 -1 5686
5688 0 368232.12 160534.89 197880 -1 5687
5689 0 368332.12 160474.89 197920 -1 5688
5690 0 369480.12 160074.89 197960 -1 5689
5691 0 369796 160093 198080 -1 5690
5692 0 370276 160051 198120 -1 5691
5693 0 370340 160169 198160 -1 5692
5694 0 370792 160401 198160 -1 5693
5695 0 371004 160512 198120 -1 5694
5696 0 371034 160503 198080 -1 5695
5697 0 371278 160691 198080 -1 5696
5698 0 371510 160739 198000 -1 5697
5699 0 371802 160812 198000 -1 5698
5700 0 371926 160889 198000 -1 5699
5701 0 371962 160971 198080 -1 5700
5702 0 372002 161045 198120 -1 5701
5703 0 371976 161226 198160 -1 5702
5704 0 371936 161373 198080 -1 5703
5705 0 372046 161426 197960 -1 5704
5706 0 372138 161455 197880 -1 5705
5707 0 372154 161488 197800 -1 5706
5708 0 372190 161518 197760 -1 5707
5709 0 372234 161544 197720 -1 5708
5710 0 372328 161526 197640 -1 5709
5711 0 372406 161546 197560 -1 5710
5712 0 372430 161554 197520 -1 5711
5713 0 372406 161785 197400 -1 5712
5714 0 372292 161955 197400 -1 5713
5715 0 372202 162008 197360 -1 5714
5716 0 372126 162028 197320 -1 5715
5717 0 372088 162052 197280 -1 5716
5718 0 372000 162092 197160 -1 5717
5719 0 371884 162089 197040 -1 5718
5720 0 371768 162076 196960 -1 5719
5721 0 371716 162095 196880 -1 5720
5722 0 371624 162109 196760 -1 5721
5723 0 371496 162175 196640 -1 5722
5724 0 371364 162209 196520 -1 5723
5725 0 371334 162222 196440 -1 5724
5726 0 371316 162259 196400 -1 5725
5727 0 371326 162285 196360 -1 5726
5728 0 371366 162332 196320 -1 5727
5729 0 371450 162357 196240 -1 5728
5730 0 371676 162260 196240 -1 5729
5731 0 371738 162259 196280 -1 5730
5732 0 371844 162255 196360 -1 5731
5733 0 371894 162269 196440 -1 5732
5734 0 371988 162237 196520 -1 5733
5735 0 372044 162157 196600 -1 5734
5736 0 372088 162122 196640 -1 5735
5737 0 372146 162085 196680 -1 5736
5738 0 372214 162020 196720 -1 5737
5739 0 372262 161945 196800 -1 5738
5740 0 372314 161852 196880 -1 5739
5741 0 372494 161768 196960 -1 5740
5742 0 372600 161687 197040 -1 5741
5743 0 372926 161538 197160 -1 5742
5744 0 373188 161469 197200 -1 5743
5745 0 373332 161305 197200 -1 5744
5746 0 373568 161254 197240 -1 5745
5747 0 373832 161141 197320 -1 5746
5748 0 374126 161066 197440 -1 5747
5749 0 374390 160957 197440 -1 5748
5750 0 374428 160914 197320 -1 5749
5751 0 374676 161006 197320 -1 5750
5752 0 374284 160955 197240 -1 5750
5753 0 374208 160926 197160 -1 5752
5754 0 374194 160855 197040 -1 5753
5755 0 374118 160839 196920 -1 5754
5756 0 374046 160838 196880 -1 5755
5757 0 373954 160838 196840 -1 5756
5758 0 373966 160849 196760 -1 5757
5759 0 373906 160897 196640 -1 5758
5760 0 373830 160919 196520 -1 5759
5761 0 371326 162394 196120 -1 5729
5762 0 371270 162444 196040 -1 5761
5763 0 371238 162549 195960 -1 5762
5764 0 371196 162647 195840 -1 5763
5765 0 371128 162636 195800 -1 5764
5766 0 370440 159915 198200 -1 5693
5767 0 370476 159869 198240 -1 5766
5768 0 370526 159880 198320 -1 5767
5769 0 370580 159834 198400 -1 5768
5770 0 370646 159744 198480 -1 5769
5771 0 370706 159713 198560 -1 5770
5772 0 370754 159679 198640 -1 5771
5773 0 370864 159657 198760 -1 5772
5774 0 370986 159565 198840 -1 5773
5775 0 371064 159486 198920 -1 5774
5776 0 371220 159414 199000 -1 5775
5777 0 371408 159370 199080 -1 5776
5778 0 371520 159298 199160 -1 5777
5779 0 371670 159234 199280 -1 5778
5780 0 371508 159281 199320 -1 5779
5781 0 372232 159091 199360 -1 5780
5782 0 373408 159061 199400 -1 5781
5783 0 374580 158703 199400 -1 5782
5784 0 374796 158489 199360 -1 5783
5785 0 375196 158187 199400 -1 5784
5786 0 375996 157663 199440 -1 5785
5787 0 375792 157649 199360 -1 5786
5788 0 375684 157665 199280 -1 5787
5789 0 375568 157657 199200 -1 5788
5790 0 375424 157673 199120 -1 5789
5791 0 375348 157580 199040 -1 5790
5792 0 375166 157246 198920 -1 5791
5793 0 375210 156792 198920 -1 5792
5794 0 375206 156626 198920 -1 5793
5795 0 375382 156472 198880 -1 5794
5796 0 375510 156304 198800 -1 5795
5797 0 375542 156234 198760 -1 5796
5798 0 375462 156208 198720 -1 5797
5799 0 375466 156210 198640 -1 5798
5800 0 375450 156172 198600 -1 5799
5801 0 375682 156154 198760 -1 5797
5802 0 375718 156174 198800 -1 5801
5803 0 375758 156150 198840 -1 5802
5804 0 375790 156120 198880 -1 5803
5805 0 375982 155994 198920 -1 5804
5806 0 376046 155944 198960 -1 5805
5807 0 376178 155874 199000 -1 5806
5808 0 376354 155726 199040 -1 5807
5809 0 376474 155658 199000 -1 5808
5810 0 376582 155642 198960 -1 5809
5811 0 375386 157780 199160 -1 5790
5812 0 375350 157943 199240 -1 5811
5813 0 375280 158060 199200 -1 5812
5814 0 375300 158179 199160 -1 5813
5815 0 375262 158246 199080 -1 5814
5816 0 375258 158277 199040 -1 5815
5817 0 375210 158370 198960 -1 5816
5818 0 375164 158478 198880 -1 5817
5819 0 376200 157417 199520 -1 5786
5820 0 376404 157283 199600 -1 5819
5821 0 376572 157137 199640 -1 5820
5822 0 377128 156933 199640 -1 5821
5823 0 377504 156923 199720 -1 5822
5824 0 377544 156961 199840 -1 5823
5825 0 377708 157037 199960 -1 5824
5826 0 379220 157635 199960 -1 5825
5827 0 379788 157629 199960 -1 5826
5828 0 379828 157603 199880 -1 5827
5829 0 379900 157615 199760 -1 5828
5830 0 379952 157531 199640 -1 5829
5831 0 379990 157260 199640 -1 5830
5832 0 380008 157211 199680 -1 5831
5833 0 380072 157155 199720 -1 5832
5834 0 380352 156966 199760 -1 5833
5835 0 380552 156817 199760 -1 5834
5836 0 380808 156793 199760 -1 5835
5837 0 380862 156786 199720 -1 5836
5838 0 380978 156803 199680 -1 5837
5839 0 381022 156812 199640 -1 5838
5840 0 381062 156804 199560 -1 5839
5841 0 381108 156798 199480 -1 5840
5842 0 380004 157543 199560 -1 5830
5843 0 380212 157543 199400 -1 5842
5844 0 380488 157497 199360 -1 5843
5845 0 380640 157407 199320 -1 5844
5846 0 381328 156969 199280 -1 5845
5847 0 381728 156767 199160 -1 5846
5848 0 382060 156537 199120 -1 5847
5849 0 382284 156189 199080 -1 5848
5850 0 382768 155563 199120 -1 5849
5851 0 382788 155505 199240 -1 5850
5852 0 382888 155347 199400 -1 5851
5853 0 382804 155261 199440 -1 5852
5854 0 383788 154765 199440 -1 5853
5855 0 384138 154902 199440 -1 5854
5856 0 384246 154906 199480 -1 5855
5857 0 384274 154900 199520 -1 5856
5858 0 384328 154916 199600 -1 5857
5859 0 384020 154735 199400 -1 5854
5860 0 384904 154245 199360 -1 5859
5861 0 385212 154163 199280 -1 5860
5862 0 385324 154215 199200 -1 5861
5863 0 385728 154041 199160 -1 5862
5864 0 385884 153911 199080 -1 5863
5865 0 385980 153831 199000 -1 5864
5866 0 386048 153767 198920 -1 5865
5867 0 386252 153605 198840 -1 5866
5868 0 386332 153539 198760 -1 5867
5869 0 386548 153447 198720 -1 5868
5870 0 387216 153241 198720 -1 5869
5871 0 387188 153255 198760 -1 5870
5872 0 387788 153407 198760 -1 5871
5873 0 388056 153293 198720 -1 5872
5874 0 388188 153215 198640 -1 5873
5875 0 388388 153119 198600 -1 5874
5876 0 388508 153081 198560 -1 5875
5877 0 388632 153033 198520 -1 5876
5878 0 388884 152941 198480 -1 5877
5879 0 388848 153035 198400 -1 5878
5880 0 388876 152979 198320 -1 5879
5881 0 388880 152987 198240 -1 5880
5882 0 388888 152887 198160 -1 5881
5883 0 388812 152850 198080 -1 5882
5884 0 388744 152871 198000 -1 5883
5885 0 388700 152901 197960 -1 5884
5886 0 388640 152977 197920 -1 5885
5887 0 388580 152961 197880 -1 5886
5888 0 388492 152985 197800 -1 5887
5889 0 388480 153135 197760 -1 5888
5890 0 388492 153257 197800 -1 5889
5891 0 388488 153325 197840 -1 5890
5892 0 388468 153385 197880 -1 5891
5893 0 388532 153445 197920 -1 5892
5894 0 388508 153525 198000 -1 5893
5895 0 387420 152771 198640 -1 5870
5896 0 387640 152281 198520 -1 5895
5897 0 387704 152067 198480 -1 5896
5898 0 387700 151945 198400 -1 5897
5899 0 387632 151833 198320 -1 5898
5900 0 387440 151555 198240 -1 5899
5901 0 387324 151381 198160 -1 5900
5902 0 387304 151243 198080 -1 5901
5903 0 387244 151091 197920 -1 5902
5904 0 387228 150949 197880 -1 5903
5905 0 387324 150815 197840 -1 5904
5906 0 387520 150617 197760 -1 5905
5907 0 387604 150503 197680 -1 5906
5908 0 387688 150393 197600 -1 5907
5909 0 387680 150305 197520 -1 5908
5910 0 387888 149949 197520 -1 5909
5911 0 387908 149765 197560 -1 5910
5912 0 387844 149679 197600 -1 5911
5913 0 387608 149397 197600 -1 5912
5914 0 387592 149291 197560 -1 5913
5915 0 387600 149267 197520 -1 5914
5916 0 387584 149243 197480 -1 5915
5917 0 387804 150271 197440 -1 5909
5918 0 387864 150191 197360 -1 5917
5919 0 387840 150129 197280 -1 5918
5920 0 387900 150041 197200 -1 5919
5921 0 387944 149893 197080 -1 5920
5922 0 387964 149741 196960 -1 5921
5923 0 387876 149467 196840 -1 5922
5924 0 387824 149301 196800 -1 5923
5925 0 387808 149215 196720 -1 5924
5926 0 387892 149067 196640 -1 5925
5927 0 387816 149025 196560 -1 5926
5928 0 387784 149019 196480 -1 5927
5929 0 387280 149065 196480 -1 5928
5930 0 386840 149515 196520 -1 5929
5931 0 386716 149393 196640 -1 5930
5932 0 386396 149399 196680 -1 5931
5933 0 386256 149349 196720 -1 5932
5934 0 385996 149323 196880 -1 5933
5935 0 385860 149297 196960 -1 5934
5936 0 385736 149147 197080 -1 5935
5937 0 385632 148729 197080 -1 5936
5938 0 386112 148397 197080 -1 5937
5939 0 386112 148435 196960 -1 5938
5940 0 386216 148427 196800 -1 5939
5941 0 386208 148404 196720 -1 5940
5942 0 386218 148301 196640 -1 5941
5943 0 385848 148897 197200 -1 5936
5944 0 385876 148807 197320 -1 5943
5945 0 386268 148607 197320 -1 5944
5946 0 386996 148843 197320 -1 5945
5947 0 387272 148953 197360 -1 5946
5948 0 387372 148955 197440 -1 5947
5949 0 385556 149015 197400 -1 5944
5950 0 384964 148567 197400 -1 5949
5951 0 384880 148493 197360 -1 5950
5952 0 384776 148429 197280 -1 5951
5953 0 384680 148339 197200 -1 5952
5954 0 384576 148267 197160 -1 5953
5955 0 384448 148163 197120 -1 5954
5956 0 384292 148151 197160 -1 5955
5957 0 384060 148035 197160 -1 5956
5958 0 383846 148038 197040 -1 5957
5959 0 383468 147859 197000 -1 5958
5960 0 382986 147756 197000 -1 5959
5961 0 382978 147755 197120 -1 5960
5962 0 382972 147820 197160 -1 5961
5963 0 382964 147881 197200 -1 5962
5964 0 382966 147971 197240 -1 5963
5965 0 382872 148122 197280 -1 5964
5966 0 382794 148159 197280 -1 5965
5967 0 382714 148324 197280 -1 5966
5968 0 382642 148443 197200 -1 5967
5969 0 382210 148490 197160 -1 5968
5970 0 381996 148675 197080 -1 5969
5971 0 381898 148653 197040 -1 5970
5972 0 381760 148598 196960 -1 5971
5973 0 381662 148549 196920 -1 5972
5974 0 381598 148532 196880 -1 5973
5975 0 381550 148505 196840 -1 5974
5976 0 381506 148446 196760 -1 5975
5977 0 381462 148457 196640 -1 5976
5978 0 382722 147577 197040 -1 5960
5979 0 382696 147534 197000 -1 5978
5980 0 382298 147717 196960 -1 5979
5981 0 382070 147710 196960 -1 5980
5982 0 381994 147723 196920 -1 5981
5983 0 381912 147752 196880 -1 5982
5984 0 381692 147875 196840 -1 5983
5985 0 381662 147962 196960 -1 5984
5986 0 381560 148029 197040 -1 5985
5987 0 381474 148092 197120 -1 5986
5988 0 385468 148913 197520 -1 5949
5989 0 385488 148889 197560 -1 5988
5990 0 385172 148893 197560 -1 5989
5991 0 385148 148625 197560 -1 5990
5992 0 385296 148584 197600 -1 5991
5993 0 385482 148613 197640 -1 5992
5994 0 385600 148653 197680 -1 5993
5995 0 384720 149225 197560 -1 5990
5996 0 384604 149331 197640 -1 5995
5997 0 384616 149339 197720 -1 5996
5998 0 384568 149351 197840 -1 5997
5999 0 384528 149371 197920 -1 5998
6000 0 384384 149350 197960 -1 5999
6001 0 384370 149327 198000 -1 6000
6002 0 387832 148925 196400 -1 5928
6003 0 387924 148823 196320 -1 6002
6004 0 387988 148809 196280 -1 6003
6005 0 388172 148693 196240 -1 6004
6006 0 388236 148611 196200 -1 6005
6007 0 388292 148563 196120 -1 6006
6008 0 388320 148565 196080 -1 6007
6009 0 387940 152035 198520 -1 5896
6010 0 388276 151953 198520 -1 6009
6011 0 388148 152313 198560 -1 6010
6012 0 388100 152393 198600 -1 6011
6013 0 384732 154208 199200 -1 5862
6014 0 384716 154160 199120 -1 6013
6015 0 384562 154244 199080 -1 6014
6016 0 384320 154216 199120 -1 6015
6017 0 384316 154167 199080 -1 6016
6018 0 384298 154125 199040 -1 6017
6019 0 384234 154015 198960 -1 6018
6020 0 384240 153952 198920 -1 6019
6021 0 384282 153553 198880 -1 6020
6022 0 384342 153519 198840 -1 6021
6023 0 384330 153443 198760 -1 6022
6024 0 384310 153397 198720 -1 6023
6025 0 384278 153327 198640 -1 6024
6026 0 384222 153265 198600 -1 6025
6027 0 384196 153235 198560 -1 6026
6028 0 384196 153127 198480 -1 6027
6029 0 384208 153051 198440 -1 6028
6030 0 384252 152995 198400 -1 6029
6031 0 384284 152911 198360 -1 6030
6032 0 384316 152883 198320 -1 6031
6033 0 384360 152887 198280 -1 6032
6034 0 384518 152725 198240 -1 6033
6035 0 378632 157393 199880 -1 5826
6036 0 378476 157429 199760 -1 6035
6037 0 378408 157449 199640 -1 6036
6038 0 378352 157448 199600 -1 6037
6039 0 378292 157456 199560 -1 6038
6040 0 378168 157478 199440 -1 6039
6041 0 378152 157520 199400 -1 6040
6042 0 378128 157548 199360 -1 6041
6043 0 378264 157854 199360 -1 6042
6044 0 378248 158050 199360 -1 6043
6045 0 378320 158110 199280 -1 6044
6046 0 378380 158114 199240 -1 6045
6047 0 378496 158134 199160 -1 6046
6048 0 378652 158166 199080 -1 6047
6049 0 378740 158202 199040 -1 6048
6050 0 378752 158218 199000 -1 6049
6051 0 378840 158226 198960 -1 6050
6052 0 377940 157562 199360 -1 6042
6053 0 377860 157538 199280 -1 6052
6054 0 377824 157538 199200 -1 6053
6055 0 377778 157545 199120 -1 6054
6056 0 377758 157571 199040 -1 6055
6057 0 377698 157561 198960 -1 6056
6058 0 377584 157553 198880 -1 6057
6059 0 377486 157545 198800 -1 6058
6060 0 377404 157511 198720 -1 6059
6061 0 377334 157483 198640 -1 6060
6062 0 377256 157421 198520 -1 6061
6063 0 377272 157311 198400 -1 6062
6064 0 377296 157250 198320 -1 6063
6065 0 377300 157170 198240 -1 6064
6066 0 377284 157086 198160 -1 6065
6067 0 377344 156898 198080 -1 6066
6068 0 377388 156837 198000 -1 6067
6069 0 377484 156770 197920 -1 6068
6070 0 377136 157078 198080 -1 6066
6071 0 376976 157009 198000 -1 6070
6072 0 376640 156928 197960 -1 6071
6073 0 376406 157003 198000 -1 6072
6074 0 376250 157048 198080 -1 6073
6075 0 375892 157045 198120 -1 6074
6076 0 375666 157038 198120 -1 6075
6077 0 375210 156883 198080 -1 6076
6078 0 375130 156822 198120 -1 6077
6079 0 375108 156817 198160 -1 6078
6080 0 375080 156748 198240 -1 6079
6081 0 375068 156697 198280 -1 6080
6082 0 374756 156654 198280 -1 6081
6083 0 374700 156617 198240 -1 6082
6084 0 374628 156558 198200 -1 6083
6085 0 374464 156525 198160 -1 6084
6086 0 374308 156538 198120 -1 6085
6087 0 374240 156577 198200 -1 6086
6088 0 374168 156637 198280 -1 6087
6089 0 373976 156816 198360 -1 6088
6090 0 373992 156851 198440 -1 6089
6091 0 373748 156624 198440 -1 6090
6092 0 373496 156631 198400 -1 6091
6093 0 373454 156660 198360 -1 6092
6094 0 373446 156668 198280 -1 6093
6095 0 374692 159021 199400 -1 5783
6096 0 374664 159159 199360 -1 6095
6097 0 374612 159273 199320 -1 6096
6098 0 374556 159365 199240 -1 6097
6099 0 374552 159449 199160 -1 6098
6100 0 374492 159523 199120 -1 6099
6101 0 374432 159597 199080 -1 6100
6102 0 374380 159703 199040 -1 6101
6103 0 374208 159909 199000 -1 6102
6104 0 373964 160177 198960 -1 6103
6105 0 373860 160285 198920 -1 6104
6106 0 373792 160437 198880 -1 6105
6107 0 373748 160491 198840 -1 6106
6108 0 371276 159129 199320 -1 5780
6109 0 371246 159073 199400 -1 6108
6110 0 371078 158859 199480 -1 6109
6111 0 370942 158707 199520 -1 6110
6112 0 370978 158107 199520 -1 6111
6113 0 371042 158020 199560 -1 6112
6114 0 371090 157905 199600 -1 6113
6115 0 371166 157630 199560 -1 6114
6116 0 371226 157628 199520 -1 6115
6117 0 371246 157108 199480 -1 6116
6118 0 371054 156754 199520 -1 6117
6119 0 371062 156672 199560 -1 6118
6120 0 371094 156560 199600 -1 6119
6121 0 371118 156462 199640 -1 6120
6122 0 371226 156032 199720 -1 6121
6123 0 371210 156004 199640 -1 6122
6124 0 370962 158184 199440 -1 6112
6125 0 370896 158212 199360 -1 6124
6126 0 370734 158276 199280 -1 6125
6127 0 370662 158322 199240 -1 6126
6128 0 370640 158367 199200 -1 6127
6129 0 370656 158423 199120 -1 6128
6130 0 370818 158559 199040 -1 6129
6131 0 370998 158690 199000 -1 6130
6132 0 371048 158729 198960 -1 6131
6133 0 369380 160013 197840 -1 5690
6134 0 369428 159937 197760 -1 6133
6135 0 369458 159878 197720 -1 6134
6136 0 369514 159719 197680 -1 6135
6137 0 369520 159677 197640 -1 6136
6138 0 369610 159585 197560 -1 6137
6139 0 369642 159529 197480 -1 6138
6140 0 369716 159477 197400 -1 6139
6141 0 369748 159383 197320 -1 6140
6142 0 369802 159303 197240 -1 6141
6143 0 370024 159152 197160 -1 6142
6144 0 370130 159063 197080 -1 6143
6145 0 370194 158960 197040 -1 6144
6146 0 370368 158859 197000 -1 6145
6147 0 370484 158702 196960 -1 6146
6148 0 370654 158575 196920 -1 6147
6149 0 370754 158474 196880 -1 6148
6150 0 370888 158403 196840 -1 6149
6151 0 370958 158342 196800 -1 6150
6152 0 371020 158302 196720 -1 6151
6153 0 371138 158176 196640 -1 6152
6154 0 371250 158127 196560 -1 6153
6155 0 371272 158023 196480 -1 6154
6156 0 371292 157963 196400 -1 6155
6157 0 371290 157969 196280 -1 6156
6158 0 371320 157942 196200 -1 6157
6159 0 371272 157976 196160 -1 6158
6160 0 371192 157966 196080 -1 6159
6161 0 371152 158008 196000 -1 6160
6162 0 371156 158036 195920 -1 6161
6163 0 371192 158028 195760 -1 6162
6164 0 371244 158012 195640 -1 6163
6165 0 371316 158026 195600 -1 6164
6166 0 371546 157599 196080 -1 6160
6167 0 371530 157559 196040 -1 6166
6168 0 371522 157512 195960 -1 6167
6169 0 371504 157464 195920 -1 6168
6170 0 371516 157455 195880 -1 6169
6171 0 371506 157421 195800 -1 6170
6172 0 371540 157388 195760 -1 6171
6173 0 371638 157327 195720 -1 6172
6174 0 371688 157305 195640 -1 6173
6175 0 371770 157241 195560 -1 6174
6176 0 371708 157251 195440 -1 6175
6177 0 371662 157267.03 195400 -1 6176
6178 0 372240 157074 195440 -1 6176
6179 0 372398 156962 195320 -1 6178
6180 0 372428 156932 195240 -1 6179
6181 0 372534 156841 195160 -1 6180
6182 0 372556 156762 195120 -1 6181
6183 0 372662 156649 195040 -1 6182
6184 0 372760 156588 194960 -1 6183
6185 0 372906 156529 194880 -1 6184
6186 0 372926 156490 194840 -1 6185
6187 0 372974 156433 194760 -1 6186
6188 0 373044 156402 194680 -1 6187
6189 0 373084 156363 194600 -1 6188
6190 0 373156 156345 194480 -1 6189
6191 0 373252 156339 194360 -1 6190
6192 0 373384 156401 194240 -1 6191
6193 0 373456 156391 194160 -1 6192
6194 0 373692 156376 194120 -1 6193
6195 0 373732 156411 194080 -1 6194
6196 0 373726 156521 194000 -1 6195
6197 0 373606 156658 193960 -1 6196
6198 0 373750 156558 193920 -1 6197
6199 0 373806 156570 193880 -1 6198
6200 0 373874 156602 193840 -1 6199
6201 0 373930 156626 193760 -1 6200
6202 0 371354 157373 195760 -1 6172
6203 0 371262 157343 195680 -1 6202
6204 0 371106 157226 195640 -1 6203
6205 0 371116 157209 195560 -1 6204
6206 0 371154 157175 195480 -1 6205
6207 0 371154 157145 195400 -1 6206
6208 0 371154 157089 195320 -1 6207
6209 0 371142 157068 195280 -1 6208
6210 0 370792 158002 196160 -1 6159
6211 0 370624 157918 196160 -1 6210
6212 0 370460 157822 196200 -1 6211
6213 0 370260 157702 196240 -1 6212
6214 0 369756 157646 196240 -1 6213
6215 0 369604 157710 196280 -1 6214
6216 0 369516 157794 196320 -1 6215
6217 0 369476 157870 196360 -1 6216
6218 0 369250 159850 198120 -1 5690
6219 0 369282 159885 198240 -1 6218
6220 0 369214 159977 198360 -1 6219
6221 0 369186 159975 198440 -1 6220
6222 0 369142 159985 198560 -1 6221
6223 0 369116 160033 198680 -1 6222
6224 0 369152 160093 198800 -1 6223
6225 0 369224 160191 198920 -1 6224
6226 0 369302 160259 199000 -1 6225
6227 0 369320 160252 199040 -1 6226
6228 0 369364 160271 199080 -1 6227
6229 0 367694 160713 197600 -1 5684
6230 0 367870 160957 197600 -1 6229
6231 0 367882 161037 197560 -1 6230
6232 0 367914 161097 197520 -1 6231
6233 0 368026 161189 197480 -1 6232
6234 0 368098 161253 197440 -1 6233
6235 0 368162 161229 197400 -1 6234
6236 0 368438 161265 197360 -1 6235
6237 0 368590 161389 197360 -1 6236
6238 0 368698 161329 197280 -1 6237
6239 0 368906 161257 197200 -1 6238
6240 0 368898 161269 197120 -1 6239
6241 0 368958 161337 197040 -1 6240
6242 0 369124 161391 197040 -1 6241
6243 0 369184 161427 197080 -1 6242
6244 0 369260 161459 197120 -1 6243
6245 0 369308 161459 197160 -1 6244
6246 0 369344 161455 197200 -1 6245
6247 0 369416 161403 197240 -1 6246
6248 0 369512 161391 197280 -1 6247
6249 0 369568 161367 197320 -1 6248
6250 0 369700 161299 197360 -1 6249
6251 0 369952 161283 197360 -1 6250
6252 0 370024 161283 197320 -1 6251
6253 0 365942 160093 197000 -1 799
6254 0 365450 160197 197000 -1 6253
6255 0 365360 160259 196920 -1 6254
6256 0 364922 160249 196880 -1 6255
6257 0 364718 160237 196960 -1 6256
6258 0 364290 160205 197000 -1 6257
6259 0 364236 160323 197080 -1 6258
6260 0 364114 160494 197160 -1 6259
6261 0 364032 160584 197080 -1 6260
6262 0 363930 160631 197040 -1 6261
6263 0 363860 160668 197000 -1 6262
6264 0 363380 160768 196960 -1 6263
6265 0 363306 160919 197040 -1 6264
6266 0 363286 160917 197120 -1 6265
6267 0 363296 160937 197200 -1 6266
6268 0 363316 160926 197240 -1 6267
6269 0 363326 160950 197320 -1 6268
6270 0 363260 161014 197360 -1 6269
6271 0 363236 160974 197400 -1 6270
6272 0 363256 160978 197480 -1 6271
6273 0 363316 160950 197560 -1 6272
6274 0 363256 160986 197640 -1 6273
6275 0 363348 160962 197720 -1 6274
6276 0 363408 160914 197760 -1 6275
6277 0 363440 160890 197800 -1 6276
6278 0 363648 160882 197840 -1 6277
6279 0 363788 160860 197880 -1 6278
6280 0 363952 160848 197960 -1 6279
6281 0 364036 160732 198000 -1 6280
6282 0 364224 160560 198000 -1 6281
6283 0 364218 160507 197920 -1 6282
6284 0 364274 160476 197760 -1 6283
6285 0 364252 160458 197680 -1 6284
6286 0 364268 160466 197560 -1 6285
6287 0 364270 160483 197480 -1 6286
6288 0 364294 160521 197360 -1 6287
6289 0 364268 160631 197240 -1 6288
6290 0 364160 160798 197120 -1 6289
6291 0 364078 161063 197120 -1 6290
6292 0 363876 161450 197080 -1 6291
6293 0 363824 161468 197040 -1 6292
6294 0 363760 161484 196960 -1 6293
6295 0 363728 161488 196920 -1 6294
6296 0 363816 161557 197080 -1 6292
6297 0 364446 160302 197560 -1 6286
6298 0 364520 160277 197640 -1 6297
6299 0 364576 160249 197680 -1 6298
6300 0 364738 160132 197680 -1 6299
6301 0 364874 160103 197720 -1 6300
6302 0 364968 160104 197760 -1 6301
6303 0 365008 160136 197880 -1 6302
6304 0 364962 160160 198000 -1 6303
6305 0 364994 160214 198160 -1 6304
6306 0 365034 160169 198200 -1 6305
6307 0 365066 160138 198280 -1 6306
6308 0 365056 160118 198400 -1 6307
6309 0 365062 160062 198480 -1 6308
6310 0 365002 159969 198560 -1 6309
6311 0 364938 159944 198600 -1 6310
6312 0 364846 159782 198640 -1 6311
6313 0 364714 159717 198520 -1 6312
6314 0 364618 159632 198400 -1 6313
6315 0 364572 159621 198320 -1 6314
6316 0 364480 159581 198200 -1 6315
6317 0 364326 159482 198160 -1 6316
6318 0 364204 159567 198160 -1 6317
6319 0 364118 159897 198160 -1 6318
6320 0 364350 159417 198200 -1 6317
6321 0 364316 159349 198280 -1 6320
6322 0 364034 159349 198400 -1 6321
6323 0 363792 159320 198400 -1 6322
6324 0 363650 159232 198440 -1 6323
6325 0 363570 159199 198480 -1 6324
6326 0 363132 161022 197600 -1 6273
6327 0 363084 161066 197560 -1 6326
6328 0 362936 161411 197520 -1 6327
6329 0 362836 161486 197480 -1 6328
6330 0 362838 161579 197400 -1 6329
6331 0 362834 161663 197320 -1 6330
6332 0 363492 160727 196840 -1 6264
6333 0 363464 160738 196760 -1 6332
6334 0 363352 160720 196680 -1 6333
6335 0 363208 160587 196640 -1 6334
6336 0 363192 160570 196560 -1 6335
6337 0 362806 160456 196560 -1 6336
6338 0 362796 160499 196480 -1 6337
6339 0 362785.5 160484.06 196440 -1 6338
6340 0 362514 160609 196440 -1 6339
6341 0 362286 160555 196400 -1 6340
6342 0 362146 160589 196360 -1 6341
6343 0 362056 160624 196320 -1 6342
6344 0 361856 160796 196280 -1 6343
6345 0 361728 160933 196240 -1 6344
6346 0 361542 161000 196200 -1 6345
6347 0 361028 160877 196240 -1 6346
6348 0 361020 160901 196360 -1 6347
6349 0 361224 161203 196360 -1 6348
6350 0 361248 161254 196320 -1 6349
6351 0 361290 161316 196280 -1 6350
6352 0 361308 161388 196240 -1 6351
6353 0 361306 161447 196160 -1 6352
6354 0 360788 160967 196240 -1 6347
6355 0 360784 161109 196360 -1 6354
6356 0 360196 161165 196360 -1 6355
6357 0 360064 161162 196320 -1 6356
6358 0 359642 161147 196320 -1 6357
6359 0 359260 161356 196320 -1 6358
6360 0 359108 161363 196240 -1 6359
6361 0 358992 161399 196200 -1 6360
6362 0 358948 161507 196200 -1 6361
6363 0 358962 161525 196280 -1 6362
6364 0 358912 161567 196360 -1 6363
6365 0 358884 161558 196400 -1 6364
6366 0 358886 161581 196480 -1 6365
6367 0 358902 161617 196560 -1 6366
6368 0 358900 161629 196600 -1 6367
6369 0 362906 160449 196400 -1 6339
6370 0 362908 160418 196360 -1 6369
6371 0 363122 160254 196320 -1 6370
6372 0 363082 160062 196320 -1 6371
6373 0 362982 159975 196360 -1 6372
6374 0 363052 159822 196360 -1 6373
6375 0 363188 160153 196280 -1 6371
6376 0 363282 160153 196200 -1 6375
6377 0 363376 160201 196120 -1 6376
6378 0 363510 160186 196120 -1 6377
6379 0 363730 160226 196160 -1 6378
6380 0 363034 168165 196080 -1 789
6381 0 363086 168225 196280 -1 6380
6382 0 363126 168361 196360 -1 6381
6383 0 363678 168257 196360 -1 6382
6384 0 363700 168250 196400 -1 6383
6385 0 364104 168150 196440 -1 6384
6386 0 364476 167936 196480 -1 6385
6387 0 364588 167930 196560 -1 6386
6388 0 364552 167960 196600 -1 6387
6389 0 365116 167778 196640 -1 6388
6390 0 365228 167664 196680 -1 6389
6391 0 365420 167722 196760 -1 6390
6392 0 365576 167700 196800 -1 6391
6393 0 365698 167629 196840 -1 6392
6394 0 365826 167592 196920 -1 6393
6395 0 366260 167445 196960 -1 6394
6396 0 366500 167332 197000 -1 6395
6397 0 366926 167177 197040 -1 6396
6398 0 367162 167054 197080 -1 6397
6399 0 368466 166424 197160 -1 6398
6400 0 370350 165786 197200 -1 6399
6401 0 370390 165792 197360 -1 6400
6402 0 370402 165776 197440 -1 6401
6403 0 370518 165756 197520 -1 6402
6404 0 370610 165668 197560 -1 6403
6405 0 370674 165612 197600 -1 6404
6406 0 370950 165508 197640 -1 6405
6407 0 371126 165494 197600 -1 6406
6408 0 371202 165502 197560 -1 6407
6409 0 371186 165422 197120 -1 6400
6410 0 371422 165256 197040 -1 6409
6411 0 371638 165136 196960 -1 6410
6412 0 371874 164964 196880 -1 6411
6413 0 372098 164832 196840 -1 6412
6414 0 372106 164700 196720 -1 6413
6415 0 372070 164728 196640 -1 6414
6416 0 372042 164820 196560 -1 6415
6417 0 372058 164840 196440 -1 6416
6418 0 372098 164872 196360 -1 6417
6419 0 371894 165256 196280 -1 6418
6420 0 371722 165406 196280 -1 6419
6421 0 371538 165820 196320 -1 6420
6422 0 371534 165862 196360 -1 6421
6423 0 371482 165982 196440 -1 6422
6424 0 371434 166066 196520 -1 6423
6425 0 371410 166118 196560 -1 6424
6426 0 371298 166150 196640 -1 6425
6427 0 371230 166184 196680 -1 6426
6428 0 371138 166204 196720 -1 6427
6429 0 371118 166226 196760 -1 6428
6430 0 371114 166254 196800 -1 6429
6431 0 371142 166306 196880 -1 6430
6432 0 371202 166358 196920 -1 6431
6433 0 370638 166434 196960 -1 6432
6434 0 370630 166476 197000 -1 6433
6435 0 371442 166770 196920 -1 6432
6436 0 371450 166816 196880 -1 6435
6437 0 371390 166826 196800 -1 6436
6438 0 371410 166798 196760 -1 6437
6439 0 371414 166770 196720 -1 6438
6440 0 371466 166736 196680 -1 6439
6441 0 371482 166764 196640 -1 6440
6442 0 371514 166804 196600 -1 6441
6443 0 371766 166728 196600 -1 6442
6444 0 371794 166718 196520 -1 6443
6445 0 371830 166634 196440 -1 6444
6446 0 371882 166652 196400 -1 6445
6447 0 371914 166652 196360 -1 6446
6448 0 372178 166784 196320 -1 6447
6449 0 372378 166860 196360 -1 6448
6450 0 371938 165218 196200 -1 6419
6451 0 372006 165198 196120 -1 6450
6452 0 372010 165150 196040 -1 6451
6453 0 372082 165126 195960 -1 6452
6454 0 372118 165122 195880 -1 6453
6455 0 372142 165018 195800 -1 6454
6456 0 372182 164944 195760 -1 6455
6457 0 372218 164886 195720 -1 6456
6458 0 372330 164716 195680 -1 6457
6459 0 372354 164700 195640 -1 6458
6460 0 372406 164636 195600 -1 6459
6461 0 372382 164630 195560 -1 6460
6462 0 372402 164546 195480 -1 6461
6463 0 372482 164494 195400 -1 6462
6464 0 372562 164358 195360 -1 6463
6465 0 372582 164288 195320 -1 6464
6466 0 372654 164188 195280 -1 6465
6467 0 372690 164070 195240 -1 6466
6468 0 372730 163996 195200 -1 6467
6469 0 372754 163924 195160 -1 6468
6470 0 372994 163610 195120 -1 6469
6471 0 372930 163532 195160 -1 6470
6472 0 372910 163352 195200 -1 6471
6473 0 372998 163354 195280 -1 6472
6474 0 372938 163280 195400 -1 6473
6475 0 372922 163196 195480 -1 6474
6476 0 373546 162888 195480 -1 6475
6477 0 373600 162869 195560 -1 6476
6478 0 373494 162991 195280 -1 6473
6479 0 373974 163099 195280 -1 6478
6480 0 373990 163137 195240 -1 6479
6481 0 373966 163131 195160 -1 6480
6482 0 373922 163127 195080 -1 6481
6483 0 373886 163195 195000 -1 6482
6484 0 373786 163299 194880 -1 6483
6485 0 373710 163359 194800 -1 6484
6486 0 373698 163479 194720 -1 6485
6487 0 373722 163575 194640 -1 6486
6488 0 373638 163877 194600 -1 6487
6489 0 373586 163915 194640 -1 6488
6490 0 374062 163057 195320 -1 6479
6491 0 374186 162991 195360 -1 6490
6492 0 374418 162907 195400 -1 6491
6493 0 374482 162879 195440 -1 6492
6494 0 374586 162779 195480 -1 6493
6495 0 374626 162783 195520 -1 6494
6496 0 374830 162707 195560 -1 6495
6497 0 374934 162611 195520 -1 6496
6498 0 375130 162567 195480 -1 6497
6499 0 375236 162554 195440 -1 6498
6500 0 375318 162584 195360 -1 6499
6501 0 375332 162544 195240 -1 6500
6502 0 375336 162520 195200 -1 6501
6503 0 372434 164410 196840 -1 6413
6504 0 372662 164172 196880 -1 6503
6505 0 372930 163994 196920 -1 6504
6506 0 373122 163812 197000 -1 6505
6507 0 373410 163646 197080 -1 6506
6508 0 373638 163528 197120 -1 6507
6509 0 374098 163354 197240 -1 6508
6510 0 374322 163260 197320 -1 6509
6511 0 374634 163026 197440 -1 6510
6512 0 374798 162940 197560 -1 6511
6513 0 375014 162682 197640 -1 6512
6514 0 375830 162220 197760 -1 6513
6515 0 376770 161966 197760 -1 6514
6516 0 377618 161748 197600 -1 6515
6517 0 379170 161898 197560 -1 6516
6518 0 379226 161740 197320 -1 6517
6519 0 378698 161806 197040 -1 6518
6520 0 380150 161764 197240 -1 6518
6521 0 380594 161658 197160 -1 6520
6522 0 381766 160488 197080 -1 6521
6523 0 382202 160170 197160 -1 6522
6524 0 382342 160060 197280 -1 6523
6525 0 382470 160054.67 197360 -1 6524
6526 0 382534 160052 197400 -1 6525
6527 0 382890 159738 197480 -1 6526
6528 0 383054 159700 197560 -1 6527
6529 0 383306 159636 197680 -1 6528
6530 0 383599.34 159558.67 197760 -1 6529
6531 0 383746 159520 197800 -1 6530
6532 0 383786 159526 197880 -1 6531
6533 0 384126 159470 198000 -1 6532
6534 0 384530 159374 198160 -1 6533
6535 0 384690 159144 198240 -1 6534
6536 0 384554 158846 198360 -1 6535
6537 0 384230 158536 198520 -1 6536
6538 0 383830 158354 198600 -1 6537
6539 0 383570 158204 198720 -1 6538
6540 0 383350 158182 198880 -1 6539
6541 0 383046 158150 199000 -1 6540
6542 0 382786 157932 199120 -1 6541
6543 0 382914 157966 199160 -1 6542
6544 0 382238 157902 199160 -1 6543
6545 0 382206 157916 199120 -1 6544
6546 0 382050 157940 199080 -1 6545
6547 0 381970 157928 199040 -1 6546
6548 0 381866 157908 199000 -1 6547
6549 0 381778 157920 198960 -1 6548
6550 0 381706 157920 198880 -1 6549
6551 0 381606 157796 198840 -1 6550
6552 0 382918 157928 199280 -1 6543
6553 0 383042 157960 199400 -1 6552
6554 0 383154 157744 199560 -1 6553
6555 0 383258 157758 199640 -1 6554
6556 0 383414 157616 199760 -1 6555
6557 0 383416 157592 199800 -1 6556
6558 0 383418 157568 199840 -1 6557
6559 0 383502 157446 199960 -1 6558
6560 0 383614 157420 2e+05 -1 6559
6561 0 384250 157294 200080 -1 6560
6562 0 384822 157352 200160 -1 6561
6563 0 385666 157338 200280 -1 6562
6564 0 386010 157228 200360 -1 6563
6565 0 386254 156914 200480 -1 6564
6566 0 386346 156788 200560 -1 6565
6567 0 386338 156714 200640 -1 6566
6568 0 386302 156454 200760 -1 6567
6569 0 386330 156280 200880 -1 6568
6570 0 386302 156196 200920 -1 6569
6571 0 386354 155966 201040 -1 6570
6572 0 386414 155916 201120 -1 6571
6573 0 386462 155900 201200 -1 6572
6574 0 386686 155796 201320 -1 6573
6575 0 387238 155454 201400 -1 6574
6576 0 387950 154944 201480 -1 6575
6577 0 388258 154622 201560 -1 6576
6578 0 388550 154360 201640 -1 6577
6579 0 388742 153946 201760 -1 6578
6580 0 388958 153780 201880 -1 6579
6581 0 389186 153398 202040 -1 6580
6582 0 389302 153256 202120 -1 6581
6583 0 389490 152818 202240 -1 6582
6584 0 389714 152640 202320 -1 6583
6585 0 389762 152588 202400 -1 6584
6586 0 389846 152412 202520 -1 6585
6587 0 390006 152252 202600 -1 6586
6588 0 390282 152062 202680 -1 6587
6589 0 390742 151768 202720 -1 6588
6590 0 390834 151754 202640 -1 6589
6591 0 390974 151686 202600 -1 6590
6592 0 391590 151270 202600 -1 6591
6593 0 391898 150876 202480 -1 6592
6594 0 392746 150458 202400 -1 6593
6595 0 392874 149704 202400 -1 6594
6596 0 392858 149242 202360 -1 6595
6597 0 392922 148926 202400 -1 6596
6598 0 393094 148752 202480 -1 6597
6599 0 393150 148670 202520 -1 6598
6600 0 393350 148341 202560 -1 6599
6601 0 393550 148012 202600 -1 6600
6602 0 393814 147354 202560 -1 6601
6603 0 393814 146940 202480 -1 6602
6604 0 393466 146290 202400 -1 6603
6605 0 393466 145760 202400 -1 6604
6606 0 393474 145780 202360 -1 6605
6607 0 393070 145324 202360 -1 6606
6608 0 393658 144420 202360 -1 6607
6609 0 393742 144362 202320 -1 6608
6610 0 393870 144314 202280 -1 6609
6611 0 393942 144224 202240 -1 6610
6612 0 393954 144054 202200 -1 6611
6613 0 394042 144016 202160 -1 6612
6614 0 394058 143968 202120 -1 6613
6615 0 394094 143824 202080 -1 6614
6616 0 394110 143720 202040 -1 6615
6617 0 394138 143544 201960 -1 6616
6618 0 394138 143412 201880 -1 6617
6619 0 394134 143302 201800 -1 6618
6620 0 394182 143130 201720 -1 6619
6621 0 394162 142978 201640 -1 6620
6622 0 394162 142876 201560 -1 6621
6623 0 394202 142768 201480 -1 6622
6624 0 394262 142616 201400 -1 6623
6625 0 394310 142504 201320 -1 6624
6626 0 394334 142380 201240 -1 6625
6627 0 394390 142280 201160 -1 6626
6628 0 394418 142150 201080 -1 6627
6629 0 394434 142084 201040 -1 6628
6630 0 394526 142124 201000 -1 6629
6631 0 394594 142088 200960 -1 6630
6632 0 394694 142094 200920 -1 6631
6633 0 394818 142116 200880 -1 6632
6634 0 394898 142106 200840 -1 6633
6635 0 395022 142060 200800 -1 6634
6636 0 395090 142022 200760 -1 6635
6637 0 395226 141744 200760 -1 6636
6638 0 395314 141722 200720 -1 6637
6639 0 395398 141686 200680 -1 6638
6640 0 395482 141650 200640 -1 6639
6641 0 395522 141612 200600 -1 6640
6642 0 395658 141436 200520 -1 6641
6643 0 395658 141334 200480 -1 6642
6644 0 395678 141028 200400 -1 6643
6645 0 395798 140740 200360 -1 6644
6646 0 395910 140584 200320 -1 6645
6647 0 395962 140388 200280 -1 6646
6648 0 395810 140148 200200 -1 6647
6649 0 395726 139912 200120 -1 6648
6650 0 395622 139624 200040 -1 6649
6651 0 395658 139348 200080 -1 6650
6652 0 395590 139104 200040 -1 6651
6653 0 395578 138908 2e+05 -1 6652
6654 0 395626 138776 199960 -1 6653
6655 0 395670 138700 199920 -1 6654
6656 0 395850 138501 199840 -1 6655
6657 0 395918 138426 199760 -1 6656
6658 0 396074 138263 199640 -1 6657
6659 0 396204 138112 199560 -1 6658
6660 0 396334 137961 199440 -1 6659
6661 0 396490 137776 199320 -1 6660
6662 0 396736 137585 199200 -1 6661
6663 0 396864 137426 199080 -1 6662
6664 0 396976 137291 199000 -1 6663
6665 0 397106 137102 198920 -1 6664
6666 0 397312 136901 198840 -1 6665
6667 0 397380 136732 198760 -1 6666
6668 0 397510 136445 198640 -1 6667
6669 0 397544 136340 198600 -1 6668
6670 0 397662 136217 198560 -1 6669
6671 0 397752 136080 198520 -1 6670
6672 0 397862 135775 198480 -1 6671
6673 0 397986 135526 198440 -1 6672
6674 0 398044 135431 198400 -1 6673
6675 0 398114 135180 198320 -1 6674
6676 0 398154 134993 198280 -1 6675
6677 0 398214 134895 198240 -1 6676
6678 0 398258 134649 198080 -1 6677
6679 0 398286 134563 198000 -1 6678
6680 0 398222 134537 197960 -1 6679
6681 0 398386 134379 197880 -1 6680
6682 0 398454 134153 197800 -1 6681
6683 0 398582 133823 197720 -1 6682
6684 0 398558 133600 197640 -1 6683
6685 0 398484 133612 197560 -1 6684
6686 0 398290 133663 197480 -1 6685
6687 0 398226 133772 197480 -1 6686
6688 0 398240 133939 197600 -1 6687
6689 0 393510 145562 202280 -1 6606
6690 0 393618 145418 202160 -1 6689
6691 0 393670 145370 202080 -1 6690
6692 0 393770 145052 202040 -1 6691
6693 0 393850 144904 201920 -1 6692
6694 0 393962 144784 201840 -1 6693
6695 0 394330 144236 201800 -1 6694
6696 0 394394 144002 201680 -1 6695
6697 0 394298 143756 201520 -1 6696
6698 0 394454 143396 201360 -1 6697
6699 0 394482 143242 201320 -1 6698
6700 0 394558 143128 201240 -1 6699
6701 0 394622 142910 201120 -1 6700
6702 0 394634 142852 201080 -1 6701
6703 0 394806 142290 201040 -1 6702
6704 0 394786 141992 201040 -1 6703
6705 0 394954 141560 201040 -1 6704
6706 0 395198 141022 200960 -1 6705
6707 0 395498 140624 201000 -1 6706
6708 0 396242 140278 201000 -1 6707
6709 0 396350 140372 200920 -1 6708
6710 0 396482 140278 200840 -1 6709
6711 0 396598 140222 200760 -1 6710
6712 0 396694 140226 200680 -1 6711
6713 0 396950 140216 200560 -1 6712
6714 0 396962 140204 200480 -1 6713
6715 0 396954 140150 200400 -1 6714
6716 0 396914 140126 200360 -1 6715
6717 0 396830 139864 200240 -1 6716
6718 0 396770 139660 200160 -1 6717
6719 0 396686 139408 200080 -1 6718
6720 0 396534 139076 2e+05 -1 6719
6721 0 396562 139014 199960 -1 6720
6722 0 396602 138946 199880 -1 6721
6723 0 396690 138914 199800 -1 6722
6724 0 396746 138862 199720 -1 6723
6725 0 396790 138770 199640 -1 6724
6726 0 396810 138710 199560 -1 6725
6727 0 396830 138630 199480 -1 6726
6728 0 396850 138582 199360 -1 6727
6729 0 396930 138492 199320 -1 6728
6730 0 396966 138444 199280 -1 6729
6731 0 397022 138400 199240 -1 6730
6732 0 397042 138368 199200 -1 6731
6733 0 397126 138332 199160 -1 6732
6734 0 397106 138316 199120 -1 6733
6735 0 397154 138260 199080 -1 6734
6736 0 397154 138220 199040 -1 6735
6737 0 397270 138128 199000 -1 6736
6738 0 397398 138039 198960 -1 6737
6739 0 397358 137896 198880 -1 6738
6740 0 397544 137757 198800 -1 6739
6741 0 397794 137893 198800 -1 6740
6742 0 397840 137877 198720 -1 6741
6743 0 397858 137880 198640 -1 6742
6744 0 397868 137896 198560 -1 6743
6745 0 397992 137956 198480 -1 6744
6746 0 398038 137974 198360 -1 6745
6747 0 398186 138138 198320 -1 6746
6748 0 397552 137524 198800 -1 6740
6749 0 397590 137325 198720 -1 6748
6750 0 397668 137211 198680 -1 6749
6751 0 397810 136974 198640 -1 6750
6752 0 397918 136777 198560 -1 6751
6753 0 398042 136544 198480 -1 6752
6754 0 398412 136247 198480 -1 6753
6755 0 398630 136054 198400 -1 6754
6756 0 398840 135839 198320 -1 6755
6757 0 398914 135632 198240 -1 6756
6758 0 399160 135359 198200 -1 6757
6759 0 399174 135282 198160 -1 6758
6760 0 399142 135113 198080 -1 6759
6761 0 399154 134860 197960 -1 6760
6762 0 399278 134791 197920 -1 6761
6763 0 399368 134436 197760 -1 6762
6764 0 399356 134219 197640 -1 6763
6765 0 399446 133824 197520 -1 6764
6766 0 399518 133674 197600 -1 6765
6767 0 399570 133518 197680 -1 6766
6768 0 399708 133214 197680 -1 6767
6769 0 399776 133131 197640 -1 6768
6770 0 399892 133045 197560 -1 6769
6771 0 400156 132623 197440 -1 6770
6772 0 400338 132324 197360 -1 6771
6773 0 400406 132133 197280 -1 6772
6774 0 400510 131878 197200 -1 6773
6775 0 400560 131717 197080 -1 6774
6776 0 400702 131420 197080 -1 6775
6777 0 400742 131329 197040 -1 6776
6778 0 400818 131214 197000 -1 6777
6779 0 400904 131077 196920 -1 6778
6780 0 400950 130932 196840 -1 6779
6781 0 400958 130759 196640 -1 6780
6782 0 401014 130610 196520 -1 6781
6783 0 401120 130511 196400 -1 6782
6784 0 401202 130428 196280 -1 6783
6785 0 401306 130367 196120 -1 6784
6786 0 401380 130351 196040 -1 6785
6787 0 401560 130305 195880 -1 6786
6788 0 401584 130242 195800 -1 6787
6789 0 401578 130124 195760 -1 6788
6790 0 401566 130303 195720 -1 6789
6791 0 401536 130298 195640 -1 6790
6792 0 401338 130273 195600 -1 6791
6793 0 401266 130196 195480 -1 6792
6794 0 396804 138652 199320 -1 6728
6795 0 396820 138720 199240 -1 6794
6796 0 396904 138664 199160 -1 6795
6797 0 396968 138700 199080 -1 6796
6798 0 397012 138668 199000 -1 6797
6799 0 397048 138596 198920 -1 6798
6800 0 397108 138496 198840 -1 6799
6801 0 397240 138460 198800 -1 6800
6802 0 397328 138428 198760 -1 6801
6803 0 397360 138404 198720 -1 6802
6804 0 397404 138352 198640 -1 6803
6805 0 397436 138316 198560 -1 6804
6806 0 397460 138284 198480 -1 6805
6807 0 397500 138280 198400 -1 6806
6808 0 397534 138282 198360 -1 6807
6809 0 397634 138282 198280 -1 6808
6810 0 397978 138410 198280 -1 6809
6811 0 398006 138446 198360 -1 6810
6812 0 398046 138438 198400 -1 6811
6813 0 392722.8 150484.4 202320 -1 6594
6814 0 393096 150068 202320 -1 6813
6815 0 393548 149928 202320 -1 6814
6816 0 393604 149940 202280 -1 6815
6817 0 393672 149948 202240 -1 6816
6818 0 393768 150020 202200 -1 6817
6819 0 393880 150096 202160 -1 6818
6820 0 393928 150116 202120 -1 6819
6821 0 394004 150160 202080 -1 6820
6822 0 394092 150316 202040 -1 6821
6823 0 394124 150380 202000 -1 6822
6824 0 394140 150424 201960 -1 6823
6825 0 394160 150436 201920 -1 6824
6826 0 394176 150368 201840 -1 6825
6827 0 394176 150468 201760 -1 6826
6828 0 394180 150628 201720 -1 6827
6829 0 393992 150884 201760 -1 6828
6830 0 394040 151020 201720 -1 6829
6831 0 394078 151106 201680 -1 6830
6832 0 394098 151150 201640 -1 6831
6833 0 394090 151146 201600 -1 6832
6834 0 392688 150524 202200 -1 6813
6835 0 393108 150828 202200 -1 6834
6836 0 393272 150916 202240 -1 6835
6837 0 393320 151000 202280 -1 6836
6838 0 393392 151112 202320 -1 6837
6839 0 393472 151268 202360 -1 6838
6840 0 382118 160306 197440 -1 6525
6841 0 382086 160434 197520 -1 6840
6842 0 366326 167372 197160 -1 6395
6843 0 366342 166904 197160 -1 6842
6844 0 366358 166890 197200 -1 6843
6845 0 366386 166642 197280 -1 6844
6846 0 366374 166544 197320 -1 6845
6847 0 366454 166426 197400 -1 6846
6848 0 366546 166338 197480 -1 6847
6849 0 366638 166306 197520 -1 6848
6850 0 366846 166176 197560 -1 6849
6851 0 366934 166058 197600 -1 6850
6852 0 366946 166110 197640 -1 6851
6853 0 364496 167658 196480 -1 6386
6854 0 364440 167610 196520 -1 6853
6855 0 364436 167504 196560 -1 6854
6856 0 364404 167340 196640 -1 6855
6857 0 364388 167322 196680 -1 6856
6858 0 364396 167344 196720 -1 6857
6859 0 364052 167256 196720 -1 6858
6860 0 363948 166957 196720 -1 6859
6861 0 363824 166924 196760 -1 6860
6862 0 363764 166877 196840 -1 6861
6863 0 363708 166891 196920 -1 6862
6864 0 364472 167160 196720 -1 6858
6865 0 364542 167101 196760 -1 6864
6866 0 364624 167017 196800 -1 6865
6867 0 364676 166998 196840 -1 6866
6868 0 364724 166944 196920 -1 6867
6869 0 364750 166898 197000 -1 6868
6870 0 364772 166878 197040 -1 6869
6871 0 364788 166840 197120 -1 6870
6872 0 364828 166826 197160 -1 6871
6873 0 364884 166785 197200 -1 6872
6874 0 364922 166721 197280 -1 6873
6875 0 364956 166699 197360 -1 6874
6876 0 365068 166585 197440 -1 6875
6877 0 365134 166560 197480 -1 6876
6878 0 361438 169761 196360 -1 6382
6879 0 361232 169947 196480 -1 6878
6880 0 361108 170219 196600 -1 6879
6881 0 361052 170291 196760 -1 6880
6882 0 361204 170575 196920 -1 6881
6883 0 361586 170989 197040 -1 6882
6884 0 361808 171111 197200 -1 6883
6885 0 362060 171311 197320 -1 6884
6886 0 362039 171398 197440 -1 6885
6887 0 362032 171427 197480 -1 6886
6888 0 362108 171505 197560 -1 6887
6889 0 362228 171837 197640 -1 6888
6890 0 362344 171939 197760 -1 6889
6891 0 362396 172315 197920 -1 6890
6892 0 362472 172567 198080 -1 6891
6893 0 362604 173289 198200 -1 6892
6894 0 362732 173483 198360 -1 6893
6895 0 362808 173817 198480 -1 6894
6896 0 362824 173899 198560 -1 6895
6897 0 362896 174045 198680 -1 6896
6898 0 362980 174295 198840 -1 6897
6899 0 363020 174443 198960 -1 6898
6900 0 363116 174797 199120 -1 6899
6901 0 363132 174951 199160 -1 6900
6902 0 363540 175965 199160 -1 6901
6903 0 363600 176487 199080 -1 6902
6904 0 363404 176817 198960 -1 6903
6905 0 363236 177135 198760 -1 6904
6906 0 363152 177341 198560 -1 6905
6907 0 363056 177409 198360 -1 6906
6908 0 363064 177971 198240 -1 6907
6909 0 363172 178173 198080 -1 6908
6910 0 363132 178219 197880 -1 6909
6911 0 363048 178107 197680 -1 6910
6912 0 363128 178163 197520 -1 6911
6913 0 363308 178281 197480 -1 6912
6914 0 363696 178499 197360 -1 6913
6915 0 363828 178597 197280 -1 6914
6916 0 364060 178789 197200 -1 6915
6917 0 364264 178881 197120 -1 6916
6918 0 364304 179075 197000 -1 6917
6919 0 364332 179123 196880 -1 6918
6920 0 364360 179227 196720 -1 6919
6921 0 364348 179331 196560 -1 6920
6922 0 364376 179487 196360 -1 6921
6923 0 364340 179717 196200 -1 6922
6924 0 364392 179945 196040 -1 6923
6925 0 364668 180117 195880 -1 6924
6926 0 364808 180151 195760 -1 6925
6927 0 364960 180207 195600 -1 6926
6928 0 365032 180211 195440 -1 6927
6929 0 365144 180291 195280 -1 6928
6930 0 365284 180395 195120 -1 6929
6931 0 366004 181025 195000 -1 6930
6932 0 366736 181431 195000 -1 6931
6933 0 367328 181401 195080 -1 6932
6934 0 368568 181191 195200 -1 6933
6935 0 368612 181193 195320 -1 6934
6936 0 368896 181287 195440 -1 6935
6937 0 369092 181349 195560 -1 6936
6938 0 369592 181511 195640 -1 6937
6939 0 370612 181403 195640 -1 6938
6940 0 370912 181453 195520 -1 6939
6941 0 371952 181617 195480 -1 6940
6942 0 372664 181297 195480 -1 6941
6943 0 372752 181231 195600 -1 6942
6944 0 373000 181033 195760 -1 6943
6945 0 373256 180847 195920 -1 6944
6946 0 373372 180789 196080 -1 6945
6947 0 373664 180361 196200 -1 6946
6948 0 374884 179265 196320 -1 6947
6949 0 374832 179287 196440 -1 6948
6950 0 375116 178435 196240 -1 6948
6951 0 375460 177629 196160 -1 6950
6952 0 376416 176979 196160 -1 6951
6953 0 376556 176657 196240 -1 6952
6954 0 376976 175543 196160 -1 6953
6955 0 377732 174621 196200 -1 6954
6956 0 378588 173633 196360 -1 6955
6957 0 378424 173623 196440 -1 6956
6958 0 379224 173075 196360 -1 6956
6959 0 379620 172293 196280 -1 6958
6960 0 379980 171731 196240 -1 6959
6961 0 379972 171105 196240 -1 6960
6962 0 380320 170759 196200 -1 6961
6963 0 380444 170457 196280 -1 6962
6964 0 380668 170099 196400 -1 6963
6965 0 380832 169869 196480 -1 6964
6966 0 381080 169591 196560 -1 6965
6967 0 381872 169157 196640 -1 6966
6968 0 382328 168927 196760 -1 6967
6969 0 382724 168701 196880 -1 6968
6970 0 383244 168013 196880 -1 6969
6971 0 383428 167811 197000 -1 6970
6972 0 383216 168175 197080 -1 6971
6973 0 383284 168087 197160 -1 6972
6974 0 383316 168107 197240 -1 6973
6975 0 383564 167595 197120 -1 6971
6976 0 383756 167291 197240 -1 6975
6977 0 383908 167169 197360 -1 6976
6978 0 384176 166735 197480 -1 6977
6979 0 384232 166689 197560 -1 6978
6980 0 384524 166491 197680 -1 6979
6981 0 384536 166425 197800 -1 6980
6982 0 384812 166309 197960 -1 6981
6983 0 385352 166051 198080 -1 6982
6984 0 386872 165285 198200 -1 6983
6985 0 387376 165007 198200 -1 6984
6986 0 387780 164529 198160 -1 6985
6987 0 388540 163755 198120 -1 6986
6988 0 388708 163481 198000 -1 6987
6989 0 388944 163015 198000 -1 6988
6990 0 388864 162517 197960 -1 6989
6991 0 388892 161951 197920 -1 6990
6992 0 389116 161585 197920 -1 6991
6993 0 389160 161499 198000 -1 6992
6994 0 389444 161325 198120 -1 6993
6995 0 389596 161251 198200 -1 6994
6996 0 389760 161217 198280 -1 6995
6997 0 389868 161207 198320 -1 6996
6998 0 389924 161153 198400 -1 6997
6999 0 390016 161113 198480 -1 6998
7000 0 390336 161003 198560 -1 6999
7001 0 390604 160886 198640 -1 7000
7002 0 390872 160769 198720 -1 7001
7003 0 391272 160551 198840 -1 7002
7004 0 391488 160429 198920 -1 7003
7005 0 391720 160323 199040 -1 7004
7006 0 391972 159893 199160 -1 7005
7007 0 392040 159719 199280 -1 7006
7008 0 392180 159505 199400 -1 7007
7009 0 392296 159299 199560 -1 7008
7010 0 392640 158917 199560 -1 7009
7011 0 393060 158707 199600 -1 7010
7012 0 393224 158637 199520 -1 7011
7013 0 393322.66 158582.33 199480 -1 7012
7014 0 393520 158473 199400 -1 7013
7015 0 393912 158229 199280 -1 7014
7016 0 394072 157939 199200 -1 7015
7017 0 394260 157705 199080 -1 7016
7018 0 394296 157481 199000 -1 7017
7019 0 394268 157323 198920 -1 7018
7020 0 394184 157243 198800 -1 7019
7021 0 394136 156863 198680 -1 7020
7022 0 394096 156801 198640 -1 7021
7023 0 393884 156011 198600 -1 7022
7024 0 394092 156017 198880 -1 7023
7025 0 394540 154653 198600 -1 7023
7026 0 394028 154159 198720 -1 7025
7027 0 393612 153981 198640 -1 7026
7028 0 393696 154003 198520 -1 7027
7029 0 393644 153967 198440 -1 7028
7030 0 393632 153943 198360 -1 7029
7031 0 393588 153883 198280 -1 7030
7032 0 393564 153859 198200 -1 7031
7033 0 393512 153817 198160 -1 7032
7034 0 393444 153733 198120 -1 7033
7035 0 393352 153649 198080 -1 7034
7036 0 393174 153502 198000 -1 7035
7037 0 393048 153406 197960 -1 7036
7038 0 392916 153264 197920 -1 7037
7039 0 392912 153210 197880 -1 7038
7040 0 392912 153186 197840 -1 7039
7041 0 392876 153166 197760 -1 7040
7042 0 392856 153136 197720 -1 7041
7043 0 392856 153122 197680 -1 7042
7044 0 392876 153094 197640 -1 7043
7045 0 392900 153066 197600 -1 7044
7046 0 392940 153038 197560 -1 7045
7047 0 392988 152994 197520 -1 7046
7048 0 392976 152926 197480 -1 7047
7049 0 392986 152923 197440 -1 7048
7050 0 393030 152875 197400 -1 7049
7051 0 393050 152899 197360 -1 7050
7052 0 392978 152911 197320 -1 7051
7053 0 392814 152927 197200 -1 7052
7054 0 392701 152850 197080 -1 7053
7055 0 392687 152820 197040 -1 7054
7056 0 392465 152218 197000 -1 7055
7057 0 392455 152156 196960 -1 7056
7058 0 392427 152084 196920 -1 7057
7059 0 392349 151910 196880 -1 7058
7060 0 392267 151544 196880 -1 7059
7061 0 392281 151474 196920 -1 7060
7062 0 392755 153124 197040 -1 7055
7063 0 392701 153190 196920 -1 7062
7064 0 392575 153356 196800 -1 7063
7065 0 392483 153388 196760 -1 7064
7066 0 392101 153538 196720 -1 7065
7067 0 392023 153548 196680 -1 7066
7068 0 391555 153556 196640 -1 7067
7069 0 391229 153646 196640 -1 7068
7070 0 391035 153620 196640 -1 7069
7071 0 390725 153210 196680 -1 7070
7072 0 390683 153040 196680 -1 7071
7073 0 390629 152978 196640 -1 7072
7074 0 390599 152912 196560 -1 7073
7075 0 390549 152746 196440 -1 7074
7076 0 390531 152688 196360 -1 7075
7077 0 390401 152630 196200 -1 7076
7078 0 390399 152660 196080 -1 7077
7079 0 390381 152706 196000 -1 7078
7080 0 390181 152998 195960 -1 7079
7081 0 390311 152908 195880 -1 7080
7082 0 390345 152822 195760 -1 7081
7083 0 390389 152722 195680 -1 7082
7084 0 393296 153887 198640 -1 7027
7085 0 393228 153887 198680 -1 7084
7086 0 393200 153883 198720 -1 7085
7087 0 393200 153917 198800 -1 7086
7088 0 393132 154073 198800 -1 7087
7089 0 393176 154353 198800 -1 7088
7090 0 392968 154755 198800 -1 7089
7091 0 392944 154781 198760 -1 7090
7092 0 392884 154909 198720 -1 7091
7093 0 392860 154951 198680 -1 7092
7094 0 392824 154943 198600 -1 7093
7095 0 392744 154941 198520 -1 7094
7096 0 392756 154893 198440 -1 7095
7097 0 392824 154847 198360 -1 7096
7098 0 392912 154799 198280 -1 7097
7099 0 393052 154759 198240 -1 7098
7100 0 393936 154253 198840 -1 7026
7101 0 393792 154337 199000 -1 7100
7102 0 393600 154277 199120 -1 7101
7103 0 393456 154247 199200 -1 7102
7104 0 393068 154137 199320 -1 7103
7105 0 392648 153919 199400 -1 7104
7106 0 392468 153833 199480 -1 7105
7107 0 392412 153721 199560 -1 7106
7108 0 392196 153639 199680 -1 7107
7109 0 392052 153517 199800 -1 7108
7110 0 391928 153459 199880 -1 7109
7111 0 391884 153449 199920 -1 7110
7112 0 391670 153522 199920 -1 7111
7113 0 391658 153549 199960 -1 7112
7114 0 391592 153761 2e+05 -1 7113
7115 0 391528 153939 199960 -1 7114
7116 0 391556 154215 199960 -1 7115
7117 0 391576 154406 199960 -1 7116
7118 0 391591 154613 199920 -1 7117
7119 0 392356 153461 199880 -1 7110
7120 0 392400 153469 199960 -1 7119
7121 0 392448 153461 2e+05 -1 7120
7122 0 392632 153497 200040 -1 7121
7123 0 392836 153549 200080 -1 7122
7124 0 393140 153517 200120 -1 7123
7125 0 393468 153491 200160 -1 7124
7126 0 393800 153501 200200 -1 7125
7127 0 393960 153595 200240 -1 7126
7128 0 394048 153745 200280 -1 7127
7129 0 394116 153853 200320 -1 7128
7130 0 394168 153893 200360 -1 7129
7131 0 394196 153951 200400 -1 7130
7132 0 394240 154003 200480 -1 7131
7133 0 394224 154055 200520 -1 7132
7134 0 394168 154063 200560 -1 7133
7135 0 394116 154059 200600 -1 7134
7136 0 394080 154067 200640 -1 7135
7137 0 394040 154047 200680 -1 7136
7138 0 393984 154041 200720 -1 7137
7139 0 393928 154001 200760 -1 7138
7140 0 393864 153981 200800 -1 7139
7141 0 393816 153977 200840 -1 7140
7142 0 393752 153939 200880 -1 7141
7143 0 393692 153910 200920 -1 7142
7144 0 393614 153878 200960 -1 7143
7145 0 393558 153880 201000 -1 7144
7146 0 394668 153809 200360 -1 7130
7147 0 394872 153627 200360 -1 7146
7148 0 395132 153557 200360 -1 7147
7149 0 395088 153581 200400 -1 7148
7150 0 395100 153551 200480 -1 7149
7151 0 395152 153375 200520 -1 7150
7152 0 395148 153243 200560 -1 7151
7153 0 395148 153183 200600 -1 7152
7154 0 395168 153075 200640 -1 7153
7155 0 395120 153015 200680 -1 7154
7156 0 395080 152969 200720 -1 7155
7157 0 394952 152829 200800 -1 7156
7158 0 394820 152741 200880 -1 7157
7159 0 394692 152589 200960 -1 7158
7160 0 394568 152453 201040 -1 7159
7161 0 394504 152341 201160 -1 7160
7162 0 390460 160849 198720 -1 7001
7163 0 390420 160720 198760 -1 7162
7164 0 390440 160684 198800 -1 7163
7165 0 390480 160608 198880 -1 7164
7166 0 390568 160584 199040 -1 7165
7167 0 390564 160552 199160 -1 7166
7168 0 386804 165287 198400 -1 6984
7169 0 386772 165331 198560 -1 7168
7170 0 386728 165431 198680 -1 7169
7171 0 386768 165551 198840 -1 7170
7172 0 386876 165603 198960 -1 7171
7173 0 387052 165731 199080 -1 7172
7174 0 387060 165727 199160 -1 7173
7175 0 387168 165983 199200 -1 7174
7176 0 387080 166131 199120 -1 7175
7177 0 386924 166139 198960 -1 7176
7178 0 386864 166149 198920 -1 7177
7179 0 386672 166237 198880 -1 7178
7180 0 386560 166263 198800 -1 7179
7181 0 386212 166371 198760 -1 7180
7182 0 385936 166521 198800 -1 7181
7183 0 385876 166531 198840 -1 7182
7184 0 385816 166547 198880 -1 7183
7185 0 385240 166459 198880 -1 7184
7186 0 384964 166541 198960 -1 7185
7187 0 384536 166755 198920 -1 7186
7188 0 384468 166791 198880 -1 7187
7189 0 384228 166943 198840 -1 7188
7190 0 384196 167019 198800 -1 7189
7191 0 384108 167079 198760 -1 7190
7192 0 384036 167095 198680 -1 7191
7193 0 383992 167075 198600 -1 7192
7194 0 383932 167073 198560 -1 7193
7195 0 383910 167070 198520 -1 7194
7196 0 383880 167104 198480 -1 7195
7197 0 383762 167138 198440 -1 7196
7198 0 383702 167146 198400 -1 7197
7199 0 383540 167133 198360 -1 7198
7200 0 383414 167164 198320 -1 7199
7201 0 384760 166391 199000 -1 7186
7202 0 384456 166295 199000 -1 7201
7203 0 384180 166309 199000 -1 7202
7204 0 384068 166301 199080 -1 7203
7205 0 384008 166325 199120 -1 7204
7206 0 387136 166071 199320 -1 7175
7207 0 387144 166071 199440 -1 7206
7208 0 387140 166075 199560 -1 7207
7209 0 387080 166071 199720 -1 7208
7210 0 386992 165955 199840 -1 7209
7211 0 386860 165887 2e+05 -1 7210
7212 0 386880 165949 200040 -1 7211
7213 0 386928 166041 200080 -1 7212
7214 0 387000 166109 200120 -1 7213
7215 0 387032 166153 200160 -1 7214
7216 0 387124 166177 200200 -1 7215
7217 0 387184 166193 200240 -1 7216
7218 0 387360 166225 200320 -1 7217
7219 0 387388 166281 200360 -1 7218
7220 0 387460 166297 200400 -1 7219
7221 0 387500 166307 200480 -1 7220
7222 0 387456 166257 200560 -1 7221
7223 0 387356 166189 200640 -1 7222
7224 0 387316 166109 200720 -1 7223
7225 0 387196 165973 200800 -1 7224
7226 0 387196 165939 200840 -1 7225
7227 0 387080 165797 200920 -1 7226
7228 0 387012 165747 200960 -1 7227
7229 0 386956 165689 201000 -1 7228
7230 0 386908 165601 201080 -1 7229
7231 0 386924 165613 201160 -1 7230
7232 0 386952 165589 201240 -1 7231
7233 0 386980 165533 201320 -1 7232
7234 0 387020 165513 201400 -1 7233
7235 0 387004 165475 201440 -1 7234
7236 0 386920 165263 201480 -1 7235
7237 0 386856 164821 201520 -1 7236
7238 0 386924 164423 201520 -1 7237
7239 0 386984 164317 201600 -1 7238
7240 0 387016 164293 201680 -1 7239
7241 0 387112 164235 201720 -1 7240
7242 0 387172 164223 201800 -1 7241
7243 0 387200 164195 201880 -1 7242
7244 0 387176 164197 201920 -1 7243
7245 0 387200 164173 201960 -1 7244
7246 0 387176 164149 202000 -1 7245
7247 0 387224 164135 202040 -1 7246
7248 0 387264 164123 202120 -1 7247
7249 0 387356 164151 202160 -1 7248
7250 0 387476 164027 202240 -1 7249
7251 0 387656 163885 202280 -1 7250
7252 0 387748 163641 202320 -1 7251
7253 0 387780 163547 202360 -1 7252
7254 0 387744 163491 202400 -1 7253
7255 0 387720 163437 202440 -1 7254
7256 0 387756 163065 202480 -1 7255
7257 0 387868 162947 202520 -1 7256
7258 0 387904 162857 202560 -1 7257
7259 0 387984 162797 202640 -1 7258
7260 0 388028 162787 202720 -1 7259
7261 0 388048 162715 202800 -1 7260
7262 0 388064 162615 202880 -1 7261
7263 0 388140 162473 203000 -1 7262
7264 0 388172 162355 203080 -1 7263
7265 0 388220 162277 203120 -1 7264
7266 0 388216 162079 203200 -1 7265
7267 0 388172 162041 203240 -1 7266
7268 0 388172 161595 203240 -1 7267
7269 0 388148 161461 203320 -1 7268
7270 0 388056 161325 203400 -1 7269
7271 0 387684 160927 203480 -1 7270
7272 0 387420 160449 203520 -1 7271
7273 0 387244 160235 203600 -1 7272
7274 0 387228 159999 203680 -1 7273
7275 0 387272 160029 203760 -1 7274
7276 0 387252 159943 203840 -1 7275
7277 0 387228 159859 203960 -1 7276
7278 0 387216 159803 204040 -1 7277
7279 0 386960 158929 204080 -1 7278
7280 0 387012 158815 204000 -1 7279
7281 0 386716 158471 203960 -1 7280
7282 0 386696 158381 203920 -1 7281
7283 0 386964 157881 203880 -1 7282
7284 0 387036 157791 203960 -1 7283
7285 0 387360 157619 204040 -1 7284
7286 0 387632 157509 204080 -1 7285
7287 0 387740 157451 204120 -1 7286
7288 0 388216 157283 204160 -1 7287
7289 0 388480 157037 204120 -1 7288
7290 0 388564 156897 204080 -1 7289
7291 0 388216 156717 204080 -1 7290
7292 0 388044 156787 204040 -1 7291
7293 0 387856 156847 204000 -1 7292
7294 0 387796 156853 203960 -1 7293
7295 0 387740 156893 203920 -1 7294
7296 0 387704 156925 203880 -1 7295
7297 0 388660 156863 204040 -1 7290
7298 0 388792 156819 204000 -1 7297
7299 0 388880 156791 203960 -1 7298
7300 0 388964 156679 203920 -1 7299
7301 0 389264 156461 203920 -1 7300
7302 0 389336 156375 204000 -1 7301
7303 0 389400 156295 204040 -1 7302
7304 0 389604 155947 204120 -1 7303
7305 0 389652 155625 204200 -1 7304
7306 0 389684 155591 204280 -1 7305
7307 0 389716 155591 204400 -1 7306
7308 0 389696 155529 204440 -1 7307
7309 0 389704 155493 204480 -1 7308
7310 0 389972 155209 204480 -1 7309
7311 0 390056 155167 204520 -1 7310
7312 0 390208 155051 204560 -1 7311
7313 0 390268 155049 204600 -1 7312
7314 0 390560 155111 204640 -1 7313
7315 0 390664 155127 204720 -1 7314
7316 0 390644 154979 204800 -1 7315
7317 0 390680 155011 204880 -1 7316
7318 0 390784 155123 205000 -1 7317
7319 0 390784 154953 205040 -1 7318
7320 0 390916 155589 205040 -1 7319
7321 0 391024 156443 205080 -1 7320
7322 0 391376 156889 205040 -1 7321
7323 0 391432 156911 205000 -1 7322
7324 0 391604 156969 204960 -1 7323
7325 0 391716 156955 204920 -1 7324
7326 0 391780 156981 204880 -1 7325
7327 0 391896 157111 204840 -1 7326
7328 0 391928 157113 204800 -1 7327
7329 0 391936 157097 204760 -1 7328
7330 0 391992 157097 204680 -1 7329
7331 0 392000 157105 204600 -1 7330
7332 0 391968 157105 204520 -1 7331
7333 0 391932 156933 204520 -1 7332
7334 0 392040 156741 204520 -1 7333
7335 0 392064 156673 204480 -1 7334
7336 0 392100 156615 204440 -1 7335
7337 0 392148 156561 204400 -1 7336
7338 0 392208 156485 204360 -1 7337
7339 0 392212 156481 204320 -1 7338
7340 0 392176 157657 204520 -1 7332
7341 0 392232 157899 204600 -1 7340
7342 0 392280 158511 204600 -1 7341
7343 0 392376 158601 204680 -1 7342
7344 0 392436 158761 204760 -1 7343
7345 0 392504 159077 204840 -1 7344
7346 0 392668 159771 204880 -1 7345
7347 0 392696 159853 204760 -1 7346
7348 0 392684 159833 204640 -1 7347
7349 0 392648 159833 204520 -1 7348
7350 0 392652 159849 204400 -1 7349
7351 0 392654 159837 204360 -1 7350
7352 0 392656 159825 204320 -1 7351
7353 0 392748 159879 204240 -1 7352
7354 0 392816 159923 204160 -1 7353
7355 0 392868 159911 204080 -1 7354
7356 0 392892 159923 204000 -1 7355
7357 0 393024 159991 203960 -1 7356
7358 0 393536 160261 203920 -1 7357
7359 0 394148 161087 203880 -1 7358
7360 0 394240 161173 203800 -1 7359
7361 0 394248 161215 203760 -1 7360
7362 0 394252 161187 203720 -1 7361
7363 0 394240 161203 203600 -1 7362
7364 0 394324 161199 203480 -1 7363
7365 0 394328 161203 203400 -1 7364
7366 0 394344 161209 203360 -1 7365
7367 0 394372 161221 203280 -1 7366
7368 0 394449.34 161215.67 203200 -1 7367
7369 0 393424 161659 203760 -1 7361
7370 0 393426 161744 203800 -1 7369
7371 0 393428 161816 203840 -1 7370
7372 0 393440 161866 203880 -1 7371
7373 0 393490 161886 203920 -1 7372
7374 0 393530 161942 203960 -1 7373
7375 0 393562 161994 204000 -1 7374
7376 0 393570 162042 204040 -1 7375
7377 0 393574 162046 204080 -1 7376
7378 0 393570 162094 204120 -1 7377
7379 0 393630 162098 204160 -1 7378
7380 0 393630 162118 204200 -1 7379
7381 0 393642 162142 204240 -1 7380
7382 0 393630 162162 204280 -1 7381
7383 0 393412 161666 203720 -1 7369
7384 0 393456 161676 203680 -1 7383
7385 0 393276 161778 203640 -1 7384
7386 0 392824 161624 203600 -1 7385
7387 0 392760 161510 203560 -1 7386
7388 0 392768 161460 203520 -1 7387
7389 0 393460 160151 203720 -1 7358
7390 0 393468 160123 203520 -1 7389
7391 0 393100 160105 203480 -1 7390
7392 0 393008 160067 203400 -1 7391
7393 0 393004 160071 203360 -1 7392
7394 0 393000 160067 203320 -1 7393
7395 0 393028 160051 203280 -1 7394
7396 0 393032 160039 203200 -1 7395
7397 0 393024 160043 203120 -1 7396
7398 0 393012 160051 203040 -1 7397
7399 0 392972 160043 202960 -1 7398
7400 0 392952 160007 202880 -1 7399
7401 0 392876 160007 202800 -1 7400
7402 0 392768 159975 202760 -1 7401
7403 0 392724 159951 202720 -1 7402
7404 0 392580 159959 202640 -1 7403
7405 0 392540 159945 202560 -1 7404
7406 0 392504 159957 202520 -1 7405
7407 0 392404 159981 202440 -1 7406
7408 0 392356 160021 202400 -1 7407
7409 0 392336 160029 202360 -1 7408
7410 0 392296 160033 202320 -1 7409
7411 0 392104 160077 202280 -1 7410
7412 0 390452 154793 205040 -1 7319
7413 0 390348 154603 205040 -1 7412
7414 0 390348 154553 205080 -1 7413
7415 0 390116 154237 205120 -1 7414
7416 0 389896 153919 205080 -1 7415
7417 0 389848 153849 205040 -1 7416
7418 0 389784 153693 205000 -1 7417
7419 0 389788 153659 204960 -1 7418
7420 0 389684 153335 204920 -1 7419
7421 0 389656 153273 204840 -1 7420
7422 0 389676 153277 204760 -1 7421
7423 0 389648 153229 204680 -1 7422
7424 0 389556 153193 204600 -1 7423
7425 0 389568 153105 204520 -1 7424
7426 0 389544 153001 204480 -1 7425
7427 0 389572 152933 204440 -1 7426
7428 0 389568 152879 204400 -1 7427
7429 0 389568 152831 204360 -1 7428
7430 0 389592 152751 204320 -1 7429
7431 0 389636 152663 204280 -1 7430
7432 0 389660 152627 204240 -1 7431
7433 0 389688 152575 204160 -1 7432
7434 0 389716 152543 204120 -1 7433
7435 0 387304 158607 204000 -1 7280
7436 0 387372 158543 203960 -1 7435
7437 0 387568 158235 203920 -1 7436
7438 0 387476 158127 203880 -1 7437
7439 0 387352 157961 203840 -1 7438
7440 0 387356 157779 203800 -1 7439
7441 0 387416 157643 203760 -1 7440
7442 0 387476 157453 203720 -1 7441
7443 0 387504 157425 203680 -1 7442
7444 0 387588 158151 203760 -1 7438
7445 0 387620 158131 203680 -1 7444
7446 0 387604 158111 203600 -1 7445
7447 0 387600 158139 203520 -1 7446
7448 0 387644 158165 203480 -1 7447
7449 0 386916 165233 201600 -1 7236
7450 0 386944 165413 201720 -1 7449
7451 0 386932 165453 201840 -1 7450
7452 0 386888 165467 201880 -1 7451
7453 0 386844 165467 201920 -1 7452
7454 0 386806 165468 201960 -1 7453
7455 0 386722 165388 202000 -1 7454
7456 0 386650 165321 202040 -1 7455
7457 0 386580 165282 202080 -1 7456
7458 0 386532 165265 202160 -1 7457
7459 0 386376 165083 202200 -1 7458
7460 0 386332 164881 202240 -1 7459
7461 0 386316 164883 202280 -1 7460
7462 0 386336 164909 202320 -1 7461
7463 0 379924 171163 196160 -1 6961
7464 0 379448 171439 196160 -1 7463
7465 0 379420 171437 196240 -1 7464
7466 0 379408 171489 196320 -1 7465
7467 0 371744 181557 195280 -1 6941
7468 0 366558 181249 194800 -1 6932
7469 0 362328 171089 197440 -1 6886
7470 0 362352 171041 197520 -1 7469
7471 0 362436 170961 197600 -1 7470
7472 0 362572 170873 197680 -1 7471
7473 0 362636 170809 197800 -1 7472
7474 0 362732 170749 197920 -1 7473
7475 0 362872 170677 198080 -1 7474
7476 0 362932 170577 198200 -1 7475
7477 0 363096 170415 198200 -1 7476
7478 0 363124 170381 198120 -1 7477
7479 0 363200 170293 198000 -1 7478
7480 0 363252 170269 197960 -1 7479
7481 0 363200 170203 197880 -1 7480
7482 0 363224 170151 197760 -1 7481
7483 0 363240 170179 197680 -1 7482
