# Supplementary material for: Connectomics Analysis Reveals First-, Second-, and Third-Order Thermosensory and Hygrosensory Neurons in the Adult Drosophila Brain
Source: Curr Biol. 2020 Aug 17;30(16):3167–3182.e4. doi: 10.1016/j.cub.2020.06.028 (PMC7443704; doi:10.1016/j.cub.2020.06.028)
Supplement: Data S1. Skeletons and Meshes, Related to STAR Methods — marin2020-skeletons contains files describing the morphology of each neuron in this study (in FAFB14 space, .swc format). glomeruli_meshes contains the glomerular meshes (in FAFB14 space, .stl format). neuropil_meshes contains the glomerular meshes (in FAFB14 space, .stl format). [file mmc5.zip › VP_SI/marin2020-skeletons/57122.swc]

# SWC format file
# based on specifications at http://www.neuronland.org/NLMorphologyConverter/MorphologyFormats/SWC/Spec.html
# Created by nat::write.neuron.swc
# PointNo Label X Y Z Radius Parent 
1 0 405247.03 265479.62 81360 2015 -1
2 0 405239.47 265621.25 81400 -1 1
3 0 405079.22 265520.3 81520 -1 2
4 0 405087.03 265662.75 81600 -1 3
5 0 404845.78 265879.97 81640 -1 4
6 0 404853.72 266112.7 81960 -1 5
7 0 404878.94 266095.12 82120 -1 6
8 0 404983.3 266030.78 82280 -1 7
9 0 404990.16 266031.28 82440 -1 8
10 0 404872.4 266206.4 82520 -1 9
11 0 405254.78 265558.78 82840 -1 10
12 0 405424.22 265934.25 82960 -1 11
13 0 405480.06 265758.9 83080 -1 12
14 0 405318.3 265502.53 83160 -1 13
15 0 405270.47 265317.78 83320 -1 14
16 0 405542.72 264175.66 83400 -1 15
17 0 405647.47 263983.28 83480 -1 16
18 0 405661.34 263951.72 83680 -1 17
19 0 405670.9 263878.25 83800 -1 18
20 0 405735.94 263821.4 84000 -1 19
21 0 406005.3 263599.34 84080 -1 20
22 0 406527.94 263309.7 84280 -1 21
23 0 406765.72 263086.7 84400 -1 22
24 0 406681 263118.16 84520 -1 23
25 0 407357.94 262878.72 84600 -1 24
26 0 408087.78 262421.7 84720 -1 25
27 0 408311.2 262446.28 84760 -1 26
28 0 408422.2 262349.7 84800 -1 27
29 0 408493.4 262366.84 84920 -1 28
30 0 408623.38 262405.16 85040 -1 29
31 0 408656.44 262398.62 85120 -1 30
32 0 408694.62 262389.66 85240 -1 31
33 0 408925.53 262469.88 85320 -1 32
34 0 409141.6 262550 85560 -1 33
35 0 409263.12 262631.4 85640 -1 34
36 0 409486.56 262790.12 85800 -1 35
37 0 409662.38 262990.16 85880 -1 36
38 0 409729 262997.28 86000 -1 37
39 0 409726.94 263057.78 86040 -1 38
40 0 409895.75 263068.84 86120 -1 39
41 0 409912.28 263154.5 86160 -1 40
42 0 410053.78 263094.06 86280 -1 41
43 0 410546.28 263055.56 86440 -1 42
44 0 410833.22 262845.44 86600 -1 43
45 0 410949.94 262729.97 86640 -1 44
46 0 411539.3 262331.16 86840 -1 45
47 0 411812.28 262261.44 86960 -1 46
48 0 411960.2 262213.4 87000 -1 47
49 0 412167.47 262168.9 87080 -1 48
50 0 412363.03 261986.81 87200 -1 49
51 0 412531 261858.17 87320 -1 50
52 0 412784.56 261805.53 87360 -1 51
53 0 413019.84 261689.83 87480 -1 52
54 0 413307.56 261546.8 87640 -1 53
55 0 413512.78 261432.23 87760 -1 54
56 0 413924.56 261321.6 87920 -1 55
57 0 414075.1 261239.12 88000 -1 56
58 0 414117.4 261133.19 88080 -1 57
59 0 414320 260975.92 88200 -1 58
60 0 414516.66 260857.39 88280 -1 59
61 0 414520.97 260697.11 88360 -1 60
62 0 414774.38 260507.69 88440 -1 61
63 0 414912.53 260081.2 88600 -1 62
64 0 414981.3 260027.1 88640 -1 63
65 0 415105.72 260234.16 88720 -1 64
66 0 415158.1 260778.6 88800 -1 65
67 0 415183.03 260780.6 88880 -1 66
68 0 415358.1 260829.56 89000 -1 67
69 0 415464.56 260822.48 89080 -1 68
70 0 415511.3 260845.48 89120 -1 69
71 0 415559.22 260862.05 89200 -1 70
72 0 415588.88 260853.11 89280 -1 71
73 0 415741.3 260838.22 89360 -1 72
74 0 415838 260851.55 89440 -1 73
75 0 416056.5 260889.67 89520 -1 74
76 0 416073.53 260803.06 89600 -1 75
77 0 416373.2 260866.8 89760 -1 76
78 0 416632.25 260828.33 89840 -1 77
79 0 416799.8 260741.8 90000 -1 78
80 0 417035.9 260645.75 90080 -1 79
81 0 417253.78 260622.23 90200 -1 80
82 0 417374.7 260581.23 90280 -1 81
83 0 417547.03 260493.45 90400 -1 82
84 0 417853.7 260449.92 90480 -1 83
85 0 418304.44 260397.08 90560 -1 84
86 0 418428.1 260329.52 90600 -1 85
87 0 418645.06 260256.61 90720 -1 86
88 0 419111.03 260158.11 90800 -1 87
89 0 419375.6 260052.75 90880 -1 88
90 0 419934.2 260059.14 91000 -1 89
91 0 419882.9 259969.56 91080 -1 90
92 0 419897.25 259932.92 91120 -1 91
93 0 419998.72 259952.69 91200 -1 92
94 0 420302.97 259807.08 91320 -1 93
95 0 420370.75 259770.7 91360 -1 94
96 0 420585.78 259673.88 91480 -1 95
97 0 420767.6 259654.64 91600 -1 96
98 0 420750.94 259584.56 91720 -1 97
99 0 420868.78 259483.52 91800 -1 98
100 0 420940.66 259358.81 91880 -1 99
101 0 421094.2 259349.8 91960 -1 100
102 0 421351.72 259199.55 92040 -1 101
103 0 421944.47 259295.77 92040 -1 102
104 0 421996.66 259270.1 91960 -1 103
105 0 422172.94 259292.34 91880 -1 104
106 0 422199.03 259326.31 91800 -1 105
107 0 422063.12 259069.38 92160 -1 103
108 0 421954.62 259115.1 92240 -1 107
109 0 422922.16 259147.39 92240 -1 108
110 0 423344.25 258980.77 92360 -1 109
111 0 423508.7 258898.56 92440 -1 110
112 0 423541.3 258831.23 92520 -1 111
113 0 423798.7 258747.69 92600 -1 112
114 0 423882.75 258768.64 92640 -1 113
115 0 424235.38 258744.66 92680 -1 114
116 0 424399.75 258671.17 92760 -1 115
117 0 424768.06 258617.75 92800 -1 116
118 0 424689.56 258594.58 92880 -1 117
119 0 424912.8 258654.34 92920 -1 118
120 0 424938.97 258649.7 92960 -1 119
121 0 425186.34 258683.42 93000 -1 120
122 0 425307.22 258764.86 93040 -1 121
123 0 425670.4 258732.56 93080 -1 122
124 0 426064.75 258583.95 93160 -1 123
125 0 428405.1 258663.28 93160 -1 124
126 0 428397.97 258651.25 93240 -1 125
127 0 428517.1 258665.03 93320 -1 126
128 0 428754.4 258659.06 93400 -1 127
129 0 429183.94 258636.78 93520 -1 128
130 0 429301.22 258669.64 93560 -1 129
131 0 429587.9 258693.56 93640 -1 130
132 0 429647.66 258694.8 93840 -1 131
133 0 430056.3 258761.2 93920 -1 132
134 0 430599.16 258988.17 94040 -1 133
135 0 430740.34 258914.3 94080 -1 134
136 0 432059.7 258850.11 94120 -1 135
137 0 432973.53 258873.61 94200 -1 136
138 0 433301.03 258916.23 94360 -1 137
139 0 433306.44 258952.31 94400 -1 138
140 0 433622.16 258923.73 94480 -1 139
141 0 434375.1 258940.25 94600 -1 140
142 0 434572.88 258977.88 94680 -1 141
143 0 434949 258982.19 94720 -1 142
144 0 434954 258994.27 94800 -1 143
145 0 434964.88 258967.48 94880 -1 144
146 0 435218.16 258882.34 94920 -1 145
147 0 435973.7 258915.98 95000 -1 146
148 0 435968.22 258923.27 95040 -1 147
149 0 436064.78 258938.92 95080 -1 148
150 0 435997.5 258916.02 95120 -1 149
151 0 436160.22 258974.25 95160 -1 150
152 0 437026 258904.31 95200 -1 151
153 0 437191.88 258912.77 95280 -1 152
154 0 437393.38 258807.16 95360 -1 153
155 0 437824.56 258825.53 95400 -1 154
156 0 438049.2 258779.12 95440 -1 155
157 0 438103.2 258747.67 95520 -1 156
158 0 438289.5 258826.3 95560 -1 157
159 0 438659.75 258820.69 95600 -1 158
160 0 438872.3 258947.78 95640 -1 159
161 0 439206.06 258951.42 95680 -1 160
162 0 439861.25 259070.56 95760 -1 161
163 0 439993.25 259073.58 95800 -1 162
164 0 440148.8 259083.89 95840 -1 163
165 0 440202 259083.6 95880 -1 164
166 0 440449.03 259136.95 95920 -1 165
167 0 440508.72 259139.52 95960 -1 166
168 0 440815.75 259192.23 96000 -1 167
169 0 440830.78 259164.67 96040 -1 168
170 0 440978.28 259205.11 96080 -1 169
171 0 441254.62 259199.58 96120 -1 170
172 0 441469.06 259171.53 96200 -1 171
173 0 442129.78 259135.9 96320 -1 172
174 0 442279.8 259111.2 96360 -1 173
175 0 442292.75 259100.9 96440 -1 174
176 0 442429.8 259072.7 96480 -1 175
177 0 442834 259048.38 96560 -1 176
178 0 443218.12 258950.44 96640 -1 177
179 0 443476.97 258917.03 96680 -1 178
180 0 443633.12 258972.56 96720 -1 179
181 0 443757.47 258952.52 96760 -1 180
182 0 443932.94 258984.9 96840 -1 181
183 0 444008.88 258918.75 96880 -1 182
184 0 444229.25 258900.48 96920 -1 183
185 0 444379.72 258897.84 97000 -1 184
186 0 444828.9 258891.05 97040 -1 185
187 0 444940.1 258894.53 97080 -1 186
188 0 445068.94 258889.75 97120 -1 187
189 0 445293.38 258882.36 97200 -1 188
190 0 445578.97 258905.02 97240 -1 189
191 0 445524.56 258922.88 97280 -1 190
192 0 445945.9 258876.98 97320 -1 191
193 0 446373 258865.17 97400 -1 192
194 0 446606.22 258937.97 97440 -1 193
195 0 446881.38 258875.7 97480 -1 194
196 0 446782.16 258917.75 97520 -1 195
197 0 447550.4 258955.02 97600 -1 196
198 0 447732.6 258946.17 97640 -1 197
199 0 448155.75 258983.23 97680 -1 198
200 0 448360.7 258907.1 97760 -1 199
201 0 450211.2 258736.2 97760 -1 200
202 0 450429.34 258771.05 97720 -1 201
203 0 450515.78 258789 97680 -1 202
204 0 450646.34 258828.56 97600 -1 203
205 0 450783.25 258831.58 97560 -1 204
206 0 451139.6 258797.45 97520 -1 205
207 0 451723.28 258830.86 97480 -1 206
208 0 451846.1 258793.03 97440 -1 207
209 0 451988.6 258822.02 97400 -1 208
210 0 452103.25 258842.02 97360 -1 209
211 0 452449.97 258820.27 97320 -1 210
212 0 452673.47 258878.52 97280 -1 211
213 0 452980 258880.34 97240 -1 212
214 0 452968.3 258885.53 97200 -1 213
215 0 453489.06 258944.61 97120 -1 214
216 0 453722.97 258941.08 97080 -1 215
217 0 453935.56 258974.47 97040 -1 216
218 0 454489.75 259035.83 97000 -1 217
219 0 454608.1 259017.75 96920 -1 218
220 0 455009.4 258990.7 96840 -1 219
221 0 455195.06 259054.1 96760 -1 220
222 0 455666.8 259000.31 96720 -1 221
223 0 455745.53 259029 96680 -1 222
224 0 456026.28 259067.45 96640 -1 223
225 0 456011.5 259030.89 96600 -1 224
226 0 456329.94 259100.14 96560 -1 225
227 0 456542.25 259060.33 96520 -1 226
228 0 456666.16 259085 96480 -1 227
229 0 456503.28 259107.45 96440 -1 228
230 0 456925.38 259064.11 96400 -1 229
231 0 457111.9 259051.36 96360 -1 230
232 0 457289.44 259072.5 96320 -1 231
233 0 457796.9 259050.47 96280 -1 232
234 0 458019.28 259115.84 96240 -1 233
235 0 458070.34 259137.42 96200 -1 234
236 0 458249.3 259142.8 96160 -1 235
237 0 458664.06 259088.4 96120 -1 236
238 0 459029.16 259076.8 96080 -1 237
239 0 459277.03 259095.02 96000 -1 238
240 0 459510.22 259155.02 95960 -1 239
241 0 460142.62 259052.81 95920 -1 240
242 0 460557.28 258886.6 95880 -1 241
243 0 461567.78 258619.05 95840 -1 242
244 0 461790.84 258581.9 95760 -1 243
245 0 461955.06 258517.47 95720 -1 244
246 0 462384.28 258412.62 95640 -1 245
247 0 462363.53 258423.06 95600 -1 246
248 0 462517.56 258433.11 95560 -1 247
249 0 462707.8 258417.72 95520 -1 248
250 0 462865.78 258480.7 95480 -1 249
251 0 463054.1 258395.1 95440 -1 250
252 0 464037.8 258295.86 95400 -1 251
253 0 464700.1 258062.7 95360 -1 252
254 0 465132.4 258047.39 95280 75 253
255 0 465245 257941.3 95240 75 254
256 0 465249 257981.72 95200 75 255
257 0 465323.28 257942.61 95160 75 256
258 0 465532.34 257952.95 95080 60 257
259 0 465676.38 257891.45 95040 60 258
260 0 465867.25 257874.06 95000 51 259
261 0 466149.9 257816.16 94880 71 260
262 0 466322.75 257748.44 94800 104 261
263 0 466397.4 257754.4 94720 96 262
264 0 466398.66 257730.38 94640 96 263
265 0 466529.25 257665.44 94600 96 264
266 0 466606.22 257628.89 94520 98 265
267 0 466658.06 257620.66 94440 98 266
268 0 466918.2 257510.62 94320 81 267
269 0 467589.38 257396.31 94000 71 268
270 0 467702.34 257331.34 93880 60 269
271 0 467853.9 257288.5 93800 60 270
272 0 468438.12 256983.1 93400 90 271
273 0 468756.8 256800.44 93160 64 272
274 0 468876.47 256738.06 93080 64 273
275 0 469211.53 256785.53 92960 60 274
276 0 469318.06 256799.36 92880 60 275
277 0 469435.75 256842.22 92800 71 276
278 0 469654.6 256840.45 92680 51 277
279 0 469716.7 256884.56 92600 51 278
280 0 469873.38 256911.61 92520 80 279
281 0 470003.34 256887.58 92440 80 280
282 0 470180.84 256854.75 92360 98 281
283 0 470302.44 256945.78 92280 98 282
284 0 470299 257040.36 92160 189 283
285 0 470212.88 257254.52 92040 189 284
286 0 470450.6 257598.34 91840 200 285
287 0 470473.88 257675.02 91760 183 286
288 0 470473.22 257854.34 91640 128 287
289 0 470521 257963 91560 128 288
290 0 470441 258211 91440 91 289
291 0 470257 258395 91360 120 290
292 0 469945 258659 91240 198 291
293 0 469857 259003 91080 237 292
294 0 470025 259155 90880 237 293
295 0 470489 259491 90800 120 294
296 0 470881 259723 90640 102 295
297 0 469001 259931 90520 120 296
298 0 468913 260099 90360 128 297
299 0 468885 260447 90280 71 298
300 0 468805 261151 90160 120 299
301 0 468893 261335 90040 124 300
302 0 468885 261583 89920 71 301
303 0 468973 261583 89760 71 302
304 0 469061 261823 89600 81 303
305 0 469253 262343 89440 150 304
306 0 469397 262527 89280 205 305
307 0 469493 262567 89120 237 306
308 0 469517 262783 89000 200 307
309 0 469421 262981 88880 189 308
310 0 469389 263047 88840 186 309
311 0 469205 263255 88720 80 310
312 0 469381 262591 88640 200 311
313 0 469405 262975 88600 186 312
314 0 469473 263483 88520 40 313
315 0 469545 263819 88400 51 314
316 0 469689 264267 88320 80 315
317 0 469737 264651 88240 140 316
318 0 469673 265091 88160 102 317
319 0 469705 265531 88000 137 318
320 0 469697 266131 87880 156 319
321 0 469661 266255 87760 175 320
322 0 469685 266423 87640 139 321
323 0 469797 266695 87480 183 322
324 0 469845 266903 87320 150 323
325 0 469845 267063 87160 212 324
326 0 470221 267911 87200 101 325
327 0 470421 268087 87320 134 326
328 0 470789 268647 87400 105 327
329 0 470693.44 268486.66 87640 -1 328
330 0 470705.25 268307.66 87800 -1 329
331 0 470973 268927 87440 91 328
332 0 471453 269399 87400 128 331
333 0 471525 269455 87280 124 332
334 0 471845 269487 87160 75 333
335 0 472021 269687 87000 86 334
336 0 472033 269931 86880 102 335
337 0 472121 270219 86800 122 336
338 0 472367 270585 86760 120 337
339 0 472767 271061 86640 80 338
340 0 472947 271297 86480 98 339
341 0 473029 271443 86400 98 340
342 0 473101 271587 86280 124 341
343 0 473321 271803 86200 120 342
344 0 473577 272027 86040 115 343
345 0 473737 272091 85880 115 344
346 0 473961 272143 85720 102 345
347 0 474033 272283 85560 136 346
348 0 474301 272511 85440 91 347
349 0 474475 272649 85320 156 348
350 0 474687 272789 85200 128 349
351 0 474931 272849 85120 120 350
352 0 475015 272897 85040 150 351
353 0 475075 272925 84920 150 352
354 0 474711 273385 84920 60 353
355 0 474621 273519 85000 60 354
356 0 474593 273659 85080 60 355
357 0 474505 273871 85160 75 356
358 0 474465 273991 85240 81 357
359 0 474469 274083 85320 81 358
360 0 474433 274271 85400 86 359
361 0 474475 274525 85480 51 360
362 0 474443 274717 85560 51 361
363 0 474371 274841 85640 51 362
364 0 474359 275001 85760 -1 363
365 0 474293 275179 85920 -1 364
366 0 474209 275295 86080 -1 365
367 0 473893 275343 86200 -1 366
368 0 473781 275343 86280 -1 367
369 0 473589 275371 86360 -1 368
370 0 473401 275431 86480 -1 369
371 0 473183 275521 86560 -1 370
372 0 473019 275585 86640 -1 371
373 0 472755 275645 86720 32 372
374 0 472695 275913 86640 -1 373
375 0 472699 276017 86560 -1 374
376 0 472731 276237 86480 -1 375
377 0 472715 276329 86400 -1 376
378 0 472743 276429 86280 -1 377
379 0 472767 276553 86160 -1 378
380 0 472821 276627 86040 -1 379
381 0 472849 276687 85960 -1 380
382 0 472885 276719 85840 -1 381
383 0 472541 275547 86800 32 373
384 0 472389 275503 86840 32 383
385 0 472449 275407 86960 32 384
386 0 472493 275343 87040 32 385
387 0 472285 275251 87160 108 386
388 0 472165 275235 87280 108 387
389 0 472005 275231 87400 102 388
390 0 471949 275207 87560 104 389
391 0 471925 275163 87720 104 390
392 0 471905 275099 87880 139 391
393 0 471781 275067 88000 137 392
394 0 471741 274971 88160 137 393
395 0 471753 274935 88240 135 394
396 0 471761 274823 88400 135 395
397 0 471785 274843 88520 135 396
398 0 471757 274783 88640 148 397
399 0 471661 274815 88720 148 398
400 0 471589 274827 88800 148 399
401 0 471367 274813 88960 124 400
402 0 471251 274881 89120 178 401
403 0 470787 274849 89280 128 402
404 0 470423 274797 89400 75 403
405 0 469967 274857 89520 71 404
406 0 469611 275001 89600 75 405
407 0 469483 275045 89680 75 406
408 0 469203 275093 89760 75 407
409 0 468991 275073 89840 91 408
410 0 468809 274959 90000 86 409
411 0 468617 274951 90120 45 410
412 0 468557 274943 90240 45 411
413 0 468385 274855 90400 45 412
414 0 468285 274767 90520 45 413
415 0 468257 274783 90560 -1 414
416 0 469957 274791 90640 -1 415
417 0 469705 274771 90720 -1 416
418 0 469569 274731 90800 -1 417
419 0 469433 274703 90880 -1 418
420 0 469325 274635 90960 -1 419
421 0 469213 274559 91080 -1 420
422 0 469145 274463 91160 -1 421
423 0 469025 274299 91240 -1 422
424 0 468901 274079 91280 -1 423
425 0 468897 273919 91360 -1 424
426 0 468853 273803 91440 -1 425
427 0 468951 273553 91520 -1 426
428 0 469047 273381 91560 -1 427
429 0 469067 273205 91600 -1 428
430 0 469067 273037 91640 -1 429
431 0 469011 272921 91720 -1 430
432 0 468987 272701 91800 -1 431
433 0 468943 272605 91840 -1 432
434 0 468899 272485 91880 -1 433
435 0 468875 272441 91960 -1 434
436 0 468871 272377 91840 -1 434
437 0 468943 272445 91720 -1 436
438 0 469011 272481 91600 -1 437
439 0 469051 272477 91480 -1 438
440 0 469015 272429 91320 -1 439
441 0 469007 272429 91200 -1 440
442 0 469043 272445 91040 -1 441
443 0 469175 272353 90920 -1 442
444 0 469155 272157 90800 -1 443
445 0 469103 272057 90720 -1 444
446 0 468689 271843 90680 -1 445
447 0 468257 271311 90680 -1 446
448 0 468341 271283 90640 -1 447
449 0 466413 271071 90560 -1 448
450 0 466047 270905 90440 -1 449
451 0 465863 270805 90360 -1 450
452 0 465823 270721 90240 -1 451
453 0 465799 270657 90120 -1 452
454 0 465719 270453 89960 -1 453
455 0 465739 270309 89880 -1 454
456 0 465692.25 270126.66 89920 -1 455
457 0 465677.38 270042 90000 -1 456
458 0 465699.8 270007.78 90040 -1 457
459 0 465662.62 270024.44 90080 -1 458
460 0 465632.44 270040.9 90200 -1 459
461 0 465539.47 270021.97 90320 -1 460
462 0 465430.72 269924.1 90280 -1 461
463 0 465377.34 269847.12 90200 -1 462
464 0 465844.6 270020 90120 -1 458
465 0 465979.28 270022.7 90040 -1 464
466 0 466036.72 270015.97 90000 -1 465
467 0 465735 270317 89760 -1 455
468 0 465659 270225 89600 -1 467
469 0 465591 270221 89440 -1 468
470 0 465595 270185 89280 -1 469
471 0 465439 270113 89160 -1 470
472 0 465343 270133 89000 -1 471
473 0 465235 270145 88880 -1 472
474 0 465071 270153 88760 -1 473
475 0 465003 270145 88720 -1 474
476 0 464925 269695 88640 51 475
477 0 464769 269667 88560 51 476
478 0 464485 269675 88520 40 477
479 0 464465 269775 88440 40 478
480 0 464313 269835 88360 40 479
481 0 464085 269923 88280 51 480
482 0 463941 269979 88200 71 481
483 0 463833 270003 88080 71 482
484 0 463753 270039 88000 71 483
485 0 463581 270075 87880 71 484
486 0 463469 270103 87720 96 485
487 0 463379 270129 87600 107 486
488 0 463227 270165 87480 107 487
489 0 463031 270033 87400 156 488
490 0 462971 270021 87240 96 489
491 0 462747 269921 87080 60 490
492 0 462579 269893 86960 81 491
493 0 462552 269953 86840 81 492
494 0 462543 269973 86800 81 493
495 0 462447 270009 86720 60 494
496 0 462137 269923 86640 75 495
497 0 461929 269719 86560 32 496
498 0 461641 269483 86480 32 497
499 0 461617 269419 86280 32 498
500 0 461633 269503 86120 137 499
501 0 461605 269555 86040 214 500
502 0 461601 269571 85920 214 501
503 0 461537 269543 85800 198 502
504 0 461601 269519 85680 198 503
505 0 461489 269563 85520 107 504
506 0 461069 269579 85400 128 505
507 0 460849 269535 85280 98 506
508 0 460421 269499 85080 102 507
509 0 460119 269465 85000 60 508
510 0 459547 269413 85040 60 509
511 0 459299 269141 85000 107 510
512 0 459087 268981 84920 104 511
513 0 458345 268619 84920 60 512
514 0 457761 268383 84840 45 513
515 0 457001 268095 84880 80 514
516 0 456761 267979 84920 60 515
517 0 456493 267915 85000 64 516
518 0 456171 267901 85040 102 517
519 0 456067 267825 85120 80 518
520 0 455943 267641 85160 80 519
521 0 455215 267397 85200 60 520
522 0 455131 267277 85160 124 521
523 0 455089 267243 85080 120 522
524 0 454557 267043 85080 -1 523
525 0 454309 266959 85040 -1 524
526 0 454149 266927 85000 -1 525
527 0 453837 266859 85040 -1 526
528 0 453423 266801 85000 -1 527
529 0 453019 266681 85040 -1 528
530 0 452915 266461 85120 -1 529
531 0 452691 266281 85120 -1 530
532 0 455863 267573 85240 75 520
533 0 475697 273119 84880 86 353
534 0 476133 273319 84840 124 533
535 0 476281 273351 84760 150 534
536 0 476429 273487 84600 102 535
537 0 476565 273603 84480 98 536
538 0 476665 273691 84320 98 537
539 0 476689 273839 84200 98 538
540 0 476701 273951 84040 81 539
541 0 476759 274081 83880 122 540
542 0 476796.6 274121.8 83840 122 541
543 0 476947 274285 83680 107 542
544 0 477087 274397 83560 120 543
545 0 477267 274533 83400 107 544
546 0 477419 274733 83280 135 545
547 0 478215 275201 83240 122 546
548 0 477905.28 275137.56 83400 -1 547
549 0 479269 275171 83200 32 547
550 0 479349 275187 83120 32 549
551 0 480297 274663 83120 75 550
552 0 480557 274435 83200 40 551
553 0 480661 274471 83400 40 552
554 0 480625 274443 83480 40 553
555 0 480881 274095 83160 51 552
556 0 480997 273947 83120 40 555
557 0 481141 273847 83040 40 556
558 0 481469 273695 82960 60 557
559 0 481984 273376 82760 45 558
560 0 482144 273152 82680 75 559
561 0 482272 272896 82640 81 560
562 0 482464 272672 82640 91 561
563 0 482656 272480 82640 51 562
564 0 482730.66 272437.34 82600 51 563
565 0 482880 272352 82520 51 564
566 0 483136 272256 82440 71 565
567 0 483392 272256 82440 60 566
568 0 483648 272160 82440 71 567
569 0 483904 272096 82520 81 568
570 0 484128 271968 82560 51 569
571 0 484384 271872 82600 51 570
572 0 484640 271840 82600 64 571
573 0 484896 271808 82560 60 572
574 0 485120 271776 82400 51 573
575 0 485344 271776 82280 51 574
576 0 485600 271712 82160 51 575
577 0 485856 271712 82080 60 576
578 0 486080 271616 81960 51 577
579 0 486336 271552 81960 60 578
580 0 486592 271520 81920 51 579
581 0 486848 271520 81880 51 580
582 0 487104 271520 81840 64 581
583 0 487360 271520 81800 102 582
584 0 487434.66 271509.34 81760 108 583
585 0 487469.34 271706.38 81720 -1 584
586 0 487465.75 271819.88 81640 -1 585
587 0 487411.94 271861.7 81600 -1 586
588 0 487346.56 271869.6 81560 -1 587
589 0 487317 271911.56 81480 -1 588
590 0 487280.53 271968.3 81400 -1 589
591 0 487226.84 272062.1 81360 -1 590
592 0 487152.72 272253.97 81400 -1 591
593 0 487161.9 272338.72 81480 -1 592
594 0 486997.28 272371.75 81520 -1 593
595 0 486922.2 272463.88 81560 -1 594
596 0 487584 271488 81680 122 584
597 0 487776 271488 81520 45 596
598 0 487912 271521.8 81400 -1 597
599 0 488109.2 271517.94 81160 -1 598
600 0 488160 271616 81000 64 599
601 0 488224 271616 80840 71 600
602 0 488320 271520 80600 98 601
603 0 488345.6 271481.6 80560 90 602
604 0 488448 271328 80400 60 603
605 0 488544 271168 80200 45 604
606 0 488568 271112 80160 48 605
607 0 488640 270944 80040 60 606
608 0 488704 270784 79840 75 607
609 0 488627.2 270630.4 79680 55 608
610 0 488731.8 270746.84 79640 -1 609
611 0 488914.94 270825.16 79600 -1 610
612 0 488933.2 270834.38 79560 -1 611
613 0 488975.88 270801.34 79480 -1 612
614 0 488608 270592 79640 51 609
615 0 488546 270446 79480 -1 614
616 0 488619 270213 79240 -1 615
617 0 488608 270112 79200 81 616
618 0 488672 269888 79120 86 617
619 0 488704 269632 79160 75 618
620 0 488736 269376 79160 51 619
621 0 488832 269152 79040 75 620
622 0 488864 268960 78880 80 621
623 0 488864 268704 78840 75 622
624 0 488800 268448 78800 51 623
625 0 488640 268224 78840 86 624
626 0 488448 268064 78880 75 625
627 0 488320 267840 78920 81 626
628 0 488096 267712 78920 60 627
629 0 487936 267552 78800 51 628
630 0 487744 267424 78640 81 629
631 0 487616 267372.8 78480 94 630
632 0 487584 267360 78440 98 631
633 0 487401 267272 78240 -1 632
634 0 487392 267200 78200 45 633
635 0 487238.4 267148.8 78040 60 634
636 0 487200 267136 78000 64 635
637 0 486944 267072 77960 51 636
638 0 486688 267040 77960 98 637
639 0 486496 266912 77840 51 638
640 0 486240 266912 77760 45 639
641 0 486048 266944 77760 51 640
642 0 485928.22 266966.6 77680 -1 641
643 0 485768.3 266948.47 77640 -1 642
644 0 485517.66 266936.03 77560 -1 643
645 0 485282.7 266909.4 77480 -1 644
646 0 485016.6 266840.9 77440 -1 645
647 0 485065.22 266887.84 77400 -1 646
648 0 485073.5 266946.38 77320 -1 647
649 0 485029.12 266917.94 77280 -1 648
650 0 484955.34 267121.34 77240 -1 649
651 0 484857.75 267283.56 77200 -1 650
652 0 484859.16 267543.78 77240 -1 651
653 0 484894.16 267653.44 77320 -1 652
654 0 484588.22 267288 76920 -1 651
655 0 484467.38 267334.12 76840 -1 654
656 0 484472.25 267281.28 76800 -1 655
657 0 484688.75 267160.38 76680 -1 656
658 0 484357.47 267473.84 76800 -1 655
659 0 484262.34 267570.62 76760 -1 658
660 0 484179.5 267708.88 76720 -1 659
661 0 484054.22 267930.84 76720 -1 660
662 0 484012.16 268025.22 76720 -1 661
663 0 483964.2 268109.16 76760 -1 662
664 0 483868.75 268196.56 76800 -1 663
665 0 483888.88 268275.84 76840 -1 664
666 0 483891.34 268472.62 76960 -1 665
667 0 483867.1 268538.7 77040 -1 666
668 0 484872.3 266709.53 77520 -1 646
669 0 484846.62 266628.2 77480 -1 668
670 0 484715.3 266492.75 77440 -1 669
671 0 484624.44 266438.44 77400 -1 670
672 0 484398.3 266355.25 77360 -1 671
673 0 484276.1 266265.62 77400 -1 672
674 0 484102.47 266212.2 77440 -1 673
675 0 483928.06 266223.44 77400 -1 674
676 0 483965.97 266246.34 77360 -1 675
677 0 483982.88 266262.22 77240 -1 676
678 0 483801.38 266262.2 77160 -1 677
679 0 483586.12 266172.3 77120 -1 678
680 0 483500.94 266076.16 77040 -1 679
681 0 483481.88 266023.9 76960 -1 680
682 0 483458.62 265963.5 76840 -1 681
683 0 483511 265948 76800 -1 682
684 0 483387.53 265903 76720 -1 683
685 0 483342.47 265844.3 76600 -1 684
686 0 483297.6 265808.56 76480 -1 685
687 0 483231.62 265775.8 76360 -1 686
688 0 483226.8 265740.25 76280 -1 687
689 0 483314.4 265780.12 76240 -1 688
690 0 483462.72 265984.2 76040 -1 689
691 0 483528.44 266114.62 76000 -1 690
692 0 483540.06 266223.2 75960 -1 691
693 0 483544.25 266323.7 75840 -1 692
694 0 483516.28 266333.3 75760 -1 693
695 0 483563.9 265969.28 76000 -1 690
696 0 483622.66 265869.4 75920 -1 695
697 0 483133.38 265676.44 76200 -1 688
698 0 483006.12 265591.84 76080 -1 697
699 0 482900.4 265536.3 76000 -1 698
700 0 482837.9 265496.8 75920 -1 699
701 0 482846.25 265541.25 75800 -1 700
702 0 482848.78 265556.06 75760 -1 701
703 0 482825.53 265563.4 75680 -1 702
704 0 482561.5 265452.88 75640 -1 703
705 0 482515.3 265439.84 75560 -1 704
706 0 482497 265441.5 75520 -1 705
707 0 482478.66 265443.34 75480 -1 706
708 0 482416.28 265396.03 75360 -1 707
709 0 482225.44 265358.8 75240 -1 708
710 0 482081.22 265352.06 75160 -1 709
711 0 481898.97 265390.06 75040 -1 710
712 0 481712.4 265421.16 74960 -1 711
713 0 481517.22 265507.44 74880 -1 712
714 0 481335.6 265621.44 74840 -1 713
715 0 481124.66 265666 74800 -1 714
716 0 480873.1 265722.7 74760 -1 715
717 0 480784.9 265898.9 74720 -1 716
718 0 480792.5 265955.78 74680 -1 717
719 0 483614.62 265915.72 76720 -1 683
720 0 483684.12 265891.34 76640 -1 719
721 0 483736.22 265889.12 76560 -1 720
722 0 483809.94 265900.25 76480 -1 721
723 0 483840.53 265880.03 76400 -1 722
724 0 483843.44 265875.2 76360 -1 723
725 0 483817.8 265889.03 76280 -1 724
726 0 487294 267103 77840 -1 636
727 0 487093 267157 77720 68 726
728 0 487008 267008 77640 86 727
729 0 486944 266969.6 77560 69 728
730 0 486848 266912 77440 45 729
731 0 486752 266848 77200 32 730
732 0 486722.72 266843.7 77120 -1 731
733 0 486631.2 266771.5 77000 -1 732
734 0 486424.97 266684.7 76880 -1 733
735 0 486332.97 266685 76800 -1 734
736 0 486275.4 266698.25 76720 -1 735
737 0 486204.16 266700.97 76600 -1 736
738 0 486116.9 266716.22 76520 -1 737
739 0 485955.47 266715.62 76440 -1 738
740 0 485905 266689.53 76360 -1 739
741 0 485833.5 266673.38 76280 -1 740
742 0 485751.25 266622 76200 -1 741
743 0 485547.8 266618.28 76160 -1 742
744 0 485263.44 266519.38 76120 -1 743
745 0 485206.53 266521.94 76160 -1 744
746 0 485034.28 266475.2 76240 -1 745
747 0 484959.03 266475.5 76320 -1 746
748 0 484929.8 266478.66 76480 -1 747
749 0 484969.06 266506.56 76520 -1 748
750 0 485082.88 266584.47 76560 -1 749
751 0 485073.16 266737.38 76520 -1 750
752 0 484962.78 266778.47 76480 -1 751
753 0 484814.7 266779.88 76440 -1 752
754 0 485033.97 266366.12 76040 -1 744
755 0 484919.25 266259.7 76000 -1 754
756 0 484912.66 266191.7 75920 -1 755
757 0 484923.06 266128.84 75800 -1 756
758 0 484972.72 266101.2 75680 -1 757
759 0 484792.2 266124.62 75560 -1 758
760 0 484620.7 266184.47 75480 -1 759
761 0 484491.38 266203.4 75400 -1 760
762 0 484429.1 266220.06 75360 -1 761
763 0 484266.4 266256.16 75280 -1 762
764 0 484162.62 266219.44 75200 -1 763
765 0 484105.03 266230.6 75080 -1 764
766 0 484160.72 266181.12 75000 -1 765
767 0 484167.16 266148.9 74880 -1 766
768 0 484051.5 266127.88 74760 -1 767
769 0 483969.2 266117.6 74680 -1 768
770 0 483839.78 266079.62 74560 -1 769
771 0 483702.84 266172.62 74480 -1 770
772 0 483577.25 266384.38 74400 -1 771
773 0 483500.94 266433.22 74320 -1 772
774 0 483416.8 266439.56 74200 -1 773
775 0 483411.7 266529.38 74080 -1 774
776 0 483413.6 266613.84 74000 -1 775
777 0 483342.62 266785 73960 -1 776
778 0 483297.34 266807.7 74000 -1 777
779 0 483209.94 266908.28 74200 -1 778
780 0 483290.44 267025.3 74280 -1 779
781 0 483408.8 267124.22 74320 -1 780
782 0 483276.2 267280.4 74360 -1 781
783 0 483146.16 267473.56 74400 -1 782
784 0 483065.38 267617.34 74440 -1 783
785 0 483094.84 267553.72 74480 -1 784
786 0 483109.3 267494.47 74600 -1 785
787 0 483361.6 267000.97 73880 -1 777
788 0 483400.25 267107.7 73800 -1 787
789 0 483378.88 267176.6 73680 -1 788
790 0 483390.06 267222.25 73520 -1 789
791 0 483320.22 267201.47 73400 -1 790
792 0 483178.88 267238.78 73280 -1 791
793 0 482993.3 267281.97 73320 -1 792
794 0 482743.44 267257.34 73360 -1 793
795 0 482633 267296.8 73440 -1 794
796 0 482481.75 267265.06 73480 -1 795
797 0 487136 267232 77760 60 727
798 0 487072 267488 77760 51 797
799 0 486912 267712 77760 51 798
800 0 486720 267872 77800 45 799
801 0 486560 267968 77800 32 800
802 0 486509.03 268044.5 77840 -1 801
803 0 486408.2 268104.75 77880 -1 802
804 0 486226.2 268147.25 77920 -1 803
805 0 480985 273955 83200 51 556
806 0 479445 275237.66 83040 32 550
807 0 480285 275447 83040 154 806
808 0 480233 275447 83160 -1 807
809 0 480081 275491 83320 -1 808
810 0 480501 275471 83000 -1 807
811 0 480509 275423 82880 -1 810
812 0 480545 275535 82800 -1 811
813 0 480549 275643 82760 -1 812
814 0 480553 275795 82680 -1 813
815 0 480545 275847 82600 -1 814
816 0 480565 275863 82480 -1 815
817 0 480533 275847 82320 -1 816
818 0 480457 275903 82200 -1 817
819 0 480349 275907 81840 -1 818
820 0 480333 275927 81720 -1 819
821 0 480285 275947 81600 -1 820
822 0 480309 275915 81480 -1 821
823 0 480373 275899 81280 -1 822
824 0 480389 275875 81240 -1 823
825 0 479493 275263 83000 261 806
826 0 479585 275251 82920 261 825
827 0 479641 275283 82800 219 826
828 0 479669 275315 82680 219 827
829 0 479637 275327 82600 219 828
830 0 479609 275355 82480 219 829
831 0 479561.28 275086.38 82440 -1 830
832 0 479398.9 274769.56 82320 -1 831
833 0 479354.12 274693.03 82240 -1 832
834 0 479515 274671.34 82120 -1 833
835 0 479631.9 274700.97 82080 -1 834
836 0 479791.06 274787.66 82120 -1 835
837 0 479858.62 274819.6 82200 -1 836
838 0 479696.97 275480.2 82440 -1 830
839 0 479473.2 275817.88 82400 -1 838
840 0 479323.8 275866.34 82320 -1 839
841 0 477533 274847 83120 175 546
842 0 477541 274959 82960 148 841
843 0 477605 275039 82760 148 842
844 0 477453 275111 82600 124 843
845 0 477037 274895 82600 -1 844
846 0 476661 274947 82600 -1 845
847 0 476401 274943 82560 -1 846
848 0 477493 275199 82480 101 844
849 0 477499 275265 82320 101 848
850 0 477487 275321 82160 115 849
851 0 477495 275317 81960 101 850
852 0 477575 275269 81760 101 851
853 0 477623 275297 81560 80 852
854 0 477703 275329 81360 128 853
855 0 477783 275409 81200 163 854
856 0 477788 275415 81160 163 855
857 0 477803 275433 81040 163 856
858 0 477795 275473 80800 168 857
859 0 477707 275573 80560 122 858
860 0 477635 275701 80400 186 859
861 0 477387 275953 80320 183 860
862 0 477223 276017 80160 124 861
863 0 477175 276069 80000 202 862
864 0 477225 276023 79840 202 863
865 0 477197 276027 79680 202 864
866 0 477221 276023 79520 189 865
867 0 477337 275927 79400 -1 866
868 0 476381 276847 79360 81 867
869 0 476285 276987 79240 81 868
870 0 476011 277109 79200 32 869
871 0 475951 277113 79080 60 870
872 0 475939 277101 79040 60 871
873 0 475895 277181 79000 60 872
874 0 475883 277213 78920 91 873
875 0 475923 277337 78760 71 874
876 0 475751 277533 78600 71 875
877 0 475695 277561 78440 71 876
878 0 475679 277693 78240 96 877
879 0 475670.34 277712.34 78200 96 878
880 0 475653 277751 78120 115 879
881 0 475669 277791 77960 115 880
882 0 475657 277835 77760 90 881
883 0 475585 277871 77560 98 882
884 0 475537 277915 77360 96 883
885 0 475489 277963 77120 90 884
886 0 475313 277923 76880 32 885
887 0 475167 277933 76720 32 886
888 0 474991 277881 76560 71 887
889 0 474915 277793 76440 102 888
890 0 474891 277573 76360 96 889
891 0 474851 276965 76400 64 890
892 0 474567 276637 76440 71 891
893 0 474515 276629 76560 90 892
894 0 474575 276449 76640 90 893
895 0 474573 276219 76600 40 894
896 0 474533 276091 76480 60 895
897 0 474497 275947 76360 104 896
898 0 474449 275847 76240 104 897
899 0 474501 275307 76200 75 898
900 0 474797 275083 76160 75 899
901 0 475037 274919 76080 -1 900
902 0 475153 274771 76000 -1 901
903 0 475213 274687 75920 -1 902
904 0 475357 274619 75800 -1 903
905 0 475469 274599 75600 -1 904
906 0 475537 274567 75400 -1 905
907 0 475635 274477 75320 -1 906
908 0 475723 274537 75200 -1 907
909 0 475679.44 274582.34 75160 -1 908
910 0 475669.97 274539.72 75120 -1 909
911 0 474485 275215 76320 60 899
912 0 474345 275103 76400 60 911
913 0 474189 274999 76480 81 912
914 0 474081 274907 76560 51 913
915 0 474001 274651 76640 75 914
916 0 473925 274379 76720 80 915
917 0 473987 274269 76840 80 916
918 0 473975 274129 77000 80 917
919 0 473859 273937 77120 71 918
920 0 473791 273681 77200 64 919
921 0 473739 273517 77240 45 920
922 0 473999 272977 77200 102 921
923 0 474079 272553 77160 80 922
924 0 474065 272487 77080 80 923
925 0 473925 272219 76960 60 924
926 0 473973 272035 77040 60 925
927 0 474009 271571 77080 115 926
928 0 473963.66 271160.34 77160 140 927
929 0 473941 270955 77200 140 928
930 0 473987 270873 77280 196 929
931 0 474023 270849 77320 256 930
932 0 474041 270848 77360 256 931
933 0 474095 270845 77480 256 932
934 0 474119 270853 77640 181 933
935 0 474095 270997 77800 181 934
936 0 474479 270733 77880 86 935
937 0 474571 270677 77960 86 936
938 0 474647 270673 78080 71 937
939 0 474671 270633 78200 71 938
940 0 474783 270529 78320 32 939
941 0 474803 270413 78440 96 940
942 0 474827 270377 78560 96 941
943 0 474915 270377 78760 71 942
944 0 474955 270357 78960 71 943
945 0 475095 270253 79120 60 944
946 0 475359 270261 79280 81 945
947 0 475463 270249 79360 81 946
948 0 475513 270231 79400 81 947
949 0 475563 270213 79440 75 948
950 0 475769 270171 79520 75 949
951 0 476201 269939 79600 75 950
952 0 476669 269887 79680 64 951
953 0 477117 269667 79760 64 952
954 0 477605 269727 79760 -1 953
955 0 477929 269663 79680 -1 954
956 0 478151 269685 79600 -1 955
957 0 478295 269705 79560 -1 956
958 0 478499 269681 79480 -1 957
959 0 478887 269697 79400 -1 958
960 0 479449 269595 79440 -1 959
961 0 479985 269455 79480 -1 960
962 0 480677 269515 79480 -1 961
963 0 480755 269521 79560 -1 962
964 0 480819 269557 79600 -1 963
965 0 480688.62 269551.2 79640 -1 964
966 0 480583.94 269466.97 79680 -1 965
967 0 481407 269697 79640 -1 964
968 0 481767 269829 79720 -1 967
969 0 482155 269793 79760 -1 968
970 0 482183 269777 79640 -1 969
971 0 482215 269785 79560 -1 970
972 0 482747 269789 79800 -1 969
973 0 483577 269603 79800 -1 972
974 0 483733 269583 79680 -1 973
975 0 483693 269611 79560 -1 974
976 0 483661 269871 79440 -1 975
977 0 483681 269987 79360 -1 976
978 0 483617 270155 79280 -1 977
979 0 483529 270247 79200 -1 978
980 0 483409 270463 79160 -1 979
981 0 483493 270483 79080 -1 980
982 0 483729 270581 79000 -1 981
983 0 484001 270589 78880 -1 982
984 0 484117 270641 78800 -1 983
985 0 484389 270589 78720 -1 984
986 0 484445 270581 78600 -1 985
987 0 484449 270597 78560 -1 986
988 0 484273.38 270705.12 78600 -1 987
989 0 484232.16 270731.5 78640 -1 988
990 0 484457 270629 78480 -1 987
991 0 484585 270681 78360 -1 990
992 0 484753 270693 78280 -1 991
993 0 485197 270825 78200 -1 992
994 0 485413 270967 78200 -1 993
995 0 485385 271019 78120 -1 994
996 0 485309 271135 77880 -1 995
997 0 485221 271167 77760 -1 996
998 0 483321 269651 79920 -1 973
999 0 483277 269735 80080 -1 998
1000 0 483213 269771 80240 -1 999
1001 0 483109 269779 80360 -1 1000
1002 0 482965 269755 80440 -1 1001
1003 0 482805 269787 80360 -1 1002
1004 0 482649 269775 80320 -1 1003
1005 0 482525 269831 80360 -1 1004
1006 0 482493 269851 80400 -1 1005
1007 0 482457 269855 80440 -1 1006
1008 0 483963 269645 79800 -1 973
1009 0 484039 269625 79880 -1 1008
1010 0 484171 269429 79920 -1 1009
1011 0 484199 269457 80000 -1 1010
1012 0 484103 269433 80120 -1 1011
1013 0 484135 269421 80160 -1 1012
1014 0 484163 269353 80360 -1 1013
1015 0 484155 269313 80480 -1 1014
1016 0 480751 269529 79400 -1 962
1017 0 481259 269789 79360 -1 1016
1018 0 481539 269829 79280 -1 1017
1019 0 481667 269781 79240 -1 1018
1020 0 481819 269733 79160 -1 1019
1021 0 481919 269789 79040 -1 1020
1022 0 481955 269793 78960 -1 1021
1023 0 481979 269801 78880 -1 1022
1024 0 482099 269845 78760 -1 1023
1025 0 482215 269861 78640 -1 1024
1026 0 482283 269881 78480 -1 1025
1027 0 482303 269881 78440 -1 1026
1028 0 482315 269953 78320 -1 1027
1029 0 482311 270025 78200 -1 1028
1030 0 482295 270041 78160 -1 1029
1031 0 482247 270077 78080 -1 1030
1032 0 482291 270157 78000 -1 1031
1033 0 478891 269809 79320 -1 959
1034 0 478771 270045 79280 -1 1033
1035 0 478691 270137 79240 -1 1034
1036 0 478487 270169 79240 -1 1035
1037 0 478471.84 270226.38 79200 -1 1036
1038 1 478588.84 270366.12 79160 -1 1037
1039 0 478672 270540.97 79080 -1 1038
1040 0 478738 270570.28 79040 -1 1039
1041 0 478789.28 270611.4 78960 -1 1040
1042 0 478780.9 270640.38 78880 -1 1041
1043 0 478872.44 270675.03 78800 -1 1042
1044 0 478906.28 270672.84 78720 -1 1043
1045 0 478922.5 270640.56 78640 -1 1044
1046 0 478938.66 270664.5 78560 -1 1045
1047 0 478949 270702.94 78480 -1 1046
1048 0 478956.3 270641.03 78400 -1 1047
1049 0 478942.5 270639.06 78320 -1 1048
1050 0 479116.53 270598.53 78200 -1 1049
1051 0 479266.28 270603.28 78120 -1 1050
1052 0 479330.88 270609.47 78080 -1 1051
1053 0 479484.06 270603.47 78000 -1 1052
1054 0 479636.72 270553.62 77920 -1 1053
1055 0 479832.44 270483.75 77840 -1 1054
1056 0 479870.84 270421.8 77800 -1 1055
1057 0 479877.8 270372.72 77720 -1 1056
1058 0 479934 270336.7 77640 -1 1057
1059 0 477053 269567 79600 -1 953
1060 0 476977 269479 79520 -1 1059
1061 0 476883 269317 79440 -1 1060
1062 0 476983 269201 79360 -1 1061
1063 0 476827 269165 79280 -1 1062
1064 0 476603.53 269196.3 79320 -1 1063
1065 0 476545.6 269227.47 79160 -1 1064
1066 0 476485.3 269239.94 79120 -1 1065
1067 0 476403.4 269224.8 79080 -1 1066
1068 0 476349 269216.16 79040 -1 1067
1069 0 476339.25 269221.78 79000 -1 1068
1070 0 476377.12 269260.5 78960 -1 1069
1071 0 476409.78 269245.97 78920 -1 1070
1072 0 476449.1 269249.88 78880 -1 1071
1073 0 476578.28 269211.78 78840 -1 1072
1074 0 476605.5 269186.28 78800 -1 1073
1075 0 476618 269138.56 78760 -1 1074
1076 0 476621.34 269087.06 78720 -1 1075
1077 0 476658.1 269013.75 78640 -1 1076
1078 0 476542.5 269031.12 78560 -1 1077
1079 0 476435.06 269092.12 78480 -1 1078
1080 0 476478.2 269131.1 78400 -1 1079
1081 0 476492.6 269171.5 78360 -1 1080
1082 0 474855 277493 76120 96 890
1083 0 474819 277449 75960 96 1082
1084 0 474811 277397 75880 -1 1083
1085 0 474807 277009 75840 -1 1084
1086 0 477741 275603 79320 200 867
1087 0 477825 275487 79200 200 1086
1088 0 477949 275463 79040 101 1087
1089 0 478063 275417 78920 108 1088
1090 0 478163 275385 78720 120 1089
1091 0 478227 275341 78520 120 1090
1092 0 478343 275201 78480 81 1091
1093 0 478859 275077 78480 -1 1092
1094 0 479093 274915 78440 -1 1093
1095 0 479093 274847 78520 -1 1094
1096 0 479165 274735 78600 -1 1095
1097 0 479333 274643 78680 -1 1096
1098 0 479445 274575 78640 -1 1097
1099 0 479641 274491 78560 -1 1098
1100 0 479765 274475 78520 -1 1099
1101 0 479893 274403 78440 -1 1100
1102 0 479977 274399 78360 -1 1101
1103 0 479941 274331 78200 -1 1102
1104 0 479965 274155 78160 -1 1103
1105 0 480089 274011 78240 -1 1104
1106 0 480057 273971 78280 -1 1105
1107 0 480057 273935 78320 -1 1106
1108 0 480059 273585 78440 -1 1107
1109 0 480083 273465 78320 -1 1108
1110 0 479931 273313 78200 -1 1109
1111 0 479691 273201 78120 -1 1110
1112 0 479607 273133 78040 -1 1111
1113 0 479507 272989 77960 -1 1112
1114 0 479451 272925 77880 -1 1113
1115 0 479367 272797 77960 -1 1114
1116 0 479363 272589 78000 -1 1115
1117 0 479307 272521 77920 -1 1116
1118 0 479267 272493 77800 -1 1117
1119 0 479239 272365 77640 -1 1118
1120 0 479289 272119 77680 -1 1119
1121 0 479085 272047 77720 -1 1120
1122 0 479053 272047 77800 -1 1121
1123 0 479177.38 271954.34 77840 -1 1122
1124 0 479315.56 271925.03 77880 -1 1123
1125 0 478295 275225 78320 81 1092
1126 0 478227 275181 78080 75 1125
1127 0 478299 275093 77840 108 1126
1128 0 478263 275085 77600 128 1127
1129 0 478276.6 275085 77560 121 1128
1130 0 478290.5 275085 77520 114 1129
1131 0 478331 275085 77400 96 1130
1132 0 478287 275089 77200 96 1131
1133 0 478283 275053 76960 81 1132
1134 0 478395 275041 76720 122 1133
1135 0 478503 275013 76520 134 1134
1136 0 478551 274953 76320 81 1135
1137 0 478579 274885 76120 98 1136
1138 0 478611 274829 75880 115 1137
1139 0 478535 274749 75640 115 1138
1140 0 478451 274733 75440 101 1139
1141 0 478447 274721 75400 101 1140
1142 0 478455 274677 75240 122 1141
1143 0 478439 274633 75000 128 1142
1144 0 478431 274621 74720 51 1143
1145 0 478375 274541 74520 86 1144
1146 0 478343 274489 74280 90 1145
1147 0 478351 274477 74120 90 1146
1148 0 478463 274473 73920 128 1147
1149 0 478507.8 274476.2 73760 128 1148
1150 0 478519 274477 73720 128 1149
1151 0 478607 274413 73520 157 1150
1152 0 478631 274393 73360 157 1151
1153 0 478579 274361 73120 168 1152
1154 0 478623 274413 73040 168 1153
1155 0 478115 274637 73040 -1 1154
1156 0 478055 274757 72960 -1 1155
1157 0 478027 274745 72840 -1 1156
1158 0 478003 274741 72760 -1 1157
1159 0 478821 274251 72960 168 1154
1160 0 478893 274135 72800 135 1159
1161 0 479037 273999 72600 135 1160
1162 0 479045 273955 72400 102 1161
1163 0 479077 273835 72240 102 1162
1164 0 479153 273755 72080 32 1163
1165 0 479169 273755 71920 51 1164
1166 0 479273 273811 71760 98 1165
1167 0 479329 273851 71640 98 1166
1168 0 479277 273919 71520 175 1167
1169 0 479229 273939 71400 -1 1168
1170 0 479093 273943 71240 -1 1169
1171 0 478905 273951 71080 217 1170
1172 0 478777 273991 70960 -1 1171
1173 0 478737 273975 70880 -1 1172
1174 0 478725 273971 70800 -1 1173
1175 0 478677 273935 70760 -1 1174
1176 0 478705 273959 70640 -1 1175
1177 0 478719.4 273968.6 70520 -1 1176
1178 0 478729 273975 70440 -1 1177
1179 0 478693 273923 70200 124 1178
1180 0 478629 273851 69960 124 1179
1181 0 478441 273787 69720 160 1180
1182 0 478425 273739 69480 153 1181
1183 0 478465 273683 69240 96 1182
1184 0 478409 273635 69000 51 1183
1185 0 478333 273467 68840 51 1184
1186 0 478069 273455 68800 71 1185
1187 0 477921 273363 68640 90 1186
1188 0 477901 273367 68560 90 1187
1189 0 477781 273339 68400 139 1188
1190 0 477687 273309 68280 137 1189
1191 0 477487 273173 68160 91 1190
1192 0 477323 273029 68040 91 1191
1193 0 477203 272929 67920 91 1192
1194 0 477079 272909 67720 75 1193
1195 0 477207 272721 67520 60 1194
1196 0 477211 272541 67320 81 1195
1197 0 477011 272309 67240 80 1196
1198 0 476491 271813 67120 75 1197
1199 0 475845 271091 67160 81 1198
1200 0 475433 270799 67120 75 1199
1201 0 475556.94 270561.4 67160 -1 1200
1202 0 475614.53 270523.88 67240 -1 1201
1203 0 475715.38 270388.56 67360 -1 1202
1204 0 475684.1 270413.47 67440 -1 1203
1205 0 474933 270679 67040 80 1200
1206 0 474405 270395 66960 60 1205
1207 0 474145 269903 66920 107 1206
1208 0 474159 269753 67080 90 1207
1209 0 474187 269621 67160 32 1208
1210 0 474075 269541 67280 32 1209
1211 0 473875 269517 67360 60 1210
1212 0 473659 269525 67480 45 1211
1213 0 473435 269537 67600 60 1212
1214 0 473171 269585 67720 96 1213
1215 0 473129 269543 67840 96 1214
1216 0 473065 269531 67920 60 1215
1217 0 472993 269523 68040 60 1216
1218 0 472889 269503 68200 75 1217
1219 0 472901 269463 68360 75 1218
1220 0 472889 269415 68520 75 1219
1221 0 472761 269403 68680 75 1220
1222 0 472653 269367 68800 75 1221
1223 0 472597 269339 68960 90 1222
1224 0 472525 269319 69160 90 1223
1225 0 472473 269319 69280 90 1224
1226 0 472417 269311 69440 71 1225
1227 0 472345 269311 69600 71 1226
1228 0 472293 269339 69760 96 1227
1229 0 472181 269323 69960 98 1228
1230 0 472053 269323 70160 115 1229
1231 0 471969 269375 70360 81 1230
1232 0 471941 269339 70600 81 1231
1233 0 471953 269243 70760 71 1232
1234 0 471933 269139 70920 71 1233
1235 0 471877 269091 71040 71 1234
1236 0 471737 269079 71160 96 1235
1237 0 471593 268983 71280 45 1236
1238 0 471553 268923 71360 45 1237
1239 0 471445 268859 71520 71 1238
1240 0 471457 268791 71680 86 1239
1241 0 471395 268713 71800 86 1240
1242 0 471215 268621 71920 75 1241
1243 0 471067 268549 72000 75 1242
1244 0 471003 268477 72160 122 1243
1245 0 470935 268381 72320 128 1244
1246 0 470875 268293 72520 108 1245
1247 0 470851 268273 72720 108 1246
1248 0 470835 268293 72920 154 1247
1249 0 470879 268313 72960 154 1248
1250 0 470835 268329 73080 154 1249
1251 0 470839 268377 73240 197 1250
1252 0 470891 268377 73280 197 1251
1253 0 470907 268393 73440 166 1252
1254 0 470955 268389 73600 108 1253
1255 0 470935 268405 73760 108 1254
1256 0 470195 268477 73760 120 1255
1257 0 470123 268585 73720 40 1256
1258 0 470047 268617 73640 40 1257
1259 0 469811 268625 73560 51 1258
1260 0 469673 268571 73280 51 1259
1261 0 469533 268591 73160 51 1260
1262 0 469285 268611 73080 45 1261
1263 0 469181 268675 72880 45 1262
1264 0 468961 268623 72760 45 1263
1265 0 468781 268651 72600 -1 1264
1266 0 468857 268655 72440 -1 1265
1267 0 471067 268401 73920 202 1255
1268 0 471703 268721 73920 45 1267
1269 0 472275 268681 73920 60 1268
1270 0 472254.66 268711.97 74000 60 1269
1271 0 471023 268385 74000 202 1267
1272 0 470663 268229 74080 148 1271
1273 0 470511 268117 74240 96 1272
1274 0 470555 268129 74320 96 1273
1275 0 470519 268225 74520 122 1274
1276 0 470495 268361 74680 128 1275
1277 0 470463 268437 74880 71 1276
1278 0 470467 268501 75120 71 1277
1279 0 470359 268573 75320 60 1278
1280 0 470237.4 268563.4 75480 71 1279
1281 0 470207 268561 75520 71 1280
1282 0 469873 268507 75640 71 1281
1283 0 469623 268437 75600 51 1282
1284 0 469447 268401 75520 45 1283
1285 0 469199 268317 75440 71 1284
1286 0 469035 268289 75360 102 1285
1287 0 469011 268281 75240 102 1286
1288 0 468835 268365 75120 45 1287
1289 0 468667 268401 75040 45 1288
1290 0 468515 268353 74880 75 1289
1291 0 468288.34 268297 74800 75 1290
1292 0 468187.56 268235.16 74840 -1 1291
1293 0 468166.3 268187.94 74880 -1 1292
1294 0 468154.06 268133.8 74920 -1 1293
1295 0 468177.38 268098.56 75000 -1 1294
1296 0 468212.25 268059.47 75040 -1 1295
1297 0 468254.25 268027.7 75120 -1 1296
1298 0 468310.8 268004.3 75160 -1 1297
1299 0 468267.6 268110.66 75320 -1 1298
1300 0 468250.12 268139.06 75360 -1 1299
1301 0 468214.97 268326.8 75320 -1 1300
1302 0 468256.72 268366 75280 -1 1301
1303 0 468266.7 268368.56 75200 -1 1302
1304 0 468204.62 268346.84 75040 -1 1303
1305 0 468175 268269 74760 75 1291
1306 0 468027 268273 74680 75 1305
1307 0 467809 268299 74560 51 1306
1308 0 467789 268287 74360 32 1307
1309 0 467769 268239 74160 51 1308
1310 0 467677 268179 74040 51 1309
1311 0 467453 267971 73880 -1 1310
1312 0 467405 267807 73800 -1 1311
1313 0 467437 267755 73760 -1 1312
1314 0 467333 267523 73680 -1 1313
1315 0 467129 267419 73600 -1 1314
1316 0 466869 267335 73520 -1 1315
1317 0 466681 267083 73520 -1 1316
1318 0 466729 267035 73440 -1 1317
1319 0 466777 266871 73400 -1 1318
1320 0 466833 266843 73320 -1 1319
1321 0 470289 268711 75680 71 1280
1322 0 470365 268799 75800 71 1321
1323 0 470373 268839 75880 71 1322
1324 0 470349 268919 75960 71 1323
1325 0 470301 269031 76120 -1 1324
1326 0 470227 269149 76240 -1 1325
1327 0 470295 269321 76320 -1 1326
1328 0 470339 269365 76440 -1 1327
1329 0 470355 269353 76560 -1 1328
1330 0 470335 269365 76600 -1 1329
1331 0 471131 267961 74400 -1 1274
1332 0 471425.53 267751.66 74480 -1 1331
1333 0 471643.34 267623.16 74560 -1 1332
1334 0 471720.47 267647.03 74600 -1 1333
1335 0 474075 269773 66800 86 1207
1336 0 474031 269665 66680 86 1335
1337 0 473971 269633 66480 108 1336
1338 0 473895 269649 66320 81 1337
1339 0 473699 269561 66160 81 1338
1340 0 473387 269481 66000 75 1339
1341 0 473191 269425 65920 75 1340
1342 0 472987 269377 65840 75 1341
1343 0 472799 269265 65760 81 1342
1344 0 472519 269205 65640 81 1343
1345 0 472287 269189 65560 60 1344
1346 0 472095 269109 65480 71 1345
1347 0 471919 269029 65400 80 1346
1348 0 471655 268817 65320 51 1347
1349 0 470981 268423 65280 91 1348
1350 0 470619 267865 65240 102 1349
1351 0 470447 267181 65200 80 1350
1352 0 470463 267245 65120 80 1351
1353 0 470513.47 267382.06 64880 -1 1352
1354 0 470542.75 267398 64840 -1 1353
1355 0 470579.25 267411 64760 -1 1354
1356 0 470552.12 267435.53 64720 -1 1355
1357 0 470473 266719 65240 51 1351
1358 0 470733 266419 65200 80 1357
1359 0 470721 265867 65240 120 1358
1360 0 470727 265757 65120 120 1359
1361 0 470731 265765 65080 120 1360
1362 0 470847 265681 65320 98 1360
1363 0 470995 265381 65400 107 1362
1364 0 471351 265041 65520 124 1363
1365 0 471443 264633 65600 120 1364
1366 0 471327.12 264488.78 65520 -1 1365
1367 0 471299.38 264488.3 65440 -1 1366
1368 0 471149.3 264508.25 65400 -1 1367
1369 0 471122.8 264536.16 65320 -1 1368
1370 0 471115.25 264505.06 65240 -1 1369
1371 0 471523 264485 65680 64 1365
1372 0 471705 264079 65720 80 1371
1373 0 471653 263691 65760 75 1372
1374 0 471673 263347 65800 75 1373
1375 0 471753 263155 65840 80 1374
1376 0 471893 262975 65880 51 1375
1377 0 472115 262613 65920 80 1376
1378 0 472215 262173 65880 120 1377
1379 0 472243 262133 65760 98 1378
1380 0 472327 261925 65680 91 1379
1381 0 472295 261693 65600 102 1380
1382 0 472301 261539 65520 102 1381
1383 0 472317 261463 65480 107 1382
1384 0 472337 261339 65400 107 1383
1385 0 472309 260931 65320 86 1384
1386 0 472187.1 260920.02 65200 -1 1385
1387 0 472085 260595 65360 60 1385
1388 0 471957 260123 65400 91 1387
1389 0 471879 259525 65480 101 1388
1390 0 471846.56 259485.31 65520 -1 1389
1391 0 471824.56 259453.84 65560 -1 1390
1392 0 471602.8 259508.48 65640 -1 1391
1393 0 471521.78 259471.8 65720 -1 1392
1394 0 471485.5 259496.78 65800 -1 1393
1395 0 471408.72 259456.9 65840 -1 1394
1396 0 471327.03 259412.03 65880 -1 1395
1397 0 471338.34 259383.81 65920 -1 1396
1398 0 471972.16 259260.31 65640 -1 1391
1399 0 472037.9 259325.97 65680 -1 1398
1400 0 472135 259133 65440 81 1389
1401 0 472495 259009 65440 81 1400
1402 0 472723 259169 65360 81 1401
1403 0 473015 259337 65320 -1 1402
1404 0 473097 259755 65280 -1 1403
1405 0 473105 259815 65360 -1 1404
1406 0 473021 259847 65440 -1 1405
1407 0 472997 259895 65520 -1 1406
1408 0 472872.03 259999.38 65560 -1 1407
1409 0 472731.1 260038.72 65640 -1 1408
1410 0 472654.53 260071.34 65680 -1 1409
1411 0 472623.22 260097.88 65760 -1 1410
1412 0 472611.53 260098.94 65800 -1 1411
1413 0 472635.2 260110.1 65920 -1 1412
1414 0 472723.22 260168.75 66040 -1 1413
1415 0 472764.53 260189.88 66160 -1 1414
1416 0 472842.84 260198.62 66280 -1 1415
1417 0 472891.5 260213.1 66400 -1 1416
1418 0 472913.06 260215.08 66480 -1 1417
1419 0 472855.75 260235.3 66560 -1 1418
1420 0 472794.6 260165.28 66640 -1 1419
1421 0 472753 258427 65440 128 1401
1422 0 472821 258367 65320 128 1421
1423 0 472877 258303 65240 60 1422
1424 0 472730.47 258241.83 65200 -1 1423
1425 0 472670.38 258262.66 65120 -1 1424
1426 0 472408.66 258448.3 65080 -1 1425
1427 0 472280.25 258551.31 65040 -1 1426
1428 0 472199.22 258609.23 65000 -1 1427
1429 0 472158.38 258672.12 64960 -1 1428
1430 0 472059.12 258748.44 64920 -1 1429
1431 0 471955.97 258824.38 64880 -1 1430
1432 0 471771.5 258882.44 64960 -1 1431
1433 0 471927.88 258875.81 64800 -1 1431
1434 0 471996.7 258958.34 64720 -1 1433
1435 0 473173 258120.92 65200 -1 1423
1436 0 473188.06 258105.42 65160 -1 1435
1437 0 477449 273747 70760 75 1175
1438 0 476857 273595 70680 81 1437
1439 0 476601 273507 70560 101 1438
1440 0 476333 273383 70440 122 1439
1441 0 476109 273251 70320 71 1440
1442 0 475945 273179 70240 71 1441
1443 0 475777 273107 70120 90 1442
1444 0 475671 273005 70000 64 1443
1445 0 475587 272945 69880 64 1444
1446 0 475507 272873 69720 60 1445
1447 0 475423 272821 69560 60 1446
1448 0 475419 272809 69400 120 1447
1449 0 475439 272793 69240 120 1448
1450 0 475383 272757 69080 64 1449
1451 0 475319 272653 68880 168 1450
1452 0 475630.2 272975.88 68840 -1 1451
1453 0 475652.28 272987.62 68800 -1 1452
1454 0 475635.75 273021.12 68720 -1 1453
1455 0 475646.75 273048.44 68640 -1 1454
1456 0 475699 273105 68560 -1 1455
1457 0 475265 272539 68840 158 1451
1458 0 475393.16 273039.03 68800 -1 1457
1459 0 475404.66 273173.38 68720 -1 1458
1460 0 475424.9 273332.4 68640 -1 1459
1461 0 475415.47 273387.62 68600 -1 1460
1462 0 475415.62 273460.62 68520 -1 1461
1463 0 475396.7 273537.34 68440 -1 1462
1464 0 475395.66 273660.7 68360 -1 1463
1465 0 475327.5 273696.78 68240 -1 1464
1466 0 475231.06 273769.38 68120 -1 1465
1467 0 475218.72 273809.62 67960 -1 1466
1468 0 475108 273846.56 67760 -1 1467
1469 0 475085.16 273898.75 67720 -1 1468
1470 0 474958.97 273897.84 67760 -1 1469
1471 0 474953.28 273938.75 67840 -1 1470
1472 0 474948.56 273981.56 67920 -1 1471
1473 0 474956.8 274069.88 68000 -1 1472
1474 0 474975.9 274204.2 68040 -1 1473
1475 0 475046.22 274238.78 68120 -1 1474
1476 0 475120.34 274322.3 68200 -1 1475
1477 0 475356.3 274390.94 68240 -1 1476
1478 0 475490.1 274328.44 68320 -1 1477
1479 0 475504.8 274348 68360 -1 1478
1480 0 475528.28 274391.03 68440 -1 1479
1481 0 475659.72 274353.56 68520 -1 1480
1482 0 475721.12 274277.6 68560 -1 1481
1483 0 475935.22 274274.34 68720 -1 1482
1484 0 476012.84 274217.22 68920 -1 1483
1485 0 476046.9 274189.38 69000 -1 1484
1486 0 476059.2 274232.78 69080 -1 1485
1487 0 476082 274197.25 69160 -1 1486
1488 0 476116.34 274197.88 69240 -1 1487
1489 0 476163.03 274170.72 69320 -1 1488
1490 0 476193.34 274181.47 69400 -1 1489
1491 0 476205.47 274169.22 69480 -1 1490
1492 0 476245.72 274137.2 69560 -1 1491
1493 0 476283.25 274123.53 69640 -1 1492
1494 0 476323.53 274109.2 69720 -1 1493
1495 0 476386.34 274097.3 69800 -1 1494
1496 0 476423.5 274047.72 69880 -1 1495
1497 0 475247.1 273863.1 67640 -1 1469
1498 0 475339.88 273844.8 67560 -1 1497
1499 0 475466.25 273791.47 67440 -1 1498
1500 0 475231.56 273841.75 67400 -1 1499
1501 0 475087.75 273864.3 67360 -1 1500
1502 0 475022.72 273873.06 67320 -1 1501
1503 0 474862.66 273909.56 67280 -1 1502
1504 0 474959.1 273923.03 67160 -1 1503
1505 0 474910.75 273979.8 67040 -1 1504
1506 0 474808.75 274071.12 66920 -1 1505
1507 0 474741.03 274125.97 66840 -1 1506
1508 0 474717 274157 66800 -1 1507
1509 0 474693.06 274188.38 66760 -1 1508
1510 0 474720.8 274171.94 66680 -1 1509
1511 0 474731.38 274120.62 66600 -1 1510
1512 0 474713.88 274109.2 66480 -1 1511
1513 0 474647.84 274012.94 66400 -1 1512
1514 0 474654.88 273861.4 66320 -1 1513
1515 0 474709.75 273709.8 66240 -1 1514
1516 0 474774.44 273657.88 66160 -1 1515
1517 0 474871.16 273664.12 66080 -1 1516
1518 0 474911.4 273677.16 66000 -1 1517
1519 0 474974.7 273561.12 65960 -1 1518
1520 0 475129.62 273409.5 65960 -1 1519
1521 0 475178.72 273257.1 66000 -1 1520
1522 0 474929.2 273109.97 66000 -1 1521
1523 0 474910.53 272974.47 66040 -1 1522
1524 0 474882.16 272919.34 66080 -1 1523
1525 0 474969.66 272906.75 66160 -1 1524
1526 0 474974.44 272915.6 66240 -1 1525
1527 0 475657.7 273788.28 67360 -1 1499
1528 0 475736.06 273825.47 67280 -1 1527
1529 0 475765.1 273885.47 67160 -1 1528
1530 0 475663.22 274042.6 67040 -1 1529
1531 0 475576.38 274112.7 66960 -1 1530
1532 0 475476.72 274206.28 66880 -1 1531
1533 0 475435.66 274324.03 66840 -1 1532
1534 0 475407.75 274434.72 66800 -1 1533
1535 0 475329.7 274555.53 66720 -1 1534
1536 0 475282.06 274601.1 66680 -1 1535
1537 0 475181.7 274657.66 66560 -1 1536
1538 0 475169.7 274759.75 66480 -1 1537
1539 0 475179.66 274874.66 66400 -1 1538
1540 0 475204.88 274929.34 66320 -1 1539
1541 0 475156.22 274948.4 66160 -1 1540
1542 0 475128.88 274977.2 66040 -1 1541
1543 0 475135.72 275103.84 65880 -1 1542
1544 0 475166.75 275187.25 65760 -1 1543
1545 0 475137.12 275114.62 65720 -1 1544
1546 0 474981.5 274981.56 65600 -1 1545
1547 0 474881.84 274966.72 65480 -1 1546
1548 0 474770.66 274911.94 65360 -1 1547
1549 0 474721.12 274869.25 65240 -1 1548
1550 0 474512.34 274826 65080 -1 1549
1551 0 474408.38 274872 64920 -1 1550
1552 0 474326 274846.28 64760 -1 1551
1553 0 474255.56 274858.2 64640 -1 1552
1554 0 474329.6 274801.5 64520 -1 1553
1555 0 474323.8 274626.2 64400 -1 1554
1556 0 474310.16 274589 64320 -1 1555
1557 0 474339.84 274601.3 64280 -1 1556
1558 0 474362.56 274656.7 64200 -1 1557
1559 0 474310 274757.1 64080 -1 1558
1560 0 474181.97 274892.25 64000 -1 1559
1561 0 474048.47 275029.7 63920 -1 1560
1562 0 473934.88 275176.8 63840 -1 1561
1563 0 473739.9 275311.2 63760 -1 1562
1564 0 473543.75 275420.8 63680 -1 1563
1565 0 473461.94 275552.03 63600 -1 1564
1566 0 473306.1 275665.84 63520 -1 1565
1567 0 473165.78 275744.22 63440 -1 1566
1568 0 472749.56 275860.7 63400 -1 1567
1569 0 472581.2 275956.7 63360 -1 1568
1570 0 472148.94 275998.38 63280 -1 1569
1571 0 471913.9 276007.38 63200 -1 1570
1572 0 471738.5 276096.9 63160 -1 1571
1573 0 471476.22 276247.38 63080 -1 1572
1574 0 471299.94 276380.5 63040 -1 1573
1575 0 471144.88 276475 62960 -1 1574
1576 0 470954.56 276595.66 62920 -1 1575
1577 0 470386.84 276764.38 62880 -1 1576
1578 0 469942.88 276860 62840 -1 1577
1579 0 469651.12 276961.38 62800 -1 1578
1580 0 469513.12 276935.4 62760 -1 1579
1581 0 469456.22 276892.06 62680 -1 1580
1582 0 469167.44 277031.62 62840 -1 1579
1583 0 468960.25 277047.44 62800 -1 1582
1584 0 468760.88 277068.8 62720 -1 1583
1585 0 468613.2 277083.7 62680 -1 1584
1586 0 468680.8 277143.56 62560 -1 1585
1587 0 468479.7 277188.03 62480 -1 1586
1588 0 468290.88 277187.1 62440 -1 1587
1589 0 468134.44 277192.78 62360 -1 1588
1590 0 467821.84 277213.88 62280 -1 1589
1591 0 467684.84 277164 62200 -1 1590
1592 0 467598.62 277113.94 62120 -1 1591
1593 0 467403.56 277117.03 62040 -1 1592
1594 0 467043.75 277153 62000 -1 1593
1595 0 466690.03 277165.66 62040 -1 1594
1596 0 466329.22 277175.9 62080 -1 1595
1597 0 465923.88 277167.56 62120 -1 1596
1598 0 465648.8 277152.75 62040 -1 1597
1599 0 465448.97 277158.06 62000 -1 1598
1600 0 465204.75 277132.75 61920 -1 1599
1601 0 464838.78 277112.94 61880 -1 1600
1602 0 464288.9 277039.16 61840 -1 1601
1603 0 464072.03 276997.5 61800 -1 1602
1604 0 463843.75 276935.16 61680 -1 1603
1605 0 463783.12 276912.7 61640 -1 1604
1606 0 463768.56 277138.47 61880 -1 1602
1607 0 463387.72 277258.75 61920 -1 1606
1608 0 463244.84 277381.25 62000 -1 1607
1609 0 463087.53 277510.38 62080 -1 1608
1610 0 462966.38 277649.78 62160 -1 1609
1611 0 462893.5 277697.66 62200 -1 1610
1612 0 462710.5 277807.78 62240 -1 1611
1613 0 462417 278036.53 62360 -1 1612
1614 0 462035 278182.7 62440 -1 1613
1615 0 462156.25 278234.12 62480 -1 1614
1616 0 462238.16 278209.38 62520 -1 1615
1617 0 462282.9 278250.2 62560 -1 1616
1618 0 461511.44 278292 62400 -1 1614
1619 0 461089.4 278370.3 62480 -1 1618
1620 0 460935.5 278387.8 62560 -1 1619
1621 0 460541.06 278377.53 62680 -1 1620
1622 0 460415.4 278413.47 62760 -1 1621
1623 0 460217.22 278521.22 62880 -1 1622
1624 0 460004.34 278536.06 62960 -1 1623
1625 0 459800.78 278578.16 63040 -1 1624
1626 0 459584.97 278570.56 63120 -1 1625
1627 0 459562.38 278489.25 63240 -1 1626
1628 0 459408.2 278458.3 63280 -1 1627
1629 0 459350.2 278461.7 63320 -1 1628
1630 0 459305.9 278485.84 63360 -1 1629
1631 0 459279.56 278449.06 63440 -1 1630
1632 0 459212.8 278445.03 63520 -1 1631
1633 0 459197.03 278438.56 63600 -1 1632
1634 0 459224.28 278293.88 63720 -1 1633
1635 0 459296.88 278245.7 63800 -1 1634
1636 0 459358.75 278222.66 63880 -1 1635
1637 0 459363.5 278178.75 63960 -1 1636
1638 0 459396.9 278128.94 64040 -1 1637
1639 0 459329.12 278142 64120 -1 1638
1640 0 459306.47 278220.97 64200 -1 1639
1641 0 459076.22 278260.9 64240 -1 1640
1642 0 458931.9 278217.5 64280 -1 1641
1643 0 458846.16 278231 64360 -1 1642
1644 0 458696.06 278236.44 64440 -1 1643
1645 0 458540.47 278254.66 64520 -1 1644
1646 0 458441.06 278247.66 64600 -1 1645
1647 0 458216 278198.88 64640 -1 1646
1648 0 459642.78 278521.25 63280 -1 1627
1649 0 459859.5 278623.72 63320 -1 1648
1650 0 459921.8 278692.72 63360 -1 1649
1651 0 459988.47 278736.6 63440 -1 1650
1652 0 460133.03 279121.34 63480 -1 1651
1653 0 460214.75 279391.7 63440 -1 1652
1654 0 460184.53 279513.38 63360 -1 1653
1655 0 460210.25 279242.28 63560 -1 1652
1656 0 460314.22 279264.94 63640 -1 1655
1657 0 460427.8 279115.2 63760 -1 1656
1658 0 460550.8 279058.8 63920 -1 1657
1659 0 460848.12 279120.25 64040 -1 1658
1660 0 460930.66 279192.66 64120 -1 1659
1661 0 460971.5 279228.7 64160 -1 1660
1662 0 461120.78 279094.78 64200 -1 1661
1663 0 461248.56 279025.38 64280 -1 1662
1664 0 461269.88 278992.44 64320 -1 1663
1665 0 461256.47 278905.75 64400 -1 1664
1666 0 461213.44 278899.03 64480 -1 1665
1667 0 461177.9 278906.78 64560 -1 1666
1668 0 461153.22 278880.88 64640 -1 1667
1669 0 461160.12 278854.56 64720 -1 1668
1670 0 461194.28 278835.97 64840 -1 1669
1671 0 461178.16 278804.1 64960 -1 1670
1672 0 461306.66 278733.12 65040 -1 1671
1673 0 461373.62 278693.78 65120 -1 1672
1674 0 461435.25 278630.94 65200 -1 1673
1675 0 461449.75 278600.84 65280 -1 1674
1676 0 461483.97 278582.28 65360 -1 1675
1677 0 461547.44 278513 65440 -1 1676
1678 0 461019.75 279327.53 64200 -1 1661
1679 0 460995.53 279533.12 64280 -1 1678
1680 0 460924.34 279626.47 64360 -1 1679
1681 0 474217.7 274434.56 64280 -1 1556
1682 0 473952.5 274153.25 64320 -1 1681
1683 0 473847.4 274073 64360 -1 1682
1684 0 473674.4 273932.6 64280 -1 1683
1685 0 473437.25 273830.03 64240 -1 1684
1686 0 473145.3 273671.3 64200 -1 1685
1687 0 473122.47 273621.22 64120 -1 1686
1688 0 473090.5 273630.6 64080 -1 1687
1689 0 475177.44 275214.94 65720 -1 1544
1690 0 475067.75 275532.1 65720 -1 1689
1691 0 475082.1 275723.12 65680 -1 1690
1692 0 475088.8 275918.56 65720 -1 1691
1693 0 475163.8 276034.78 65760 -1 1692
1694 0 475154.88 276362.38 65800 -1 1693
1695 0 475190.25 276617.75 65840 -1 1694
1696 0 475191.47 276677.47 65880 -1 1695
1697 0 475212.28 276747.62 65960 -1 1696
1698 0 475245.94 276630.03 66040 -1 1697
1699 0 475179.62 276609.12 66120 -1 1698
1700 0 475312.9 276706.66 66160 -1 1699
1701 0 475018.94 274638.75 66760 -1 1535
1702 0 474816.47 274600.62 66800 -1 1701
1703 0 474794.84 274555.75 66840 -1 1702
1704 0 474773.1 274511.28 66880 -1 1703
1705 0 474688.75 274404.4 66920 -1 1704
1706 0 475157 272311 68760 139 1457
1707 0 474849 271967 68600 163 1706
1708 0 474253 271667 68560 81 1707
1709 0 474031 271453 68480 91 1708
1710 0 473795 271281 68400 81 1709
1711 0 473575 271145 68320 81 1710
1712 0 473367 271065 68240 71 1711
1713 0 473263 271057 68160 104 1712
1714 0 473127 271073 68000 32 1713
1715 0 473075 271067 67960 32 1714
1716 0 473197.25 271243.25 67920 -1 1715
1717 0 473086.56 271318.2 67880 -1 1716
1718 0 472935.2 271419.44 67840 -1 1717
1719 0 472797.72 271510.34 67760 -1 1718
1720 0 472824.25 271507.53 67720 -1 1719
1721 0 473023 271061 67920 32 1715
1722 0 472819 271057 67800 86 1721
1723 0 472747 271057 67680 86 1722
1724 0 472747 270937 67560 86 1723
1725 0 472659 270557 67520 -1 1724
1726 0 472791 270509 67360 96 1725
1727 0 472859 270457 67160 96 1726
1728 0 472849 270379 67040 96 1727
1729 0 472537 270427 66840 71 1728
1730 0 472349 270475 66680 71 1729
1731 0 472229 270363 66520 122 1730
1732 0 472101 270327 66320 108 1731
1733 0 472091 270327 66280 108 1732
1734 0 472081 270327 66240 32 1733
1735 0 472045 270315 66080 32 1734
1736 0 472041 270279 65920 60 1735
1737 0 471885 270159 65760 60 1736
1738 0 471773 270135 65640 124 1737
1739 0 471777 270087 65480 131 1738
1740 0 471673 270087 65280 71 1739
1741 0 471581 270127 65120 71 1740
1742 0 471545 270143 64960 90 1741
1743 0 471429 270203 64760 75 1742
1744 0 471405 270059 64600 75 1743
1745 0 471453 269879 64480 86 1744
1746 0 471441 269799 64400 120 1745
1747 0 471489 269735 64320 120 1746
1748 0 471427 269725 64120 81 1747
1749 0 471219 269801 63960 102 1748
1750 0 470915 269853 63800 80 1749
1751 0 470655 269941 63680 81 1750
1752 0 470519 269945 63560 124 1751
1753 0 470430 270059.56 63560 -1 1752
1754 0 470340.22 270155.6 63560 -1 1753
1755 0 470209.38 270092.66 63560 -1 1754
1756 0 470178.75 270046.88 63520 -1 1755
1757 0 470395 269905 63440 86 1752
1758 0 470203 269753 63360 86 1757
1759 0 470011 269665 63280 86 1758
1760 0 469811 269577 63200 122 1759
1761 0 469607 269509 63120 128 1760
1762 0 469519 269389 63040 98 1761
1763 0 469323 269261 62960 64 1762
1764 0 469275 269189 62880 64 1763
1765 0 469343 269049 62800 64 1764
1766 0 469249 268903 62680 64 1765
1767 0 468417 268843 62560 -1 1766
1768 0 468199 268785 62440 -1 1767
1769 0 468035 268729 62320 -1 1768
1770 0 467831 268709 62160 -1 1769
1771 0 467875 267861 62160 -1 1770
1772 0 467807 267673 62200 -1 1771
1773 0 467759 267525 62280 -1 1772
1774 0 467707 267329 62360 -1 1773
1775 0 467931 267005 62360 -1 1774
1776 0 468005 266703 62280 -1 1775
1777 0 468248.16 266608.16 62320 -1 1776
1778 0 468370.53 266386.94 62280 -1 1777
1779 0 468848.44 266173.06 62280 -1 1778
1780 0 468892.25 266118.06 62240 -1 1779
1781 0 468979.78 266040.16 62200 -1 1780
1782 0 469153.78 265904.53 62160 -1 1781
1783 0 469223.5 265811.28 62080 -1 1782
1784 0 469234.8 265875.7 62040 -1 1783
1785 0 469219.1 265735.53 61920 -1 1784
1786 0 469310.22 265590.75 62040 -1 1783
1787 0 469258.97 265295.78 62040 -1 1786
1788 0 469322.22 265004.16 62000 -1 1787
1789 0 469354.84 264873.84 62040 -1 1788
1790 0 469511.88 264748.25 62000 -1 1789
1791 0 467553 268787 62040 -1 1770
1792 0 466909 268919 61760 -1 1791
1793 0 466569 268967 61600 -1 1792
1794 0 466399 268989 61520 -1 1793
1795 0 466111 268985 61440 -1 1794
1796 0 465903 269041 61280 -1 1795
1797 0 465635 269089 61200 -1 1796
1798 0 465461 269135 61120 -1 1797
1799 0 465181 269239 61040 -1 1798
1800 0 465041 269291 61000 -1 1799
1801 0 464871 269281 60880 -1 1800
1802 0 464763 269241 60800 -1 1801
1803 0 464123 269273 60760 -1 1802
1804 0 463523 269313 60720 -1 1803
1805 0 462973 269591 60680 -1 1804
1806 0 462117 269607 60680 -1 1805
1807 0 461601 268975 60720 -1 1806
1808 0 460803 268509 60680 -1 1807
1809 0 460555 267829 60760 -1 1808
1810 0 460455 267721 60800 -1 1809
1811 0 460395 267621 60880 -1 1810
1812 0 460301 267543 61000 -1 1811
1813 0 460249 267163 61040 -1 1812
1814 0 460349 266843 61120 -1 1813
1815 0 460421 266695 61240 -1 1814
1816 0 460285 266375 61320 -1 1815
1817 0 460019 266241 61240 -1 1816
1818 0 460155 265593 61160 -1 1817
1819 0 460191 265021 61120 -1 1818
1820 0 460101 264835 61040 -1 1819
1821 0 460173 264523 61000 -1 1820
1822 0 460321 264219 61080 -1 1821
1823 0 460285 263987 61160 -1 1822
1824 0 460107 263825 61200 -1 1823
1825 0 460071 263669 61240 -1 1824
1826 0 459655 263417 61320 -1 1825
1827 0 459463 263097 61280 -1 1826
1828 0 459363 262841 61200 -1 1827
1829 0 459477 262619 61240 -1 1828
1830 0 459477 262443 61360 -1 1829
1831 0 459249 261931 61440 -1 1830
1832 0 459165 261735 61320 -1 1831
1833 0 459093 261715 61160 -1 1832
1834 0 459067 261781 61000 -1 1833
1835 0 459003 261709 60880 -1 1834
1836 0 458987 261649 60760 -1 1835
1837 0 458995 261641 60720 -1 1836
1838 0 458947 261565 60640 -1 1837
1839 0 458823 261097 60560 -1 1838
1840 0 458979 260705 60520 -1 1839
1841 0 458798.25 260522.69 60520 -1 1840
1842 0 458772.75 260296.12 60520 -1 1841
1843 0 476824.2 276224.56 79840 196 863
1844 0 476807 273949 83720 122 542
1845 0 476851 273941 83600 122 1844
1846 0 472275 270673 86600 120 338
1847 0 472235 270769 86520 120 1846
1848 0 472075 270913 86440 -1 1847
1849 0 471907 270905 86360 -1 1848
1850 0 471791 270909 86280 -1 1849
1851 0 469945 267203 87040 168 325
1852 0 469905 267339 86920 120 1851
1853 0 469785 267579 86800 75 1852
1854 0 469705 267747 86680 81 1853
1855 0 469593 267787 86560 32 1854
1856 0 469481 267859 86440 32 1855
1857 0 469401 267947 86320 81 1856
1858 0 469353 268059 86200 75 1857
1859 0 469337 268187 86080 75 1858
1860 0 469409 268315 85960 128 1859
1861 0 469257 268371 85840 124 1860
1862 0 469145 268403 85760 124 1861
1863 0 468969 268443 85600 115 1862
1864 0 468857 268523 85440 120 1863
1865 0 468769 268571 85320 120 1864
1866 0 468625 268611 85200 107 1865
1867 0 468513 268667 85080 150 1866
1868 0 468337 268723 84920 120 1867
1869 0 468089 268787 84800 153 1868
1870 0 467937 268835 84680 153 1869
1871 0 467805 268927 84560 96 1870
1872 0 467621 269055 84440 148 1871
1873 0 467373 269239 84320 91 1872
1874 0 467029 269431 84240 107 1873
1875 0 466805 269607 84200 60 1874
1876 0 466445 269703 84160 80 1875
1877 0 466221 269743 84080 81 1876
1878 0 465965 269855 84000 120 1877
1879 0 465893 269895 83920 137 1878
1880 0 465909 269903 83800 137 1879
1881 0 465893.9 269859.1 83760 133 1880
1882 0 466154.38 269853.38 83720 -1 1881
1883 0 466490.06 269840.53 83680 -1 1882
1884 0 466604.78 269911.56 83600 -1 1883
1885 0 466732.9 269950.5 83520 -1 1884
1886 0 465728 269376 83320 98 1881
1887 0 465568 269184 83280 75 1886
1888 0 465376 268992 83240 71 1887
1889 0 465120 268864 83240 40 1888
1890 0 464896 268736 83200 80 1889
1891 0 464640 268672 83200 60 1890
1892 0 464384 268672 83160 80 1891
1893 0 464128 268672 83160 80 1892
1894 0 463872 268640 83120 60 1893
1895 0 463712 268640 82920 51 1894
1896 0 463584 268576 82680 75 1895
1897 0 463456 268448 82480 75 1896
1898 0 463392 268352 82240 101 1897
1899 0 463296 268224 82000 101 1898
1900 0 463200 268064 81800 81 1899
1901 0 463136 267872 81600 91 1900
1902 0 463168 267648 81400 91 1901
1903 0 463200 267424 81200 86 1902
1904 0 463328 267232 81040 60 1903
1905 0 463488 267040 80920 71 1904
1906 0 463680 266848 80840 86 1905
1907 0 463840 266624 80760 71 1906
1908 0 464032 266432 80640 75 1907
1909 0 464192 266272 80520 120 1908
1910 0 464294.66 265849.47 80560 -1 1909
1911 0 464235.78 265593.28 80640 -1 1910
1912 0 464194.66 265509.44 80680 -1 1911
1913 0 464094.6 265432.3 80640 -1 1912
1914 0 463883.3 265287.38 80720 -1 1913
1915 0 463846.4 265267.7 80760 -1 1914
1916 0 463870.34 265216.9 80840 -1 1915
1917 0 463926.56 265188.28 81000 -1 1916
1918 0 463934.34 265171.9 81160 -1 1917
1919 0 463866.03 265153.28 81280 -1 1918
1920 0 463799.3 265155.28 81440 -1 1919
1921 0 463770.22 265166.47 81560 -1 1920
1922 0 463786.47 265161.06 81640 -1 1921
1923 0 463850 265136.5 81680 -1 1922
1924 0 463914.28 265112.16 81720 -1 1923
1925 0 463856.75 264955.03 81840 -1 1924
1926 0 463832.5 264937.53 81960 -1 1925
1927 0 463889.5 264951.4 82160 -1 1926
1928 0 463748.12 264928.78 82320 -1 1927
1929 0 463723.97 264856.44 82440 -1 1928
1930 0 463909.4 264740.4 82440 -1 1929
1931 0 463907.97 264722.53 82520 -1 1930
1932 0 463892 264741.44 82680 -1 1931
1933 0 463979.97 264733.97 82720 -1 1932
1934 0 464087.75 264672.6 82800 -1 1933
1935 0 464090.72 264621.97 82880 -1 1934
1936 0 464142.1 264615.88 82960 -1 1935
1937 0 463878.12 265172.5 80560 -1 1914
1938 0 464288 266144 80320 181 1909
1939 0 464309.34 266133.34 80240 180 1938
1940 0 464352 266112 80080 178 1939
1941 0 464576 266048 79960 160 1940
1942 0 464800 265920 79920 181 1941
1943 0 464645 265826.56 79880 -1 1942
1944 0 464533.44 265717 79640 -1 1943
1945 0 464566.25 265679.8 79440 -1 1944
1946 0 464641 265668.3 79400 -1 1945
1947 0 464518.94 265578.12 79360 -1 1946
1948 0 464508.62 265586.62 79240 -1 1947
1949 0 464545.7 265481.47 79200 -1 1948
1950 0 464608.84 265388.72 79160 -1 1949
1951 0 464908.3 265728.3 79320 -1 1946
1952 0 465029.03 265800.78 79280 -1 1951
1953 0 465169.44 265832.88 79320 -1 1952
1954 0 465356.84 265852.88 79360 -1 1953
1955 0 465437.2 265897.16 79400 -1 1954
1956 0 464768 265664 79960 183 1942
1957 0 464672 265408 80000 160 1956
1958 0 464480 265216 80000 128 1957
1959 0 464480 264960 80120 96 1958
1960 0 464512 264736 80280 64 1959
1961 0 464512 264576 80480 75 1960
1962 0 464480 264352 80600 51 1961
1963 0 464448 264128 80760 102 1962
1964 0 464352 263872 80760 115 1963
1965 0 464288 263616 80720 96 1964
1966 0 464160 263392 80680 107 1965
1967 0 464160 263136 80640 75 1966
1968 0 464160 262880 80600 81 1967
1969 0 464224 262624 80640 101 1968
1970 0 464352 262400 80680 80 1969
1971 0 464512 262176 80680 107 1970
1972 0 464592 262080 80640 107 1971
1973 0 464672 261984 80600 107 1972
1974 0 464800 261760 80560 108 1973
1975 0 464960 261568 80520 135 1974
1976 0 465120 261344 80520 98 1975
1977 0 465088 261088 80600 75 1976
1978 0 465152 260864 80720 51 1977
1979 0 465184 260672 80920 60 1978
1980 0 465024 260480 81040 86 1979
1981 0 465088 260224 81080 64 1980
1982 0 465280 260032 81040 51 1981
1983 0 465408 259776 81040 81 1982
1984 0 465472 259520 81040 115 1983
1985 0 465504 259264 81120 120 1984
1986 0 465568 259040 81240 81 1985
1987 0 465721.47 258876.16 81200 -1 1986
1988 0 465952.6 258741.58 81120 -1 1987
1989 0 466005 258633.58 81080 -1 1988
1990 0 466002.38 258369.22 81120 -1 1989
1991 0 465846.84 258153.66 81080 -1 1990
1992 0 465814.88 258012.28 81000 -1 1991
1993 0 465786.34 257983.6 80920 -1 1992
1994 0 465751.8 258041.9 80800 -1 1993
1995 0 465717.28 258044.97 80720 -1 1994
1996 0 465680.84 258017.03 80640 -1 1995
1997 0 465738.9 257994.61 80480 -1 1996
1998 0 465555.84 257847.34 80440 -1 1997
1999 0 465550.16 257787.7 80280 -1 1998
2000 0 465567.62 257696.1 80160 -1 1999
2001 0 465616.56 257607.98 80000 -1 2000
2002 0 465546.44 257384.81 79920 -1 2001
2003 0 465520.56 257399.83 79840 -1 2002
2004 0 465465.44 257426.89 79760 -1 2003
2005 0 465423.12 257425.73 79680 -1 2004
2006 0 465504.25 257364.11 79600 -1 2005
2007 0 465646.44 257226.97 79480 -1 2006
2008 0 465808.3 257101.17 79400 -1 2007
2009 0 465889.7 257074.31 79320 -1 2008
2010 0 465908.75 257065.16 79240 -1 2009
2011 0 465889.44 257041.33 79200 -1 2010
2012 0 465887.9 256989.69 79160 -1 2011
2013 0 465971.6 256940.97 79080 -1 2012
2014 0 466022.75 256872.95 79040 -1 2013
2015 0 466021.9 256801.03 78960 -1 2014
2016 0 466049.8 256785.05 78880 -1 2015
2017 0 466088.44 256702.84 78760 -1 2016
2018 0 466135.06 256735.53 78680 -1 2017
2019 0 466225.38 256691.16 78600 -1 2018
2020 0 466363.6 256666.5 78480 -1 2019
2021 0 466507.3 256611.56 78400 -1 2020
2022 0 466571.8 256711.98 78240 -1 2021
2023 0 466579.88 256755.94 78160 -1 2022
2024 0 466588.16 256797.5 78040 -1 2023
2025 0 466615 256710.52 77960 -1 2024
2026 0 466732.16 256716.72 77840 -1 2025
2027 0 466779.56 256697.86 77760 -1 2026
2028 0 466827.06 256672.39 77680 -1 2027
2029 0 466930.6 256629.47 77640 -1 2028
2030 0 467175.47 256526.28 77520 -1 2029
2031 0 467516.22 256422.19 77440 -1 2030
2032 0 467653.88 256435.77 77360 -1 2031
2033 0 467813.56 256415.45 77200 -1 2032
2034 0 467771.2 256333.33 77160 -1 2033
2035 0 465696 258720 81400 32 1986
2036 0 465824 258464 81440 96 2035
2037 0 465984 258240 81480 90 2036
2038 0 466144 258080 81600 60 2037
2039 0 466304 257920 81760 91 2038
2040 0 466464 257728 81880 98 2039
2041 0 466624 257568 82000 163 2040
2042 0 466680.8 257495.4 82040 172 2041
2043 0 467294.22 257790.98 82080 -1 2042
2044 0 467499.84 257862.22 82120 -1 2043
2045 0 467589.06 257924.58 82200 -1 2044
2046 0 467620.7 257970.83 82280 -1 2045
2047 0 466908 257205.03 82200 210 2042
2048 0 466517.56 257537.98 82480 -1 2047
2049 0 466510.75 257594.53 82640 -1 2048
2050 0 466912 256608 81920 128 2047
2051 0 467008 256352 81920 148 2050
2052 0 467008 256096 81880 64 2051
2053 0 467008 255872 81720 80 2052
2054 0 467072 255616 81640 80 2053
2055 0 467232 255424 81600 51 2054
2056 0 467424 255232 81560 98 2055
2057 0 467552 255008 81480 122 2056
2058 0 467568 254880 81440 98 2057
2059 0 467686.25 254908.52 81400 -1 2058
2060 0 467760.34 254890.62 81280 -1 2059
2061 0 467805.28 254881.75 81200 -1 2060
2062 0 467857.16 254872.52 81160 -1 2061
2063 0 468038.5 254884.25 81120 -1 2062
2064 0 468186.88 254930.1 81160 -1 2063
2065 0 468237.53 254904.81 81240 -1 2064
2066 0 468256 254877.5 81280 -1 2065
2067 0 468273.5 254849.5 81320 -1 2066
2068 0 468514.47 254697.72 81440 -1 2067
2069 0 468824.8 254486.88 81520 -1 2068
2070 0 469087.88 254439.19 81600 -1 2069
2071 0 469300.75 254421.88 81640 -1 2070
2072 0 469557.75 254459.53 81680 -1 2071
2073 0 469745 254366.94 81640 -1 2072
2074 0 469816.97 254301.75 81560 -1 2073
2075 0 469860.5 254272.4 81520 -1 2074
2076 0 469755.06 254287.12 81400 -1 2075
2077 0 469780.6 254200.66 81280 -1 2076
2078 0 469648.1 254447.66 81720 -1 2072
2079 0 469843.84 254376.78 81840 -1 2078
2080 0 469919.44 254382.42 81960 -1 2079
2081 0 470144.8 254360.58 82080 -1 2080
2082 0 470393.84 254306.25 82160 -1 2081
2083 0 470597.06 254174.33 82200 -1 2082
2084 0 470625.1 254222.72 82240 -1 2083
2085 0 470728.44 254221.03 82320 -1 2084
2086 0 470876.1 254188.75 82400 -1 2085
2087 0 471012.25 254172.64 82480 -1 2086
2088 0 471076.38 254197.95 82560 -1 2087
2089 0 471163.3 254111.7 82680 -1 2088
2090 0 471300.44 254072 82760 -1 2089
2091 0 471503.16 254045.02 82840 -1 2090
2092 0 471732 254037.36 82920 -1 2091
2093 0 471809.7 254068.16 83000 -1 2092
2094 0 471972.56 254107.69 83080 -1 2093
2095 0 472105.72 254095.62 83120 -1 2094
2096 0 472140.38 254048.1 83160 -1 2095
2097 0 471961.9 253924.75 83240 -1 2096
2098 0 471924.53 253694.31 83320 -1 2097
2099 0 471892.9 253536.53 83400 -1 2098
2100 0 471837.6 253361.64 83440 -1 2099
2101 0 471806.3 253107.67 83400 -1 2100
2102 0 471817.34 252891.08 83360 -1 2101
2103 0 471845.16 252603.22 83400 -1 2102
2104 0 471778.94 252364.34 83440 -1 2103
2105 0 471722.12 252220.95 83480 -1 2104
2106 0 471867.28 252078.28 83520 -1 2105
2107 0 472130.2 251971.16 83520 -1 2106
2108 0 472277.12 251846.19 83480 -1 2107
2109 0 472408.22 251697.1 83520 -1 2108
2110 0 472463 251481.62 83600 -1 2109
2111 0 472466.12 251283.62 83680 -1 2110
2112 0 472444.47 251187.66 83720 -1 2111
2113 0 472449.75 251129.22 83760 -1 2112
2114 0 472506.8 251017.28 83800 -1 2113
2115 0 472642.25 250953.08 83680 -1 2114
2116 0 472597.25 250963.52 83560 -1 2115
2117 0 472268.38 254290.69 83160 -1 2095
2118 0 472455.97 254404.31 83120 -1 2117
2119 0 472574.3 254479.64 83080 -1 2118
2120 0 472651.72 254554.97 83040 -1 2119
2121 0 472663.53 254613.3 83000 -1 2120
2122 0 472726.94 254696.3 82960 -1 2121
2123 0 472785.34 254792.61 82880 -1 2122
2124 0 472826.56 254964.9 82800 -1 2123
2125 0 472929.34 255187.72 82840 -1 2124
2126 0 472948.22 255407.39 82840 -1 2125
2127 0 472969.78 255571.9 82800 -1 2126
2128 0 472899.28 255832.03 82760 -1 2127
2129 0 472962.6 255882 82720 -1 2128
2130 0 473030.3 256019.06 82680 -1 2129
2131 0 473078.12 256101.31 82840 -1 2130
2132 0 473233.5 256226.03 82800 -1 2131
2133 0 473269.84 256269.2 82840 -1 2132
2134 0 470806.7 253990.9 82160 -1 2083
2135 0 470947.1 253877.38 82080 -1 2134
2136 0 470925.97 253835.2 82040 -1 2135
2137 0 470830.7 253861.73 81960 -1 2136
2138 0 467584 254752 81400 75 2058
2139 0 467456 254528 81320 75 2138
2140 0 467264 254336 81280 60 2139
2141 0 467104 254176 81160 71 2140
2142 0 467008 253952 81000 124 2141
2143 0 467036 253986 80760 -1 2142
2144 0 467084 254002 80720 -1 2143
2145 0 466880 253728 81040 120 2142
2146 0 466784 253632 81080 98 2145
2147 0 464399.16 265776.75 80240 -1 1939
2148 0 465509 270183 83800 51 1880
2149 0 465405 270303 83720 75 2148
2150 0 465357 270439 83640 64 2149
2151 0 465299 270509 83560 64 2150
2152 0 465203 270589 83480 64 2151
2153 0 465131 270781 83360 64 2152
2154 0 465115 270909 83280 -1 2153
2155 0 465103 271001 83200 -1 2154
2156 0 465095 271145 83120 -1 2155
2157 0 465117 271295 83000 -1 2156
2158 0 465073 271391 82920 -1 2157
2159 0 465057 271631 82880 -1 2158
2160 0 465105 271663 82840 -1 2159
2161 0 465089 271695 82760 -1 2160
2162 0 464561 272175 82760 175 2161
2163 0 464545.66 272189 82720 175 2162
2164 0 464515 272217 82640 175 2163
2165 0 464351 272277 82520 202 2164
2166 0 464215 272321 82400 202 2165
2167 0 464143 272329 82280 218 2166
2168 0 463407 272109 82280 40 2167
2169 0 463131 272121 82200 40 2168
2170 0 462507 272417 82120 107 2169
2171 0 462143 272569 82040 160 2170
2172 0 462051 272605 81920 160 2171
2173 0 461947 272821 82080 81 2172
2174 0 461991 272809 82240 81 2173
2175 0 461987 273021 82360 51 2174
2176 0 461955 273241 82440 40 2175
2177 0 461943 273681 82400 86 2176
2178 0 461769 273955 82400 40 2177
2179 0 461461 274339 82480 80 2178
2180 0 461001 274703 82560 71 2179
2181 0 460609 274979 82640 60 2180
2182 0 460293 275191 82720 71 2181
2183 0 459959 275505 82760 80 2182
2184 0 459343 275921 82800 75 2183
2185 0 458603 276109 82800 91 2184
2186 0 457863 276589 82760 81 2185
2187 0 457657 276635 82800 81 2186
2188 0 457333 276635 82880 75 2187
2189 0 456981 276991 82760 64 2188
2190 0 457005 277163 82640 75 2189
2191 0 457021 277247 82520 75 2190
2192 0 457017 277355 82400 60 2191
2193 0 456869 277543 82320 75 2192
2194 0 456775 277669 82240 75 2193
2195 0 456627 277793 82120 51 2194
2196 0 456487 277897 82040 40 2195
2197 0 456311 278045 81960 71 2196
2198 0 456263 278153 81880 71 2197
2199 0 456183 278245 81760 107 2198
2200 0 455831 278417 81600 71 2199
2201 0 455631 278485 81520 75 2200
2202 0 455251 278445 81520 32 2201
2203 0 454925 278207 81480 60 2202
2204 0 454829 278027 81400 60 2203
2205 0 454993 277811 81320 40 2204
2206 0 455077 277663 81280 40 2205
2207 0 455157 277491 81240 32 2206
2208 0 455117 277407 81120 32 2207
2209 0 454941 277271 81040 45 2208
2210 0 454893 277275 80880 64 2209
2211 0 454897 277239 80680 45 2210
2212 0 454821 277207 80280 45 2211
2213 0 454677 277167 80160 -1 2212
2214 0 454633 277087 80040 -1 2213
2215 0 454625 276935 79960 -1 2214
2216 0 454665 276779 79920 -1 2215
2217 0 454471 276621 79840 -1 2216
2218 0 454520.6 276667.53 79800 -1 2217
2219 0 455663 278533 81400 98 2201
2220 0 455609 278675 81280 51 2219
2221 0 455573 278811 81160 51 2220
2222 0 455577 278873 81120 81 2221
2223 0 455777 278967 81160 81 2222
2224 0 455877 279043 81280 81 2223
2225 0 455977 279159 81360 -1 2224
2226 0 456025 279203 81400 -1 2225
2227 0 456505 279355 81440 -1 2226
2228 0 456717 279251 81440 -1 2227
2229 0 456917 279543 81400 -1 2228
2230 0 457145 279615 81320 -1 2229
2231 0 457277 279703 81240 -1 2230
2232 0 457537 279651 81200 -1 2231
2233 0 455581 278935 81080 81 2222
2234 0 455583 278973 80960 81 2233
2235 0 455511 279021 80800 71 2234
2236 0 455455 279081 80640 64 2235
2237 0 455459 279129 80480 64 2236
2238 0 455471 279169 80320 71 2237
2239 0 455495 279197 80160 71 2238
2240 0 455467 279257 79960 71 2239
2241 0 455427 279277 79760 75 2240
2242 0 455431 279321 79600 90 2241
2243 0 455343 279397 79480 90 2242
2244 0 455303 279473 79280 96 2243
2245 0 455339 279601 79080 115 2244
2246 0 455363 279689 78960 115 2245
2247 0 455439 279705 78800 96 2246
2248 0 455435 279741 78600 90 2247
2249 0 455337 279739 78400 90 2248
2250 0 455341 279807 78160 71 2249
2251 0 455193 279759 77960 64 2250
2252 0 455025 279759 77800 71 2251
2253 0 454957 279851 77560 32 2252
2254 0 454649 279795 77480 32 2253
2255 0 454541 279787 77320 160 2254
2256 0 454585 279687 77120 160 2255
2257 0 454645 279691 77040 203 2256
2258 0 454641 279667 76920 203 2257
2259 0 454769 279687 76760 203 2258
2260 0 454761 279615 76600 221 2259
2261 0 454677 279663 76400 221 2260
2262 0 454593 279663 76280 221 2261
2263 0 454565 279663 76240 221 2262
2264 0 454481 279667 76040 221 2263
2265 0 454489 279711 75880 153 2264
2266 0 455181 279623 75880 45 2265
2267 0 455233 279615 75760 45 2266
2268 0 455269 279587 75560 64 2267
2269 0 455217 279551 75440 64 2268
2270 0 455145 279575 75240 81 2269
2271 0 455017 279599 75000 98 2270
2272 0 454969 279583 74800 81 2271
2273 0 454969 279511 74600 64 2272
2274 0 455025 279407 74400 64 2273
2275 0 455085 279547 74160 60 2274
2276 0 455061 279559 74080 96 2275
2277 0 455029 279575 73960 96 2276
2278 0 455041 279583 73800 60 2277
2279 0 455045 279683 73640 60 2278
2280 0 455001 279731 73520 51 2279
2281 0 455009 279823 73320 51 2280
2282 0 454981 279947 73200 51 2281
2283 0 454921 280007 73040 40 2282
2284 0 454973 279975 72960 40 2283
2285 0 455081 280027 72840 40 2284
2286 0 455333 280135 72760 71 2285
2287 0 455445 280147 72680 75 2286
2288 0 455557 280231 72600 75 2287
2289 0 455689 280299 72480 71 2288
2290 0 455785 280423 72360 51 2289
2291 0 455873 280523 72200 51 2290
2292 0 455953 280607 72000 51 2291
2293 0 455979 280741 71840 40 2292
2294 0 456015 280901 71680 75 2293
2295 0 456039 280973 71560 81 2294
2296 0 456111 281025 71400 81 2295
2297 0 456155 281065 71240 60 2296
2298 0 456211 281105 71000 64 2297
2299 0 456255 281097 70800 51 2298
2300 0 456247 281005 70560 45 2299
2301 0 456323 280945 70360 60 2300
2302 0 456263 280845 70200 60 2301
2303 0 456171 280745 70040 45 2302
2304 0 456007 280649 70000 32 2303
2305 0 455815 280533 69880 75 2304
2306 0 455499 280461 69800 124 2305
2307 0 455471 280457 69560 64 2306
2308 0 455291 280493 69320 45 2307
2309 0 455235 280421 69080 64 2308
2310 0 455255 280369 68840 64 2309
2311 0 455197.66 280322.28 68800 -1 2310
2312 0 455218.56 280312.5 68760 -1 2311
2313 0 455345.03 280265.88 68720 -1 2312
2314 0 455371.06 280262.2 68640 -1 2313
2315 0 455365.4 280205.2 68560 -1 2314
2316 0 455471.6 280225.2 68440 -1 2315
2317 0 455572.88 280216.66 68360 -1 2316
2318 0 455743.5 280160.6 68280 -1 2317
2319 0 455768.47 280136.12 68200 -1 2318
2320 0 455784.84 280155.3 68080 -1 2319
2321 0 455802.8 280161.25 68000 -1 2320
2322 0 455059 280557 69800 51 2306
2323 0 454803 280453 69760 51 2322
2324 0 454647 280485 69680 51 2323
2325 0 454535 280489 69600 51 2324
2326 0 454363 280521 69360 -1 2325
2327 0 454067 280605 69320 -1 2326
2328 0 453907 280665 69240 -1 2327
2329 0 453655 280541 69160 -1 2328
2330 0 453463 280501 69120 -1 2329
2331 0 453319 280485 69080 -1 2330
2332 0 453131 280469 68920 -1 2331
2333 0 452847 280309 68840 -1 2332
2334 0 452751 280333 68760 -1 2333
2335 0 452497 280307 68680 -1 2334
2336 0 452349 280289 68600 -1 2335
2337 0 452247.5 280213.2 68560 -1 2336
2338 0 452145.56 280204.3 68520 -1 2337
2339 0 452128.56 280244.97 68440 -1 2338
2340 0 458671 276133 83040 91 2185
2341 0 458720.7 276100 83160 -1 2340
2342 0 458654.75 276087.25 83200 -1 2341
2343 0 458749.56 276064.22 83320 -1 2342
2344 0 458804.22 275941.44 83440 -1 2343
2345 0 459018.53 276092.5 83280 -1 2341
2346 0 461935 272545 81760 115 2172
2347 0 461839 272541 81600 71 2346
2348 0 461723 272485 81480 71 2347
2349 0 461689 272443 81400 45 2348
2350 0 461537 272363 81320 45 2349
2351 0 461509 272359 81280 45 2350
2352 0 461289 272299 81120 60 2351
2353 0 461077 272227 81040 64 2352
2354 0 460925 272215 80920 98 2353
2355 0 460785 272163 80760 60 2354
2356 0 460661 272203 80560 75 2355
2357 0 460513 272239 80400 75 2356
2358 0 460357 272235 80200 60 2357
2359 0 460189 272247 80000 71 2358
2360 0 460083 272281 79920 81 2359
2361 0 459999 272245 79800 81 2360
2362 0 459887 272237 79640 90 2361
2363 0 459819 272201 79440 140 2362
2364 0 459735 272133 79240 124 2363
2365 0 459631 272057 79120 124 2364
2366 0 459495 272033 79000 101 2365
2367 0 459259 272025 78880 45 2366
2368 0 459075 271933 78720 91 2367
2369 0 458959 271917 78560 91 2368
2370 0 458859 271801 78400 60 2369
2371 0 458911 271697 78280 40 2370
2372 0 458943 271621 78160 40 2371
2373 0 458839 271697 78040 134 2372
2374 0 458867 271649 77840 134 2373
2375 0 458759 271553 77680 81 2374
2376 0 458635 271485 77560 75 2375
2377 0 458515 271425 77400 32 2376
2378 0 458455 271313 77240 32 2377
2379 0 458415 271225 77080 51 2378
2380 0 458331 271113 76920 60 2379
2381 0 458231 271045 76760 60 2380
2382 0 458163 270993 76600 64 2381
2383 0 458103 270921 76440 81 2382
2384 0 458079 270777 76320 81 2383
2385 0 458045 270727 76240 168 2384
2386 0 457969 270647 76080 168 2385
2387 0 457917 270499 75920 135 2386
2388 0 457861 270375 75760 115 2387
2389 0 457873 270275 75600 120 2388
2390 0 457989 269995 75480 60 2389
2391 0 458025 269887 75320 60 2390
2392 0 458109 269739 75160 71 2391
2393 0 458153 269603 75000 40 2392
2394 0 458133 269443 74880 124 2393
2395 0 458173 269311 74760 124 2394
2396 0 458149 269171 74640 163 2395
2397 0 458143 269121 74600 163 2396
2398 0 457395 269125 74600 40 2397
2399 0 457091 269073 74560 40 2398
2400 0 456891 269117 74520 40 2399
2401 0 456643 269165 74440 -1 2400
2402 0 456601.06 269197.66 74400 -1 2401
2403 0 456542.5 269191.12 74360 -1 2402
2404 0 456525.84 269232.4 74240 -1 2403
2405 0 456458.1 269250.12 74120 -1 2404
2406 0 458291 269057 74480 107 2397
2407 0 458359 269001 74400 107 2406
2408 0 458583 268825 74280 91 2407
2409 0 458795 268601 74200 60 2408
2410 0 458915 268565 74120 51 2409
2411 0 459011 268545 74080 51 2410
2412 0 459135 268417 74000 135 2411
2413 0 459335 268121 73920 128 2412
2414 0 459523 268057 73840 183 2413
2415 0 459851 267969 73640 164 2414
2416 0 459908 267950 73600 217 2415
2417 0 460369 268099 73520 131 2416
2418 0 461099 268049 73520 104 2417
2419 0 461135 268009 73440 104 2418
2420 0 461647 267657 73400 64 2419
2421 0 462135 267533 73360 32 2420
2422 0 462771 267313 73320 64 2421
2423 0 463011 267177 73400 75 2422
2424 0 463629 266967 73440 75 2423
2425 0 463865.4 267061.8 73560 29 2424
2426 0 463686.6 267037.2 73600 -1 2425
2427 0 463608.56 267049.25 73800 -1 2426
2428 0 463557.88 267093.8 73960 -1 2427
2429 0 463407.72 267131.56 74040 -1 2428
2430 0 463353.88 267134 74120 -1 2429
2431 0 463313.47 267126.75 74280 -1 2430
2432 0 463278.44 267144.88 74480 -1 2431
2433 0 463230.8 267209.34 74680 -1 2432
2434 0 463204.62 267240.2 74840 -1 2433
2435 0 463142.62 267200.75 75040 -1 2434
2436 0 463109.94 267201.88 75240 -1 2435
2437 0 463085.97 267272.06 75440 -1 2436
2438 0 464022.56 267125.12 73640 -1 2425
2439 0 464200.62 267416.8 73480 -1 2438
2440 0 464226.16 267493.16 73440 -1 2439
2441 0 464225.25 267567.06 73360 -1 2440
2442 0 464240.75 267650.8 73280 -1 2441
2443 0 464241 267721.2 73200 -1 2442
2444 0 464324.66 267820.5 73160 -1 2443
2445 0 464442.75 267850.97 73120 -1 2444
2446 0 464561.28 267906.78 73080 -1 2445
2447 0 464698.62 268034.78 73040 -1 2446
2448 0 464649.5 268220 73080 -1 2447
2449 0 464621.6 268292.88 73120 -1 2448
2450 0 464639.62 268421.94 73160 -1 2449
2451 0 464337 265907 73480 230 2424
2452 0 464385 265839 73360 230 2451
2453 0 464349 265855 73240 -1 2452
2454 0 464337 265871 73640 230 2451
2455 0 464309 265875 73800 230 2454
2456 0 464341 265859 73840 230 2455
2457 0 464337 265827 73880 230 2456
2458 0 464349 265675 74000 230 2457
2459 0 464529 264911 74080 124 2458
2460 0 464513 264727 74120 51 2459
2461 0 464509 264587 74200 86 2460
2462 0 464575 264441 74280 86 2461
2463 0 464579 264337 74360 64 2462
2464 0 464687 263945 74400 122 2463
2465 0 464639 263889 74480 122 2464
2466 0 464579 263613 74560 122 2465
2467 0 464303 263625 74600 64 2466
2468 0 464407 263633 74680 64 2467
2469 0 464448 263904 75200 45 2468
2470 0 464448 263904 75480 81 2469
2471 0 464288 263936 75720 60 2470
2472 0 464096 263968 75920 71 2471
2473 0 463840 264000 76040 81 2472
2474 0 463616 264032 76240 64 2473
2475 0 463487.5 263743.47 76200 -1 2474
2476 0 463532.22 263773.25 76240 -1 2475
2477 0 463498.66 263814.38 76320 -1 2476
2478 0 463434.9 263587.28 76080 -1 2475
2479 0 463470.28 263464.53 76000 -1 2478
2480 0 463532.03 263366.12 76040 -1 2479
2481 0 463605.03 263246.8 76080 -1 2480
2482 0 463720.53 263244.1 76160 -1 2481
2483 0 463777.34 263197.25 76280 -1 2482
2484 0 463757.8 263050.4 76320 -1 2483
2485 0 463768.97 262986.88 76400 -1 2484
2486 0 463456 264096 76440 51 2474
2487 0 463360 264224 76640 60 2486
2488 0 463296 264192 76920 71 2487
2489 0 463232 264128 77200 60 2488
2490 0 463136 264096 77440 122 2489
2491 0 462976 264000 77640 91 2490
2492 0 462784 263936 77800 150 2491
2493 0 462538.06 263880.78 77800 189 2492
2494 0 462451.78 263894.6 77760 -1 2493
2495 0 462368.34 263861.75 77640 -1 2494
2496 0 462265.06 263846.78 77520 -1 2495
2497 0 462330.75 263870.78 77400 -1 2496
2498 0 462512.66 263926.56 77360 -1 2497
2499 0 462336 263712 77880 163 2493
2500 0 462144 263520 77920 175 2499
2501 0 461920 263456 78040 128 2500
2502 0 461728 263456 78240 75 2501
2503 0 461568 263616 78400 75 2502
2504 0 461408 263776 78600 122 2503
2505 0 461152 263776 78720 75 2504
2506 0 460928 263776 78920 71 2505
2507 0 460800 263808 78960 51 2506
2508 0 460720 263854 79000 -1 2507
2509 0 460588 263938 79160 -1 2508
2510 0 460424 263967 79280 -1 2509
2511 0 460294 264027 79440 -1 2510
2512 0 460118 264083 79600 -1 2511
2513 0 459874 264119 79760 -1 2512
2514 0 459528 264055 79800 -1 2513
2515 0 459204 264015 79840 -1 2514
2516 0 458498 263901 79920 -1 2515
2517 0 458342 263947 79960 -1 2516
2518 0 458052 263925 79920 -1 2517
2519 0 457832 263931 79840 -1 2518
2520 0 457292 263909 79800 -1 2519
2521 0 457008 263881 79680 -1 2520
2522 0 456594 263943 79600 -1 2521
2523 0 456262 264021 79480 -1 2522
2524 0 455794 264151 79360 -1 2523
2525 0 455340 264277 79280 -1 2524
2526 0 454752 264457 79400 -1 2525
2527 0 454098 264699 79520 -1 2526
2528 0 453522 264987 79560 -1 2527
2529 0 453584.53 265063.88 79600 -1 2528
2530 0 453598 265320 79640 -1 2529
2531 0 453609.44 265345 79680 -1 2530
2532 0 453585.03 265326.3 79760 -1 2531
2533 0 453524.7 265312.4 79800 -1 2532
2534 0 453645.97 265504 79760 -1 2531
2535 0 453597.38 265550.9 79800 -1 2534
2536 0 453564.56 265535.44 79840 -1 2535
2537 0 453420.12 265448.75 79920 -1 2536
2538 0 453326.3 265396.2 80000 -1 2537
2539 0 453470 264975 79640 -1 2528
2540 0 453373.12 264940.75 79600 -1 2539
2541 0 453316.8 264877.03 79560 -1 2540
2542 0 453140.94 264830.28 79480 -1 2541
2543 0 453070.2 264737 79520 -1 2542
2544 0 452850.2 264728.38 79480 -1 2543
2545 0 452778.84 264663.22 79440 -1 2544
2546 0 452471.94 264709.1 79400 -1 2545
2547 0 452440.25 264737.34 79360 -1 2546
2548 0 452425.7 264753.22 79280 -1 2547
2549 0 452528.7 264712.9 79200 -1 2548
2550 0 458418 263881 80000 -1 2517
2551 0 458456 263693 80120 -1 2550
2552 0 458520 263495 80160 -1 2551
2553 0 458828 263281 80240 -1 2552
2554 0 458966 263243 80320 -1 2553
2555 0 458982.03 263234.4 80360 -1 2554
2556 0 459044.47 263183.88 80440 -1 2555
2557 0 459156.72 263112.25 80520 -1 2556
2558 0 459250.53 263040.62 80560 -1 2557
2559 0 459455.4 262928.38 80680 -1 2558
2560 0 459696.25 262877.75 80800 -1 2559
2561 0 459796.06 262826.84 80880 -1 2560
2562 0 459897 262755.5 80920 -1 2561
2563 0 459980.53 262728.3 80880 -1 2562
2564 0 460021 262662.25 80800 -1 2563
2565 0 460042.47 262603.4 80720 -1 2564
2566 0 459994.3 262578.44 80640 -1 2565
2567 0 459974.7 262576.53 80560 -1 2566
2568 0 460082.25 262497.22 80440 -1 2567
2569 0 460029.9 262453.9 80360 -1 2568
2570 0 459976.84 262311.38 80240 -1 2569
2571 0 459981.16 262222.22 80320 -1 2570
2572 0 459350.88 263096.16 80360 -1 2557
2573 0 459599.6 263025.5 80400 -1 2572
2574 0 459679.06 262981.6 80320 -1 2573
2575 0 464851 263853 74320 60 2464
2576 0 464943 263765 74240 60 2575
2577 0 465023 263705 74120 64 2576
2578 0 465195 263581 73960 71 2577
2579 0 465407 263453 73840 60 2578
2580 0 465755 263041 73760 136 2579
2581 0 465615 262885 73800 136 2580
2582 0 465639 262845 73880 136 2581
2583 0 465827 262997 73680 136 2580
2584 0 466007 262901 73560 40 2583
2585 0 466217 262707 73520 64 2584
2586 0 466337 262607 73480 64 2585
2587 0 466637 262307 73400 40 2586
2588 0 466889 262071 73440 71 2587
2589 0 467401 261883 73480 51 2588
2590 0 467577 261759 73560 71 2589
2591 0 467833 261539 73600 71 2590
2592 0 468153 261383 73640 122 2591
2593 0 468135 261317 73760 122 2592
2594 0 468143 260781 73760 124 2593
2595 0 468187 260757 73640 124 2594
2596 0 468755 260361 73760 135 2594
2597 0 469037 260187 73840 51 2596
2598 0 469093 260159 73960 51 2597
2599 0 469201 260099 74120 51 2598
2600 0 469369 259923 74280 45 2599
2601 0 469497 259803 74400 51 2600
2602 0 469657 259737 74480 40 2601
2603 0 469733 259665 74560 40 2602
2604 0 469753 259617 74680 40 2603
2605 0 469865 259529 74840 40 2604
2606 0 469987 259457 74880 -1 2605
2607 0 470109 259385 74920 -1 2606
2608 0 470201 259273 75000 -1 2607
2609 0 470429 259133 75040 -1 2608
2610 0 470621 258973 75080 -1 2609
2611 0 470817 258925 75120 -1 2610
2612 0 470905 258889 75160 -1 2611
2613 0 470941 258825 75200 -1 2612
2614 0 470961 258753 75280 -1 2613
2615 0 470985 258729 75360 -1 2614
2616 0 471201 258465 75520 -1 2615
2617 0 471329 258369 75600 -1 2616
2618 0 471233.97 258355.58 75640 -1 2617
2619 0 471163.7 258326.11 75680 -1 2618
2620 0 471150.62 258336 75760 -1 2619
2621 0 471153.34 258389.86 75960 -1 2620
2622 0 471403.25 258367.84 75640 -1 2617
2623 0 471587.34 258294.38 75720 -1 2622
2624 0 471713.44 258247.94 75760 -1 2623
2625 0 472075.25 258056.52 75800 -1 2624
2626 0 472268.28 258024.27 75880 -1 2625
2627 0 472338.5 257995 75920 -1 2626
2628 0 472408.94 257966.16 75960 -1 2627
2629 0 472505.22 257969.45 76040 -1 2628
2630 0 472593.25 257967.94 76080 -1 2629
2631 0 472771.7 257921.61 76120 -1 2630
2632 0 472851.06 257844 76160 -1 2631
2633 0 472953.62 257853.36 76200 -1 2632
2634 0 473119 257826.19 76240 -1 2633
2635 0 473384.4 257728.89 76280 -1 2634
2636 0 473457.06 257626.44 76320 -1 2635
2637 0 473611.75 257501.34 76360 -1 2636
2638 0 473687.6 257401.75 76400 -1 2637
2639 0 473767.6 257364.1 76480 -1 2638
2640 0 473813.84 257331.05 76600 -1 2639
2641 0 473825.56 257218.03 76760 -1 2640
2642 0 473798.3 257117.66 76840 -1 2641
2643 0 473738.4 257069.58 76920 -1 2642
2644 0 468993 260927 73800 45 2596
2645 0 469107 261045 73760 38 2644
2646 0 469221 261163 73720 32 2645
2647 0 469453 261343 73760 32 2646
2648 0 469645 261451 73840 32 2647
2649 0 469781 261475 73960 -1 2648
2650 0 469887.66 261485.67 74040 -1 2649
2651 0 469941 261491 74080 -1 2650
2652 0 470117 261423 74120 -1 2651
2653 0 470113 261399 74240 -1 2652
2654 0 468741 260367 73640 108 2596
2655 0 468661 260383 73480 108 2654
2656 0 468625 260355 73320 108 2655
2657 0 468601 260359 73280 -1 2656
2658 0 468271 261329 73520 122 2592
2659 0 468267 261249 73400 98 2658
2660 0 468251 261221 73320 -1 2659
2661 0 462067 267501 73240 40 2421
2662 0 462135 267489 73040 32 2661
2663 0 462183 267417 72880 -1 2662
2664 0 462187 267337 72720 -1 2663
2665 0 462155 267305 72640 -1 2664
2666 0 462095 267257 72560 -1 2665
2667 0 461991 267065 72480 -1 2666
2668 0 461767 266701 72400 -1 2667
2669 0 461739 266617 72560 -1 2668
2670 0 461679 266537 72640 -1 2669
2671 0 461623 266517 72800 -1 2670
2672 0 461719 266565 72280 -1 2668
2673 0 461727 266417 72160 -1 2672
2674 0 461703 266397 72080 -1 2673
2675 0 461549 266251 71960 -1 2674
2676 0 461353 266103 71880 -1 2675
2677 0 461285 266091 71800 -1 2676
2678 0 461265 265987 71720 -1 2677
2679 0 461249 265883 71600 -1 2678
2680 0 461277 265731 71480 -1 2679
2681 0 461353 265647 71360 -1 2680
2682 0 461345 265507 71280 -1 2681
2683 0 459965 267931 73560 217 2416
2684 0 459825 267251 73560 51 2683
2685 0 459801 267095 73520 51 2684
2686 0 459685 266779 73440 81 2685
2687 0 459693 266511 73520 90 2686
2688 0 459729 266383 73600 90 2687
2689 0 459769 266227 73680 32 2688
2690 0 459645 266035 73760 80 2689
2691 0 459577 265955 73840 80 2690
2692 0 459395 265729 73920 86 2691
2693 0 459231 265609 74000 102 2692
2694 0 459163 265405 74120 64 2693
2695 0 459171 265025 74200 80 2694
2696 0 459003 264605 74280 120 2695
2697 0 458923 264457 74320 128 2696
2698 0 458907 264373 74360 128 2697
2699 0 458653 264211 74440 166 2698
2700 0 458517 264083 74520 108 2699
2701 0 458453 264019 74600 172 2700
2702 0 458325 263959 74640 172 2701
2703 0 458281 263867 74720 139 2702
2704 0 458145 263799 74840 207 2703
2705 0 457833 263739 74920 207 2704
2706 0 457637 263679 75080 197 2705
2707 0 457493 263671 75200 189 2706
2708 0 457429 263643 75360 45 2707
2709 0 457285 263711 75520 197 2708
2710 0 457077 264139 75680 128 2709
2711 0 456385 264171 75680 120 2710
2712 0 456029 263947 75720 45 2711
2713 0 455933 263935 75760 60 2712
2714 0 455503 263693 75800 60 2713
2715 0 455427 263533 75720 60 2714
2716 0 455159.3 263431.16 75760 -1 2715
2717 0 454991.62 263346.97 75840 -1 2716
2718 0 454936.38 263328.94 75920 -1 2717
2719 0 454834.6 263263.56 76000 -1 2718
2720 0 454807.84 263242 76080 -1 2719
2721 0 454733.25 263180.34 76200 -1 2720
2722 0 454583 263226.7 76280 -1 2721
2723 0 454506.1 263190.78 76360 -1 2722
2724 0 454515.75 263212.9 76480 -1 2723
2725 0 454350.6 263133.88 76600 -1 2724
2726 0 454235.66 263106.8 76640 -1 2725
2727 0 454131.53 263102.8 76720 -1 2726
2728 0 454128.34 263042.5 76760 -1 2727
2729 0 454156.3 263017.34 76800 -1 2728
2730 0 454206.53 262989.78 76880 -1 2729
2731 0 453982.8 263129.5 76760 -1 2727
2732 0 453864.12 263124.7 76800 -1 2731
2733 0 453702.8 263095.8 76840 -1 2732
2734 0 453594.8 262959.44 76800 -1 2733
2735 0 453314.8 262867.44 76840 -1 2734
2736 0 453184.25 262808.84 76880 -1 2735
2737 0 453100.62 262838.66 76960 -1 2736
2738 0 453033.6 262871.7 77000 -1 2737
2739 0 455367 263381 75560 81 2715
2740 0 455443 263081 75560 81 2739
2741 0 455587 262913 75480 -1 2740
2742 0 455655 262797 75360 -1 2741
2743 0 455739 262669 75280 -1 2742
2744 0 455803 262569 75200 -1 2743
2745 0 456161 262215 75160 -1 2744
2746 0 456357 261915 75120 -1 2745
2747 0 456593 261571 75040 -1 2746
2748 0 456746.8 261559.38 75080 -1 2747
2749 0 456787.72 261527.98 75120 -1 2748
2750 0 456885.44 261531.53 75200 -1 2749
2751 0 456988.03 261526.94 75280 -1 2750
2752 0 456557 261563 75000 -1 2747
2753 0 456373 261343 75000 -1 2752
2754 0 456233 261139 74880 -1 2753
2755 0 456209 261063 74840 -1 2754
2756 0 456181 260731 74800 -1 2755
2757 0 456175 260713 74720 -1 2756
2758 0 470630.34 257078.8 91600 163 288
2759 0 470686.94 256903.5 91520 163 2758
2760 0 470718.3 256844.92 91440 136 2759
2761 0 470914.28 256797.34 91360 178 2760
2762 0 470943.75 256634.89 91240 178 2761
2763 0 470911.9 256598.81 91160 178 2762
2764 0 470850.56 256576.62 91120 178 2763
2765 0 471177.5 255207.52 91120 160 2764
2766 0 472212.47 254241.78 91080 102 2765
2767 0 472302.75 254076.02 91040 124 2766
2768 0 472517.94 253934.88 90960 153 2767
2769 0 472647.16 253714.2 90920 160 2768
2770 0 472914.25 253488.67 90840 141 2769
2771 0 473078.12 253376.17 90760 120 2770
2772 0 473290.66 253260.52 90680 80 2771
2773 0 473576.62 253029.66 90640 40 2772
2774 0 471846.03 252847.64 90560 80 2773
2775 0 471989.12 252750.12 90520 80 2774
2776 0 472229.97 252504.34 90440 107 2775
2777 0 472289.62 252289.69 90400 107 2776
2778 0 472300.22 252205 90320 124 2777
2779 0 472389.8 252045.42 90280 150 2778
2780 0 472500.44 251845.95 90200 150 2779
2781 0 472516.62 251814.33 90160 150 2780
2782 0 472725.6 251615.08 90120 141 2781
2783 0 472873.06 251414.77 90040 120 2782
2784 0 473125.38 250893.78 89960 107 2783
2785 0 473130.53 250821.92 89920 107 2784
2786 0 473257.8 250713.1 89840 120 2785
2787 0 473296.06 250543.17 89800 81 2786
2788 0 473394.47 250426.2 89760 81 2787
2789 0 473391 250372 89720 81 2788
2790 0 473207 250128 89720 81 2789
2791 0 473171 250052 89800 81 2790
2792 0 473139 250036 89920 -1 2791
2793 0 473019 250044 90040 -1 2792
2794 0 472847 250084 90160 -1 2793
2795 0 472479 250092 90280 -1 2794
2796 0 472127 250244 90360 -1 2795
2797 0 472007 250268 90440 -1 2796
2798 0 471747 250212 90480 -1 2797
2799 0 471599 250312 90520 -1 2798
2800 0 471451 250344 90560 -1 2799
2801 0 473388.47 250317.69 89680 120 2789
2802 0 473509.1 250381.14 89600 120 2801
2803 0 473636.9 250367.36 89520 120 2802
2804 0 473805.53 250319.11 89440 137 2803
2805 0 473844.12 250291.36 89400 137 2804
2806 0 473979.56 250221.12 89360 124 2805
2807 0 474321.7 249994.03 89280 51 2806
2808 0 474825.5 249702.14 89280 101 2807
2809 0 474498.88 249817.44 89240 51 2808
2810 0 474531.8 249797.81 89200 101 2809
2811 0 474620.84 249749.48 89160 101 2810
2812 0 474714.1 249662.1 89120 101 2811
2813 0 475074.34 249349.62 89320 71 2808
2814 0 475300 249288.95 89360 108 2813
2815 0 475475.97 248895.08 89400 98 2814
2816 0 475604.9 248911.06 89440 143 2815
2817 0 475586.72 248891.83 89480 143 2816
2818 0 475673.1 248942.8 89520 143 2817
2819 0 475828.78 248826.38 89560 163 2818
2820 0 475866.66 248708 89640 163 2819
2821 0 475889.66 248772.53 89720 163 2820
2822 0 475784.75 248806.11 89760 163 2821
2823 0 475860.97 248598.86 89800 124 2822
2824 0 476756.22 247442.34 89800 153 2823
2825 0 477017.5 247419.6 89840 120 2824
2826 0 477373.25 247304.2 89680 140 2825
2827 0 477384.34 247397.55 89560 140 2826
2828 0 477400.06 247462.44 89400 140 2827
2829 0 477689.62 247126.1 89320 176 2828
2830 0 477752.78 247174.28 89240 176 2829
2831 0 477897.16 247109.98 89160 -1 2830
2832 0 477896.66 247159.77 89000 -1 2831
2833 0 478074.72 247170.56 88840 -1 2832
2834 0 478085.44 247344.06 88760 -1 2833
2835 0 478208.62 247628.33 88720 -1 2834
2836 0 478457.3 247528.88 88640 -1 2835
2837 0 478296.2 247520.78 88560 -1 2836
2838 0 478302.6 247528.08 88520 -1 2837
2839 0 478218.2 247581.33 88480 -1 2838
2840 0 478119.75 247575.36 88400 -1 2839
2841 0 478124.47 247655.73 88280 96 2840
2842 0 478354.66 247698.03 88160 96 2841
2843 0 478276.06 247745.28 88040 96 2842
2844 0 478201.16 247754.95 87920 64 2843
2845 0 478078 247844 87760 64 2844
2846 0 477942 247892 87600 98 2845
2847 0 477750 247964 87440 75 2846
2848 0 477686 248084 87280 60 2847
2849 0 477606 248264 87120 60 2848
2850 0 477610 248188 86960 101 2849
2851 0 477662 248240 86760 81 2850
2852 0 477738 248356 86560 140 2851
2853 0 477738 248384 86520 140 2852
2854 0 477750 248464 86360 120 2853
2855 0 477698 248548 86160 120 2854
2856 0 477726 248700 86000 120 2855
2857 0 477722 248732 85840 104 2856
2858 0 477750 248704 85680 104 2857
2859 0 477686 248600 85520 122 2858
2860 0 477668 248564 85400 122 2859
2861 0 477556 248604 85240 134 2860
2862 0 477368 248648 85080 150 2861
2863 0 477204 248668 84920 122 2862
2864 0 476948 248868 84840 71 2863
2865 0 476848 248976 84720 107 2864
2866 0 476774 249024 84600 107 2865
2867 0 476746 249088 84480 81 2866
2868 0 476642 249188 84320 120 2867
2869 0 476574 249280 84200 120 2868
2870 0 476478 249344 84080 51 2869
2871 0 476394 249420 83920 124 2870
2872 0 476394 249540 83800 124 2871
2873 0 476478 249520 83640 81 2872
2874 0 476510 249532 83480 81 2873
2875 0 476536 249552 83360 90 2874
2876 0 476536 249572 83240 90 2875
2877 0 476536 249688 83080 98 2876
2878 0 476512 249736 82920 120 2877
2879 0 476432 249792 82760 120 2878
2880 0 476104 249860 82640 104 2879
2881 0 475588 250032 82680 -1 2880
2882 0 475324 250236 82640 -1 2881
2883 0 475208 250320 82560 -1 2882
2884 0 475060 250440 82400 -1 2883
2885 0 474912 250548 82360 -1 2884
2886 0 474908 250556 82280 -1 2885
2887 0 474964 250532 82120 -1 2886
2888 0 474904 250568 82000 -1 2887
2889 0 474820 250652 81840 -1 2888
2890 0 474816 250604 81760 -1 2889
2891 0 474770 250532 81640 -1 2890
2892 0 474738 250508 81520 -1 2891
2893 0 474710 250520 81440 -1 2892
2894 0 476122 249816 82560 104 2880
2895 0 475734 249740 82560 -1 2894
2896 0 475434 249792 82560 -1 2895
2897 0 475250 249688 82600 -1 2896
2898 0 475006 249564 82680 -1 2897
2899 0 474754 249448 82720 -1 2898
2900 0 474510 249280 82760 -1 2899
2901 0 474290 249096 82800 -1 2900
2902 0 474082 248808 82800 -1 2901
2903 0 474102 248768 82760 -1 2902
2904 0 474078 248688 82680 -1 2903
2905 0 474068 248568 82600 -1 2904
2906 0 474012 248364 82520 -1 2905
2907 0 474072 248360 82400 -1 2906
2908 0 474024 248340 82280 -1 2907
2909 0 474064 248332 82160 -1 2908
2910 0 474228 248280 82040 -1 2909
2911 0 474512 248232 81920 -1 2910
2912 0 474856 248048 81840 -1 2911
2913 0 475052 247892 81760 -1 2912
2914 0 475068 247832 81680 -1 2913
2915 0 475060 247744 81600 -1 2914
2916 0 475168 247616 81520 -1 2915
2917 0 475180 247612 81440 -1 2916
2918 0 475224 247620 81360 -1 2917
2919 0 475256 247632 81280 -1 2918
2920 0 475372 247672 81200 -1 2919
2921 0 476276 247224 81160 -1 2920
2922 0 476314 247328 81000 -1 2921
2923 0 476366 247393.92 80960 -1 2922
2924 0 476505.94 247413.81 80760 -1 2923
2925 0 476430.88 247604.95 80520 -1 2924
2926 0 476389.75 247632.19 80320 -1 2925
2927 0 476399.3 247670.47 80160 -1 2926
2928 0 476366.7 247830.33 79960 -1 2927
2929 0 476414.3 247828.34 79800 -1 2928
2930 0 476366 247028 81280 -1 2921
2931 0 476602 246928 81360 -1 2930
2932 0 476942 246712 81440 -1 2931
2933 0 477330 246664 81520 -1 2932
2934 0 477606 246560 81600 -1 2933
2935 0 477854 246468 81640 -1 2934
2936 0 478238 246332 81720 -1 2935
2937 0 478698 246152 81800 -1 2936
2938 0 478826 246088 81880 -1 2937
2939 0 479062 245944 81960 -1 2938
2940 0 479476 245720 82000 -1 2939
2941 0 479856 245568 82040 -1 2940
2942 0 480076 245560 82000 -1 2941
2943 0 480172 245568 81920 -1 2942
2944 0 480316 245608 81840 -1 2943
2945 0 480408 245648 81760 -1 2944
2946 0 480564 245704 81720 -1 2945
2947 0 480780.22 245548.88 81760 -1 2946
2948 0 480909.56 245492.73 81840 -1 2947
2949 0 480910.06 245442.22 81880 -1 2948
2950 0 480974.2 245369.81 81960 -1 2949
2951 0 481009.78 245342.28 82040 -1 2950
2952 0 481076.88 245279 82120 -1 2951
2953 0 481099.97 245209.36 82240 -1 2952
2954 0 481159.06 245208.52 82320 -1 2953
2955 0 481287.28 245312.62 82400 -1 2954
2956 0 481378.3 245381.55 82480 -1 2955
2957 0 481529.88 245526.56 82520 -1 2956
2958 0 481616.72 245583.44 82560 -1 2957
2959 0 481673.38 245624.75 82640 -1 2958
2960 0 481734.2 245666.61 82720 -1 2959
2961 0 481894.6 245598.53 82760 -1 2960
2962 0 482043.44 245639.53 82720 -1 2961
2963 0 482241.25 245838.56 82680 -1 2962
2964 0 482541.47 245761.19 82720 -1 2963
2965 0 482781.62 245799.47 82760 -1 2964
2966 0 482929.6 245817.25 82720 -1 2965
2967 0 483224.06 246001.45 82680 -1 2966
2968 0 483256.78 246042.16 82720 -1 2967
2969 0 483299.66 246013.81 82800 -1 2968
2970 0 483220.44 246061.53 82880 -1 2969
2971 0 483277.88 246077.4 82960 -1 2970
2972 0 483284.2 246170.89 83000 -1 2971
2973 0 483240.22 246145.22 83080 -1 2972
2974 0 483262.72 246060.66 83120 -1 2973
2975 0 483432.84 246035.1 83160 -1 2974
2976 0 483589.7 246061.3 83200 -1 2975
2977 0 483757.25 246062.42 83280 -1 2976
2978 0 484021.62 246099.6 83240 -1 2977
2979 0 484190.06 246152.23 83200 -1 2978
2980 0 484316.2 246172.52 83160 -1 2979
2981 0 484396.38 246209.5 83080 -1 2980
2982 0 483353.6 245898.55 82600 -1 2967
2983 0 483348.53 245804.05 82520 -1 2982
2984 0 480660 245748 81640 -1 2946
2985 0 480688 245752 81560 -1 2984
2986 0 480684 245768 81440 -1 2985
2987 0 480684 245732 81320 -1 2986
2988 0 480732 245724 81240 -1 2987
2989 0 480668 245792 81120 -1 2988
2990 0 480528 245848 81080 -1 2989
2991 0 480460 245916 81040 -1 2990
2992 0 480396 246064 80960 -1 2991
2993 0 480100 246164 80960 -1 2992
2994 0 480064 246236 80880 -1 2993
2995 0 480012 246288 80800 -1 2994
2996 0 479968 246328 80720 -1 2995
2997 0 479860 246360 80640 -1 2996
2998 0 479790.66 246368 80560 -1 2997
2999 0 479756 246372 80520 -1 2998
3000 0 479652 246388 80400 -1 2999
3001 0 479638.66 246404 80320 -1 3000
3002 0 479632 246412 80280 -1 3001
3003 0 479548 246412 80200 -1 3002
3004 0 479408 246416 80120 -1 3003
3005 0 479322.47 246394.22 80080 -1 3004
3006 0 479393.3 246425.78 79960 -1 3005
3007 0 479380.9 246421.23 79920 -1 3006
3008 0 479326.9 246410.25 79840 -1 3007
3009 0 479301.62 246416.44 79800 -1 3008
3010 0 479288 246399.06 79760 -1 3009
3011 0 479244.6 246372.61 79680 -1 3010
3012 0 479238.56 246345.28 79600 -1 3011
3013 0 479221.62 246364.72 79520 -1 3012
3014 0 479232.94 246326.88 79400 -1 3013
3015 0 479272.56 246299.22 79320 -1 3014
3016 0 479356.3 246253.22 79200 -1 3015
3017 0 479422.38 246197.22 79120 -1 3016
3018 0 479375.1 246149.14 79080 -1 3017
3019 0 479275.44 246177.25 79000 -1 3018
3020 0 479235.06 246240.98 78920 -1 3019
3021 0 479250.88 246272.94 78880 -1 3020
3022 0 479196.3 246309.8 78800 -1 3021
3023 0 479086.62 246402.22 78720 -1 3022
3024 0 478872.84 246562.66 78680 -1 3023
3025 0 478792.62 246709.44 78640 -1 3024
3026 0 478805.56 246918.9 78680 -1 3025
3027 0 479546.88 246310.75 79080 -1 3017
3028 0 479612.2 246381.17 79040 -1 3027
3029 0 473960 248248 82560 -1 2906
3030 0 473925 248237 82640 -1 3029
3031 0 476214 249812 82480 104 2894
3032 0 476254 249824 82360 104 3031
3033 0 476302 249856 82200 90 3032
3034 0 476290 249900 82000 90 3033
3035 0 476254 249908 81840 96 3034
3036 0 476258 249924 81760 96 3035
3037 0 476286 249924 81600 108 3036
3038 0 476322 249956 81480 108 3037
3039 0 476246 250016 81360 104 3038
3040 0 475926 250084 81360 108 3039
3041 0 475846 250140 81280 -1 3040
3042 0 475786 250140 81240 -1 3041
3043 0 475690 250184 81200 -1 3042
3044 0 475666 250248 81160 -1 3043
3045 0 475670 250400 81080 -1 3044
3046 0 475658 250412 81040 -1 3045
3047 0 476278 250024 81280 104 3039
3048 0 476370 250048 81200 104 3047
3049 0 476494 250100 81120 81 3048
3050 0 476590 250124 81040 81 3049
3051 0 476654 250124 80960 75 3050
3052 0 476770 250148 80840 75 3051
3053 0 476854 250124 80720 108 3052
3054 0 476894 250124 80600 108 3053
3055 0 476902 250120 80440 104 3054
3056 0 476882 250176 80280 108 3055
3057 0 476954 250176 80120 108 3056
3058 0 477006 250204 79960 64 3057
3059 0 477042 250208 79920 64 3058
3060 0 477074 250208 79840 64 3059
3061 0 477106 250212 79680 60 3060
3062 0 477132 250204 79560 60 3061
3063 0 477184 250184 79440 91 3062
3064 0 477232 250236 79280 71 3063
3065 0 477240 250300 79120 71 3064
3066 0 477252 250312 78960 71 3065
3067 0 477228 250324 78800 71 3066
3068 0 477244 250380 78640 120 3067
3069 0 477268 250460 78480 40 3068
3070 0 477200 250804 78520 86 3069
3071 0 477176 250852 78600 86 3070
3072 0 477168 250992 78680 -1 3071
3073 0 477368 250580 78360 86 3069
3074 0 477368 250664 78240 86 3073
3075 0 477356 250720 78120 86 3074
3076 0 477372 250784 78000 86 3075
3077 0 477378 250792 77960 86 3076
3078 0 477210 250952 77920 -1 3077
3079 0 477170 251064 77880 -1 3078
3080 0 477418 251308 77880 -1 3079
3081 0 477548.3 251562 77840 -1 3080
3082 0 477384 250800 77920 86 3077
3083 0 477462 250788 77840 -1 3082
3084 0 477474 250756 77720 -1 3083
3085 0 477506 250736 77600 -1 3084
3086 0 477558 250768 77480 -1 3085
3087 0 477536 250796 77360 -1 3086
3088 0 477572 250828 77200 51 3087
3089 0 477592 250872 77080 51 3088
3090 0 477552 250880 76920 51 3089
3091 0 477424 250872 76760 102 3090
3092 0 477328 250892 76640 102 3091
3093 0 477240 250900 76480 120 3092
3094 0 477172 250932 76360 228 3093
3095 0 476668 250360 76360 32 3094
3096 0 476176 250304 76280 81 3095
3097 0 476072 250312 76160 81 3096
3098 0 475906 250308 76040 51 3097
3099 0 475770 250360 75960 71 3098
3100 0 475666 250376 75880 71 3099
3101 0 475562 250424 75800 45 3100
3102 0 475470 250476 75680 71 3101
3103 0 475342 250472 75560 71 3102
3104 0 475194 250464 75440 45 3103
3105 0 475110 250444 75360 45 3104
3106 0 474942 250440 75280 60 3105
3107 0 474658 250444 75200 71 3106
3108 0 474595 250420 75160 71 3107
3109 0 474372.56 250378.03 75200 -1 3108
3110 0 474319.78 250393.25 75280 -1 3109
3111 0 474312.53 250456.97 75360 -1 3110
3112 0 474532 250396 75120 71 3108
3113 0 474468 250336 75040 32 3112
3114 0 474376 250216 74920 75 3113
3115 0 474344 250092 74800 75 3114
3116 0 474356 250004 74720 75 3115
3117 0 474292 249896 74640 135 3116
3118 0 474240 249848 74560 135 3117
3119 0 474228 249788 74480 122 3118
3120 0 474232 249808 74400 122 3119
3121 0 474148 249600 74320 75 3120
3122 0 474256 249292 74240 75 3121
3123 0 474300 249212 74160 75 3122
3124 0 474416 249152 74040 60 3123
3125 0 474660 248984 73920 60 3124
3126 0 474870 248876 73840 75 3125
3127 0 474970 248868 73760 75 3126
3128 0 475062 248764 73680 80 3127
3129 0 475218 248644 73600 71 3128
3130 0 475354 248528 73520 71 3129
3131 0 475446 248404 73440 81 3130
3132 0 475498 248312 73360 75 3131
3133 0 475522 248224 73280 75 3132
3134 0 475610 248076 73200 60 3133
3135 0 475654 247916 73120 60 3134
3136 0 475692 247828 73040 60 3135
3137 0 475692 247580 72960 80 3136
3138 0 475620 247060 72920 51 3137
3139 0 475744 246752 72880 140 3138
3140 0 475748 246760 72800 140 3139
3141 0 475838 246500 72880 98 3140
3142 0 475650 246272 72920 51 3141
3143 0 475426 245944 73000 86 3142
3144 0 475418 245820 73080 90 3143
3145 0 475394 245572 73120 51 3144
3146 0 475394 245328 73200 75 3145
3147 0 475348 245264 73280 75 3146
3148 0 475326 245248 73320 75 3147
3149 0 475480 245196 73360 75 3148
3150 0 475500 245176 73480 75 3149
3151 0 475615.25 245098.02 73560 75 3150
3152 0 475304 245232 73360 75 3148
3153 0 475234.12 245252.73 73400 -1 3152
3154 0 475145 245301.06 73480 -1 3153
3155 0 475069.5 245356.53 73560 -1 3154
3156 0 475061.22 245403.16 73600 -1 3155
3157 0 474936 245471.97 73680 -1 3156
3158 0 474743.94 245470.5 73720 -1 3157
3159 0 474579.75 245473.89 73680 -1 3158
3160 0 474426.38 245445.98 73640 -1 3159
3161 0 474366.53 245457.83 73600 -1 3160
3162 0 474353.53 245457.38 73560 -1 3161
3163 0 474285.12 245458.2 73480 -1 3162
3164 0 474107.44 245495.62 73480 -1 3163
3165 0 474073.25 245622.14 73480 -1 3164
3166 0 473968.62 245706.9 73480 -1 3165
3167 0 473839.8 245730.03 73520 -1 3166
3168 0 473675.88 245780.2 73480 -1 3167
3169 0 473638.47 245828.44 73440 -1 3168
3170 0 473669 245838.34 73400 -1 3169
3171 0 473707.97 245842.05 73320 -1 3170
3172 0 473419.66 245921.34 73480 -1 3169
3173 0 473282.6 246029.5 73560 -1 3172
3174 0 473243.03 246066.88 73480 -1 3173
3175 0 473195.62 246089.2 73440 -1 3174
3176 0 473147.4 246120.75 73400 -1 3175
3177 0 472897.62 246277.84 73360 -1 3176
3178 0 472794.97 246238.88 73440 -1 3177
3179 0 475774 246764 72680 135 3140
3180 0 475726 246740 72560 64 3179
3181 0 475706 246680 72480 64 3180
3182 0 475728 246692 72360 64 3181
3183 0 475656 246708 72240 71 3182
3184 0 475744 246736 72120 71 3183
3185 0 475836 246692 72040 75 3184
3186 0 475892 246588 71960 75 3185
3187 0 475952 246600 71840 71 3186
3188 0 476032 246600 71720 71 3187
3189 0 476080 246604 71600 71 3188
3190 0 476056 246492 71520 71 3189
3191 0 476116 246420 71440 71 3190
3192 0 476244 246320 71320 71 3191
3193 0 476328 246296 71240 101 3192
3194 0 476444 246228 71120 101 3193
3195 0 476604 246076 71000 86 3194
3196 0 476680 245924 70880 75 3195
3197 0 476834 245704 70800 71 3196
3198 0 476974 245516 70720 75 3197
3199 0 477070 245116 70640 81 3198
3200 0 477096.47 245113.75 70680 -1 3199
3201 0 477124 245115.44 70760 -1 3200
3202 0 477140 244800 70560 124 3199
3203 0 477221.44 244682.39 70520 120 3202
3204 0 477116 244668 70440 120 3203
3205 0 477104 244576 70360 120 3204
3206 0 477052 244476 70280 60 3205
3207 0 477088 244356 70200 60 3206
3208 0 477130 244244 70120 75 3207
3209 0 477154 244156 70040 75 3208
3210 0 477174 244104 69960 40 3209
3211 0 477178 243936 69880 40 3210
3212 0 477198 243828 69800 71 3211
3213 0 477250 243772 69720 71 3212
3214 0 477274 243688 69600 75 3213
3215 0 477314 243612 69520 75 3214
3216 0 477398 243592 69400 75 3215
3217 0 477408 243560 69280 75 3216
3218 0 477372 243508 69120 115 3217
3219 0 477376 243472 68960 115 3218
3220 0 477400 243396 68840 51 3219
3221 0 477532 243356 68760 51 3220
3222 0 477684 243316 68680 115 3221
3223 0 477852 243300 68600 120 3222
3224 0 477992 243208 68520 120 3223
3225 0 478188 243036 68440 120 3224
3226 0 478552 242940 68360 124 3225
3227 0 478664 242888 68280 240 3226
3228 0 478708 242868 68200 240 3227
3229 0 478732 242848 68120 226 3228
3230 0 478824 242800 68040 226 3229
3231 0 478884 242776 67960 226 3230
3232 0 478954 242668 67880 266 3231
3233 0 478982 242668 67840 266 3232
3234 0 478962 242648 67720 266 3233
3235 0 479058 242632 67640 266 3234
3236 0 479090 242634 67600 232 3235
3237 0 479122 242636 67560 198 3236
3238 0 479226 242632 67480 198 3237
3239 0 479314 242716 67440 124 3238
3240 0 479394 242688 67360 124 3239
3241 0 479110 242136 67880 -1 3232
3242 0 479270 241980 67920 -1 3241
3243 0 479430 241828 67960 -1 3242
3244 0 479404.5 241865.11 68000 -1 3243
3245 0 479307.84 241909.5 68080 -1 3244
3246 0 479462 241674 68000 -1 3243
3247 0 478906 241266 67960 -1 3246
3248 0 478630 241210 68000 -1 3247
3249 0 478230 240994 67960 -1 3248
3250 0 478026 240850 67880 -1 3249
3251 0 477866 240812 67760 -1 3250
3252 0 477766 240800 67680 -1 3251
3253 0 477738 240808 67600 -1 3252
3254 0 477378 240860 67560 -1 3253
3255 0 476942 240984 67480 -1 3254
3256 0 476982 240720 67560 -1 3255
3257 0 477086 240620 67520 -1 3256
3258 0 477163 244818 70680 124 3202
3259 0 477207 244830 70800 124 3258
3260 0 477291 244822 70960 124 3259
3261 0 477435 244814 71040 -1 3260
3262 0 477423 244818 71160 -1 3261
3263 0 477376.34 244778.03 71200 -1 3262
3264 0 477426.1 244688.89 71280 -1 3263
3265 0 477475.06 244684.92 71320 -1 3264
3266 0 477496.66 244690.06 71360 -1 3265
3267 0 477502.06 244704.9 71400 -1 3266
3268 0 477461.22 244712.36 71440 -1 3267
3269 0 477427.25 244723.9 71480 -1 3268
3270 0 477459 244834 70960 -1 3261
3271 0 477459 244858 70880 124 3270
3272 0 477439 244910 70840 124 3271
3273 0 477555 245022 70880 -1 3272
3274 0 477583 245042 70920 -1 3273
3275 0 477647.7 245068.48 71000 -1 3274
3276 0 477662.12 245059.55 71040 -1 3275
3277 0 473932 249744 74520 32 3119
3278 0 473648 249904 74560 81 3277
3279 0 473636 249916 74600 81 3278
3280 0 473536 249912 74640 81 3279
3281 0 473276 249864 74880 64 3280
3282 0 473044 249828 75000 60 3281
3283 0 472960 249840 75120 45 3282
3284 0 472896 249832 75280 71 3283
3285 0 472532 250022 75320 51 3284
3286 0 472156 250078 75280 71 3285
3287 0 471944 249942 75320 71 3286
3288 0 471596 249726 75360 -1 3287
3289 0 471540 249674 75440 -1 3288
3290 0 471532 249590 75560 -1 3289
3291 0 471528 249502 75640 -1 3290
3292 0 471464 249386 75760 -1 3291
3293 0 471420 249346 75880 -1 3292
3294 0 471440 249366 76000 -1 3293
3295 0 471544 249218 76040 -1 3294
3296 0 471448 249114 76240 -1 3295
3297 0 471548 248950 76320 -1 3296
3298 0 471552 248762 76400 -1 3297
3299 0 471652 248522 76440 -1 3298
3300 0 471744 248442 76560 -1 3299
3301 0 471812 248422 76680 -1 3300
3302 0 471892 248402 76800 -1 3301
3303 0 472108 248198 76760 -1 3302
3304 0 472128 248166 76680 -1 3303
3305 0 472120 247982 76600 -1 3304
3306 0 472360 247828 76520 -1 3305
3307 0 472433.94 247872.77 76480 -1 3306
3308 0 472464.38 247858.9 76400 -1 3307
3309 0 472445.6 247821.56 76280 -1 3308
3310 0 472302.84 247692.75 76560 -1 3306
3311 0 472173.4 247634.81 76640 -1 3310
3312 0 472115.06 247645.94 76720 -1 3311
3313 0 472050.28 247437.62 76840 -1 3312
3314 0 471964.7 247383.06 76960 -1 3313
3315 0 471850.78 247117.12 77040 -1 3314
3316 0 471817.56 247081.84 77080 -1 3315
3317 0 471870.03 247047.17 77240 -1 3316
3318 0 471866.5 247030.67 77280 -1 3317
3319 0 471846.75 247018.1 77320 -1 3318
3320 0 471842.75 247021.56 77360 -1 3319
3321 0 471791.78 246990.28 77440 -1 3320
3322 0 471761.38 247006.06 77520 -1 3321
3323 0 471726.8 246979.66 77640 -1 3322
3324 0 471702.75 246927.55 77720 -1 3323
3325 0 471789.03 246909.44 77760 -1 3324
3326 0 471859.12 246925.25 77840 -1 3325
3327 0 471816.6 246898.78 77960 -1 3326
3328 0 471785.34 246883.78 78040 -1 3327
3329 0 471777.3 246839.16 78160 -1 3328
3330 0 471793.22 246795.72 78280 -1 3329
3331 0 471818.25 246817.16 78320 -1 3330
3332 0 471818.12 246827.94 78400 -1 3331
3333 0 471995.72 246962.16 76920 -1 3315
3334 0 472151.47 246852 76840 -1 3333
3335 0 472255.53 246698.95 76880 -1 3334
3336 0 472390.6 246589.12 76960 -1 3335
3337 0 472579 246451.06 77080 -1 3336
3338 0 472615.16 246332.34 77160 -1 3337
3339 0 472853.2 246423.6 77240 -1 3338
3340 0 473255.12 246402.1 77360 -1 3339
3341 0 473327.12 246385.88 77280 -1 3340
3342 0 473365.53 246384.5 77200 -1 3341
3343 0 473464.2 246428.75 77120 -1 3342
3344 0 473475.16 246418.25 77040 -1 3343
3345 0 472480.06 246120.28 77320 -1 3338
3346 0 472415.88 246080.62 77360 -1 3345
3347 0 472378.94 246039.84 77440 -1 3346
3348 0 472710.06 245888.44 77520 -1 3347
3349 0 472721.16 245839.98 77560 -1 3348
3350 0 472749.75 245739.44 77600 -1 3349
3351 0 472726.88 245710.17 77640 -1 3350
3352 0 472701.06 245627.38 77720 -1 3351
3353 0 472737.1 245668.5 77800 -1 3352
3354 0 472936 249806 75360 71 3284
3355 0 472968 249698 75440 71 3354
3356 0 473008 249594 75520 71 3355
3357 0 477108 250924 76240 236 3094
3358 0 477056 250916 76120 236 3357
3359 0 477160 251160 76000 178 3358
3360 0 477148 251308 75920 137 3359
3361 0 477136 251372 75800 137 3360
3362 0 477128 251392 75720 137 3361
3363 0 477016 251404 75640 156 3362
3364 0 476904 251400 75560 156 3363
3365 0 476888 251398 75520 156 3364
3366 0 476405.6 251656.55 75560 -1 3365
3367 0 476431.62 251751.69 75640 -1 3366
3368 0 476872 251396 75480 156 3365
3369 0 476852 251400 75400 156 3368
3370 0 476816 251368 75320 120 3369
3371 0 476732 251340 75240 120 3370
3372 0 475864 251468 75240 -1 3371
3373 0 475760 251500 75200 -1 3372
3374 0 475560 251532 75160 -1 3373
3375 0 476676 251316 75120 120 3371
3376 0 476576 251272 75040 120 3375
3377 0 476512 251220 74880 128 3376
3378 0 476260 251376 74840 -1 3377
3379 0 476264 251388 74760 -1 3378
3380 0 476288 251456 74680 -1 3379
3381 0 476480 251540 74640 -1 3380
3382 0 476598.94 251531.97 74680 -1 3381
3383 0 476652.72 251532.97 74720 -1 3382
3384 0 476657.66 251525.12 74760 -1 3383
3385 0 476732 251196 74800 128 3377
3386 0 476764 251160 74680 128 3385
3387 0 476764 251300 74640 128 3386
3388 0 476752 251316 74560 96 3387
3389 0 476740 251320 74480 96 3388
3390 0 476720 251324 74400 96 3389
3391 0 476660 251416 74280 64 3390
3392 0 476496 251584 74200 -1 3391
3393 0 476516 251608 74160 -1 3392
3394 0 476536 251632 74120 -1 3393
3395 0 476536 251656 74040 -1 3394
3396 0 476680.16 251685.22 73920 -1 3395
3397 0 476740.88 251690.72 73880 -1 3396
3398 0 476794.8 251745.7 73760 -1 3397
3399 0 476855.8 251751.88 73640 -1 3398
3400 0 476762.16 251990.27 73600 -1 3399
3401 0 476737.5 252026.56 73560 -1 3400
3402 0 476765.8 252048.58 73480 -1 3401
3403 0 476758.9 252084.12 73400 -1 3402
3404 0 476733.47 252106.88 73320 -1 3403
3405 0 476778.5 252173.2 73240 -1 3404
3406 0 476804.44 252243.05 73160 -1 3405
3407 0 476744.2 252285.94 73080 -1 3406
3408 0 476658.3 252301.88 73000 -1 3407
3409 0 476599.4 252329.58 72920 -1 3408
3410 0 476613.84 252467.78 72840 -1 3409
3411 0 476568.8 252555.73 72760 -1 3410
3412 0 476532.6 252690.98 72720 -1 3411
3413 0 476475.03 252784.61 72760 -1 3412
3414 0 476427.62 252867.6 72800 -1 3413
3415 0 476342.8 252953.97 72840 -1 3414
3416 0 476784 251104 74600 96 3386
3417 0 476864 251080 74480 96 3416
3418 0 476860 251076 74360 64 3417
3419 0 476824 251088 74240 64 3418
3420 0 476848 251088 74120 64 3419
3421 0 476924 251096 74040 60 3420
3422 0 476956 251044 73920 60 3421
3423 0 477016 251064 73760 71 3422
3424 0 476884 251188 73640 71 3423
3425 0 476748 251228 73600 71 3424
3426 0 476698.47 251216.61 73560 -1 3425
3427 0 476839.44 251181.8 73440 -1 3426
3428 0 477204 250936 73680 71 3423
3429 0 477248 250944 73600 71 3428
3430 0 477236.03 250957.6 73560 -1 3429
3431 0 477229.22 250985.72 73480 -1 3430
3432 0 477109.97 251038.9 73360 -1 3431
3433 0 477037.94 251060.39 73280 -1 3432
3434 0 476943.4 251103.62 73200 -1 3433
3435 0 477452 250892 73520 71 3429
3436 0 477592 250720 73520 -1 3435
3437 0 477624 250580 73480 -1 3436
3438 0 477640 250528 73400 -1 3437
3439 0 477636 250444 73320 -1 3438
3440 0 477636 250376 73200 -1 3439
3441 0 477568 250360 73080 -1 3440
3442 0 477520 250352 72960 -1 3441
3443 0 477420 250352 72840 -1 3442
3444 0 477220 250300 72760 -1 3443
3445 0 477060 250200 72720 -1 3444
3446 0 476948 250226 72600 -1 3445
3447 0 476860 250202 72480 -1 3446
3448 0 476880 250222 72320 -1 3447
3449 0 476876 250242 72120 -1 3448
3450 0 476940 250358 71920 -1 3449
3451 0 476952 250530 71720 -1 3450
3452 0 476944 250596 71560 -1 3451
3453 0 476900 250684 71360 -1 3452
3454 0 476860 250768 71200 -1 3453
3455 0 476828 250804 71040 -1 3454
3456 0 476684 250784 70840 -1 3455
3457 0 476624 250728 70680 -1 3456
3458 0 476608 250704 70640 -1 3457
3459 0 476504 250688 70480 -1 3458
3460 0 476420 250668 70320 -1 3459
3461 0 476356 250696 70120 -1 3460
3462 0 476356 250676 69920 -1 3461
3463 0 476308 250620 69720 -1 3462
3464 0 476268 250552 69520 -1 3463
3465 0 476204 250512 69320 -1 3464
3466 0 476104 250516 69120 -1 3465
3467 0 475928 250536 68920 -1 3466
3468 0 475768 250506 68760 -1 3467
3469 0 475628 250494 68600 -1 3468
3470 0 475560 250570 68400 -1 3469
3471 0 477424 250396 72760 -1 3443
3472 0 477396 250464 72720 -1 3471
3473 0 477392 250552 72640 -1 3472
3474 0 478437.7 247875.69 87880 96 2844
3475 0 478765.66 248008.2 87840 60 3474
3476 0 478848.47 248050.73 87800 60 3475
3477 0 478925.28 248027.06 87760 60 3476
3478 0 478938.34 248120.17 87720 64 3477
3479 0 479062.66 248126.98 87680 64 3478
3480 0 479098.94 248193.45 87640 64 3479
3481 0 479154.16 248214.31 87560 51 3480
3482 0 479291.25 248361.42 87480 51 3481
3483 0 479350.03 248352.83 87400 51 3482
3484 0 479468.34 248426.77 87320 51 3483
3485 0 479446.53 248529.78 87240 -1 3484
3486 0 479651.88 248633.02 87160 -1 3485
3487 0 479980.25 248659.62 87080 51 3486
3488 0 480028.4 248654.83 87000 51 3487
3489 0 480279.62 248715.58 86960 51 3488
3490 0 480747.88 248763.45 86880 86 3489
3491 0 481327.66 248846.31 86800 51 3490
3492 0 481622.8 248916.12 86760 75 3491
3493 0 481676.97 249021.94 86720 81 3492
3494 0 481881.8 249081.39 86680 86 3493
3495 0 482049.72 249200.42 86640 86 3494
3496 0 482666.06 249529.55 86600 98 3495
3497 0 482523.88 249559.52 86560 98 3496
3498 0 482565.1 249573.86 86520 98 3497
3499 0 482372.78 249464.62 86400 148 3498
3500 0 483267.44 250342.56 86600 91 3496
3501 0 483839.47 251168.67 86640 124 3500
3502 0 484163.75 251384.77 86560 153 3501
3503 0 484330.44 251476.89 86480 139 3502
3504 0 484393.6 251622.22 86360 81 3503
3505 0 484453.5 251529.61 86320 139 3504
3506 0 484932.88 252300.33 86200 86 3505
3507 0 485588.12 252872 86080 153 3506
3508 0 485566.38 252801.6 86040 153 3507
3509 0 485713.28 253437.66 85880 120 3508
3510 0 485641.4 253540.16 85800 120 3509
3511 0 485584.9 253934.31 85760 124 3510
3512 0 485689.9 254134.16 85720 91 3511
3513 0 485657.5 254164.86 85680 91 3512
3514 0 485803.72 254491.53 85640 71 3513
3515 0 485888.47 254670.02 85560 81 3514
3516 0 485977.56 254796.48 85520 51 3515
3517 0 486032.4 254909.02 85440 51 3516
3518 0 486081.12 254980.6 85400 51 3517
3519 0 486088.84 255012.72 85360 71 3518
3520 0 486065.44 255035.02 85320 71 3519
3521 0 485977.25 255181 85280 71 3520
3522 0 485914.72 255388.95 85160 51 3521
3523 0 486025.34 255796.78 85120 154 3522
3524 0 486018.5 255789.45 85040 154 3523
3525 0 485889.3 256204.69 84880 60 3524
3526 0 485802.38 256293.19 84840 60 3525
3527 0 485489.44 256421.44 84760 81 3526
3528 0 485257.78 256532.34 84680 71 3527
3529 0 485009.94 256700.73 84520 81 3528
3530 0 485082.34 256790.1 84440 60 3529
3531 0 484921.66 257004.9 84360 86 3530
3532 0 484745.72 257103.7 84320 86 3531
3533 0 484778.28 257273.86 84200 102 3532
3534 0 484603.53 257569.03 84040 120 3533
3535 0 484618.66 257641.16 83920 102 3534
3536 0 484600.75 257729.58 83800 102 3535
3537 0 484626.78 257729.69 83720 102 3536
3538 0 484419.3 258072.89 83560 51 3537
3539 0 484281.62 258199.86 83400 136 3538
3540 0 483852 257656 83400 32 3539
3541 0 483892 257452 83480 32 3540
3542 0 483920 257344 83600 32 3541
3543 0 483857.8 257238.06 83680 -1 3542
3544 0 483792.06 257288.48 83760 -1 3543
3545 0 483749.75 257341.03 83880 -1 3544
3546 0 483713.78 257378.97 84040 -1 3545
3547 0 483952 257764 83320 32 3540
3548 0 484028 257860 83240 32 3547
3549 0 484052 257912 83160 32 3548
3550 0 484072 258008 83080 32 3549
3551 0 484392 258656 83080 32 3550
3552 0 484324 258808 83000 32 3551
3553 0 484276 258868 82920 32 3552
3554 0 484176 258948 82840 91 3553
3555 0 484084 259024 82760 91 3554
3556 0 484074 259188 82680 60 3555
3557 0 484102 259300 82600 60 3556
3558 0 484012 259380 82560 52 3557
3559 0 483500.3 259767.45 82600 -1 3558
3560 0 483420.4 260015.53 82640 -1 3559
3561 0 483366.4 260250.06 82680 -1 3560
3562 0 483443.5 260422.95 82720 -1 3561
3563 0 483611 260537.58 82760 -1 3562
3564 0 483886.66 260579.53 82800 -1 3563
3565 0 484208.8 260678.16 82760 -1 3564
3566 0 484502.12 260826.88 82720 -1 3565
3567 0 484665.88 260869.7 82680 -1 3566
3568 0 484777.16 260898.19 82720 -1 3567
3569 0 484876.25 260982.62 82760 -1 3568
3570 0 484946.44 261045.33 82720 -1 3569
3571 0 484972.78 260995.78 82680 -1 3570
3572 0 484940.38 261222.84 82680 -1 3570
3573 0 485045.56 261327.02 82640 -1 3572
3574 0 485114.84 261434.73 82720 -1 3573
3575 0 485305.53 261549.66 82800 -1 3574
3576 0 485338.47 261602.22 82840 -1 3575
3577 0 483922 259460 82520 45 3558
3578 0 484082 259332 82320 71 3577
3579 0 484086 259340 82160 90 3578
3580 0 484026 259428 82000 90 3579
3581 0 484186 259568 81880 51 3580
3582 0 484322 259632 81800 45 3581
3583 0 484390 259608 81680 45 3582
3584 0 484398 259652 81560 45 3583
3585 0 484434 259708 81440 51 3584
3586 0 484394 259716 81280 81 3585
3587 0 484358 259772 81160 81 3586
3588 0 484342 259772 81040 81 3587
3589 0 484286 259788 80880 81 3588
3590 0 484198 259744 80720 81 3589
3591 0 484150 259712 80600 81 3590
3592 0 483934 259628 80440 104 3591
3593 0 483722 259504 80360 120 3592
3594 0 483518 259404 80280 101 3593
3595 0 482998 258908 80200 102 3594
3596 0 482136 259182 80200 51 3595
3597 0 481312 259366 80320 98 3596
3598 0 481204 259470 80120 90 3597
3599 0 480624 259806 80040 120 3598
3600 0 479860 260142 80080 40 3599
3601 0 479745 260261 80120 73 3600
3602 0 479630 260380 80160 107 3601
3603 0 479670.25 260446.73 80120 -1 3602
3604 0 479744.44 260500.4 80040 -1 3603
3605 0 479861.97 260539.48 80000 -1 3604
3606 0 479919.25 260499.52 79920 -1 3605
3607 0 479906.3 260621.3 79880 -1 3606
3608 0 480026.38 260537.84 79840 -1 3607
3609 0 480065.34 260583.88 79800 -1 3608
3610 0 480145.62 260659.78 79760 -1 3609
3611 0 480170.9 260707.22 79680 -1 3610
3612 0 480168.47 260655.25 79640 -1 3611
3613 0 480091.88 260625.36 79560 -1 3612
3614 0 480022.56 260624.06 79520 -1 3613
3615 0 479974 260675.97 79560 -1 3614
3616 0 479911.28 260687.12 79640 -1 3615
3617 0 479893.47 260669.78 79680 -1 3616
3618 0 479886.47 260666.53 79720 -1 3617
3619 0 479902.3 260652.16 79760 -1 3618
3620 0 480202.28 260822.3 79680 -1 3611
3621 0 480126.38 260949.23 79680 -1 3620
3622 0 480138 260983.25 79600 -1 3621
3623 0 478918 260836 80280 71 3602
3624 0 478238 261324 80320 124 3623
3625 0 478006 261452 80480 108 3624
3626 0 477808 261594 80640 91 3625
3627 0 477888 261970 80600 71 3626
3628 0 477980 262074 80560 71 3627
3629 0 478164 262230 80520 71 3628
3630 0 478232 262286 80480 71 3629
3631 0 478400 262422 80440 71 3630
3632 0 478708 262642 80400 80 3631
3633 0 478860 262766 80360 80 3632
3634 0 479144 262906 80320 96 3633
3635 0 479256 263006 80280 96 3634
3636 0 479570 263268 80200 86 3635
3637 0 479970 263328 80080 71 3636
3638 0 480090 263344 80000 51 3637
3639 0 480196 263322 79880 51 3638
3640 0 480368 263274 79760 60 3639
3641 0 480632 263222 79640 90 3640
3642 0 480742 263176 79520 101 3641
3643 0 480798 263136 79440 101 3642
3644 0 480854 263120 79280 60 3643
3645 0 481038 263120 79200 60 3644
3646 0 481242 263164 79080 45 3645
3647 0 481430 263212 78960 71 3646
3648 0 481542 263224 78880 51 3647
3649 0 481778 263288 78760 51 3648
3650 0 482038 263352 78640 71 3649
3651 0 482194 263444 78560 71 3650
3652 0 482270 263552 78440 81 3651
3653 0 482418 263596 78280 60 3652
3654 0 482518 263608 78120 60 3653
3655 0 482638 263624 78080 71 3654
3656 0 482850 263648 78040 64 3655
3657 0 483600 263922 78040 86 3656
3658 0 483720 263866 77880 51 3657
3659 0 483908 263766 77800 51 3658
3660 0 484164 263658 77680 71 3659
3661 0 484480 263502 77600 45 3660
3662 0 484744 263390 77520 71 3661
3663 0 484918 263328 77440 108 3662
3664 0 484970 263300 77320 108 3663
3665 0 485106 263332 77160 51 3664
3666 0 485878 263328 77120 64 3665
3667 0 486282 263392 77080 81 3666
3668 0 486608 263382 77000 75 3667
3669 0 487212 263286 76920 64 3668
3670 0 487856 263134 76880 91 3669
3671 0 488226 263076 76840 80 3670
3672 0 488454 263056 76800 64 3671
3673 0 488694 262968 76760 45 3672
3674 0 488990 262808 76720 45 3673
3675 0 489410 262796 76680 45 3674
3676 0 489816 262566 76640 120 3675
3677 0 489968 262478 76600 120 3676
3678 0 490064 262222 76520 75 3677
3679 0 490084 262142 76440 32 3678
3680 0 490148 262130 76360 32 3679
3681 0 490256 262078 76280 32 3680
3682 0 490356 262030 76200 51 3681
3683 0 490412 261966 76120 51 3682
3684 0 490564 261926 76040 40 3683
3685 0 490676 261910 75920 40 3684
3686 0 490848 261802 75800 40 3685
3687 0 491280 261646 75720 115 3686
3688 0 491474 261516 75600 104 3687
3689 0 491994 261324 75520 75 3688
3690 0 492310 261248 75480 64 3689
3691 0 492558 261276 75440 64 3690
3692 0 492648 261242 75400 75 3691
3693 0 492768 261142 75320 75 3692
3694 0 493408 260914 75280 40 3693
3695 0 493440.03 260873.3 75240 -1 3694
3696 0 493444.25 260860.9 75200 -1 3695
3697 0 493485.16 260835.61 75120 -1 3696
3698 0 493371.97 260869.75 75080 -1 3697
3699 0 493332.03 260875.25 75040 -1 3698
3700 0 493280 260885.72 75000 -1 3699
3701 0 493297.97 260928.75 74960 -1 3700
3702 0 493296.75 260963.03 74880 -1 3701
3703 0 493271.7 261012.56 74800 -1 3702
3704 0 493296 261074.7 74720 -1 3703
3705 0 493346.8 261110.03 74640 -1 3704
3706 0 493423.06 261177.31 74600 -1 3705
3707 0 493391.84 261306.97 74640 -1 3706
3708 0 493263.1 261410.19 74680 -1 3707
3709 0 493242.12 261569.44 74680 -1 3708
3710 0 493156.72 261673.34 74680 -1 3709
3711 0 493122.66 261770.66 74680 -1 3710
3712 0 493912 260798 75240 75 3694
3713 0 494540 260926 75280 128 3712
3714 0 494591.2 260902.55 75240 -1 3713
3715 0 494644.66 260914.52 75160 -1 3714
3716 0 494648.56 260952.78 75080 -1 3715
3717 0 494686.75 260948.22 75000 -1 3716
3718 0 494655.34 260957.33 74960 -1 3717
3719 0 494591.84 260976.5 74880 -1 3718
3720 0 494512.84 260980.06 74760 -1 3719
3721 0 494475.34 260970.9 74680 -1 3720
3722 0 494444.84 260948.64 74600 -1 3721
3723 0 494441.47 260970.9 74520 -1 3722
3724 0 494512.7 260926.95 74400 -1 3723
3725 0 494554.22 260906.81 74320 -1 3724
3726 0 494581.22 260903.06 74280 -1 3725
3727 0 494605 260961 75320 128 3713
3728 0 494670 260996 75360 128 3727
3729 0 494746 260988 75400 128 3728
3730 0 494922 260980 75480 71 3729
3731 0 495162 260948 75560 51 3730
3732 0 495290 260940 75640 64 3731
3733 0 495438 260952 75720 64 3732
3734 0 495542 260948 75800 60 3733
3735 0 495698 260972 75880 60 3734
3736 0 495802 261012 75960 75 3735
3737 0 495874 261040 76040 75 3736
3738 0 495954 261044 76120 81 3737
3739 0 496142 261012 76240 90 3738
3740 0 496212 260958 76360 90 3739
3741 0 496376 260918 76480 71 3740
3742 0 496488 260846 76560 71 3741
3743 0 496580 260710 76680 60 3742
3744 0 496616 260650 76760 60 3743
3745 0 496660 260638 76920 139 3744
3746 0 496712 260566 77040 124 3745
3747 0 496844 260362 77160 124 3746
3748 0 496904 260282 77240 107 3747
3749 0 497037.34 260223.33 77320 139 3748
3750 0 497354.3 260243.73 77280 -1 3749
3751 0 497445.9 260393.25 77240 -1 3750
3752 0 497510.4 260472.44 77200 -1 3751
3753 0 497675 260547.05 77120 -1 3752
3754 0 497901.94 260657.88 77080 -1 3753
3755 0 497956.88 260712.6 77040 -1 3754
3756 0 497891.75 260767.47 77000 -1 3755
3757 0 497817.47 260850.69 76920 -1 3756
3758 0 498256.97 260670.9 77000 -1 3755
3759 0 498302.2 260612.44 76960 -1 3758
3760 0 498387.94 260563.44 76880 -1 3759
3761 0 498494.75 260437.16 76800 -1 3760
3762 0 498503.2 260407.66 76720 -1 3761
3763 0 498535.9 260334.06 76640 -1 3762
3764 0 498691.25 260153.34 76680 -1 3763
3765 0 498780.72 260173.86 76760 -1 3764
3766 0 498813.75 260204.8 76800 -1 3765
3767 0 497104 260194 77360 156 3749
3768 0 497320 260022 77480 71 3767
3769 0 497412 259970 77560 81 3768
3770 0 497522 259896 77720 81 3769
3771 0 497698 259836 77840 98 3770
3772 0 497830 259772 77920 91 3771
3773 0 497938 259732 77960 91 3772
3774 0 497990 259556 78000 91 3773
3775 0 498022 259456 78080 91 3774
3776 0 498122 259372 78160 -1 3775
3777 0 498254 259200 78240 -1 3776
3778 0 498374 259032 78280 -1 3777
3779 0 498728 258798 78240 -1 3778
3780 0 498852 258386 78240 -1 3779
3781 0 483096 263290 78000 64 3656
3782 0 483328 263066 77920 -1 3781
3783 0 483364 263046 77880 -1 3782
3784 0 483476 262826 77920 -1 3783
3785 0 483564 262478 77960 -1 3784
3786 0 483656 262302 78000 -1 3785
3787 0 483496 262994 77640 -1 3783
3788 0 483784 262854 77560 -1 3787
3789 0 483864 262866 77640 -1 3788
3790 0 483908 262814 77680 -1 3789
3791 0 483908 262674 77760 -1 3790
3792 0 483948 262590 77840 -1 3791
3793 0 483952 262566 77920 -1 3792
3794 0 483891.94 262464.22 78000 -1 3793
3795 0 479426 263496 80200 60 3636
3796 0 478898 263544 80160 51 3795
3797 0 478690 263548 80080 51 3796
3798 0 478230 263964 80080 -1 3797
3799 0 477894 264208 80040 -1 3798
3800 0 477926 264224 79960 -1 3799
3801 0 477926 264200 79880 -1 3800
3802 0 477916 264170 79840 -1 3801
3803 0 477828 264154 79800 -1 3802
3804 0 477820 264134 79680 -1 3803
3805 0 477568 263950 79560 -1 3804
3806 0 477540 263834 79440 -1 3805
3807 0 477480 263778 79320 -1 3806
3808 0 477136 263686 79280 -1 3807
3809 0 477016 263534 79240 -1 3808
3810 0 477008 263506 79160 -1 3809
3811 0 477076 263454 79080 -1 3810
3812 0 477124 263398 79000 -1 3811
3813 0 477788 264258 80160 -1 3799
3814 0 477704 264254 80320 -1 3813
3815 0 477596 264210 80400 -1 3814
3816 0 477504 264174 80560 -1 3815
3817 0 477352 264178 80760 -1 3816
3818 0 477300 264158 80960 -1 3817
3819 0 477340 264190 81040 -1 3818
3820 0 477384 264198 81160 -1 3819
3821 0 477384 264208.66 81240 -1 3820
3822 0 477384 264214 81280 -1 3821
3823 0 477432 264266 81360 -1 3822
3824 0 477730 261744 80760 91 3626
3825 0 477598 261824 80880 90 3824
3826 0 477448 261834 81000 102 3825
3827 0 477264 261870 81160 60 3826
3828 0 477092 261950 81360 80 3827
3829 0 476936 262022 81520 120 3828
3830 0 476696 262070 81680 81 3829
3831 0 476392 262210 81840 122 3830
3832 0 475953.25 262166.2 81880 -1 3831
3833 0 475418.88 262110.78 81920 -1 3832
3834 0 475287.8 262048.94 81960 -1 3833
3835 0 475130.56 261867.53 81920 -1 3834
3836 0 475066.8 261818.14 81840 -1 3835
3837 0 474921.94 261726.94 81960 -1 3835
3838 0 474835.22 261617.27 82000 -1 3837
3839 0 474793.53 261540.95 82040 -1 3838
3840 0 474756.3 261524.06 82080 -1 3839
3841 0 474647.16 261483.5 82120 -1 3840
3842 0 474527.4 261433.19 82160 -1 3841
3843 0 474377.2 261396.6 82240 -1 3842
3844 0 474311.75 261379.06 82320 -1 3843
3845 0 474290.94 261335.12 82360 -1 3844
3846 0 474228.25 261312.84 82440 -1 3845
3847 0 474191.62 261361.78 82480 -1 3846
3848 0 474224.72 261290.4 82600 -1 3847
3849 0 474239.94 261240.03 82680 -1 3848
3850 0 476404 262170 82080 71 3831
3851 0 476312 262250 82240 71 3850
3852 0 476116 262286 82400 60 3851
3853 0 475948 262426 82640 64 3852
3854 0 475868 262478 82840 75 3853
3855 0 475680 262486 83080 96 3854
3856 0 475448 262454 83240 101 3855
3857 0 475308 262310 83400 75 3856
3858 0 475128 262238 83480 75 3857
3859 0 475004 262182 83560 75 3858
3860 0 474828 262122 83640 75 3859
3861 0 474734 262068 83760 128 3860
3862 0 474650 262012 83920 128 3861
3863 0 474494 261948 84080 128 3862
3864 0 474346 261868 84200 75 3863
3865 0 474230 261812 84360 64 3864
3866 0 474058 261756 84520 64 3865
3867 0 473942 261636 84640 75 3866
3868 0 473602 261320 84760 200 3867
3869 0 473102 261008 84960 131 3868
3870 0 473074 260928 85040 131 3869
3871 0 473086 260936 85200 32 3870
3872 0 473050 260736 85360 32 3871
3873 0 473042 260732 85400 32 3872
3874 0 472978 260662 85520 32 3873
3875 0 472980.66 260624.67 85600 163 3874
3876 0 472154 259998 85600 -1 3875
3877 0 471698 259746 85520 -1 3876
3878 0 471402 259510 85440 -1 3877
3879 0 471334 259306 85360 -1 3878
3880 0 471318 259114 85280 -1 3879
3881 0 471298 259046 85160 -1 3880
3882 0 471358 259046 85040 -1 3881
3883 0 471402 258806 84960 -1 3882
3884 0 471322.4 258785.42 84840 -1 3883
3885 0 471263.8 258801.19 84760 -1 3884
3886 0 472982 260606 85640 163 3875
3887 0 473050 260480 85800 163 3886
3888 0 473078 260456 85960 124 3887
3889 0 473130 260280 86080 124 3888
3890 0 473062 260184 86160 124 3889
3891 0 472942 260104 86280 124 3890
3892 0 472806 259972 86400 -1 3891
3893 0 472706 259816 86520 -1 3892
3894 0 472630 259744 86640 -1 3893
3895 0 472518 259608 86720 -1 3894
3896 0 472430 259436 86800 -1 3895
3897 0 472366 259324 86880 -1 3896
3898 0 472362 259236 87000 -1 3897
3899 0 472034 259206 87080 -1 3898
3900 0 471950 259222 87160 -1 3899
3901 0 471798 259214 87240 -1 3900
3902 0 471686 259150 87320 -1 3901
3903 0 471518 259046 87440 -1 3902
3904 0 471418 258966 87560 -1 3903
3905 0 471262 258878 87680 -1 3904
3906 0 471210 258854 87760 -1 3905
3907 0 470946 258774 87880 -1 3906
3908 0 470782 258678 88000 -1 3907
3909 0 470784 258656 88040 -1 3908
3910 0 470692 258476 88160 -1 3909
3911 0 470620 258232 88280 -1 3910
3912 0 470580 257984 88400 -1 3911
3913 0 470616 257728 88520 -1 3912
3914 0 470584 257388 88600 -1 3913
3915 0 470556 257200 88640 -1 3914
3916 0 470326 257822 88720 -1 3915
3917 0 470254 257774 88800 -1 3916
3918 0 470132 257620 88880 -1 3917
3919 0 470064 257464 88960 -1 3918
3920 0 470036 257464 89040 -1 3919
3921 0 469768 257280 89120 -1 3920
3922 0 469792.78 257256.77 89160 -1 3921
3923 0 469807.66 257219.22 89240 -1 3922
3924 0 469849.7 257068 89320 -1 3923
3925 0 469830.6 257024.55 89360 -1 3924
3926 0 469842.88 256994.75 89440 -1 3925
3927 0 469849.06 256964.28 89520 -1 3926
3928 0 469828.1 256925.61 89600 -1 3927
3929 0 469802.28 256868.69 89680 -1 3928
3930 0 469868.4 256796.11 89760 -1 3929
3931 0 469926.38 256696.81 89800 -1 3930
3932 0 469984.3 256517.31 89760 -1 3931
3933 0 470032.03 256452.44 89720 -1 3932
3934 0 470020.8 256378.31 89640 -1 3933
3935 0 469922.16 256232.8 89680 -1 3934
3936 0 469847.44 256177.36 89720 -1 3935
3937 0 469799.38 256152.56 89800 -1 3936
3938 0 469738.44 256106.36 89840 -1 3937
3939 0 469629.1 256107.28 89880 -1 3938
3940 0 469549.56 256118.53 89920 -1 3939
3941 0 469475 256153.47 90000 -1 3940
3942 0 469433.1 256185.62 90040 -1 3941
3943 0 469385.22 256214.61 90080 -1 3942
3944 0 469308.06 256291.4 90160 -1 3943
3945 0 469218.03 256379.58 90200 -1 3944
3946 0 469081.25 256510.6 90280 -1 3945
3947 0 468907.88 256601.28 90320 -1 3946
3948 0 468741.06 256574.28 90360 -1 3947
3949 0 468701.06 256566.62 90400 -1 3948
3950 0 468688.34 256574.14 90440 -1 3949
3951 0 468540.62 256600.75 90480 -1 3950
3952 0 468460.5 256571.22 90520 -1 3951
3953 0 468414.8 256590.53 90560 -1 3952
3954 0 468985.12 256695.5 90360 -1 3947
3955 0 468884.6 256817.77 90400 -1 3954
3956 0 468859.56 256830.42 90440 -1 3955
3957 0 468938.22 256864.78 90480 -1 3956
3958 0 468953.12 256795.03 90560 -1 3957
3959 0 468966.88 256865.45 90360 -1 3955
3960 0 469000.97 256848.22 90280 -1 3959
3961 0 469031.97 256821.48 90240 -1 3960
3962 0 469056.88 256809.02 90200 -1 3961
3963 0 469089.88 256776.17 90120 -1 3962
3964 0 469159.4 256830.61 90040 -1 3963
3965 0 469204 256972 89120 -1 3921
3966 0 468868 256672 89080 -1 3965
3967 0 468560 256680 89120 -1 3966
3968 0 468512 256744 89240 -1 3967
3969 0 468514.5 256766.97 89280 -1 3968
3970 0 468516.62 256783.38 89320 -1 3969
3971 0 468196 256584 89200 -1 3967
3972 0 468140 256596 89280 -1 3971
3973 0 467934 256662 89360 -1 3972
3974 0 467686 256762 89440 -1 3973
3975 0 467308 256676 89520 -1 3974
3976 0 467016 256680 89560 -1 3975
3977 0 466628 256624 89640 -1 3976
3978 0 466324 256588 89680 -1 3977
3979 0 466072 256604 89800 -1 3978
3980 0 465948 256548 89880 -1 3979
3981 0 465738 256518 89960 -1 3980
3982 0 465402 256594 90000 -1 3981
3983 0 465046 256706 90080 -1 3982
3984 0 464710 257022 90040 -1 3983
3985 0 464648 257122 90000 -1 3984
3986 0 464586 257222 89960 -1 3985
3987 0 464574 257654 90000 -1 3986
3988 0 464596 257912 90120 -1 3987
3989 0 464564 257996 90200 -1 3988
3990 0 464408 258128 90280 -1 3989
3991 0 464348 258236 90360 -1 3990
3992 0 464190 258366 90480 -1 3991
3993 0 464210 258378 90560 -1 3992
3994 0 465918 258350 90640 -1 3993
3995 0 465702 258294 90760 -1 3994
3996 0 465598 258250 90840 -1 3995
3997 0 465546 258242 90960 -1 3996
3998 0 465422 258266 91160 -1 3997
3999 0 465310 258298 91280 -1 3998
4000 0 465230 258590 91360 -1 3999
4001 0 465146 258950 91440 -1 4000
4002 0 465222 259094 91360 -1 4001
4003 0 465262 259262 91480 -1 4002
4004 0 465260 259328 91520 -1 4003
4005 0 465200 259480 91600 -1 4004
4006 0 465078 259614 91720 -1 4005
4007 0 464978 259694 91800 -1 4006
4008 0 464826 259738 91880 -1 4007
4009 0 464682 259714 92000 -1 4008
4010 0 464614 259662 92080 -1 4009
4011 0 464598 259636 92120 -1 4010
4012 0 464582 259610 92160 -1 4011
4013 0 464774 259178 92160 -1 4012
4014 0 464846 259146 92120 -1 4013
4015 0 464906 259090 92080 -1 4014
4016 0 464998 259022 92000 -1 4015
4017 0 465066 258858 91960 -1 4016
4018 0 464526 259674 92280 -1 4011
4019 0 464534 259638 92440 -1 4018
4020 0 464662 257382 89880 -1 3986
4021 0 464734 257322 89800 -1 4020
4022 0 464742 257290 89720 -1 4021
4023 0 464652 257048 90160 -1 3984
4024 0 464560 257052 90280 -1 4023
4025 0 464488 256944 90360 -1 4024
4026 0 464388 256956 90520 -1 4025
4027 0 464396 256944 90560 -1 4026
4028 0 466036 256884 90640 -1 4027
4029 0 472906 258974 87080 -1 3898
4030 0 473154 258790 87120 -1 4029
4031 0 473206 258850 87160 -1 4030
4032 0 473254 258646 87240 -1 4031
4033 0 473476 258472 87200 -1 4032
4034 0 473584 258180 87240 -1 4033
4035 0 473736 258028 87320 -1 4034
4036 0 473888 257904 87400 -1 4035
4037 0 474036 257800 87480 -1 4036
4038 0 474160 257672 87560 -1 4037
4039 0 474274 257566 87680 -1 4038
4040 0 474358 257466 87800 -1 4039
4041 0 474478 257402 87880 -1 4040
4042 0 474550 257334 87920 -1 4041
4043 0 474910 257154 88040 -1 4042
4044 0 475086 256982 88080 -1 4043
4045 0 475174 256946 88040 -1 4044
4046 0 475262 256858 88000 -1 4045
4047 0 475330 256822 87920 -1 4046
4048 0 475626 256730 87840 -1 4047
4049 0 475782 256586 87800 -1 4048
4050 0 475998 256394 87720 -1 4049
4051 0 476062 256150 87760 -1 4050
4052 0 476072 256096 87880 -1 4051
4053 0 476116 255960 88040 -1 4052
4054 0 476232 255824 88200 -1 4053
4055 0 476340 255740 88280 -1 4054
4056 0 476464 255616 88360 -1 4055
4057 0 476616 255504 88440 -1 4056
4058 0 476716 255352 88520 -1 4057
4059 0 476764 255164 88600 -1 4058
4060 0 476728 255092 88640 -1 4059
4061 0 476408 255500 88720 -1 4060
4062 0 476360 255472 88840 -1 4061
4063 0 476320 255492 88960 -1 4062
4064 0 473588 258224 87160 -1 4034
4065 0 473228 258584 87320 -1 4032
4066 0 473200 258484 87360 -1 4065
4067 0 474532 262122 83600 128 3860
4068 0 474444 262162 83520 128 4067
4069 0 474424 262242 83480 -1 4068
4070 0 481200 259542 80400 90 3597
4071 0 483028 258654 80320 141 3595
4072 0 483012 258558 80440 189 4071
4073 0 483140 258346 80560 228 4072
4074 0 483188 258182 80640 228 4073
4075 0 483168 258178 80680 240 4074
4076 0 483040 257354 80680 71 4075
4077 0 483232 257086 80600 45 4076
4078 0 483308 257014 80520 -1 4077
4079 0 483456 256906 80440 -1 4078
4080 0 483520 256862 80320 -1 4079
4081 0 483508 256862 80160 -1 4080
4082 0 483552 256894 80000 -1 4081
4083 0 483680 256814 79840 -1 4082
4084 0 483784 256608 79800 -1 4083
4085 0 483276 258134 80720 240 4075
4086 0 483192 258110 80840 200 4085
4087 0 483167.44 258204.19 80960 -1 4086
4088 0 483121.7 258262.6 81000 -1 4087
4089 0 482821.25 258319.97 81280 -1 4088
4090 0 484265.12 257953.17 81000 -1 4087
4091 0 484585.97 258036.42 81080 -1 4090
4092 0 484852.38 258206.16 81040 -1 4091
4093 0 483646.94 257710.84 83240 32 3548
4094 0 485808 252938 85880 141 3508
4095 0 485828 252926 85760 141 4094
4096 0 485908 252894 85640 124 4095
4097 0 486164 252994 85560 108 4096
4098 0 486660 253218 85480 80 4097
4099 0 486976 253478 85400 122 4098
4100 0 487096 253530 85280 96 4099
4101 0 486533.28 253087.77 85240 -1 4100
4102 0 486080.56 252889.92 85160 -1 4101
4103 0 486028.3 252869.64 85120 -1 4102
4104 0 485943.1 252851.1 85040 -1 4103
4105 0 485888.22 252828.5 84960 -1 4104
4106 0 485855 252809.66 84880 -1 4105
4107 0 485766.72 252752.56 84800 -1 4106
4108 0 485754.47 252541.36 84760 -1 4107
4109 0 487212 253666 85160 71 4100
4110 0 487496 253982 85080 75 4109
4111 0 487662 254138 85000 96 4110
4112 0 487758 254382 84880 120 4111
4113 0 487830 254534 84760 102 4112
4114 0 487872 254702 84680 71 4113
4115 0 487928 254854 84640 71 4114
4116 0 488016 254970 84600 51 4115
4117 0 488104 255058 84520 51 4116
4118 0 488208 255154 84440 75 4117
4119 0 488280 255298 84360 86 4118
4120 0 488294 255422 84240 86 4119
4121 0 488354 255746 84120 51 4120
4122 0 488454 255950 84040 75 4121
4123 0 488646 256106 83960 75 4122
4124 0 488992 256262 83880 75 4123
4125 0 489284 256406 83840 101 4124
4126 0 489432 256522 83760 122 4125
4127 0 489648 256626 83680 124 4126
4128 0 490212 256994 83600 91 4127
4129 0 490566 257378 83560 80 4128
4130 0 491186 257778 83600 120 4129
4131 0 491280 257890 83680 150 4130
4132 0 491154 258030 83720 86 4131
4133 0 491028 258170 83760 60 4132
4134 0 490836 258314 83800 60 4133
4135 0 490596 258438 83880 71 4134
4136 0 490420 258514 83960 75 4135
4137 0 490378 258562 84040 90 4136
4138 0 490382 258546 84120 90 4137
4139 0 490086 258726 84200 163 4138
4140 0 489902 258706 84280 164 4139
4141 0 489918 258714 84360 164 4140
4142 0 489898 258706 84440 164 4141
4143 0 489842 258734 84520 164 4142
4144 0 489898 258722 84640 212 4143
4145 0 489918 258698 84760 212 4144
4146 0 489914 258674 84840 212 4145
4147 0 489906 258654 84920 137 4146
4148 0 489916 258603 85120 176 4147
4149 0 489815.84 258571.53 85160 -1 4148
4150 0 489913.56 258656.19 85280 -1 4149
4151 0 489723.5 258441.5 85360 -1 4150
4152 0 489706.66 258458.42 85480 -1 4151
4153 0 489682 258493.83 85600 -1 4152
4154 0 489545.94 258652.6 85720 -1 4153
4155 0 489465.03 258733.14 85800 -1 4154
4156 0 489516.2 258859.44 85880 -1 4155
4157 0 489568.7 258961.06 85960 -1 4156
4158 0 489575.66 258977.06 86000 -1 4157
4159 0 489535.56 258992.42 86080 -1 4158
4160 0 489474.47 259020.62 86240 -1 4159
4161 0 489374.44 259013.75 86360 -1 4160
4162 0 489258.84 258999.02 86560 -1 4161
4163 0 489117.8 258946.47 86720 -1 4162
4164 0 488964.97 258944.31 86880 -1 4163
4165 0 488864.03 258893.95 87000 -1 4164
4166 0 488832.62 258922.03 87080 -1 4165
4167 0 488715 259072.08 87120 -1 4166
4168 0 489838.88 258963.84 85880 -1 4157
4169 0 489862.06 258946.6 85840 -1 4168
4170 0 489846 258634 84960 137 4147
4171 0 491182 258174 83640 120 4132
4172 0 491202 258266 83560 80 4171
4173 0 491218 258478 83480 75 4172
4174 0 491214 258594 83400 75 4173
4175 0 491250 258762 83320 91 4174
4176 0 491298 258898 83240 75 4175
4177 0 491262 259118 83160 120 4176
4178 0 491282 259346 83080 120 4177
4179 0 491232 259458 83000 120 4178
4180 0 491208 259654 82920 107 4179
4181 0 491180 259778 82840 107 4180
4182 0 491124 259886 82760 86 4181
4183 0 491104 259954 82720 86 4182
4184 0 491276 259670 82720 32 4183
4185 0 491280 259634 82640 32 4184
4186 0 491288 259598 82560 32 4185
4187 0 491316 259570 82480 32 4186
4188 0 491544 259378 82440 40 4187
4189 0 491668 259342 82400 40 4188
4190 0 491792 259250 82480 40 4189
4191 0 491860 259166 82560 51 4190
4192 0 491884 259114 82640 51 4191
4193 0 491920 259074 82720 32 4192
4194 0 491960 259050 82800 32 4193
4195 0 491992 259066 82880 32 4194
4196 0 492024 259094 82960 32 4195
4197 0 492012 259102 83040 32 4196
4198 0 491084 260022 82680 107 4183
4199 0 491040 260118 82600 107 4198
4200 0 490974 260210 82520 120 4199
4201 0 490894 260370 82440 120 4200
4202 0 490842 260486 82360 140 4201
4203 0 490862 260662 82280 150 4202
4204 0 490890 260742 82200 150 4203
4205 0 490878 260898 82120 75 4204
4206 0 490904 261314 82040 80 4205
4207 0 491000 261718 81960 128 4206
4208 0 490950 261962 81880 128 4207
4209 0 490938 262008 81840 128 4208
4210 0 490816 262248 81760 150 4209
4211 0 490756 262400 81680 128 4210
4212 0 490736 262764 81640 102 4211
4213 0 490798 263036 81680 102 4212
4214 0 490626 263232 81720 86 4213
4215 0 490458 263380 81800 71 4214
4216 0 490370 263464 81880 71 4215
4217 0 490250 263532 81960 101 4216
4218 0 490158 263576 82040 128 4217
4219 0 489984 263936 82560 75 4218
4220 0 489760 264032 82720 51 4219
4221 0 489568 264128 82880 75 4220
4222 0 489344 264192 83000 64 4221
4223 0 489152 264288 83160 81 4222
4224 0 488928 264288 83320 128 4223
4225 0 488672 264384 83400 101 4224
4226 0 488416 264448 83520 60 4225
4227 0 488224 264480 83720 64 4226
4228 0 488032 264544 83920 81 4227
4229 0 487936 264480 84160 60 4228
4230 0 487936 264480 84440 75 4229
4231 0 487872 264512 84680 101 4230
4232 0 487856 264506.66 84720 100 4231
4233 0 487776 264480 84920 98 4232
4234 0 487648 264672 85080 51 4233
4235 0 487488 264832 85280 60 4234
4236 0 487456 264992 85480 98 4235
4237 0 487488 265152 85680 96 4236
4238 0 487328 265248 85880 45 4237
4239 0 487232 265440 86040 71 4238
4240 0 487232 265696 86040 45 4239
4241 0 487165.9 265835.94 86000 -1 4240
4242 0 487107.7 265967.53 85920 -1 4241
4243 0 487136.94 266122.78 85800 -1 4242
4244 0 487072 265728 86120 96 4240
4245 0 487188 265754 86360 -1 4244
4246 0 487168 265834 86480 -1 4245
4247 0 487212 266010 86680 -1 4246
4248 0 487264 266030 86840 -1 4247
4249 0 487300 265986 87000 -1 4248
4250 0 487408 266030 87040 -1 4249
4251 0 487252 266014 87080 -1 4250
4252 0 487120 266346 87160 -1 4251
4253 0 487208 266354 87240 -1 4252
4254 0 487268 266358 87400 -1 4253
4255 0 487316 266290 87520 -1 4254
4256 0 487324 266218 87720 -1 4255
4257 0 487416 266071 87920 -1 4256
4258 0 487406 265953 88080 -1 4257
4259 0 487502 265817 88240 -1 4258
4260 0 487618 265533 88440 -1 4259
4261 0 487560 265447 88600 -1 4260
4262 0 487350 265855 88560 -1 4261
4263 0 487455.66 265885.7 88520 -1 4262
4264 0 487341.5 266038.72 88480 -1 4263
4265 0 487286.8 266065.5 88440 -1 4264
4266 0 487223.53 266135.47 88400 -1 4265
4267 0 487170.4 266258.1 88360 -1 4266
4268 0 487152.66 266326.97 88320 -1 4267
4269 0 487084.6 266387.12 88280 -1 4268
4270 0 487076.25 266480.3 88240 -1 4269
4271 0 487025.97 266529.75 88200 -1 4270
4272 0 487012.72 266578.1 88160 -1 4271
4273 0 486996.78 266626.2 88080 -1 4272
4274 0 486932.38 266781.38 88000 -1 4273
4275 0 486960.25 266981.25 88000 -1 4274
4276 0 486907.72 267080.62 88000 -1 4275
4277 0 486827.75 267212.47 88000 -1 4276
4278 0 486882.6 267296.94 88000 -1 4277
4279 0 486874.62 267413.84 87920 -1 4278
4280 0 486855.4 267478.03 87880 -1 4279
4281 0 486791.44 267566.62 87800 -1 4280
4282 0 486761.78 267618.12 87720 -1 4281
4283 0 486623.88 267709.1 87640 -1 4282
4284 0 486585.78 267792.28 87560 -1 4283
4285 0 486504.38 267943.8 87440 -1 4284
4286 0 486358.75 268030.4 87400 -1 4285
4287 0 486265.44 268052.53 87440 -1 4286
4288 0 486219.88 268023.88 87480 -1 4287
4289 0 486276.28 267964.4 87600 -1 4288
4290 0 486290.22 267945.38 87680 -1 4289
4291 0 486283.34 267933.03 87840 -1 4290
4292 0 486290.5 267891.72 87920 -1 4291
4293 0 487536 265381 88640 -1 4261
4294 0 487476 265687 88680 -1 4293
4295 0 487314 265725 88720 -1 4294
4296 0 487304 265611 88760 -1 4295
4297 0 487268 265633 88800 -1 4296
4298 0 487144 265523 88840 -1 4297
4299 0 486994 265465 88880 -1 4298
4300 0 486744 265327 89000 -1 4299
4301 0 486474 265273 89160 -1 4300
4302 0 486234 265445 89320 -1 4301
4303 0 486018 265545 89440 -1 4302
4304 0 485804 265575 89600 -1 4303
4305 0 485638 265495 89800 -1 4304
4306 0 485611 265455 89920 -1 4305
4307 0 485584 265415 90040 -1 4306
4308 0 485528 265283 90240 -1 4307
4309 0 485424 265303 90440 -1 4308
4310 0 485418 265285 90560 -1 4309
4311 0 485534 265551 90600 -1 4310
4312 0 486540 265285 90640 -1 4311
4313 0 486516 265249 90680 -1 4312
4314 0 486516 265313 90800 -1 4313
4315 0 486424 265333 90960 -1 4314
4316 0 486476 265329 91040 -1 4315
4317 0 486091.12 265060.84 91080 -1 4316
4318 0 486026.12 264970.2 91160 -1 4317
4319 0 485971.06 264824.9 91240 -1 4318
4320 0 485788.5 264610.6 91280 -1 4319
4321 0 485646.6 264492.22 91320 -1 4320
4322 0 485823.4 264293.62 91360 -1 4321
4323 0 485812.56 264173.5 91440 -1 4322
4324 0 485807.62 264115.56 91560 -1 4323
4325 0 485773.56 264072.28 91640 -1 4324
4326 0 485701.8 264011.38 91680 -1 4325
4327 0 485626.56 263898.7 91720 -1 4326
4328 0 486528 265325 91120 -1 4316
4329 0 488196 265093 91280 -1 4328
4330 0 488345.12 265067.88 91240 -1 4329
4331 0 488443.94 265025.66 91040 -1 4330
4332 0 488157.88 265114 90960 -1 4331
4333 0 488027.5 265167.5 90840 -1 4332
4334 0 487896.75 265220.97 90720 -1 4333
4335 0 488204 265013 91320 -1 4329
4336 0 488576 264873 91520 -1 4335
4337 0 488600 264725 91720 -1 4336
4338 0 487672 264897 91920 -1 4337
4339 0 487424 264913 92080 -1 4338
4340 0 486336 265381 91360 -1 4335
4341 0 485956 265689 91320 -1 4340
4342 0 485962.2 265784.84 91240 -1 4341
4343 0 489544 263840 82040 40 4218
4344 0 489264 264076 82000 71 4343
4345 0 488784 264144 82040 102 4344
4346 0 488723.94 264142.2 82000 -1 4345
4347 0 488694.16 264168.38 81960 -1 4346
4348 0 488689.84 264187.78 81920 -1 4347
4349 0 488698.8 264229.06 81840 -1 4348
4350 0 488681.9 264194.94 81720 -1 4349
4351 0 488649.25 264188.75 81640 -1 4350
4352 0 488676.84 264152.03 81520 -1 4351
4353 0 488755.25 264144.75 81400 -1 4352
4354 0 488758.8 264167.12 81280 -1 4353
4355 0 488764.62 264273.75 81160 -1 4354
4356 0 488793.28 264333.2 81080 -1 4355
4357 0 488794.9 264439.44 81000 -1 4356
4358 0 488770.94 264531.44 80920 -1 4357
4359 0 488758.94 264539.22 80880 -1 4358
4360 0 488749.75 264556.62 80800 -1 4359
4361 0 488532 264328 82080 75 4345
4362 0 487984 264552 82120 51 4361
4363 0 487412 264992 82120 81 4362
4364 0 487182 265432 82080 86 4363
4365 0 487202.47 265567.84 82040 -1 4364
4366 0 487239.3 265588.7 81960 -1 4365
4367 0 487283.38 265591.9 81880 -1 4366
4368 0 487277.3 265613.97 81800 -1 4367
4369 0 487271.88 265714.88 81640 -1 4368
4370 0 487285.44 265743.2 81560 -1 4369
4371 0 487326.3 265759.28 81440 -1 4370
4372 0 487454.38 265765.28 81360 -1 4371
4373 0 487493.22 265797.7 81280 -1 4372
4374 0 487490.94 265920.8 81240 -1 4373
4375 0 487528.12 265984.47 81160 -1 4374
4376 0 487570.22 266025.2 81080 -1 4375
4377 0 487106 265484 82160 86 4364
4378 0 487002 265556 82240 108 4377
4379 0 486834 265588 82360 75 4378
4380 0 486702 265708 82440 75 4379
4381 0 486610 265772 82520 75 4380
4382 0 486514 265828 82600 75 4381
4383 0 486474 265900 82680 128 4382
4384 0 486470 265908 82760 128 4383
4385 0 486558 265980 82840 71 4384
4386 0 486798 266118 82880 -1 4385
4387 0 487022 266046 83000 -1 4386
4388 0 487114 266086 83080 -1 4387
4389 0 486258 265900 82840 64 4384
4390 0 486146 265884 82920 64 4389
4391 0 485914 265884 83000 45 4390
4392 0 485774 265852 83080 51 4391
4393 0 485670 265848 83160 51 4392
4394 0 485546 265824 83240 51 4393
4395 0 485274 265748 83320 60 4394
4396 0 484804 265652 83440 32 4395
4397 0 484492 265676 83480 51 4396
4398 0 484292 265684 83520 75 4397
4399 0 483980 265760 83560 40 4398
4400 0 483860 265816 83600 40 4399
4401 0 483556 265928 83680 71 4400
4402 0 483286 266128 83720 80 4401
4403 0 483311.2 266028.8 83960 -1 4402
4404 0 483329.5 266016.3 84000 -1 4403
4405 0 483391.62 265997.53 84080 -1 4404
4406 0 483046 266304 83680 51 4402
4407 0 482630 266608 83640 80 4406
4408 0 482402 266844 83680 81 4407
4409 0 482068 267180 83720 75 4408
4410 0 482150.34 267250.88 83840 -1 4409
4411 0 481644 267324 83680 64 4409
4412 0 480928 267576 83680 51 4411
4413 0 480416 267928 83640 81 4412
4414 0 479758 268420 83640 80 4413
4415 0 479338 268528 83680 60 4414
4416 0 478942 268720 83640 51 4415
4417 0 478806 268900 83560 45 4416
4418 0 478650 269024 83480 51 4417
4419 0 478590 269384 83400 122 4418
4420 0 478604 269488 83320 122 4419
4421 0 478756 269564 83240 224 4420
4422 0 478828 269632 83120 200 4421
4423 0 478860 269720 83040 200 4422
4424 0 478876 269764 83000 200 4423
4425 0 478772 269776 82880 181 4424
4426 0 478528 269924 82760 134 4425
4427 0 478368 270012 82680 197 4426
4428 0 478448 270000 82640 197 4427
4429 0 478256 270104 82600 164 4428
4430 0 477700 270396 82560 32 4429
4431 0 477412 270476 82600 80 4430
4432 0 477224.28 270368.75 82560 -1 4431
4433 0 477105.94 270366.56 82480 -1 4432
4434 0 477014.22 270390.3 82440 -1 4433
4435 0 476988.25 270412.94 82360 -1 4434
4436 0 476945.3 270398.03 82240 -1 4435
4437 0 476805.1 270362.6 82120 -1 4436
4438 0 476674.78 270306.66 82040 -1 4437
4439 0 476561.62 270245.3 81960 -1 4438
4440 0 476429.38 270217.75 81880 -1 4439
4441 0 476320.88 270214.7 81800 -1 4440
4442 0 476254.75 270200.7 81720 -1 4441
4443 0 476448.8 270186.22 81680 -1 4442
4444 0 476439.94 270234.78 81600 -1 4443
4445 0 476414.2 270253.75 81520 -1 4444
4446 0 476098.25 270227.7 81640 -1 4442
4447 0 476012.1 270245.84 81600 -1 4446
4448 0 475956.66 270253.1 81520 -1 4447
4449 0 475917.3 270281.1 81440 -1 4448
4450 0 475885.44 270301.1 81360 -1 4449
4451 0 475821.8 270369.22 81320 -1 4450
4452 0 475620.06 270413.9 81160 -1 4451
4453 0 475529.34 270199.12 81120 -1 4452
4454 0 475488.56 270115.72 81040 -1 4453
4455 0 475389.3 270020.97 80960 -1 4454
4456 0 475376.38 269932.12 80920 -1 4455
4457 0 475438.66 269812.56 80880 -1 4456
4458 0 475442.94 269728.03 80800 -1 4457
4459 0 475410.12 269706.5 80680 -1 4458
4460 0 475279.72 269733.75 80640 -1 4459
4461 0 475031.5 269799.88 80600 -1 4460
4462 0 475002.7 269826.72 80520 -1 4461
4463 0 474963.75 269889.28 80360 -1 4462
4464 0 474846.06 269944.66 80280 -1 4463
4465 0 474645.7 270038.06 80240 -1 4464
4466 0 474643.94 270150.25 80200 -1 4465
4467 0 474666.38 270242.5 80160 -1 4466
4468 0 474693.78 270349.72 80080 -1 4467
4469 0 474773.97 270427.5 80000 -1 4468
4470 0 474758.16 270457.7 79880 -1 4469
4471 0 474814 270476 79840 -1 4470
4472 0 474874.44 270528.72 79760 -1 4471
4473 0 474904.84 270615.97 79680 -1 4472
4474 0 474984.8 270758.2 79640 -1 4473
4475 0 475172.44 270752.94 79680 -1 4474
4476 0 477236 270612 82680 40 4431
4477 0 477068 270984 82720 51 4476
4478 0 476960 271208 82760 40 4477
4479 0 476742 271786 82800 60 4478
4480 0 476304 272104 82800 -1 4479
4481 0 476000 272448 82760 -1 4480
4482 0 475852 272644 82680 -1 4481
4483 0 475816 272700 82640 -1 4482
4484 0 475768 272868 82600 -1 4483
4485 0 475798 272998 82560 -1 4484
4486 0 475826 273266 82520 -1 4485
4487 0 475826 273346 82400 -1 4486
4488 0 475930 273622 82400 -1 4487
4489 0 475986 273674 82480 -1 4488
4490 0 476150 273862 82520 -1 4489
4491 0 475618 273754 82400 -1 4487
4492 0 475578 273974 82480 -1 4491
4493 0 475558 274166 82560 -1 4492
4494 0 475454 274370 82640 -1 4493
4495 0 475304 274540 82680 -1 4494
4496 0 475212 274668 82760 -1 4495
4497 0 475092 274940 82800 -1 4496
4498 0 475267.94 275044.03 82880 -1 4497
4499 0 475292 275142.88 82960 -1 4498
4500 0 475154.94 275202.6 83000 -1 4499
4501 0 476948 271884 82760 60 4479
4502 0 477028 271908 82680 -1 4501
4503 0 477056 271952 82600 -1 4502
4504 0 477028 272040 82520 -1 4503
4505 0 477308 272164 82400 -1 4504
4506 0 477536 272200 82320 -1 4505
4507 0 477568 272216 82200 -1 4506
4508 0 477564 272332 82120 -1 4507
4509 0 490926 262054 81800 128 4209
4510 0 491604 257714 83720 80 4131
4511 0 491768 257698 83800 80 4510
4512 0 492184 257710 83880 102 4511
4513 0 492236 257622 83960 108 4512
4514 0 492928 257728 83760 51 4513
4515 0 493184 257728 83720 75 4514
4516 0 493440 257664 83640 60 4515
4517 0 493632 257600 83480 51 4516
4518 0 493856 257504 83400 81 4517
4519 0 494080 257408 83320 75 4518
4520 0 494304 257280 83160 75 4519
4521 0 494496 257120 83040 81 4520
4522 0 494656 256960 82840 120 4521
4523 0 494880 256832 82720 115 4522
4524 0 495040 256640 82600 32 4523
4525 0 495264 256480 82520 128 4524
4526 0 495448.2 256621.92 82440 -1 4525
4527 0 495586.16 256589.89 82000 -1 4526
4528 0 495413.8 256634.4 81840 -1 4527
4529 0 495140.8 256637.38 81800 -1 4528
4530 0 495072.62 256598.12 81720 -1 4529
4531 0 495456 256288 82560 60 4525
4532 0 495488 256032 82560 40 4531
4533 0 495488 255776 82440 86 4532
4534 0 495488 255680 82440 102 4533
4535 0 495296 255456 82480 80 4534
4536 0 495040 255328 82520 60 4535
4537 0 494848 255168 82640 45 4536
4538 0 494752 255104 82680 40 4537
4539 0 494544.84 254955.9 82640 -1 4538
4540 0 494484.72 254927.53 82600 -1 4539
4541 0 494466.3 254720.9 82640 -1 4540
4542 0 494339.78 254672.86 82560 -1 4541
4543 0 494238.53 254636.27 82520 -1 4542
4544 0 494207.34 254551.45 82440 -1 4543
4545 0 494193.75 254406.42 82400 -1 4544
4546 0 494263.56 254323.11 82320 -1 4545
4547 0 494311.9 254204.62 82240 -1 4546
4548 0 494217.03 254140.06 82120 -1 4547
4549 0 494093.4 254141.69 82160 -1 4548
4550 0 494018.94 254113.47 82200 -1 4549
4551 0 494012.8 254131.94 82240 -1 4550
4552 0 495680 255488 82400 86 4534
4553 0 495904 255328 82400 101 4552
4554 0 496128 255232 82480 120 4553
4555 0 496384 255136 82520 60 4554
4556 0 496640 255040 82520 64 4555
4557 0 496864 254912 82520 81 4556
4558 0 497056 254752 82600 75 4557
4559 0 497280 254560 82600 71 4558
4560 0 497472 254400 82640 91 4559
4561 0 497536 254368 82640 96 4560
4562 0 497408 254272 82840 51 4561
4563 0 497312 254176 83080 51 4562
4564 0 497344 254048 83320 32 4563
4565 0 497344 254016 83360 32 4564
4566 0 497430.06 254032.92 83440 -1 4565
4567 0 497434.78 253868.69 83480 -1 4566
4568 0 497465.56 253765.97 83560 -1 4567
4569 0 497511.12 253672.89 83640 -1 4568
4570 0 497554.2 253603.52 83720 -1 4569
4571 0 497595.62 253557.72 83800 -1 4570
4572 0 497683.56 253438.69 83880 -1 4571
4573 0 497704.5 253391.5 83920 -1 4572
4574 0 497725.44 253343.95 83960 -1 4573
4575 0 497722.38 253287.9 84000 -1 4574
4576 0 497777.3 253234.39 84040 -1 4575
4577 0 497833.97 253187.83 84080 -1 4576
4578 0 497960.06 253215.53 84160 -1 4577
4579 0 498007.3 253295.05 84240 -1 4578
4580 0 498115.56 253292.61 84320 -1 4579
4581 0 498257.9 253298.48 84400 -1 4580
4582 0 498396.6 253281.05 84440 -1 4581
4583 0 498631.6 253318.11 84480 -1 4582
4584 0 498725.8 253411.1 84560 -1 4583
4585 0 498829.2 253323.4 84640 -1 4584
4586 0 498978.94 253294.06 84720 -1 4585
4587 0 499194.1 253375.83 84680 -1 4586
4588 0 499099 253553.56 84720 -1 4587
4589 0 499137.66 253668 84800 -1 4588
4590 0 499156.84 253724.6 84840 -1 4589
4591 0 499226.94 253743.75 84920 -1 4590
4592 0 499261.25 253768.6 84960 -1 4591
4593 0 499404.22 253856.64 85000 -1 4592
4594 0 499469.66 253914.28 85040 -1 4593
4595 0 499561.53 254037.08 85160 -1 4594
4596 0 499620.94 254042.81 85200 -1 4595
4597 0 499643.78 254170.05 85240 -1 4596
4598 0 499659.53 254239.1 85280 -1 4597
4599 0 499675.25 254341.4 85320 -1 4598
4600 0 499011.66 253235.94 84760 -1 4586
4601 0 499040.97 253188.66 84800 -1 4600
4602 0 499099.66 253141.42 84880 -1 4601
4603 0 499429.97 253035.62 85000 -1 4602
4604 0 499639.2 253051 85080 -1 4603
4605 0 499788.16 253049.42 85160 -1 4604
4606 0 499949.88 253077.62 85200 -1 4605
4607 0 500056.34 253079.25 85240 -1 4606
4608 0 500213 253090.78 85280 -1 4607
4609 0 500468.1 253025.6 85360 -1 4608
4610 0 500702.5 252944.98 85440 -1 4609
4611 0 500780.84 252866.12 85520 -1 4610
4612 0 500779.28 252789.3 85600 -1 4611
4613 0 500740.75 252669 85680 -1 4612
4614 0 500683.25 252548.98 85720 -1 4613
4615 0 500667.62 252489.34 85800 -1 4614
4616 0 500679.94 252430.84 85880 -1 4615
4617 0 500659.88 252354.1 85960 -1 4616
4618 0 500606.47 252328.56 86040 -1 4617
4619 0 500501.06 252222.9 86160 -1 4618
4620 0 500495.94 252132.73 86280 -1 4619
4621 0 500502.22 252086.64 86360 -1 4620
4622 0 500485.72 252021.31 86520 -1 4621
4623 0 500475.5 251879.52 86680 -1 4622
4624 0 500473.03 251823.2 86760 -1 4623
4625 0 500427.25 251804.28 86840 -1 4624
4626 0 500402.28 251795.34 86920 -1 4625
4627 0 500451.25 251746.22 87000 -1 4626
4628 0 500588.16 251717.81 87080 -1 4627
4629 0 500480.4 251807.47 87120 -1 4628
4630 0 500435.16 251869.69 87160 -1 4629
4631 0 500349.66 251791.92 87200 -1 4630
4632 0 500252.5 251538.3 87240 -1 4631
4633 0 500204.9 251405.88 87280 -1 4632
4634 0 500190.44 251326.22 87320 -1 4633
4635 0 500185.1 251261.02 87360 -1 4634
4636 0 500203.56 251212.42 87400 -1 4635
4637 0 500179.06 251175.9 87440 -1 4636
4638 0 500177 251145.5 87480 -1 4637
4639 0 500175.47 251115.11 87520 -1 4638
4640 0 500216.22 251052.81 87640 -1 4639
4641 0 500787 251654.3 87000 -1 4628
4642 0 500957.1 251659.25 86960 -1 4641
4643 0 500996.72 251705.33 87080 -1 4642
4644 0 501009.38 251753.25 87120 -1 4643
4645 0 501023.03 251830.22 87160 -1 4644
4646 0 501109.28 251751.67 87200 -1 4645
4647 0 501153.2 251627.58 87240 -1 4646
4648 0 501197.47 251562.5 87280 -1 4647
4649 0 501269.72 251528.5 87320 -1 4648
4650 0 501338.66 251482.95 87360 -1 4649
4651 0 501364.56 251463.78 87400 -1 4650
4652 0 501420.56 251431.98 87440 -1 4651
4653 0 501470.8 251384.27 87480 -1 4652
4654 0 501542.9 251313.94 87560 -1 4653
4655 0 501635.9 251244.75 87640 -1 4654
4656 0 501690.12 251155 87720 -1 4655
4657 0 501747.03 251047.25 87800 -1 4656
4658 0 501766.97 250975.97 87880 -1 4657
4659 0 501801.28 250904.31 87920 -1 4658
4660 0 501797.12 250809.22 88000 -1 4659
4661 0 501893.62 250592.36 87920 -1 4660
4662 0 501993.34 250385.06 87840 -1 4661
4663 0 502023.38 250180.9 87800 -1 4662
4664 0 502063.84 249979 87840 -1 4663
4665 0 502128.5 249835.47 87800 -1 4664
4666 0 502217.22 249694.88 87880 -1 4665
4667 0 502318.34 249568.31 87920 -1 4666
4668 0 502517.9 249379.17 88000 -1 4667
4669 0 502683.62 249139.81 87920 -1 4668
4670 0 502672.72 248628.73 88040 -1 4669
4671 0 502701.8 248522.06 88120 -1 4670
4672 0 502800.06 248449.84 88240 -1 4671
4673 0 502764.66 248277.39 88360 -1 4672
4674 0 502808.5 248189 88400 -1 4673
4675 0 502836.2 248166.7 88440 -1 4674
4676 0 502954.47 248115.88 88480 -1 4675
4677 0 503125.34 247879.12 88480 -1 4676
4678 0 503176.94 247629.28 88440 -1 4677
4679 0 503292.12 247487.81 88440 -1 4678
4680 0 503566.8 247315 88440 -1 4679
4681 0 503557.06 247303 88480 -1 4680
4682 0 503493.44 247338.66 88520 -1 4681
4683 0 503512.75 247285.03 88560 -1 4682
4684 0 503662.44 247164.12 88600 -1 4683
4685 0 503608.28 247144.22 88640 -1 4684
4686 0 503858.6 246581.9 88720 -1 4685
4687 0 503851.88 246535.42 88760 -1 4686
4688 0 503814.56 246490.1 88840 -1 4687
4689 0 503793.22 246440.3 88880 -1 4688
4690 0 502758.3 248187.39 88440 -1 4674
4691 0 502628.9 248260.06 88520 -1 4690
4692 0 502464.88 248324.06 88560 -1 4691
4693 0 502815.84 248094.98 88600 -1 4692
4694 0 502660.03 248089.83 88640 -1 4693
4695 0 502911.7 247565.9 88720 -1 4694
4696 0 502863.16 247555.4 88800 -1 4695
4697 0 502804.22 247547.03 88880 -1 4696
4698 0 502764.62 247441.77 88960 -1 4697
4699 0 502717 247390.16 89000 -1 4698
4700 0 502693.9 247344.97 89080 -1 4699
4701 0 502585.56 247346.97 89160 -1 4700
4702 0 502460.4 247306.25 89200 -1 4701
4703 0 502236.78 247250.4 89280 -1 4702
4704 0 502114.3 247266.81 89320 -1 4703
4705 0 501966.2 247247.38 89280 -1 4704
4706 0 501870.88 247215.53 89200 -1 4705
4707 0 501830.62 247230.44 89160 -1 4706
4708 0 501688.9 247242.11 89040 -1 4707
4709 0 501697.88 247297.42 88960 -1 4708
4710 0 501799.6 247415.5 88840 -1 4709
4711 0 501759.34 247415.39 88760 -1 4710
4712 0 501721.3 247362.42 88720 -1 4711
4713 0 497792 254272 82600 64 4561
4714 0 498016 254080 82600 32 4713
4715 0 498208 253888 82600 40 4714
4716 0 498368 253664 82600 90 4715
4717 0 498560 253472 82640 71 4716
4718 0 498784 253312 82680 45 4717
4719 0 499040 253184 82680 71 4718
4720 0 499296 253088 82680 104 4719
4721 0 499552 252960 82760 81 4720
4722 0 499744 252768 82800 60 4721
4723 0 499968 252640 82720 51 4722
4724 0 500030.3 252589.12 82680 59 4723
4725 0 500391.9 252732.22 82720 -1 4724
4726 0 500160 252480 82600 75 4724
4727 0 500256 252288 82400 80 4726
4728 0 500352 252064 82280 101 4727
4729 0 500448 251808 82240 75 4728
4730 0 500544 251552 82240 80 4729
4731 0 500544 251392 82240 108 4730
4732 0 500576 251200 82040 51 4731
4733 0 500640 251008 81880 60 4732
4734 0 500704 250784 81760 40 4733
4735 0 500768.4 250522.44 81720 81 4734
4736 0 500769.28 250597.8 81680 -1 4735
4737 0 500744.22 250679.5 81480 -1 4736
4738 0 500706.28 250699.1 81440 -1 4737
4739 0 500648.72 250716.88 81320 -1 4738
4740 0 500601.94 250819.62 81240 -1 4739
4741 0 500529.06 251176.3 81200 -1 4740
4742 0 500569.75 251279.67 81240 -1 4741
4743 0 500667.62 251399.66 81280 -1 4742
4744 0 500888.78 251403.98 81240 -1 4743
4745 0 501064.2 251280.44 81200 -1 4744
4746 0 501239.9 251201.53 81240 -1 4745
4747 0 501332.7 251150.53 81280 -1 4746
4748 0 501458.56 251129.78 81320 -1 4747
4749 0 501586.56 251109.05 81280 -1 4748
4750 0 501702.38 251078.98 81240 -1 4749
4751 0 501890.12 251035.62 81160 -1 4750
4752 0 502198.78 250947.1 81040 -1 4751
4753 0 502340.5 250921.72 81080 -1 4752
4754 0 502499.06 251005.58 81040 -1 4753
4755 0 502562.9 251052.34 80960 -1 4754
4756 0 502586.88 251101.98 80840 -1 4755
4757 0 502667.66 251106.1 80720 -1 4756
4758 0 502631 251098.89 80640 -1 4757
4759 0 502750.25 251348.22 80600 -1 4758
4760 0 502720.25 251403.47 80520 -1 4759
4761 0 502720.34 250897.98 80600 -1 4758
4762 0 502760.7 250780.77 80560 -1 4761
4763 0 502805.47 250723.19 80520 -1 4762
4764 0 502857.38 250659.52 80440 -1 4763
4765 0 502961.56 250613.19 80360 -1 4764
4766 0 503031.6 250540.69 80320 -1 4765
4767 0 503057.12 250572.38 80280 -1 4766
4768 0 503149.6 250488.28 80120 -1 4767
4769 0 503254.66 250371.44 80000 -1 4768
4770 0 503318.8 250317.75 79960 -1 4769
4771 0 503079.44 250486.1 80440 -1 4766
4772 0 500287.34 251293.62 81240 -1 4741
4773 0 500008.75 251282.98 81200 -1 4772
4774 0 499941.7 251227.06 81160 -1 4773
4775 0 499840.7 251205 81120 -1 4774
4776 0 499671.8 251272.16 81080 -1 4775
4777 0 499487.62 251328.17 81000 -1 4776
4778 0 499300.62 251303.47 80960 -1 4777
4779 0 499222.66 251337.81 80920 -1 4778
4780 0 499184.16 251454.89 80880 -1 4779
4781 0 499198.75 251528.38 80840 -1 4780
4782 0 499083.3 251453.69 80760 -1 4781
4783 0 498921.28 251402.06 80680 -1 4782
4784 0 498841.84 251338.28 80600 -1 4783
4785 0 498722.5 251305.06 80520 -1 4784
4786 0 498665.2 251246.78 80440 -1 4785
4787 0 498662.06 251209.03 80360 -1 4786
4788 0 498641.8 251157.5 80320 -1 4787
4789 0 498602.9 251147.38 80280 -1 4788
4790 0 498568.62 251152.53 80200 -1 4789
4791 0 498644.8 251091.81 80120 -1 4790
4792 0 498681.28 251079.9 80040 -1 4791
4793 0 498717.5 251000 79880 -1 4792
4794 0 498842.56 250822.33 79800 -1 4793
4795 0 499042.38 250765.88 79720 -1 4794
4796 0 499130.53 250667.61 79640 -1 4795
4797 0 499172.4 250556.9 79560 -1 4796
4798 0 499248.94 250403.73 79440 -1 4797
4799 0 499332.8 250331.7 79320 -1 4798
4800 0 499329.56 250284.81 79240 -1 4799
4801 0 499332.22 250183.95 79120 -1 4800
4802 0 499349.56 250082.64 79040 -1 4801
4803 0 499410.84 250012.05 78960 -1 4802
4804 0 499389.12 249954.86 78880 -1 4803
4805 0 499439.12 249918.75 78760 -1 4804
4806 0 499483.3 249856.84 78720 -1 4805
4807 0 499340.5 249804.88 78600 -1 4806
4808 0 499272.9 249795.62 78560 -1 4807
4809 0 499258.66 249742.52 78520 -1 4808
4810 0 499245.62 249630.3 78480 -1 4809
4811 0 499255.44 249583.53 78400 -1 4810
4812 0 499331.7 249522.77 78320 -1 4811
4813 0 499367.16 249432.14 78280 -1 4812
4814 0 499338.22 249482 78240 -1 4813
4815 0 499307.9 249481.62 78200 -1 4814
4816 0 499231.03 249283.84 78160 -1 4815
4817 0 499170.2 249218.8 78120 -1 4816
4818 0 499120.5 249084.92 78080 -1 4817
4819 0 499046.6 248982.7 78000 -1 4818
4820 0 498921.78 248899.88 77920 -1 4819
4821 0 498837.47 248840.94 77840 -1 4820
4822 0 498822.62 248773.06 77760 -1 4821
4823 0 498804.72 248759.73 77680 -1 4822
4824 0 498798.56 248709.14 77560 -1 4823
4825 0 498783 248671.06 77480 -1 4824
4826 0 498717.38 248603.53 77400 -1 4825
4827 0 498716.44 248562.88 77320 -1 4826
4828 0 498680.97 248505.52 77200 -1 4827
4829 0 498663.06 248441.28 77040 -1 4828
4830 0 498584.66 248378.78 76960 -1 4829
4831 0 498540.5 248323.4 76840 -1 4830
4832 0 498473.1 248253.42 76720 -1 4831
4833 0 498372.1 248178.58 76600 -1 4832
4834 0 498308.72 248126.44 76520 -1 4833
4835 0 498165.97 248091.2 76440 -1 4834
4836 0 498018.28 248020.77 76360 -1 4835
4837 0 497845.66 247921.69 76280 -1 4836
4838 0 497575.28 247860.34 76160 -1 4837
4839 0 497432.4 247821.12 76040 -1 4838
4840 0 497307.12 247807.25 75920 -1 4839
4841 0 496958.8 247738.64 75800 -1 4840
4842 0 500896 250368 81880 80 4735
4843 0 500960 250112 81960 75 4842
4844 0 500960 249856 81960 75 4843
4845 0 500935.3 249783.22 81920 -1 4844
4846 0 500883 249738.7 81840 -1 4845
4847 0 500841.28 249746.28 81800 -1 4846
4848 0 500788.25 249713 81720 -1 4847
4849 0 500736.56 249693.2 81600 -1 4848
4850 0 500697.5 249718.28 81520 -1 4849
4851 0 500960 249600 82080 60 4844
4852 0 501088 249440 82280 75 4851
4853 0 501216 249216 82320 71 4852
4854 0 501344 248992 82280 91 4853
4855 0 501344 248768 82120 60 4854
4856 0 501216 248608 81960 98 4855
4857 0 501216 248384 81840 60 4856
4858 0 501248 248160 81720 51 4857
4859 0 501248 248000 81520 64 4858
4860 0 501312 247872 81280 60 4859
4861 0 501312 247744 81040 107 4860
4862 0 501440 247616 80840 71 4861
4863 0 501632 247424 80720 51 4862
4864 0 501792 247232 80600 51 4863
4865 0 501952 247072 80440 101 4864
4866 0 502144 246880 80320 51 4865
4867 0 502272 246688 80120 40 4866
4868 0 502496 246592 80040 60 4867
4869 0 502720 246496 79960 51 4868
4870 0 502855.03 246407.11 79840 -1 4869
4871 0 502980.38 246274.19 79760 -1 4870
4872 0 503057.88 246124.53 79680 -1 4871
4873 0 503085.3 246015.03 79600 -1 4872
4874 0 503239.53 245863.73 79520 -1 4873
4875 0 503452.44 245734.06 79440 -1 4874
4876 0 503784.9 245617.6 79360 -1 4875
4877 0 503987.56 245526.3 79400 -1 4876
4878 0 504219.06 245315.88 79360 -1 4877
4879 0 504339.94 245213.17 79400 -1 4878
4880 0 504577.8 245079.61 79320 -1 4879
4881 0 504826.12 245019.19 79280 -1 4880
4882 0 505050.06 244988.7 79240 -1 4881
4883 0 505225.62 244959.3 79200 -1 4882
4884 0 505561.25 244883.58 79120 -1 4883
4885 0 505705.1 244901.8 79080 -1 4884
4886 0 505923.03 244895.94 79000 -1 4885
4887 0 506276.34 244939.1 78960 -1 4886
4888 0 506476.78 244988.02 78880 -1 4887
4889 0 506738.75 244891.55 78800 -1 4888
4890 0 506737.7 244960.6 78760 -1 4889
4891 0 506695.94 245021.86 78520 -1 4890
4892 0 506953.2 244741.1 78840 -1 4889
4893 0 507047.62 244597.42 78920 -1 4892
4894 0 507113 244542.52 78960 -1 4893
4895 0 507610.34 244594.94 78920 -1 4894
4896 0 507909.94 244534.81 78880 -1 4895
4897 0 508010.88 244613.12 78840 -1 4896
4898 0 508155.25 244714.33 78800 -1 4897
4899 0 508256.25 244693.9 78720 -1 4898
4900 0 508347.9 244657.08 78640 -1 4899
4901 0 508449 244684.03 78600 -1 4900
4902 0 508590.28 244710.4 78560 -1 4901
4903 0 508676.25 244676.9 78520 -1 4902
4904 0 508767.2 244670.5 78440 -1 4903
4905 0 508857.56 244645.22 78360 -1 4904
4906 0 508970.94 244556.12 78280 -1 4905
4907 0 508987.66 244563.34 78240 -1 4906
4908 0 508978.16 244578.12 78200 -1 4907
4909 0 509095.66 244543.47 78160 -1 4908
4910 0 509214.53 244512.88 78080 -1 4909
4911 0 509346.3 244488.84 78000 -1 4910
4912 0 509493.34 244429.66 77920 -1 4911
4913 0 509540.56 244235.53 77880 -1 4912
4914 0 509641.06 244262.34 77800 -1 4913
4915 0 509800.5 244296.88 77760 -1 4914
4916 0 509887.2 244297.62 77680 -1 4915
4917 0 509916.78 244306.81 77600 -1 4916
4918 0 509963.53 244338.64 77440 -1 4917
4919 0 510015.44 244387.56 77280 -1 4918
4920 0 510077.12 244398.88 77200 -1 4919
4921 0 510144.25 244419.16 77080 -1 4920
4922 0 510231.38 244455.78 76920 -1 4921
4923 0 510252.8 244480.72 76800 -1 4922
4924 0 510257.97 244531.92 76640 -1 4923
4925 0 510231.12 244539.44 76400 -1 4924
4926 0 510211.78 244546.23 76240 -1 4925
4927 0 510301.16 244580.48 76120 -1 4926
4928 0 510408.44 244566.89 76040 -1 4927
4929 0 510551.53 244609.89 75960 -1 4928
4930 0 510708.1 244699.53 75880 -1 4929
4931 0 510805.5 244792.72 75840 -1 4930
4932 0 508249.88 244816.78 78840 -1 4898
4933 0 508291.53 244943.17 78880 -1 4932
4934 0 508400.62 245061.53 78880 -1 4933
4935 0 508445.3 245226.9 78880 -1 4934
4936 0 508426.44 245325.28 78920 -1 4935
4937 0 508457.44 245380.72 78880 -1 4936
4938 0 508476.5 245398.5 78840 -1 4937
4939 0 508703.7 245383.55 78840 -1 4938
4940 0 508910.06 245437.56 78800 -1 4939
4941 0 508920.94 245458.78 78840 -1 4940
4942 0 508909.12 245531.58 78920 -1 4941
4943 0 509088.3 245725.22 78960 -1 4942
4944 0 509088.88 245806.81 79000 -1 4943
4945 0 509101.06 245861.84 79040 -1 4944
4946 0 508496 245415.5 78800 -1 4938
4947 0 508443.25 245477.1 78760 -1 4946
4948 0 508415.5 245527.48 78720 -1 4947
4949 0 508425.3 245649.56 78800 -1 4948
4950 0 508414.7 245714.97 78880 -1 4949
4951 0 508349.03 245746.4 78960 -1 4950
4952 0 508257.44 245798.52 79040 -1 4951
4953 0 508163.25 245851.34 79080 -1 4952
4954 0 508051.84 245905.7 79160 -1 4953
4955 0 507929.7 245967.31 79240 -1 4954
4956 0 507893.66 246013.6 79320 -1 4955
4957 0 507906.47 246059 79400 -1 4956
4958 0 507932.75 246139.34 79480 -1 4957
4959 0 507850.5 246250.3 79560 -1 4958
4960 0 507795.94 246306.75 79640 -1 4959
4961 0 507732.88 246376.25 79720 -1 4960
4962 0 507703.12 246433.98 79800 -1 4961
4963 0 507634 246516 79880 -1 4962
4964 0 507227.3 244493.53 79080 -1 4894
4965 0 507203.84 244446.31 79160 -1 4964
4966 0 507092.75 244406.72 79240 -1 4965
4967 0 507004.4 244287.16 79360 -1 4966
4968 0 506882 244099.45 79440 -1 4967
4969 0 506771.8 244118.33 79520 -1 4968
4970 0 506629.2 244058.28 79600 -1 4969
4971 0 506633.3 244012.86 79680 -1 4970
4972 0 506808.9 243925.34 79640 -1 4971
4973 0 506999.28 243916.69 79600 -1 4972
4974 0 507013.03 244323.31 79440 -1 4967
4975 0 506986.44 244373.52 79560 -1 4974
4976 0 506997.44 244423.92 79680 -1 4975
4977 0 507107.7 244457.22 79720 -1 4976
4978 0 507248.2 244407.8 79800 -1 4977
4979 0 507339.47 244365.1 79880 -1 4978
4980 0 507332.7 244321.66 79960 -1 4979
4981 0 507325.7 244299.81 80040 -1 4980
4982 0 507295.62 244279.1 80120 -1 4981
4983 0 507256.38 244242.78 80160 -1 4982
4984 0 507228.94 244207.62 80240 -1 4983
4985 0 507172.28 244181.31 80280 -1 4984
4986 0 507174 244091.88 80240 -1 4985
4987 0 507227.06 244050.47 80160 -1 4986
4988 0 507222 244038.88 80080 -1 4987
4989 0 507298.2 244142.5 80000 -1 4988
4990 0 507342.8 244145.5 79920 -1 4989
4991 0 507346.38 244072.56 79800 -1 4990
4992 0 507096.75 243945.56 80000 -1 4988
4993 0 507086.44 243918.8 79960 -1 4992
4994 0 507078 243841.22 79880 -1 4993
4995 0 507124 243763.17 79840 -1 4994
4996 0 507234.72 243728.58 79800 -1 4995
4997 0 507353.38 243738.44 79720 -1 4996
4998 0 507421.7 243726.53 79640 -1 4997
4999 0 507407.06 243749.2 79560 -1 4998
5000 0 501056 247712 81120 75 4861
5001 0 500832 247680 81240 51 5000
5002 0 500608 247744 81240 40 5001
5003 0 500504.03 247824.1 81280 -1 5002
5004 0 500424.75 247828.98 81360 -1 5003
5005 0 500346.47 247830.34 81440 -1 5004
5006 0 500262.75 247798.75 81520 -1 5005
5007 0 500192.9 247761.7 81600 -1 5006
5008 0 500142.72 247721.69 81680 -1 5007
5009 0 500023.3 247681.16 81760 -1 5008
5010 0 499939.84 247707.66 81840 -1 5009
5011 0 500141.6 247684.97 81880 -1 5010
5012 0 500224.75 247627.89 81960 -1 5011
5013 0 500314.28 247566.64 82040 -1 5012
5014 0 500424 247661.62 82120 -1 5013
5015 0 500473.75 247714.72 82200 -1 5014
5016 0 499707.06 247705.55 81920 -1 5010
5017 0 499520.78 247657.8 81960 -1 5016
5018 0 499455.62 247638.14 82040 -1 5017
5019 0 499339.7 247617.72 82120 -1 5018
5020 0 499219.3 247621.08 82200 -1 5019
5021 0 499019.16 247573.56 82280 -1 5020
5022 0 498740.9 247519.62 82360 -1 5021
5023 0 498341.06 247450.62 82320 -1 5022
5024 0 500512 251200 82440 75 4731
5025 0 500512 250976 82600 90 5024
5026 0 500672 250752 82640 60 5025
5027 0 500864 250560 82640 32 5026
5028 0 500960 250304 82640 75 5027
5029 0 500992 250112 82840 32 5028
5030 0 501024 249984 83080 81 5029
5031 0 501184 249824 83240 71 5030
5032 0 501408 249664 83280 60 5031
5033 0 501568 249472 83400 81 5032
5034 0 501728 249280 83480 80 5033
5035 0 501824 249056 83560 75 5034
5036 0 501856 248832 83680 80 5035
5037 0 501952 248576 83760 120 5036
5038 0 502080 248352 83760 120 5037
5039 0 502240 248160 83880 98 5038
5040 0 502400 247968 83960 124 5039
5041 0 502464 247888 84040 122 5040
5042 0 502528 247808 84120 120 5041
5043 0 502720 247712 84320 128 5042
5044 0 502880 247712 84560 107 5043
5045 0 502880 247680 84840 164 5044
5046 0 503008 247680 85080 104 5045
5047 0 503040 247640 85120 102 5046
5048 0 503136 247520 85240 98 5047
5049 0 503296 247520 85440 80 5048
5050 0 492284 257562 84080 108 4513
5051 0 492452 257502 84200 32 5050
5052 0 492492 257470 84320 32 5051
5053 0 492628 257394 84400 71 5052
5054 0 492644 257274 84480 71 5053
5055 0 492660 257238 84560 134 5054
5056 0 492808 257182 84640 204 5055
5057 0 492880 257130 84720 204 5056
5058 0 492892 257122 84760 204 5057
5059 0 492893 257108 84800 204 5058
5060 0 492894 257094 84840 204 5059
5061 0 492930 257082 84920 204 5060
5062 0 492974 257066 85000 204 5061
5063 0 493066 257086 85080 128 5062
5064 0 493202 257078 85160 166 5063
5065 0 493274 257034 85240 153 5064
5066 0 493454 257082 85320 128 5065
5067 0 493550 257282 85360 128 5066
5068 0 493570 257450 85440 122 5067
5069 0 493614 257474 85560 122 5068
5070 0 493598 257522 85680 115 5069
5071 0 493578 257594 85800 115 5070
5072 0 493554 257710 85920 107 5071
5073 0 493546 257758 86040 107 5072
5074 0 493534 257686 86120 107 5073
5075 0 493470 257502 86160 107 5074
5076 0 493454 257490 86280 107 5075
5077 0 493446 257498 86400 -1 5076
5078 0 493462 257506 86520 -1 5077
5079 0 493614 257506 86600 -1 5078
5080 0 493770 257478 86680 -1 5079
5081 0 493922 257366 86760 -1 5080
5082 0 493974 257274 86840 -1 5081
5083 0 494018 257260 86880 -1 5082
5084 0 494062 257246 86920 -1 5083
5085 0 494050 257206 87000 -1 5084
5086 0 494102 257166 87080 -1 5085
5087 0 494030 257446 87200 -1 5086
5088 0 494038 257182 87280 -1 5087
5089 0 493870 257094 87400 -1 5088
5090 0 493872.66 257047.33 87440 -1 5089
5091 0 493878 256954 87520 -1 5090
5092 0 493810 256850 87640 -1 5091
5093 0 493850 256778 87720 -1 5092
5094 0 493910 256698 87800 -1 5093
5095 0 493850 256614 87880 -1 5094
5096 0 493866 256550 87920 -1 5095
5097 0 493962 256534 88000 -1 5096
5098 0 493998 256470 88120 -1 5097
5099 0 494034 256378 88200 -1 5098
5100 0 494122 256310 88280 -1 5099
5101 0 494426 256346 88320 -1 5100
5102 0 494582 256402 88240 -1 5101
5103 0 495004 256600 88200 -1 5102
5104 0 495096 256704 88080 -1 5103
5105 0 495052 256780 88000 -1 5104
5106 0 495024 256932 87840 -1 5105
5107 0 495012 257052 87680 -1 5106
5108 0 494952 257188 87600 -1 5107
5109 0 494812 257300 87640 -1 5108
5110 0 494616 257452 87680 -1 5109
5111 0 494460 257508 87760 -1 5110
5112 0 494488 257372 87880 -1 5111
5113 0 494528 257268 88080 -1 5112
5114 0 494472 257152 88240 -1 5113
5115 0 494477.3 257065.23 88320 -1 5114
5116 0 494475.84 256940.17 88400 -1 5115
5117 0 494524.44 256808.77 88480 -1 5116
5118 0 494685.88 256689.77 88520 -1 5117
5119 0 494298 255950 88360 -1 5100
5120 0 494226 255594 88360 -1 5119
5121 0 494226 255402 88440 -1 5120
5122 0 494314 255254 88480 -1 5121
5123 0 494596 255042 88520 -1 5122
5124 0 494332 255026 88600 -1 5123
5125 0 494632 254762 88640 -1 5124
5126 0 494868 254622 88720 -1 5125
5127 0 494577.06 254862.9 88760 -1 5126
5128 0 494389.53 254984.58 88920 -1 5127
5129 0 494248.12 255102.19 89120 -1 5128
5130 0 494121.78 255116.25 89240 -1 5129
5131 0 494079.5 255130.12 89320 -1 5130
5132 0 494035 255159.78 89440 -1 5131
5133 0 493987.06 255205.25 89520 -1 5132
5134 0 493939.84 255204.22 89600 -1 5133
5135 0 493906.3 255192.44 89640 -1 5134
5136 0 495016 254378 88800 -1 5126
5137 0 495116 254302 88920 -1 5136
5138 0 495616 254082 88920 -1 5137
5139 0 495928 254122 88920 -1 5138
5140 0 495968 254066 89000 -1 5139
5141 0 496128 254142 89080 -1 5140
5142 0 496328 254106 89160 -1 5141
5143 0 496500 254146 89280 -1 5142
5144 0 496784 254038 89160 -1 5143
5145 0 494250 255662 88280 -1 5120
5146 0 494478 255702 88240 -1 5145
5147 0 494618 255886 88200 -1 5146
5148 0 494634 255950 88120 -1 5147
5149 0 477008.47 247397.58 89920 120 2825
5150 0 477222.2 247339.72 90000 120 5149
5151 0 477381.12 246894.27 90080 157 5150
5152 0 477467.5 246378.11 90160 122 5151
5153 0 477529.84 246173.89 90240 107 5152
5154 0 477444.1 245782.9 90320 153 5153
5155 0 477514.44 245669.92 90360 153 5154
5156 0 477449.28 245659.33 90440 -1 5155
5157 0 477221.84 245594.83 90480 -1 5156
5158 0 478277.88 245257.5 90480 181 5157
5159 0 478968.97 244368.97 90480 153 5158
5160 0 478996.7 244424.19 90560 153 5159
5161 0 478656.62 244369.61 90600 153 5160
5162 0 480680.1 244399.8 90640 -1 5161
5163 0 480585.9 244473.42 90680 -1 5162
5164 0 480773.47 244169.7 90720 -1 5163
5165 0 480924.38 244080.33 90760 -1 5164
5166 0 480862.22 243942.23 90800 -1 5165
5167 0 480810.34 243857.92 90880 -1 5166
5168 0 480832.47 243698.22 90920 -1 5167
5169 0 480844.3 243626.8 90960 -1 5168
5170 0 481053.4 243154.6 91080 -1 5169
5171 0 481071.44 243014.55 91160 -1 5170
5172 0 481115.9 243068.06 91240 -1 5171
5173 0 481135.66 242886.16 91360 -1 5172
5174 0 481198.7 242764.45 91400 -1 5173
5175 0 481225.8 242641.77 91520 -1 5174
5176 0 481345.06 242564.12 91600 -1 5175
5177 0 481425.56 242489.78 91680 -1 5176
5178 0 481590.66 242016.44 91760 -1 5177
5179 0 481573.12 241880.9 91800 -1 5178
5180 0 481658.3 241808.16 91840 -1 5179
5181 0 481683.22 241789.14 91880 -1 5180
5182 0 481722.1 241743.33 91920 -1 5181
5183 0 481811.28 241667.47 91960 -1 5182
5184 0 481873.38 241602.78 92000 -1 5183
5185 0 481922.84 241570.7 92040 -1 5184
5186 0 481958.16 241557.08 92080 -1 5185
5187 0 481992.28 241525.61 92120 -1 5186
5188 0 482308.94 241213.03 92200 -1 5187
5189 0 482607.3 240619.72 92280 -1 5188
5190 0 482794.84 240213.16 92320 -1 5189
5191 0 483096.25 239912.88 92480 -1 5190
5192 0 483209 239731.42 92560 -1 5191
5193 0 483316.56 239692.2 92640 -1 5192
5194 0 483253.53 239723.28 92760 -1 5193
5195 0 483245.4 239564.42 92920 -1 5194
5196 0 483230.56 239608.64 93000 -1 5195
5197 0 483192.97 239490.23 93080 -1 5196
5198 0 483679.44 238745.1 93080 -1 5197
5199 0 484090 238340.05 93120 -1 5198
5200 0 484143.8 238244.97 93160 -1 5199
5201 0 484162.2 238245.02 93200 -1 5200
5202 0 484196.5 238214.48 93240 -1 5201
5203 0 484280.5 238134.05 93280 -1 5202
5204 0 484327.2 238174.95 93320 -1 5203
5205 0 484473.2 238208.42 93360 -1 5204
5206 0 484463.75 238068.73 93440 -1 5205
5207 0 485175.66 236996.88 93440 -1 5206
5208 0 485498.06 236212.62 93480 -1 5207
5209 0 485536.22 236043.67 93600 -1 5208
5210 0 485531.88 236050.14 93680 -1 5209
5211 0 485583.06 235920.38 93840 -1 5210
5212 0 485743.6 235910.69 93920 -1 5211
5213 0 485742.88 235879.17 94040 -1 5212
5214 0 485670.38 235893.19 94160 -1 5213
5215 0 485854.12 235762.3 94200 -1 5214
5216 0 486080.22 235584.36 94280 -1 5215
5217 0 486237.56 235538.22 94400 -1 5216
5218 0 486328.44 235548.89 94440 -1 5217
5219 0 486388.9 235540.89 94520 -1 5218
5220 0 486372.8 235606.28 94640 -1 5219
5221 0 486401.7 235574.06 94720 -1 5220
5222 0 486436.94 235420.36 94840 -1 5221
5223 0 486552.47 234993.25 94880 -1 5222
5224 0 486684.6 234466.27 94920 -1 5223
5225 0 486689.7 234431.66 95000 -1 5224
5226 0 486725.56 234392.89 95040 -1 5225
5227 0 486735.75 234384.81 95080 -1 5226
5228 0 486744.6 234382.77 95120 -1 5227
5229 0 486802 234249.28 95160 -1 5228
5230 0 486870.03 234171.05 95200 -1 5229
5231 0 486965.28 234140.14 95280 -1 5230
5232 0 486979.2 234102.86 95320 -1 5231
5233 0 487185.2 233766.56 95440 -1 5232
5234 0 487204.8 233662.23 95600 -1 5233
5235 0 487191.4 233374.06 95720 -1 5234
5236 0 487240.44 233264.9 95760 -1 5235
5237 0 487283.34 232985.95 95880 -1 5236
5238 0 487290.97 233080.06 95960 -1 5237
5239 0 487245.94 233212.8 96040 -1 5238
5240 0 487333.4 232929.42 96160 -1 5239
5241 0 487474.9 232651.28 96280 -1 5240
5242 0 487524.28 232566.5 96320 -1 5241
5243 0 487745.8 232410.17 96360 -1 5242
5244 0 487843.66 232312.55 96400 -1 5243
5245 0 487920.06 232316.05 96440 -1 5244
5246 0 487965.47 232273.05 96480 -1 5245
5247 0 487997.06 232263.84 96520 -1 5246
5248 0 488116.97 232235.17 96560 -1 5247
5249 0 488145.4 232178.06 96600 -1 5248
5250 0 488143.7 232167.39 96640 -1 5249
5251 0 488314.22 232185.86 96720 -1 5250
5252 0 488338.62 232053.83 96840 -1 5251
5253 0 488392.22 232087.86 96960 -1 5252
5254 0 488459.44 232006.42 97080 -1 5253
5255 0 488512.47 231860.17 97160 -1 5254
5256 0 488529.1 231953.33 97200 -1 5255
5257 0 488538.56 231808.5 97280 -1 5256
5258 0 488529.72 231664.08 97360 -1 5257
5259 0 488402.56 231621.38 97400 -1 5258
5260 0 488503.75 231359.89 97480 -1 5259
5261 0 488572.06 231434.92 97520 -1 5260
5262 0 488559.12 231472.1 97560 -1 5261
5263 0 488615.6 231223.95 97640 -1 5262
5264 0 488795.78 230897.81 97680 -1 5263
5265 0 488972.34 230606.33 97840 -1 5264
5266 0 489113.3 230539.6 97880 -1 5265
5267 0 489119 230418.9 97960 -1 5266
5268 0 489148.06 230356.47 98000 -1 5267
5269 0 489231 230305.23 98040 -1 5268
5270 0 489313.53 230198.17 98120 -1 5269
5271 0 489191.4 230020.7 98160 -1 5270
5272 0 489334.06 229958.78 98400 -1 5271
5273 0 489395.12 229857.69 98480 -1 5272
5274 0 489422.7 229816.95 98560 -1 5273
5275 0 489462.34 229727.3 98640 -1 5274
5276 0 489487.25 229650.05 98760 -1 5275
5277 0 489522.88 229604.56 98840 -1 5276
5278 0 489605.78 229511.64 98920 -1 5277
5279 0 489721 229209.28 99000 -1 5278
5280 0 489683.25 229212.33 99080 -1 5279
5281 0 489635.66 229077.27 99160 -1 5280
5282 0 489770.8 229040.45 99240 -1 5281
5283 0 489814.84 228800.64 99320 -1 5282
5284 0 490113.47 228744.25 99440 -1 5283
5285 0 490145.34 228742.53 99600 -1 5284
5286 0 490388.2 228681.86 99680 -1 5285
5287 0 490509.66 228671.6 99760 -1 5286
5288 0 490775.94 228633.05 99800 -1 5287
5289 0 490912.2 228571.7 99880 -1 5288
5290 0 491196.53 228279.33 99960 -1 5289
5291 0 491298.66 228057.8 100040 -1 5290
5292 0 491297.2 227930.88 100080 -1 5291
5293 0 491262.2 227669.5 100200 -1 5292
5294 0 491170.25 227500.28 100320 -1 5293
5295 0 491179.06 227292.56 100400 -1 5294
5296 0 491112.4 227196.47 100480 -1 5295
5297 0 491097.53 227074.86 100560 -1 5296
5298 0 491334.75 226954.94 100680 -1 5297
5299 0 491263.3 226914.83 100720 -1 5298
5300 0 491376.62 226844.61 100840 -1 5299
5301 0 491471 226824.64 100960 -1 5300
5302 0 491665.16 226833.88 101040 -1 5301
5303 0 491890.34 226817.42 101120 -1 5302
5304 0 492131.06 226663.08 101200 -1 5303
5305 0 492322.44 226544 101320 -1 5304
5306 0 492394.3 226471.48 101400 -1 5305
5307 0 492421.53 226133.52 101520 -1 5306
5308 0 492527.22 225921 101640 -1 5307
5309 0 492518.34 225816.39 101720 -1 5308
5310 0 492486.88 225656.44 101760 -1 5309
5311 0 492509.56 225606.89 101880 -1 5310
5312 0 492469.97 225483.69 102040 -1 5311
5313 0 492538.53 225280.58 102200 -1 5312
5314 0 492597.84 225208.86 102320 -1 5313
5315 0 492605.47 225173.52 102440 -1 5314
5316 0 492709.5 225113.34 102520 -1 5315
5317 0 492790.8 225006.6 102640 -1 5316
5318 0 493003.78 224855.3 102800 -1 5317
5319 0 493258.44 224762.58 102880 -1 5318
5320 0 493286.6 224597.28 103000 -1 5319
5321 0 493583.75 224528.05 103080 -1 5320
5322 0 493758 224425.62 103160 -1 5321
5323 0 493842.22 224403.53 103280 -1 5322
5324 0 493866.62 224354.66 103360 -1 5323
5325 0 493873.5 224324.81 103440 -1 5324
5326 0 494041.84 224246.73 103520 -1 5325
5327 0 494071.16 224049.81 103720 -1 5326
5328 0 494133 224039.22 103800 -1 5327
5329 0 494161.97 224032.33 103920 -1 5328
5330 0 494090.3 224010.53 103960 -1 5329
5331 0 494139.03 223870 104080 -1 5330
5332 0 494096.53 223833.23 104240 -1 5331
5333 0 494143.5 223797.36 104360 -1 5332
5334 0 494159.56 223504.3 104480 -1 5333
5335 0 494146.34 223410.27 104600 -1 5334
5336 0 494141.34 223336.25 104760 -1 5335
5337 0 494182.4 223278.72 104840 -1 5336
5338 0 494295.97 223168.89 104960 -1 5337
5339 0 494451.3 223146.94 105080 -1 5338
5340 0 494474.06 223104.58 105200 -1 5339
5341 0 494492.16 223009.19 105240 -1 5340
5342 0 494612.38 222973.47 105320 -1 5341
5343 0 494636.34 222848.34 105400 -1 5342
5344 0 494624.97 222971.14 105480 -1 5343
5345 0 494599.94 222996.06 105520 -1 5344
5346 0 494663.34 222915.69 105560 -1 5345
5347 0 494661.56 222700.1 105640 -1 5346
5348 0 494578.12 222502.81 105720 -1 5347
5349 0 494593.53 222206.6 105840 -1 5348
5350 0 494656.53 222012.88 105960 -1 5349
5351 0 494583.8 221947.53 106000 -1 5350
5352 0 494657.75 221935.73 106120 -1 5351
5353 0 494699.9 221929.86 106200 -1 5352
5354 0 494724.06 221865.2 106280 -1 5353
5355 0 494715.97 221715.05 106400 -1 5354
5356 0 494773.03 221657.05 106560 -1 5355
5357 0 494880.94 221566.25 106640 -1 5356
5358 0 494884.6 221497.61 106760 -1 5357
5359 0 494973.3 221303.16 106920 -1 5358
5360 0 495093.34 221243.75 106960 -1 5359
5361 0 495173.66 221004.84 107080 -1 5360
5362 0 495367 220738.25 107240 -1 5361
5363 0 495515.28 220350.2 107320 -1 5362
5364 0 495469.03 220290.83 107480 -1 5363
5365 0 495536.97 220293.22 107600 -1 5364
5366 0 495580.22 219981.52 107680 -1 5365
5367 0 495850.2 219831.12 107800 -1 5366
5368 0 495977.66 219785.53 107920 -1 5367
5369 0 496091.38 219752.8 108000 -1 5368
5370 0 496229.47 219669.33 108080 -1 5369
5371 0 496338.9 219653.89 108200 -1 5370
5372 0 496347.78 219624.78 108280 -1 5371
5373 0 496431.22 219634.14 108360 -1 5372
5374 0 496661.94 219520.03 108520 -1 5373
5375 0 496723.97 219427.53 108600 -1 5374
5376 0 496724.72 219239.05 108760 -1 5375
5377 0 496774.03 219015.53 108840 -1 5376
5378 0 496721.16 218814.78 108920 -1 5377
5379 0 496726.28 218624.67 108960 -1 5378
5380 0 496740.47 218517.47 109080 -1 5379
5381 0 496823.12 218401.48 109120 -1 5380
5382 0 496943.2 218131 109240 -1 5381
5383 0 496872.03 218187.61 109280 -1 5382
5384 0 496835.56 218142.9 109360 -1 5383
5385 0 496835.5 218031.4 109400 -1 5384
5386 0 496883.66 217976.69 109520 -1 5385
5387 0 496949.06 217925.39 109640 -1 5386
5388 0 496980.03 217903.78 109760 -1 5387
5389 0 497012.62 217894.12 109880 -1 5388
5390 0 497113.94 217854.22 109960 -1 5389
5391 0 497132.94 217838.1 110080 -1 5390
5392 0 497079.56 217752.7 110160 -1 5391
5393 0 497119.78 217767.25 110320 -1 5392
5394 0 497122.75 217609.81 110400 -1 5393
5395 0 497097.16 217484.95 110440 -1 5394
5396 0 497024.7 217304.52 110480 -1 5395
5397 0 497068.12 216939.14 110520 -1 5396
5398 0 497165.97 216659.05 110600 -1 5397
5399 0 497244.1 216469.42 110640 -1 5398
5400 0 497233.56 216492.86 110760 -1 5399
5401 0 497290.62 216344.72 110840 -1 5400
5402 0 497292.8 216377.92 110920 -1 5401
5403 0 497330.9 216306.84 111000 -1 5402
5404 0 497345.28 216242.86 111080 -1 5403
5405 0 497365.38 216211.94 111160 -1 5404
5406 0 497567.97 216167.78 111240 -1 5405
5407 0 497526.62 216165.23 111320 -1 5406
5408 0 497642.75 216017.2 111440 -1 5407
5409 0 497663.1 215962.06 111560 -1 5408
5410 0 497676.44 215819.31 111720 -1 5409
5411 0 497700.9 215599.73 111840 -1 5410
5412 0 497717.1 215282.88 111880 -1 5411
5413 0 497663.44 215164.06 112000 -1 5412
5414 0 497640.2 214988.67 112040 -1 5413
5415 0 497508.25 214631.75 112080 -1 5414
5416 0 497444.25 214472.72 112240 -1 5415
5417 0 497523.8 214371.89 112400 -1 5416
5418 0 497846.7 214129.14 112760 -1 5417
5419 0 498152.6 214102.08 113080 -1 5418
5420 0 498197.16 214055.86 113160 -1 5419
5421 0 498205.3 214113.08 113240 -1 5420
5422 0 498208.22 214093.02 113280 -1 5421
5423 0 498215.53 213993.92 113360 -1 5422
5424 0 498129.88 213965.48 113400 -1 5423
5425 0 498128.3 213898.84 113440 -1 5424
5426 0 498120.5 213807.73 113520 -1 5425
5427 0 497872.47 213666.7 113600 -1 5426
5428 0 497870.34 213461.6 113680 -1 5427
5429 0 497716.06 213079.05 113800 -1 5428
5430 0 497779.94 212609.8 114000 -1 5429
5431 0 497688.34 212581.16 114040 -1 5430
5432 0 497690.6 212398.58 114160 -1 5431
5433 0 497702.84 212416.95 114200 -1 5432
5434 0 497641.47 212331.98 114280 -1 5433
5435 0 497649.88 212271.73 114320 -1 5434
5436 0 497685.22 212135.52 114400 -1 5435
5437 0 497771.03 212024.34 114560 -1 5436
5438 0 497741.3 211953.89 114600 -1 5437
5439 0 497809.06 211868.2 114680 -1 5438
5440 0 497796.53 211786.9 114760 -1 5439
5441 0 497842.34 211807.27 114880 -1 5440
5442 0 497843.47 211647.5 114960 -1 5441
5443 0 497934.6 211542.17 115080 -1 5442
5444 0 497879.06 211382.1 115200 -1 5443
5445 0 497872.84 211223 115280 -1 5444
5446 0 497927.56 211176.06 115320 -1 5445
5447 0 497946.12 211163.28 115400 -1 5446
5448 0 497981.44 210916.52 115520 -1 5447
5449 0 498040.12 210761.67 115800 -1 5448
5450 0 497970.1 210692.05 115880 -1 5449
5451 0 498039.72 210651.14 116080 -1 5450
5452 0 497939.03 210388.3 116240 -1 5451
5453 0 497899.9 210146.38 116320 -1 5452
5454 0 497877.6 209995.27 116400 -1 5453
5455 0 497788.94 209767.25 116440 -1 5454
5456 0 497696.53 209673.95 116680 -1 5455
5457 0 497572.72 209522.56 116960 -1 5456
5458 0 497511.84 209475.5 117200 -1 5457
5459 0 497420.3 209415.73 117280 -1 5458
5460 0 497432.47 209429.66 117400 -1 5459
5461 0 497429.4 209384.64 117440 -1 5460
5462 0 497633.62 209447.58 117480 -1 5461
5463 0 497331.84 209370.06 117520 -1 5462
5464 0 497360.25 209354.66 117560 -1 5463
5465 0 497324.88 209361.73 117600 -1 5464
5466 0 497548.2 209390.73 117760 -1 5465
5467 0 497575.88 209360.02 117880 -1 5466
5468 0 497992.66 209222.6 118200 -1 5467
5469 0 498275.66 209242.4 118400 -1 5468
5470 0 498380.62 208971.4 118640 -1 5469
5471 0 498236.5 208771.97 118680 -1 5470
5472 0 498075.66 208487.89 118760 -1 5471
5473 0 498056.12 208423.6 118840 -1 5472
5474 0 498083.94 208098.61 118880 -1 5473
5475 0 498195.97 207977.7 119040 -1 5474
5476 0 498491.94 207127.64 119200 -1 5475
5477 0 498343.44 207104.55 119280 -1 5476
5478 0 498072.94 206973.19 119440 -1 5477
5479 0 498041.03 206866.36 119480 -1 5478
5480 0 497738.94 206706.89 119720 -1 5479
5481 0 497670.78 206502.92 119840 -1 5480
5482 0 497804.1 206398.42 119960 -1 5481
5483 0 497938.7 206306.7 120120 -1 5482
5484 0 498166.2 206182.42 120160 -1 5483
5485 0 498327.44 206157.17 120280 -1 5484
5486 0 498548.94 206077.39 120400 -1 5485
5487 0 498514.97 206059.3 120560 -1 5486
5488 0 498633.44 205973.25 120760 -1 5487
5489 0 498531.97 205908.67 120920 -1 5488
5490 0 498475.03 205772.48 121080 -1 5489
5491 0 498514.9 205693.42 121160 -1 5490
5492 0 498432.28 205641.55 121240 -1 5491
5493 0 498477.3 205636.61 121280 -1 5492
5494 0 498381.16 205501.02 121360 -1 5493
5495 0 498246.75 205275.34 121480 -1 5494
5496 0 497906 204747.08 121560 -1 5495
5497 0 497740.4 204613.19 121720 -1 5496
5498 0 497677.2 204532.58 121880 -1 5497
5499 0 497620.44 204396.66 121960 -1 5498
5500 0 497583.06 204376.36 122040 -1 5499
5501 0 497484.44 204265.78 122160 -1 5500
5502 0 497499.94 204255.31 122320 -1 5501
5503 0 497534.6 204191.02 122440 -1 5502
5504 0 497490.4 204084.86 122560 -1 5503
5505 0 497425.3 204073.81 122600 -1 5504
5506 0 497381.97 203770.12 122720 -1 5505
5507 0 497472.53 203739.89 122800 -1 5506
5508 0 497520.25 203537.38 122880 -1 5507
5509 0 497467.38 203405.53 123000 -1 5508
5510 0 497479.28 203358.98 123040 -1 5509
5511 0 497444.34 203279.69 123200 -1 5510
5512 0 497397.56 202920.31 123320 -1 5511
5513 0 497368.03 202382.77 123360 -1 5512
5514 0 497449.3 202331.08 123440 -1 5513
5515 0 497411.03 202253.3 123520 -1 5514
5516 0 497443.9 202145.45 123560 -1 5515
5517 0 497399.12 202103.77 123680 -1 5516
5518 0 497420.84 202083.33 123720 -1 5517
5519 0 497441.5 202009.03 123760 -1 5518
5520 0 497445.28 202009.78 123880 -1 5519
5521 0 497455.06 201967.61 123960 -1 5520
5522 0 497447.84 202000.9 124040 -1 5521
5523 0 497459.4 201971.84 124120 -1 5522
5524 0 497392.47 202008.1 124160 -1 5523
5525 0 497356.72 201961.53 124200 -1 5524
5526 0 497407.7 201872.66 124240 -1 5525
5527 0 497408.44 201898.95 124280 -1 5526
5528 0 497306.4 201860.5 124360 -1 5527
5529 0 497222.5 201810.19 124440 -1 5528
5530 0 497165.16 201804.16 124480 -1 5529
5531 0 497129.84 201746.83 124560 -1 5530
5532 0 497127.7 201665.86 124640 -1 5531
5533 0 497042.4 201689.39 124680 -1 5532
5534 0 497059.12 201508 124760 -1 5533
5535 0 497018.4 201470.39 124800 -1 5534
5536 0 497001.56 201442.27 124880 -1 5535
5537 0 496996.6 201386.39 124960 -1 5536
5538 0 497128.22 201329.86 125000 -1 5537
5539 0 497111.6 201152.97 125080 -1 5538
5540 0 497156.16 201035.9 125160 -1 5539
5541 0 497183.88 200916.34 125240 -1 5540
5542 0 497183.34 200923.38 125280 -1 5541
5543 0 497233.5 200670.44 125360 -1 5542
5544 0 497311.62 200710.77 125440 -1 5543
5545 0 497350.1 200613.8 125480 -1 5544
5546 0 497324.8 200560.25 125560 -1 5545
5547 0 497352.38 200602.42 125600 -1 5546
5548 0 497305.47 200507.64 125680 -1 5547
5549 0 497248.94 200388.53 125720 -1 5548
5550 0 497274.3 200388.34 125760 -1 5549
5551 0 497149.56 200217.95 125800 -1 5550
5552 0 497163.22 200219.33 125840 -1 5551
5553 0 497086.75 200183.44 125880 -1 5552
5554 0 497067.2 200099.39 125960 -1 5553
5555 0 497047.25 200042.62 126040 -1 5554
5556 0 497014.53 200023.56 126080 -1 5555
5557 0 497030.72 199916.9 126200 -1 5556
5558 0 497050.34 199897.86 126240 -1 5557
5559 0 497077.88 199872.08 126280 -1 5558
5560 0 497098.66 199855.89 126320 -1 5559
5561 0 497112.38 199897.12 126360 -1 5560
5562 0 497248.72 199826.69 126440 -1 5561
5563 0 497282.75 199717.23 126480 -1 5562
5564 0 497433.4 199694.73 126520 -1 5563
5565 0 497576.4 199626.25 126560 -1 5564
5566 0 497609.03 199569.02 126640 -1 5565
5567 0 497791.22 199473.3 126760 -1 5566
5568 0 497817.38 199434.8 126840 -1 5567
5569 0 497829.8 199372.95 126880 -1 5568
5570 0 497944.6 199374.25 126960 -1 5569
5571 0 497851.47 199248.31 127000 -1 5570
5572 0 497876.5 199202.3 127080 -1 5571
5573 0 497872.4 199150.12 127160 -1 5572
5574 0 497838.34 199022.03 127240 -1 5573
5575 0 497836.34 199084.16 127280 -1 5574
5576 0 497438.8 198738.53 127320 -1 5575
5577 0 497406.53 198556.77 127480 -1 5576
5578 0 497411.1 198509.98 127520 -1 5577
5579 0 497271.03 198364.73 127560 -1 5578
5580 0 497271.06 198344.97 127680 -1 5579
5581 0 497291.53 198380.22 127760 -1 5580
5582 0 497356.16 198264.16 127840 -1 5581
5583 0 497439.4 198263.31 127960 -1 5582
5584 0 497464.22 198285.45 128080 -1 5583
5585 0 497464.5 198244.25 128200 -1 5584
5586 0 497524.62 198235.64 128240 -1 5585
5587 0 497484.84 198127.34 128320 -1 5586
5588 0 497427.8 198154.36 128360 -1 5587
5589 0 497429.97 198037.75 128440 -1 5588
5590 0 497371.7 197911.67 128480 -1 5589
5591 0 497371.53 197777.95 128560 -1 5590
5592 0 497365.47 197752.4 128680 -1 5591
5593 0 497281.47 197599.05 128800 -1 5592
5594 0 497142.5 197235.75 128840 -1 5593
5595 0 496972.44 196888.38 128960 -1 5594
5596 0 496884.6 196978.58 129080 -1 5595
5597 0 496864.2 196837.88 129240 -1 5596
5598 0 496843.28 196744.11 129360 -1 5597
5599 0 496850.1 196756.08 129480 -1 5598
5600 0 496841.22 196710.94 129560 -1 5599
5601 0 496834.34 196690.22 129640 -1 5600
5602 0 496819.28 196629.31 129680 -1 5601
5603 0 496832.94 196568.1 129760 -1 5602
5604 0 496832.62 196561.66 129800 -1 5603
5605 0 496829.2 196446.48 129840 -1 5604
5606 0 496565.78 196060.52 129880 -1 5605
5607 0 496543.6 195998.62 130000 -1 5606
5608 0 496470.2 196017.53 130080 -1 5607
5609 0 496493.7 195981.86 130120 -1 5608
5610 0 496498 195912.05 130160 -1 5609
5611 0 496494.28 195846.31 130200 -1 5610
5612 0 496486.16 195819.7 130280 -1 5611
5613 0 496531.2 195788.31 130360 -1 5612
5614 0 496579.62 195835.56 130440 -1 5613
5615 0 496639.06 195593.47 130560 -1 5614
5616 0 496625.75 195389.42 130640 -1 5615
5617 0 496448.47 195206.34 130760 -1 5616
5618 0 496450.1 195142.61 130840 -1 5617
5619 0 496395.28 194982.94 130960 -1 5618
5620 0 496283.12 194798.16 131040 -1 5619
5621 0 496343.94 194825.33 131200 -1 5620
5622 0 496324.1 194792.69 131280 -1 5621
5623 0 496363.94 194814.44 131320 -1 5622
5624 0 496402.56 194769.52 131360 -1 5623
5625 0 496372.6 194685.34 131400 -1 5624
5626 0 496339.72 194700.88 131480 -1 5625
5627 0 496378.88 194561.53 131560 -1 5626
5628 0 496274.12 194567.2 131600 -1 5627
5629 0 496300.7 194551.4 131680 -1 5628
5630 0 496384.56 194540.95 131760 -1 5629
5631 0 496442.47 194486.48 131840 -1 5630
5632 0 496482.44 194565.02 131920 -1 5631
5633 0 496382.7 194242.64 132000 -1 5632
5634 0 496196.53 193716.22 132080 -1 5633
5635 0 496133.3 193572.1 132160 -1 5634
5636 0 496086.75 193557.16 132400 -1 5635
5637 0 496253.25 193574.66 132640 -1 5636
5638 0 496290.2 193533.75 132840 -1 5637
5639 0 496297.75 193391.4 132960 -1 5638
5640 0 496277.22 193272.08 133120 -1 5639
5641 0 496280.5 193135.75 133200 -1 5640
5642 0 496287.75 192923.5 133240 -1 5641
5643 0 496327.84 192377.75 133440 -1 5642
5644 0 496213.7 191982.12 133720 -1 5643
5645 0 496269.88 191901.9 133800 -1 5644
5646 0 496259.62 191822.64 133840 -1 5645
5647 0 496272.8 191740.38 133920 -1 5646
5648 0 496248.66 191598.56 134080 -1 5647
5649 0 496165.84 191434.02 134160 -1 5648
5650 0 496146.78 191364.75 134200 -1 5649
5651 0 496102.56 191279.3 134280 -1 5650
5652 0 496139.78 191253.02 134360 -1 5651
5653 0 496068.7 191013.05 134440 -1 5652
5654 0 496060.7 191130.39 134480 -1 5653
5655 0 496080.4 190869.31 134560 -1 5654
5656 0 496078.66 190813.97 134640 -1 5655
5657 0 496038.2 190720.16 134720 -1 5656
5658 0 495962.62 190583.28 134840 -1 5657
5659 0 495894.94 190474.95 134960 -1 5658
5660 0 495813.4 190440.72 135000 -1 5659
5661 0 495797.2 190024.23 135240 -1 5660
5662 0 495744.1 189711.98 135520 -1 5661
5663 0 495819 189626.66 135600 -1 5662
5664 0 495776.4 189482.44 135680 -1 5663
5665 0 495825.12 189324.42 135760 -1 5664
5666 0 495765.8 189274.28 135840 -1 5665
5667 0 495748.88 189173.31 135880 -1 5666
5668 0 495590.16 189016.7 135960 -1 5667
5669 0 495491.34 188802.34 136080 -1 5668
5670 0 495423.53 188347.98 136320 -1 5669
5671 0 495527.28 188009.3 136560 -1 5670
5672 0 495490.78 187932.22 136600 -1 5671
5673 0 495492.2 187868.39 136720 -1 5672
5674 0 495483 187789.98 136800 -1 5673
5675 0 495394.97 187664.12 136880 -1 5674
5676 0 495287.22 187556.31 136920 -1 5675
5677 0 495329.5 187517.98 137040 -1 5676
5678 0 495316.38 187478.75 137120 -1 5677
5679 0 495198.84 187371.4 137200 -1 5678
5680 0 495161.6 187280.97 137280 -1 5679
5681 0 495179.53 186997.11 137600 -1 5680
5682 0 495042.75 186975.48 137680 -1 5681
5683 0 494939.7 186829.89 137800 -1 5682
5684 0 494961.3 186692.5 137880 -1 5683
5685 0 494949.84 186497.6 137960 -1 5684
5686 0 494961.88 186369.11 138040 -1 5685
5687 0 494939.78 186319.92 138080 -1 5686
5688 0 494920.5 186278.98 138120 -1 5687
5689 0 494884.34 186263.75 138160 -1 5688
5690 0 494899.22 186199.66 138200 -1 5689
5691 0 494902.62 186168.67 138240 -1 5690
5692 0 494895.38 186118.22 138280 -1 5691
5693 0 494897.75 186108.16 138320 -1 5692
5694 0 494903.6 186078.05 138360 -1 5693
5695 0 494905.84 186046.11 138400 -1 5694
5696 0 494910.94 186023.89 138440 -1 5695
5697 0 494916.6 185991.61 138480 -1 5696
5698 0 494924.16 185946.83 138520 -1 5697
5699 0 494947.28 185903.69 138560 -1 5698
5700 0 494951.88 185859.44 138600 -1 5699
5701 0 494967.78 185813.88 138640 -1 5700
5702 0 494976.44 185800.77 138680 -1 5701
5703 0 494975.84 185792.73 138720 -1 5702
5704 0 494982.5 185797.61 138760 -1 5703
5705 0 494990.34 185799.8 138800 -1 5704
5706 0 494986.56 185789.39 138840 -1 5705
5707 0 494984.4 185777.53 138880 -1 5706
5708 0 494978.4 185768.86 138920 -1 5707
5709 0 494981.84 185750.95 138960 -1 5708
5710 0 494989.72 185736.94 139000 -1 5709
5711 0 495003.53 185729.5 139040 -1 5710
5712 0 495005.78 185713.36 139080 -1 5711
5713 0 495010.47 185696.48 139120 -1 5712
5714 0 495018.84 185678.1 139160 -1 5713
5715 0 495023.5 185664.31 139200 -1 5714
5716 0 495032.88 185613.58 139240 -1 5715
5717 0 495118.78 185675.64 139280 -1 5716
5718 0 495127.1 185628.98 139320 -1 5717
5719 0 495133.6 185566.81 139360 -1 5718
5720 0 495143.75 185508.17 139400 -1 5719
5721 0 495137.25 185428.05 139440 -1 5720
5722 0 495132.3 185338.58 139480 -1 5721
5723 0 495130.56 185246.92 139520 -1 5722
5724 0 495123.62 185159.77 139560 -1 5723
5725 0 495120.66 185069.47 139600 -1 5724
5726 0 495130.7 185053.31 139640 -1 5725
5727 0 495137.34 185018.2 139680 -1 5726
5728 0 495150 184983.17 139720 -1 5727
5729 0 495157.4 184950.53 139760 -1 5728
5730 0 495158.12 184910.45 139800 -1 5729
5731 0 495138.2 184885.53 139840 -1 5730
5732 0 495117.66 184860.14 139880 -1 5731
5733 0 495097.6 184840.81 139920 -1 5732
5734 0 495077.5 184816.95 139960 -1 5733
5735 0 495050.16 184791.02 140000 -1 5734
5736 0 495010.25 184777.34 140040 -1 5735
5737 0 494959.9 184785.6 140080 -1 5736
5738 0 494933.12 184750.17 140120 -1 5737
5739 0 494967.38 184715.38 140160 -1 5738
5740 0 494998.12 184626.34 140200 -1 5739
5741 0 495009.12 184574.89 140240 -1 5740
5742 0 495025.78 184511.22 140280 -1 5741
5743 0 495079.4 184425.94 140320 -1 5742
5744 0 495132.53 184335.36 140360 -1 5743
5745 0 495174.88 184241.12 140400 -1 5744
5746 0 495225.2 184159.92 140440 -1 5745
5747 0 495269.34 184076.95 140480 -1 5746
5748 0 495306.78 184005.03 140520 -1 5747
5749 0 495346.94 183946.77 140560 -1 5748
5750 0 495385 183881.2 140600 -1 5749
5751 0 495417.94 183816.61 140640 -1 5750
5752 0 495454.62 183751.52 140680 -1 5751
5753 0 495491.62 183673.73 140720 -1 5752
5754 0 495524.38 183599.19 140760 -1 5753
5755 0 495554.88 183539.55 140800 -1 5754
5756 0 495555.78 183460.27 140840 -1 5755
5757 0 495549.7 183391.17 140880 -1 5756
5758 0 495544.3 183331.97 140920 -1 5757
5759 0 495534.28 183241.1 140960 -1 5758
5760 0 495532.4 183164.02 141000 -1 5759
5761 0 495521.25 183082.48 141040 -1 5760
5762 0 495516.94 183044.22 141080 -1 5761
5763 0 495507.22 182997.58 141120 -1 5762
5764 0 495500.16 182968.17 141160 -1 5763
5765 0 495490.56 182932.14 141200 -1 5764
5766 0 495477.5 182881.5 141240 -1 5765
5767 0 495468.88 182844.8 141280 -1 5766
5768 0 495476.78 182746.45 141320 -1 5767
5769 0 495488.16 182651.88 141360 -1 5768
5770 0 495493.28 182561.75 141400 -1 5769
5771 0 495511.16 182454.11 141440 -1 5770
5772 0 495499.34 182381.86 141480 -1 5771
5773 0 495486.6 182306.45 141520 -1 5772
5774 0 495477.6 182234.52 141560 -1 5773
5775 0 495467.16 182155.02 141600 -1 5774
5776 0 495460.6 182069.81 141640 -1 5775
5777 0 495414.8 182018.6 141680 -1 5776
5778 0 495362.22 181959.45 141720 -1 5777
5779 0 495321.56 181912.19 141760 -1 5778
5780 0 495287.7 181852.38 141800 -1 5779
5781 0 495237.06 181788.39 141840 -1 5780
5782 0 495202.84 181718.75 141880 -1 5781
5783 0 495164.47 181674.05 141920 -1 5782
5784 0 495194.56 181648.17 141960 -1 5783
5785 0 495175.22 181618.5 142000 -1 5784
5786 0 495179.56 181589.73 142040 -1 5785
5787 0 495184.22 181579.48 142080 -1 5786
5788 0 495190.84 181565.25 142120 -1 5787
5789 0 495186.38 181558.3 142160 -1 5788
5790 0 495196.66 181550.03 142200 -1 5789
5791 0 495196.88 181531.66 142240 -1 5790
5792 0 495205.62 181527.66 142280 -1 5791
5793 0 495212.8 181517.48 142320 -1 5792
5794 0 495188.75 181461.69 142360 -1 5793
5795 0 495150.28 181409.1 142400 -1 5794
5796 0 495106.9 181356.36 142440 -1 5795
5797 0 495135.2 181322.72 142480 -1 5796
5798 0 495161.38 181288.8 142520 -1 5797
5799 0 495188.25 181242.69 142560 -1 5798
5800 0 495207.03 181237.08 142600 -1 5799
5801 0 495106.28 180854.23 142640 -1 5800
5802 0 495191.5 180504.89 142680 -1 5801
5803 0 495217.03 180493.11 142720 -1 5802
5804 0 495240.44 180486.16 142760 -1 5803
5805 0 495258.16 180486.28 142800 -1 5804
5806 0 495284.62 180498.98 142840 -1 5805
5807 0 495303.3 180511.14 142880 -1 5806
5808 0 495318.75 180522.89 142920 -1 5807
5809 0 495344.38 180539.81 142960 -1 5808
5810 0 495367.22 180545.58 143000 -1 5809
5811 0 495390.2 180533.5 143040 -1 5810
5812 0 495423 180541.02 143080 -1 5811
5813 0 495444.25 180505.77 143120 -1 5812
5814 0 495471.03 180437.25 143160 -1 5813
5815 0 495520.1 180385.56 143200 -1 5814
5816 0 495528.47 180335.61 143240 -1 5815
5817 0 495565.28 180287.42 143280 -1 5816
5818 0 495589.72 180226.1 143320 -1 5817
5819 0 495612.97 180170.23 143360 -1 5818
5820 0 495566.56 180079.11 143400 -1 5819
5821 0 495512.06 179948.7 143440 -1 5820
5822 0 495455.66 179844.94 143480 -1 5821
5823 0 495405.6 179715.83 143520 -1 5822
5824 0 495351.56 179598.22 143560 -1 5823
5825 0 495300.53 179477.36 143600 -1 5824
5826 0 495257.9 179370.55 143640 -1 5825
5827 0 495272.84 179268.8 143680 -1 5826
5828 0 495292.62 179167.05 143720 -1 5827
5829 0 495308.4 179041.17 143760 -1 5828
5830 0 495426.12 178583.4 143920 -1 5829
5831 0 495426.6 178470.16 143960 -1 5830
5832 0 495448.84 178349.58 144000 -1 5831
5833 0 495475.22 178238.66 144040 -1 5832
5834 0 495479.34 178173.94 144080 -1 5833
5835 0 495478.44 178121.36 144120 -1 5834
5836 0 495488.12 178063.38 144160 -1 5835
5837 0 495493.4 178003.89 144200 -1 5836
5838 0 495496.66 177964.25 144240 -1 5837
5839 0 495494.84 177917.31 144280 -1 5838
5840 0 495498.6 177864.36 144320 -1 5839
5841 0 495471.66 177782.36 144360 -1 5840
5842 0 495444.1 177695.62 144400 -1 5841
5843 0 495413.06 177607.08 144440 -1 5842
5844 0 495390.22 177523.9 144480 -1 5843
5845 0 495364.12 177432.12 144520 -1 5844
5846 0 495338.1 177355.66 144560 -1 5845
5847 0 495324.22 177278.31 144600 -1 5846
5848 0 495308 177173.86 144640 -1 5847
5849 0 495302.34 177101.03 144680 -1 5848
5850 0 495285 177024.38 144720 -1 5849
5851 0 495274.5 176938.78 144760 -1 5850
5852 0 495257.97 176857.69 144800 -1 5851
5853 0 495246.8 176778.22 144840 -1 5852
5854 0 495224.12 176730.98 144880 -1 5853
5855 0 495203.75 176700.73 144920 -1 5854
5856 0 495180.1 176652.11 144960 -1 5855
5857 0 495156.44 176613.67 145000 -1 5856
5858 0 495135.16 176579.45 145040 -1 5857
5859 0 495111.75 176535.31 145080 -1 5858
5860 0 495093.88 176498.33 145120 -1 5859
5861 0 495087 176470.14 145160 -1 5860
5862 0 495081.25 176446.81 145200 -1 5861
5863 0 495073.47 176410.64 145240 -1 5862
5864 0 495071.53 176383.17 145280 -1 5863
5865 0 495068 176369.81 145320 -1 5864
5866 0 495068.4 176340.45 145360 -1 5865
5867 0 495078.62 176271.38 145400 -1 5866
5868 0 495085.22 176206.8 145440 -1 5867
5869 0 495097.34 176158.27 145480 -1 5868
5870 0 495107.9 176078.05 145520 -1 5869
5871 0 495121.88 176029.39 145560 -1 5870
5872 0 495129.03 175977.89 145600 -1 5871
5873 0 495156.62 175902.86 145640 -1 5872
5874 0 495192.5 175828.62 145680 -1 5873
5875 0 495211.3 175832.83 145720 -1 5874
5876 0 495188.4 175726.8 145760 -1 5875
5877 0 495209.5 175666.6 145800 -1 5876
5878 0 495212.38 175526.94 145840 -1 5877
5879 0 495225.25 175419.77 145880 -1 5878
5880 0 495228.97 175334.9 145920 -1 5879
5881 0 495230.28 175241.12 145960 -1 5880
5882 0 495233.84 175161.17 146000 -1 5881
5883 0 495232.53 175093.89 146040 -1 5882
5884 0 495239.7 175009.78 146080 -1 5883
5885 0 495232.44 174924.6 146120 -1 5884
5886 0 495171.5 174840.75 146160 -1 5885
5887 0 495127.2 174715.75 146200 -1 5886
5888 0 495073.84 174624 146240 -1 5887
5889 0 494990.28 174512.62 146280 -1 5888
5890 0 494936.97 174421.02 146320 -1 5889
5891 0 494891.94 174321.56 146360 -1 5890
5892 0 494869.94 174245.62 146400 -1 5891
5893 0 494658.88 174170.22 146440 -1 5892
5894 0 494796.94 174097.31 146480 -1 5893
5895 0 494832.06 174026.33 146520 -1 5894
5896 0 494878.88 173928.34 146560 -1 5895
5897 0 494916.84 173866 146600 -1 5896
5898 0 494939.28 173826.64 146640 -1 5897
5899 0 494935.88 173665.19 146680 -1 5898
5900 0 494957 173681.7 146720 -1 5899
5901 0 494970.03 173606.77 146760 -1 5900
5902 0 494982.72 173534.72 146800 -1 5901
5903 0 494989.22 173472.62 146840 -1 5902
5904 0 495000.25 173407.2 146880 -1 5903
5905 0 495003.03 173386.78 146920 -1 5904
5906 0 495000.9 173380.78 146960 -1 5905
5907 0 495003.28 173348.77 147000 -1 5906
5908 0 495001.62 173336.73 147040 -1 5907
5909 0 494997.47 173323.78 147080 -1 5908
5910 0 494999.6 173304.9 147120 -1 5909
5911 0 494995.53 173278.7 147160 -1 5910
5912 0 494994 173230.84 147200 -1 5911
5913 0 495000.66 173175.05 147240 -1 5912
5914 0 494986.1 173176.69 147280 -1 5913
5915 0 494979.3 173145.1 147320 -1 5914
5916 0 494975.7 173130.9 147360 -1 5915
5917 0 494977.78 173107.94 147400 -1 5916
5918 0 494969.4 173022.77 147440 -1 5917
5919 0 494964.78 172918 147480 -1 5918
5920 0 494958.4 172851.3 147520 -1 5919
5921 0 494953.03 172751.98 147560 -1 5920
5922 0 494951.38 172668.23 147600 -1 5921
5923 0 494954.44 172596.89 147640 -1 5922
5924 0 494964.22 172516.12 147680 -1 5923
5925 0 494966.66 172449.97 147720 -1 5924
5926 0 494975.12 172395.9 147760 -1 5925
5927 0 494978.5 172314.36 147800 -1 5926
5928 0 494988.1 172244.64 147840 -1 5927
5929 0 495002.62 172199.3 147880 -1 5928
5930 0 495012.94 172113.33 147920 -1 5929
5931 0 495008.28 172041.84 147960 -1 5930
5932 0 495004.66 171968.05 148000 -1 5931
5933 0 495002.34 171888.28 148040 -1 5932
5934 0 494994.66 171825.3 148080 -1 5933
5935 0 494984.97 171746.05 148120 -1 5934
5936 0 494963.9 171661.8 148160 -1 5935
5937 0 494965.38 171649.55 148200 -1 5936
5938 0 494996.66 171609.73 148240 -1 5937
5939 0 495025.28 171596.58 148280 -1 5938
5940 0 495089.1 171613.84 148320 -1 5939
5941 0 495124.6 171578.19 148360 -1 5940
5942 0 495148.6 171530.3 148400 -1 5941
5943 0 495133.38 171460.3 148440 -1 5942
5944 0 495133.56 171408.95 148480 -1 5943
5945 0 495126.28 171340.62 148520 -1 5944
5946 0 495116.56 171272.47 148560 -1 5945
5947 0 495110.6 171156.58 148640 -1 5946
5948 0 495090.7 171049.61 148680 -1 5947
5949 0 495064 170946.52 148720 -1 5948
5950 0 495047.62 170835.34 148760 -1 5949
5951 0 495004.97 170708.56 148800 -1 5950
5952 0 494989.5 170607.02 148840 -1 5951
5953 0 494954.44 170480.7 148880 -1 5952
5954 0 494936.1 170376.42 148920 -1 5953
5955 0 494923.9 170302.72 148960 -1 5954
5956 0 494901.16 170238.95 149000 -1 5955
5957 0 494892.4 170164.73 149040 -1 5956
5958 0 494862.12 170090.78 149080 -1 5957
5959 0 494848.7 170014.83 149120 -1 5958
5960 0 494826.66 169937.84 149160 -1 5959
5961 0 494809.06 169868.55 149200 -1 5960
5962 0 494778.97 169792.19 149240 -1 5961
5963 0 494764.03 169725.42 149280 -1 5962
5964 0 494735.5 169661.36 149320 -1 5963
5965 0 494714.72 169577.25 149360 -1 5964
5966 0 494686.22 169512.55 149400 -1 5965
5967 0 494669.2 169442.11 149440 -1 5966
5968 0 494631.56 169372.06 149480 -1 5967
5969 0 494617.34 169287.61 149520 -1 5968
5970 0 494585.8 169223.92 149560 -1 5969
5971 0 494609.38 169318.08 149600 -1 5970
5972 0 494625.38 169377.42 149640 -1 5971
5973 0 494643.25 169430.7 149680 -1 5972
5974 0 494661.88 169502.02 149720 -1 5973
5975 0 494662.53 169526.03 149760 -1 5974
5976 0 494660.2 169557.14 149800 -1 5975
5977 0 494678.44 169629.2 149840 -1 5976
5978 0 494702.1 169672.28 149880 -1 5977
5979 0 494716.25 169708.9 149920 -1 5978
5980 0 494735.6 169704.97 149960 -1 5979
5981 0 494742.28 169699.45 150000 -1 5980
5982 0 494860 169518.62 150040 -1 5981
5983 0 494736.6 169598.56 150080 -1 5982
5984 0 494738.78 169317.86 150120 -1 5983
5985 0 494741.12 169016.89 150160 -1 5984
5986 0 494743.84 168713.73 150200 -1 5985
5987 0 494733.62 168613.22 150240 -1 5986
5988 0 494722.53 168489.92 150280 -1 5987
5989 0 494710.47 168367.42 150320 -1 5988
5990 0 494694.03 168238.61 150360 -1 5989
5991 0 494677.06 168090.27 150400 -1 5990
5992 0 494645.25 167887.77 150440 -1 5991
5993 0 494618 167710.14 150480 -1 5992
5994 0 494600.53 167566.34 150520 -1 5993
5995 0 494568.1 167385.4 150560 -1 5994
5996 0 494536.38 167206.19 150600 -1 5995
5997 0 494507.7 167060.62 150640 -1 5996
5998 0 494479.84 166889.12 150680 -1 5997
5999 0 494465.78 166755.66 150720 -1 5998
6000 0 494447.75 166652.83 150760 -1 5999
6001 0 494426.38 166552.12 150800 -1 6000
6002 0 494410.97 166460.47 150840 -1 6001
6003 0 494392.56 166367.28 150880 -1 6002
6004 0 494363.8 166267.52 150920 -1 6003
6005 0 494355.56 166172.62 150960 -1 6004
6006 0 494341.97 166087.58 151000 -1 6005
6007 0 494319.7 166022 151040 -1 6006
6008 0 494306.38 165936.36 151080 -1 6007
6009 0 494282.06 165860.69 151120 -1 6008
6010 0 494262.62 165787.12 151160 -1 6009
6011 0 494240.03 165707.52 151200 -1 6010
6012 0 494214.78 165651.78 151240 -1 6011
6013 0 494189.34 165602.47 151280 -1 6012
6014 0 494166.66 165549.25 151320 -1 6013
6015 0 494141.5 165490.45 151360 -1 6014
6016 0 494116.03 165450.84 151400 -1 6015
6017 0 494094.56 165399.31 151440 -1 6016
6018 0 494063.47 165332.06 151480 -1 6017
6019 0 494070.6 165241.97 151520 -1 6018
6020 0 494073.28 165168.12 151560 -1 6019
6021 0 494085.94 165080.31 151600 -1 6020
6022 0 494090.34 165007.72 151640 -1 6021
6023 0 494051.66 164916.95 151680 -1 6022
6024 0 494011.47 164819.81 151720 -1 6023
6025 0 493973.16 164730.77 151760 -1 6024
6026 0 493932.3 164630.66 151800 -1 6025
6027 0 493899.16 164534.86 151840 -1 6026
6028 0 493849.5 164437.19 151880 -1 6027
6029 0 493482.34 163660.2 151880 -1 6028
6030 0 493449.7 163535.44 151920 -1 6029
6031 0 493421.47 163411.5 151960 -1 6030
6032 0 493406.4 163308.33 152000 -1 6031
6033 0 493384.28 163189.27 152040 -1 6032
6034 0 493361.38 163079.17 152080 -1 6033
6035 0 493338.62 162972.84 152120 -1 6034
6036 0 493300.16 162935.08 152160 -1 6035
6037 0 493270.78 162890.22 152200 -1 6036
6038 0 493231.53 162846.7 152240 -1 6037
6039 0 493196.72 162806.98 152280 -1 6038
6040 0 493160.97 162749.92 152320 -1 6039
6041 0 493099.1 162663.64 152360 -1 6040
6042 0 493040.78 162567.19 152400 -1 6041
6043 0 492989.28 162481.55 152440 -1 6042
6044 0 492932.22 162396.38 152480 -1 6043
6045 0 492883.97 162314.11 152520 -1 6044
6046 0 492829.78 162223.4 152560 -1 6045
6047 0 492830.5 162128.66 152600 -1 6046
6048 0 492826.66 162035.12 152640 -1 6047
6049 0 492756.28 161942.23 152680 -1 6048
6050 0 492716.5 161685.67 152720 -1 6049
6051 0 492804.34 161720.6 152760 -1 6050
6052 0 492794.9 161618.16 152800 -1 6051
6053 0 492786.62 161523.77 152840 -1 6052
6054 0 492780.47 161420.83 152880 -1 6053
6055 0 492759.44 161368.1 152920 -1 6054
6056 0 492733.72 161300.89 152960 -1 6055
6057 0 492710.62 161254.7 153000 -1 6056
6058 0 492693.16 161207.28 153040 -1 6057
6059 0 492669.84 161163.36 153080 -1 6058
6060 0 492583.34 161049.56 153120 -1 6059
6061 0 492503.88 160969.1 153160 -1 6060
6062 0 492421.16 160878.88 153200 -1 6061
6063 0 492343.4 160820.67 153240 -1 6062
6064 0 492264.6 160745.72 153280 -1 6063
6065 0 492186.62 160669.39 153320 -1 6064
6066 0 492140.53 160581.75 153360 -1 6065
6067 0 492100.16 160505.16 153400 -1 6066
6068 0 492056.22 160428.3 153440 -1 6067
6069 0 492012 160351.19 153480 -1 6068
6070 0 491968 160265.9 153520 -1 6069
6071 0 491923.25 160173.06 153560 -1 6070
6072 0 491870.97 160076.92 153600 -1 6071
6073 0 491842.84 159996.05 153640 -1 6072
6074 0 491807.78 159904.72 153680 -1 6073
6075 0 491780.34 159822.98 153720 -1 6074
6076 0 491755.6 159752.3 153760 -1 6075
6077 0 491727.88 159682.58 153800 -1 6076
6078 0 491700.25 159603.16 153840 -1 6077
6079 0 491666.53 159535.81 153880 -1 6078
6080 0 491639.47 159453.14 153920 -1 6079
6081 0 491579.62 159412.25 153960 -1 6080
6082 0 491527.3 159371.11 154000 -1 6081
6083 0 491474.94 159346.25 154040 -1 6082
6084 0 491416.25 159295.78 154080 -1 6083
6085 0 491363.03 159242.8 154120 -1 6084
6086 0 491304.03 159202.81 154160 -1 6085
6087 0 491243.53 159151.1 154200 -1 6086
6088 0 491189.3 159107.98 154240 -1 6087
6089 0 491128.2 159065.23 154280 -1 6088
6090 0 491106.38 159024.81 154320 -1 6089
6091 0 491083.2 159007.73 154360 -1 6090
6092 0 491073.03 158981.56 154400 -1 6091
6093 0 491039.75 158954.31 154440 -1 6092
6094 0 491019.34 158927.1 154480 -1 6093
6095 0 490989.9 158893.66 154520 -1 6094
6096 0 490975.5 158874.05 154560 -1 6095
6097 0 490947.03 158843.08 154600 -1 6096
6098 0 490898.06 158771.47 154640 -1 6097
6099 0 490840.4 158682.47 154680 -1 6098
6100 0 490784.97 158598.92 154720 -1 6099
6101 0 490739.78 158518.73 154760 -1 6100
6102 0 490679.1 158444.03 154800 -1 6101
6103 0 490628.28 158371.7 154840 -1 6102
6104 0 490570.2 158281.78 154880 -1 6103
6105 0 490522.9 158200.53 154920 -1 6104
6106 0 490473.34 158097.88 154960 -1 6105
6107 0 490422.84 158014.8 155000 -1 6106
6108 0 490371.4 157906.17 155040 -1 6107
6109 0 490312 157803 155080 -1 6108
6110 0 490256.7 157690.9 155120 -1 6109
6111 0 490211.53 157604.75 155160 -1 6110
6112 0 490169.72 157547.55 155200 -1 6111
6113 0 490113.16 157484.72 155240 -1 6112
6114 0 490075.53 157430.56 155280 -1 6113
6115 0 490035.4 157371.1 155320 -1 6114
6116 0 489985.84 157308.27 155360 -1 6115
6117 0 489945.22 157256.12 155400 -1 6116
6118 0 489889 157206.72 155440 -1 6117
6119 0 489832.1 157148.89 155480 -1 6118
6120 0 489783.22 157100.34 155520 -1 6119
6121 0 489733.88 157069.86 155560 -1 6120
6122 0 489671.97 157006.44 155600 -1 6121
6123 0 489631 156953.44 155640 -1 6122
6124 0 489581.5 156921.95 155680 -1 6123
6125 0 489538.5 156894.16 155720 -1 6124
6126 0 489498.66 156863.7 155760 -1 6125
6127 0 489441.25 156840.16 155800 -1 6126
6128 0 489388.9 156801.05 155840 -1 6127
6129 0 489346.94 156780.88 155880 -1 6128
6130 0 489305.38 156763.72 155920 -1 6129
6131 0 489270.6 156771.28 155960 -1 6130
6132 0 489242.16 156736 156000 -1 6131
6133 0 489193.8 156695.34 156040 -1 6132
6134 0 489153.75 156635 156080 -1 6133
6135 0 489123.06 156601.1 156120 -1 6134
6136 0 489088.3 156557.05 156160 -1 6135
6137 0 489049.6 156528.97 156200 -1 6136
6138 0 488979.4 156382.44 156240 -1 6137
6139 0 488898.16 156225.12 156280 -1 6138
6140 0 488829.8 156096.86 156320 -1 6139
6141 0 488763.9 155961.12 156360 -1 6140
6142 0 488686.1 155833.84 156400 -1 6141
6143 0 488648.66 155787.84 156440 -1 6142
6144 0 488616.2 155756.14 156480 -1 6143
6145 0 488579.88 155719.2 156520 -1 6144
6146 0 488558.5 155695.55 156560 -1 6145
6147 0 488514.06 155654.12 156600 -1 6146
6148 0 488479.66 155630.16 156640 -1 6147
6149 0 488444.3 155602.17 156680 -1 6148
6150 0 488419.28 155575.92 156720 -1 6149
6151 0 488382.06 155541.02 156760 -1 6150
6152 0 488351.4 155503.78 156800 -1 6151
6153 0 488326.38 155433.72 156840 -1 6152
6154 0 488299.56 155358.86 156880 -1 6153
6155 0 488275.25 155308.94 156920 -1 6154
6156 0 488247.4 155239.8 156960 -1 6155
6157 0 488226.2 155187.61 157000 -1 6156
6158 0 488190 155125.39 157040 -1 6157
6159 0 488171.47 155063.4 157080 -1 6158
6160 0 488149.16 154998.48 157120 -1 6159
6161 0 488121.9 154951.98 157160 -1 6160
6162 0 488095.1 154902.6 157200 -1 6161
6163 0 488073.62 154847.88 157240 -1 6162
6164 0 488044.2 154798.7 157280 -1 6163
6165 0 488012.7 154718.33 157320 -1 6164
6166 0 487982.12 154661.84 157360 -1 6165
6167 0 487936.5 154601.03 157400 -1 6166
6168 0 487901.84 154517.94 157440 -1 6167
6169 0 487874.94 154454.81 157480 -1 6168
6170 0 487829.6 154389.3 157520 -1 6169
6171 0 487794.75 154324.78 157560 -1 6170
6172 0 487761.12 154243.73 157600 -1 6171
6173 0 487720.2 154183.73 157640 -1 6172
6174 0 487681.25 154118.06 157680 -1 6173
6175 0 487595.3 154065.2 157720 -1 6174
6176 0 487518.75 153995.25 157760 -1 6175
6177 0 487440.84 153956.05 157800 -1 6176
6178 0 487363.4 153906.72 157840 -1 6177
6179 0 487284 153851.98 157880 -1 6178
6180 0 487198.34 153772.5 157920 -1 6179
6181 0 487121.5 153707.55 157960 -1 6180
6182 0 487029.9 153630.38 158000 -1 6181
6183 0 486947.25 153550.5 158040 -1 6182
6184 0 486869.38 153472.55 158080 -1 6183
6185 0 486784.28 153526.28 158120 -1 6184
6186 0 486704.97 153382.92 158160 -1 6185
6187 0 486605.5 153325.44 158200 -1 6186
6188 0 486526.56 153262.16 158240 -1 6187
6189 0 486447.44 153184.67 158280 -1 6188
6190 0 486366.7 153118.56 158320 -1 6189
6191 0 486287.66 153032.9 158360 -1 6190
6192 0 486206.06 152974.92 158400 -1 6191
6193 0 486195.1 152924.16 158440 -1 6192
6194 0 486192.7 152864.47 158480 -1 6193
6195 0 486176.2 152813.77 158520 -1 6194
6196 0 486168.75 152761.92 158560 -1 6195
6197 0 486089.56 152799.9 158600 -1 6196
6198 0 486055.03 152751.77 158640 -1 6197
6199 0 486026.12 152703.67 158680 -1 6198
6200 0 485983.4 152665.03 158720 -1 6199
6201 0 485957.12 152630.12 158760 -1 6200
6202 0 485921.4 152578.27 158800 -1 6201
6203 0 485889.9 152539.86 158840 -1 6202
6204 0 485859.44 152532.3 158880 -1 6203
6205 0 485826.28 152514.56 158920 -1 6204
6206 0 485805.25 152492.8 158960 -1 6205
6207 0 485779.28 152478.84 159000 -1 6206
6208 0 485756.1 152456.44 159040 -1 6207
6209 0 485715.7 152434.69 159080 -1 6208
6210 0 485679.2 152401.92 159120 -1 6209
6211 0 485649.7 152359.86 159160 -1 6210
6212 0 485620.03 152307.48 159200 -1 6211
6213 0 485585.38 152267.5 159240 -1 6212
6214 0 485554.88 152227.94 159280 -1 6213
6215 0 485522.8 152177.22 159320 -1 6214
6216 0 485488.9 152124.38 159360 -1 6215
6217 0 485361.6 152051.27 159400 -1 6216
6218 0 485247.53 151975.56 159440 -1 6217
6219 0 485123.6 151889.73 159480 -1 6218
6220 0 484984.72 151842.25 159520 -1 6219
6221 0 484860.12 151789.9 159560 -1 6220
6222 0 484731.12 151698.84 159600 -1 6221
6223 0 484609.12 151624.36 159640 -1 6222
6224 0 484577.66 151572.1 159680 -1 6223
6225 0 484544.06 151508.66 159720 -1 6224
6226 0 484489.97 151453.27 159760 -1 6225
6227 0 484430.84 151416.62 159800 -1 6226
6228 0 484372.9 151346.28 159840 -1 6227
6229 0 484319.84 151286.34 159880 -1 6228
6230 0 484259.94 151236.81 159920 -1 6229
6231 0 484212.16 151189.28 159960 -1 6230
6232 0 484164.7 151148.28 160000 -1 6231
6233 0 484123.22 151096.2 160040 -1 6232
6234 0 484083 151043.47 160080 -1 6233
6235 0 484036.22 151025.62 160120 -1 6234
6236 0 483969.3 151003.45 160160 -1 6235
6237 0 483920.03 150975.27 160200 -1 6236
6238 0 483853.4 150932.05 160240 -1 6237
6239 0 483810.94 150926.84 160280 -1 6238
6240 0 483750.16 150904.38 160320 -1 6239
6241 0 483722.16 150873.05 160360 -1 6240
6242 0 483700.1 150870.19 160400 -1 6241
6243 0 483685.53 150848.16 160440 -1 6242
6244 0 483648.8 150834.34 160480 -1 6243
6245 0 483623.28 150798.7 160520 -1 6244
6246 0 483599.38 150754.19 160560 -1 6245
6247 0 483546.9 150750.67 160600 -1 6246
6248 0 483522.2 150744.38 160640 -1 6247
6249 0 483482.34 150716.94 160680 -1 6248
6250 0 483425.28 150683.33 160720 -1 6249
6251 0 483363.6 150624.9 160760 -1 6250
6252 0 483318.03 150582.45 160800 -1 6251
6253 0 483259.84 150535.44 160840 -1 6252
6254 0 483206.9 150484.88 160880 -1 6253
6255 0 483144.75 150434.45 160920 -1 6254
6256 0 483097.06 150387.19 160960 -1 6255
6257 0 483057.47 150336.27 161000 -1 6256
6258 0 483004.28 150284.36 161040 -1 6257
6259 0 482940.22 150271.56 161080 -1 6258
6260 0 482895.53 150194.47 161120 -1 6259
6261 0 482843.8 150141.44 161160 -1 6260
6262 0 482791.94 150074.38 161200 -1 6261
6263 0 482733.62 150013.03 161240 -1 6262
6264 0 482700.7 149898.69 161280 -1 6263
6265 0 482651.97 149759.19 161320 -1 6264
6266 0 482626.53 149650.33 161360 -1 6265
6267 0 482597.34 149542.42 161400 -1 6266
6268 0 482565.16 149415.81 161440 -1 6267
6269 0 482531.84 149328.33 161480 -1 6268
6270 0 482476.4 149259.62 161520 -1 6269
6271 0 482431.06 149174.97 161560 -1 6270
6272 0 482388.03 149108.19 161600 -1 6271
6273 0 482347.38 149047.75 161640 -1 6272
6274 0 482302.88 148992.8 161680 -1 6273
6275 0 482263.6 148924.56 161720 -1 6274
6276 0 482229.34 148873.23 161760 -1 6275
6277 0 482182.72 148834.89 161800 -1 6276
6278 0 482136.5 148757.55 161840 -1 6277
6279 0 482077.2 148675.11 161880 -1 6278
6280 0 482010.28 148589.06 161920 -1 6279
6281 0 481933.25 148483.36 161960 -1 6280
6282 0 481882.75 148391.8 162000 -1 6281
6283 0 481807.94 148279.55 162040 -1 6282
6284 0 481733.9 148188.17 162080 -1 6283
6285 0 481655.4 148080.22 162120 -1 6284
6286 0 481589.22 147995.39 162160 -1 6285
6287 0 481520.12 147964.66 162200 -1 6286
6288 0 481455.6 147961.62 162240 -1 6287
6289 0 481384.44 147948.67 162280 -1 6288
6290 0 481305.7 147964.55 162320 -1 6289
6291 0 481232.34 147971.9 162360 -1 6290
6292 0 481187.12 147929.6 162400 -1 6291
6293 0 481139.03 147898.19 162440 -1 6292
6294 0 481091 147854.75 162480 -1 6293
6295 0 481030.75 147835.16 162520 -1 6294
6296 0 480985.84 147793.36 162560 -1 6295
6297 0 480931.4 147765.92 162600 -1 6296
6298 0 480873.6 147744.53 162640 -1 6297
6299 0 480818.5 147719.73 162680 -1 6298
6300 0 480779.38 147712.97 162720 -1 6299
6301 0 480741.03 147723.66 162760 -1 6300
6302 0 480692 147720.08 162800 -1 6301
6303 0 480658.88 147683.08 162840 -1 6302
6304 0 480618.7 147671.05 162880 -1 6303
6305 0 480594.3 147637.31 162920 -1 6304
6306 0 480556.7 147604.95 162960 -1 6305
6307 0 480532.5 147578.47 163000 -1 6306
6308 0 480488.78 147532.19 163040 -1 6307
6309 0 480447.84 147502.45 163080 -1 6308
6310 0 480340.94 147335.03 163120 -1 6309
6311 0 480213.22 147175.42 163160 -1 6310
6312 0 480091.3 147016.73 163200 -1 6311
6313 0 479967.6 146866.02 163240 -1 6312
6314 0 479863.53 146755.95 163280 -1 6313
6315 0 479758.16 146670.02 163320 -1 6314
6316 0 479665.38 146578.86 163360 -1 6315
6317 0 479566.7 146501.25 163400 -1 6316
6318 0 479428.03 146424 163440 -1 6317
6319 0 479286.16 146348.14 163480 -1 6318
6320 0 479154.25 146273.28 163520 -1 6319
6321 0 479012.06 146192.89 163560 -1 6320
6322 0 478889.12 146105.45 163600 -1 6321
6323 0 478832.8 146035.25 163640 -1 6322
6324 0 478744.5 146001.16 163680 -1 6323
6325 0 478652.44 145945.89 163720 -1 6324
6326 0 478598.4 145857.88 163760 -1 6325
6327 0 478534.53 145786.4 163800 -1 6326
6328 0 478470.12 145710.25 163840 -1 6327
6329 0 478371.06 145643.84 163880 -1 6328
6330 0 478279.5 145570.53 163920 -1 6329
6331 0 478192.6 145527.22 163960 -1 6330
6332 0 478094.78 145467.19 164000 -1 6331
6333 0 478014.53 145395.89 164040 -1 6332
6334 0 477895 145298.53 164080 -1 6333
6335 0 477789.88 145201.08 164120 -1 6334
6336 0 477678.2 145120.06 164160 -1 6335
6337 0 477576.88 145033.55 164200 -1 6336
6338 0 477435.66 144984.9 164240 -1 6337
6339 0 477290.38 144917.06 164280 -1 6338
6340 0 477153.56 144889.48 164320 -1 6339
6341 0 477002.97 144740.48 164360 -1 6340
6342 0 476855.4 144601.9 164400 -1 6341
6343 0 476707.16 144472.2 164440 -1 6342
6344 0 476561.78 144328.84 164480 -1 6343
6345 0 476374.03 144083.19 164520 -1 6344
6346 0 476181.34 143839.9 164560 -1 6345
6347 0 475983.62 143580.94 164600 -1 6346
6348 0 475817.53 143399.16 164640 -1 6347
6349 0 475657.9 143211.78 164680 -1 6348
6350 0 475495.6 143033.42 164720 -1 6349
6351 0 475340.7 142868.75 164760 -1 6350
6352 0 475227.22 142814.2 164800 -1 6351
6353 0 475117.1 142783.16 164840 -1 6352
6354 0 474992.97 142718.45 164880 -1 6353
6355 0 474890.47 142671.36 164920 -1 6354
6356 0 474744.62 142624.12 164960 -1 6355
6357 0 474621.7 142548.88 165000 -1 6356
6358 0 474494.53 142478.08 165040 -1 6357
6359 0 474355.38 142403.08 165080 -1 6358
6360 0 473064.28 141974.88 165080 -1 6359
6361 0 473016.88 141950.69 165120 -1 6360
6362 0 472990.66 141919.42 165160 -1 6361
6363 0 472935.4 141904.6 165200 -1 6362
6364 0 472896.3 141893.78 165240 -1 6363
6365 0 472784.4 141867.92 165280 -1 6364
6366 0 472668.38 141831.23 165320 -1 6365
6367 0 472549.16 141789.78 165360 -1 6366
6368 0 472433 141735.84 165400 -1 6367
6369 0 472310.8 141685.6 165440 -1 6368
6370 0 472193.03 141656.52 165480 -1 6369
6371 0 472097.84 141591.44 165520 -1 6370
6372 0 471993.66 141517.55 165560 -1 6371
6373 0 471946 141457.19 165600 -1 6372
6374 0 471880.03 141460.73 165640 -1 6373
6375 0 471812.56 141427.55 165680 -1 6374
6376 0 471769.2 141383.5 165720 -1 6375
6377 0 471719.06 141317.64 165760 -1 6376
6378 0 471648.9 141266.88 165800 -1 6377
6379 0 471570.53 141201.72 165840 -1 6378
6380 0 471482.38 140999.16 165880 -1 6379
6381 0 470200.62 140587.31 165880 -1 6380
6382 0 470215.53 140496.08 165920 -1 6381
6383 0 470204.6 140433.89 165960 -1 6382
6384 0 470045.22 140325.53 166000 -1 6383
6385 0 469909.9 140232.47 166040 -1 6384
6386 0 469773.78 140156.73 166080 -1 6385
6387 0 469654.34 140101.22 166120 -1 6386
6388 0 469564.78 140048.92 166160 -1 6387
6389 0 469470 139996.17 166200 -1 6388
6390 0 469416.25 139893.84 166240 -1 6389
6391 0 469350.62 139846.33 166280 -1 6390
6392 0 469199.72 139742.6 166320 -1 6391
6393 0 469061.62 139684.42 166360 -1 6392
6394 0 468934.88 139616.03 166400 -1 6393
6395 0 468790.53 139556.38 166440 -1 6394
6396 0 468704.44 139562.55 166480 -1 6395
6397 0 468634.5 139519.94 166520 -1 6396
6398 0 468573.78 139477.34 166560 -1 6397
6399 0 468470.72 139479.92 166600 -1 6398
6400 0 468395.78 139446.45 166640 -1 6399
6401 0 468334.72 139390.69 166680 -1 6400
6402 0 468260.53 139375.56 166720 -1 6401
6403 0 468195.75 139338.61 166760 -1 6402
6404 0 468143 139298.64 166800 -1 6403
6405 0 468067.7 139254.16 166840 -1 6404
6406 0 467837.25 139225.75 166880 -1 6405
6407 0 467597.62 139148.4 166920 -1 6406
6408 0 467379.56 139092.55 166960 -1 6407
6409 0 467151.94 139026.73 167000 -1 6408
6410 0 467101.66 139008.69 167040 -1 6409
6411 0 467047.56 139016.6 167080 -1 6410
6412 0 467002.34 138997.44 167120 -1 6411
6413 0 466962.72 138967.72 167160 -1 6412
6414 0 466918.03 138951.17 167200 -1 6413
6415 0 466885.66 138922.22 167240 -1 6414
6416 0 466855.75 138885 167280 -1 6415
6417 0 466804.25 138843.69 167320 -1 6416
6418 0 466758.5 138806.17 167360 -1 6417
6419 0 466702.84 138750.28 167400 -1 6418
6420 0 466640.72 138666.14 167440 -1 6419
6421 0 466585.8 138610.27 167480 -1 6420
6422 0 466535.97 138556.27 167520 -1 6421
6423 0 466518.47 138541.48 167560 -1 6422
6424 0 466514.62 138529.47 167600 -1 6423
6425 0 466508.06 138522.89 167640 -1 6424
6426 0 466543.7 138435 167720 -1 6425
6427 0 466546.28 138409.3 167760 -1 6426
6428 0 466468.44 138329.81 167800 -1 6427
6429 0 466399.78 138245.02 167840 -1 6428
6430 0 466334.06 138145.25 167880 -1 6429
6431 0 466280.34 138063.25 167920 -1 6430
6432 0 466197.28 137984.36 167960 -1 6431
6433 0 466156.8 137921.11 168000 -1 6432
6434 0 466120.06 137856.39 168040 -1 6433
6435 0 466082.53 137778.36 168080 -1 6434
6436 0 466039.8 137711.75 168120 -1 6435
6437 0 465966.4 137638 168160 -1 6436
6438 0 465875.62 137599.44 168200 -1 6437
6439 0 465805.12 137553.16 168240 -1 6438
6440 0 465728.12 137512.77 168280 -1 6439
6441 0 465649.97 137454.56 168320 -1 6440
6442 0 465591.97 137391.62 168360 -1 6441
6443 0 465513.47 137345.61 168400 -1 6442
6444 0 465431.88 137294.66 168440 -1 6443
6445 0 465367.4 137244.27 168480 -1 6444
6446 0 465251 137210.7 168520 -1 6445
6447 0 465159.28 137177.16 168560 -1 6446
6448 0 465078.66 137130.12 168600 -1 6447
6449 0 464988.22 137089.98 168640 -1 6448
6450 0 464920.5 137051.03 168680 -1 6449
6451 0 464851.16 137003 168720 -1 6450
6452 0 464792.3 136929.48 168760 -1 6451
6453 0 464719.44 136862 168800 -1 6452
6454 0 464646.72 136801.23 168840 -1 6453
6455 0 464571.28 136741.67 168880 -1 6454
6456 0 464486.47 136678 168920 -1 6455
6457 0 464406.7 136615.81 168960 -1 6456
6458 0 464223.06 136521.34 169000 -1 6457
6459 0 464030.78 136434.8 169040 -1 6458
6460 0 463870.5 136364.34 169080 -1 6459
6461 0 463784 136349.94 169120 -1 6460
6462 0 463720.3 136313.28 169160 -1 6461
6463 0 463663.78 136264.62 169200 -1 6462
6464 0 463594.03 136234.34 169240 -1 6463
6465 0 463528.88 136220.53 169280 -1 6464
6466 0 463481.5 136204.72 169320 -1 6465
6467 0 463396.1 136198.8 169360 -1 6466
6468 0 463340.62 136199.6 169400 -1 6467
6469 0 463262.22 136179.97 169440 -1 6468
6470 0 463144.62 136094.19 169480 -1 6469
6471 0 463045.3 136020.25 169520 -1 6470
6472 0 462968.97 135944.89 169560 -1 6471
6473 0 462840.28 135880.95 169600 -1 6472
6474 0 462739.53 135811.69 169640 -1 6473
6475 0 462637.94 135737.92 169680 -1 6474
6476 0 462515.8 135669.36 169720 -1 6475
6477 0 462406.5 135596.86 169760 -1 6476
6478 0 462269.53 135517.4 169800 -1 6477
6479 0 462142.47 135491.36 169840 -1 6478
6480 0 462028.72 135426.67 169880 -1 6479
6481 0 461896.47 135391.45 169920 -1 6480
6482 0 461784.47 135328.58 169960 -1 6481
6483 0 461686.38 135284.73 170000 -1 6482
6484 0 461569.88 135231.05 170040 -1 6483
6485 0 461469.94 135181.23 170080 -1 6484
6486 0 461385.56 135121.3 170120 -1 6485
6487 0 461278.56 135082.36 170160 -1 6486
6488 0 461186.9 135058.58 170200 -1 6487
6489 0 461111.7 135016.94 170240 -1 6488
6490 0 461021.5 134991.48 170280 -1 6489
6491 0 460971.47 134950.88 170320 -1 6490
6492 0 460862.66 134930.47 170360 -1 6491
6493 0 460745.56 134935.61 170400 -1 6492
6494 0 460635.2 134952.58 170440 -1 6493
6495 0 460525.72 134961.38 170480 -1 6494
6496 0 460422.9 134924.12 170520 -1 6495
6497 0 460305.34 134902.44 170560 -1 6496
6498 0 460198.56 134870.16 170600 -1 6497
6499 0 460084.3 134843.89 170640 -1 6498
6500 0 459975.78 134824.86 170680 -1 6499
6501 0 458705.2 134445.95 170680 -1 6500
6502 0 458671.56 134422.45 170720 -1 6501
6503 0 458619.8 134411.75 170760 -1 6502
6504 0 458575.88 134399.33 170800 -1 6503
6505 0 458489.44 134348.72 170840 -1 6504
6506 0 458413.22 134281.86 170880 -1 6505
6507 0 458323.06 134230.75 170920 -1 6506
6508 0 458245.06 134164.22 170960 -1 6507
6509 0 458195.9 134146.38 171000 -1 6508
6510 0 458128.3 134141.84 171040 -1 6509
6511 0 458067.47 134128.83 171080 -1 6510
6512 0 458011.22 134115.14 171120 -1 6511
6513 0 457919.3 134063.97 171160 -1 6512
6514 0 457819.9 134016.33 171200 -1 6513
6515 0 457756.53 133966.61 171240 -1 6514
6516 0 457642.38 133934.14 171280 -1 6515
6517 0 457561.47 133888.86 171320 -1 6516
6518 0 457474.56 133843.42 171360 -1 6517
6519 0 457374.8 133811.9 171400 -1 6518
6520 0 457294.66 133768.55 171440 -1 6519
6521 0 457126.12 133782.92 171480 -1 6520
6522 0 456954.88 133782.73 171520 -1 6521
6523 0 456787.66 133789.12 171560 -1 6522
6524 0 456611 133793.81 171600 -1 6523
6525 0 456499.84 133781.6 171640 -1 6524
6526 0 456347.88 133774.1 171680 -1 6525
6527 0 456243.03 133782.84 171720 -1 6526
6528 0 456131.88 133768.22 171760 -1 6527
6529 0 456058.84 133765.77 171800 -1 6528
6530 0 456004.3 133745.08 171840 -1 6529
6531 0 455933.47 133732.84 171880 -1 6530
6532 0 455795.4 133727.83 171920 -1 6531
6533 0 455661.56 133730.97 171960 -1 6532
6534 0 455569.75 133660.23 172000 -1 6533
6535 0 455502.56 133584.47 172040 -1 6534
6536 0 455340.62 133603.22 172080 -1 6535
6537 0 455263.88 133524.89 172120 -1 6536
6538 0 455117.7 133549.48 172160 -1 6537
6539 0 455042.56 133508.88 172200 -1 6538
6540 0 454911.44 133500.53 172240 -1 6539
6541 0 454824.97 133474.67 172280 -1 6540
6542 0 454689.25 133475.81 172320 -1 6541
6543 0 454577.4 133438.86 172360 -1 6542
6544 0 454460.44 133428.1 172400 -1 6543
6545 0 454351.12 133410.39 172440 -1 6544
6546 0 454230.94 133388.16 172480 -1 6545
6547 0 454119.84 133372.52 172520 -1 6546
6548 0 453996.34 133363.58 172560 -1 6547
6549 0 453910.34 133362.86 172600 -1 6548
6550 0 453814.16 133379.42 172640 -1 6549
6551 0 453719.7 133394.84 172680 -1 6550
6552 0 453622.4 133401.58 172720 -1 6551
6553 0 453530.25 133406.05 172760 -1 6552
6554 0 453448.88 133370.12 172800 -1 6553
6555 0 453383.72 133303.39 172840 -1 6554
6556 0 453284.22 133302.88 172880 -1 6555
6557 0 453215.78 133280.44 172920 -1 6556
6558 0 453137.8 133245.83 172960 -1 6557
6559 0 453077.28 133211.88 173000 -1 6558
6560 0 453007.03 133173.33 173040 -1 6559
6561 0 452973.75 133109.2 173080 -1 6560
6562 0 452923.78 133054.78 173120 -1 6561
6563 0 452867.7 133003.6 173160 -1 6562
6564 0 452835.75 132943.02 173200 -1 6563
6565 0 452772.94 132901.7 173240 -1 6564
6566 0 452700.97 132855.94 173280 -1 6565
6567 0 452646.25 132810.53 173320 -1 6566
6568 0 452571.38 132777.52 173360 -1 6567
6569 0 452442.3 132724.95 173400 -1 6568
6570 0 452303.62 132669.53 173440 -1 6569
6571 0 452177.88 132600.8 173480 -1 6570
6572 0 452032.94 132556.92 173520 -1 6571
6573 0 451918.2 132481.73 173560 -1 6572
6574 0 451862.1 132467.5 173600 -1 6573
6575 0 451805.12 132465.45 173640 -1 6574
6576 0 451743.72 132463.53 173680 -1 6575
6577 0 451695.6 132460.28 173720 -1 6576
6578 0 451647.78 132457.6 173760 -1 6577
6579 0 451613.53 132444.23 173800 -1 6578
6580 0 451595.38 132414.62 173840 -1 6579
6581 0 451567.4 132374.78 173880 -1 6580
6582 0 451547.6 132331.66 173920 -1 6581
6583 0 451514.8 132298.19 173960 -1 6582
6584 0 451493.88 132270.03 174000 -1 6583
6585 0 451436.53 132211.23 174040 -1 6584
6586 0 451391.7 132220.47 174080 -1 6585
6587 0 451325.16 132181.97 174160 -1 6586
6588 0 451291.94 132153.64 174200 -1 6587
6589 0 451192.06 132127.1 174240 -1 6588
6590 0 451091.6 132109.67 174280 -1 6589
6591 0 451005.62 132060.33 174320 -1 6590
6592 0 450896.56 132039.73 174360 -1 6591
6593 0 450872.7 132000.88 174400 -1 6592
6594 0 450830.1 131973.9 174440 -1 6593
6595 0 450792.2 131932.78 174480 -1 6594
6596 0 450763.56 131890.92 174520 -1 6595
6597 0 450729.22 131868.72 174560 -1 6596
6598 0 450579.16 131891.94 174600 -1 6597
6599 0 450443.3 131911.08 174640 -1 6598
6600 0 450294.62 131949.83 174680 -1 6599
6601 0 450154.22 131982.61 174720 -1 6600
6602 0 450014.9 131992.56 174760 -1 6601
6603 0 449777.38 131938.67 174800 -1 6602
6604 0 449537.4 131876.67 174840 -1 6603
6605 0 449288.47 131833.1 174880 -1 6604
6606 0 449044.94 131758.95 174920 -1 6605
6607 0 448845 131750.11 174960 -1 6606
6608 0 448643.1 131733.05 175000 -1 6607
6609 0 448449.44 131725.28 175040 -1 6608
6610 0 448241.3 131713.84 175080 -1 6609
6611 0 448076.1 131704.28 175120 -1 6610
6612 0 447166.8 131700.45 175120 -1 6611
6613 0 447067.28 131776.48 175160 -1 6612
6614 0 446986.44 131842.14 175200 -1 6613
6615 0 446917.06 131858.47 175240 -1 6614
6616 0 446846.28 131903.17 175280 -1 6615
6617 0 446778.38 131899.42 175320 -1 6616
6618 0 446733.22 131843.67 175360 -1 6617
6619 0 446519.12 132075.42 175400 -1 6618
6620 0 446597.78 131797 175440 -1 6619
6621 0 446530.84 131789.34 175480 -1 6620
6622 0 446475.28 131743.2 175520 -1 6621
6623 0 446403.3 131733.66 175560 -1 6622
6624 0 446365.03 131712.8 175600 -1 6623
6625 0 446278.88 131737.72 175640 -1 6624
6626 0 446221.9 131741.89 175680 -1 6625
6627 0 446167.4 131763.16 175720 -1 6626
6628 0 446123.06 131743.88 175760 -1 6627
6629 0 446077.8 131732.23 175800 -1 6628
6630 0 446049.66 131701.62 175840 -1 6629
6631 0 445997.28 131685.56 175880 -1 6630
6632 0 445939.28 131665.31 175920 -1 6631
6633 0 445864.88 131655.55 175960 -1 6632
6634 0 445814.84 131639.56 176000 -1 6633
6635 0 445740.97 131631.88 176040 -1 6634
6636 0 445658.9 131569.14 176080 -1 6635
6637 0 445556.16 131516.98 176120 -1 6636
6638 0 445474.34 131448.81 176160 -1 6637
6639 0 445387.22 131384.05 176200 -1 6638
6640 0 445309.12 131317.58 176240 -1 6639
6641 0 445291.2 131281.66 176280 -1 6640
6642 0 445266.78 131242 176320 -1 6641
6643 0 445253.75 131222.89 176360 -1 6642
6644 0 445233.6 131205.86 176400 -1 6643
6645 0 445139.56 131152.67 176440 -1 6644
6646 0 445059.06 131094.27 176480 -1 6645
6647 0 444969.12 131051.016 176520 -1 6646
6648 0 444832.75 131035.78 176560 -1 6647
6649 0 444733.78 130962.125 176600 -1 6648
6650 0 444705.78 130980.805 176640 -1 6649
6651 0 444261.12 131471.84 176680 -1 6650
6652 0 444292.56 130857.9 176720 -1 6651
6653 0 444275 130795.56 176760 -1 6652
6654 0 444262.06 130729.945 176800 -1 6653
6655 0 444182.44 130771.29 176840 -1 6654
6656 0 444016.97 130711.266 176880 -1 6655
6657 0 443837.84 130656.62 176920 -1 6656
6658 0 443684.25 130596.42 176960 -1 6657
6659 0 443485.03 130556.55 177000 -1 6658
6660 0 443381.75 130515.84 177040 -1 6659
6661 0 443268.12 130508.195 177080 -1 6660
6662 0 443172.12 130460.6 177120 -1 6661
6663 0 443072.03 130414.08 177160 -1 6662
6664 0 442969.06 130403.75 177200 -1 6663
6665 0 442863.12 130403.38 177240 -1 6664
6666 0 442773.38 130385.516 177280 -1 6665
6667 0 442686.88 130379.58 177320 -1 6666
6668 0 442595.78 130361.53 177360 -1 6667
6669 0 442498.53 130340.164 177400 -1 6668
6670 0 442309.66 130279.1 177440 -1 6669
6671 0 442110.25 130206.016 177480 -1 6670
6672 0 441914.9 130130.93 177520 -1 6671
6673 0 441732.12 130071.77 177560 -1 6672
6674 0 441665.66 130101.36 177600 -1 6673
6675 0 441593.8 130131.24 177640 -1 6674
6676 0 441536.3 130145.09 177680 -1 6675
6677 0 441468.25 130174.055 177720 -1 6676
6678 0 437120.78 130326.73 177720 -1 6677
6679 0 433653 131245.8 177720 -1 6678
6680 0 433452.62 131272.19 177760 -1 6679
6681 0 433209.53 131336.2 177800 -1 6680
6682 0 432998.3 131379.19 177840 -1 6681
6683 0 432787.75 131418.77 177880 -1 6682
6684 0 432352.8 131484.95 177920 -1 6683
6685 0 432458 131337.16 177960 -1 6684
6686 0 432213.56 131517.31 178000 -1 6685
6687 0 432287.3 131657.92 178040 -1 6686
6688 0 432250 131664.95 178080 -1 6687
6689 0 432213.5 131682.28 178120 -1 6688
6690 0 432160.84 131697.81 178160 -1 6689
6691 0 432152.47 131702.92 178200 -1 6690
6692 0 432152.38 131690.56 178240 -1 6691
6693 0 432058.62 131683.48 178280 -1 6692
6694 0 431956.97 131706.17 178320 -1 6693
6695 0 431817.6 131659.8 178360 -1 6694
6696 0 431632.03 131668.58 178400 -1 6695
6697 0 431470.2 131637 178440 -1 6696
6698 0 431333.3 131681.8 178480 -1 6697
6699 0 431216.25 131706.16 178520 -1 6698
6700 0 431097.34 131732.84 178560 -1 6699
6701 0 430977.9 131779.14 178600 -1 6700
6702 0 430847.72 131816.55 178640 -1 6701
6703 0 430708.62 131835.05 178680 -1 6702
6704 0 430588.47 131842.31 178720 -1 6703
6705 0 430472.3 131852.72 178760 -1 6704
6706 0 430340.2 131877.36 178800 -1 6705
6707 0 429439 132260.42 178800 -1 6706
6708 0 428953.84 132379.6 178840 -1 6707
6709 0 428566.7 132481.86 178880 -1 6708
6710 0 428517 132489.42 178920 -1 6709
6711 0 428243.88 132422.33 179000 -1 6710
6712 0 428148.6 132550.19 179040 -1 6711
6713 0 427867.4 132810.36 179040 -1 6712
6714 0 427775.25 132868.84 179080 -1 6713
6715 0 427697.88 132901.61 179120 -1 6714
6716 0 427595.72 132950.84 179160 -1 6715
6717 0 427483.38 133025.66 179200 -1 6716
6718 0 427362.8 133105.45 179240 -1 6717
6719 0 427249.8 133182.9 179280 -1 6718
6720 0 427118.28 133269.55 179320 -1 6719
6721 0 427024.66 133293.73 179360 -1 6720
6722 0 426914.12 133336 179400 -1 6721
6723 0 426805.06 133348.25 179440 -1 6722
6724 0 426695.16 133375.8 179480 -1 6723
6725 0 426573 133406.38 179520 -1 6724
6726 0 426440.7 133445.73 179560 -1 6725
6727 0 426328.28 133478.81 179600 -1 6726
6728 0 426227.66 133538.39 179640 -1 6727
6729 0 425951.2 133734.44 179680 -1 6728
6730 0 425704.5 133918.47 179720 -1 6729
6731 0 425466.94 134101.86 179760 -1 6730
6732 0 425216.16 134335.47 179800 -1 6731
6733 0 425041.47 134470.02 179840 -1 6732
6734 0 424888.28 134594.34 179880 -1 6733
6735 0 424727.88 134730.6 179920 -1 6734
6736 0 424561.97 134858.97 179960 -1 6735
6737 0 424425.84 134960.8 180000 -1 6736
6738 0 424264.94 135074.92 180040 -1 6737
6739 0 424054.03 135350 180080 -1 6738
6740 0 423989.7 135589.61 180120 -1 6739
6741 0 423878.28 135704.97 180160 -1 6740
6742 0 423907.62 135743.64 180200 -1 6741
6743 0 423906.75 135769.39 180240 -1 6742
6744 0 423941.88 135791.72 180280 -1 6743
6745 0 423956.2 135818.94 180320 -1 6744
6746 0 423941.53 135868.4 180360 -1 6745
6747 0 423941.3 135914.12 180400 -1 6746
6748 0 423938.53 135954.64 180440 -1 6747
6749 0 423927.44 136016.64 180480 -1 6748
6750 0 423908.75 136066.11 180520 -1 6749
6751 0 423875.16 136070.02 180560 -1 6750
6752 0 423803.56 136091.34 180600 -1 6751
6753 0 423750.03 136124.27 180640 -1 6752
6754 0 423695.25 136146.22 180680 -1 6753
6755 0 423626.8 136177.38 180720 -1 6754
6756 0 423594.03 136206.33 180760 -1 6755
6757 0 423581.9 136246.45 180800 -1 6756
6758 0 423570.25 136287.92 180840 -1 6757
6759 0 423561.94 136319.1 180880 -1 6758
6760 0 423561.28 136348.52 180920 -1 6759
6761 0 423500.9 136388.12 180960 -1 6760
6762 0 423459.72 136411.7 181000 -1 6761
6763 0 423419.75 136433.45 181040 -1 6762
6764 0 423380.88 136465.16 181080 -1 6763
6765 0 423325.78 136553.36 181120 -1 6764
6766 0 423280.38 136585.14 181160 -1 6765
6767 0 423292.66 136547.11 181200 -1 6766
6768 0 423240 136487.73 181240 -1 6767
6769 0 423029.06 136733.31 181280 -1 6768
6770 0 422995.8 136746.94 181320 -1 6769
6771 0 422915.44 136789.45 181360 -1 6770
6772 0 422863.3 136789.25 181400 -1 6771
6773 0 422809.06 136800.97 181440 -1 6772
6774 0 422763.16 136793.5 181480 -1 6773
6775 0 422705.75 136809.84 181520 -1 6774
6776 0 422646.47 136839.97 181560 -1 6775
6777 0 422598.9 136857.83 181600 -1 6776
6778 0 422554.62 136882.9 181640 -1 6777
6779 0 422508.16 136902.39 181680 -1 6778
6780 0 422428.34 136947.42 181720 -1 6779
6781 0 422347.4 136996.16 181760 -1 6780
6782 0 422252.2 137047.16 181800 -1 6781
6783 0 422202.9 137066.02 181840 -1 6782
6784 0 422136.75 137087.19 181880 -1 6783
6785 0 422063.12 137108.53 181920 -1 6784
6786 0 421971.6 137149.06 181960 -1 6785
6787 0 421913.3 137129.75 182000 60 6786
6788 0 421803.44 137181.23 182040 60 6787
6789 0 421744.9 137144.31 182080 60 6788
6790 0 421659.44 137133.67 182120 86 6789
6791 0 421622.75 137149.33 182160 86 6790
6792 0 421602 137157.1 182200 86 6791
6793 0 421566.62 137168.2 182240 86 6792
6794 0 421536.16 137184.66 182280 86 6793
6795 0 421488.03 137176.53 182320 86 6794
6796 0 421440.66 137172.27 182360 86 6795
6797 0 421397.84 137163.08 182400 107 6796
6798 0 421344.56 137157.94 182440 107 6797
6799 0 421294.25 137194.61 182480 107 6798
6800 0 421270.1 137205.95 182520 107 6799
6801 0 421223.1 137244.84 182560 107 6800
6802 0 421180.2 137267.08 182600 80 6801
6803 0 421130.78 137299.39 182640 80 6802
6804 0 421047.84 137339.92 182680 80 6803
6805 0 420952.22 137384.98 182720 96 6804
6806 0 420840 137430.52 182760 96 6805
6807 0 420751.47 137475.53 182800 86 6806
6808 0 420601.5 137498.92 182840 86 6807
6809 0 420470.2 137509.94 182880 96 6808
6810 0 420351.2 137527.39 182920 96 6809
6811 0 420189.97 137553.8 182960 81 6810
6812 0 420008.66 137577.7 183000 64 6811
6813 0 419974.7 137578.83 183040 64 6812
6814 0 419922.84 137589.78 183080 64 6813
6815 0 419867.44 137521.2 183120 64 6814
6816 0 419721.38 137451.66 183160 102 6815
6817 0 419608.3 137471.77 183200 102 6816
6818 0 419495.06 137498.83 183240 96 6817
6819 0 419408.28 137542.86 183280 96 6818
6820 0 419319.56 137575.52 183320 75 6819
6821 0 419260.84 137657.31 183360 75 6820
6822 0 419197.03 137667.12 183400 75 6821
6823 0 419121.38 137681.69 183440 75 6822
6824 0 419160.4 137714.31 183480 75 6823
6825 0 419205.94 137735.73 183520 75 6824
6826 0 419116.3 137807.81 183560 75 6825
6827 0 419048.3 137870.34 183600 75 6826
6828 0 418982.53 137924.27 183640 75 6827
6829 0 418886.94 137995.31 183680 75 6828
6830 0 418815.16 138057.36 183720 86 6829
6831 0 418728.72 138114.31 183760 86 6830
6832 0 418657.8 138163.34 183800 86 6831
6833 0 418579.84 138232 183840 80 6832
6834 0 418487.03 138315.84 183880 80 6833
6835 0 418386.84 138417.34 183920 60 6834
6836 0 418197.75 138500.2 183960 51 6835
6837 0 418007.1 138596.84 184000 80 6836
6838 0 417808.5 138707.6 184040 75 6837
6839 0 417625 138776.1 184080 75 6838
6840 0 417530.72 138869.53 184120 80 6839
6841 0 417403.4 138982.19 184160 80 6840
6842 0 417295.1 139087.81 184200 75 6841
6843 0 417165.9 139211.48 184240 51 6842
6844 0 417064.88 139338.14 184280 40 6843
6845 0 416990.66 139394.8 184320 40 6844
6846 0 416857.78 139491.97 184360 75 6845
6847 0 416761.4 139554.97 184400 75 6846
6848 0 416665.44 139608 184440 75 6847
6849 0 416562.97 139653.44 184480 102 6848
6850 0 416469.7 139698.61 184520 102 6849
6851 0 416401.5 139765.7 184560 102 6850
6852 0 416349.88 139826.84 184600 102 6851
6853 0 416288.44 139891.1 184640 102 6852
6854 0 416229.88 139929.22 184680 102 6853
6855 0 416169 139975.7 184720 139 6854
6856 0 416124.12 140033.52 184760 139 6855
6857 0 416074.78 140068.92 184800 139 6856
6858 0 416026.2 140135.34 184840 124 6857
6859 0 415972.66 140191.9 184880 124 6858
6860 0 415928.12 140253.62 184920 124 6859
6861 0 415828.72 140323.3 184960 102 6860
6862 0 415733.47 140398.05 185000 102 6861
6863 0 415628.78 140464.86 185040 86 6862
6864 0 415516.62 140542.19 185080 86 6863
6865 0 415426.03 140597.58 185120 107 6864
6866 0 415394.47 140614.19 185160 107 6865
6867 0 415358.75 140642.47 185200 107 6866
6868 0 415320.22 140679.31 185240 107 6867
6869 0 415275 140724.83 185280 107 6868
6870 0 415235.3 140763.84 185320 102 6869
6871 0 415192.6 140793.2 185360 102 6870
6872 0 415149.38 140827.11 185400 102 6871
6873 0 415104.94 140856.45 185440 115 6872
6874 0 415036.75 140888.78 185480 115 6873
6875 0 415012.1 140910.5 185520 115 6874
6876 0 414963.53 140958.4 185560 115 6875
6877 0 414871.56 141008.48 185600 102 6876
6878 0 414800.62 141062.33 185640 102 6877
6879 0 414727.56 141104.5 185680 102 6878
6880 0 414656.72 141141.11 185720 122 6879
6881 0 414563.12 141168.02 185760 122 6880
6882 0 414468.9 141219.84 185800 122 6881
6883 0 414380.56 141244.47 185840 107 6882
6884 0 414294.66 141268.27 185880 107 6883
6885 0 414194.22 141292.7 185920 90 6884
6886 0 414133.88 141328.58 185960 90 6885
6887 0 414066.9 141374.66 186000 90 6886
6888 0 414020.88 141325.78 186000 90 6887
6889 0 413936.84 141367.77 186080 124 6888
6890 0 413834.5 141459.08 186120 124 6889
6891 0 413734.1 141550.7 186160 108 6890
6892 0 413634.03 141635.89 186200 108 6891
6893 0 413528.38 141707.36 186240 150 6892
6894 0 413449.3 141779.17 186280 150 6893
6895 0 413369.44 141836.16 186320 150 6894
6896 0 413287.03 141884.1 186360 139 6895
6897 0 413208.4 141926.53 186400 139 6896
6898 0 413115.8 141965.62 186440 139 6897
6899 0 413032.16 142007.64 186480 80 6898
6900 0 412946.78 142047.33 186520 80 6899
6901 0 412801.22 142079.27 186560 75 6900
6902 0 412671.8 142103.23 186600 75 6901
6903 0 412533.25 142115.45 186640 124 6902
6904 0 412457.88 142591.08 186640 51 6903
6905 0 412526.03 142831.86 186640 80 6904
6906 0 412573.34 142836.86 186600 80 6905
6907 0 412645.94 142973.38 186560 80 6906
6908 0 412668 143139 186480 80 6907
6909 0 412660 143279 186440 32 6908
6910 0 412984 143667 186360 91 6909
6911 0 413124 143759 186240 91 6910
6912 0 413126 144289 186200 40 6911
6913 0 413098 144289 186080 40 6912
6914 0 413082 144425 185960 40 6913
6915 0 413158 144641 185920 120 6914
6916 0 413354 145241 185920 102 6915
6917 0 413160 145503 186120 166 6916
6918 0 413108 145647 186240 166 6917
6919 0 413340 145243 185800 102 6916
6920 0 413312 145183 185720 102 6919
6921 0 413223.88 145056.28 185520 -1 6920
6922 0 413042.47 144853.56 185440 -1 6921
6923 0 412921.12 144852.28 185320 -1 6922
6924 0 413358 143533 186160 51 6911
6925 0 413554 143365 186080 80 6924
6926 0 413698 143281 185960 80 6925
6927 0 413902 143137 185880 80 6926
6928 0 414090 143069 185800 124 6927
6929 0 414158 142953 185720 160 6928
6930 0 414294 142877 185640 160 6929
6931 0 414306 142829 185600 104 6930
6932 0 414330 142737 185520 104 6931
6933 0 414444 142723 185400 104 6932
6934 0 414516 142579 185280 136 6933
6935 0 414488 142479 185160 160 6934
6936 0 414480 142427 185040 160 6935
6937 0 414500 142371 185000 175 6936
6938 0 414456 142331 184840 175 6937
6939 0 414640 142007 184680 60 6938
6940 0 414328 142495 184720 32 6938
6941 0 414392 142551 184560 32 6940
6942 0 414548 142595 184360 51 6941
6943 0 414696 142535 184200 32 6942
6944 0 414744 142563 184040 64 6943
6945 0 414944 142487 183880 81 6944
6946 0 415008 142455 183760 81 6945
6947 0 412397.78 142117.36 186680 207 6903
6948 0 412262.5 142139.28 186720 207 6947
6949 0 412136.4 142144.45 186760 224 6948
6950 0 411999.84 142161.03 186800 224 6949
6951 0 411868.47 142168.6 186840 181 6950
6952 0 411730.62 142174.06 186880 172 6951
6953 0 411652.9 142179.25 186920 172 6952
6954 0 411569.22 142179.06 186960 172 6953
6955 0 411485.62 142185.5 187000 235 6954
6956 0 411407.47 142192.67 187040 235 6955
6957 0 411334.88 142199.88 187080 235 6956
6958 0 411209 142193.89 187120 203 6957
6959 0 411095.28 142200.95 187160 206 6958
6960 0 410986.62 142204.17 187200 206 6959
6961 0 410872.6 142214.23 187240 206 6960
6962 0 410820.47 142191.8 187280 206 6961
6963 0 410765.38 142170.61 187320 176 6962
6964 0 410707.53 142148.25 187360 176 6963
6965 0 410656.8 142124.31 187400 176 6964
6966 0 410607.28 142111.66 187440 176 6965
6967 0 410557.88 142111.53 187480 176 6966
6968 0 410034.62 142205.12 187480 108 6967
6969 0 409945.97 142224.98 187520 108 6968
6970 0 409852.28 142245.48 187560 107 6969
6971 0 409790.7 142254.28 187600 107 6970
6972 0 409711.28 142270.12 187640 101 6971
6973 0 409652.5 142269.22 187680 101 6972
6974 0 409579.12 142290.33 187720 101 6973
6975 0 409531.34 142286.89 187760 101 6974
6976 0 409479.88 142294.53 187800 122 6975
6977 0 409415.2 142295.34 187840 122 6976
6978 0 409353.03 142300.67 187880 122 6977
6979 0 409288.22 142320.83 187920 122 6978
6980 0 409215.3 142312.1 187960 139 6979
6981 0 409146.4 142314.4 188000 139 6980
6982 0 409089.03 142310.14 188040 139 6981
6983 0 409062.38 142347.31 188080 139 6982
6984 0 409029.88 142381.23 188120 143 6983
6985 0 409003.2 142409.67 188160 143 6984
6986 0 408991.16 142433.03 188200 143 6985
6987 0 408953.94 142399.8 188240 143 6986
6988 0 408886.44 142376.72 188280 143 6987
6989 0 408810.5 142378.94 188320 101 6988
6990 0 408756.7 142364.34 188360 101 6989
6991 0 408689 142347.4 188400 101 6990
6992 0 408657.38 142352.34 188440 168 6991
6993 0 408635.84 142362.92 188480 168 6992
6994 0 408595.97 142372.4 188520 168 6993
6995 0 408597.9 142373.17 188560 168 6994
6996 0 408564.44 142398.64 188600 168 6995
6997 0 408494.72 142409.95 188640 150 6996
6998 0 407940.06 142605.47 188640 163 6997
6999 0 407480.3 142307.3 188640 163 6998
7000 0 407507.4 142369.39 188600 163 6999
7001 0 407550.4 142416.23 188560 75 7000
7002 0 407556.4 142485.73 188520 75 7001
7003 0 407604.22 142542.42 188480 75 7002
7004 0 407633.34 142606.05 188440 75 7003
7005 0 407584.47 142553.16 188400 75 7004
7006 0 407589.72 142566.16 188360 75 7005
7007 0 407579.5 142579.81 188320 75 7006
7008 0 407589.75 142576.92 188280 64 7007
7009 0 407594 142562.56 188240 64 7008
7010 0 407601.38 142566.22 188200 64 7009
7011 0 407598.9 142584.6 188160 64 7010
7012 0 407583.1 142610.88 188120 64 7011
7013 0 407592 142619.11 188080 64 7012
7014 0 407576.66 142608.69 188040 64 7013
7015 0 407576.88 142592.4 188000 75 7014
7016 0 407590.75 142552.98 187960 75 7015
7017 0 407590.88 142562 187920 75 7016
7018 0 407577.7 142586.94 187880 75 7017
7019 0 407598.38 142573.78 187840 75 7018
7020 0 407605.4 142550.14 187800 75 7019
7021 0 407606.2 142531.55 187760 75 7020
7022 0 407600.3 142533.53 187720 51 7021
7023 0 407603 142489.27 187680 51 7022
7024 0 407608.97 142531.73 187640 51 7023
7025 0 407613.34 142565.22 187600 51 7024
7026 0 407600.2 142606.03 187560 51 7025
7027 0 407570.53 142659.72 187520 51 7026
7028 0 407534.44 142718.34 187480 71 7027
7029 0 407493.28 142768.23 187440 71 7028
7030 0 407465.4 142824.03 187400 71 7029
7031 0 407442.56 142897.53 187360 96 7030
7032 0 407427.62 142963 187320 96 7031
7033 0 407446.97 142987.97 187280 96 7032
7034 0 407466.22 143010.23 187240 96 7033
7035 0 407479.97 143027.42 187200 96 7034
7036 0 407495.5 143048.36 187160 71 7035
7037 0 407504.47 143063.23 187120 71 7036
7038 0 407529.53 143086.08 187080 71 7037
7039 0 407544.75 143102.86 187040 71 7038
7040 0 407563.03 143119.19 187000 71 7039
7041 0 407587.6 143145 186960 71 7040
7042 0 407608.9 143178.55 186920 71 7041
7043 0 407627.72 143206.39 186880 71 7042
7044 0 407465 143191.5 186840 71 7043
7045 0 407423.28 143218.55 186800 71 7044
7046 0 407450.06 143224.7 186760 71 7045
7047 0 407456.75 143279.8 186720 51 7046
7048 0 407474.03 143318.73 186680 51 7047
7049 0 407470.8 143357.5 186640 51 7048
7050 0 407468.9 143388.22 186600 51 7049
7051 0 407465.12 143413 186560 51 7050
7052 0 407433.88 143424.22 186520 51 7051
7053 0 407401.22 143445.53 186480 64 7052
7054 0 407360.75 143471.31 186440 64 7053
7055 0 407279.4 143518.86 186400 64 7054
7056 0 407177.1 143578.77 186360 80 7055
7057 0 407084.62 143627.7 186320 80 7056
7058 0 406317.88 144109.7 186320 80 7057
7059 0 406230.4 144138.64 186280 51 7058
7060 0 406137.2 144164.61 186240 51 7059
7061 0 406046.88 144186.69 186200 51 7060
7062 0 405955.25 144199.58 186160 81 7061
7063 0 405902.5 144192.77 186120 81 7062
7064 0 405847.4 144183.88 186080 81 7063
7065 0 405801.6 144146.45 186000 75 7064
7066 0 405727.4 144199.95 186000 75 7065
7067 0 405663.94 144217.44 185960 75 7066
7068 0 405566.47 144227.89 185920 71 7067
7069 0 405521.03 144214.44 185880 71 7068
7070 0 405423.47 144231.36 185840 71 7069
7071 0 405374.53 144236.25 185800 71 7070
7072 0 405336.28 144219.67 185760 60 7071
7073 0 405311.97 144211.02 185720 60 7072
7074 0 405246.84 144289.03 185680 60 7073
7075 0 405155.34 144376.8 185640 60 7074
7076 0 405135.9 144379.88 185600 51 7075
7077 0 405115.78 144364.22 185560 51 7076
7078 0 405048.88 144386.52 185520 51 7077
7079 0 404969.47 144403.98 185480 51 7078
7080 0 404879.8 144427.94 185440 86 7079
7081 0 404788 144446.81 185400 86 7080
7082 0 404716.66 144483.64 185360 86 7081
7083 0 404653.6 144501.62 185320 75 7082
7084 0 404564.2 144519.8 185280 75 7083
7085 0 404479.28 144616.3 185240 60 7084
7086 0 404417.4 144590.75 185200 60 7085
7087 0 404427.16 144583.28 185160 60 7086
7088 0 404303.3 144624.08 185120 60 7087
7089 0 404156.06 144794.52 185080 80 7088
7090 0 404175.28 144754.4 185040 80 7089
7091 0 404198.03 144692.64 185000 80 7090
7092 0 403937.2 144909.27 185120 80 7088
7093 0 403833.56 145050.11 185160 75 7092
7094 0 403744.03 145173.97 185200 75 7093
7095 0 403691.75 145279.06 185240 75 7094
7096 0 403672.53 145372.55 185280 75 7095
7097 0 403671.7 145452.86 185320 75 7096
7098 0 403726.72 145447.1 185360 75 7097
7099 0 403458.84 145546.97 185200 71 7094
7100 0 403436.84 145498.28 185160 71 7099
7101 0 403374.38 145537.39 185120 71 7100
7102 0 403227.9 145673.56 185080 75 7101
7103 0 403229.97 145694.31 185040 75 7102
7104 0 403180.8 145702.05 185000 75 7103
7105 0 403180.28 145687.45 184960 81 7104
7106 0 403133.3 145725.98 184920 81 7105
7107 0 403105.38 145739.17 184880 81 7106
7108 0 403093.56 145720.3 184840 81 7107
7109 0 403082.2 145702.19 184800 81 7108
7110 0 403075.22 145694.05 184760 96 7109
7111 0 403064.6 145729.2 184720 96 7110
7112 0 403169.53 145893.92 184720 40 7111
7113 0 403058.38 145677.3 184680 96 7111
7114 0 403038.44 145688.62 184640 96 7113
7115 0 403034.44 145658.73 184600 96 7114
7116 0 402996.4 145628.6 184560 45 7115
7117 0 402957.2 145604.94 184520 45 7116
7118 0 402935.25 145559.77 184480 45 7117
7119 0 402895.62 145550.67 184440 45 7118
7120 0 402811.9 145638.03 184400 45 7119
7121 0 402720.84 145737.05 184360 60 7120
7122 0 402641.88 145810.45 184320 60 7121
7123 0 402605.28 145806.66 184280 75 7122
7124 0 402557.1 145803.44 184240 75 7123
7125 0 402515.66 145795.8 184200 75 7124
7126 0 402440.94 145809.06 184160 75 7125
7127 0 402369.44 145824.14 184120 51 7126
7128 0 402310.22 145826.61 184080 51 7127
7129 0 402259.88 145817.14 184040 51 7128
7130 0 402226.47 145760.1 184000 51 7129
7131 0 402193.03 145726.16 183960 64 7130
7132 0 402106.62 145721.45 183920 64 7131
7133 0 402106.03 145713.84 183880 64 7132
7134 0 402090.25 145716.39 183840 64 7133
7135 0 402079.3 145720.62 183800 64 7134
7136 0 402074.72 145705.86 183760 64 7135
7137 0 402025.34 145651.69 183720 64 7136
7138 0 401969.38 145699.66 183680 64 7137
7139 0 401950.28 145738.33 183640 64 7138
7140 0 401983.47 145683.64 183600 64 7139
7141 0 402010.22 145647.45 183560 60 7140
7142 0 402005.97 145631.95 183520 60 7141
7143 0 402007.4 145633.86 183480 60 7142
7144 0 401984.75 145641.14 183440 60 7143
7145 0 401984.5 145657.17 183400 60 7144
7146 0 401966.94 145661.27 183360 60 7145
7147 0 401933.88 145663.78 183320 60 7146
7148 0 401943.28 145674.11 183280 60 7147
7149 0 401964.3 145664.48 183240 60 7148
7150 0 401992 145654.62 183200 60 7149
7151 0 401946.9 145698.92 183160 60 7150
7152 0 401937.9 145725.06 183120 60 7151
7153 0 401895.22 145727.4 183080 71 7152
7154 0 401869.97 145679.8 183040 71 7153
7155 0 401839.28 145714.73 183000 71 7154
7156 0 401807.66 145745.28 182960 71 7155
7157 0 401805.16 145750.7 182920 71 7156
7158 0 401779.8 145763.88 182880 71 7157
7159 0 401748.22 145787.62 182840 32 7158
7160 0 401728.28 145848.14 182800 32 7159
7161 0 401675.44 145921.45 182760 32 7160
7162 0 401618.88 146000.42 182720 32 7161
7163 0 401578.62 146056.52 182680 51 7162
7164 0 401513.03 146116.62 182640 51 7163
7165 0 401459.06 146171.48 182600 51 7164
7166 0 401428.44 146205.89 182560 71 7165
7167 0 401351.62 146235.25 182520 71 7166
7168 0 401286.75 146284.97 182480 71 7167
7169 0 401394.34 146114.4 182440 71 7168
7170 0 401406.72 146178.67 182400 71 7169
7171 0 401411.3 146220.66 182360 71 7170
7172 0 401363.75 146282.8 182320 71 7171
7173 0 401315.1 146293.19 182280 86 7172
7174 0 401262.4 146279.48 182240 86 7173
7175 0 401231.53 146289.66 182200 64 7174
7176 0 401244.53 146308.02 182160 64 7175
7177 0 401260.88 146339.42 182120 64 7176
7178 0 401245.12 146358.3 182080 64 7177
7179 0 401153.44 146922.39 182040 -1 7178
7180 0 401308.16 146355.89 182000 64 7179
7181 0 401363.56 146366.45 181960 64 7180
7182 0 403068 145988 185120 60 7102
7183 0 402980 146068 185200 40 7182
7184 0 402868 146224 185320 51 7183
7185 0 402600 146348 185440 75 7184
7186 0 402518 146502 185560 75 7185
7187 0 402486 146578 185640 75 7186
7188 0 407676.9 143512.22 187080 32 7038
7189 0 407710.2 143534.77 187040 32 7188
7190 0 407814.34 143625.86 187000 40 7189
7191 0 407970.6 143719.33 187000 40 7190
7192 0 408002.9 143744.53 186960 40 7191
7193 0 407984.2 143735.39 186920 40 7192
7194 0 407477.72 142304.55 188680 163 6999
7195 0 407472.72 142319.11 188720 163 7194
7196 0 407473.4 142343.98 188760 163 7195
7197 0 407519.22 142396.48 188800 163 7196
7198 0 407555.47 142448.7 188840 163 7197
7199 0 407610.2 142515.02 188880 172 7198
7200 0 407619.44 142549.34 188920 172 7199
7201 0 407645.66 142574.28 188960 172 7200
7202 0 407658.6 142596.34 189000 172 7201
7203 0 407650.75 142612.64 189040 172 7202
7204 0 407639.03 142632.05 189080 172 7203
7205 0 407631.88 142641.44 189120 172 7204
7206 0 407615.9 142646.67 189160 172 7205
7207 0 407628.44 142647.5 189200 122 7206
7208 0 407573.47 142730.88 189240 196 7207
7209 0 407620.72 142665.72 189280 196 7208
7210 0 407621 142671.31 189320 196 7209
7211 0 407577.66 142686.86 189360 196 7210
7212 0 407527.12 142704.52 189400 196 7211
7213 0 407492.9 142710.11 189440 86 7212
7214 0 407439.97 142726.33 189480 86 7213
7215 0 407400.72 142734.45 189520 86 7214
7216 0 407357.75 142753.94 189560 104 7215
7217 0 407337.3 142756.03 189600 104 7216
7218 0 407311.66 142757.48 189640 104 7217
7219 0 407278.66 142748.86 189680 104 7218
7220 0 407240.16 142788.28 189720 108 7219
7221 0 407205.84 142812.34 189760 108 7220
7222 0 407173.2 142832.08 189800 108 7221
7223 0 407150.3 142850.44 189840 108 7222
7224 0 407140.7 142855.88 189880 108 7223
7225 0 407121.03 142870.39 189920 108 7224
7226 0 407094.8 142895.19 189960 108 7225
7227 0 406491.3 142913.64 189960 75 7226
7228 0 406431.12 142914.98 190000 107 7227
7229 0 406361.16 142919.02 190040 107 7228
7230 0 406304.8 142913.12 190080 150 7229
7231 0 406293.66 142934.16 190120 150 7230
7232 0 406286.6 142946.36 190160 150 7231
7233 0 406285.56 142961.3 190200 150 7232
7234 0 406284.62 142971.28 190240 150 7233
7235 0 406205.62 142930.38 190280 150 7234
7236 0 406139.84 142883.5 190320 150 7235
7237 0 406071.8 142840.33 190360 140 7236
7238 0 405931.8 142880.64 190400 140 7237
7239 0 405863.12 142849.33 190440 140 7238
7240 0 405801.72 142824.97 190480 192 7239
7241 0 405730.75 142792.9 190520 192 7240
7242 0 405713.78 142810.33 190560 192 7241
7243 0 405709.28 142841.55 190600 192 7242
7244 0 405700.94 142870.34 190640 192 7243
7245 0 405688.4 142896.73 190680 192 7244
7246 0 405679.84 142843.06 190720 108 7245
7247 0 405619.28 142793.67 190760 108 7246
7248 0 405492.1 142826.19 190800 108 7247
7249 0 405402.88 142778.03 190840 115 7248
7250 0 405361.22 142773.31 190880 115 7249
7251 0 405318.28 142766.94 190920 115 7250
7252 0 405277.1 142761.14 190960 115 7251
7253 0 405264.75 142769.84 191000 115 7252
7254 0 405248.38 142778.7 191040 122 7253
7255 0 405229.03 142785.56 191080 122 7254
7256 0 405211.22 142790.73 191120 122 7255
7257 0 405198.25 142776.7 191160 122 7256
7258 0 405203.3 142789.47 191200 122 7257
7259 0 405195.38 142744.45 191240 122 7258
7260 0 405195.2 142719.16 191280 122 7259
7261 0 405129.9 142710.53 191320 75 7260
7262 0 405105.88 142692.83 191360 75 7261
7263 0 405043.78 142697.56 191400 75 7262
7264 0 405000.97 142695.39 191440 75 7263
7265 0 404946.4 142707.47 191480 148 7264
7266 0 404880.56 142721.03 191520 148 7265
7267 0 404844.2 142723.45 191560 148 7266
7268 0 404822.75 142725.16 191600 148 7267
7269 0 404841.12 142713.31 191640 148 7268
7270 0 404817.5 142713.67 191680 148 7269
7271 0 404806.84 142710.22 191720 148 7270
7272 0 404778.72 142690.75 191760 120 7271
7273 0 404759.97 142666.8 191800 120 7272
7274 0 404704.66 142661.06 191840 120 7273
7275 0 404631.66 142639.28 191880 120 7274
7276 0 404550.56 142615.88 191920 122 7275
7277 0 404486.25 142584.1 191960 122 7276
7278 0 404390.06 142571.05 192000 122 7277
7279 0 404351.84 142555.34 192040 120 7278
7280 0 404304.94 142551.22 192080 120 7279
7281 0 404266.28 142546.12 192120 120 7280
7282 0 404228.53 142548.42 192160 120 7281
7283 0 404171.3 142571.97 192200 120 7282
7284 0 404126.25 142597.02 192240 120 7283
7285 0 404080.56 142617.5 192280 120 7284
7286 0 404033.12 142637.31 192320 120 7285
7287 0 403999.28 142673.58 192360 120 7286
7288 0 403968.94 142667.16 192400 120 7287
7289 0 403961 142677.58 192440 166 7288
7290 0 403933.62 142670.86 192480 166 7289
7291 0 403922.1 142687.7 192520 166 7290
7292 0 403875.22 142699.7 192560 166 7291
7293 0 403829.47 142699.55 192600 166 7292
7294 0 403778.78 142707.98 192640 104 7293
7295 0 403725.88 142711.34 192680 104 7294
7296 0 403669.34 142718.8 192720 104 7295
7297 0 403646.53 142728.33 192760 104 7296
7298 0 403631.94 142758.39 192800 104 7297
7299 0 403601.66 142766.56 192840 104 7298
7300 0 403580.97 142791.11 192880 128 7299
7301 0 403562.44 142800.69 192920 128 7300
7302 0 403531.56 142825.95 192960 128 7301
7303 0 403516.03 142850.89 193000 86 7302
7304 0 403488.9 142871.98 193040 86 7303
7305 0 403445.5 142943.69 193080 86 7304
7306 0 403395.28 143014.62 193120 122 7305
7307 0 403348.44 143083.81 193160 122 7306
7308 0 403358.66 142587.31 193160 128 7307
7309 0 403363.53 142487.39 193200 128 7308
7310 0 403452.47 141937.11 193200 98 7309
7311 0 403449.5 141955.28 193240 98 7310
7312 0 403436.53 141902.23 193280 98 7311
7313 0 403420.4 141842.02 193320 98 7312
7314 0 403406.06 141784.88 193360 81 7313
7315 0 403300.22 141386.02 193360 81 7314
7316 0 403330 141325.39 193400 81 7315
7317 0 403310.7 141035.2 193440 134 7316
7318 0 403277.22 140736.3 193480 221 7317
7319 0 403343.66 140290.17 193480 102 7318
7320 0 403792.56 139676.03 193480 124 7319
7321 0 404121.7 138871.69 193480 148 7320
7322 0 404139.2 138842.61 193440 148 7321
7323 0 404151.7 138805.83 193400 148 7322
7324 0 404161.5 138757.12 193360 148 7323
7325 0 404185.6 138735.34 193320 148 7324
7326 0 404207.88 138700.92 193280 137 7325
7327 0 404218.38 138666.12 193240 137 7326
7328 0 404235.44 138623.31 193200 137 7327
7329 0 404254.34 138591.56 193160 137 7328
7330 0 404264.9 138550.7 193120 137 7329
7331 0 404401.1 138278.9 193080 140 7330
7332 0 404526.88 138016.55 193040 140 7331
7333 0 404669.94 137732.28 193000 120 7332
7334 0 404705.25 137664.31 192960 120 7333
7335 0 404763.6 137631.67 192920 120 7334
7336 0 404808.25 137578.72 192880 135 7335
7337 0 404851.34 137531.78 192840 135 7336
7338 0 404906.1 137496.08 192800 135 7337
7339 0 404955.2 137419.67 192760 102 7338
7340 0 405011.66 137355.72 192720 102 7339
7341 0 405082.88 137300.56 192680 153 7340
7342 0 405115.56 137250.03 192640 153 7341
7343 0 405262.9 137059.52 192600 81 7342
7344 0 404701.5 136589.22 192600 40 7343
7345 0 404734.88 136543.06 192560 40 7344
7346 0 404945.1 136635.67 192520 40 7345
7347 0 404860.4 136562.69 192480 40 7346
7348 0 404904.5 136551.31 192440 40 7347
7349 0 404908.28 136514.45 192400 40 7348
7350 0 405049.8 136485.73 192360 40 7349
7351 0 405102.03 136407.3 192320 -1 7350
7352 0 405132.84 136418 192280 -1 7351
7353 0 405177.88 136436.62 192240 -1 7352
7354 0 405214.06 136482.8 192200 -1 7353
7355 0 405189.47 137172.86 192560 153 7343
7356 0 405267.28 137136.52 192520 81 7355
7357 0 405337.25 137093.3 192480 81 7356
7358 0 405410.72 137164.03 192440 81 7357
7359 0 404977.88 137069.84 192440 96 7358
7360 0 404971.56 137135.84 192400 96 7359
7361 0 405674.03 137004.69 192480 51 7357
7362 0 405766.06 136920.34 192440 51 7361
7363 0 406174 136905 192360 51 7362
7364 0 406502 136805 192320 80 7363
7365 0 406714 136809 192240 80 7364
7366 0 406874 136785 192120 80 7365
7367 0 407050 136721 192040 51 7366
7368 0 407182 136637 191960 64 7367
7369 0 407414 136601 191840 64 7368
7370 0 407458 136581 191760 64 7369
7371 0 407640 136587 191640 64 7370
7372 0 407880 136555 191520 81 7371
7373 0 408100 136539 191400 81 7372
7374 0 408348 136471 191280 60 7373
7375 0 408500 136499 191160 60 7374
7376 0 408716 136387 191080 60 7375
7377 0 409284 136219 190960 124 7376
7378 0 409544 136111 190840 104 7377
7379 0 409624 135971 190760 104 7378
7380 0 409696 135795 190680 71 7379
7381 0 409852 135527 190560 81 7380
7382 0 409916 135527 190480 75 7381
7383 0 410124 135275 190400 80 7382
7384 0 410166 135233 190360 80 7383
7385 0 410886 134917 190360 60 7384
7386 0 411870 134085 190320 209 7385
7387 0 412136 134019 190240 181 7386
7388 0 412264 134023 190120 198 7387
7389 0 412268 134023 190000 198 7388
7390 0 412484 133891 189880 160 7389
7391 0 412904 133655 189800 181 7390
7392 0 413120 133567 189680 172 7391
7393 0 413336 133471 189600 172 7392
7394 0 413480 133407 189560 107 7393
7395 0 413748 133031 189480 98 7394
7396 0 413720 132847 189400 107 7395
7397 0 413724 132783 189360 107 7396
7398 0 413664 132651 189280 -1 7397
7399 0 413556 132603 189200 -1 7398
7400 0 414092 132887 189600 32 7395
7401 0 414380 132723 189680 45 7400
7402 0 414444 132519 189600 45 7401
7403 0 414732 132363 189560 32 7402
7404 0 414930 132209 189480 32 7403
7405 0 414950 132065 189400 32 7404
7406 0 414954 131957 189240 71 7405
7407 0 415030 131841 189160 60 7406
7408 0 415158 131641 189080 80 7407
7409 0 415226 131457 188960 80 7408
7410 0 415230 131265 188920 51 7409
7411 0 415250 131133 188840 60 7410
7412 0 414469 132449 189520 45 7402
7413 0 411872 134119 190480 209 7386
7414 0 411788 134167 190560 209 7413
7415 0 409791 135731 190360 81 7384
7416 0 409899 135771 190240 64 7415
7417 0 409999 135779 190120 64 7416
7418 0 409979 135831 190040 75 7417
7419 0 409979 135847 190000 75 7418
7420 0 409987 135879 189960 75 7419
7421 0 410019 135919 189920 75 7420
7422 0 410033 135891 189880 75 7421
7423 0 410051 135895 189800 45 7422
7424 0 410015 135931 189760 45 7423
7425 0 409999 135939 189680 45 7424
7426 0 409991 135939 189560 96 7425
7427 0 410007 135939 189480 96 7426
7428 0 410095 135999 189360 96 7427
7429 0 410083 136003 189320 96 7428
7430 0 409958 134977 190400 40 7383
7431 0 409922 134853 190320 60 7430
7432 0 409830 134621 190240 51 7431
7433 0 409834 134477 190160 60 7432
7434 0 409838 134405 190080 60 7433
7435 0 409866 134377 190040 60 7434
7436 0 404849.12 136743.72 192640 32 7342
7437 0 404636.84 136691.72 192640 40 7436
7438 0 404557.25 136215.58 192640 96 7437
7439 0 404545.78 136238.5 192680 96 7438
7440 0 404523.47 136247.53 192720 96 7439
7441 0 404513.16 136263.8 192760 96 7440
7442 0 404521.53 136209.66 192800 96 7441
7443 0 404523.53 136145.25 192840 96 7442
7444 0 404533.7 136091.61 192880 45 7443
7445 0 404553.2 136072.84 192920 45 7444
7446 0 404567.3 136055.61 192960 45 7445
7447 0 404591.12 136050.58 193000 45 7446
7448 0 404621.88 136011.89 193040 51 7447
7449 0 404664.75 135949.66 193080 51 7448
7450 0 404692.2 135886.84 193120 51 7449
7451 0 404756.78 135780.69 193160 71 7450
7452 0 404755.6 135766.94 193200 71 7451
7453 0 404746.47 135748.06 193240 71 7452
7454 0 404752.34 135740.64 193280 71 7453
7455 0 404755.25 135314.36 193280 51 7454
7456 0 405112.72 135103.84 193280 75 7455
7457 0 405126.12 135107.84 193240 75 7456
7458 0 405332 134989 193160 81 7457
7459 0 405464 134809 193080 71 7458
7460 0 405620 134701 193000 71 7459
7461 0 405760 134501 192920 60 7460
7462 0 405834 134391 192880 51 7461
7463 0 405926 134299 192840 51 7462
7464 0 405978 134251 192800 40 7463
7465 0 406066 134091 192760 40 7464
7466 0 406030 133851 192800 40 7465
7467 0 406214 133423 192840 -1 7466
7468 0 406374 133023 192800 -1 7467
7469 0 407030 132567 192760 -1 7468
7470 0 407228 132165 192720 -1 7469
7471 0 407204 131509 192680 -1 7470
7472 0 407438 130939 192720 -1 7471
7473 0 408046 130395 192680 -1 7472
7474 0 408252 130181 192600 -1 7473
7475 0 408336 129981 192520 -1 7474
7476 0 408496 129753 192440 -1 7475
7477 0 408860 129433 192360 -1 7476
7478 0 409184 129173 192280 -1 7477
7479 0 409284 129113 192400 -1 7478
7480 0 409356 129013 192480 -1 7479
7481 0 409320 128933 192560 -1 7480
7482 0 409252 128821 192640 -1 7481
7483 0 409326 128795 192760 -1 7482
7484 0 409390 128803 192880 -1 7483
7485 0 409446 128807 193000 -1 7484
7486 0 409522 128791 193120 -1 7485
7487 0 410114 128379 193200 -1 7486
7488 0 411114 128451 193240 -1 7487
7489 0 411114 128443 193360 -1 7488
7490 0 411330 128515 193120 -1 7488
7491 0 412102 128651 193040 -1 7490
7492 0 412222 128643 193000 -1 7491
7493 0 412342 128635 192960 -1 7492
7494 0 412508 128617 192880 -1 7493
7495 0 412792 128621 192760 -1 7494
7496 0 412992 128621 192680 -1 7495
7497 0 413104 128673 192600 -1 7496
7498 0 413263 128496 192480 -1 7497
7499 0 413316 128437 192440 -1 7498
7500 0 413380 128309 192320 -1 7499
7501 0 413448 128121 192200 -1 7500
7502 0 413568 127929 192040 -1 7501
7503 0 413608 127805 191920 -1 7502
7504 0 413636 127673 191760 -1 7503
7505 0 413644 127689 191560 -1 7504
7506 0 413572 127641 191440 -1 7505
7507 0 413560 127625 191360 -1 7506
7508 0 413538 128759 192480 -1 7498
7509 0 413784 128933 192480 -1 7508
7510 0 413896 128988 192400 -1 7509
7511 0 413946 128997 192320 -1 7510
7512 0 413946 128946 192280 -1 7511
7513 0 413936 128997 192240 -1 7512
7514 0 413994 129004 192200 -1 7513
7515 0 414078 128978 192080 -1 7514
7516 0 414184 128973 191960 -1 7515
7517 0 414174 128935 191840 -1 7516
7518 0 414170 129036 191720 -1 7517
7519 0 414156 129119 191640 -1 7518
7520 0 414334 129624 191640 -1 7519
7521 0 414374 129737 191680 -1 7520
7522 0 414342 129842 191720 -1 7521
7523 0 414282 129951 191760 -1 7522
7524 0 414432 130169 191760 -1 7523
7525 0 414470 130166 191720 -1 7524
7526 0 414558 130146 191640 -1 7525
7527 0 414602 130126 191560 -1 7526
7528 0 414646 130114 191520 -1 7527
7529 0 414176 129097 191520 -1 7519
7530 0 414210 129105 191400 -1 7529
7531 0 414250 129074 191320 -1 7530
7532 0 414374 129075 191240 -1 7531
7533 0 414342 129249 191200 -1 7532
7534 0 414428 129101 191160 -1 7533
7535 0 414580 129047 191080 -1 7534
7536 0 414624 129042 191000 -1 7535
7537 0 413982 129185 192400 -1 7510
7538 0 412940 128873 192880 -1 7494
7539 0 412768 128845 193080 -1 7538
7540 0 412792 128797 193240 -1 7539
7541 0 412816 128821 193360 -1 7540
7542 0 407172 132241 192840 -1 7470
7543 0 407128 132289 192920 -1 7542
7544 0 405072.3 135111.89 193320 75 7456
7545 0 404949.62 135130.7 193360 60 7544
7546 0 404989 135126.25 193400 60 7545
7547 0 405007.25 135158.22 193440 60 7546
7548 0 403145.6 140211.17 193440 120 7319
7549 0 402968.78 140226.66 193400 120 7548
7550 0 402793.38 140232.2 193360 40 7549
7551 0 402625.97 140260.61 193320 40 7550
7552 0 402248 140247 193360 51 7551
7553 0 401676 140175 193400 75 7552
7554 0 401528 140147 193480 75 7553
7555 0 401360 140067 193600 71 7554
7556 0 400910 139777 193720 40 7555
7557 0 400466 139937 193640 81 7556
7558 0 399870 140261 193760 64 7557
7559 0 399046 140329 193760 81 7558
7560 0 398684 140303 193840 71 7559
7561 0 398496 140283 193880 40 7560
7562 0 397936 140243 193920 64 7561
7563 0 397352 140423 193880 86 7562
7564 0 397068 140431 193840 71 7563
7565 0 396692 140323 193760 45 7564
7566 0 396332 140263 193680 60 7565
7567 0 395822 140289 193600 51 7566
7568 0 395126 140585 193560 160 7567
7569 0 395048 140635 193640 160 7568
7570 0 395056 140615 193720 160 7569
7571 0 395128 140539 193440 160 7568
7572 0 395164 140475 193320 160 7571
7573 0 395164 140459 193120 197 7572
7574 0 395212 140486 193080 197 7573
7575 0 403330.66 140604.97 193520 164 7318
7576 0 403386.7 140472.16 193560 164 7575
7577 0 403443.9 140330.33 193600 102 7576
7578 0 403522.2 140185.58 193640 137 7577
7579 0 403598.34 140039.47 193680 139 7578
7580 0 403678.4 139893.34 193720 139 7579
7581 0 403666 139832.44 193760 139 7580
7582 0 403636.06 139767.08 193800 139 7581
7583 0 403613.5 139707.05 193840 124 7582
7584 0 403673.97 139611.88 193880 124 7583
7585 0 403728.34 139517.05 193920 124 7584
7586 0 403787.84 139422.42 193960 104 7585
7587 0 403841.1 139373.69 194000 104 7586
7588 0 403885.47 139308.33 194040 104 7587
7589 0 403929.47 139253.16 194080 104 7588
7590 0 403973.75 139206.67 194120 104 7589
7591 0 404012.9 139154.34 194160 -1 7590
7592 0 404050.9 139103.38 194200 -1 7591
7593 0 403297.47 143157.56 193200 122 7307
7594 0 403183 143328 193320 176 7593
7595 0 403051 143408 193400 60 7594
7596 0 402751 143488 193560 40 7595
7597 0 402619 143508 193680 64 7596
7598 0 402515 143580 193800 81 7597
7599 0 402483 143712 193960 81 7598
7600 0 402499 143720 194120 134 7599
7601 0 402433 143794 194240 134 7600
7602 0 402369 143830 194400 107 7601
7603 0 402265 143898 194600 45 7602
7604 0 402089 144102 194760 102 7603
7605 0 402093 144130 194800 102 7604
7606 0 402101 144298 194920 124 7605
7607 0 402061 144514 195000 86 7606
7608 0 401937 144742 195080 86 7607
7609 0 401819 144860 195200 32 7608
7610 0 401807 144996 195320 163 7609
7611 0 401727 145132 195440 104 7610
7612 0 401672.6 145216.8 195520 139 7611
7613 0 401591 145344 195640 120 7612
7614 0 401447 145568 195760 163 7613
7615 0 401251 145760 195880 175 7614
7616 0 401155 145872 196000 120 7615
7617 0 401187 145924 196080 120 7616
7618 0 401121 145990 196200 120 7617
7619 0 401137 145998 196240 51 7618
7620 0 401141 146118 196360 178 7619
7621 0 401157 146278 196440 178 7620
7622 0 401113 146430 196520 150 7621
7623 0 401121 146582 196600 226 7622
7624 0 401005 146750 196680 224 7623
7625 0 401019 146872 196760 224 7624
7626 0 401019 146956 196880 202 7625
7627 0 400959 147176 197000 206 7626
7628 0 400979 147460 197120 175 7627
7629 0 400939 147608 197280 143 7628
7630 0 400913 147918 197360 115 7629
7631 0 400841 148082 197480 71 7630
7632 0 400765 148334 197560 71 7631
7633 0 400761 148438 197680 51 7632
7634 0 400783 148516 197800 141 7633
7635 0 400727 148628 197920 141 7634
7636 0 400595 148624 198000 80 7635
7637 0 400599 148652 198080 80 7636
7638 0 400603 148724 198240 80 7637
7639 0 400651 148852 198400 104 7638
7640 0 400667 149004 198560 71 7639
7641 0 400755 149212 198680 96 7640
7642 0 400823 149484 198800 124 7641
7643 0 400843 149548 198920 124 7642
7644 0 401025 149958 199040 96 7643
7645 0 400929 150086 199160 107 7644
7646 0 400497 150314 199280 120 7645
7647 0 400309 150534 199400 108 7646
7648 0 400167 150784 199520 160 7647
7649 0 400087 151140 199640 237 7648
7650 0 400027 151364 199760 197 7649
7651 0 399567 151600 199880 124 7650
7652 0 399571 151580 199960 124 7651
7653 0 398883 151928 200040 136 7652
7654 0 398689 152322 200120 120 7653
7655 0 398709 152486 200200 139 7654
7656 0 398673 152758 200280 128 7655
7657 0 398575 153212 200360 156 7656
7658 0 398387 153540 200480 137 7657
7659 0 398351 153540 200560 137 7658
7660 0 398179 153700 200640 75 7659
7661 0 397609 154178 200720 102 7660
7662 0 397341 154106 200800 51 7661
7663 0 396577 154366 200880 120 7662
7664 0 396095 154948 200800 122 7663
7665 0 396035 155388 200680 102 7664
7666 0 396085 155598 200560 122 7665
7667 0 396129 155962 200400 107 7666
7668 0 395307 156460 200240 90 7667
7669 0 395239 156572 200200 172 7668
7670 0 395067 157012 200240 185 7669
7671 0 394856 157370 200320 160 7670
7672 0 393965.56 157805.77 200240 81 7671
7673 0 393656 157932 200160 176 7672
7674 0 393536 157708 200040 176 7673
7675 0 393560 157644 199920 176 7674
7676 0 393584 157652 199840 176 7675
7677 0 393624 157680 199800 176 7676
7678 0 393628 157704 199600 32 7677
7679 0 393568 157932 199440 160 7678
7680 0 393548 157956 199280 131 7679
7681 0 393560 157932 199080 131 7680
7682 0 393412 157940 198960 140 7681
7683 0 393396 157940 198880 140 7682
7684 0 393284 157728 198720 122 7683
7685 0 393116 157700 198480 122 7684
7686 0 392912 157540 198320 86 7685
7687 0 392752 157296 198160 86 7686
7688 0 392484 157180 198000 124 7687
7689 0 392344 157128 197880 124 7688
7690 0 391810 156722 197760 60 7689
7691 0 391214 156498 197800 75 7690
7692 0 390546 156562 197880 86 7691
7693 0 390518 156522 198000 86 7692
7694 0 390378 156598 198120 91 7693
7695 0 390278 156642 198200 32 7694
7696 0 390082 156654 198280 32 7695
7697 0 389864 156576 198360 51 7696
7698 0 389696 156496 198440 32 7697
7699 0 389576 156360 198480 40 7698
7700 0 389440 156280 198560 40 7699
7701 0 389280 156216 198640 81 7700
7702 0 389172 156172 198720 45 7701
7703 0 388884 156100 198800 75 7702
7704 0 388724 156088 198880 75 7703
7705 0 388540 156076 198960 60 7704
7706 0 388138 155970 199000 96 7705
7707 0 387702 155818 199040 91 7706
7708 0 387530 155166 198960 172 7707
7709 0 387410 155090 199040 172 7708
7710 0 387286 155010 199080 139 7709
7711 0 387148 154956 199200 186 7710
7712 0 386988 154896 199280 186 7711
7713 0 386872 154876 199320 175 7712
7714 0 386664 154844 199360 163 7713
7715 0 386108 154748 199320 32 7714
7716 0 385504 154784 199320 81 7715
7717 0 385422 154754 199200 81 7716
7718 0 385158 154738 199120 75 7717
7719 0 384546 154686 199040 64 7718
7720 0 384234 154602 199200 60 7719
7721 0 384114 154562 199240 60 7720
7722 0 383920 154524 199320 40 7721
7723 0 383668 154428 199200 71 7722
7724 0 383600 154416 199120 71 7723
7725 0 383468 154380 199000 75 7724
7726 0 383328 154292 198920 71 7725
7727 0 383356 154188 198880 71 7726
7728 0 383376 154108 198800 71 7727
7729 0 383376 153980 198720 -1 7728
7730 0 383308 153804 198600 -1 7729
7731 0 383268 153756 198520 -1 7730
7732 0 382836 153268 198440 -1 7731
7733 0 382746 153118 198480 -1 7732
7734 0 382621.72 153087.72 198680 -1 7733
7735 0 382545.94 153309 198880 -1 7734
7736 0 382458 153251.4 199000 -1 7735
7737 0 382834 153106 198360 -1 7732
7738 0 382815.34 152967.33 198280 -1 7737
7739 0 382806 152898 198240 -1 7738
7740 0 382602 152794 198160 -1 7739
7741 0 382226 152534 198000 -1 7740
7742 0 382078.88 152473.94 197920 -1 7741
7743 0 382153 152480 197800 -1 7742
7744 0 382149 152532 197720 -1 7743
7745 0 382257 152728 197640 -1 7744
7746 0 382233 152792 197600 -1 7745
7747 0 382173 152836 197560 -1 7746
7748 0 386612 154876 199480 163 7714
7749 0 386636 154880 199560 163 7748
7750 0 387586 155226 198880 172 7708
7751 0 387712 155198 198760 86 7750
7752 0 387698 155242 198680 86 7751
7753 0 391778 156614 197600 60 7690
7754 0 391730 156450 197480 45 7753
7755 0 391678 156322 197360 51 7754
7756 0 391574 156082 197240 71 7755
7757 0 391490 155782 197160 40 7756
7758 0 391454 155706 197120 75 7757
7759 0 391496 155524 197000 71 7758
7760 0 391636 155276 196920 91 7759
7761 0 391652 155132 196840 91 7760
7762 0 391652 154980 196760 98 7761
7763 0 391652 154812 196640 104 7762
7764 0 391732 154712 196560 104 7763
7765 0 391844 154616 196480 60 7764
7766 0 391848 154580 196400 60 7765
7767 0 391852 154464 196280 71 7766
7768 0 391854 154414 196120 71 7767
7769 0 391850 154382 195960 32 7768
7770 0 391838 154326 195760 75 7769
7771 0 391786 154230 195600 75 7770
7772 0 391770 154150 195480 60 7771
7773 0 391730 154086 195360 60 7772
7774 0 391762 153978 195240 45 7773
7775 0 391810 153906 195080 71 7774
7776 0 391746 153858 194920 71 7775
7777 0 391650 153842 194800 64 7776
7778 0 391478 153770 194680 64 7777
7779 0 391402 153758 194600 64 7778
7780 0 391318 153678 194480 51 7779
7781 0 391082 153138 194400 229 7780
7782 0 391056 153088 194320 229 7781
7783 0 391058 153084 194280 229 7782
7784 0 391380 152800.03 194280 157 7783
7785 0 391612 152672.03 194320 -1 7784
7786 0 391792 152740.03 194440 -1 7785
7787 0 391060 153080 194240 229 7783
7788 0 391060 153084 194120 256 7787
7789 0 391060 153084 194000 256 7788
7790 0 391060 153084 193880 256 7789
7791 0 391168 152996 193800 198 7790
7792 0 391188 152921.33 193760 198 7791
7793 0 391228 152772 193680 198 7792
7794 0 391284 152652 193560 154 7793
7795 0 391408 152568 193440 178 7794
7796 0 391536 152548 193320 178 7795
7797 0 391660 152496 193200 81 7796
7798 0 391792 152484 193120 108 7797
7799 0 391944 152508 193040 51 7798
7800 0 391884 152480 192920 75 7799
7801 0 391840 152416 192760 75 7800
7802 0 391808 152396 192560 71 7801
7803 0 391856 152472 192400 101 7802
7804 0 391858.66 152506.67 192320 101 7803
7805 0 391860 152524 192280 101 7804
7806 0 391904 152548 192160 64 7805
7807 0 391996 152492 192040 64 7806
7808 0 392060 152460 191880 71 7807
7809 0 392068 152424 191640 71 7808
7810 0 392052 152396 191480 71 7809
7811 0 392100 152320 191280 75 7810
7812 0 392300 152248 191120 60 7811
7813 0 392364 152180 190920 60 7812
7814 0 392316 152280 190720 71 7813
7815 0 392340 152388 190560 71 7814
7816 0 392352 152428 190400 75 7815
7817 0 392504 152672 190240 40 7816
7818 0 392524 152728 190040 40 7817
7819 0 392412 152528 189920 40 7818
7820 0 392446 152446 189880 40 7819
7821 0 392480 152364 189840 40 7820
7822 0 392620 152856 189880 51 7818
7823 0 392620 152904 189760 51 7822
7824 0 392592 152916 189600 -1 7823
7825 0 392572 152896 189480 -1 7824
7826 0 392584 152864 189320 -1 7825
7827 0 392548 152800 189200 -1 7826
7828 0 392528 152672 189040 -1 7827
7829 0 392540 152600 188920 -1 7828
7830 0 392552 152528 188760 -1 7829
7831 0 392560 152468 188640 -1 7830
7832 0 392556 152496 188480 -1 7831
7833 0 392616 152544 188360 -1 7832
7834 0 392664 152584 188240 -1 7833
7835 0 392744 152632 188080 -1 7834
7836 0 392868 152688 187920 -1 7835
7837 0 392968 152712 187800 -1 7836
7838 0 393084 152788 187680 -1 7837
7839 0 393212 152820 187520 -1 7838
7840 0 393296 152844 187360 -1 7839
7841 0 393396 152920 187240 -1 7840
7842 0 393524 152988 187080 -1 7841
7843 0 393624 153032 186960 -1 7842
7844 0 393714 153162 186880 -1 7843
7845 0 393854 153258 186760 -1 7844
7846 0 393914 153290 186640 -1 7845
7847 0 393970 153358 186520 -1 7846
7848 0 393998 153470 186400 -1 7847
7849 0 394028 153568 186240 -1 7848
7850 0 393964 153692 186120 -1 7849
7851 0 393964 153696 186080 -1 7850
7852 0 393932 153736 185920 -1 7851
7853 0 393840 153720 185760 -1 7852
7854 0 393824 153656 185640 -1 7853
7855 0 393776 153564 185520 -1 7854
7856 0 393716 153472 185400 -1 7855
7857 0 393712 153344 185240 -1 7856
7858 0 393696 153272 185120 -1 7857
7859 0 393672 153164 184960 -1 7858
7860 0 393708 152976 184800 -1 7859
7861 0 393728 152940 184760 -1 7860
7862 0 393732 152888 184720 -1 7861
7863 0 393828 152880 184680 -1 7862
7864 0 393804 152912 184600 -1 7863
7865 0 393840 152840 184480 -1 7864
7866 0 393884 152792 184360 -1 7865
7867 0 393880 152820 184240 -1 7866
7868 0 393908 152784 184120 -1 7867
7869 0 393836 152740 184000 -1 7868
7870 0 393864 152568 183880 -1 7869
7871 0 393780 152532 183760 -1 7870
7872 0 393752 152480 183600 -1 7871
7873 0 393764 152472 183440 -1 7872
7874 0 393768 152604 183280 -1 7873
7875 0 393752 152668 183120 -1 7874
7876 0 393656 152556 183000 -1 7875
7877 0 393668 152676 182920 -1 7876
7878 0 393752 152848 182800 -1 7877
7879 0 393756 152964 182720 -1 7878
7880 0 393780 153004 182640 -1 7879
7881 0 393792 153038 182600 -1 7880
7882 0 393804 153072 182560 -1 7881
7883 0 393764 153160 182440 -1 7882
7884 0 393576 153236 182400 -1 7883
7885 0 393544 153296 182320 -1 7884
7886 0 393484 153380 182200 -1 7885
7887 0 393484 153420 182160 -1 7886
7888 0 393392 153348 182080 -1 7887
7889 0 393280 153248 182000 -1 7888
7890 0 393312 153248 181880 -1 7889
7891 0 393656 152252 183000 -1 7876
7892 0 393816 152168 182920 -1 7891
7893 0 393840 152120 182880 -1 7892
7894 0 392876 152856 190240 40 7817
7895 0 392920 153068 190320 40 7894
7896 0 393002 158773 198920 91 7683
7897 0 392558 159089 199000 120 7896
7898 0 392068 159867 199080 128 7897
7899 0 391992 159883 198960 128 7898
7900 0 392052 159903 198800 128 7899
7901 0 392172 159891 198680 128 7900
7902 0 392280 159863 198600 128 7901
7903 0 390776 160199 198920 197 7899
7904 0 390692 160287 198800 197 7903
7905 0 390146 160445 198720 163 7904
7906 0 389642 160525 198680 181 7905
7907 0 389514 160517 198800 181 7906
7908 0 389342 160145 198800 150 7907
7909 0 389302 160001 198680 -1 7908
7910 0 389306 159981 198640 -1 7909
7911 0 389258 159977 198560 -1 7910
7912 0 389498 160477 198880 150 7907
7913 0 389526 160461 199040 150 7912
7914 0 389492.34 160436.73 199160 143 7913
7915 0 389514 160389 199280 143 7914
7916 0 389658 160205 199400 51 7915
7917 0 389550 160173 199520 51 7916
7918 0 389418 160125 199640 60 7917
7919 0 389370 160069 199840 101 7918
7920 0 389110 159985 2e+05 51 7919
7921 0 389100 160059 200080 51 7920
7922 0 389112 160183 200160 51 7921
7923 0 389148 160267 200240 75 7922
7924 0 389182 160437 200360 75 7923
7925 0 389134 160457 200400 40 7924
7926 0 389046 160473 200480 40 7925
7927 0 388826 160481 200600 71 7926
7928 0 388580 160403 200680 51 7927
7929 0 388348 160311 200760 51 7928
7930 0 388192 160235 200840 71 7929
7931 0 387984 160159 200920 71 7930
7932 0 387852 160071 201000 51 7931
7933 0 387686 160049 201080 71 7932
7934 0 387490 160069 201160 71 7933
7935 0 387394 160205 201280 96 7934
7936 0 387306 160181 201360 96 7935
7937 0 387170 160285 201480 128 7936
7938 0 387086 160337 201560 156 7937
7939 0 387074 160353 201600 156 7938
7940 0 387056 160387 201720 156 7939
7941 0 387128 160367 201840 156 7940
7942 0 387064 160387 201920 153 7941
7943 0 386992 160359 202000 153 7942
7944 0 386904 160243 202120 153 7943
7945 0 386720 160271 202200 122 7944
7946 0 386540 160339 202280 131 7945
7947 0 386412 160451 202440 160 7946
7948 0 386420 160479 202600 160 7947
7949 0 386512 160407 202800 101 7948
7950 0 386536 160447 202960 101 7949
7951 0 388466 160813 198600 115 7906
7952 0 388178 161077 198520 153 7951
7953 0 387628 161399 198400 71 7952
7954 0 387272 161715 198280 124 7953
7955 0 387132 161711 198160 120 7954
7956 0 386560 161703 198000 128 7955
7957 0 386010 161897 197920 122 7956
7958 0 384970 162045 197840 150 7957
7959 0 385054 162037 197720 150 7958
7960 0 385114 161877 197560 150 7959
7961 0 385154 162093 197400 -1 7960
7962 0 385418 162177 197240 -1 7961
7963 0 385774 162181 197040 -1 7962
7964 0 385882 162149 196920 -1 7963
7965 0 384428 161975 198080 210 7958
7966 0 383804 161987 198200 172 7965
7967 0 382920 161787 198000 192 7966
7968 0 382714 161701 197880 163 7967
7969 0 382602 161641 197760 163 7968
7970 0 382198 161425 197680 64 7969
7971 0 381658 161385 197600 91 7970
7972 0 381418 161349 197520 101 7971
7973 0 381254 161345 197400 122 7972
7974 0 381004 161239 197280 81 7973
7975 0 380596 161247 197160 60 7974
7976 0 380164 161336 197040 104 7975
7977 0 379708 161455 196920 128 7976
7978 0 379514.5 161490.4 196880 128 7977
7979 0 379788 161400 196800 128 7978
7980 0 379856 161428 196680 128 7979
7981 0 379540 161508 196520 101 7980
7982 0 379596 161516 196360 101 7981
7983 0 379572 161564 196160 45 7982
7984 0 379552 161684 196000 45 7983
7985 0 379700 161644 195880 104 7984
7986 0 379840 161612 195720 80 7985
7987 0 379764 161636 195600 80 7986
7988 0 379462 161666 195480 45 7987
7989 0 379446 161554 195360 45 7988
7990 0 379302 161454 195200 64 7989
7991 0 379226 161418 195080 64 7990
7992 0 378986 161330 194960 64 7991
7993 0 378866 161418 194800 90 7992
7994 0 378750 161490 194680 90 7993
7995 0 378578 161670 194560 71 7994
7996 0 378282 161910 194480 81 7995
7997 0 378086 161978 194400 115 7996
7998 0 377834 162342 194320 40 7997
7999 0 377726 162566 194400 51 7998
8000 0 377666 162606 194480 51 7999
8001 0 377534 162758 194560 40 8000
8002 0 377282 162882 194640 40 8001
8003 0 376632 163140 194680 122 8002
8004 0 375924 163586 194760 102 8003
8005 0 375568 163922 194800 75 8004
8006 0 375520 163982 194880 120 8005
8007 0 375376 164094 195000 120 8006
8008 0 375136 164324 195080 107 8007
8009 0 375104 164384 195160 107 8008
8010 0 375012 164456 195240 80 8009
8011 0 374892 164476 195320 80 8010
8012 0 374708 164512 195400 172 8011
8013 0 374624 164556 195480 172 8012
8014 0 374564 164604 195600 198 8013
8015 0 374512 164640 195680 198 8014
8016 0 374568 164676 195800 198 8015
8017 0 374488.84 164744.33 195880 148 8016
8018 0 374375.12 164851.75 195960 148 8017
8019 0 374016 165448 195760 81 8014
8020 0 373452 165938 195800 178 8019
8021 0 373476 165914 195920 178 8020
8022 0 373416 166024 196000 178 8021
8023 0 373404 165884 196120 178 8022
8024 0 373300 165828 196200 178 8023
8025 0 372940 166112 196320 166 8024
8026 0 372616 166352 196440 80 8025
8027 0 372216 166436 196520 80 8026
8028 0 371784 166554 196560 148 8027
8029 0 371764 166526 196720 148 8028
8030 0 371620 166678 196960 81 8029
8031 0 371516 166782 197120 81 8030
8032 0 371340 166814 197240 51 8031
8033 0 371224 166910 197360 98 8032
8034 0 371268 167002 197520 98 8033
8035 0 371216 167054 197680 60 8034
8036 0 371160 167130 197840 45 8035
8037 0 371052 167142 198000 45 8036
8038 0 370832 167342 197920 45 8037
8039 0 370780 167346 197880 45 8038
8040 0 370876 167014 198080 45 8037
8041 0 370760 167034 198120 45 8040
8042 0 370628 167030 198200 45 8041
8043 0 371536 166682 196520 81 8028
8044 0 371532 166670 196480 81 8043
8045 0 375064 164412 194800 107 8007
8046 0 375040 164428 194720 107 8045
8047 0 375668 163414 194560 40 8004
8048 0 375324 163246 194520 51 8047
8049 0 374736 162618 194520 163 8048
8050 0 374768 162488 194400 163 8049
8051 0 374760 162576 194560 163 8049
8052 0 374736 162560 194600 163 8051
8053 0 374856 161836 194600 75 8052
8054 0 374652 161604 194560 40 8053
8055 0 374696 162656 194680 242 8052
8056 0 374644 162636 194720 242 8055
8057 0 373568 162976 194720 120 8056
8058 0 373040 162952 194680 64 8057
8059 0 372308 163176 194760 80 8058
8060 0 371788 163018 194680 80 8059
8061 0 371520 163026 194560 75 8060
8062 0 371224 163006 194480 75 8061
8063 0 371008 162990 194400 75 8062
8064 0 370740 162970 194320 75 8063
8065 0 370588 162958 194200 75 8064
8066 0 370144 163162 194160 80 8065
8067 0 369696 163216 194240 51 8066
8068 0 369684 163192 194280 51 8067
8069 0 369076 163272 194400 51 8068
8070 0 368720 163332 194360 51 8069
8071 0 368448 163268 194280 120 8070
8072 0 368284 163280 194200 120 8071
8073 0 368192 163294 194120 101 8072
8074 0 368052 163322 194040 81 8073
8075 0 367924 163354 193960 81 8074
8076 0 367876 163406 193840 96 8075
8077 0 367660 163458 193720 96 8076
8078 0 367440 163518 193640 80 8077
8079 0 367292 163614 193520 71 8078
8080 0 367132 163686 193400 64 8079
8081 0 367048 163740 193320 64 8080
8082 0 366896 163872 193240 90 8081
8083 0 366780 164012 193120 86 8082
8084 0 366620 164080 193040 90 8083
8085 0 366528 164152 192960 90 8084
8086 0 366428 164236 192840 96 8085
8087 0 366308 164224 192720 96 8086
8088 0 366260 164292 192600 64 8087
8089 0 366180 164316 192440 75 8088
8090 0 366088 164328 192280 75 8089
8091 0 366008 164292 192120 71 8090
8092 0 365864 164324 192000 51 8091
8093 0 365708 164304 191920 51 8092
8094 0 365616 164344 191840 90 8093
8095 0 365464 164434 191720 90 8094
8096 0 365300 164538 191600 64 8095
8097 0 365268 164590 191440 75 8096
8098 0 365184 164650 191280 45 8097
8099 0 365076 164778 191120 45 8098
8100 0 365032 164770 190960 60 8099
8101 0 364904 164810 190800 122 8100
8102 0 364804 164870 190600 75 8101
8103 0 364520 164998 190440 32 8102
8104 0 364220 165092 190320 75 8103
8105 0 364120 165240 190200 107 8104
8106 0 364092 165288 190040 107 8105
8107 0 363880 165396 189920 140 8106
8108 0 363692 165552 189840 136 8107
8109 0 363672 165592 189720 136 8108
8110 0 363572 165596 189600 143 8109
8111 0 363452 165600 189480 143 8110
8112 0 363231 165694.03 189400 190 8111
8113 0 363119 165708 189280 107 8112
8114 0 362851 165836 189200 148 8113
8115 0 362623 165916 189120 137 8114
8116 0 362383 165952 189040 90 8115
8117 0 361919 166080 188920 71 8116
8118 0 361767 166020 188800 60 8117
8119 0 361587 166082 188680 64 8118
8120 0 361339 166202 188600 108 8119
8121 0 360595 166774 188480 245 8120
8122 0 360223 166782 188520 175 8121
8123 0 359683 166374 188480 -1 8122
8124 0 359659 166382 188360 -1 8123
8125 0 359631 166174 188320 -1 8124
8126 0 359571 166122 188240 -1 8125
8127 0 359560.34 166116.67 188160 -1 8126
8128 0 359555 166114 188120 -1 8127
8129 0 359387 166366 188280 -1 8124
8130 0 359459 166386 188160 32 8129
8131 0 360203 166738 188640 115 8122
8132 0 360143 166722 188760 115 8131
8133 0 360219 166754 188920 45 8132
8134 0 360287 166882 189080 45 8133
8135 0 360303 166934 189200 45 8134
8136 0 360211 167022 189320 45 8135
8137 0 360159 166918 189480 45 8136
8138 0 360299 166862 189800 32 8137
8139 0 360195 166738 189920 81 8138
8140 0 359955 166774 189920 81 8139
8141 0 359903 166818 189840 32 8140
8142 0 359791 166886 189720 45 8141
8143 0 359703 166874 189640 45 8142
8144 0 359595 166800 189560 -1 8143
8145 0 360207 166746 189960 81 8139
8146 0 360231 166762 190040 81 8145
8147 0 360207 166710 190160 101 8146
8148 0 360191 166598 190280 101 8147
8149 0 360191 166562 190320 101 8148
8150 0 360119 166530 190400 60 8149
8151 0 360027 166502 190520 60 8150
8152 0 360083 166474 190680 60 8151
8153 0 359783 166310 190760 60 8152
8154 0 359751 166046 190800 -1 8153
8155 0 359927 165650 190840 -1 8154
8156 0 360131 165466 190760 -1 8155
8157 0 360143 165458 190680 -1 8156
8158 0 360793.1 166685.56 188400 178 8121
8159 0 360641 166892.03 188280 245 8158
8160 0 360703 166896 188120 178 8159
8161 0 360707 166992 188000 115 8160
8162 0 360823 167076 187880 96 8161
8163 0 360927 166980 187760 141 8162
8164 0 360959 166964 187600 141 8163
8165 0 361056.38 167023.73 187560 104 8164
8166 0 360871 166972 187440 104 8165
8167 0 360875 166944 187320 104 8166
8168 0 360911 167008 187200 104 8167
8169 0 360987 167150 187080 86 8168
8170 0 361207 167302 187000 102 8169
8171 0 361287.75 167285.89 186960 102 8170
8172 0 361391 167570 186840 91 8171
8173 0 361471 167606 186800 91 8172
8174 0 361695 167696 186680 107 8173
8175 0 361951 167792 186560 120 8174
8176 0 362011 167772 186520 120 8175
8177 0 362199 167816 186440 96 8176
8178 0 362391 167852 186360 80 8177
8179 0 362599 167844 186200 40 8178
8180 0 363203 167912 186160 60 8179
8181 0 363591 168068 186200 -1 8180
8182 0 363739 167984 186120 -1 8181
8183 0 363839 167956 186080 -1 8182
8184 0 363847 167976 186000 -1 8183
8185 0 363939 167904 185920 -1 8184
8186 0 364399 167840 185840 -1 8185
8187 0 364601 167786 185760 -1 8186
8188 0 364805 167654 185640 -1 8187
8189 0 365065 167594 185560 -1 8188
8190 0 365337 167582 185480 -1 8189
8191 0 365785 167526 185440 -1 8190
8192 0 366221 167474 185480 -1 8191
8193 0 366385 167506 185560 -1 8192
8194 0 367017 167710 185640 -1 8193
8195 0 367265 167738 185560 -1 8194
8196 0 367769 167818 185480 -1 8195
8197 0 367887 167680 185400 -1 8196
8198 0 367883 167572 185320 -1 8197
8199 0 367847 167460 185240 -1 8198
8200 0 367851 167332 185120 -1 8199
8201 0 367981 167190 185040 -1 8200
8202 0 368281 167050 184960 -1 8201
8203 0 368457 166782 184920 -1 8202
8204 0 368529 166614 184840 -1 8203
8205 0 368569 166418 184760 -1 8204
8206 0 368637 166286 184680 -1 8205
8207 0 368769 166166 184600 -1 8206
8208 0 368985 166094 184520 -1 8207
8209 0 369129 165962 184440 -1 8208
8210 0 369241 165878 184400 -1 8209
8211 0 369503 165740 184360 -1 8210
8212 0 369511 165660 184280 -1 8211
8213 0 369563 165496 184240 -1 8212
8214 0 369715 165312 184200 -1 8213
8215 0 369803 165260 184160 -1 8214
8216 0 369899 165136 184120 -1 8215
8217 0 369895 165056 184040 -1 8216
8218 0 369967 164920 183960 -1 8217
8219 0 370059 164840 183880 -1 8218
8220 0 370199 164712 183800 -1 8219
8221 0 370267 164604 183720 -1 8220
8222 0 370329 164470 183640 -1 8221
8223 0 370377 164370 183560 -1 8222
8224 0 370513 164282 183480 -1 8223
8225 0 370617 164238 183400 -1 8224
8226 0 370741 164194 183320 -1 8225
8227 0 370925 164162 183240 -1 8226
8228 0 371125 164126 183160 -1 8227
8229 0 371497 164070 183120 -1 8228
8230 0 371753 164054 183080 -1 8229
8231 0 371897 164062 183040 -1 8230
8232 0 371945 164058 183000 -1 8231
8233 0 371979 164016 182920 -1 8232
8234 0 372035 164012 182840 -1 8233
8235 0 372071 164164 182760 -1 8234
8236 0 372067 163856 182800 -1 8234
8237 0 372127 163868 182760 -1 8236
8238 0 372247 163836 182720 -1 8237
8239 0 372323 163816 182640 -1 8238
8240 0 372423 163820 182560 -1 8239
8241 0 372491 163740 182480 -1 8240
8242 0 372715 163652 182400 -1 8241
8243 0 372751 163640 182320 -1 8242
8244 0 372879 163596 182240 -1 8243
8245 0 372959 163596 182160 -1 8244
8246 0 372995 163612 182120 -1 8245
8247 0 373115 163496 182080 -1 8246
8248 0 373191 163456 182000 -1 8247
8249 0 373171 163436 181920 -1 8248
8250 0 373123 163344 181840 -1 8249
8251 0 372971 163452 181760 -1 8250
8252 0 372911 163436 181640 -1 8251
8253 0 373143 163164 181760 -1 8250
8254 0 373103 163036 181720 -1 8253
8255 0 373235 162848 181680 -1 8254
8256 0 369731 165872 184400 -1 8211
8257 0 369763 165920 184440 -1 8256
8258 0 368265 166934 184840 -1 8202
8259 0 368335 167808 185600 -1 8196
8260 0 368359 167884 185680 -1 8259
8261 0 368383 167940 185720 -1 8260
8262 0 368807 167728 185560 -1 8259
8263 0 369155 167528 185480 -1 8262
8264 0 369259 167504 185400 -1 8263
8265 0 369267 167492 185360 -1 8264
8266 0 369295 167500 185320 -1 8265
8267 0 361707 168084 186480 120 8176
8268 0 361679 168124 186360 -1 8267
8269 0 360055 167124 187480 40 8165
8270 0 359671 167464 187480 64 8269
8271 0 359551 167492 187360 102 8270
8272 0 359495 167505.33 187320 102 8271
8273 0 359383 167532 187240 120 8272
8274 0 359107 167692 187120 60 8273
8275 0 358755 167702 187080 71 8274
8276 0 358811 167718 187000 71 8275
8277 0 374736 162624 194800 163 8056
8278 0 374672 162624 194840 163 8277
8279 0 376148 163518 194920 148 8004
8280 0 376128 163478 195000 148 8279
8281 0 375984 163506 195120 148 8280
8282 0 375896 163498 195200 134 8281
8283 0 378436 162096 194280 40 7997
8284 0 378442.66 162158.67 194240 40 8283
8285 0 378816 161860 194240 81 8284
8286 0 378752 161868 194040 -1 8285
8287 0 378760 161820 193960 -1 8286
8288 0 378828 161832 193880 -1 8287
8289 0 378764 161864 193760 -1 8288
8290 0 378456 162284 194160 81 8284
8291 0 378448 162404 194040 64 8290
8292 0 378452 162432 193920 64 8291
8293 0 378388 162532 193800 60 8292
8294 0 378340 162612 193640 60 8293
8295 0 378232 162644 193480 71 8294
8296 0 378076 162704 193320 60 8295
8297 0 377892 162692 193160 107 8296
8298 0 377756 162672 193000 75 8297
8299 0 377692 162700 192880 75 8298
8300 0 377624 162716 192800 71 8299
8301 0 377544 162792 192640 71 8300
8302 0 377532 162848 192480 75 8301
8303 0 377521.34 162834.67 192440 75 8302
8304 0 377500 162808 192360 75 8303
8305 0 377408 162840 192240 98 8304
8306 0 377372 162844 192120 98 8305
8307 0 377332 162888 192000 96 8306
8308 0 377300 162960 191840 137 8307
8309 0 377436 162980 191720 137 8308
8310 0 377428 163016 191560 122 8309
8311 0 377374.62 163034.05 191440 122 8310
8312 0 377436 163000 191320 178 8311
8313 0 377476 163004 191200 178 8312
8314 0 377520 162972 191040 96 8313
8315 0 377477.34 163033.33 190960 96 8314
8316 0 377456 163064 190920 96 8315
8317 0 377280 163060 190840 60 8316
8318 0 377180 163124 190760 60 8317
8319 0 377140 163132 190680 51 8318
8320 0 377044 163132 190560 51 8319
8321 0 376984 163060 190440 60 8320
8322 0 376904 163024 190360 60 8321
8323 0 376772 163048 190240 81 8322
8324 0 376660 163156 190120 81 8323
8325 0 376596 163160 190000 32 8324
8326 0 376504 163184 189880 81 8325
8327 0 376170 163418 189800 96 8326
8328 0 375686 163054 189760 163 8327
8329 0 375666 163042 189680 163 8328
8330 0 375662 163038 189600 166 8329
8331 0 375618 163046 189480 166 8330
8332 0 375614 163046 189400 166 8331
8333 0 375622 163046 189320 104 8332
8334 0 375618 163058 189280 104 8333
8335 0 375550 163014 189200 104 8334
8336 0 375530 162954 189120 104 8335
8337 0 375526 162962 189000 160 8336
8338 0 375530 162954 188840 160 8337
8339 0 375746 163314 188760 160 8338
8340 0 375866 163402 188680 -1 8339
8341 0 375918 163382 188560 -1 8340
8342 0 375878 163402 188440 -1 8341
8343 0 375390 162818 188640 122 8338
8344 0 375470 162750 188520 108 8343
8345 0 375442 162782 188360 108 8344
8346 0 375506 162814 188200 108 8345
8347 0 375522 162898 188040 108 8346
8348 0 375510 162870 187880 71 8347
8349 0 375490 162802 187720 75 8348
8350 0 375462 162802 187640 75 8349
8351 0 375810 162790 187400 60 8350
8352 0 375982 162730 187320 60 8351
8353 0 376086 162738 187240 51 8352
8354 0 376234 162698 187160 51 8353
8355 0 376334 162642 187080 71 8354
8356 0 376454 162606 187000 71 8355
8357 0 376516 162596 186960 51 8356
8358 0 376510 162622 186800 51 8357
8359 0 376506 162650 186760 51 8358
8360 0 376578 162586 186920 51 8357
8361 0 376974 162618 186880 32 8360
8362 0 377178 162590 186840 32 8361
8363 0 377412 162576 186760 -1 8362
8364 0 377764 162544 186760 -1 8363
8365 0 377988 162596 186800 -1 8364
8366 0 378080 162540 186880 -1 8365
8367 0 378156 162476 186960 -1 8366
8368 0 378052 162424 187040 -1 8367
8369 0 378284 162456 186880 -1 8367
8370 0 378460 162428 186840 -1 8369
8371 0 378612 162232 186920 -1 8370
8372 0 378764 162216 186960 -1 8371
8373 0 378820 162156 187040 -1 8372
8374 0 377316 162728 186880 51 8362
8375 0 377168 162828 186960 51 8374
8376 0 377240 163000 187000 71 8375
8377 0 377544 163192 187080 45 8376
8378 0 377540 163324 187160 45 8377
8379 0 377636 163560 187120 40 8378
8380 0 377688 163708 187240 60 8379
8381 0 377652 163864 187320 60 8380
8382 0 375168 162540 187640 71 8350
8383 0 374522 162478 187680 75 8382
8384 0 374158 162302 187600 81 8383
8385 0 374006 161962 187520 120 8384
8386 0 373974 161794 187440 91 8385
8387 0 373964 161612 187360 91 8386
8388 0 373984 161508 187280 64 8387
8389 0 373920 161364 187200 128 8388
8390 0 373832 161308 187120 128 8389
8391 0 373912 161356 187000 128 8390
8392 0 373280 161432 187000 81 8391
8393 0 372800 161460 187040 51 8392
8394 0 372508 161540 187000 40 8393
8395 0 372168 161608 187040 40 8394
8396 0 371856 161632 187080 40 8395
8397 0 371330 161974 187080 51 8396
8398 0 370778 162202 187120 60 8397
8399 0 370262 162282 187080 80 8398
8400 0 370006 162358 187120 40 8399
8401 0 369898 162378 187200 40 8400
8402 0 373276 161432 186880 81 8392
8403 0 373292 161440 186840 81 8402
8404 0 373954.88 160974.36 186920 178 8391
8405 0 374123.5 161009.38 186800 166 8404
8406 0 374248 160928 186680 166 8405
8407 0 374240 160896 186600 166 8406
8408 0 374016 160828 186520 166 8407
8409 0 374068 160788 186440 166 8408
8410 0 375302 162874 189720 80 8328
8411 0 374872 163088 189600 81 8410
8412 0 374640 163120 189440 81 8411
8413 0 374502 163038 189360 -1 8412
8414 0 374334 163054 189320 -1 8413
8415 0 375206 162782 189880 80 8410
8416 0 375226 162686 189920 80 8415
8417 0 375250 162690 190000 32 8416
8418 0 380088 161512 195560 71 7987
8419 0 380076 161452 195360 71 8418
8420 0 380236 161416 195200 71 8419
8421 0 380256 161332 195080 60 8420
8422 0 380272 161380 194840 60 8421
8423 0 380428 161376 194680 96 8422
8424 0 380460 161312 194520 51 8423
8425 0 380600 161352 194400 75 8424
8426 0 380664 161376 194320 75 8425
8427 0 380836 161396 194280 75 8426
8428 0 381208 161240 194240 40 8427
8429 0 381408 161036 194200 45 8428
8430 0 381468 161000 194120 45 8429
8431 0 381596 161044 194080 51 8430
8432 0 381860 160996 194000 80 8431
8433 0 381916 160976 193960 80 8432
8434 0 381766 160914 193800 80 8433
8435 0 378672 161632 196800 137 7978
8436 0 378784 161608 196880 137 8435
8437 0 378900 161412 197000 81 8436
8438 0 379024 161284 197080 64 8437
8439 0 378992 161296 197200 71 8438
8440 0 378864 161156 197280 71 8439
8441 0 378804 161180 197360 71 8440
8442 0 390838 160061 199160 197 7903
8443 0 390899 160002 199240 160 8442
8444 0 390845 160083.06 199320 197 8443
8445 0 392032 160487 199120 40 7898
8446 0 392072 160803 199040 107 8445
8447 0 392044 160947 198960 86 8446
8448 0 391802 161301 198840 51 8447
8449 0 391566 161617 198800 81 8448
8450 0 391506 161757 198680 81 8449
8451 0 391476 161791 198560 81 8450
8452 0 391508 161875 198400 86 8451
8453 0 391508 161899 198320 86 8452
8454 0 391456 161975 198200 71 8453
8455 0 391424 161963 198080 71 8454
8456 0 391308 162115 197880 32 8455
8457 0 391124 162155 197760 51 8456
8458 0 390754 162421 197680 80 8457
8459 0 390578 162589 197600 51 8458
8460 0 390526 162689 197560 51 8459
8461 0 390406 162829 197480 75 8460
8462 0 390198 162977 197400 81 8461
8463 0 389986 163097 197320 122 8462
8464 0 389854 163197 197200 122 8463
8465 0 389758 163177 197120 75 8464
8466 0 389632 163203 197040 75 8465
8467 0 389480 163275 197000 51 8466
8468 0 389320 163303 196960 86 8467
8469 0 389168 163431 196920 86 8468
8470 0 389032 163503 196880 80 8469
8471 0 388940 163571 196840 80 8470
8472 0 388852 163747 196800 86 8471
8473 0 388820 163835 196720 96 8472
8474 0 388764 163931 196640 96 8473
8475 0 388712 164007 196560 51 8474
8476 0 388702 164349 196480 81 8475
8477 0 388614 164469 196400 81 8476
8478 0 388314 164649 196360 64 8477
8479 0 388050 164745 196320 75 8478
8480 0 388010 164773 196240 75 8479
8481 0 387654 164821 196160 60 8480
8482 0 387386 165073 196120 60 8481
8483 0 387100 165231 196040 98 8482
8484 0 386988 165307 195960 96 8483
8485 0 386808 165395 195880 96 8484
8486 0 386612 165491 195800 96 8485
8487 0 386264 165647 195720 80 8486
8488 0 386116 165731 195680 80 8487
8489 0 385888 165899 195600 75 8488
8490 0 385700 165879 195520 75 8489
8491 0 385590 165909 195440 80 8490
8492 0 385434 165929 195320 75 8491
8493 0 385194 165933 195200 60 8492
8494 0 385106 165929 195120 60 8493
8495 0 384950 165893 195040 51 8494
8496 0 384742 165909 194920 60 8495
8497 0 384318 166769 194840 178 8496
8498 0 384204 166803 194760 224 8497
8499 0 384104 166859 194640 224 8498
8500 0 384088 166911 194560 224 8499
8501 0 384076 166963 194440 178 8500
8502 0 384141 166942.14 194360 178 8501
8503 0 384148 167147 194280 178 8502
8504 0 384096 167403 194200 91 8503
8505 0 383992 167611 194160 75 8504
8506 0 383706 168009 194120 75 8505
8507 0 383378 168465 194040 45 8506
8508 0 382968 168607 194120 60 8507
8509 0 382688 168823 194040 71 8508
8510 0 382576 168867 193960 71 8509
8511 0 382448 168963 193840 45 8510
8512 0 382352 169067 193720 60 8511
8513 0 382240 169119 193640 60 8512
8514 0 382104 169187 193520 45 8513
8515 0 381932 169275 193440 60 8514
8516 0 381786 169277 193280 60 8515
8517 0 381718 169353 193200 51 8516
8518 0 381654 169461 193120 51 8517
8519 0 381642 169597 193000 81 8518
8520 0 381666 169693 192840 45 8519
8521 0 381814 169821 192720 45 8520
8522 0 381838 169957 192640 40 8521
8523 0 381850 170153 192520 51 8522
8524 0 381762 170333 192440 51 8523
8525 0 381832 170439 192360 51 8524
8526 0 381940 170503 192280 51 8525
8527 0 381980 170591 192200 51 8526
8528 0 382056 170755 192080 71 8527
8529 0 382180 170679 192000 71 8528
8530 0 382088 170907 192000 71 8528
8531 0 382114 171017 191960 40 8530
8532 0 382122 171137 191920 40 8531
8533 0 382162 171237 191840 64 8532
8534 0 382222 171281 191720 64 8533
8535 0 382298 171341 191640 71 8534
8536 0 382334 171369 191600 71 8535
8537 0 382502 171505 191480 101 8536
8538 0 382554 171569 191400 101 8537
8539 0 382578 171589 191360 101 8538
8540 0 382576 171703 191240 81 8539
8541 0 382668 171795 191120 60 8540
8542 0 382704 171799 191080 60 8541
8543 0 382704 171787 191040 60 8542
8544 0 382800 171875 190800 60 8543
8545 0 382924 171923 190720 -1 8544
8546 0 382992 171851 190520 -1 8545
8547 0 382824 171639 190440 -1 8546
8548 0 399171 152016 199720 128 7650
8549 0 407362.12 142086.64 188760 -1 7196
8550 0 410244.16 142529.28 186960 60 6954
8551 0 409954 142480.5 186800 65 8550
8552 0 409664 142432 186640 71 8551
8553 0 409440 142400 186520 75 8552
8554 0 409184 142432 186520 64 8553
8555 0 408928 142400 186520 64 8554
8556 0 408672 142368 186520 91 8555
8557 0 408416 142336 186560 91 8556
8558 0 408160 142336 186560 60 8557
8559 0 407904 142368 186560 64 8558
8560 0 407648 142368 186560 96 8559
8561 0 407456 142208 186440 75 8560
8562 0 407264 142048 186360 51 8561
8563 0 407008 141952 186280 75 8562
8564 0 406816 141792 186200 40 8563
8565 0 406624 141600 186120 51 8564
8566 0 406368 141568 186080 64 8565
8567 0 406112 141472 186040 60 8566
8568 0 405920 141376 185880 60 8567
8569 0 405728 141248 185760 75 8568
8570 0 405504 141120 185640 40 8569
8571 0 405376 141104 185600 50 8570
8572 0 405248 141088 185560 60 8571
8573 0 405056 141024 185400 51 8572
8574 0 404800 141024 185320 40 8573
8575 0 404544 140992 185240 86 8574
8576 0 404320 140928 185120 86 8575
8577 0 404160 140832 184920 51 8576
8578 0 403968 140736 184760 45 8577
8579 0 403808 140608 184600 51 8578
8580 0 403552 140512 184560 60 8579
8581 0 403328 140480 184440 60 8580
8582 0 403104 140480 184280 75 8581
8583 0 402848 140512 184200 45 8582
8584 0 402592 140512 184080 32 8583
8585 0 402336 140512 184040 40 8584
8586 0 402080 140576 183960 45 8585
8587 0 401856 140736 183880 45 8586
8588 0 401600 140768 183840 51 8587
8589 0 401344 140800 183840 51 8588
8590 0 401120 140800 183720 81 8589
8591 0 400864 140896 183680 60 8590
8592 0 400608 140928 183640 60 8591
8593 0 400352 140928 183560 40 8592
8594 0 400096 140992 183440 64 8593
8595 0 399840 141056 183360 32 8594
8596 0 399584 141088 183360 102 8595
8597 0 399360 141120 183240 200 8596
8598 0 398962.38 141399.64 182880 141 8597
8599 0 398607.44 141535.92 182920 -1 8598
8600 0 398402.34 141586.06 182800 -1 8599
8601 0 398328.1 141632.67 182720 -1 8600
8602 0 397902.2 141656.33 182680 -1 8601
8603 0 397658.22 141789.56 182680 -1 8602
8604 0 397480.22 142008.12 182600 -1 8603
8605 0 397392.78 142111.39 182520 -1 8604
8606 0 397325.9 142137.12 182440 -1 8605
8607 0 397284.6 142111.88 182320 -1 8606
8608 0 397171.03 142083.8 182200 -1 8607
8609 0 397027.88 142008.58 182120 -1 8608
8610 0 396920.7 142070.03 181960 -1 8609
8611 0 396912.94 142083.27 181840 -1 8610
8612 0 396820 141991.03 181800 -1 8611
8613 0 396776.75 141942.69 181680 -1 8612
8614 0 396504.4 141913.64 181640 -1 8613
8615 0 396347.5 142024.39 181360 -1 8614
8616 0 404160 140896 185320 32 8576
8617 0 403968 140864 185480 32 8616
8618 0 403808 140672 185600 32 8617
8619 0 403808 140640 185640 32 8618
8620 0 403584 140800 185760 60 8619
8621 0 403360 140960 185800 60 8620
8622 0 403104 141024 185800 51 8621
8623 0 402976 141024 185800 40 8622
8624 0 403936 140480 185800 64 8619
8625 0 404128 140288 185720 45 8624
8626 0 404192 140160 185600 32 8625
8627 0 432768 131305 177800 -1 6682
8628 0 432684 131285 177760 -1 8627
8629 0 432660 131305 177680 -1 8628
8630 0 432664 131309 177640 -1 8629
8631 0 432580 131293 177520 -1 8630
8632 0 432556 131157 177360 -1 8631
8633 0 432464 131049 177440 -1 8632
8634 0 432440 130965 177480 -1 8633
8635 0 432444 130785 177680 -1 8634
8636 0 432428 130717 177840 -1 8635
8637 0 432420 130677 177880 -1 8636
8638 0 432208 130469 178000 -1 8637
8639 0 432088 130321 178040 -1 8638
8640 0 432004 130089 178200 -1 8639
8641 0 431972 129945 178320 -1 8640
8642 0 431920 129865 178400 -1 8641
8643 0 431916 129825 178440 -1 8642
8644 0 431880 129713 178520 -1 8643
8645 0 431876 129621 178560 -1 8644
8646 0 431868 129565 178640 -1 8645
8647 0 431840 129525 178680 -1 8646
8648 0 431760 129393 178800 -1 8647
8649 0 431768 129361 178840 -1 8648
8650 0 431760 129277 178880 -1 8649
8651 0 431760 129229 178920 -1 8650
8652 0 431756 129113 179000 -1 8651
8653 0 431772 129089 179040 -1 8652
8654 0 431772 128989 179120 -1 8653
8655 0 431752 128949 179160 -1 8654
8656 0 431748 128873 179240 -1 8655
8657 0 431728 128845 179280 -1 8656
8658 0 431800 128789 179320 -1 8657
8659 0 431744 128645 179360 -1 8658
8660 0 431748 128521 179400 -1 8659
8661 0 431740 128397 179440 -1 8660
8662 0 431660 128253 179520 -1 8661
8663 0 431620 128153 179560 -1 8662
8664 0 431420 127857 179640 -1 8663
8665 0 431420 127817 179680 -1 8664
8666 0 431384 127717 179720 -1 8665
8667 0 431348 127653 179800 -1 8666
8668 0 431360 127613 179840 -1 8667
8669 0 431252 127545 179920 -1 8668
8670 0 431088 127481 180000 -1 8669
8671 0 431016 127429 180040 -1 8670
8672 0 430912 127369 180080 -1 8671
8673 0 430900 127385 180120 -1 8672
8674 0 430872 127401 180160 -1 8673
8675 0 430804 127337 180200 -1 8674
8676 0 430716 127209 180240 -1 8675
8677 0 430664 127185 180280 -1 8676
8678 0 430580 127081 180320 -1 8677
8679 0 430484 126965 180360 -1 8678
8680 0 430268 126849 180400 -1 8679
8681 0 430252 126897 180440 -1 8680
8682 0 430300 126909 180480 -1 8681
8683 0 430224 126925 180560 -1 8682
8684 0 430174 126805 180640 -1 8683
8685 0 430190 126829 180680 -1 8684
8686 0 430030 126793 180720 -1 8685
8687 0 430058 126745 180760 -1 8686
8688 0 429770 126497 180800 -1 8687
8689 0 429326 126353 180840 -1 8688
8690 0 429142 126213 180880 -1 8689
8691 0 428990 126105 180920 -1 8690
8692 0 428890 126033 180960 -1 8691
8693 0 428774 125961 181000 -1 8692
8694 0 428594 125945 181040 -1 8693
8695 0 428450 125949 181120 -1 8694
8696 0 428386 125945 181160 -1 8695
8697 0 428338 125945 181200 -1 8696
8698 0 428200 126039 181280 -1 8697
8699 0 428092 126003 181360 -1 8698
8700 0 428008 125965 181440 -1 8699
8701 0 427948 125935 181520 -1 8700
8702 0 427838 125881 181600 -1 8701
8703 0 427744 125798 181680 -1 8702
8704 0 427692 125707 181760 -1 8703
8705 0 427516 125551 181800 -1 8704
8706 0 427388 125465 181880 -1 8705
8707 0 427262 125421 181960 -1 8706
8708 0 427104 125342 182040 -1 8707
8709 0 426940 125247 182080 -1 8708
8710 0 426870 125111 182160 -1 8709
8711 0 426772 125051 182240 -1 8710
8712 0 426572 124983 182320 -1 8711
8713 0 426476 124874 182360 -1 8712
8714 0 426340 124717 182400 -1 8713
8715 0 426204 124560 182440 -1 8714
8716 0 426124 124459 182480 -1 8715
8717 0 426086 124334 182520 -1 8716
8718 0 426086 124226 182600 -1 8717
8719 0 425976 124130 182640 -1 8718
8720 0 425982 123879 182720 -1 8719
8721 0 425846 123661 182760 -1 8720
8722 0 425866 123413 182800 -1 8721
8723 0 425932 123185 182840 -1 8722
8724 0 425823.9 123089.51 182920 -1 8723
8725 0 425812 122821 183000 -1 8724
8726 0 425614 122697 183080 -1 8725
8727 0 425527.94 122645.52 183120 -1 8726
8728 0 425577 122642 183160 -1 8727
8729 0 425581 122556 183240 -1 8728
8730 0 425491 122538 183320 -1 8729
8731 0 425453 122567 183400 -1 8730
8732 0 425411 122602 183440 -1 8731
8733 0 425261 122702 183520 -1 8732
8734 0 425173 122707 183600 -1 8733
8735 0 425095 122811 183680 -1 8734
8736 0 424917 122903 183760 -1 8735
8737 0 424875 122924 183840 -1 8736
8738 0 424745 122995 183880 -1 8737
8739 0 424579 123091 183960 -1 8738
8740 0 424405 123157 184000 -1 8739
8741 0 423987 122995 184040 -1 8740
8742 0 423899 123018 184120 -1 8741
8743 0 423815 123110 184200 -1 8742
8744 0 423683 123178 184280 -1 8743
8745 0 423643 123310 184400 -1 8744
8746 0 423605 123370 184480 -1 8745
8747 0 423639 123476 184600 -1 8746
8748 0 423529 123321 184680 -1 8747
8749 0 423469 123263 184760 -1 8748
8750 0 423399 123289 184840 -1 8749
8751 0 423351 123331 184920 -1 8750
8752 0 423287 123365 185000 -1 8751
8753 0 423237 123423 185080 -1 8752
8754 0 423057 123534 185160 -1 8753
8755 0 422941 123596 185240 -1 8754
8756 0 422849 123684 185320 -1 8755
8757 0 422785 123734 185400 -1 8756
8758 0 422763 123768 185480 -1 8757
8759 0 422749 123842 185560 -1 8758
8760 0 422721 123874 185640 -1 8759
8761 0 422687 123882 185720 -1 8760
8762 0 422637 123943 185800 -1 8761
8763 0 422589 123971 185880 -1 8762
8764 0 422541 123993 185960 -1 8763
8765 0 422479 124019 186040 -1 8764
8766 0 422351 124110 186240 -1 8765
8767 0 422271 124096 186320 -1 8766
8768 0 422271 124081 186400 -1 8767
8769 0 422167 123977 186480 -1 8768
8770 0 422027 123877 186560 -1 8769
8771 0 421883 123873 186640 -1 8770
8772 0 421865 123925 186720 -1 8771
8773 0 421837 123926 186800 -1 8772
8774 0 421783 123947 186880 -1 8773
8775 0 421765 123935 186960 -1 8774
8776 0 421641 123968 187040 -1 8775
8777 0 421531 123970 187120 -1 8776
8778 0 421335 123886 187200 -1 8777
8779 0 421219 123891 187320 -1 8778
8780 0 421171 123915 187400 -1 8779
8781 0 421071 123987 187480 -1 8780
8782 0 420871 124083 187560 -1 8781
8783 0 420863 123981 187600 -1 8782
8784 0 420827 123977 187720 -1 8783
8785 0 420903 123979 187800 -1 8784
8786 0 420919 124067 187920 -1 8785
8787 0 420923 124121 188000 -1 8786
8788 0 420895 124143 188080 -1 8787
8789 0 420899 124089 188200 -1 8788
8790 0 420807 124079 188320 -1 8789
8791 0 420811 124067 188440 -1 8790
8792 0 420811 124043 188560 -1 8791
8793 0 420767 124059 188680 -1 8792
8794 0 420667 124067 188760 -1 8793
8795 0 420679 124111 188840 -1 8794
8796 0 420655 124197 188880 -1 8795
8797 0 420575 123939 188880 -1 8796
8798 0 420555 123877 188960 -1 8797
8799 0 420515 123933 189000 -1 8798
8800 0 420399 123929 189080 -1 8799
8801 0 420343 123989 189160 -1 8800
8802 0 420211 124001 189240 -1 8801
8803 0 420031 123953 189320 -1 8802
8804 0 419803 123953 189400 -1 8803
8805 0 419727 123965 189480 -1 8804
8806 0 419611 123941 189560 -1 8805
8807 0 419601 123974 189640 -1 8806
8808 0 419573 123996 189720 -1 8807
8809 0 419539 123998 189800 -1 8808
8810 0 419473 124019 189840 -1 8809
8811 0 419421 124027 189920 -1 8810
8812 0 419393 124027 189960 -1 8811
8813 0 419373 124031 190040 -1 8812
8814 0 419329 124027 190080 -1 8813
8815 0 419297 123995 190160 -1 8814
8816 0 419293 123991 190200 -1 8815
8817 0 419225 123971 190280 -1 8816
8818 0 419193 123963 190320 -1 8817
8819 0 419137 123899 190400 -1 8818
8820 0 419089 123879 190440 -1 8819
8821 0 419065 123871 190480 -1 8820
8822 0 418893 123903 190600 -1 8821
8823 0 418849 123911 190680 -1 8822
8824 0 418801 123819 190720 -1 8823
8825 0 418757 123911 190760 -1 8824
8826 0 418725 123915 190800 -1 8825
8827 0 418661 123931 190880 -1 8826
8828 0 418625 123931 190920 -1 8827
8829 0 418597 123947 190960 -1 8828
8830 0 418569 123943 191000 -1 8829
8831 0 418493 123951 191120 -1 8830
8832 0 418465 123939 191160 -1 8831
8833 0 418409 124535 191200 -1 8832
8834 0 418465 123911 191240 -1 8833
8835 0 418425 123863 191280 -1 8834
8836 0 418345 123823 191360 -1 8835
8837 0 418273 123807 191440 -1 8836
8838 0 418203 123767 191480 -1 8837
8839 0 418185 123751 191520 -1 8838
8840 0 418141 123731 191560 -1 8839
8841 0 418129 123723 191600 -1 8840
8842 0 418093 123675 191640 -1 8841
8843 0 418077 123659 191680 -1 8842
8844 0 417949 123463 191680 -1 8843
8845 0 417653 123235 191680 -1 8844
8846 0 417409 123011 191680 -1 8845
8847 0 417289 122847 191680 -1 8846
8848 0 417133 122759 191720 -1 8847
8849 0 417113 122731 191760 -1 8848
8850 0 417061 122703 191800 -1 8849
8851 0 417005 122699 191880 -1 8850
8852 0 416993 122695 191920 -1 8851
8853 0 416967 122721 191960 -1 8852
8854 0 420743 124531 188920 -1 8796
8855 0 420775 124561 189000 -1 8854
8856 0 420798.84 124681.47 189080 -1 8855
8857 0 420515 124883 188920 -1 8854
8858 0 420503 125029 189000 -1 8857
8859 0 420539 125170 189040 -1 8858
8860 0 420553 125350 189120 -1 8859
8861 0 420527 125457 189200 -1 8860
8862 0 420537 125602 189240 -1 8861
8863 0 424586.44 123208.88 184040 -1 8740
8864 0 424665 123222 184120 -1 8863
8865 0 424663 123396 184240 -1 8864
8866 0 424667 123538 184360 -1 8865
8867 0 424845 123693 184400 -1 8866
8868 0 424869 123737 184440 -1 8867
8869 0 425315 122923 183840 -1 8737
8870 0 425597 123032 183880 -1 8869
8871 0 437359.7 130221.27 177760 -1 6678
8872 0 437554.72 130172.06 177800 -1 8871
8873 0 437774.7 130087.19 177840 -1 8872
8874 0 437783.16 130104.95 177880 -1 8873
8875 0 437766.94 130134.305 177920 -1 8874
8876 0 437754.25 130165.234 177960 -1 8875
8877 0 437752.34 130184.1 178000 -1 8876
8878 0 437833.34 130095.77 178040 -1 8877
8879 0 437920.06 130011.83 178080 -1 8878
8880 0 438045.22 129927.586 178120 -1 8879
8881 0 438114.6 129853.87 178160 -1 8880
8882 0 438138.53 129850.6 178200 -1 8881
8883 0 438169.78 129829.04 178240 -1 8882
8884 0 438196.78 129816.055 178280 -1 8883
8885 0 438230 129801.57 178320 -1 8884
8886 0 438173.9 129780.35 178360 -1 8885
8887 0 438119.97 129710.945 178400 -1 8886
8888 0 438060.12 129669.3 178440 -1 8887
8889 0 437930.4 129131.11 178440 -1 8888
8890 0 438232.44 129427.88 178400 -1 8889
8891 0 438505.56 129562.17 178360 -1 8890
8892 0 438762.94 129345.48 178360 -1 8891
8893 0 438699.8 129280.31 178320 -1 8892
8894 0 438626.1 129317.9 178280 -1 8893
8895 0 438576.94 129303.414 178240 -1 8894
8896 0 438522.66 129314.695 178200 -1 8895
8897 0 438511.22 129264.89 178160 -1 8896
8898 0 438540.3 129211.34 178120 -1 8897
8899 0 438444.44 129142.516 178080 -1 8898
8900 0 438444.12 129169.46 178040 -1 8899
8901 0 438442 129198.67 178000 -1 8900
8902 0 438444.47 129212.5 177960 -1 8901
8903 0 438450.34 129217.81 177920 -1 8902
8904 0 438462.34 129221.9 177880 -1 8903
8905 0 438442.75 129243.11 177840 -1 8904
8906 0 438503.84 129278.78 177800 -1 8905
8907 0 438579.88 129277.055 177760 -1 8906
8908 0 438622.7 129327.75 177720 -1 8907
8909 0 438681.97 129357.61 177680 -1 8908
8910 0 438680.62 129383.695 177640 -1 8909
8911 0 438710.84 129392.21 177600 -1 8910
8912 0 438720.78 129403.19 177560 -1 8911
8913 0 438740.12 129395.22 177520 -1 8912
8914 0 438773.97 129403.37 177480 -1 8913
8915 0 438784.16 129443.766 177440 -1 8914
8916 0 438825.1 129413.36 177400 -1 8915
8917 0 438839.78 129430.086 177360 -1 8916
8918 0 438851.25 129420.81 177320 -1 8917
8919 0 438829.28 129391.72 177280 -1 8918
8920 0 438857.28 129406.4 177240 -1 8919
8921 0 438901.5 129399.445 177200 -1 8920
8922 0 438903.75 129397.8 177160 -1 8921
8923 0 438887.8 129411.445 177120 -1 8922
8924 0 437901.12 128753.95 177840 -1 8905
8925 0 437796.1 128725.74 177840 -1 8924
8926 0 437733.16 128767.99 177840 -1 8925
8927 0 437685.12 128716.63 177800 -1 8926
8928 0 437689.94 128584.625 177760 -1 8927
8929 0 437692.3 128596.664 177720 -1 8928
8930 0 437711.03 128583.9 177680 -1 8929
8931 0 437706.03 128591.625 177640 -1 8930
8932 0 437742.5 128538.055 177600 -1 8931
8933 0 437730.1 128507.21 177560 -1 8932
8934 0 437758.47 128473.59 177520 -1 8933
8935 0 437759.2 128449.55 177480 -1 8934
8936 0 437743.56 128363.41 177440 -1 8935
8937 0 437763.88 128324.64 177400 -1 8936
8938 0 437805.8 128287.54 177360 -1 8937
8939 0 437837.44 128274.56 177320 -1 8938
8940 0 437863.6 128259.59 177280 -1 8939
8941 0 437913 128195.94 177240 -1 8940
8942 0 437960.66 128165.56 177200 -1 8941
8943 0 437978.75 128142.53 177160 -1 8942
8944 0 437966.6 128123.79 177120 -1 8943
8945 0 437985.7 128119.22 177080 -1 8944
8946 0 438042 127969 177000 -1 8945
8947 0 438002 127921 176920 -1 8946
8948 0 438018 127829 176800 -1 8947
8949 0 438050 127733 176720 -1 8948
8950 0 438098 127793 176600 -1 8949
8951 0 438302 127637 176560 -1 8950
8952 0 438206 127673 176440 -1 8951
8953 0 438234 127521 176360 -1 8952
8954 0 438326 127425 176280 -1 8953
8955 0 438438 127317 176240 -1 8954
8956 0 438486 127173 176160 -1 8955
8957 0 438534 127105 176080 -1 8956
8958 0 438582 127017 175960 -1 8957
8959 0 438598 126833 175880 -1 8958
8960 0 438626 126681 175960 -1 8959
8961 0 438634 126641 176040 -1 8960
8962 0 437995.22 128700.8 178440 -1 8889
8963 0 437970 128745 178320 -1 8962
8964 0 437907.12 128554.35 178480 -1 8962
8965 0 437891.44 128073.84 178480 -1 8964
8966 0 438215.8 127949.13 178480 -1 8965
8967 0 438204.06 127926.82 178440 -1 8966
8968 0 438605.6 127714.81 178400 -1 8967
8969 0 439212 127469 178320 -1 8968
8970 0 440140 127081 178240 -1 8969
8971 0 440504 126889 178080 -1 8970
8972 0 440521.12 126858.555 178120 -1 8971
8973 0 440658 126231 178120 -1 8972
8974 0 440594 126167 177960 -1 8973
8975 0 440556.66 126153.664 177880 -1 8974
8976 0 440538 126147 177840 -1 8975
8977 0 440558 126219 177640 -1 8976
8978 0 440546 126263 177520 -1 8977
8979 0 440542 126287 177480 -1 8978
8980 0 440638 126647 178400 -1 8972
8981 0 440658 126615 178440 -1 8980
8982 0 440502 126523 178560 -1 8981
8983 0 440394 126503 178680 -1 8982
8984 0 441490 126367 178400 -1 8980
8985 0 441630 126379 178480 -1 8984
8986 0 441750 126215 178520 -1 8985
8987 0 442206 126343 178520 -1 8986
8988 0 442398 126479 178440 -1 8987
8989 0 442470 126615 178320 -1 8988
8990 0 442492 126753 178160 -1 8989
8991 0 442521.34 126809 178080 -1 8990
8992 0 442536 126837 178040 -1 8991
8993 0 442616 126893 177960 -1 8992
8994 0 442648 126933 177920 -1 8993
8995 0 440674 127059 177960 -1 8971
8996 0 440794 127111 177840 -1 8995
8997 0 441274 127335 177800 -1 8996
8998 0 437927.7 128414.445 178520 -1 8964
8999 0 437897.25 128267.36 178560 -1 8998
9000 0 437888.9 128230.625 178600 -1 8999
9001 0 437859.9 128220.33 178640 -1 9000
9002 0 437877.16 128163.766 178680 -1 9001
9003 0 437803.75 128256.32 178720 -1 9002
9004 0 437690.06 128354.195 178760 -1 9003
9005 0 437749.2 128309.22 178800 -1 9004
9006 0 437785.94 128275.27 178840 -1 9005
