# Supplementary material for: Connectomics Analysis Reveals First-, Second-, and Third-Order Thermosensory and Hygrosensory Neurons in the Adult Drosophila Brain
Source: Curr Biol. 2020 Aug 17;30(16):3167–3182.e4. doi: 10.1016/j.cub.2020.06.028 (PMC7443704; doi:10.1016/j.cub.2020.06.028)
Supplement: Data S1. Skeletons and Meshes, Related to STAR Methods — marin2020-skeletons contains files describing the morphology of each neuron in this study (in FAFB14 space, .swc format). glomeruli_meshes contains the glomerular meshes (in FAFB14 space, .stl format). neuropil_meshes contains the glomerular meshes (in FAFB14 space, .stl format). [file mmc5.zip › VP_SI/marin2020-skeletons/57446.swc]

# SWC format file
# based on specifications at http://www.neuronland.org/NLMorphologyConverter/MorphologyFormats/SWC/Spec.html
# Created by nat::write.neuron.swc
# PointNo Label X Y Z Radius Parent 
1 0 405192.97 237110.78 59200 2013 -1
2 0 405331.2 237311.7 59320 -1 1
3 0 407141.28 237021.4 60680 -1 2
4 0 408015.44 236352.78 60960 -1 3
5 0 408840.84 236743.42 61080 -1 4
6 0 409106.72 236827.67 61120 -1 5
7 0 409212.94 236869.89 61200 -1 6
8 0 409460.5 237106.3 61400 -1 7
9 0 409741.66 237239.1 61600 -1 8
10 0 410144.88 237365.86 61800 -1 9
11 0 410321.8 237364.8 61960 -1 10
12 0 410600 237192.33 62080 -1 11
13 0 411072.47 236963.52 62240 -1 12
14 0 411472.56 236893.06 62360 -1 13
15 0 411671.25 236756.9 62480 -1 14
16 0 411827.88 236633.5 62560 -1 15
17 0 412814 235941.48 62680 -1 16
18 0 413403.38 235890.56 62720 -1 17
19 0 413974.28 235629.88 62680 -1 18
20 0 414404.56 235437.45 62560 -1 19
21 0 414577.7 235252.95 62440 -1 20
22 0 414886.78 235007.98 62320 -1 21
23 0 415128.56 234820.78 62240 -1 22
24 0 415512.4 234537.9 62120 -1 23
25 0 415669.6 234340.25 61960 -1 24
26 0 416213.6 234043.89 61760 -1 25
27 0 416202.78 233712.02 61600 -1 26
28 0 416049.03 233278.58 61200 -1 27
29 0 416067.66 232999.58 61000 -1 28
30 0 416496.25 232627.95 60840 -1 29
31 0 416728.62 232716.38 60640 -1 30
32 0 416945.3 232764.62 60480 -1 31
33 0 417522.9 232710.47 60320 -1 32
34 0 418014.84 232531.75 60160 -1 33
35 0 418273.72 232410.86 60000 -1 34
36 0 418458.22 232255.02 59800 60 35
37 0 418502.84 232211.39 59600 60 36
38 0 418467.2 232232.52 59440 60 37
39 0 418610.72 232131.38 59280 60 38
40 0 418647.03 232038.81 59080 104 39
41 0 418759.38 231939.72 58880 153 40
42 0 418954.75 231695.7 58720 120 41
43 0 419698.84 231100.36 58680 81 42
44 0 420560.28 230808.36 58480 217 43
45 0 421451.25 230389.88 58280 120 44
46 0 422233.84 229886.67 58240 124 45
47 0 422638.3 229691.92 58160 102 46
48 0 423077.5 229670.06 58040 124 47
49 0 423397.6 229678.42 57880 140 48
50 0 423572.38 229571.55 57720 190 49
51 0 423582.8 229547.22 57520 190 50
52 0 423588.9 229535.72 57400 160 51
53 0 423798.97 229430.58 57280 160 52
54 0 423842 229291.47 57240 102 53
55 0 424071.25 229256.4 57200 102 54
56 0 424095.2 229627.88 57160 102 55
57 0 424233.56 229700.78 57120 102 56
58 0 424428.44 229786.02 56960 60 57
59 0 424674.4 229730.8 56800 60 58
60 0 424858.53 229773.55 56600 32 59
61 0 425086.5 229787.5 56400 75 60
62 0 425303.22 229714.56 56240 136 61
63 0 425678.2 229743.39 56040 102 62
64 0 425974.72 229830.05 55880 96 63
65 0 426412.72 229817.28 55720 124 64
66 0 427015.56 229846.62 55520 160 65
67 0 427618.22 229839.72 55280 98 66
68 0 428242.62 230022.02 55080 75 67
69 0 428595.47 230084.97 54920 -1 68
70 0 429711.16 230269.84 54760 -1 69
71 0 430089.56 230426.42 54640 91 70
72 0 430425.56 230539.23 54520 91 71
73 0 430427.97 230536.45 54480 91 72
74 0 430985.78 230647.14 54360 128 73
75 0 431549.16 230709.33 54240 128 74
76 0 431812.6 230724.12 54080 143 75
77 0 432267.62 230850.77 53920 128 76
78 0 433078.22 231091.02 53800 137 77
79 0 434592.3 231408.12 53680 134 78
80 0 435465.03 231686.44 53720 75 79
81 0 436563.1 231915.33 53800 -1 80
82 0 437506.9 232111.69 54040 -1 81
83 0 437949.44 232166.02 54200 -1 82
84 0 438247.6 232195.61 54320 -1 83
85 0 439032.3 232260.62 54480 -1 84
86 0 439357.06 232352.83 54600 -1 85
87 0 439486.94 232364.8 54640 -1 86
88 0 439501.62 232407.14 54680 -1 87
89 0 439949.88 232466 54720 -1 88
90 0 440436.56 232579.39 54840 -1 89
91 0 441050.84 232710.55 54920 -1 90
92 0 441385.1 232808.62 54960 -1 91
93 0 441735.62 232873 55000 -1 92
94 0 442228.75 233032.88 55040 -1 93
95 0 443303.4 233235.3 55080 120 94
96 0 444479.6 233534 55200 102 95
97 0 445163.4 233731.39 55360 86 96
98 0 445626.06 233895.88 55520 102 97
99 0 446043.2 234108.42 55680 91 98
100 0 446355.38 234282.47 55720 98 99
101 0 447027.94 234454.6 55840 75 100
102 0 447806.03 234635.6 55960 98 101
103 0 448570.44 234799.2 56040 120 102
104 0 449263.4 234991.28 55880 104 103
105 0 449506.44 234953.89 55800 80 104
106 0 450463.84 234856.19 55760 143 105
107 0 450816.38 234676.62 55800 86 106
108 0 451365.34 234429.56 55880 102 107
109 0 451724.8 234381.64 56040 115 108
110 0 452099.75 234295.39 56120 108 109
111 0 452851.5 234495.31 56120 157 110
112 0 453396.88 234476.48 56240 102 111
113 0 453653.94 234540.94 56320 107 112
114 0 454096.72 234581.78 56440 80 113
115 0 454296.4 234576.95 56560 81 114
116 0 454352.94 234581.33 56720 81 115
117 0 454345.1 234594.02 56840 81 116
118 0 454336.38 234565.7 56960 81 117
119 0 454292.25 234607.6 57120 81 118
120 0 454313.66 234536.36 57280 81 119
121 0 454433.1 234468.89 57480 -1 120
122 0 454592.7 234441.53 57640 -1 121
123 0 454628.28 234412.45 57760 -1 122
124 0 454816.56 234332.2 57880 32 123
125 0 454825.7 234327.25 58000 32 124
126 0 454978.75 234374.5 58160 32 125
127 0 455113.22 234348.75 58320 32 126
128 0 455213.06 234426.89 58480 32 127
129 0 455239.38 234426.03 58520 32 128
130 0 454470.7 235466.25 58560 124 129
131 0 454389.94 235835.14 58680 124 130
132 0 454367.84 236110.69 58800 128 131
133 0 454415.03 236255.64 58920 128 132
134 0 454436.72 236685.88 59080 153 133
135 0 454630.88 236870.64 59240 122 134
136 0 454750.88 236950.36 59400 122 135
137 0 454807.75 237215.12 59600 101 136
138 0 454950.34 237695.9 59760 124 137
139 0 455054.78 238174.53 59920 102 138
140 0 455858.56 238958.64 60000 32 139
141 0 456653.97 239238.95 59960 134 140
142 0 456905.62 239305.42 59800 186 141
143 0 457009.44 239716.86 59640 160 142
144 0 457177.8 239873.16 59600 81 143
145 0 457259.8 239885.08 59560 81 144
146 0 457298.75 239955.1 59520 51 145
147 0 457533.03 240037.89 59480 51 146
148 0 458041.53 240358.52 59360 80 147
149 0 458154.34 240409.61 59280 81 148
150 0 458914.22 240401.58 59280 -1 149
151 0 459161.44 240510.5 59360 -1 150
152 0 458101.03 240513.88 59200 81 149
153 0 458135.94 240680.31 59040 122 152
154 0 458208.6 240644.34 58920 122 153
155 0 458297.6 240624.72 58720 75 154
156 0 458539.56 240630.89 58560 124 155
157 0 458716.3 240712.53 58320 98 156
158 0 458860.75 240820.84 58160 40 157
159 0 458832.28 240937.11 58000 51 158
160 0 458713.4 241033.08 57840 122 159
161 0 458817.1 241213.25 57640 120 160
162 0 458872.9 241496.89 57480 101 161
163 0 458925.56 241600.86 57320 51 162
164 0 459215.7 241909.55 57120 90 163
165 0 459305.1 242081.17 56920 115 164
166 0 459580.2 242216.45 56680 128 165
167 0 459624.1 242284.27 56480 128 166
168 0 459772.8 242400.77 56280 137 167
169 0 459797.38 242457.14 56200 137 168
170 0 459836.53 242392.52 56040 137 169
171 0 460473.53 242793.78 55680 101 170
172 0 460680.8 242881.48 55560 122 171
173 0 460681.3 242909 55440 122 172
174 0 460820.8 242890.2 55280 96 173
175 0 460988.7 242848.72 55120 96 174
176 0 461131.94 242968.4 55000 157 175
177 0 461118.22 242899.73 54840 157 176
178 0 461108.12 242933.6 54640 140 177
179 0 461144.94 242993.48 54480 134 178
180 0 461017.2 242969 54240 81 179
181 0 460885.06 242993.22 54080 102 180
182 0 460865.12 242981.16 53920 102 181
183 0 460776.78 243048.72 53760 32 182
184 0 460748.8 243121.36 53600 32 183
185 0 460546.1 243103.8 53400 186 184
186 0 460445.97 243103.78 53200 186 185
187 0 460489.94 243080.94 52960 128 186
188 0 460342.75 243191.61 52880 128 187
189 0 460264.4 243249.55 52720 128 188
190 0 460269.94 243177.45 52520 185 189
191 0 460458.53 243325.62 52320 185 190
192 0 460552.16 243436.48 52080 178 191
193 0 460590.62 243577.39 51840 128 192
194 0 460673.34 243753.38 51680 128 193
195 0 460692.84 244200.62 51440 104 194
196 0 460735 244345.1 51400 137 195
197 0 460861.03 244777.1 51280 189 196
198 0 460921.44 244828.94 51200 189 197
199 0 460953.53 244705.44 51000 102 198
200 0 460606.3 244572.61 50760 189 199
201 0 460564.56 244690.67 50480 128 200
202 0 460593.5 244738 50440 128 201
203 0 460622.25 244785 50400 124 202
204 0 460547.25 244810.39 50360 124 203
205 0 460548.28 244929.73 50320 124 204
206 0 460403.34 245486.86 49800 32 205
207 0 460804.44 245661.03 49160 143 206
208 0 460813.2 245706.98 48960 143 207
209 0 460916.16 245740.72 48720 160 208
210 0 460956.62 245757.83 48480 75 209
211 0 460934.84 245761.5 48440 75 210
212 0 460824 245778.9 48240 75 211
213 0 460734.72 245764.98 48200 115 212
214 0 460197.06 245362.02 48200 51 213
215 0 459808.53 245110.34 48120 75 214
216 0 460616.12 245702.02 48160 115 213
217 0 460083.22 246075.55 47920 32 216
218 0 460151.78 246236.25 47880 32 217
219 0 460124.8 246077.69 47760 -1 218
220 0 459555.5 246388.14 47720 -1 219
221 0 460115.2 246260.27 47680 -1 220
222 0 459868.22 246464.22 47640 -1 221
223 0 459755 246422.56 47600 -1 222
224 0 460092.8 246342.38 47520 -1 223
225 0 460261.12 246279.28 47480 -1 224
226 0 460277.7 246286.97 47440 -1 225
227 0 460346.8 246183.53 47360 -1 226
228 0 460366 246196.34 47200 -1 227
229 0 460400.25 246236.39 47040 -1 228
230 0 460461.88 246342.53 46920 -1 229
231 0 460389.8 246833.38 46880 -1 230
232 0 460383.5 246860.34 46840 -1 231
233 0 460370.2 246898.62 46680 -1 232
234 0 460397.06 246957.55 46560 -1 233
235 0 460320.88 246938.88 46480 -1 234
236 0 460477.72 246927.28 46360 -1 235
237 0 460444.2 247006.9 46320 -1 236
238 0 460392.8 247062.5 46240 -1 237
239 0 460298.75 247293.39 46120 -1 238
240 0 460322.28 247512.1 46000 -1 239
241 0 460175.75 247717.56 45880 -1 240
242 0 460064.66 248351.19 46000 -1 241
243 0 460217.62 248813.6 46120 -1 242
244 0 460145.44 248938.55 46280 -1 243
245 0 459930.44 248987.42 46480 -1 244
246 0 459907.2 249031.61 46520 -1 245
247 0 459820.84 249073.58 46640 -1 246
248 0 459712.47 249201.64 46800 -1 247
249 0 460298.2 248888.7 46600 -1 246
250 0 459638.8 246392.88 47680 -1 222
251 0 459034.56 246545.34 47720 -1 250
252 0 459897.5 246240.97 47960 32 217
253 0 459786.9 245304.34 49800 32 206
254 0 459410.25 245406.17 49760 36 253
255 0 459333.47 245363.48 49680 46 254
256 0 459168 245248 49400 81 255
257 0 459008 245216 49200 40 256
258 0 458892.8 245216 49080 64 257
259 0 458816 245216 49000 81 258
260 0 458560 245248 49000 71 259
261 0 458304 245280 49000 71 260
262 0 458080 245408 49040 71 261
263 0 457824 245472 49080 51 262
264 0 457568 245440 49040 64 263
265 0 457376 245376 48840 98 264
266 0 457184 245280 48640 75 265
267 0 457056 245216 48400 122 266
268 0 457024 245216 48320 108 267
269 0 459968 245888 50320 98 206
270 0 459776 246080 50320 136 269
271 0 459552 246208 50240 91 270
272 0 459360 246400 50240 60 271
273 0 459104 246464 50280 32 272
274 0 458880 246368 50160 51 273
275 0 458688 246176 50120 60 274
276 0 461008.97 245605.03 51280 32 197
277 0 461244.94 244996.81 51440 122 196
278 0 461824 245472 52040 60 277
279 0 461984 245568 52240 71 278
280 0 462048 245600 52520 45 279
281 0 462048 245600 52800 64 280
282 0 462016 245536 53000 64 281
283 0 459877.3 242961.11 56200 90 169
284 0 459960.78 242960.75 56280 90 283
285 0 460196.7 242980.8 56360 90 284
286 0 460658.9 243307.6 56360 -1 285
287 0 460839.28 243539.31 56560 -1 286
288 0 460707.72 243816.7 56760 -1 287
289 0 460518.22 244004.9 56960 -1 288
290 0 460221.7 244445.14 57080 -1 289
291 0 460634.44 245205.36 57040 -1 290
292 0 460918.7 245399.47 57120 -1 291
293 0 461428.25 245996.9 57200 -1 292
294 0 456425.47 239047.06 60600 189 140
295 0 456534.7 239344.75 60840 96 294
296 0 456805.8 239548.34 61000 134 295
297 0 456764.78 239523.22 61040 134 296
298 0 456898.38 239528.97 61160 134 297
299 0 457078.03 239568.05 61320 140 298
300 0 457315.88 239753.75 61520 137 299
301 0 457501.62 239992.23 61800 86 300
302 0 457925.7 240149.39 62000 80 301
303 0 458177 240257.73 62200 98 302
304 0 458517.22 240523.67 62400 51 303
305 0 458744 240732.64 62520 102 304
306 0 458923.97 241025.36 62640 190 305
307 0 458837.5 241036.42 62840 190 306
308 0 458759.66 241125.05 62880 190 307
309 0 458463.03 241588.95 62880 190 308
310 0 458070.8 241810.56 62920 -1 309
311 0 458018.16 241818.75 63000 -1 310
312 0 457791.4 242087.45 63120 -1 311
313 0 457662.06 242546.16 63240 -1 312
314 0 457407.1 242967.73 63360 -1 313
315 0 457354.56 243218.77 63520 71 314
316 0 457027.3 243442.77 63680 71 315
317 0 457084.8 243657.77 63720 71 316
318 0 457021.22 244216.69 63720 60 317
319 0 456986.72 244434.84 63760 51 318
320 0 457026.9 244544.62 63840 51 319
321 0 456931.28 245026.28 63960 107 320
322 0 457016.62 245294.03 64000 86 321
323 0 457049.03 245484.44 64040 45 322
324 0 457106.22 245578.2 64080 40 323
325 0 457183.94 245652.19 64120 40 324
326 0 457234.3 245847.64 64200 40 325
327 0 458970.9 241146.28 62920 137 308
328 0 459335.22 241358.66 63080 150 327
329 0 459807.38 241507.78 63120 90 328
330 0 460553.4 241787.3 63040 139 329
331 0 461110.16 241935.78 62960 102 330
332 0 461730.94 242043.44 62880 136 331
333 0 462182.06 242161.6 62720 107 332
334 0 463356.28 242471.56 62560 102 333
335 0 464093.56 242670.23 62760 172 334
336 0 464059.12 242590.27 62960 172 335
337 0 464867.25 242234.39 62960 102 336
338 0 465184.53 241929.23 62880 91 337
339 0 465532.53 241612.3 62760 32 338
340 0 465690.72 241484.2 62800 32 339
341 0 465808.5 241468.03 62840 32 340
342 0 466169.22 241233.42 62920 80 341
343 0 466333.7 241182.92 63000 120 342
344 0 466601.25 241039.38 63120 140 343
345 0 467178.38 240739.23 63200 124 344
346 0 467370.28 240531.22 63400 166 345
347 0 467619.78 240297.69 63600 139 346
348 0 467843.22 240194.72 63800 137 347
349 0 468416.97 240093.05 63960 150 348
350 0 468660.44 240048.02 63840 80 349
351 0 468620.28 240053.12 63760 150 350
352 0 468447.2 240095.4 64000 150 349
353 0 468445.6 240061.25 64080 150 352
354 0 468458.03 240025.66 64120 80 353
355 0 468440.06 240006.02 64200 80 354
356 0 468487.56 239964.86 64320 115 355
357 0 468631.9 240018.95 64440 115 356
358 0 468600.94 240081.03 64640 164 357
359 0 468723.3 240083.69 64680 164 358
360 0 468400.53 240128.62 64720 164 359
361 0 468872.78 240088.67 64720 75 359
362 0 469004.47 240036.25 64760 75 361
363 0 469061.38 239998.05 64800 75 362
364 0 469406.56 239930.23 64760 71 363
365 0 469063.1 239945.62 64840 71 363
366 0 469000.97 239938.3 64920 71 365
367 0 468948.62 239902 65040 71 366
368 0 468882.34 239863.66 65120 71 367
369 0 468853.72 239871.88 65200 101 368
370 0 468877.84 239930.38 65320 101 369
371 0 468914.4 239958.42 65440 104 370
372 0 468913.3 240019.84 65600 104 371
373 0 468902.1 240130.89 65720 60 372
374 0 468810.72 240231.39 65760 60 373
375 0 468530.6 240191.28 65840 71 374
376 0 468658.94 239937.23 66000 71 375
377 0 468666.88 240160.31 66120 71 376
378 0 468731.38 240232.17 66320 71 377
379 0 468759.12 240378.1 66480 71 378
380 0 468730.78 240529.02 66680 -1 379
381 0 468842.5 240599.56 66840 -1 380
382 0 469082.06 240612.53 67000 -1 381
383 0 469189.7 240616.64 67120 -1 382
384 0 469061.62 240700.77 67320 -1 383
385 0 468796.06 240765.27 67400 -1 384
386 0 468732.25 240772 67520 -1 385
387 0 468512.72 240813.23 67680 -1 386
388 0 468383.12 240822.4 67840 -1 387
389 0 468124.56 240707.73 68040 -1 388
390 0 468011.34 240650.86 68080 -1 389
391 0 467930.28 240603.8 68200 -1 390
392 0 467959.94 240595.14 68240 -1 391
393 0 467968.88 240572.3 68280 -1 392
394 0 465625.72 241554.1 62640 32 339
395 0 463506.66 243922.44 62960 107 336
396 0 463467.7 243714.98 62920 102 395
397 0 463554.03 244314.72 63000 128 395
398 0 463661.34 244415.4 63120 150 397
399 0 463810.4 244488.84 63280 124 398
400 0 463784.28 244934.31 63480 148 399
401 0 463826.75 245181.8 63600 75 400
402 0 463978.16 245448.88 63760 108 401
403 0 464094.1 245498.36 63960 108 402
404 0 464244.5 245721.31 64080 80 403
405 0 464203.75 245944.67 64200 102 404
406 0 464106.47 246145.6 64320 139 405
407 0 463894.94 246405.16 64480 137 406
408 0 463786.7 246821.06 64640 107 407
409 0 463843.75 247052.48 64840 150 408
410 0 463940.44 247148.47 64920 157 409
411 0 463868.56 247618.48 64920 134 410
412 0 463998.88 247126.95 65000 157 410
413 0 464071.5 247165.31 65040 157 412
414 0 464013.12 247281.36 65200 134 413
415 0 464013 247326.88 65320 186 414
416 0 463955.84 247433.42 65520 186 415
417 0 463999.16 247486.1 65600 148 416
418 0 463855.06 248250.12 65600 75 417
419 0 464256.4 247384.31 65720 128 417
420 0 464473.6 247621.9 65880 166 419
421 0 464458.16 247617.89 66120 122 420
422 0 464689.12 247546.33 66280 32 421
423 0 464756.7 247599.33 66400 32 422
424 0 464945.03 247658.62 66560 101 423
425 0 465594.12 247968.38 66600 124 424
426 0 466286.44 248054.55 66640 136 425
427 0 467337.62 248124.78 66600 86 426
428 0 468529.16 248298.97 66560 178 427
429 0 469013.62 248298.39 66440 102 428
430 0 469521.5 248162.34 66280 108 429
431 0 469910.22 248349.92 66120 102 430
432 0 470686.7 248504.72 65920 124 431
433 0 471121.7 248520.86 65760 141 432
434 0 470479.34 248380.78 65720 137 433
435 0 471231.47 248524.75 65720 51 433
436 0 471732.7 248605.52 65680 104 435
437 0 472680.78 248118.69 65640 122 436
438 0 472679.62 248089.1 65120 122 437
439 0 472749.56 247789.77 64960 128 438
440 0 473118.53 247206.66 65000 81 439
441 0 473165.06 246845.88 65040 -1 440
442 0 472923.44 246412.73 65200 -1 441
443 0 472762.97 246213.66 65320 -1 442
444 0 472637.84 246208.9 65520 -1 443
445 0 472425.56 246204.53 65720 -1 444
446 0 472387.3 246274.03 65800 -1 445
447 0 472346.12 246444.36 65960 -1 446
448 0 472768.12 247716.75 64920 128 439
449 0 472734.7 247437.11 64720 137 448
450 0 472602.88 247319.31 64520 137 449
451 0 472677.97 247151.4 64320 128 450
452 0 472925.28 246996.97 64280 75 451
453 0 473169.97 246892.67 64240 91 452
454 0 473347.97 246787.97 64200 91 453
455 0 473840.94 246583.77 64120 75 454
456 0 473902.5 246463 64040 91 455
457 0 473963.53 246342.1 63960 108 456
458 0 474075.1 246175 63840 71 457
459 0 474230.4 245932.03 63680 60 458
460 0 474585.06 245648.61 63640 81 459
461 0 475294.47 245263.34 63480 137 460
462 0 475508.88 245233.31 63400 60 461
463 0 475915.66 244948.81 63160 124 462
464 0 476052.22 244904.36 63000 81 463
465 0 476320.06 244880.55 62800 81 464
466 0 476514.62 244878.78 62640 81 465
467 0 476888.1 244860.16 62560 51 466
468 0 477557.8 244924.33 62520 102 467
469 0 477894.3 244918.86 62480 60 468
470 0 477880.1 244909.52 62360 60 469
471 0 478070.34 244788.38 62200 51 470
472 0 478208.8 244659.28 62040 71 471
473 0 478396.56 244454.77 61920 75 472
474 0 478444.97 244316.45 61880 75 473
475 0 478495.2 244361.61 61760 96 474
476 0 478816.9 244393.84 61600 64 475
477 0 478925.22 244421.5 61400 90 476
478 0 478965.7 244458.84 61240 90 477
479 0 479196.78 244146.81 61080 81 478
480 0 479349.44 244179.73 61040 96 479
481 0 479344.28 244272.5 61000 96 480
482 0 479474.7 244313.38 60960 96 481
483 0 479821.97 244507.52 60800 75 482
484 0 480091.94 244557.36 60680 51 483
485 0 479980.12 244559.97 60640 75 484
486 0 480030.88 244427.47 60520 51 485
487 0 480056.94 244267.08 60400 51 486
488 0 480064.3 244160.2 60320 51 487
489 0 480048.8 244143.98 60280 51 488
490 0 480109.44 244088.88 60240 51 489
491 0 480108.3 244042.08 60200 51 490
492 0 480218.78 243831.05 60040 124 491
493 0 480204.72 243951.25 59920 124 492
494 0 480279.16 243994.55 59800 108 493
495 0 480403.4 243887.62 59680 81 494
496 0 480615.78 243833.19 59560 75 495
497 0 481028.06 243731.16 59400 51 496
498 0 481556.3 243596.6 59320 102 497
499 0 481804 243420.2 59240 75 498
500 0 482005.12 243330.88 59160 75 499
501 0 482099.2 243363.4 59040 71 500
502 0 482149.53 243163.05 58920 75 501
503 0 482237.12 243159.23 58720 75 502
504 0 482296.56 243127.39 58600 51 503
505 0 482319.97 242981.84 58440 51 504
506 0 482464.25 242919.02 58240 104 505
507 0 482661.7 242786.89 58040 90 506
508 0 482637.84 242658.9 57840 32 507
509 0 482804.25 242643.31 57800 98 508
510 0 482900.47 242572 57720 98 509
511 0 483016.2 242362.98 57560 140 510
512 0 483188.3 242261.67 57360 163 511
513 0 483250.47 241946.48 57200 75 512
514 0 483216.34 241507.16 57080 91 513
515 0 483448.16 241263.58 57040 90 514
516 0 483607.94 241317.89 56840 98 515
517 0 484255.66 241909.94 56680 122 516
518 0 484310.25 242003.9 56480 32 517
519 0 484632.94 242492.3 56520 91 518
520 0 484796.88 242580.02 56600 91 519
521 0 485043.62 242754.22 56760 91 520
522 0 485044.16 242784.16 56800 91 521
523 0 485123.47 242943.47 56880 -1 522
524 0 485322.3 243147.97 57000 -1 523
525 0 485385.53 243224.16 57040 -1 524
526 0 485585.2 243342.8 57160 -1 525
527 0 485756.2 243472.64 57280 -1 526
528 0 485923.22 243510.34 57440 -1 527
529 0 484099.47 241653.03 56440 196 518
530 0 483790.25 241368.75 56400 91 529
531 0 483913.97 241318.3 56280 124 530
532 0 483922.28 241284.08 56120 124 531
533 0 483921.44 241156.53 55920 71 532
534 0 484038.12 241017.27 55800 71 533
535 0 484069.3 240929.88 55680 71 534
536 0 484321.94 240594.48 55640 90 535
537 0 484693.66 240110.61 55600 80 536
538 0 485017.97 239806.42 55640 80 537
539 0 485442.8 239568.7 55720 40 538
540 0 485833.25 239162.2 55680 131 539
541 0 486045.84 239054.61 55560 98 540
542 0 486201.34 238994.42 55520 96 541
543 0 486241.7 239006.25 55480 96 542
544 0 486502 238990.36 55400 96 543
545 0 486500.84 238957.48 55280 81 544
546 0 486500.62 238989.28 55240 81 545
547 0 486406.34 239007.73 55160 81 546
548 0 486164.7 238814.78 55000 64 547
549 0 486028.84 238707.6 54880 96 548
550 0 486055.16 238731.45 54680 96 549
551 0 485986.12 238649.5 54480 64 550
552 0 486025.16 238561.22 54320 71 551
553 0 486177.1 238501.73 54120 96 552
554 0 486139.2 238443.34 53920 96 553
555 0 486310.16 238406.9 53760 51 554
556 0 486515.75 238477.42 53600 40 555
557 0 486632.72 238249.98 53560 51 556
558 0 486366.94 238257.81 53440 51 557
559 0 486617.56 238156.89 53400 51 558
560 0 486636.7 238173.9 53360 51 559
561 0 486675.78 238142.19 53320 51 560
562 0 486728.53 238108.66 53280 51 561
563 0 486851.9 237942.7 53200 80 562
564 0 486801.7 237841.33 53040 80 563
565 0 486821.25 237644.73 52960 75 564
566 0 486846.16 237633.36 52920 75 565
567 0 486872.38 237560.34 52800 60 566
568 0 486990.9 237660.39 52640 60 567
569 0 487077.75 237758.95 52480 71 568
570 0 487081.8 237721.3 52320 64 569
571 0 487164.28 237707.56 52160 64 570
572 0 487158.1 237691.81 52000 81 571
573 0 487223.9 237686.52 51840 64 572
574 0 487302.56 237625.98 51640 64 573
575 0 487312.34 237635.45 51440 101 574
576 0 487355.03 237497.06 51200 98 575
577 0 487401.25 237503.97 51080 98 576
578 0 487420.22 237524.31 50960 98 577
579 0 487339.06 237564.81 50920 32 578
580 0 487401.16 237576.83 50880 32 579
581 0 487180.9 237538.27 50840 32 580
582 0 487150.44 237269.89 50680 122 581
583 0 487121.53 237128.42 50640 122 582
584 0 486470 236855.45 50640 -1 583
585 0 486139.03 236730.34 50520 -1 584
586 0 487157.25 237177.16 50600 139 583
587 0 487351.9 237434.27 50480 80 586
588 0 487315.7 237443.1 50320 80 587
589 0 487687.75 237731.14 50120 60 588
590 0 487813.72 237885.12 50000 60 589
591 0 487969 237894.33 49880 81 590
592 0 488082 237959.3 49800 96 591
593 0 488182.72 238010.19 49720 96 592
594 0 488255 238056.16 49600 102 593
595 0 488307.28 238043.56 49440 102 594
596 0 488388.94 238052.62 49280 32 595
597 0 488430.34 238086.84 49160 32 596
598 0 488380.8 238021.45 49040 81 597
599 0 488371.6 238068.78 48880 81 598
600 0 488250.38 238088.89 48760 75 599
601 0 488133.7 238074.52 48640 96 600
602 0 488038.3 238065.11 48480 96 601
603 0 487981.56 238069.5 48360 45 602
604 0 487832 238027.9 48200 45 603
605 0 487602.5 237701.08 48040 60 604
606 0 487614.72 237813.08 47920 60 605
607 0 487648.8 237938.36 47880 60 606
608 0 487655.3 237922.95 47840 60 607
609 0 487570.8 237985.28 47760 40 608
610 0 487618.84 238122.62 47680 40 609
611 0 487732.38 238114.53 47600 40 610
612 0 487963.66 237983.25 47480 32 611
613 0 488012.03 237926.66 47360 32 612
614 0 487978.47 238023.31 47240 32 613
615 0 487975.72 238003.98 47080 32 614
616 0 488098.12 238003.67 46920 32 615
617 0 488107.34 238839.75 46800 90 616
618 0 488273.56 239055.81 46680 108 617
619 0 488451.34 239145.8 46520 108 618
620 0 488391.03 239000.97 46480 108 619
621 0 488430.12 239033.31 46360 71 620
622 0 488589.28 239168.19 46240 40 621
623 0 488745.88 239303.73 46080 96 622
624 0 488826.06 239422.05 45960 96 623
625 0 488883.8 239481.03 45880 75 624
626 0 489028.38 239470.64 45720 75 625
627 0 489317 239442.2 45520 75 626
628 0 489489.78 239395.17 45360 107 627
629 0 489529.78 239402.4 45240 107 628
630 0 489653.28 239297.81 45120 71 629
631 0 489816.25 239416.4 44880 81 630
632 0 489991.53 239495.89 44680 32 631
633 0 490243.9 239562.84 44480 71 632
634 0 490397.47 239566.48 44320 64 633
635 0 490544.03 239585.14 44160 75 634
636 0 490859.22 239797.88 43960 115 635
637 0 491000.66 240015.83 43840 101 636
638 0 491124.7 240289.38 43680 98 637
639 0 491332.9 240403.92 43640 86 638
640 0 491612 240518.62 43520 91 639
641 0 492020.47 240751.02 43720 45 640
642 0 492341.25 241144.84 43760 115 641
643 0 492297.2 242004.77 43760 86 642
644 0 492444.62 242217.1 43800 75 643
645 0 492652.2 242417.83 43880 96 644
646 0 492678.44 242436.19 43960 96 645
647 0 492757.72 242489.97 44120 64 646
648 0 492439.9 241150.88 43840 86 642
649 0 470432 248448 66920 60 431
650 0 470656 248320 67040 51 649
651 0 470912 248320 67120 71 650
652 0 471136 248320 67280 90 651
653 0 471360 248288 67400 75 652
654 0 471584 248160 67480 102 653
655 0 471808 248096 67640 90 654
656 0 471968 248064 67840 104 655
657 0 472160 248000 68040 104 656
658 0 472416 247968 68040 80 657
659 0 472608 247808 68080 80 658
660 0 472832 247680 68040 60 659
661 0 473088 247616 68080 45 660
662 0 473152 247616 68080 40 661
663 0 469818.06 249077.9 66360 74 431
664 0 469664 249216 66480 60 663
665 0 469568 249440 66560 86 664
666 0 469504 249696 66480 51 665
667 0 469472 249952 66400 40 666
668 0 469472 250208 66280 51 667
669 0 469504 250432 66160 32 668
670 0 469664 250624 66080 75 669
671 0 469760 250848 65960 101 670
672 0 469920 251040 66080 71 671
673 0 469984 251296 66120 81 672
674 0 470208 251424 66200 32 673
675 0 470240 251424 66200 45 674
676 0 466109.2 248066.14 66680 136 426
677 0 464160 247360 67040 60 423
678 0 463968 247520 66920 32 677
679 0 463840 247744 66840 81 678
680 0 463808 247776 66800 81 679
681 0 464160 247264 67280 81 677
682 0 464096 247104 67520 81 681
683 0 464032 246944 67720 75 682
684 0 464096 246784 67920 32 683
685 0 464096 246624 68120 81 684
686 0 464192.4 246478.88 68280 -1 685
687 0 464512 246624 68600 32 686
688 0 464480 246560 68760 60 687
689 0 464480 246400 69000 51 688
690 0 464384 246272 69200 115 689
691 0 464352 246048 69360 160 690
692 0 464416 245888 69320 45 691
693 0 464608 245664 69320 81 692
694 0 464864 245568 69320 157 693
695 0 464960 245472 69400 139 694
696 0 465088 245344 69600 128 695
697 0 465216 245184 69800 75 696
698 0 465312 245088 70040 98 697
699 0 465408 244864 70120 80 698
700 0 465632 244704 70080 45 699
701 0 465888 244608 70080 101 700
702 0 466080 244416 70040 60 701
703 0 466272 244224 70040 75 702
704 0 466432 244032 70200 81 703
705 0 466592 243872 70360 71 704
706 0 466784 243808 70560 81 705
707 0 467008 243680 70600 60 706
708 0 467264 243616 70600 60 707
709 0 467456 243456 70560 81 708
710 0 467648 243296 70520 122 709
711 0 467840 243232 70640 101 710
712 0 465344 245120 70000 90 698
713 0 465536 245312 70000 32 712
714 0 465632 245440 69800 60 713
715 0 464960 245504 69080 60 694
716 0 465152 245472 68920 60 715
717 0 465280 245408 68680 60 716
718 0 465280 245248 68480 40 717
719 0 465312 244992 68400 71 718
720 0 465504 244832 68360 91 719
721 0 465760 244896 68320 71 720
722 0 464448 246144 69600 71 691
723 0 464448 246240 69880 96 722
724 0 464544 246240 70120 75 723
725 0 464704 246304 70320 98 724
726 0 464832 246496 70480 51 725
727 0 464896 246624 70720 60 726
728 0 464992 246688 70960 90 727
729 0 464992 246720 71240 32 728
730 0 465056 246752 71520 60 729
731 0 465280 246752 71640 51 730
732 0 465504 246752 71840 80 731
733 0 465728 246688 71960 75 732
734 0 465920 246560 72120 45 733
735 0 466144 246432 72200 60 734
736 0 466240 246368 72200 64 735
737 0 464507.66 248093.5 65520 153 416
738 0 463937.56 242690.67 63000 124 336
739 0 456229.9 234291.89 58600 96 129
740 0 457621.12 234099.9 58680 160 739
741 0 458146.84 234171.84 58720 178 740
742 0 458669.75 234241.97 58760 32 741
743 0 459222.94 234242.31 58840 197 742
744 0 459686.1 233985.55 59080 203 743
745 0 460677.4 233153.33 59120 120 744
746 0 461183.25 232827.3 59240 128 745
747 0 461727.3 232675.12 59280 148 746
748 0 463255.4 231855.22 59280 120 747
749 0 463792.8 231247.47 59160 124 748
750 0 464469.78 231144.66 59120 80 749
751 0 465141.66 231041.89 59080 120 750
752 0 465640.4 230998.55 59160 124 751
753 0 466474.9 230923.52 59240 175 752
754 0 467062.78 229919.58 59240 131 753
755 0 467314.7 229397.9 59200 80 754
756 0 467519.1 229015.98 59160 75 755
757 0 467568.66 228819.66 59080 80 756
758 0 467320.66 228505.61 59080 80 757
759 0 467373.9 228445.8 59000 80 758
760 0 467509.72 228278.64 58960 80 759
761 0 467704 227602.3 58640 134 760
762 0 467776 226720 58560 80 761
763 0 467936 226560 58400 32 762
764 0 468064 226400 58200 51 763
765 0 468192 226208 58040 101 764
766 0 468320 226048 57880 81 765
767 0 468480 225856 57760 101 766
768 0 468544 225696 57560 81 767
769 0 468640 225504 57360 75 768
770 0 468672 225280 57240 75 769
771 0 468672 225056 57120 80 770
772 0 468608 224864 56960 60 771
773 0 468512 224640 56840 51 772
774 0 468480 224384 56920 102 773
775 0 468480 224128 56920 81 774
776 0 468480 223872 56960 91 775
777 0 468512 223616 57000 60 776
778 0 468512 223424 56800 51 777
779 0 468512 223264 56560 120 778
780 0 468640 223040 56480 136 779
781 0 468768 222816 56480 81 780
782 0 468800 222784 56440 71 781
783 0 469103.2 222401.56 56480 -1 782
784 0 468957.06 221949.97 56360 -1 783
785 0 469132.5 221734 56320 -1 784
786 0 469307.5 221518.31 56280 -1 785
787 0 470161.2 221173.72 56440 -1 786
788 0 470534 221060.72 56560 -1 787
789 0 470789.44 220804.7 56600 -1 788
790 0 471074.06 220543.11 56760 -1 789
791 0 471363.8 219802.81 56840 -1 790
792 0 471292.38 219438.47 56680 -1 791
793 0 471045.75 219131.4 56520 -1 792
794 0 470653.03 218859.25 56280 -1 793
795 0 470427.72 218764.34 56120 -1 794
796 0 470138.62 218497.56 55960 -1 795
797 0 469902.06 218142.77 55880 -1 796
798 0 469192.38 217925.1 55960 -1 797
799 0 471835.2 219564.7 56960 -1 791
800 0 472433.38 219362.44 57080 -1 799
801 0 472566.12 219140.75 57240 -1 800
802 0 472553.38 218899.39 57080 -1 801
803 0 472558.44 219115.81 57400 -1 801
804 0 472556.97 219103.27 57600 -1 803
805 0 472609.62 218986.97 57840 -1 804
806 0 473424.62 218967.27 57680 -1 805
807 0 473832.8 219049.27 57560 -1 806
808 0 474428.06 219115.81 57720 -1 807
809 0 474819.66 219094.05 57520 -1 808
810 0 475217.34 219075.72 57320 -1 809
811 0 475503.4 219077.38 57160 -1 810
812 0 475755.7 218796.3 57240 -1 811
813 0 476313.28 218567.3 57480 -1 812
814 0 476871.3 218419.62 57560 -1 813
815 0 477748.84 218306.34 57480 -1 814
816 0 477467.16 218378.55 57760 -1 814
817 0 474370.88 219048.8 57840 -1 808
818 0 472534.44 218923.61 58040 -1 805
819 0 472587.75 218762.72 58240 -1 818
820 0 472833.06 218600.3 58400 -1 819
821 0 472908.44 218475.05 58600 -1 820
822 0 472998.75 218286.64 58840 -1 821
823 0 473101.16 218342.61 59080 -1 822
824 0 473187.62 218399.17 59320 -1 823
825 0 473488 218160.6 59480 -1 824
826 0 473562.94 218101.14 59520 -1 825
827 0 473570.88 218083.05 59640 -1 826
828 0 474017.06 217765.42 59480 -1 825
829 0 467245.75 228313.39 59120 80 758
830 0 467239.06 228241.58 59160 80 829
831 0 467226.78 228151.78 59240 80 830
832 0 467304.03 227955.36 59280 80 831
833 0 467002.25 227842.77 59400 80 832
834 0 466858.78 227650.25 59440 71 833
835 0 466802.34 227430.81 59400 32 834
836 0 466833.9 227418.25 59360 32 835
837 0 466838.84 227423.88 59240 32 836
838 0 467123.12 227361.28 59160 148 837
839 0 467235.44 231039.11 59280 124 753
840 0 467639.72 231159.94 59480 163 839
841 0 468087.2 231263.12 59560 107 840
842 0 468206.25 231315.3 59600 107 841
843 0 468795.2 231383 59560 40 842
844 0 469248 230816 59480 120 843
845 0 469440 230656 59400 81 844
846 0 469696 230656 59360 75 845
847 0 469952 230656 59360 80 846
848 0 470208 230656 59360 80 847
849 0 470464 230656 59360 64 848
850 0 470688 230784 59360 51 849
851 0 470944 230816 59320 71 850
852 0 471136 230816 59320 60 851
853 0 471433.5 230861.25 59200 -1 852
854 0 471811.16 230905.08 59200 -1 853
855 0 471923.3 230924.56 59240 -1 854
856 0 472459.97 231050.67 59320 -1 855
857 0 473466.12 231057.17 59240 -1 856
858 0 473905.3 231293.66 59160 -1 857
859 0 474564.78 231665.75 59240 -1 858
860 0 475033.12 231927.05 59360 -1 859
861 0 475711.88 232355.14 59480 -1 860
862 0 476145.94 232465.58 59520 -1 861
863 0 476414.16 232572.8 59720 -1 862
864 0 476643 232572.86 59880 -1 863
865 0 476899.62 232565.06 60080 -1 864
866 0 477183.72 232611.38 60320 -1 865
867 0 477537.06 232632.38 60560 -1 866
868 0 477770.75 232602.47 60800 -1 867
869 0 477976.3 232481.28 61000 -1 868
870 0 478237.56 232334.16 61240 -1 869
871 0 468144.6 231495.22 59760 96 842
872 0 468191 231590.11 59960 75 871
873 0 468367.9 231738.83 60160 96 872
874 0 468434.5 231814.17 60200 96 873
875 0 468358.7 231811.08 60240 96 874
876 0 468464.66 231835.9 60280 108 875
877 0 468465.28 231817.73 60360 108 876
878 0 468450.56 231817.53 60400 108 877
879 0 468394.22 231876.03 60600 140 878
880 0 468532.34 232036.02 60800 140 879
881 0 468828.06 232229.64 60960 102 880
882 0 468853.5 232196.95 61000 102 881
883 0 468894.34 232246.36 61040 102 882
884 0 468974.34 232304.23 61080 102 883
885 0 469254.47 232459.77 61240 120 884
886 0 469444.4 232482.95 61440 120 885
887 0 469686.44 232494.95 61600 104 886
888 0 469830.5 232588.94 61800 139 887
889 0 470009.2 232613.8 61960 107 888
890 0 470053.9 232619.92 62000 107 889
891 0 470178.06 232653.39 62160 86 890
892 0 470260.8 232639.4 62240 86 891
893 0 470302.34 232632.33 62280 107 892
894 0 470384.7 232618.94 62360 107 893
895 0 470483.12 232654.47 62560 51 894
896 0 470624.4 232620.72 62680 98 895
897 0 470660.62 232614.36 62880 98 896
898 0 470800.9 232621.31 63040 141 897
899 0 470932.28 232651.95 63200 108 898
900 0 470964.78 232683.12 63400 128 899
901 0 471071.7 232662.36 63600 86 900
902 0 471197.97 232759.4 63800 86 901
903 0 471407.03 232775.23 64000 96 902
904 0 471483.4 232829.28 64120 96 903
905 0 471524.94 232841.88 64200 96 904
906 0 471564.66 232961.25 64360 96 905
907 0 471509.53 232924.44 64600 160 906
908 0 471601.72 233042.56 64800 102 907
909 0 471877.34 233034.94 64960 107 908
910 0 472081.9 233062.62 65160 122 909
911 0 472357.44 233053.61 65360 124 910
912 0 472877.38 233302.66 65520 128 911
913 0 473138.3 233528.06 65640 136 912
914 0 473529.6 233591.22 65800 131 913
915 0 473663.34 233663.19 66000 148 914
916 0 473814.8 233631.33 66160 148 915
917 0 473902.72 233716.36 66360 140 916
918 0 474060.03 233652.44 66520 164 917
919 0 474098.47 233583.89 66720 120 918
920 0 474443.2 233593.92 66920 102 919
921 0 474771.22 233567.47 67120 108 920
922 0 474982.28 233561.81 67320 140 921
923 0 475162.8 233627.72 67560 141 922
924 0 475399.16 233748.72 67760 148 923
925 0 475674.5 233844.72 67920 139 924
926 0 475990.4 233897.14 68080 120 925
927 0 476172.1 233957 68240 122 926
928 0 476323.38 234072.94 68360 122 927
929 0 476527.22 234109.14 68480 150 928
930 0 476751.78 234117.88 68520 128 929
931 0 476941.53 234237.84 68760 176 930
932 0 477078.47 234465.72 69080 137 931
933 0 477292.25 234492.84 69280 101 932
934 0 477494.9 234556 69440 164 933
935 0 477604.4 234533.02 69640 189 934
936 0 477819.78 234437.52 69800 128 935
937 0 478068 234344.64 69960 122 936
938 0 478287.75 234360.9 70120 108 937
939 0 478339.06 234336.67 70280 128 938
940 0 478507.2 234344.33 70400 128 939
941 0 478699.22 234380.94 70560 128 940
942 0 479012.62 234496.78 70760 120 941
943 0 479158.2 234443.75 70960 128 942
944 0 479287.12 234433.53 71160 128 943
945 0 479524.5 234408.2 71360 32 944
946 0 479704.1 234503.83 71520 104 945
947 0 479884.22 234364.88 71760 140 946
948 0 479979.6 234295.72 71960 122 947
949 0 480158.06 234296.48 72160 122 948
950 0 480289.78 234216.83 72360 148 949
951 0 480531.2 234277.3 72560 128 950
952 0 480756.4 234248.27 72760 131 951
953 0 481190.47 234365.19 73000 128 952
954 0 481614.22 234456.28 73120 115 953
955 0 481909.03 234371.98 73360 143 954
956 0 482116.53 234351.58 73640 176 955
957 0 482391.38 234360.28 73800 209 956
958 0 482542.84 234391.6 74000 185 957
959 0 482607.16 234295.84 74200 185 958
960 0 482663.16 234268.81 74400 140 959
961 0 482939.25 234343.27 74600 45 960
962 0 483244.62 234371.92 74800 96 961
963 0 483481.4 234366.17 75040 128 962
964 0 483646.38 234387.62 75240 128 963
965 0 483868.38 234423.3 75400 96 964
966 0 484128.94 234376.22 75640 81 965
967 0 484176.44 234392.58 75800 32 966
968 0 484275.28 234424.67 76080 32 967
969 0 484389.6 234488.33 76280 64 968
970 0 484402.44 234452.06 76440 136 969
971 0 484712.25 234441.7 76600 32 970
972 0 484839.56 234335.05 76800 32 971
973 0 485030.38 234342.92 77000 60 972
974 0 485421.84 234460.16 77120 45 973
975 0 485888.5 234504.84 77240 32 974
976 0 486398.9 234591.92 77280 40 975
977 0 486941.66 234916.8 77480 186 976
978 0 486958.94 234925.7 77520 186 977
979 0 487775.78 235493.17 77480 80 978
980 0 487785.44 235805.2 77400 122 979
981 0 487805.56 235907.72 77280 102 980
982 0 487296 236416 76960 101 981
983 0 487072 236544 76840 122 982
984 0 486912 236672 76640 75 983
985 0 486752 236800 76480 81 984
986 0 486496 236928 76440 81 985
987 0 486272 237120 76440 71 986
988 0 486016 237184 76400 81 987
989 0 485792 237184 76280 75 988
990 0 485536 237184 76240 120 989
991 0 485280 237248 76160 104 990
992 0 485056 237408 76160 98 991
993 0 484864 237600 76120 104 992
994 0 484704 237792 76080 98 993
995 0 484512 237984 75960 60 994
996 0 484320 238080 75800 81 995
997 0 484064 238144 75760 115 996
998 0 483808 238176 75720 96 997
999 0 483552 238208 75680 91 998
1000 0 483296 238272 75680 90 999
1001 0 483040 238272 75640 124 1000
1002 0 482816 238272 75480 80 1001
1003 0 482560 238272 75440 91 1002
1004 0 482304 238272 75360 122 1003
1005 0 482080 238304 75240 101 1004
1006 0 481856 238336 75120 124 1005
1007 0 481664 238368 74960 128 1006
1008 0 481408 238432 74920 128 1007
1009 0 481152 238496 74840 128 1008
1010 0 480896 238560 74720 150 1009
1011 0 480640 238624 74640 178 1010
1012 0 480384 238688 74720 156 1011
1013 0 480192 238848 74760 163 1012
1014 0 479936 238912 74720 108 1013
1015 0 479712 238944 74600 128 1014
1016 0 479456 238976 74600 136 1015
1017 0 479264 239104 74480 104 1016
1018 0 479072 239264 74320 98 1017
1019 0 479008 239456 74160 163 1018
1020 0 478816 239648 74120 176 1019
1021 0 478624 239840 74160 178 1020
1022 0 478496 239968 74240 181 1021
1023 0 478496 240192 74440 122 1022
1024 0 478496 240288 74560 124 1023
1025 0 478272 240288 74720 134 1024
1026 0 478016 240416 74680 189 1025
1027 0 477792 240416 74560 160 1026
1028 0 477600 240416 74360 156 1027
1029 0 477344 240480 74280 102 1028
1030 0 477088 240544 74160 181 1029
1031 0 477024 240576 73920 178 1030
1032 0 476864 240736 73760 172 1031
1033 0 476672 240896 73680 137 1032
1034 0 476416 240864 73680 206 1033
1035 0 476224 240896 73480 96 1034
1036 0 475968 240992 73360 101 1035
1037 0 475840 241088 73200 90 1036
1038 0 475648 241184 73360 86 1037
1039 0 475424 241344 73440 101 1038
1040 0 475200 241440 73600 32 1039
1041 0 475008 241504 73400 96 1040
1042 0 475680 241088 73000 120 1037
1043 0 475488 241120 72840 96 1042
1044 0 475328 241152 72640 98 1043
1045 0 475104 241280 72640 104 1044
1046 0 474848 241344 72640 98 1045
1047 0 474656 241472 72520 81 1046
1048 0 474496 241632 72400 120 1047
1049 0 474304 241824 72320 210 1048
1050 0 474272 241856 72280 208 1049
1051 0 474016 241856 72280 108 1050
1052 0 473760 241856 72160 45 1051
1053 0 473536 241760 72000 40 1052
1054 0 473472 241696 72000 51 1053
1055 0 474208 242016 72080 108 1050
1056 0 474272 242144 71840 122 1055
1057 0 474336 242176 71600 104 1056
1058 0 474368 242176 71320 115 1057
1059 0 474368 242176 71040 186 1058
1060 0 474534 242628 70400 204 1059
1061 0 473856 242464 69880 96 1060
1062 0 473632 242464 69760 75 1061
1063 0 473408 242432 69640 120 1062
1064 0 473216 242496 69480 108 1063
1065 0 473056 242432 69720 60 1064
1066 0 472640 242496 70000 71 1065
1067 0 472480 242400 70200 104 1066
1068 0 472288 242592 70200 64 1067
1069 0 472192 242649.6 70320 70 1068
1070 0 472128 242688 70400 75 1069
1071 0 471904 242688 70560 81 1070
1072 0 471776 242624 70400 102 1071
1073 0 472960 242560 69400 96 1064
1074 0 472768 242592 69240 75 1073
1075 0 472512 242624 69160 96 1074
1076 0 472352 242624 68960 96 1075
1077 0 472096 242624 68880 96 1076
1078 0 471872 242688 68720 90 1077
1079 0 471680 242784 68560 71 1078
1080 0 471520 243008 68480 120 1079
1081 0 471488 243040 68480 120 1080
1082 0 474048 242240 72160 80 1055
1083 0 473856 242400 72040 51 1082
1084 0 473632 242272 71960 40 1083
1085 0 473472 242208 72000 32 1084
1086 0 478656 240512 74560 32 1024
1087 0 478880 240672 74680 75 1086
1088 0 479104 240672 74800 122 1087
1089 0 479264 240672 75000 137 1088
1090 0 479424 240672 75200 148 1089
1091 0 479648 240672 75320 122 1090
1092 0 479904 240640 75360 96 1091
1093 0 480128 240640 75480 107 1092
1094 0 480384 240608 75480 96 1093
1095 0 480640 240576 75520 96 1094
1096 0 480896 240576 75560 81 1095
1097 0 481152 240608 75600 120 1096
1098 0 481408 240640 75680 139 1097
1099 0 481664 240704 75720 81 1098
1100 0 481920 240832 75720 81 1099
1101 0 482144 240960 75760 98 1100
1102 0 482368 241088 75760 120 1101
1103 0 482624 241120 75840 102 1102
1104 0 482880 241184 75880 124 1103
1105 0 483136 241184 75960 120 1104
1106 0 483328 241280 76160 124 1105
1107 0 483552 241280 76280 86 1106
1108 0 483808 241280 76320 60 1107
1109 0 484064 241216 76400 186 1108
1110 0 484288 241120 76480 186 1109
1111 0 484544 241120 76480 153 1110
1112 0 484800 241120 76480 156 1111
1113 0 485056 241184 76560 102 1112
1114 0 485248 241376 76680 81 1113
1115 0 485376 241536 76840 71 1114
1116 0 485568 241728 76960 51 1115
1117 0 485760 241856 77080 96 1116
1118 0 486016 241856 77080 96 1117
1119 0 486272 241888 77080 122 1118
1120 0 486528 241952 77120 108 1119
1121 0 486752 242112 77200 98 1120
1122 0 486976 242272 77280 122 1121
1123 0 487200 242432 77280 148 1122
1124 0 487424 242496 77120 120 1123
1125 0 487680 242496 77040 124 1124
1126 0 487936 242496 76960 102 1125
1127 0 488192 242496 77000 128 1126
1128 0 488448 242528 77080 124 1127
1129 0 488704 242592 77120 150 1128
1130 0 488928 242656 77000 140 1129
1131 0 489088 242656 76800 189 1130
1132 0 489344 242688 76680 249 1131
1133 0 489536 242592 76480 175 1132
1134 0 489792 242496 76440 120 1133
1135 0 490048 242496 76440 107 1134
1136 0 490304 242496 76320 91 1135
1137 0 490528 242528 76200 98 1136
1138 0 490784 242560 76120 131 1137
1139 0 491040 242592 76080 128 1138
1140 0 491296 242592 76040 120 1139
1141 0 491552 242656 76040 124 1140
1142 0 491776 242848 76040 96 1141
1143 0 492000 243008 75960 75 1142
1144 0 492224 243008 75760 96 1143
1145 0 492384 242848 75560 86 1144
1146 0 492608 242688 75440 98 1145
1147 0 492832 242624 75320 102 1146
1148 0 493088 242656 75320 120 1147
1149 0 493344 242656 75240 101 1148
1150 0 493600 242656 75160 104 1149
1151 0 493824 242688 75040 96 1150
1152 0 494080 242720 74960 120 1151
1153 0 494336 242688 74840 148 1152
1154 0 494528 242560 74640 136 1153
1155 0 494656 242432 74440 120 1154
1156 0 494720 242368 74200 160 1155
1157 0 494688 242400 74160 172 1156
1158 0 494496 242528 74000 108 1157
1159 0 494560 242688 73800 140 1158
1160 0 494688 242880 73600 148 1159
1161 0 494944 242976 73600 150 1160
1162 0 495200 243040 73640 150 1161
1163 0 495424 243232 73640 91 1162
1164 0 495616 243424 73560 128 1163
1165 0 495712 243584 73360 124 1164
1166 0 495840 243584 73120 90 1165
1167 0 496032 243648 72960 64 1166
1168 0 496256 243680 72800 60 1167
1169 0 496448 243712 72600 51 1168
1170 0 496704 243712 72520 107 1169
1171 0 496896 243648 72320 115 1170
1172 0 497056 243712 72120 91 1171
1173 0 497280 243808 71960 75 1172
1174 0 497472 243808 71760 98 1173
1175 0 497632 243840 71560 98 1174
1176 0 497792 243840 71320 81 1175
1177 0 497952 243840 71120 115 1176
1178 0 497984 243840 70840 90 1177
1179 0 498080 243744 70600 101 1178
1180 0 498176 243648 70360 124 1179
1181 0 498272 243520 70120 101 1180
1182 0 498400 243424 69920 96 1181
1183 0 498560 243360 69720 101 1182
1184 0 498624 243296 69440 51 1183
1185 0 498784 243168 69240 115 1184
1186 0 498944 243136 69000 107 1185
1187 0 499104 243168 68800 122 1186
1188 0 499328 243232 68640 120 1187
1189 0 499552 243232 68520 122 1188
1190 0 499712 243200 68320 150 1189
1191 0 499968 243200 68240 185 1190
1192 0 500192 243200 68080 189 1191
1193 0 500384 243136 67880 81 1192
1194 0 500576 243040 67680 122 1193
1195 0 500736 243008 67480 91 1194
1196 0 500800 243008 67400 90 1195
1197 0 500832 243136 67160 71 1196
1198 0 500832 243168 67120 71 1197
1199 0 501024 243328 67080 45 1198
1200 0 501216 243328 67080 51 1199
1201 0 500704 243328 66920 96 1198
1202 0 500672 243456 66680 131 1201
1203 0 500800 243552 66480 101 1202
1204 0 500896 243552 66240 131 1203
1205 0 500992 243616 66000 102 1204
1206 0 501120 243648 65760 134 1205
1207 0 501280 243616 65560 98 1206
1208 0 501472 243616 65360 98 1207
1209 0 501664 243584 65200 32 1208
1210 0 501856 243456 65040 81 1209
1211 0 502112 243360 65040 75 1210
1212 0 502368 243328 65000 75 1211
1213 0 502624 243296 64920 60 1212
1214 0 502880 243264 64880 81 1213
1215 0 503136 243168 64880 81 1214
1216 0 503392 243072 64880 102 1215
1217 0 503648 242944 64840 51 1216
1218 0 503904 242912 64840 107 1217
1219 0 504128 242784 64800 163 1218
1220 0 504384 242688 64760 128 1219
1221 0 504640 242688 64760 80 1220
1222 0 504896 242720 64800 120 1221
1223 0 505088 242624 64960 86 1222
1224 0 504928 242656 65160 32 1223
1225 0 504736 242624 65360 45 1224
1226 0 504608 242624 65120 32 1225
1227 0 504928 242400 64960 32 1223
1228 0 504768 242240 64960 80 1227
1229 0 505344 242560 64960 86 1223
1230 0 505536 242368 64960 186 1229
1231 0 505728 242240 65000 251 1230
1232 0 505920 242112 64840 202 1231
1233 0 505984 242112 64800 203 1232
1234 0 505888 242304 64400 32 1233
1235 0 506304 242272 63880 98 1234
1236 0 506496 242240 63920 80 1235
1237 0 506240 242048 64800 224 1233
1238 0 506464 241888 64800 228 1237
1239 0 506656 241728 64640 244 1238
1240 0 506912 241632 64640 124 1239
1241 0 507168 241536 64640 71 1240
1242 0 507424 241504 64600 81 1241
1243 0 507584 241344 64480 150 1242
1244 0 507776 241216 64320 102 1243
1245 0 508032 241152 64240 71 1244
1246 0 508288 241152 64240 51 1245
1247 0 508544 241152 64200 64 1246
1248 0 508800 241152 64160 75 1247
1249 0 509056 241152 64160 81 1248
1250 0 509312 241248 64160 98 1249
1251 0 509568 241280 64160 32 1250
1252 0 509824 241280 64200 40 1251
1253 0 509824 241088 64000 102 1252
1254 0 509920 240896 63840 32 1253
1255 0 510112 240800 63640 40 1254
1256 0 510304 240832 63480 139 1255
1257 0 510528 240736 63360 172 1256
1258 0 510784 240800 63280 178 1257
1259 0 510976 240960 63240 139 1258
1260 0 511232 241024 63240 172 1259
1261 0 511488 240960 63200 200 1260
1262 0 511744 240896 63200 136 1261
1263 0 512000 240864 63120 81 1262
1264 0 512192 240864 62920 81 1263
1265 0 512352 240832 62720 75 1264
1266 0 512384 240640 62520 86 1265
1267 0 512512 240416 62400 107 1266
1268 0 512608 240192 62320 71 1267
1269 0 512640 240000 62160 128 1268
1270 0 512640 239968 62120 128 1269
1271 0 512642 239903 62000 -1 1270
1272 0 512666 239896 61840 -1 1271
1273 0 512721 239898 61720 -1 1272
1274 0 512776 239848 61600 -1 1273
1275 0 505888 242432 65040 189 1231
1276 0 506048 242624 64960 197 1275
1277 0 506208 242720 64760 148 1276
1278 0 506368 242784 64560 192 1277
1279 0 506560 242912 64400 189 1278
1280 0 506720 243136 64280 115 1279
1281 0 506848 243360 64200 81 1280
1282 0 507008 243552 64160 91 1281
1283 0 507008 243776 64040 51 1282
1284 0 507008 244032 63960 51 1283
1285 0 506976 244288 63880 40 1284
1286 0 506944 244512 63760 75 1285
1287 0 506880 244736 63680 80 1286
1288 0 501024 242976 67520 60 1196
1289 0 501216 242848 67520 122 1288
1290 0 501184 242784 67760 45 1289
1291 0 501184 242688 68000 128 1290
1292 0 500928 242592 68040 128 1291
1293 0 500672 242592 68120 198 1292
1294 0 500480 242432 68160 153 1293
1295 0 500320 242304 68320 98 1294
1296 0 500064 242304 68320 51 1295
1297 0 5e+05 242304 68320 32 1296
1298 0 501472 242816 67520 86 1289
1299 0 501728 242720 67480 71 1298
1300 0 501984 242656 67480 160 1299
1301 0 502208 242656 67440 107 1300
1302 0 494944 242432 74120 139 1157
1303 0 495168 242304 74120 139 1302
1304 0 495392 242240 74000 150 1303
1305 0 495552 242080 73880 64 1304
1306 0 495648 242016 73840 51 1305
1307 0 495764 241932 73720 -1 1306
1308 0 495959 241733 73720 -1 1307
1309 0 496015 241563 73840 -1 1308
1310 0 496680 241031 74040 -1 1309
1311 0 497066 240710 74160 -1 1310
1312 0 497472 240655 74160 -1 1311
1313 0 497704 240503 74160 -1 1312
1314 0 498059 240302 74160 -1 1313
1315 0 498328.6 240362.12 74280 -1 1314
1316 0 498419.22 240211 74400 -1 1315
1317 0 498412.94 240013.84 74560 -1 1316
1318 0 498842 239799.11 74720 -1 1317
1319 0 499281.03 239316.61 74920 -1 1318
1320 0 499802.47 239073.69 75040 -1 1319
1321 0 500422.12 238746.45 74960 -1 1320
1322 0 500926.75 238450.84 75080 -1 1321
1323 0 501033 238425.97 75280 -1 1322
1324 0 501204.1 238324.88 75520 -1 1323
1325 0 501202.94 238275.14 75720 -1 1324
1326 0 501551.03 238137.88 75920 -1 1325
1327 0 502035.8 237795.25 76160 -1 1326
1328 0 502219.03 237486.05 76320 -1 1327
1329 0 502570.56 237261.77 76560 -1 1328
1330 0 502404.56 237570.52 76600 -1 1329
1331 0 502825 236711.97 76680 -1 1329
1332 0 503050.44 236421.98 76680 -1 1331
1333 0 503225.62 236360.61 76800 -1 1332
1334 0 503616.94 236212.44 76880 -1 1333
1335 0 503802.44 236069.78 77000 -1 1334
1336 0 503905.88 236332.2 77120 -1 1335
1337 0 503966.8 235811.53 77080 -1 1335
1338 0 504250.94 235745.03 77200 -1 1337
1339 0 504601.88 235308.17 77320 -1 1338
1340 0 504924.75 235422.78 77520 -1 1339
1341 0 505123.56 235481.19 77560 -1 1340
1342 0 505254.62 235485.7 77760 -1 1341
1343 0 505365.25 234650.05 78000 -1 1342
1344 0 505409.44 234514.56 78120 -1 1343
1345 0 505990.25 234070.94 78320 -1 1344
1346 0 506082.47 233749.3 78480 -1 1345
1347 0 505988.72 233564.33 78640 -1 1346
1348 0 505983.53 233335.95 78800 -1 1347
1349 0 505989.44 233223.45 79000 -1 1348
1350 0 505710.12 232733.7 79120 -1 1349
1351 0 505907.97 232551.4 79280 -1 1350
1352 0 505839.94 232277.17 79520 -1 1351
1353 0 505581.2 232115.42 79720 -1 1352
1354 0 505619.4 232160 79760 -1 1353
1355 0 505773.1 232339.7 79920 -1 1354
1356 0 505617.4 232246.28 80080 -1 1355
1357 0 504876.12 231617.58 79760 -1 1354
1358 0 504732.16 231110.7 79760 -1 1357
1359 0 505970.06 233722.7 79480 -1 1349
1360 0 478304 239968 74040 134 1022
1361 0 478112 239904 73880 102 1360
1362 0 477920 239712 73880 80 1361
1363 0 477760 239488 73920 40 1362
1364 0 477760 239392 73920 86 1363
1365 0 487021.03 234968.7 77680 198 978
1366 0 487306.1 234972.34 77880 175 1365
1367 0 487544.97 234894.9 78080 128 1366
1368 0 487580.88 234844.1 78200 108 1367
1369 0 487908.94 234740.14 78280 108 1368
1370 0 487903.75 234767.2 78320 91 1369
1371 0 488105.94 234658.27 78480 124 1370
1372 0 488219.25 234603.55 78720 115 1371
1373 0 488279.38 234571.77 78920 115 1372
1374 0 488447.9 234610.86 79120 104 1373
1375 0 488603.53 234647.78 79320 81 1374
1376 0 488666.66 234694.92 79440 60 1375
1377 0 488811 234759.36 79640 40 1376
1378 0 488811.53 234764.25 79840 40 1377
1379 0 488840.47 234725.03 80040 128 1378
1380 0 489290.7 234699.88 80200 128 1379
1381 0 490055.28 234566.52 80440 131 1380
1382 0 490266.94 234539.11 80600 131 1381
1383 0 490375.16 234500.06 80760 131 1382
1384 0 490491.12 234474.97 80920 107 1383
1385 0 490551.06 234396.42 81120 91 1384
1386 0 490659.88 234323.27 81280 96 1385
1387 0 490698.56 234303.7 81320 96 1386
1388 0 490816.88 234242.4 81440 96 1387
1389 0 490934.5 234151.27 81640 108 1388
1390 0 490986.4 234059.27 81840 90 1389
1391 0 491067.2 233939.23 82000 101 1390
1392 0 491179.78 233845.38 82160 91 1391
1393 0 491239.12 233695.64 82360 98 1392
1394 0 491219.4 233571.69 82560 98 1393
1395 0 491323.9 233446.42 82720 81 1394
1396 0 491335.22 233415.11 82880 90 1395
1397 0 491392.03 233366.86 83080 96 1396
1398 0 491342.56 233279.33 83240 96 1397
1399 0 491355.3 233267.02 83360 96 1398
1400 0 491372.84 233164.58 83520 96 1399
1401 0 491340.88 233094.38 83680 96 1400
1402 0 491391.25 232965.38 83840 64 1401
1403 0 491371.78 232850.84 84040 81 1402
1404 0 491455.28 232797.03 84200 81 1403
1405 0 491526.34 232638.44 84360 96 1404
1406 0 491584.3 232514.27 84520 81 1405
1407 0 491664.94 232372.88 84680 86 1406
1408 0 491774.34 232214.17 84880 98 1407
1409 0 491999.66 232074.39 85040 98 1408
1410 0 492111.44 231954.8 85200 98 1409
1411 0 492098.7 231947.73 85360 107 1410
1412 0 492215.06 231917.98 85560 154 1411
1413 0 492243.66 231883.75 85760 148 1412
1414 0 492300.44 231785.56 85920 148 1413
1415 0 492365.88 231572.3 86080 101 1414
1416 0 492531.16 231340.95 86240 81 1415
1417 0 492659.88 231125.61 86400 32 1416
1418 0 492785.56 230885.45 86640 75 1417
1419 0 492820.16 230786.45 86800 75 1418
1420 0 492821.5 230669.9 86960 122 1419
1421 0 492815.5 230542.11 87080 140 1420
1422 0 492830.84 230566.16 87120 140 1421
1423 0 492816.78 230552.53 87160 140 1422
1424 0 492817.72 230513.98 87200 140 1423
1425 0 492807.66 230316.77 87400 108 1424
1426 0 492825.62 230173.12 87600 104 1425
1427 0 492848.25 230049.92 87720 102 1426
1428 0 492988.47 229881.2 87920 101 1427
1429 0 493071.06 229775.47 88040 101 1428
1430 0 493269 229615.86 88160 101 1429
1431 0 493445.38 229418.69 88400 -1 1430
1432 0 493555.16 229290.17 88520 -1 1431
1433 0 493685.62 229189.58 88560 -1 1432
1434 0 493614.88 229255.38 88600 -1 1433
1435 0 493714.72 229359.4 88640 -1 1434
1436 0 494214.34 229783.56 88680 -1 1435
1437 0 493974.62 229317.66 88720 -1 1436
1438 0 493922.62 229060.6 88760 -1 1437
1439 0 493906.12 228960.27 88800 -1 1438
1440 0 493862.03 228872.3 89000 -1 1439
1441 0 493892.9 228813.77 89200 -1 1440
1442 0 493900.22 228681.61 89400 -1 1441
1443 0 493943.3 228529.69 89600 -1 1442
1444 0 493946.6 228342.11 89760 -1 1443
1445 0 493910.1 228139.2 89960 -1 1444
1446 0 494087.28 228202.03 90160 -1 1445
1447 0 494248.06 227999.89 90360 -1 1446
1448 0 494192.44 227891.27 90560 -1 1447
1449 0 494265.88 227845.94 90600 -1 1448
1450 0 494808.22 227905 90640 -1 1449
1451 0 494908.84 227803.03 90720 -1 1450
1452 0 494898.5 227799.44 90800 -1 1451
1453 0 494981.78 227732.66 90880 -1 1452
1454 0 495027.47 227512.56 90960 -1 1453
1455 0 495510.84 224946.36 91000 -1 1454
1456 0 495103.7 227358.05 91040 -1 1455
1457 0 495096.5 227395.27 91080 -1 1456
1458 0 495111.03 227297.02 91120 -1 1457
1459 0 495232.1 226952.83 91240 -1 1458
1460 0 495386.72 226687.14 91400 -1 1459
1461 0 495348.47 226369.94 91560 -1 1460
1462 0 495169.03 226077.36 91720 -1 1461
1463 0 495040.84 225870.14 91840 -1 1462
1464 0 495012.25 225489.17 92000 -1 1463
1465 0 495175.9 225184.45 92160 -1 1464
1466 0 495331.47 225030.38 92320 -1 1465
1467 0 495463.7 224888.58 92440 -1 1466
1468 0 495506.06 224813.34 92560 -1 1467
1469 0 495558.56 224748.45 92640 -1 1468
1470 0 495738.72 224618.11 92800 -1 1469
1471 0 495692.4 224462.97 92960 -1 1470
1472 0 495731.66 224270.77 93080 -1 1471
1473 0 495970.72 223980.34 93200 -1 1472
1474 0 496078.94 223795.36 93400 -1 1473
1475 0 496242.75 223705.61 93600 -1 1474
1476 0 496342.44 223671.97 93720 -1 1475
1477 0 496521.53 223617.31 93880 -1 1476
1478 0 496607.9 223580.89 94000 -1 1477
1479 0 496660.2 223447.03 94160 -1 1478
1480 0 496679.84 223369.97 94320 -1 1479
1481 0 496660.47 223311.55 94480 -1 1480
1482 0 496677.72 223259.98 94600 -1 1481
1483 0 496626.25 223173.72 94800 -1 1482
1484 0 496512.56 223042.77 94960 -1 1483
1485 0 496361.53 222904.48 95120 -1 1484
1486 0 496258.47 222875.08 95240 -1 1485
1487 0 496122.75 222675.16 95400 -1 1486
1488 0 496135.25 222541.33 95560 -1 1487
1489 0 496108.47 222409.92 95760 -1 1488
1490 0 496214.03 222266.7 95960 -1 1489
1491 0 496226.9 222152.84 96080 -1 1490
1492 0 496324.3 221987.27 96240 -1 1491
1493 0 496350.25 221691.88 96400 -1 1492
1494 0 496356.72 221454.95 96560 -1 1493
1495 0 496435.6 221266.2 96720 -1 1494
1496 0 496357.28 221181.23 96840 -1 1495
1497 0 496281.78 221033.89 96960 -1 1496
1498 0 496243.38 220940.48 97160 -1 1497
1499 0 496137.94 220863.78 97360 -1 1498
1500 0 496226.12 220773.08 97560 -1 1499
1501 0 496250.2 220668.92 97760 -1 1500
1502 0 496393.16 220559.22 97960 -1 1501
1503 0 496425.34 220562.1 98080 -1 1502
1504 0 496452.47 220536.53 98240 -1 1503
1505 0 496485.88 220470.53 98440 -1 1504
1506 0 496485.94 220472.22 98640 -1 1505
1507 0 496478.7 220462.97 98840 -1 1506
1508 0 496521.62 220427.2 99000 -1 1507
1509 0 496513.78 220424.89 99160 -1 1508
1510 0 496554.25 220430.02 99320 -1 1509
1511 0 496581.34 220474.66 99480 -1 1510
1512 0 496618.9 220489.92 99600 -1 1511
1513 0 496776.72 220463.34 99720 -1 1512
1514 0 496918.72 220360.7 99840 -1 1513
1515 0 497011.94 220269.77 99960 -1 1514
1516 0 497223.9 220038.88 100160 -1 1515
1517 0 497287.06 220013.38 100320 -1 1516
1518 0 497364.25 219996.81 100680 -1 1517
1519 0 497445.75 219833.02 100880 -1 1518
1520 0 497516.03 219691.7 101240 -1 1519
1521 0 497547.8 219579.39 101400 -1 1520
1522 0 497575.84 219471.33 101640 -1 1521
1523 0 497590.94 219416.45 101840 -1 1522
1524 0 497542.97 219324.56 102000 -1 1523
1525 0 497412.12 219236.19 102160 -1 1524
1526 0 497289.2 219006.52 102400 -1 1525
1527 0 497039.8 218745.97 102640 -1 1526
1528 0 496892.53 218732.06 102800 -1 1527
1529 0 496886.34 218596.28 103000 -1 1528
1530 0 496867.16 218471.2 103240 -1 1529
1531 0 496894 218407.94 103440 -1 1530
1532 0 496959.53 218386.8 103680 -1 1531
1533 0 496987.53 218270.88 103920 -1 1532
1534 0 497018.56 218411.75 104240 -1 1533
1535 0 497156.22 218146.84 104440 -1 1534
1536 0 497110.28 218121.78 104640 -1 1535
1537 0 497142.88 218136.25 104840 -1 1536
1538 0 497049.22 218150.23 105120 -1 1537
1539 0 497092.94 218155.7 105320 -1 1538
1540 0 497027.8 218202.95 105480 -1 1539
1541 0 497032.22 218191.88 105600 -1 1540
1542 0 496908.78 218263.19 105840 -1 1541
1543 0 496790.1 218240.84 106040 -1 1542
1544 0 496871.5 218232.36 106240 -1 1543
1545 0 496771.22 218270.8 106440 -1 1544
1546 0 496599.22 218224.5 106640 -1 1545
1547 0 496279.47 218104.44 106840 -1 1546
1548 0 496211.34 217927.81 107040 -1 1547
1549 0 495887.34 217975.75 107280 -1 1548
1550 0 495402.75 217953.92 107480 -1 1549
1551 0 495389.3 217868.16 107640 -1 1550
1552 0 494942.6 218494.02 107640 -1 1551
1553 0 494823.62 218498.4 107600 -1 1552
1554 0 494416 218592.28 107480 -1 1553
1555 0 493936.4 218800.58 107360 -1 1554
1556 0 493236.1 219190.1 107200 -1 1555
1557 0 492787.03 219838.11 107160 -1 1556
1558 0 492667.56 220161.84 107080 -1 1557
1559 0 492616.9 221109.84 106880 -1 1558
1560 0 492688.12 222027.31 106680 -1 1559
1561 0 492743.03 222229.89 106440 -1 1560
1562 0 492628 222345.6 106200 -1 1561
1563 0 492592.3 222837.05 105920 -1 1562
1564 0 492736.94 223394.45 105800 -1 1563
1565 0 493075.3 223727.34 105600 -1 1564
1566 0 493115.66 223733.94 105560 -1 1565
1567 0 493226.3 223750.3 105480 -1 1566
1568 0 493276.22 223852.62 105400 -1 1567
1569 0 493400.7 223962.11 105240 -1 1568
1570 0 493472.38 224050.77 105120 -1 1569
1571 0 493577.34 224182.7 104960 -1 1570
1572 0 493610.78 224252.08 104840 -1 1571
1573 0 493677.16 224404.78 104720 -1 1572
1574 0 493652.34 224443.1 104640 -1 1573
1575 0 493722.56 224508.78 104560 -1 1574
1576 0 493751.97 224584.9 104440 -1 1575
1577 0 493729.38 224872.89 104320 -1 1576
1578 0 493853.4 225209.12 104280 -1 1577
1579 0 494024.8 225657.64 104160 -1 1578
1580 0 494335.56 225969.4 104080 -1 1579
1581 0 494419.3 226093.94 103960 -1 1580
1582 0 494470.34 226242.88 103800 -1 1581
1583 0 494435.66 226402.77 103640 -1 1582
1584 0 494344.03 226521.38 103480 -1 1583
1585 0 494313.94 226556 103320 -1 1584
1586 0 494246.97 226612.84 103160 -1 1585
1587 0 494207.97 226679.28 103040 -1 1586
1588 0 494207.75 226770.56 102880 -1 1587
1589 0 494183.28 226906.97 102680 -1 1588
1590 0 494182.1 226976.56 102520 -1 1589
1591 0 494128.25 227137.53 102400 -1 1590
1592 0 494143.34 227240.58 102240 -1 1591
1593 0 494116.7 227447.77 102080 -1 1592
1594 0 494046.9 227582.48 101920 -1 1593
1595 0 493973.5 227638.03 101800 -1 1594
1596 0 493923.84 227715.83 101720 -1 1595
1597 0 493836.4 227804.38 101560 -1 1596
1598 0 493691.4 227902.5 101400 -1 1597
1599 0 493683.84 227953.98 101200 -1 1598
1600 0 493542.47 228053.12 101040 -1 1599
1601 0 493499.3 228146.02 100920 -1 1600
1602 0 493396.1 228279.64 100800 -1 1601
1603 0 493316.9 228377.88 100720 -1 1602
1604 0 493153.22 228554.34 100600 -1 1603
1605 0 493033.22 228627.73 100480 -1 1604
1606 0 492967.25 228634.94 100360 -1 1605
1607 0 492917.3 228711.78 100240 -1 1606
1608 0 492836.78 228742.53 100160 -1 1607
1609 0 492654.84 228927.92 100040 -1 1608
1610 0 492483.9 229013.22 99920 -1 1609
1611 0 492250.75 229152.42 99800 -1 1610
1612 0 491942.9 229288.12 99680 -1 1611
1613 0 491891.56 229345.1 99600 -1 1612
1614 0 491713.97 229438.95 99480 -1 1613
1615 0 491578.62 229507.6 99360 -1 1614
1616 0 491345.94 229587.05 99240 -1 1615
1617 0 491178.22 229618.7 99120 -1 1616
1618 0 491145.6 229687.28 99040 -1 1617
1619 0 490895.62 229798.89 98880 -1 1618
1620 0 490785.78 230026.58 98720 -1 1619
1621 0 490669.88 230108.11 98560 -1 1620
1622 0 490514.25 230284.77 98360 -1 1621
1623 0 490419.28 230438.17 98240 -1 1622
1624 0 490342.6 230585.73 98080 -1 1623
1625 0 490261.66 230744.52 97920 -1 1624
1626 0 490157.7 230902.45 97800 -1 1625
1627 0 490084.53 231076.94 97680 -1 1626
1628 0 490031.56 231143.72 97600 -1 1627
1629 0 490025.12 231195.1 97440 -1 1628
1630 0 489948.44 231276.19 97320 -1 1629
1631 0 489920.75 231331.77 97160 -1 1630
1632 0 489959.66 231440.86 97000 -1 1631
1633 0 489985.8 231515.5 96840 -1 1632
1634 0 490006.06 231611.5 96680 -1 1633
1635 0 489970.16 231712.69 96520 -1 1634
1636 0 489916.97 231767.38 96360 -1 1635
1637 0 489752.4 231901.48 96200 -1 1636
1638 0 489652.4 232047.06 96000 -1 1637
1639 0 489535.22 232168.03 95840 -1 1638
1640 0 489055.97 232664.42 95800 -1 1639
1641 0 488889.28 233164.23 95680 -1 1640
1642 0 488985.78 233397.5 95560 -1 1641
1643 0 489089.88 233797.92 95440 -1 1642
1644 0 488945.78 234301.67 95200 -1 1643
1645 0 488769.7 234397.89 95080 -1 1644
1646 0 488526 234491.16 94920 -1 1645
1647 0 488394.66 234644.12 94720 -1 1646
1648 0 488122.44 234963.48 94600 -1 1647
1649 0 487982.2 235009.72 94480 -1 1648
1650 0 487897.44 235094.3 94400 -1 1649
1651 0 487755.44 235237.97 94240 -1 1650
1652 0 487682.16 235327.62 94160 -1 1651
1653 0 487644.66 235399.25 94080 -1 1652
1654 0 487559.56 235435.89 93960 -1 1653
1655 0 487405.97 235483.05 93840 -1 1654
1656 0 487346.06 235468.62 93760 -1 1655
1657 0 487238.25 235487.22 93640 -1 1656
1658 0 487141.8 235475.9 93520 -1 1657
1659 0 487031.62 235548.34 93400 -1 1658
1660 0 486970.06 235560.3 93240 -1 1659
1661 0 486905.94 235618.34 93080 -1 1660
1662 0 486809.84 235743.48 92920 -1 1661
1663 0 486728.72 235902.88 92760 -1 1662
1664 0 486658.9 236093.17 92600 -1 1663
1665 0 486720.47 236194.33 92440 -1 1664
1666 0 486767.97 236346.39 92240 -1 1665
1667 0 486784.12 236678.9 92080 -1 1666
1668 0 486818.75 237002.39 92040 -1 1667
1669 0 486623.78 237383.2 92080 -1 1668
1670 0 486538.6 237651.56 92200 -1 1669
1671 0 486169.3 238066.5 92280 -1 1670
1672 0 485486.94 238581.3 92160 -1 1671
1673 0 485366.1 238756.5 92000 -1 1672
1674 0 485182.84 239070.27 91840 -1 1673
1675 0 484968.94 239436.48 91680 -1 1674
1676 0 484781.88 239841.5 91520 -1 1675
1677 0 484017.4 240498.23 91400 -1 1676
1678 0 483739.56 240742.3 91280 -1 1677
1679 0 483359.4 240976.56 91120 -1 1678
1680 0 483219.38 241053.39 90960 -1 1679
1681 0 483035.12 241273.67 90800 -1 1680
1682 0 482990.53 241456.92 90640 -1 1681
1683 0 481476.75 241475.94 90600 -1 1682
1684 0 481503.94 241541.55 90520 -1 1683
1685 0 481627.44 241657.08 90400 -1 1684
1686 0 481674.16 241857.33 90240 -1 1685
1687 0 481784.66 242008.7 90040 -1 1686
1688 0 481792.03 242312.28 89880 -1 1687
1689 0 482096.03 242517.02 89720 -1 1688
1690 0 482269.84 242687.88 89600 226 1689
1691 0 482379.53 242955.12 89440 226 1690
1692 0 482503.16 243136.1 89240 226 1691
1693 0 482511.5 243216.42 89040 124 1692
1694 0 482390.03 243493.53 88840 75 1693
1695 0 482424.38 243843.56 88720 40 1694
1696 0 482483.16 244215.5 88640 124 1695
1697 0 482531.5 243985.52 88600 40 1696
1698 0 482663.1 243801.75 88560 40 1697
1699 0 482600.75 243812.14 88520 40 1698
1700 0 482189.56 244064.88 88440 124 1699
1701 0 481976.97 244130.9 88280 120 1700
1702 0 481909.56 244196.16 88160 120 1701
1703 0 481738.62 244338.9 88000 98 1702
1704 0 481544.34 244477.03 87840 81 1703
1705 0 481379.88 244550.16 87680 64 1704
1706 0 481196.66 244741.92 87480 101 1705
1707 0 481189.47 244932.67 87320 75 1706
1708 0 481207.44 245229.92 87160 96 1707
1709 0 481205.72 245287.25 87000 96 1708
1710 0 481199.25 245358.47 86800 71 1709
1711 0 481207.88 245375.11 86680 71 1710
1712 0 481166.56 245550.03 86520 40 1711
1713 0 481146.47 245570.11 86360 40 1712
1714 0 481097.8 245666.89 86200 40 1713
1715 0 480947.72 245812.77 86000 -1 1714
1716 0 480715.2 245927.53 85880 -1 1715
1717 0 480504.06 245923.98 85680 75 1716
1718 0 480355.1 245988 85560 75 1717
1719 0 480156.4 246216.06 85480 75 1718
1720 0 479972.66 246484.06 85400 86 1719
1721 0 479763.38 246563.94 85240 101 1720
1722 0 479507.44 246548.75 85080 91 1721
1723 0 479233.2 246654.97 84920 71 1722
1724 0 479069.12 246680.02 84840 71 1723
1725 0 479053.12 246766.06 84800 71 1724
1726 0 478943.06 246829.83 84680 71 1725
1727 0 478822.7 246926.1 84520 71 1726
1728 0 478626.44 247005.86 84360 90 1727
1729 0 478525.4 247070.92 84200 120 1728
1730 0 478374.78 247177.61 84040 120 1729
1731 0 478316.28 247216.83 83880 75 1730
1732 0 478440.62 247379.64 83680 75 1731
1733 0 478445.8 247567.56 83480 91 1732
1734 0 478554.6 247717.78 83320 98 1733
1735 0 478629 247843.48 83120 90 1734
1736 0 478721.7 247949.92 82920 101 1735
1737 0 478751.97 248024.6 82760 101 1736
1738 0 478764.9 248082.8 82560 75 1737
1739 0 478713.44 248255.17 82360 98 1738
1740 0 478725.9 248415.36 82120 160 1739
1741 0 478659.53 248535.12 81920 108 1740
1742 0 478689.53 248546.23 81640 122 1741
1743 0 478732.97 248763.97 81520 122 1742
1744 0 478669.75 248839.19 81200 150 1743
1745 0 478609.47 249017.86 81000 102 1744
1746 0 478561.22 249154.45 80840 102 1745
1747 0 478518.38 249234.78 80640 81 1746
1748 0 478394.62 249307.39 80440 115 1747
1749 0 478278.75 249358.83 80240 90 1748
1750 0 478194.84 249253.39 80040 86 1749
1751 0 477998.56 249405.47 79880 122 1750
1752 0 478029.4 249425 79800 122 1751
1753 0 478074.53 249455.33 79680 122 1752
1754 0 478061.44 249422.9 79480 104 1753
1755 0 478086.06 249379.33 79320 104 1754
1756 0 478124.38 249359.44 79200 104 1755
1757 0 478060.12 249333.36 79080 102 1756
1758 0 478083.75 249288.06 78920 102 1757
1759 0 478058.06 249268.58 78800 96 1758
1760 0 478055.66 249259.42 78640 96 1759
1761 0 478039.62 249319.9 78520 122 1760
1762 0 478035.72 249274.12 78440 122 1761
1763 0 477806.25 249369.25 78280 101 1762
1764 0 477669.88 249451.3 78200 101 1763
1765 0 477553.28 249534.45 78160 134 1764
1766 0 477321.16 249704.3 78080 86 1765
1767 0 476617.03 249991.64 78000 80 1766
1768 0 476220.47 250245.02 77960 102 1767
1769 0 475593.1 250686.67 77880 81 1768
1770 0 474893.28 250791.12 77840 86 1769
1771 0 474663.7 250792.92 77800 64 1770
1772 0 474493.34 250810.08 77760 64 1771
1773 0 474232.9 250922.31 77680 75 1772
1774 0 473861.53 251155.89 77560 81 1773
1775 0 473580.03 251111.64 77520 75 1774
1776 0 473281.28 251161.02 77480 81 1775
1777 0 473004.4 251424.72 77360 128 1776
1778 0 472455.84 251618.64 77240 122 1777
1779 0 472355.9 251689.78 77200 122 1778
1780 0 472112.7 251882.31 77080 101 1779
1781 0 471916.94 252013.12 76960 98 1780
1782 0 471459.88 252273.64 76800 124 1781
1783 0 471067.78 252458.03 76640 120 1782
1784 0 470512.56 252658.95 76520 64 1783
1785 0 469968.28 252906.3 76440 128 1784
1786 0 469516.84 253144.97 76240 137 1785
1787 0 468744.03 253502.3 76080 80 1786
1788 0 468781.72 253131.25 75720 65 1787
1789 0 468384 252800 75600 60 1788
1790 0 468192 252608 75640 80 1789
1791 0 467968 252448 75520 51 1790
1792 0 467840 252320 75320 60 1791
1793 0 467840 252160 75120 150 1792
1794 0 468000 251968 75000 176 1793
1795 0 467968 251744 74800 160 1794
1796 0 467904 251488 74800 163 1795
1797 0 467776 251264 74800 175 1796
1798 0 467680 251040 74720 210 1797
1799 0 467616 250976 74680 261 1798
1800 0 467552 250784 74840 208 1799
1801 0 467648 250592 75000 160 1800
1802 0 467808 250400 75080 202 1801
1803 0 467840 250144 75080 200 1802
1804 0 467840 249888 75040 166 1803
1805 0 467680 249664 74960 186 1804
1806 0 467648 249408 74960 139 1805
1807 0 467808 249216 75000 189 1806
1808 0 467744 248960 75040 124 1807
1809 0 467616 248800 75200 91 1808
1810 0 467520 248640 75400 102 1809
1811 0 467392 248416 75480 86 1810
1812 0 467264 248288 75560 108 1811
1813 0 467168 248064 75680 86 1812
1814 0 467168 247808 75720 101 1813
1815 0 467168 247552 75760 150 1814
1816 0 467136 247296 75760 136 1815
1817 0 467168 247040 75760 91 1816
1818 0 467328 246848 75800 148 1817
1819 0 467520 246656 75840 143 1818
1820 0 467648 246464 75960 175 1819
1821 0 467648 246368 75960 163 1820
1822 0 467520 246112 76040 122 1821
1823 0 467456 245952 76240 190 1822
1824 0 467456 245728 76360 156 1823
1825 0 467328 245504 76200 115 1824
1826 0 467264 245248 76200 71 1825
1827 0 467200 245024 76080 45 1826
1828 0 467072 244768 76040 51 1827
1829 0 466880 244576 76040 80 1828
1830 0 466848 244320 76040 120 1829
1831 0 466816 244064 76080 202 1830
1832 0 466784 243808 76040 120 1831
1833 0 466656 243584 76040 75 1832
1834 0 466496 243424 75920 91 1833
1835 0 466336 243232 75840 120 1834
1836 0 466240 243008 75760 81 1835
1837 0 466144 242816 75560 120 1836
1838 0 466144 242656 75360 137 1837
1839 0 466144 242432 75200 176 1838
1840 0 466208 242176 75200 156 1839
1841 0 466368 241984 75120 178 1840
1842 0 466528 241760 75040 160 1841
1843 0 466656 241536 74960 157 1842
1844 0 466688 241376 74760 189 1843
1845 0 466848 241184 74680 163 1844
1846 0 467072 241056 74680 137 1845
1847 0 467376.1 240432.44 74080 209 1846
1848 0 467904 246336 75960 196 1821
1849 0 468160 246272 76000 244 1848
1850 0 468416 246240 75920 189 1849
1851 0 468576 246400 75800 160 1850
1852 0 468736 246528 75600 51 1851
1853 0 468896 246656 75440 96 1852
1854 0 468704 246816 75360 32 1853
1855 0 468672 246880 75320 60 1854
1856 0 467040 248480 75560 120 1812
1857 0 466816 248608 75560 148 1856
1858 0 466560 248640 75480 81 1857
1859 0 466400 248768 75400 80 1858
1860 0 467584 251104 74440 164 1799
1861 0 467744 251264 74280 209 1860
1862 0 467808 251520 74280 200 1861
1863 0 467648 251712 74240 104 1862
1864 0 467520 251936 74240 156 1863
1865 0 467296 251936 74360 160 1864
1866 0 467264 252000 74600 101 1865
1867 0 468380.22 253817.62 76040 51 1787
1868 0 467815.56 254402.08 76000 81 1867
1869 0 467651.78 254528.77 75960 81 1868
1870 0 467300.5 254805.34 75800 98 1869
1871 0 466984.78 255189 75760 120 1870
1872 0 466912.75 255278.42 75600 124 1871
1873 0 466648.06 255626.56 75400 60 1872
1874 0 466607.97 255878.36 75240 86 1873
1875 0 466617.62 256240 75080 81 1874
1876 0 466653.5 256481.03 74960 128 1875
1877 0 466620.88 256781.47 74760 104 1876
1878 0 466681.22 256937.67 74560 107 1877
1879 0 466813.1 257063.53 74360 108 1878
1880 0 466983.88 257150.17 74160 104 1879
1881 0 467305.38 257073.88 74080 166 1880
1882 0 468020.03 256970.03 74160 96 1881
1883 0 468645.06 256938.77 74280 86 1882
1884 0 469508.62 256780.03 74360 124 1883
1885 0 470797.97 256916.5 74480 40 1884
1886 0 471101.2 256824.98 74560 128 1885
1887 0 471612.47 256856.58 74720 80 1886
1888 0 471897.38 256841.06 74880 81 1887
1889 0 472277.2 256851.69 75080 75 1888
1890 0 472617.72 256872.45 75200 60 1889
1891 0 472877.9 256946.02 75280 64 1890
1892 0 473180.12 256964.8 75400 60 1891
1893 0 473369.5 257044.4 75480 60 1892
1894 0 473720.06 257113.23 75600 75 1893
1895 0 473977.88 257233.42 75720 75 1894
1896 0 474376.1 257416.34 75880 108 1895
1897 0 475461.47 257636 75920 197 1896
1898 0 476137.16 258012.94 76160 197 1897
1899 0 476645.5 258101.47 76280 242 1898
1900 0 477325.5 258195.14 76720 -1 1899
1901 0 466624 257824 73520 64 1880
1902 0 466624 258048 73320 71 1901
1903 0 466592 258272 73160 81 1902
1904 0 466464 258464 73000 60 1903
1905 0 466336 258624 72840 71 1904
1906 0 466144 258816 72760 98 1905
1907 0 465984 258976 72600 51 1906
1908 0 465824 259168 72560 75 1907
1909 0 465824 259424 72480 32 1908
1910 0 465824 259680 72440 51 1909
1911 0 465952 259872 72320 64 1910
1912 0 466016 260128 72240 104 1911
1913 0 465984 260352 72120 90 1912
1914 0 465920 260608 72040 75 1913
1915 0 465920 260832 71920 45 1914
1916 0 465920 261088 71840 60 1915
1917 0 465920 261344 71840 107 1916
1918 0 465824 261600 71800 108 1917
1919 0 465760 261856 71680 148 1918
1920 0 465792 262016 71480 122 1919
1921 0 465920 262240 71440 136 1920
1922 0 466016 262464 71360 160 1921
1923 0 466144 262720 71360 137 1922
1924 0 466336 262912 71360 107 1923
1925 0 466592 262976 71400 120 1924
1926 0 466848 263008 71400 148 1925
1927 0 467040 263200 71520 176 1926
1928 0 467136 263456 71520 166 1927
1929 0 467504.25 263901.75 71000 332 1928
1930 0 467603.88 264144.8 70800 -1 1929
1931 0 467568.38 264170.16 70560 -1 1930
1932 0 467756.12 264005.7 70280 -1 1931
1933 0 467997.12 263751.25 70000 -1 1932
1934 0 467971.22 263700.44 69880 -1 1933
1935 0 477968.22 249386.42 78120 90 1765
1936 0 478287.78 249504.86 78080 81 1935
1937 0 478341.03 249537.61 77960 101 1936
1938 0 478352.88 249587.44 77880 101 1937
1939 0 478411.75 249575.72 77720 75 1938
1940 0 478423.5 249566.08 77600 75 1939
1941 0 478486.5 249635.89 77480 81 1940
1942 0 478570.22 249686.83 77360 81 1941
1943 0 478641.62 249737.61 77200 75 1942
1944 0 478746.25 249751.31 77080 75 1943
1945 0 478730.16 249722.02 76920 64 1944
1946 0 478715.56 249687.73 76800 64 1945
1947 0 478697.44 249591.05 76640 71 1946
1948 0 478701 249568.77 76480 81 1947
1949 0 478654.72 249497.47 76280 81 1948
1950 0 478647.62 249491.12 76120 45 1949
1951 0 478603.4 249469.77 75960 45 1950
1952 0 478605.4 249449.6 75840 51 1951
1953 0 478606.66 249436.11 75760 51 1952
1954 0 478576.28 249362.84 75600 60 1953
1955 0 478519.06 249408.42 75440 40 1954
1956 0 478447.1 249496.4 75280 40 1955
1957 0 478442.8 249572.64 75080 137 1956
1958 0 478411.34 249534.47 74920 102 1957
1959 0 478434.7 249541.36 74720 102 1958
1960 0 478516.8 249467.17 74560 96 1959
1961 0 478562.22 249424.5 74360 71 1960
1962 0 478596.62 249411.55 74200 71 1961
1963 0 478639.22 249362.56 74000 98 1962
1964 0 478624.5 249305.3 73840 131 1963
1965 0 478555.72 249268.77 73680 131 1964
1966 0 478562.28 249323.11 73600 131 1965
1967 0 478417.25 248987.25 73600 131 1966
1968 0 478574.44 249431.84 73440 131 1966
1969 0 478599 249523.83 73240 115 1968
1970 0 478726.06 249627.08 73120 96 1969
1971 0 478807.47 249665.58 73000 96 1970
1972 0 478913.47 249673.23 72800 71 1971
1973 0 479127.1 249743.64 72680 81 1972
1974 0 479333.88 249832.02 72520 64 1973
1975 0 479414.2 249879.3 72400 96 1974
1976 0 479512.84 249898.45 72200 96 1975
1977 0 479710.66 249986.78 72000 81 1976
1978 0 479822.03 250057.6 71800 81 1977
1979 0 479972.62 250191.11 71600 96 1978
1980 0 480011.16 250213.84 71480 108 1979
1981 0 480101.2 250235.62 71360 108 1980
1982 0 480174.56 250267.72 71200 115 1981
1983 0 480254.34 250340.34 71040 104 1982
1984 0 480330.8 250423.95 70880 104 1983
1985 0 480407.9 250429.31 70720 115 1984
1986 0 480473.4 250439.62 70560 131 1985
1987 0 480516.1 250454.22 70400 131 1986
1988 0 480484.5 250485.97 70200 122 1987
1989 0 480474.5 250482.75 70160 122 1988
1990 0 480445.75 250473.2 70040 128 1989
1991 0 480373.28 250481.33 69880 128 1990
1992 0 480332.53 250470.4 69680 75 1991
1993 0 480301.44 250457.38 69520 141 1992
1994 0 480311.3 250463.31 69320 141 1993
1995 0 480306.2 250533.61 69120 91 1994
1996 0 480255.8 250611.62 68960 101 1995
1997 0 480331.06 250744.1 68760 98 1996
1998 0 480364.2 250839.03 68600 98 1997
1999 0 480385.2 250883.42 68440 101 1998
2000 0 480418.06 250934.08 68280 120 1999
2001 0 480489.62 251056.23 68120 120 2000
2002 0 480517.72 251082.97 68000 107 2001
2003 0 480548.4 251107.8 67840 51 2002
2004 0 480613.56 251123.52 67680 51 2003
2005 0 480770.7 251142.66 67520 32 2004
2006 0 480761.28 251222.11 67400 32 2005
2007 0 480781 251082.55 67200 96 2006
2008 0 480740.28 251030.86 67080 150 2007
2009 0 480575.78 251101.1 66880 153 2008
2010 0 480453.22 251132.53 66720 107 2009
2011 0 480508.8 251101.08 66640 107 2010
2012 0 480616.97 250972.75 66600 98 2011
2013 0 480647.38 250932.47 66560 98 2012
2014 0 480684.5 250759.52 66480 102 2013
2015 0 480764.56 250625.5 66400 102 2014
2016 0 480957.66 250354.67 66320 108 2015
2017 0 481053.53 250218.77 66280 81 2016
2018 0 481432.3 250078.75 66240 64 2017
2019 0 481814.3 250021.3 66120 134 2018
2020 0 481806.03 250029.45 65920 71 2019
2021 0 481843.22 249919.83 65760 96 2020
2022 0 481801.03 249924.72 65600 96 2021
2023 0 481840.5 249933.05 65440 60 2022
2024 0 481827.78 249966.7 65400 60 2023
2025 0 481766.7 250018.55 65360 60 2024
2026 0 481726.62 250073.45 65280 60 2025
2027 0 481662.44 250100.72 65160 32 2026
2028 0 481707.62 250136.6 65040 32 2027
2029 0 481707.2 250100.2 64880 60 2028
2030 0 481567.97 250101.84 64840 60 2029
2031 0 481395.25 250104.33 64800 81 2030
2032 0 481319 250174.5 64760 81 2031
2033 0 481242.72 250244.83 64720 81 2032
2034 0 481302.94 250164.98 64560 81 2033
2035 0 481426.03 250093.97 64400 81 2034
2036 0 481347.53 250229.78 64200 81 2035
2037 0 480686.88 250335.4 64040 244 2036
2038 0 480428.28 250424.1 63880 175 2037
2039 0 480178 250616 63800 139 2038
2040 0 479928.16 250808.08 63720 86 2039
2041 0 479840.72 250856.77 63680 86 2040
2042 0 479697.38 250942.86 63560 120 2041
2043 0 479635.28 250931.56 63520 120 2042
2044 0 479433.6 250915.81 63360 120 2043
2045 0 479481.5 250993 63160 107 2044
2046 0 479370.4 251045.8 63080 156 2045
2047 0 479203.28 251125.33 62960 156 2046
2048 0 479123.38 251345.95 62800 157 2047
2049 0 478691.06 251902.78 62640 136 2048
2050 0 478433.94 252193.75 62480 98 2049
2051 0 478356.2 252364.77 62400 107 2050
2052 0 478242.3 252569.61 62280 75 2051
2053 0 478100.25 252702.75 62160 75 2052
2054 0 478053.28 252747.48 62120 75 2053
2055 0 477797.28 252921.61 61960 90 2054
2056 0 477736.2 252980.4 61920 102 2055
2057 0 477493.2 253214.1 61760 122 2056
2058 0 477323.72 253530.84 61600 81 2057
2059 0 476990.1 253764.56 61360 40 2058
2060 0 476727.53 253946.78 61240 32 2059
2061 0 476667.62 253992.3 61160 32 2060
2062 0 476664.53 254044.19 61120 32 2061
2063 0 476600.56 254103.03 61080 32 2062
2064 0 476513.34 254168.78 61040 32 2063
2065 0 476428.7 254381.03 61000 32 2064
2066 0 476428.25 254515.83 60960 -1 2065
2067 0 476430.97 254675.34 60920 -1 2066
2068 0 476427.6 254724.81 60880 -1 2067
2069 0 478043.12 252764.72 61920 90 2056
2070 0 478513.06 252646.53 62160 75 2053
2071 0 478524.8 252654.19 62120 75 2070
2072 0 477635.16 252580.33 62440 81 2051
2073 0 477332.9 252464.7 62480 81 2072
2074 0 477198.2 252438.56 62560 81 2073
2075 0 477214.66 252392.22 62640 81 2074
2076 0 481935.8 249988.47 66280 122 2018
2077 0 482656 249728 66400 60 2076
2078 0 482848 249568 66440 120 2077
2079 0 483497.62 249143.7 66400 160 2078
2080 0 484256 249152 66560 136 2079
2081 0 484480 249152 66400 206 2080
2082 0 484608 249088 66160 266 2081
2083 0 484768 248960 66000 301 2082
2084 0 484992 248832 65920 275 2083
2085 0 485152 248672 65720 172 2084
2086 0 485344 248480 65640 124 2085
2087 0 485536 248288 65560 51 2086
2088 0 485664 248160 65400 32 2087
2089 0 480276.97 251372.94 66600 75 2011
2090 0 480216.75 251470.95 66520 75 2089
2091 0 480155.12 251601.06 66440 32 2090
2092 0 480122.16 251673.56 66320 32 2091
2093 0 480082.94 251772.03 66200 45 2092
2094 0 480053.6 251809.33 66040 45 2093
2095 0 480017.88 252045.5 65920 96 2094
2096 0 480298 252239.6 65760 75 2095
2097 0 480367.56 252288.16 65720 75 2096
2098 0 480537.34 252625.64 65560 202 2097
2099 0 480582.1 252708.56 65520 202 2098
2100 0 480717.12 252979.25 65360 227 2099
2101 0 480863.5 253081.58 65280 -1 2100
2102 0 481304.16 253745.27 65200 -1 2101
2103 0 481317.38 253830.25 65080 -1 2102
2104 0 481303.7 253840.08 65040 -1 2103
2105 0 481939.66 252117.84 65560 80 2098
2106 0 495415.9 217832.3 107720 -1 1551
2107 0 495376.28 217785.12 107800 -1 2106
2108 0 495341.94 217723.38 107960 -1 2107
2109 0 495338.62 217688.11 108120 -1 2108
2110 0 495303.25 217527.2 108280 -1 2109
2111 0 495292.28 217378.92 108400 -1 2110
2112 0 495290.84 217227.55 108600 -1 2111
2113 0 495359.28 217041.69 108800 -1 2112
2114 0 495407.38 216949.53 109000 -1 2113
2115 0 495373.7 216813.94 109160 -1 2114
2116 0 495334.56 216708.2 109320 -1 2115
2117 0 495243.34 216516.17 109520 -1 2116
2118 0 495161.3 216331.22 109760 -1 2117
2119 0 495096.84 216166.94 109920 -1 2118
2120 0 495018.9 216020.67 110080 -1 2119
2121 0 494987.72 215899.38 110240 -1 2120
2122 0 494948.25 215735.94 110440 -1 2121
2123 0 495023.53 215560.94 110640 -1 2122
2124 0 495042.44 215524.84 110680 -1 2123
2125 0 495128.44 215421.47 110800 -1 2124
2126 0 495239.53 215113.6 110960 -1 2125
2127 0 495368.1 214723.72 111160 -1 2126
2128 0 495391.66 214441.88 111280 -1 2127
2129 0 495383.75 214250.3 111440 -1 2128
2130 0 495421 214059.28 111600 -1 2129
2131 0 495488.94 213854 111800 -1 2130
2132 0 495517.16 213734.95 111880 -1 2131
2133 0 495581.6 213675.97 111920 -1 2132
2134 0 495615.56 213605.83 111960 -1 2133
2135 0 495572.3 213620.58 112000 -1 2134
2136 0 495691.25 213486.36 112040 -1 2135
2137 0 495679.28 213465.08 112080 -1 2136
2138 0 495685.25 213447.48 112120 -1 2137
2139 0 495676.06 213396.39 112160 -1 2138
2140 0 495721.03 213221.67 112320 -1 2139
2141 0 495706.78 213045.2 112480 -1 2140
2142 0 495647.75 212944.5 112600 -1 2141
2143 0 495619.3 212893.25 112720 -1 2142
2144 0 495620.38 212803.16 112880 -1 2143
2145 0 495567.8 212567.3 113040 -1 2144
2146 0 495640.44 212457.03 113200 -1 2145
2147 0 495715.84 212294.08 113400 -1 2146
2148 0 495748.66 211984.12 113600 -1 2147
2149 0 495672.94 211726.33 113720 -1 2148
2150 0 495564.6 211375.28 113920 -1 2149
2151 0 495278.25 210725.77 114120 -1 2150
2152 0 495217.06 210345.53 114280 -1 2151
2153 0 495217.78 210239.08 114400 -1 2152
2154 0 495231.16 210134.27 114520 -1 2153
2155 0 495293.7 210006.69 114680 -1 2154
2156 0 495251.84 209940.75 114880 -1 2155
2157 0 495237.62 209830.22 115040 -1 2156
2158 0 495239.25 209732.61 115240 -1 2157
2159 0 495217 209624.3 115320 -1 2158
2160 0 495240.78 209555.44 115400 -1 2159
2161 0 495253.3 209414.05 115480 -1 2160
2162 0 495306.6 209275.94 115600 -1 2161
2163 0 495245.94 209105.62 115760 -1 2162
2164 0 495081 208914.23 115920 -1 2163
2165 0 494758.7 208568.6 116120 -1 2164
2166 0 494718.78 208431.22 116200 -1 2165
2167 0 494677.72 208355.17 116320 -1 2166
2168 0 494626.7 208268.38 116480 -1 2167
2169 0 494631.16 208194.5 116640 -1 2168
2170 0 494653.4 208131.84 116800 -1 2169
2171 0 494722.44 208092.34 117000 -1 2170
2172 0 494825.78 208003.98 117200 -1 2171
2173 0 494845.78 208006.33 117280 -1 2172
2174 0 494856.84 207999.12 117320 -1 2173
2175 0 494884.84 207977.45 117400 -1 2174
2176 0 494899.9 207946.67 117440 -1 2175
2177 0 494589.53 207832.58 117480 -1 2176
2178 0 494945.12 207875.12 117520 -1 2177
2179 0 494939.6 207867.56 117600 -1 2178
2180 0 495010.44 207708.52 117760 -1 2179
2181 0 495063.2 207616.11 117920 -1 2180
2182 0 494955.12 207310.98 118120 -1 2181
2183 0 494839.78 206951.28 118320 -1 2182
2184 0 494762.7 206783.03 118480 -1 2183
2185 0 494721.44 206608.06 118640 -1 2184
2186 0 494666.47 206544.62 118840 -1 2185
2187 0 494675.34 206443.89 119040 -1 2186
2188 0 494699.8 206337.53 119240 -1 2187
2189 0 494741.9 206220.95 119280 -1 2188
2190 0 494791.25 205756.69 119280 -1 2189
2191 0 494807.7 205695.2 119320 -1 2190
2192 0 494834.5 205638.5 119360 -1 2191
2193 0 494854.5 205560.75 119400 -1 2192
2194 0 494850.8 205552.92 119440 -1 2193
2195 0 494857.56 205552.8 119480 -1 2194
2196 0 494875.2 205531.05 119520 -1 2195
2197 0 494874 205443.33 119560 -1 2196
2198 0 494914.12 205410.92 119600 -1 2197
2199 0 494998.28 205358.55 119640 -1 2198
2200 0 495035.1 205255.83 119680 -1 2199
2201 0 495045.94 205200.95 119720 -1 2200
2202 0 495098.53 205232.95 119760 -1 2201
2203 0 495192.7 205006.8 119800 -1 2202
2204 0 495205.56 204824.97 119840 -1 2203
2205 0 495163.72 204612.72 119880 -1 2204
2206 0 495161.47 204549.34 119920 -1 2205
2207 0 495137.94 204432.23 119960 -1 2206
2208 0 495122.6 204371.88 120000 -1 2207
2209 0 495086.16 204346.5 120040 -1 2208
2210 0 495086.22 204352.69 120080 -1 2209
2211 0 495072.84 204348.25 120120 -1 2210
2212 0 495053.2 204320.33 120160 -1 2211
2213 0 495068.28 204304.92 120200 -1 2212
2214 0 495070.34 204304.33 120240 -1 2213
2215 0 495064.2 204312.03 120280 -1 2214
2216 0 495072.4 204306.75 120320 -1 2215
2217 0 495060.16 204282.6 120360 -1 2216
2218 0 495069.3 204283.33 120400 -1 2217
2219 0 495051 204299.2 120440 -1 2218
2220 0 495058.75 204277.64 120480 -1 2219
2221 0 495032.53 204246.1 120520 -1 2220
2222 0 495024.25 204262.58 120560 -1 2221
2223 0 495025.9 204250.36 120640 -1 2222
2224 0 494998.72 204204.11 120680 -1 2223
2225 0 495011.97 204200.7 120720 -1 2224
2226 0 495010.03 204173.73 120760 -1 2225
2227 0 495022.75 204152.8 120800 -1 2226
2228 0 495020.78 204154.9 120840 -1 2227
2229 0 495008.03 204150.1 120880 -1 2228
2230 0 495009.47 204108.28 120920 -1 2229
2231 0 494993.1 204113.11 120960 -1 2230
2232 0 495009.2 204076.22 121000 -1 2231
2233 0 495003.72 204041.86 121040 -1 2232
2234 0 494999.72 204025.12 121080 -1 2233
2235 0 495023.88 204011.2 121120 -1 2234
2236 0 495008.94 203985.05 121160 -1 2235
2237 0 494990.7 203928.39 121200 -1 2236
2238 0 494973.22 203879.95 121240 -1 2237
2239 0 494968.9 203856.25 121280 -1 2238
2240 0 494923.28 203776.16 121320 -1 2239
2241 0 494893.97 203723.33 121360 -1 2240
2242 0 494853.6 203666.98 121400 -1 2241
2243 0 494823.2 203612.95 121440 -1 2242
2244 0 494764.78 203495.3 121480 -1 2243
2245 0 494720.2 203394.67 121520 -1 2244
2246 0 494628.6 203292.06 121560 -1 2245
2247 0 494540.4 203211.98 121600 -1 2246
2248 0 494456.66 203120.58 121640 -1 2247
2249 0 494425.44 203082.05 121680 -1 2248
2250 0 494355.78 202993.89 121720 -1 2249
2251 0 494321.3 202921.83 121760 -1 2250
2252 0 494269.12 202844.83 121800 -1 2251
2253 0 494238.12 202758.8 121840 -1 2252
2254 0 494239.28 202666.44 121880 -1 2253
2255 0 494226.75 202649.14 121920 -1 2254
2256 0 494253.34 202609.52 121960 -1 2255
2257 0 494242.94 202570.48 122000 -1 2256
2258 0 494247.4 202548.39 122040 -1 2257
2259 0 494219.88 202485.11 122080 -1 2258
2260 0 494201.72 202451.25 122120 -1 2259
2261 0 494206.75 202366.08 122160 -1 2260
2262 0 494204.38 202316.34 122200 -1 2261
2263 0 494178.53 202263.56 122280 -1 2262
2264 0 494156.9 202221.36 122320 -1 2263
2265 0 494137.75 202171.78 122360 -1 2264
2266 0 494139.88 202159.6 122400 -1 2265
2267 0 494122.34 202119.89 122440 -1 2266
2268 0 494139.66 202117.97 122520 -1 2267
2269 0 494117.4 202043.55 122560 -1 2268
2270 0 494093.8 201968.33 122600 -1 2269
2271 0 494066.84 201917.02 122640 -1 2270
2272 0 494089.1 201881.67 122720 -1 2271
2273 0 494084.88 201833.69 122760 -1 2272
2274 0 494082.84 201774.2 122800 -1 2273
2275 0 494065.7 201722.1 122840 -1 2274
2276 0 494021.72 201678.1 122880 -1 2275
2277 0 494009.1 201642.75 122920 -1 2276
2278 0 494021.7 201610.56 122960 -1 2277
2279 0 493987.25 201544.58 123000 -1 2278
2280 0 493963.3 201478.23 123040 -1 2279
2281 0 493964.25 201389.97 123080 -1 2280
2282 0 493907.38 201332.7 123120 -1 2281
2283 0 493825.66 201251.16 123160 -1 2282
2284 0 493788.84 201184 123200 -1 2283
2285 0 493753.5 201099.97 123240 -1 2284
2286 0 493717.78 201056.53 123280 -1 2285
2287 0 493674.62 200986.12 123360 -1 2286
2288 0 493652.5 200915.95 123400 -1 2287
2289 0 493632.5 200866.44 123440 -1 2288
2290 0 493612.9 200778.3 123520 -1 2289
2291 0 493610.28 200738.02 123560 -1 2290
2292 0 493592.9 200625.77 123640 -1 2291
2293 0 493599.03 200578.39 123680 -1 2292
2294 0 493581.4 200552.61 123720 -1 2293
2295 0 493606.6 200501.95 123760 -1 2294
2296 0 493591.03 200448.89 123800 -1 2295
2297 0 493542.28 200381.12 123880 -1 2296
2298 0 493520.7 200348.23 123920 -1 2297
2299 0 493531.5 200326.5 123960 -1 2298
2300 0 493542.12 200304.92 124000 -1 2299
2301 0 493546.5 200276.47 124040 -1 2300
2302 0 493534 200246.81 124120 -1 2301
2303 0 493540.38 200241.38 124160 -1 2302
2304 0 493513.16 200206.89 124200 -1 2303
2305 0 493471.6 200172.9 124240 -1 2304
2306 0 493449.5 200150.3 124320 -1 2305
2307 0 493412.56 200097.25 124360 -1 2306
2308 0 493368.53 199986.86 124440 -1 2307
2309 0 493309.25 199868.78 124560 -1 2308
2310 0 493288.9 199861.02 124600 -1 2309
2311 0 493218.88 199809.31 124640 -1 2310
2312 0 493161.53 199794.03 124680 -1 2311
2313 0 493132.97 199778.36 124720 -1 2312
2314 0 493114.84 199769.36 124760 -1 2313
2315 0 493106.12 199740.89 124800 -1 2314
2316 0 493076.47 199712.73 124840 -1 2315
2317 0 493087.84 199672.1 124880 -1 2316
2318 0 493085.38 199562.05 124960 -1 2317
2319 0 493075 199491.95 125040 -1 2318
2320 0 493081.66 199420.89 125120 -1 2319
2321 0 493087.75 199374.52 125160 -1 2320
2322 0 493095.84 199383.33 125200 -1 2321
2323 0 493111.9 199338.8 125240 -1 2322
2324 0 493122.2 199318.95 125280 -1 2323
2325 0 493118.62 199244.17 125320 -1 2324
2326 0 493150.78 199142.06 125360 -1 2325
2327 0 493143.88 199162.7 125400 -1 2326
2328 0 493173.47 199003.03 125520 -1 2327
2329 0 493224.4 198941.94 125640 -1 2328
2330 0 493241.78 198927.69 125680 -1 2329
2331 0 493238.6 198889.95 125720 -1 2330
2332 0 493237.47 198879.17 125760 -1 2331
2333 0 493221.62 198820.08 125840 -1 2332
2334 0 493240.3 198806.73 125880 -1 2333
2335 0 493221.47 198776.47 125920 -1 2334
2336 0 493234.16 198730.98 125960 -1 2335
2337 0 493245.28 198674.17 126000 -1 2336
2338 0 493250.2 198630.61 126040 -1 2337
2339 0 493250.66 198575.61 126080 -1 2338
2340 0 493240.25 198537.45 126120 -1 2339
2341 0 493203.12 198472.12 126160 -1 2340
2342 0 493167.3 198415 126240 -1 2341
2343 0 493122.5 198348.22 126320 -1 2342
2344 0 493129.25 198337.84 126360 -1 2343
2345 0 493084.72 198281.77 126400 -1 2344
2346 0 493042.4 198192.8 126520 -1 2345
2347 0 493014.8 198125.55 126560 -1 2346
2348 0 493011.88 198026.1 126680 -1 2347
2349 0 493049.5 197922.53 126760 -1 2348
2350 0 493068.5 197847.22 126800 -1 2349
2351 0 493079.03 197822.7 126840 -1 2350
2352 0 493083.03 197711.14 126880 -1 2351
2353 0 493099.16 197612.9 126920 -1 2352
2354 0 493105.28 197523.14 126960 -1 2353
2355 0 493135.03 197391.3 127040 -1 2354
2356 0 493134.6 197353.56 127080 -1 2355
2357 0 493171.34 197264.06 127160 -1 2356
2358 0 493179.34 197256.83 127200 -1 2357
2359 0 493191.16 197199.61 127240 -1 2358
2360 0 493190.34 197145.47 127320 -1 2359
2361 0 493217.38 197077.78 127400 -1 2360
2362 0 493211.03 197049.1 127440 -1 2361
2363 0 493215.34 197016.31 127480 -1 2362
2364 0 493221.4 196982.75 127520 -1 2363
2365 0 493207.28 196897.28 127600 -1 2364
2366 0 493195.66 196873.6 127680 -1 2365
2367 0 493211.1 196797.39 127760 -1 2366
2368 0 493192.9 196720.88 127800 -1 2367
2369 0 493177.62 196646.31 127880 -1 2368
2370 0 493170.56 196580.7 127920 -1 2369
2371 0 493141.16 196491.53 128040 -1 2370
2372 0 493147.22 196472.62 128080 -1 2371
2373 0 493129.16 196365.75 128120 -1 2372
2374 0 493127.7 196358.88 128160 -1 2373
2375 0 493140.53 196329.84 128200 -1 2374
2376 0 493105 196310.73 128240 -1 2375
2377 0 493130.03 196211.5 128280 -1 2376
2378 0 493122.97 196189.64 128320 -1 2377
2379 0 493089.7 196135 128360 -1 2378
2380 0 493081.28 196133.05 128400 -1 2379
2381 0 493035.56 195964.44 128440 -1 2380
2382 0 492993 195855.78 128600 -1 2381
2383 0 493046.8 195736.1 128760 -1 2382
2384 0 493041.97 195721.38 128800 -1 2383
2385 0 493053.7 195700.61 128840 -1 2384
2386 0 493075.34 195649.77 128880 -1 2385
2387 0 493128.06 195593.42 128960 -1 2386
2388 0 493142.6 195554.22 129080 -1 2387
2389 0 493124.2 195514.23 129120 -1 2388
2390 0 493127.9 195452.69 129160 -1 2389
2391 0 493138.97 195348.44 129200 -1 2390
2392 0 493103.06 195140.02 129280 -1 2391
2393 0 493087.22 195047.88 129360 -1 2392
2394 0 493089.22 194995.44 129400 -1 2393
2395 0 493056.47 194928.47 129480 -1 2394
2396 0 493015.25 194845.84 129520 -1 2395
2397 0 492928.78 194748.78 129640 -1 2396
2398 0 492906.56 194694.95 129720 -1 2397
2399 0 492891.12 194663.8 129800 -1 2398
2400 0 492889.12 194677.08 129840 -1 2399
2401 0 492867.6 194615.31 129920 -1 2400
2402 0 492867.25 194599.52 130000 -1 2401
2403 0 492862.84 194592.66 130080 -1 2402
2404 0 492872.34 194556.5 130120 -1 2403
2405 0 492878.2 194526.02 130200 -1 2404
2406 0 492879.75 194508.48 130240 -1 2405
2407 0 492886.97 194442.06 130400 -1 2406
2408 0 492881.44 194390.98 130440 -1 2407
2409 0 492873.72 194333.16 130480 -1 2408
2410 0 492838.1 194285.38 130520 -1 2409
2411 0 492864.1 194296.98 130560 -1 2410
2412 0 492855.2 194223.77 130600 -1 2411
2413 0 492865.9 194134.9 130680 -1 2412
2414 0 492873.66 194091.62 130720 -1 2413
2415 0 492846.53 193954.25 130840 -1 2414
2416 0 492827.06 193889.38 130880 -1 2415
2417 0 492842.66 193789.17 130960 -1 2416
2418 0 492839.1 193760.22 131000 -1 2417
2419 0 492837.78 193697.14 131040 -1 2418
2420 0 492834.03 193616.67 131080 -1 2419
2421 0 492804.97 193534.9 131160 -1 2420
2422 0 492780.8 193487.19 131200 -1 2421
2423 0 492742.12 193385.12 131280 -1 2422
2424 0 492755.16 193374.45 131320 -1 2423
2425 0 492722.88 193331.44 131360 -1 2424
2426 0 492695.12 193278.58 131400 -1 2425
2427 0 492654.38 193223.67 131440 -1 2426
2428 0 492641.53 193154.38 131480 -1 2427
2429 0 492633.9 193172.55 131520 -1 2428
2430 0 492602.94 193129.67 131560 -1 2429
2431 0 492587.56 193104.72 131600 -1 2430
2432 0 492593.97 193120.9 131640 -1 2431
2433 0 492618 193098.5 131680 -1 2432
2434 0 492617.47 193113.02 131720 -1 2433
2435 0 492618.7 193078.34 131760 -1 2434
2436 0 492604.34 193092 131800 -1 2435
2437 0 492627.88 193055.08 131840 -1 2436
2438 0 492602.4 193046.6 131880 -1 2437
2439 0 492591.84 193045.27 131920 -1 2438
2440 0 492575.47 193008.9 131960 -1 2439
2441 0 492579.84 192969.7 132000 -1 2440
2442 0 492579.97 192914.77 132080 -1 2441
2443 0 492575.03 192906.98 132120 -1 2442
2444 0 492605.16 192829.12 132200 -1 2443
2445 0 492621.44 192828.36 132240 -1 2444
2446 0 492653.06 192772.22 132280 -1 2445
2447 0 492665.6 192724.86 132320 -1 2446
2448 0 492699.03 192668.11 132360 -1 2447
2449 0 492706.78 192664.05 132400 -1 2448
2450 0 492705.88 192640.69 132440 -1 2449
2451 0 492742.47 192580.48 132520 -1 2450
2452 0 492760.75 192580.72 132560 -1 2451
2453 0 492780.3 192500.5 132640 -1 2452
2454 0 492786.8 192427.98 132760 -1 2453
2455 0 492796.4 192399.56 132800 -1 2454
2456 0 492782.9 192312.12 132920 -1 2455
2457 0 492767.28 192231.69 133040 -1 2456
2458 0 492747.28 192192.48 133080 -1 2457
2459 0 492727.72 192162.94 133120 -1 2458
2460 0 492707.8 192128.8 133160 -1 2459
2461 0 492690.6 192092.5 133200 -1 2460
2462 0 492661.12 192041.08 133240 -1 2461
2463 0 492631.88 191989.1 133280 -1 2462
2464 0 492608.12 191934.2 133320 -1 2463
2465 0 492586.16 191895.47 133360 -1 2464
2466 0 492600.53 191863.17 133400 -1 2465
2467 0 492581.03 191839.02 133440 -1 2466
2468 0 492558.06 191794.55 133480 -1 2467
2469 0 492506.4 191758.92 133560 -1 2468
2470 0 492481.8 191604.84 133680 -1 2469
2471 0 492458.25 191513.44 133760 -1 2470
2472 0 492446.6 191465.34 133800 -1 2471
2473 0 492432.75 191305.52 133880 -1 2472
2474 0 492434.7 191246.36 133920 -1 2473
2475 0 492421.22 191247.03 133960 -1 2474
2476 0 492414.34 191152 134000 -1 2475
2477 0 492379.44 191071.16 134080 -1 2476
2478 0 492365.25 191061.02 134120 -1 2477
2479 0 492364.88 191023.88 134160 -1 2478
2480 0 492360.66 190984.86 134200 -1 2479
2481 0 492352.38 190964.92 134240 -1 2480
2482 0 492336.22 190940.88 134280 -1 2481
2483 0 492296.66 190925.6 134320 -1 2482
2484 0 492280.34 190868.38 134360 -1 2483
2485 0 492239.3 190790.38 134480 -1 2484
2486 0 492227.6 190702.98 134560 -1 2485
2487 0 492224.84 190627.83 134640 -1 2486
2488 0 492209.78 190596.92 134680 -1 2487
2489 0 492189.06 190496.12 134760 -1 2488
2490 0 492176.22 190465.11 134800 -1 2489
2491 0 492176.2 190454.23 134840 -1 2490
2492 0 492148.28 190377.28 134880 -1 2491
2493 0 492148.8 190343.16 134920 -1 2492
2494 0 492151.34 190296.92 134960 -1 2493
2495 0 492139.28 190252.34 135000 -1 2494
2496 0 492127.47 190117.28 135080 -1 2495
2497 0 492116.5 190066.08 135120 -1 2496
2498 0 492099.7 189987.25 135160 -1 2497
2499 0 492099.03 189936.25 135200 -1 2498
2500 0 492108.25 189909.7 135240 -1 2499
2501 0 492177.5 189684.28 135440 -1 2500
2502 0 492156.97 189694.7 135480 -1 2501
2503 0 492182.16 189630.06 135520 -1 2502
2504 0 492179.6 189640.31 135560 -1 2503
2505 0 492187.38 189595.48 135600 -1 2504
2506 0 492210.1 189524.69 135720 -1 2505
2507 0 492160.2 189464.78 135840 -1 2506
2508 0 492118.06 189419.98 135920 -1 2507
2509 0 491991.22 189366.12 136120 -1 2508
2510 0 491800.16 189277.61 136320 -1 2509
2511 0 491710.97 189100.39 136480 -1 2510
2512 0 491674.5 189062.5 136560 -1 2511
2513 0 491638.03 189024.67 136640 -1 2512
2514 0 491550.3 188850.31 136800 -1 2513
2515 0 491474.3 188667.69 136960 -1 2514
2516 0 491403.9 188507.64 137080 -1 2515
2517 0 491319.44 188307.72 137240 -1 2516
2518 0 491128.28 187973.81 137440 -1 2517
2519 0 491070.84 187795.84 137600 -1 2518
2520 0 491034.34 187727.27 137720 -1 2519
2521 0 490958.72 187531.16 137920 -1 2520
2522 0 490953.75 187454.05 138040 -1 2521
2523 0 490952.22 187413.88 138080 -1 2522
2524 0 490943.4 187386.22 138120 -1 2523
2525 0 490933.1 187379.77 138160 -1 2524
2526 0 490945.34 187321.2 138200 -1 2525
2527 0 490958.56 187292.94 138240 -1 2526
2528 0 490961.88 187259.66 138280 -1 2527
2529 0 490983.66 187202.31 138320 -1 2528
2530 0 491012.75 187151.58 138360 -1 2529
2531 0 491041.72 187093.03 138400 -1 2530
2532 0 491032.4 187075.48 138440 -1 2531
2533 0 491031.44 187068.1 138480 -1 2532
2534 0 491024.62 187049.88 138520 -1 2533
2535 0 491029.28 187034.61 138560 -1 2534
2536 0 491034.16 187024.34 138600 -1 2535
2537 0 491045.03 187018.58 138640 -1 2536
2538 0 491059.53 187004.44 138680 -1 2537
2539 0 491059.47 186995.47 138720 -1 2538
2540 0 491078.53 187013.92 138760 -1 2539
2541 0 491082.7 187007.27 138800 -1 2540
2542 0 491100.34 187017.47 138840 -1 2541
2543 0 491112.9 187023.81 138880 -1 2542
2544 0 491124.16 187034.2 138920 -1 2543
2545 0 491115.9 187036.75 138960 -1 2544
2546 0 491112.75 187048.34 139000 -1 2545
2547 0 491105.78 187052.92 139040 -1 2546
2548 0 491104.94 187073.5 139080 -1 2547
2549 0 491113.3 187064.11 139120 -1 2548
2550 0 491128.88 187049.89 139160 -1 2549
2551 0 491139.78 187043.14 139200 -1 2550
2552 0 491150.75 187044.47 139240 -1 2551
2553 0 491216.56 187100.66 139280 -1 2552
2554 0 491198.9 187097.45 139320 -1 2553
2555 0 491229.53 187097.53 139360 -1 2554
2556 0 491244.47 187089.45 139400 -1 2555
2557 0 491261.88 187094.28 139440 -1 2556
2558 0 491270.3 187086.05 139480 -1 2557
2559 0 491282.56 187081.44 139520 -1 2558
2560 0 491300.6 187087.03 139560 -1 2559
2561 0 491309.56 187087.25 139600 -1 2560
2562 0 491321.94 187094.56 139640 -1 2561
2563 0 491329.72 187075.12 139680 -1 2562
2564 0 491332.25 187054.08 139720 -1 2563
2565 0 491326.28 187040.16 139760 -1 2564
2566 0 491314 187019.36 139800 -1 2565
2567 0 491321.44 187014.58 139840 -1 2566
2568 0 491331.88 187009.8 139880 -1 2567
2569 0 491341.03 187003.39 139920 -1 2568
2570 0 491347.78 186999.69 139960 -1 2569
2571 0 491348.53 186984.61 140000 -1 2570
2572 0 491323.6 186981.7 140040 -1 2571
2573 0 491190.8 187120.48 140080 -1 2572
2574 0 491304.44 186984 140120 -1 2573
2575 0 491299.6 186974.44 140160 -1 2574
2576 0 491288.47 186937.27 140200 -1 2575
2577 0 491271.72 186904.95 140240 -1 2576
2578 0 491264.2 186876.62 140280 -1 2577
2579 0 491264.75 186846.12 140320 -1 2578
2580 0 491266.88 186822.1 140360 -1 2579
2581 0 491267.5 186791.77 140400 -1 2580
2582 0 491262.22 186767.03 140440 -1 2581
2583 0 491250.53 186732.12 140480 -1 2582
2584 0 491243.66 186702.1 140520 -1 2583
2585 0 491238.94 186691.05 140560 -1 2584
2586 0 491232.94 186669.08 140600 -1 2585
2587 0 491224.72 186645.42 140640 -1 2586
2588 0 491199.66 186574.55 140680 -1 2587
2589 0 491174.7 186499.14 140720 -1 2588
2590 0 491152.75 186426.8 140760 -1 2589
2591 0 491136.28 186290.05 140800 -1 2590
2592 0 491121.1 186137.62 140840 -1 2591
2593 0 491099.62 185998.03 140880 -1 2592
2594 0 491099.8 185901.97 140920 -1 2593
2595 0 491106.16 185788.1 140960 -1 2594
2596 0 491110 185685.47 141000 -1 2595
2597 0 491091.3 185640.83 141040 -1 2596
2598 0 491064 185583.2 141080 -1 2597
2599 0 491041.22 185534.92 141120 -1 2598
2600 0 491063.84 185462.23 141160 -1 2599
2601 0 491084.38 185402.52 141200 -1 2600
2602 0 491078.28 185353.7 141240 -1 2601
2603 0 491077.84 185322.55 141280 -1 2602
2604 0 491076.47 185285.19 141320 -1 2603
2605 0 491080.47 185254.83 141360 -1 2604
2606 0 491074.25 185216.25 141400 -1 2605
2607 0 491071.25 185151.64 141440 -1 2606
2608 0 491065.38 185097.56 141480 -1 2607
2609 0 491060.9 185045.14 141520 -1 2608
2610 0 491038.84 184966.67 141560 -1 2609
2611 0 491011.8 184889.81 141600 -1 2610
2612 0 490992.03 184807.5 141640 -1 2611
2613 0 490964.28 184729.6 141680 -1 2612
2614 0 490949.78 184613.66 141720 -1 2613
2615 0 490942.94 184516.06 141760 -1 2614
2616 0 490934.34 184409.19 141800 -1 2615
2617 0 490928.28 184295.27 141840 -1 2616
2618 0 490936.56 184208.83 141880 -1 2617
2619 0 490956.62 184140.78 141920 -1 2618
2620 0 490974.22 184053.83 141960 -1 2619
2621 0 490998.78 184025.69 142000 -1 2620
2622 0 491026.03 183982.78 142040 -1 2621
2623 0 491055.78 183937.52 142080 -1 2622
2624 0 491082.06 183898.58 142120 -1 2623
2625 0 491089.16 183858.55 142160 -1 2624
2626 0 491100.16 183819.33 142200 -1 2625
2627 0 491107 183777.52 142240 -1 2626
2628 0 491115.5 183731.1 142280 -1 2627
2629 0 491123.1 183692.7 142320 -1 2628
2630 0 491133.4 183659.11 142360 -1 2629
2631 0 491136.28 183617.95 142400 -1 2630
2632 0 491131.16 183583.72 142440 -1 2631
2633 0 491133.4 183547.92 142480 -1 2632
2634 0 491136.28 183510.88 142520 -1 2633
2635 0 491132.75 183471.98 142560 -1 2634
2636 0 491097.47 183440.9 142600 -1 2635
2637 0 491067.8 183393.66 142640 -1 2636
2638 0 491042.62 183343.81 142680 -1 2637
2639 0 491026.1 183297.17 142720 -1 2638
2640 0 491023.66 183267.34 142760 -1 2639
2641 0 491023.7 183242.72 142800 -1 2640
2642 0 491020.3 183223.11 142840 -1 2641
2643 0 491030.62 183184.2 142880 -1 2642
2644 0 491010.66 183162.38 142920 -1 2643
2645 0 491038.9 183141.88 142960 -1 2644
2646 0 491026.16 183098.34 143000 -1 2645
2647 0 491031.56 183050.31 143040 -1 2646
2648 0 491043.3 183010.62 143080 -1 2647
2649 0 491047 182960.19 143120 -1 2648
2650 0 491067.25 182917.27 143160 -1 2649
2651 0 491109.38 182883.47 143200 -1 2650
2652 0 491119.44 182862.97 143240 -1 2651
2653 0 491129.25 182821.22 143280 -1 2652
2654 0 491148.12 182797.4 143320 -1 2653
2655 0 491142.94 182756.23 143360 -1 2654
2656 0 491162.6 182732.64 143400 -1 2655
2657 0 491152.75 182634.98 143440 -1 2656
2658 0 491149.9 182573.14 143480 -1 2657
2659 0 491153.28 182490.27 143520 -1 2658
2660 0 491162.22 182409.73 143560 -1 2659
2661 0 491165.7 182333.98 143600 -1 2660
2662 0 491166.22 182263.47 143640 -1 2661
2663 0 491172.28 182192.98 143680 -1 2662
2664 0 491181.75 182155.33 143720 -1 2663
2665 0 491187.22 182124.84 143760 -1 2664
2666 0 491248.06 181954.73 143920 -1 2665
2667 0 491276.66 181891.33 143960 -1 2666
2668 0 491294.78 181856 144000 -1 2667
2669 0 491313.88 181808.75 144040 -1 2668
2670 0 491338.84 181783.42 144080 -1 2669
2671 0 491365.25 181750.67 144120 -1 2670
2672 0 491386.97 181715.78 144160 -1 2671
2673 0 491419.72 181672.02 144200 -1 2672
2674 0 491447.1 181635.36 144240 -1 2673
2675 0 491452.84 181613.89 144280 -1 2674
2676 0 491460.06 181582.61 144320 -1 2675
2677 0 491465.62 181552.62 144360 -1 2676
2678 0 491472.28 181534.6 144400 -1 2677
2679 0 491474.53 181538.9 144440 -1 2678
2680 0 491483.22 181530.9 144480 -1 2679
2681 0 491484.75 181525.62 144520 -1 2680
2682 0 491488.25 181526 144560 -1 2681
2683 0 491500.75 181507.95 144600 -1 2682
2684 0 491507.2 181479.8 144640 -1 2683
2685 0 491523.06 181467.48 144680 -1 2684
2686 0 491540.34 181386.08 144720 -1 2685
2687 0 491562.78 181306.61 144760 -1 2686
2688 0 491569.66 181240.72 144800 -1 2687
2689 0 491578.8 181177.03 144840 -1 2688
2690 0 491593.12 181102.12 144880 -1 2689
2691 0 491601.4 181043.95 144920 -1 2690
2692 0 491595.6 180958.9 144960 -1 2691
2693 0 491593.97 180887.1 145000 -1 2692
2694 0 491583.2 180820.45 145040 -1 2693
2695 0 491580.9 180771.86 145080 -1 2694
2696 0 491573.8 180727.75 145120 -1 2695
2697 0 491557.53 180678.92 145160 -1 2696
2698 0 491546.62 180665.33 145200 -1 2697
2699 0 491531.56 180648.73 145240 -1 2698
2700 0 491518.3 180636.42 145280 -1 2699
2701 0 491509.3 180635.19 145320 -1 2700
2702 0 491516.94 180575.66 145360 -1 2701
2703 0 491519.66 180542.23 145400 -1 2702
2704 0 491525.03 180498.72 145440 -1 2703
2705 0 491525.94 180462.25 145480 -1 2704
2706 0 491534.22 180429.78 145520 -1 2705
2707 0 491547.8 180377.88 145560 -1 2706
2708 0 491551.47 180355.61 145600 -1 2707
2709 0 491574.88 180295.97 145640 -1 2708
2710 0 491594.78 180251.02 145680 -1 2709
2711 0 491594.47 180263.14 145720 -1 2710
2712 0 491549.78 180227.3 145760 -1 2711
2713 0 491487.66 180148.5 145800 -1 2712
2714 0 491429.88 180082.6 145840 -1 2713
2715 0 491372 179965.12 145880 -1 2714
2716 0 491318.62 179886.34 145920 -1 2715
2717 0 491261.5 179793.58 145960 -1 2716
2718 0 491228.47 179756.02 146000 -1 2717
2719 0 491203.53 179717.39 146040 -1 2718
2720 0 491174.22 179675.81 146080 -1 2719
2721 0 491167.06 179649.98 146120 -1 2720
2722 0 491160.6 179618.84 146160 -1 2721
2723 0 491131.88 179570.6 146200 -1 2722
2724 0 491087.88 179531.34 146240 -1 2723
2725 0 491045.66 179485.39 146280 -1 2724
2726 0 490991.53 179448.64 146320 -1 2725
2727 0 490951.38 179424.58 146360 -1 2726
2728 0 490906.34 179397.47 146400 -1 2727
2729 0 490959.94 179371.19 146440 -1 2728
2730 0 490950.9 179353.5 146480 -1 2729
2731 0 491024.22 179325.61 146520 -1 2730
2732 0 491076.53 179291.52 146560 -1 2731
2733 0 491103.9 179272.78 146600 -1 2732
2734 0 491111.72 179254.3 146640 -1 2733
2735 0 491115.97 179229.55 146640 -1 2734
2736 0 491132.97 179186.69 146720 -1 2735
2737 0 491114.2 179148.8 146760 -1 2736
2738 0 491108.9 179107.53 146800 -1 2737
2739 0 491094.4 179080.31 146840 -1 2738
2740 0 491076.03 179009.19 146880 -1 2739
2741 0 491054.66 178964.12 146920 -1 2740
2742 0 491026.78 178911.36 146960 -1 2741
2743 0 490995.72 178861.94 147000 -1 2742
2744 0 490957.38 178805.53 147040 -1 2743
2745 0 490925.6 178763.86 147080 -1 2744
2746 0 490894.9 178723.72 147120 -1 2745
2747 0 490857.53 178679.48 147160 -1 2746
2748 0 490827.38 178628.4 147200 -1 2747
2749 0 490812.34 178585.38 147240 -1 2748
2750 0 490777.72 178554.67 147280 -1 2749
2751 0 490765.1 178509.66 147320 -1 2750
2752 0 490754.7 178455.31 147360 -1 2751
2753 0 490749 178428.7 147400 -1 2752
2754 0 490741.03 178418.33 147440 -1 2753
2755 0 490743.12 178408.88 147480 -1 2754
2756 0 490743.4 178401.73 147520 -1 2755
2757 0 490745.94 178350.23 147560 -1 2756
2758 0 490747.66 178308.14 147600 -1 2757
2759 0 490747.47 178266.16 147640 -1 2758
2760 0 490758.7 178229.45 147680 -1 2759
2761 0 490777.84 178189.69 147720 -1 2760
2762 0 490773.12 178169.55 147760 -1 2761
2763 0 490768.66 178143.31 147800 -1 2762
2764 0 490769.8 178134.77 147840 -1 2763
2765 0 490775.84 178092.33 147880 -1 2764
2766 0 490787.5 178061.12 147920 -1 2765
2767 0 490794.22 178023.75 147960 -1 2766
2768 0 490770.53 178009.53 148000 -1 2767
2769 0 490745.62 177993.33 148040 -1 2768
2770 0 490711.88 177953.95 148080 -1 2769
2771 0 490674.25 177901.16 148120 -1 2770
2772 0 490643.66 177851.67 148160 -1 2771
2773 0 490644.9 177827.4 148200 -1 2772
2774 0 490646.7 177762.48 148240 -1 2773
2775 0 490637.6 177777 148280 -1 2774
2776 0 490636.5 177790.52 148320 -1 2775
2777 0 490627.3 177751.19 148360 -1 2776
2778 0 490625.75 177739.89 148400 -1 2777
2779 0 490615.62 177715.1 148440 -1 2778
2780 0 490601.53 177690.31 148480 -1 2779
2781 0 490594.8 177685.23 148520 -1 2780
2782 0 490583.94 177618.62 148560 -1 2781
2783 0 490594.53 177548.9 148640 -1 2782
2784 0 490576.53 177514.92 148680 -1 2783
2785 0 490585.62 177475.25 148720 -1 2784
2786 0 490579.78 177445.1 148760 -1 2785
2787 0 490553.34 177382.08 148800 -1 2786
2788 0 490537.6 177343.1 148840 -1 2787
2789 0 490519.97 177306.58 148880 -1 2788
2790 0 490488.7 177267.47 148920 -1 2789
2791 0 490447.9 177246.3 148960 -1 2790
2792 0 490458.06 177156.02 149000 -1 2791
2793 0 490467.7 177058.31 149040 -1 2792
2794 0 490504.28 176906.22 149080 -1 2793
2795 0 490541.03 176742.97 149120 -1 2794
2796 0 490537.94 176674.98 149160 -1 2795
2797 0 490533.3 176582.61 149200 -1 2796
2798 0 490522.4 176560.95 149240 -1 2797
2799 0 490515.06 176546.42 149280 -1 2798
2800 0 490514.12 176514.69 149320 -1 2799
2801 0 490510.4 176488.28 149360 -1 2800
2802 0 490503.1 176455.89 149400 -1 2801
2803 0 490491.75 176444.97 149440 -1 2802
2804 0 490486.6 176425.4 149480 -1 2803
2805 0 490464.72 176416.77 149520 -1 2804
2806 0 490448.97 176380.31 149560 -1 2805
2807 0 490464.12 176437.39 149600 -1 2806
2808 0 490490.88 176485.02 149640 -1 2807
2809 0 490467.84 176528.97 149680 -1 2808
2810 0 490467 176577.31 149720 -1 2809
2811 0 490479.34 176594.67 149760 -1 2810
2812 0 490471.3 176631.64 149800 -1 2811
2813 0 490480.53 176693.66 149840 -1 2812
2814 0 490470.03 176723.9 149880 -1 2813
2815 0 490460.6 176753.12 149920 -1 2814
2816 0 490457.56 176767.8 149960 -1 2815
2817 0 490446.84 176792.16 150000 -1 2816
2818 0 490427.44 176833.92 150040 -1 2817
2819 0 490450.97 176796.25 150080 -1 2818
2820 0 490440.44 176758.33 150120 -1 2819
2821 0 490409.7 176708.98 150160 -1 2820
2822 0 490382.97 176666.94 150200 -1 2821
2823 0 490360.9 176614.58 150240 -1 2822
2824 0 490334.6 176547.95 150280 -1 2823
2825 0 490328.9 176490.98 150320 -1 2824
2826 0 490312.72 176412.73 150360 -1 2825
2827 0 490302.94 176337.89 150400 -1 2826
2828 0 490305.66 176242.17 150440 -1 2827
2829 0 490307 176116.3 150480 -1 2828
2830 0 490299.38 176010.62 150520 -1 2829
2831 0 490300 175895.58 150560 -1 2830
2832 0 490310.8 175777.2 150600 -1 2831
2833 0 490310.6 175652.27 150640 -1 2832
2834 0 490307.34 175529.02 150680 -1 2833
2835 0 490321.16 175419.6 150720 -1 2834
2836 0 490343.5 175361.62 150760 -1 2835
2837 0 490359.16 175312.77 150800 -1 2836
2838 0 490373.16 175253.53 150840 -1 2837
2839 0 490395.88 175174.88 150880 -1 2838
2840 0 490431.44 175112.31 150920 -1 2839
2841 0 490458.3 175010.73 150960 -1 2840
2842 0 490496.8 174927.16 151000 -1 2841
2843 0 490547.56 174846.73 151040 -1 2842
2844 0 490602.2 174761.72 151080 -1 2843
2845 0 490623.56 174682.1 151120 -1 2844
2846 0 490642.8 174619.39 151160 -1 2845
2847 0 490668.03 174552.58 151200 -1 2846
2848 0 490637.28 174464.61 151240 -1 2847
2849 0 490625.5 174381.14 151280 -1 2848
2850 0 490601.34 174295.45 151320 -1 2849
2851 0 490572.94 174252.34 151360 -1 2850
2852 0 490552.78 174222.36 151400 -1 2851
2853 0 490530.53 174179.9 151440 -1 2852
2854 0 490503 174137.3 151480 -1 2853
2855 0 490474.16 174097.8 151520 -1 2854
2856 0 490444.28 174044.25 151560 -1 2855
2857 0 490424.34 174025.02 151600 -1 2856
2858 0 490404.34 173999.27 151640 -1 2857
2859 0 490399 173959.66 151680 -1 2858
2860 0 490392.4 173920.05 151720 -1 2859
2861 0 490386.8 173889.22 151760 -1 2860
2862 0 490355.1 173849.86 151800 -1 2861
2863 0 490326 173780.88 151840 -1 2862
2864 0 490294.22 173710.69 151880 -1 2863
2865 0 490262.75 173655.56 151920 -1 2864
2866 0 490241.75 173610.4 151960 -1 2865
2867 0 490234.47 173590.75 152000 -1 2866
2868 0 490231.3 173567.06 152040 -1 2867
2869 0 490226.06 173544.98 152080 -1 2868
2870 0 490220.25 173531.56 152120 -1 2869
2871 0 490218.88 173513.48 152160 -1 2870
2872 0 490211.16 173470.52 152200 -1 2871
2873 0 490197.9 173433.05 152240 -1 2872
2874 0 490186.6 173404.14 152280 -1 2873
2875 0 490175.5 173350.23 152320 -1 2874
2876 0 490163.75 173308.3 152360 -1 2875
2877 0 490147.44 173247.64 152400 -1 2876
2878 0 490137.56 173208.77 152440 -1 2877
2879 0 490123.06 173156.86 152480 -1 2878
2880 0 490141.28 173097.25 152520 -1 2879
2881 0 490156.47 173045.16 152560 -1 2880
2882 0 490128.47 172984.11 152600 -1 2881
2883 0 490097.12 172914.75 152640 -1 2882
2884 0 490060.75 172843.75 152680 -1 2883
2885 0 490033.2 172771.94 152720 -1 2884
2886 0 490004.53 172708.16 152760 -1 2885
2887 0 489982.2 172646.02 152800 -1 2886
2888 0 489956.28 172573.16 152840 -1 2887
2889 0 489926.34 172482.78 152880 -1 2888
2890 0 489901.66 172428.81 152920 -1 2889
2891 0 489867.28 172355.98 152960 -1 2890
2892 0 489838.88 172299.39 153000 -1 2891
2893 0 489812.22 172237.14 153040 -1 2892
2894 0 489803.7 172173.47 153080 -1 2893
2895 0 489792.8 172088.9 153120 -1 2894
2896 0 489783.44 172025.8 153160 -1 2895
2897 0 489773.7 171963.69 153200 -1 2896
2898 0 489754.1 171931.94 153240 -1 2897
2899 0 489751.4 171893.55 153280 -1 2898
2900 0 489739.47 171859.92 153320 -1 2899
2901 0 489709.97 171823.44 153360 -1 2900
2902 0 489694.3 171793.89 153400 -1 2901
2903 0 489683.16 171729.25 153440 -1 2902
2904 0 489671.84 171693.56 153480 -1 2903
2905 0 489665.94 171636.81 153520 -1 2904
2906 0 489657.47 171611.47 153560 -1 2905
2907 0 489651.84 171576.83 153600 -1 2906
2908 0 489635.8 171539.8 153640 -1 2907
2909 0 489615.97 171505.84 153680 -1 2908
2910 0 489593.12 171477.9 153720 -1 2909
2911 0 489573.75 171456.94 153760 -1 2910
2912 0 489541.38 171422.02 153800 -1 2911
2913 0 489524.9 171375.38 153840 -1 2912
2914 0 489508.3 171316.89 153880 -1 2913
2915 0 489486.22 171251.6 153920 -1 2914
2916 0 489472.1 171235.78 153960 -1 2915
2917 0 489445.3 171217.64 154000 -1 2916
2918 0 489436.3 171209.42 154040 -1 2917
2919 0 489434.34 171148.52 154080 -1 2918
2920 0 489420.53 171065.17 154120 -1 2919
2921 0 489421.75 170996.53 154160 -1 2920
2922 0 489403.5 170926.95 154200 -1 2921
2923 0 489387.84 170859.97 154240 -1 2922
2924 0 489374.28 170806.27 154280 -1 2923
2925 0 489382.06 170760.66 154320 -1 2924
2926 0 489385.28 170720.14 154360 -1 2925
2927 0 489394.97 170676.64 154400 -1 2926
2928 0 489400.97 170580.86 154440 -1 2927
2929 0 489414.9 170470.66 154480 -1 2928
2930 0 489424.12 170382.08 154520 -1 2929
2931 0 489445.44 170317.25 154560 -1 2930
2932 0 489468.6 170238.22 154600 -1 2931
2933 0 489486.53 170163.67 154640 -1 2932
2934 0 489483.78 170122.28 154680 -1 2933
2935 0 489477.88 170072.66 154720 -1 2934
2936 0 489474.06 170005.3 154760 -1 2935
2937 0 489475.3 169954.25 154800 -1 2936
2938 0 489470.78 169894.66 154840 -1 2937
2939 0 489466.4 169841.58 154880 -1 2938
2940 0 489470.53 169799.31 154920 -1 2939
2941 0 489476.97 169757.33 154960 -1 2940
2942 0 489475.47 169713.28 155000 -1 2941
2943 0 489447.6 169627.31 155040 -1 2942
2944 0 489421.47 169534.27 155080 -1 2943
2945 0 489394.56 169435.98 155120 -1 2944
2946 0 489368.62 169367.3 155160 -1 2945
2947 0 489364.12 169313.66 155200 -1 2946
2948 0 489350.22 169272.17 155240 -1 2947
2949 0 489355 169236.66 155280 -1 2948
2950 0 489340.25 169190.25 155320 -1 2949
2951 0 489329.06 169160.62 155360 -1 2950
2952 0 489326.5 169125.98 155400 -1 2951
2953 0 489313.9 169099.86 155440 -1 2952
2954 0 489311.03 169048.83 155480 -1 2953
2955 0 489311.8 169016.84 155520 -1 2954
2956 0 489318.2 168972.45 155560 -1 2955
2957 0 489321.97 168941.56 155600 -1 2956
2958 0 489308.66 168909.36 155640 -1 2957
2959 0 489304.16 168871.4 155680 -1 2958
2960 0 489295.25 168841.33 155720 -1 2959
2961 0 489285.2 168788.97 155760 -1 2960
2962 0 489290.03 168725.28 155800 -1 2961
2963 0 489281.56 168661.38 155840 -1 2962
2964 0 489271.97 168605.19 155880 -1 2963
2965 0 489258.4 168559.89 155920 -1 2964
2966 0 489238.75 168499.64 155960 -1 2965
2967 0 489263.03 168447.25 156000 -1 2966
2968 0 489251.22 168399.3 156040 -1 2967
2969 0 489237.47 168342.48 156080 -1 2968
2970 0 489222.8 168281.3 156120 -1 2969
2971 0 489211.56 168220.45 156160 -1 2970
2972 0 489210.44 168163.89 156200 -1 2971
2973 0 489204.06 168101.67 156240 -1 2972
2974 0 489202.97 168036.42 156280 -1 2973
2975 0 489207.1 167985.12 156320 -1 2974
2976 0 489198.97 167950.8 156360 -1 2975
2977 0 489176.38 167915.34 156400 -1 2976
2978 0 489157.7 167873.39 156440 -1 2977
2979 0 489131.6 167845.56 156480 -1 2978
2980 0 489118.16 167807.69 156520 -1 2979
2981 0 489128.44 167739 156560 -1 2980
2982 0 489134.56 167652.9 156600 -1 2981
2983 0 489132.62 167618.84 156640 -1 2982
2984 0 489120.53 167597.36 156680 -1 2983
2985 0 489111.22 167582.73 156720 -1 2984
2986 0 489092.56 167531.73 156760 -1 2985
2987 0 489069.28 167478.33 156800 -1 2986
2988 0 489066.1 167435.39 156840 -1 2987
2989 0 489067.28 167376.64 156880 -1 2988
2990 0 489064.72 167341.69 156920 -1 2989
2991 0 489054.38 167303.94 156960 -1 2990
2992 0 489059.9 167251.34 157000 -1 2991
2993 0 489063.56 167192.72 157040 -1 2992
2994 0 489067.5 167147.5 157080 -1 2993
2995 0 489070.53 167103.36 157120 -1 2994
2996 0 489069.25 167053.4 157160 -1 2995
2997 0 489062.94 167001.14 157200 -1 2996
2998 0 489060.25 166948.33 157240 -1 2997
2999 0 489061.44 166911.12 157280 -1 2998
3000 0 489053.9 166880.39 157320 -1 2999
3001 0 489064.47 166856.44 157360 -1 3000
3002 0 489057.16 166812.52 157400 -1 3001
3003 0 489047.88 166787.56 157440 -1 3002
3004 0 489046.88 166742.25 157480 -1 3003
3005 0 489044.12 166699.5 157520 -1 3004
3006 0 489036.12 166656.11 157560 -1 3005
3007 0 489032.84 166609.52 157600 -1 3006
3008 0 489027.4 166567.5 157640 -1 3007
3009 0 489027.03 166545.08 157680 -1 3008
3010 0 489031.6 166511.61 157720 -1 3009
3011 0 489023.47 166469.06 157760 -1 3010
3012 0 489025.7 166441.77 157800 -1 3011
3013 0 489032.25 166398.84 157840 -1 3012
3014 0 489039.3 166334.7 157880 -1 3013
3015 0 489031 166275.47 157920 -1 3014
3016 0 489016.34 166252.36 157960 -1 3015
3017 0 489014.62 166201.38 158000 -1 3016
3018 0 489016.22 166129.83 158040 -1 3017
3019 0 489029.53 166089.98 158080 -1 3018
3020 0 489018.7 166069.98 158120 -1 3019
3021 0 489044.12 166044.1 158160 -1 3020
3022 0 489049.78 166045.78 158200 -1 3021
3023 0 489077.62 166014.25 158240 -1 3022
3024 0 489092.06 165999.88 158280 -1 3023
3025 0 489095.94 165951.89 158320 -1 3024
3026 0 489098.72 165925.48 158360 -1 3025
3027 0 489100.38 165856.5 158400 -1 3026
3028 0 489107.97 165818.36 158440 -1 3027
3029 0 489107.6 165755.55 158480 -1 3028
3030 0 489113.9 165736.53 158520 -1 3029
3031 0 489122.84 165684.22 158560 -1 3030
3032 0 489135.84 165658.3 158600 -1 3031
3033 0 489115.34 165611.69 158640 -1 3032
3034 0 489103.75 165568.38 158680 -1 3033
3035 0 489100.3 165552.95 158720 -1 3034
3036 0 489087.56 165529.42 158760 -1 3035
3037 0 489075.88 165503.34 158800 -1 3036
3038 0 489075.06 165474.27 158840 -1 3037
3039 0 489055.25 165451.11 158880 -1 3038
3040 0 489054.9 165407.47 158920 -1 3039
3041 0 489046.2 165361.62 158960 -1 3040
3042 0 489040.6 165334.89 159000 -1 3041
3043 0 489016.1 165313.38 159040 -1 3042
3044 0 488999.78 165286.7 159080 -1 3043
3045 0 488984.72 165253.2 159120 -1 3044
3046 0 488966.2 165211.23 159160 -1 3045
3047 0 488967.28 165154.27 159200 -1 3046
3048 0 488960.03 165110.12 159240 -1 3047
3049 0 488945.3 165068.8 159280 -1 3048
3050 0 488927 165036.9 159320 -1 3049
3051 0 488918.75 165001.45 159360 -1 3050
3052 0 488893.72 164917.53 159400 -1 3051
3053 0 488883.47 164869.42 159440 -1 3052
3054 0 488849.28 164811.69 159480 -1 3053
3055 0 488868.44 164734.95 159520 -1 3054
3056 0 488859.94 164705.97 159560 -1 3055
3057 0 488843.7 164687.48 159600 -1 3056
3058 0 488741.5 164443.84 159640 -1 3057
3059 0 488721.44 164403.72 159680 -1 3058
3060 0 488701.12 164370.14 159720 -1 3059
3061 0 488688.06 164325 159760 -1 3060
3062 0 488668.9 164262.72 159800 -1 3061
3063 0 488652.84 164199.02 159840 -1 3062
3064 0 488637.94 164147.42 159880 -1 3063
3065 0 488618.06 164082.31 159920 -1 3064
3066 0 488608.56 164039.97 159960 -1 3065
3067 0 488572.38 163999.19 160000 -1 3066
3068 0 488536.3 163917.72 160040 -1 3067
3069 0 488499.56 163874.08 160080 -1 3068
3070 0 488504.25 163871.66 160120 -1 3069
3071 0 488523.12 163861.88 160160 -1 3070
3072 0 488538.66 163871.77 160200 -1 3071
3073 0 488551.16 163860.19 160240 -1 3072
3074 0 488528.97 163788.62 160280 -1 3073
3075 0 488521.9 163691.25 160320 -1 3074
3076 0 488508.66 163630.38 160360 -1 3075
3077 0 488451.6 163538.1 160400 -1 3076
3078 0 488399.56 163456.12 160440 -1 3077
3079 0 488331.16 163353.64 160480 -1 3078
3080 0 488283.78 163291.19 160520 -1 3079
3081 0 488248.97 163234.36 160560 -1 3080
3082 0 488222.5 163178.72 160600 -1 3081
3083 0 488176.94 163137.98 160640 -1 3082
3084 0 488163.22 163082.94 160680 -1 3083
3085 0 488143.44 163006.88 160720 -1 3084
3086 0 488123.2 162943.62 160760 -1 3085
3087 0 488100.9 162901.95 160800 -1 3086
3088 0 488076.97 162815.08 160840 -1 3087
3089 0 488065.7 162751.23 160880 -1 3088
3090 0 488030.38 162694.44 160920 -1 3089
3091 0 488013.38 162612.19 160960 -1 3090
3092 0 487998.8 162554.72 161000 -1 3091
3093 0 487988.03 162498.03 161040 -1 3092
3094 0 487990.75 162439.27 161080 -1 3093
3095 0 487983.4 162387.28 161120 -1 3094
3096 0 487972.2 162336.72 161160 -1 3095
3097 0 487958.94 162280.8 161200 -1 3096
3098 0 487956.7 162228.56 161240 -1 3097
3099 0 487936.72 162160.52 161280 -1 3098
3100 0 487913.6 162108.28 161320 -1 3099
3101 0 487895.38 162056.17 161360 -1 3100
3102 0 487875.62 162006.23 161400 -1 3101
3103 0 487861.56 161953.6 161440 -1 3102
3104 0 487839.8 161917.64 161480 -1 3103
3105 0 487817.6 161901.3 161520 -1 3104
3106 0 487785.34 161864.42 161560 -1 3105
3107 0 487764.97 161814.98 161600 -1 3106
3108 0 487705.3 161743.78 161640 -1 3107
3109 0 487650.7 161659.75 161680 -1 3108
3110 0 487612.6 161598.14 161720 -1 3109
3111 0 487564.3 161550.66 161760 -1 3110
3112 0 487523.4 161509.36 161800 -1 3111
3113 0 487480.78 161443.69 161840 -1 3112
3114 0 487447.97 161374.9 161880 -1 3113
3115 0 487429.94 161321.33 161920 -1 3114
3116 0 487407.88 161277.42 161960 -1 3115
3117 0 487381.38 161224.17 162000 -1 3116
3118 0 487366.4 161137.6 162040 -1 3117
3119 0 487329 161059.75 162080 -1 3118
3120 0 487285.7 161018.17 162120 -1 3119
3121 0 487264.25 160943.6 162160 -1 3120
3122 0 487253.5 160901.02 162200 -1 3121
3123 0 487239.2 160838.8 162240 -1 3122
3124 0 487218.9 160745.31 162280 -1 3123
3125 0 487181.72 160659.34 162320 -1 3124
3126 0 487155.94 160603.42 162360 -1 3125
3127 0 487121.75 160522.47 162400 -1 3126
3128 0 487118.78 160456.81 162440 -1 3127
3129 0 487086.06 160403.34 162480 -1 3128
3130 0 487067.4 160338.75 162520 -1 3129
3131 0 487048.44 160277.33 162560 -1 3130
3132 0 487008.1 160206.2 162600 -1 3131
3133 0 486977.53 160112.94 162640 -1 3132
3134 0 486947.78 160041.94 162680 -1 3133
3135 0 486898.12 160036.8 162720 -1 3134
3136 0 486854.1 160016.1 162760 -1 3135
3137 0 486827.97 159983.14 162800 -1 3136
3138 0 486795.47 159943.55 162840 -1 3137
3139 0 486749.25 159888.33 162880 -1 3138
3140 0 486685.97 159816.03 162920 -1 3139
3141 0 486589.75 159791.17 162960 -1 3140
3142 0 486577.7 159771.52 163000 -1 3141
3143 0 486563.72 159734.02 163040 -1 3142
3144 0 486527.94 159690.1 163080 -1 3143
3145 0 486505.4 159640.02 163120 -1 3144
3146 0 486467.5 159587.55 163160 -1 3145
3147 0 486429.94 159537.73 163200 -1 3146
3148 0 486378.3 159531.39 163240 -1 3147
3149 0 486324.3 159540.72 163280 -1 3148
3150 0 486318.1 159530.44 163320 -1 3149
3151 0 486297.03 159484.7 163360 -1 3150
3152 0 486298.94 159446.05 163400 -1 3151
3153 0 486300.25 159436.5 163440 -1 3152
3154 0 486308.7 159413.48 163480 -1 3153
3155 0 486297.03 159362.8 163520 -1 3154
3156 0 486289.84 159303.7 163560 -1 3155
3157 0 486268.16 159253.23 163600 -1 3156
3158 0 486262.62 159219.4 163640 -1 3157
3159 0 486235.2 159163.38 163680 -1 3158
3160 0 486209.62 159133.97 163720 -1 3159
3161 0 486191.53 159079.94 163760 -1 3160
3162 0 486162.44 159027.34 163800 -1 3161
3163 0 486110.9 158909.81 163840 -1 3162
3164 0 486029.66 158841.11 163880 -1 3163
3165 0 485973.9 158713.08 163920 -1 3164
3166 0 485925.12 158590.94 163960 -1 3165
3167 0 485862.03 158500.89 164000 -1 3166
3168 0 485784.88 158401.94 164040 -1 3167
3169 0 485714.66 158303.92 164080 -1 3168
3170 0 485645.84 158229.66 164120 -1 3169
3171 0 485598.4 158176.98 164160 -1 3170
3172 0 485552.34 158146.38 164200 -1 3171
3173 0 485500.1 158094.14 164240 -1 3172
3174 0 485455.9 158062.36 164280 -1 3173
3175 0 485416.1 157994.58 164320 -1 3174
3176 0 485386.94 157939.61 164360 -1 3175
3177 0 485369.28 157856.88 164400 -1 3176
3178 0 485330.12 157797.62 164440 -1 3177
3179 0 485293 157763.9 164480 -1 3178
3180 0 485243.44 157729.02 164520 -1 3179
3181 0 485203.66 157687.36 164560 -1 3180
3182 0 485155.1 157564.44 164600 -1 3181
3183 0 485073.94 157483.47 164640 -1 3182
3184 0 485005.28 157363.33 164680 -1 3183
3185 0 484943.66 157310.16 164720 -1 3184
3186 0 484849.66 157254.69 164760 -1 3185
3187 0 484780.97 157198.83 164800 -1 3186
3188 0 484707.47 157122.1 164840 -1 3187
3189 0 484638.06 157053.4 164880 -1 3188
3190 0 484556.53 156967.97 164920 -1 3189
3191 0 484493.84 156885.88 164960 -1 3190
3192 0 484452.4 156812.72 165000 -1 3191
3193 0 484378.4 156778.69 165040 -1 3192
3194 0 484344.2 156711.2 165080 -1 3193
3195 0 484282.2 156649.86 165120 -1 3194
3196 0 484214.22 156577 165160 -1 3195
3197 0 484172.84 156518.34 165200 -1 3196
3198 0 484133.53 156446.67 165240 -1 3197
3199 0 484082.6 156396.47 165280 -1 3198
3200 0 484038.9 156348.73 165320 -1 3199
3201 0 483995.8 156289.81 165360 -1 3200
3202 0 483943.47 156228.45 165400 -1 3201
3203 0 483882.88 156151.98 165440 -1 3202
3204 0 483824.66 156065.23 165480 -1 3203
3205 0 483761.12 155984.56 165520 -1 3204
3206 0 483690.28 155913.64 165560 -1 3205
3207 0 483633.7 155821.33 165600 -1 3206
3208 0 483558.94 155764.62 165640 -1 3207
3209 0 483476.62 155663.2 165680 -1 3208
3210 0 483444.1 155595.6 165720 -1 3209
3211 0 483416.8 155533.27 165760 -1 3210
3212 0 483381.28 155464.9 165800 -1 3211
3213 0 483350.03 155363.56 165840 -1 3212
3214 0 483323.1 155252.16 165880 -1 3213
3215 0 483288.4 155112.84 165920 -1 3214
3216 0 483258.34 154979.16 165960 -1 3215
3217 0 483205.56 154892.45 166000 -1 3216
3218 0 483193.4 154810.28 166040 -1 3217
3219 0 483157.2 154779.56 166080 -1 3218
3220 0 483154.03 154722.7 166120 -1 3219
3221 0 483046.25 154636.42 166160 -1 3220
3222 0 482970.44 154523.86 166200 -1 3221
3223 0 482904.16 154414.92 166240 -1 3222
3224 0 482902.97 154367.36 166280 -1 3223
3225 0 482888.25 154299.88 166320 -1 3224
3226 0 482874.9 154262.12 166360 -1 3225
3227 0 482794.75 154201.38 166400 -1 3226
3228 0 482714.62 154113.67 166440 -1 3227
3229 0 482717.25 154056.28 166480 -1 3228
3230 0 482695.22 154074.48 166520 -1 3229
3231 0 482631.25 154047.39 166560 -1 3230
3232 0 482566.75 153997.28 166600 -1 3231
3233 0 482518 153932.44 166640 -1 3232
3234 0 482530.53 153856.36 166680 -1 3233
3235 0 482551.34 153777.78 166720 -1 3234
3236 0 482581.62 153797.33 166760 -1 3235
3237 0 482630.06 153814.62 166800 -1 3236
3238 0 482676.78 153830.64 166840 -1 3237
3239 0 482408 153681.3 166880 -1 3238
3240 0 482379.03 153587.44 166920 -1 3239
3241 0 482358.6 153481.64 166960 -1 3240
3242 0 482350.7 153406.84 167000 -1 3241
3243 0 482326.94 153337.3 167040 -1 3242
3244 0 482305.2 153268.94 167080 -1 3243
3245 0 482269.22 153176.9 167120 -1 3244
3246 0 482258.72 153094.61 167160 -1 3245
3247 0 482235.8 153033.88 167200 -1 3246
3248 0 482230.6 152979.69 167240 -1 3247
3249 0 482204.44 152898.9 167280 -1 3248
3250 0 482192.44 152839.6 167320 -1 3249
3251 0 482192.75 152796.58 167360 -1 3250
3252 0 482190.12 152732.4 167400 -1 3251
3253 0 482176.97 152636.62 167440 -1 3252
3254 0 482158.2 152589.11 167480 -1 3253
3255 0 482140.3 152545.9 167520 -1 3254
3256 0 482122.44 152496.92 167560 -1 3255
3257 0 482108.38 152454.98 167600 -1 3256
3258 0 482085.78 152425.8 167640 -1 3257
3259 0 482025.66 152312.94 167720 -1 3258
3260 0 482013.9 152276.67 167760 -1 3259
3261 0 482002.12 152248.56 167800 -1 3260
3262 0 481985.5 152200.3 167840 -1 3261
3263 0 481961.97 152147.55 167880 -1 3262
3264 0 481945.16 152101.86 167920 -1 3263
3265 0 481917.84 152069.56 167960 -1 3264
3266 0 481875.06 152045.7 168000 -1 3265
3267 0 481791.38 152019.1 168040 -1 3266
3268 0 481729.03 151971.36 168080 -1 3267
3269 0 481660.44 151924.88 168120 -1 3268
3270 0 481588.44 151880.56 168160 -1 3269
3271 0 481463.16 151783.39 168200 -1 3270
3272 0 481342.88 151679.36 168240 -1 3271
3273 0 481247.34 151585.7 168280 -1 3272
3274 0 481151.84 151493.62 168320 -1 3273
3275 0 481054.5 151404.34 168360 -1 3274
3276 0 480973.4 151287.34 168400 -1 3275
3277 0 480858.2 151219.78 168440 -1 3276
3278 0 480778.97 151143.27 168480 -1 3277
3279 0 480701.4 151060.84 168520 -1 3278
3280 0 480621.72 150975.78 168560 -1 3279
3281 0 480543.84 150884.38 168600 -1 3280
3282 0 480464.75 150790.05 168640 -1 3281
3283 0 480370.53 150738.62 168680 -1 3282
3284 0 480298.16 150652.58 168720 -1 3283
3285 0 480209.5 150577.67 168760 -1 3284
3286 0 480113.12 150498.25 168800 -1 3285
3287 0 480039.84 150396.11 168840 -1 3286
3288 0 479925.5 150314.34 168880 -1 3287
3289 0 479858 150213.56 168920 -1 3288
3290 0 479772.5 150130.73 168960 -1 3289
3291 0 479739.56 149965.47 169000 -1 3290
3292 0 479678.1 149920.08 169040 -1 3291
3293 0 479668.34 149910.08 169080 -1 3292
3294 0 479661.75 149873.75 169120 -1 3293
3295 0 479627.5 149845.75 169160 -1 3294
3296 0 479596.75 149796.64 169200 -1 3295
3297 0 479598.47 149753.75 169240 -1 3296
3298 0 479558.5 149712.6 169280 -1 3297
3299 0 479536.94 149672.81 169320 -1 3298
3300 0 479524.4 149608.64 169360 -1 3299
3301 0 479486.6 149571.56 169400 -1 3300
3302 0 479457.94 149508.7 169440 -1 3301
3303 0 479415.72 149431.42 169480 -1 3302
3304 0 479355.8 149366.14 169520 -1 3303
3305 0 479294.88 149306.19 169560 -1 3304
3306 0 479247.88 149254.66 169600 -1 3305
3307 0 479221.62 149239.39 169640 -1 3306
3308 0 479205.47 149217.8 169680 -1 3307
3309 0 479202.72 149190.84 169720 -1 3308
3310 0 479191.38 149177.69 169760 -1 3309
3311 0 479130.8 149122.4 169800 -1 3310
3312 0 479087.1 149063.16 169840 -1 3311
3313 0 479011 149022.97 169880 -1 3312
3314 0 478946.72 149012.7 169920 -1 3313
3315 0 478898.7 148992.47 169960 -1 3314
3316 0 478817.72 148979.62 170000 -1 3315
3317 0 478742.03 148894.34 170040 -1 3316
3318 0 478717.4 148849.19 170080 -1 3317
3319 0 478705 148777.55 170120 -1 3318
3320 0 478661.3 148696.6 170160 -1 3319
3321 0 478610.12 148612.39 170200 -1 3320
3322 0 478570.3 148594.53 170240 -1 3321
3323 0 478537.8 148551.12 170280 -1 3322
3324 0 478483.5 148516.6 170320 -1 3323
3325 0 478441.9 148469.81 170360 -1 3324
3326 0 478402.6 148424.66 170400 -1 3325
3327 0 478317.16 148377.7 170440 -1 3326
3328 0 478272.22 148336.81 170480 -1 3327
3329 0 478208.3 148301.84 170520 -1 3328
3330 0 478145.53 148275.5 170560 -1 3329
3331 0 478081.44 148227.1 170600 -1 3330
3332 0 477998.34 148184.1 170640 -1 3331
3333 0 477927.34 148139.2 170680 -1 3332
3334 0 477781.47 148036.5 170720 -1 3333
3335 0 477618.88 147949.5 170760 -1 3334
3336 0 477478.47 147850.28 170800 -1 3335
3337 0 477366.97 147789.27 170840 -1 3336
3338 0 477227.34 147736.34 170880 -1 3337
3339 0 477182.84 147700.8 170920 -1 3338
3340 0 477119.47 147666.56 170960 -1 3339
3341 0 477062.4 147626.5 171000 -1 3340
3342 0 477006.84 147596.39 171040 -1 3341
3343 0 476949.56 147561.84 171080 -1 3342
3344 0 476887.47 147530.84 171120 -1 3343
3345 0 476849.12 147498.05 171160 -1 3344
3346 0 476822.94 147455.81 171200 -1 3345
3347 0 476766.1 147428.52 171240 -1 3346
3348 0 476708 147406.95 171280 -1 3347
3349 0 476672.44 147388.4 171320 -1 3348
3350 0 476617.28 147358.39 171360 -1 3349
3351 0 476579.44 147334.1 171400 -1 3350
3352 0 476527.7 147301.02 171440 -1 3351
3353 0 476478.84 147279.22 171480 -1 3352
3354 0 476422.8 147248.66 171520 -1 3353
3355 0 476356.44 147224.27 171560 -1 3354
3356 0 476304.3 147177.45 171600 -1 3355
3357 0 476153.62 147120.95 171640 -1 3356
3358 0 476005.94 147100.02 171680 -1 3357
3359 0 475852.34 147038.86 171720 -1 3358
3360 0 475748.12 146991.1 171760 -1 3359
3361 0 475677.7 146950.08 171800 -1 3360
3362 0 475594.16 146899.45 171840 -1 3361
3363 0 475510.9 146846.17 171880 -1 3362
3364 0 475444.7 146841.55 171920 -1 3363
3365 0 475367.3 146829.81 171960 -1 3364
3366 0 475289.12 146814.17 172000 -1 3365
3367 0 475218.53 146754.77 172040 -1 3366
3368 0 475185.28 146684.64 172080 -1 3367
3369 0 475117.88 146599.48 172120 -1 3368
3370 0 475076.34 146515.06 172160 -1 3369
3371 0 474995.62 146478.8 172200 -1 3370
3372 0 474936.94 146437.14 172240 -1 3371
3373 0 474856.97 146407.56 172280 -1 3372
3374 0 474805.28 146353.83 172320 -1 3373
3375 0 474743.4 146285.17 172360 -1 3374
3376 0 474604.66 146217.19 172400 -1 3375
3377 0 474478.3 146149.83 172440 -1 3376
3378 0 474342.03 146081 172480 -1 3377
3379 0 474171.75 145963.8 172520 -1 3378
3380 0 474006.2 145841.47 172560 -1 3379
3381 0 473872.4 145789.66 172600 -1 3380
3382 0 473741.75 145741.06 172640 -1 3381
3383 0 473610.9 145680.17 172680 -1 3382
3384 0 473463.25 145596.19 172720 -1 3383
3385 0 473326.38 145511.12 172760 -1 3384
3386 0 473190.7 145414 172800 -1 3385
3387 0 473031.06 145307.66 172840 -1 3386
3388 0 472892.88 145250.25 172880 -1 3387
3389 0 472756.47 145214.9 172920 -1 3388
3390 0 472602.8 145176.12 172960 -1 3389
3391 0 472486.5 145123.22 173000 -1 3390
3392 0 472362.97 145068.42 173040 -1 3391
3393 0 472244.44 145019.23 173080 -1 3392
3394 0 472105.78 144957.19 173120 -1 3393
3395 0 472024.28 144860.42 173160 -1 3394
3396 0 471889.8 144789.06 173200 -1 3395
3397 0 471749.94 144727.11 173240 -1 3396
3398 0 471700.28 144675.2 173280 -1 3397
3399 0 471615.3 144640.58 173320 -1 3398
3400 0 471528.38 144619.36 173360 -1 3399
3401 0 471446.9 144575.95 173400 -1 3400
3402 0 471351.7 144540.8 173440 -1 3401
3403 0 471251.2 144504.22 173480 -1 3402
3404 0 471075.97 144396.9 173520 -1 3403
3405 0 470868.7 144290.36 173560 -1 3404
3406 0 470672.16 144186.56 173600 -1 3405
3407 0 470424.28 144083.55 173640 -1 3406
3408 0 470186.56 143935.16 173680 -1 3407
3409 0 470032.12 143875.44 173720 -1 3408
3410 0 469909.88 143785.77 173760 -1 3409
3411 0 469792.1 143714.19 173800 -1 3410
3412 0 469527.66 143505.66 173840 -1 3411
3413 0 469396.75 143483.45 173880 -1 3412
3414 0 469257.25 143452.1 173920 -1 3413
3415 0 469133.56 143416.84 173960 -1 3414
3416 0 469006.53 143315.11 174000 -1 3415
3417 0 468868.2 143306.53 174040 -1 3416
3418 0 468796.9 143256.7 174080 -1 3417
3419 0 468663.22 143151.72 174160 -1 3418
3420 0 468578.2 143141.89 174200 -1 3419
3421 0 468508.97 143135.72 174240 -1 3420
3422 0 468420 143132.05 174280 -1 3421
3423 0 468336.8 143122.62 174320 -1 3422
3424 0 468278.8 143062.17 174360 -1 3423
3425 0 468221.5 143010.34 174400 -1 3424
3426 0 468173.3 142952.56 174440 -1 3425
3427 0 468090.44 142897.19 174480 -1 3426
3428 0 468040.62 142830.33 174520 -1 3427
3429 0 467937.66 142801.86 174560 -1 3428
3430 0 467537.6 142638.55 174600 -1 3429
3431 0 467247.28 142734.88 174600 -1 3430
3432 0 466657.25 142779.73 174600 -1 3431
3433 0 465968.47 142860.44 174600 -1 3432
3434 0 466076.28 142831.25 174640 -1 3433
3435 0 466110.9 142783.02 174680 -1 3434
3436 0 466155.72 142761.89 174720 -1 3435
3437 0 466313.47 142758.3 174760 -1 3436
3438 0 466191.4 142743.34 174800 -1 3437
3439 0 466274.6 142721.78 174840 -1 3438
3440 0 466283.5 142732.67 174880 -1 3439
3441 0 466302.62 142714.88 174920 -1 3440
3442 0 466253.94 142704.89 174960 -1 3441
3443 0 466057.6 142757.69 175000 -1 3442
3444 0 466139.78 142703.06 175040 -1 3443
3445 0 466156.25 142719.5 175080 -1 3444
3446 0 466133.75 142730.5 175120 -1 3445
3447 0 466058.47 142722.56 174840 -1 3439
3448 0 465613.44 142810.05 174840 -1 3447
3449 0 464840 142595.25 174840 -1 3448
3450 0 464679.25 142573.66 174800 -1 3449
3451 0 464449.66 142561.56 174760 -1 3450
3452 0 464287.2 142463.05 174720 -1 3451
3453 0 464267.72 142437.55 174680 -1 3452
3454 0 464114.38 142345.6 174640 -1 3453
3455 0 464112.56 142349.47 174600 -1 3454
3456 0 463961.72 142300.69 174560 -1 3455
3457 0 463737.56 142137.98 174560 -1 3456
3458 0 463699.44 142069.47 174520 -1 3457
3459 0 463547.22 142164.89 174480 -1 3458
3460 0 463168.75 142017.31 174440 -1 3459
3461 0 462918.38 141899.75 174400 -1 3460
3462 0 462783.28 141801.64 174360 -1 3461
3463 0 462761.78 141731.16 174320 -1 3462
3464 0 462772.84 141703.6 174280 -1 3463
3465 0 462763.5 141662.8 174240 -1 3464
3466 0 462455.1 141651.16 174400 -1 3461
3467 0 462019.56 141657.45 174400 -1 3466
3468 0 462119.06 141599.1 174360 -1 3467
3469 0 462322.1 141559.61 174320 -1 3468
3470 0 462435.66 141518.69 174280 -1 3469
3471 0 462501.03 141467.33 174240 -1 3470
3472 0 462521.4 141465.03 174200 -1 3471
3473 0 462927 141927.97 174520 -1 3458
3474 0 462657.38 141930.19 174520 -1 3473
3475 0 462354.97 141800.77 174520 -1 3474
3476 0 461910.03 141730.98 174520 -1 3475
3477 0 462048.34 141801.88 174560 -1 3476
3478 0 461920.72 141816.31 174600 -1 3477
3479 0 461882.97 141840.17 174640 -1 3478
3480 0 461824.78 141902.9 174680 -1 3479
3481 0 461650.5 141939 174720 -1 3480
3482 0 461494.06 142002.33 174760 -1 3481
3483 0 461469.4 142074.34 174800 -1 3482
3484 0 461430.9 142095.1 174840 -1 3483
3485 0 460715.1 141975.22 174840 -1 3484
3486 0 460642.72 141996.44 174880 -1 3485
3487 0 460512.34 141986.53 174920 -1 3486
3488 0 459711.16 141821.9 174920 -1 3487
3489 0 459651.03 141489.9 174920 -1 3488
3490 0 459665.4 141429.56 174880 -1 3489
3491 0 459704.3 141418.4 174840 -1 3490
3492 0 459667.22 141402.7 174800 -1 3491
3493 0 459619.75 141359.16 174760 -1 3492
3494 0 459588.34 141323.56 174720 -1 3493
3495 0 460049.94 141913.81 174960 -1 3487
3496 0 459696.44 141794.98 175000 -1 3495
3497 0 459619.2 141761.86 175040 -1 3496
3498 0 459441.56 141695.88 175080 -1 3497
3499 0 459114.3 141494.5 175120 -1 3498
3500 0 458994.56 141388.88 175160 -1 3499
3501 0 458897.56 141358.8 175200 -1 3500
3502 0 458845.75 141340.58 175240 -1 3501
3503 0 458718.84 141439.3 175280 -1 3502
3504 0 458601.16 141331.95 175320 -1 3503
3505 0 458508.22 141218.86 175360 -1 3504
3506 0 458334.62 141304.14 175400 -1 3505
3507 0 458294.9 141019.72 175440 -1 3506
3508 0 458266.66 140900.38 175480 -1 3507
3509 0 458317.84 140877.36 175520 -1 3508
3510 0 458280.5 140877.58 175560 -1 3509
3511 0 458227.75 140853.33 175600 -1 3510
3512 0 458120.78 140817.73 175640 -1 3511
3513 0 458106.38 140832.58 175680 -1 3512
3514 0 458082.12 140858.81 175720 -1 3513
3515 0 458045.44 140935.06 175760 -1 3514
3516 0 458063.1 140975.28 175800 -1 3515
3517 0 458075.1 140945.9 175840 -1 3516
3518 0 458106.66 141004.22 175880 -1 3517
3519 0 458109.6 141047.02 175920 -1 3518
3520 0 458066.47 141122.48 175960 -1 3519
3521 0 457969 141014.23 176000 -1 3520
3522 0 457989.4 141080.8 176040 -1 3521
3523 0 457995.97 141061.83 176080 -1 3522
3524 0 458002.62 141044.64 176120 -1 3523
3525 0 457999.9 140927.1 176160 -1 3524
3526 0 458068.75 140997.97 176200 -1 3525
3527 0 457907 140746.84 176240 -1 3526
3528 0 457906.12 140672.3 176280 -1 3527
3529 0 457398.78 140291.44 176280 -1 3528
3530 0 456738.16 140234.33 176280 -1 3529
3531 0 456705.03 140192.31 176320 -1 3530
3532 0 456717.25 140177.97 176360 -1 3531
3533 0 456740.8 140172.94 176400 -1 3532
3534 0 456729 140259 176240 -1 3530
3535 0 457926.16 140590.88 176320 -1 3528
3536 0 457863.53 140573.95 176360 -1 3535
3537 0 457863.53 140535.53 176400 -1 3536
3538 0 457856.12 140461.52 176440 -1 3537
3539 0 457812.28 140529.16 176480 -1 3538
3540 0 457843 140453.31 176520 -1 3539
3541 0 457880.97 140413.02 176560 -1 3540
3542 0 457887.34 140343.83 176600 -1 3541
3543 0 457958.03 140314.39 176640 -1 3542
3544 0 457971.7 140280.36 176720 -1 3543
3545 0 457965.47 140105.17 176760 -1 3544
3546 0 458031.56 140203.31 176800 -1 3545
3547 0 458052.8 140177.11 176840 -1 3546
3548 0 458060.2 140177.86 176880 -1 3547
3549 0 458088.44 140163.47 176920 -1 3548
3550 0 458121.44 140147.42 176960 -1 3549
3551 0 458077.06 140121.6 177000 -1 3550
3552 0 458014.03 140106.33 177040 -1 3551
3553 0 458010.78 140140.28 177080 -1 3552
3554 0 457995.94 140123.03 177120 -1 3553
3555 0 458020.72 140104.73 177160 -1 3554
3556 0 457976.72 140078.52 177200 -1 3555
3557 0 457971.25 139963.77 177240 -1 3556
3558 0 457969.7 139975.88 177280 -1 3557
3559 0 457966.8 139984.1 177320 -1 3558
3560 0 457947.3 139970.67 177360 -1 3559
3561 0 457961.75 139912.34 177400 -1 3560
3562 0 457963.6 139911.56 177440 -1 3561
3563 0 457954.28 139883.84 177480 -1 3562
3564 0 457968.53 139823.33 177520 -1 3563
3565 0 457934.2 139794.08 177560 -1 3564
3566 0 457945.66 139787.7 177600 -1 3565
3567 0 457924.66 139746.02 177640 -1 3566
3568 0 457914.8 139739.58 177680 -1 3567
3569 0 457865.47 139775.3 177720 -1 3568
3570 0 457937.1 139650.78 177760 -1 3569
3571 0 457894.38 139772.98 177800 -1 3570
3572 0 457896.03 139750.78 177840 -1 3571
3573 0 457858.22 139716.86 177880 -1 3572
3574 0 457894.44 139681.6 177920 -1 3573
3575 0 457901.75 139622.4 177960 -1 3574
3576 0 457936.62 139613.72 178000 -1 3575
3577 0 457913.22 139539.5 178040 -1 3576
3578 0 456874.9 140249.47 175640 -1 3512
3579 0 456543.7 140164.06 175640 -1 3578
3580 0 456200.1 140111.52 175640 -1 3579
3581 0 456078.84 140330.33 175640 -1 3580
3582 0 455856.78 140713.55 175640 -1 3581
3583 0 454636.97 140831.95 175640 -1 3582
3584 0 454271.25 140864.69 175640 -1 3583
3585 0 454385.1 140862.61 175600 -1 3584
3586 0 454446.28 140830.02 175560 -1 3585
3587 0 454455.6 140821.17 175520 -1 3586
3588 0 454469.88 140815.06 175480 -1 3587
3589 0 454467.72 140860.9 175440 -1 3588
3590 0 454363 141248.9 175400 -1 3589
3591 0 454663.4 140937.17 175360 -1 3590
3592 0 454703.9 140884.8 175320 -1 3591
3593 0 454321.78 140948.4 175320 -1 3592
3594 0 454367.62 140882.73 175280 -1 3593
3595 0 454277.5 140989.66 175240 -1 3594
3596 0 454070.94 140976 175640 -1 3584
3597 0 453741.75 140864.36 175640 -1 3596
3598 0 453389 140815.89 175640 -1 3597
3599 0 453051.9 140868.92 175640 -1 3598
3600 0 453054.1 140855.31 175680 -1 3599
3601 0 453109.78 140902.95 175720 -1 3600
3602 0 453104.1 140926.02 175760 -1 3601
3603 0 452889.78 140937.28 175800 -1 3602
3604 0 452771.56 140948.11 175840 -1 3603
3605 0 452751.7 141058.56 175880 -1 3604
3606 0 452541.53 141072.08 175920 -1 3605
3607 0 451735.88 141252.14 175920 -1 3606
3608 0 451263.88 141489.16 175920 -1 3607
3609 0 451228.16 141499.67 175960 -1 3608
3610 0 451197.7 141515.64 176000 -1 3609
3611 0 451146.22 141475.8 176040 -1 3610
3612 0 451008.88 141479.94 176080 -1 3611
3613 0 451007.1 141493.53 176120 -1 3612
3614 0 450985.84 141496.12 176160 -1 3613
3615 0 450953.47 141497.42 176200 -1 3614
3616 0 450908.47 141471.25 176240 -1 3615
3617 0 450965.7 141428.6 176280 -1 3616
3618 0 450898.34 141475.17 176320 -1 3617
3619 0 450855.66 141510.67 176360 -1 3618
3620 0 450856.1 141622.2 176400 -1 3619
3621 0 450789.84 141563.7 176440 -1 3620
3622 0 450792.28 141546.06 176480 -1 3621
3623 0 450705.62 141563.25 176520 -1 3622
3624 0 450726.25 141605.67 176560 -1 3623
3625 0 450764.06 141591.88 176600 -1 3624
3626 0 450754.78 141599.06 176640 -1 3625
3627 0 450832.6 141371.84 176680 -1 3626
3628 0 450672.9 141609.92 176720 -1 3627
3629 0 450588.8 141686.39 176760 -1 3628
3630 0 450498.3 141679.58 176800 -1 3629
3631 0 450488.4 141732.73 176840 -1 3630
3632 0 450468.72 141814.94 176880 -1 3631
3633 0 450506.9 141830.14 176920 -1 3632
3634 0 450446.34 141907.33 176960 -1 3633
3635 0 450365.12 141908.75 177000 -1 3634
3636 0 450312.7 141959.56 177040 -1 3635
3637 0 450330.97 141909.77 177080 -1 3636
3638 0 449730.7 141128.61 177080 -1 3637
3639 0 449962.5 140999.05 177080 -1 3638
3640 0 450063 140992.36 177040 -1 3639
3641 0 450082.66 140955.88 177000 -1 3640
3642 0 450060.22 140985.02 176960 -1 3641
3643 0 450056.34 140954.22 176920 -1 3642
3644 0 450290.22 142031.8 177120 -1 3637
3645 0 450259.06 142193.45 177160 -1 3644
3646 0 450218 142259.62 177200 -1 3645
3647 0 450171.9 142226.6 177240 -1 3646
3648 0 450170.75 142222.66 177280 -1 3647
3649 0 450133.94 142174.42 177320 -1 3648
3650 0 450097.75 142212.89 177360 -1 3649
3651 0 449572.1 141321.44 177360 -1 3650
3652 0 449226.47 141017.62 177360 -1 3651
3653 0 448676 140719.38 177360 -1 3652
3654 0 448249.9 140545.62 177360 -1 3653
3655 0 447859.5 140504.44 177360 -1 3654
3656 0 447984.34 140513.11 177400 -1 3655
3657 0 447798.7 140470.86 177440 -1 3656
3658 0 447834.6 140470.27 177480 -1 3657
3659 0 447671.8 140406.02 177520 -1 3658
3660 0 447205.94 140284.27 177520 -1 3659
3661 0 447164.2 140208.17 177560 -1 3660
3662 0 447102.97 140197.8 177600 -1 3661
3663 0 446754.9 140001.38 177600 -1 3662
3664 0 446746.22 140022.56 177640 -1 3663
3665 0 446715.66 140026.39 177680 -1 3664
3666 0 446647.16 140069.9 177720 -1 3665
3667 0 446542.72 140057.52 177760 -1 3666
3668 0 446502.62 140138.72 177800 -1 3667
3669 0 446495.06 140138.8 177840 -1 3668
3670 0 446438.75 140083.58 177880 -1 3669
3671 0 446383.12 140053.33 177920 -1 3670
3672 0 446378.62 140048.17 177960 -1 3671
3673 0 446321.34 140020.23 178000 -1 3672
3674 0 446290.4 140027.83 178040 -1 3673
3675 0 446201.1 139967.28 178080 -1 3674
3676 0 446199.75 140004.61 178120 -1 3675
3677 0 446095.22 139954.31 178160 -1 3676
3678 0 446083.53 139959.19 178200 -1 3677
3679 0 446030.78 140004.44 178240 -1 3678
3680 0 446016.97 139940.64 178280 -1 3679
3681 0 445910.75 139961.34 178320 -1 3680
3682 0 445790.8 139992.67 178360 -1 3681
3683 0 445678.8 140016.39 178400 -1 3682
3684 0 445600.22 140015.38 178440 -1 3683
3685 0 445414.6 140098.44 178480 -1 3684
3686 0 445329.3 140168.05 178520 -1 3685
3687 0 445021.9 140165.6 178560 -1 3686
3688 0 444693.38 140171.11 178600 -1 3687
3689 0 444354.2 140255.03 178640 -1 3688
3690 0 444296.16 140261.55 178680 -1 3689
3691 0 444290.84 140263.45 178720 -1 3690
3692 0 444278.78 140244.77 178760 -1 3691
3693 0 444299.06 140237.47 178800 -1 3692
3694 0 444308.06 140187.47 178840 -1 3693
3695 0 444322.97 140268.5 178880 -1 3694
3696 0 444258.44 140311.2 178920 -1 3695
3697 0 444273.1 140239.16 179000 -1 3696
3698 0 444272.4 140212.98 179040 -1 3697
3699 0 444254 140216.9 179080 -1 3698
3700 0 444235.2 140187.48 179120 -1 3699
3701 0 444167.3 140190.19 179160 -1 3700
3702 0 444078.62 140160.94 179200 -1 3701
3703 0 444066.2 140211.11 179240 -1 3702
3704 0 444020.2 140220.44 179280 -1 3703
3705 0 443995.78 140235.25 179320 -1 3704
3706 0 444019.7 140245.62 179360 -1 3705
3707 0 443973.12 140213.34 179400 -1 3706
3708 0 443948.1 140205.58 179440 -1 3707
3709 0 443950.9 140189.84 179480 -1 3708
3710 0 443948.28 140170.27 179520 -1 3709
3711 0 443971.78 140048.62 179560 -1 3710
3712 0 443967.22 140030.4 179600 -1 3711
3713 0 444013.9 139994.23 179640 -1 3712
3714 0 443976.62 139985.02 179680 -1 3713
3715 0 443722.88 140249.12 179680 -1 3714
3716 0 443769 140286.12 179720 -1 3715
3717 0 443761.12 140285.8 179760 -1 3716
3718 0 443779.88 140290.6 179800 -1 3717
3719 0 443747.9 140297.28 179840 -1 3718
3720 0 443759.66 140337.48 179880 -1 3719
3721 0 443756.66 140366.28 179920 -1 3720
3722 0 443784.84 140362.12 179960 -1 3721
3723 0 443772.44 140351.27 180000 -1 3722
3724 0 443785.72 140371.81 180040 -1 3723
3725 0 443812.53 140388.88 180080 -1 3724
3726 0 443809.56 140542.47 180160 -1 3725
3727 0 443795.56 140592.81 180200 -1 3726
3728 0 443790.9 140622.23 180280 -1 3727
3729 0 443781.7 140648 180360 -1 3728
3730 0 443761.8 140664.56 180440 -1 3729
3731 0 443721.06 140754.72 180480 -1 3730
3732 0 443671.38 140879.25 180480 -1 3731
3733 0 443598.66 140919.8 180520 -1 3732
3734 0 443485.44 141013.89 180600 -1 3733
3735 0 443455.56 141088.28 180640 -1 3734
3736 0 443416.12 141181.81 180680 -1 3735
3737 0 443309.88 141265.38 180640 -1 3736
3738 0 443254.7 141339.12 180640 -1 3737
3739 0 443257.34 141409.75 180680 -1 3738
3740 0 443208.34 141361.78 180600 -1 3738
3741 0 443145.6 141404.16 180560 -1 3740
3742 0 443037.78 141491.25 180480 -1 3741
3743 0 442865.72 141580.34 180360 -1 3742
3744 0 442731.34 141645.12 180280 -1 3743
3745 0 442603.44 141694.23 180240 -1 3744
3746 0 442455.47 141666.53 180200 -1 3745
3747 0 443972.12 139840.98 179720 -1 3714
3748 0 443959.4 139786.66 179760 -1 3747
3749 0 443956.12 139726.17 179800 -1 3748
3750 0 443910.62 139713.94 179840 -1 3749
3751 0 443930.56 139685.48 179880 -1 3750
3752 0 443937.94 139677.47 179920 -1 3751
3753 0 443938.16 139659.38 179960 -1 3752
3754 0 444002.53 139667.47 180000 -1 3753
3755 0 444030.5 139653.81 180040 -1 3754
3756 0 444062.28 139677.1 180080 -1 3755
3757 0 444059.66 139797.92 180160 -1 3756
3758 0 444072 139848.5 180240 -1 3757
3759 0 444084.38 139898.95 180320 -1 3758
3760 0 444185.06 139937.58 180480 -1 3759
3761 0 444121.12 140074.61 180720 -1 3760
3762 0 443883.12 140133.48 180920 -1 3761
3763 0 444002.88 140325.66 181160 -1 3762
3764 0 444022.75 140399.73 181240 -1 3763
3765 0 443917.38 140516.62 181280 -1 3764
3766 0 443782.06 140632.42 181360 -1 3765
3767 0 444152.7 140725.67 181440 -1 3766
3768 0 444298.88 140769.03 181560 -1 3767
3769 0 444418.3 140784.98 181720 -1 3768
3770 0 444519.7 140871.08 181920 -1 3769
3771 0 444531 140909.36 182040 -1 3770
3772 0 444522.56 140956.39 182160 -1 3771
3773 0 444427.2 140930.36 182320 -1 3772
3774 0 444469 140964.11 182440 -1 3773
3775 0 444442 140983.67 182600 -1 3774
3776 0 444462.62 141017.55 182760 -1 3775
3777 0 444303.44 140937.38 182960 -1 3776
3778 0 444423.3 141009.31 183160 -1 3777
3779 0 444392.22 141063.6 183360 -1 3778
3780 0 444509.3 141225.66 183560 -1 3779
3781 0 444611.2 141383.11 183760 -1 3780
3782 0 444687.62 141766.45 183960 -1 3781
3783 0 444834.8 142107.58 184120 -1 3782
3784 0 444899.88 142463.81 184280 -1 3783
3785 0 444958.8 142953.58 184440 -1 3784
3786 0 445030.78 143248.17 184560 -1 3785
3787 0 445004.7 143509.22 184800 -1 3786
3788 0 445034.75 143912.62 184960 -1 3787
3789 0 445094.94 144175.92 185160 -1 3788
3790 0 445137.75 144458.03 185360 -1 3789
3791 0 445196.7 144806.42 185560 -1 3790
3792 0 445235.53 145090.78 185720 -1 3791
3793 0 445216.8 145220.61 185920 -1 3792
3794 0 445233.94 145293.8 186000 -1 3793
3795 0 445325.38 145421.33 186120 -1 3794
3796 0 445254.12 145668.39 186280 -1 3795
3797 0 445227.5 145756.12 186440 -1 3796
3798 0 445237.25 145805.06 186600 -1 3797
3799 0 445302.56 145874.73 186800 -1 3798
3800 0 445313.2 145873.1 187000 -1 3799
3801 0 445354.75 146026.17 187200 -1 3800
3802 0 445308.7 146296.73 187400 -1 3801
3803 0 445066.4 146456.75 187560 -1 3802
3804 0 444907.16 146573.7 187760 -1 3803
3805 0 444765.4 146619.6 187880 -1 3804
3806 0 444671.44 146649.98 187960 -1 3805
3807 0 444545.88 146690.22 188120 -1 3806
3808 0 443456 140504.88 181520 -1 3766
3809 0 442949.2 140423.34 181480 -1 3808
3810 0 442743.56 140433.44 181360 -1 3809
3811 0 442599.88 140398.73 181160 -1 3810
3812 0 441977.56 139923.77 181040 -1 3811
3813 0 441048 139636.2 181200 -1 3812
3814 0 440721.44 139500.44 181320 -1 3813
3815 0 440536.3 139537.56 181440 -1 3814
3816 0 440323.6 139557.5 181600 -1 3815
3817 0 440105.5 139627.56 181800 -1 3816
3818 0 440046 139672.1 181960 -1 3817
3819 0 439845 139687 182080 -1 3818
3820 0 439710.56 139697.38 182160 -1 3819
3821 0 439518.5 139698.4 182320 -1 3820
3822 0 439520.38 139717.03 182400 -1 3821
3823 0 439407.6 139716.64 182520 -1 3822
3824 0 439584.8 139759.55 182600 -1 3823
3825 0 439597.75 139794.4 182800 -1 3824
3826 0 439684.75 139766.88 182840 -1 3825
3827 0 439607.25 139795.11 182920 -1 3826
3828 0 447143.7 140201.64 177640 -1 3662
3829 0 447210.84 140172.17 177680 -1 3828
3830 0 447340 140109.22 177720 -1 3829
3831 0 447442.84 140153.77 177760 -1 3830
3832 0 447623.12 140346.53 177800 -1 3831
3833 0 447627.9 140482.81 177840 -1 3832
3834 0 447565.38 140465.8 177880 -1 3833
3835 0 447585.47 140469.92 177920 -1 3834
3836 0 447545.84 140445.58 177960 -1 3835
3837 0 447523.3 140428.73 178000 -1 3836
3838 0 447517.5 140406.08 178040 -1 3837
3839 0 447534.16 140356.97 178080 -1 3838
3840 0 447483.44 140280.56 178120 -1 3839
3841 0 447505.47 140264.16 178160 -1 3840
3842 0 447536.6 140194.78 178200 -1 3841
3843 0 447547.9 140137.62 178240 -1 3842
3844 0 447548.28 140059.17 178280 -1 3843
3845 0 447545 140081.86 178320 -1 3844
3846 0 447446.38 140276 178360 -1 3845
3847 0 447572.28 140054.25 178400 -1 3846
3848 0 447567.4 140033.4 178440 -1 3847
3849 0 447543.25 140033.7 178480 -1 3848
3850 0 447528.97 139990.34 178520 -1 3849
3851 0 447506.22 140007.2 178560 -1 3850
3852 0 447571.2 139944.25 178600 -1 3851
3853 0 447576.22 139955.6 178640 -1 3852
3854 0 447520.38 140015.19 178680 -1 3853
3855 0 447517.06 139982.16 178720 -1 3854
3856 0 447552.44 139961.17 178760 -1 3855
3857 0 447559.88 140012.22 178800 -1 3856
3858 0 447584.78 140006.94 178840 -1 3857
3859 0 447500.56 139986.19 178880 -1 3858
3860 0 447440.88 139888.89 178920 -1 3859
3861 0 447375.44 139829.06 179000 -1 3860
3862 0 447344.78 139897.16 179040 -1 3861
3863 0 447364.16 139903.25 179080 -1 3862
3864 0 447303.1 139889.95 179120 -1 3863
3865 0 447394.88 139894.88 179160 -1 3864
3866 0 447435.9 139886.73 179200 -1 3865
3867 0 450216.62 142203.38 177400 -1 3650
3868 0 450222.34 142178.4 177440 -1 3867
3869 0 450201 142245.47 177480 -1 3868
3870 0 450187.62 142288.67 177520 -1 3869
3871 0 450220.2 142230.2 177560 -1 3870
3872 0 450146.5 142178.16 177600 -1 3871
3873 0 450115.78 142120.05 177640 -1 3872
3874 0 450025.3 142133.75 177720 -1 3873
3875 0 449879.1 142320.47 177760 -1 3874
3876 0 449840.84 142451.66 177800 -1 3875
3877 0 449857.38 142559.47 177840 -1 3876
3878 0 449805.25 142646.08 177880 -1 3877
3879 0 449778.34 142681.55 177920 -1 3878
3880 0 449747.56 142730.4 177960 -1 3879
3881 0 449671.97 143329.38 177960 -1 3880
3882 0 449897.4 143709.92 177960 -1 3881
3883 0 449941.16 143701.6 178000 -1 3882
3884 0 449890.53 143668.27 178040 -1 3883
3885 0 450151.44 143879.78 178040 -1 3884
3886 0 450211.72 144058.16 178040 -1 3885
3887 0 450195.94 144098.58 178000 -1 3886
3888 0 450173.78 144123.08 177960 -1 3887
3889 0 450145.62 144201.89 177920 -1 3888
3890 0 450120.78 144223.9 177880 -1 3889
3891 0 449931.1 143581.94 178080 -1 3884
3892 0 449776.84 143517.84 178120 -1 3891
3893 0 449743 143553.03 178160 -1 3892
3894 0 449683.75 143545.58 178200 -1 3893
3895 0 449681.94 143529.45 178240 -1 3894
3896 0 449871.3 142640.78 178000 -1 3880
3897 0 449810.72 142551.53 178040 -1 3896
3898 0 449755.12 142495.69 178080 -1 3897
3899 0 449799.88 142394.86 178120 -1 3898
3900 0 449826.78 142404.47 178160 -1 3899
3901 0 449857.8 142441.47 178200 -1 3900
3902 0 449877.75 142455.12 178240 -1 3901
3903 0 449757.4 142524.06 178280 -1 3902
3904 0 449608.75 142428.77 178320 -1 3903
3905 0 449295.88 142080.48 178360 -1 3904
3906 0 449334.3 142106.2 178400 -1 3905
3907 0 449155.47 142147.42 178440 -1 3906
3908 0 449063.2 142094.19 178480 -1 3907
3909 0 448907.97 142119.17 178520 -1 3908
3910 0 448852.84 142196.86 178560 -1 3909
3911 0 448850.38 142260.28 178600 -1 3910
3912 0 448575.56 142310.72 178640 -1 3911
3913 0 448895 142236.28 178640 -1 3912
3914 0 448914.75 142265.5 178680 -1 3913
3915 0 448882.16 142234.28 178720 -1 3914
3916 0 448950.97 142222.03 178760 -1 3915
3917 0 449071.5 142292.66 178800 -1 3916
3918 0 449060.62 142316.38 178840 -1 3917
3919 0 449063.12 142308.6 178880 -1 3918
3920 0 449064.56 142350.66 178920 -1 3919
3921 0 448431 142392.38 178680 -1 3912
3922 0 448284.3 142413.73 178720 -1 3921
3923 0 448099.16 142441.64 178760 -1 3922
3924 0 448050.6 142513.92 178800 -1 3923
3925 0 448061.4 142475.45 178840 -1 3924
3926 0 448079.2 142481.02 178880 -1 3925
3927 0 448101.03 142427.92 178920 -1 3926
3928 0 450194.12 142527.06 178280 -1 3903
3929 0 450581.12 142061.05 178280 -1 3928
3930 0 450584.6 142051.12 178320 -1 3929
3931 0 450413.03 142386.2 178320 -1 3930
3932 0 450476.75 142565.06 178320 -1 3931
3933 0 450699.47 142672.42 178320 -1 3932
3934 0 450962.4 142606.55 178320 -1 3933
3935 0 451205.06 142690.31 178320 -1 3934
3936 0 451174.94 142958.98 178320 -1 3935
3937 0 451087 142954.78 178360 -1 3936
3938 0 451096.28 142799.89 178400 -1 3937
3939 0 451124.53 142641.48 178440 -1 3938
3940 0 451159.97 142713.75 178480 -1 3939
3941 0 451166.2 142980.97 178280 -1 3936
3942 0 451163.94 143009.12 178240 -1 3941
3943 0 451173.97 143070.31 178160 -1 3942
3944 0 451173.97 143096.56 178120 -1 3943
3945 0 450477.53 142237.28 178360 -1 3930
3946 0 450621.56 142107.95 178400 -1 3945
3947 0 450616.94 142124.66 178440 -1 3946
3948 0 450647.97 142123.67 178480 -1 3947
3949 0 450613.47 142166.27 178520 -1 3948
3950 0 450640.6 142158.4 178560 -1 3949
3951 0 450654.22 142211.66 178600 -1 3950
3952 0 450625.2 142274.34 178640 -1 3951
3953 0 450643.4 142245.62 178680 -1 3952
3954 0 450641.06 142260.03 178720 -1 3953
3955 0 450644.03 142216.98 178760 -1 3954
3956 0 450617.6 142194.44 178800 -1 3955
3957 0 452014.2 142176.89 177360 -1 3650
3958 0 452147.12 142223.06 177400 -1 3957
3959 0 452198.16 142220.89 177440 -1 3958
3960 0 452208.2 142140.19 177480 -1 3959
3961 0 452204.9 142152.25 177520 -1 3960
3962 0 452190.97 142189.02 177560 -1 3961
3963 0 450293.12 142997.83 177000 -1 3635
3964 0 450256.75 143090.6 177000 -1 3963
3965 0 450256.62 143145.84 176960 -1 3964
3966 0 452233.44 141035.4 175960 -1 3606
3967 0 452268.16 141010.36 176000 -1 3966
3968 0 452349.5 140882.94 176040 -1 3967
3969 0 452217.6 140785.5 176080 -1 3968
3970 0 452173.12 140791.58 176120 -1 3969
3971 0 452134.9 140925.4 176160 -1 3970
3972 0 452098.7 140909.03 176200 -1 3971
3973 0 452033.12 140928.45 176240 -1 3972
3974 0 451922.75 140948.55 176280 -1 3973
3975 0 451821.53 140943 176320 -1 3974
3976 0 451766.62 140899.17 176360 -1 3975
3977 0 455737 140635.81 175680 -1 3582
3978 0 455767.94 140685.05 175720 -1 3977
3979 0 455708.4 140728.17 175760 -1 3978
3980 0 455482.44 140756.28 175800 -1 3979
3981 0 455325.8 140729.61 175840 -1 3980
3982 0 455233.6 140730.06 175880 -1 3981
3983 0 455175 140736.06 175920 -1 3982
3984 0 458349.8 141101.38 175080 -1 3498
3985 0 458237.34 141048.12 175040 -1 3984
3986 0 458323.38 140985 175000 -1 3985
3987 0 458459.25 141003.78 174960 -1 3986
3988 0 458613.84 141045.38 174920 -1 3987
3989 0 461527.75 142086.7 174880 -1 3484
3990 0 461551.8 142043.45 174920 -1 3989
3991 0 467441.12 142717.98 174640 -1 3430
3992 0 467290.25 142791.64 174680 -1 3991
3993 0 467301.75 142822.52 174720 -1 3992
3994 0 467091.34 142636.52 174760 -1 3993
3995 0 467063.56 142618.45 174800 -1 3994
3996 0 467038.5 142600.52 174840 -1 3995
3997 0 467028.5 142635.14 174880 -1 3996
3998 0 466910.16 142576.22 174920 -1 3997
3999 0 466863.72 142541.4 174960 -1 3998
4000 0 466763.4 142478.66 175000 -1 3999
4001 0 466719.25 142379.33 175040 -1 4000
4002 0 466715.34 142388.44 175080 -1 4001
4003 0 466685.4 142340.52 175120 -1 4002
4004 0 466669.5 142323.2 175160 -1 4003
4005 0 466606.8 142321.39 175200 -1 4004
4006 0 463731.1 230836.88 59120 80 750
4007 0 463762.22 230710.11 59040 80 4006
4008 0 463701 230454.5 58920 80 4007
4009 0 463827.25 230165.89 58760 96 4008
4010 0 463826.9 230006.84 58720 96 4009
4011 0 463507.16 228886.53 58720 98 4010
4012 0 463577.6 228965.55 58680 98 4011
4013 0 463742.94 229508.84 58280 -1 4012
4014 0 463985.94 229321.02 58040 -1 4013
4015 0 464040.66 229182.98 57880 -1 4014
4016 0 464042.66 229216 57760 135 4015
4017 0 463968 229216 57720 160 4016
4018 0 463936 229376 57480 96 4017
4019 0 463776 229440 57280 71 4018
4020 0 463552 229472 57080 75 4019
4021 0 463328 229568 56960 80 4020
4022 0 463072 229536 56840 163 4021
4023 0 462816 229504 56880 81 4022
4024 0 462560 229472 56960 81 4023
4025 0 462304 229408 57080 71 4024
4026 0 462112 229216 57160 86 4025
4027 0 461952 229024 57280 51 4026
4028 0 461856 228800 57400 102 4027
4029 0 461664 228608 57520 115 4028
4030 0 461472 228480 57680 71 4029
4031 0 461248 228320 57680 81 4030
4032 0 461056 228128 57680 120 4031
4033 0 460992 227968 57480 160 4032
4034 0 460928 227840 57240 128 4033
4035 0 460832 227840 57000 64 4034
4036 0 460672 227744 56800 98 4035
4037 0 460576 227488 56720 40 4036
4038 0 460672 227264 56640 91 4037
4039 0 460672 227040 56440 90 4038
4040 0 460544 226816 56440 81 4039
4041 0 460448 226560 56400 60 4040
4042 0 460320 226336 56320 91 4041
4043 0 460288 226304 56280 104 4042
4044 0 460128 226208 56080 96 4043
4045 0 459904 226112 55960 51 4044
4046 0 459712 225984 55840 64 4045
4047 0 459584 225792 55680 102 4046
4048 0 459360 225696 55600 108 4047
4049 0 459232 225792 55360 64 4048
4050 0 459136 225664 55160 71 4049
4051 0 458944 225600 55000 90 4050
4052 0 458912 225440 54800 51 4051
4053 0 458816 225344 54560 45 4052
4054 0 460576 226240 56280 60 4042
4055 0 460800 226112 56280 75 4054
4056 0 461024 225984 56280 81 4055
4057 0 461248 225920 56160 51 4056
4058 0 461504 225856 56120 40 4057
4059 0 461760 225856 56080 51 4058
4060 0 462016 225888 56000 40 4059
4061 0 462144 225888 56000 40 4060
4062 0 463040 229600 56560 128 4022
4063 0 463040 229600 56280 96 4062
4064 0 462944 229632 56040 128 4063
4065 0 462976 229536 55800 164 4064
4066 0 463008 229536 55640 163 4065
4067 0 462912 229664 55440 178 4066
4068 0 462848 229600 55200 115 4067
4069 0 462848 229440 54960 172 4068
4070 0 462816 229248 54800 115 4069
4071 0 462656 229216 54600 75 4070
4072 0 462496 229120 54400 178 4071
4073 0 462272 229152 54280 137 4072
4074 0 462144 229184 54040 96 4073
4075 0 461984 229216 53840 75 4074
4076 0 461824 229184 53760 96 4075
4077 0 461824 229440 53840 40 4076
4078 0 462048 229568 53840 86 4077
4079 0 462144 229568 53840 120 4078
4080 0 461728 229184 53680 75 4076
4081 0 461568 229344 53520 80 4080
4082 0 461376 229536 53480 71 4081
4083 0 461152 229600 53360 32 4082
4084 0 461056 229504 53360 40 4083
4085 0 461600 228992 53520 60 4080
4086 0 461600 228832 53280 51 4085
4087 0 461504 228960 53120 45 4086
4088 0 461143 228751 52760 -1 4087
4089 0 461184 228576 52640 101 4088
4090 0 461024 228800 52640 134 4089
4091 0 461120 229024 52520 150 4090
4092 0 461312 228992 52360 141 4091
4093 0 461536 228896 52440 136 4092
4094 0 461728 228704 52400 102 4093
4095 0 461834.66 228576 52320 98 4094
4096 0 461888 228512 52280 96 4095
4097 0 462048 228448 52080 96 4096
4098 0 462240 228320 51960 71 4097
4099 0 462368 228160 51760 51 4098
4100 0 462432 227936 51600 128 4099
4101 0 462336 227712 51480 178 4100
4102 0 462560 227616 51360 166 4101
4103 0 462752 227744 51200 80 4102
4104 0 462976 227776 51040 60 4103
4105 0 463136 227776 50840 51 4104
4106 0 463296 227616 50720 51 4105
4107 0 463520 227488 50640 80 4106
4108 0 463487 227476 50600 -1 4107
4109 0 463512 227426 50560 -1 4108
4110 0 463556 227370 50520 -1 4109
4111 0 463570 227310 50480 -1 4110
4112 0 463639 227155 50400 -1 4111
4113 0 463635 227457 50320 -1 4112
4114 0 463597 227950 50120 -1 4113
4115 0 463639 227952 49960 -1 4114
4116 0 463720 227842 49920 -1 4115
4117 0 463776 227736 49800 -1 4116
4118 0 463793 227578 49640 -1 4117
4119 0 463905 227451 49440 -1 4118
4120 0 464130 227465 49240 -1 4119
4121 0 464448 227401 49200 -1 4120
4122 0 464539 227491 49080 -1 4121
4123 0 464789 227384 48880 -1 4122
4124 0 464896 227200 48600 128 4123
4125 0 465152 227072 48640 45 4124
4126 0 465408 226976 48720 60 4125
4127 0 465632 226976 48880 40 4126
4128 0 464920 227344 48480 65 4124
4129 0 464885 227079 48360 -1 4128
4130 0 464928 227392 48440 45 4128
4131 0 465088 227616 48440 90 4130
4132 0 465248 227808 48320 90 4131
4133 0 465336 227931 48120 -1 4132
4134 0 465254 227904 48080 -1 4133
4135 0 465219 227961 48040 -1 4134
4136 0 465167 228133 48000 -1 4135
4137 0 465038 228196 47960 -1 4136
4138 0 465116 228218 47920 -1 4137
4139 0 465275 228421 47840 -1 4138
4140 0 465605 228760 47680 -1 4139
4141 0 465820 228858 47520 -1 4140
4142 0 465961 228631 47440 -1 4141
4143 0 466062 228585 47400 -1 4142
4144 0 466144 228574 47360 -1 4143
4145 0 466147 228566 47320 -1 4144
4146 0 466146 228662 47160 -1 4145
4147 0 466170 228666 46960 -1 4146
4148 0 466154 228716 46920 -1 4147
4149 0 466505 229458 46880 -1 4148
4150 0 466214 230012 46840 -1 4149
4151 0 466200 229495 46800 -1 4150
4152 0 466272 229472 46720 40 4151
4153 0 466176 229408 46480 45 4152
4154 0 465984 229536 46280 40 4153
4155 0 465888 229760 46200 40 4154
4156 0 465920 229952 46040 40 4155
4157 0 466080 230176 46040 60 4156
4158 0 466048 230432 46040 64 4157
4159 0 465920 230656 46000 134 4158
4160 0 465888 230880 45840 136 4159
4161 0 466048 230880 45640 120 4160
4162 0 466304 230880 45560 120 4161
4163 0 466400 230944 45320 45 4162
4164 0 466400 230976 45080 32 4163
4165 0 466848 230795 45080 55 4164
4166 0 466720 230880 45160 45 4165
4167 0 466496 230784 45240 32 4166
4168 0 466912 230752 45040 60 4165
4169 0 466688 230592 44960 45 4168
4170 0 467488 231232 44800 131 4169
4171 0 467424 231072 44600 108 4170
4172 0 467424 230848 44440 75 4171
4173 0 467648 231456 44800 96 4170
4174 0 467776 231712 44760 90 4173
4175 0 468000 231840 44760 71 4174
4176 0 468256 231936 44760 90 4175
4177 0 468480 232096 44640 148 4176
4178 0 468608 232192 44400 157 4177
4179 0 468672 232224 44160 135 4178
4180 0 468640 232256 43880 71 4179
4181 0 468704 232448 43720 91 4180
4182 0 468768 232608 43520 71 4181
4183 0 468928 232736 43320 81 4182
4184 0 469184 232768 43240 40 4183
4185 0 469440 232736 43320 64 4184
4186 0 469581 232757 43080 -1 4185
4187 0 462240 227712 51440 140 4101
4188 0 461984 227712 51360 101 4187
4189 0 461728 227776 51400 81 4188
4190 0 461472 227840 51320 175 4189
4191 0 461344 227840 51360 140 4190
4192 0 461120 227680 51480 122 4191
4193 0 460992 227456 51440 102 4192
4194 0 461088 227584 51240 32 4193
4195 0 461248 227712 50880 32 4194
4196 0 460800 227264 51480 75 4193
4197 0 460672 227040 51600 51 4196
4198 0 460480 226848 51600 91 4197
4199 0 460448 226592 51560 60 4198
4200 0 460384 226336 51480 120 4199
4201 0 460352 226080 51480 120 4200
4202 0 460352 225920 51280 107 4201
4203 0 460512 225696 51280 98 4202
4204 0 460512 225600 51360 81 4203
4205 0 461600 228032 51200 98 4190
4206 0 461568 228288 51160 60 4205
4207 0 461440 228512 51000 64 4206
4208 0 461248 228480 50800 32 4207
4209 0 461088 228320 50640 51 4208
4210 0 460832 228320 50600 40 4209
4211 0 460704 228480 50760 91 4210
4212 0 460672 228576 50840 91 4211
4213 0 461570 227354 51040 -1 4205
4214 0 461704 227334 50920 -1 4213
4215 0 461676 227288 50880 -1 4214
4216 0 461507 227302 50840 -1 4215
4217 0 461466 227220 50800 -1 4216
4218 0 461376 228416 52680 71 4089
4219 0 461568 228224 52680 60 4218
4220 0 461792 228096 52680 51 4219
4221 0 461856 227968 52680 98 4220
4222 0 463200 229312 55640 122 4066
4223 0 463360 229152 55480 107 4222
4224 0 463488 229056 55280 190 4223
4225 0 463552 229088 55040 164 4224
4226 0 463392 228992 54800 102 4225
4227 0 463392 228768 54640 81 4226
4228 0 463456 228512 54600 40 4227
4229 0 463520 228448 54600 40 4228
4230 0 464192 229216 57840 86 4016
4231 0 464448 229248 57840 40 4230
4232 0 464704 229280 57800 51 4231
4233 0 464960 229344 57880 64 4232
4234 0 465184 229440 57800 81 4233
4235 0 465408 229536 57680 75 4234
4236 0 465664 229600 57640 60 4235
4237 0 465856 229600 57480 60 4236
4238 0 463381.28 228886.33 58920 98 4011
4239 0 462421.4 228342.11 58920 200 4238
4240 0 461205.44 227573.86 58920 164 4239
4241 0 459701.62 226901.89 58920 120 4240
4242 0 459250.25 226934.52 58880 91 4241
4243 0 458803.75 226966.27 58680 104 4242
4244 0 458035.12 226966.81 58600 60 4243
4245 0 457843.84 226807.23 58400 75 4244
4246 0 457418.22 226393.2 58040 60 4245
4247 0 457065.94 225509.06 58040 32 4246
4248 0 456416 225088 57720 90 4247
4249 0 456224 224928 57640 51 4248
4250 0 456032 224768 57680 101 4249
4251 0 455776 224672 57760 81 4250
4252 0 455584 224512 57800 75 4251
4253 0 455328 224416 57800 91 4252
4254 0 455072 224352 57800 81 4253
4255 0 454848 224192 57840 115 4254
4256 0 454624 224192 58000 51 4255
4257 0 454464 224224 58240 71 4256
4258 0 454304 224384 58440 80 4257
4259 0 454272 224640 58480 51 4258
4260 0 454240 224864 58600 91 4259
4261 0 454240 225120 58680 86 4260
4262 0 454240 225344 58800 128 4261
4263 0 454304 225568 58920 120 4262
4264 0 454464 225760 59000 75 4263
4265 0 454656 225952 59000 75 4264
4266 0 454848 226080 59120 60 4265
4267 0 457233.8 225640.88 57800 75 4247
4268 0 457669.6 224800.94 57800 75 4267
4269 0 457552.47 224453.05 57680 71 4268
4270 0 457538.44 224213.47 57480 32 4269
4271 0 457460.34 224185.52 57320 32 4270
4272 0 457752.3 223941.56 57320 32 4271
4273 0 457894.47 223781.58 57480 32 4272
4274 0 458453.88 223449.28 57640 96 4273
4275 0 458593.9 223300.66 57800 96 4274
4276 0 458970.06 222924.64 57880 90 4275
4277 0 458968.38 222972.86 57680 45 4276
4278 0 458873.72 223065.4 57960 96 4276
4279 0 459213.66 222765.39 57960 60 4278
4280 0 459515.9 222598.58 58160 107 4279
4281 0 459968.12 222450.69 58160 71 4280
4282 0 460211.66 222269.34 58080 75 4281
4283 0 460799.56 222101.38 58080 101 4282
4284 0 461210.66 221982.52 58000 80 4283
4285 0 461602.62 221818.53 58000 60 4284
4286 0 462087.5 221550.5 58000 51 4285
4287 0 462253.62 221471.62 58040 80 4286
4288 0 462555.56 221035.08 58160 60 4287
4289 0 462411.4 220974.97 58320 81 4288
4290 0 462240.8 220854.47 58520 102 4289
4291 0 462170.4 220631.08 58720 122 4290
4292 0 462255.66 220626.36 58840 122 4291
4293 0 461667.1 220306.62 58880 75 4292
4294 0 461422.28 220114.94 59000 96 4293
4295 0 461319.94 219802.66 59160 108 4294
4296 0 461468.03 219038.7 59160 75 4295
4297 0 461427.6 218946.81 58880 75 4296
4298 0 461620.06 218828.22 58640 75 4297
4299 0 461740.9 218826.12 58560 75 4298
4300 0 461735.97 218658.56 59160 71 4296
4301 0 461739.28 218594.94 59040 71 4300
4302 0 461746.22 218578.72 59000 71 4301
4303 0 461612.94 219504.3 59760 107 4295
4304 0 461687.72 219400.1 59880 102 4303
4305 0 461909.3 219486.5 60000 102 4304
4306 0 462018 219483.27 60040 102 4305
4307 0 462064.34 219545.95 60080 102 4306
4308 0 462370.8 219571.81 60200 102 4307
4309 0 461609 219398.4 60000 102 4305
4310 0 461659.1 219351 60040 102 4309
4311 0 461654.4 219359.95 60080 102 4310
4312 0 461681.84 218996.58 60240 120 4311
4313 0 461723.16 218572.88 60560 163 4312
4314 0 461589.7 218429.08 60680 124 4313
4315 0 461684.2 217857.11 60880 75 4314
4316 0 461622.56 217456.25 61000 51 4315
4317 0 461615.78 217815.1 61080 51 4316
4318 0 461636.3 217743.56 61240 51 4317
4319 0 461825.9 217635.52 61760 75 4318
4320 0 461835.5 217618.2 61840 75 4319
4321 0 461798.4 217648.53 61880 75 4320
4322 0 461837.1 217633.62 61960 75 4321
4323 0 461864.44 217645.38 62160 32 4322
4324 0 461930.72 217647.55 62400 115 4323
4325 0 461981.2 217723.89 62440 115 4324
4326 0 461737.3 217591.95 62440 115 4325
4327 0 461696.56 217538.95 62520 60 4326
4328 0 461184 217440 63120 98 4327
4329 0 461152 217344 63360 75 4328
4330 0 461120 217184 63560 80 4329
4331 0 461152 216960 63680 51 4330
4332 0 461248 216800 63880 32 4331
4333 0 461408 216672 64040 80 4332
4334 0 461664 216640 64040 64 4333
4335 0 461888 216544 63960 108 4334
4336 0 462048 216448 63760 45 4335
4337 0 462112 216384 63680 60 4336
4338 0 462272 216288 63880 32 4337
4339 0 462368 216320 64000 40 4338
4340 0 462304 216416 63520 51 4337
4341 0 462560 216448 63480 51 4340
4342 0 462784 216576 63440 81 4341
4343 0 463008 216736 63320 75 4342
4344 0 463232 216832 63160 120 4343
4345 0 463424 216992 63040 102 4344
4346 0 463680 217056 62960 75 4345
4347 0 463904 217152 62840 150 4346
4348 0 464160 217088 62800 124 4347
4349 0 464416 217088 62800 124 4348
4350 0 464672 217024 62800 101 4349
4351 0 464928 216960 62840 64 4350
4352 0 465120 216768 62840 81 4351
4353 0 462104.38 217778.94 62560 115 4325
4354 0 461651.78 219116.11 59880 60 4304
4355 0 461647.66 219047.22 59720 102 4354
4356 0 461631.97 219054.94 59680 102 4355
4357 0 462454.2 220658.92 59000 122 4292
4358 0 458881.66 223141 58120 96 4278
4359 0 458805.84 223504.88 58280 32 4358
4360 0 458850.34 223536.66 58440 -1 4359
4361 0 458852.88 223614.48 58680 -1 4360
4362 0 458853.25 223569.52 58800 -1 4361
4363 0 458893.44 223592.02 59000 -1 4361
4364 0 458589.8 223772.9 59120 -1 4363
4365 0 458266.75 224029.78 58960 -1 4364
4366 0 457496.2 224166.08 57240 32 4271
4367 0 457185.47 224201.31 57080 140 4366
4368 0 456986.22 224156.81 56960 81 4367
4369 0 456948.62 224068.73 56920 81 4368
4370 0 457052.6 224284.73 56920 140 4369
4371 0 457058 224340.12 56880 140 4370
4372 0 456938.34 224357.38 56840 140 4371
4373 0 456729.72 223957.75 56760 32 4369
4374 0 456461.47 223928.98 56600 102 4373
4375 0 456269.12 223663.7 56320 60 4374
4376 0 455763 223529.25 56120 32 4375
4377 0 455578.1 223545.2 55880 96 4376
4378 0 455350.25 223537.48 55640 75 4377
4379 0 455274.38 223568.61 55440 124 4378
4380 0 455074.5 223726.56 55160 140 4379
4381 0 455042.28 223683.66 55000 98 4380
4382 0 455019.94 223655.8 54960 98 4381
4383 0 455032.3 223661.86 54920 98 4382
4384 0 454885.7 223568.19 54760 108 4383
4385 0 454809.2 223473.02 54560 134 4384
4386 0 454704.72 223269.84 54280 107 4385
4387 0 454693.06 223136.16 54080 91 4386
4388 0 454742.94 223065.61 53840 64 4387
4389 0 455097.25 222701.38 53680 86 4388
4390 0 455169.56 222554.36 53520 120 4389
4391 0 455134.06 222595.69 53480 120 4390
4392 0 460928 226880 58680 32 4240
4393 0 461120 226688 58640 80 4392
4394 0 461312 226496 58520 40 4393
4395 0 461536 226336 58480 75 4394
4396 0 461664 226208 58480 60 4395
4397 0 462230.06 228407.44 59120 200 4239
4398 0 462145.34 228325.6 59320 81 4397
4399 0 462560 227680 59560 163 4398
4400 0 462720 227744 59720 163 4399
4401 0 462976 227776 59720 96 4400
4402 0 463200 227808 59560 90 4401
4403 0 463392 227712 59360 81 4402
4404 0 463648 227712 59320 80 4403
4405 0 463904 227712 59320 75 4404
4406 0 464160 227648 59280 75 4405
4407 0 464352 227616 59080 86 4406
4408 0 464512 227584 59040 96 4407
4409 0 462656 227840 59960 81 4400
4410 0 462656 227840 60240 40 4409
4411 0 462624 227584 60320 80 4410
4412 0 462624 227328 60360 86 4411
4413 0 461932.78 232666.31 59320 156 747
4414 0 462611.56 232601.11 60000 -1 4413
4415 0 462672.06 232769.56 60160 -1 4414
4416 0 462774.94 232918.88 60360 -1 4415
4417 0 462775.38 232920.03 60440 -1 4416
4418 0 463114.78 232886.31 60520 -1 4417
4419 0 463072 232640 60640 32 4418
4420 0 463040 232736 60760 32 4419
4421 0 462944 232736 61000 51 4420
4422 0 462944 232928 61200 81 4421
4423 0 463136 233088 61320 156 4422
4424 0 463232 233088 61360 154 4423
4425 0 463488 233152 61440 108 4424
4426 0 463712 233184 61560 128 4425
4427 0 463936 233280 61640 124 4426
4428 0 464160 233408 61760 124 4427
4429 0 464160 233664 61800 140 4428
4430 0 464320 233856 61840 102 4429
4431 0 464480 234080 61880 80 4430
4432 0 464576 234304 61960 40 4431
4433 0 464704 234528 62000 51 4432
4434 0 464896 234720 62120 51 4433
4435 0 465056 234880 62280 51 4434
4436 0 464992 234912 62520 45 4435
4437 0 465035 235264 62680 32 4436
4438 0 464992 235296 62640 32 4437
4439 0 465120 235200 62760 32 4437
4440 0 465280 235328 62920 45 4439
4441 0 465472 235456 63040 104 4440
4442 0 465696 235584 63200 214 4441
4443 0 465792 235456 63400 122 4442
4444 0 466016 235456 63560 160 4443
4445 0 466176 235456 63760 81 4444
4446 0 466368 235520 63960 96 4445
4447 0 466624 235520 64040 122 4446
4448 0 466880 235552 64080 81 4447
4449 0 467136 235552 64160 81 4448
4450 0 467392 235584 64200 120 4449
4451 0 467648 235584 64280 64 4450
4452 0 467840 235424 64400 40 4451
4453 0 468032 235232 64440 51 4452
4454 0 468224 235040 64520 75 4453
4455 0 468288 234816 64640 75 4454
4456 0 468416 234624 64760 45 4455
4457 0 468576 234496 64960 71 4456
4458 0 468704 234432 65200 115 4457
4459 0 468768 234496 65440 98 4458
4460 0 468928 234528 65640 71 4459
4461 0 468960 234496 65920 64 4460
4462 0 468960 234496 66200 71 4461
4463 0 468992 234560 66440 64 4462
4464 0 469056 234656 66680 60 4463
4465 0 469088 234816 66880 71 4464
4466 0 469216 234944 67080 60 4465
4467 0 469216 235040 67360 60 4466
4468 0 469088 235104 67600 71 4467
4469 0 468864 235200 67760 71 4468
4470 0 468672 235264 67960 51 4469
4471 0 468345 235513 68120 -1 4470
4472 0 467914 235686 68280 -1 4471
4473 0 467743 235665 68440 -1 4472
4474 0 467648 235744 68560 60 4473
4475 0 467488 235936 68680 96 4474
4476 0 467392 235968 68920 71 4475
4477 0 467296 235968 69160 75 4476
4478 0 467296 235968 69440 64 4477
4479 0 467264 236000 69720 81 4478
4480 0 467168 236192 69880 60 4479
4481 0 467008 236352 70040 75 4480
4482 0 466848 236352 70280 81 4481
4483 0 466656 236256 70480 45 4482
4484 0 466432 236224 70600 40 4483
4485 0 464352 233216 61720 80 4428
4486 0 464416 233024 61520 135 4485
4487 0 464416 232864 61320 101 4486
4488 0 464416 232704 61320 120 4487
4489 0 464544 232480 61320 80 4488
4490 0 464672 232224 61320 128 4489
4491 0 464800 232000 61280 108 4490
4492 0 464928 231776 61400 101 4491
4493 0 465152 231808 61560 51 4492
4494 0 465376 231840 61720 71 4493
4495 0 465600 231968 61840 51 4494
4496 0 464288 232640 61080 148 4488
4497 0 464192 232608 60840 164 4496
4498 0 463968 232480 60720 124 4497
4499 0 463808 232448 60520 45 4498
4500 0 463648 232352 60320 102 4499
4501 0 463584 232352 60320 108 4500
4502 0 463603 232217 60120 -1 4501
4503 0 463421 232000 60000 -1 4502
4504 0 462976 233248 61440 51 4423
4505 0 462752 233376 61440 75 4504
4506 0 462528 233472 61520 64 4505
4507 0 459772.8 234388.11 58680 160 741
4508 0 459808.3 234369.56 58560 160 4507
4509 0 460422.88 234675.58 58400 90 4508
4510 0 460711.88 234930.55 58400 75 4509
4511 0 461151.9 235086.53 58400 122 4510
4512 0 461647.97 235470.48 58400 128 4511
4513 0 461923.12 235770.69 58240 101 4512
4514 0 462323.47 235926.8 58080 176 4513
4515 0 462501.62 236149.67 57840 156 4514
4516 0 462686.22 236116.52 57680 156 4515
4517 0 462871.78 236151.69 57440 163 4516
4518 0 463060.84 236236.16 57240 164 4517
4519 0 463321.34 236237.56 57000 198 4518
4520 0 463671.22 236350.89 56680 139 4519
4521 0 463715.1 236365.08 56640 139 4520
4522 0 463040 236672 56000 90 4521
4523 0 462816 236672 55920 122 4522
4524 0 462560 236736 55920 139 4523
4525 0 462336 236928 55880 128 4524
4526 0 462208 237152 55880 153 4525
4527 0 462048 237312 55680 102 4526
4528 0 461792 237440 55600 64 4527
4529 0 461696 237600 55400 80 4528
4530 0 461568 237760 55200 107 4529
4531 0 461536 237856 54960 40 4530
4532 0 461536 237856 54680 154 4531
4533 0 461504 237856 54400 134 4532
4534 0 461344 237856 54200 101 4533
4535 0 461216 237920 53960 214 4534
4536 0 461056 237952 53760 256 4535
4537 0 461248 237920 53600 175 4536
4538 0 461504 237856 53560 140 4537
4539 0 461728 237696 53440 120 4538
4540 0 461888 237568 53280 107 4539
4541 0 462080 237376 53200 143 4540
4542 0 462272 237184 53160 98 4541
4543 0 462304 237152 53160 98 4542
4544 0 460960 237920 53520 168 4536
4545 0 460896 237760 53320 81 4544
4546 0 460800 237664 53080 32 4545
4547 0 460640 237760 52880 90 4546
4548 0 460544 237920 52680 64 4547
4549 0 460512 237760 52400 140 4548
4550 0 460512 237920 52200 96 4549
4551 0 460384 238112 52040 104 4550
4552 0 460288 238208 52000 140 4551
4553 0 460064 238336 52000 131 4552
4554 0 459840 238464 52080 96 4553
4555 0 459616 238656 52080 178 4554
4556 0 459456 238848 52040 189 4555
4557 0 459232 238944 52120 175 4556
4558 0 458976 239008 52160 178 4557
4559 0 458944 239040 52160 190 4558
4560 0 458720 239168 52240 136 4559
4561 0 458464 239296 52280 120 4560
4562 0 458400 239360 52280 124 4561
4563 0 458176 239456 52360 120 4562
4564 0 457920 239456 52320 137 4563
4565 0 457664 239488 52320 96 4564
4566 0 457504 239584 52320 80 4565
4567 0 457248 239584 52320 141 4566
4568 0 457088 239552 52320 164 4567
4569 0 456864 239680 52320 115 4568
4570 0 456672 239840 52280 98 4569
4571 0 456416 239904 52280 98 4570
4572 0 456160 240000 52280 64 4571
4573 0 455904 240096 52240 96 4572
4574 0 455680 240192 52160 96 4573
4575 0 455424 240288 52120 96 4574
4576 0 455168 240288 52120 120 4575
4577 0 454944 240416 52160 75 4576
4578 0 454720 240448 52320 40 4577
4579 0 454592 240576 52480 64 4578
4580 0 454592 240832 52480 75 4579
4581 0 454560 241088 52480 86 4580
4582 0 454560 241344 52480 102 4581
4583 0 454528 241600 52520 120 4582
4584 0 454368 241824 52520 91 4583
4585 0 454304 241888 52560 91 4584
4586 0 454240 242080 52720 51 4585
4587 0 454240 242304 52840 75 4586
4588 0 454176 242560 52880 45 4587
4589 0 454208 242816 52920 96 4588
4590 0 454208 243072 52920 98 4589
4591 0 454176 243296 53040 32 4590
4592 0 454176 243552 53040 75 4591
4593 0 454304 243776 53120 80 4592
4594 0 454304 244032 53160 32 4593
4595 0 454240 244288 53200 32 4594
4596 0 454400 244480 53240 51 4595
4597 0 454432 244736 53280 51 4596
4598 0 454432 244928 53280 40 4597
4599 0 454144 242016 52360 64 4585
4600 0 453920 242112 52240 51 4599
4601 0 454400 240416 52440 86 4579
4602 0 454208 240224 52440 98 4601
4603 0 454048 240064 52240 81 4602
4604 0 454112 239872 52080 51 4603
4605 0 454112 239840 52080 51 4604
4606 0 457184 239296 52360 163 4568
4607 0 457312 239072 52520 150 4606
4608 0 457440 238848 52440 150 4607
4609 0 457376 238656 52240 71 4608
4610 0 457216 238560 52040 32 4609
4611 0 457120 238560 51920 32 4610
4612 0 457504 239616 52040 107 4566
4613 0 457536 239648 51760 60 4612
4614 0 457664 239648 51520 86 4613
4615 0 457760 239712 51280 81 4614
4616 0 458016 239680 51240 104 4615
4617 0 457854.5 239837.94 51000 -1 4616
4618 0 457632.94 239921.03 50840 -1 4617
4619 0 457466.94 240088.36 50800 -1 4618
4620 0 457255.5 240019.53 50640 -1 4619
4621 0 456867.06 239898.7 50440 -1 4620
4622 0 456756.38 239993.9 50240 -1 4621
4623 0 456770.62 240072.39 50200 -1 4622
4624 0 456524.03 240291.67 50160 -1 4623
4625 0 456413.7 240423.12 50080 -1 4624
4626 0 456026.25 240802.23 49960 -1 4625
4627 0 456229.8 240709.94 49840 -1 4626
4628 0 456150.06 240751.61 49640 -1 4627
4629 0 456125.94 240833.61 49400 -1 4628
4630 0 456195.75 241153.47 49200 -1 4629
4631 0 456139.9 241322.17 49080 -1 4630
4632 0 456165.12 241641.73 48880 -1 4631
4633 0 456219.94 241857.38 48680 -1 4632
4634 0 455769.12 241624.23 48520 -1 4633
4635 0 455681.3 241401.02 48320 -1 4634
4636 0 455401.94 240969.08 48080 -1 4635
4637 0 454762 240736.2 47920 -1 4636
4638 0 454923.56 241133.25 47760 -1 4637
4639 0 455224.2 241337.28 47520 -1 4638
4640 0 455207.34 241392.31 47240 -1 4639
4641 0 455247.66 241562.12 47040 -1 4640
4642 0 455192.44 241655.36 46840 -1 4641
4643 0 454960.12 242048.23 46680 -1 4642
4644 0 454847.94 242106.83 46440 -1 4643
4645 0 454450.84 242347.45 46200 -1 4644
4646 0 454195.97 242653.39 46040 -1 4645
4647 0 454180.7 242872.98 45840 -1 4646
4648 0 454129.88 243014.39 45600 -1 4647
4649 0 454435.44 242950.2 45400 -1 4648
4650 0 454497.75 242956.77 45360 -1 4649
4651 0 454424.28 243058.47 45240 -1 4650
4652 0 454412 243072.17 45200 -1 4651
4653 0 454629.06 242580.1 45160 -1 4652
4654 0 454448 243103.66 45120 -1 4653
4655 0 454464.7 243225.86 44920 -1 4654
4656 0 454500.6 243304.36 44680 -1 4655
4657 0 454493.8 243388.66 44440 -1 4656
4658 0 454487.38 243512.11 44240 -1 4657
4659 0 454297.88 243618.5 43960 -1 4658
4660 0 454127.2 243796.33 43680 -1 4659
4661 0 453929 244000.17 43440 -1 4660
4662 0 453911.8 244008.3 43200 -1 4661
4663 0 454006.56 243964.73 43040 -1 4662
4664 0 454061.22 243946.86 42760 -1 4663
4665 0 454158.75 243923.12 42520 -1 4664
4666 0 454178.97 244004.2 42280 -1 4665
4667 0 454260.38 244063.33 42000 -1 4666
4668 0 454393.78 244206.3 41760 -1 4667
4669 0 454523.03 244453.3 41520 -1 4668
4670 0 454515.25 244555.36 41360 -1 4669
4671 0 454575.22 244634.77 41160 -1 4670
4672 0 454616.9 244813.56 40920 -1 4671
4673 0 454659.3 244916.45 40640 -1 4672
4674 0 454893.06 244633.7 40440 -1 4673
4675 0 455744.62 244726.8 40280 -1 4674
4676 0 455747.94 244707.1 40080 -1 4675
4677 0 454410.22 244945.55 40200 -1 4674
4678 0 454323.9 245135.25 40000 -1 4677
4679 0 454078.88 245115.03 39840 -1 4678
4680 0 454000.22 245067.9 39600 -1 4679
4681 0 453904.06 245143.1 39320 -1 4680
4682 0 453685.8 245111.11 39080 -1 4681
4683 0 453624.4 245086.36 38920 -1 4682
4684 0 453556.2 245201.53 38640 -1 4683
4685 0 453787.75 245551 38400 -1 4684
4686 0 454016.8 245620.03 38200 -1 4685
4687 0 453962.5 245718.2 38040 -1 4686
4688 0 453981.7 245908.55 37760 -1 4687
4689 0 453977.72 245986.14 37520 -1 4688
4690 0 453976.7 245999.44 37480 -1 4689
4691 0 454548.03 245788.95 37320 -1 4690
4692 0 454888.3 245835.95 37200 -1 4691
4693 0 455280.56 245960.08 37040 -1 4692
4694 0 455449.56 246106.66 36840 -1 4693
4695 0 455054.22 246014.77 36640 -1 4694
4696 0 454633.72 245987.55 36480 -1 4695
4697 0 454559.06 246095.83 36280 -1 4696
4698 0 454469.12 246145.95 36040 -1 4697
4699 0 454263.56 246207.19 35840 -1 4698
4700 0 454341.47 246315.2 35600 -1 4699
4701 0 454463.8 246547.34 35400 -1 4700
4702 0 454554.4 246585.1 35160 -1 4701
4703 0 454697.25 246590.95 34880 -1 4702
4704 0 454613 246873.08 34680 -1 4703
4705 0 454521.7 247226.47 34400 -1 4704
4706 0 454398.62 247735.16 34200 -1 4705
4707 0 454367.34 247855.83 34000 -1 4706
4708 0 454335.2 248124.3 33920 -1 4707
4709 0 454099.5 248583.02 33640 -1 4708
4710 0 454159.44 248707.36 33440 -1 4709
4711 0 454230.62 248998.89 33200 -1 4710
4712 0 454172.94 249168.92 32960 -1 4711
4713 0 454356.38 249521.33 32720 -1 4712
4714 0 454318.88 249738.3 32560 -1 4713
4715 0 454254.53 249972.45 32360 -1 4714
4716 0 453891.94 250265.03 32200 -1 4715
4717 0 453940.78 250466.61 32000 -1 4716
4718 0 453806.12 250481.48 31760 -1 4717
4719 0 453713.94 250442.47 31520 -1 4718
4720 0 453598.88 250926.33 31280 -1 4719
4721 0 452896.44 251791.16 31120 -1 4720
4722 0 452101.56 252616.98 31040 -1 4721
4723 0 451823.8 252847.83 30920 -1 4722
4724 0 451693.2 253108.9 30760 -1 4723
4725 0 451497.5 253585.39 30600 -1 4724
4726 0 454704.5 247163.52 33800 -1 4707
4727 0 454829.8 246810.1 33680 -1 4726
4728 0 453911.25 247962.66 34680 -1 4705
4729 0 453905.7 247961.55 34880 -1 4728
4730 0 453800.06 247697.62 35160 -1 4729
4731 0 453636.8 247719.92 35320 -1 4730
4732 0 453652.94 246104.05 37520 -1 4689
4733 0 454602.38 240678.44 47880 -1 4637
4734 0 454163.1 240517.38 47640 -1 4733
4735 0 454218.22 240372.88 47480 -1 4734
4736 0 454174.8 240220.17 47320 -1 4735
4737 0 453921.88 240507.05 47040 -1 4736
4738 0 453854.94 240687.12 46840 -1 4737
4739 0 453783.7 241005.05 46800 -1 4738
4740 0 453748.6 241063.42 46760 -1 4739
4741 0 453610.75 241292.66 46600 -1 4740
4742 0 453572.8 241538.66 46400 -1 4741
4743 0 453450.03 241624.44 46360 -1 4742
4744 0 456835.62 241838.72 48560 -1 4633
4745 0 457083.5 241824 48440 -1 4744
4746 0 457330.66 241809.1 48320 -1 4745
4747 0 457371.7 241591.16 48120 -1 4746
4748 0 457076.44 241298.42 47960 -1 4747
4749 0 457239.2 241415.31 47920 -1 4748
4750 0 456398.4 239540.98 50480 -1 4622
4751 0 458336 239296 52040 32 4562
4752 0 458528 239104 52000 32 4751
4753 0 458656 239168 51800 32 4752
4754 0 458848 238880 51960 163 4559
4755 0 458688 238688 51920 75 4754
4756 0 458464 238592 51800 154 4755
4757 0 458208 238496 51720 136 4756
4758 0 457952 238496 51640 80 4757
4759 0 457792 238496 51640 60 4758
4760 0 460320 238208 51720 75 4552
4761 0 460160 238048 51560 40 4760
4762 0 460064 237888 51680 107 4761
4763 0 460640 237760 52000 160 4550
4764 0 460768 237728 51760 122 4763
4765 0 460928 237664 51560 139 4764
4766 0 460960 237568 51280 90 4765
4767 0 461120 237568 51080 32 4766
4768 0 461152 237600 50800 64 4767
4769 0 461344 237472 50680 90 4768
4770 0 461536 237312 50520 136 4769
4771 0 461792 237408 50400 134 4770
4772 0 461984 237568 50320 107 4771
4773 0 462016 237600 50280 122 4772
4774 0 461856 237760 50160 120 4773
4775 0 461760 237888 49960 139 4774
4776 0 462016 237856 49920 120 4775
4777 0 462048 238080 49800 75 4776
4778 0 462144 238248 49680 48 4777
4779 0 462176 238304 49640 40 4778
4780 0 462252.8 238355.2 49560 36 4779
4781 0 462368 238432 49440 32 4780
4782 0 462400 238496 49200 86 4781
4783 0 462400 238528 49120 115 4782
4784 0 462560 238496 48920 98 4783
4785 0 462720 238400 48720 101 4784
4786 0 462944 238432 48600 60 4785
4787 0 463104 238400 48400 51 4786
4788 0 463136 238368 48360 51 4787
4789 0 462144 238464 49120 51 4783
4790 0 462016 238464 49160 65 4789
4791 1 461888 238464 49200 80 4790
4792 0 461813.34 238464 49240 80 4791
4793 0 461664 238464 49320 80 4792
4794 0 461600 238464 49360 75 4793
4795 0 462112 237344 50400 122 4773
4796 0 462336 237248 50520 148 4795
4797 0 462528 237408 50640 102 4796
4798 0 462688 237568 50760 124 4797
4799 0 462912 237664 50840 120 4798
4800 0 463168 237568 50880 124 4799
4801 0 463360 237440 51000 86 4800
4802 0 463616 237312 51000 40 4801
4803 0 462048 237248 56080 90 4526
4804 0 461888 237408 56280 60 4803
4805 0 461664 237312 56440 32 4804
4806 0 462816 236448 55800 91 4523
4807 0 462816 236224 55680 80 4806
4808 0 462816 235968 55560 32 4807
4809 0 462816 235808 55360 75 4808
4810 0 462848 235648 55160 45 4809
4811 0 462976 235552 55040 40 4810
4812 0 464669.38 236175.48 56480 224 4521
4813 0 464925.28 236219.98 56400 207 4812
4814 0 465861.3 235843.98 56400 221 4813
4815 0 467149.4 235900.39 56400 128 4814
4816 0 468445.5 236996.34 56400 104 4815
4817 0 469172.78 237638.58 56640 120 4816
4818 0 470037.44 237770.84 56480 157 4817
4819 0 470485.75 238115.52 56240 136 4818
4820 0 471197.44 238748.66 56040 148 4819
4821 0 472077.56 239612.53 56040 136 4820
4822 0 472438.44 239861.83 55720 120 4821
4823 0 472669.72 240549.39 55560 80 4822
4824 0 472373.75 240773.4 55560 71 4823
4825 0 471934.03 240987.84 55640 102 4824
4826 0 471512.28 241555.12 55720 120 4825
4827 0 471428.22 242027.31 55560 120 4826
4828 0 471085.12 242459.34 55400 148 4827
4829 0 470668 242720.97 55520 45 4828
4830 0 470765.25 243036.19 55400 75 4829
4831 0 470990.7 242439.78 55120 75 4828
4832 0 470548.12 242570.28 54880 32 4831
4833 0 470841.25 242956.66 54680 163 4832
4834 0 470804.7 242917.69 54480 51 4833
4835 0 470128.3 242829.22 54240 192 4834
4836 0 469911.47 242783.9 54000 153 4835
4837 0 469450.6 242637.03 53720 81 4836
4838 0 468778.3 242512.9 53480 51 4837
4839 0 470922.9 243902.03 54720 120 4833
4840 0 470687.72 243957.66 54920 115 4839
4841 0 470632.25 245010.81 54960 102 4840
4842 0 470693.06 245283.78 55120 86 4841
4843 0 470485.3 245461.55 55280 -1 4842
4844 0 470357.44 245513.16 55400 -1 4843
4845 0 470274.25 245588.52 55600 -1 4844
4846 0 470165.38 245852.17 55760 -1 4845
4847 0 470416.7 245944.92 55880 -1 4846
4848 0 470412.88 245953.23 56080 -1 4847
4849 0 470127.9 246213.72 56200 -1 4848
4850 0 470669.66 246100.75 55760 -1 4847
4851 0 471182.34 241265.22 55520 120 4826
4852 0 472842.38 240474.95 55360 140 4823
4853 0 472929 240551.12 55120 71 4852
4854 0 473256 240560.48 54880 98 4853
4855 0 474046.4 240908.72 54880 64 4854
4856 0 474944.25 241246.31 54680 128 4855
4857 0 475385.75 241259.4 54440 128 4856
4858 0 475968 241440 53760 101 4857
4859 0 476224 241472 53680 80 4858
4860 0 476448 241568 53560 120 4859
4861 0 476320 241504 53040 40 4860
4862 0 476288 241696 52880 60 4861
4863 0 476416 241856 52680 40 4862
4864 0 476576 241984 52480 32 4863
4865 0 476672 242080 52240 81 4864
4866 0 476800 242176 52040 90 4865
4867 0 476864 242272 51800 81 4866
4868 0 476960 242368 51560 51 4867
4869 0 477056 242432 51320 64 4868
4870 0 477280 242400 51200 81 4869
4871 0 477536 242496 51200 91 4870
4872 0 477600 242496 51200 86 4871
4873 0 477877.28 242535.25 51160 -1 4872
4874 0 478298.12 242764.2 51120 -1 4873
4875 0 478805.3 242648 51080 -1 4874
4876 0 479157.12 242576.38 50960 -1 4875
4877 0 479168 242536.4 50800 -1 4876
4878 0 479305.12 242238 50640 -1 4877
4879 0 479512.7 241908.12 50440 -1 4878
4880 0 479618.75 241472.03 50520 -1 4879
4881 0 479711.8 241409.88 50480 -1 4880
4882 0 479753.56 241155.64 50360 -1 4881
4883 0 479727.7 240995.62 50200 -1 4882
4884 0 479712.5 240965.52 50000 -1 4883
4885 0 479863.56 240816.69 49800 -1 4884
4886 0 479943.56 240727.44 49600 -1 4885
4887 0 479869.06 240714.16 49480 -1 4886
4888 0 479842.44 240654.73 49280 -1 4887
4889 0 479594.06 240500.58 49040 -1 4888
4890 0 479548 240490.11 48960 -1 4889
4891 0 479549.4 240543 48760 -1 4890
4892 0 479540.88 240603.33 48560 -1 4891
4893 0 479614.88 240565.31 48440 -1 4892
4894 0 479723.25 240590.53 48240 -1 4893
4895 0 480223.12 240539.02 49640 -1 4886
4896 0 477171 242469 51080 -1 4870
4897 0 477135 242569 50960 -1 4896
4898 0 477101 242744 50920 -1 4897
4899 0 477005 242600 50880 -1 4898
4900 0 476836 242586 50840 -1 4899
4901 0 476694 242392 50720 -1 4900
4902 0 476664 242343 50560 -1 4901
4903 0 476639 242292 50440 -1 4902
4904 0 476563 242243 50240 -1 4903
4905 0 476113 242566 50000 -1 4904
4906 0 475823 242522 50000 -1 4905
4907 0 475724 242582 49880 -1 4906
4908 0 475879 242429 49640 -1 4907
4909 0 475984 242278 49360 -1 4908
4910 0 476173 242062 49120 -1 4909
4911 0 476373 241973 48960 -1 4910
4912 0 476384 241683 48720 -1 4911
4913 0 476476 241552 48480 -1 4912
4914 0 476499 241544 48240 -1 4913
4915 0 476476 241507 48200 -1 4914
4916 0 476346 241261 48080 -1 4915
4917 0 476119 241131 47960 -1 4916
4918 0 476301 241216 47920 -1 4917
4919 0 476426 241303 47840 -1 4918
4920 0 476429 241281 47800 -1 4919
4921 0 476425 241250 47760 -1 4920
4922 0 476496 241323 47680 -1 4921
4923 0 476886 241049 47480 -1 4922
4924 0 476967 240870 47400 -1 4923
4925 0 477090 240701 47160 -1 4924
4926 0 477008 240744 46960 -1 4925
4927 0 476877 241397 46880 -1 4926
4928 0 476926 241554 46800 -1 4927
4929 0 476896 241632 46720 96 4928
4930 0 476864 241696 46600 90 4929
4931 0 476800 241696 46320 102 4930
4932 0 476640 241856 46120 102 4931
4933 0 476640 241984 45880 134 4932
4934 0 476704 241952 45640 98 4933
4935 0 476800 241792 45440 134 4934
4936 0 476768 241728 45200 115 4935
4937 0 476800 241792 44960 128 4936
4938 0 476800 241792 44680 81 4937
4939 0 476800 241792 44400 96 4938
4940 0 476896 241792 44160 86 4939
4941 0 476992 241792 43880 163 4940
4942 0 476960 241888 43640 107 4941
4943 0 476960 242048 43440 32 4942
4944 0 476800 242112 43240 107 4943
4945 0 476768 242048 42960 217 4944
4946 0 476928 241984 42760 163 4945
4947 0 477088 242048 42560 157 4946
4948 0 477248 242112 42360 154 4947
4949 0 477376 242272 42160 122 4948
4950 0 477440 242368 41920 75 4949
4951 0 477440 242368 41800 81 4950
4952 0 477568 242400 41560 45 4951
4953 0 477568 242400 41520 45 4952
4954 0 477568 242496 41280 32 4953
4955 0 477568 242624 41040 51 4954
4956 0 477408 242688 40800 86 4955
4957 0 477376 242688 40800 81 4956
4958 0 477300.7 242800.55 40600 -1 4957
4959 0 477210.3 242849.6 40400 -1 4958
4960 0 477121.47 242842.67 40120 -1 4959
4961 0 476901.72 242772.78 39840 -1 4960
4962 0 476803.7 242710.11 39640 -1 4961
4963 0 476612.5 242773.5 39360 -1 4962
4964 0 476550.38 242778.64 39200 -1 4963
4965 0 476512.6 242863.64 38960 -1 4964
4966 0 476240.8 242796.88 38720 -1 4965
4967 0 476033.44 242822.94 38480 -1 4966
4968 0 475913.8 242982.2 38240 -1 4967
4969 0 475718.72 243132.27 38000 -1 4968
4970 0 475618.62 243170.97 37720 -1 4969
4971 0 475508.72 243293.39 37440 -1 4970
4972 0 476152 243238.97 37200 -1 4971
4973 0 476344.5 243274.97 37000 -1 4972
4974 0 476347.03 243433.25 36840 -1 4973
4975 0 475821.78 243338.1 36600 -1 4974
4976 0 475722.7 243175.14 36400 -1 4975
4977 0 475655.25 243112.12 36320 -1 4976
4978 0 475268.1 242928.94 36160 -1 4977
4979 0 475901.7 243156.05 36040 -1 4977
4980 0 476051.06 243149.19 35800 -1 4979
4981 0 475998.3 243371.05 35640 -1 4980
4982 0 476040.38 242894.3 35400 -1 4981
4983 0 476014.9 242721.08 35320 -1 4982
4984 0 476043.53 242474.03 35200 -1 4983
4985 0 476009.7 242462.02 35160 -1 4984
4986 0 476014.75 242566.47 35120 -1 4985
4987 0 476068.66 242285.5 35080 -1 4986
4988 0 476184.62 242087.5 34920 -1 4987
4989 0 476603.7 241891.5 34680 -1 4988
4990 0 477136.25 241755.14 34480 -1 4989
4991 0 477361.94 241541.2 34240 -1 4990
4992 0 477670.06 241378.61 33960 -1 4991
4993 0 477894.7 241195.08 33640 -1 4992
4994 0 478029.16 240763.73 33360 -1 4993
4995 0 478141.78 240378.75 33200 -1 4994
4996 0 478210.56 240383.5 33000 -1 4995
4997 0 478298.6 240353.75 32680 -1 4996
4998 0 478482.1 239945.48 32600 -1 4997
4999 0 478652.5 239481.56 32400 -1 4998
5000 0 478738.06 239252.25 32200 -1 4999
5001 0 478989.06 238743.77 31960 -1 5000
5002 0 479100.06 238140.98 31760 -1 5001
5003 0 479180.62 237720.62 31520 -1 5002
5004 0 479151.62 237662.3 31280 -1 5003
5005 0 479329.8 237391.1 31080 -1 5004
5006 0 479823.12 237199.5 30840 -1 5005
5007 0 480249.56 237051.69 31000 -1 5006
5008 0 480235.2 237041.44 31200 -1 5007
5009 0 480222.2 237146.27 31400 -1 5008
5010 0 480302.38 236997.55 31480 -1 5009
5011 0 480456.97 236918.8 31520 -1 5010
5012 0 480455.38 236925.19 31720 -1 5011
5013 0 480354.3 236737.27 31920 -1 5012
5014 0 480083.72 236739.39 31720 -1 5013
5015 0 480528.38 236561.78 32040 -1 5013
5016 0 479862.8 237208.77 30560 -1 5006
5017 0 480033.75 237047.61 30320 -1 5016
5018 0 479905.62 236946.27 30160 -1 5017
5019 0 479894.66 236877.02 29920 -1 5018
5020 0 480567 236572.22 29680 -1 5019
5021 0 480716.94 236406.39 29520 -1 5020
5022 0 481008.62 236188.88 29280 -1 5021
5023 0 481337.38 235952.22 29040 -1 5022
5024 0 481310.12 235989.45 28840 -1 5023
5025 0 479305.06 236916.39 29680 -1 5019
5026 0 478990.12 236797.6 29440 -1 5025
5027 0 478720.3 236307.02 29240 -1 5026
5028 0 478353.2 235860.97 28960 -1 5027
5029 0 477839.38 235194.83 28720 -1 5028
5030 0 477758.28 234841.14 28600 -1 5029
5031 0 477551.5 234682.28 28360 -1 5030
5032 0 477623.3 234569.23 28120 -1 5031
5033 0 477737.94 234424.56 27880 -1 5032
5034 0 477501.44 234353.86 27640 -1 5033
5035 0 477461.56 234341.64 27600 -1 5034
5036 0 477438.44 234237.52 27480 -1 5035
5037 0 477317.2 234290.98 27320 -1 5036
5038 0 477341.12 234224.12 27240 -1 5037
5039 0 477371.38 234124.53 27200 -1 5038
5040 0 477291.3 233994.88 27080 -1 5039
5041 0 477176.56 233911.34 26920 -1 5040
5042 0 477944.9 241086.03 32560 -1 4997
5043 0 476057.84 243710.58 35520 -1 4981
5044 0 477248 242208 41760 32 4951
5045 0 477088 242016 41640 51 5044
5046 0 477056 241952 41600 51 5045
5047 0 477536 242208 42160 122 4949
5048 0 477792 242144 42120 32 5047
5049 0 478048 242112 42040 32 5048
5050 0 476608 241728 53400 96 4860
5051 0 476704 241952 53280 136 5050
5052 0 476768 242208 53200 120 5051
5053 0 476960 242368 53160 120 5052
5054 0 477216 242496 53120 80 5053
5055 0 477440 242528 53000 80 5054
5056 0 477696 242592 53000 80 5055
5057 0 477888 242752 52880 90 5056
5058 0 478112 242944 52880 120 5057
5059 0 478240 243168 52920 86 5058
5060 0 478368 243392 52920 64 5059
5061 0 478432 243648 52920 134 5060
5062 0 478432 243712 52920 137 5061
5063 0 478560 243808 53120 51 5062
5064 0 478720 243840 53320 71 5063
5065 0 478880 243904 53560 64 5064
5066 0 479136 244000 53600 45 5065
5067 0 479296 244032 53640 51 5066
5068 0 479448 244096 53680 -1 5067
5069 0 479640 244229 53720 -1 5068
5070 0 479785 244424 53720 -1 5069
5071 0 479923 244557 53720 -1 5070
5072 0 480099 244758 53520 -1 5071
5073 0 480081 244834 53480 -1 5072
5074 0 479898 244942 53440 -1 5073
5075 0 480070 244929 53400 -1 5074
5076 0 480123 245136 53280 -1 5075
5077 0 480406 245522 53120 -1 5076
5078 0 480719 246012 53120 -1 5077
5079 0 480853 246294 53200 -1 5078
5080 0 481204 246737 53200 -1 5079
5081 0 481399 247441 53240 -1 5080
5082 0 481565 247747 53400 -1 5081
5083 0 481842 247983 53400 -1 5082
5084 0 482684 248830 53560 91 5083
5085 0 482272 249664 53400 51 5084
5086 0 482208 249920 53400 115 5085
5087 0 482112 250176 53440 101 5086
5088 0 482048 250432 53400 86 5087
5089 0 482080 250688 53360 80 5088
5090 0 482144 250944 53240 120 5089
5091 0 482080 251200 53240 124 5090
5092 0 482016 251456 53160 86 5091
5093 0 481952 251552 53120 120 5092
5094 0 482112 251680 52960 139 5093
5095 0 482080 251712 52680 128 5094
5096 0 481984 251648 52440 81 5095
5097 0 481952 251488 52240 91 5096
5098 0 481984 251328 52040 101 5097
5099 0 482176 251264 51840 90 5098
5100 0 482336 251168 51640 51 5099
5101 0 482464 251328 51480 51 5100
5102 0 482400 251392 51480 80 5101
5103 0 482438 251149 51320 -1 5102
5104 0 481760 251744 53120 120 5093
5105 0 481600 251936 53240 120 5104
5106 0 481408 252128 53280 137 5105
5107 0 481216 252320 53280 166 5106
5108 0 481216 252576 53240 163 5107
5109 0 481280 252832 53200 224 5108
5110 0 481280 252864 53200 224 5109
5111 0 481120 252960 52960 104 5110
5112 0 481088 253024 52720 107 5111
5113 0 480928 253024 52520 122 5112
5114 0 480832 253024 52280 186 5113
5115 0 480672 253184 52160 124 5114
5116 0 480416 253184 52080 156 5115
5117 0 480192 253248 51920 139 5116
5118 0 479968 253344 51800 80 5117
5119 0 479712 253376 51760 80 5118
5120 0 479456 253472 51720 86 5119
5121 0 479232 253568 51560 71 5120
5122 0 479008 253728 51480 80 5121
5123 0 478816 253920 51480 81 5122
5124 0 478624 254048 51360 71 5123
5125 0 478464 254272 51320 71 5124
5126 0 478240 254464 51280 98 5125
5127 0 478048 254624 51240 90 5126
5128 0 477952 254848 51320 71 5127
5129 0 477792 255008 51480 139 5128
5130 0 477760 255072 51480 157 5129
5131 0 477760 255200 51240 134 5130
5132 0 477920 255360 51120 51 5131
5133 0 477920 255616 50640 185 5132
5134 0 478016 255552 50400 190 5133
5135 0 478176 255616 50200 124 5134
5136 0 478432 255616 50120 128 5135
5137 0 478336 255744 49880 122 5136
5138 0 478240 255744 49800 75 5137
5139 0 478272.4 255730.8 49680 52 5138
5140 0 478347.97 255700.38 49400 -1 5139
5141 0 478536.88 255651.44 49160 -1 5140
5142 0 478648.25 255572.19 48880 -1 5141
5143 0 478808.3 255535.52 48600 -1 5142
5144 0 478969.16 255449.53 48440 -1 5143
5145 0 479033.16 255420.22 48200 -1 5144
5146 0 479044.7 255318.31 48160 -1 5145
5147 0 478962.7 255162.47 48120 -1 5146
5148 0 478857.62 254857.92 48000 -1 5147
5149 0 478826.38 254784.83 47960 -1 5148
5150 0 478957.8 254908.69 47920 -1 5149
5151 0 479125.44 254977.8 47880 -1 5150
5152 0 479131.28 254957.73 47840 -1 5151
5153 0 479156 254953.11 47800 -1 5152
5154 0 479254.94 254944.19 47760 -1 5153
5155 0 478232.75 255525.61 47720 -1 5154
5156 0 479524.44 255009.66 47680 -1 5155
5157 0 479946.47 254787.1 47480 -1 5156
5158 0 480050.06 254658.31 47280 -1 5157
5159 0 480192.94 254708.66 47080 -1 5158
5160 0 480197.8 254694.08 47040 -1 5159
5161 0 480297.12 254707.56 47000 -1 5160
5162 0 480191.25 254714.81 46960 -1 5161
5163 0 480170.7 255446.67 46880 -1 5162
5164 0 480295.12 254968.98 46840 -1 5163
5165 0 480183.16 255506.27 46800 -1 5164
5166 0 480389.06 255611.5 46600 -1 5165
5167 0 480575.22 255764.08 46360 -1 5166
5168 0 480689.72 256043.98 46200 -1 5167
5169 0 480662.44 256298.62 46000 -1 5168
5170 0 480540.38 256440.14 45760 -1 5169
5171 0 480775.38 256390.95 45520 -1 5170
5172 0 481016.5 256395.08 45280 -1 5171
5173 0 481080.62 256474.11 45000 -1 5172
5174 0 481307.75 256488.11 44800 -1 5173
5175 0 481356.94 256553.1 44560 -1 5174
5176 0 481465.06 256595.64 44280 -1 5175
5177 0 481587.12 256606.64 44040 -1 5176
5178 0 481695.44 256615.4 43800 -1 5177
5179 0 481761.8 256526.72 43600 -1 5178
5180 0 482026.25 256358.16 43360 -1 5179
5181 0 482199.6 256382.8 43120 -1 5180
5182 0 482358.06 256313.17 42920 -1 5181
5183 0 482768.44 256255.11 42680 -1 5182
5184 0 482850 256192.27 42480 -1 5183
5185 0 482826.53 256171.97 42280 -1 5184
5186 0 482865.56 256214.89 42040 -1 5185
5187 0 483126.8 256325.16 41800 -1 5186
5188 0 483106.06 256404.38 41720 -1 5187
5189 0 483339.03 256252.19 42520 -1 5184
5190 0 483372.94 256313.77 42440 -1 5189
5191 0 478742.2 255573.69 49520 -1 5139
5192 0 477536 255136 51640 120 5130
5193 0 477312 255264 51680 102 5192
5194 0 477056 255392 51760 98 5193
5195 0 476960 255392 51800 86 5194
5196 0 476281.53 255763.25 51880 -1 5195
5197 0 475991.94 255848.98 52080 -1 5196
5198 0 475881.8 255917.72 52280 -1 5197
5199 0 475213.8 256210.17 52480 -1 5198
5200 0 474646 256715.7 52120 -1 5199
5201 0 474701.12 256644.48 52600 -1 5199
5202 0 474427.38 256689.17 52800 -1 5201
5203 0 474267.56 256572.1 53040 -1 5202
5204 0 473850.2 256677.89 53240 -1 5203
5205 0 473233.22 257150.39 53400 -1 5204
5206 0 473069.5 257526.5 53520 -1 5205
5207 0 473014.97 257652.5 53560 -1 5206
5208 0 472798.06 258219.55 53440 -1 5207
5209 0 472483.72 258281.27 53320 -1 5208
5210 0 472811.12 257923.31 53760 -1 5207
5211 0 472728.5 258171.16 53920 -1 5210
5212 0 471967.12 258838.58 54040 -1 5211
5213 0 471572.16 259049.86 54200 -1 5212
5214 0 471057.16 259270.3 54320 -1 5213
5215 0 470619.06 259562.23 54480 -1 5214
5216 0 470411.97 259751.53 54680 -1 5215
5217 0 470343 259983.95 54880 -1 5216
5218 0 470065.44 260129.11 55000 -1 5217
5219 0 469749.03 260362.89 55200 -1 5218
5220 0 469324.34 260672.56 55160 -1 5219
5221 0 469144.4 260874.84 55040 -1 5220
5222 0 468766.38 260910.72 55240 -1 5221
5223 0 468383.7 260935.98 55360 -1 5222
5224 0 468092.94 261061.84 55520 -1 5223
5225 0 467837.25 261257.6 55640 -1 5224
5226 0 467835.9 261448.31 55840 -1 5225
5227 0 467991.3 261565.1 56040 -1 5226
5228 0 467858.28 261831.03 56200 -1 5227
5229 0 467561.75 262076.7 56240 -1 5228
5230 0 467378.8 262419.88 56320 -1 5229
5231 0 467331.56 262581.75 56480 -1 5230
5232 0 467297.2 262773.7 56640 -1 5231
5233 0 467326.56 262822 56840 -1 5232
5234 0 467669.72 263220.12 56960 -1 5233
5235 0 467621.78 261473.7 55400 -1 5225
5236 0 473045.88 257106.48 53680 -1 5206
5237 0 480864 252992 52240 181 5114
5238 0 480896 252800 52040 91 5237
5239 0 481024 252608 51920 164 5238
5240 0 481184 252448 51760 148 5239
5241 0 481216 252256 51600 80 5240
5242 0 481248 252096 51400 45 5241
5243 0 481472 252000 51280 81 5242
5244 0 481504 252000 51280 80 5243
5245 0 481408 253056 53080 131 5110
5246 0 481504 253088 52840 71 5245
5247 0 481696 253184 52680 80 5246
5248 0 481952 253216 52640 40 5247
5249 0 482208 253280 52600 40 5248
5250 0 482464 253408 52560 81 5249
5251 0 482688 253568 52480 60 5250
5252 0 482720 253600 52480 71 5251
5253 0 478432 243936 52720 75 5062
5254 0 478528 244160 52640 120 5253
5255 0 478560 244320 52440 64 5254
5256 0 478624 244480 52240 60 5255
5257 0 478624 244576 52000 60 5256
5258 0 478528 244768 51800 75 5257
5259 0 478688 244928 51600 32 5258
5260 0 478848 245056 51400 45 5259
5261 0 478848 245056 51280 45 5260
5262 0 478820 245007 51160 -1 5261
5263 0 478929 245050 51040 -1 5262
5264 0 479007 245315 50920 -1 5263
5265 0 478932 245107 50880 -1 5264
5266 0 478690 244968 50760 -1 5265
5267 0 478687 244951 50600 -1 5266
5268 0 478689 244868 50480 -1 5267
5269 0 478689 244868 50320 -1 5268
5270 0 478458.88 245087.56 49560 -1 5269
5271 0 478760 245145 48840 -1 5270
5272 0 478760 245145 48720 -1 5271
5273 0 478814 245187 48560 -1 5272
5274 0 478147 245385 48560 -1 5273
5275 0 478161 245588 48520 -1 5274
5276 0 479037 245314 48400 -1 5273
5277 0 479169 245303 48280 -1 5276
5278 0 479134 245147 48040 -1 5277
5279 0 478908 244983.14 47920 -1 5278
5280 0 479050.4 245058.23 47760 -1 5279
5281 0 479220.25 245208.25 47680 -1 5280
5282 0 479209.38 245233.36 47640 -1 5281
5283 0 479400.3 245089.27 47560 -1 5282
5284 0 479670.75 244843.4 47440 -1 5283
5285 0 479846.5 244766.4 47360 -1 5284
5286 0 479772.75 244699.36 47320 -1 5285
5287 0 480042.75 244775.47 47280 -1 5286
5288 0 480053.56 244733.47 47160 -1 5287
5289 0 480003.62 244724.06 47040 -1 5288
5290 0 479938.44 245025.86 46880 -1 5289
5291 0 479882.06 245538.72 46840 -1 5290
5292 0 479866.8 245532.4 46800 -1 5291
5293 0 479969.66 245599.06 46600 -1 5292
5294 0 480049.78 245532.73 46320 -1 5293
5295 0 479932.12 245725.98 46080 -1 5294
5296 0 480026.9 245752.19 45840 -1 5295
5297 0 480152.12 245729.12 45600 -1 5296
5298 0 480279 245405.33 45400 -1 5297
5299 0 480156.12 245257.36 45160 -1 5298
5300 0 480112.38 245201.27 44920 -1 5299
5301 0 480043 245126.92 44640 -1 5300
5302 0 479975.2 245097.45 44400 -1 5301
5303 0 479923.88 245036.62 44120 -1 5302
5304 0 479682.25 244912.81 43920 -1 5303
5305 0 479436.78 244969.2 43680 -1 5304
5306 0 479140.06 244983.16 43440 -1 5305
5307 0 479104.12 245049.12 43200 -1 5306
5308 0 479182.2 245102.08 42960 -1 5307
5309 0 479404.38 245101.98 42760 -1 5308
5310 0 480013.4 244817.47 47400 -1 5285
5311 0 480020.56 244896.25 47440 -1 5310
5312 0 479954.12 245001.38 47480 -1 5311
5313 0 479900.75 245138.69 47520 -1 5312
5314 0 479815.5 245200.88 47560 -1 5313
5315 0 479582 245397.3 47640 -1 5314
5316 0 479478.8 245248.47 47800 -1 5315
5317 0 472278.5 240346.38 54680 32 4854
5318 0 471804.12 240358.25 54480 96 5317
5319 0 471708.75 240306.34 54200 104 5318
5320 0 471444.22 240329.47 54040 101 5319
5321 0 471117.47 240364.03 53840 71 5320
5322 0 470656.38 240384.53 53640 104 5321
5323 0 469692.62 240536.98 53480 -1 5322
5324 0 469792 240480 53400 120 5323
5325 0 469568 240608 53440 101 5324
5326 0 469312 240544 53400 122 5325
5327 0 469152 240320 53440 91 5326
5328 0 468928 240192 53440 60 5327
5329 0 468704 240032 53440 101 5328
5330 0 468448 240000 53360 107 5329
5331 0 468192 240000 53240 86 5330
5332 0 467936 239936 53200 75 5331
5333 0 467680 239872 53160 71 5332
5334 0 467424 239776 53120 60 5333
5335 0 466632 239438 53160 45 5334
5336 0 466154 238818 53240 -1 5335
5337 0 466042 238626 53280 -1 5336
5338 0 465736 238380 53360 -1 5337
5339 0 465398 238094 53240 -1 5338
5340 0 465056 237536 53360 32 5339
5341 0 464896 237344 53240 120 5340
5342 0 464864 237152 53040 51 5341
5343 0 464928 236960 52880 45 5342
5344 0 464992 236896 52880 32 5343
5345 0 464996 236796 52840 -1 5344
5346 0 464986 236928 52800 -1 5345
5347 0 464861 236730 52680 -1 5346
5348 0 464866 236588 52520 -1 5347
5349 0 466688 239392 53120 51 5335
5350 0 466688 239136 53120 32 5349
5351 0 466592 238912 53000 64 5350
5352 0 466656 239072 52800 86 5351
5353 0 466656 239328 52800 86 5352
5354 0 466656 239456 52720 45 5353
5355 0 468416 239840 53560 32 5330
5356 0 468416 239616 53680 51 5355
5357 0 468448 239360 53760 40 5356
5358 0 468544 239168 53960 71 5357
5359 0 468608 239008 54160 98 5358
5360 0 470048 240384 53440 102 5324
5361 0 470240 240192 53440 91 5360
5362 0 470240 240160 53440 86 5361
5363 0 471968 239168 55320 71 4821
5364 0 472032 239008 55080 64 5363
5365 0 472000 238880 54840 71 5364
5366 0 471904 238720 54600 60 5365
5367 0 471744 238560 54400 107 5366
5368 0 471584 238400 54240 98 5367
5369 0 471424 238272 54080 81 5368
5370 0 471232 238144 53960 98 5369
5371 0 470976 238080 53880 75 5370
5372 0 470752 237920 53800 81 5371
5373 0 470560 237728 53720 45 5372
5374 0 470400 237536 53640 80 5373
5375 0 470208 237344 53600 51 5374
5376 0 469683.3 236799 53400 -1 5375
5377 0 468974.25 236414.36 53240 -1 5376
5378 0 468663.78 236018.89 53080 -1 5377
5379 0 468512.2 235905.19 53040 -1 5378
5380 0 468483.94 235798 53000 -1 5379
5381 0 468366.9 235173.64 52920 -1 5380
5382 0 468395.38 235261.6 52840 -1 5381
5383 0 468350.25 235332.03 52760 -1 5382
5384 0 468219.84 235418.1 52680 -1 5383
5385 0 468093 235307.17 52640 -1 5384
5386 0 467911.66 235255.67 52560 -1 5385
5387 0 467820.88 235229.77 52520 -1 5386
5388 0 467568.22 235190.95 52400 -1 5387
5389 0 467133.2 235126.34 52240 -1 5388
5390 0 466838.28 234739.16 52080 -1 5389
5391 0 466769.25 234547.39 51920 -1 5390
5392 0 466870.25 234606.45 51720 -1 5391
5393 0 466983.75 234638.92 51480 -1 5392
5394 0 467288.6 234529.75 51280 -1 5393
5395 0 467781.8 233992.02 51160 -1 5394
5396 0 467736.5 233679.89 51360 -1 5395
5397 0 467843.62 233710.83 51040 -1 5395
5398 0 464640 236864 56880 202 4812
5399 0 464672 236960 57120 60 5398
5400 0 464608 236992 57400 32 5399
5401 0 464576 237152 57600 60 5400
5402 0 464512 237376 57720 32 5401
5403 0 464544 237504 57760 51 5402
5404 0 452949.47 234486.42 56080 157 111
5405 0 453440 234304 55280 128 5404
5406 0 453664 234176 55160 128 5405
5407 0 453856 234144 54960 108 5406
5408 0 453952 233984 54760 128 5407
5409 0 453984 233824 54520 148 5408
5410 0 454112 233664 54360 192 5409
5411 0 454272 233472 54240 136 5410
5412 0 454496 233344 54200 115 5411
5413 0 454752 233280 54160 153 5412
5414 0 454848 233216 54200 175 5413
5415 0 454944 233248 54440 64 5414
5416 0 454944 233280 54720 81 5415
5417 0 454688 233312 54840 81 5416
5418 0 454528 233184 54880 60 5417
5419 0 454976 232992 54120 104 5414
5420 0 455104 232864 53920 160 5419
5421 0 455232 232640 53800 128 5420
5422 0 455392 232416 53720 120 5421
5423 0 455584 232256 53560 51 5422
5424 0 455616 232000 53480 86 5423
5425 0 455616 231840 53280 71 5424
5426 0 455552 231712 53040 32 5425
5427 0 455520 231680 53000 32 5426
5428 0 455430.88 231539.12 52840 -1 5427
5429 0 455443.66 231507.83 52800 -1 5428
5430 0 455507.4 231352.05 52600 -1 5429
5431 0 455543.62 231249.48 52360 -1 5430
5432 0 455327.12 230733.2 52160 -1 5431
5433 0 455141.7 230629.69 51960 -1 5432
5434 0 454974.5 230336.19 51760 -1 5433
5435 0 454934.16 229667.7 51480 -1 5434
5436 0 454732.6 229372.27 51360 -1 5435
5437 0 454643.25 229163.11 51320 -1 5436
5438 0 454554.62 228745.14 51120 -1 5437
5439 0 454547.7 228379.28 50960 -1 5438
5440 0 454447.1 227804.25 50720 -1 5439
5441 0 454340.44 227419.25 50520 -1 5440
5442 0 454248.7 227014.86 50400 -1 5441
5443 0 454060 227359.39 50280 -1 5442
5444 0 454045.5 227417.19 50240 -1 5443
5445 0 453996.3 227415.47 50200 -1 5444
5446 0 453788.6 227556.25 50160 -1 5445
5447 0 453629.1 227439.98 50120 -1 5446
5448 0 453261.12 227094.64 49920 -1 5447
5449 0 452813.12 226696.83 49760 -1 5448
5450 0 453186.03 226432.28 49720 -1 5449
5451 0 453396.75 226237.7 49560 -1 5450
5452 0 453753.16 225931.06 49360 -1 5451
5453 0 454165.25 225637.47 49160 -1 5452
5454 0 452303.75 226505.8 49680 -1 5449
5455 0 451753.97 226358.03 49600 -1 5454
5456 0 451632.03 226326.6 49360 -1 5455
5457 0 451338.56 226490.36 49240 -1 5456
5458 0 451166.8 226424.84 49040 -1 5457
5459 0 450801.47 226174.48 48800 -1 5458
5460 0 450752.3 225975.72 48520 -1 5459
5461 0 450611.7 225682.48 48240 -1 5460
5462 0 450591.06 225463.4 48200 -1 5461
5463 0 450584.44 225193.52 48160 -1 5462
5464 0 450571.88 225117.94 48120 -1 5463
5465 0 450109.3 224919.86 47960 -1 5464
5466 0 450264.2 224647.7 47760 -1 5465
5467 0 450280.6 224386.3 47520 -1 5466
5468 0 450336.25 224063.78 47360 -1 5467
5469 0 450067.56 223762.11 47120 -1 5468
5470 0 450051.7 223693.72 46840 -1 5469
5471 0 449902 223818.75 46800 -1 5470
5472 0 449452.2 224193.12 46680 -1 5471
5473 0 449052.62 224406.62 46560 -1 5472
5474 0 448386.88 225000.58 46480 -1 5473
5475 0 447916.88 225630.19 46280 -1 5474
5476 0 447424.38 226320.8 46160 -1 5475
5477 0 447024.7 226775.8 46000 -1 5476
5478 0 446993.44 226934.16 45800 -1 5477
5479 0 447004.78 227127.83 45640 -1 5478
5480 0 447084.8 227088.8 45560 -1 5479
5481 0 447361.3 226936.47 45320 -1 5480
5482 0 447237.5 227050.61 45080 -1 5481
5483 0 447278.6 227284.98 44840 -1 5482
5484 0 447248.25 227876.36 44640 -1 5483
5485 0 447178.3 228538.16 44880 -1 5484
5486 0 447276.5 228486.36 45280 -1 5485
5487 0 447241.94 228505.22 45520 -1 5486
5488 0 447287.6 228026.6 44520 -1 5484
5489 0 447313.97 228126.61 44440 -1 5488
5490 0 447466.78 228107.2 44240 -1 5489
5491 0 447263 227112.78 44400 -1 5488
5492 0 447211.75 226284.05 45800 -1 5478
5493 0 449954.56 223582.84 46560 -1 5471
5494 0 449704.62 223617.31 46240 -1 5493
5495 0 449392.8 223754.62 46000 -1 5494
5496 0 449338.47 223645.9 45760 -1 5495
5497 0 449821.4 223130.84 45520 -1 5496
5498 0 449876.56 222918.27 45280 -1 5497
5499 0 449869.2 222835.39 45040 -1 5498
5500 0 449956.88 222602.58 44720 -1 5499
5501 0 450030.8 222448.78 44480 -1 5500
5502 0 450240.6 222292.23 44200 -1 5501
5503 0 450519.38 222090.77 44040 -1 5502
5504 0 450543.62 222346.05 43960 -1 5503
5505 0 450670.47 222393.28 43720 -1 5504
5506 0 450754.12 222318.28 43440 -1 5505
5507 0 450862.94 222310.58 43200 -1 5506
5508 0 450889.25 222252.17 42960 -1 5507
5509 0 450949.44 222263.56 42720 -1 5508
5510 0 451049.12 222256.95 42480 -1 5509
5511 0 451103.8 222369.58 42360 -1 5510
5512 0 451197.56 222472.48 42120 -1 5511
5513 0 451219.3 222587.48 41960 -1 5512
5514 0 451199.06 222477.98 41920 -1 5513
5515 0 451284.5 222416.1 41680 -1 5514
5516 0 451338.66 222431.33 41640 -1 5515
5517 0 450930.16 222135.64 41680 -1 5516
5518 0 451448.4 222462.2 41560 -1 5516
5519 0 451558.25 222493.06 41480 -1 5518
5520 0 451634 222528.44 41400 -1 5519
5521 0 451919.5 222368.75 41160 -1 5520
5522 0 451991.56 222302.03 40920 -1 5521
5523 0 451858.4 222261.06 40680 -1 5522
5524 0 451664.38 222247.97 40400 -1 5523
5525 0 451544.7 222280.28 40120 -1 5524
5526 0 451416.9 222221.11 39880 -1 5525
5527 0 451466.12 222097.34 39640 -1 5526
5528 0 451443.75 221971 39400 -1 5527
5529 0 451334.38 222031.73 39160 -1 5528
5530 0 451176.7 222015.92 38920 -1 5529
5531 0 450941.2 222019.62 38640 -1 5530
5532 0 450909.06 222128.05 38400 -1 5531
5533 0 450901.7 222213.2 38200 -1 5532
5534 0 450776.7 222210.89 37920 -1 5533
5535 0 450635.62 222241.33 37680 -1 5534
5536 0 450641.75 222283.53 37440 -1 5535
5537 0 450795.28 222368.11 37360 -1 5536
5538 0 450990.53 222496.33 37280 -1 5537
5539 0 451477.12 222694.1 37080 -1 5538
5540 0 451819.3 222939.61 36960 -1 5539
5541 0 451761.3 222994.89 36840 -1 5540
5542 0 451542.6 223030.38 36680 -1 5541
5543 0 451003.56 223005.25 36520 -1 5542
5544 0 450778.2 223038.75 36360 -1 5543
5545 0 450863.6 223224.78 36120 -1 5544
5546 0 450856.25 223386.14 35880 -1 5545
5547 0 450717.7 223521.95 35640 -1 5546
5548 0 450622.25 223858.77 35480 -1 5547
5549 0 450494.94 224082.42 35240 -1 5548
5550 0 450503.97 224111.67 35000 -1 5549
5551 0 450601.75 224226.86 34760 -1 5550
5552 0 450617.2 224383.19 34480 -1 5551
5553 0 450719.28 224475.64 34320 -1 5552
5554 0 450797.56 224470.53 34120 -1 5553
5555 0 450874.3 224485.98 33880 -1 5554
5556 0 450494.84 224438.89 33720 -1 5555
5557 0 450486.75 224288.83 33480 -1 5556
5558 0 450367.28 224192.28 33240 -1 5557
5559 0 450176.9 224149.78 33000 -1 5558
5560 0 449811.16 224118.89 33000 -1 5559
5561 0 449518.8 223948.97 32880 -1 5560
5562 0 450344.28 224065.8 32840 -1 5559
5563 0 450618.38 223938.84 32600 -1 5562
5564 0 450827.1 223992.88 32360 -1 5563
5565 0 450973.06 224021.64 32120 -1 5564
5566 0 451143.72 224006.27 31880 -1 5565
5567 0 450897.38 223884 31640 -1 5566
5568 0 450829.06 223892.7 31360 -1 5567
5569 0 450773.7 223904.31 31120 -1 5568
5570 0 450713.88 224053.89 30920 -1 5569
5571 0 450765.3 224251.83 30680 -1 5570
5572 0 450725.8 224540.45 30440 -1 5571
5573 0 450860 224774.8 30200 -1 5572
5574 0 450825.88 224889.86 30000 -1 5573
5575 0 450810.03 224903.02 29760 -1 5574
5576 0 450661.66 224945.11 29520 -1 5575
5577 0 450394.22 225000.47 29280 -1 5576
5578 0 450296.56 225035.66 29040 -1 5577
5579 0 450021.8 225095.95 28800 -1 5578
5580 0 450037.94 224877.73 28600 -1 5579
5581 0 449870.25 224474.03 28360 -1 5580
5582 0 449908.25 224447.06 28160 -1 5581
5583 0 450554.97 224550.62 27920 -1 5582
5584 0 450801.2 224743.4 27680 -1 5583
5585 0 450637.62 221682.8 44200 -1 5503
5586 0 451216.88 220814.45 44320 -1 5585
5587 0 451346.2 220755.97 44680 -1 5586
5588 0 451137.53 220285.9 44040 -1 5586
5589 0 450842.34 219855.7 43840 -1 5588
5590 0 450104.94 219493.95 43880 -1 5589
5591 0 449418.47 219208.77 43960 -1 5590
5592 0 448904.2 219003.42 43880 -1 5591
5593 0 448093 218798.53 43840 -1 5592
5594 0 447778.7 218762.75 43960 -1 5593
5595 0 447205.16 218893.98 44120 -1 5594
5596 0 446866.62 218914.2 44240 -1 5595
5597 0 446582.25 218941.2 44440 -1 5596
5598 0 446364.88 219157.47 44520 -1 5597
5599 0 446111.56 219382.05 44680 -1 5598
5600 0 445988 219458 44880 -1 5599
5601 0 445973.62 219535.12 45080 -1 5600
5602 0 445996.62 219610.53 45200 -1 5601
5603 0 446054.16 219619.56 45400 -1 5602
5604 0 445842.72 219911.28 45600 -1 5603
5605 0 445760.5 220352.56 45800 -1 5604
5606 0 445811.9 220600.16 46000 -1 5605
5607 0 445907 220689.02 46040 -1 5606
5608 0 445950.03 220702.88 46080 -1 5607
5609 0 446128 220633.66 46160 -1 5608
5610 0 446437.5 220530.02 46320 -1 5609
5611 0 446549 220553.48 46440 -1 5610
5612 0 446607.8 220637.52 46600 -1 5611
5613 0 446499.28 220784.38 46800 -1 5612
5614 0 446476.94 220761.81 47000 -1 5613
5615 0 446415.3 220758.62 47040 -1 5614
5616 0 446444.62 220786.39 47080 -1 5615
5617 0 446506.38 220797.28 47200 -1 5616
5618 0 446427.44 220794.58 47400 -1 5617
5619 0 446372.7 220850.17 47440 -1 5618
5620 0 446337.12 221029.5 47480 -1 5619
5621 0 446172.5 221214.55 47560 -1 5620
5622 0 446090.2 221336.62 47600 -1 5621
5623 0 446073 221416 47640 -1 5622
5624 0 446072.56 221249.34 47760 -1 5623
5625 0 445902 221335.8 47840 -1 5624
5626 0 445897.38 221492.23 48000 -1 5625
5627 0 446090.2 221665.16 48120 -1 5626
5628 0 446133 221709 48160 -1 5627
5629 0 446155.38 221927.45 48200 -1 5628
5630 0 446114.9 222027.12 48240 -1 5629
5631 0 446068.22 222240.89 48320 -1 5630
5632 0 446018.06 222626.02 48480 -1 5631
5633 0 445864.38 222819.31 48600 -1 5632
5634 0 445774.75 223153.2 48760 -1 5633
5635 0 445722.44 223366.95 48880 -1 5634
5636 0 445699.7 223544.34 49000 -1 5635
5637 0 445645.12 223716.77 49120 -1 5636
5638 0 445553.8 223947.11 49240 -1 5637
5639 0 445475.8 224308.83 49280 -1 5638
5640 0 445553.88 224357.92 49200 -1 5639
5641 0 445459.3 224332.47 49400 -1 5639
5642 0 445255.7 224768.22 49600 -1 5641
5643 0 444982.88 225026.28 49800 -1 5642
5644 0 444632.25 225537.88 49920 -1 5643
5645 0 444390.03 225903.28 50040 -1 5644
5646 0 444332.5 226293.86 50120 -1 5645
5647 0 444389.56 226420.55 50160 -1 5646
5648 0 444731.94 226765.86 50240 -1 5647
5649 0 444905.38 226929.44 50360 -1 5648
5650 0 444916.34 226671.55 50400 -1 5649
5651 0 444832.4 227076.02 50440 -1 5650
5652 0 444815.5 227180.05 50480 -1 5651
5653 0 444803.9 227480.72 50600 -1 5652
5654 0 444630.12 227706.2 50720 -1 5653
5655 0 443971.94 228141.31 50800 -1 5654
5656 0 443653.72 228102.28 50760 -1 5655
5657 0 443602.72 228098.97 50720 -1 5656
5658 0 443242.75 227997.83 50680 -1 5657
5659 0 443331 227985.36 50640 -1 5658
5660 0 443122.56 228174.56 50480 -1 5659
5661 0 442725.94 228745.28 50560 -1 5660
5662 0 442409.4 229247.39 50680 -1 5661
5663 0 442565.38 229499.89 50720 -1 5662
5664 0 442498.06 229988.12 50760 -1 5663
5665 0 442521.44 230622.58 50800 -1 5664
5666 0 442647.12 230750.89 50840 -1 5665
5667 0 442875.12 230676 50880 -1 5666
5668 0 443003.56 230775.45 50920 -1 5667
5669 0 443103.88 230824.47 51080 -1 5668
5670 0 442784.7 231216.55 50800 -1 5666
5671 0 442910.9 231233.98 50720 -1 5670
5672 0 443155.56 231626 50840 -1 5671
5673 0 443572.44 231912.89 50960 -1 5672
5674 0 443567.94 232468.39 50880 -1 5673
5675 0 443459.34 232971.7 50880 -1 5674
5676 0 443429.12 233102.1 50960 -1 5675
5677 0 443518.38 233450.12 51000 -1 5676
5678 0 443618.47 233804.05 51160 -1 5677
5679 0 443873.2 234191.2 51240 -1 5678
5680 0 443967.2 234372.08 51360 -1 5679
5681 0 444981.6 234516.44 51440 -1 5680
5682 0 445625.7 234646.39 51360 -1 5681
5683 0 445885 234649.42 51440 -1 5682
5684 0 446006.2 234700.97 51560 -1 5683
5685 0 446156.4 234578.67 51600 -1 5684
5686 0 446194.94 234599.02 51520 -1 5685
5687 0 446409.62 234574.11 51400 -1 5686
5688 0 446759.88 234337.03 51280 -1 5687
5689 0 447148.94 234170.2 51360 -1 5688
5690 0 447515.7 233909.5 51280 -1 5689
5691 0 447974.38 233548.17 51160 -1 5690
5692 0 448310.7 233419.27 51120 -1 5691
5693 0 448859.56 233319.67 50920 -1 5692
5694 0 448924.56 233282.25 50680 -1 5693
5695 0 443472.8 232005.19 51080 -1 5673
5696 0 444686 225596.4 49720 -1 5644
5697 0 455215.2 229736.98 51240 -1 5436
5698 0 455464.7 231962.44 52640 -1 5429
