# Supplementary material for: Connectomics Analysis Reveals First-, Second-, and Third-Order Thermosensory and Hygrosensory Neurons in the Adult Drosophila Brain
Source: Curr Biol. 2020 Aug 17;30(16):3167–3182.e4. doi: 10.1016/j.cub.2020.06.028 (PMC7443704; doi:10.1016/j.cub.2020.06.028)
Supplement: Data S1. Skeletons and Meshes, Related to STAR Methods — marin2020-skeletons contains files describing the morphology of each neuron in this study (in FAFB14 space, .swc format). glomeruli_meshes contains the glomerular meshes (in FAFB14 space, .stl format). neuropil_meshes contains the glomerular meshes (in FAFB14 space, .stl format). [file mmc5.zip › VP_SI/marin2020-skeletons/9942769.swc]

# SWC format file
# based on specifications at http://www.neuronland.org/NLMorphologyConverter/MorphologyFormats/SWC/Spec.html
# Created by nat::write.neuron.swc
# PointNo Label X Y Z Radius Parent 
1 0 649058 103438 167320 1744 -1
2 0 649370 103150 167600 -1 1
3 0 649218 103934 167600 -1 2
4 0 649394 105038 167600 -1 3
5 0 649626 105398 167600 -1 4
6 0 649762 105822 167600 -1 5
7 0 649842 106302 167520 -1 6
8 0 649938 106990 167440 -1 7
9 0 650066 107462 167400 -1 8
10 0 650114 107974 167320 -1 9
11 0 650602 108934 167200 -1 10
12 0 650762 109254 167160 -1 11
13 0 650898 109678 167160 -1 12
14 0 651066 109942 167160 -1 13
15 0 651250 110486 167160 -1 14
16 0 651418 111014 167160 -1 15
17 0 651614 111610 167200 -1 16
18 0 651882 112058 167280 -1 17
19 0 651966 112226 167320 -1 18
20 0 652070 112474 167320 -1 19
21 0 652162 112670 167360 -1 20
22 0 652294 112814 167440 -1 21
23 0 652438 113186 167600 -1 22
24 0 652486 113502 167800 -1 23
25 0 652570 113774 167920 -1 24
26 0 652478 114170 167960 -1 25
27 0 652482 114222 168160 -1 26
28 0 652442 114410 168360 -1 27
29 0 652174 114666 168600 -1 28
30 0 652082 114774 168760 -1 29
31 0 652294 114890 169040 -1 30
32 0 652350 114842 169320 -1 31
33 0 652350 114886 169600 -1 32
34 0 652242 114990 169760 -1 33
35 0 652070 115370 169960 -1 34
36 0 651990 115678 170120 -1 35
37 0 651878 115898 170320 -1 36
38 0 651842 116190 170520 -1 37
39 0 651718 116430 170720 -1 38
40 0 651682 116762 170920 -1 39
41 0 651618 116998 171160 -1 40
42 0 651454 117210 171440 -1 41
43 0 651350 117642 171600 -1 42
44 0 651334 117738 171680 -1 43
45 0 651242 117930 171760 -1 44
46 0 650998 118358 171880 -1 45
47 0 650970 118454 171960 -1 46
48 0 650954 118526 172040 -1 47
49 0 650906 118630 172120 -1 48
50 0 650814 118706 172240 -1 49
51 0 650754 118830 172320 -1 50
52 0 650758 118962 172440 -1 51
53 0 650698 119050 172520 -1 52
54 0 650674 119074 172600 -1 53
55 0 650594 119278 172680 -1 54
56 0 650510 119318 172800 -1 55
57 0 650482 119326 172880 -1 56
58 0 650422 119402 172960 -1 57
59 0 650370 119494 173040 -1 58
60 0 650318 119622 173120 -1 59
61 0 650346 119614 173200 -1 60
62 0 650342 119698 173280 -1 61
63 0 650334 119854 173360 -1 62
64 0 650314 119910 173440 -1 63
65 0 650286 119950 173520 -1 64
66 0 650286 119958 173600 -1 65
67 0 650206 120010 173680 -1 66
68 0 650194 120054 173760 -1 67
69 0 650262 120126 173840 -1 68
70 0 650222 120270 173920 -1 69
71 0 650242 120378 174000 -1 70
72 0 650322 120694 174160 -1 71
73 0 650350 120890 174240 -1 72
74 0 650246 121142 174360 -1 73
75 0 650214 121426 174480 -1 74
76 0 650134 121726 174640 -1 75
77 0 650006 121942 174680 -1 76
78 0 649942 122126 174720 -1 77
79 0 649926 122186 174840 -1 78
80 0 649854 122358 174920 -1 79
81 0 649734 122526 175000 -1 80
82 0 649646 122590 175080 -1 81
83 0 649558 122606 175160 -1 82
84 0 649526 122670 175200 -1 83
85 0 649474 122794 175240 -1 84
86 0 649430 122934 175320 -1 85
87 0 649422 122938 175360 -1 86
88 0 649402 122990 175400 -1 87
89 0 649334 123398 175440 -1 88
90 0 649374 123082 175480 -1 89
91 0 649346 123082 175520 -1 90
92 0 649322 123090 175600 -1 91
93 0 649194 123110 175760 -1 92
94 0 649194 123162 175920 -1 93
95 0 649074 123230 176080 -1 94
96 0 649030 123306 176160 -1 95
97 0 648946 123354 176280 -1 96
98 0 648738 123406 176480 -1 97
99 0 648732 123416 176560 -1 98
100 0 648720 123388 176680 -1 99
101 0 648516 123464 176920 -1 100
102 0 648372 123624 177200 -1 101
103 0 648244 123688 177440 -1 102
104 0 647992 123692 177760 -1 103
105 0 647872 123696 178000 -1 104
106 0 647748 123752 178240 -1 105
107 0 647640 123800 178400 -1 106
108 0 647580 123780 178560 -1 107
109 0 647568 123696 178720 -1 108
110 0 647512 123852 178920 -1 109
111 0 647508 123892 179200 -1 110
112 0 647560 123952 179480 -1 111
113 0 647644 123904 179800 -1 112
114 0 647744 124064 180000 -1 113
115 0 647832 124212 180200 -1 114
116 0 647836 124272 180360 -1 115
117 0 647856 124348 180520 -1 116
118 0 647920 124620 180760 -1 117
119 0 647876 124756 180880 -1 118
120 0 647848 125032 181080 -1 119
121 0 647908 125112 181200 -1 120
122 0 647872 125264 181320 -1 121
123 0 647904 125252 181360 -1 122
124 0 647916 125248 181560 -1 123
125 0 647948 125404 181680 -1 124
126 0 647988 125640 181840 -1 125
127 0 648160 125900 182160 -1 126
128 0 648244 126024 182040 -1 127
129 0 648700 126480 182000 -1 128
130 0 649152 127024 181800 -1 129
131 0 649548 127560 181760 -1 130
132 0 649652 127920 181720 -1 131
133 0 649548 128424 181520 -1 132
134 0 649432 128832 181320 -1 133
135 0 649453.3 128877.336 181240 -1 134
136 0 649464 128900 181200 -1 135
137 0 649448 128900 181160 -1 136
138 0 649468 129004 180920 -1 137
139 0 649460 129432 180640 -1 138
140 0 649320 129536 180360 -1 139
141 0 649144 129636 180120 -1 140
142 0 649036 129888 179880 -1 141
143 0 649028 129936 179760 -1 142
144 0 648968 130080 179520 -1 143
145 0 648868 130364 179200 -1 144
146 0 648688 130624 178880 -1 145
147 0 648720 130852 178680 -1 146
148 0 648528 131064 178520 -1 147
149 0 648309.6 131582.8 178520 -1 148
150 0 648204 131754 178360 -1 149
151 0 648016 132032 178120 -1 150
152 0 648020 132308 177880 -1 151
153 0 648112 132636 177720 -1 152
154 0 648116 132684 177680 -1 153
155 0 648158.7 132676 177520 -1 154
156 0 648169.5 132674 177480 -1 155
157 0 648180 132672 177440 -1 156
158 0 648148 132664 177240 -1 157
159 0 648120 132648 177040 -1 158
160 0 647860 132772 176840 -1 159
161 0 647650.44 132997.81 176720 -1 160
162 0 647848.6 132757.38 176640 -1 161
163 0 647816.1 132783.38 176600 -1 162
164 0 647289.8 133390.94 176600 -1 161
165 0 647250.8 133507.9 176520 -1 164
166 0 647296.3 133793.81 176480 -1 165
167 0 647237.8 133933.52 176440 -1 166
168 0 647159.8 134095.97 176400 -1 167
169 0 647176.06 134154.45 176360 -1 168
170 0 647127.4 134264.92 176280 -1 169
171 0 647091.6 134329.9 176240 -1 170
172 0 647078.6 134453.36 176160 -1 171
173 0 647150.06 134443.61 176080 -1 172
174 0 647107.9 133832.8 176560 -1 165
175 0 646912.94 133852.3 176560 -1 174
176 0 646601 133806.81 176560 -1 175
177 0 646766.7 133540.39 176640 -1 176
178 0 646516.56 133774.31 176440 -1 176
179 0 647668 132352 177840 -1 152
180 0 647624 132452 177680 -1 179
181 0 647492 132748 177560 -1 180
182 0 647348 132888 177480 -1 181
183 0 647268.4 132996.84 177400 -1 182
184 0 647213.2 133133.3 177360 -1 183
185 0 647118.94 133234.02 177280 -1 184
186 0 647040.94 133315.25 177200 -1 185
187 0 646904.5 133558.92 177120 -1 186
188 0 646790.8 133584.9 177000 -1 187
189 0 646670.56 133623.9 176920 -1 188
190 0 646608.9 133747.36 176680 -1 189
191 0 646482.1 133932.56 176640 -1 190
192 0 646456.1 134007.28 176600 -1 191
193 0 646332.7 134088.52 176480 -1 192
194 0 646235.2 134163.23 176440 -1 193
195 0 646180 134205.47 176400 -1 194
196 0 646170.25 134254.2 176360 -1 195
197 0 646154 134423.16 176280 -1 196
198 0 646124.75 134458.89 176240 -1 197
199 0 646056.5 134592.11 176240 -1 198
200 0 645942.8 134676.58 176280 -1 199
201 0 645900.56 134715.56 176320 -1 200
202 0 645890.8 134715.56 176360 -1 201
203 0 647940 132138 178400 -1 150
204 0 647516 132438 178440 -1 203
205 0 647300 132706 178480 -1 204
206 0 647000 133130 178560 -1 205
207 0 646860 133286 178680 -1 206
208 0 646788 133422 178800 -1 207
209 0 646712 133546 178920 -1 208
210 0 646616 133654 179080 -1 209
211 0 646488 133830 179160 -1 210
212 0 646828 133462 179240 -1 211
213 0 647032 133374 179320 -1 212
214 0 647240 133326 179400 -1 213
215 0 647430 133228 179480 -1 214
216 0 647590 133172 179560 -1 215
217 0 647722 133152 179640 -1 216
218 0 647806 133128 179720 -1 217
219 0 648002 133016 179840 -1 218
220 0 648062 132880 179960 -1 219
221 0 648078 132828 180040 -1 220
222 0 648186 132840 180120 -1 221
223 0 648282 132904 180200 -1 222
224 0 648410 132944 180280 -1 223
225 0 648546 132960 180400 -1 224
226 0 648574 132960 180480 -1 225
227 0 648734 133056 180560 -1 226
228 0 648922 133152 180680 -1 227
229 0 649014 133224 180800 -1 228
230 0 648966 133288 180920 -1 229
231 0 649062 133364 181000 -1 230
232 0 649516 133414 181000 -1 231
233 0 649788 133574 180960 -1 232
234 0 649952 133702 180920 -1 233
235 0 650080 133678 180840 -1 234
236 0 650196 133726 180720 -1 235
237 0 650460 133858 180680 -1 236
238 0 650640 134042 180640 -1 237
239 0 650878 134256 180560 -1 238
240 0 651150 134456 180480 -1 239
241 0 651474 134700 180400 -1 240
242 0 651550 134844 180320 -1 241
243 0 651534 134948 180240 -1 242
244 0 651594 135036 180160 -1 243
245 0 651678 135164 180080 -1 244
246 0 651716 135298 180000 -1 245
247 0 651656 135418 179920 -1 246
248 0 651800 135818 179920 -1 247
249 0 652564 136142 179920 -1 248
250 0 652680 136222 180120 -1 249
251 0 652674 136578 180120 -1 250
252 0 652682 136950 180080 -1 251
253 0 652774 137218 180080 -1 252
254 0 652802 137622 180080 -1 253
255 0 652806 137846 180160 -1 254
256 0 652794 137950 180200 -1 255
257 0 652898 138126 180240 -1 256
258 0 652950 138354 180320 -1 257
259 0 652954 138574 180440 -1 258
260 0 653002 138770 180520 -1 259
261 0 653054 139022 180640 -1 260
262 0 653090 139226 180760 -1 261
263 0 653094 139522 180840 -1 262
264 0 653062 139626 180920 -1 263
265 0 652910 139834 180920 -1 264
266 0 652938 140002 180920 -1 265
267 0 652978 140254 180920 -1 266
268 0 653074 140406 180920 -1 267
269 0 653190 140606 181000 -1 268
270 0 653242 140814 181000 -1 269
271 0 653398 141046 181000 -1 270
272 0 653702 141158 181000 -1 271
273 0 654114 141230 180800 -1 272
274 0 654134 141286 180720 -1 273
275 0 654114 141274 180600 -1 274
276 0 654206 141330 180520 -1 275
277 0 654454 141586 180480 -1 276
278 0 654502 141966 180480 -1 277
279 0 654414 142474 180480 -1 278
280 0 654218 142702 180640 -1 279
281 0 653801 142699 180640 -1 280
282 0 653629 142819 180640 -1 281
283 0 653273 142651 180640 -1 282
284 0 653173 142555 180600 -1 283
285 0 652689 142503 180600 -1 284
286 0 652873 142451 180520 -1 285
287 0 652833 142447 180440 -1 286
288 0 652833 142391 180320 -1 287
289 0 652813 142379 180240 -1 288
290 0 652729 142343 180160 -1 289
291 0 652505 142555 180680 -1 285
292 0 652297 142619 180760 -1 291
293 0 652029 142659 180840 -1 292
294 0 651793 142627 180880 -1 293
295 0 651569 142563 180920 -1 294
296 0 651365 142427 181000 -1 295
297 0 651313 142347 181240 -1 296
298 0 651409 142331 181320 -1 297
299 0 651577 142491 181360 -1 298
300 0 650753 142519 181000 -1 296
301 0 650679 142539 181080 -1 300
302 0 650605 142559 181160 -1 301
303 0 650369 142487 181120 -1 302
304 0 649985 142543 181120 -1 303
305 0 649961 142511 181160 -1 304
306 0 649969 142487 181200 -1 305
307 0 649957 142407 181240 -1 306
308 0 654409 142911 180800 -1 280
309 0 654365 143095 180960 -1 308
310 0 654717 143507 181080 -1 309
311 0 654813 143591 181120 -1 310
312 0 654965 143723 181160 -1 311
313 0 655073 143959 181200 -1 312
314 0 655184 144076 181240 -1 313
315 0 655240 144116 181320 -1 314
316 0 655116 143980 181360 -1 315
317 0 655064 143976 181400 -1 316
318 0 655016 143928 181480 -1 317
319 0 654992 143928 181560 -1 318
320 0 654952 143932 181600 -1 319
321 0 655260 144336 181320 -1 315
322 0 655256 144376 181360 -1 321
323 0 655272 144424 181400 -1 322
324 0 655292 144456 181440 -1 323
325 0 655336 144432 181480 -1 324
326 0 655364 144416 181520 -1 325
327 0 655404 144408 181560 -1 326
328 0 655460 144356 181600 -1 327
329 0 655484 144300 181640 -1 328
330 0 655476 144335.33 181680 -1 329
331 0 655436 144512 181880 -1 330
332 0 655288 144560 181920 -1 331
333 0 655260 144524 181960 -1 332
334 0 655312 144552 182000 -1 333
335 0 655300 144540 182160 -1 334
336 0 655284 144572 182240 -1 335
337 0 655284 144576 182280 -1 336
338 0 655336 144524 182320 -1 337
339 0 655416 144556 182360 -1 338
340 0 655108 144528 182320 -1 338
341 0 654904 144408 182320 -1 340
342 0 654864 144280 182360 -1 341
343 0 654872 144268 182400 -1 342
344 0 655716 144176 181680 -1 330
345 0 655772 144116 181600 -1 344
346 0 655800 144088 181560 -1 345
347 0 655832 144068 181520 -1 346
348 0 655896 144032 181440 -1 347
349 0 655948 143992 181400 -1 348
350 0 656032 143888 181360 -1 349
351 0 656136 143756 181320 -1 350
352 0 656276 143580 181320 -1 351
353 0 656320 143576 181360 -1 352
354 0 656336 143572 181400 -1 353
355 0 656356 143560 181440 -1 354
356 0 656380 143572 181560 -1 355
357 0 656376 143556 181600 -1 356
358 0 655688 144188 181840 -1 344
359 0 655688 144180 181920 -1 358
360 0 655684 144156 181960 -1 359
361 0 655668 144164 182040 -1 360
362 0 655696 144180 182080 -1 361
363 0 655784 144228 182120 -1 362
364 0 655852 144236 182160 -1 363
365 0 655888 144224 182200 -1 364
366 0 655908 144236 182240 -1 365
367 0 655940 144252 182360 -1 366
368 0 654754 141354 180720 -1 274
369 0 654930 141350 180600 -1 368
370 0 655108 141368 180560 -1 369
371 0 655340 141396 180520 -1 370
372 0 655768 141408 180520 -1 371
373 0 656060 141384 180560 -1 372
374 0 656292 141460 180640 -1 373
375 0 656500 141608 180720 -1 374
376 0 656818 141748 180720 -1 375
377 0 656738 141840 180800 -1 376
378 0 656710 141864 180840 -1 377
379 0 656850 141748 180680 -1 376
380 0 656918 141776 180640 -1 379
381 0 657138 141820 180600 -1 380
382 0 657130 141824 180560 -1 381
383 0 657202 141848 180480 -1 382
384 0 657238 141860 180440 -1 383
385 0 657330 141972 180360 -1 384
386 0 657326 141972 180320 -1 385
387 0 657254 141932 180280 -1 386
388 0 657502 142112 180440 -1 385
389 0 657842 142328 180440 -1 388
390 0 657842 142336 180400 -1 389
391 0 657854 142336 180360 -1 390
392 0 657830 142344 180320 -1 391
393 0 657230 141864 180640 -1 381
394 0 657226 141848 180680 -1 393
395 0 656332 141548 180800 -1 375
396 0 656310 141544 180840 -1 395
397 0 656286 141564 180880 -1 396
398 0 656271 141589 180920 -1 397
399 0 656227 141645 181000 -1 398
400 0 656195 141689 181040 -1 399
401 0 656171 141697 181080 -1 400
402 0 656127 141705 181160 -1 401
403 0 656091 141693 181200 -1 402
404 0 656031 141671 181240 -1 403
405 0 653466 141122 181120 -1 272
406 0 653350 141210 181200 -1 405
407 0 653518 141026 181280 -1 406
408 0 653462 141298 181320 -1 407
409 0 653446 141282 181400 -1 408
410 0 651648 135442 179880 -1 247
411 0 651496 135510 179760 -1 410
412 0 651344 135582 179560 -1 411
413 0 651328 135650 179360 -1 412
414 0 651344 135790 179160 -1 413
415 0 651344 135894 179000 -1 414
416 0 651580 136050 178760 -1 415
417 0 651908 136406 178520 -1 416
418 0 652056 136506 178320 -1 417
419 0 652096 136662 178120 -1 418
420 0 652080 136814 178000 -1 419
421 0 652072 136870 177960 -1 420
422 0 652072 137022 177800 -1 421
423 0 652196 137182 177560 -1 422
424 0 652304 137258 177280 -1 423
425 0 652312 137286.8 177040 -1 424
426 0 652280 137450 176880 -1 425
427 0 652184 137634 176680 -1 426
428 0 652124 137702 176640 -1 427
429 0 651964 137730 176560 -1 428
430 0 651928 137790 176480 -1 429
431 0 651860 137830 176320 -1 430
432 0 651816 137846 176280 -1 431
433 0 651646 137834 176240 -1 432
434 0 651476 137822 176200 -1 433
435 0 651252 137862 176200 -1 434
436 0 650698 137752 176200 -1 435
437 0 650378 137600 176160 -1 436
438 0 650246 137592 176120 -1 437
439 0 649990 137576 176080 -1 438
440 0 649858 137352 176080 -1 439
441 0 649810 137216 176160 -1 440
442 0 649626 137168 176240 -1 441
443 0 650090 137304 176280 -1 442
444 0 650506 137188 176280 -1 443
445 0 650558 137132 176160 -1 444
446 0 650146 137280 176360 -1 443
447 0 650298 137224 176480 -1 446
448 0 650354 137180 176560 -1 447
449 0 650362 137152 176600 -1 448
450 0 649722 136712 176240 -1 442
451 0 649750 136652 176320 -1 450
452 0 649426 137140 176320 -1 442
453 0 649326 137000 176280 -1 452
454 0 649250 136984 176240 -1 453
455 0 649166 136984 176200 -1 454
456 0 651655 137838.5 176120 -1 433
457 0 651658 137840 176080 -1 456
458 0 651626 137848 175960 -1 457
459 0 651606 137992 175840 -1 458
460 0 651590 138144 175760 -1 459
461 0 651622 138204 175720 -1 460
462 0 651792 138194 175640 -1 461
463 0 651852 138150 175560 -1 462
464 0 651912 138298 175480 -1 463
465 0 651976 138414 175440 -1 464
466 0 652008 138502 175400 -1 465
467 0 652020 138546 175360 -1 466
468 0 652082 138596 175280 -1 467
469 0 652086 138676 175200 -1 468
470 0 652222 138776 175120 -1 469
471 0 652426 139140 175080 -1 470
472 0 652680 139450 175080 -1 471
473 0 652780 139590 175160 -1 472
474 0 652838 139648 175240 -1 473
475 0 652850 139764 175320 -1 474
476 0 652898 139976 175400 -1 475
477 0 653054 140112 175480 -1 476
478 0 653186 140176 175560 -1 477
479 0 653170 140300 175640 -1 478
480 0 653094 140404 175720 -1 479
481 0 653202 140488 175800 -1 480
482 0 653366 140640 175840 -1 481
483 0 653654 140732 175880 -1 482
484 0 653802 140812 175960 -1 483
485 0 653830 140848 176000 -1 484
486 0 653638 140164 175600 -1 478
487 0 653814 140160 175640 -1 486
488 0 654138 140104 175640 -1 487
489 0 654230 140180 175760 -1 488
490 0 654232 140130 175840 -1 489
491 0 654288 140114 175960 -1 490
492 0 654348 140122 176040 -1 491
493 0 654496 139886 176120 -1 492
494 0 654388 140342 175760 -1 489
495 0 654468 140486 175720 -1 494
496 0 654556 140486 175640 -1 495
497 0 654612 140450 175560 -1 496
498 0 654716 140606 175440 -1 497
499 0 654664 140822 175360 -1 498
500 0 654642 140852 175280 -1 499
501 0 654522 140980 175240 -1 500
502 0 654406 141108 175200 -1 501
503 0 654234 141172 175120 -1 502
504 0 654190 141196 174920 -1 503
505 0 654250 141160 174760 -1 504
506 0 654298 141092 174640 -1 505
507 0 654306 140948 174520 -1 506
508 0 654212 140098 175560 -1 488
509 0 654260 140182 175480 -1 508
510 0 654316 140230 175400 -1 509
511 0 654344 140222 175320 -1 510
512 0 654364 140266 175200 -1 511
513 0 654420 140254 175120 -1 512
514 0 654638 140084 175120 -1 513
515 0 654926 140280 175080 -1 514
516 0 654454 140356 175040 -1 513
517 0 654474 140408 175000 -1 516
518 0 654742 140776 174960 -1 517
519 0 652320 137246 177080 -1 425
520 0 652332 136930 177200 -1 519
521 0 652108 136606 177240 -1 520
522 0 651876 136318 177280 -1 521
523 0 651776 136010 177360 -1 522
524 0 651624 135698 177360 -1 523
525 0 651500 135454 177400 -1 524
526 0 651372 135050 177400 -1 525
527 0 651336 135046 177320 -1 526
528 0 651292 135050 177120 -1 527
529 0 651128 134982 177000 -1 528
530 0 650844 134978 176800 -1 529
531 0 650648 135046 176720 -1 530
532 0 650420 135066 176600 -1 531
533 0 650380 135062 176560 -1 532
534 0 650240 135118 176480 -1 533
535 0 650084 135138 176320 -1 534
536 0 650057 135138 176240 -1 535
537 0 650030 135138 176160 -1 536
538 0 650070 135082 176040 -1 537
539 0 650044 135110 176000 -1 538
540 0 650506 135078 176000 -1 539
541 0 650018 135138 175960 -1 539
542 0 649942 135038 175840 -1 541
543 0 650202 134644 175840 -1 542
544 0 650574 134348 175920 -1 543
545 0 650822 133924 175880 -1 544
546 0 650830 133784 175800 -1 545
547 0 650794 133752 175760 -1 546
548 0 650878 133664 175680 -1 547
549 0 651114 133734 175640 -1 548
550 0 651262 133736 175520 -1 549
551 0 651362 133706 175480 -1 550
552 0 651824 133862 175480 -1 551
553 0 652046 134126 175520 -1 552
554 0 652102 134396 175520 -1 553
555 0 652274 134460 175600 -1 554
556 0 652250 134552 175680 -1 555
557 0 652306 134636 175760 -1 556
558 0 652418 134592 175840 -1 557
559 0 652454 134544 175960 -1 558
560 0 652354 135000 175760 -1 557
561 0 652478 135056 175840 -1 560
562 0 652558 135112 175920 -1 561
563 0 652534 135204 176000 -1 562
564 0 652590 135336 176120 -1 563
565 0 652766 135368 176240 -1 564
566 0 652554 135433 176080 -1 564
567 0 652518 135530 176040 -1 566
568 0 652514 135570 175960 -1 567
569 0 652470 135638 175880 -1 568
570 0 652434 135694 175840 -1 569
571 0 652526 135930 175800 -1 570
572 0 652546 136006 175760 -1 571
573 0 652558 136050 175720 -1 572
574 0 652650 136050 175640 -1 573
575 0 652658 136046 175600 -1 574
576 0 652642 136278 175560 -1 575
577 0 652690 136170 175520 -1 576
578 0 652702 136170 175480 -1 577
579 0 652742 136194 175440 -1 578
580 0 652958 136270 175360 -1 579
581 0 653018 136294 175280 -1 580
582 0 653020 136282 175240 -1 581
583 0 653022 136270 175200 -1 582
584 0 653094 136240 175160 -1 583
585 0 653142 136276 175080 -1 584
586 0 653162 136308 175000 -1 585
587 0 652266 134556 175520 -1 555
588 0 652234 134732 175400 -1 587
589 0 652142 134808 175320 -1 588
590 0 652006 134876 175240 -1 589
591 0 651992 134868 175120 -1 590
592 0 651984 134952 175080 -1 591
593 0 651844 135008 174960 -1 592
594 0 651812 135016 174840 -1 593
595 0 651616 134868 174760 -1 594
596 0 651588 134844 174720 -1 595
597 0 651362 133720 175440 -1 551
598 0 651322 133676 175360 -1 597
599 0 651453 133832 175320 -1 598
600 0 651510 133832 175280 -1 599
601 0 651486 133780 175240 -1 600
602 0 651463 133714 175200 -1 601
603 0 651502 133680 175120 -1 602
604 0 651539 133662 175080 -1 603
605 0 651563 133570 174960 -1 604
606 0 651516 133476 174840 -1 605
607 0 651520 133398 174720 -1 606
608 0 651495 133298 174680 -1 607
609 0 651427 133194 174640 -1 608
610 0 651405 133172 174600 -1 609
611 0 651295 133159 174560 -1 610
612 0 651231 133134 174520 -1 611
613 0 651207 133123 174480 -1 612
614 0 651357 133023 174480 -1 613
615 0 651345 133003 174440 -1 614
616 0 651356 133006 174400 -1 615
617 0 651489 133063 174520 -1 614
618 0 651675 133059 174520 -1 617
619 0 651761 133075 174480 -1 618
620 0 651757 133059 174440 -1 619
621 0 651793 133027 174400 -1 620
622 0 651837 132995 174360 -1 621
623 0 651791 132961 174320 -1 622
624 0 651757 132915 174280 -1 623
625 0 651705 132867 174240 -1 624
626 0 651713 132641 174240 -1 625
627 0 651765 132601 174200 -1 626
628 0 651903 132437 174200 -1 627
629 0 651723 132333 174160 -1 628
630 0 651703 132305 174080 -1 629
631 0 651835 132305 174000 -1 630
632 0 651803 132297 173880 -1 631
633 0 651791 132281 173760 -1 632
634 0 651691 132281 173680 -1 633
635 0 651688 132334 173600 -1 634
636 0 651884 133254 174320 -1 623
637 0 651961 133293 174080 -1 636
638 0 651492 133142 174320 -1 623
639 0 651532 133218 174400 -1 638
640 0 651961.5 132977.97 174440 -1 621
641 0 651985.75 132996.5 174480 -1 640
642 0 652178 132934 174520 -1 641
643 0 652260 132984 174480 -1 642
644 0 652568 132816 174560 -1 643
645 0 652256 132600 174600 -1 644
646 0 652136 132500 174720 -1 645
647 0 652236 132180 174680 -1 646
648 0 652204 131888 174560 -1 647
649 0 652272 131704 174520 -1 648
650 0 652300 131656 174400 -1 649
651 0 651996 133080 174560 -1 641
652 0 652014 133144 174600 -1 651
653 0 652070 133176 174640 -1 652
654 0 652098 133180 174680 -1 653
655 0 652130 133152 174720 -1 654
656 0 652182 133208 174800 -1 655
657 0 652130 133232 174920 -1 656
658 0 651073 133123 174440 -1 613
659 0 651013 133071 174400 -1 658
660 0 650945 133027 174360 -1 659
661 0 650869 133007 174320 -1 660
662 0 650821 132995 174280 -1 661
663 0 650777 133007 174240 -1 662
664 0 650773 132999 174200 -1 663
665 0 650761 132979 174160 -1 664
666 0 650737 132991 174080 -1 665
667 0 650719 132991 174040 -1 666
668 0 650752 133006 174000 -1 667
669 0 650658 133062 173920 -1 668
670 0 650672 133046 173880 -1 669
671 0 650558 134418 175800 -1 544
672 0 650502 134482 175720 -1 671
673 0 650630 134450 175640 -1 672
674 0 650582 134434 175600 -1 673
675 0 650586 134614 175560 -1 674
676 0 650558 134614 175520 -1 675
677 0 650558 134574 175480 -1 676
678 0 650598 134558 175440 -1 677
679 0 650606 134578 175400 -1 678
680 0 650578 134606 175360 -1 679
681 0 650586 134662 175320 -1 680
682 0 650538 134726 175280 -1 681
683 0 650534 134766 175240 -1 682
684 0 650518 134818 175200 -1 683
685 0 650590 134842 175120 -1 684
686 0 650746 134814 174960 -1 685
687 0 650718 134826 174880 -1 686
688 0 650694 134906 174680 -1 687
689 0 650770 135038 174520 -1 688
690 0 650630 135102 174440 -1 689
691 0 650626 135146 174360 -1 690
692 0 649744 135266 175680 -1 542
693 0 649688 135486 175520 -1 692
694 0 650236 135304 175960 -1 541
695 0 650328 135368 176040 -1 694
696 0 650376 135324 176160 -1 695
697 0 650440 135368 176240 -1 696
698 0 650448 135372 176280 -1 697
699 0 650102 135428 176240 -1 536
700 0 650138 135448 176280 -1 699
701 0 650222 135436 176360 -1 700
702 0 650458 135676 176360 -1 701
703 0 650838 135824 176360 -1 702
704 0 650856 135848 176400 -1 703
705 0 650874 135872 176440 -1 704
706 0 651050 135756 176480 -1 705
707 0 651050 135766 176520 -1 706
708 0 651266 135854 176600 -1 707
709 0 651594 135914 176600 -1 708
710 0 651738 136022 176560 -1 709
711 0 652082 135958 176560 -1 710
712 0 652134 135834 176680 -1 711
713 0 652318 135546 176760 -1 712
714 0 652490 135278 176800 -1 713
715 0 651798 136114 176480 -1 710
716 0 651690 136354 176360 -1 715
717 0 651654 136426 176280 -1 716
718 0 651854 136326 176240 -1 717
719 0 651910 136306 176160 -1 718
720 0 651958 136366 176080 -1 719
721 0 651926 136402 176000 -1 720
722 0 651930 136422 175920 -1 721
723 0 651694 136526 175920 -1 722
724 0 651614 136594 175880 -1 723
725 0 651534 136658 175800 -1 724
726 0 651422 136734 175720 -1 725
727 0 651562 136690 175640 -1 726
728 0 651578 136610 175600 -1 727
729 0 651586 136726 175520 -1 728
730 0 651614 136778 175400 -1 729
731 0 651614 136798 175280 -1 730
732 0 651602 136778 175160 -1 731
733 0 651654 136718 175040 -1 732
734 0 651626 136638 174960 -1 733
735 0 651614 136606 174880 -1 734
736 0 651602 136582 174800 -1 735
737 0 651578 136546 174760 -1 736
738 0 651598 136486 174680 -1 737
739 0 651694 136294 174600 -1 738
740 0 651670 136098 174640 -1 739
741 0 651706 136122 174760 -1 740
742 0 651814 136142 174840 -1 741
743 0 651858 136122 174920 -1 742
744 0 651898 136038 175000 -1 743
745 0 651946 136010 175120 -1 744
746 0 651426 136570 176320 -1 717
747 0 651402 136578 176360 -1 746
748 0 650952 136084 176440 -1 705
749 0 651014 136286 176520 -1 748
750 0 650998 136446 176560 -1 749
751 0 651574 134908 177000 -1 529
752 0 646136 133986 179240 -1 211
753 0 646028 134022 179320 -1 752
754 0 645960 134082 179400 -1 753
755 0 645872 134106 179480 -1 754
756 0 645758 134136 179680 -1 755
757 0 645654 134160 179760 -1 756
758 0 645502 134432 179960 -1 757
759 0 645322 134592 180120 -1 758
760 0 645174 134744 180280 -1 759
761 0 644958 134856 180440 -1 760
762 0 644790 135016 180560 -1 761
763 0 644510 135248 180640 -1 762
764 0 644322 135380 180720 -1 763
765 0 644106 135568 180880 -1 764
766 0 643814 135788 181000 -1 765
767 0 643518 136188 181120 -1 766
768 0 643370 136304 181200 -1 767
769 0 643278 136284 181240 -1 768
770 0 643442 136340 181280 -1 769
771 0 643314 136508 181320 -1 770
772 0 643070 136796 181440 -1 771
773 0 642890 136980 181520 -1 772
774 0 642590 136928 181400 -1 773
775 0 642466 136924 181320 -1 774
776 0 642286 136852 181200 -1 775
777 0 642242 136860 181160 -1 776
778 0 642126 136824 181120 -1 777
779 0 642102 136776 181080 -1 778
780 0 642086 136744 181040 -1 779
781 0 642010 136708 181000 -1 780
782 0 641998 136672 180960 -1 781
783 0 641990 136668 180920 -1 782
784 0 641990 136628 180840 -1 783
785 0 641982 136588 180760 -1 784
786 0 641954 136600 180720 -1 785
787 0 641850 136628 180640 -1 786
788 0 641770 136572 180520 -1 787
789 0 641698 136496 180360 -1 788
790 0 641614 136432 180240 -1 789
791 0 641574 136360 180160 -1 790
792 0 641534 136276 180080 -1 791
793 0 641526 136208 180000 -1 792
794 0 641514 136182 179960 -1 793
795 0 641524 136146 179920 -1 794
796 0 641524 136138 179880 -1 795
797 0 641486 136122 179840 -1 796
798 0 641440 136088 179760 -1 797
799 0 641358 136028 179680 -1 798
800 0 641320 135984 179640 -1 799
801 0 641210 135958 179600 -1 800
802 0 641206 135930 179560 -1 801
803 0 641226 135938 179480 -1 802
804 0 641178 135930 179400 -1 803
805 0 641134 135838 179280 -1 804
806 0 641004 135680 179160 -1 805
807 0 640944 135584 179000 -1 806
808 0 640888 135408 178840 -1 807
809 0 640884 135356 178720 -1 808
810 0 640744 135120 178600 -1 809
811 0 640744 135020 178560 -1 810
812 0 640752 134976 178520 -1 811
813 0 640748 134848 178360 -1 812
814 0 640684 134788 178280 -1 813
815 0 640696 134696 178160 -1 814
816 0 640676 134736 178120 -1 815
817 0 640704 134640 178000 -1 816
818 0 640640 134592 177920 -1 817
819 0 640632 134576 177800 -1 818
820 0 640572 134560 177640 -1 819
821 0 640512 134532 177480 -1 820
822 0 640536 134568 177200 -1 821
823 0 640564 134668 176960 -1 822
824 0 640596 134712 176880 -1 823
825 0 640652 134728 176840 -1 824
826 0 640897 134857 176800 -1 825
827 0 640983 134935 176720 -1 826
828 0 641135 135081 176800 -1 827
829 0 641195 135143 176840 -1 828
830 0 641281 135227 176880 -1 829
831 0 641329 135439 176880 -1 830
832 0 641479 135673 176880 -1 831
833 0 641497 135723 176920 -1 832
834 0 641487 135733 176960 -1 833
835 0 641579 135833 177000 -1 834
836 0 641737 135925 177000 -1 835
837 0 641751 135973 177080 -1 836
838 0 641763 135989 177160 -1 837
839 0 641773 135995 177200 -1 838
840 0 641779 135991 177240 -1 839
841 0 641771 135995 177320 -1 840
842 0 641735 136001 177400 -1 841
843 0 641691 136003 177520 -1 842
844 0 641681 136021 177640 -1 843
845 0 641663 136065 177760 -1 844
846 0 641613 136087 177880 -1 845
847 0 641571 136021 178000 -1 846
848 0 641485 136025 178040 -1 847
849 0 641413 136075 178080 -1 848
850 0 641403 136125 178120 -1 849
851 0 641369 136151 178200 -1 850
852 0 641339 136161 178280 -1 851
853 0 641227 136305 178360 -1 852
854 0 641147 136301 178520 -1 853
855 0 641149 136287 178560 -1 854
856 0 641141 136307 178640 -1 855
857 0 641109 136339 178720 -1 856
858 0 641069 136359 178800 -1 857
859 0 641079 136347 178840 -1 858
860 0 641087.1 136384.36 178880 -1 859
861 0 641087.1 136410.36 178920 -1 860
862 0 641064.4 136488.33 179000 -1 861
863 0 641070.9 136543.56 179040 -1 862
864 0 641012.4 136566.31 179280 -1 863
865 0 641015.6 136569.56 179360 -1 864
866 0 640999.4 136611.8 179440 -1 865
867 0 640986.4 136628.05 179520 -1 866
868 0 640953.94 136660.53 179600 -1 867
869 0 641051.4 136634.53 179640 -1 868
870 0 641028.6 136641.03 179680 -1 869
871 0 641777 135909 176840 -1 836
872 0 641779 135887 176720 -1 871
873 0 641739 135893 176600 -1 872
874 0 641769 135885 176480 -1 873
875 0 641755 135885 176440 -1 874
876 0 641803 135859 176360 -1 875
877 0 641835 135837 176280 -1 876
878 0 641779 135687 176240 -1 877
879 0 641733 135645 176160 -1 878
880 0 641663 135625 176080 -1 879
881 0 641569 135605 175960 -1 880
882 0 641503 135633 175880 -1 881
883 0 641459 135629 175840 -1 882
884 0 641405 135613 175800 -1 883
885 0 641409 135569 175760 -1 884
886 0 641411 135571 175680 -1 885
887 0 641439 135589 175600 -1 886
888 0 641389 135767 175560 -1 887
889 0 641379 135619 175520 -1 888
890 0 641341 135603 175440 -1 889
891 0 641313 135589 175360 -1 890
892 0 641305 135599 175240 -1 891
893 0 641315 135573 175200 -1 892
894 0 641339 135619 175160 -1 893
895 0 641353 135639 175080 -1 894
896 0 641331 135611 175000 -1 895
897 0 641309 135619 174960 -1 896
898 0 641287 135611 174920 -1 897
899 0 641241 135625 174880 -1 898
900 0 641195 135619 174840 -1 899
901 0 641155 135557 174760 -1 900
902 0 641149 135495 174680 -1 901
903 0 641167 135463 174640 -1 902
904 0 641121 135395 174560 -1 903
905 0 641107 135355 174520 -1 904
906 0 641065 135277 174400 -1 905
907 0 641053 135297 174320 -1 906
908 0 640973 135337 174240 -1 907
909 0 640957 135513 174320 -1 908
910 0 640985 135569 174360 -1 909
911 0 641109 135893 174360 -1 910
912 0 641131 135439 175760 -1 885
913 0 641145 135391 175680 -1 912
914 0 641139 135385 175640 -1 913
915 0 641155 135365 175600 -1 914
916 0 641139 135533 175560 -1 915
917 0 640977 134931 176600 -1 827
918 0 641005 134939 176440 -1 917
919 0 641025 134879 176360 -1 918
920 0 641075 134881 176320 -1 919
921 0 641109 134851 176280 -1 920
922 0 640204 134316 177480 -1 821
923 0 640172 134340 177320 -1 922
924 0 640016 134256 177280 -1 923
925 0 639980 134248 177200 -1 924
926 0 639990 134242 177160 -1 925
927 0 639988 134242 177120 -1 926
928 0 639990 134228 177080 -1 927
929 0 639986 134228 177040 -1 928
930 0 639956 134196 176960 -1 929
931 0 639934 134184 176880 -1 930
932 0 639952 134166 176760 -1 931
933 0 639936 134150 176680 -1 932
934 0 639914 134142 176600 -1 933
935 0 639892 134090 176480 -1 934
936 0 639878 134028 176360 -1 935
937 0 639894 133966 176280 -1 936
938 0 639892 133902 176200 -1 937
939 0 639862 133880 176120 -1 938
940 0 639766 133898 176040 -1 939
941 0 639738 133878 176000 -1 940
942 0 639740 133906 175920 -1 941
943 0 639710 133896 175800 -1 942
944 0 639724 133866 175760 -1 943
945 0 640180 133702 175720 -1 944
946 0 639734 133820 175680 -1 945
947 0 639700 133828 175640 -1 946
948 0 639692 133800 175600 -1 947
949 0 639638 133964 175560 -1 948
950 0 639616 133878 175520 -1 949
951 0 639578 133882 175480 -1 950
952 0 639508 133958 175440 -1 951
953 0 639366 133960 175400 -1 952
954 0 640072 134264 177640 -1 922
955 0 639860 134120 177720 -1 954
956 0 639772 134096 177840 -1 955
957 0 639748 134076 177920 -1 956
958 0 639760 134064 177960 -1 957
959 0 639768 134044 178000 -1 958
960 0 639780 134020 178040 -1 959
961 0 639880 134028 178080 -1 960
962 0 639968 133996 178160 -1 961
963 0 640014 134014 178200 -1 962
964 0 639452 133860 178040 -1 960
965 0 639420 133808 178160 -1 964
966 0 639260 133804 178240 -1 965
967 0 638984 133792 178240 -1 966
968 0 638960 133856 178160 -1 967
969 0 638956 133880 178120 -1 968
970 0 638940 133948 178040 -1 969
971 0 638964 133972 178000 -1 970
972 0 638948 134008 177960 -1 971
973 0 638856 134036 178240 -1 967
974 0 638744 134156 178120 -1 973
975 0 638696 134184 178080 -1 974
976 0 638632 134224 178000 -1 975
977 0 638628 134248 177960 -1 976
978 0 638652 134272 177880 -1 977
979 0 638668 134268 177840 -1 978
980 0 638540 134344 177880 -1 978
981 0 638320 134404 177880 -1 980
982 0 638280 134404 177840 -1 981
983 0 638240 134408 177760 -1 982
984 0 638228 134404 177720 -1 983
985 0 638244 134744 177720 -1 984
986 0 638290 134350 177680 -1 984
987 0 638306 134254 177600 -1 986
988 0 638324 134130 177560 -1 987
989 0 638278 134034 177480 -1 988
990 0 638238 133924 177320 -1 989
991 0 638138 133832 177200 -1 990
992 0 638100 133760 177120 -1 991
993 0 638086 133726 177040 -1 992
994 0 638040 133746 176760 -1 993
995 0 637914 133834 176560 -1 994
996 0 637898 133898 176480 -1 995
997 0 637906 133906 176400 -1 996
998 0 637906 133946 176320 -1 997
999 0 637902 133978 176280 -1 998
1000 0 638024 134118 176240 -1 999
1001 0 638012 134154 176120 -1 1000
1002 0 637960 134210 176000 -1 1001
1003 0 637936 134234 175880 -1 1002
1004 0 637936 134242 175840 -1 1003
1005 0 639680 134264 177600 -1 955
1006 0 639660 134328 177520 -1 1005
1007 0 639680 134384 177440 -1 1006
1008 0 639712 134424 177360 -1 1007
1009 0 639732 134448 177280 -1 1008
1010 0 639742 134494 177200 -1 1009
1011 0 639688 134552 177120 -1 1010
1012 0 639658 134576 177080 -1 1011
1013 0 639600 134620 177040 -1 1012
1014 0 639546 134672 177000 -1 1013
1015 0 639536 134724 176960 -1 1014
1016 0 639648 134840 176920 -1 1015
1017 0 642898 137172 181680 -1 773
1018 0 642886 137308 181800 -1 1017
1019 0 642782 137532 181920 -1 1018
1020 0 642674 137804 182040 -1 1019
1021 0 642305.2 138410.05 182200 -1 1020
1022 0 641889.2 139378.05 182120 -1 1021
1023 0 641617.2 140410.05 182040 -1 1022
1024 0 640889.2 141330.05 182080 -1 1023
1025 0 640329.2 141810.05 182240 -1 1024
1026 0 640291.2 141838.05 182320 -1 1025
1027 0 640111.2 141954.05 182520 -1 1026
1028 0 639979.2 142058.05 182680 -1 1027
1029 0 639627.2 142434.05 182520 -1 1028
1030 0 639475.2 142626.05 182440 -1 1029
1031 0 639351.2 142890.05 182200 -1 1030
1032 0 639319.2 143066.05 182120 -1 1031
1033 0 639379.2 143322.05 182080 -1 1032
1034 0 639499.2 143378.05 182000 -1 1033
1035 0 639495.2 143442.05 181960 -1 1034
1036 0 639495.2 143606.05 181840 -1 1035
1037 0 639531.2 144014.05 181760 -1 1036
1038 0 639739.2 144602.05 181760 -1 1037
1039 0 640079.2 145342.05 181760 -1 1038
1040 0 640307.2 145738.05 181960 -1 1039
1041 0 640391.2 146018.05 182000 -1 1040
1042 0 640451.2 146298.05 182120 -1 1041
1043 0 641003.2 147066.05 182240 -1 1042
1044 0 641127.2 147546.05 182240 -1 1043
1045 0 641347.2 148050.05 182240 -1 1044
1046 0 641619.2 148458.05 182160 -1 1045
1047 0 641795.2 149058.05 182080 -1 1046
1048 0 641955.2 149786.05 182080 -1 1047
1049 0 641859.2 150154.05 182080 -1 1048
1050 0 641771.2 150570.05 182080 -1 1049
1051 0 641699.2 150962.05 182120 -1 1050
1052 0 641811.2 151642.05 182240 -1 1051
1053 0 641747.2 152338.05 182240 -1 1052
1054 0 641635.2 153082.05 182040 -1 1053
1055 0 641603.2 153210.05 181960 -1 1054
1056 0 641627.2 153546.05 181840 -1 1055
1057 0 641451.2 154090.05 181680 -1 1056
1058 0 641339.2 154510.05 181520 -1 1057
1059 0 641327.2 155242.05 181520 -1 1058
1060 0 641167.2 156074.05 181520 -1 1059
1061 0 641423.2 156546.05 181520 -1 1060
1062 0 641455.2 156978.05 181520 -1 1061
1063 0 641519.2 157394.05 181440 -1 1062
1064 0 641263.2 158234.05 181520 -1 1063
1065 0 641063.2 158722.05 181640 -1 1064
1066 0 640879.2 159034.05 181880 -1 1065
1067 0 640847.2 159466.05 181560 -1 1066
1068 0 640775.2 159618.05 181360 -1 1067
1069 0 640783.2 159802.05 181280 -1 1068
1070 0 640535.2 160002.05 181240 -1 1069
1071 0 640751.2 159898.05 181200 -1 1070
1072 0 640535.2 160162.05 180960 -1 1071
1073 0 640375.2 160338.05 180800 -1 1072
1074 0 640183.2 160458.05 180600 -1 1073
1075 0 639895.2 160690.05 180400 -1 1074
1076 0 639663.2 160898.05 180400 -1 1075
1077 0 639191.2 161234.05 180400 -1 1076
1078 0 638783.2 161562.05 180400 -1 1077
1079 0 638567.2 161890.05 180280 -1 1078
1080 0 638511.2 161970.05 180160 -1 1079
1081 0 638447.2 162042.05 180000 -1 1080
1082 0 638359.2 162226.05 179880 -1 1081
1083 0 638287.2 162322.05 179720 -1 1082
1084 0 638127.2 162554.05 179480 -1 1083
1085 0 638031.2 162770.05 179280 -1 1084
1086 0 637991.2 162890.05 179120 -1 1085
1087 0 638007.2 163242.05 178880 -1 1086
1088 0 638031.2 163434.05 178760 -1 1087
1089 0 637967.2 163666.05 178600 -1 1088
1090 0 637871.2 163922.05 178560 -1 1089
1091 0 637711.2 164226.05 178440 -1 1090
1092 0 637655.2 164426.05 178400 -1 1091
1093 0 637551.2 164610.05 178280 -1 1092
1094 0 637479.2 164834.05 178120 -1 1093
1095 0 637423.2 165010.05 178000 -1 1094
1096 0 637231.2 165258.05 177800 -1 1095
1097 0 637215.2 165466.05 177640 -1 1096
1098 0 637071.2 165794.05 177440 -1 1097
1099 0 636967.2 166026.05 177200 -1 1098
1100 0 636607.2 166418.05 176960 -1 1099
1101 0 636351.2 166666.05 176880 -1 1100
1102 0 636127.2 166962.05 176720 -1 1101
1103 0 636031.2 167114.05 176640 -1 1102
1104 0 635951.2 167202.05 176600 -1 1103
1105 0 635927.2 167290.05 176480 -1 1104
1106 0 635887.2 167362.05 176440 -1 1105
1107 0 635847.2 167594.05 176280 -1 1106
1108 0 635759.2 167694.05 176200 -1 1107
1109 0 635787.2 167882.05 175920 -1 1108
1110 0 635783.2 168098.05 175680 -1 1109
1111 0 635823.2 168174.05 175560 -1 1110
1112 0 635875.2 168350.05 175440 -1 1111
1113 0 635803.2 168518.05 175360 -1 1112
1114 0 635799.2 168478.05 175320 -1 1113
1115 0 635867.2 168578.05 175200 -1 1114
1116 0 635911.2 168702.05 174920 -1 1115
1117 0 635915.2 168786.05 174720 -1 1116
1118 0 635915.2 168818.05 174480 -1 1117
1119 0 636075.2 169010.05 174280 -1 1118
1120 0 636035.2 169078.05 174160 -1 1119
1121 0 635851.2 169150.05 173920 -1 1120
1122 0 635847.2 169166.05 173880 -1 1121
1123 0 635739.2 169274.05 173640 -1 1122
1124 0 635615.2 169402.05 173440 -1 1123
1125 0 635519.2 169486.05 173280 -1 1124
1126 0 635359.2 169650.05 173040 -1 1125
1127 0 635271.2 169746.05 172920 -1 1126
1128 0 635235.2 169854.05 172800 -1 1127
1129 0 635155.2 170066.05 172560 -1 1128
1130 0 635179.2 170186.05 172360 -1 1129
1131 0 635151.2 170306.05 172200 -1 1130
1132 0 635187.2 170394.05 171960 -1 1131
1133 0 635291.2 170414.05 171720 -1 1132
1134 0 635315.2 170414.05 171440 -1 1133
1135 0 635319.2 170418.05 171200 -1 1134
1136 0 635347.2 170430.05 170960 -1 1135
1137 0 635475.2 170510.05 170680 -1 1136
1138 0 635519.2 170574.05 170400 -1 1137
1139 0 635551.2 170678.05 170160 -1 1138
1140 0 635591.2 170766.05 170000 -1 1139
1141 0 635667.2 170850.05 169720 -1 1140
1142 0 635659.2 170914.05 169480 -1 1141
1143 0 635599.2 170970.05 169280 -1 1142
1144 0 635595.2 171022.05 169200 -1 1143
1145 0 635571.2 171038.05 169160 -1 1144
1146 0 635411.2 171238.05 169120 -1 1145
1147 0 635523.2 171058.05 169080 -1 1146
1148 0 635423.2 171054.05 168920 -1 1147
1149 0 635363.2 171142.05 168680 -1 1148
1150 0 635323.2 171242.05 168400 -1 1149
1151 0 635247.2 171482.05 168080 -1 1150
1152 0 635215.2 171518.05 168000 -1 1151
1153 0 635179.2 171574.05 167960 -1 1152
1154 0 635083.2 171778.05 167640 -1 1153
1155 0 634967.2 171998.05 167400 -1 1154
1156 0 634939.2 172098.05 167320 -1 1155
1157 0 634931.2 172166.05 167280 -1 1156
1158 0 634843.2 172310.05 167120 -1 1157
1159 0 634755.2 172402.05 166960 -1 1158
1160 0 634687.2 172574.05 166800 -1 1159
1161 0 634671.2 172634.05 166720 -1 1160
1162 0 634671.2 172726.05 166560 -1 1161
1163 0 634703.2 172902.05 166320 -1 1162
1164 0 634695.2 173046.05 166160 -1 1163
1165 0 634723.2 173150.05 166040 -1 1164
1166 0 634731.2 173350.05 165880 -1 1165
1167 0 634739.2 173490.05 165760 -1 1166
1168 0 634727.2 173606.05 165640 -1 1167
1169 0 634695.2 173754.05 165440 -1 1168
1170 0 634671.2 173798.05 165280 -1 1169
1171 0 634651.2 173910.05 165120 -1 1170
1172 0 634655.2 173990.05 165000 -1 1171
1173 0 634643.2 174054.05 164760 -1 1172
1174 0 634599.2 174150.05 164560 -1 1173
1175 0 634567.2 174162.05 164480 -1 1174
1176 0 634467.2 174314.05 164200 -1 1175
1177 0 634515.2 174474.05 163880 -1 1176
1178 0 634575.2 174578.05 163680 -1 1177
1179 0 634627.2 174642.05 163560 -1 1178
1180 0 634775.2 174714.05 163360 -1 1179
1181 0 634847.2 174830.05 163040 -1 1180
1182 0 634939.2 174922.05 162840 -1 1181
1183 0 634891.2 175030.05 162480 -1 1182
1184 0 634839.2 174978.05 162160 -1 1183
1185 0 634779.2 174974.05 161920 -1 1184
1186 0 634707.2 174950.05 161600 -1 1185
1187 0 634631.2 174946.05 161360 -1 1186
1188 0 634579.2 175066.05 161120 -1 1187
1189 0 634539.2 175118.05 160840 -1 1188
1190 0 634591.2 175262.05 160600 -1 1189
1191 0 634727.2 175346.05 160360 -1 1190
1192 0 634807.2 175378.05 160200 -1 1191
1193 0 634871.2 175454.05 159920 -1 1192
1194 0 634915.2 175514.05 159800 -1 1193
1195 0 634947.2 175578.05 159560 -1 1194
1196 0 635019.2 175618.05 159280 -1 1195
1197 0 635067.2 175662.05 159000 -1 1196
1198 0 635099.2 175654.05 158680 -1 1197
1199 0 635159.2 175650.05 158400 -1 1198
1200 0 635147.2 175598.05 158080 -1 1199
1201 0 635127.2 175606.05 157800 -1 1200
1202 0 635303.2 175574.05 157600 -1 1201
1203 0 635411.2 175470.05 157400 -1 1202
1204 0 635411.2 175458.05 157360 -1 1203
1205 0 635379.2 175418.05 157120 -1 1204
1206 0 635423.2 175390.05 156920 -1 1205
1207 0 635435.2 175418.05 156760 -1 1206
1208 0 635459.2 175434.05 156560 -1 1207
1209 0 635531.2 175518.05 156280 -1 1208
1210 0 635643.2 175666.05 156000 -1 1209
1211 0 635679.2 175846.05 155760 -1 1210
1212 0 635731.2 175958.05 155600 -1 1211
1213 0 635807.2 175998.05 155440 -1 1212
1214 0 635835.2 175994.05 155280 -1 1213
1215 0 635903.2 176010.05 155000 -1 1214
1216 0 635911.2 176002.05 154880 -1 1215
1217 0 635963.2 176006.05 154720 -1 1216
1218 0 636039.2 175962.05 154440 -1 1217
1219 0 636051.2 176078.05 154200 -1 1218
1220 0 636067.2 176114.05 153920 -1 1219
1221 0 636115.2 176182.05 153600 -1 1220
1222 0 636163.2 176198.05 153440 -1 1221
1223 0 636195.2 176222.05 153120 -1 1222
1224 0 636211.2 176226.05 152840 -1 1223
1225 0 636283.2 176222.05 152480 -1 1224
1226 0 636467.2 176246.05 152200 -1 1225
1227 0 636551.2 176318.05 152000 -1 1226
1228 0 636559.2 176474.05 151880 -1 1227
1229 0 636587.2 176526.05 151800 -1 1228
1230 0 636647.2 176594.05 151560 -1 1229
1231 0 636695.2 176678.05 151320 -1 1230
1232 0 636807.2 176750.05 151000 -1 1231
1233 0 636847.2 176794.05 150800 -1 1232
1234 0 636755.2 177018.05 150560 -1 1233
1235 0 636627.2 177218.05 150360 -1 1234
1236 0 636627.2 177254.05 150320 -1 1235
1237 0 636587.2 177294.05 150200 -1 1236
1238 0 636599.2 177278.05 150040 -1 1237
1239 0 636639.2 177202.05 149920 -1 1238
1240 0 636683.2 177102.05 149840 -1 1239
1241 0 636715.2 177054.05 149800 -1 1240
1242 0 636751.2 176998.05 149760 -1 1241
1243 0 636823.2 176862.05 149640 -1 1242
1244 0 636891.2 176722.05 149480 -1 1243
1245 0 636887.2 176702.05 149360 -1 1244
1246 0 636839.2 176682.05 149240 -1 1245
1247 0 636843.2 176654.05 149160 -1 1246
1248 0 636839.2 176502.05 148960 -1 1247
1249 0 636915.2 176430.05 148880 -1 1248
1250 0 636943.2 176414.05 148680 -1 1249
1251 0 637003.2 176454.05 148400 -1 1250
1252 0 636951.2 176494.05 148200 -1 1251
1253 0 636959.2 176494.05 148120 -1 1252
1254 0 637023.2 176454.05 147960 -1 1253
1255 0 636987.2 176478.05 147800 -1 1254
1256 0 636979.2 176482.05 147640 -1 1255
1257 0 636955.2 176478.05 147400 -1 1256
1258 0 636995.2 176594.05 147240 -1 1257
1259 0 637071.2 176674.05 147120 -1 1258
1260 0 637095.2 176702.05 146920 -1 1259
1261 0 637195.2 176794.05 146720 -1 1260
1262 0 637067.2 176782.05 146480 -1 1261
1263 0 637187.2 176834.05 146240 -1 1262
1264 0 637291.2 176882.05 146160 -1 1263
1265 0 637319.2 176898.05 146120 -1 1264
1266 0 637399.2 176898.05 145960 -1 1265
1267 0 637367.2 176878.05 145800 -1 1266
1268 0 637331.2 176862.05 145760 -1 1267
1269 0 637367.2 176894.05 145720 -1 1268
1270 0 637395.2 176938.05 145600 -1 1269
1271 0 637427.2 176914.05 145560 -1 1270
1272 0 637535.2 176878.05 145400 -1 1271
1273 0 637523.2 176882.05 145280 -1 1272
1274 0 637523.2 176866.05 145120 -1 1273
1275 0 637495.2 176766.05 144920 -1 1274
1276 0 637507.2 176730.05 144760 -1 1275
1277 0 637555.2 176758.05 144560 -1 1276
1278 0 637575.2 176706.05 144360 -1 1277
1279 0 637571.2 176674.05 144160 -1 1278
1280 0 637555.2 176694.05 143960 -1 1279
1281 0 637555.2 176694.05 143720 -1 1280
1282 0 637543.2 176742.05 143520 -1 1281
1283 0 637491.2 176798.05 143280 -1 1282
1284 0 637491.2 176826.05 143120 -1 1283
1285 0 637483.2 176926.05 142920 -1 1284
1286 0 637471.2 176938.05 142840 -1 1285
1287 0 637431.2 176966.05 142680 -1 1286
1288 0 637415.2 176994.05 142560 -1 1287
1289 0 637387.2 176990.05 142360 -1 1288
1290 0 637367.2 176986.05 142280 -1 1289
1291 0 637359.2 176966.05 142080 -1 1290
1292 0 637391.2 176986.05 141880 -1 1291
1293 0 637431.2 177074.05 141680 -1 1292
1294 0 637407.2 177146.05 141480 -1 1293
1295 0 637399.2 177198.05 141280 -1 1294
1296 0 637427.2 177250.05 141080 -1 1295
1297 0 637507.2 177274.05 140880 -1 1296
1298 0 637511.2 177274.05 140640 -1 1297
1299 0 637511.2 177274.05 140440 -1 1298
1300 0 637515.2 177270.05 140280 -1 1299
1301 0 637547.2 177282.05 140160 -1 1300
1302 0 637603.2 177318.05 140000 -1 1301
1303 0 637551.2 177306.05 139720 -1 1302
1304 0 637479.2 177278.05 139480 -1 1303
1305 0 637391.2 177178.05 139240 -1 1304
1306 0 637303.2 177166.05 139000 -1 1305
1307 0 637115.2 177086.05 138760 -1 1306
1308 0 637075.2 177102.05 138520 -1 1307
1309 0 637057.4 177135.6 138440 -1 1308
1310 0 636791.2 177286.05 138480 -1 1309
1311 0 637031.2 177186.05 138320 -1 1309
1312 0 637023 177186 138280 -1 1311
1313 0 637015.2 177198.05 138000 -1 1312
1314 0 636999.2 177230.05 137800 -1 1313
1315 0 636983.2 177238.05 137680 -1 1314
1316 0 636951.2 177330.05 137480 -1 1315
1317 0 636943.2 177418.05 137320 -1 1316
1318 0 636975.2 177370.05 137040 -1 1317
1319 0 636975.2 177370.05 136840 -1 1318
1320 0 636879.2 177426.05 136680 -1 1319
1321 0 636835.2 177426.05 136600 -1 1320
1322 0 636839.2 177410.05 136400 -1 1321
1323 0 636883.2 177410.05 136240 -1 1322
1324 0 636907.2 177358.05 136040 -1 1323
1325 0 636923.2 177374.05 135880 -1 1324
1326 0 636955.2 177338.05 135720 -1 1325
1327 0 636975.2 177386.05 135520 -1 1326
1328 0 636967.2 177410.05 135360 -1 1327
1329 0 636987.2 177494.05 135200 -1 1328
1330 0 636999.2 177582.05 135040 -1 1329
1331 0 637035.2 177666.05 134880 -1 1330
1332 0 637035.2 177742.05 134760 -1 1331
1333 0 637063.2 177810.05 134640 -1 1332
1334 0 637051.2 177906.05 134440 -1 1333
1335 0 637055.2 177938.05 134360 -1 1334
1336 0 637083.2 178014.05 134200 -1 1335
1337 0 637099.2 178066.05 134040 -1 1336
1338 0 637135.2 178122.05 133880 -1 1337
1339 0 637151.2 178130.05 133840 -1 1338
1340 0 637227.2 178214.05 133760 -1 1339
1341 0 637223.2 178262.05 133600 -1 1340
1342 0 637203.2 178298.05 133440 -1 1341
1343 0 637251.2 178338.05 133280 -1 1342
1344 0 637227.2 178390.05 133120 -1 1343
1345 0 637251.2 178422.05 132920 -1 1344
1346 0 637207.2 178378.05 132720 -1 1345
1347 0 637199.2 178326.05 132520 -1 1346
1348 0 637107.2 178306.05 132360 -1 1347
1349 0 637099.2 178342.05 132240 -1 1348
1350 0 637095.2 178338.05 132120 -1 1349
1351 0 637015.2 178302.05 132040 -1 1350
1352 0 636927.2 178226.05 131880 -1 1351
1353 0 636911.2 178206.05 131840 -1 1352
1354 0 636855.2 178158.05 131680 -1 1353
1355 0 636839.2 178158.05 131440 -1 1354
1356 0 636835.2 178146.05 131400 -1 1355
1357 0 636847.2 178142.05 131280 -1 1356
1358 0 636871.2 178150.05 131080 -1 1357
1359 0 636887.2 178166.05 130920 -1 1358
1360 0 636899.2 178194.05 130720 -1 1359
1361 0 636935.2 178198.05 130560 -1 1360
1362 0 636911.2 178234.05 130320 -1 1361
1363 0 636911.2 178242.05 130120 -1 1362
1364 0 636891.2 178258.05 129960 -1 1363
1365 0 636883.2 178290.05 129840 -1 1364
1366 0 636839.2 178270.05 129640 -1 1365
1367 0 636915.2 178282.05 129480 -1 1366
1368 0 636963.2 178314.05 129280 -1 1367
1369 0 637103.2 178362.05 129040 -1 1368
1370 0 637143.2 178354.05 128880 -1 1369
1371 0 637263.2 178498.05 128880 -1 1370
1372 0 637475.2 178494.05 128880 -1 1371
1373 0 637771.2 178590.05 128880 -1 1372
1374 0 637243.2 178462.05 128760 -1 1370
1375 0 637219.2 178394.05 128600 -1 1374
1376 0 637243.2 178474.05 128360 -1 1375
1377 0 637235.2 178578.05 128160 -1 1376
1378 0 637191.2 178638.05 128040 -1 1377
1379 0 637167.2 178718.05 127800 -1 1378
1380 0 637251.2 178794.05 127520 -1 1379
1381 0 637251.2 178866.05 127240 -1 1380
1382 0 637307.2 178854.05 127000 -1 1381
1383 0 637267.2 178834.05 126760 -1 1382
1384 0 637303.2 178850.05 126680 -1 1383
1385 0 637355.2 178894.05 126560 -1 1384
1386 0 637343.2 178890.05 126520 -1 1385
1387 0 637343.2 178890.05 126320 -1 1386
1388 0 637387.2 178934.05 126120 -1 1387
1389 0 637355.2 178910.05 125920 -1 1388
1390 0 637363.2 178958.05 125720 -1 1389
1391 0 637271.2 179002.05 125480 -1 1390
1392 0 637163.2 179042.05 125280 -1 1391
1393 0 637071.2 179034.05 125120 -1 1392
1394 0 637031.2 179082.05 124960 -1 1393
1395 0 636915.2 179134.05 124720 -1 1394
1396 0 636891.2 179098.05 124640 -1 1395
1397 0 636779.2 179010.05 124480 -1 1396
1398 0 636723.2 178954.05 124280 -1 1397
1399 0 636687.2 178898.05 124040 -1 1398
1400 0 636563.2 178874.05 123840 -1 1399
1401 0 636467.2 178838.05 123680 -1 1400
1402 0 636343.2 178838.05 123560 -1 1401
1403 0 636279.2 178750.05 123400 -1 1402
1404 0 636223.2 178694.05 123280 -1 1403
1405 0 636119.2 178670.05 123040 -1 1404
1406 0 636079.2 178634.05 123000 -1 1405
1407 0 636059.2 178598.05 122880 -1 1406
1408 0 635927.2 178574.05 122640 -1 1407
1409 0 635919.2 178518.05 122360 -1 1408
1410 0 635827.2 178586.05 122080 -1 1409
1411 0 635815.2 178662.05 121840 -1 1410
1412 0 635799.2 178686.05 121720 -1 1411
1413 0 635767.2 178786.05 121480 -1 1412
1414 0 635747.2 178858.05 121240 -1 1413
1415 0 635759.2 178930.05 121040 -1 1414
1416 0 635699.2 178894.05 120840 -1 1415
1417 0 635611.2 178982.05 120640 -1 1416
1418 0 635547.2 179018.05 120440 -1 1417
1419 0 635435.2 179002.05 120080 -1 1418
1420 0 635323.2 179002.05 119840 -1 1419
1421 0 635247.2 179050.05 119640 -1 1420
1422 0 635151.2 179086.05 119400 -1 1421
1423 0 635107.2 179122.05 119200 -1 1422
1424 0 635051.2 179126.05 118920 -1 1423
1425 0 635007.2 179170.05 118680 -1 1424
1426 0 634931.2 179190.05 118400 -1 1425
1427 0 634891.2 179230.05 118120 -1 1426
1428 0 634923.2 179234.05 117960 -1 1427
1429 0 634919.2 179222.05 117800 -1 1428
1430 0 634903.2 179222.05 117640 -1 1429
1431 0 634903.2 179226.05 117520 -1 1430
1432 0 634831.2 179226.05 117240 -1 1431
1433 0 634759.2 179234.05 116960 -1 1432
1434 0 634691.2 179270.05 116640 -1 1433
1435 0 634615.2 179350.05 116280 -1 1434
1436 0 634675.2 179394.05 116000 -1 1435
1437 0 634595.2 179406.05 115640 -1 1436
1438 0 634523.2 179426.05 115480 -1 1437
1439 0 634527.2 179454.05 115400 -1 1438
1440 0 634583.2 179358.05 115360 -1 1439
1441 0 634515.2 179450.05 115320 -1 1440
1442 0 634491.2 179462.05 115040 -1 1441
1443 0 634479.2 179538.05 114720 -1 1442
1444 0 634471.2 179570.05 114560 -1 1443
1445 0 634463.2 179630.05 114360 -1 1444
1446 0 634515.2 179722.05 114040 -1 1445
1447 0 634515.2 179730.05 113960 -1 1446
1448 0 634521 179763 113840 -1 1447
1449 0 634523.2 179774.05 113800 -1 1448
1450 0 634519.2 179834.05 113560 -1 1449
1451 0 634507.2 179954.05 113240 -1 1450
1452 0 634507.2 180006.05 113080 -1 1451
1453 0 634499.2 180066.05 112840 -1 1452
1454 0 634411.2 180058.05 112560 -1 1453
1455 0 634339.2 179962.05 112240 -1 1454
1456 0 634251.2 179962.05 111920 -1 1455
1457 0 634135.2 179902.05 111640 -1 1456
1458 0 633955.2 179858.05 111320 -1 1457
1459 0 633827.2 179706.05 111040 -1 1458
1460 0 633783.2 179702.05 110760 -1 1459
1461 0 633751.2 179742.05 110440 -1 1460
1462 0 633691.2 179818.05 110120 -1 1461
1463 0 633683.2 179874.05 109920 -1 1462
1464 0 633775.2 179962.05 109600 -1 1463
1465 0 633791.2 180014.05 109440 -1 1464
1466 0 633831.2 180134.05 109160 -1 1465
1467 0 633963.2 180242.05 108880 -1 1466
1468 0 634123.2 180326.05 108680 -1 1467
1469 0 634255.2 180354.05 108400 -1 1468
1470 0 634407.2 180366.05 108080 -1 1469
1471 0 634455.2 180378.05 107720 -1 1470
1472 0 634507.2 180394.05 107360 -1 1471
1473 0 634459.2 180366.05 107240 -1 1472
1474 0 634527.2 180406.05 107080 -1 1473
1475 0 634579.2 180538.05 106840 -1 1474
1476 0 634583.2 180590.05 106680 -1 1475
1477 0 634583.2 180662.05 106440 -1 1476
1478 0 634319.2 180630.05 106200 -1 1477
1479 0 634159.2 180726.05 106080 -1 1478
1480 0 634031.2 180738.05 105960 -1 1479
1481 0 633991.2 180658.05 105720 -1 1480
1482 0 633835.2 180586.05 105520 -1 1481
1483 0 633799.2 180574.05 105360 -1 1482
1484 0 633755.2 180590.05 105160 -1 1483
1485 0 633675.2 180594.05 104880 -1 1484
1486 0 633643.2 180570.05 104520 -1 1485
1487 0 633455.2 180522.05 104360 -1 1486
1488 0 633395.2 180458.05 104200 -1 1487
1489 0 633303.2 180402.05 104000 -1 1488
1490 0 633299.2 180394.05 103840 -1 1489
1491 0 633283.2 180358.05 103600 -1 1490
1492 0 633251.2 180298.05 103360 -1 1491
1493 0 633195.2 180254.05 103240 -1 1492
1494 0 633147.2 180186.05 103040 -1 1493
1495 0 633123.2 180154.05 102800 -1 1494
1496 0 633087.2 180086.05 102560 -1 1495
1497 0 633111.2 180066.05 102320 -1 1496
1498 0 633131.2 180022.05 102040 -1 1497
1499 0 633107.2 180010.05 101800 -1 1498
1500 0 633075.2 179950.05 101480 -1 1499
1501 0 633027.2 179938.05 101240 -1 1500
1502 0 632983.2 179938.05 101040 -1 1501
1503 0 632943.2 179886.05 100800 -1 1502
1504 0 632883.2 179886.05 100480 -1 1503
1505 0 632783.2 179922.05 100200 -1 1504
1506 0 632711.2 179970.05 1e+05 -1 1505
1507 0 632603.2 180050.05 99840 -1 1506
1508 0 632523.2 180154.05 99680 -1 1507
1509 0 632499.2 180282.05 99440 -1 1508
1510 0 632567.2 180414.05 99160 -1 1509
1511 0 632515.2 180546.05 98960 -1 1510
1512 0 632515.2 180690.05 98760 -1 1511
1513 0 632507.2 180778.05 98560 -1 1512
1514 0 632503.2 180898.05 98360 -1 1513
1515 0 632463.2 181030.05 98120 -1 1514
1516 0 632491.2 181146.05 97920 -1 1515
1517 0 632531.2 181246.05 97680 -1 1516
1518 0 632503.2 181350.05 97400 -1 1517
1519 0 632503.2 181394.05 97280 -1 1518
1520 0 632523.2 181454.05 97080 -1 1519
1521 0 632523.2 181494.05 96960 -1 1520
1522 0 632519.2 181578.05 96760 -1 1521
1523 0 632487.2 181646.05 96600 -1 1522
1524 0 632483.2 181706.05 96440 -1 1523
1525 0 632471.2 181730.05 96320 -1 1524
1526 0 632509.2 181766.05 96080 -1 1525
1527 0 632491.2 181872.05 95840 -1 1526
1528 0 632501.2 181934.05 95680 -1 1527
1529 0 632491.2 182002.05 95520 -1 1528
1530 0 632473.2 182038.05 95240 -1 1529
1531 0 632477.2 182072.05 94960 -1 1530
1532 0 632485.2 182136.05 94760 -1 1531
1533 0 632483.2 182138.05 94520 -1 1532
1534 0 632469.2 182178.05 94240 -1 1533
1535 0 632431.2 182234.05 94000 -1 1534
1536 0 632427.2 182206.05 93720 -1 1535
1537 0 632395.2 182186.05 93640 -1 1536
1538 0 632421.2 182178.05 93480 -1 1537
1539 0 632473.2 182230.05 93280 -1 1538
1540 0 632485.2 182306.05 93000 -1 1539
1541 0 632505.2 182474.05 92800 -1 1540
1542 0 632537.2 182590.05 92520 -1 1541
1543 0 632565.2 182626.05 92320 -1 1542
1544 0 632505.2 182638.05 92080 -1 1543
1545 0 632513.2 182762.05 91760 -1 1544
1546 0 632545.2 182922.05 91560 -1 1545
1547 0 632569.2 183034.05 91320 -1 1546
1548 0 632579 183097.33 91120 -1 1547
1549 0 632581.2 183110.05 91080 -1 1548
1550 0 632601.2 183122.05 90840 -1 1549
1551 0 632617.2 183166.05 90680 -1 1550
1552 0 632673.2 183214.05 90440 -1 1551
1553 0 632693.2 183246.05 90120 -1 1552
1554 0 632717.2 183270.05 89880 -1 1553
1555 0 632749.2 183314.05 89600 -1 1554
1556 0 632701.2 183354.05 89280 -1 1555
1557 0 632681.2 183406.05 89000 -1 1556
1558 0 632689.2 183462.05 88920 -1 1557
1559 0 632685.2 183466.05 88760 -1 1558
1560 0 632677.2 183398.05 88480 -1 1559
1561 0 632681.2 183338.05 88240 -1 1560
1562 0 632697.2 183350.05 88000 -1 1561
1563 0 632769.2 183218.05 87880 -1 1562
1564 0 632821.2 183118.05 87640 -1 1563
1565 0 632845.2 183018.05 87400 -1 1564
1566 0 632881.2 182918.05 87280 -1 1565
1567 0 632897.2 182822.05 87120 -1 1566
1568 0 632865.2 182846.05 87000 -1 1567
1569 0 632817.2 182938.05 86880 -1 1568
1570 0 632753.2 183042.05 86640 -1 1569
1571 0 632769.2 183010.05 86520 -1 1570
1572 0 632753.2 183062.05 86280 -1 1571
1573 0 632841.2 183090.05 86000 -1 1572
1574 0 632857.2 183114.05 85720 -1 1573
1575 0 632861.2 183178.05 85440 -1 1574
1576 0 632813.2 183222.05 85120 -1 1575
1577 0 632737.2 183230.05 84920 -1 1576
1578 0 632685.2 183214.05 84760 -1 1577
1579 0 632653.2 183222.05 84520 -1 1578
1580 0 632593.2 183262.05 84280 -1 1579
1581 0 632533.2 183322.05 84080 -1 1580
1582 0 632481.2 183354.05 83800 -1 1581
1583 0 632465.2 183366.05 83560 -1 1582
1584 0 632425.2 183386.05 83360 -1 1583
1585 0 632365.2 183410.05 83160 -1 1584
1586 0 632325.2 183498.05 82920 -1 1585
1587 0 632221.2 183462.05 82720 -1 1586
1588 0 631941.2 183442.05 82480 -1 1587
1589 0 631837.2 183474.05 82240 -1 1588
1590 0 631745.2 183514.05 82000 -1 1589
1591 0 631661.2 183526.05 81800 -1 1590
1592 0 631513.2 183542.05 81520 -1 1591
1593 0 631457.2 183558.05 81160 -1 1592
1594 0 631441.2 183582.05 80880 -1 1593
1595 0 631757.2 183642.05 80680 -1 1594
1596 0 631773 183664 80640 -1 1595
1597 0 631789.2 183686.05 80600 -1 1596
1598 0 631805.2 183718.05 80560 -1 1597
1599 0 631025.2 183566.05 80640 -1 1594
1600 0 630953.2 183494.05 80480 -1 1599
1601 0 630885.2 183458.05 80240 -1 1600
1602 0 630757.2 183310.05 79960 -1 1601
1603 0 630613.2 183130.05 79680 -1 1602
1604 0 630549.2 182986.05 79360 -1 1603
1605 0 630505.2 182878.05 79080 -1 1604
1606 0 630457.2 182842.05 78960 -1 1605
1607 0 630349.2 182902.05 78720 -1 1606
1608 0 630241.2 182974.05 78480 -1 1607
1609 0 630117.2 183086.05 78160 -1 1608
1610 0 630053.2 183034.05 77960 -1 1609
1611 0 629993.2 183046.05 77720 -1 1610
1612 0 629969.2 183062.05 77560 -1 1611
1613 0 629993.2 183126.05 77240 -1 1612
1614 0 630069.2 183082.05 76920 -1 1613
1615 0 630101.2 183098.05 76640 -1 1614
1616 0 630189.2 183062.05 76560 -1 1615
1617 0 630253.2 183070.05 76280 -1 1616
1618 0 630801.2 183030.05 76520 -1 1617
1619 0 631125.2 183018.05 76600 -1 1618
1620 0 631789.2 182846.05 76720 -1 1619
1621 0 631881.2 182662.05 76800 -1 1620
1622 0 631873.2 182626.05 77000 -1 1621
1623 0 631901.2 182662.05 77080 -1 1622
1624 0 631933.2 182642.05 77120 -1 1623
1625 0 631805 182874 76640 -1 1620
1626 0 631821.2 182902.05 76560 -1 1625
1627 0 631869.2 182958.05 76360 -1 1626
1628 0 629837.2 183118.05 76080 -1 1617
1629 0 629729.2 183094.05 76040 -1 1628
1630 0 629617.2 183062.05 75880 -1 1629
1631 0 629409.2 183070.05 75680 -1 1630
1632 0 629145.2 183078.05 75400 -1 1631
1633 0 629005.2 183042.05 75200 -1 1632
1634 0 628809.2 183010.05 74920 -1 1633
1635 0 628665.2 182990.05 74680 -1 1634
1636 0 628513.2 182954.05 74400 -1 1635
1637 0 628357.2 182958.05 74160 -1 1636
1638 0 628169.2 182974.05 73840 -1 1637
1639 0 628065.2 182982.05 73520 -1 1638
1640 0 627881.2 183074.05 73200 -1 1639
1641 0 627653.2 183006.05 72960 -1 1640
1642 0 627517.2 183010.05 72720 -1 1641
1643 0 627337.2 183018.05 72480 -1 1642
1644 0 627293.2 183030.05 72440 -1 1643
1645 0 627133.2 183034.05 72160 -1 1644
1646 0 626957.2 183066.05 71920 -1 1645
1647 0 626901.2 183182.05 71720 -1 1646
1648 0 626745.2 183206.05 71480 -1 1647
1649 0 626613.2 183238.05 71200 -1 1648
1650 0 626505.2 183310.05 70920 -1 1649
1651 0 626269.2 183346.05 70640 -1 1650
1652 0 626177.2 183354.05 70480 -1 1651
1653 0 626009.2 183342.05 70280 -1 1652
1654 0 625865.2 183342.05 70080 -1 1653
1655 0 625761.2 183318.05 69840 -1 1654
1656 0 625609.2 183382.05 69600 -1 1655
1657 0 625485.2 183390.05 69280 -1 1656
1658 0 625437.2 183542.05 69040 -1 1657
1659 0 625365.2 183742.05 68840 -1 1658
1660 0 625365.2 183790.05 68760 -1 1659
1661 0 625374.6 183806 68600 -1 1660
1662 0 625377.2 183810.05 68560 -1 1661
1663 0 625225.2 183890.05 68360 -1 1662
1664 0 625117.2 183934.05 68200 -1 1663
1665 0 625061.2 184122.05 68040 -1 1664
1666 0 625013 184362 67880 -1 1665
1667 0 625153.2 184350.05 68160 -1 1666
1668 0 625153.2 184366.05 68240 -1 1667
1669 0 625285.2 184386.05 68480 -1 1668
1670 0 625337.2 184390.05 68560 -1 1669
1671 0 624989.2 184482.05 67800 -1 1666
1672 0 624837.2 184686.05 67600 -1 1671
1673 0 624721.2 184790.05 67440 -1 1672
1674 0 624617.2 184838.05 67280 -1 1673
1675 0 624693.2 184958.05 67000 -1 1674
1676 0 624725.2 184930.05 66800 -1 1675
1677 0 624669.2 185006.05 66480 -1 1676
1678 0 624605.2 185054.05 66240 -1 1677
1679 0 624525.2 184962.05 66000 -1 1678
1680 0 624513.2 184966.05 65960 -1 1679
1681 0 624653.2 184882.05 65720 -1 1680
1682 0 624709.2 184862.05 65440 -1 1681
1683 0 624713.2 184906.05 65400 -1 1682
1684 0 624505.2 184914.05 65160 -1 1683
1685 0 624069.2 184882.05 64960 -1 1684
1686 0 623977.2 184842.05 64920 -1 1685
1687 0 623861.2 184806.05 64840 -1 1686
1688 0 623533.2 184842.05 64680 -1 1687
1689 0 623325.2 184922.05 64560 -1 1688
1690 0 622989.2 184930.05 64320 -1 1689
1691 0 622897.2 184954.05 64200 -1 1690
1692 0 623033.2 184902.05 63960 -1 1691
1693 0 622869.2 184750.05 63680 -1 1692
1694 0 622565.2 184686.05 63600 -1 1693
1695 0 622449.2 184758.05 63480 -1 1694
1696 0 622393.2 184754.05 63360 -1 1695
1697 0 622369.2 184874.05 63040 -1 1696
1698 0 622377.2 184858.05 63000 -1 1697
1699 0 622289.2 184882.05 62720 -1 1698
1700 0 622297.2 184870.05 62640 -1 1699
1701 0 622141.2 184846.05 62520 -1 1700
1702 0 622009.2 184786.05 62320 -1 1701
1703 0 621797.2 184738.05 62000 -1 1702
1704 0 621637.2 184690.05 61840 -1 1703
1705 0 621529.2 184602.05 61640 -1 1704
1706 0 621373.2 184550.05 61400 -1 1705
1707 0 621269.2 184410.05 61160 -1 1706
1708 0 621201.2 184190.05 60840 -1 1707
1709 0 621133.2 184158.05 60560 -1 1708
1710 0 621105.2 184114.05 60480 -1 1709
1711 0 620957.2 183934.05 60240 -1 1710
1712 0 620753.2 183790.05 60000 -1 1711
1713 0 620545.2 183682.05 59800 -1 1712
1714 0 620453.2 183626.05 59680 -1 1713
1715 0 620365.2 183550.05 59560 -1 1714
1716 0 620213.2 183430.05 59440 -1 1715
1717 0 620097.2 183398.05 59280 -1 1716
1718 0 619909.2 183302.05 59080 -1 1717
1719 0 619757.2 183290.05 58960 -1 1718
1720 0 619469.2 183174.05 58760 -1 1719
1721 0 619201.2 183030.05 58600 -1 1720
1722 0 619081.2 182958.05 58400 -1 1721
1723 0 618889.2 182874.05 58240 -1 1722
1724 0 618881.2 182838.05 57960 -1 1723
1725 0 618817.2 182846.05 57800 -1 1724
1726 0 618789.2 182814.05 57680 -1 1725
1727 0 618529.2 182874.05 57440 -1 1726
1728 0 618381.2 182990.05 57280 -1 1727
1729 0 618129.2 182966.05 57160 -1 1728
1730 0 618273.2 182914.05 57000 -1 1729
1731 0 618213.2 182938.05 56960 -1 1730
1732 0 617761.2 183066.05 57000 -1 1731
1733 0 617501.2 183294.05 56920 -1 1732
1734 0 617481.2 183386.05 56840 -1 1733
1735 0 617461.2 183414.05 56560 -1 1734
1736 0 617401.2 183458.05 56400 -1 1735
1737 0 617345.2 183590.05 56120 -1 1736
1738 0 617201.2 183634.05 56000 -1 1737
1739 0 616965.2 183774.05 55920 -1 1738
1740 0 616921.2 183778.05 55840 -1 1739
1741 0 616945.2 183718.05 55800 -1 1740
1742 0 616745.2 183578.05 55720 -1 1741
1743 0 616681.2 183738.05 55680 -1 1742
1744 0 616785.2 183822.05 55480 -1 1743
1745 0 616833.2 184206.05 55360 -1 1744
1746 0 616909.2 184246.05 55240 -1 1745
1747 0 616934 184265.5 55200 -1 1746
1748 0 617009 184324 55080 -1 1747
1749 0 617145 184336 54920 -1 1748
1750 0 616361.2 183618.05 55680 -1 1743
1751 0 615837.2 183318.05 55720 -1 1750
1752 0 615865.2 183494.05 55760 -1 1751
1753 0 615833.2 183514.05 55800 -1 1752
1754 0 615717.2 183470.05 55680 -1 1750
1755 0 615669.2 183490.05 55640 -1 1754
1756 0 615601.2 183426.05 55400 -1 1755
1757 0 615569.2 183370.05 55280 -1 1756
1758 0 615517.2 183270.05 55080 -1 1757
1759 0 615465.2 183138.05 54760 -1 1758
1760 0 615389.2 182990.05 54600 -1 1759
1761 0 615273.2 182874.05 54320 -1 1760
1762 0 615245.2 182882.05 54200 -1 1761
1763 0 615289.2 182850.05 54040 -1 1762
1764 0 615297.2 182794.05 53840 -1 1763
1765 0 615221.2 182750.05 53520 -1 1764
1766 0 615085.2 182758.05 53280 -1 1765
1767 0 615065.2 182846.05 53040 -1 1766
1768 0 614997.2 182846.05 52760 -1 1767
1769 0 614993.2 182906.05 52600 -1 1768
1770 0 615009.2 182930.05 52280 -1 1769
1771 0 614976.25 182940.9 51880 -1 1770
1772 0 614973.2 182942.05 51840 -1 1771
1773 0 615009.2 182946.05 51680 -1 1772
1774 0 614961.2 182970.05 51640 -1 1773
1775 0 614861.56 182911.72 51400 -1 1774
1776 0 614845.2 182902.05 51360 -1 1775
1777 0 614129.2 182946.05 51360 -1 1776
1778 0 613505.2 182966.05 51360 -1 1777
1779 0 612637.2 182858.05 51360 -1 1778
1780 0 612269.2 182966.05 51360 -1 1779
1781 0 612213.2 183014.05 51080 -1 1780
1782 0 611993.2 183022.05 51440 -1 1780
1783 0 611377.2 183046.05 51440 -1 1782
1784 0 611281.2 183178.05 51440 -1 1783
1785 0 611161.2 183214.05 51440 -1 1784
1786 0 611093.2 183246.05 51360 -1 1785
1787 0 611061.2 183278.05 51240 -1 1786
1788 0 611017.2 183586.05 51160 -1 1787
1789 0 610897.2 183918.05 51120 -1 1788
1790 0 610853.2 184102.05 50920 -1 1789
1791 0 610861.2 184134.05 50880 -1 1790
1792 0 610825.2 184218.05 50800 -1 1791
1793 0 610589.2 184262.05 50680 -1 1792
1794 0 610409.2 184222.05 50600 -1 1793
1795 0 610209.2 184062.05 50480 -1 1794
1796 0 610029.2 184026.05 50400 -1 1795
1797 0 610053.2 183810.05 50400 -1 1796
1798 0 610085.2 183674.05 50400 -1 1797
1799 0 610109.2 183514.05 50320 -1 1798
1800 0 610061.2 183026.05 50320 -1 1799
1801 0 609981.2 182994.05 50160 -1 1800
1802 0 609793.2 182886.05 49920 -1 1801
1803 0 609697.2 182818.05 49760 -1 1802
1804 0 609633.2 182798.05 49680 -1 1803
1805 0 609561.2 182650.05 49440 -1 1804
1806 0 609485.2 182514.05 49240 -1 1805
1807 0 609393.2 182502.05 49080 -1 1806
1808 0 609337.2 182538.05 49040 -1 1807
1809 0 609277.2 182398.05 48960 -1 1808
1810 0 609281.2 182294.05 48880 -1 1809
1811 0 609265.2 182238.05 48800 -1 1810
1812 0 609057.2 182310.05 48560 -1 1811
1813 0 608677.2 182206.05 48200 -1 1812
1814 0 608597.2 181982.05 47920 -1 1813
1815 0 609607.2 181208.05 47880 -1 1814
1816 0 608523.2 181968.05 47840 -1 1815
1817 0 608459.2 181944.05 47800 -1 1816
1818 0 608395.2 182088.05 47720 -1 1817
1819 0 608375.2 182316.05 47680 -1 1818
1820 0 608311.2 182100.05 47600 -1 1819
1821 0 608207.2 181896.05 47440 -1 1820
1822 0 608147.2 181504.05 47400 -1 1821
1823 0 608095.2 181400.05 47360 -1 1822
1824 0 607499.2 180736.05 47360 -1 1823
1825 0 607123.2 180592.05 47360 -1 1824
1826 0 606467.2 180752.05 47280 -1 1825
1827 0 606515.2 180696.05 47200 -1 1826
1828 0 606599.2 180776.05 46920 -1 1827
1829 0 606711.2 180720.05 46680 -1 1828
1830 0 606923.2 180596.05 46480 -1 1829
1831 0 607207.2 180492.05 46200 -1 1830
1832 0 607315.2 180364.05 46120 -1 1831
1833 0 607739.2 179956.05 46120 -1 1832
1834 0 607883.2 179836.05 46080 -1 1833
1835 0 608367.2 179524.05 46040 -1 1834
1836 0 608523.2 179272.05 45960 -1 1835
1837 0 608571.2 179280.05 45920 -1 1836
1838 0 608411.2 179248.05 46160 -1 1835
1839 0 608499.2 179116.05 46280 -1 1838
1840 0 608511.2 179024.05 46360 -1 1839
1841 0 608671.2 178656.05 46360 -1 1840
1842 0 608655.2 178556.05 46360 -1 1841
1843 0 608815.2 178336.05 46360 -1 1842
1844 0 608871.2 178216.05 46360 -1 1843
1845 0 608951.2 178180.05 46280 -1 1844
1846 0 608987.2 178108.05 46240 -1 1845
1847 0 609039.2 177916.05 46200 -1 1846
1848 0 609083.2 177748.05 46120 -1 1847
1849 0 609143.2 177644.05 46080 -1 1848
1850 0 609191.2 177624.05 46040 -1 1849
1851 0 609231.2 177584.05 46000 -1 1850
1852 0 609299.2 177520.05 45960 -1 1851
1853 0 609323.2 177480.05 45920 -1 1852
1854 0 609279.2 177100.05 45880 -1 1853
1855 0 609307.2 177016.05 45760 -1 1854
1856 0 609275.2 176908.05 45600 -1 1855
1857 0 609223.2 176652.05 45480 -1 1856
1858 0 609223.2 176576.05 45440 -1 1857
1859 0 609299.2 176364.05 45400 -1 1858
1860 0 609475.2 176136.05 45360 -1 1859
1861 0 609499.2 176084.05 45320 -1 1860
1862 0 609467.2 176028.05 45280 -1 1861
1863 0 609507.2 176156.05 45240 -1 1862
1864 0 609495.2 175820.05 45200 -1 1863
1865 0 609467.2 175884.05 45160 -1 1864
1866 0 609483.2 175764.05 45120 -1 1865
1867 0 609611.2 175596.05 44960 -1 1866
1868 0 609767.2 175456.05 44800 -1 1867
1869 0 609823.2 175364.05 44640 -1 1868
1870 0 609875.2 175284.05 44560 -1 1869
1871 0 610035.2 175204.05 44520 -1 1870
1872 0 610155.2 175088.05 44480 -1 1871
1873 0 610175.2 174932.05 44400 -1 1872
1874 0 610171.2 174844.05 44240 -1 1873
1875 0 610215.2 174796.05 44160 -1 1874
1876 0 610363.2 174588.05 44160 -1 1875
1877 0 610391.2 174520.05 44120 -1 1876
1878 0 610399.2 174452.05 44080 -1 1877
1879 0 610431.2 174392.05 44000 -1 1878
1880 0 610499.2 174292.05 43920 -1 1879
1881 0 610555.2 173984.05 43760 -1 1880
1882 0 610575.2 173796.05 43720 -1 1881
1883 0 610631.2 173520.05 43720 -1 1882
1884 0 610891.2 173228.05 43720 -1 1883
1885 0 611183.2 172884.05 43880 -1 1884
1886 0 611267.2 172916.05 44080 -1 1885
1887 0 611359.2 172584.05 43880 -1 1885
1888 0 611799.2 172160.05 43880 -1 1887
1889 0 611999.2 171800.05 43880 -1 1888
1890 0 612207.2 171216.05 43880 -1 1889
1891 0 612279.2 171308.05 43520 -1 1890
1892 0 612215.2 171344.05 43400 -1 1891
1893 0 612204.3 171240 44200 -1 1890
1894 0 612203.2 171252.05 44360 -1 1893
1895 0 612191.2 171428.05 44640 -1 1894
1896 0 612199.2 171452.05 44720 -1 1895
1897 0 612367.2 170628.05 43880 -1 1890
1898 0 612459.2 170388.05 43680 -1 1897
1899 0 612579.2 170204.05 43480 -1 1898
1900 0 612615.2 169936.05 43360 -1 1899
1901 0 612651.2 169752.05 43240 -1 1900
1902 0 612707.2 169644.05 42920 -1 1901
1903 0 612719.2 169648.05 42680 -1 1902
1904 0 612751.2 169516.05 42600 -1 1903
1905 0 612783.2 169080.05 42600 -1 1904
1906 0 612911.2 168924.05 42560 -1 1905
1907 0 613087.2 168788.05 42480 -1 1906
1908 0 613143.2 168664.05 42440 -1 1907
1909 0 613091.2 168540.05 42400 -1 1908
1910 0 613067.2 168332.05 42400 -1 1909
1911 0 613167.2 168088.05 42400 -1 1910
1912 0 613299.2 167920.05 42240 -1 1911
1913 0 613299.2 167784.05 42040 -1 1912
1914 0 613323.2 167624.05 41920 -1 1913
1915 0 613315.2 167328.05 41880 -1 1914
1916 0 613527.2 167152.05 41800 -1 1915
1917 0 613727.2 167068.05 41640 -1 1916
1918 0 613823.2 166936.05 41440 -1 1917
1919 0 613751.2 166832.05 41200 -1 1918
1920 0 613731.2 166788.05 40960 -1 1919
1921 0 613703.2 166648.05 40640 -1 1920
1922 0 613683.2 166540.05 40520 -1 1921
1923 0 613699.2 166504.05 40480 -1 1922
1924 0 613691.2 166468.05 40440 -1 1923
1925 0 613683.2 166636.05 40480 -1 1923
1926 0 613687.2 166684.05 40440 -1 1925
1927 0 613711.2 166768.05 40360 -1 1926
1928 0 613699.2 166792.05 40280 -1 1927
1929 0 613683.2 166796.05 40200 -1 1928
1930 0 613695.2 166896.05 40040 -1 1929
1931 0 613687.2 167012.05 39920 -1 1930
1932 0 613615.2 167184.05 39600 -1 1931
1933 0 613555.2 167328.05 39440 -1 1932
1934 0 613479.2 167484.05 39320 -1 1933
1935 0 613403.2 167628.05 39200 -1 1934
1936 0 613295.2 168196.05 39120 -1 1935
1937 0 613235.2 168336.05 39040 -1 1936
1938 0 613127.2 168468.05 38880 -1 1937
1939 0 613019.2 168628.05 38840 -1 1938
1940 0 612943.2 168724.05 38600 -1 1939
1941 0 612867.2 169024.05 38400 -1 1940
1942 0 612827.2 169028.05 38360 -1 1941
1943 0 612615.2 169368.05 38120 -1 1942
1944 0 612463.2 169552.05 38040 -1 1943
1945 0 612267.2 169936.05 38040 -1 1944
1946 0 612239.2 169996.05 38000 -1 1945
1947 0 612275.2 169944.05 37960 -1 1946
1948 0 612119.2 170092.05 37840 -1 1947
1949 0 612039.2 170208.05 37560 -1 1948
1950 0 612036.3 170253.33 37520 -1 1949
1951 0 612031.2 170344.05 37440 -1 1950
1952 0 611735.2 170804.05 37320 -1 1951
1953 0 611723.2 170932.05 37280 -1 1952
1954 0 611667.2 171036.05 37240 -1 1953
1955 0 611555.2 171196.05 37200 -1 1954
1956 0 611475.2 171288.05 37160 -1 1955
1957 0 611311.2 171448.05 37080 -1 1956
1958 0 611247.2 171504.05 37040 -1 1957
1959 0 611203.2 171544.05 37000 -1 1958
1960 0 611239.2 171592.05 36800 -1 1959
1961 0 611279.2 171576.05 36760 -1 1960
1962 0 611447.2 171448.05 36680 -1 1961
1963 0 611619.2 171308.05 36600 -1 1962
1964 0 611727.2 171220.05 36560 -1 1963
1965 0 611859.2 171228.05 36520 -1 1964
1966 0 611991.2 171228.05 36480 -1 1965
1967 0 612071.2 171220.05 36440 -1 1966
1968 0 612139.2 171268.05 36280 -1 1967
1969 0 612415.2 171444.05 36280 -1 1968
1970 0 612671.2 171456.05 36280 -1 1969
1971 0 613119.2 171600.05 36200 -1 1970
1972 0 613203.2 171612.05 36160 -1 1971
1973 0 613055.2 171628.05 36080 -1 1972
1974 0 613007.2 171636.05 36040 -1 1973
1975 0 613007.2 171732.05 35960 -1 1974
1976 0 613035.2 171744.05 35840 -1 1975
1977 0 613099.2 171780.05 35720 -1 1976
1978 0 613371.2 171796.05 35440 -1 1977
1979 0 613403.2 171832.05 35400 -1 1978
1980 0 613415.2 171812.05 35320 -1 1979
1981 0 613447.2 171760.05 35240 -1 1980
1982 0 613567.2 171748.05 35120 -1 1981
1983 0 613567.2 171744.05 35080 -1 1982
1984 0 609591.2 175500.05 45200 -1 1866
1985 0 609627.2 175680.05 45240 -1 1984
1986 0 609695.2 175608.05 45280 -1 1985
1987 0 609607.2 175576.05 45400 -1 1986
1988 0 609623.2 175588.05 45440 -1 1987
1989 0 608579.2 178856.05 46440 -1 1840
1990 0 608515.2 178920.05 46600 -1 1989
1991 0 608451.2 178916.05 46840 -1 1990
1992 0 608431.2 178924.05 47080 -1 1991
1993 0 605839.2 181084.05 47280 -1 1826
1994 0 605151.2 181240.05 47280 -1 1993
1995 0 604947.2 181340.05 47120 -1 1994
1996 0 604815.2 181484.05 47080 -1 1995
1997 0 604735.2 181804.05 47040 -1 1996
1998 0 604491.2 181692.05 47000 -1 1997
1999 0 604135.2 181884.05 46960 -1 1998
2000 0 603883.2 182284.05 46880 -1 1999
2001 0 603795.2 182400.05 46800 -1 2000
2002 0 603683.2 182728.05 46600 -1 2001
2003 0 603535.2 182892.05 46280 -1 2002
2004 0 603399.2 182964.05 46040 -1 2003
2005 0 603399.2 183008.05 46000 -1 2004
2006 0 603395.2 183024.05 45960 -1 2005
2007 0 603511.2 183020.05 45920 -1 2006
2008 0 602771.2 183156.05 45840 -1 2007
2009 0 602639.2 183192.05 45760 -1 2008
2010 0 602575.2 183192.05 45720 -1 2009
2011 0 602367.2 183156.05 45560 -1 2010
2012 0 602231.2 183120.05 45280 -1 2011
2013 0 602167.2 183148.05 45240 -1 2012
2014 0 602135.2 182940.05 45200 -1 2013
2015 0 602143.2 183140.05 45160 -1 2014
2016 0 601855.2 183072.05 45040 -1 2015
2017 0 601527.2 183024.05 44960 -1 2016
2018 0 601359.2 183036.05 44920 -1 2017
2019 0 601251.2 183036.05 44760 -1 2018
2020 0 600727.2 183204.05 44480 -1 2019
2021 0 600359.2 183324.05 44480 -1 2020
2022 0 599935.2 183324.05 44440 -1 2021
2023 0 599295.2 183316.05 44400 -1 2022
2024 0 599011.2 183232.05 44240 -1 2023
2025 0 598843.2 183208.05 44120 -1 2024
2026 0 598752.3 183237.33 44080 -1 2025
2027 0 598571.2 183296.05 44000 -1 2026
2028 0 598333.7 183338.67 43920 -1 2027
2029 0 598215.2 183360.05 43880 -1 2028
2030 0 598007.2 183272.05 43720 -1 2029
2031 0 597739.2 183392.05 43600 -1 2030
2032 0 597571.2 183428.05 43560 -1 2031
2033 0 597383.2 183568.05 43440 -1 2032
2034 0 597023.2 183928.05 43280 -1 2033
2035 0 596675.2 184324.05 43120 -1 2034
2036 0 596551.2 184512.05 42960 -1 2035
2037 0 596339.2 184824.05 42800 -1 2036
2038 0 596287.2 184920.05 42680 -1 2037
2039 0 596251.2 185032.05 42560 -1 2038
2040 0 596007.2 185324.05 42440 -1 2039
2041 0 595751.2 185492.05 42280 -1 2040
2042 0 595643.2 185612.05 42120 -1 2041
2043 0 595563.2 185660.05 41920 -1 2042
2044 0 595572.6 185729.6 41800 -1 2043
2045 0 595579.2 185776.05 41720 -1 2044
2046 0 595571.2 186108.05 41680 -1 2045
2047 0 595527.2 186500.05 41640 -1 2046
2048 0 595471.2 186628.05 41560 -1 2047
2049 0 595439.2 186816.05 41360 -1 2048
2050 0 595291.2 187056.05 41200 -1 2049
2051 0 595047.2 187312.05 41080 -1 2050
2052 0 594863.2 187484.05 41000 -1 2051
2053 0 594819.2 187744.05 40960 -1 2052
2054 0 595027.2 188032.05 40880 -1 2053
2055 0 595043.2 188164.05 40680 -1 2054
2056 0 595049 188212 40640 -1 2055
2057 0 595055.2 188260.05 40600 -1 2056
2058 0 595203.2 188252.05 40320 -1 2057
2059 0 595227 188216 40200 -1 2058
2060 0 595235.2 188204.05 40160 -1 2059
2061 0 595231.2 188236.05 39920 -1 2060
2062 0 595227.2 188240.05 39880 -1 2061
2063 0 595391.2 188116.05 39680 -1 2062
2064 0 595399.2 188008.05 39520 -1 2063
2065 0 595411.2 187988.05 39400 -1 2064
2066 0 595411.2 187992.05 39200 -1 2065
2067 0 595491.2 187956.05 39120 -1 2066
2068 0 595483.2 187992.05 39080 -1 2067
2069 0 595559.2 187728.05 38960 -1 2068
2070 0 595643.2 187628.05 38880 -1 2069
2071 0 595723.2 187600.05 38760 -1 2070
2072 0 595691.2 187524.05 38680 -1 2071
2073 0 595691.2 187452.05 38560 -1 2072
2074 0 595747.2 187396.05 38480 -1 2073
2075 0 595703.2 187416.05 38360 -1 2074
2076 0 595479.2 187364.05 38240 -1 2075
2077 0 595195.2 187108.05 38240 -1 2076
2078 0 595019.2 186952.05 38280 -1 2077
2079 0 594715.2 186788.05 38320 -1 2078
2080 0 594587.2 186668.05 38480 -1 2079
2081 0 594447.2 186536.05 38600 -1 2080
2082 0 595047 189022 40200 -1 2059
2083 0 594937 189124 40040 -1 2082
2084 0 594877 189184 40000 -1 2083
2085 0 594701 189396 40000 -1 2084
2086 0 594557 189628 40000 -1 2085
2087 0 594457 189796 40000 -1 2086
2088 0 594461 189760 39840 -1 2087
2089 0 594181 190140 39760 -1 2088
2090 0 594093 190076 39560 -1 2089
2091 0 593981 190076 39320 -1 2090
2092 0 594117 190272 39080 -1 2091
2093 0 594081 190240 38880 -1 2092
2094 0 594237 190344 38640 -1 2093
2095 0 594405 190440 38440 -1 2094
2096 0 594469 190444 38400 -1 2095
2097 0 594501 190520.8 38320 -1 2096
2098 0 594549 190636 38200 -1 2097
2099 0 594542.6 190629.6 38120 -1 2098
2100 0 594533 190620 38000 -1 2099
2101 0 594517 190632 37840 -1 2100
2102 0 594547.4 190638.4 37760 -1 2101
2103 0 594593 190648 37640 -1 2102
2104 0 594685 190668 37520 -1 2103
2105 0 594597 190904 37320 -1 2104
2106 0 594441 191288 37080 -1 2105
2107 0 594429 191404 37040 -1 2106
2108 0 594413 191388 37000 -1 2107
2109 0 594393 191260 36840 -1 2108
2110 0 594501 191112 36680 -1 2109
2111 0 594637 190832 36520 -1 2110
2112 0 594721 190772 36320 -1 2111
2113 0 594717 190804 36120 -1 2112
2114 0 594853 190896 35840 -1 2113
2115 0 594833 190816 35680 -1 2114
2116 0 594685 190780 35400 -1 2115
2117 0 594597 190692 35160 -1 2116
2118 0 594549 190632 34840 -1 2117
2119 0 594522.6 190651.2 34720 -1 2118
2120 0 594185 190340 34720 -1 2119
2121 0 593665 190048 34720 -1 2120
2122 0 593441 189860 34480 -1 2121
2123 0 593325 189756 34400 -1 2122
2124 0 593113 189456 34320 -1 2123
2125 0 593025 189332 34280 -1 2124
2126 0 592809 189088 34400 -1 2125
2127 0 592437 188804 34400 -1 2126
2128 0 592373 188720 34400 -1 2127
2129 0 592157 188536 34440 -1 2128
2130 0 592397 188612 34720 -1 2129
2131 0 592193 188300 34920 -1 2130
2132 0 592081 188104 35040 -1 2131
2133 0 592001 188064 35160 -1 2132
2134 0 591977 187884 35400 -1 2133
2135 0 591933 187784 35600 -1 2134
2136 0 591769 187640 35600 -1 2135
2137 0 591329 187348 35600 -1 2136
2138 0 591093 186876 35600 -1 2137
2139 0 591245 186964 35960 -1 2138
2140 0 591173 186956 36040 -1 2139
2141 0 591189 186952 36080 -1 2140
2142 0 591293 186928 36120 -1 2141
2143 0 590606.6 186738.4 35440 -1 2138
2144 0 590485 186704 35400 -1 2143
2145 0 590321.8 186688 35240 -1 2144
2146 0 590281 186684 35200 -1 2145
2147 0 589917 186468 35040 -1 2146
2148 0 589261 186260 34960 -1 2147
2149 0 588809 186220 34880 -1 2148
2150 0 588273 186100 34800 -1 2149
2151 0 588017 186048 34760 -1 2150
2152 0 587397 186052 35000 -1 2151
2153 0 587237 186032 35040 -1 2152
2154 0 587165 186056 35160 -1 2153
2155 0 587129 186036 35280 -1 2154
2156 0 586977 186000 35360 -1 2155
2157 0 586869 186028 35480 -1 2156
2158 0 586629 186064 35600 -1 2157
2159 0 586585 186058 35640 -1 2158
2160 0 586453 186040 35760 -1 2159
2161 0 586221 185956 35880 -1 2160
2162 0 585929 185824 36000 -1 2161
2163 0 585697 185796 36200 -1 2162
2164 0 585521 185768 36320 -1 2163
2165 0 585469 185784 36360 -1 2164
2166 0 585397 185780 36440 -1 2165
2167 0 585285 185920 36520 -1 2166
2168 0 585133 186196 36600 -1 2167
2169 0 584909 186460 36680 -1 2168
2170 0 584777 186652 36800 -1 2169
2171 0 584569 186796 36880 -1 2170
2172 0 584329 186748 37000 -1 2171
2173 0 584069 186460 37120 -1 2172
2174 0 583973 186300 37160 -1 2173
2175 0 583717 186088 37200 -1 2174
2176 0 583569 185968 37240 -1 2175
2177 0 583681 185588 37400 -1 2176
2178 0 583677 185456 37520 -1 2177
2179 0 583521 185368 37760 -1 2178
2180 0 583563 185350 37880 -1 2179
2181 0 583515 185246 38040 -1 2180
2182 0 583465 185244 38160 -1 2181
2183 0 583415 185242 38280 -1 2182
2184 0 583427 185366 38400 -1 2183
2185 0 583411 185364 38440 -1 2184
2186 0 583395 185362 38480 -1 2185
2187 0 583523 185274 38640 -1 2186
2188 0 583511 185302 38680 -1 2187
2189 0 583499 185330 38720 -1 2188
2190 0 582895 185686 38440 -1 2185
2191 0 582803 185750 38360 -1 2190
2192 0 582759 185778 38320 -1 2191
2193 0 582647 185798 38280 -1 2192
2194 0 582603 185854 38240 -1 2193
2195 0 583153 185988 37160 -1 2176
2196 0 583157 186176 37080 -1 2195
2197 0 582921 186120 36960 -1 2196
2198 0 583025 186080 36920 -1 2197
2199 0 582957 186052 36880 -1 2198
2200 0 582913 185928 36840 -1 2199
2201 0 582861 185580 36680 -1 2200
2202 0 582997 185076 36480 -1 2201
2203 0 582337 185400 36880 -1 2201
2204 0 582233 185276 37000 -1 2203
2205 0 582289 185088 37120 -1 2204
2206 0 582217 184712 37240 -1 2205
2207 0 581973 184652 37280 -1 2206
2208 0 581729 184376 37320 -1 2207
2209 0 581509 183864 37400 -1 2208
2210 0 581473 183708 37440 -1 2209
2211 0 581189 183476 37560 -1 2210
2212 0 581001 183440 37680 -1 2211
2213 0 580777 183292 37880 -1 2212
2214 0 580525 183160 38040 -1 2213
2215 0 580365 183000 38160 -1 2214
2216 0 580285 182868 38240 -1 2215
2217 0 580153 182780 38360 -1 2216
2218 0 579977 182700 38480 -1 2217
2219 0 579825 182628 38600 -1 2218
2220 0 579537 182532 38760 -1 2219
2221 0 579261 182448 38880 -1 2220
2222 0 578845 182360 38920 -1 2221
2223 0 578677 182296 39040 -1 2222
2224 0 578669 182320 39160 -1 2223
2225 0 578605 182296 39280 -1 2224
2226 0 578585 182272 39440 -1 2225
2227 0 578425 182112 39560 -1 2226
2228 0 578265 182048 39680 -1 2227
2229 0 578041 181956 39800 -1 2228
2230 0 577897 181920 39880 -1 2229
2231 0 577829 181912 40000 -1 2230
2232 0 577761 181924 40080 -1 2231
2233 0 577717 181924 40120 -1 2232
2234 0 577689 181884 40240 -1 2233
2235 0 577653 181852 40280 -1 2234
2236 0 577565 181716 40440 -1 2235
2237 0 577509 181672 40600 -1 2236
2238 0 577377 181572 40720 -1 2237
2239 0 577393 181584 40760 -1 2238
2240 0 577293 181528 40920 -1 2239
2241 0 576969 181320 41120 -1 2240
2242 0 576801 181232 41160 -1 2241
2243 0 576705 181132 41200 -1 2242
2244 0 576581 181020 41240 -1 2243
2245 0 576365 180908 41320 -1 2244
2246 0 576045 180760 41320 -1 2245
2247 0 575693 180500 41320 -1 2246
2248 0 575481 180436 41440 -1 2247
2249 0 575445 180400 41640 -1 2248
2250 0 575373 180400 41800 -1 2249
2251 0 575217 180516 42000 -1 2250
2252 0 575153 180516 42160 -1 2251
2253 0 575081 180536 42320 -1 2252
2254 0 574989 180552 42400 -1 2253
2255 0 574937 180612 42480 -1 2254
2256 0 574953 180600 42600 -1 2255
2257 0 574973 180580 42760 -1 2256
2258 0 574973 180596 42800 -1 2257
2259 0 575013 180588 42880 -1 2258
2260 0 575001 180592 43000 -1 2259
2261 0 574993 180576 43040 -1 2260
2262 0 575809 180552 41080 -1 2247
2263 0 575725 180500 41000 -1 2262
2264 0 586601 186176 35520 -1 2159
2265 0 586605 186184 35480 -1 2264
2266 0 587991 185990 34480 -1 2151
2267 0 587787 185914 34280 -1 2266
2268 0 587715 185910 34160 -1 2267
2269 0 587675 185910 34040 -1 2268
2270 0 587639 185846 33840 -1 2269
2271 0 587555 185814 33680 -1 2270
2272 0 587447 185834 33480 -1 2271
2273 0 587327 185842 33240 -1 2272
2274 0 587123 185838 33040 -1 2273
2275 0 587027 185738 32880 -1 2274
2276 0 587023 185734 32840 -1 2275
2277 0 586983 185658 32720 -1 2276
2278 0 586907 185658 32600 -1 2277
2279 0 586923 185626 32480 -1 2278
2280 0 586899 185594 32320 -1 2279
2281 0 586815 185654 32160 -1 2280
2282 0 586491 185686 31920 -1 2281
2283 0 586303 185730 31760 -1 2282
2284 0 586179 185778 31640 -1 2283
2285 0 586131 185742 31560 -1 2284
2286 0 586023 185810 31400 -1 2285
2287 0 585807 185894 31240 -1 2286
2288 0 585779 185926 31160 -1 2287
2289 0 585707 186106 30960 -1 2288
2290 0 585535 186266 30760 -1 2289
2291 0 585455 186346 30560 -1 2290
2292 0 585439 186418 30480 -1 2291
2293 0 585311 186514 30280 -1 2292
2294 0 584875 186658 30080 -1 2293
2295 0 584527 186710 29960 -1 2294
2296 0 583783 186642 29880 -1 2295
2297 0 583495 186542 29840 -1 2296
2298 0 583423 186530 29800 -1 2297
2299 0 583160.6 186530 29640 -1 2298
2300 0 583079 186546 29600 -1 2299
2301 0 582463 186490 29600 -1 2300
2302 0 582167 186618 29920 -1 2301
2303 0 582055 186510 30120 -1 2302
2304 0 582403 186462 29400 -1 2301
2305 0 582035 186458 29080 -1 2304
2306 0 582039 186426 29040 -1 2305
2307 0 581927 186426 28880 -1 2306
2308 0 581851 186410 28720 -1 2307
2309 0 581723 186422 28640 -1 2308
2310 0 581407 186218 28440 -1 2309
2311 0 581091 186106 28240 -1 2310
2312 0 580783 186026 28000 -1 2311
2313 0 580603 185902 27800 -1 2312
2314 0 580391 185902 27640 -1 2313
2315 0 579599 185686 27600 -1 2314
2316 0 579283 185486 27520 -1 2315
2317 0 579231 185610 27400 -1 2316
2318 0 579087 185586 27160 -1 2317
2319 0 578779 185906 26920 -1 2318
2320 0 578599 186126 26760 -1 2319
2321 0 578359 186362 26600 -1 2320
2322 0 578299 186402 26560 -1 2321
2323 0 578191 186454 26440 -1 2322
2324 0 577847 186742 26280 -1 2323
2325 0 577811 186742 26160 -1 2324
2326 0 577683 186906 25960 -1 2325
2327 0 577603 187030 25720 -1 2326
2328 0 577219 187118 25480 -1 2327
2329 0 576999 187034 25400 -1 2328
2330 0 576911 186142 25400 -1 2329
2331 0 576995 185822 25560 -1 2330
2332 0 577015 185546 25640 -1 2331
2333 0 576955 185402 25760 -1 2332
2334 0 576959 185174 25880 -1 2333
2335 0 576803 184678 26000 -1 2334
2336 0 576871 184222 26120 -1 2335
2337 0 576955 183738 26280 -1 2336
2338 0 577067 183458 26360 -1 2337
2339 0 577147 183262 26440 -1 2338
2340 0 577167 183102 26560 -1 2339
2341 0 577279 182750 26640 -1 2340
2342 0 577375 182350 26800 -1 2341
2343 0 577523 182154 26880 -1 2342
2344 0 577519 182054 26960 -1 2343
2345 0 577591 181826 27080 -1 2344
2346 0 577655 181694 27200 -1 2345
2347 0 577563 181570 27280 -1 2346
2348 0 577615 181374 27360 -1 2347
2349 0 577587 181258 27440 -1 2348
2350 0 577559 181078 27560 -1 2349
2351 0 577651 180902 27680 -1 2350
2352 0 577647 180738 27800 -1 2351
2353 0 577675 180634 27960 -1 2352
2354 0 577623 180586 28200 -1 2353
2355 0 577551 180622 28400 -1 2354
2356 0 577499 180602 28680 -1 2355
2357 0 577543 180566 28920 -1 2356
2358 0 577579 180574 29160 -1 2357
2359 0 577595 180554 29360 -1 2358
2360 0 577555 180530 29600 -1 2359
2361 0 577423 180406 29800 -1 2360
2362 0 577231 180310 29960 -1 2361
2363 0 577187 180106 30160 -1 2362
2364 0 577219 179898 30320 -1 2363
2365 0 577207 179818 30480 -1 2364
2366 0 577243 179682 30720 -1 2365
2367 0 576739 179150 30760 -1 2366
2368 0 576663 178946 31000 -1 2367
2369 0 576615 178838 31120 -1 2368
2370 0 576559 178754 31320 -1 2369
2371 0 576575 178750 31400 -1 2370
2372 0 576507 178722 31600 -1 2371
2373 0 576447 178694 31720 -1 2372
2374 0 576371 178618 31960 -1 2373
2375 0 576379 178466 32040 -1 2374
2376 0 576215 178358 32160 -1 2375
2377 0 575759 177986 32200 -1 2376
2378 0 575383 177650 32040 -1 2377
2379 0 575195 177482 31960 -1 2378
2380 0 574839 177142 31920 -1 2379
2381 0 574787 177162 31880 -1 2380
2382 0 574703 177070 31800 -1 2381
2383 0 575189 177556 31920 -1 2379
2384 0 575183 177630 31880 -1 2383
2385 0 575107 177618 31840 -1 2384
2386 0 575007 177298 32320 -1 2378
2387 0 574956.3 177244.67 32400 -1 2386
2388 0 575263 177450 32600 -1 2387
2389 0 575359 177462 32680 -1 2388
2390 0 574931 177218 32440 -1 2387
2391 0 574511 177074 32440 -1 2390
2392 0 574319 177090 32520 -1 2391
2393 0 574239 177082 32640 -1 2392
2394 0 574123 177102 32720 -1 2393
2395 0 574021 177099 32840 -1 2394
2396 0 573987 177098 32880 -1 2395
2397 0 573991 177070 33000 -1 2396
2398 0 573979 177014 33120 -1 2397
2399 0 573971 176974 33240 -1 2398
2400 0 573855 176710 33400 -1 2399
2401 0 573691 176478 33560 -1 2400
2402 0 573555 176494 33720 -1 2401
2403 0 573459 176318 34000 -1 2402
2404 0 573415 176331.33 34080 -1 2403
2405 0 573399 175550 34080 -1 2404
2406 0 573275 175378 34240 -1 2405
2407 0 573199 175290 34320 -1 2406
2408 0 573035 175214 34440 -1 2407
2409 0 572951 175134 34560 -1 2408
2410 0 572923 175054 34640 -1 2409
2411 0 572867 174934 34760 -1 2410
2412 0 572711 174694 34880 -1 2411
2413 0 572611 174622 35000 -1 2412
2414 0 572615 174570 35040 -1 2413
2415 0 572551 174466 35120 -1 2414
2416 0 572439 174386 35200 -1 2415
2417 0 572491 174318 35280 -1 2416
2418 0 572463 174206 35400 -1 2417
2419 0 572343 174018 35600 -1 2418
2420 0 572223 173978 35680 -1 2419
2421 0 572219 173938 35800 -1 2420
2422 0 572191 173886 35840 -1 2421
2423 0 571911 173502 36000 -1 2422
2424 0 571783 173290 36080 -1 2423
2425 0 571747 172830 36160 -1 2424
2426 0 571647 172730 36280 -1 2425
2427 0 571475 172690 36480 -1 2426
2428 0 571459 173058 36680 -1 2427
2429 0 571355 173054 36720 -1 2428
2430 0 571203 172822 36840 -1 2429
2431 0 571019 172758 36880 -1 2430
2432 0 571027 172662 36960 -1 2431
2433 0 571035 172542 37040 -1 2432
2434 0 571079 172294 37160 -1 2433
2435 0 571083 171958 37280 -1 2434
2436 0 571107 171830 37320 -1 2435
2437 0 571111 171618 37400 -1 2436
2438 0 571143 171482 37480 -1 2437
2439 0 571107 171334 37560 -1 2438
2440 0 571071 171242 37680 -1 2439
2441 0 570991 171162 37840 -1 2440
2442 0 570819 171026 37960 -1 2441
2443 0 570727 170962 38080 -1 2442
2444 0 570459 170570 38160 -1 2443
2445 0 570243 170278 38280 -1 2444
2446 0 570007 170018 38400 -1 2445
2447 0 569731 169822 38600 -1 2446
2448 0 569659 169818 38760 -1 2447
2449 0 569503 169710 38920 -1 2448
2450 0 569407 169682 39040 -1 2449
2451 0 569191 169698 39200 -1 2450
2452 0 568991 169742 39320 -1 2451
2453 0 568687 169702 39480 -1 2452
2454 0 568491 169658 39640 -1 2453
2455 0 568239 169574 39760 -1 2454
2456 0 567987 169494 39920 -1 2455
2457 0 567751 169382 40040 -1 2456
2458 0 567631 169178 40160 -1 2457
2459 0 567647 169202 40200 -1 2458
2460 0 567607 169198 40280 -1 2459
2461 0 567283 168842 40280 -1 2460
2462 0 566699 168342 40320 -1 2461
2463 0 566491 168094 40320 -1 2462
2464 0 566247 167910 40320 -1 2463
2465 0 565943 167546 40320 -1 2464
2466 0 565963 167518 40280 -1 2465
2467 0 565919 167498 40520 -1 2465
2468 0 565823 167362 40640 -1 2467
2469 0 565791 167258 40800 -1 2468
2470 0 565755 167274 40840 -1 2469
2471 0 565751 167186 40920 -1 2470
2472 0 565647 167098 41000 -1 2471
2473 0 565607 167066 41080 -1 2472
2474 0 565571 167066 41120 -1 2473
2475 0 565499 167050 41200 -1 2474
2476 0 565363 166986 41400 -1 2475
2477 0 565101.7 166823.33 41480 -1 2476
2478 0 564971 166742 41520 -1 2477
2479 0 564775 166690 41640 -1 2478
2480 0 564515 166534 41480 -1 2477
2481 0 564219 166402 41360 -1 2480
2482 0 564083 166366 41440 -1 2481
2483 0 563515 166258 41440 -1 2482
2484 0 563019 166222 41440 -1 2483
2485 0 562985 166200 41400 -1 2484
2486 0 562951 166178 41360 -1 2485
2487 0 562519 166158 41480 -1 2486
2488 0 562259 166206 41600 -1 2487
2489 0 562135 166198 41720 -1 2488
2490 0 561791 166246 41760 -1 2489
2491 0 561591 166282 41760 -1 2490
2492 0 561515 166294 41960 -1 2491
2493 0 561299 166346 42080 -1 2492
2494 0 561035 166310 42160 -1 2493
2495 0 560631 166106 42280 -1 2494
2496 1 560466.44 166051.14 42400 -1 2495
2497 0 560247 165978 42560 -1 2496
2498 0 559959 165778 42600 -1 2497
2499 0 559771 165490 42640 -1 2498
2500 0 559395 165258 42680 -1 2499
2501 0 558847 164934 42520 -1 2500
2502 0 558463 164698 42440 -1 2501
2503 0 558327 164646 42320 -1 2502
2504 0 557703 164342 42480 -1 2503
2505 0 557471 164202 42600 -1 2504
2506 0 557119 163794 42600 -1 2505
2507 0 557043 163478 42680 -1 2506
2508 0 557005.7 163376.67 42840 -1 2507
2509 0 556987 163326 42920 -1 2508
2510 0 556911 163298 43200 -1 2509
2511 0 556839 163238 43440 -1 2510
2512 0 556695 163062 43680 -1 2511
2513 0 556635 163046 43840 -1 2512
2514 0 556519 162966 44040 -1 2513
2515 0 556483 162858 44200 -1 2514
2516 0 556455 162734 44400 -1 2515
2517 0 556375 162622 44560 -1 2516
2518 0 556283 162414 44720 -1 2517
2519 0 556123 162098 44760 -1 2518
2520 0 556179 162178 45000 -1 2519
2521 0 555963 161826 44760 -1 2519
2522 0 555731 161670 44840 -1 2521
2523 0 555671 161650 44920 -1 2522
2524 0 555511 161598 45160 -1 2523
2525 0 555535 161506 45240 -1 2524
2526 0 555543 161366 45360 -1 2525
2527 0 555527 161262 45480 -1 2526
2528 0 555491 161102 45600 -1 2527
2529 0 555243 160850 45720 -1 2528
2530 0 554887 160538 45680 -1 2529
2531 0 554743 160242 45640 -1 2530
2532 0 554619 159890 45600 -1 2531
2533 0 554519 159538 45600 -1 2532
2534 0 554615 159370 45520 -1 2533
2535 0 554747 159218 45760 -1 2534
2536 0 554779 159218 45880 -1 2535
2537 0 554767 159238 45960 -1 2536
2538 0 554807 159210 46120 -1 2537
2539 0 554879 159030 46280 -1 2538
2540 0 554855 159026 46400 -1 2539
2541 0 554803 158882 46640 -1 2540
2542 0 554803 158786 46800 -1 2541
2543 0 554855 158766 47000 -1 2542
2544 0 554903 158770 47040 -1 2543
2545 0 555083 158738 47200 -1 2544
2546 0 555119 158714 47320 -1 2545
2547 0 555047 158374 47400 -1 2546
2548 0 554939 158218 47440 -1 2547
2549 0 554567 158114 47480 -1 2548
2550 0 554595 158122 47520 -1 2549
2551 0 554463 157874 47640 -1 2550
2552 0 554363 157726 47680 -1 2551
2553 0 554235 157654 47720 -1 2552
2554 0 554123 157502 47760 -1 2553
2555 0 553995 157506 47840 -1 2554
2556 0 553863 157494 47920 -1 2555
2557 0 553859 157466 48000 -1 2556
2558 0 553755 157358 48160 -1 2557
2559 0 553675 156714 48200 -1 2558
2560 0 553811 157414 48240 -1 2559
2561 0 553735 157478 48400 -1 2560
2562 0 553623 157446 48560 -1 2561
2563 0 553399 157446 48720 -1 2562
2564 0 553167 157398 48920 -1 2563
2565 0 553087 157290 49040 -1 2564
2566 0 553027 157166 49080 -1 2565
2567 0 553143 157374 49120 -1 2566
2568 0 553095 157250 49280 -1 2567
2569 0 552775 157054 49440 -1 2568
2570 0 552439 156882 49520 -1 2569
2571 0 551991 156702 49560 -1 2570
2572 0 551935 156658 49640 -1 2571
2573 0 551707 156458 49680 -1 2572
2574 0 551815 156490 49720 -1 2573
2575 0 551615 156298 50040 -1 2574
2576 0 551447 156106 50240 -1 2575
2577 0 551331 155966 50400 -1 2576
2578 0 551267 155950 50440 -1 2577
2579 0 551263 155854 50640 -1 2578
2580 0 551287 155702 50840 -1 2579
2581 0 551351 155854 50880 -1 2580
2582 0 551415 155774 51080 -1 2581
2583 0 551375 155770 51160 -1 2582
2584 0 551331 155846 51240 -1 2583
2585 0 551339 155862 51280 -1 2584
2586 0 551247 155838 51440 -1 2585
2587 0 551259 155834 51480 -1 2586
2588 0 551251 155738 51680 -1 2587
2589 0 551279 155638 51800 -1 2588
2590 0 551671 155622 51800 -1 2589
2591 0 551831 155542 51840 -1 2590
2592 0 551915 155334 51840 -1 2591
2593 0 551867 155222 51800 -1 2592
2594 0 551827 155154 51720 -1 2593
2595 0 551923 155258 51960 -1 2592
2596 0 551951 155194 52040 -1 2595
2597 0 552191 155170 52080 -1 2596
2598 0 551207 155618 51920 -1 2589
2599 0 551143 155582 52040 -1 2598
2600 0 551155 155430 52160 -1 2599
2601 0 550959 155414 52280 -1 2600
2602 0 550703 155394 52400 -1 2601
2603 0 550591 155254 52520 -1 2602
2604 0 550427 155322 52640 -1 2603
2605 0 550315 155302 52800 -1 2604
2606 0 550295 155298 52880 -1 2605
2607 0 550027 154986 53040 -1 2606
2608 0 549823 154854 53120 -1 2607
2609 0 549343 154566 53280 -1 2608
2610 0 548763 154418 53280 -1 2609
2611 0 548387 154382 53320 -1 2610
2612 0 547847 154306 53440 -1 2611
2613 0 547711 154290 53520 -1 2612
2614 0 547263 154238 53560 -1 2613
2615 0 546951 154178 53680 -1 2614
2616 0 546563 154382 53800 -1 2615
2617 0 546211 154582 54000 -1 2616
2618 0 546139 154666 54120 -1 2617
2619 0 546051 154954 54360 -1 2618
2620 0 545991 155150 54520 -1 2619
2621 0 545907 155278 54640 -1 2620
2622 0 545871 155394 54760 -1 2621
2623 0 545765.4 155499.6 54920 -1 2622
2624 0 545739 155526 54960 -1 2623
2625 0 545875 155462 55160 -1 2624
2626 0 545743 155474 55200 -1 2625
2627 0 545691 155502 55240 -1 2626
2628 0 545763 155498 55320 -1 2627
2629 0 545155 155550 55240 -1 2627
2630 0 545019 155594 55360 -1 2629
2631 0 544855 155614 55520 -1 2630
2632 0 544863 155582 55560 -1 2631
2633 0 544911 155586 55640 -1 2632
2634 0 544919 155514 55720 -1 2633
2635 0 544827 155498 55800 -1 2634
2636 0 544867 155442 55840 -1 2635
2637 0 544511 155168 56000 -1 2636
2638 0 544431 155106 56080 -1 2637
2639 0 544323 155102 56160 -1 2638
2640 0 544211 154986 56240 -1 2639
2641 0 544095 154990 56400 -1 2640
2642 0 543931 154866 56520 -1 2641
2643 0 543559 154850 56680 -1 2642
2644 0 543367 154774 56840 -1 2643
2645 0 543183 154690 56880 -1 2644
2646 0 543027 154390 56880 -1 2645
2647 0 542763 154102 56920 -1 2646
2648 0 542435 153930 57000 -1 2647
2649 0 542247 153950 57080 -1 2648
2650 0 542079 153894 57120 -1 2649
2651 0 541987 153910 57160 -1 2650
2652 0 541459 153874 57160 -1 2651
2653 0 540851 153658 57240 -1 2652
2654 0 540751 153610 57320 -1 2653
2655 0 540335 153510 57080 -1 2654
2656 0 539367 153714 57000 -1 2655
2657 0 538659 153610 56800 -1 2656
2658 0 538455 153450 57280 -1 2657
2659 0 538075 153314 57320 -1 2658
2660 0 538663 153672 56720 -1 2657
2661 0 538099 154174 56680 -1 2660
2662 0 537907 154298 56720 -1 2661
2663 0 537455 154482 56760 -1 2662
2664 0 537467 154514 56640 -1 2663
2665 0 537291 154742 56760 -1 2663
2666 0 537119 154970 56760 -1 2665
2667 0 537067 155126 57120 -1 2666
2668 0 537087 155094 56640 -1 2666
2669 0 537087 155218 56400 -1 2668
2670 0 537063 155366 56160 -1 2669
2671 0 537063 155394 56000 -1 2670
2672 0 536975 156078 55840 -1 2671
2673 0 537007 156270 55800 -1 2672
2674 0 536839 156950 55800 -1 2673
2675 0 536779 157022 55840 -1 2674
2676 0 536907 157282 55800 -1 2675
2677 0 536943 157582 55720 -1 2676
2678 0 536923 157822 55720 -1 2677
2679 0 537023 158178 55800 -1 2678
2680 0 537015 158322 55880 -1 2679
2681 0 536975 158302 55960 -1 2680
2682 0 537151 158518 55720 -1 2680
2683 0 537271 158642 55560 -1 2682
2684 0 537323 158770 55440 -1 2683
2685 0 537279 158886 55360 -1 2684
2686 0 537275 159010 55280 -1 2685
2687 0 537203 159006 55200 -1 2686
2688 0 537231 159034 55160 -1 2687
2689 0 537315 159134 55080 -1 2688
2690 0 537391 159238 54960 -1 2689
2691 0 537399 159258 54880 -1 2690
2692 0 537391 159302 54800 -1 2691
2693 0 537391 159358 54680 -1 2692
2694 0 537399 159378 54600 -1 2693
2695 0 537419 159422 54480 -1 2694
2696 0 537371 159590 54400 -1 2695
2697 0 537287 159758 54200 -1 2696
2698 0 537415 160182 54120 -1 2697
2699 0 537531 160394 54360 -1 2698
2700 0 537747 160626 54160 -1 2699
2701 0 537831 160634 54080 -1 2700
2702 0 537919 160610 54000 -1 2701
2703 0 537919 160634 53880 -1 2702
2704 0 538011 160690 53760 -1 2703
2705 0 538123 160722 53680 -1 2704
2706 0 538415 160830 53680 -1 2705
2707 0 538463 160942 53480 -1 2706
2708 0 538587 160966 53400 -1 2707
2709 0 538527 161150 53360 -1 2708
2710 0 538603 161398 53280 -1 2709
2711 0 538747 161570 53240 -1 2710
2712 0 538731 161630 53160 -1 2711
2713 0 538763 161678 53080 -1 2712
2714 0 538771 161746 53040 -1 2713
2715 0 538843 161938 52960 -1 2714
2716 0 538843 161950 52920 -1 2715
2717 0 538811 162038 52880 -1 2716
2718 0 538787 162106 52800 -1 2717
2719 0 538363 162726 52760 -1 2718
2720 0 538003 162942 52520 -1 2719
2721 0 537771 162966 52320 -1 2720
2722 0 537379 163134 52160 -1 2721
2723 0 537151 163366 52000 -1 2722
2724 0 536655 163510 51920 -1 2723
2725 0 536643 163590 51800 -1 2724
2726 0 536491 163634 51720 -1 2725
2727 0 536287 163682 51600 -1 2726
2728 0 536063 163694 51520 -1 2727
2729 0 535919 163698 51320 -1 2728
2730 0 535795 163634 51160 -1 2729
2731 0 535683 163574 51080 -1 2730
2732 0 535579 163518 51000 -1 2731
2733 0 535503 163486 50880 -1 2732
2734 0 535375 163286 50840 -1 2733
2735 0 535367 163294 50800 -1 2734
2736 0 535311 163330 50760 -1 2735
2737 0 535203 163266 50720 -1 2736
2738 0 535031 163174 50600 -1 2737
2739 0 534859 163062 50440 -1 2738
2740 0 534787 162914 50280 -1 2739
2741 0 534387 162754 50240 -1 2740
2742 0 534139 162682 50120 -1 2741
2743 0 533731 162606 49960 -1 2742
2744 0 533451 162630 49800 -1 2743
2745 0 533327 162634 49640 -1 2744
2746 0 533359 162690 49600 -1 2745
2747 0 532863 162590 49520 -1 2746
2748 0 532635 162402 49480 -1 2747
2749 0 532503 162250 49400 -1 2748
2750 0 532307 162142 49320 -1 2749
2751 0 532191 162066 49240 -1 2750
2752 0 531995 162014 49160 -1 2751
2753 0 531883 161978 49040 -1 2752
2754 0 531699 161934 48880 -1 2753
2755 0 531635 161882 48800 -1 2754
2756 0 531515 161706 48720 -1 2755
2757 0 532059 161550 48680 -1 2756
2758 0 532127 161486 48640 -1 2757
2759 0 531375 161626 48600 -1 2758
2760 0 531303 161590 48480 -1 2759
2761 0 531247 161546 48440 -1 2760
2762 0 531303 161330 48320 -1 2761
2763 0 531215 161294 48280 -1 2762
2764 0 531195 161178 48240 -1 2763
2765 0 531307 161118 48120 -1 2764
2766 0 531143 161154 47960 -1 2765
2767 0 531271 161126 47840 -1 2766
2768 0 531183 161074 47680 -1 2767
2769 0 531235 161090 47640 -1 2768
2770 0 531242 161098.45 47600 -1 2769
2771 0 531223 161054 47520 -1 2770
2772 0 531271 160990 47440 -1 2771
2773 0 531243 160606 47320 -1 2772
2774 0 530903 160642 47320 -1 2773
2775 0 531199 160646 47160 -1 2773
2776 0 531199 160578 47000 -1 2775
2777 0 531171 160646 46840 -1 2776
2778 0 531083 160618 46720 -1 2777
2779 0 531051 160582 46600 -1 2778
2780 0 530967 160573 46520 -1 2779
2781 0 530967 160598 46440 -1 2780
2782 0 530867 160546 46320 -1 2781
2783 0 530789.7 160514 46240 -1 2782
2784 0 530751 160498 46200 -1 2783
2785 0 530551 160186 46000 -1 2784
2786 0 530471 160126 45840 -1 2785
2787 0 530323 160074 45720 -1 2786
2788 0 530171 160002 45640 -1 2787
2789 0 529935 159892.11 45600 -1 2788
2790 0 529531 159930 45480 -1 2789
2791 0 529451 159926 45400 -1 2790
2792 0 529255 160002 45280 -1 2791
2793 0 529055 160018 45160 -1 2792
2794 0 528903 160094 45040 -1 2793
2795 0 528799 160174 44920 -1 2794
2796 0 528655 160278 44800 -1 2795
2797 0 528571 160146 44600 -1 2796
2798 0 528559 160078 44400 -1 2797
2799 0 528471 159934 44200 -1 2798
2800 0 528463 159938 44080 -1 2799
2801 0 528455 159938 44040 -1 2800
2802 0 528447 159930 43880 -1 2801
2803 0 528383 159886 43680 -1 2802
2804 0 528403 159882 43560 -1 2803
2805 0 528123 159766 43360 -1 2804
2806 0 528015 159754 43280 -1 2805
2807 0 527881 159766 43200 -1 2806
2808 0 527601 159858 43080 -1 2807
2809 0 527521 159906 43000 -1 2808
2810 0 527477 159966 42800 -1 2809
2811 0 527389 159958 42560 -1 2810
2812 0 527157 159922 42320 -1 2811
2813 0 527105 159866 42080 -1 2812
2814 0 527169 159742 41840 -1 2813
2815 0 527269 159622 41640 -1 2814
2816 0 527189 159586.8 41480 -1 2815
2817 0 527169 159578 41440 -1 2816
2818 0 527117 159426 41280 -1 2817
2819 0 527033 159306 41160 -1 2818
2820 0 526877 159210 40960 -1 2819
2821 0 526733 159042 41160 -1 2816
2822 0 526633 159058 41280 -1 2821
2823 0 526473 159006 41360 -1 2822
2824 0 526173 158998 41240 -1 2823
2825 0 525933 159094 41200 -1 2824
2826 0 525765 159130 41200 -1 2825
2827 0 533527 162850 49440 -1 2746
2828 0 533511 162822 49400 -1 2827
2829 0 538667 153734 56640 -1 2660
2830 0 538655 153838 56480 -1 2829
2831 0 538751 153862 56280 -1 2830
2832 0 538711 153874 56240 -1 2831
2833 0 545959 155880 55840 -1 2636
2834 0 546171 155852 55720 -1 2833
2835 0 546231 155832 55640 -1 2834
2836 0 546243 155800 55560 -1 2835
2837 0 546247 155788 55480 -1 2836
2838 0 546259 155812 55360 -1 2837
2839 0 546239 155776 55200 -1 2838
2840 0 546311 155772 55040 -1 2839
2841 0 546295 155744 54920 -1 2840
2842 0 546431 155792 54800 -1 2841
2843 0 546507 155752 54640 -1 2842
2844 0 546587 155776 54560 -1 2843
2845 0 546627 155704 54480 -1 2844
2846 0 546831 155808 54440 -1 2845
2847 0 547675 155900 54480 -1 2846
2848 0 547847 155912 54360 -1 2847
2849 0 547987 155940 54280 -1 2848
2850 0 548075 155940 54240 -1 2849
2851 0 548107 155964 54200 -1 2850
2852 0 548215 156008 54120 -1 2851
2853 0 548387 156032 54040 -1 2852
2854 0 548791 156132 53880 -1 2853
2855 0 549095 156180 53760 -1 2854
2856 0 549301 156216 53680 -1 2855
2857 0 549329 156216 53600 -1 2856
2858 0 549557 156212 53520 -1 2857
2859 0 550009 156124 53520 -1 2858
2860 0 550101 156032 53440 -1 2859
2861 0 550329 155880 53360 -1 2860
2862 0 550461 155844 53280 -1 2861
2863 0 550677 155848 53160 -1 2862
2864 0 550913 155864 53080 -1 2863
2865 0 551133 156196 52960 -1 2864
2866 0 551245 156176 52920 -1 2865
2867 0 551317 156208 52800 -1 2866
2868 0 551421 156176 52680 -1 2867
2869 0 551474.3 156184 52600 -1 2868
2870 0 551501 156188 52560 -1 2869
2871 0 551645 156220 52360 -1 2870
2872 0 551753 156252 52240 -1 2871
2873 0 552009 156328 52160 -1 2872
2874 0 552017 156380 52000 -1 2873
2875 0 552053 156348 51800 -1 2874
2876 0 552129 156480 51720 -1 2875
2877 0 552525 156452 51480 -1 2876
2878 0 552749 156556 51320 -1 2877
2879 0 552825 156532 51160 -1 2878
2880 0 552905 156536 50920 -1 2879
2881 0 552953 156484 50880 -1 2880
2882 0 552909 156300 50840 -1 2881
2883 0 552925 156300 50800 -1 2882
2884 0 553057 156332 50720 -1 2883
2885 0 553193 156400 50600 -1 2884
2886 0 553329 156432 50520 -1 2885
2887 0 553469 156408 50400 -1 2886
2888 0 553753 156380 50200 -1 2887
2889 0 553905 156344 50080 -1 2888
2890 0 554333 156176 49960 -1 2889
2891 0 554869 155996 49920 -1 2890
2892 0 555349 155912 49920 -1 2891
2893 0 555713 155848 49920 -1 2892
2894 0 555957 155676 49920 -1 2893
2895 0 556145 155684 49720 -1 2894
2896 0 556207 155662 49680 -1 2895
2897 0 556269 155640 49640 -1 2896
2898 0 556525 155504 49480 -1 2897
2899 0 556789 155428 49320 -1 2898
2900 0 557121 155392 49120 -1 2899
2901 0 557429 155188 49120 -1 2900
2902 0 557589 154964 49120 -1 2901
2903 0 557633.8 154983.2 49040 -1 2902
2904 0 557701 155012 48920 -1 2903
2905 0 557675 154938 48800 -1 2904
2906 0 558063 154826 48640 -1 2905
2907 0 557707 154462 48640 -1 2906
2908 0 557547 153998 48640 -1 2907
2909 0 557603 153966 48680 -1 2908
2910 0 557379 154062 48720 -1 2909
2911 0 557131 153954 48840 -1 2910
2912 0 556907 153822 48880 -1 2911
2913 0 556731 153618 48920 -1 2912
2914 0 556675 153542 49040 -1 2913
2915 0 556683 153522 49120 -1 2914
2916 0 556583 153410 49280 -1 2915
2917 0 556619 153346 49480 -1 2916
2918 0 556611 153238 49760 -1 2917
2919 0 556607 153222 49960 -1 2918
2920 0 556535 153190 50200 -1 2919
2921 0 556499 153198 50320 -1 2920
2922 0 556471 153194 50360 -1 2921
2923 0 558361.3 154977.67 48440 -1 2906
2924 0 558421 155008 48400 -1 2923
2925 0 558821 154944 48240 -1 2924
2926 0 559529 154952 48240 -1 2925
2927 0 559713 154760 48200 -1 2926
2928 0 559785 155016 48160 -1 2927
2929 0 560241 155244 48120 -1 2928
2930 0 560621 155504 48080 -1 2929
2931 0 561057 155480 48080 -1 2930
2932 0 561585 155300 48080 -1 2931
2933 0 561873 155272 48000 -1 2932
2934 0 562265 155088 47880 -1 2933
2935 0 562729 154856 47880 -1 2934
2936 0 562925 154760 47760 -1 2935
2937 0 563013 154796 47680 -1 2936
2938 0 563133 154840 47600 -1 2937
2939 0 563185 154896 47520 -1 2938
2940 0 563409 154976 47400 -1 2939
2941 0 563509 155072 47160 -1 2940
2942 0 563641 155084 46960 -1 2941
2943 0 563745 155196 46760 -1 2942
2944 0 563921 155232 46520 -1 2943
2945 0 564061 155360 46320 -1 2944
2946 0 564049.56 155366.86 46160 -1 2945
2947 0 564041 155372 46040 -1 2946
2948 0 564109 155396 46000 -1 2946
2949 0 564793 155452 45760 -1 2948
2950 0 564989 155452 45640 -1 2949
2951 0 565225 155420 45400 -1 2950
2952 0 565477 155592 45160 -1 2951
2953 0 565697 155632 44880 -1 2952
2954 0 565829 155656 44560 -1 2953
2955 0 565997 155640 44240 -1 2954
2956 0 566369 155692 44040 -1 2955
2957 0 566841 155652 43840 -1 2956
2958 0 567065 155628 43640 -1 2957
2959 0 567457 155632 43440 -1 2958
2960 0 567605 155632 43280 -1 2959
2961 0 567797 155640 43080 -1 2960
2962 0 567869 155684 42840 -1 2961
2963 0 567929 155648 42760 -1 2962
2964 0 568005 155640 42600 -1 2963
2965 0 568065 155632 42440 -1 2964
2966 0 568185 155632 42200 -1 2965
2967 0 568273 155592 41960 -1 2966
2968 0 568295 155542 41720 -1 2967
2969 0 568323 155590 41640 -1 2968
2970 0 568315 155594 41600 -1 2969
2971 0 568907 155526 41440 -1 2970
2972 0 569215 155482 41240 -1 2971
2973 0 569475 155486 41000 -1 2972
2974 0 569655 155434 40760 -1 2973
2975 0 569859 155538 40480 -1 2974
2976 0 570167 155798 40360 -1 2975
2977 0 570283 155950 40280 -1 2976
2978 0 570423 155946 40200 -1 2977
2979 0 570711 156026 40080 -1 2978
2980 0 571023 156150 39960 -1 2979
2981 0 571303 156306 39840 -1 2980
2982 0 571543 156378 39760 -1 2981
2983 0 571767 156494 39600 -1 2982
2984 0 571943 156450 39480 -1 2983
2985 0 572091 156430 39360 -1 2984
2986 0 572227 156430 39200 -1 2985
2987 0 572311 156510 38960 -1 2986
2988 0 572471 156490 38720 -1 2987
2989 0 572541.5 156494.5 38600 -1 2988
2990 0 572561 156264 38600 -1 2989
2991 0 572557 156240 38560 -1 2990
2992 0 572565 156496 38560 -1 2989
2993 0 572685 156604 38440 -1 2992
2994 0 572793 156744 38440 -1 2993
2995 0 572793 156856 38440 -1 2994
2996 0 572965 156940 38440 -1 2995
2997 0 573153 157004 38240 -1 2996
2998 0 573305 157040 38080 -1 2997
2999 0 573433 157152 37920 -1 2998
3000 0 573813 157292 37760 -1 2999
3001 0 573981 157360 37600 -1 3000
3002 0 574137 157440 37440 -1 3001
3003 0 574129 157932 37280 -1 3002
3004 0 574145 158060 37240 -1 3003
3005 0 574121 158436 37120 -1 3004
3006 0 574233 158604 37040 -1 3005
3007 0 574345 158580 36800 -1 3006
3008 0 574637 158492 36720 -1 3007
3009 0 574677 158380 36680 -1 3008
3010 0 575041 158488 36640 -1 3009
3011 0 575209 158536 36600 -1 3010
3012 0 575393 158352 36520 -1 3011
3013 0 575505 158212 36480 -1 3012
3014 0 575721 158412 36320 -1 3013
3015 0 575865 158476 36240 -1 3014
3016 0 576045 158652 36160 -1 3015
3017 0 576241 158784 36000 -1 3016
3018 0 576321 158740 35800 -1 3016
3019 0 576349 158744 35640 -1 3018
3020 0 576397 158760 35400 -1 3019
3021 0 576449 158800 35200 -1 3020
3022 0 576581 158784 35120 -1 3021
3023 0 576681 158792 35000 -1 3022
3024 0 576809 158837.33 34920 -1 3023
3025 0 576873 158860 34880 -1 3024
3026 0 577013 158884 34720 -1 3025
3027 0 576985 158928 34520 -1 3026
3028 0 577133 158972 34320 -1 3027
3029 0 577253 159096 34200 -1 3028
3030 0 577545 159504 34120 -1 3029
3031 0 577673 159624 34040 -1 3030
3032 0 577705 159712 33960 -1 3031
3033 0 577809 159764 33800 -1 3032
3034 0 577837 159796 33760 -1 3033
3035 0 577973 159916 33600 -1 3034
3036 0 578033 159988 33480 -1 3035
3037 0 578197 160096 33360 -1 3036
3038 0 578213 160244 33200 -1 3037
3039 0 578321 160448 33080 -1 3038
3040 0 578421 160596 32960 -1 3039
3041 0 578421 160608 32920 -1 3040
3042 0 578437 160744 32800 -1 3041
3043 0 578457 160836 32640 -1 3042
3044 0 578521 160924 32480 -1 3043
3045 0 578541 161008 32360 -1 3044
3046 0 578625 161092 32240 -1 3045
3047 0 578729 161116 32080 -1 3046
3048 0 578753 161116 31960 -1 3047
3049 0 578829 161116 31800 -1 3048
3050 0 578759 161160 31720 -1 3049
3051 0 578759 161156 31600 -1 3050
3052 0 578743 161140 31520 -1 3051
3053 0 578739 161148 31440 -1 3052
3054 0 578759 161256 31320 -1 3053
3055 0 578763 161292 31200 -1 3054
3056 0 578835 161364 31120 -1 3055
3057 0 578855 161432 31000 -1 3056
3058 0 578935 161576 30880 -1 3057
3059 0 578995 161768 30760 -1 3058
3060 0 579059 161852 30680 -1 3059
3061 0 579107 161956 30640 -1 3060
3062 0 579139 162032 30600 -1 3061
3063 0 579359 162440 30560 -1 3062
3064 0 579387 162488 30520 -1 3063
3065 0 579383 162652 30320 -1 3064
3066 0 579451 162796 30200 -1 3065
3067 0 579495 162940 30080 -1 3066
3068 0 579539 163088 29960 -1 3067
3069 0 579999 163352 29920 -1 3068
3070 0 580555 163544 29880 -1 3069
3071 0 580629 163658 29840 -1 3070
3072 0 580659 163604 29640 -1 3071
3073 0 580699 163676 29560 -1 3072
3074 0 580647 163540 29480 -1 3073
3075 0 580515 163432 29400 -1 3074
3076 0 580703 163772 29800 -1 3071
3077 0 581183 164380 29720 -1 3076
3078 0 581483 164528 29720 -1 3077
3079 0 581906 164756 29600 -1 3078
3080 0 582047 164832 29560 -1 3079
3081 0 582079 164972 29400 -1 3080
3082 0 582047 165028 29320 -1 3081
3083 0 582031 165056 29280 -1 3082
3084 0 581919 165292 29160 -1 3083
3085 0 581883 165336 29080 -1 3084
3086 0 581719 165408 28960 -1 3085
3087 0 581731 165432 28800 -1 3086
3088 0 581691 165512 28680 -1 3087
3089 0 581747 165564 28640 -1 3088
3090 0 582115 165652 28400 -1 3089
3091 0 582435 165970 28200 -1 3090
3092 0 582511 166114 28040 -1 3091
3093 0 582655 166178 27920 -1 3092
3094 0 582727 166750 27800 -1 3093
3095 0 582999 167414 27800 -1 3094
3096 0 583359 168034 27880 -1 3095
3097 0 583539 168618 27880 -1 3096
3098 0 583303 168630 27560 -1 3097
3099 0 583219 168646 27520 -1 3098
3100 0 583671 169046 27880 -1 3097
3101 0 584019 169222 27880 -1 3100
3102 0 584075 169302 27800 -1 3101
3103 0 584155 169554 27560 -1 3102
3104 0 584303 169722 27400 -1 3103
3105 0 584731 169962 27400 -1 3104
3106 0 585195 170174 27400 -1 3105
3107 0 584955 169986 27640 -1 3106
3108 0 585167 170514 27160 -1 3106
3109 0 585375 170694 27160 -1 3108
3110 0 585699 170990 27160 -1 3109
3111 0 585827 171226 27080 -1 3110
3112 0 585699 171490 26840 -1 3111
3113 0 585767 172002 26680 -1 3112
3114 0 585711 172054 26640 -1 3113
3115 0 585367 171934 26600 -1 3114
3116 0 585363 172274 26440 -1 3115
3117 0 585027 172758 26240 -1 3116
3118 0 584871 173218 26000 -1 3117
3119 0 584627 173518 25760 -1 3118
3120 0 584647 173746 25640 -1 3119
3121 0 584571 173778 25600 -1 3120
3122 0 584195 173478 25600 -1 3121
3123 0 584075 173582 25560 -1 3122
3124 0 584679 173990 25560 -1 3121
3125 0 584815 174190 25520 -1 3124
3126 0 584907 174286 25440 -1 3125
3127 0 584923 174326 25400 -1 3126
3128 0 586127 172674 26640 -1 3114
3129 0 586487 172626 26800 -1 3128
3130 0 586667 172414 26880 -1 3129
3131 0 586803 172474 27040 -1 3130
3132 0 587015 172550 27120 -1 3131
3133 0 587259 172866 27120 -1 3132
3134 0 587479 173042 27120 -1 3133
3135 0 587543 173638 26960 -1 3134
3136 0 587511 173666 26920 -1 3135
3137 0 587555 173838 26840 -1 3136
3138 0 587479 174042 26760 -1 3137
3139 0 587403 174126 26680 -1 3138
3140 0 587379 174190 26640 -1 3139
3141 0 587627 172950 27240 -1 3134
3142 0 587743 172870 27320 -1 3141
3143 0 587759 172818 27440 -1 3142
3144 0 587739 172842 27480 -1 3143
3145 0 587695 173438 27240 -1 3141
3146 0 587723 173738 27240 -1 3145
3147 0 587767 173938 27320 -1 3146
3148 0 587839 173902 27560 -1 3147
3149 0 587831 173974 27720 -1 3148
3150 0 587851 173970 27840 -1 3149
3151 0 587903 174098 28040 -1 3150
3152 0 587903 174506 28160 -1 3151
3153 0 587915 174762 28240 -1 3152
3154 0 587963 174998 28360 -1 3153
3155 0 587871 174794 28600 -1 3154
3156 0 587855 174838 28720 -1 3155
3157 0 587855 174570 28880 -1 3156
3158 0 587807 174406 29040 -1 3157
3159 0 587811 174390 29120 -1 3158
3160 0 587907 174210 29320 -1 3159
3161 0 587969 174232 29360 -1 3160
3162 0 588031 174254 29400 -1 3161
3163 0 588043 174254 29520 -1 3162
3164 0 588043 174162 29720 -1 3163
3165 0 587951 174050 29920 -1 3164
3166 0 587911 173866 30080 -1 3165
3167 0 587831 173662 30280 -1 3166
3168 0 587711 173510 30520 -1 3167
3169 0 587599 173354 30720 -1 3168
3170 0 587415 173094 30960 -1 3169
3171 0 587403 173014 31200 -1 3170
3172 0 587399 173018 31280 -1 3171
3173 0 587367 172874 31560 -1 3172
3174 0 587275 172682 31760 -1 3173
3175 0 587371 172738 32000 -1 3174
3176 0 587399 172718 32120 -1 3175
3177 0 587431 172710 32200 -1 3176
3178 0 587487 172750 32440 -1 3177
3179 0 587567 172722 32720 -1 3178
3180 0 587555 172670 33000 -1 3179
3181 0 587275 172370 33200 -1 3180
3182 0 587023 172190 33280 -1 3181
3183 0 586852 172166 33400 -1 3182
3184 0 586795 172158 33440 -1 3183
3185 0 586679 172066 33480 -1 3184
3186 0 587991 175086 28400 -1 3154
3187 0 588119 175398 28600 -1 3186
3188 0 588279 175602 28600 -1 3187
3189 0 588283 175630 28640 -1 3188
3190 0 588211 175726 28720 -1 3189
3191 0 588263 175642 28760 -1 3190
3192 0 588339 175626 28880 -1 3191
3193 0 588427 175654 28920 -1 3192
3194 0 588535 175698 29000 -1 3193
3195 0 588701 175776 29120 -1 3194
3196 0 588869 176016 29360 -1 3195
3197 0 589053 176292 29440 -1 3196
3198 0 589209 176488 29560 -1 3197
3199 0 589213 176572 29680 -1 3198
3200 0 589241 176788 29880 -1 3199
3201 0 589241 176832 29960 -1 3200
3202 0 589405 176852 30080 -1 3201
3203 0 589449 176716 30200 -1 3202
3204 0 589525 176584 30360 -1 3203
3205 0 589673 176500 30600 -1 3204
3206 0 589757 176548 30760 -1 3205
3207 0 589853 176412 30920 -1 3206
3208 0 590285 176536 31120 -1 3207
3209 0 590653 176716 31240 -1 3208
3210 0 590725 176737.33 31320 -1 3209
3211 0 590761 176748 31360 -1 3210
3212 0 590869 176780 31480 -1 3211
3213 0 591325 176944 31600 -1 3212
3214 0 591825 176968 31800 -1 3213
3215 0 591925 176956 31960 -1 3214
3216 0 592141 176904 32120 -1 3215
3217 0 592409 176820 32320 -1 3216
3218 0 592701 176784 32560 -1 3217
3219 0 592657 176764 32600 -1 3218
3220 0 592837 176844 32680 -1 3219
3221 0 592921 176888 32760 -1 3220
3222 0 592973 176876 32960 -1 3221
3223 0 592957 176868 33000 -1 3222
3224 0 593001 176852 33200 -1 3223
3225 0 593009 176884 33360 -1 3224
3226 0 593101 176792 33640 -1 3225
3227 0 593261 176768 33880 -1 3226
3228 0 593333 176756 34120 -1 3227
3229 0 593485 176560 34360 -1 3228
3230 0 593517 176528 34440 -1 3229
3231 0 593697 176520 34440 -1 3230
3232 0 593837 176536 34440 -1 3231
3233 0 594305 176236 34520 -1 3232
3234 0 594473 176164 34640 -1 3233
3235 0 594761 175952 34800 -1 3234
3236 0 594909 175828 34880 -1 3235
3237 0 595469 175740 35000 -1 3236
3238 0 595813 175700 35120 -1 3237
3239 0 595937 175756 35200 -1 3238
3240 0 588231 175306 28640 -1 3187
3241 0 588079 175290 28720 -1 3240
3242 0 588083 175270 28760 -1 3241
3243 0 588087 175226 28800 -1 3242
3244 0 568067 155582 41440 -1 2970
3245 0 567992.3 155544.67 41360 -1 3244
3246 0 567955 155526 41320 -1 3245
3247 0 567859 155486 41280 -1 3246
3248 0 567711 155442 41160 -1 3247
3249 0 567691 155426 41120 -1 3248
3250 0 567659 155414 41080 -1 3249
3251 0 558041 154840 48240 -1 2923
3252 0 558141 154456 48200 -1 3251
3253 0 558141 154884 48120 -1 3252
3254 0 558245 154920 48000 -1 3253
3255 0 558289 154892 47960 -1 3254
3256 0 558121 154936 47920 -1 3255
3257 0 558141 154956 47880 -1 3256
3258 0 549302.3 156248 53520 -1 2857
3259 0 549289 156264 53480 -1 3258
3260 0 549214.3 156245.33 53400 -1 3259
3261 0 549177 156236 53360 -1 3260
3262 0 544679 155750 55600 -1 2631
3263 0 544503 155762 55680 -1 3262
3264 0 544423 155774 55720 -1 3263
3265 0 544083 155822 55800 -1 3264
3266 0 543863 155814 56000 -1 3265
3267 0 543739 155850 56120 -1 3266
3268 0 543523 156042 56280 -1 3267
3269 0 543279 156174 56400 -1 3268
3270 0 543547 156130 56520 -1 3269
3271 0 543519 156054 56560 -1 3270
3272 0 543623 155994 56600 -1 3271
3273 0 542739 156374 56480 -1 3269
3274 0 542655 156422 56560 -1 3273
3275 0 542563 156446 56640 -1 3274
3276 0 542451 156450 56760 -1 3275
3277 0 542267 156470 56840 -1 3276
3278 0 541999 156418 56880 -1 3277
3279 0 541847 156306 56960 -1 3278
3280 0 541675 156230 57200 -1 3279
3281 0 541415 156170 57360 -1 3280
3282 0 541255 156214 57440 -1 3281
3283 0 541055 156198 57560 -1 3282
3284 0 541003 156190 57640 -1 3283
3285 0 540899 156198 57680 -1 3284
3286 0 540699 156248 57720 -1 3285
3287 0 540399 156442 57720 -1 3286
3288 0 540067 156690 57720 -1 3287
3289 0 539783 157014 57760 -1 3288
3290 0 539643 157362 57760 -1 3289
3291 0 539555 157638 57800 -1 3290
3292 0 539331 157826 57800 -1 3291
3293 0 539399 157762 58000 -1 3292
3294 0 539373.7 157767.33 58040 -1 3293
3295 0 539323 157778 58120 -1 3294
3296 0 539015 157918 58120 -1 3295
3297 0 538675 157962 58160 -1 3296
3298 0 538439 157938 58200 -1 3297
3299 0 538203 157926 58280 -1 3298
3300 0 537963 157950 58320 -1 3299
3301 0 537819 157982 58360 -1 3300
3302 0 537743 158002 58480 -1 3301
3303 0 537683 158094 58680 -1 3302
3304 0 537759 158118 58840 -1 3303
3305 0 537651 158370 58920 -1 3304
3306 0 537651 158422 58960 -1 3305
3307 0 537655 158534 59040 -1 3306
3308 0 537643 158578 59120 -1 3307
3309 0 537627 158614 59160 -1 3308
3310 0 537663 158674 59320 -1 3309
3311 0 537731 158774 59440 -1 3310
3312 0 537807 158842 59600 -1 3311
3313 0 537883 158906 59680 -1 3312
3314 0 537943 158966 59720 -1 3313
3315 0 538051 159014 59840 -1 3314
3316 0 538083 159046 59960 -1 3315
3317 0 538199 159126 60040 -1 3316
3318 0 538279 159190 60120 -1 3317
3319 0 538279 159138 60240 -1 3318
3320 0 538231 159142 60320 -1 3319
3321 0 538119 159046 60400 -1 3320
3322 0 538043 159006 60560 -1 3321
3323 0 538043 158998 60600 -1 3322
3324 0 538067 158994 60720 -1 3323
3325 0 538179 159030 60880 -1 3324
3326 0 538155 159046 61000 -1 3325
3327 0 538147 159110 61080 -1 3326
3328 0 538039 159126 61240 -1 3327
3329 0 537931 159146 61440 -1 3328
3330 0 537879 159242 61600 -1 3329
3331 0 537891 159262 61760 -1 3330
3332 0 537951 159234 61880 -1 3331
3333 0 537987 159218 62000 -1 3332
3334 0 538043 159190 62120 -1 3333
3335 0 538159 159134 62280 -1 3334
3336 0 538255 159154 62400 -1 3335
3337 0 538379 159182 62520 -1 3336
3338 0 538615 158986 62640 -1 3337
3339 0 538623 158982 62760 -1 3338
3340 0 538671 158942 62880 -1 3339
3341 0 538683 158954 62960 -1 3340
3342 0 538891 158826 63160 -1 3341
3343 0 538859 158718 63320 -1 3342
3344 0 538863 158698 63360 -1 3343
3345 0 538935 158450 63480 -1 3344
3346 0 538899 158242 63520 -1 3345
3347 0 538875 158118 63600 -1 3346
3348 0 538627 157966 63560 -1 3347
3349 0 538463 157770 63520 -1 3348
3350 0 538163 157582 63480 -1 3349
3351 0 538099 157378 63680 -1 3350
3352 0 538079 157514 63880 -1 3351
3353 0 538039 157750 64080 -1 3352
3354 0 537983 157782 64120 -1 3353
3355 0 537875 157790 64200 -1 3354
3356 0 537803 157658 64320 -1 3355
3357 0 537679 157398 64480 -1 3356
3358 0 537643 157330 64520 -1 3357
3359 0 537571 157194 64600 -1 3358
3360 0 537455 157022 64760 -1 3359
3361 0 537405 156984 64840 -1 3360
3362 0 537321 156952 65000 -1 3361
3363 0 537309 157032 65160 -1 3362
3364 0 537317 157112 65320 -1 3363
3365 0 537425 157176 65480 -1 3364
3366 0 537425 157152 65640 -1 3365
3367 0 537771 157062 64520 -1 3358
3368 0 538019 156670 64520 -1 3367
3369 0 538155 156414 64560 -1 3368
3370 0 538243 156254 64600 -1 3369
3371 0 538599 155974 64600 -1 3370
3372 0 538711 155566 64640 -1 3371
3373 0 538723 155310 64760 -1 3372
3374 0 538719 155338 64840 -1 3373
3375 0 538753 155340 64960 -1 3374
3376 0 538729 155284 65040 -1 3375
3377 0 538769 155280 65120 -1 3376
3378 0 538733 155268 65240 -1 3377
3379 0 538725 155268 65360 -1 3378
3380 0 538593 155144 65480 -1 3379
3381 0 538621 155152 65600 -1 3380
3382 0 538601 155156 65640 -1 3381
3383 0 538637 155080 65680 -1 3382
3384 0 538585 155132 65800 -1 3383
3385 0 538429 155176 65920 -1 3384
3386 0 538373 155120 66000 -1 3385
3387 0 538357 155080 66080 -1 3386
3388 0 538169 155036 66240 -1 3387
3389 0 538771 155674 64480 -1 3372
3390 0 538807 155834 64320 -1 3389
3391 0 538803 156034 64200 -1 3390
3392 0 538815 156022 64120 -1 3391
3393 0 538831 155870 63960 -1 3392
3394 0 538771 155842 63880 -1 3393
3395 0 538771 155754 63800 -1 3394
3396 0 538747 155642 63680 -1 3395
3397 0 538823 155786 63440 -1 3396
3398 0 538955 156066 63320 -1 3397
3399 0 538851 156062 63160 -1 3398
3400 0 538791 155994 62960 -1 3399
3401 0 538747 155942 62920 -1 3400
3402 0 538731 155894 62840 -1 3401
3403 0 538707 155934 62760 -1 3402
3404 0 538595 155930 62680 -1 3403
3405 0 538579 155926 62640 -1 3404
3406 0 538207 156142 62520 -1 3405
3407 0 538219 156154 62480 -1 3406
3408 0 538207 156138 62440 -1 3407
3409 0 538195 156150 62400 -1 3408
3410 0 538195 156158 62280 -1 3409
3411 0 538203 156206 62160 -1 3410
3412 0 538187 156242 62080 -1 3411
3413 0 538139 156178 62000 -1 3412
3414 0 538135 156130 61960 -1 3413
3415 0 538099 156086 61880 -1 3414
3416 0 539155 156238 63240 -1 3398
3417 0 539399 156478 63160 -1 3416
3418 0 539623 156770 63400 -1 3417
3419 0 539639 156766 63480 -1 3418
3420 0 539603 156766 63560 -1 3419
3421 0 539655 156814 63200 -1 3418
3422 0 539763 156974 63080 -1 3421
3423 0 539787 157102 63040 -1 3422
3424 0 539815 157126 62960 -1 3423
3425 0 539915 157110 62880 -1 3424
3426 0 540035 157138 62800 -1 3425
3427 0 540119 157150 62760 -1 3426
3428 0 538215 157702 63240 -1 3350
3429 0 538851 157994 63680 -1 3347
3430 0 538843 158046 63760 -1 3429
3431 0 538887 158202 63920 -1 3430
3432 0 539295 157852 57760 -1 3292
3433 0 539127 157930 57520 -1 3432
3434 0 538947 158006 57440 -1 3433
3435 0 538837 158028 57360 -1 3434
3436 0 538809 158120 57160 -1 3435
3437 0 538897 158124 57040 -1 3436
3438 0 538985 158108 56960 -1 3437
3439 0 539077 158116 56840 -1 3438
3440 0 539141 158168 56720 -1 3439
3441 0 555055 158706 47480 -1 2546
3442 0 555155 158738 47520 -1 3441
3443 0 555279 158718 47600 -1 3442
3444 0 555311 158722 47680 -1 3443
3445 0 555399 158710 47760 -1 3444
3446 0 555399 158754 47840 -1 3445
3447 0 555439 158758 47920 -1 3446
3448 0 555703 158810 47320 -1 2546
3449 0 555747 158806 47360 -1 3448
3450 0 555851 158806 47440 -1 3449
3451 0 560487 166186 41840 -1 2495
3452 0 561515 166374 41600 -1 2491
3453 0 562131 166162 41840 -1 2489
3454 0 562239 166118 41960 -1 3453
3455 0 562275 166114 42040 -1 3454
3456 0 571991 172906 36160 -1 2425
3457 0 572071 172850 36120 -1 3456
3458 0 572251 172746 36080 -1 3457
3459 0 572255 172578 36120 -1 3458
3460 0 572219 172574 36160 -1 3459
3461 0 573327 176358 34240 -1 2404
3462 0 573349 176484 34280 -1 3461
3463 0 573341 176468 34440 -1 3462
3464 0 573373 176452 34560 -1 3463
3465 0 573349 176564 34640 -1 3464
3466 0 573373 176588 34680 -1 3465
3467 0 573393 176572 34720 -1 3466
3468 0 577367 179718 30840 -1 2366
3469 0 577399 179654 30960 -1 3468
3470 0 577521 179630 31000 -1 3469
3471 0 577551 179606 31080 -1 3470
3472 0 577599 179606 31200 -1 3471
3473 0 577615 179606 31240 -1 3472
3474 0 577636.3 179560.67 31320 -1 3473
3475 0 577647 179538 31360 -1 3474
3476 0 577687 179562 31400 -1 3475
3477 0 577631 179474 31480 -1 3476
3478 0 577755 179562 31600 -1 3477
3479 0 577815 179570 31720 -1 3478
3480 0 577923 179626 31840 -1 3479
3481 0 576767 187130 25280 -1 2329
3482 0 576699 187142 25120 -1 3481
3483 0 576727 187258 24920 -1 3482
3484 0 576727 187274 24800 -1 3483
3485 0 576631 187286 24600 -1 3484
3486 0 576627 187206 24320 -1 3485
3487 0 576515 187166 24200 -1 3486
3488 0 576483 187214 24160 -1 3487
3489 0 594505 190664 34640 -1 2119
3490 0 594369 190932 34400 -1 3489
3491 0 598339.2 183100.05 43400 -1 2028
3492 0 598403.2 183020.05 43320 -1 3491
3493 0 598375.2 183024.05 43280 -1 3492
3494 0 598403.2 183016.05 43200 -1 3493
3495 0 601331.2 183064.05 44200 -1 2019
3496 0 601249.4 183068.8 44080 -1 3495
3497 0 601195.2 183072.05 44000 -1 3496
3498 0 601223.2 183084.05 43840 -1 3497
3499 0 610997.2 183606.05 51400 -1 1788
3500 0 637015.2 177186.05 138240 -1 1312
3501 0 641665.2 139834.05 181600 -1 1023
3502 0 641929.2 139482.05 181520 -1 3501
3503 0 642019.2 139398.05 181480 -1 3502
3504 0 642079.2 139254.05 181360 -1 3503
3505 0 642091.2 139282.05 181320 -1 3504
3506 0 641919.2 139414.05 181200 -1 3505
3507 0 641975.2 139438.05 181160 -1 3506
3508 0 641975.2 139426.05 181120 -1 3507
3509 0 641755.2 139666.05 181120 -1 3508
3510 0 641731.2 139686.05 181080 -1 3509
3511 0 641691.2 139682.05 181000 -1 3510
3512 0 648336 131540 178560 -1 149
3513 0 648108 131508 178880 -1 3512
3514 0 647992 131484 179040 -1 3513
3515 0 647712 131580 179080 -1 3514
3516 0 647624 131608 179120 -1 3515
3517 0 647600 131560 179280 -1 3516
3518 0 647628 131544 179320 -1 3517
3519 0 647652 131484 179480 -1 3518
3520 0 647612 131424 179560 -1 3519
3521 0 647620 131332 179640 -1 3520
3522 0 647628 131296 179720 -1 3521
3523 0 647628 131292 179800 -1 3522
3524 0 647608 131312 179880 -1 3523
3525 0 647564 131320 179960 -1 3524
3526 0 647328 131248 180000 -1 3525
3527 0 647304 131220 180080 -1 3526
3528 0 647312 131188 180160 -1 3527
3529 0 647384 131224 180240 -1 3528
3530 0 647384 131232 180320 -1 3529
3531 0 647292 131212 180360 -1 3530
3532 0 647264 131192 180400 -1 3531
3533 0 647291 131174 180520 -1 3532
3534 0 647300 131168 180560 -1 3533
3535 0 647212 131272 180720 -1 3534
3536 0 647036 131292 180800 -1 3535
3537 0 646868 131452 180880 -1 3536
3538 0 646692 131556 181040 -1 3537
3539 0 646536 131608 181120 -1 3538
3540 0 646360 131700 181040 -1 3539
3541 0 646156 131688 180960 -1 3540
3542 0 645972 131548 180800 -1 3541
3543 0 645900 131544 180440 -1 3542
3544 0 645712 131508 180320 -1 3543
3545 0 645664 131520 180240 -1 3544
3546 0 645556 131504 180160 -1 3545
3547 0 645492 131476 180080 -1 3546
3548 0 645380 131472 179960 -1 3547
3549 0 645336 131452 179840 -1 3548
3550 0 645336 131388 179760 -1 3549
3551 0 645284 131320 179640 -1 3550
3552 0 645088 131292 179600 -1 3551
3553 0 645136 131296 179560 -1 3552
3554 0 645016 131288 179480 -1 3553
3555 0 644844 131300 179440 -1 3554
3556 0 644728 131348 179400 -1 3555
3557 0 644604 131272 179360 -1 3556
3558 0 644380 131144 179320 -1 3557
3559 0 644208 131088 179240 -1 3558
3560 0 644044 131128 179120 -1 3559
3561 0 643948 131132 179080 -1 3560
3562 0 643820 131188 179000 -1 3561
3563 0 643716 131280 178880 -1 3562
3564 0 643312 131352 178840 -1 3563
3565 0 642932 131368 178840 -1 3564
3566 0 642676 131392 178920 -1 3565
3567 0 642612 131376 179000 -1 3566
3568 0 642572 131388 179040 -1 3567
3569 0 642536 131428 179120 -1 3568
3570 0 642556 131404 179240 -1 3569
3571 0 642504 131476 179480 -1 3570
3572 0 642628 131480 179680 -1 3571
3573 0 642648 131516 179840 -1 3572
3574 0 642674.7 131422.67 180040 -1 3573
3575 0 642744 131744 180040 -1 3574
3576 0 642756 131772 180080 -1 3575
3577 0 642732 131832 180160 -1 3576
3578 0 642712 131864 180240 -1 3577
3579 0 642708 131900 180280 -1 3578
3580 0 642692 131952 180400 -1 3579
3581 0 642708 131976 180440 -1 3580
3582 0 642680 131404 180080 -1 3574
3583 0 642608 131288 180160 -1 3582
3584 0 642438 131290 180240 -1 3583
3585 0 642354 131278 180280 -1 3584
3586 0 642198 131310 180360 -1 3585
3587 0 642098 131374 180440 -1 3586
3588 0 641646 131438 180480 -1 3587
3589 0 641614.8 131430 180560 -1 3588
3590 0 641568.5 131418 180680 -1 3589
3591 0 641522 131406 180800 -1 3590
3592 0 641492.7 131424.67 180840 -1 3591
3593 0 641434 131462 180920 -1 3592
3594 0 641354 131318 181000 -1 3593
3595 0 641350 131322 181040 -1 3594
3596 0 642130 131290 180680 -1 3590
3597 0 642206 131082 180760 -1 3596
3598 0 642166 131054 180840 -1 3597
3599 0 642158 131050 180920 -1 3598
3600 0 642178 130786 180920 -1 3599
3601 0 642394 130798 180840 -1 3600
3602 0 640884 131348 180560 -1 3589
3603 0 640692 131180 180400 -1 3602
3604 0 640664 131144 180240 -1 3603
3605 0 640428 130660 180240 -1 3604
3606 0 640476 130628 180360 -1 3605
3607 0 640516 130520 180400 -1 3606
3608 0 640580 130476 180480 -1 3607
3609 0 640600 130484 180520 -1 3608
3610 0 640688 130464 180640 -1 3609
3611 0 640716 130456 180680 -1 3610
3612 0 640820 130516 180720 -1 3611
3613 0 640828 130584 180840 -1 3612
3614 0 640840 130572 180880 -1 3613
3615 0 640532 131480 180200 -1 3604
3616 0 640468 131452 180160 -1 3615
3617 0 640452 131416 180040 -1 3616
3618 0 640328 131404 179960 -1 3617
3619 0 640240 131408 179880 -1 3618
3620 0 640128 131400 179720 -1 3619
3621 0 640060 131400 179680 -1 3620
3622 0 640028 131380 179640 -1 3621
3623 0 639876 131428 179600 -1 3622
3624 0 639868 131420 179560 -1 3623
3625 0 639768 131416 179400 -1 3624
3626 0 639748 131340 179360 -1 3625
3627 0 639704 131272 179240 -1 3626
3628 0 639624 131332 179080 -1 3627
3629 0 639632 131348 178880 -1 3628
3630 0 639648 131296 178760 -1 3629
3631 0 639696 131032 178760 -1 3630
3632 0 639704 130976 178720 -1 3631
3633 0 639748 130976 178680 -1 3632
3634 0 639876 131040 178640 -1 3633
3635 0 639868 131072 178560 -1 3634
3636 0 639892 131104 178480 -1 3635
3637 0 639892 131108 178360 -1 3636
3638 0 639852 131088 178200 -1 3637
3639 0 639856 131076 178120 -1 3638
3640 0 640104 131084 177920 -1 3639
3641 0 640204 131084 177840 -1 3640
3642 0 640420 131064 177720 -1 3641
3643 0 640584 131040 177680 -1 3642
3644 0 640628 131000 177640 -1 3643
3645 0 640640 130956 177600 -1 3644
3646 0 639986.06 131029.9 177760 -1 3641
3647 0 639934.1 130883.695 177680 -1 3646
3648 0 639908.1 130844.7 177640 -1 3647
3649 0 639794.4 130828.46 177680 -1 3648
3650 0 639657.94 130893.44 177800 -1 3649
3651 0 639609.2 130890.19 177960 -1 3650
3652 0 639540 131444 178520 -1 3630
3653 0 639515.6 131481.36 178480 -1 3652
3654 0 639574.1 131663.31 178480 -1 3653
3655 0 639538.4 131816.02 178400 -1 3654
3656 0 639512.4 131864.75 178360 -1 3655
3657 0 639512.4 131910.23 178320 -1 3656
3658 0 639580.6 132101.92 178320 -1 3657
3659 0 639535.1 132290.36 178280 -1 3658
3660 0 639564.4 132407.33 178160 -1 3659
3661 0 639535.1 132478.81 178080 -1 3660
3662 0 639535.1 132433.33 178040 -1 3661
3663 0 639577.4 132521.05 178000 -1 3662
3664 0 639642.4 132595.78 177920 -1 3663
3665 0 639684.56 132589.28 177880 -1 3664
3666 0 639720.3 132599.02 177840 -1 3665
3667 0 639769.06 132605.52 177760 -1 3666
3668 0 639788.56 132634.77 177680 -1 3667
3669 0 639782.06 132612.02 177600 -1 3668
3670 0 639785.3 132592.53 177440 -1 3669
3671 0 639713.8 132524.3 177280 -1 3670
3672 0 639671.56 132498.3 177160 -1 3671
3673 0 639635.9 132462.56 177040 -1 3672
3674 0 639603.4 132342.34 176920 -1 3673
3675 0 639606.6 132335.86 176880 -1 3674
3676 0 639577.4 132212.39 176760 -1 3675
3677 0 639561.1 132173.4 176720 -1 3676
3678 0 639255.7 132251.38 178040 -1 3662
3679 0 639284.94 132186.4 178120 -1 3678
3680 0 639473.4 131445.62 178440 -1 3653
3681 0 639419.4 131408.64 178360 -1 3680
3682 0 639393.4 131402.14 178320 -1 3681
3683 0 647712 131248 180520 -1 3533
3684 0 647820 131296 180480 -1 3683
3685 0 647908 131300 180440 -1 3684
3686 0 648132 131328 180400 -1 3685
3687 0 648240 131324 180360 -1 3686
3688 0 648536 131288 180320 -1 3687
3689 0 648644 131340 180240 -1 3688
