# Supplementary material for: Connectomics Analysis Reveals First-, Second-, and Third-Order Thermosensory and Hygrosensory Neurons in the Adult Drosophila Brain
Source: Curr Biol. 2020 Aug 17;30(16):3167–3182.e4. doi: 10.1016/j.cub.2020.06.028 (PMC7443704; doi:10.1016/j.cub.2020.06.028)
Supplement: Data S1. Skeletons and Meshes, Related to STAR Methods — marin2020-skeletons contains files describing the morphology of each neuron in this study (in FAFB14 space, .swc format). glomeruli_meshes contains the glomerular meshes (in FAFB14 space, .stl format). neuropil_meshes contains the glomerular meshes (in FAFB14 space, .stl format). [file mmc5.zip › VP_SI/marin2020-skeletons/4564481.swc]

# SWC format file
# based on specifications at http://www.neuronland.org/NLMorphologyConverter/MorphologyFormats/SWC/Spec.html
# Created by nat::write.neuron.swc
# PointNo Label X Y Z Radius Parent 
1 0 443384 265749 22560 -1 -1
2 0 444532 266149 22480 60 1
3 0 445516 266605 22560 206 2
4 0 445602 266733 22680 206 3
5 0 446326 267729 22720 75 4
6 0 446582 268433 22840 163 5
7 0 446540 268493 22960 175 6
8 0 446484 268589 23120 175 7
9 0 446432 268629 23280 175 8
10 0 446348 268705 23400 175 9
11 0 446200 268769 23560 175 10
12 0 446132 268909 23720 175 11
13 0 446120 268929 23880 -1 12
14 0 446160 268981 24000 -1 13
15 0 446084 269041 24160 -1 14
16 0 446116 269185 24320 -1 15
17 0 446084 269205 24480 -1 16
18 0 446080 269141 24640 98 17
19 0 446176 269157 24800 98 18
20 0 446192 269157 24960 98 19
21 0 446188 269221 25120 98 20
22 0 446178 269441 25240 98 21
23 0 446338 269773 25360 98 22
24 0 446438 269993 25520 91 23
25 0 446506 270113 25640 75 24
26 0 446594 270265 25800 32 25
27 0 446794 270453 25960 86 26
28 0 446858 270517 26120 86 27
29 0 446964 270533 26240 137 28
30 0 447120 270557 26400 168 29
31 0 447304 270481 26560 168 30
32 0 447548 270493 26720 124 31
33 0 447732 270421 26880 124 32
34 0 447912 270277 27000 104 33
35 0 448018 270193 27120 208 34
36 0 448322 270149 27280 122 35
37 0 448510 270121 27440 122 36
38 0 448778 270133 27600 258 37
39 0 448806 270193 27760 258 38
40 0 448750 270161 27920 258 39
41 0 448778 270249 28080 258 40
42 0 449482 270537 28200 176 41
43 0 449712 270565 28320 156 42
44 0 449872 270609 28400 156 43
45 0 450140 270705 28520 122 44
46 0 450376 270853 28640 124 45
47 0 450540 270893 28760 124 46
48 0 450710 271029 28880 128 47
49 0 450882 271133 29000 124 48
50 0 451234 271301 29120 75 49
51 0 451422 271445 29240 98 50
52 0 451562 271593 29360 86 51
53 0 451782 271741 29520 81 52
54 0 452008 271873 29680 131 53
55 0 452044 271925 29840 131 54
56 0 452052 272053 30040 181 55
57 0 452008 272105 30240 124 56
58 0 452068 272117 30400 124 57
59 0 452060 272237 30600 102 58
60 0 452052 272333 30800 102 59
61 0 452064 272405 31000 90 60
62 0 452036 272601 31160 51 61
63 0 452132 272685 31320 51 62
64 0 452292 272733 31480 40 63
65 0 452364 272829 31640 40 64
66 0 452438 273057 31760 40 65
67 0 452630 273301 31880 102 66
68 0 452750 273393 32040 102 67
69 0 452818 273425 32200 102 68
70 0 452922 273589 32360 102 69
71 0 453026 273685 32520 122 70
72 0 453074 273837 32680 96 71
73 0 453078 273981 32840 96 72
74 0 453126 274113 33000 51 73
75 0 453146 274253 33160 81 74
76 0 453098 274353 33360 51 75
77 0 453020 274457 33520 101 76
78 0 452976 274577 33680 128 77
79 0 452960 274701 33840 128 78
80 0 452924 274793 34000 101 79
81 0 452956 274889 34160 71 80
82 0 453020 275073 34320 81 81
83 0 453020 275257 34480 81 82
84 0 453080 275329 34640 81 83
85 0 453132 275485 34800 81 84
86 0 453226 275649 34960 115 85
87 0 453362 275917 35120 81 86
88 0 453398 275901 35240 131 87
89 0 453502 275973 35400 131 88
90 0 453554 276029 35560 96 89
91 0 453794 276153 35720 108 90
92 0 453894 276213 35880 141 91
93 0 454074 276265 36040 209 92
94 0 454222 276345 36200 209 93
95 0 454406 276449 36360 166 94
96 0 454594 276365 36480 128 95
97 0 455170 276197 36600 124 96
98 0 455602 276053 36720 156 97
99 0 456030 275985 36880 206 98
100 0 455982 275985 37040 203 99
101 0 455630 276069 37200 203 100
102 0 455114 276213 37360 102 101
103 0 454934 276281 37520 124 102
104 0 454970 276277 37640 235 103
105 0 454954 276297 37760 235 104
106 0 454984 276349 37920 235 105
107 0 455084 276425 38080 207 106
108 0 455204 276465 38240 32 107
109 0 455332 276609 38400 163 108
110 0 455500 276685 38520 156 109
111 0 455660 276769 38680 156 110
112 0 455880 276809 38840 122 111
113 0 456004 276797 38960 107 112
114 0 456152 276825 39120 122 113
115 0 456296 276869 39280 81 114
116 0 456394 276941 39400 81 115
117 0 456594 276957 39560 101 116
118 0 456754 277001 39720 96 117
119 0 456938 277057 39880 71 118
120 0 457098 277125 40040 108 119
121 0 457174 277185 40200 120 120
122 0 457298 277297 40320 148 121
123 0 457450 277369 40440 148 122
124 0 457674 277425 40600 115 123
125 0 457818 277441 40760 115 124
126 0 457948 277441 40920 128 125
127 0 458076 277409 41080 120 126
128 0 458276 277353 41240 131 127
129 0 458400 277309 41400 154 128
130 0 458572 277293 41560 163 129
131 0 458736 277261 41720 98 130
132 0 458868 277205 41920 120 131
133 0 458884 277153 42080 120 132
134 0 458908 277117 42320 108 133
135 0 458968 277089 42480 122 134
136 0 459052 277069 42680 143 135
137 0 459188 277097 42840 172 136
138 0 459264 277121 43040 172 137
139 0 459312 277133 43240 107 138
140 0 459376 277185 43440 190 139
141 0 459404 277221 43600 200 140
142 0 459436 277261 43760 200 141
143 0 459456 277325 43960 226 142
144 0 459460 277349 44160 148 143
145 0 459456 277405 44320 148 144
146 0 459452 277441 44480 164 145
147 0 459452 277501 44640 164 146
148 0 459408 277509 44800 154 147
149 0 459432 277581 44960 128 148
150 0 459384 277693 45120 153 149
151 0 459380 277677 45280 153 150
152 0 459360 277741 45440 154 151
153 0 459284 277917 45600 140 152
154 0 459216 278001 45760 140 153
155 0 459212 278045 45920 160 154
156 0 459324 277957 46080 124 155
157 0 459444 277829 46240 102 156
158 0 459612 277673 46360 102 157
159 0 459652 277621 46480 148 158
160 0 459700 277561 46640 128 159
161 0 459756 277505 46800 128 160
162 0 459992 277041 46960 80 161
163 0 460076 277201 47120 80 162
164 0 460040 277113 47280 45 163
165 0 460052 277273 47440 71 164
166 0 459896 277529 47600 51 165
167 0 459864 277373 47760 102 166
168 0 459820 277129 47960 102 167
169 0 460058 277265 48080 32 168
170 0 460402 277581 48240 160 169
171 0 460466 277653 48400 160 170
172 0 460538 277729 48560 172 171
173 0 460586 277913 48680 172 172
174 0 460758 277821 48840 137 173
175 0 460914 277917 49000 181 174
176 0 460962 277961 49200 141 175
177 0 460890 278081 49360 141 176
178 0 460930 278213 49520 131 177
179 0 461034 278353 49720 160 178
180 0 461038 278397 49880 154 179
181 0 461178 278421 50040 154 180
182 0 461310 278437 50200 166 181
183 0 461452 278465 50360 143 182
184 0 461548 278541 50520 122 183
185 0 461684 278573 50680 163 184
186 0 462168 278573 50880 101 185
187 0 462284 278549 51040 148 186
188 0 462372 278581 51240 140 187
189 0 462516 278589 51440 160 188
190 0 462624 278617 51640 176 189
191 0 462722 278613 51840 176 190
192 0 462762 278645 52000 217 191
193 0 462830 278713 52160 163 192
194 0 462938 278805 52320 140 193
195 0 463074 278893 52440 140 194
196 0 463158 279069 52600 172 195
197 0 463278 279193 52760 217 196
198 0 463414 279337 52920 221 197
199 0 463474 279453 53080 104 198
200 0 463588 279541 53200 128 199
201 0 463728 279597 53360 128 200
202 0 463932 279673 53520 203 201
203 0 464186 279793 53680 154 202
204 0 464338 279921 53840 154 203
205 0 464614 279993 54000 208 204
206 0 464790 280081 54120 208 205
207 0 464958 280145 54280 166 206
208 0 465140 280313 54400 154 207
209 0 465352 280377 54520 139 208
210 0 465508 280489 54680 124 209
211 0 465748 280693 54840 101 210
212 0 465974 280817 55000 153 211
213 0 466146 280913 55160 163 212
214 0 466246 280973 55280 150 213
215 0 466412 281077 55440 128 214
216 0 466596 281161 55560 166 215
217 0 466724 281181 55720 148 216
218 0 466856 281185 55880 148 217
219 0 467016 281233 56040 175 218
220 0 467088 281245 56160 148 219
221 0 467304 281241 56320 134 220
222 0 467450 281241 56480 134 221
223 0 467534 281277 56640 176 222
224 0 467574 281269 56800 221 223
225 0 467650 281285 56920 189 224
226 0 467742 281325 57040 189 225
227 0 467942 281289 57160 186 226
228 0 468254 281265 57280 176 227
229 0 468522 281233 57400 160 228
230 0 468758 281173 57520 160 229
231 0 469020 281109 57640 176 230
232 0 469324 280981 57800 172 231
233 0 469560 280881 57960 163 232
234 0 469684 280853 58120 163 233
235 0 469812 280781 58280 190 234
236 0 469864 280717 58440 156 235
237 0 469908 280693 58600 156 236
238 0 470020 280713 58760 131 237
239 0 470140 280721 58920 108 238
240 0 470324 280697 59080 81 239
241 0 470534 280605.03 59200 120 240
242 0 470627 280647 59320 120 241
243 0 470875 280539 59480 137 242
244 0 471023 280551 59640 32 243
245 0 471199 280539 59760 64 244
246 0 471463 280543 59920 124 245
247 0 471721 280551 60080 124 246
248 0 471849 280491 60160 163 247
249 0 472025 280395 60280 160 248
250 0 472225 280323 60440 150 249
251 0 472409 280111 60600 51 250
252 0 472509 279255 60680 51 251
253 0 472677 279559 60800 51 252
254 0 472847 279867 60920 80 253
255 0 473087 280123 61040 75 254
256 0 473299 280267 61160 150 255
257 0 473431 280355 61280 156 256
258 0 473511 280499 61400 172 257
259 0 473617 280567 61520 172 258
260 0 473725 280655 61640 140 259
261 0 473865 280747 61760 172 260
262 0 473997 280811 61880 148 261
263 0 474181 280875 62000 122 262
264 0 474305 280911 62160 137 263
265 0 474473 280935 62280 137 264
266 0 474595 280963 62400 153 265
267 0 474699 280959 62560 153 266
268 0 474639 280863 62720 81 267
269 0 474743 280803 62880 124 268
270 0 474835 280783 63040 124 269
271 0 474879 280755 63200 160 270
272 0 474979 280743 63360 90 271
273 0 475003 280719 63520 90 272
274 0 475099 280647 63640 102 273
275 0 475291 280531 63760 128 274
276 0 475483 280435 63880 104 275
277 0 475691 280259 64080 104 276
278 0 475791 280267 64240 143 277
279 0 475743 280323 64400 143 278
280 0 475619 280415 64520 154 279
281 0 475501 280539 64680 154 280
282 0 475517 280571 64840 160 281
283 0 475545 280571 65000 137 282
284 0 475545 280583 65160 81 283
285 0 475525 280591 65320 81 284
286 0 475485 280563 65480 81 285
287 0 475409 280655 65640 81 286
288 0 475433 280643 65800 96 287
289 0 475441 280663 65960 131 288
290 0 475421 280683 66120 164 289
291 0 475401 280663 66280 164 290
292 0 475441 280643 66440 148 291
293 0 475413 280663 66560 178 292
294 0 475397 280663 66720 178 293
295 0 475485 280591 66840 150 294
296 0 475617 280471 67000 186 295
297 0 475777 280407 67160 148 296
298 0 475785 280411 67320 148 297
299 0 475725 280495 67480 122 298
300 0 475653 280623 67640 122 299
301 0 475625 280647 67800 166 300
302 0 475681 280575 68000 196 301
303 0 475733 280563 68200 98 302
304 0 475857 280519 68400 90 303
305 0 475941 280499 68600 90 304
306 0 476009 280439 68800 75 305
307 0 476045 280359 69000 150 306
308 0 476121 280283 69200 176 307
309 0 476141 280271 69400 176 308
310 0 476157 280279 69560 192 309
311 0 476173 280315 69720 140 310
312 0 476185 280363 69880 140 311
313 0 476229 280419 70000 154 312
314 0 476261 280459 70160 154 313
315 0 476253 280503 70320 102 314
316 0 476253 280503 70480 128 315
317 0 476253 280527 70640 128 316
318 0 476345 280519 70760 204 317
319 0 476321 280483 70880 204 318
320 0 476369 280407 71040 172 319
321 0 476373 280395 71200 172 320
322 0 476373 280395 71360 197 321
323 0 476321 280327 71520 204 322
324 0 476293 280303 71680 206 323
325 0 476223 280223 71840 206 324
326 0 476135 280107 72000 197 325
327 0 476171 280019 72200 197 326
328 0 476051 279987 72360 164 327
329 0 476003 279943 72480 148 328
330 0 475891 279895 72640 148 329
331 0 475775 279795 72800 75 330
332 0 475707 279671 72920 115 331
333 0 475663 279563 73080 115 332
334 0 475663 279499 73240 168 333
335 0 475635 279455 73400 178 334
336 0 475603 279443 73560 178 335
337 0 475537 279435 73680 226 336
338 0 475501 279339 73840 228 337
339 0 475481 279223 74000 209 338
340 0 475451.66 279156.34 74080 209 339
341 0 475437 279123 74120 209 340
342 0 475401 279007 74240 150 341
343 0 475389 278919 74360 150 342
344 0 475389 278855 74480 221 343
345 0 475365 278811 74600 221 344
346 0 475337 278695 74720 226 345
347 0 475201 278587 74840 229 346
348 0 475021 278479 74920 229 347
349 0 474903.4 278374.62 75000 189 348
350 0 473995.66 277592.3 75040 164 349
351 0 473660.25 276777.56 75040 71 350
352 0 473857.25 276565.62 75000 101 351
353 0 473943.84 276486.84 74920 51 352
354 0 473968.7 276376.4 74840 51 353
355 0 473959.75 276298.6 74760 176 354
356 0 473883.16 276246.9 74680 176 355
357 0 473813.72 276067.2 74600 157 356
358 0 473831.28 276075.25 74560 157 357
359 0 473856.8 275929.16 74480 139 358
360 0 473847.78 275870.38 74440 139 359
361 0 473891.44 275851.62 74360 139 360
362 0 473925.88 275740.72 74280 101 361
363 0 473944.06 275740.4 74200 101 362
364 0 473995.47 275655.03 74080 139 363
365 0 474063.84 275596 73960 139 364
366 0 474113.2 275543.8 73840 128 365
367 0 474250.53 275500.9 73760 128 366
368 0 474284.88 275484.2 73680 160 367
369 0 474312.03 275449.2 73560 160 368
370 0 474405.84 275398 73440 157 369
371 0 474534.6 275364.25 73320 157 370
372 0 474636.8 275338.03 73160 202 371
373 0 474764.38 275321.12 73040 202 372
374 0 474792.06 275304.78 72880 224 373
375 0 474851.78 275295.22 72720 143 374
376 0 474894.22 275268.72 72560 143 375
377 0 474893.78 275294.9 72440 168 376
378 0 474996.9 275218.2 72280 194 377
379 0 475039.4 275234.12 72120 137 378
380 0 475066.25 275191.7 72000 137 379
381 0 475177.72 275132.03 71880 134 380
382 0 475203.7 275072.22 71760 134 381
383 0 475289.72 275082.22 71640 153 382
384 0 475340.16 275028.34 71520 153 383
385 0 475409.5 274961.03 71400 150 384
386 0 475451.62 275004.34 71280 150 385
387 0 475442.97 274919.16 71120 172 386
388 0 475520.78 274798.34 71040 189 387
389 0 475503.2 274831.84 70840 189 388
390 0 475553.5 274593.5 70720 197 389
391 0 475589 274420 70640 190 390
392 0 475564.38 274290.06 70480 226 391
393 0 475494 274078.16 70320 226 392
394 0 475476.56 273666.1 70120 198 393
395 0 475279.1 273332.34 70080 178 394
396 0 475270.97 273254.97 69920 186 395
397 0 475169.03 273092.2 69760 164 396
398 0 475176.94 272989.5 69600 164 397
399 0 475126.3 272774.03 69520 164 398
400 0 474953.8 272337.75 69320 217 399
401 0 474576.9 272045.88 69240 172 400
402 0 474585.56 271961.22 69120 172 401
403 0 474413.56 271910.56 69080 217 402
404 0 474404.84 271872.53 69000 217 403
405 0 474440.8 271883.62 68920 221 404
406 0 474215.4 271816.2 68840 221 405
407 0 474057.5 271751 68800 209 406
408 0 473899.66 271685.9 68760 198 407
409 0 473428.3 271609.53 68720 200 408
410 0 473145.4 271487.97 68640 175 409
411 0 473231.56 271505.2 68600 186 410
412 0 473249 271505.5 68560 186 411
413 0 473265.8 271505.66 68520 186 412
414 0 473265.4 271505 68400 186 413
415 0 473216 271479.66 68360 175 414
416 0 473117.94 271428.9 68280 175 415
417 0 472981.06 271331.72 68200 224 416
418 0 472741.7 271333.88 68120 246 417
419 0 472605.16 271218.72 68080 256 418
420 0 472467.34 271104 68040 237 419
421 0 472192.25 270873.66 67960 200 420
422 0 472061.28 270766.72 67800 176 421
423 0 472270.8 270905.88 67840 176 421
424 0 472217.66 270864.72 67760 176 423
425 0 472231.53 270782.84 67720 176 424
426 0 472298.28 270694.56 67640 178 425
427 0 472251.16 270546.2 67560 178 426
428 0 472252 270471.5 67520 187 427
429 0 472253.03 270396.8 67480 197 428
430 0 472312.97 270337.1 67360 197 429
431 0 472283.84 270267.44 67240 208 430
432 0 472218.1 270190.94 67120 163 431
433 0 472224.38 270143.28 67040 163 432
434 0 472096.16 270084.56 66960 163 433
435 0 471993.9 270130.75 66840 102 434
436 0 471972 270086.34 66760 102 435
437 0 471960.78 270064.44 66720 102 436
438 0 472046.7 270038.5 66640 102 437
439 0 472095.84 269876.16 66480 186 438
440 0 472242.9 269531.9 66360 197 439
441 0 472257 269443.34 66320 205 440
442 0 472285.3 269266.3 66240 221 441
443 0 472280 269137.5 66200 221 442
444 0 472275.34 269009.44 66160 240 443
445 0 472223.66 268831.66 66080 128 444
446 0 472197.84 268743.38 66040 120 445
447 0 472095 268538.34 65960 120 446
448 0 471992.72 268409.6 65920 122 447
449 0 471856.25 268338.75 65840 122 448
450 0 471872.5 268237 65800 123 449
451 0 471889.16 268135.34 65760 124 450
452 0 471889.7 267875.6 65640 236 451
453 0 471906.8 267773.3 65520 236 452
454 0 471886 267776.5 65480 175 453
455 0 471865 267779.8 65440 175 454
456 0 471802.34 267790.06 65320 175 455
457 0 471551.5 267494.5 65200 150 456
458 0 471467.7 267395.6 65160 150 457
459 0 471168.1 267036.97 65080 160 458
460 0 471177.1 266495.12 65040 160 459
461 0 473439.2 263657.12 65000 207 460
462 0 473636.12 263236.62 64760 205 461
463 0 473977.8 260567.7 64760 148 462
464 0 474187.06 260407.69 64960 197 463
465 0 474442.53 260249.2 65040 206 464
466 0 474698.66 260024.47 65120 189 465
467 0 474419 260628.5 65120 -1 466
468 0 474513 260906 65120 -1 467
469 0 474535 260890 65200 -1 468
470 0 474842.53 259784.36 65200 135 466
471 0 475034.62 259623.83 65280 135 470
472 0 475091 259456.5 65360 118 471
473 0 475147.12 259288.72 65440 101 472
474 0 475098.3 259081.19 65520 101 473
475 0 475147.3 258888.72 65600 137 474
476 0 475120.03 258900.33 65680 164 475
477 0 477243.3 257824.81 65680 107 476
478 0 477331.72 257601.62 65760 136 477
479 0 477539.8 257393.19 65840 91 478
480 0 477579.94 257320.92 65880 91 479
481 0 478388.16 256944.78 65960 86 480
482 0 479579.62 256305.14 66000 135 481
483 0 480123.47 255793.84 66080 71 482
484 0 480427.97 255337.88 66120 115 483
485 0 481892.6 254048.33 66160 81 484
486 0 482500.56 253720.8 66280 120 485
487 0 482723.16 253608.52 66320 80 486
488 0 482947.3 253377.8 66360 80 487
489 0 483107.3 253224.48 66400 51 488
490 0 483156.7 253177.47 66440 51 489
491 0 483228.25 253009.48 66520 32 490
492 0 483267.16 252962.1 66560 32 491
493 0 483347.84 252937.33 66600 32 492
494 0 483389.56 252856.05 66680 75 493
495 0 483484.47 252793.45 66720 75 494
496 0 483659.1 252626.86 66800 80 495
497 0 483826.1 252528.39 66840 102 496
498 0 483885 252498.34 66880 102 497
499 0 484117.66 252399.72 66960 98 498
500 0 484365.6 252309.81 67040 90 499
501 0 484447.56 252232.5 67120 108 500
502 0 484569.06 252179.27 67240 108 501
503 0 484787.66 252053.94 67320 75 502
504 0 484851 252002.05 67400 108 503
505 0 484777.7 251928.98 67520 108 504
506 0 484741.88 251892.45 67640 108 505
507 0 484739.25 251647.53 67720 81 506
508 0 484717.25 251530.38 67800 107 507
509 0 484692.38 251416.95 67880 107 508
510 0 484661.06 251169.7 67960 134 509
511 0 484644.6 251041.8 68080 168 510
512 0 484636.9 251009.95 68160 168 511
513 0 484701.03 250810.19 68240 122 512
514 0 484829.12 250714.23 68360 122 513
515 0 484885.28 250705.03 68440 64 514
516 0 484985 250517.03 68600 75 515
517 0 485137 250181.03 68680 80 516
518 0 485517 249705.06 68800 128 517
519 0 485581 249469.11 68960 128 518
520 0 485505 249401.11 69200 137 519
521 0 485441 249281.11 69440 154 520
522 0 485441 249277.11 69480 154 521
523 0 485461.03 249169.16 69600 154 522
524 0 485489 249129.14 69760 202 523
525 0 485573 249017.14 69880 139 524
526 0 485657 249037.03 70040 139 525
527 0 485765 249385.03 70080 172 526
528 0 485833 249465.03 70120 172 527
529 0 485809 249581.03 70280 172 528
530 0 485901 248697.03 70120 120 526
531 0 485921 248653.03 70160 120 530
532 0 485885 248541.03 70240 153 531
533 0 485745 248421.03 70400 124 532
534 0 485625 248357.03 70520 124 533
535 0 485725 248397.03 70680 124 534
536 0 485661 248513.03 70840 124 535
537 0 485741 248581.14 69840 137 525
538 0 485789 248553.03 69760 137 537
539 0 485781 248544 69680 137 538
540 0 474907.8 257809.31 65720 102 476
541 0 474963.16 257690.3 65760 102 540
542 0 475139.75 257489.47 65880 80 541
543 0 475172.3 257312.81 65920 80 542
544 0 475107.6 257273.34 66000 40 543
545 0 475122.7 256938.48 66040 40 544
546 0 475260.2 256562.11 66080 51 545
547 0 475331.78 256489.28 66120 51 546
548 0 475323.53 256370.4 66160 51 547
549 0 475364.66 256265.45 66200 51 548
550 0 475228.1 256065.12 66240 124 549
551 0 475005.12 256018.02 66280 124 550
552 0 474938.75 256049 66320 124 551
553 0 474755.12 255994.3 66400 122 552
554 0 474763.4 255980.95 66440 122 553
555 0 474772.78 255969.25 66480 122 554
556 0 474675.7 255947.05 66520 122 555
557 0 474548.3 255906.62 66600 122 556
558 0 474524.22 255434.67 66600 80 557
559 0 474420.6 255289.97 66680 86 558
560 0 474431 255237 66720 86 559
561 0 474441.34 255184.39 66760 86 560
562 0 474460.44 255086.67 66800 86 561
563 0 474535.72 255001.3 66880 75 562
564 0 474510.84 254929.88 66960 75 563
565 0 474495.9 254835.67 67000 75 564
566 0 474397.62 254702.39 67080 120 565
567 0 474445.34 254599.72 67120 128 566
568 0 474316.03 254509.1 67200 128 567
569 0 474327.12 254326.39 67280 156 568
570 0 474419.56 253979.06 67320 150 569
571 0 474361.03 253916.83 67480 150 570
572 0 474224.75 253559.25 67520 172 571
573 0 474081.34 253379.39 67600 168 572
574 0 474036.5 253343 67640 168 573
575 0 473903 253235 67760 197 574
576 0 473813.94 253162.6 67840 197 575
577 0 473965.44 252859.03 68000 150 576
578 0 474111.25 252752.5 68040 137 577
579 0 474295.75 253447 68040 -1 578
580 0 474346 253533 68120 -1 579
581 0 474342 253531 68160 -1 580
582 0 474403.66 252539.33 68120 113 578
583 0 474549.7 252433.34 68160 101 582
584 0 474694.06 252170.97 68320 160 583
585 0 474652.94 252051.75 68400 160 584
586 0 474604.44 251986.5 68560 160 585
587 0 474548.9 251978.98 68640 160 586
588 0 474356.78 251907.61 68720 137 587
589 0 474189.28 251851.8 68760 137 588
590 0 474245.06 251787.39 68800 51 589
591 0 474133.7 251754.78 68920 51 590
592 0 474037.97 251691 69000 128 591
593 0 473976.8 251656.89 69040 128 592
594 0 473987.34 251636.88 69080 128 593
595 0 473940 251580.5 69120 128 594
596 0 473893.03 251523.67 69160 102 595
597 0 473749.7 251520.02 69240 102 596
598 0 473749.62 251451.16 69320 102 597
599 0 473749.56 251491 69360 102 598
600 0 473636.28 251419.77 69400 128 599
601 0 473437.5 251291.03 69440 98 600
602 0 473341.66 251225.58 69480 98 601
603 0 473381.88 251226.2 69520 98 602
604 0 473269.94 251082.97 69600 176 603
605 0 473309.38 251058.61 69640 176 604
606 0 473285.22 250826.84 69840 115 605
607 0 473237.7 250666.67 70000 137 606
608 0 473165.3 250441.72 70120 131 607
609 0 473169 250407 70240 129 608
610 0 473173.1 250371.75 70360 128 609
611 0 473199.66 250436 70440 128 610
612 0 473212.9 250467.98 70480 128 611
613 0 473314.06 250489.62 70600 128 612
614 0 473372.8 250429.2 70680 128 613
615 0 473310.8 250869.2 70680 -1 614
616 0 473158.8 250903.2 70680 -1 615
617 0 472829 250839 70720 -1 616
618 0 472839 250817 70800 -1 617
619 0 472853 250837 70880 -1 618
620 0 473460.7 250338.39 70800 128 614
621 0 473488 250373 70840 128 620
622 0 473541.6 250442.6 70920 141 621
623 0 473533.22 250419.08 71000 141 622
624 0 473533 250426.67 71040 141 623
625 0 473533.28 250442.23 71120 141 624
626 0 473460.44 250473.84 71160 141 625
627 0 473485.28 250499.81 71200 141 626
628 0 473484.2 250484.53 71280 64 627
629 0 472861.53 252819.25 68000 163 577
630 0 472860.66 252819.17 68040 163 629
631 0 472854.12 252819.61 68240 163 630
632 0 472813 252787.31 68280 90 631
633 0 472781.78 252755.06 68320 90 632
634 0 472717.28 252756.16 68400 98 633
635 0 472654.1 252746.22 68440 98 634
636 0 472798 252898 68440 -1 635
637 0 473056 252938 68440 -1 636
638 0 473114 252900 68440 -1 637
639 0 473216 252886 68480 -1 638
640 0 473228 252878 68520 -1 639
641 0 473216 252886 68560 -1 640
642 0 474344 253895 67760 172 575
643 0 474300 253879 67960 172 642
644 0 474248 253915 68040 172 643
645 0 474180 253883 68120 172 644
646 0 474168 253847 68160 172 645
647 0 474444 253707 67280 124 570
648 0 474468 253519 67200 -1 647
649 0 474780.72 255994.98 66640 122 557
650 0 474924.2 256257.1 66720 51 649
651 0 474930 256383.33 66760 51 650
652 0 474941.78 256636.45 66840 51 651
653 0 474926 256668.03 66880 51 652
654 0 474962 256672 66960 -1 653
655 0 475107.62 258905.36 65720 164 476
656 0 475075.97 258889.5 65880 164 655
657 0 474947.4 258810.97 66040 124 656
658 0 474856.34 258757.67 66120 150 657
659 0 474811.47 258731.19 66160 164 658
660 0 474627.47 258609.88 66320 124 659
661 0 474667.28 258610.47 66400 124 660
662 0 474451.03 258649.14 66440 139 661
663 0 474341.88 258601.27 66480 139 662
664 0 474283.9 258538.69 66520 139 663
665 0 474108.62 258562.34 66600 176 664
666 0 474092 258586.88 66640 176 665
667 0 473972.6 258554.22 66680 136 666
668 0 473940.53 258521.67 66720 136 667
669 0 473867.03 258452.48 66800 136 668
670 0 473820.56 258395.97 66840 136 669
671 0 473782.5 258360.28 66880 150 670
672 0 473757.53 258321.64 66920 150 671
673 0 473827.44 258241.52 66960 150 672
674 0 473817.1 258306.44 67000 150 673
675 0 473723.22 258369.97 67040 150 674
676 0 473699.8 258422.77 67080 150 675
677 0 473725.06 258392.2 67160 108 676
678 0 473684.88 258374.23 67240 108 677
679 0 473693.06 258292.88 67320 108 678
680 0 473637 258274.5 67360 91 679
681 0 473580.6 258256.4 67400 75 680
682 0 473401.25 258226.48 67440 75 681
683 0 473304.6 258138.33 67480 80 682
684 0 473174.72 258122.42 67560 102 683
685 0 473143.4 258032.39 67600 102 684
686 0 473082.7 257991.42 67640 102 685
687 0 472980.38 258015.72 67680 102 686
688 0 472943.34 258004 67720 117 687
689 0 472869.97 257979.73 67800 148 688
690 0 472725.94 257915.9 67880 128 689
691 0 472759.25 257834.6 68000 128 690
692 0 472678.38 257763.56 68080 104 691
693 0 472589.44 257699.98 68160 104 692
694 0 472541.97 257618.47 68240 104 693
695 0 472430.28 257563.55 68320 115 694
696 0 472382.06 257459.47 68400 115 695
697 0 472326.2 257194.11 68480 166 696
698 0 472038.62 256788.17 68560 81 697
699 0 471718.6 256595.2 68520 71 698
700 0 471590.38 256370.8 68440 71 699
701 0 471526 256363 68400 32 700
702 0 471461.78 256355.44 68360 32 701
703 0 471461.97 256362.47 68280 32 702
704 0 471437.97 256346.53 68200 32 703
705 0 471358.12 256323.23 68120 154 704
706 0 471317.97 256292.1 68080 154 705
707 0 471221.38 256299.6 68040 154 706
708 0 471269.75 256324.06 68000 154 707
709 0 471221.47 256332.19 67880 154 708
710 0 471190.1 256395.89 67800 154 709
711 0 471166.3 256386.62 67760 154 710
712 0 471228.25 256401.77 67680 154 711
713 0 471426 256495 67600 156 712
714 0 471674 256515 67520 128 713
715 0 471962 256547 67480 86 714
716 0 472202 256583 67440 80 715
717 0 472294 256517 67400 80 716
718 0 472095.84 256874.94 68640 154 698
719 0 472181.28 256890.53 68720 189 718
720 0 472194 256891.5 68760 189 719
721 0 472206.56 256891.88 68800 189 720
722 0 472437.53 256986.81 68880 189 721
723 0 472582.56 256977.73 68920 189 722
724 0 472606.12 257003.34 68960 164 723
725 0 472685.5 256931.98 69000 164 724
726 0 472701.5 256949 69040 164 725
727 0 472716.78 256966.45 69080 164 726
728 0 472781.9 256963.62 69160 181 727
729 0 472782.1 256963.27 69280 181 728
730 0 472796.97 256978.75 69400 224 729
731 0 472853.34 256995.33 69440 224 730
732 0 472966.5 257028.33 69520 224 731
733 0 473131.34 257004 69560 241 732
734 0 473461.72 256955.62 69640 224 733
735 0 473629.56 256955.53 69760 224 734
736 0 473638.5 256938 69800 224 735
737 0 473647.1 256920.12 69840 224 736
738 0 473597.53 256922.62 69880 224 737
739 0 473566.38 256955.6 69960 137 738
740 0 474066.47 257412.75 69960 204 739
741 0 473581.25 256834.7 70000 224 739
742 0 473606.2 256851.02 70040 224 741
743 0 473704.66 256833.67 70080 232 742
744 0 473902 256799 70160 248 743
745 0 474678 256679 70160 -1 744
746 0 475054 256947 70160 -1 745
747 0 475086 257043 70120 -1 746
748 0 475134 256997 70000 -1 747
749 0 475116 257011 69880 -1 748
750 0 475124 257029 69840 -1 749
751 0 475132 257039 69800 -1 750
752 0 474654 256663 70240 235 744
753 0 474686 256691 70280 235 752
754 0 474754 256747 70360 185 753
755 0 474762 256783 70400 185 754
756 0 474766 256827 70440 185 755
757 0 474802 256827 70480 185 756
758 0 473638 256903 70480 -1 757
759 0 473478 257227 70480 -1 758
760 0 473530 257413 70600 -1 759
761 0 473520 257473 70640 -1 760
762 0 474838 256827 70520 185 757
763 0 475198 256763 70600 160 762
764 0 475402 256711 70680 124 763
765 0 475658 256599 70760 107 764
766 0 476066 256467 70800 120 765
767 0 476154 256367 70880 120 766
768 0 476178 256291 71000 101 767
769 0 476161.56 256253.69 71080 101 768
770 0 476206 256199 71200 108 769
771 0 476250 256095 71320 108 770
772 0 476258 256063 71440 108 771
773 0 476212.66 256031 71520 108 772
774 0 476190 256015 71560 108 773
775 0 476154 255943 71680 108 774
776 0 476118 255924.33 71720 108 775
777 0 476046 255887 71800 108 776
778 0 476032 255801 71840 120 777
779 0 476018 255715 71880 120 778
780 0 475994 255691 71920 120 779
781 0 475902 255515 72120 45 780
782 0 475774 255511 72200 75 781
783 0 475750 255459 72320 45 782
784 0 475586 255355 72400 86 783
785 0 474864 254561 72400 -1 784
786 0 474768 254409 72360 -1 785
787 0 474912 254229 72360 -1 786
788 0 474954.12 254205 72280 -1 787
789 0 475258 255007 72480 178 784
790 0 475297.12 254839.5 72520 178 789
791 0 475230 254675 72600 150 790
792 0 475250 254647 72640 150 791
793 0 475365.84 254678.72 72760 150 792
794 0 475294 254587 72840 197 793
795 0 475250 254479 72920 186 794
796 0 474350 254039 72920 75 795
797 0 474090 254027 72840 108 796
798 0 473950 253967 72760 108 797
799 0 473854 253931 72680 81 798
800 0 473642 253795 72600 122 799
801 0 473542 253759 72520 122 800
802 0 473423.34 253704.33 72480 122 801
803 0 473186 253595 72400 122 802
804 0 472714 253239 72320 115 803
805 0 472098 252819 72240 102 804
806 0 471942 252195 72240 150 805
807 0 471894 252169 72280 150 806
808 0 471846 252143 72320 150 807
809 0 471826 252135 72360 150 808
810 0 471738 252147 72440 107 809
811 0 471678 252143 72560 107 810
812 0 471710 252259 72640 107 811
813 0 471938 252447 72840 -1 812
814 0 471970 252235 72160 150 806
815 0 471982 252211 72080 75 814
816 0 471998 252247 71960 104 815
817 0 472022 252215 71840 104 816
818 0 472022 252247 71720 104 817
819 0 472016.53 252478.06 71600 40 818
820 0 471962 252427 71480 40 819
821 0 471966 252423 71360 91 820
822 0 471958 252419 71240 91 821
823 0 471954 252371 71200 91 822
824 0 471998 252331 71080 91 823
825 0 472014 252339 71040 91 824
826 0 471982 252367 70920 91 825
827 0 471898 252415 70800 91 826
828 0 472054 252251 70720 91 827
829 0 472050 252307 70640 91 828
830 0 472038 252295 70560 91 829
831 0 475234 254467 73000 186 795
832 0 475294.78 254475.05 73080 186 831
833 0 475294.34 254437.67 73160 186 832
834 0 475294 254419 73200 186 833
835 0 475302 254419 73240 186 834
836 0 475278 254487 73320 186 835
837 0 475266 254487 73360 186 836
838 0 475314 254375 73480 104 837
839 0 475318 254337 73520 104 838
840 0 474676 254681 73520 -1 839
841 0 474688 254653 73560 -1 840
842 0 474674 254621 73640 -1 841
843 0 474610 254585 73760 -1 842
844 0 474706 254649 73880 -1 843
845 0 474703.97 254594.97 73920 -1 844
846 0 475322 254299 73560 104 839
847 0 475344 254193 73600 129 846
848 0 475366 254087 73640 154 847
849 0 475382 254023 73760 154 848
850 0 475486 253891 73880 148 849
851 0 475474 253811 74000 148 850
852 0 475478 253803 74040 158 851
853 0 475482 253795 74080 168 852
854 0 475530 253747 74160 168 853
855 0 475658 253619 74240 156 854
856 0 475734 253579 74320 156 855
857 0 476010 253391 74360 120 856
858 0 476086 253315 74440 143 857
859 0 476190 253271 74560 143 858
860 0 476230 253183 74640 156 859
861 0 476194 253163 74680 156 860
862 0 476178 252931 74720 131 861
863 0 476060 252171 74720 -1 862
864 0 476012 252095 74680 -1 863
865 0 476190 252197 74520 -1 864
866 0 476162 252699 74760 107 862
867 0 476114 252247 74960 181 866
868 0 476138 252039 75040 166 867
869 0 475902 251827 75120 140 868
870 0 475798 251731 75200 153 869
871 0 475767.34 251701.67 75240 153 870
872 0 475706 251643 75320 153 871
873 0 475602 251547 75400 107 872
874 0 474846 251383 75480 104 873
875 0 474774 251175 75560 104 874
876 0 474866 251223 75680 104 875
877 0 474966 251223 75800 104 876
878 0 475142 251299 75840 115 877
879 0 475186 251283 75920 115 878
880 0 475522 251307 76000 154 879
881 0 475686 251335 76080 154 880
882 0 475610 251387 76160 134 881
883 0 475594 251439 76280 134 882
884 0 475534 251463 76360 108 883
885 0 475494 251507 76480 108 884
886 0 475522 251559 76520 108 885
887 0 475510 251583 76600 96 886
888 0 475538 251543 76720 96 887
889 0 475626 251543 76840 32 888
890 0 475662 251527 76960 32 889
891 0 475694 251539 77000 32 890
892 0 475726 251551 77040 32 891
893 0 475778 251499 77160 32 892
894 0 475782 251511 77240 32 893
895 0 474566 250919 75440 221 874
896 0 474326 250719 75360 189 895
897 0 474166 250615 75280 122 896
898 0 473938 250583 75200 122 897
899 0 473822 250579 75160 120 898
900 0 473770 250615 75080 120 899
901 0 473792.38 250608.64 75000 120 900
902 0 474060 250633 74920 -1 901
903 0 474192 250701 74920 -1 902
904 0 474192 250659 74800 -1 903
905 0 473074 257275 69960 200 739
906 0 473213.2 260404 64960 -1 464
907 0 473105.2 260284 64960 -1 906
908 0 472929 260314 65040 -1 907
909 0 472899 260318 65080 -1 908
910 0 471159.66 266289.66 64960 186 460
911 0 471151.2 266186.6 64920 200 910
912 0 471133.88 265981.1 64840 120 911
913 0 471116.3 265920.72 64760 120 912
914 0 470998.5 265905.5 64720 82 913
915 0 470880.53 265890.47 64680 45 914
916 0 470880.78 265818.9 64600 45 915
917 0 471035.94 265738.75 64480 45 916
918 0 471132 265639.03 64400 81 917
919 0 471136 265583.03 64320 81 918
920 0 471156 265519.03 64280 81 919
921 0 471204 265427.03 64200 75 920
922 0 471352 265195.03 64160 75 921
923 0 472579.12 271883.7 68080 246 419
924 0 472585.25 271907.5 68040 246 923
925 0 472604.3 271977.9 67920 246 924
926 0 472638.56 272012.16 67840 246 925
927 0 472698.03 272047.53 67760 -1 926
928 0 472784.47 272125.56 67640 -1 927
929 0 472864 272078.03 67520 -1 928
930 0 472912 272050.03 67440 -1 929
931 0 472888 272006.03 67360 -1 930
932 0 474063.53 277747.34 75280 141 350
933 0 474363.1 277867.22 75680 181 932
934 0 472648.47 277061.22 75680 214 933
935 0 471018.9 276942.78 75920 189 934
936 0 469895.4 276538.4 76040 178 935
937 0 468712.47 276187.5 76040 160 936
938 0 467246.28 273863.25 76040 212 937
939 0 467323.5 273993.56 76120 212 938
940 0 467177.25 273692.38 76200 186 939
941 0 467186.47 273573.6 76240 217 940
942 0 467315.22 273395.06 76400 249 941
943 0 467137 273207 76480 226 942
944 0 467069 272315 76800 209 943
945 0 466763 271519 76600 212 944
946 0 466799 271427 76400 156 945
947 0 466675 271111 76240 209 946
948 0 466577 270879 76160 178 947
949 0 466569 270723 76040 175 948
950 0 466605 270575 75960 175 949
951 0 466593 270267 75840 157 950
952 0 466555 270003 75720 80 951
953 0 466487 269831 75600 176 952
954 0 466511 269687 75440 172 953
955 0 466547 269495 75320 186 954
956 0 466563 269287 75200 186 955
957 0 466693 269071 75080 272 956
958 0 466853 268835 74960 240 957
959 0 467021 268535 74840 178 958
960 0 467547 267631 74760 172 959
961 0 468105 267315 74880 104 960
962 0 468161 267259 75000 104 961
963 0 468197 267239 75040 104 962
964 0 468037 267319 75160 104 963
965 0 468001 267359 75320 91 964
966 0 467981 267391 75360 122 965
967 0 467961 267423 75400 153 966
968 0 467941 267455 75440 185 967
969 0 467893 267475 75480 185 968
970 0 467889 267515 75560 185 969
971 0 467901 267511 75680 185 970
972 0 467961 267519 75800 198 971
973 0 467961 267539 75920 198 972
974 0 467989 267567 76000 198 973
975 0 468031 267581 76040 134 974
976 0 468073 267595 76080 134 975
977 0 468117 267571 76200 134 976
978 0 468173 267667 76280 108 977
979 0 468165 267699 76320 108 978
980 0 468145 267735 76480 81 979
981 0 468153 267767 76600 81 980
982 0 468161 267791 76640 81 981
983 0 468165 267863 76800 64 982
984 0 468217 267875 77000 75 983
985 0 468289 267815 77200 75 984
986 0 468373 267787 77360 122 985
987 0 468469 267791 77560 96 986
988 0 468517 267783 77760 81 987
989 0 468517 267815 77960 81 988
990 0 468345 267851 78120 71 989
991 0 468269 267835 78200 115 990
992 0 468145 267843 78360 115 991
993 0 468137 267843 78520 143 992
994 0 468121 267831 78680 143 993
995 0 468129 267851 78840 124 994
996 0 468101 267851 79000 124 995
997 0 468081 267871 79160 143 996
998 0 468105 267907 79360 143 997
999 0 468313 267875 79480 96 998
1000 0 468409 267887 79640 96 999
1001 0 468417 267923 79720 96 1000
1002 0 468489 267909.66 79800 127 1001
1003 0 468525 267903 79840 143 1002
1004 0 468571.66 267827 79880 143 1003
1005 0 469417 267081.66 79880 -1 1004
1006 0 469421 267117.66 79840 -1 1005
1007 0 468665 267675 79960 143 1004
1008 0 468713 267672.34 80040 176 1007
1009 0 468737 267671 80080 176 1008
1010 0 468721 267695 80120 176 1009
1011 0 468651.22 267793.9 80240 176 1010
1012 0 468901 267715 80360 228 1011
1013 0 469046.34 267717.66 80400 228 1012
1014 0 469336.5 267119 80400 -1 1013
1015 0 469580.5 267115 80400 -1 1014
1016 0 469736 266953 80560 -1 1015
1017 0 469708 266935 80640 -1 1016
1018 0 469708 266945 80680 -1 1017
1019 0 469337 267723 80480 137 1013
1020 0 469517 267691 80800 32 1019
1021 0 469593 267539 80840 -1 1020
1022 0 467613 267615 74680 172 960
1023 0 467613 267611 74640 172 1022
1024 0 467613 267607 74600 172 1023
1025 0 467613 267603 74560 172 1024
1026 0 469153 266739 74560 200 1025
1027 0 469745 265887 74600 245 1026
1028 0 469253 264895 74640 140 1027
1029 0 468885 264375 74720 224 1028
1030 0 468406 263987 74760 268 1029
1031 0 467927 263599 74800 313 1030
1032 0 466936.5 263122.75 74800 -1 1031
1033 0 466624.5 262826.75 74800 -1 1032
1034 0 466568 262335 74720 -1 1033
1035 0 466528 262275 74640 -1 1034
1036 0 466460 262187 74520 -1 1035
1037 0 467569 263395 74920 258 1031
1038 0 467429 263301 74960 246 1037
1039 0 466096.5 261938.75 74960 -1 1038
1040 0 465612.5 262386.75 74920 -1 1039
1041 0 465616.5 262382.75 74840 -1 1040
1042 0 465384 262579 74720 -1 1041
1043 0 465552 262539 74560 -1 1042
1044 0 465568 262543 74480 -1 1043
1045 0 465432.5 261794.75 74960 -1 1039
1046 0 464596.5 261794.75 74960 -1 1045
1047 0 464592.5 261766.75 74880 -1 1046
1048 0 464468 261027 74840 -1 1047
1049 0 464592 260843 74800 -1 1048
1050 0 465064 260507 74720 -1 1049
1051 0 465244 260351 74560 -1 1050
1052 0 467289 263207 75000 235 1038
1053 0 467025 263039 75040 314 1052
1054 0 468548.5 264126.75 75040 -1 1053
1055 0 469144.5 264954.75 75040 -1 1054
1056 0 468662.53 265563.4 75160 -1 1055
1057 0 468892 265395 75320 -1 1056
1058 0 468564 265515 75360 -1 1057
1059 0 468584 265583 75480 -1 1058
1060 0 468596 265619 75600 -1 1059
1061 0 468692 265647 75640 -1 1060
1062 0 468840 265671 75760 -1 1061
1063 0 466161 262531 75120 204 1053
1064 0 466274.75 262607 75200 204 1063
1065 0 466502.34 262759 75360 204 1064
1066 0 467158 263189 75360 -1 1065
1067 0 467454 263273 75360 -1 1066
1068 0 467382 263193 75480 -1 1067
1069 0 467342 263209 75520 -1 1068
1070 0 467370 263197 75560 -1 1069
1071 0 466616.06 262835.28 75440 204 1065
1072 0 467976 263895 75200 -1 1064
1073 0 467996 263935 75320 -1 1072
1074 0 467968 263963 75400 -1 1073
1075 0 465921 262403 75200 273 1063
1076 0 465773 262415 75240 209 1075
1077 0 465697 262175 75320 243 1076
1078 0 465733 262139 75400 243 1077
1079 0 464341 261459 75400 124 1078
1080 0 464173 261339 75480 189 1079
1081 0 464696.2 261600.6 75640 37 1080
1082 0 464826.84 261665.75 75680 -1 1081
1083 0 465879.97 261858.67 75760 -1 1082
1084 0 465764 261889 75840 -1 1083
1085 0 465648 261919 75920 -1 1084
1086 0 465589.5 261934.36 75960 -1 1085
1087 0 465538.5 261912 76000 -1 1086
1088 0 465487.34 261890 76040 -1 1087
1089 0 465436.25 261868 76080 -1 1088
1090 0 465384.8 261845.88 76120 -1 1089
1091 0 466084.5 262090.75 76120 -1 1090
1092 0 466600.5 261914.75 76120 -1 1091
1093 0 466988 261871 76240 -1 1092
1094 0 467240 262003 76400 -1 1093
1095 0 467180 262171 76480 -1 1094
1096 0 467074 262189 76520 -1 1095
1097 0 466994 262173 76640 -1 1096
1098 0 465228.5 261866.75 76160 -1 1090
1099 0 465071.66 261887.67 76200 -1 1098
1100 0 465536.5 261178.75 76200 -1 1099
1101 0 465504.5 261070.75 76240 -1 1100
1102 0 465516 261019 76320 -1 1101
1103 0 465484 261055 76440 -1 1102
1104 0 465454 260991 76520 -1 1103
1105 0 464758.97 261929.22 76280 -1 1099
1106 0 464167.56 262108.1 76400 -1 1105
1107 0 464058.7 262152.72 76600 -1 1106
1108 0 464214.44 262286.3 76720 -1 1107
1109 0 464081 260243 75520 262 1080
1110 0 464117 259751 75600 178 1109
1111 0 464205 259595 75760 128 1110
1112 0 464477 259059 75880 107 1111
1113 0 464557 258843 76000 196 1112
1114 0 464509 258791 76120 196 1113
1115 0 464493 258787 76240 196 1114
1116 0 464567.66 258733.67 76280 172 1115
1117 0 464717 258627 76360 124 1116
1118 0 464941 258487 76440 136 1117
1119 0 465125 258371 76560 218 1118
1120 0 465262.34 257307 76560 -1 1119
1121 0 465126.34 256659 76560 -1 1120
1122 0 465422 256167 76480 -1 1121
1123 0 465446 256191 76400 -1 1122
1124 0 465177 258207 76600 197 1119
1125 0 465152.4 258160.8 76720 197 1124
1126 0 465641 258319 76720 -1 1125
1127 0 466317 258383 76720 -1 1126
1128 0 466283 258397 76840 -1 1127
1129 0 465136 258130.03 76800 197 1125
1130 0 465501 256811 76800 221 1129
1131 0 465657 256687 76920 221 1130
1132 0 465795.66 256529.67 77000 213 1131
1133 0 465865 256451 77040 209 1132
1134 0 465923.66 256393.67 77080 198 1133
1135 0 465270.34 258104.33 77080 -1 1134
1136 0 464822.34 258168.33 77080 -1 1135
1137 0 464706 258156 77240 -1 1136
1138 0 464682 258152 77320 -1 1137
1139 0 466041 256279 77160 178 1134
1140 0 466117 256228.33 77200 191 1139
1141 0 466269 256127 77280 217 1140
1142 0 465674.34 257063 77280 -1 1141
1143 0 465770.34 257103 77360 -1 1142
1144 0 465842 257259 77520 -1 1143
1145 0 465894 257215 77600 -1 1144
1146 0 465654.34 257587 77280 -1 1142
1147 0 465494.34 257923 77280 -1 1146
1148 0 465552 257945 77360 -1 1147
1149 0 465610.34 257967 77440 -1 1148
1150 0 466345 256107 77320 215 1141
1151 0 466421 256087 77360 214 1150
1152 0 466497 256051 77400 205 1151
1153 0 466402.34 255011 77400 -1 1152
1154 0 466026.34 254259 77400 -1 1153
1155 0 465742.34 254187 77200 -1 1154
1156 0 465586.34 254195 77120 -1 1155
1157 0 466573 256015 77440 197 1152
1158 0 466649 255979 77480 189 1157
1159 0 466643 255971 77520 189 1158
1160 0 467866.34 256267 77520 -1 1159
1161 0 467912.75 256221.95 77480 -1 1160
1162 0 468143.66 256351.33 77400 -1 1161
1163 0 468259 256416 77360 -1 1162
1164 0 468093 256426 77200 -1 1163
1165 0 468002.3 256464.94 77160 -1 1164
1166 0 468107 256484 77080 -1 1165
1167 0 466637 255963 77560 189 1159
1168 0 466621 255943 77600 189 1167
1169 0 466605 255923 77640 189 1168
1170 0 466465 255719 77800 200 1169
1171 0 466137 254695 77800 148 1170
1172 0 465809 253359 77720 166 1171
1173 0 465805 252423 77760 237 1172
1174 0 466641 251619 77760 137 1173
1175 0 467177 251147 77840 32 1174
1176 0 467182.34 251131 77760 32 1175
1177 0 467185 251123 77720 32 1176
1178 0 467753 250087 77680 164 1177
1179 0 467566.34 250523 77640 -1 1178
1180 0 467076 251191 77480 -1 1179
1181 0 467311.2 251109.4 77360 -1 1180
1182 0 467468 251055 77280 -1 1181
1183 0 467424 251131 77200 -1 1182
1184 0 467540.8 250937.4 77120 -1 1183
1185 0 467698 250657 77000 -1 1184
1186 0 467730 250593 76840 -1 1185
1187 0 467694 250581 76800 -1 1186
1188 0 467570 250493 76640 -1 1187
1189 0 467104 251467 77120 -1 1184
1190 0 466928 251599 77120 -1 1189
1191 0 466896 251611 77080 -1 1190
1192 0 466768 251699 77040 -1 1191
1193 0 466810 251661 77000 -1 1192
1194 0 466345 252171.38 77480 -1 1180
1195 0 466036 251519 77480 -1 1194
1196 0 466012 251459 77440 -1 1195
1197 0 466032 251467 77400 -1 1196
1198 0 467901 249559 77760 200 1178
1199 0 467917 249415 77880 203 1198
1200 0 467937 249307 78040 203 1199
1201 0 467961 249119 78160 178 1200
1202 0 468036 248879 78280 186 1201
1203 0 468061 248799 78320 186 1202
1204 0 468077 248567 78440 136 1203
1205 0 468177 248315 78560 108 1204
1206 0 468337 247519 78640 154 1205
1207 0 468377 247283 78760 154 1206
1208 0 468533 246927 78840 102 1207
1209 0 468685 246751 78960 51 1208
1210 0 468725 246695 79000 51 1209
1211 0 468821 246571 79080 51 1210
1212 0 468845 246549.67 79160 74 1211
1213 0 468857 246539 79200 86 1212
1214 0 468861 246555 79320 86 1213
1215 0 468761 246667 79440 134 1214
1216 0 468737 246791 79520 134 1215
1217 0 468429 247179 79640 124 1216
1218 0 468554.34 247255 79680 122 1217
1219 0 468805 247407 79760 120 1218
1220 0 468849 247583 80040 120 1219
1221 0 468965 247651 80240 134 1220
1222 0 468977 247659 80360 134 1221
1223 0 469021 247775 80480 163 1222
1224 0 469081 247767 80640 163 1223
1225 0 469085 247791 80760 102 1224
1226 0 469229 247879 80840 102 1225
1227 0 469493 248079 80960 75 1226
1228 0 469515 248085 81000 75 1227
1229 0 469537 248091 81040 75 1228
1230 0 469529 248103 81080 75 1229
1231 0 469913 248717 81080 -1 1230
1232 0 470201 248893 81080 -1 1231
1233 0 470361 248843 81080 -1 1232
1234 0 470721 248679 81080 -1 1233
1235 0 470805 248611 81080 -1 1234
1236 0 470707.66 248708.33 81240 -1 1235
1237 0 470659 248757 81320 -1 1236
1238 0 469521 248115 81120 75 1230
1239 0 469749 247857 81240 66 1238
1240 0 470083 247572 81240 -1 1239
1241 0 470235 247546 81160 -1 1240
1242 0 469825 247771 81280 64 1239
1243 0 469833 247741.67 81320 64 1242
1244 0 469849 247683 81400 64 1243
1245 0 469901 247611 81440 64 1244
1246 0 470037 247487 81480 64 1245
1247 0 470055 247443 81520 -1 1246
1248 0 469813 248307 80880 102 1227
1249 0 469925 248287 80760 102 1248
1250 0 470189 248223 80640 124 1249
1251 0 470361 248283 80560 124 1250
1252 0 470501 248287 80480 107 1251
1253 0 470949 248103 80400 153 1252
1254 0 470941 248119 80360 153 1253
1255 0 470965 248091 80320 153 1254
1256 0 470865 248143 80200 153 1255
1257 0 470737 248075 80080 153 1256
1258 0 470777 248019 80000 153 1257
1259 0 470841 247915 79960 153 1258
1260 0 471089 247711 79840 32 1259
1261 0 471181 247679 79800 32 1260
1262 0 471277 247663 79760 32 1261
1263 0 471313 247631 79640 32 1262
1264 0 471313 247607 79560 32 1263
1265 0 471509 248055 80440 32 1253
1266 0 471605 248039 80560 32 1265
1267 0 471664 248005.5 80600 32 1266
1268 0 471722.56 247972.03 80640 32 1267
1269 0 471651 247972 80840 -1 1268
1270 0 469901 245939 79000 140 1210
1271 0 470397 245799 78880 166 1270
1272 0 470649 245807 78760 150 1271
1273 0 470785 245831 78680 176 1272
1274 0 471081 245871 78520 198 1273
1275 0 471361 245887 78440 210 1274
1276 0 471649 245927 78360 196 1275
1277 0 471737 245923 78280 196 1276
1278 0 471829 245883 78160 128 1277
1279 0 471937 245911 78040 128 1278
1280 0 471997 245927 77920 164 1279
1281 0 472025 245887 77800 164 1280
1282 0 472025 245879 77720 180 1281
1283 0 472025 245871 77640 196 1282
1284 0 472093 245819 77520 196 1283
1285 0 472145 245791 77400 186 1284
1286 0 472265 245783 77320 186 1285
1287 0 472269 245779 77240 186 1286
1288 0 472229 245751 77120 137 1287
1289 0 472205 245735 77000 137 1288
1290 0 472201 245715 76880 124 1289
1291 0 472309 245671 76720 124 1290
1292 0 472362.34 245609.67 76640 168 1291
1293 0 472389 245579 76600 168 1292
1294 0 472437 245563 76480 168 1293
1295 0 472605 245499 76320 185 1294
1296 0 472685 245459 76200 178 1295
1297 0 472817 245387 76120 178 1296
1298 0 473065 245303 76080 212 1297
1299 0 474194.88 245334.2 76080 -1 1298
1300 0 474326.88 245350.2 76200 -1 1299
1301 0 474494.88 245430.2 76360 -1 1300
1302 0 474496 245440 76400 120 1301
1303 0 474752 245536 76520 81 1302
1304 0 474848 245632 76560 78 1303
1305 0 474944 245728 76600 75 1304
1306 0 475136 245920 76640 75 1305
1307 0 475328 246112 76680 107 1306
1308 0 475584 246208 76800 96 1307
1309 0 475744 246432 76840 81 1308
1310 0 475786.66 246496 76880 94 1309
1311 0 475872 246624 76960 122 1310
1312 0 476032 246848 77040 176 1311
1313 0 476224 247040 76920 176 1312
1314 0 476480 247136 76960 140 1313
1315 0 476640 247328 77000 196 1314
1316 0 476800 247552 77040 154 1315
1317 0 477056 247616 77040 120 1316
1318 0 477312 247744 76960 51 1317
1319 0 477376 247904 76960 75 1318
1320 0 476829.44 247690.92 77240 -1 1316
1321 0 476827.66 247716.33 77320 -1 1320
1322 0 476825.1 247767.17 77480 -1 1321
1323 0 476793.7 247779.17 77640 -1 1322
1324 0 476727.78 247804.88 77840 -1 1323
1325 0 476695.25 247839.16 77920 -1 1324
1326 0 475695.4 246477.4 76560 -1 1304
1327 0 476007 246809 76560 -1 1326
1328 0 476027 246823 76520 -1 1327
1329 0 476087 246865 76400 -1 1328
1330 0 476435 247045 76520 -1 1328
1331 0 476603 247193 76520 -1 1330
1332 0 476587 247225 76440 -1 1331
1333 0 476635 247173 76360 -1 1332
1334 0 476639 247173 76320 -1 1333
1335 0 476647 247161 76280 -1 1334
1336 0 473309 245203 76000 189 1298
1337 0 474161 244903 76000 -1 1336
1338 0 474329 244567 76000 -1 1337
1339 0 474353 244619 76080 -1 1338
1340 0 474357 244683 76120 -1 1339
1341 0 473389 245187 75920 166 1336
1342 0 473409 245163 75840 166 1341
1343 0 473413 245123 75800 166 1342
1344 0 473417 245083 75760 164 1343
1345 0 473325 245095 75640 164 1344
1346 0 472833 245503 75560 178 1345
1347 0 472757 245663 75480 178 1346
1348 0 472837 245907 75400 178 1347
1349 0 472891 245859 75360 -1 1348
1350 0 474309 244423 75800 124 1343
1351 0 474177 244463 75680 124 1350
1352 0 474177 244457.67 75600 124 1351
1353 0 474177 244455 75560 124 1352
1354 0 474270.34 244409.67 75480 141 1353
1355 0 474317 244387 75440 150 1354
1356 0 474641 244155 75360 156 1355
1357 0 474797 244051 75320 131 1356
1358 0 474889 243939 75240 131 1357
1359 0 474977 243859 75160 190 1358
1360 0 475648.22 243570.44 75440 137 1359
1361 0 475840 243488 75520 122 1360
1362 0 475904 243513.6 75600 98 1361
1363 0 476000 243552 75720 64 1362
1364 0 476160 243648 75920 60 1363
1365 0 476320 243712 76120 90 1364
1366 0 476384 243712 76400 141 1365
1367 0 476393.16 243712 76440 125 1366
1368 0 476448 243712 76680 32 1367
1369 0 476512 243776 76920 86 1368
1370 0 476608 243936 77160 128 1369
1371 0 476736 243936 77400 115 1370
1372 0 476848.8 243902.4 77480 111 1371
1373 0 477017.5 243852.5 77600 105 1372
1374 0 477299.34 243769.33 77800 95 1373
1375 0 477580.72 243685.98 78000 86 1374
1376 0 477798.84 243669.58 78200 94 1375
1377 0 477886 243662.67 78280 98 1376
1378 0 478496 243616 78840 122 1377
1379 0 478656 243552 79040 45 1378
1380 0 478816 243392 79240 115 1379
1381 0 478837.34 243402.67 79320 93 1380
1382 0 478880 243424 79480 51 1381
1383 0 479040 243520 79680 178 1382
1384 0 479104 243552 79960 164 1383
1385 0 479109.5 243536 80000 157 1384
1386 0 479114.66 243520 80040 150 1385
1387 0 479136 243456 80200 122 1386
1388 0 479200 243468.67 80280 150 1387
1389 0 479232 243475.2 80320 164 1388
1390 0 479296 243488 80400 192 1389
1391 0 479430 243550.8 80480 189 1390
1392 0 479630.62 243644.53 80600 186 1391
1393 0 480166.5 243895.19 80920 178 1392
1394 0 480497.12 244038.86 80560 107 1393
1395 0 481018.25 244604.62 80160 65 1394
1396 0 481331.25 244944.14 79920 40 1395
1397 0 481315 244744 79800 -1 1396
1398 0 481359 244748 79760 -1 1397
1399 0 474977 243807 75080 194 1359
1400 0 475013 243771 74880 141 1399
1401 0 475081 243699 74800 141 1400
1402 0 475013 243619 74600 157 1401
1403 0 475097 243547 74480 157 1402
1404 0 475150.34 243528.33 74440 155 1403
1405 0 475257 243491 74360 153 1404
1406 0 475289 243527 74240 153 1405
1407 0 475353 243571 74160 153 1406
1408 0 475353 243571 74080 154 1407
1409 0 475441 243591 73960 96 1408
1410 0 475477 243575 73880 96 1409
1411 0 475657 243559 73760 186 1410
1412 0 475749 243563 73680 186 1411
1413 0 475847.66 243555 73600 209 1412
1414 0 475897 243551 73560 221 1413
1415 0 475906.34 243545.67 73520 221 1414
1416 0 475925 243535 73440 221 1415
1417 0 475903 243523 73400 221 1416
1418 0 475881 243511 73360 221 1417
1419 0 475781 243547 73240 221 1418
1420 0 475745 243563 73200 221 1419
1421 0 475713 243575 73160 137 1420
1422 0 475709 243575 73040 137 1421
1423 0 475675 243583 73000 137 1422
1424 0 475641 243591 72960 137 1423
1425 0 475757 243675 72880 32 1424
1426 0 475801 243715 72760 32 1425
1427 0 475805 243759 72680 107 1426
1428 0 475877 243787 72560 107 1427
1429 0 475973 243799 72520 140 1428
1430 0 476025 243767 72440 140 1429
1431 0 476157 243735 72360 140 1430
1432 0 476185 243787 72320 140 1431
1433 0 476213 243759 72200 164 1432
1434 0 476321 243747 72120 164 1433
1435 0 476437 243755 72000 32 1434
1436 0 476469 243595 71880 135 1435
1437 0 476589 243419 71840 135 1436
1438 0 476602.34 243380.33 71800 113 1437
1439 0 476629 243303 71720 71 1438
1440 0 476597 243239 71640 71 1439
1441 0 476557 243207 71560 102 1440
1442 0 476517 243143 71440 102 1441
1443 0 476509 243095 71360 102 1442
1444 0 476481 243063 71240 208 1443
1445 0 476481 243063 71120 208 1444
1446 0 476441 243055 71000 190 1445
1447 0 476337 242947 70880 107 1446
1448 0 476313 242955 70840 107 1447
1449 0 476241 242959 70720 107 1448
1450 0 476165 242963 70600 154 1449
1451 0 476129 242891 70480 154 1450
1452 0 476133 242847 70360 115 1451
1453 0 476133 242843 70240 115 1452
1454 0 476109 242807 70080 163 1453
1455 0 476027 242779 70000 174 1454
1456 0 475945 242751 69920 186 1455
1457 0 475945 242755 69840 186 1456
1458 0 475945 242755 69720 186 1457
1459 0 475325 242599 69400 124 1458
1460 0 475101 242451 69360 107 1459
1461 0 475099 242145 69320 51 1460
1462 0 475097 241839 69280 91 1461
1463 0 475017 241787 69200 91 1462
1464 0 474905 241703 69120 131 1463
1465 0 474897 241703 69000 131 1464
1466 0 474825 241687 68920 131 1465
1467 0 474717 241607 68720 128 1466
1468 0 474717 241607 68680 128 1467
1469 0 474781 241539 68560 128 1468
1470 0 474729 241515 68440 137 1469
1471 0 474881 241507 68360 140 1470
1472 0 474805 241459 68240 140 1471
1473 0 474821 241399 68160 140 1472
1474 0 474825 241363 68120 140 1473
1475 0 474985 241335 68000 134 1474
1476 0 475093 241295 67880 134 1475
1477 0 475109 241279 67760 124 1476
1478 0 475221 241243 67640 124 1477
1479 0 475393 241235 67520 107 1478
1480 0 475577 241223 67400 71 1479
1481 0 475745 241231 67280 124 1480
1482 0 475781 241275 67040 104 1481
1483 0 475805 241187 66880 104 1482
1484 0 475833 241131 66720 122 1483
1485 0 475857 241071 66600 122 1484
1486 0 475749 240987 66480 91 1485
1487 0 475717 240863 66400 115 1486
1488 0 475793 240815 66280 115 1487
1489 0 475841 240831 66160 115 1488
1490 0 475889 240775 66040 71 1489
1491 0 475977 240607 65920 75 1490
1492 0 475985 240471 65800 75 1491
1493 0 475929 240359 65680 107 1492
1494 0 475889 240283 65560 96 1493
1495 0 475865 240211 65440 96 1494
1496 0 475797 240103 65360 45 1495
1497 0 475785 240031 65320 45 1496
1498 0 475733 239879 65240 128 1497
1499 0 475749 239687 65120 128 1498
1500 0 475537 238723 65160 122 1499
1501 0 475617 238603 65240 150 1500
1502 0 475651 238567 65280 150 1501
1503 0 475685 238531 65320 107 1502
1504 0 475645 238475 65400 107 1503
1505 0 475589 238339 65480 107 1504
1506 0 475389 238671 65480 150 1505
1507 0 475387.66 238712.33 65520 150 1506
1508 0 475385 238795 65600 150 1507
1509 0 475357 238947 65720 122 1508
1510 0 475293 238955 65840 122 1509
1511 0 475581 238211 65560 107 1505
1512 0 475761 239615 65000 120 1499
1513 0 475781 239411 64880 122 1512
1514 0 475853 239243 64800 51 1513
1515 0 475933 239279 64680 51 1514
1516 0 476013 239323 64600 122 1515
1517 0 476269 239263 64520 122 1516
1518 0 475615 239415 64520 -1 1517
1519 0 475531 239437 64480 -1 1518
1520 0 475551 239422 64440 -1 1519
1521 0 475571 239407 64400 -1 1520
1522 0 475833 239297 64240 -1 1521
1523 0 476293 239263 64480 122 1517
1524 0 476297 239231 64440 126 1523
1525 0 476301 239199 64400 131 1524
1526 0 476297 239139 64280 131 1525
1527 0 476217 239131 64200 131 1526
1528 0 476169 239087 64160 131 1527
1529 0 476271 239065 64080 -1 1528
1530 0 476325 239079 64040 -1 1529
1531 0 476481 238727 64800 128 1514
1532 0 476469 238723 64920 128 1531
1533 0 474577 242611 69400 80 1460
1534 0 474433 242699 69480 75 1533
1535 0 474153 242719 69560 75 1534
1536 0 474069 242743 69600 64 1535
1537 0 473901 242791 69680 64 1536
1538 0 473797 242849 69960 -1 1537
1539 0 476737 243031 69600 51 1458
1540 0 477121 243167 69480 64 1539
1541 0 477613 243111 69360 124 1540
1542 0 477925 243127 69240 139 1541
1543 0 478185 243167 69080 202 1542
1544 0 478859.66 243708.33 69400 94 1543
1545 0 478944 243776 69440 81 1544
1546 0 479136 243872 69640 102 1545
1547 0 479360 244000 69800 96 1546
1548 0 479616 244064 69840 71 1547
1549 0 479808 244192 70000 32 1548
1550 0 480000 244288 70160 86 1549
1551 0 480256 244320 70200 45 1550
1552 0 480512 244384 70240 86 1551
1553 0 480768 244448 70240 96 1552
1554 0 481024 244480 70280 96 1553
1555 0 481784 244624 70280 -1 1554
1556 0 482132 244432 70280 -1 1555
1557 0 482448 244440 70120 -1 1556
1558 0 482520 244364 70040 -1 1557
1559 0 482552 244360 70000 -1 1558
1560 0 482504 244352 69920 -1 1559
1561 0 481280 244512 70360 96 1554
1562 0 481408 244528 70400 100 1561
1563 0 481536 244544 70440 104 1562
1564 0 481760 244704 70520 71 1563
1565 0 482016 244704 70560 104 1564
1566 0 482272 244640 70560 124 1565
1567 0 482496 244640 70680 75 1566
1568 0 482720 244576 70840 175 1567
1569 0 482816 244352 70920 259 1568
1570 0 482784 244224 71160 227 1569
1571 0 482826.66 244213.33 71240 214 1570
1572 0 482912 244192 71400 189 1571
1573 0 483168 244192 71400 197 1572
1574 0 484244 244741.67 71400 -1 1573
1575 0 484392 244790 71360 -1 1574
1576 0 484384 244884 71280 -1 1575
1577 0 484356 244946 71200 -1 1576
1578 0 484356 244946 71160 -1 1577
1579 0 484656 244962 71160 -1 1578
1580 0 484716 244962 71120 -1 1579
1581 0 484728 244952 71080 -1 1580
1582 0 483360 244288 71600 178 1573
1583 0 483488 244384 71600 205 1582
1584 0 483712 244512 71480 102 1583
1585 0 484244 244634 71640 86 1584
1586 0 484510 244695 71720 78 1585
1587 0 484776 244756 71800 71 1586
1588 0 484656 245144 71840 71 1587
1589 0 484742 244976 71920 -1 1588
1590 0 483913.2 244358.2 71840 -1 1585
1591 0 483904.5 244317.5 71880 -1 1590
1592 0 483895.66 244277.33 71920 -1 1591
1593 0 483886.56 244237.08 71960 -1 1592
1594 0 483978.5 244172 72080 -1 1593
1595 0 484070.25 244106.89 72200 -1 1594
1596 0 484057.38 244236.03 72280 -1 1595
1597 0 478193 243203 68960 202 1543
1598 0 478221 243091 68880 202 1597
1599 0 478261 242999 68840 188 1598
1600 0 478301 242907 68800 175 1599
1601 0 478333 242827 68760 136 1600
1602 0 478629 242543 68680 120 1601
1603 0 478989 241943 68600 71 1602
1604 0 478917 241903 68720 71 1603
1605 0 478897 241899 68760 71 1604
1606 0 478877 241895 68800 71 1605
1607 0 479697 241651 68520 120 1603
1608 0 480065 241075 68560 176 1607
1609 0 480309 241059 68640 189 1608
1610 0 480637 241015 68760 229 1609
1611 0 480641 241011 68800 229 1610
1612 0 480570.34 240955 68880 102 1611
1613 0 480429 240843 69040 102 1612
1614 0 480415 240801 69120 101 1613
1615 0 480408 240780 69160 101 1614
1616 0 479793 241145 69160 -1 1615
1617 0 479693 241215 69200 -1 1616
1618 0 479611 241239 69240 -1 1617
1619 0 480401 240759 69200 101 1615
1620 0 480485 240707 69280 101 1619
1621 0 480877 240709 69480 -1 1620
1622 0 481401 240919 68640 104 1610
1623 0 481677 240887 68560 98 1622
1624 0 481621 240879 68480 98 1623
1625 0 481577 240875 68440 98 1624
1626 0 481533 240871 68400 98 1625
1627 0 481393 240871 68320 98 1626
1628 0 481389 240851 68200 98 1627
1629 0 481341 240827 68120 98 1628
1630 0 481729 240823 68040 51 1629
1631 0 481977 240811 68000 131 1630
1632 0 482541 240899 67880 156 1631
1633 0 482553 240835 67800 156 1632
1634 0 481957 240855 67800 -1 1633
1635 0 481581 240703 67800 -1 1634
1636 0 481193 240743 67800 -1 1635
1637 0 481093.1 240728.02 67760 -1 1636
1638 0 481137 240711 67720 -1 1637
1639 0 482673 240823 67720 137 1633
1640 0 482821 240843 67640 137 1639
1641 0 483133 241019 67600 122 1640
1642 0 483177 241015 67560 122 1641
1643 0 483245 240983 67480 122 1642
1644 0 483321 241007 67360 122 1643
1645 0 483329 241067 67320 101 1644
1646 0 483409 241051 67200 101 1645
1647 0 483377 241095 67080 101 1646
1648 0 483153 241303 66960 71 1647
1649 0 483089 241359 66920 71 1648
1650 0 483013 241403 66880 102 1649
1651 0 482849 241463 66840 102 1650
1652 0 482769 241483 66800 102 1651
1653 0 482533 241559 66680 45 1652
1654 0 482465 241583 66640 -1 1653
1655 0 482517 240671 67600 71 1640
1656 0 482517 240623 67560 71 1655
1657 0 482421 240651 67440 71 1656
1658 0 482269 240675 67320 32 1657
1659 0 482101 240663 67240 90 1658
1660 0 482009 240659 67200 90 1659
1661 0 481949 240681 67160 90 1660
1662 0 481889 240703 67120 90 1661
1663 0 481849 240765 67080 -1 1662
1664 0 482985 241171 67880 128 1632
1665 0 482981 241195 67960 128 1664
1666 0 483105 241171 68080 128 1665
1667 0 483161 241259 68160 128 1666
1668 0 483161 241343 68240 128 1667
1669 0 475357 242947 72960 224 1424
1670 0 475365 242799 72880 224 1669
1671 0 475353 242775 72800 32 1670
1672 0 475365 242747 72720 32 1671
1673 0 475341 242799 72640 32 1672
1674 0 475273 242759 72560 -1 1673
1675 0 476857 243255 73560 60 1414
1676 0 477021 243335 73440 71 1675
1677 0 477105 243351 73400 71 1676
1678 0 477166.1 243379.16 73280 64 1677
1679 0 477025 243359 73120 75 1678
1680 0 476725 243343 73000 75 1679
1681 0 476825 243223 73640 60 1675
1682 0 476809 243207 73680 60 1681
1683 0 467161 251103 77920 32 1175
1684 0 467195.66 251081.67 78000 32 1683
1685 0 466608.38 251570.81 78000 -1 1684
1686 0 466710 251793 78120 -1 1685
1687 0 466720.66 251753 78200 -1 1686
1688 0 466726 251733 78240 -1 1687
1689 0 466732 251745 78320 -1 1688
1690 0 466740 251759 78360 -1 1689
1691 0 466708 251661 78440 -1 1690
1692 0 466626 251655 78600 -1 1691
1693 0 466624 251711 78680 -1 1692
1694 0 466614 251767 78720 -1 1693
1695 0 466732 251879 78840 -1 1694
1696 0 466846 251803 78840 -1 1695
1697 0 466888 251709 78960 -1 1696
1698 0 467004 251591 79080 -1 1697
1699 0 467152 251565 79200 -1 1698
1700 0 467190 251607 79320 -1 1699
1701 0 467262 251719 79440 -1 1700
1702 0 467408 251773 79480 -1 1701
1703 0 467286 251737 79640 -1 1702
1704 0 467213 251071 78040 32 1684
1705 0 467189 250987 78160 32 1704
1706 0 467169 250955 78200 32 1705
1707 0 467181 250967 78280 32 1706
1708 0 467649 256163 77800 148 1170
1709 0 467676 256151 77840 145 1708
1710 0 467757 256115 77960 139 1709
1711 0 467865 256099 78040 136 1710
1712 0 467973 256083 78120 136 1711
1713 0 468109 256011 78200 153 1712
1714 0 468201 255979 78280 153 1713
1715 0 468329 255947 78400 178 1714
1716 0 468389 255891 78520 178 1715
1717 0 468501 255823 78640 202 1716
1718 0 468581 255815 78760 175 1717
1719 0 468517 255751 78880 175 1718
1720 0 468513 255759 78920 175 1719
1721 0 468509 255767 78960 175 1720
1722 0 468537 255791 78920 175 1721
1723 0 468505 255775 79000 124 1721
1724 0 469245 254959 79000 175 1723
1725 0 469337 254543 78920 120 1724
1726 0 469521 254343 78840 124 1725
1727 0 469701 254267 78760 198 1726
1728 0 469849 254203 78680 198 1727
1729 0 470105 254055 78600 196 1728
1730 0 470101 254055 78560 196 1729
1731 0 470413 253947 78440 75 1730
1732 0 470649 253783 78320 96 1731
1733 0 471073 253771 78240 172 1732
1734 0 471793 253643 78200 172 1733
1735 0 472113 253587 78120 175 1734
1736 0 472169 253591 78080 175 1735
1737 0 472225 253595 78040 175 1736
1738 0 473217 253499 78000 75 1737
1739 0 473785 253343 77800 86 1738
1740 0 473685 253303 77600 60 1739
1741 0 473881 253287 77440 108 1740
1742 0 473937 253271 77360 108 1741
1743 0 473949 253235 77320 108 1742
1744 0 474141 253151 77200 71 1743
1745 0 474169 253119 77040 71 1744
1746 0 474153 253087 76920 122 1745
1747 0 474129 253051 76760 122 1746
1748 0 474101 252983 76640 51 1747
1749 0 474067.5 252951.5 76600 51 1748
1750 0 474033.97 252919.81 76560 51 1749
1751 0 474016 252856 76520 -1 1750
1752 0 474981 253203 77960 102 1739
1753 0 475333 253083 78080 71 1752
1754 0 475741 253035 78200 75 1753
1755 0 476015.66 252939 78280 51 1754
1756 0 476153 252891 78320 40 1755
1757 0 476233 252919 78440 163 1756
1758 0 476369 252875 78560 163 1757
1759 0 476591 253063 78600 163 1758
1760 0 476813 253251 78640 164 1759
1761 0 476793 253231 78680 164 1760
1762 0 476822.34 253263 78760 164 1761
1763 0 476837 253279 78800 164 1762
1764 0 476849 253280.5 78840 164 1763
1765 0 476861 253281.67 78880 164 1764
1766 0 476873 253283 78920 164 1765
1767 0 477141 253323 79040 176 1766
1768 0 477787.88 253336.12 79240 141 1767
1769 0 478176 253344 79360 120 1768
1770 0 478432 253440 79360 120 1769
1771 0 478624 253632 79400 80 1770
1772 0 478752 253856 79440 102 1771
1773 0 478816 254112 79520 107 1772
1774 0 478848 254368 79520 102 1773
1775 0 478816 254624 79520 102 1774
1776 0 478800 254752 79480 99 1775
1777 0 478784 254880 79440 96 1776
1778 0 478784 255008 79400 100 1777
1779 0 478784 255136 79360 104 1778
1780 0 478796.8 255212.8 79280 116 1779
1781 0 478816 255328 79160 136 1780
1782 0 478784 255584 79200 160 1781
1783 0 478784 255840 79200 107 1782
1784 0 478816 256096 79120 86 1783
1785 0 478784 256352 79000 32 1784
1786 0 478816 256608 78960 98 1785
1787 0 478816 256832 78840 107 1786
1788 0 478880 257088 78840 91 1787
1789 0 479008 257312 78760 175 1788
1790 0 479104 257376 78680 166 1789
1791 0 479072 257632 78640 51 1790
1792 0 479008 257888 78640 75 1791
1793 0 479104 258144 78680 60 1792
1794 0 479168 258304 78720 32 1793
1795 0 479328 257472 78600 71 1790
1796 0 479552 257664 78600 160 1795
1797 0 479616 257920 78640 101 1796
1798 0 479648 258176 78640 32 1797
1799 0 479648 258240 78640 32 1798
1800 0 479657.03 258547.73 78440 -1 1799
1801 0 479729.97 258628.84 78240 -1 1800
1802 0 479679.4 258777.95 78040 -1 1801
1803 0 479637.75 259100.25 77960 -1 1802
1804 0 479844.38 259195.3 77800 -1 1803
1805 0 480285.94 259823.9 77800 -1 1804
1806 0 480966.25 260361.12 77840 -1 1805
1807 0 481222.44 260394.8 78000 -1 1806
1808 0 481339.9 260480.36 78160 -1 1807
1809 0 481479.5 260804.44 78360 -1 1808
1810 0 481507 260844.5 78400 -1 1809
1811 0 481534 260885.33 78440 -1 1810
1812 0 482085 260658.67 78440 -1 1811
1813 0 482323 260696.67 78440 -1 1812
1814 0 482509 260781 78440 -1 1813
1815 0 482559 260757 78480 -1 1814
1816 0 482595 260771 78560 -1 1815
1817 0 481560.56 260926.05 78480 -1 1811
1818 0 481661.66 260981.1 78560 -1 1817
1819 0 481637.7 260963.17 78640 -1 1818
1820 0 481837.75 261070.47 78840 -1 1819
1821 0 481743 261104 78920 -1 1820
1822 0 481647.8 261138.2 79000 -1 1821
1823 0 481692 261109.2 79160 -1 1822
1824 0 481702.94 261102.27 79200 -1 1823
1825 0 481692.06 260971.11 79360 -1 1824
1826 0 481731.44 260911.22 79520 -1 1825
1827 0 481542.7 260887.7 79640 -1 1826
1828 0 477105 253375 79200 176 1767
1829 0 476707 253269 79280 187 1828
1830 0 476309 253163 79360 198 1829
1831 0 476013 253203 79480 150 1830
1832 0 475889 253191 79640 137 1831
1833 0 475889 253187 79800 137 1832
1834 0 475849 253239 79960 81 1833
1835 0 475837 253267 80000 81 1834
1836 0 475833 253267 80120 81 1835
1837 0 475785 253307 80240 120 1836
1838 0 475769 253379 80400 120 1837
1839 0 475677 253379 80560 120 1838
1840 0 475625 253415 80720 64 1839
1841 0 475621 253415 80760 64 1840
1842 0 475541 253391 80880 64 1841
1843 0 475528.47 253286.75 80960 64 1842
1844 0 475589 253119 81080 91 1843
1845 0 475577 253059 81160 134 1844
1846 0 475593 252995 81240 134 1845
1847 0 475525 252935 81360 134 1846
1848 0 475461 252903 81480 140 1847
1849 0 475449 252923 81520 140 1848
1850 0 475401 252915 81560 140 1849
1851 0 475397 252867 81680 108 1850
1852 0 475506.34 252853.67 81760 108 1851
1853 0 475561 252847 81800 108 1852
1854 0 475589 252839 81920 101 1853
1855 0 475549 252831 82040 101 1854
1856 0 475485 252775 82160 102 1855
1857 0 475533 252659 82280 102 1856
1858 0 475539.66 252652.33 82320 102 1857
1859 0 475045 252367 82320 120 1858
1860 0 475029 252119 82240 120 1859
1861 0 475045 252091 82160 120 1860
1862 0 475553 252639 82400 163 1858
1863 0 475421 252559 82440 163 1862
1864 0 475765 252551 82560 102 1863
1865 0 475949 252499 82640 108 1864
1866 0 476985 252547 82720 207 1865
1867 0 477177 252547 82840 124 1866
1868 0 477365 252759 82920 163 1867
1869 0 477473 252911 83000 153 1868
1870 0 477445 252915 83080 153 1869
1871 0 478153 253287 83000 96 1869
1872 0 478177 253479 83240 98 1871
1873 0 475209 252475 82760 64 1865
1874 0 475105 252475 82840 64 1873
1875 0 475117 252459 82880 64 1874
1876 0 475129 252443 82920 64 1875
1877 0 475169 252431 82960 64 1876
1878 0 475121 252383 83000 107 1877
1879 0 475389 252367 83160 -1 1878
1880 0 474985 252815 81760 120 1851
1881 0 474933 252771 81840 120 1880
1882 0 469593 254223 78360 198 1730
1883 0 469765 254067 78240 198 1882
1884 0 469133 255015 78840 175 1724
1885 0 469125 255027 78680 175 1884
1886 0 469121 254959 78520 175 1885
1887 0 469073 254907 78400 175 1886
1888 0 469189 254811 79120 175 1724
1889 0 469101 254675 79240 175 1888
1890 0 469053 254651 79320 -1 1889
1891 0 468601 255655 79080 175 1723
1892 0 468637 255543 79160 175 1891
1893 0 468614.34 255569.67 79200 163 1892
1894 0 468569 255623 79280 141 1893
1895 0 468553 255655 79400 141 1894
1896 0 468609 255683 79560 160 1895
1897 0 468693 255699 79720 160 1896
1898 0 468785 255659 79880 124 1897
1899 0 468813 255671 79920 124 1898
1900 0 468817 255751 80040 124 1899
1901 0 468885 255771 80200 108 1900
1902 0 468941 255819 80360 108 1901
1903 0 468939 255845 80440 118 1902
1904 0 468937 255871 80520 128 1903
1905 0 468945 255875 80600 101 1904
1906 0 468993 255863 80680 101 1905
1907 0 469005 255879 80800 101 1906
1908 0 469033 255919 80920 71 1907
1909 0 469037 255987 81000 71 1908
1910 0 469021 256543 81080 107 1909
1911 0 469073 256543 81160 120 1910
1912 0 469173 256547 81240 120 1911
1913 0 469290.34 256893.67 81320 131 1912
1914 0 469105 256003 81320 -1 1913
1915 0 468889 255735 81320 -1 1914
1916 0 468869 255791 81400 -1 1915
1917 0 468849 255815 81480 -1 1916
1918 0 469349 257067 81360 137 1913
1919 0 469153 257679 81400 172 1918
1920 0 469081 257911 81480 154 1919
1921 0 469505 258899 81520 122 1920
1922 0 469616.6 258911.8 81440 72 1921
1923 0 469784.03 258930.86 81320 -1 1922
1924 0 469793.16 258929.17 81280 -1 1923
1925 0 469820.6 258923.6 81160 -1 1924
1926 0 469838.94 258920.08 81080 -1 1925
1927 0 469907.4 258941.6 81000 -1 1926
1928 0 470009.75 258973.86 80880 -1 1927
1929 0 470026 258986.67 80840 -1 1928
1930 0 470058 259012.4 80760 -1 1929
1931 0 470089.56 259037.62 80680 -1 1930
1932 0 470165 259034.5 80600 -1 1931
1933 0 470240 259030.77 80520 -1 1932
1934 0 470424.44 259059.5 80280 -1 1933
1935 0 470368.88 259053.05 80040 -1 1934
1936 0 470496.56 258981.36 80000 -1 1935
1937 0 470627.5 258792.36 79720 -1 1936
1938 0 470840.8 258741.6 79560 -1 1937
1939 0 470893.75 258729.33 79520 -1 1938
1940 0 470887.7 258765.78 79440 -1 1939
1941 0 469363.66 259163 81280 -1 1924
1942 0 469111.66 259203 81280 -1 1941
1943 0 469015.66 258947 81280 -1 1942
1944 0 468976 258897 81160 -1 1943
1945 0 469829 259359 81600 80 1921
1946 0 469973 259659 81640 93 1945
1947 0 470117 259959 81680 107 1946
1948 0 470033 260047 81720 107 1947
1949 0 470175 260123 81760 141 1948
1950 0 470317 260199 81800 175 1949
1951 0 470401 260299 81880 148 1950
1952 0 470601 260411 81960 150 1951
1953 0 470741 260447 82080 122 1952
1954 0 470813 260575 82200 122 1953
1955 0 470889 260763 82320 164 1954
1956 0 471101 261147 82400 120 1955
1957 0 471309 261543 82480 80 1956
1958 0 471345 261811 82560 75 1957
1959 0 471417 262039 82640 81 1958
1960 0 471597 262179 82720 71 1959
1961 0 471697 262259 82760 71 1960
1962 0 471713 262243 82840 71 1961
1963 0 471733 262263 82920 137 1962
1964 0 471701 262235 83000 137 1963
1965 0 471778.34 262267 83080 137 1964
1966 0 471817 262283 83120 137 1965
1967 0 471845 262311 83200 148 1966
1968 0 471701 262167 83320 137 1967
1969 0 471861 262127 83440 148 1968
1970 0 471833 262107 83520 148 1969
1971 0 471817 262035 83560 -1 1970
1972 0 472661 262395 83240 150 1967
1973 0 472897 262443 83360 150 1972
1974 0 472929 262423 83480 150 1973
1975 0 474073 262671 83600 175 1974
1976 0 473953 262535 83640 178 1975
1977 0 473677 262283 83720 140 1976
1978 0 473529 262127 83800 80 1977
1979 0 473473 262039 83840 80 1978
1980 0 473429 261955 83920 80 1979
1981 0 473349 261871 84080 -1 1980
1982 0 474537 263455 83640 205 1975
1983 0 474581 263539 83720 205 1982
1984 0 474737 263815 83800 202 1983
1985 0 475085 264443 83840 71 1984
1986 0 475777 265031 83760 124 1985
1987 0 475913 265319 83680 153 1986
1988 0 476005 265379 83600 153 1987
1989 0 476069 265483 83520 98 1988
1990 0 476145 265571 83440 98 1989
1991 0 476209 265635 83360 164 1990
1992 0 476237 265771 83280 164 1991
1993 0 476257 265875 83240 172 1992
1994 0 476361 265951 83160 172 1993
1995 0 476465 266011 83080 163 1994
1996 0 476709 266087 83000 163 1995
1997 0 476799 266117 82960 150 1996
1998 0 476889 266147 82920 137 1997
1999 0 477053 266287 82840 137 1998
2000 0 477485 265895 82720 124 1999
2001 0 477561 265787 82600 60 2000
2002 0 477717 265791 82440 45 2001
2003 0 477673 265707 82320 45 2002
2004 0 477705 265651 82160 51 2003
2005 0 477593 265663 82000 51 2004
2006 0 477513 265619 81960 51 2005
2007 0 477493 265495 81840 71 2006
2008 0 477513 265267 81720 90 2007
2009 0 477541 265139 81600 90 2008
2010 0 477565 264791 81440 80 2009
2011 0 477549 264699 81360 107 2010
2012 0 477546.34 264697.66 81320 107 2011
2013 0 477541 264695 81240 107 2012
2014 0 477501 264755 81160 107 2013
2015 0 477453 264791 81120 107 2014
2016 0 477465 264651 81080 -1 2015
2017 0 477497 264623 80960 -1 2016
2018 0 477623 264611 80920 -1 2017
2019 0 477763 264597 80840 -1 2018
2020 0 477749 264575 80800 -1 2019
2021 0 476185 266243 82920 128 1995
2022 0 476141 266379 82800 51 2021
2023 0 476153 266463 82640 51 2022
2024 0 476181 266483 82600 51 2023
2025 0 476153 266563 82480 80 2024
2026 0 476665 266527 82400 51 2025
2027 0 476645 266955 82360 91 2026
2028 0 476613 267071 82320 91 2027
2029 0 477147.66 266835 82280 -1 2028
2030 0 476401 267201 82280 86 2028
2031 0 476859.66 267343 82280 -1 2030
2032 0 476907.66 267359 82240 -1 2031
2033 0 476189 267331 82240 81 2030
2034 0 475845 267831 82240 148 2033
2035 0 476037 268031 82360 148 2034
2036 0 475799.66 267695 82360 -1 2035
2037 0 475783.66 267715 82400 -1 2036
2038 0 476057 268079 82400 148 2035
2039 0 475989 267419 82120 81 2033
2040 0 475906.34 267427 82040 80 2039
2041 0 475865 267431 82000 80 2040
2042 0 475721 267623 81880 148 2041
2043 0 475681 267727 81760 32 2042
2044 0 475661 267711 81720 32 2043
2045 0 476005 268099 81680 86 2044
2046 0 476173 268147 81560 32 2045
2047 0 476173 268119 81480 115 2046
2048 0 476229 268163 81360 115 2047
2049 0 476373 268255 81240 91 2048
2050 0 476469 268355 81080 91 2049
2051 0 476525 268467 80960 75 2050
2052 0 476545 268595 80840 107 2051
2053 0 476509 268695 80720 107 2052
2054 0 476417 268831 80640 107 2053
2055 0 476305 268919 80560 122 2054
2056 0 476293 268991 80440 128 2055
2057 0 476305 269043 80320 128 2056
2058 0 476337 269047 80200 128 2057
2059 0 476381 269119 80080 120 2058
2060 0 476473 269275 79960 120 2059
2061 0 476337 269347.03 79880 120 2060
2062 0 476301 269391 79720 122 2061
2063 0 475981 269587 79600 128 2062
2064 0 475925 269591 79560 128 2063
2065 0 475877 269659 79480 128 2064
2066 0 475881 269755 79400 128 2065
2067 0 475741 269911 79320 128 2066
2068 0 475737 269963 79240 128 2067
2069 0 475621 269959 79120 128 2068
2070 0 475641 269931 79080 128 2069
2071 0 475629 269923 78920 120 2070
2072 0 475611.66 269896.34 78880 120 2071
2073 0 475577 269843 78800 128 2072
2074 0 475673 269855 78720 120 2073
2075 0 474537 264739 83800 148 1985
2076 0 474381 264883 83720 124 2075
2077 0 474301 264995 83640 124 2076
2078 0 474169 265111 83600 86 2077
2079 0 473957 265235 83480 -1 2078
2080 0 473939 265269 83440 -1 2079
2081 0 473921 265303 83400 -1 2080
2082 0 474721 263959 83880 202 1984
2083 0 474637 264163 83960 139 2082
2084 0 474685 264287 84040 139 2083
2085 0 474781 264363 84080 139 2084
2086 0 474915.53 264261.6 84120 139 2085
2087 0 474878 264130 84160 -1 2086
2088 0 474872 264130 84200 -1 2087
2089 0 474844 263800 84160 -1 2087
2090 0 474954 263652 84320 -1 2089
2091 0 474353 262835 83520 186 1975
2092 0 474435.66 262848.34 83440 186 2091
2093 0 474477 262855 83400 186 2092
2094 0 474653 262859 83280 150 2093
2095 0 474833 262859 83240 102 2094
2096 0 474985 262767 83160 102 2095
2097 0 475201 262763 83080 131 2096
2098 0 475481 262711 83000 101 2097
2099 0 475701 262739 82920 101 2098
2100 0 475912.06 262732.62 82840 98 2099
2101 0 476081 262679 82760 120 2100
2102 0 476365 262603 82680 104 2101
2103 0 476501 262563 82600 128 2102
2104 0 476617 262519 82560 128 2103
2105 0 476853 262407 82480 160 2104
2106 0 477125 262355 82400 181 2105
2107 0 477401 262339 82320 178 2106
2108 0 477541 262291 82240 128 2107
2109 0 477613 262275 82160 128 2108
2110 0 477951 262173 82120 164 2109
2111 0 478289 262071 82080 150 2110
2112 0 478777 261515 82000 102 2111
2113 0 479533 260815 82000 90 2112
2114 0 480001 260303 81960 156 2113
2115 0 479993 260235 82040 156 2114
2116 0 479941 260251 82120 156 2115
2117 0 479652.44 260003.31 82200 128 2116
2118 0 480061 260327 81880 156 2114
2119 0 480125 259907 81840 148 2118
2120 0 480241 259591 81640 135 2119
2121 0 480229 259527 81560 71 2120
2122 0 480325 259539 81520 71 2121
2123 0 480351 259527 81480 71 2122
2124 0 480377 259515 81440 71 2123
2125 0 480397 259555 81360 71 2124
2126 0 480405 259583 81280 32 2125
2127 0 480445 259619 81160 32 2126
2128 0 480481 259679 81080 96 2127
2129 0 480537 259735 81000 96 2128
2130 0 480593 259811 80920 96 2129
2131 0 480749 259795 80800 -1 2130
2132 0 480145 259259 81800 139 2120
2133 0 480177 259063 81880 139 2132
2134 0 480105 259059 82000 139 2133
2135 0 479993 259071 82080 139 2134
2136 0 479937 259059 82120 139 2135
2137 0 479891 259005 82200 -1 2136
2138 0 479433 261091 82120 160 2113
2139 0 479117 261497 82240 -1 2138
2140 0 479065 261585 82280 -1 2139
2141 0 477945 262159 81960 164 2110
2142 0 478005 262107 81840 164 2141
2143 0 477989 262099 81800 164 2142
2144 0 478061 262051 81720 164 2143
2145 0 478161 262011 81680 128 2144
2146 0 478245 261979 81640 150 2145
2147 0 478217 261979 81600 150 2146
2148 0 473493 262459 83320 200 1973
2149 0 473217 262431 83160 200 2148
2150 0 473309 262543 83040 200 2149
2151 0 473297 262507 83000 200 2150
2152 0 473309 262559 82960 200 2151
2153 0 469417 258851 81640 172 1921
2154 0 469325 258783 81680 172 2153
2155 0 468961 258735 81960 -1 2154
2156 0 468997 258703 82040 -1 2155
2157 0 466397 255671 77880 186 1170
2158 0 466453 255639 77960 186 2157
2159 0 466481 255623 78000 186 2158
2160 0 466541 255595 78040 186 2159
2161 0 465229 258043 76640 102 1124
2162 0 467891 263539 74560 295 1031
2163 0 467831 263483 74480 295 2162
2164 0 467931 263495 74440 295 2163
2165 0 468025.66 263559 74320 -1 2164
2166 0 469210 263899 74640 157 1029
2167 0 469535 263423 74560 124 2166
2168 0 469711 262687 74440 163 2167
2169 0 469943 262263 74360 108 2168
2170 0 470179 261791 74280 163 2169
2171 0 470207 261827 74160 163 2170
2172 0 469753 261297 74160 -1 2171
2173 0 469753 261297 74120 -1 2172
2174 0 469841 261361 74040 -1 2173
2175 0 469845 261357 74000 -1 2174
2176 0 470223 261887 74080 163 2171
2177 0 470271 261903 74040 163 2176
2178 0 470163 261779 74000 163 2177
2179 0 470191 261779 73920 163 2178
2180 0 469836.34 261989.67 72960 126 2179
2181 0 469792 262016 72840 122 2180
2182 0 469824 261920 72600 150 2181
2183 0 469811.2 261856 72520 149 2182
2184 0 469804.66 261824 72480 148 2183
2185 0 469792 261760 72400 148 2184
2186 0 469770.66 261738.67 72320 152 2185
2187 0 469760.2 261728.2 72280 155 2186
2188 0 469738.66 261706.67 72200 161 2187
2189 0 469728 261696 72160 164 2188
2190 0 469700.56 261682.28 72040 158 2189
2191 0 469664 261664 71880 150 2190
2192 0 469696 261504 71680 141 2191
2193 0 469792 261376 71520 242 2192
2194 0 469632 261152 71520 140 2193
2195 0 469536 260896 71520 178 2194
2196 0 469536 260640 71400 75 2195
2197 0 469568 260448 71240 60 2196
2198 0 469792 260480 71120 81 2197
2199 0 469952 260480 70920 148 2198
2200 0 469984 260448 70880 128 2199
2201 0 470016 261248 71440 204 2193
2202 0 470144 261333.33 71520 174 2201
2203 0 470208 261376 71560 160 2202
2204 0 470282.66 261365.33 71600 140 2203
2205 0 470432 261344 71680 101 2204
2206 0 470508.8 261318.4 71760 131 2205
2207 0 470624 261280 71880 178 2206
2208 0 470784 261216 72080 81 2207
2209 0 471040 261216 72160 71 2208
2210 0 471264 261088 72160 134 2209
2211 0 471520 261056 72160 160 2210
2212 0 471776 261056 72200 128 2211
2213 0 471784 261076 72280 -1 2212
2214 0 471792 261148 72320 -1 2213
2215 0 471724 261216 72400 -1 2214
2216 0 472032 261024 72200 140 2212
2217 0 472160 260947.2 72040 136 2216
2218 0 472192 260928 72000 135 2217
2219 0 472225.75 260954.25 71880 53 2218
2220 0 472236.8 260963.2 71840 26 2219
2221 0 472248 260972 71800 -1 2220
2222 0 470144 261088 71240 124 2201
2223 0 469570 261400 71240 -1 2222
2224 0 469538 261472 71160 -1 2223
2225 0 469290 261360 71120 -1 2224
2226 0 470368 260960 71200 101 2222
2227 0 470496 260704 71160 86 2226
2228 0 470560 260480 71040 80 2227
2229 0 470632 260336 70920 44 2228
2230 0 470656 260288 70880 32 2229
2231 0 470758.4 260134.4 70720 71 2230
2232 0 470316 260240 70720 -1 2231
2233 0 470002 260330 70720 -1 2232
2234 0 469990 260374 70640 -1 2233
2235 0 470784 260096 70680 81 2231
2236 0 470816 260032 70680 102 2235
2237 0 470892 259860 70560 -1 2236
2238 0 470443 261723 74360 86 2170
2239 0 470795 261651 74480 -1 2238
2240 0 470795 261651 74520 -1 2239
2241 0 470063 261651 74320 163 2170
2242 0 469837.66 261535 74360 -1 2241
2243 0 469701.66 261539 74480 -1 2242
2244 0 469707 262503 74560 115 2168
2245 0 469667 262483 74640 115 2244
2246 0 469323 263983 74400 157 2166
2247 0 469167 264043 74240 157 2246
2248 0 469039 264087 74160 157 2247
2249 0 469818.1 276556.44 76160 206 936
2250 0 469871.03 276600.84 76240 206 2249
2251 0 469835.72 276642.34 76520 206 2250
2252 0 469655.6 276489.4 76600 230 2251
