# Supplementary material for: Connectomics Analysis Reveals First-, Second-, and Third-Order Thermosensory and Hygrosensory Neurons in the Adult Drosophila Brain
Source: Curr Biol. 2020 Aug 17;30(16):3167–3182.e4. doi: 10.1016/j.cub.2020.06.028 (PMC7443704; doi:10.1016/j.cub.2020.06.028)
Supplement: Data S1. Skeletons and Meshes, Related to STAR Methods — marin2020-skeletons contains files describing the morphology of each neuron in this study (in FAFB14 space, .swc format). glomeruli_meshes contains the glomerular meshes (in FAFB14 space, .stl format). neuropil_meshes contains the glomerular meshes (in FAFB14 space, .stl format). [file mmc5.zip › VP_SI/marin2020-skeletons/13635531.swc]

# SWC format file
# based on specifications at http://www.neuronland.org/NLMorphologyConverter/MorphologyFormats/SWC/Spec.html
# Created by nat::write.neuron.swc
# PointNo Label X Y Z Radius Parent 
1 0 575136 287808 48680 80 -1
2 0 575562.25 287536.25 48640 -1 1
3 0 575677.5 287423.1 48560 -1 2
4 0 575866.6 287333.34 48440 -1 3
5 0 575951.6 287324.56 48320 -1 4
6 0 575959.44 287323.12 48240 -1 5
7 0 575901.6 287197.8 48160 -1 6
8 0 575818.2 286971.06 48040 -1 7
9 0 575961.5 287164.06 47920 -1 8
10 0 576159.25 287279.84 47800 -1 9
11 0 576244 287366.62 47680 -1 10
12 0 576228.9 287384.56 47520 -1 11
13 0 576176.5 287340.75 47360 -1 12
14 0 576176.1 287349.75 47200 -1 13
15 0 576262 287435.5 47000 -1 14
16 0 576292.25 287510.16 46800 -1 15
17 0 576304 287591 46600 -1 16
18 0 576279.44 287649.72 46400 -1 17
19 0 576334.3 287782.94 46200 -1 18
20 0 576427.1 287887.66 46040 -1 19
21 0 576507.44 287959.3 45840 -1 20
22 0 576481.3 287869.2 45600 -1 21
23 0 576439.4 287749.88 45400 -1 22
24 0 576445.9 287718.53 45200 -1 23
25 0 576495.9 287692.3 45000 -1 24
26 0 576554.75 287670.22 44800 -1 25
27 0 576648.3 287649.2 44600 -1 26
28 0 576723.25 287605.56 44400 -1 27
29 0 576811.3 287588.88 44200 -1 28
30 0 576870.94 287573.62 44000 -1 29
31 0 576919.9 287581.2 43760 -1 30
32 0 576958.6 287673.62 43560 -1 31
33 0 577021.75 287689 43360 -1 32
34 0 577051.4 287738.56 43160 -1 33
35 0 577095.94 287783.38 42960 -1 34
36 0 577218.44 287831.9 42760 -1 35
37 0 577330.7 287889.03 42560 -1 36
38 0 577470.5 288048.5 42360 -1 37
39 0 577589.5 288279.94 42120 -1 38
40 0 577663.7 288435.72 42000 -1 39
41 0 577716.7 288639.5 41840 -1 40
42 0 577764.94 288780.66 41760 -1 41
43 0 577764.7 288902.38 41640 -1 42
44 0 577813.4 288995.8 41520 -1 43
45 0 577860.94 289001.47 41360 -1 44
46 0 577853.7 288937.12 41240 -1 45
47 0 577814.1 288795.38 41080 -1 46
48 0 577765.3 288725.1 40960 -1 47
49 0 577713.6 288623.34 40800 -1 48
50 0 577720.1 288527 40640 -1 49
51 0 577691.4 288431.7 40480 -1 50
52 0 577672.25 288374.2 40320 -1 51
53 0 577574.56 288279.5 40160 -1 52
54 0 577516.9 288246.38 40040 -1 53
55 0 577507.25 288238.94 39960 -1 54
56 0 577483.75 288241.3 39800 -1 55
57 0 577447.7 288222.06 39600 -1 56
58 0 577354.4 288223 39400 -1 57
59 0 577334.7 288245.97 39200 -1 58
60 0 577283.25 288242.88 39000 -1 59
61 0 577253.25 288202.75 38800 -1 60
62 0 577237.4 288203.12 38600 -1 61
63 0 577266 288143.8 38400 -1 62
64 0 577252.25 288109.62 38200 -1 63
65 0 577226.56 288040.78 38000 -1 64
66 0 577212.5 288022 37800 -1 65
67 0 577131.75 287995.62 37600 -1 66
68 0 577132.44 287901.5 37400 -1 67
69 0 576995.25 287566.12 37280 -1 68
70 0 576924.2 287339.5 37200 -1 69
71 0 576898.56 287215.16 37160 -1 70
72 0 576839.6 287071.56 37080 -1 71
73 0 576745.6 286985.56 36960 -1 72
74 0 576680.75 287102.5 36760 -1 73
75 0 576723.4 287540.8 36600 -1 74
76 0 576775.75 287878.34 36480 -1 75
77 0 576793.06 287951.06 36360 -1 76
78 0 576708.4 287932.06 36200 -1 77
79 0 576615.94 287878.53 36000 -1 78
80 0 576432.25 287727.75 35800 -1 79
81 0 576210.4 287643.06 35600 -1 80
82 0 576041.6 287582.2 35400 -1 81
83 0 575819.7 287542.72 35200 -1 82
84 0 575685.1 287447.62 35040 -1 83
85 0 575501.44 287335.75 34880 -1 84
86 0 575375 287183.53 34640 -1 85
87 0 575274.25 287024.56 34440 -1 86
88 0 575175.4 286925.06 34280 -1 87
89 0 575145.6 286777.38 34040 -1 88
90 0 575051.06 286687.1 33840 -1 89
91 0 574914.25 286534.7 33640 -1 90
92 0 574747.9 286443.06 33440 -1 91
93 0 574442.9 286258.56 33240 -1 92
94 0 574188.44 286134.12 33080 -1 93
95 0 573943.25 285962.22 32920 -1 94
96 0 573653.3 285821.12 32760 -1 95
97 0 573366.75 285636.4 32600 -1 96
98 0 573163.4 285479.25 32520 -1 97
99 0 572937.94 285317.22 32440 -1 98
100 0 572806.2 285116 32320 -1 99
101 0 572680.6 284940.16 32240 -1 100
102 0 572603.75 284856 32120 -1 101
103 0 572578.3 284652.7 31960 -1 102
104 0 572616.1 284573.3 31840 -1 103
105 0 572576.7 284531.66 31720 -1 104
106 0 572624.3 284552.88 31600 -1 105
107 0 572720.25 284457.56 31440 -1 106
108 0 572783.9 284459.62 31280 -1 107
109 0 572816.1 284389.6 31120 -1 108
110 0 572665.75 284304.12 30960 -1 109
111 0 572662.4 284314.38 30800 -1 110
112 0 572664.1 284345 30640 -1 111
113 0 572664.1 284350.94 30480 -1 112
114 0 572657.06 284428.56 30320 -1 113
115 0 572667.8 284437.94 30160 -1 114
116 0 572706.75 284488.7 30000 -1 115
117 0 572785.3 284517.94 29800 -1 116
118 0 572812.06 284452.8 29640 -1 117
119 0 572746.75 284331.84 29440 -1 118
120 0 572653.1 284207.12 29280 -1 119
121 0 572543.44 284090.4 29120 -1 120
122 0 572443.7 284068.06 28960 -1 121
123 0 572330.75 284044.2 28800 -1 122
124 0 572212.9 283982.2 28640 -1 123
125 0 572193 283916.56 28480 -1 124
126 0 572214.06 283836.75 28280 -1 125
127 0 572200.6 283752.88 28080 -1 126
128 0 572199 283685.38 27880 -1 127
129 0 572165.5 283776.88 27680 -1 128
130 0 572225.8 283871.2 27480 -1 129
131 0 572216.3 284159.5 27280 -1 130
132 0 572239.44 284266.8 27200 -1 131
133 0 572202.9 284435.94 27080 -1 132
134 0 572261 284654.9 26960 -1 133
135 0 572298 284789.66 26880 -1 134
136 0 572353.75 284868 26800 -1 135
137 0 572300.5 285133.62 26680 -1 136
138 0 572314.4 285309.72 26560 -1 137
139 0 572339.06 285498.88 26440 -1 138
140 0 572273.25 285742.4 26320 -1 139
141 0 572132.75 286188.22 26160 -1 140
142 0 572100.25 286389.5 26040 -1 141
143 0 572092.4 286598.75 25880 -1 142
144 0 572006.06 286839.7 25680 -1 143
145 0 571863.94 287029.5 25480 -1 144
146 0 571788.94 287212.38 25280 -1 145
147 0 571871.94 287349.7 25080 -1 146
148 0 572128.56 287489.7 25040 -1 147
149 0 572253.3 287556.84 24960 -1 148
150 0 572390.56 287720 24800 -1 149
151 0 572529.25 287814.8 24640 -1 150
152 0 572624.4 287864.3 24520 -1 151
153 0 572713.8 287900.3 24400 -1 152
154 0 572709.6 287919.12 24200 -1 153
155 0 573011.2 287882.25 24000 -1 154
156 0 573357.75 287722.62 23880 -1 155
157 0 573512.6 287645.8 23680 -1 156
158 0 573765.5 287461.28 23480 -1 157
159 0 574880 287808 48720 40 1
160 0 574814 287828 48800 -1 159
161 0 575070 287695 48840 -1 160
162 0 575140 287870 48880 -1 161
163 0 575127 287905 48960 -1 162
164 0 574912 287776 49040 150 163
165 0 575040 287840 49120 192 164
166 0 575296 287872 49160 240 165
167 0 575360 287840 49400 249 166
168 0 575296 287680 49600 183 167
169 0 575232 287616 49880 137 168
170 0 575328 287648 50120 137 169
171 0 575328 287648 50400 154 170
172 0 575328 287648 50680 108 171
173 0 575168 287712 50880 156 172
174 0 575104 287680 51120 226 173
175 0 575104 287680 51400 172 174
176 0 575104 287680 51680 160 175
177 0 575040 287680 51960 163 176
178 0 574976 287712 52200 176 177
179 0 575008 287776 52440 197 178
180 0 574912 287776 52720 172 179
181 0 574816 287808 52960 164 180
182 0 574784 287808 53240 189 181
183 0 574720 287872 53520 128 182
184 0 574720 287872 53800 120 183
185 0 574752 287808 54040 71 184
186 0 574752 287712 54280 178 185
187 0 574720 287552 54480 197 186
188 0 574848 287328 54480 91 187
189 0 575040 287136 54480 128 188
190 0 575232 286944 54520 122 189
191 0 575392 286784 54680 102 190
192 0 575552 286624 54840 178 191
193 0 575616 286624 54840 154 192
194 0 575872 286592 54840 202 193
195 0 576128 286592 54840 194 194
196 0 576384 286624 54840 137 195
197 0 576640 286688 54840 137 196
198 0 576864 286816 54840 160 197
199 0 577088 286944 54840 178 198
200 0 577344 286912 54840 198 199
201 0 577600 286976 54800 197 200
202 0 577856 287040 54760 124 201
203 0 578080 287136 54640 102 202
204 0 578240 287264 54440 137 203
205 0 578496 287392 54360 140 204
206 0 578688 287552 54240 140 205
207 0 578752 287584 54240 139 206
208 0 578912 287712 54080 148 207
209 0 579136 287808 53960 153 208
210 0 579392 287904 53840 124 209
211 0 579648 287936 53800 120 210
212 0 579840 288128 53760 98 211
213 0 580032 288320 53800 120 212
214 0 580160 288576 53840 140 213
215 0 580224 288800 54000 219 214
216 0 580096 288896 54200 178 215
217 0 580128 289152 54200 163 216
218 0 580160 289408 54160 124 217
219 0 580128 289664 54160 178 218
220 0 580128 289920 54160 189 219
221 0 580096 290144 54000 164 220
222 0 579936 290272 53800 303 221
223 0 579936 290464 53600 297 222
224 0 580096 290688 53520 269 223
225 0 580064 290912 53400 217 224
226 0 580160 291104 53200 164 225
227 0 580320 291296 53120 237 226
228 0 580512 291488 53080 204 227
229 0 580704 291680 53080 207 228
230 0 580896 291872 53080 163 229
231 0 581056 292096 53160 197 230
232 0 581152 292352 53200 204 231
233 0 581248 292608 53240 153 232
234 0 581344 292800 53040 136 233
235 0 581472 292928 52840 148 234
236 0 581600 292992 52680 226 235
237 0 581440 292928 52480 115 236
238 0 581280 292928 52280 32 237
239 0 581120 292928 52080 32 238
240 0 580960 292864 51880 32 239
241 0 580736 292736 51840 40 240
242 0 580832 292608 52160 32 241
243 0 580768 292352 52200 86 242
244 0 580640 292128 52080 163 243
245 0 580640 291872 52040 186 244
246 0 580608 291680 52200 143 245
247 0 580576 291680 52280 139 246
248 0 581824 293056 52560 189 236
249 0 582016 292960 52360 202 248
250 0 582048 292864 52120 198 249
251 0 582048 292832 51840 172 250
252 0 581952 292768 51600 122 251
253 0 581728 292672 51440 148 252
254 0 581504 292512 51400 160 253
255 0 581408 292448 51360 181 254
256 0 580032 288896 54320 150 216
257 0 579872 288928 54560 150 256
258 0 579776 288960 54800 200 257
259 0 579616 288928 55040 189 258
260 0 579488 288928 55280 160 259
261 0 579360 288864 55520 197 260
262 0 579200 288800 55720 160 261
263 0 579040 288768 55920 135 262
264 0 578944 288704 56160 164 263
265 0 578944 288640 56440 251 264
266 0 578944 288480 56680 200 265
267 0 578868.5 287576.62 57280 244 266
268 0 578726.3 287287.47 57440 278 267
269 0 578627.1 287167.1 57600 226 268
270 0 578531 287170.2 57800 218 269
271 0 578509.25 287152.6 58000 198 270
272 0 578388.9 287110.28 58200 153 271
273 0 578176.06 287028.6 58440 134 272
274 0 578007 286972.25 58640 134 273
275 0 577931.94 286904.03 58880 163 274
276 0 577820.06 286843.88 59080 168 275
277 0 577762.75 286855.28 59280 160 276
278 0 577836.1 286783.34 59520 160 277
279 0 577845.75 286668.1 59720 101 278
280 0 577900.5 286627.1 59920 71 279
281 0 577939.75 286647.72 60000 71 280
282 0 578903.6 286723.6 60040 32 281
283 0 578981.4 286750.94 60240 124 282
284 0 579034 286841.88 60440 124 283
285 0 579125.7 286905.25 60640 124 284
286 0 579279.7 286936.38 60840 189 285
287 0 579445.5 286958.97 61080 163 286
288 0 579467.9 286950.9 61280 96 287
289 0 579701.5 286948.34 61440 218 288
290 0 579328 286784 62600 51 289
291 0 579168 286848 62800 98 290
292 0 579008 286848 63000 101 291
293 0 578848 286752 63200 51 292
294 0 578688 286624 63400 102 293
295 0 578592 286464 63600 71 294
296 0 578496 286272 63760 60 295
297 0 578464 286048 63880 60 296
298 0 578432 285824 64000 60 297
299 0 578432 285600 64200 71 298
300 0 578400 285664 64440 51 299
301 0 578272 285792 64600 40 300
302 0 578112 285952 64720 32 301
303 0 577952 285952 64920 32 302
304 0 577792 285984 65120 32 303
305 0 577664 286016 65360 102 304
306 0 577568 285984 65480 71 305
307 0 577377.1 285906.75 65520 -1 306
308 0 577277.5 285874.8 65560 -1 307
309 0 577236.9 285854.56 65640 -1 308
310 0 577128.5 285827.5 65720 -1 309
311 0 577027.8 285800.3 65880 -1 310
312 0 576888.56 285751.66 66040 -1 311
313 0 576801.7 285789 66200 -1 312
314 0 576665.6 285846.28 66360 -1 313
315 0 576650.5 285868.25 66560 -1 314
316 0 576629.3 285877.16 66760 -1 315
317 0 576634.1 285735.8 66840 -1 316
318 0 576627.4 285652.12 66880 -1 317
319 0 576623.6 285493 66960 -1 318
320 0 576606.25 285384.8 67000 -1 319
321 0 576558.6 285237 67080 -1 320
322 0 576545.5 285137.38 67160 -1 321
323 0 576501.6 285077.88 67280 -1 322
324 0 576488.5 285174.9 67440 -1 323
325 0 576510.5 285401.06 67600 -1 324
326 0 576446.8 285585.56 67720 -1 325
327 0 576402.25 285563.12 67840 -1 326
328 0 576373.94 285544.56 67960 -1 327
329 0 576279.4 285516.06 68080 -1 328
330 0 576132.25 285410.03 68240 -1 329
331 0 576078.56 285268 68400 -1 330
332 0 576096.5 285227.56 68560 -1 331
333 0 576135.9 285166.88 68720 -1 332
334 0 576158.9 285090.5 68880 -1 333
335 0 576242.44 285028.38 69000 -1 334
336 0 576332.06 284934.94 69120 -1 335
337 0 576494.1 284512.8 69200 -1 336
338 0 576479.7 284555.84 69360 -1 337
339 0 576498.2 284506.06 69560 -1 338
340 0 576599.6 284433.88 69720 -1 339
341 0 576641.1 284456.75 69920 -1 340
342 0 576667.4 284451.56 70040 -1 341
343 0 576769.44 284463.7 70240 -1 342
344 0 576966.3 284440.8 70440 -1 343
345 0 577044.9 284471.53 70560 -1 344
346 0 577063 284474.2 70760 -1 345
347 0 577137.9 284422.7 70960 -1 346
348 0 577150.75 284363.44 71120 -1 347
349 0 577163.44 284360.56 71200 -1 348
350 0 577336.3 284234.34 71440 -1 349
351 0 577422.9 284170.75 71560 -1 350
352 0 577670.6 284094.7 71720 -1 351
353 0 577862 283930.88 71920 -1 352
354 0 578152.5 283859.78 71960 -1 353
355 0 578191.2 283734.78 72040 -1 354
356 0 578767.25 283238.3 72160 -1 355
357 0 578848.9 283172.88 72240 -1 356
358 0 576618.44 284242.75 69160 -1 337
359 0 576654.8 284229.1 68960 -1 358
360 0 576774.4 284334.88 68840 -1 359
361 0 576890.94 284283.72 68720 -1 360
362 0 576956.9 284364.3 68560 -1 361
363 0 576977.25 284383.62 68440 -1 362
364 0 577052.25 284526.06 68320 -1 363
365 0 577084.7 284765.8 68280 -1 364
366 0 577240.06 284882.66 68120 -1 365
367 0 577248.1 285052.75 67920 -1 366
368 0 577174.1 285221.5 67840 -1 367
369 0 578080 285632 64520 32 301
370 0 578048 285440 64360 51 369
371 0 578080 285408 64320 45 370
372 0 580864 286656 61760 189 289
373 0 581120 286560 61800 172 372
374 0 581376 286464 61920 178 373
375 0 581568 286272 61960 175 374
376 0 581824 286144 62000 163 375
377 0 582048 286016 62000 181 376
378 0 582240 285824 62000 148 377
379 0 582496 285728 62040 128 378
380 0 582752 285664 62080 115 379
381 0 583008 285600 62120 96 380
382 0 583264 285600 62200 128 381
383 0 583520 285536 62240 164 382
384 0 583776 285440 62280 124 383
385 0 584032 285376 62360 178 384
386 0 584256 285248 62400 185 385
387 0 584448 285120 62280 96 386
388 0 584640 284928 62200 32 387
389 0 584160 284320 62840 71 388
390 0 584352 284192 63000 139 389
391 0 584608 284096 63000 198 390
392 0 584768 283904 63080 166 391
393 0 584832 283648 63080 137 392
394 0 584896 283392 63160 166 393
395 0 584928 283200 63320 172 394
396 0 584960 282944 63440 153 395
397 0 584864 282720 63560 60 396
398 0 584672 282528 63640 91 397
399 0 584512 282336 63720 134 398
400 0 584544 282304 63760 124 399
401 0 584704 282144 63880 75 400
402 0 584960 282048 63920 81 401
403 0 585120 281920 64080 115 402
404 0 585248 281696 64120 75 403
405 0 585408 281536 64280 140 404
406 0 585504 281344 64440 166 405
407 0 585696 281312 64600 166 406
408 0 585824 281312 64840 217 407
409 0 585600 281344 65000 90 408
410 0 585344 281344 65080 81 409
411 0 585088 281344 65080 51 410
412 0 585088 281088 65040 80 411
413 0 585120 280928 64920 86 412
414 0 585920 281152 65000 166 408
415 0 585984 280896 65080 178 414
416 0 586112 280672 65080 160 415
417 0 586176 280608 65160 140 416
418 0 586272 280384 65240 124 417
419 0 586304 280160 65360 75 418
420 0 586304 279904 65400 124 419
421 0 586336 279872 65440 124 420
422 0 586368 279648 65560 107 421
423 0 586336 279424 65680 122 422
424 0 586272 279264 65880 131 423
425 0 586176 279104 66080 181 424
426 0 586016 278944 66200 136 425
427 0 585856 278752 66240 81 426
428 0 585696 278560 66280 71 427
429 0 585472 278400 66360 107 428
430 0 585280 278240 66480 150 429
431 0 585248 278176 66560 163 430
432 0 585216 277984 66760 136 431
433 0 585088 277824 66960 96 432
434 0 584960 277696 67160 108 433
435 0 584800 277600 67320 107 434
436 0 584704 277440 67520 134 435
437 0 584544 277312 67720 200 436
438 0 584352 277120 67800 140 437
439 0 584256 276864 67880 202 438
440 0 584096 276640 67880 163 439
441 0 583904 276448 67920 168 440
442 0 583872 276416 67960 163 441
443 0 583680 276224 67960 189 442
444 0 583424 276096 67960 163 443
445 0 583168 275968 68000 163 444
446 0 582912 275968 68080 156 445
447 0 582656 275872 68080 214 446
448 0 582400 275808 68080 194 447
449 0 582144 275776 68080 178 448
450 0 581920 275648 68040 186 449
451 0 581664 275616 68000 200 450
452 0 581408 275584 67960 198 451
453 0 581216 275424 68000 200 452
454 0 581056 275264 68120 189 453
455 0 580864 275072 68160 150 454
456 0 580736 274816 68120 160 455
457 0 580736 274560 68160 128 456
458 0 580704 274304 68120 137 457
459 0 580832 274144 68240 153 458
460 0 580992 273952 68280 135 459
461 0 581184 273760 68280 120 460
462 0 581376 273568 68240 181 461
463 0 581568 273472 68320 175 462
464 0 581792 273344 68360 163 463
465 0 582016 273216 68320 172 464
466 0 582208 273024 68360 178 465
467 0 582432 272928 68440 157 466
468 0 582688 272928 68400 163 467
469 0 582912 272736 68400 124 468
470 0 583104 272544 68400 189 469
471 0 583296 272544 68360 163 470
472 0 583456 272352 68240 124 471
473 0 583648 272256 68080 205 472
474 0 583872 272320 67960 276 473
475 0 584064 272224 67800 219 474
476 0 584192 272032 67680 136 475
477 0 584288 271808 67560 150 476
478 0 584416 271648 67400 135 477
479 0 584512 271616 67120 104 478
480 0 584608 271616 66880 122 479
481 0 584576 271680 66640 154 480
482 0 584640 271680 66360 192 481
483 0 584768 271744 66120 246 482
484 0 584896 271680 65880 160 483
485 0 584896 271520 65680 153 484
486 0 584832 271328 65520 181 485
487 0 584672 271200 65320 140 486
488 0 584640 271008 65160 124 487
489 0 584512 270848 64960 128 488
490 0 584384 270624 64840 148 489
491 0 584224 270400 64840 212 490
492 0 584160 270304 64800 181 491
493 0 583968 270112 64800 80 492
494 0 583776 269920 64720 137 493
495 0 583680 269664 64640 122 494
496 0 583648 269440 64520 124 495
497 0 583520 269216 64480 198 496
498 0 583424 269056 64280 208 497
499 0 583360 268800 64240 202 498
500 0 583200 268608 64200 90 499
501 0 582944 268512 64200 178 500
502 0 582720 268416 64040 209 501
503 0 582560 268480 63840 157 502
504 0 582496 268544 63600 141 503
505 0 582336 268512 63400 163 504
506 0 582208 268416 63200 108 505
507 0 582016 268448 63040 102 506
508 0 581760 268480 63040 160 507
509 0 581568 268640 63120 172 508
510 0 581344 268768 63120 137 509
511 0 581120 268800 63240 120 510
512 0 580864 268800 63240 102 511
513 0 580672 268672 63360 102 512
514 0 580416 268704 63440 128 513
515 0 580160 268704 63440 108 514
516 0 579904 268704 63480 160 515
517 0 579712 268512 63560 91 516
518 0 579584 268352 63720 139 517
519 0 579456 268192 63920 140 518
520 0 579264 268192 64120 60 519
521 0 579072 268160 64320 45 520
522 0 578880 268192 64480 40 521
523 0 578688 268320 64600 75 522
524 0 578496 268512 64640 80 523
525 0 578304 268672 64720 86 524
526 0 578112 268768 64920 71 525
527 0 577952 268800 65120 64 526
528 0 577792 268864 65320 60 527
529 0 577568 268960 65400 80 528
530 0 577376 269120 65480 80 529
531 0 577152 269248 65520 102 530
532 0 576960 269440 65640 86 531
533 0 576768 269632 65640 139 532
534 0 576544 269792 65560 102 533
535 0 576288 269824 65520 122 534
536 0 576096 270016 65520 81 535
537 0 575904 270208 65520 81 536
538 0 575776 270432 65600 60 537
539 0 575712 270560 65640 80 538
540 0 575520 270560 65840 81 539
541 0 575424 270528 66080 128 540
542 0 575552 270528 66320 80 541
543 0 575584 270592 66360 101 542
544 0 575712 270816 65640 75 539
545 0 575520 271040 65640 120 544
546 0 575328 271232 65640 80 545
547 0 575264 271488 65640 60 546
548 0 575264 271712 65480 101 547
549 0 575328 271968 65400 60 548
550 0 575360 272224 65360 32 549
551 0 575360 272384 65160 90 550
552 0 575328 272512 65080 163 551
553 0 575552 272576 64960 160 552
554 0 575680 272768 64800 124 553
555 0 575872 272832 64600 32 554
556 0 576032 272672 64440 75 555
557 0 576064 272576 64400 60 556
558 0 575200 272704 64960 141 552
559 0 575200 272960 64960 60 558
560 0 575232 273216 64880 81 559
561 0 575200 273440 64720 98 560
562 0 575296 273696 64640 189 561
563 0 575456 273888 64680 75 562
564 0 579584 267968 63920 115 519
565 0 579776 267776 64000 98 564
566 0 579872 267584 64160 32 565
567 0 579872 267552 64240 32 566
568 0 579851.44 267541.1 64320 -1 567
569 0 583424 268800 64280 198 499
570 0 583648 268704 64360 139 569
571 0 583872 268512 64360 86 570
572 0 584128 268448 64400 71 571
573 0 584384 268352 64440 81 572
574 0 584576 268160 64520 80 573
575 0 584783.25 268050.25 64520 80 574
576 0 584871.2 267862.2 64560 65 575
577 0 584896 267712 64600 51 576
578 0 585056 267520 64640 86 577
579 0 585248 267328 64720 134 578
580 0 585440 267168 64760 102 579
581 0 585813.75 267124.97 64640 51 580
582 0 586244.4 266876.8 64680 32 581
583 0 586016 267008 64760 120 582
584 0 586176 267168 64880 108 583
585 0 586224 267280 64920 108 584
586 0 586272 267392 64960 108 585
587 0 586432 267584 65000 80 586
588 0 586624 267776 64920 139 587
589 0 586624 267904 64920 86 588
590 0 586651.7 267814.12 64800 -1 588
591 0 586610.94 267837.12 64720 -1 590
592 0 586314.4 266727.7 64720 40 582
593 0 586270.25 266371.12 64720 40 592
594 0 585920 266208 64800 32 593
595 0 585792 265984 64880 75 594
596 0 585824 265728 64880 120 595
597 0 585888 265472 64840 137 596
598 0 585856 265216 64840 128 597
599 0 585895.6 265001.94 64840 154 598
600 0 585824 264704 64880 131 599
601 0 585760 264448 64880 91 600
602 0 585696 264192 64800 60 601
603 0 585600 263968 64680 40 602
604 0 585568 263744 64560 40 603
605 0 585568 263488 64480 40 604
606 0 585472 263296 64320 102 605
607 0 585248 263168 64160 86 606
608 0 585024 263104 64000 60 607
609 0 584832 263136 63800 102 608
610 0 584640 262944 63760 108 609
611 0 584416 262880 63640 64 610
612 0 584224 262848 63480 51 611
613 0 584064 262784 63280 60 612
614 0 583904 262752 63080 137 613
615 0 583648 262816 63040 128 614
616 0 583520 262656 62880 86 615
617 0 583334.25 262662.97 62800 -1 616
618 0 583081.44 262511.84 62720 -1 617
619 0 582867.2 262360.25 62680 -1 618
620 0 582738 262153.34 62640 -1 619
621 0 582320.25 261952.2 62520 -1 620
622 0 582095.4 261825.58 62480 -1 621
623 0 581845.6 261603.34 62440 -1 622
624 0 581660.4 261540.45 62400 -1 623
625 0 581546.2 261505.14 62360 -1 624
626 0 581527.5 261437.73 62240 -1 625
627 0 581491 261297.83 62120 -1 626
628 0 581432.44 261221.19 62000 -1 627
629 0 581318.06 261085.86 61880 -1 628
630 0 586009.75 265086.94 64720 -1 599
631 0 586043.75 265090.44 64600 -1 630
632 0 586069.75 265081.62 64520 -1 631
633 0 586065.56 265077 64480 -1 632
634 0 585795.5 265164.38 65080 -1 598
635 0 585759.7 267454.22 64680 -1 579
636 0 585817.4 267244.2 64560 -1 635
637 0 585853.25 267025.72 64480 -1 636
638 0 584384 270208 64920 153 491
639 0 584480 269984 65000 181 638
640 0 584640 269824 65200 120 639
641 0 584768 269664 65360 175 640
642 0 584928 269696 65560 148 641
643 0 585120 269888 65680 75 642
644 0 585312 270080 65720 32 643
645 0 582976 272320 68440 196 470
646 0 583040 272096 68320 209 645
647 0 583040 271840 68360 124 646
648 0 582976 271584 68360 143 647
649 0 582912 271328 68360 131 648
650 0 582912 271200 68360 128 649
651 0 582912 270944 68440 120 650
652 0 582944 270720 68560 80 651
653 0 582944 270464 68600 140 652
654 0 582784 270240 68720 98 653
655 0 582656 270016 68800 51 654
656 0 582656 269760 68840 40 655
657 0 582560 269504 68840 60 656
658 0 583008 271200 67840 32 650
659 0 582912 271456 67800 40 658
660 0 582848 271456 67800 40 659
661 0 581184 273408 68320 139 462
662 0 580992 273184 68320 81 661
663 0 580800 272992 68320 81 662
664 0 580608 272800 68320 60 663
665 0 580384 272608 68320 60 664
666 0 580160 272480 68320 45 665
667 0 579904 272416 68360 71 666
668 0 579712 272288 68480 91 667
669 0 579552 272160 68640 96 668
670 0 579392 272096 68840 64 669
671 0 579232 271968 69040 115 670
672 0 579136 271840 69240 98 671
673 0 579040 271680 69440 60 672
674 0 579008 271520 69680 45 673
675 0 579008 271296 69880 71 674
676 0 579008 271072 70000 107 675
677 0 578880 270848 69960 107 676
678 0 578688 270656 69960 124 677
679 0 578464 270496 69960 107 678
680 0 578208 270496 69960 115 679
681 0 577952 270432 69960 164 680
682 0 577696 270368 69880 150 681
683 0 577440 270336 69880 128 682
684 0 577184 270336 69880 104 683
685 0 576928 270464 69880 81 684
686 0 576672 270592 69920 137 685
687 0 576512 270560 70120 160 686
688 0 576288 270528 70240 104 687
689 0 576224 270528 70240 104 688
690 0 577186.94 270344.12 69800 -1 684
691 0 577192.75 270355 69720 -1 690
692 0 577192.75 270355 69640 -1 691
693 0 577003.2 270337.78 69520 -1 692
694 0 577016.4 270342.62 69480 -1 693
695 0 579136 271040 70240 186 676
696 0 579232 271168 70440 214 695
697 0 579360 271328 70600 246 696
698 0 579296 271392 70840 131 697
699 0 579136 271232 71000 108 698
700 0 578976 271104 71200 64 699
701 0 578880 271040 71360 60 700
702 0 580608 274432 67920 81 458
703 0 580576 274560 67720 163 702
704 0 580544 274720 67520 154 703
705 0 580384 274880 67320 104 704
706 0 580224 275072 67160 64 705
707 0 580160 275264 66960 101 706
708 0 580128 275520 66840 98 707
709 0 580064 275776 66760 120 708
710 0 579936 276000 66720 96 709
711 0 579808 276224 66680 120 710
712 0 579712 276480 66640 128 711
713 0 579712 276736 66600 124 712
714 0 579648 276992 66600 64 713
715 0 579648 277248 66600 150 714
716 0 579456 277440 66680 140 715
717 0 579296 277664 66680 120 716
718 0 579200 277920 66640 32 717
719 0 579008 278112 66640 98 718
720 0 578848 278304 66680 102 719
721 0 578688 278464 66520 64 720
722 0 578496 278624 66400 86 721
723 0 578304 278784 66280 131 722
724 0 578080 278976 66280 120 723
725 0 577888 279168 66280 150 724
726 0 577632 279264 66360 86 725
727 0 577440 279264 66560 40 726
728 0 577248 279136 66760 86 727
729 0 577056 278944 66840 98 728
730 0 576864 278752 66920 51 729
731 0 576672 278560 66960 86 730
732 0 576512 278368 67040 102 731
733 0 576384 278144 67080 122 732
734 0 576288 277888 67120 128 733
735 0 576096 277696 67160 139 734
736 0 576000 277504 67320 75 735
737 0 575968 277280 67480 96 736
738 0 575968 277024 67560 81 737
739 0 575968 276768 67560 86 738
740 0 575968 276512 67560 75 739
741 0 575904 276256 67520 51 740
742 0 575872 276000 67480 75 741
743 0 575840 275744 67440 75 742
744 0 575840 275520 67320 128 743
745 0 575680 275296 67240 156 744
746 0 575616 275040 67160 60 745
747 0 575584 274784 67160 51 746
748 0 575520 274528 67080 98 747
749 0 575456 274272 67080 75 748
750 0 575456 274016 67080 71 749
751 0 575296 273824 67120 150 750
752 0 575136 273600 67120 60 751
753 0 575104 273568 67120 60 752
754 0 575326.25 274192.3 66880 -1 750
755 0 575287.06 274360.47 66800 -1 754
756 0 575270.2 274466.25 66720 -1 755
757 0 575137.1 274480.9 66680 -1 756
758 0 580512 274304 67640 107 703
759 0 580512 274048 67640 75 758
760 0 580608 273792 67600 86 759
761 0 580704 273632 67400 81 760
762 0 580864 273568 67200 101 761
763 0 580992 273664 66960 107 762
764 0 580960 273760 66720 71 763
765 0 580960 273728 66440 64 764
766 0 580960 273728 66160 45 765
767 0 580992 273792 65880 51 766
768 0 581024 273792 65600 124 767
769 0 580992 273632 65360 81 768
770 0 580896 273600 65160 101 769
771 0 580960 273856 65120 81 770
772 0 580960 274048 64920 131 771
773 0 581024 274304 64920 122 772
774 0 581120 274560 64920 60 773
775 0 581184 274624 64920 71 774
776 0 580864 273472 64920 60 770
777 0 580768 273376 64680 45 776
778 0 580768 273344 64400 98 777
779 0 580736 273440 64160 102 778
780 0 580608 273600 64000 102 779
781 0 580608 273856 63920 86 780
782 0 580480 274080 63840 80 781
783 0 580352 274272 63720 96 782
784 0 580192 274432 63520 75 783
785 0 579968 274528 63440 108 784
786 0 579808 274688 63280 45 785
787 0 579648 274752 63080 104 786
788 0 579488 274848 62880 164 787
789 0 579456 274881.94 62680 -1 788
790 0 579409 274869.06 62640 -1 789
791 0 579198.8 275264.9 62480 -1 790
792 0 579147.94 275596.75 62400 -1 791
793 0 578413.8 275895.56 62400 -1 792
794 0 578206.75 275932.5 62480 -1 793
795 0 578164 276046.12 62640 -1 794
796 0 578155.7 276125.3 62800 -1 795
797 0 578131.06 276113.97 62920 -1 796
798 0 579198.56 275649.62 62200 -1 792
799 0 579535.25 275883.88 62120 -1 798
800 0 579904.75 275988.2 62040 -1 799
801 0 580584.44 276224.3 62000 -1 800
802 0 580989.2 276250.84 61960 -1 801
803 0 581222.4 276296.62 61920 -1 802
804 0 581223.1 276279.28 61840 -1 803
805 0 581188.1 276240.7 61680 -1 804
806 0 581208.75 276179.34 61640 -1 805
807 0 581250.6 276082.78 61480 -1 806
808 0 581240 275936.2 61320 -1 807
809 0 581253.06 275872.94 61160 -1 808
810 0 581259.8 275771.5 61000 -1 809
811 0 581265.56 275693.38 60840 -1 810
812 0 581248.06 275535.47 60680 -1 811
813 0 581249.5 275470.38 60600 -1 812
814 0 581304.56 275462.34 60520 -1 813
815 0 584096 276256 67960 175 441
816 0 584224 276096 68120 150 815
817 0 584256 275872 68240 139 816
818 0 584320 275616 68320 102 817
819 0 584416 275392 68440 75 818
820 0 584416 275168 68440 40 819
821 0 584960 277440 67080 80 434
822 0 585088 277184 67080 128 821
823 0 585152 276928 67080 75 822
824 0 585056 276672 67120 40 823
825 0 585120 278432 66360 32 430
826 0 585056 278496 66280 32 825
827 0 584896 278496 66480 128 826
828 0 584736 278528 66680 101 827
829 0 584576 278656 66880 60 828
830 0 584320 278720 66920 102 829
831 0 584288 278720 66920 102 830
832 0 584896 278656 66080 75 826
833 0 584768 278816 65880 71 832
834 0 584512 278912 65840 45 833
835 0 584448 278944 65800 32 834
836 0 586304 279904 65120 81 420
837 0 586464 279808 64880 60 836
838 0 586624 279648 64760 81 837
839 0 586720 279392 64760 75 838
840 0 586816 279136 64720 102 839
841 0 586848 278880 64680 104 840
842 0 586976 278656 64680 107 841
843 0 587168 278464 64680 51 842
844 0 587360 278240 64680 86 843
845 0 587520 278048 64520 115 844
846 0 587680 277888 64400 124 845
847 0 587712 277664 64280 137 846
848 0 587712 277408 64200 124 847
849 0 587584 277184 64200 163 848
850 0 587648 276928 64240 150 849
851 0 587648 276672 64240 160 850
852 0 587648 276576 64240 175 851
853 0 587712 276320 64240 202 852
854 0 587872 276128 64160 172 853
855 0 587872 275968 63960 131 854
856 0 587840 275968 63680 163 855
857 0 587776 276000 63440 140 856
858 0 587616 276032 63240 131 857
859 0 587360 276064 63120 206 858
860 0 587308.8 276128 63040 166 859
861 0 587232 276224 62920 108 860
862 0 586976 276288 62880 128 861
863 0 586912 276288 62880 120 862
864 0 587349.6 276145.8 62800 -1 861
865 0 587418 275976.44 62720 -1 864
866 0 587404.06 276026.88 62680 -1 865
867 0 587319.4 276054.94 62520 -1 866
868 0 587648 276576 64520 137 852
869 0 587424 276608 64640 102 868
870 0 587168 276672 64640 40 869
871 0 587008 276672 64640 40 870
872 0 586144 280544 64840 98 416
873 0 586240 280384 64640 32 872
874 0 586240 280576 64520 32 873
875 0 584960 281824 64280 32 403
876 0 584800 281984 64480 71 875
877 0 584928 282112 64680 60 876
878 0 585152 282016 64760 120 877
879 0 584256 282368 63680 120 399
880 0 584000 282368 63680 71 879
881 0 583744 282432 63680 124 880
882 0 583712 282464 63680 128 881
883 0 583552 282272 63800 120 882
884 0 583424 282016 63840 107 883
885 0 583232 281824 63880 90 884
886 0 583072 281664 64000 51 885
887 0 583008 281600 64000 71 886
888 0 583520 282624 63640 120 882
889 0 583360 282816 63560 98 888
890 0 583200 282976 63360 107 889
891 0 582976 283104 63280 75 890
892 0 582752 283232 63280 86 891
893 0 582528 283328 63200 124 892
894 0 582368 283488 63080 160 893
895 0 582176 283680 63080 154 894
896 0 581952 283776 63160 189 895
897 0 581728 283840 63280 163 896
898 0 581504 284000 63280 131 897
899 0 581248 284032 63280 148 898
900 0 580992 284096 63240 163 899
901 0 580736 284192 63160 135 900
902 0 580480 284128 63080 131 901
903 0 580288 283936 63040 172 902
904 0 580128 283712 63000 239 903
905 0 579936 283552 63160 189 904
906 0 579680 283488 63240 183 905
907 0 579424 283392 63360 172 906
908 0 579168 283392 63480 124 907
909 0 578912 283392 63480 86 908
910 0 578656 283488 63360 150 909
911 0 578624 283488 63360 135 910
912 0 578528 286112 57520 120 269
913 0 578528 285856 57520 32 912
914 0 578528 285600 57520 128 913
915 0 578432 285344 57520 136 914
916 0 578400 285088 57480 153 915
917 0 578400 285056 57480 156 916
918 0 578208 284864 57480 178 917
919 0 577984 284704 57440 200 918
920 0 577760 284576 57400 181 919
921 0 577600 284352 57400 209 920
922 0 577472 284128 57480 262 921
923 0 577568 283872 57520 237 922
924 0 577792 283744 57480 175 923
925 0 577888 283584 57280 156 924
926 0 578048 283424 57160 139 925
927 0 578240 283232 57040 135 926
928 0 578400 283072 56920 139 927
929 0 578528 282848 56920 160 928
930 0 578688 282688 56760 175 929
931 0 578912 282560 56600 137 930
932 0 579072 282400 56400 60 931
933 0 579328 282336 56400 102 932
934 0 579552 282240 56320 139 933
935 0 579776 282112 56320 108 934
936 0 580000 281984 56240 172 935
937 0 580256 281920 56120 202 936
938 0 580512 281856 56040 172 937
939 0 580736 281728 56000 122 938
940 0 580896 281536 55920 122 939
941 0 581056 281376 55760 120 940
942 0 581152 281184 55600 102 941
943 0 581152 280928 55520 86 942
944 0 581280 280704 55520 122 943
945 0 581472 280512 55600 122 944
946 0 581664 280352 55680 136 945
947 0 581888 280192 55760 136 946
948 0 582144 280096 55880 124 947
949 0 582336 279936 55960 108 948
950 0 582592 279840 56000 102 949
951 0 582816 279680 56000 139 950
952 0 583008 279520 56040 153 951
953 0 583168 279328 55960 124 952
954 0 583360 279136 55920 136 953
955 0 583488 278912 55880 80 954
956 0 583680 278720 55880 120 955
957 0 583840 278528 55960 102 956
958 0 583968 278304 55960 120 957
959 0 584128 278144 56080 197 958
960 0 584288 277952 56120 176 959
961 0 584384 277696 56080 175 960
962 0 584320 277440 56080 139 961
963 0 584224 277184 56040 150 962
964 0 584224 276928 56000 172 963
965 0 584256 276704 55880 136 964
966 0 584288 276448 55800 137 965
967 0 584352 276192 55720 102 966
968 0 584384 275936 55800 75 967
969 0 584480 275712 55880 107 968
970 0 584480 275488 56000 128 969
971 0 584480 275232 56000 150 970
972 0 584480 274976 56000 124 971
973 0 584416 274720 55920 139 972
974 0 584192 274528 55920 124 973
975 0 584000 274368 55960 120 974
976 0 583968 274336 55960 120 975
977 0 583904 274080 55920 86 976
978 0 583904 273856 56040 128 977
979 0 583808 273632 56120 96 978
980 0 583872 273408 56240 208 979
981 0 584032 273184 56320 190 980
982 0 584064 272928 56400 150 981
983 0 584128 272672 56360 107 982
984 0 584160 272416 56360 124 983
985 0 584192 272160 56400 80 984
986 0 584256 271904 56400 75 985
987 0 584256 271648 56480 80 986
988 0 584256 271392 56520 80 987
989 0 584256 271136 56560 120 988
990 0 584096 270912 56440 139 989
991 0 583936 270752 56320 128 990
992 0 583776 270528 56320 163 991
993 0 583616 270336 56280 140 992
994 0 583488 270112 56280 157 993
995 0 583328 269888 56240 168 994
996 0 583232 269632 56320 189 995
997 0 583168 269376 56360 186 996
998 0 583136 269120 56400 150 997
999 0 583136 268864 56400 163 998
1000 0 583168 268608 56440 148 999
1001 0 583360 268416 56520 150 1000
1002 0 583456 268160 56480 189 1001
1003 0 583520 267936 56360 204 1002
1004 0 583584 267680 56280 124 1003
1005 0 583648 267424 56320 81 1004
1006 0 583648 267168 56320 107 1005
1007 0 583680 266912 56320 128 1006
1008 0 583616 266656 56320 86 1007
1009 0 583552 266432 56200 98 1008
1010 0 583424 266272 56040 108 1009
1011 0 583264 266048 55920 81 1010
1012 0 583200 265888 55720 122 1011
1013 0 583072 265728 55520 96 1012
1014 0 582880 265632 55320 104 1013
1015 0 582688 265440 55360 140 1014
1016 0 582624 265184 55440 172 1015
1017 0 582368 265120 55480 150 1016
1018 0 582310.4 265175.5 55560 176 1017
1019 0 582048 264928 55640 153 1018
1020 0 581952 264800 55880 141 1019
1021 0 581824 264640 55960 120 1020
1022 0 581632 264448 55960 128 1021
1023 0 581440 264288 56000 128 1022
1024 0 581216 264160 56040 153 1023
1025 0 580960 264064 56080 160 1024
1026 0 580704 264064 56120 122 1025
1027 0 580608 264192 56160 120 1026
1028 0 580352 264096 56200 156 1027
1029 0 580160 263872 56200 202 1028
1030 0 580064 263616 56160 175 1029
1031 0 580096 263360 56160 154 1030
1032 0 580032 263104 56080 128 1031
1033 0 579936 262880 56000 134 1032
1034 0 579776 262656 56000 175 1033
1035 0 579808 262400 56000 148 1034
1036 0 579776 262144 55920 166 1035
1037 0 579648 261920 55920 163 1036
1038 0 579520 261696 55920 86 1037
1039 0 579456 261440 55920 75 1038
1040 0 579456 261248 56120 160 1039
1041 0 579424 261056 56280 154 1040
1042 0 579360 260896 56480 150 1041
1043 0 579200 260768 56680 128 1042
1044 0 579168 260736 56720 136 1043
1045 0 579040 260576 56920 102 1044
1046 0 578944 260448 57120 124 1045
1047 0 578848 260256 57280 181 1046
1048 0 578592 260192 57400 124 1047
1049 0 578432 260032 57600 101 1048
1050 0 578304 259840 57800 124 1049
1051 0 578272 259680 58000 98 1050
1052 0 578272 259520 58200 71 1051
1053 0 578272 259456 58280 81 1052
1054 0 578304 259232 58440 102 1053
1055 0 578400 259072 58640 96 1054
1056 0 578432 259008 58880 148 1055
1057 0 578496 258848 59080 128 1056
1058 0 578432 258624 59240 75 1057
1059 0 578464 258464 59440 107 1058
1060 0 578496 258208 59520 124 1059
1061 0 578528 258176 59560 124 1060
1062 0 578688 258016 59680 107 1061
1063 0 578880 257824 59800 86 1062
1064 0 579072 257664 59960 101 1063
1065 0 579200 257472 60120 32 1064
1066 0 579232 257440 60160 32 1065
1067 0 579424 257376 60360 96 1066
1068 0 579616 257344 60520 140 1067
1069 0 579776 257184 60640 40 1068
1070 0 579776 256960 60800 120 1069
1071 0 579840 256704 60880 154 1070
1072 0 579904 256448 61000 120 1071
1073 0 580064 256288 61200 137 1072
1074 0 580096 256096 61400 176 1073
1075 0 580000 255968 61600 81 1074
1076 0 580000 255744 61720 120 1075
1077 0 580032 255488 61720 139 1076
1078 0 580032 255392 61720 186 1077
1079 0 579968 255200 61920 128 1078
1080 0 579936 254976 62040 102 1079
1081 0 579872 254720 62080 172 1080
1082 0 579840 254464 62040 160 1081
1083 0 579712 254272 61920 101 1082
1084 0 579648 254080 61720 115 1083
1085 0 579552 253824 61680 86 1084
1086 0 579456 253568 61720 120 1085
1087 0 579488 253312 61800 186 1086
1088 0 579328 253088 61840 186 1087
1089 0 579264 252832 61760 108 1088
1090 0 579264 252576 61760 124 1089
1091 0 579264 252384 61560 163 1090
1092 0 579200 252128 61560 219 1091
1093 0 579040 251904 61520 186 1092
1094 0 579008 251680 61400 40 1093
1095 0 579040 251424 61320 120 1094
1096 0 579040 251360 61240 98 1095
1097 0 578784 251360 61240 102 1096
1098 0 578560 251296 61120 137 1097
1099 0 578304 251200 61120 122 1098
1100 0 578048 251168 61120 107 1099
1101 0 577984 251104 61080 102 1100
1102 0 579168 251200 61040 80 1096
1103 0 579200 250944 60960 160 1102
1104 0 579136 250816 60720 98 1103
1105 0 579136 250656 60520 107 1104
1106 0 579072 250464 60280 32 1105
1107 0 579040 250272 60080 32 1106
1108 0 578944 250048 59920 32 1107
1109 0 578944 249920 59680 122 1108
1110 0 579008 249760 59440 122 1109
1111 0 579040 249568 59240 120 1110
1112 0 579008 249408 59040 108 1111
1113 0 579008 249280 58800 163 1112
1114 0 578816 249088 58760 81 1113
1115 0 578720 248960 58520 134 1114
1116 0 578560 248960 58320 60 1115
1117 0 578400 248832 58120 71 1116
1118 0 578400 248768 57840 45 1117
1119 0 578272 248672 57600 81 1118
1120 0 578176 248608 57360 160 1119
1121 0 578208 248512 57120 128 1120
1122 0 578400 248448 56960 75 1121
1123 0 578560 248416 56760 90 1122
1124 0 578656 248544 56520 148 1123
1125 0 578528 248608 56280 90 1124
1126 0 578432 248608 56040 96 1125
1127 0 578400 248704 55800 86 1126
1128 0 578400 248928 55640 176 1127
1129 0 578400 249088 55440 150 1128
1130 0 578176 249280 55480 175 1129
1131 0 577952 249408 55560 139 1130
1132 0 577696 249472 55640 86 1131
1133 0 577536 249600 55840 45 1132
1134 0 577408 249760 56000 64 1133
1135 0 577248 249920 56200 51 1134
1136 0 577120 250144 56360 91 1135
1137 0 577024 250368 56480 104 1136
1138 0 576864 250528 56600 102 1137
1139 0 576672 250720 56640 80 1138
1140 0 576448 250816 56760 86 1139
1141 0 576320 250912 56960 81 1140
1142 0 576160 250912 57160 98 1141
1143 0 575936 250912 57280 75 1142
1144 0 575680 250912 57400 64 1143
1145 0 575520 250976 57600 32 1144
1146 0 575456 250912 57680 32 1145
1147 0 575328 250816 57880 101 1146
1148 0 575168 250784 58120 71 1147
1149 0 575104 250784 58240 96 1148
1150 0 575104 250944 58440 45 1149
1151 0 575168 251008 58720 102 1150
1152 0 575264 251168 58920 102 1151
1153 0 575264 251360 59120 120 1152
1154 0 575136 251616 59080 115 1153
1155 0 575072 251872 59000 86 1154
1156 0 575200 252096 59040 120 1155
1157 0 575328 252160 59040 104 1156
1158 0 575104 250592 58440 115 1149
1159 0 575040 250464 58680 101 1158
1160 0 574790.8 250661.8 58840 120 1159
1161 0 574811 250738.98 58960 -1 1160
1162 0 574852.44 250789.12 59120 -1 1161
1163 0 575616 250688 57640 32 1146
1164 0 576128 250656 57120 90 1142
1165 0 576000 250432 57000 71 1164
1166 0 575744 250432 57040 120 1165
1167 0 575488 250464 57120 102 1166
1168 0 580256 255392 61840 135 1078
1169 0 580512 255360 61800 140 1168
1170 0 580640 255296 61560 64 1169
1171 0 580576 255360 61280 75 1170
1172 0 580258.44 255444.02 61080 128 1171
1173 0 580266.4 255447.89 61000 -1 1172
1174 0 578272 258080 59600 86 1061
1175 0 578048 257984 59560 128 1174
1176 0 577792 257984 59680 172 1175
1177 0 577536 258016 59680 108 1176
1178 0 577280 258016 59720 107 1177
1179 0 577216 258016 59760 98 1178
1180 0 576960 258016 59800 86 1179
1181 0 576704 257920 59800 75 1180
1182 0 576448 257888 59800 51 1181
1183 0 576192 257952 59800 86 1182
1184 0 575936 257984 59760 96 1183
1185 0 575680 257984 59760 101 1184
1186 0 575424 257984 59760 75 1185
1187 0 575168 258016 59720 51 1186
1188 0 574944 258016 59560 64 1187
1189 0 574688 257984 59560 101 1188
1190 0 574432 257952 59520 120 1189
1191 0 574176 257952 59520 108 1190
1192 0 573920 257888 59520 120 1191
1193 0 573664 257856 59520 156 1192
1194 0 573408 257856 59560 189 1193
1195 0 573152 257888 59640 160 1194
1196 0 572960 258080 59680 153 1195
1197 0 572832 258272 59800 160 1196
1198 0 572576 258304 59840 143 1197
1199 0 572384 258144 59960 102 1198
1200 0 572320 258112 60240 60 1199
1201 0 572160 258112 60440 81 1200
1202 0 572000 258144 60640 96 1201
1203 0 571840 258144 60840 128 1202
1204 0 571744 258112 61080 90 1203
1205 0 571584 257984 61280 40 1204
1206 0 571424 257824 61440 86 1205
1207 0 571264 257600 61480 140 1206
1208 0 571072 257408 61520 200 1207
1209 0 570944 257280 61560 256 1208
1210 0 571168 257184 61640 200 1209
1211 0 571424 257120 61640 139 1210
1212 0 571648 257152 61760 102 1211
1213 0 571856 257037.53 61880 51 1212
1214 0 572025.8 257231.02 61880 40 1213
1215 0 571909.06 257002.69 61920 -1 1213
1216 0 570720 257312 61680 207 1209
1217 0 570528 257184 61840 128 1216
1218 0 570464 256928 61920 80 1217
1219 0 570496 256672 61920 80 1218
1220 0 570592 256416 61920 80 1219
1221 0 570752 256224 62000 75 1220
1222 0 570944 256032 62080 86 1221
1223 0 571008 255776 62120 81 1222
1224 0 571072 255552 62240 64 1223
1225 0 571168 255360 62320 86 1224
1226 0 571185.4 255199.33 62240 -1 1225
1227 0 571062 254984.98 62160 -1 1226
1228 0 570942.3 254828.5 62080 -1 1227
1229 0 570892.8 254726.06 62000 -1 1228
1230 0 570808.75 254628.45 61920 -1 1229
1231 0 570673.94 254528.52 61840 -1 1230
1232 0 570701.9 254369.44 61760 -1 1231
1233 0 570689.5 254367.39 61640 -1 1232
1234 0 570644.56 254295.66 61480 -1 1233
1235 0 570583.94 253987.27 61400 -1 1234
1236 0 570677.56 253814.72 61320 -1 1235
1237 0 570700.6 253716.98 61240 -1 1236
1238 0 570716.9 253562.89 61160 -1 1237
1239 0 570811.4 253299.97 61120 -1 1238
1240 0 570785.1 253135.53 61000 -1 1239
1241 0 570725.25 253075.3 60920 -1 1240
1242 0 570671.75 253067.66 60800 -1 1241
1243 0 570701.9 253109.67 60680 -1 1242
1244 0 570785.5 252965.44 60640 -1 1243
1245 0 570782 252792.33 60560 -1 1244
1246 0 570817.7 252566.31 60480 -1 1245
1247 0 570753.7 252397.4 60440 -1 1246
1248 0 570692.56 252188.78 60320 -1 1247
1249 0 570604.9 252113.39 60280 -1 1248
1250 0 570488.25 252083.72 60240 -1 1249
1251 0 570367.1 252061.44 60200 -1 1250
1252 0 570268.94 251998.7 60160 -1 1251
1253 0 570219.9 251987.89 60120 -1 1252
1254 0 570126.1 251775.28 60080 -1 1253
1255 0 569979.1 251287.08 60040 -1 1254
1256 0 569451.75 250702.67 60040 -1 1255
1257 0 568783.75 250423.7 60040 -1 1256
1258 0 568430.9 250595.81 60000 -1 1257
1259 0 568196.75 250751.12 59960 -1 1258
1260 0 568181.8 250767.31 59880 -1 1259
1261 0 568002.75 250899.52 59760 -1 1260
1262 0 567857.8 250996.75 59680 -1 1261
1263 0 567657 250954.62 59600 -1 1262
1264 0 567519.1 250996.48 59520 -1 1263
1265 0 569877.6 251876.28 59920 -1 1254
1266 0 569733.5 251827.64 59840 -1 1265
1267 0 569649.5 251755.84 59720 -1 1266
1268 0 569557.7 251671.17 59600 -1 1267
1269 0 569505.06 251583.83 59440 -1 1268
1270 0 569462.94 251578.84 59360 -1 1269
1271 0 572352 258112 60640 45 1201
1272 0 572480 258176 60880 45 1271
1273 0 577120 258208 59600 32 1179
1274 0 576928 258368 59480 51 1273
1275 0 576832 258400 59480 60 1274
1276 0 577984 258176 59400 122 1175
1277 0 577920 258336 59200 101 1276
1278 0 577888 258592 59200 32 1277
1279 0 577888 258784 59040 60 1278
1280 0 578080 259488 58440 86 1053
1281 0 577888 259520 58640 71 1280
1282 0 577690 259512.33 58720 40 1281
1283 0 577489.7 259491.95 58680 -1 1282
1284 0 577368.9 259501.14 58600 -1 1283
1285 0 577397.5 259527.78 58520 -1 1284
1286 0 577290.2 259532.66 58440 -1 1285
1287 0 579392 260608 56720 128 1044
1288 0 579616 260512 56880 81 1287
1289 0 579776 260480 57080 120 1288
1290 0 580000 260480 57240 134 1289
1291 0 580160 260544 57440 122 1290
1292 0 580320 260608 57680 75 1291
1293 0 580352 260576 57920 64 1292
1294 0 580416 264416 56160 80 1027
1295 0 580256 264576 56280 75 1294
1296 0 580032 264672 56440 115 1295
1297 0 579840 264832 56520 75 1296
1298 0 579680 264992 56640 81 1297
1299 0 579552 265216 56720 80 1298
1300 0 579488 265440 56840 64 1299
1301 0 579424 265600 57040 96 1300
1302 0 579264 265664 57280 81 1301
1303 0 579104 265696 57480 32 1302
1304 0 578880 265696 57680 120 1303
1305 0 578656 265568 57800 150 1304
1306 0 578400 265568 57920 160 1305
1307 0 578144 265536 58000 150 1306
1308 0 577888 265568 58080 128 1307
1309 0 577664 265568 58200 150 1308
1310 0 577408 265504 58280 124 1309
1311 0 577152 265440 58280 80 1310
1312 0 576960 265248 58400 71 1311
1313 0 576768 265152 58600 45 1312
1314 0 576544 265184 58760 131 1313
1315 0 576288 265184 58800 134 1314
1316 0 576032 265152 58840 120 1315
1317 0 575776 265024 58800 140 1316
1318 0 575584 264864 58920 102 1317
1319 0 575517.56 264811.62 59000 133 1318
1320 0 575424 264736 59120 181 1319
1321 0 575360 264928 59280 124 1320
1322 0 575328 265088 59480 108 1321
1323 0 575381.75 265092.75 59520 80 1322
1324 0 575543.3 265106.88 59640 -1 1323
1325 0 576143.7 265218.66 59000 -1 1316
1326 0 576146.75 265243.1 59160 -1 1325
1327 0 576197.8 265318.44 59320 -1 1326
1328 0 576215.44 265290.22 59440 -1 1327
1329 0 579264 265536 57680 40 1303
1330 0 579520 265440 57640 51 1329
1331 0 579488 265248 57480 32 1330
1332 0 579488 265184 57440 64 1331
1333 0 581632 264832 56080 71 1021
1334 0 581504 265024 56240 160 1333
1335 0 581248 265120 56240 107 1334
1336 0 581088 265184 56040 122 1335
1337 0 580960 265280 55920 60 1336
1338 0 580925.8 265308.5 55840 -1 1337
1339 0 580898.06 265295.34 55800 -1 1338
1340 0 582653.4 265269.06 55760 32 1018
1341 0 583968 274304 56240 90 976
1342 0 583968 274464 56440 32 1341
1343 0 584160 274656 56480 40 1342
1344 0 584160 274688 56480 32 1343
1345 0 578624 285056 57320 102 917
1346 0 578816 284896 57280 86 1345
1347 0 579008 284704 57320 124 1346
1348 0 579232 284576 57320 96 1347
1349 0 579207.8 284573.84 57360 -1 1348
1350 0 578528 287616 54040 51 206
1351 0 578368 287872 54120 32 1350
1352 0 578336 287872 54160 32 1351
1353 0 575392 286496 55000 136 192
1354 0 575232 286336 55160 163 1353
1355 0 575040 286144 55080 208 1354
1356 0 574880 285952 55200 235 1355
1357 0 574848 285792 55440 181 1356
1358 0 574848 285568 55600 172 1357
1359 0 574912 285472 55680 160 1358
1360 0 574912 285280 55880 96 1359
1361 0 574880 285120 56120 32 1360
1362 0 574880 284992 56360 81 1361
1363 0 574816 284864 56600 141 1362
1364 0 574656 284832 56800 148 1363
1365 0 574496 284960 56960 60 1364
1366 0 574368 285024 57040 51 1365
1367 0 575168 285472 55640 163 1359
1368 0 575328 285504 55840 120 1367
1369 0 575488 285664 56000 71 1368
1370 0 575680 285856 56120 120 1369
1371 0 575744 285952 56120 120 1370
1372 0 574592 285600 55600 98 1358
1373 0 574368 285600 55720 75 1372
1374 0 574144 285600 55880 64 1373
1375 0 573952 285632 56040 60 1374
1376 0 573696.5 285659.62 56240 32 1375
1377 0 573668.75 285684.25 56360 -1 1376
1378 0 573685.6 285702.2 56440 -1 1377
