# Supplementary material for: Connectomics Analysis Reveals First-, Second-, and Third-Order Thermosensory and Hygrosensory Neurons in the Adult Drosophila Brain
Source: Curr Biol. 2020 Aug 17;30(16):3167–3182.e4. doi: 10.1016/j.cub.2020.06.028 (PMC7443704; doi:10.1016/j.cub.2020.06.028)
Supplement: Data S1. Skeletons and Meshes, Related to STAR Methods — marin2020-skeletons contains files describing the morphology of each neuron in this study (in FAFB14 space, .swc format). glomeruli_meshes contains the glomerular meshes (in FAFB14 space, .stl format). neuropil_meshes contains the glomerular meshes (in FAFB14 space, .stl format). [file mmc5.zip › VP_SI/marin2020-skeletons/5672990.swc]

# SWC format file
# based on specifications at http://www.neuronland.org/NLMorphologyConverter/MorphologyFormats/SWC/Spec.html
# Created by nat::write.neuron.swc
# PointNo Label X Y Z Radius Parent 
1 0 416351 252523 38880 2907 -1
2 0 416351 252523 39040 -1 1
3 0 416351 252523 39200 -1 2
4 0 416407 252491 39360 -1 3
5 0 416367 252515 39520 -1 4
6 0 416447 252611 39720 -1 5
7 0 416447 252611 39880 -1 6
8 0 416447 252611 40040 -1 7
9 0 416447 252611 40200 -1 8
10 0 416511 252611 40360 -1 9
11 0 416487 252547 40520 -1 10
12 0 416503 252283 40680 -1 11
13 0 416271 251923 40800 -1 12
14 0 416167 251867 40960 -1 13
15 0 416167 251867 41120 -1 14
16 0 416167 251867 41280 -1 15
17 0 416167 251867 41440 -1 16
18 0 416167 251867 41560 -1 17
19 0 416183 252035 41720 -1 18
20 0 416223 252443 41840 -1 19
21 0 416215 252723 42000 -1 20
22 0 416135 252827 42160 -1 21
23 0 416107 252947 42280 -1 22
24 0 415955 253571 42400 -1 23
25 0 416019 253899 42560 -1 24
26 0 416035 253979 42720 -1 25
27 0 415995 254315 42880 -1 26
28 0 415963 254315 43040 -1 27
29 0 415947 254531 43200 -1 28
30 0 415819 254651 43320 -1 29
31 0 415779 254667 43480 -1 30
32 0 415779 254739 43640 -1 31
33 0 415747 254803 43800 -1 32
34 0 415827 254835 43960 -1 33
35 0 415827 254835 44120 -1 34
36 0 415827 254907 44320 -1 35
37 0 415875 254879 44480 -1 36
38 0 415771 254759 44640 -1 37
39 0 415747 254743 44800 -1 38
40 0 415747 254751 44960 -1 39
41 0 415859 254967 45120 -1 40
42 0 415937 255119 45280 -1 41
43 0 415993 255143 45480 -1 42
44 0 415917 255059 45640 -1 43
45 0 416049 255111 45800 -1 44
46 0 416253 255095 45960 -1 45
47 0 416171 255243 46080 -1 46
48 0 416327 255343 46200 -1 47
49 0 416503 255539 46320 -1 48
50 0 416587 255595 46480 -1 49
51 0 416623 255575 46640 -1 50
52 0 416607 255503 46800 -1 51
53 0 416743 255407 46960 -1 52
54 0 416753 255383 47080 -1 53
55 0 416785 255259 47200 -1 54
56 0 416845 255159 47320 -1 55
57 0 417035 254571 47400 -1 56
58 0 416911 254623 47480 -1 57
59 0 416747 254755 47600 -1 58
60 0 416607 254671 47760 -1 59
61 0 416635 254599 47880 -1 60
62 0 416703 254411 48000 -1 61
63 0 416835 254347 48160 -1 62
64 0 416743 254303 48320 -1 63
65 0 416685 254263 48480 -1 64
66 0 416645 254215 48640 -1 65
67 0 416605 254183 48800 -1 66
68 0 416505 254183 48960 -1 67
69 0 416325 254187 49120 -1 68
70 0 416689 254015 49240 -1 69
71 0 416833 253927 49400 -1 70
72 0 417045 253783 49560 -1 71
73 0 417173 253691 49680 -1 72
74 0 417285 253643 49840 -1 73
75 0 417565 253395 50000 -1 74
76 0 417489 253515 50120 -1 75
77 0 417263 253731 50240 -1 76
78 0 417183 253835 50400 -1 77
79 0 417231 253943 50560 -1 78
80 0 417279 254059 50720 -1 79
81 0 417623 254135 50880 -1 80
82 0 417647 254143 51040 -1 81
83 0 417599 254123 51200 -1 82
84 0 417623 254139 51360 -1 83
85 0 417639 254151 51520 -1 84
86 0 417607 254087 51720 -1 85
87 0 417607 254071 51880 -1 86
88 0 417619 254055 52040 -1 87
89 0 417655 254071 52200 -1 88
90 0 417671 254099 52320 -1 89
91 0 417639 254219 52440 -1 90
92 0 417619 254235 52600 -1 91
93 0 417567 254271 52760 -1 92
94 0 417559 254319 52880 -1 93
95 0 417527 254419 52960 -1 94
96 0 417523 254559 53120 -1 95
97 0 417479 254723 53280 -1 96
98 0 417445 254703 53400 -1 97
99 0 417489 254683 53600 -1 98
100 0 417541 254735 53760 -1 99
101 0 417577 254751 53880 -1 100
102 0 417617 254747 54000 -1 101
103 0 417649 254727 54160 -1 102
104 0 417685 254695 54320 -1 103
105 0 417705 254711 54480 -1 104
106 0 417717 254763 54600 -1 105
107 0 417693 254871 54720 -1 106
108 0 417709 254963 54840 -1 107
109 0 417709 255043 54960 -1 108
110 0 417741 255139 55080 -1 109
111 0 417777 255251 55200 -1 110
112 0 417819 255259 55360 -1 111
113 0 417875 255283 55520 -1 112
114 0 417907 255327 55640 -1 113
115 0 417895 255467 55800 -1 114
116 0 417899 255555 55960 -1 115
117 0 418063 255859 56080 -1 116
118 0 418083 255987 56240 -1 117
119 0 418035 256023 56400 -1 118
120 0 417947 256023 56520 -1 119
121 0 417855 256059 56680 -1 120
122 0 417807 256039 56840 -1 121
123 0 417763 256039 57000 -1 122
124 0 417703 256011 57120 -1 123
125 0 417587 255923 57240 -1 124
126 0 417603 255971 57320 -1 125
127 0 417505 256039 57440 -1 126
128 0 417285 256083 57600 -1 127
129 0 417293 256163 57720 -1 128
130 0 417373 256215 57840 -1 129
131 0 417313 256235 58000 -1 130
132 0 417273 256299 58120 -1 131
133 0 417173 256399 58240 -1 132
134 0 417093 256431 58360 -1 133
135 0 416997 256471 58480 -1 134
136 0 416925 256551 58600 -1 135
137 0 416953 256675 58720 -1 136
138 0 417141 256815 58840 -1 137
139 0 417237 256879 58960 -1 138
140 0 417301 256963 59080 -1 139
141 0 417341 256979 59200 -1 140
142 0 417409 257031 59320 -1 141
143 0 417475 257167 59400 -1 142
144 0 417539 257363 59480 -1 143
145 0 417627 257555 59600 -1 144
146 0 417707 257599 59720 -1 145
147 0 417763 257575 59840 -1 146
148 0 417863 257575 59960 -1 147
149 0 417975 257727 60080 -1 148
150 0 418087 257863 60160 -1 149
151 0 418107 257955 60240 -1 150
152 0 418239 258111 60360 -1 151
153 0 418303 258151 60480 -1 152
154 0 418359 258231 60600 -1 153
155 0 418389 258311 60680 -1 154
156 0 418397 258439 60760 -1 155
157 0 418421 258499 60840 -1 156
158 0 418433 258819 60920 -1 157
159 0 418433 259075 61000 -1 158
160 0 418429 259159 61080 -1 159
161 0 418497 258755 61120 -1 160
162 0 418569 258611 61200 -1 161
163 0 418661 258547 61360 -1 162
164 0 418773 258511 61520 -1 163
165 0 418889 258599 61680 -1 164
166 0 418953 258703 61800 -1 165
167 0 419121 258923 61920 -1 166
168 0 419245 258999 62080 -1 167
169 0 419353 259099 62200 -1 168
170 0 419401 259215 62360 -1 169
171 0 419429 259311 62520 -1 170
172 0 419391 259167 62680 -1 171
173 0 419355 259199 62760 -1 172
174 0 419355 259231 62920 -1 173
175 0 419351 259327 63080 -1 174
176 0 419415 259399 63240 -1 175
177 0 419559 259551 63360 -1 176
178 0 419611 259655 63520 -1 177
179 0 419711 259683 63680 -1 178
180 0 419951 259655 63840 -1 179
181 0 420127 259715 63960 -1 180
182 0 420325 259843 64080 -1 181
183 0 420453 259979 64200 -1 182
184 0 420469 260063 64320 -1 183
185 0 420477 260179 64440 -1 184
186 0 420445 260359 64560 -1 185
187 0 420357 260471 64720 -1 186
188 0 420445 260551 64840 -1 187
189 0 420505 260599 64960 -1 188
190 0 420593 260623 65080 -1 189
191 0 420769 260611 65200 -1 190
192 0 420889 260643 65360 -1 191
193 0 421017 260695 65480 -1 192
194 0 421061 260723 65600 -1 193
195 0 421181 260795 65720 -1 194
196 0 421285 260927 65840 -1 195
197 0 421433 261023 65960 -1 196
198 0 421501 261079 66120 -1 197
199 0 421541 261075 66280 -1 198
200 0 421625 261059 66440 -1 199
201 0 421705 261031 66560 -1 200
202 0 421785 261011 66680 -1 201
203 0 421931 260963 66800 -1 202
204 0 422215 260895 66960 -1 203
205 0 422399 260819 67080 -1 204
206 0 422507 260783 67240 -1 205
207 0 422563 260751 67400 -1 206
208 0 422511 260731 67560 -1 207
209 0 422379 260695 67720 -1 208
210 0 422447 260643 67880 -1 209
211 0 422555 260559 68040 -1 210
212 0 422623 260455 68240 -1 211
213 0 422747 260399 68400 -1 212
214 0 422875 260335 68560 -1 213
215 0 422983 260231 68720 -1 214
216 0 423035 260199 68840 -1 215
217 0 423103 260155 69000 -1 216
218 0 423187 260119 69160 -1 217
219 0 423275 260099 69320 -1 218
220 0 423389 260087 69480 -1 219
221 0 423453 260027 69600 -1 220
222 0 423497 259987 69720 -1 221
223 0 423601 259959 69840 -1 222
224 0 423665 259919 69960 -1 223
225 0 423729 259923 70080 -1 224
226 0 423781 259919 70200 -1 225
227 0 423873 259879 70320 -1 226
228 0 423929 259891 70440 -1 227
229 0 423969 259935 70560 -1 228
230 0 424045 259899 70680 -1 229
231 0 424157 259907 70800 -1 230
232 0 424177 259919 70920 -1 231
233 0 424185 259923 71040 102 232
234 0 424233 259903 71160 102 233
235 0 424357 259851 71280 102 234
236 0 424449 259867 71400 102 235
237 0 424485 259875 71520 143 236
238 0 424497 259903 71640 143 237
239 0 424537 259895 71800 137 238
240 0 424569 259927 71920 137 239
241 0 424669 259847 72040 122 240
242 0 424777 259823 72160 150 241
243 0 424885 259807 72280 150 242
244 0 424953 259771 72400 178 243
245 0 425009 259727 72520 178 244
246 0 425117 259671 72640 164 245
247 0 425269 259631 72760 178 246
248 0 425405 259611 72880 178 247
249 0 425465 259595 73000 181 248
250 0 425581 259631 73120 181 249
251 0 425691 259675 73240 140 250
252 0 425815 259707 73360 176 251
253 0 425963 259751 73480 153 252
254 0 426091 259779 73560 153 253
255 0 426279 259839 73640 153 254
256 0 426447 259835 73760 172 255
257 0 426559 259799 73880 172 256
258 0 426703 259779 74000 163 257
259 0 426791 259703 74120 163 258
260 0 426815 259631 74240 166 259
261 0 426827 259563 74320 166 260
262 0 426907 259427 74400 128 261
263 0 427027 259367 74520 128 262
264 0 427115 259351 74640 107 263
265 0 427205 259319 74720 107 264
266 0 427333 259335 74840 108 265
267 0 427457 259343 74920 115 266
268 0 427625 259407 75040 115 267
269 0 427709 259495 75120 115 268
270 0 427853 259603 75200 115 269
271 0 427989 259759 75280 122 270
272 0 428093 259903 75400 128 271
273 0 428201 259959 75480 150 272
274 0 428389 260083 75560 137 273
275 0 428545 260179 75640 137 274
276 0 428725 260235 75720 136 275
277 0 428997 260303 75840 124 276
278 0 429169 260363 75960 102 277
279 0 429333 260407 76080 107 278
280 0 429433 260455 76200 107 279
281 0 429555 260483 76320 107 280
282 0 429723 260519 76440 120 281
283 0 429947 260519 76560 75 282
284 0 430139 260467 76680 172 283
285 0 430267 260403 76800 172 284
286 0 430387 260351 76920 175 285
287 0 430563 260371 77000 226 286
288 0 430855 260475 77120 230 287
289 0 430947 260523 77240 230 288
290 0 431093 260587 77400 236 289
291 0 431469 260739 77480 246 290
292 0 432257 260979 77560 221 291
293 0 433463 261559 77480 96 292
294 0 434307 261871 77520 160 293
295 0 435561 262335 77560 207 294
296 0 436491 262575 77600 163 295
297 0 437295 262755 77680 153 296
298 0 437703 262815 77760 163 297
299 0 437971 262883 77840 175 298
300 0 438305 262995 77920 150 299
301 0 439849 263383 77960 91 300
302 0 440779 263683 77880 120 301
303 0 441011 263739 77800 128 302
304 0 441611 263851 77760 102 303
305 0 442135 264055 77840 71 304
306 0 442743 264203 77920 86 305
307 0 443229 264339 78000 81 306
308 0 443549 264423 78080 148 307
309 0 443781 264479 78160 148 308
310 0 444069 264643 78240 120 309
311 0 444261 264719 78360 102 310
312 0 444325 264759 78440 102 311
313 0 444455 264795 78520 124 312
314 0 444579 264879 78640 124 313
315 0 444691 264947 78760 124 314
316 0 444807 265015 78880 120 315
317 0 444851 265071 78960 120 316
318 0 444935 265115 79040 120 317
319 0 445071 265175 79160 108 318
320 0 445159 265215 79240 108 319
321 0 445283 265315 79360 134 320
322 0 445413 265415 79480 115 321
323 0 445589 265495 79600 128 322
324 0 445761 265607 79720 124 323
325 0 445937 265695 79840 124 324
326 0 446037 265763 79920 120 325
327 0 446081 265803 79960 120 326
328 0 446157 265899 80040 150 327
329 0 446259 265927 80160 150 328
330 0 446455 266039 80240 120 329
331 0 446587 266135 80320 120 330
332 0 446771 266291 80440 160 331
333 0 446967 266403 80560 139 332
334 0 447291 266527 80640 140 333
335 0 447441 266607 80720 75 334
336 0 448021 266795 80800 71 335
337 0 448281 266987 80920 86 336
338 0 448453 267059 81040 90 337
339 0 448685 267107 81120 108 338
340 0 448961 267047 81200 160 339
341 0 449117 266999 81320 160 340
342 0 449287 266963 81440 134 341
343 0 449355 266987 81520 134 342
344 0 449479 266979 81600 98 343
345 0 449683 267011 81680 120 344
346 0 449735 267043 81760 98 345
347 0 449839 267067 81840 98 346
348 0 449931 267115 81920 101 347
349 0 450063 267203 82000 101 348
350 0 450163 267243 82080 96 349
351 0 450283 267263 82160 96 350
352 0 450399 267299 82240 91 351
353 0 450491 267395 82320 91 352
354 0 450643 267483 82400 96 353
355 0 450727 267543 82480 96 354
356 0 450877 267599 82560 115 355
357 0 451109 267667 82640 102 356
358 0 451421 267679 82720 120 357
359 0 451561 267687 82800 96 358
360 0 451757 267743 82880 101 359
361 0 451969 267763 82960 108 360
362 0 452247 267743 83040 107 361
363 0 452647 267707 83120 102 362
364 0 452915 267659 83200 107 363
365 0 453157 267599 83280 104 364
366 0 453421 267567 83360 124 365
367 0 453557 267507 83440 80 366
368 0 453773 267403 83520 107 367
369 0 453889 267339 83600 102 368
370 0 454097 267251 83680 102 369
371 0 454273 267175 83760 101 370
372 0 454385 267103 83840 102 371
373 0 454577 267031 83920 96 372
374 0 454779 266927 84000 96 373
375 0 454983 266875 84080 91 374
376 0 455247 266795 84160 86 375
377 0 455459 266723 84240 86 376
378 0 455761 266651 84320 86 377
379 0 455977 266591 84400 102 378
380 0 456209 266475 84480 102 379
381 0 456373 266391 84560 91 380
382 0 456613 266295 84640 80 381
383 0 456851 266215 84720 86 382
384 0 457151 266143 84800 75 383
385 0 457447 266019 84880 86 384
386 0 457619 265923 84960 86 385
387 0 457787 265851 85040 98 386
388 0 457981 265791 85120 107 387
389 0 458153 265779 85200 107 388
390 0 458285 265731 85280 108 389
391 0 458457 265711 85360 124 390
392 0 458741 265683 85440 120 391
393 0 458957 265691 85520 107 392
394 0 459143 265675 85600 108 393
395 0 459359 265663 85680 108 394
396 0 459647 265627 85760 104 395
397 0 459991 265615 85840 160 396
398 0 460243 265607 85920 51 397
399 0 460475 265559 86000 102 398
400 0 460607 265483 86120 102 399
401 0 460707 265395 86240 134 400
402 0 460871 265339 86320 96 401
403 0 461049 265227 86400 91 402
404 0 461661 264935 86480 102 403
405 0 462197 264719 86560 124 404
406 0 462671 264415 86640 98 405
407 0 462975 264207 86720 104 406
408 0 463427 263963 86800 86 407
409 0 463799 263691 86880 91 408
410 0 464365 263371 86960 96 409
411 0 464729 263079 87040 86 410
412 0 465009 262799 87120 104 411
413 0 465321 262667 87200 124 412
414 0 466331 262231 87240 102 413
415 0 467455 261751 87280 102 414
416 0 468269 261359 87200 120 415
417 0 468533 261115 87120 120 416
418 0 469455 260647 87160 75 417
419 0 470519 260035 87120 104 418
420 0 471565 259387 87160 60 419
421 0 471989 258975 87000 107 420
422 0 472133 258959 86960 120 421
423 0 472359 258835 86880 128 422
424 0 472527 258747 86800 98 423
425 0 472927 258631 86720 71 424
426 0 473411 258431 86640 91 425
427 0 473853 258239 86560 80 426
428 0 474093 258095 86480 108 427
429 0 475005 257543 86520 150 428
430 0 475173 257519 86440 120 429
431 0 475885 257239 86360 32 430
432 0 476293 257135 86280 32 431
433 0 476573 257007 86200 32 432
434 0 476573 256879 86360 32 433
435 0 476501 256839 86480 32 434
436 0 476373 256847 86600 282 435
437 0 476309 256991 86720 258 436
438 0 476129 257151 86840 304 437
439 0 476057 257247 86960 237 438
440 0 476057 257279 87080 237 439
441 0 475937 257503 87200 262 440
442 0 475833 257471 87280 262 441
443 0 475769 257495 87360 262 442
444 0 475345 257639 87440 257 443
445 0 474897 257903 87520 322 444
446 0 474793 257855 87600 322 445
447 0 474761 257903 87680 344 446
448 0 474681 257919 87760 344 447
449 0 474561 258007 87880 338 448
450 0 474457 258023 88000 338 449
451 0 474297 258079 88120 264 450
452 0 474125 258095 88240 176 451
453 0 473805 258151 88360 203 452
454 0 473653 258103 88480 240 453
455 0 473373 257655 88640 86 454
456 0 473061 258503 88720 86 455
457 0 472941 258639 88840 98 456
458 0 472621 258695 88960 318 457
459 0 472437 258727 89080 318 458
460 0 472197 258863 89200 256 459
461 0 472101 259039 89320 256 460
462 0 472085 259111 89400 240 461
463 0 472029 259255 89520 282 462
464 0 471889 259375 89600 282 463
465 0 471857 259343 89720 282 464
466 0 471657 259495 89840 221 465
467 0 471553 259479 89960 221 466
468 0 471425 259511 90080 178 467
469 0 471153 259567 90200 189 468
470 0 471033 259599 90320 190 469
471 0 470961 259735 90440 190 470
472 0 470905 259831 90560 190 471
473 0 472697 259759 90640 136 472
474 0 472473 259791 90760 136 473
475 0 472361 259879 90880 166 474
476 0 472193 259951 91000 181 475
477 0 471977 259951 91080 219 476
478 0 471889 259983 91160 219 477
479 0 471737 260087 91280 219 478
480 0 471553 260231 91360 208 479
481 0 471113 260775 91480 334 480
482 0 470845 261063 91560 281 481
483 0 470709 261223 91680 315 482
484 0 470501 261415 91800 365 483
485 0 470453 261647 91960 365 484
486 0 470429 261743 92080 365 485
487 0 470405 261943 92160 230 486
488 0 470501 262279 92240 253 487
489 0 470525 262463 92320 253 488
490 0 470637 262471 92440 253 489
491 0 470701 262519 92560 246 490
492 0 470637 262495 92720 246 491
493 0 470677 262503 92880 256 492
494 0 470701 262495 93000 256 493
495 0 470773 262511 93120 319 494
496 0 470821 262647 93240 245 495
497 0 470885 262775 93320 245 496
498 0 470869 262887 93440 250 497
499 0 470893 262999 93560 334 498
500 0 470869 263175 93680 334 499
501 0 470845 263263 93800 218 500
502 0 470849 263423 93920 235 501
503 0 470865 263639 94040 267 502
504 0 470825 263887 94160 267 503
505 0 470753 264215 94280 267 504
506 0 470713 264383 94400 -1 505
507 0 470689 264535 94520 -1 506
508 0 470641 264663 94680 -1 507
509 0 470617 264863 94800 -1 508
510 0 470633 264951 94920 -1 509
511 0 470681 265127 95040 -1 510
512 0 470673 265215 95120 -1 511
513 0 470865 265431 95240 -1 512
514 0 470941 265471 95320 -1 513
515 0 471013 265527 95440 -1 514
516 0 471037 265575 95560 -1 515
517 0 471085 265615 95680 -1 516
518 0 471125 265647 95840 -1 517
519 0 471165 265639 95960 -1 518
520 0 471221 265695 96120 -1 519
521 0 471221 265687 96280 -1 520
522 0 471213 265655 96440 -1 521
523 0 471269 265663 96600 -1 522
524 0 471269 265695 96760 -1 523
525 0 471237 265735 96920 -1 524
526 0 471133 265791 97040 -1 525
527 0 471093 265831 97160 -1 526
528 0 471045 265839 97280 -1 527
529 0 471045 265839 97400 -1 528
530 0 470949 265871 97520 -1 529
531 0 470893 265887 97640 -1 530
532 0 470837 265919 97760 -1 531
533 0 470789 265959 97880 -1 532
534 0 470709 265975 98000 -1 533
535 0 470653 266015 98120 -1 534
536 0 470541 266095 98240 -1 535
537 0 470509 266151 98360 -1 536
538 0 470477 266215 98480 -1 537
539 0 470429 266327 98600 -1 538
540 0 470377 266407 98720 -1 539
541 0 470305 266495 98840 -1 540
542 0 470241 266583 98960 -1 541
543 0 470249 266631 99080 -1 542
544 0 470129 266727 99240 -1 543
545 0 470057 266863 99360 -1 544
546 0 470033 266903 99480 -1 545
547 0 469953 267007 99600 -1 546
548 0 470529 267223 99720 -1 547
549 0 470577 267255 99840 -1 548
550 0 470681 267199 99960 -1 549
551 0 470657 267279 100080 -1 550
552 0 470681 267287 100240 -1 551
553 0 470681 267359 100360 -1 552
554 0 470649 267423 100520 -1 553
555 0 470665 267367 100680 -1 554
556 0 470657 267383 100840 -1 555
557 0 470545 267431 101000 -1 556
558 0 470521 267439 101160 -1 557
559 0 470401 267455 101280 -1 558
560 0 470329 267527 101480 -1 559
561 0 470153 267567 101640 -1 560
562 0 470041 267647 101760 -1 561
563 0 469929 267687 101880 -1 562
564 0 469865 267735 102000 -1 563
565 0 469725 267791 102120 -1 564
566 0 469677 267807 102280 -1 565
567 0 469661 267799 102400 -1 566
568 0 469709 267815 102560 -1 567
569 0 469629 267879 102720 -1 568
570 0 469629 267927 102880 -1 569
571 0 469725 267975 103000 -1 570
572 0 469797 267983 103120 -1 571
573 0 469813 267999 103240 -1 572
574 0 469837 268015 103360 -1 573
575 0 469837 268015 103480 -1 574
576 0 469901 268047 103600 -1 575
577 0 469981 268031 103720 -1 576
578 0 469989 268031 103840 -1 577
579 0 470101 268007 103960 -1 578
580 0 470205 267999 104080 -1 579
581 0 470349 267959 104200 -1 580
582 0 470429 267975 104320 -1 581
583 0 470629 268007 104440 -1 582
584 0 470749 267927 104560 -1 583
585 0 470909 267831 104720 -1 584
586 0 470965 267727 104840 -1 585
587 0 470917 267735 104960 -1 586
588 0 470965 267591 105080 -1 587
589 0 471109 267479 105200 -1 588
590 0 471117 267431 105320 -1 589
591 0 471117 267367 105400 -1 590
592 0 471109 267375 105520 -1 591
593 0 471061 267311 105680 -1 592
594 0 471053 267279 105800 -1 593
595 0 471061 267239 105920 -1 594
596 0 471021 267271 106040 -1 595
597 0 471005 267239 106160 -1 596
598 0 470981 267255 106280 -1 597
599 0 470853 267231 106400 -1 598
600 0 470829 267207 106560 -1 599
601 0 470789 267159 106680 -1 600
602 0 470805 267111 106800 -1 601
603 0 470805 267007 106920 -1 602
604 0 470821 266951 107040 -1 603
605 0 470893 266911 107160 -1 604
606 0 470949 266871 107280 -1 605
607 0 471037 266783 107400 -1 606
608 0 471189 266775 107520 -1 607
609 0 471349 266791 107640 -1 608
610 0 471445 266751 107760 -1 609
611 0 471533 266735 107880 -1 610
612 0 471677 266687 108000 -1 611
613 0 471829 266631 108120 -1 612
614 0 472021 266535 108240 -1 613
615 0 472093 266463 108360 -1 614
616 0 472157 266383 108480 -1 615
617 0 472229 266311 108600 -1 616
618 0 472301 266231 108760 -1 617
619 0 472277 266143 108880 -1 618
620 0 472317 266055 109000 -1 619
621 0 472349 265935 109120 -1 620
622 0 472333 265839 109240 -1 621
623 0 472293 265727 109360 -1 622
624 0 472177 265647 109520 -1 623
625 0 472145 265535 109680 -1 624
626 0 472177 265439 109840 -1 625
627 0 472105 265359 110000 -1 626
628 0 472025 265295 110160 -1 627
629 0 472009 265183 110320 -1 628
630 0 471897 265087 110440 -1 629
631 0 471801 265071 110600 -1 630
632 0 471657 265103 110760 -1 631
633 0 471625 264903 110920 -1 632
634 0 471489 264879 111040 -1 633
635 0 471417 264799 111160 -1 634
636 0 471433 264759 111320 -1 635
637 0 471401 264743 111440 -1 636
638 0 471353 264719 111560 -1 637
639 0 471321 264687 111720 -1 638
640 0 471297 264639 111840 -1 639
641 0 471145 264599 112000 -1 640
642 0 471081 264599 112160 -1 641
643 0 470897 264559 112280 -1 642
644 0 470817 264583 112440 -1 643
645 0 470761 264551 112640 -1 644
646 0 470653 264487 112800 -1 645
647 0 470573 264495 113000 -1 646
648 0 470501 264471 113200 -1 647
649 0 470485 264343 113400 -1 648
650 0 470453 264207 113600 -1 649
651 0 470357 264063 113760 -1 650
652 0 470341 263951 113880 -1 651
653 0 470289 263783 114040 -1 652
654 0 470225 263671 114160 -1 653
655 0 470121 263543 114320 -1 654
656 0 469937 263439 114520 -1 655
657 0 469841 263407 114680 -1 656
658 0 469761 263399 114840 -1 657
659 0 469721 263359 115000 -1 658
660 0 469665 263343 115160 -1 659
661 0 469553 263359 115320 -1 660
662 0 469545 263343 115480 -1 661
663 0 469457 263311 115640 -1 662
664 0 469465 263231 115800 -1 663
665 0 469409 263063 115960 -1 664
666 0 469321 262919 116120 -1 665
667 0 469297 262735 116240 -1 666
668 0 469289 262631 116360 -1 667
669 0 469265 262503 116520 -1 668
670 0 469273 262327 116680 -1 669
671 0 469353 262095 116800 -1 670
672 0 469305 261871 116960 -1 671
673 0 469321 261663 117080 -1 672
674 0 469297 261519 117200 -1 673
675 0 469285 261255 117360 -1 674
676 0 469317 261087 117480 -1 675
677 0 469165 260967 117640 -1 676
678 0 469061 260823 117800 -1 677
679 0 468941 260671 117920 -1 678
680 0 468877 260503 118080 -1 679
681 0 468765 260351 118240 -1 680
682 0 468701 260127 118400 -1 681
683 0 468641 259959 118560 -1 682
684 0 468609 259855 118680 -1 683
685 0 468585 259751 118840 -1 684
686 0 468561 259631 118960 -1 685
687 0 468585 259535 119120 -1 686
688 0 468617 259391 119280 -1 687
689 0 468585 259279 119440 -1 688
690 0 468529 259095 119600 -1 689
691 0 468545 258975 119760 -1 690
692 0 468481 258855 119880 -1 691
693 0 468513 258679 120040 -1 692
694 0 468529 258511 120160 -1 693
695 0 468553 258415 120320 -1 694
696 0 468577 258367 120440 -1 695
697 0 468569 258335 120600 -1 696
698 0 468521 258199 120720 -1 697
699 0 468513 258119 120840 -1 698
700 0 468537 258063 121000 -1 699
701 0 468569 258015 121160 -1 700
702 0 468609 257919 121320 -1 701
703 0 468593 257799 121480 -1 702
704 0 468517 257639 121640 -1 703
705 0 468405 257455 121800 -1 704
706 0 468397 257279 121920 -1 705
707 0 468325 257079 122080 -1 706
708 0 468237 256799 122240 -1 707
709 0 468141 256639 122400 -1 708
710 0 468045 256519 122560 -1 709
711 0 468053 256311 122720 -1 710
712 0 468077 256175 122880 -1 711
713 0 468133 256071 123000 -1 712
714 0 468189 255839 123160 -1 713
715 0 468181 255711 123280 -1 714
716 0 468177 255439 123440 -1 715
717 0 468033 255287 123600 -1 716
718 0 467937 255143 123760 -1 717
719 0 467585 254983 123920 -1 718
720 0 467353 254871 124080 -1 719
721 0 467225 254775 124240 -1 720
722 0 467121 254687 124360 -1 721
723 0 467057 254671 124520 -1 722
724 0 466985 254639 124680 -1 723
725 0 466921 254575 124840 -1 724
726 0 466801 254471 125000 -1 725
727 0 466729 254359 125160 -1 726
728 0 466697 254231 125320 -1 727
729 0 466653 254127 125480 -1 728
730 0 466613 253951 125640 -1 729
731 0 466493 253807 125800 -1 730
732 0 466453 253623 126000 -1 731
733 0 466277 253543 126200 -1 732
734 0 466061 253487 126360 -1 733
735 0 465917 253367 126520 -1 734
736 0 465765 253255 126680 -1 735
737 0 465701 253127 126840 -1 736
738 0 465645 252975 126960 -1 737
739 0 465581 252783 127160 -1 738
740 0 465445 252623 127320 -1 739
741 0 465389 252543 127440 -1 740
742 0 465325 252447 127600 -1 741
743 0 465285 252343 127760 -1 742
744 0 465141 252151 127880 -1 743
745 0 465085 251943 128040 -1 744
746 0 464989 251775 128240 -1 745
747 0 464909 251655 128360 -1 746
748 0 464857 251431 128480 -1 747
749 0 464817 251167 128640 -1 748
750 0 464801 251015 128760 -1 749
751 0 464713 250743 128880 -1 750
752 0 464681 250527 129040 -1 751
753 0 464641 250319 129160 -1 752
754 0 464481 250175 129320 -1 753
755 0 464441 249999 129440 -1 754
756 0 464257 249911 129600 -1 755
757 0 464121 249823 129760 -1 756
758 0 464017 249767 129920 -1 757
759 0 463881 249743 130080 -1 758
760 0 463793 249679 130240 -1 759
761 0 463649 249639 130400 -1 760
762 0 463489 249463 130560 -1 761
763 0 463401 249303 130680 -1 762
764 0 463305 249167 130800 -1 763
765 0 463225 249047 130920 -1 764
766 0 463161 248887 131040 -1 765
767 0 463073 248759 131160 -1 766
768 0 462917 248607 131280 -1 767
769 0 462701 248439 131400 -1 768
770 0 462501 248199 131520 -1 769
771 0 462309 248103 131640 -1 770
772 0 462205 248063 131760 -1 771
773 0 462013 248063 131880 -1 772
774 0 461885 247991 132000 -1 773
775 0 461765 247911 132120 -1 774
776 0 461689 247871 132280 -1 775
777 0 461609 247775 132440 -1 776
778 0 461329 247591 132600 -1 777
779 0 461193 247407 132720 -1 778
780 0 460977 247231 132840 -1 779
781 0 460745 247119 132960 -1 780
782 0 460417 247007 133080 -1 781
783 0 460121 246863 133200 -1 782
784 0 459833 246727 133320 -1 783
785 0 459641 246687 133440 -1 784
786 0 459401 246615 133560 -1 785
787 0 459113 246439 133720 -1 786
788 0 458925 246159 133840 -1 787
789 0 458717 245855 133920 -1 788
790 0 458661 245663 134040 -1 789
791 0 458509 245487 134160 -1 790
792 0 458077 245303 134280 -1 791
793 0 457933 245143 134400 -1 792
794 0 457749 245055 134520 -1 793
795 0 457677 244871 134680 -1 794
796 0 457525 244791 134840 -1 795
797 0 457477 244711 134960 -1 796
798 0 457357 244631 135080 -1 797
799 0 457221 244487 135240 -1 798
800 0 457133 244279 135360 -1 799
801 0 456601 243647 135480 -1 800
802 0 456385 243423 135600 -1 801
803 0 456185 243143 135720 -1 802
804 0 455625 242567 135840 -1 803
805 0 455097 242183 135960 -1 804
806 0 454849 241983 136040 -1 805
807 0 454633 241879 136160 -1 806
808 0 454129 241599 136280 -1 807
809 0 453521 241367 136400 -1 808
810 0 453385 241415 136520 -1 809
811 0 452057 241207 136640 -1 810
812 0 450713 240759 136760 -1 811
813 0 449365 240471 136840 -1 812
814 0 447333 240567 136920 -1 813
815 0 444941 240863 137000 -1 814
816 0 443281 241351 137120 -1 815
817 0 442137 241671 137000 -1 816
818 0 441953 241839 136880 -1 817
819 0 441657 242135 136760 -1 818
820 0 441257 242639 136640 -1 819
821 0 441173 242879 136560 -1 820
822 0 440949 243103 136480 -1 821
823 0 440605 243223 136360 -1 822
824 0 440301 243335 136240 -1 823
825 0 439957 243247 136120 -1 824
826 0 439797 243167 136000 -1 825
827 0 439789 243023 135840 -1 826
828 0 439765 242887 135720 -1 827
829 0 439813 242751 135600 -1 828
830 0 439901 242535 135480 -1 829
831 0 439933 242479 135360 -1 830
832 0 439917 242399 135200 -1 831
833 0 439963.53 242356.17 135080 -1 832
834 0 439989 242431 134920 -1 833
835 0 439997 242343 134800 -1 834
836 0 440005 242319 134680 -1 835
837 0 440029 242215 134520 -1 836
838 0 440037 242167 134360 -1 837
839 0 440085 242071 134240 -1 838
840 0 440013 241951 134080 -1 839
841 0 439957 241863 133920 -1 840
842 0 439925 241791 133720 -1 841
843 0 439869 241711 133560 -1 842
844 0 439717 241623 133440 -1 843
845 0 439397 241423 133320 -1 844
846 0 438181 241271 133240 -1 845
847 0 437845 241271 133160 -1 846
848 0 437477 241047 133040 -1 847
849 0 436941 240799 132920 -1 848
850 0 436637 240735 132800 -1 849
851 0 436477 240695 132680 -1 850
852 0 436417 240687 132520 -1 851
853 0 436305 240671 132360 -1 852
854 0 436185 240631 132200 -1 853
855 0 436017 240503 132080 -1 854
856 0 435705 240431 131960 -1 855
857 0 435457 240311 131840 -1 856
858 0 434905 240231 131720 -1 857
859 0 434641 240111 131640 -1 858
860 0 434393 239935 131520 -1 859
861 0 434081 239815 131400 -1 860
862 0 433625 239655 131280 -1 861
863 0 433433 239559 131160 -1 862
864 0 433233 239479 131040 -1 863
865 0 433073 239423 130920 -1 864
866 0 432913 239471 130800 -1 865
867 0 432737 239527 130640 -1 866
868 0 432513 239519 130480 -1 867
869 0 432341 239479 130360 -1 868
870 0 432221 239471 130200 -1 869
871 0 432069 239423 130040 -1 870
872 0 431949 239359 129880 -1 871
873 0 431789 239335 129720 -1 872
874 0 431589 239399 129600 -1 873
875 0 431285 239479 129480 -1 874
876 0 430557 239423 129400 -1 875
877 0 430341 239351 129280 -1 876
878 0 429941 239231 129160 -1 877
879 0 429589 239111 129040 -1 878
880 0 429197 239095 128920 -1 879
881 0 428857 239039 128800 -1 880
882 0 427841 238863 128720 -1 881
883 0 427433 238863 128600 -1 882
884 0 426969 238695 128480 -1 883
885 0 426613 238607 128360 -1 884
886 0 425821 238095 128280 -1 885
887 0 425357 237831 128160 -1 886
888 0 425077 237719 128040 -1 887
889 0 424501 237583 127920 -1 888
890 0 423509 237543 127840 -1 889
891 0 421689 237191 127760 -1 890
892 0 419637 236511 127840 -1 891
893 0 418469 235607 127920 -1 892
894 0 416929 234871 127800 -1 893
895 0 416513 234543 128000 -1 894
896 0 415585 233767 128120 -1 895
897 0 413297 232807 128240 -1 896
898 0 411637 231599 128320 -1 897
899 0 410869 231159 128440 -1 898
900 0 410485 230975 128560 -1 899
901 0 410349 230879 128680 -1 900
902 0 410117 230591 128800 -1 901
903 0 409845 230391 128920 -1 902
904 0 409533 230199 129040 -1 903
905 0 408909 229663 129160 -1 904
906 0 408689 229351 129280 -1 905
907 0 408481 229207 129440 -1 906
908 0 408145 229015 129600 -1 907
909 0 408025 228879 129760 -1 908
910 0 407849 228775 129880 -1 909
911 0 407689 228671 130040 -1 910
912 0 407561 228639 130200 -1 911
913 0 407465 228591 130360 -1 912
914 0 407361 228447 130520 -1 913
915 0 407193 228295 130680 -1 914
916 0 407001 228103 130800 -1 915
917 0 406753 227959 130880 -1 916
918 0 406529 227839 130960 -1 917
919 0 406257 227663 131080 -1 918
920 0 406069 227575 131200 -1 919
921 0 405701 227287 131280 -1 920
922 0 405629 227095 131400 -1 921
923 0 405421 226839 131520 -1 922
924 0 405277 226607 131640 -1 923
925 0 405149 226383 131760 -1 924
926 0 404773 225815 131880 -1 925
927 0 404009 224663 131960 -1 926
928 0 403905 224463 132040 -1 927
929 0 403493 223543 132120 -1 928
930 0 403449 222903 132200 -1 929
931 0 403161 221735 132280 -1 930
932 0 403033 221407 132360 -1 931
933 0 401989 220127 132440 -1 932
934 0 401725 219695 132560 -1 933
935 0 401549 219503 132680 -1 934
936 0 401509 219423 132800 -1 935
937 0 401397 219063 132920 -1 936
938 0 401213 218823 133040 -1 937
939 0 401041 218655 133200 -1 938
940 0 400921 218311 133360 -1 939
941 0 400753 218015 133520 -1 940
942 0 400593 217799 133680 -1 941
943 0 400497 217663 133800 -1 942
944 0 400425 217359 133960 -1 943
945 0 400313 217135 134120 -1 944
946 0 400241 216999 134280 -1 945
947 0 400209 216695 134440 -1 946
948 0 400061 216503 134600 -1 947
949 0 399965 216231 134760 -1 948
950 0 399701 215903 134880 -1 949
951 0 399381 215463 135000 -1 950
952 0 398989 214879 135120 -1 951
953 0 398877 214231 135280 -1 952
954 0 398737 214087 135400 -1 953
955 0 398689 213631 135520 -1 954
956 0 398377 212807 135640 -1 955
957 0 398249 212383 135800 -1 956
958 0 398169 212079 135920 -1 957
959 0 397985 211775 136040 -1 958
960 0 397861 211295 136160 -1 959
961 0 397573 210903 136240 -1 960
962 0 397597 210655 136360 -1 961
963 0 397565 210319 136480 -1 962
964 0 396765 209647 136560 -1 963
965 0 396693 209527 136680 -1 964
966 0 396709 209271 136800 -1 965
967 0 396685 209071 136920 -1 966
968 0 396685 208791 137040 -1 967
969 0 396709 208511 137200 -1 968
970 0 396541 208143 137320 -1 969
971 0 396369 207663 137400 -1 970
972 0 396377 207319 137560 -1 971
973 0 396345 207207 137720 -1 972
974 0 396169 206959 137880 -1 973
975 0 395921 206767 138000 -1 974
976 0 395961 206599 138120 -1 975
977 0 395913 206415 138240 -1 976
978 0 395865 206143 138320 -1 977
979 0 395841 205919 138440 -1 978
980 0 395697 205815 138560 -1 979
981 0 395641 205711 138720 -1 980
982 0 395321 205607 138880 -1 981
983 0 395025 205551 139000 -1 982
984 0 394897 205399 139120 -1 983
985 0 394721 205391 139280 -1 984
986 0 394705 205095 139400 -1 985
987 0 394581 204927 139520 -1 986
988 0 394333 204607 139640 -1 987
989 0 394205 204447 139800 -1 988
990 0 394085 204271 139960 -1 989
991 0 393957 204063 140120 -1 990
992 0 393749 203879 140240 -1 991
993 0 393621 203679 140320 -1 992
994 0 393853 203031 140400 -1 993
995 0 393901 202719 140520 -1 994
996 0 393893 202431 140640 -1 995
997 0 393765 202079 140760 -1 996
998 0 393585 201743 140920 -1 997
999 0 393433 201343 141040 -1 998
1000 0 393265 201167 141200 -1 999
1001 0 393209 200831 141360 -1 1000
1002 0 393073 200375 141520 -1 1001
1003 0 393097 200055 141640 -1 1002
1004 0 393209 199775 141800 -1 1003
1005 0 393161 199615 141960 -1 1004
1006 0 393129 199463 142120 -1 1005
1007 0 393081 199367 142240 -1 1006
1008 0 393073 199255 142360 -1 1007
1009 0 393001 199175 142480 -1 1008
1010 0 392793 198927 142640 -1 1009
1011 0 392577 198711 142800 -1 1010
1012 0 392549 198583 142960 -1 1011
1013 0 392693 198479 143120 -1 1012
1014 0 392829 198375 143280 -1 1013
1015 0 392941 198151 143440 -1 1014
1016 0 392829 197831 143560 -1 1015
1017 0 392693 197599 143720 -1 1016
1018 0 392509 197207 143960 -1 1017
1019 0 392477 196951 144080 -1 1018
1020 0 392337 196255 144160 -1 1019
1021 0 392353 195959 144280 -1 1020
1022 0 392273 195791 144400 -1 1021
1023 0 392289 195543 144520 -1 1022
1024 0 392273 195319 144640 -1 1023
1025 0 392121 195063 144760 -1 1024
1026 0 392017 195007 144880 -1 1025
1027 0 392057 194935 145000 -1 1026
1028 0 391713 194191 145080 -1 1027
1029 0 391505 193975 145200 -1 1028
1030 0 391349 193663 145280 -1 1029
1031 0 391285 193311 145360 -1 1030
1032 0 391277 193087 145480 -1 1031
1033 0 391277 192823 145600 -1 1032
1034 0 391397 192407 145720 -1 1033
1035 0 391501 192167 145840 -1 1034
1036 0 391461 191911 145960 -1 1035
1037 0 391469 191687 146080 -1 1036
1038 0 391389 191471 146200 -1 1037
1039 0 391217 191247 146360 -1 1038
1040 0 391097 190983 146480 -1 1039
1041 0 390953 190511 146600 -1 1040
1042 0 390969 190039 146720 -1 1041
1043 0 390969 189663 146800 -1 1042
1044 0 390961 189295 146920 -1 1043
1045 0 390737 188919 147040 -1 1044
1046 0 390477 188391 147120 -1 1045
1047 0 390541 188119 147240 -1 1046
1048 0 390469 187831 147360 -1 1047
1049 0 390365 187599 147480 -1 1048
1050 0 390293 187391 147640 -1 1049
1051 0 390197 187303 147760 -1 1050
1052 0 390117 187247 147920 -1 1051
1053 0 390101 187191 148040 -1 1052
1054 0 389997 187071 148200 -1 1053
1055 0 389917 186975 148360 -1 1054
1056 0 389901 186839 148520 -1 1055
1057 0 389729 186591 148640 -1 1056
1058 0 389457 186471 148760 -1 1057
1059 0 389185 186255 148880 -1 1058
1060 0 389137 186143 149000 -1 1059
1061 0 389001 185959 149160 -1 1060
1062 0 388913 185751 149280 -1 1061
1063 0 388737 185647 149400 -1 1062
1064 0 388649 185615 149560 -1 1063
1065 0 388689 185727 149680 -1 1064
1066 0 388873 185983 149800 -1 1065
1067 0 388953 186167 149920 -1 1066
1068 0 389089 186223 150040 -1 1067
1069 0 389145 186103 150200 -1 1068
1070 0 389057 185743 150320 -1 1069
1071 0 388865 185439 150440 -1 1070
1072 0 388713 185047 150560 -1 1071
1073 0 388537 184727 150680 -1 1072
1074 0 388353 184479 150800 -1 1073
1075 0 388313 184351 150920 -1 1074
1076 0 388241 184279 151040 -1 1075
1077 0 388097 184231 151160 -1 1076
1078 0 388001 184135 151280 -1 1077
1079 0 387961 183927 151400 -1 1078
1080 0 387929 183767 151480 -1 1079
1081 0 387881 183663 151600 -1 1080
1082 0 387877 183519 151720 -1 1081
1083 0 387877 183263 151840 -1 1082
1084 0 387749 182967 151960 -1 1083
1085 0 387701 182783 152080 -1 1084
1086 0 387661 182639 152200 -1 1085
1087 0 387565 182367 152320 -1 1086
1088 0 387453 182167 152440 -1 1087
1089 0 387405 182063 152560 -1 1088
1090 0 387357 181927 152680 -1 1089
1091 0 387201 181639 152840 -1 1090
1092 0 387081 181439 153000 -1 1091
1093 0 387009 181239 153160 -1 1092
1094 0 386905 181119 153320 -1 1093
1095 0 386889 180935 153480 -1 1094
1096 0 386801 180863 153680 -1 1095
1097 0 386737 180847 153800 -1 1096
1098 0 386577 180631 153960 -1 1097
1099 0 386553 180471 154120 -1 1098
1100 0 386585 180399 154280 -1 1099
1101 0 386801 180063 154440 -1 1100
1102 0 386945 179823 154600 -1 1101
1103 0 386961 179743 154760 -1 1102
1104 0 387097 179559 154920 -1 1103
1105 0 387289 179311 155040 -1 1104
1106 0 387401 179151 155200 -1 1105
1107 0 387513 179047 155320 -1 1106
1108 0 387589 178807 155480 -1 1107
1109 0 387749 178639 155600 -1 1108
1110 0 387893 178455 155720 -1 1109
1111 0 388045 178223 155840 -1 1110
1112 0 388109 178103 155960 -1 1111
1113 0 388141 177839 156080 -1 1112
1114 0 388221 177575 156200 -1 1113
1115 0 388317 177191 156360 -1 1114
1116 0 388525 176903 156480 -1 1115
1117 0 388565 176767 156600 -1 1116
1118 0 388681 176567 156720 -1 1117
1119 0 388841 176327 156840 -1 1118
1120 0 388841 176071 157000 -1 1119
1121 0 388897 175919 157120 -1 1120
1122 0 389017 175655 157240 -1 1121
1123 0 389049 175447 157360 -1 1122
1124 0 389025 175311 157480 -1 1123
1125 0 389057 175207 157600 -1 1124
1126 0 389129 175071 157720 -1 1125
1127 0 389177 174919 157840 -1 1126
1128 0 389409 174759 157960 -1 1127
1129 0 389417 174655 158080 -1 1128
1130 0 389441 174663 158200 -1 1129
1131 0 389493 174671 158320 -1 1130
1132 0 389437 174575 158440 -1 1131
1133 0 389453 174527 158560 -1 1132
1134 0 389477 174375 158680 -1 1133
1135 0 389453 174119 158760 -1 1134
1136 0 389357 173887 158840 -1 1135
1137 0 389333 173719 158920 -1 1136
1138 0 389349 173663 159040 -1 1137
1139 0 389229 173503 159160 -1 1138
1140 0 389221 173343 159280 -1 1139
1141 0 389149 173223 159400 -1 1140
1142 0 389061 173151 159520 -1 1141
1143 0 389045 173127 159640 -1 1142
1144 0 389069 173055 159760 -1 1143
1145 0 389029 173031 159880 -1 1144
1146 0 388957 172967 160000 -1 1145
1147 0 388989 172927 160120 -1 1146
1148 0 389005 172879 160240 -1 1147
1149 0 389045 172783 160360 -1 1148
1150 0 388993 172735 160480 -1 1149
1151 0 388977 172695 160640 -1 1150
1152 0 388969 172599 160760 -1 1151
1153 0 388993 172455 160880 -1 1152
1154 0 389025 172367 161040 -1 1153
1155 0 389009 172367 161160 -1 1154
1156 0 389073 172319 161280 -1 1155
1157 0 389097 172263 161400 -1 1156
1158 0 389097 172255 161520 -1 1157
1159 0 389065 172287 161640 -1 1158
1160 0 389041 172327 161800 -1 1159
1161 0 389089 172407 161920 -1 1160
1162 0 389101 172427 162040 -1 1161
1163 0 389205 172443 162120 -1 1162
1164 0 389205 172407 162200 -1 1163
1165 0 389425 172447 162320 -1 1164
1166 0 389537 172483 162400 -1 1165
1167 0 389581 172527 162480 -1 1166
1168 0 389621 172607 162560 -1 1167
1169 0 389653 172707 162640 -1 1168
1170 0 389745 172835 162720 -1 1169
1171 0 389861 172923 162800 -1 1170
1172 0 390053 173051 162880 -1 1171
1173 0 390221 173103 162960 -1 1172
1174 0 390265 173151 163040 -1 1173
1175 0 390271 173187 163160 -1 1174
1176 0 390267 173207 163280 -1 1175
1177 0 390271 173195 163400 -1 1176
1178 0 390271 173195 163520 -1 1177
1179 0 390271 173195 163640 -1 1178
1180 0 390251 173199 163760 -1 1179
1181 0 390255 173135 163880 -1 1180
1182 0 390255 173135 164000 -1 1181
1183 0 390263 173131 164120 -1 1182
1184 0 390271 173127 164240 -1 1183
1185 0 390267 173147 164360 -1 1184
1186 0 390283 173183 164480 -1 1185
1187 0 390259 173143 164600 -1 1186
1188 0 390275 173103 164720 -1 1187
1189 0 390391 173091 164840 -1 1188
1190 0 390559 173079 164920 -1 1189
1191 0 390671 173131 165000 -1 1190
1192 0 390779 173159 165120 -1 1191
1193 0 390843 173219 165200 -1 1192
1194 0 390867 173271 165280 -1 1193
1195 0 390931 173335 165400 -1 1194
1196 0 390875 173419 165520 -1 1195
1197 0 390855 173503 165640 -1 1196
1198 0 390907 173519 165760 -1 1197
1199 0 390823 173535 165880 -1 1198
1200 0 390731 173483 166000 -1 1199
1201 0 390659 173463 166120 -1 1200
1202 0 390359 173267 166280 -1 1201
1203 0 390559 173411 166400 -1 1202
1204 0 390631 173455 166520 -1 1203
1205 0 390691 173439 166640 -1 1204
1206 0 390691 173439 166760 -1 1205
1207 0 390627 173431 166880 -1 1206
1208 0 390599 173391 167000 -1 1207
1209 0 390567 173339 167120 -1 1208
1210 0 390643 173311 167240 -1 1209
1211 0 390695 173263 167360 -1 1210
1212 0 390687 173199 167480 -1 1211
1213 0 390599 173163 167600 -1 1212
1214 0 390555 173151 167760 -1 1213
1215 0 390483 173167 167880 -1 1214
1216 0 390315 173215 168000 -1 1215
1217 0 390215 173199 168120 -1 1216
1218 0 390099 173203 168240 -1 1217
1219 0 390047 173155 168360 -1 1218
1220 0 389959 173207 168440 -1 1219
1221 0 389879 173247 168520 -1 1220
1222 0 389827 173295 168600 -1 1221
1223 0 389859 173219 168680 -1 1222
1224 0 389823 173211 168800 -1 1223
1225 0 389843 173167 168880 -1 1224
1226 0 389771 173171 169000 -1 1225
1227 0 389659 173227 169120 -1 1226
1228 0 389591 173243 169240 -1 1227
1229 0 389527 173263 169360 -1 1228
1230 0 389419 173295 169480 -1 1229
1231 0 389387 173335 169600 -1 1230
1232 0 389403 173371 169720 -1 1231
1233 0 389483 173451 169840 -1 1232
1234 0 389491 173515 169960 -1 1233
1235 0 389427 173587 170080 -1 1234
1236 0 389451 173639 170200 -1 1235
1237 0 389465 173719 170360 -1 1236
1238 0 389397 173759 170480 -1 1237
1239 0 389365 173795 170600 -1 1238
1240 0 389409 173827 170720 -1 1239
1241 0 389341 173879 170840 -1 1240
1242 0 389337 173867 170960 -1 1241
1243 0 389341 173911 171080 -1 1242
1244 0 389293 173967 171200 -1 1243
1245 0 389325 173971 171320 -1 1244
1246 0 389313 173927 171440 -1 1245
1247 0 389261 173935 171560 -1 1246
1248 0 389213 173971 171680 -1 1247
1249 0 389197 173995 171800 -1 1248
1250 0 389221 174047 171920 -1 1249
1251 0 389193 174075 172000 -1 1250
1252 0 389167 174147 172120 -1 1251
1253 0 389099 174143 172240 -1 1252
1254 0 389015 174155 172400 -1 1253
1255 0 388931 174131 172520 -1 1254
1256 0 388848.34 174136.33 172600 -1 1255
1257 0 388807 174139 172640 -1 1256
1258 0 388747 174183 172760 -1 1257
1259 0 388659 174143 172880 -1 1258
1260 0 388639 174187 172960 -1 1259
1261 0 388619 174223 173040 -1 1260
1262 0 388567 174255 173160 -1 1261
1263 0 388479 174255 173280 -1 1262
1264 0 388403 174251 173400 -1 1263
1265 0 388343 174207 173520 -1 1264
1266 0 388169 174223 173640 -1 1265
1267 0 388081 174251 173760 -1 1266
1268 0 388009 174303 173880 -1 1267
1269 0 387973 174295 174000 -1 1268
1270 0 387833 174311 174160 -1 1269
1271 0 387709 174379 174280 -1 1270
1272 0 387661 174367 174400 -1 1271
1273 0 387605 174371 174520 -1 1272
1274 0 387465 174395 174640 -1 1273
1275 0 387305 174415 174760 -1 1274
1276 0 387213 174431 174880 -1 1275
1277 0 387177 174387 175000 -1 1276
1278 0 387101 174367 175120 -1 1277
1279 0 387005 174335 175200 -1 1278
1280 0 386953 174323 175320 -1 1279
1281 0 386937 174327 175440 -1 1280
1282 0 386929 174287 175560 -1 1281
1283 0 386771 174279 175720 -1 1282
1284 0 386707 174271 175880 -1 1283
1285 0 386639 174207 176040 -1 1284
1286 0 386587 174179 176200 -1 1285
1287 0 386495 174099 176360 -1 1286
1288 0 386439 174055 176480 -1 1287
1289 0 386347 173923 176600 -1 1288
1290 0 386235 173863 176680 -1 1289
1291 0 386175 173895 176760 -1 1290
1292 0 386155 173907 176880 -1 1291
1293 0 386107 173839 176960 -1 1292
1294 0 386051 173839 177080 -1 1293
1295 0 385971 173823 177200 -1 1294
1296 0 385939 173803 177320 -1 1295
1297 0 385887 173763 177400 -1 1296
1298 0 385867 173735 177520 -1 1297
1299 0 385851 173635 177640 -1 1298
1300 0 385749 173547 177720 -1 1299
1301 0 385657 173319 177840 -1 1300
1302 0 385621 173095 177920 -1 1301
1303 0 385609 172939 178000 -1 1302
1304 0 385625 172859 178080 -1 1303
1305 0 385669 172723 178160 -1 1304
1306 0 385641 172647 178240 -1 1305
1307 0 385633 172611 178320 -1 1306
1308 0 385575 172483 178400 -1 1307
1309 0 385523 172391 178520 -1 1308
1310 0 385463 172299 178600 -1 1309
1311 0 385419 172167 178720 -1 1310
1312 0 385361 172019 178800 -1 1311
1313 0 385321 171931 178880 -1 1312
1314 0 385277 171883 179040 -1 1313
1315 0 385229 171823 179160 -1 1314
1316 0 385161 171799 179280 -1 1315
1317 0 385073 171795 179400 -1 1316
1318 0 385005 171779 179520 -1 1317
1319 0 385009 171799 179640 -1 1318
1320 0 384961 171819 179760 -1 1319
1321 0 384929 171835 179880 -1 1320
1322 0 384941 171879 180000 -1 1321
1323 0 384929 171955 180120 -1 1322
1324 0 384989 171963 180240 -1 1323
1325 0 385097 171863 180360 -1 1324
1326 0 385153 171859 180480 -1 1325
1327 0 385233 171791 180600 -1 1326
1328 0 385289 171811 180720 -1 1327
1329 0 385353 171787 180840 -1 1328
1330 0 385417 171847 180960 -1 1329
1331 0 385541 171835 181080 -1 1330
1332 0 385557 171847 181200 -1 1331
1333 0 385569 171955 181320 -1 1332
1334 0 385497 171911 181400 -1 1333
1335 0 385505 171907 181520 -1 1334
1336 0 385505 171907 181560 -1 1335
1337 0 385449 171899 181640 -1 1336
1338 0 385485 171779 181720 -1 1337
1339 0 385481 171787 181800 -1 1338
1340 0 385497 171771 181840 -1 1339
1341 0 385473 171747 181920 -1 1340
1342 0 385373 171839 181960 -1 1341
1343 0 385533 171847 182040 -1 1342
1344 0 385321 171551 182120 -1 1343
1345 0 385209 171451 182200 -1 1344
1346 0 385205 171459 182240 -1 1345
1347 0 385137 171383 182360 -1 1346
1348 0 385101 171387 182400 -1 1347
1349 0 385043 171311 182480 -1 1348
1350 0 385351 170763 182560 -1 1349
1351 0 385503 170639 182640 -1 1350
1352 0 385567 170499 182720 -1 1351
1353 0 385447 170511 182800 -1 1352
1354 0 385459 170491 182840 -1 1353
1355 0 385475 170423 182920 -1 1354
1356 0 385587 170303 183000 -1 1355
1357 0 385571 170271 183080 -1 1356
1358 0 385565 170179 183200 -1 1357
1359 0 385657 170191 183240 -1 1358
1360 0 385733 170131 183320 -1 1359
1361 0 385809 170171 183400 -1 1360
1362 0 385893 170179 183480 -1 1361
1363 0 385893 170191 183560 -1 1362
1364 0 385749 170103 183640 -1 1363
1365 0 385717 170071 183720 -1 1364
1366 0 385705 169939 183800 -1 1365
1367 0 385729 169923 183880 -1 1366
1368 0 385645 169871 183960 -1 1367
1369 0 385661 169823 184040 -1 1368
1370 0 385521 169343 184120 -1 1369
1371 0 385505 169319 184200 -1 1370
1372 0 385569 169315 184280 -1 1371
1373 0 385557 169375 184360 -1 1372
1374 0 385529 169519 184440 -1 1373
1375 0 385521 169571 184520 -1 1374
1376 0 385529 169615 184640 -1 1375
1377 0 385621 169619 184760 -1 1376
1378 0 385701 169647 184920 -1 1377
1379 0 385765 169555 185040 -1 1378
1380 0 385769 169471 185160 -1 1379
1381 0 385809 169379 185240 -1 1380
1382 0 385777 169419 185320 -1 1381
1383 0 385809 169419 185440 -1 1382
1384 0 385833 169411 185560 -1 1383
1385 0 385913 169367 185680 -1 1384
1386 0 385957 169331 185800 -1 1385
1387 0 386037 169331 185920 -1 1386
1388 0 386173 169251 186000 -1 1387
1389 0 386261 169175 186080 -1 1388
1390 0 386297 169155 186160 -1 1389
1391 0 386325 169135 186280 -1 1390
1392 0 386337 169031 186360 -1 1391
1393 0 386335 168883 186440 -1 1392
1394 0 386215 168687 186520 -1 1393
1395 0 386483 168343 186600 -1 1394
1396 0 386627 168203 186680 -1 1395
1397 0 387187 167763 186760 -1 1396
1398 0 387475 167551 186840 -1 1397
1399 0 387675 167363 186920 -1 1398
1400 0 387861 167147 187000 -1 1399
1401 0 387993 166891 187080 -1 1400
1402 0 388041 166775 187160 -1 1401
1403 0 388153 166699 187280 -1 1402
1404 0 388289 166559 187360 -1 1403
1405 0 388321 166435 187440 -1 1404
1406 0 388425 166367 187520 -1 1405
1407 0 388581 166303 187600 -1 1406
1408 0 388701 166227 187680 -1 1407
1409 0 388751 166179 187760 -1 1408
1410 0 388827 166139 187840 -1 1409
1411 0 389595 165899 187840 -1 1410
1412 0 390003 165599 187920 -1 1411
1413 0 390075 165519 187960 -1 1412
1414 0 390439 165071 188040 -1 1413
1415 0 390519 165079 187920 -1 1414
1416 0 390619 165127 187880 -1 1415
1417 0 390659 165171 187840 -1 1416
1418 0 390831 165127 187760 -1 1417
1419 0 390855 165123 187720 -1 1418
1420 0 390951 165043 187640 -1 1419
1421 0 390953.5 165006 187600 -1 1420
1422 0 390955.62 164968.58 187560 -1 1421
1423 0 390980 164895 187480 -1 1422
1424 0 390980 164927 187400 -1 1423
1425 0 389819 165575 188040 -1 1412
1426 0 389739 165483 188120 -1 1425
1427 0 389739 165363 188200 -1 1426
1428 0 389747 165319 188280 -1 1427
1429 0 389803 165199 188360 -1 1428
1430 0 389813 165163 188400 -1 1429
1431 0 389801 165231 188480 -1 1430
1432 0 389909 165167 188560 -1 1431
1433 0 390037 165167 188640 -1 1432
1434 0 390109 165215 188760 -1 1433
1435 0 390277 165183 188800 -1 1434
1436 0 390417 165147 188840 -1 1435
1437 0 390413 165143 188880 -1 1436
1438 0 390625 165079 188920 -1 1437
1439 0 390761 165067 189000 -1 1438
1440 0 391157 164971 189080 -1 1439
1441 0 391357 164959 189160 -1 1440
1442 0 391363 164959 189280 -1 1441
1443 0 391363 164959 189360 -1 1442
1444 0 391459 164935 189440 -1 1443
1445 0 391487 164887 189520 -1 1444
1446 0 391619 164847 189560 -1 1445
1447 0 391755 164839 189640 -1 1446
1448 0 392051 164699 189720 -1 1447
1449 0 391991 164731 189800 -1 1448
1450 0 391963 164727 189840 -1 1449
1451 0 391739 164771 189920 -1 1450
1452 0 390787 165071 189920 -1 1451
1453 0 390631 164955 189960 -1 1452
1454 0 390643 164951 190040 -1 1453
1455 0 390623 164843 190120 -1 1454
1456 0 390611 164839 190160 -1 1455
1457 0 390575 164813 190240 -1 1456
1458 0 391695 164763 190000 -1 1451
1459 0 391487 164759 190080 -1 1458
1460 0 391483 164739 190120 -1 1459
1461 0 391479 164719 190160 -1 1460
1462 0 391403 164731 190200 -1 1461
1463 0 391391 164695 190240 -1 1462
1464 0 391695 164791 190360 -1 1463
1465 0 391915 164839 190440 -1 1464
1466 0 391975 164919 190520 -1 1465
1467 0 392541 165191 190600 -1 1466
1468 0 392681 165219 190680 -1 1467
1469 0 392741 165231 190760 -1 1468
1470 0 392853 165287 190840 -1 1469
1471 0 392997 165363 190920 -1 1470
1472 0 393117 165371 191000 -1 1471
1473 0 393205 165415 191040 -1 1472
1474 0 393245 165459 191120 -1 1473
1475 0 393505 165631 191200 -1 1474
1476 0 393701 165667 191280 -1 1475
1477 0 393613 165647 191320 -1 1476
1478 0 393597 165623 191400 -1 1477
1479 0 393609 165583 191480 -1 1478
1480 0 393597 165547 191560 -1 1479
1481 0 393593 165379 191640 -1 1480
1482 0 393477 165271 191720 -1 1481
1483 0 393429 165239 191760 -1 1482
1484 0 393441 165351 191880 -1 1483
1485 0 393529 165517 191920 -1 1484
1486 0 393501 165641 192000 -1 1485
1487 0 394737 165467 191360 -1 1476
1488 0 395335 165571 191280 -1 1487
1489 0 396079 165407 191320 -1 1488
1490 0 396035 165299 191400 -1 1489
1491 0 395983.66 165184.27 191440 -1 1490
1492 0 396059 165227 191520 -1 1491
1493 0 396019 165131 191640 -1 1492
1494 0 396049.66 165099 191680 -1 1493
1495 0 396111 165035 191760 -1 1494
1496 0 396163 165007 191800 -1 1495
1497 0 395935 164791 191880 -1 1496
1498 0 395967 164795 191960 -1 1497
1499 0 396019 164795 192040 -1 1498
1500 0 396123 164883 192120 -1 1499
1501 0 396183 164899 192200 -1 1500
1502 0 396168.34 164908.33 192240 -1 1501
1503 0 396139 164927 192320 -1 1502
1504 0 396451 164927 192400 -1 1503
1505 0 396619 164811 192480 -1 1504
1506 0 396627 164891 192560 -1 1505
1507 0 396655 164887 192640 -1 1506
1508 0 396643 164887 192720 -1 1507
1509 0 396691 164935 192800 -1 1508
1510 0 396727 164959 192840 -1 1509
1511 0 395815 164859 192400 -1 1503
1512 0 395755 164747 192480 -1 1511
1513 0 395751 164419 192560 -1 1512
1514 0 395619 164091 192600 -1 1513
1515 0 395609 164065 192640 -1 1514
1516 0 395411 164803 191960 -1 1498
1517 0 395239 164691 192040 -1 1516
1518 0 395179 164727 192120 -1 1517
1519 0 395171 164763 192200 -1 1518
1520 0 395135 164763 192280 -1 1519
1521 0 395021 164723.06 192360 -1 1520
1522 0 394917 164763.06 192440 -1 1521
1523 0 395555 165263 191760 -1 1494
1524 0 395487 165291 191840 -1 1523
1525 0 395487 165301 191920 -1 1524
1526 0 395531 165313 192000 -1 1525
1527 0 395583 165269 192080 -1 1526
1528 0 395409 165629 191160 -1 1488
1529 0 395485 165789 190920 -1 1528
1530 0 394645 166129 190960 -1 1529
1531 0 394519 166143 190880 -1 1530
1532 0 394531 166215 190800 -1 1531
1533 0 394651 166107 191040 -1 1530
1534 0 394671 166079 191160 -1 1533
1535 0 394731 166075 191280 -1 1534
1536 0 394731 166067 191360 -1 1535
1537 0 395895 165647 190880 -1 1529
1538 0 396027 165591 190800 -1 1537
1539 0 396187 165571 190720 -1 1538
1540 0 396393 165489 190640 -1 1539
1541 0 396593 165361 190560 -1 1540
1542 0 396809 165293 190520 -1 1541
1543 0 397093 165125 190440 -1 1542
1544 0 397247 165027 190320 -1 1543
1545 0 397523 165055 190240 -1 1544
1546 0 397663 165139 190120 -1 1545
1547 0 397783 165227 190040 -1 1546
1548 0 397873 165449 189920 -1 1547
1549 0 397881 165553 189800 -1 1548
1550 0 397857 165709 189680 -1 1549
1551 0 397687 165935 189560 -1 1550
1552 0 397365 166137 189480 -1 1551
1553 0 397161 166273 189360 -1 1552
1554 0 396747 166583 189240 -1 1553
1555 0 396383 166879 189160 -1 1554
1556 0 395961 167293 189080 -1 1555
1557 0 395251 167683 189120 -1 1556
1558 0 394725 167801 189040 -1 1557
1559 0 394513 167781 188960 -1 1558
1560 0 394265 167877 188840 -1 1559
1561 0 394123 168027 188720 -1 1560
1562 0 393979 168139 188640 -1 1561
1563 0 393533 168601 188560 -1 1562
1564 0 393453 168765 188480 -1 1563
1565 0 393863 169103 188520 -1 1564
1566 0 394011 169191 188600 -1 1565
1567 0 393373 168797 188400 -1 1564
1568 0 393291 168899 188360 -1 1567
1569 0 393209 169001 188320 -1 1568
1570 0 393169 169113 188240 -1 1569
1571 0 393099 169187 188160 -1 1570
1572 0 393051 169239 188080 -1 1571
1573 0 391299 164543 190360 -1 1463
1574 0 391243 164439 190400 -1 1573
1575 0 391275 164383 190480 -1 1574
1576 0 391343 164371 190600 -1 1575
1577 0 391367 164399 190720 -1 1576
1578 0 391341 164435 190800 -1 1577
1579 0 391525 164419 190880 -1 1578
1580 0 391637 164339 190960 -1 1579
1581 0 391637 164279 191040 -1 1580
1582 0 391637 164287 191080 -1 1581
1583 0 391137 164323 190880 -1 1578
1584 0 391089 164283 190960 -1 1583
1585 0 391037 164243 191040 -1 1584
1586 0 390871 164811 190440 -1 1574
1587 0 390807 164855 190520 -1 1586
1588 0 390755 164887 190640 -1 1587
1589 0 390727 164835 190720 -1 1588
1590 0 390511 164827 190840 -1 1589
1591 0 390443 164859 190920 -1 1590
1592 0 390419 164907 191000 -1 1591
1593 0 390435 164923 191080 -1 1592
1594 0 390743 164383 190120 -1 1460
1595 0 390683 164227 190160 -1 1594
1596 0 390603 164075 190200 -1 1595
1597 0 390479 163955 190240 -1 1596
1598 0 390467 163939 190320 -1 1597
1599 0 390423 163919 190360 -1 1598
1600 0 390417 163835 190440 -1 1599
1601 0 390409 163827 190520 -1 1600
1602 0 393258 163384.06 189720 -1 1448
1603 0 394258 162704.06 189760 -1 1602
1604 0 395294 161916.06 189800 -1 1603
1605 0 395482 161152.06 189920 -1 1604
1606 0 395622 160824.06 190040 -1 1605
1607 0 395594 160642.03 190160 -1 1606
1608 0 395802 160394.03 190240 -1 1607
1609 0 395902 160266.03 190320 -1 1608
1610 0 395970 160602.03 190280 -1 1609
1611 0 396242 160738.03 190280 -1 1610
1612 0 396362 160862.03 190200 -1 1611
1613 0 396002 160062.03 190400 -1 1609
1614 0 396272 159888 190440 -1 1613
1615 0 396130 159928 190480 -1 1614
1616 0 396122 159982.05 190520 -1 1615
1617 0 396086 159970 190640 -1 1616
1618 0 395972 159947 190760 -1 1617
1619 0 395758 159897 190800 -1 1618
1620 0 395588 159869 190880 -1 1619
1621 0 395544 159928 190960 -1 1620
1622 0 395626 159994 191040 -1 1621
1623 0 395760 160012 191160 -1 1622
1624 0 395852 159854 191240 -1 1623
1625 0 395864 159727 191320 -1 1624
1626 0 395878 159708 191400 -1 1625
1627 0 396246 159870 190800 -1 1618
1628 0 396232 159734 190880 -1 1627
1629 0 396118 159671 190960 -1 1628
1630 0 396116 159635 191040 -1 1629
1631 0 396126 159550 191120 -1 1630
1632 0 396150 159527 191200 -1 1631
1633 0 397158 159758.03 190400 -1 1614
1634 0 397294 159654.03 190320 -1 1633
1635 0 397342 159562.03 190200 -1 1634
1636 0 397457 159539 190120 -1 1635
1637 0 397445 159255 189680 -1 1636
1638 0 397558.03 159368.05 189600 -1 1637
1639 0 397720 159266.06 189400 -1 1638
1640 0 397757 159301 189200 -1 1639
1641 0 397739 159247.03 189000 -1 1640
1642 0 397831 159183.03 188840 -1 1641
1643 0 397822 159159 188720 -1 1642
1644 0 397819 159151.03 188680 -1 1643
1645 0 397863 159151.03 188480 -1 1644
1646 0 398287 159027.03 188400 -1 1645
1647 0 398435 159001.67 188320 -1 1646
1648 0 398509 158989.03 188280 -1 1647
1649 0 398709 158957.03 188160 -1 1648
1650 0 398809 158890.14 188040 -1 1649
1651 0 398869 158914.06 188000 -1 1650
1652 0 399015 159072.03 187880 -1 1651
1653 0 399074.34 159052.67 187840 -1 1652
1654 0 399193 159014.03 187760 -1 1653
1655 0 398767 159256.03 187720 -1 1654
1656 0 398723 159340.03 187640 -1 1655
1657 0 398705 159354.03 187480 -1 1656
1658 0 398599 159440.03 187360 -1 1657
1659 0 399365 159094.03 187640 -1 1654
1660 0 399743 158992.03 187480 -1 1659
1661 0 399755 158892.03 187400 -1 1660
1662 0 399917 158842.03 187200 -1 1661
1663 0 399939 158822 187120 -1 1662
1664 0 399961 158802.03 187040 -1 1663
1665 0 400121 158806.03 186880 -1 1664
1666 0 400129 158762.03 186680 -1 1665
1667 0 400143 158736.06 186560 -1 1666
1668 0 400185 158768.4 186440 -1 1667
1669 0 400213 158790.03 186360 -1 1668
1670 0 400487 158688.03 186200 -1 1669
1671 0 400873 158662.06 186120 -1 1670
1672 0 402073 158394.06 186080 -1 1671
1673 0 402439 158216.03 185960 -1 1672
1674 0 402703 158101.33 185880 -1 1673
1675 0 402835 158044.03 185840 -1 1674
1676 0 403363 158072.03 185760 -1 1675
1677 0 403513 158062.03 185880 -1 1676
1678 0 403637 158002.03 186000 -1 1677
1679 0 403677 158066.03 186160 -1 1678
1680 0 403685 157998.03 186320 -1 1679
1681 0 403721 157942.03 186400 -1 1680
1682 0 403815 157756.06 186560 -1 1681
1683 0 403751 157736.06 186760 -1 1682
1684 0 403747 157658 186840 -1 1683
1685 0 403743 157580.06 186920 -1 1684
1686 0 403853 157686.03 187160 -1 1685
1687 0 403781 158022.03 187280 -1 1686
1688 0 403881.5 158251.5 187400 -1 1687
1689 0 403915 158328.03 187440 -1 1688
1690 0 404097 158394.05 187600 -1 1689
1691 0 404213 158454.03 187720 -1 1690
1692 0 404261 158602.03 187840 -1 1691
1693 0 404379 158740.03 188040 -1 1692
1694 0 404379 158692.03 188240 -1 1693
1695 0 404473 158934.03 188360 -1 1694
1696 0 404505 158966.03 188480 -1 1695
1697 0 404497 158994.03 188680 -1 1696
1698 0 404481 159150.03 188880 -1 1697
1699 0 404775 159628.06 189240 -1 1698
1700 0 400955 158648.03 185880 -1 1671
1701 0 401169 158582.03 185760 -1 1700
1702 0 400507 158972.03 185720 -1 1701
1703 0 400347 159016.03 185600 -1 1702
1704 0 400284 159040.03 185440 -1 1703
1705 0 400514 159418.03 185440 -1 1704
1706 0 401287 158420.03 185640 -1 1701
1707 0 401283 158356.03 185560 -1 1706
1708 0 400999 158476.03 185520 -1 1707
1709 0 400779 158424.03 185360 -1 1708
1710 0 400703 158416.05 185280 -1 1709
1711 0 400753.4 158421.6 185200 -1 1710
1712 0 400829 158430.03 185080 -1 1711
1713 0 400849 158334.03 184920 -1 1712
1714 0 400817 158414.03 184840 -1 1713
1715 0 400837 158302.03 184720 -1 1714
1716 0 400797 158214.03 184560 -1 1715
1717 0 400825 157998.03 184440 -1 1716
1718 0 400869 157902.03 184320 -1 1717
1719 0 400849 157686.03 184200 -1 1718
1720 0 400771 157404.06 184160 -1 1719
1721 0 400779 157180.08 184040 -1 1720
1722 0 400597 156854.03 183920 -1 1721
1723 0 400531 156776.03 183760 -1 1722
1724 0 400439 156736.03 183560 -1 1723
1725 0 400415 156744.03 183440 -1 1724
1726 0 400371 156652.03 183280 -1 1725
1727 0 400447 156592.03 183120 -1 1726
1728 0 400589 156594.03 182960 -1 1727
1729 0 400795 156608.03 182840 -1 1728
1730 0 400799 156672.03 182760 -1 1729
1731 0 400787 156716.05 182720 -1 1730
1732 0 400633 156818.03 182600 -1 1731
1733 0 400613 156962.03 182480 -1 1732
1734 0 400701 157038.03 182400 -1 1733
1735 0 400955 157164.03 182360 -1 1734
1736 0 401119 157180.03 182240 -1 1735
1737 0 401175 157108.03 182160 -1 1736
1738 0 401121 157114 182040 -1 1737
1739 0 401103 157116.03 182000 -1 1738
1740 0 401091 157072.03 181840 -1 1739
1741 0 401169 157048 181760 -1 1740
1742 0 401247 157024.03 181680 -1 1741
1743 0 401597 157102.05 181480 -1 1742
1744 0 401023 157104.03 181440 -1 1743
1745 0 400985 156982.03 181320 -1 1744
1746 0 401805 157006.05 181440 -1 1743
1747 0 402025 156626.03 181400 -1 1746
1748 0 402123 156488.03 181280 -1 1747
1749 0 402174 156393 181240 -1 1748
1750 0 402225 156298.03 181200 -1 1749
1751 0 402249 156222.03 181120 -1 1750
1752 0 402269 156202.03 181000 -1 1751
1753 0 402251 156452.03 181160 -1 1749
1754 0 402347 156484.03 181000 -1 1753
1755 0 401749 157042.03 181360 -1 1746
1756 0 401829 156890.03 181200 -1 1755
1757 0 401921 156774.03 181080 -1 1756
1758 0 401805 156646.03 180920 -1 1757
1759 0 401625 156558.03 180760 -1 1758
1760 0 401525 156486.03 180680 -1 1759
1761 0 401477 156406.03 180600 -1 1760
1762 0 400203 157120.03 182360 -1 1734
1763 0 400025 157122.03 182280 -1 1762
1764 0 399893 157158.03 182160 -1 1763
1765 0 399935 157220.03 182120 -1 1764
1766 0 399967 157264.03 182080 -1 1765
1767 0 400841 157610.03 183920 -1 1721
1768 0 401025 157842.03 183840 -1 1767
1769 0 401325 157842.03 183760 -1 1768
1770 0 401497 157690.03 183680 -1 1769
1771 0 401581.66 157794.73 183800 -1 1769
1772 0 401605.66 158018.73 183920 -1 1771
1773 0 401533.66 158290.73 184040 -1 1772
1774 0 400981.66 157890.73 183960 -1 1767
1775 0 401053.66 158034.73 184080 -1 1774
1776 0 400533 158650.03 184880 -1 1714
1777 0 400417 158810.03 184960 -1 1776
1778 0 401537 158402.03 184920 -1 1713
1779 0 401719 158288.03 184800 -1 1778
1780 0 401899 158252.03 184680 -1 1779
1781 0 402253 158330.03 184600 -1 1780
1782 0 401483 158208.03 185440 -1 1707
1783 0 401731 158212.03 185320 -1 1782
1784 0 398443 158516.03 187960 -1 1651
1785 0 398387 158464.03 187880 -1 1784
1786 0 398399 158468.03 187840 -1 1785
1787 0 398521 158450.03 187680 -1 1786
1788 0 398293 158278.03 187680 -1 1787
1789 0 398375 158124.03 187520 -1 1788
1790 0 398691 158492.03 187640 -1 1787
1791 0 399387 158240.03 188000 -1 1650
1792 0 399475 158104.03 187920 -1 1791
1793 0 399559 157984.03 187800 -1 1792
1794 0 399753 157990.03 187720 -1 1793
1795 0 400021 158002.03 187600 -1 1794
1796 0 400053 157818.03 187520 -1 1795
1797 0 400107 157720.03 187360 -1 1796
1798 0 400195 157696.03 187200 -1 1797
1799 0 400289 157698.05 187160 -1 1798
1800 0 400459 157732.03 186960 -1 1799
1801 0 400644.38 157755.81 186880 -1 1800
1802 0 401232.84 158239.83 186840 -1 1801
1803 0 401400.5 158298.55 186680 -1 1802
1804 0 401758 158305.03 186640 -1 1803
1805 0 400776.7 157553.86 186840 -1 1801
1806 0 401215.44 157129.02 186800 -1 1805
1807 0 401480.1 157038.47 186680 -1 1806
1808 0 401581.06 156947.94 186560 -1 1807
1809 0 401608.94 156996.72 186400 -1 1808
1810 0 401699.53 156913.45 186360 -1 1809
1811 0 401713.47 156833.36 186320 -1 1810
1812 0 401869.7 156495.25 186160 -1 1811
1813 0 401970.7 156300.25 186040 -1 1812
1814 0 402047.28 156147.03 185960 -1 1813
1815 0 401995.1 155757.12 185920 -1 1814
1816 0 402036.88 155509.92 185840 -1 1815
1817 0 402061.38 155060.83 185720 -1 1816
1818 0 402078.78 154719.56 185560 -1 1817
1819 0 402137.97 154374.86 185480 -1 1818
1820 0 402336.47 154016.19 185440 -1 1819
1821 0 402482.72 153950.03 185360 -1 1820
1822 0 402698.62 153904.77 185240 -1 1821
1823 0 402911.03 153734.14 185120 -1 1822
1824 0 403213.97 153577.47 185000 -1 1823
1825 0 403374.16 153479.97 184880 -1 1824
1826 0 403673.62 153511.31 184720 -1 1825
1827 0 403823.38 153406.84 184640 -1 1826
1828 0 403994 153291.95 184520 -1 1827
1829 0 404084 153154.03 184280 -1 1828
1830 0 404126 153104.03 184200 -1 1829
1831 0 403860 153338.03 184160 -1 1830
1832 0 404342 153780.03 184120 -1 1831
1833 0 404670 154012.03 184160 -1 1832
1834 0 404854 154188.03 184280 -1 1833
1835 0 404866 154308.03 184400 -1 1834
1836 0 403818 153312.08 184080 -1 1831
1837 0 403846 153092.08 183960 -1 1836
1838 0 403902 152996.08 183880 -1 1837
1839 0 404842 152980.03 184160 -1 1830
1840 0 405050 152892.03 184080 -1 1839
1841 0 405084 152710.03 184000 -1 1840
1842 0 405362 152544.03 183920 -1 1841
1843 0 405404 152430.03 183840 -1 1842
1844 0 405426 152364.03 183720 -1 1843
1845 0 402252.75 156366.44 185920 -1 1814
1846 0 402517.38 156571.89 185840 -1 1845
1847 0 402555.72 156718.17 185760 -1 1846
1848 0 402639.3 156829.66 185640 -1 1847
1849 0 403597 156384.05 185480 -1 1848
1850 0 404019.03 156286.05 185520 -1 1849
1851 0 404333.03 156228.08 185640 -1 1850
1852 0 404469.03 156260.08 185840 -1 1851
1853 0 405119.03 155942.11 185880 -1 1852
1854 0 405455.03 155654.11 185960 -1 1853
1855 0 405397 155632.03 186120 -1 1854
1856 0 405671 155062.03 186040 -1 1855
1857 0 405803 154862.03 185920 -1 1856
1858 0 406137 154640.06 185800 -1 1857
1859 0 406497 154480.06 185720 -1 1858
1860 0 406707 154278.03 185600 -1 1859
1861 0 406911 154118.03 185480 -1 1860
1862 0 407103 153974.03 185320 -1 1861
1863 0 407279 153634.03 185240 -1 1862
1864 0 407437 153404.03 185080 -1 1863
1865 0 407641 153300.03 184920 -1 1864
1866 0 407787 153018.03 184840 -1 1865
1867 0 407783 152802.03 184720 -1 1866
1868 0 407911 152526.03 184600 -1 1867
1869 0 407957 152108.06 184400 -1 1868
1870 0 408017 151712.06 184200 -1 1869
1871 0 408407 151318.03 184160 -1 1870
1872 0 408571 151014.03 184040 -1 1871
1873 0 408625 150788.06 183840 -1 1872
1874 0 408629 150632.06 183640 -1 1873
1875 0 408651 150298.03 183480 -1 1874
1876 0 409053 150052.05 183320 -1 1875
1877 0 409073 150048.05 183280 -1 1876
1878 0 409207 150094.03 183160 -1 1877
1879 0 409219 150106 183120 -1 1878
1880 0 409255 150142.03 183000 -1 1879
1881 0 409573 150276.03 182920 -1 1880
1882 0 409569 150368.03 182840 -1 1881
1883 0 409429 149672.03 183360 -1 1876
1884 0 409793 149772.03 183440 -1 1883
1885 0 409895 149898.03 183360 -1 1884
1886 0 409381 149516.03 183400 -1 1883
1887 0 409337 149404.03 183520 -1 1886
1888 0 409273 149328.03 183640 -1 1887
1889 0 403649 156316.03 185360 -1 1849
1890 0 403713 156128.03 185200 -1 1889
1891 0 403715 155982.03 185160 -1 1890
1892 0 403761 155884.03 185080 -1 1891
1893 0 404067 155762.03 185000 -1 1892
1894 0 404353 155568.03 184920 -1 1893
1895 0 404565 155376.03 184800 -1 1894
1896 0 404521 155204.03 184600 -1 1895
1897 0 399547.66 157840.4 187960 -1 1792
1898 0 399667.66 157776.4 188120 -1 1897
1899 0 399099 158083.03 188160 -1 1649
1900 0 399183 157939.03 188120 -1 1899
1901 0 399277 157885.03 188000 -1 1900
1902 0 399227.66 158384.4 188200 -1 1649
1903 0 399115.66 158464.4 188360 -1 1902
1904 0 399227.66 158288.4 188480 -1 1903
1905 0 399595.66 158112.4 188600 -1 1904
1906 0 399672 157960.06 188520 -1 1905
1907 0 399568 157976.06 188360 -1 1906
1908 0 397843 159187.06 188280 -1 1647
1909 0 397731 159307.06 188160 -1 1908
1910 0 397915 159155.06 187960 -1 1909
1911 0 397931 159203.06 187800 -1 1910
1912 0 395538 161044.06 190200 -1 1607
1913 0 395514 161108.06 190320 -1 1912
1914 0 395442 161224.06 189760 -1 1604
1915 0 395642 161048.06 189680 -1 1914
1916 0 395510 161332.06 189560 -1 1915
1917 0 395446 161404.06 189400 -1 1916
1918 0 395406 161412.06 189280 -1 1917
1919 0 395542 161308.06 189160 -1 1918
1920 0 395647 161274.06 189120 -1 1919
1921 0 395782 161132.06 189040 -1 1920
1922 0 395726 161076.06 188920 -1 1921
1923 0 395598 161108.06 188760 -1 1922
1924 0 395522 161072.06 188640 -1 1923
1925 0 395482 161032.06 188480 -1 1924
1926 0 395498 160992.06 188320 -1 1925
1927 0 395442 160864.06 188160 -1 1926
1928 0 395498 161016.06 188040 -1 1927
1929 0 395602 161000.06 187840 -1 1928
1930 0 395706 160808.06 187680 -1 1929
1931 0 395698 160776.06 187560 -1 1930
1932 0 395888 160694.03 187280 -1 1931
1933 0 396108 160782.03 187080 -1 1932
1934 0 396388 160866.03 186880 -1 1933
1935 0 396530 160884.06 186680 -1 1934
1936 0 396690 160912.06 186520 -1 1935
1937 0 396702 160884.06 186360 -1 1936
1938 0 396874 160936.06 186200 -1 1937
1939 0 396770 160896.06 186080 -1 1938
1940 0 396838 160720.06 186000 -1 1939
1941 0 396954 160680.06 185880 -1 1940
1942 0 396946 160700.06 185720 -1 1941
1943 0 396802 160644.06 185600 -1 1942
1944 0 396842 160616.06 185440 -1 1943
1945 0 396830 160488.06 185320 -1 1944
1946 0 396822 160340.06 185200 -1 1945
1947 0 396950 160352.06 185080 -1 1946
1948 0 396998 160340.06 184960 -1 1947
1949 0 397168 160274.11 184840 -1 1948
1950 0 397308 160242.11 184680 -1 1949
1951 0 397336 160226.11 184520 -1 1950
1952 0 397262 160124.14 184320 -1 1951
1953 0 397362 160336.16 184200 -1 1952
1954 0 397300 160450.03 184080 -1 1953
1955 0 397288 160434.03 183920 -1 1954
1956 0 397230 160372.03 183720 -1 1955
1957 0 397118 160448.03 183560 -1 1956
1958 0 396872 160378.03 183480 -1 1957
1959 0 396112 160846.03 183520 -1 1958
1960 0 395882 161524.06 183600 -1 1959
1961 0 395754 161684.03 183520 -1 1960
1962 0 395694 161676.03 183360 -1 1961
1963 0 395598 161776.03 183240 -1 1962
1964 0 395334 161944.03 183120 -1 1963
1965 0 395174 161924.03 182960 -1 1964
1966 0 395440 162130.03 182720 -1 1965
1967 0 395522 162143.06 182680 -1 1966
1968 0 395502 162316.03 182520 -1 1967
1969 0 395610 162664.05 182360 -1 1968
1970 0 396088 162922.03 182400 -1 1969
1971 0 395972 163298.03 182440 -1 1970
1972 0 395904 163296.67 182520 -1 1971
1973 0 395870 163296.03 182560 -1 1972
1974 0 395944 163302.03 182720 -1 1973
1975 0 395950 163296.03 182880 -1 1974
1976 0 395912 163294.03 183040 -1 1975
1977 0 395878 163340.03 183200 -1 1976
1978 0 395574 162784.03 182240 -1 1969
1979 0 395408 162818.03 182120 -1 1978
1980 0 395230 162780.03 182080 -1 1979
1981 0 395910 162852.03 182080 -1 1979
1982 0 395940 163106.03 182040 -1 1981
1983 0 395988 162958.03 181960 -1 1982
1984 0 396004 162898.03 181800 -1 1983
1985 0 396018 163140.03 181640 -1 1984
1986 0 395942 163216.03 181480 -1 1985
1987 0 395776 161738.11 183760 -1 1960
1988 0 397578 160752.03 184240 -1 1953
1989 0 397670 160896.03 184320 -1 1988
1990 0 397734 161006.4 184400 -1 1989
1991 0 397830 161172.03 184520 -1 1990
1992 0 397944 161274.03 184680 -1 1991
1993 0 397908 161406.03 184840 -1 1992
1994 0 395098 161088.06 188760 -1 1923
1995 0 395042 161064.06 188680 -1 1994
1996 0 396270 160548.06 189640 -1 1915
1997 0 396246 160396.06 189560 -1 1996
1998 0 396180 160382.03 189360 -1 1997
1999 0 396092 160250.03 189240 -1 1998
2000 0 396000 160138.03 189200 -1 1999
2001 0 395952 159998.03 189080 -1 2000
2002 0 395920 159826.03 188920 -1 2001
2003 0 393216 163390.03 189840 -1 1602
2004 0 393120 163453 189960 -1 2003
2005 0 392644 163378.03 189960 -1 2004
2006 0 392560 163330.03 190080 -1 2005
2007 0 392632 163378.03 190240 -1 2006
2008 0 392560 163478.03 190400 -1 2007
2009 0 392352 163510.03 190520 -1 2008
2010 0 392272 163546.03 190680 -1 2009
2011 0 392132 163518.03 190800 -1 2010
2012 0 392092 163470.03 190880 -1 2011
2013 0 393088 163474.05 190000 -1 2004
2014 0 393035 163495 190160 -1 2013
2015 0 393313 163557.03 190280 -1 2014
2016 0 392163 164679 189240 -1 1441
2017 0 392371 164567 189320 -1 2016
2018 0 392419 164535 189400 -1 2017
2019 0 392899 163735 189440 -1 2018
2020 0 392961 163519 189320 -1 2019
2021 0 393001 163451 189240 -1 2020
2022 0 393029 163407 189160 -1 2021
2023 0 392949 163399 189080 -1 2022
2024 0 392833 163375 189000 -1 2023
2025 0 392753 163379 188920 -1 2024
2026 0 392729 163367 188840 -1 2025
2027 0 392721 163367 188800 -1 2026
2028 0 392693 163387 188720 -1 2027
2029 0 392705 163379 188600 -1 2028
2030 0 392753 163359 188520 -1 2029
2031 0 392761 163363 188440 -1 2030
2032 0 392897 163331 188360 -1 2031
2033 0 392917 163363 188320 -1 2032
2034 0 392965 163347 188240 -1 2033
2035 0 393001 163307 188160 -1 2034
2036 0 393057 163271 188080 -1 2035
2037 0 393109 163203 188000 -1 2036
2038 0 393173 163191 187920 -1 2037
2039 0 393205 163167 187840 -1 2038
2040 0 393369 162951 187800 -1 2039
2041 0 393361 162743 187720 -1 2040
2042 0 393349 162691 187640 -1 2041
2043 0 393341 162659 187560 -1 2042
2044 0 393335 162631 187480 -1 2043
2045 0 393347 162607 187400 -1 2044
2046 0 393383 162587 187280 -1 2045
2047 0 393199 162395 187200 -1 2046
2048 0 393135 162387 187120 -1 2047
2049 0 392907 162443 187080 -1 2048
2050 0 392623 162467 187120 -1 2049
2051 0 392391 162519 187200 -1 2050
2052 0 392131 162603 187280 -1 2051
2053 0 391831 162727 187320 -1 2052
2054 0 391479 162867 187320 -1 2053
2055 0 391487 162899 187280 -1 2054
2056 0 385951 169019 186600 -1 1394
2057 0 385851 168983 186680 -1 2056
2058 0 385755 169011 186720 -1 2057
2059 0 385743 168963 186800 -1 2058
2060 0 385475 168863 186880 -1 2059
2061 0 385467 168699 186960 -1 2060
2062 0 385431 168571 187040 -1 2061
2063 0 385395 168491 187120 -1 2062
2064 0 385195 168487 187240 -1 2063
2065 0 385003 168527 187320 -1 2064
2066 0 384773 168571 187400 -1 2065
2067 0 384705 168551 187480 -1 2066
2068 0 384649 168503 187560 -1 2067
2069 0 384569 168479 187640 -1 2068
2070 0 384565 168535 187720 -1 2069
2071 0 384593 168527 187800 -1 2070
2072 0 384613 168591 187880 -1 2071
2073 0 384601 168547 187960 -1 2072
2074 0 384497 168463 188040 -1 2073
2075 0 384289 168455 188120 -1 2074
2076 0 384385 168471 188200 -1 2075
2077 0 384417 168499 188280 -1 2076
2078 0 384457 168587 188360 -1 2077
2079 0 384461 168599 188440 -1 2078
2080 0 384461 168607 188560 -1 2079
2081 0 384393 168643 188680 -1 2080
2082 0 384449 168691 188800 -1 2081
2083 0 384481 168787 188920 -1 2082
2084 0 384579 168907 189040 -1 2083
2085 0 384759 168995 189120 -1 2084
2086 0 384859 169079 189200 -1 2085
2087 0 384971 169131 189280 -1 2086
2088 0 384975 169107 189360 -1 2087
2089 0 385191 169123 189440 -1 2088
2090 0 385205 169115 189480 -1 2089
2091 0 385219 169107 189520 -1 2090
2092 0 385281 169155 189600 -1 2091
2093 0 385317 169139 189640 -1 2092
2094 0 385189 168995 189680 -1 2093
2095 0 385153 168939 189760 -1 2094
2096 0 385121 168791 189880 -1 2095
2097 0 385213 168679 189920 -1 2096
2098 0 385313 168607 190000 -1 2097
2099 0 385333 168555 190080 -1 2098
2100 0 385325 168571 190120 -1 2099
2101 0 385401 168455 190200 -1 2100
2102 0 385433 168399 190280 -1 2101
2103 0 385467 168375 190360 -1 2102
2104 0 385411 168075 190440 -1 2103
2105 0 385287 167743 190400 -1 2104
2106 0 385263 167691 190280 -1 2105
2107 0 385243 167679 190240 -1 2106
2108 0 385299 167653 190120 -1 2107
2109 0 385419 167777 190040 -1 2108
2110 0 385615 167741 189960 -1 2109
2111 0 385655 167665 189880 -1 2110
2112 0 385339 168115 190520 -1 2104
2113 0 385321 168107 190560 -1 2112
2114 0 385303 168099 190600 -1 2113
2115 0 385124 168007 190680 -1 2114
2116 0 385028 167911 190880 -1 2115
2117 0 384988 167831 190920 -1 2116
2118 0 384944 167847 191000 -1 2117
2119 0 384932 167783 191080 -1 2118
2120 0 385000 167629 191120 -1 2119
2121 0 385008 167533 191200 -1 2120
2122 0 385020 167461 191280 -1 2121
2123 0 385004 167387 191360 -1 2122
2124 0 385008 167397.06 191400 -1 2123
2125 0 384968 167415 191480 -1 2124
2126 0 384932 167415 191600 -1 2125
2127 0 384792 167327 191680 -1 2126
2128 0 384792 167305 191800 -1 2127
2129 0 384768 167263 191880 -1 2128
2130 0 384768 167261 191960 -1 2129
2131 0 384744 167261 192040 -1 2130
2132 0 384708 167293 192160 -1 2131
2133 0 384576 167323 192240 -1 2132
2134 0 384720 166987 192280 -1 2133
2135 0 384588 166775 192400 -1 2134
2136 0 384348 166585 192480 -1 2135
2137 0 384348 166505 192520 -1 2136
2138 0 384420 166405 192640 -1 2137
2139 0 384568 166389 192720 -1 2138
2140 0 384636 166353 192800 -1 2139
2141 1 384710 166284 192920 -1 2140
2142 0 384592 166229 193000 -1 2141
2143 0 384544 166133 193080 -1 2142
2144 0 384832 166163 193160 -1 2143
2145 0 384888 166055 193280 -1 2144
2146 0 385284 166031 193400 -1 2145
2147 0 385320 166041 193480 -1 2146
2148 0 385436 166075 193600 -1 2147
2149 0 384976 166043 193640 -1 2148
2150 0 384976 165993 193760 -1 2149
2151 0 385760 165789 193800 -1 2150
2152 0 385904 165703 193880 -1 2151
2153 0 385901.34 165683 193960 -1 2152
2154 0 385896 165643 194120 -1 2153
2155 0 385880 165605 194200 -1 2154
2156 0 385892 165541 194240 -1 2155
2157 0 385912 165423 194320 -1 2156
2158 0 385992 165299 194440 -1 2157
2159 0 386144 165175 194520 -1 2158
2160 0 386160 165119 194600 -1 2159
2161 0 386168 165103 194720 -1 2160
2162 0 386252 165041 194760 -1 2161
2163 0 386292 164945 194840 -1 2162
2164 0 386476 164729 194920 -1 2163
2165 0 386860 164429 195000 -1 2164
2166 0 387532 163991 195040 -1 2165
2167 0 387740 164083 194960 -1 2166
2168 0 387780 164179 194840 -1 2167
2169 0 387892 164187 194760 -1 2168
2170 0 387596 163885 195080 -1 2166
2171 0 388468 163201 195120 -1 2170
2172 0 388868 163199 195080 -1 2171
2173 0 388916 163151 194960 -1 2172
2174 0 389116 163095 194920 -1 2173
2175 0 389092 162967 194800 -1 2174
2176 0 388812 162519 194680 -1 2175
2177 0 388100 162943 195080 -1 2171
2178 0 387996 162831 195000 -1 2177
2179 0 388040 162729 194920 -1 2178
2180 0 388236 163257 195160 -1 2171
2181 0 388148 163421 195240 -1 2180
2182 0 387936 163411 195320 -1 2181
2183 0 387640 163331 195400 -1 2182
2184 0 387548 163315 195440 -1 2183
2185 0 388456.03 163109.14 195440 -1 2184
2186 0 388444 163119 195480 -1 2185
2187 0 388432 163129 195520 -1 2186
2188 0 388560.75 163208.16 195600 -1 2187
2189 0 388433 163196 195720 -1 2188
2190 0 388449 163156 195800 -1 2189
2191 0 388681 163124 195880 -1 2190
2192 0 388673 163124 195960 -1 2191
2193 0 388505 163040 196000 -1 2192
2194 0 388505 163040 196120 -1 2193
2195 0 388505 163000 196200 -1 2194
2196 0 388561 163000 196280 -1 2195
2197 0 388569 162936 196360 -1 2196
2198 0 388765 163090 196440 -1 2197
2199 0 388861 163082 196520 -1 2198
2200 0 389033 163392 195960 -1 2192
2201 0 389065 163440 196000 -1 2200
2202 0 389061 163440 196040 -1 2201
2203 0 389057 163440 196080 -1 2202
2204 0 389089 163478 196160 -1 2203
2205 0 389057 163502 196240 -1 2204
2206 0 389013 163534 196320 -1 2205
2207 0 387088 163913 195480 -1 2184
2208 0 387152 164089 195560 -1 2207
2209 0 387088 164161 195680 -1 2208
2210 0 387008 164099 195760 -1 2209
2211 0 387060 164035 195840 -1 2210
2212 0 387144 163955 195960 -1 2211
2213 0 386948 163815 196040 -1 2212
2214 0 386664 163915 196000 -1 2213
2215 0 386484 163739 196080 -1 2214
2216 0 386516 163747 196120 -1 2215
2217 0 389564 162401 195080 -1 2171
2218 0 390316 162529 195120 -1 2217
2219 0 391012 162305 195160 -1 2218
2220 0 391012 162305 195080 -1 2219
2221 0 391012 162305 195000 -1 2220
2222 0 391236 162293 194880 -1 2221
2223 0 391236 162293 194760 -1 2222
2224 0 391052 162357 194720 -1 2223
2225 0 389971 162548.03 194720 -1 2224
2226 0 389891 162600.03 194640 -1 2225
2227 0 389867 162620.03 194560 -1 2226
2228 0 389847 162532.03 194480 -1 2227
2229 0 389911 162424.03 194400 -1 2228
2230 0 389927 162288.03 194280 -1 2229
2231 0 389891 162196.03 194120 -1 2230
2232 0 389871 162212.03 194080 -1 2231
2233 0 389779 162228.03 193960 -1 2232
2234 0 389567 162264.03 193840 -1 2233
2235 0 389123 162368.1 193760 -1 2234
2236 0 388907 162328.06 193800 -1 2235
2237 0 388611 162468.06 193920 -1 2236
2238 0 388391 162436.06 194040 -1 2237
2239 0 388347 162424.06 194200 -1 2238
2240 0 389235 162512.06 193640 -1 2235
2241 0 391044 162489 194640 -1 2224
2242 0 391156 162649 194560 -1 2241
2243 0 391332 162697 194480 -1 2242
2244 0 391268 162737 194400 -1 2243
2245 0 391188 162913 194320 -1 2244
2246 0 391268 163025 194240 -1 2245
2247 0 391204 163097 194120 -1 2246
2248 0 391188 163129 194000 -1 2247
2249 0 391140 163129 193880 -1 2248
2250 0 392364 162633 195120 -1 2219
2251 0 392708 162769 195080 -1 2250
2252 0 393324 163041 195040 -1 2251
2253 0 393188 163133 195160 -1 2252
2254 0 393092 163101 195280 -1 2253
2255 0 393036 162969 195360 -1 2254
2256 0 393036 162977 195480 -1 2255
2257 0 393196 162969 195600 -1 2256
2258 0 393196 162873 195640 -1 2257
2259 0 392784 162919 195680 -1 2258
2260 0 392732 163043 195760 -1 2259
2261 0 392504 163083 195840 -1 2260
2262 0 392612 163023 195960 -1 2261
2263 0 392712 163027 196040 -1 2262
2264 0 393640 162843 195720 -1 2258
2265 0 393636 162853 195800 -1 2264
2266 0 393720 162813 195880 -1 2265
2267 0 394084 163157 194960 -1 2252
2268 0 394540 163237 194880 -1 2267
2269 0 394984 163303 194840 -1 2268
2270 0 395160 163227 194760 -1 2269
2271 0 395272 163257 194680 -1 2270
2272 0 395476.56 163303.06 194560 -1 2271
2273 0 395397 163241 194480 -1 2272
2274 0 395085 163105 194440 -1 2273
2275 0 394903 162986 194400 -1 2274
2276 0 394721 162867 194360 -1 2275
2277 0 394485 162943 194320 -1 2276
2278 0 394397 163017 194200 -1 2277
2279 0 394385 163025 194120 -1 2278
2280 0 394885 162597 194080 -1 2279
2281 0 395009 162493 194000 -1 2280
2282 0 395089 162397 193920 -1 2281
2283 0 395105 162557 193840 -1 2282
2284 0 394321 163061 194080 -1 2279
2285 0 394565 163009 194040 -1 2284
2286 0 394737 162985 193960 -1 2285
2287 0 394785 163057 193880 -1 2286
2288 0 394801 163133 193800 -1 2287
2289 0 394733 163097 193720 -1 2288
2290 0 394717 163031 193640 -1 2289
2291 0 394777 162967 193560 -1 2290
2292 0 394817 162989 193480 -1 2291
2293 0 394977 162965 193400 -1 2292
2294 0 395069 162957 193320 -1 2293
2295 0 395009 162997 193240 -1 2294
2296 0 395165 162967 193760 -1 2289
2297 0 395377 162971 193800 -1 2296
2298 0 395569 162959 193760 -1 2297
2299 0 395553 162999 193680 -1 2298
2300 0 394149 163205 194040 -1 2284
2301 0 394005 163381 193960 -1 2300
2302 0 394001 163401 193880 -1 2301
2303 0 394027 163475 193760 -1 2302
2304 0 394197 163779 193720 -1 2303
2305 0 394289 163885 193680 -1 2304
2306 0 394097 163607 193640 -1 2305
2307 0 394093 163619 193520 -1 2306
2308 0 394173 163627 193440 -1 2307
2309 0 394253 163687 193360 -1 2308
2310 0 394285 163675 193280 -1 2309
2311 0 394249 163695 193240 -1 2310
2312 0 394381 163991 193640 -1 2305
2313 0 394393 164191 193560 -1 2312
2314 0 394421 164267 193480 -1 2313
2315 0 394549 164365 193400 -1 2314
2316 0 394837 164493 193360 -1 2315
2317 0 394865 164617 193240 -1 2316
2318 0 394749 164509 193160 -1 2317
2319 0 394745 164415 193080 -1 2318
2320 0 394817 164323 193000 -1 2319
2321 0 394841 164061 192920 -1 2320
2322 0 394857 164065 192840 -1 2321
2323 0 393901 162987 193720 -1 2303
2324 0 393629 162983 193600 -1 2323
2325 0 393629 163019 193520 -1 2324
2326 0 393653 163019 193440 -1 2325
2327 0 393753 162939 193360 -1 2326
2328 0 393909 162809 193280 -1 2327
2329 0 393965 162685 193200 -1 2328
2330 0 394021 162669 193120 -1 2329
2331 0 394021 163409 194360 -1 2277
2332 0 393937 163633 194360 -1 2331
2333 0 395601 163413 194400 -1 2273
2334 0 395761 163689 194320 -1 2333
2335 0 396237 163939 194280 -1 2334
2336 0 396413 163923 194160 -1 2335
2337 0 396509 163901 194040 -1 2336
2338 0 395225 164213 194320 -1 2334
2339 0 394989 164439 194280 -1 2338
2340 0 394909 164463 194360 -1 2339
2341 0 394825 164475 194440 -1 2340
2342 0 394733 164467 194520 -1 2341
2343 0 394849 164535 194200 -1 2339
2344 0 394565 164563 194160 -1 2343
2345 0 394537 164527 194080 -1 2344
2346 0 394525 164481 194000 -1 2345
2347 0 394577 164469 193880 -1 2346
2348 0 394749 164425 193800 -1 2347
2349 0 395196 163289 194920 -1 2268
2350 0 395356 163545 195040 -1 2349
2351 0 395588 163817 195080 -1 2350
2352 0 395780 164009 195160 -1 2351
2353 0 395780 164125 195240 -1 2352
2354 0 396021.7 164539.27 195360 -1 2353
2355 0 395982 164599 195440 -1 2354
2356 0 396334 165015 195520 -1 2355
2357 0 396303.4 164828.88 195560 -1 2356
2358 0 396374 165055 195640 -1 2357
2359 0 396510 165131 195720 -1 2358
2360 0 396526 165115 195800 -1 2359
2361 0 396166 165187 195840 -1 2360
2362 0 396174 165251 195920 -1 2361
2363 0 396242 165317 196000 -1 2362
2364 0 396178 165345 196080 -1 2363
2365 0 396814 165123 195880 -1 2360
2366 0 396942 165235 195920 -1 2365
2367 0 396794 165779.06 195880 -1 2366
2368 0 396694 166011.06 195760 -1 2367
2369 0 396806 165987.06 195680 -1 2368
2370 0 396830 166083.06 195600 -1 2369
2371 0 396894 166147.06 195520 -1 2370
2372 0 396750 166043.06 195480 -1 2371
2373 0 396766 165979.06 195360 -1 2372
2374 0 397070 165347 195960 -1 2366
2375 0 397150 165667 196040 -1 2374
2376 0 397326 165891 196120 -1 2375
2377 0 397382 166107 196200 -1 2376
2378 0 397758 166055 196240 -1 2377
2379 0 398206 165951 196320 -1 2378
2380 0 397514.75 166035.84 196360 -1 2379
2381 0 398070 166003 196400 -1 2380
2382 0 398046 166075 196520 -1 2381
2383 0 398174 166179 196640 -1 2382
2384 0 398078 166275 196720 -1 2383
2385 0 397918 166323 196760 -1 2384
2386 0 398030 166355 196800 -1 2385
2387 0 397814 166403 196920 -1 2386
2388 0 397670 166371 197000 -1 2387
2389 0 397278 166227 196720 -1 2385
2390 0 397046 166403 196760 -1 2389
2391 0 396962 166401 196800 -1 2390
2392 0 396866 166373 196880 -1 2391
2393 0 396874 166341 196960 -1 2392
2394 0 396830 166417 197040 -1 2393
2395 0 396818 166461 197120 -1 2394
2396 0 396810 166453 197200 -1 2395
2397 0 396742 166403 196720 -1 2390
2398 0 398806 165995 196280 -1 2379
2399 0 399022 166043 196200 -1 2398
2400 0 399102 165963 196080 -1 2399
2401 0 399246 166019 195960 -1 2400
2402 0 399254 165975 195880 -1 2401
2403 0 399318 165943 195760 -1 2402
2404 0 399406 165933 195640 -1 2403
2405 0 399438 165923 195520 -1 2404
2406 0 399902 165903 195440 -1 2405
2407 0 400358 165747 195360 -1 2406
2408 0 400554 165777 195280 -1 2407
2409 0 400658 165685 195160 -1 2408
2410 0 400834 165573 195040 -1 2409
2411 0 401194 165559 194960 -1 2410
2412 0 401798 165605 194880 -1 2411
2413 0 401974 165547 194800 -1 2412
2414 0 402179.34 165520.33 194720 -1 2413
2415 0 402282 165507 194680 -1 2414
2416 0 402610 165301 194600 -1 2415
2417 0 402574 165147 194480 -1 2416
2418 0 402454 165227 194360 -1 2417
2419 0 402458 165197 194240 -1 2418
2420 0 402534 164957 194120 -1 2419
2421 0 402718 164709 194040 -1 2420
2422 0 402898 164601 193960 -1 2421
2423 0 403038 164631 193880 -1 2422
2424 0 403250 164527 193800 -1 2423
2425 0 403350 164559 193680 -1 2424
2426 0 403726 164573 193600 -1 2425
2427 0 404046 164457 193560 -1 2426
2428 0 404166 164421 193480 -1 2427
2429 0 404510 164371 193400 -1 2428
2430 0 404682 164327 193320 -1 2429
2431 0 404874 164327 193240 -1 2430
2432 0 405070 164327 193160 -1 2431
2433 0 405142 164327 193080 -1 2432
2434 0 405074 164201 193000 -1 2433
2435 0 405034 164137 192920 -1 2434
2436 0 405190 164143 192840 -1 2435
2437 0 405130 164075 192760 -1 2436
2438 0 402890 165953 194600 -1 2416
2439 0 403162 166037 194680 -1 2438
2440 0 403182 166109 194760 -1 2439
2441 0 403270 166191 194880 -1 2440
2442 0 403374 166263 195000 -1 2441
2443 0 403522 166267 195080 -1 2442
2444 0 403718 166259 195160 -1 2443
2445 0 403750 166227 195280 -1 2444
2446 0 403802 166255 195400 -1 2445
2447 0 403607.34 166367 195480 -1 2446
2448 0 403510 166423 195520 -1 2447
2449 0 403166 166511 195520 -1 2448
2450 0 402486 164991 194640 -1 2416
2451 0 402422 164843 194760 -1 2450
2452 0 402466 164735 194800 -1 2451
2453 0 402286 164693 194920 -1 2452
2454 0 402002 164853 195000 -1 2453
2455 0 401958 164901 195080 -1 2454
2456 0 400502 165813 195440 -1 2407
2457 0 400510 165869 195560 -1 2456
2458 0 400542 165919 195680 -1 2457
2459 0 400570 165987 195760 -1 2458
2460 0 400786 166035 195840 -1 2459
2461 0 400822 166023 195920 -1 2460
2462 0 396550 165119 195320 -1 2354
2463 0 396446 165167 195240 -1 2462
2464 0 396186 165389 195160 -1 2463
2465 0 396222 165643 195120 -1 2464
2466 0 396742 165487 195360 -1 2462
2467 0 396726 165471 195280 -1 2466
2468 0 396698 165425 195200 -1 2467
2469 0 396634 165589 195120 -1 2468
2470 0 396598 165619 195040 -1 2469
2471 0 394900 163177 194960 -1 2349
2472 0 394788 163217 195080 -1 2471
2473 0 394748 163225 195160 -1 2472
2474 0 394476 163009 195240 -1 2473
2475 0 394500 162945 195320 -1 2474
2476 0 394484 162761 195400 -1 2475
2477 0 394172 162795 195520 -1 2476
2478 0 394080 163007 195760 -1 2477
2479 0 394024 163031 195880 -1 2478
2480 0 393900 163035 195960 -1 2479
2481 0 393808 163039 196040 -1 2480
2482 0 393235.2 163059.4 194880 -1 2252
2483 0 393213 163064 194840 -1 2482
2484 0 391140 162465 195280 -1 2219
2485 0 391068 162465 195320 -1 2484
2486 0 391060 162457 195440 -1 2485
2487 0 391060 162497 195520 -1 2486
2488 0 391148 162577 195560 -1 2487
2489 0 391440 162759 195680 -1 2488
2490 0 389268 162127 195040 -1 2217
2491 0 389292 161991 194920 -1 2490
2492 0 389140 161879 194840 -1 2491
2493 0 389020 161671 194760 -1 2492
2494 0 388964 161557 194800 -1 2493
2495 0 388936 161481 194920 -1 2494
2496 0 389036 161345 195040 -1 2495
2497 0 388952 161129 195080 -1 2496
2498 0 388868 161061 195160 -1 2497
2499 0 388884 161083 195280 -1 2498
2500 0 388884 161179 195400 -1 2499
2501 0 388740 161071 195480 -1 2500
2502 0 388692 161103 195600 -1 2501
2503 0 388776 161159 195720 -1 2502
2504 0 388776 161189 195800 -1 2503
2505 0 388812 161225 195920 -1 2504
2506 0 388908 161133 196040 -1 2505
2507 0 388968 161065 196160 -1 2506
2508 0 389096 161025 196280 -1 2507
2509 0 389456 160993 196320 -1 2508
2510 0 389476 160931 196440 -1 2509
2511 0 389488 160899 196560 -1 2510
2512 0 389428 160843 196680 -1 2511
2513 0 389408 160745 196760 -1 2512
2514 0 388952 161601.06 194720 -1 2493
2515 0 388944 161641.06 194680 -1 2514
2516 0 386000 166493 193640 -1 2148
2517 0 385712 166391 193680 -1 2516
2518 0 385476 166327 193760 -1 2517
2519 0 385400 166415 193840 -1 2518
2520 0 385264 166453 193960 -1 2519
2521 0 385344 166461 194080 -1 2520
2522 0 385328 166389 194160 -1 2521
2523 0 385320 166249 194240 -1 2522
2524 0 385300 166229 194360 -1 2523
2525 0 385368 166177 194440 -1 2524
2526 0 385524 166197 194520 -1 2525
2527 0 385424 166225 194600 -1 2526
2528 0 385300 166241 194640 -1 2527
2529 0 386068 166647 193720 -1 2516
2530 0 386132 166603 193840 -1 2529
2531 0 384764 165643 193440 -1 2146
2532 0 384596 165467 193520 -1 2531
2533 0 384692 165287 193600 -1 2532
2534 0 384904 165219 193720 -1 2533
2535 0 385280 164893 193800 -1 2534
2536 0 385636 164749 193760 -1 2535
2537 0 386128 164805 193680 -1 2536
2538 0 386156 164817 193640 -1 2537
2539 0 385188 164857 193880 -1 2535
2540 0 385120 165319.06 193560 -1 2533
2541 0 385400 165327.06 193480 -1 2540
2542 0 385648 165215.06 193360 -1 2541
2543 0 385776 165031.06 193280 -1 2542
2544 0 385980 164807.06 193120 -1 2543
2545 0 386020 164463.06 193040 -1 2544
2546 0 385936 166803 193400 -1 2146
2547 0 385984 166595 193360 -1 2546
2548 0 386100 166451 193240 -1 2547
2549 0 386304 166395 193200 -1 2548
2550 0 386360 166329 193120 -1 2549
2551 0 386400 166233 192960 -1 2550
2552 0 385944 167003 193360 -1 2546
2553 0 385932 167151 193280 -1 2552
2554 0 383708 166215 193120 -1 2143
2555 0 383548 166295 193200 -1 2554
2556 0 383288 166199 193280 -1 2555
2557 0 383272 166103 193360 -1 2556
2558 0 383228 166041 193440 -1 2557
2559 0 383268 166077 193560 -1 2558
2560 0 383120 166221 193600 -1 2559
2561 0 382852 166233 193680 -1 2560
2562 0 382780 166219 193760 -1 2561
2563 0 382744 166259 193880 -1 2562
2564 0 382556 166219 194000 -1 2563
2565 0 382388 166079 194080 -1 2564
2566 0 382256 165979 194160 -1 2565
2567 0 382192 165819 194240 -1 2566
2568 0 382140 165709 194360 -1 2567
2569 0 382040 165451 194480 -1 2568
2570 0 382080 165229 194560 -1 2569
2571 0 382048 165141 194680 -1 2570
2572 0 382096 165065 194760 -1 2571
2573 0 382148 164833 194880 -1 2572
2574 0 384644 167649 192280 -1 2133
2575 0 384616 167805 192360 -1 2574
2576 0 384556 167953 192440 -1 2575
2577 0 384716 167957 192480 -1 2576
2578 0 384817.34 167954.33 192560 -1 2577
2579 0 384868 167953 192600 -1 2578
2580 0 384936 167955 192680 -1 2579
2581 0 385060 168055 192800 -1 2580
2582 0 385140 168083 192920 -1 2581
2583 0 385184 168087 193000 -1 2582
2584 0 384424 167977 192480 -1 2576
2585 0 384136 167993 192560 -1 2584
2586 0 384136 168029 192600 -1 2585
2587 0 383968 167951 192680 -1 2586
2588 0 383940 167895 192760 -1 2587
2589 0 383940 167827 192800 -1 2588
2590 0 383964 167807 192880 -1 2589
2591 0 384000 167863 192960 -1 2590
2592 0 384080 167867 193040 -1 2591
2593 0 384092 167827 193120 -1 2592
2594 0 384116 167787 193200 -1 2593
2595 0 384032 167807 193280 -1 2594
2596 0 384044 167839 193360 -1 2595
2597 0 384020 167871 193400 -1 2596
2598 0 385300 166815 192000 -1 2130
2599 0 385604 166731 192040 -1 2598
2600 0 385680 166755 192120 -1 2599
2601 0 385696 166723 192240 -1 2600
2602 0 384656 168617 190840 -1 2116
2603 0 384584 168911 190760 -1 2602
2604 0 384516 168971 190640 -1 2603
2605 0 384448 169029 190520 -1 2604
2606 0 384424 169101 190440 -1 2605
2607 0 384388 169105 190360 -1 2606
2608 0 384352 169033 190280 -1 2607
2609 0 384364 169001 190200 -1 2608
2610 0 384320 168961 190120 -1 2609
2611 0 384636 168835 190920 -1 2602
2612 0 384620 168963 191000 -1 2611
2613 0 385927 168355 190560 -1 2113
2614 0 386267 168219 190600 -1 2613
2615 0 386231 168207 190640 -1 2614
2616 0 385931 168435 190760 -1 2615
2617 0 385815 168261 190800 -1 2616
2618 0 385671 168121 190840 -1 2617
2619 0 385611 168085 190920 -1 2618
2620 0 385607 168037 191000 -1 2619
2621 0 385635 167873 191080 -1 2620
2622 0 386055 168581 190800 -1 2616
2623 0 386159 168661 190920 -1 2622
2624 0 386215 168741 191040 -1 2623
2625 0 386391 168893 191120 -1 2624
2626 0 386443 168939 191240 -1 2625
2627 0 386523 168891 191320 -1 2626
2628 0 386523 168219 190520 -1 2614
2629 0 386529 168219 190480 -1 2628
2630 0 386535 168219 190440 -1 2629
2631 0 386327 168125 190320 -1 2630
2632 0 386295 168109 190240 -1 2631
2633 0 386639 168251.06 190640 -1 2614
2634 0 386855 168219.06 190760 -1 2633
2635 0 387031 168243.06 190880 -1 2634
2636 0 385917 170959 183640 -1 1364
2637 0 386005 171051 183720 -1 2636
2638 0 386029 171119 183800 -1 2637
2639 0 386001 171195 183880 -1 2638
2640 0 386089 171315 183920 -1 2639
2641 0 386187 171513.03 184000 -1 2640
2642 0 385633 172807 182040 -1 1343
2643 0 385937 173439 182040 -1 2642
2644 0 385961 173447 181960 -1 2643
2645 0 386243 173635 181880 -1 2644
2646 0 386231 173659 181840 -1 2645
2647 0 386339 173431 181760 -1 2646
2648 0 386359 173343 181680 -1 2647
2649 0 386339 173279 181600 -1 2648
2650 0 386415 173239 181520 -1 2649
2651 0 386439 173199 181440 -1 2650
2652 0 386243 173879 181760 -1 2646
2653 0 386311 174103 181680 -1 2652
2654 0 386445 174251 181640 -1 2653
2655 0 385529 174359 177720 -1 1300
2656 0 385169 174475 177800 -1 2655
2657 0 384969 174619 177880 -1 2656
2658 0 384949 174635 177960 -1 2657
2659 0 384825 174739 178040 -1 2658
2660 0 384695 174823 178120 -1 2659
2661 0 384547 174859 178200 -1 2660
2662 0 384455 174887 178280 -1 2661
2663 0 384327 174891 178360 -1 2662
2664 0 384183 174899 178440 -1 2663
2665 0 384083 174895 178520 -1 2664
2666 0 383931 174839 178600 -1 2665
2667 0 383721 174887 178680 -1 2666
2668 0 383645 174915 178760 -1 2667
2669 0 383621 174967 178840 -1 2668
2670 0 383605 175011 178920 -1 2669
2671 0 383597 175107 179040 -1 2670
2672 0 383545 175163 179120 -1 2671
2673 0 383517 175343 179200 -1 2672
2674 0 383545 175423 179320 -1 2673
2675 0 383567 175555 179400 -1 2674
2676 0 383587 175575 179480 -1 2675
2677 0 383651 175663 179560 -1 2676
2678 0 383751 175827 179640 -1 2677
2679 0 383787 175875 179720 -1 2678
2680 0 383759 175883 179800 -1 2679
2681 0 383763 175899 179880 -1 2680
2682 0 383751 176287 179960 -1 2681
2683 0 383807 176883 180040 -1 2682
2684 0 383841 177199 180160 -1 2683
2685 0 383857 177223 180240 -1 2684
2686 0 383841 177191 180320 -1 2685
2687 0 383909 177379 180440 -1 2686
2688 0 383921 177395 180480 -1 2687
2689 0 383933 177411 180520 -1 2688
2690 0 384003 177491 180560 -1 2689
2691 0 384073 177571 180600 -1 2690
2692 0 384053 177575 180680 -1 2691
2693 0 383769 176931 180680 -1 2692
2694 0 383749 176943 180760 -1 2693
2695 0 384165 177519 180720 -1 2692
2696 0 384477 177507 180880 -1 2695
2697 0 384525 177551 181000 -1 2696
2698 0 384667 177461.03 181040 -1 2697
2699 0 384789 177341.1 181200 -1 2698
2700 0 384191 177597.03 181040 -1 2697
2701 0 384007 177509.03 181120 -1 2700
2702 0 383705 177555.03 181200 -1 2701
2703 0 383805 177597.11 181240 -1 2702
2704 0 383785 178389 180480 -1 2688
2705 0 383649 178581 180560 -1 2704
2706 0 383671 178749 180640 -1 2705
2707 0 383667 178881 180720 -1 2706
2708 0 383575 179037 180840 -1 2707
2709 0 383555 179137 180920 -1 2708
2710 0 383321 179409 181080 -1 2709
2711 0 383285 179581 181200 -1 2710
2712 0 383205 179869 181320 -1 2711
2713 0 383207 179933 181400 -1 2712
2714 0 383179 179945 181480 -1 2713
2715 0 383139 179961 181560 -1 2714
2716 0 382995 180089 181640 -1 2715
2717 0 383019 180253 181720 -1 2716
2718 0 383059 180329 181760 -1 2717
2719 0 383051 180401 181840 -1 2718
2720 0 383175 180601 181920 -1 2719
2721 0 383171 180657 181960 -1 2720
2722 0 383134 180611 182080 -1 2721
2723 0 383165 180613 182200 -1 2722
2724 0 383221 180585 182280 -1 2723
2725 0 383177 180677 182360 -1 2724
2726 0 383137 180757 182440 -1 2725
2727 0 383089 180797 182480 -1 2726
2728 0 382989 181001 182560 -1 2727
2729 0 382765 181345 182640 -1 2728
2730 0 382563 181597 182600 -1 2729
2731 0 382703 181685 182680 -1 2730
2732 0 382671 181901 182760 -1 2731
2733 0 382767 182013 182840 -1 2732
2734 0 382781 182625 182920 -1 2733
2735 0 382761 182681 183000 -1 2734
2736 0 382741 182641 183080 -1 2735
2737 0 382877 183205 183080 -1 2736
2738 0 383289 183693 183080 -1 2737
2739 0 383205 183713 183120 -1 2738
2740 0 383154.34 183726.33 183200 -1 2739
2741 0 383129 183733 183240 -1 2740
2742 0 383173 184233 183320 -1 2741
2743 0 383165.5 184263.5 183400 -1 2742
2744 0 383161.5 184307.5 183440 -1 2743
2745 0 383170 184420 183480 -1 2744
2746 0 383177.5 184531.5 183520 -1 2745
2747 0 383096 184632 183600 -1 2746
2748 0 383112 184676 183640 -1 2747
2749 0 383084 184784 183680 -1 2748
2750 0 382988 185312 183760 -1 2749
2751 0 383062 185572 183840 -1 2750
2752 0 383110 186244 183800 -1 2751
2753 0 383094 186280 183720 -1 2752
2754 0 383130 186436 183640 -1 2753
2755 0 383166 186492 183560 -1 2754
2756 0 383156 186550 183520 -1 2755
2757 0 383146 186608 183480 -1 2756
2758 0 383144 186608 183400 -1 2757
2759 0 383180 186828 183360 -1 2758
2760 0 383228 186904 183280 -1 2759
2761 0 383276 187360 183520 -1 2756
2762 0 383340 188080 183520 -1 2761
2763 0 383182 188624 183440 -1 2762
2764 0 383236 188656 183400 -1 2763
2765 0 383290 188688 183360 -1 2764
2766 0 383318 188820 183280 -1 2765
2767 0 383262 188856 183240 -1 2766
2768 0 383206 188892 183200 -1 2767
2769 0 383166 188844 183160 -1 2768
2770 0 383210 188928 183120 -1 2769
2771 0 383254 189028 183040 -1 2770
2772 0 383378 189028 182960 -1 2771
2773 0 383330 189604 183400 -1 2764
2774 0 383390 189790 183440 -1 2773
2775 0 383450 189976 183480 -1 2774
2776 0 383651 190444 183520 -1 2775
2777 0 383852 190912 183560 -1 2776
2778 0 383948 191420 183640 -1 2777
2779 0 383960 191628 183720 -1 2778
2780 0 383960 191808 183800 -1 2779
2781 0 384066 192180 183880 -1 2780
2782 0 384162 192772 183960 -1 2781
2783 0 384004 193736 183920 -1 2782
2784 0 384202 194224 183960 -1 2783
2785 0 384602 195008 184040 -1 2784
2786 0 384444 195564 183960 -1 2785
2787 0 384424 195616 183920 -1 2786
2788 0 384788 196672 183840 -1 2787
2789 0 385656 197548 183840 -1 2788
2790 0 385568 197420 183760 -1 2789
2791 0 385628.66 197377.4 183640 -1 2790
2792 0 385708.66 197433.4 183520 -1 2791
2793 0 385838 197772 183920 -1 2789
2794 0 385890 197880 184000 -1 2793
2795 0 385862 197868 184080 -1 2794
2796 0 385786 197772 184160 -1 2795
2797 0 385686 197716 184200 -1 2796
2798 0 385746 197868 184280 -1 2797
2799 0 385764 197892 184320 -1 2798
2800 0 385782 197916 184360 -1 2799
2801 0 385834 198124 184440 -1 2800
2802 0 385930 198128 184520 -1 2801
2803 0 386274 197828 184560 -1 2802
2804 0 386458 197876 184680 -1 2803
2805 0 386458 197924 184760 -1 2804
2806 0 386090 198560 183880 -1 2794
2807 0 386094 198776 183760 -1 2806
2808 0 386106 198808 183680 -1 2807
2809 0 386078 198956 183560 -1 2808
2810 0 386096 199228 183480 -1 2809
2811 0 386296 199496 183400 -1 2810
2812 0 386768 199956 183480 -1 2811
2813 0 387080 200332 183560 -1 2812
2814 0 387430 200584 183600 -1 2813
2815 0 387554 200688 183680 -1 2814
2816 0 387802 200996 183760 -1 2815
2817 0 388328 201404 183760 -1 2816
2818 0 388544 201756 183800 -1 2817
2819 0 388860 202264 183880 -1 2818
2820 0 389302 202740 183960 -1 2819
2821 0 389558 203104 184040 -1 2820
2822 0 389716 203972 184040 -1 2821
2823 0 390126 204228 183920 -1 2822
2824 0 390184 204252 183840 -1 2823
2825 0 390514 204408 184000 -1 2823
2826 0 390802 204592 184080 -1 2825
2827 0 390810 204656 184160 -1 2826
2828 0 390894 204904 184200 -1 2827
2829 0 391030 205572 184200 -1 2828
2830 0 391054 205548 184080 -1 2829
2831 0 391090 205532 183960 -1 2830
2832 0 391090 205532 183840 -1 2831
2833 0 391102 205476 183720 -1 2832
2834 0 391102 205440 183680 -1 2833
2835 0 391356 205908 183680 -1 2834
2836 0 391228 206148 183720 -1 2835
2837 0 391428 206692 183760 -1 2836
2838 0 391540 207304 183840 -1 2837
2839 0 391558 208056 183880 -1 2838
2840 0 391734 208304 183920 -1 2839
2841 0 391726 208548 184000 -1 2840
2842 0 391614 208784 184040 -1 2841
2843 0 391628 209064 184080 -1 2842
2844 0 391844 209460 184120 -1 2843
2845 0 392124 210276 184160 -1 2844
2846 0 392290 210780 184120 -1 2845
2847 0 392330 210916 184000 -1 2846
2848 0 392398 210844 183880 -1 2847
2849 0 392490 210984 183760 -1 2848
2850 0 392586 211048 183680 -1 2849
2851 0 392566 211132 183560 -1 2850
2852 0 391306 204044.06 184080 -1 2826
2853 0 391282 203900.06 184160 -1 2852
2854 0 391354 203772.06 184240 -1 2853
2855 0 389510 203128 184120 -1 2821
2856 0 389328 203276 184240 -1 2855
2857 0 389720 203977 184120 -1 2855
2858 0 386308 199408.06 183280 -1 2811
2859 0 386388 199496.06 183200 -1 2858
2860 0 386452 199568.06 183120 -1 2859
2861 0 386686 197950 184000 -1 2794
2862 0 386842 197982 184120 -1 2861
2863 0 386990 198042 184200 -1 2862
2864 0 387106 198126 184280 -1 2863
2865 0 387206 198230 184320 -1 2864
2866 0 387510 198436 184360 -1 2865
2867 0 387518 198420 184440 -1 2866
2868 0 387566 198464 184560 -1 2867
2869 0 387658 198572 184680 -1 2868
2870 0 387774 198690 184800 -1 2869
2871 0 388134 198790 184880 -1 2870
2872 0 388418 198902 184960 -1 2871
2873 0 388786 199090 185040 -1 2872
2874 0 389202 199356 185080 -1 2873
2875 0 389546 199388 185080 -1 2874
2876 0 389702 199140 185000 -1 2875
2877 0 389638 199012 184880 -1 2876
2878 0 390098 198876 184840 -1 2877
2879 0 390322 199092 184880 -1 2878
2880 0 390386 199176 184920 -1 2879
2881 0 390422 199184 184960 -1 2880
2882 0 390438 199260 185080 -1 2881
2883 0 390466 199280 185120 -1 2882
2884 0 390518 199320 185280 -1 2883
2885 0 390610 199416 185360 -1 2884
2886 0 391018 199544 185400 -1 2885
2887 0 391234 199498 185320 -1 2886
2888 0 391354 199522 185240 -1 2887
2889 0 391470 199550 185160 -1 2888
2890 0 391610 199570 185080 -1 2889
2891 0 391574 199550 185000 -1 2890
2892 0 391550 199522 184960 -1 2891
2893 0 391022 199664 185520 -1 2886
2894 0 390886 199876 185600 -1 2893
2895 0 390930 200236 185680 -1 2894
2896 0 391026 200522 185720 -1 2895
2897 0 390950 200430 185640 -1 2896
2898 0 390954 200418 185560 -1 2897
2899 0 384860 196692 183760 -1 2788
2900 0 384432 195644 184040 -1 2787
2901 0 384456 195648 184120 -1 2900
2902 0 384456 195660 184160 -1 2901
2903 0 384488 195692 184200 -1 2902
2904 0 384466 195052 184240 -1 2903
2905 0 384490 195112 184320 -1 2904
2906 0 384454 195104 184360 -1 2905
2907 0 383940 191298 183480 -1 2778
2908 0 383988 191314 183320 -1 2907
2909 0 384056 191310 183240 -1 2908
2910 0 383752 190442 183400 -1 2776
2911 0 383760 190434 183280 -1 2910
2912 0 383765.34 190471.33 183200 -1 2911
2913 0 383768 190490 183160 -1 2912
2914 0 383772 190506 183120 -1 2913
2915 0 383110 188808 183520 -1 2763
2916 0 383054 188876 183560 -1 2915
2917 0 383404 187908 183600 -1 2762
2918 0 383428 187856 183680 -1 2917
2919 0 383528 187868 183800 -1 2918
2920 0 383492 186900 183760 -1 2754
2921 0 383696 186980 183840 -1 2920
2922 0 383752 186972 183920 -1 2921
2923 0 383032 183566.06 183440 -1 2743
2924 0 383176 183582.06 183520 -1 2923
2925 0 383376 183582.06 183560 -1 2924
2926 0 383408 183590.06 183680 -1 2925
2927 0 383376 183742.06 183880 -1 2926
2928 0 383102 184702.06 183280 -1 2742
2929 0 383078 184702.06 183200 -1 2928
2930 0 383490.66 180857.73 181920 -1 2721
2931 0 383562.66 180833.73 181840 -1 2930
2932 0 383602.66 180841.73 181760 -1 2931
2933 0 383690.66 180881.73 181640 -1 2932
2934 0 383722.66 180969.73 181480 -1 2933
2935 0 383706.66 181137.73 181400 -1 2934
2936 0 383658.66 181361.73 181320 -1 2935
2937 0 389827 173295 168600 -1 1222
2938 0 476709 256999 86120 32 433
2939 0 476797 256991 86040 32 2938
2940 0 477117 256831 85960 32 2939
2941 0 477261 256735 85880 32 2940
2942 0 477373 256615 85800 229 2941
2943 0 477661 256471 85720 271 2942
2944 0 477885 256367 85600 186 2943
2945 0 478029 256247 85520 186 2944
2946 0 478373 256055 85400 341 2945
2947 0 478421 256007 85280 400 2946
2948 0 478469 255935 85160 400 2947
2949 0 478465 255927 85040 400 2948
2950 0 478609 255815 84960 338 2949
2951 0 478865 255687 84840 315 2950
2952 0 479049 255591 84720 277 2951
2953 0 479297 255455 84640 200 2952
2954 0 479665 255359 84560 202 2953
2955 0 480185 255223 84440 202 2954
2956 0 480281 255207 84360 275 2955
2957 0 480481 255199 84280 248 2956
2958 0 480745 255095 84160 221 2957
2959 0 481209 254911 84080 318 2958
2960 0 481265 254935 83960 318 2959
2961 0 481193 254935 83880 318 2960
2962 0 481409 254911 83800 288 2961
2963 0 482549 254527 83720 208 2962
2964 0 483541 254479 83640 200 2963
2965 0 484213 254559 83560 314 2964
2966 0 484869 254575 83480 309 2965
2967 0 486653 254439 83480 139 2966
2968 0 486805 254391 83400 200 2967
2969 0 486861 254439 83320 237 2968
2970 0 486861 254471 83240 237 2969
2971 0 486861 254527 83200 237 2970
2972 0 488825 255663 83240 214 2970
2973 0 488867 255671 83280 257 2972
2974 0 488901 255573 83360 214 2973
2975 0 488913 255573 83400 214 2974
2976 0 489473 255887 83160 186 2972
2977 0 489529 255959 83040 154 2976
2978 0 489651.66 255953.67 82960 154 2977
2979 0 489713 255951 82920 154 2978
2980 0 489873 255988.33 82840 275 2979
2981 0 488569 256679 82840 90 2980
2982 0 488457 257599 82800 91 2981
2983 0 488393 258039 82920 80 2982
2984 0 488371 258271 83000 86 2983
2985 0 488235 258483 83080 51 2984
2986 0 488107 258695 83200 60 2985
2987 0 488007 258795 83280 60 2986
2988 0 487991 258847 83360 90 2987
2989 0 487867 258951 83480 104 2988
2990 0 487259 259159 83600 139 2989
2991 0 487217 259169 83640 139 2990
2992 0 487175 259179 83680 139 2991
2993 0 487211 259147 83800 139 2992
2994 0 487235 259035 83920 96 2993
2995 0 487272.34 258971 84000 96 2994
2996 0 487767 259581 84000 51 2995
2997 0 487943 259673 83960 115 2996
2998 0 488039 259833 83920 -1 2997
2999 0 488247 259937 83880 -1 2998
3000 0 488503 260025 83800 -1 2999
3001 0 488767 259889 83960 -1 3000
3002 0 489115 259737 84040 -1 3001
3003 0 487291 258939 84040 96 2995
3004 0 487319 258923 84120 96 3003
3005 0 487315 258891 84240 32 3004
3006 0 487327 258843 84320 32 3005
3007 0 487331 258827 84400 32 3006
3008 0 487527 258827 84480 32 3007
3009 0 487511 258795 84560 32 3008
3010 0 488527 258951 84520 40 3009
3011 0 488735 259021 84440 51 3010
3012 0 488823 259017 84360 51 3011
3013 0 489007 259089 84280 51 3012
3014 0 488903 259169 84160 51 3013
3015 0 488835 259213 84080 51 3014
3016 0 488811 259241 84040 51 3015
3017 0 486103 258075 84400 107 3007
3018 0 485347 257771 84360 91 3017
3019 0 485011 257683 84440 51 3018
3020 0 484919 257857 84400 45 3019
3021 0 484923 258009 84480 51 3020
3022 0 484863 258129 84440 45 3021
3023 0 484883 258125 84400 45 3022
3024 0 484947 258149 84320 51 3023
3025 0 484999 258173 84240 51 3024
3026 0 484755 257673 84360 51 3019
3027 0 484639 257709 84280 75 3026
3028 0 484439 257709 84200 81 3027
3029 0 484163 257685 84120 75 3028
3030 0 484117.4 257703.4 84080 75 3029
3031 0 483935 257777 83920 64 3030
3032 0 483899 257909 83800 64 3031
3033 0 483551 258257 83680 107 3032
3034 0 483515 258293 83600 107 3033
3035 0 482823 258517 83560 80 3034
3036 0 482239 258579 83520 80 3035
3037 0 481927 258675 83440 32 3036
3038 0 481699 258967 83440 32 3037
3039 0 481651 259047 83360 60 3038
3040 0 481647 259051 83280 60 3039
3041 0 481635 259071 83240 40 3040
3042 0 481711 259243 83200 32 3041
3043 0 481723 259223 83120 32 3042
3044 0 481739 259219 83080 32 3043
3045 0 481671 259085 83520 -1 3037
3046 0 481555 259501 83520 -1 3045
3047 0 481491 259625 83560 -1 3046
3048 0 481427 260065 83560 -1 3047
3049 0 481200.5 260225.31 83440 -1 3048
3050 0 482047 258615 83320 32 3037
3051 0 482035 258579 83160 60 3050
3052 0 481931 258463 83080 60 3051
3053 0 481904.34 258465.67 83000 45 3052
3054 0 481891 258467 82960 45 3053
3055 0 481899 258599 82800 45 3054
3056 0 481919 258711 82680 40 3055
3057 0 481927 258751 82480 51 3056
3058 0 481975 258883 82400 51 3057
3059 0 482135 258995 82480 81 3058
3060 0 482127 259083 82600 81 3059
3061 0 482139 259147 82680 81 3060
3062 0 482091 259251 82760 40 3061
3063 0 482139 259423 82840 32 3062
3064 0 482143 259663 82920 32 3063
3065 0 482351 259835 82960 32 3064
3066 0 482404.62 259948.86 82920 32 3065
3067 0 482387 259851 83000 32 3065
3068 0 482379 259943 83040 32 3067
3069 0 482327 260069 83120 32 3068
3070 0 482343 260157 83200 -1 3069
3071 0 482123 260373 83280 -1 3070
3072 0 482051 260409 83320 -1 3071
3073 0 482023 260365 83360 -1 3072
3074 0 483887 257609 84080 75 3030
3075 0 483791 257629 84200 75 3074
3076 0 483799.44 257587.1 84240 75 3075
3077 0 484879 257629 84480 45 3019
3078 0 484855 257581 84600 45 3077
3079 0 484815 257449 84640 32 3078
3080 0 484723 257329 84680 32 3079
3081 0 484703 257329 84760 32 3080
3082 0 484735 256941 84840 80 3081
3083 0 484747 256961 84760 80 3082
3084 0 484743.75 257002.34 84680 80 3083
3085 0 484995 256869 84880 80 3082
3086 0 485204.06 257022.52 84920 71 3085
3087 0 485299.47 256958.88 84880 80 3086
3088 0 484707 256889 84920 80 3082
3089 0 484503 256837 84920 75 3088
3090 0 484531 256721 85040 75 3089
3091 0 484567 256645 85160 51 3090
3092 0 484719 256569 85240 51 3091
3093 0 483871 256933 84920 128 3089
3094 0 483811 256939 85040 128 3093
3095 0 483487 256979 85080 71 3094
3096 0 483391 256959 85200 60 3095
3097 0 483315 257027 85280 60 3096
3098 0 483207 257127 85400 51 3097
3099 0 483167 257243 85480 51 3098
3100 0 483131 257379 85560 86 3099
3101 0 483075 257563 85640 91 3100
3102 0 482991 257855 85760 80 3101
3103 0 482679 258341 85840 102 3102
3104 0 482715 258391 85920 102 3103
3105 0 482655 258475 86040 102 3104
3106 0 482555 258475 86160 102 3105
3107 0 482275 258755 86240 32 3106
3108 0 482283 258835 86200 32 3107
3109 0 484163 256939 85120 124 3094
3110 0 484247 256923 85200 75 3109
3111 0 486659 259373 83600 71 2991
3112 0 486691 259353 83520 71 3111
3113 0 486427 259537 83440 75 3112
3114 0 486119 259597 83480 75 3113
3115 0 485715 259677 83520 75 3114
3116 0 485463 259847 83480 80 3115
3117 0 485375 259983 83440 71 3116
3118 0 485235 260111 83360 98 3117
3119 0 485183 260155 83280 98 3118
3120 0 484951 260259 83160 75 3119
3121 0 484703 260371 83080 86 3120
3122 0 484587 260495 83000 86 3121
3123 0 484487 260661 82880 86 3122
3124 0 484127 260697 82920 -1 3123
3125 0 483947 260729 83000 -1 3124
3126 0 483687 260893 83120 -1 3125
3127 0 483475 260865 83200 -1 3126
3128 0 483371 260885 83280 -1 3127
3129 0 483027 261009 83320 -1 3128
3130 0 482903 261181 83280 -1 3129
3131 0 482943 261293 83200 -1 3130
3132 0 482907 261409 83120 -1 3131
3133 0 482859 261453 83000 -1 3132
3134 0 484543 260909 82800 86 3123
3135 0 484599 260973 82760 -1 3134
3136 0 484655 261029 82680 -1 3135
3137 0 484683 261089 82600 -1 3136
3138 0 484971 261381 82480 -1 3137
3139 0 485371 261569 82400 -1 3138
3140 0 485503 261713 82320 -1 3139
3141 0 485493 261795.5 82240 -1 3140
3142 0 485711 261891 82080 -1 3141
3143 0 486391 262443 82040 -1 3142
3144 0 486399 262483 81920 -1 3143
3145 0 488119 256875 82760 32 2981
3146 0 487935 256935 82680 32 3145
3147 0 487927 256919 82600 96 3146
3148 0 487687 256847 82520 96 3147
3149 0 487531 256915 82440 90 3148
3150 0 487531 256951 82360 143 3149
3151 0 487619 256935 82280 190 3150
3152 0 487599 256995 82200 190 3151
3153 0 487511 257031 82120 143 3152
3154 0 487479 257043 82040 143 3153
3155 0 487415 257075 82000 143 3154
3156 0 487443 257079 81960 143 3155
3157 0 487351 257123 81880 136 3156
3158 0 487379 257167 81800 143 3157
3159 0 487455 257211 81720 143 3158
3160 0 487579 257331 81600 137 3159
3161 0 487659 257359 81520 137 3160
3162 0 487771 257263 81440 137 3161
3163 0 487923 257203 81360 137 3162
3164 0 488083 257159 81280 137 3163
3165 0 488107 257227 81200 137 3164
3166 0 487699 257763 81520 51 3161
3167 0 487707 257807 81440 51 3166
3168 0 487739 257839 81360 75 3167
3169 0 487883 257875 81280 75 3168
3170 0 487927 257955 81240 75 3169
3171 0 488043 258119 81200 60 3170
3172 0 487987 258171 81120 60 3171
3173 0 487975 258215 81040 60 3172
3174 0 487887 258291 80960 60 3173
3175 0 487463 258667 80880 86 3174
3176 0 489953 256007 82800 289 2980
3177 0 490329 256167 82720 277 3176
3178 0 490363.66 256193.67 82680 277 3177
3179 0 490433 256247 82600 308 3178
3180 0 490649 256519 82480 337 3179
3181 0 490897 256631 82440 346 3180
3182 0 490703 257191 82360 81 3181
3183 0 490523 257723 82240 194 3182
3184 0 490335 257911 82160 178 3183
3185 0 490327 257887 82040 178 3184
3186 0 490295 257939 82000 107 3185
3187 0 490739 257711 82120 194 3183
3188 0 490759 257683 82000 194 3187
3189 0 490891 257631 81920 40 3188
3190 0 491075 257607 81840 40 3189
3191 0 491215 257647 81760 40 3190
3192 0 491393 256855 82360 245 3181
3193 0 492157 257119 82240 318 3192
3194 0 492581 257263 82120 262 3193
3195 0 492821 257383 82000 203 3194
3196 0 493069 257591 81880 190 3195
3197 0 493421 258071 81760 139 3196
3198 0 493760 257536 81800 86 3197
3199 0 493600 257312 81840 122 3198
3200 0 493568 257056 81840 102 3199
3201 0 493568 256832 81720 60 3200
3202 0 493568 256576 81720 51 3201
3203 0 493504 256320 81760 80 3202
3204 0 493376 256096 81760 51 3203
3205 0 493312 255840 81840 32 3204
3206 0 493216 255616 81960 71 3205
3207 0 493184 255360 81960 40 3206
3208 0 493088 255104 81920 75 3207
3209 0 493056 254848 81920 51 3208
3210 0 493056 254688 81920 51 3209
3211 0 493501 258343 81640 139 3197
3212 0 492992 258464 81680 258 3211
3213 0 492768 258624 81680 124 3212
3214 0 492512 258656 81680 40 3213
3215 0 492320 258688 81480 60 3214
3216 0 492128 258720 81320 128 3215
3217 0 491936 258912 81240 148 3216
3218 0 491840 259008 81200 136 3217
3219 0 491936 259232 81280 40 3218
3220 0 491936 259488 81280 75 3219
3221 0 491936 259744 81280 32 3220
3222 0 491936 260000 81240 32 3221
3223 0 491808 260256 81240 64 3222
3224 0 491712 260320 81200 75 3223
3225 0 491584 259072 81160 81 3218
3226 0 491392 259232 81120 45 3225
3227 0 491280 259312 81080 63 3226
3228 0 491168 259392 81040 81 3227
3229 0 490976 259584 80960 71 3228
3230 0 490944 259776 80800 71 3229
3231 0 490944 260032 80800 71 3230
3232 0 491136 260224 80800 71 3231
3233 0 491328 260384 80760 45 3232
3234 0 491424 260608 81040 32 3233
3235 0 491232 260704 81200 90 3234
3236 0 491072 260928 81280 86 3235
3237 0 490944 261152 81400 80 3236
3238 0 491072 261376 81480 45 3237
3239 0 491200 261600 81560 40 3238
3240 0 491232 261760 81560 51 3239
3241 0 492928 258208 81760 230 3212
3242 0 492576 258112 82400 40 3241
3243 0 492544 258240 82640 60 3242
3244 0 492544 258400 82840 60 3243
3245 0 492512 258464 83080 32 3244
3246 0 492384 258464 83320 45 3245
3247 0 492192 258528 83480 51 3246
3248 0 492032 258528 83520 40 3247
3249 0 493965 258479 81760 160 3211
3250 0 494325 258775 81880 275 3249
3251 0 494445 258871 82000 275 3250
3252 0 494048 259424 81880 214 3251
3253 0 493952 259520 81760 237 3252
3254 0 493984 259392 82120 197 3252
3255 0 493984 259360 82400 134 3254
3256 0 493984 259424 82680 45 3255
3257 0 493920 259584 82880 32 3256
3258 0 493760 259776 82840 45 3257
3259 0 493504 259840 82840 32 3258
3260 0 493248 259808 82960 60 3259
3261 0 493216 259968 83520 40 3260
3262 0 493472 259840 83560 81 3261
3263 0 493568 260032 83400 60 3262
3264 0 493472 260256 83320 45 3263
3265 0 493472 260352 83320 40 3264
3266 0 493024 259872 83720 45 3261
3267 0 492800 259872 83920 80 3266
3268 0 492672 259648 84040 60 3267
3269 0 492512 259488 84160 64 3268
3270 0 492288 259392 84240 81 3269
3271 0 492128 259296 84280 64 3270
3272 0 492544 259968 83880 32 3267
3273 0 492288 260032 83800 51 3272
3274 0 492032 260032 83680 45 3273
3275 0 491776 260096 83640 75 3274
3276 0 491520 260096 83560 90 3275
3277 0 491264 260000 83480 60 3276
3278 0 491040 260032 83320 60 3277
3279 0 490912 260064 83080 64 3278
3280 0 490752 260128 82880 60 3279
3281 0 490496 260224 82880 45 3280
3282 0 490240 260256 82800 45 3281
3283 0 490144 260384 82560 32 3282
3284 0 490112 260576 82400 40 3283
3285 0 490208 260768 82240 40 3284
3286 0 490240 260864 82200 45 3285
3287 0 494549 258983 82160 160 3251
3288 0 494637 259047 82320 90 3287
3289 0 494685 258991 82440 90 3288
3290 0 494613 258999 82560 90 3289
3291 0 494618.34 259047 82640 86 3290
3292 0 494621 259071 82680 86 3291
3293 0 494597 259135 82840 115 3292
3294 0 494821 259207 82920 115 3293
3295 0 494653 259383 83040 150 3294
3296 0 494575 259511 83040 150 3295
3297 0 494599 259515 83120 150 3296
3298 0 494735 259651 83240 163 3297
3299 0 494971 259763 83320 163 3298
3300 0 495251 259847 83440 166 3299
3301 0 495403 259963 83520 205 3300
3302 0 495671 260115 83640 178 3301
3303 0 496519 260399 83640 -1 3302
3304 0 496629 260475 83520 -1 3303
3305 0 496745 260587 83440 -1 3304
3306 0 496821 260647 83400 -1 3305
3307 0 497041 260647 83320 -1 3306
3308 0 497105 260631 83200 -1 3307
3309 0 497113 260711 83120 -1 3308
3310 0 496505 260323 83760 178 3303
3311 0 496509 260191 83880 178 3310
3312 0 496841 260123 83960 -1 3311
3313 0 496845 260059 84080 -1 3312
3314 0 496833 260063 84120 -1 3313
3315 0 496401 260731 83640 -1 3303
3316 0 496353 260871 83760 -1 3315
3317 0 496493 260743 83560 -1 3315
3318 0 496733 260863 83440 -1 3317
3319 0 496893 260875 83320 -1 3318
3320 0 496937 260871 83240 -1 3319
3321 0 495803 260035 83800 196 3302
3322 0 495815 259975 83960 196 3321
3323 0 495883 259983 84120 178 3322
3324 0 495987 259955 84280 175 3323
3325 0 496055 259871 84400 175 3324
3326 0 496045 260663 84400 32 3325
3327 0 496017 261059 84320 98 3326
3328 0 495589 261359 84240 98 3327
3329 0 495581 261343 84160 98 3328
3330 0 495493 261331 84080 86 3329
3331 0 496025 260691 84520 32 3326
3332 0 496017 260759 84640 32 3331
3333 0 496013 260787 84760 91 3332
3334 0 495981 260849 84880 91 3333
3335 0 495981 260885 85000 91 3334
3336 0 495965 260897 85120 150 3335
3337 0 495677 260921 85240 178 3336
3338 0 495621 260941 85320 178 3337
3339 0 495501 261117 85400 163 3338
3340 0 495437 261277 85480 226 3339
3341 0 495417 261329 85560 226 3340
3342 0 495373 261409 85640 226 3341
3343 0 495317 261441 85720 157 3342
3344 0 495265 261501 85760 157 3343
3345 0 495161 261639 85840 178 3344
3346 0 495089 261739 85960 178 3345
3347 0 494985 261827 86080 154 3346
3348 0 494805 261955 86120 190 3347
3349 0 494617 262125 86200 154 3348
3350 0 494481 262249 86320 154 3349
3351 0 494417 262273 86440 154 3350
3352 0 494377 262345 86520 154 3351
3353 0 494277 262497 86640 60 3352
3354 0 494169 262645 86760 134 3353
3355 0 494031 262654 86880 32 3354
3356 0 493237 262561 86880 122 3355
3357 0 493129 262531 86960 90 3356
3358 0 493001 262527 87000 75 3357
3359 0 492857 262491 87080 150 3358
3360 0 492801 262487 87120 150 3359
3361 0 492753 262269 87120 -1 3360
3362 0 492786.62 262243.75 87080 -1 3361
3363 0 492453 262767 87320 86 3360
3364 0 491961 262783 87400 51 3363
3365 0 491645 262765 87360 51 3364
3366 0 491293 263005 87360 -1 3365
3367 0 491321 262905 87480 -1 3366
3368 0 491305 262881 87600 -1 3367
3369 0 491261 262841 87680 -1 3368
3370 0 491261 262797 87760 -1 3369
3371 0 491285 262741 87840 -1 3370
3372 0 493169 262253 86880 115 3356
3373 0 493189 262221 86920 115 3372
3374 0 493985 262657 86920 32 3355
3375 0 493632 262656 87320 90 3374
3376 0 493472 262656 87520 154 3375
3377 0 493408 262656 87640 178 3376
3378 0 493280 262560 87840 128 3377
3379 0 493120 262560 88040 90 3378
3380 0 492928 262624 88200 157 3379
3381 0 492704 262624 88360 148 3380
3382 0 492544 262592 88560 140 3381
3383 0 492320 262592 88680 80 3382
3384 0 492096 262688 88800 102 3383
3385 0 491872 262848 88840 115 3384
3386 0 491616 262880 88920 164 3385
3387 0 491360 262880 88920 197 3386
3388 0 491136 262880 89120 122 3387
3389 0 491008 262720 89320 221 3388
3390 0 490848 262720 89520 245 3389
3391 0 490656 262816 89440 259 3390
3392 0 490432 262656 89360 154 3391
3393 0 490240 262496 89320 124 3392
3394 0 490080 262496 89320 181 3393
3395 0 490112 262240 89360 122 3394
3396 0 490048 261984 89360 71 3395
3397 0 489920 261760 89400 32 3396
3398 0 489922.25 261256.05 89200 40 3397
3399 0 489824 262560 89360 189 3394
3400 0 489568 262688 89360 204 3399
3401 0 489312 262688 89280 236 3400
3402 0 489056 262624 89240 227 3401
3403 0 488800 262496 89200 189 3402
3404 0 488672 262272 89160 122 3403
3405 0 488416 262176 89160 200 3404
3406 0 488160 262048 89160 178 3405
3407 0 487968 261856 89240 166 3406
3408 0 487840 261760 89240 175 3407
3409 0 487584 261792 89160 186 3408
3410 0 487392 261920 89040 164 3409
3411 0 487168 262048 88920 163 3410
3412 0 486912 262048 88920 150 3411
3413 0 486688 262176 88920 131 3412
3414 0 486432 262304 88960 160 3413
3415 0 486176 262304 88920 160 3414
3416 0 485920 262272 88880 128 3415
3417 0 485696 262176 88800 71 3416
3418 0 485664 262176 88760 40 3417
3419 0 485408 262144 88720 32 3418
3420 0 485184 262272 88640 120 3419
3421 0 484992 262432 88680 101 3420
3422 0 484832 262592 88880 64 3421
3423 0 484672 262592 89080 137 3422
3424 0 484480 262656 89240 176 3423
3425 0 484320 262816 89440 168 3424
3426 0 484096 262816 89560 164 3425
3427 0 483840 262880 89520 139 3426
3428 0 483616 262880 89400 160 3427
3429 0 483552 262912 89360 124 3428
3430 0 483296 262912 89280 71 3429
3431 0 483104 262912 89280 104 3430
3432 0 482944 262720 89440 128 3431
3433 0 482752 262560 89480 253 3432
3434 0 482688 262560 89480 268 3433
3435 0 482688 262304 89480 122 3434
3436 0 482816 262080 89600 32 3435
3437 0 483072 262016 89560 32 3436
3438 0 483328 261952 89560 60 3437
3439 0 483488 261920 89640 32 3438
3440 0 482432 262560 89560 240 3434
3441 0 482176 262528 89560 166 3440
3442 0 481920 262528 89560 208 3441
3443 0 481728 262528 89560 205 3442
3444 0 481728 262272 89560 124 3443
3445 0 481792 262016 89520 45 3444
3446 0 481984 261824 89520 96 3445
3447 0 482240 261760 89400 81 3446
3448 0 482432 261696 89240 51 3447
3449 0 482560 261632 89080 60 3448
3450 0 481536 262528 89560 244 3443
3451 0 481504 262752 89680 166 3450
3452 0 481504 262912 89920 81 3451
3453 0 481344 262944 90160 32 3452
3454 0 481088 262944 90160 60 3453
3455 0 480928 262944 90280 64 3454
3456 0 481312 262400 89560 200 3450
3457 0 481056 262368 89680 135 3456
3458 0 480832 262400 89800 134 3457
3459 0 480672 262336 90000 96 3458
3460 0 480512 262272 90200 91 3459
3461 0 480320 262112 90360 51 3460
3462 0 480096 261984 90400 81 3461
3463 0 479872 261888 90520 96 3462
3464 0 479734.88 261878.19 90560 -1 3463
3465 0 479563.8 261931.8 90600 -1 3464
3466 0 481132.5 261580.72 90680 -1 3465
3467 0 481320 261794 90680 -1 3466
3468 0 481312 261952 90800 64 3467
3469 0 481248 261888 90840 120 3468
3470 0 480951 260974 90840 -1 3469
3471 0 480576 260544 90960 60 3470
3472 0 480384 260416 90960 108 3471
3473 0 480192 260320 91120 175 3472
3474 0 480000 260160 91160 150 3473
3475 0 479872 259936 91200 120 3474
3476 0 479840 259680 91320 156 3475
3477 0 479872 259456 91440 124 3476
3478 0 480032 259232 91440 198 3477
3479 0 479936 259040 91600 251 3478
3480 0 479712 259008 91480 257 3479
3481 0 479520 259072 91320 148 3480
3482 0 479392 259072 91320 137 3481
3483 0 479296 259200 91560 98 3482
3484 0 479104 259328 91680 75 3483
3485 0 478880 259456 91680 40 3484
3486 0 478688 259648 91800 32 3485
3487 0 478656 259680 91840 45 3486
3488 0 479136 259040 91280 98 3482
3489 0 478976 258944 91240 91 3488
3490 0 478976 258784 91040 32 3489
3491 0 478944 258944 90840 51 3490
3492 0 478816 259104 90760 32 3491
3493 0 478720 258912 91200 86 3489
3494 0 478464 258880 91160 40 3493
3495 0 478208 258880 91120 75 3494
3496 0 477952 258848 91120 51 3495
3497 0 477696 258752 91120 51 3496
3498 0 477472 258752 91240 75 3497
3499 0 477248 258624 91400 51 3498
3500 0 477088 258464 91560 60 3499
3501 0 476992 258368 91680 98 3500
3502 0 477248 258240 91720 86 3501
3503 0 477408 258208 91720 60 3502
3504 0 477664 258208 91720 40 3503
3505 0 477888 258048 91680 80 3504
3506 0 477984 257984 91680 80 3505
3507 0 477408 257952 91680 32 3503
3508 0 477536 257696 91720 51 3507
3509 0 476864 258368 91920 40 3501
3510 0 476704 258336 92120 86 3509
3511 0 476640 258336 92200 86 3510
3512 0 476768 258112 92240 136 3511
3513 0 476704 257952 92440 40 3512
3514 0 476544 257952 92640 128 3513
3515 0 476320 257888 92800 101 3514
3516 0 476416 258336 92320 166 3511
3517 0 476160 258304 92360 102 3516
3518 0 475968 258368 92200 81 3517
3519 0 475936 258496 92080 75 3518
3520 0 480064 259008 91760 186 3479
3521 0 480256 258912 91920 124 3520
3522 0 480448 258816 92080 96 3521
3523 0 480640 258912 92240 81 3522
3524 0 480864 259008 92360 64 3523
3525 0 481024 259008 92600 81 3524
3526 0 481024 259008 92880 40 3525
3527 0 480960 259232 93040 60 3526
3528 0 480864 259456 93080 32 3527
3529 0 480928 258880 93040 51 3526
3530 0 480832 258752 93280 75 3529
3531 0 480768 258720 93520 81 3530
3532 0 480576 258624 93720 45 3531
3533 0 481280 261664 90960 81 3469
3534 0 481312 261472 91120 32 3533
3535 0 481088 261344 91160 75 3534
3536 0 482944 263040 89120 104 3431
3537 0 482752 263104 88920 124 3536
3538 0 482592 263136 88720 32 3537
3539 0 482400 263296 88560 128 3538
3540 0 482240 263456 88360 150 3539
3541 0 482208 263488 88320 153 3540
3542 0 482464 263520 88280 86 3541
3543 0 482720 263552 88280 107 3542
3544 0 482912 263712 88160 120 3543
3545 0 482976 263968 88120 120 3544
3546 0 482976 264192 87960 128 3545
3547 0 483072 264448 87920 51 3546
3548 0 483104 264480 87920 32 3547
3549 0 481952 263552 88240 128 3541
3550 0 481696 263616 88240 102 3549
3551 0 481440 263648 88240 120 3550
3552 0 481216 263520 88400 75 3551
3553 0 481056 263360 88560 75 3552
3554 0 480544 263456 88560 40 3553
3555 0 480384 263616 88400 51 3554
3556 0 480192 263744 88280 71 3555
3557 0 479968 263840 88160 104 3556
3558 0 479776 263968 88000 140 3557
3559 0 479744 264032 87920 164 3558
3560 0 479648 264000 87680 164 3559
3561 0 479488 264000 87440 64 3560
3562 0 479392 264000 87200 86 3561
3563 0 479392 264000 87160 51 3562
3564 0 479392 263744 87160 51 3563
3565 0 479296 263520 87080 86 3564
3566 0 479296 263296 86920 71 3565
3567 0 479200 263104 86720 120 3566
3568 0 479085.38 262719.8 86600 -1 3567
3569 0 478800.5 262385.25 86480 -1 3568
3570 0 478494.25 262236.3 86440 -1 3569
3571 0 478288.75 262391.94 86160 -1 3570
3572 0 478144 262368 85920 64 3571
3573 0 478080 262208 85720 60 3572
3574 0 477920 262016 85600 75 3573
3575 0 477856 261760 85480 71 3574
3576 0 477792 261504 85400 51 3575
3577 0 477760 261248 85320 86 3576
3578 0 477792 260992 85400 81 3577
3579 0 477686 260909 85600 -1 3578
3580 0 479424 262976 86640 40 3567
3581 0 479616 262944 86440 60 3580
3582 0 479808 263008 86240 51 3581
3583 0 480032 263072 86120 51 3582
3584 0 480288 263072 86040 51 3583
3585 0 480512 263008 85920 51 3584
3586 0 480704 263008 85720 64 3585
3587 0 480864 263040 85520 81 3586
3588 0 480992 263008 85320 90 3587
3589 0 479424 264256 87040 45 3563
3590 0 479456 264448 86960 101 3589
3591 0 479456 264608 86760 64 3590
3592 0 479328 264800 86560 32 3591
3593 0 479104 264896 86440 51 3592
3594 0 478944 264928 86400 71 3593
3595 0 479200 264544 86960 80 3590
3596 0 478944 264640 86960 32 3595
3597 0 478752 264800 86880 32 3596
3598 0 478624 264896 86800 45 3597
3599 0 479552 264192 88000 115 3559
3600 0 479296 264160 88000 163 3599
3601 0 479040 264160 88080 200 3600
3602 0 478784 264224 88120 181 3601
3603 0 478720 264000 88280 189 3602
3604 0 478752 263776 88400 156 3603
3605 0 478912 263584 88480 102 3604
3606 0 479168 263488 88480 81 3605
3607 0 479360 263296 88480 75 3606
3608 0 479552 263328 88480 51 3607
3609 0 480640 263269 88640 -1 3554
3610 0 480451 263283 88680 -1 3609
3611 0 480223 263866 88720 -1 3610
3612 0 480179 263869 88760 -1 3611
3613 0 480074 263879 88880 -1 3612
3614 0 479904 263936 88920 86 3613
3615 0 479776 264000 89000 51 3614
3616 0 479584 264032 89160 108 3615
3617 0 479360 264160 89240 104 3616
3618 0 479136 264256 89320 128 3617
3619 0 478944 264416 89440 90 3618
3620 0 478752 264576 89480 81 3619
3621 0 478528 264704 89480 32 3620
3622 0 478272 264768 89480 64 3621
3623 0 478016 264832 89480 172 3622
3624 0 477824 264640 89480 160 3623
3625 0 477632 264448 89480 160 3624
3626 0 477376 264448 89480 202 3625
3627 0 477120 264480 89440 260 3626
3628 0 476928 264512 89640 254 3627
3629 0 476832 264576 89880 226 3628
3630 0 476736 264736 90080 150 3629
3631 0 476608 264864 90240 98 3630
3632 0 476512 265024 90440 90 3631
3633 0 476352 265184 90600 40 3632
3634 0 476288 265088 90840 32 3633
3635 0 476448 264992 91040 75 3634
3636 0 476608 265120 91080 71 3635
3637 0 476800 265312 91120 156 3636
3638 0 476704 265568 91120 150 3637
3639 0 476672 265824 91200 218 3638
3640 0 476416 265920 91320 250 3639
3641 0 476256 266016 91520 143 3640
3642 0 476064 266016 91720 124 3641
3643 0 475840 265952 91840 104 3642
3644 0 475680 265856 92040 101 3643
3645 0 475456 265792 92160 122 3644
3646 0 475200 265792 92160 51 3645
3647 0 474944 265792 92160 75 3646
3648 0 474688 265792 92160 80 3647
3649 0 474432 265792 92160 81 3648
3650 0 474176 265792 92160 51 3649
3651 0 473920 265856 92200 71 3650
3652 0 473664 265888 92320 91 3651
3653 0 473440 265952 92480 122 3652
3654 0 473216 266048 92560 108 3653
3655 0 473024 266080 92720 107 3654
3656 0 472768 266080 92840 98 3655
3657 0 472544 266112 93000 64 3656
3658 0 472288 266144 93040 75 3657
3659 0 472064 266176 93160 102 3658
3660 0 471808 266240 93240 96 3659
3661 0 471552 266240 93280 124 3660
3662 0 471296 266272 93280 101 3661
3663 0 471040 266272 93160 60 3662
3664 0 470784 266272 93160 107 3663
3665 0 470528 266272 93160 90 3664
3666 0 470272 266336 93240 96 3665
3667 0 470112 266400 93440 64 3666
3668 0 469856 266400 93560 96 3667
3669 0 469760 266432 93800 60 3668
3670 0 469632 266528 94000 51 3669
3671 0 469472 266592 94200 107 3670
3672 0 469216 266592 94280 148 3671
3673 0 469056 266656 94480 122 3672
3674 0 468832 266720 94640 102 3673
3675 0 468608 266784 94760 137 3674
3676 0 468512 266784 94760 150 3675
3677 0 468288 266848 94880 122 3676
3678 0 468128 266656 94960 104 3677
3679 0 467968 266464 95000 122 3678
3680 0 467872 266368 95240 75 3679
3681 0 467808 266432 95480 51 3680
3682 0 467808 266592 95680 124 3681
3683 0 467840 266624 95720 124 3682
3684 0 467840 266688 95800 81 3683
3685 0 467904 266848 96000 32 3684
3686 0 468064 266944 96200 75 3685
3687 0 468224 267040 96400 108 3686
3688 0 468288 267072 96640 128 3687
3689 0 468096 267104 96800 104 3688
3690 0 467904 267200 96960 64 3689
3691 0 467776 267232 97120 101 3690
3692 0 467552 267328 97000 51 3691
3693 0 467360 267360 96840 51 3692
3694 0 467168 267488 96720 60 3693
3695 0 467040 267712 96720 45 3694
3696 0 467072 267936 96600 96 3695
3697 0 467072 268160 96480 45 3696
3698 0 467040 268416 96480 40 3697
3699 0 466944 268576 96440 45 3698
3700 0 467808 267232 97400 71 3691
3701 0 467712 267264 97640 81 3700
3702 0 467712 267264 97680 81 3701
3703 0 467680 267360 97920 60 3702
3704 0 467680 267488 98160 71 3703
3705 0 467680 267680 98360 75 3704
3706 0 467680 267904 98560 90 3705
3707 0 467744 268096 98720 86 3706
3708 0 467776 268352 98760 140 3707
3709 0 467616 268512 98880 102 3708
3710 0 467456 268704 98920 86 3709
3711 0 467360 268832 99080 64 3710
3712 0 466967 269004 99240 -1 3711
3713 0 466680 269037 99440 -1 3712
3714 0 466592 269056 99560 108 3713
3715 0 466816 269088 99680 45 3714
3716 0 467040 269216 99720 40 3715
3717 0 467296 269280 99720 32 3716
3718 0 467268 269202 99920 -1 3717
3719 0 467295 269208 100080 -1 3718
3720 0 467232 269184 100160 98 3719
3721 0 467136 269088 100400 128 3720
3722 0 467232 269024 100640 134 3721
3723 0 467296 269088 100880 96 3722
3724 0 467392 269088 101120 102 3723
3725 0 467392 269152 101400 101 3724
3726 0 467232 269152 101600 128 3725
3727 0 467104 269184 101840 122 3726
3728 0 466976 269152 101840 64 3727
3729 0 466720 269152 101840 75 3728
3730 0 466496 269248 101720 96 3729
3731 0 466304 269376 101600 150 3730
3732 0 466048 269408 101600 86 3731
3733 0 465824 269536 101600 81 3732
3734 0 467008 269312 102040 81 3727
3735 0 466848 269312 102240 96 3734
3736 0 466688 269280 102440 75 3735
3737 0 466592 269280 102680 96 3736
3738 0 466560 269152 102920 86 3737
3739 0 466560 269088 103200 96 3738
3740 0 466688 269152 103440 71 3739
3741 0 466688 269024 103680 32 3740
3742 0 466720 269024 103960 81 3741
3743 0 466752 269120 104200 80 3742
3744 0 466784 269152 104240 120 3743
3745 0 466752 269408 104240 86 3744
3746 0 466688 269664 104200 120 3745
3747 0 466464 269792 104240 104 3746
3748 0 466240 269920 104200 107 3747
3749 0 466336 270176 104160 71 3748
3750 0 466528 270368 104160 45 3749
3751 0 466624 270624 104200 51 3750
3752 0 466880 270720 104200 51 3751
3753 0 467008 269024 104240 90 3744
3754 0 467136 268800 104320 45 3753
3755 0 467104 268608 104160 81 3754
3756 0 467008 268640 103960 32 3755
3757 0 466336 268960 99600 120 3714
3758 0 466144 268800 99640 60 3757
3759 0 465952 268608 99640 51 3758
3760 0 467968 267200 97680 60 3702
3761 0 468224 267200 97680 71 3760
3762 0 468352 267200 97560 51 3761
3763 0 468000 266848 95680 60 3684
3764 0 468128 266976 95480 32 3763
3765 0 467904 266880 95360 32 3764
3766 0 467904 266848 95320 32 3765
3767 0 468096 266592 95640 45 3683
3768 0 468320 266496 95560 60 3767
3769 0 468256 266432 95520 45 3768
3770 0 468544 266560 94640 32 3676
3771 0 468416 266336 94680 32 3770
3772 0 468384 266240 94920 32 3771
3773 0 475200 265760 92200 60 3646
3774 0 475200 265664 92480 104 3773
3775 0 475392 265600 92640 120 3774
3776 0 475648 265632 92640 64 3775
3777 0 475904 265568 92680 32 3776
3778 0 477056 265312 91120 135 3637
3779 0 477312 265344 91040 128 3778
3780 0 477504 265344 91040 166 3779
3781 0 477760 265280 90920 107 3780
3782 0 477920 265120 90800 71 3781
3783 0 478112 264928 90800 115 3782
3784 0 478304 264736 90920 163 3783
3785 0 478528 264800 91040 108 3784
3786 0 478752 264800 91160 90 3785
3787 0 479008 264800 91160 32 3786
3788 0 479264 264800 91160 40 3787
3789 0 479456 264896 91160 60 3788
3790 0 478031 265067 90680 -1 3782
3791 0 478076 265075 90640 -1 3790
3792 0 477536 265184 91280 139 3780
3793 0 477440 264960 91440 81 3792
3794 0 477280 264800 91640 51 3793
3795 0 477088 264736 91720 32 3794
3796 0 477600 265600 91040 81 3780
3797 0 477696 265824 90960 75 3796
3798 0 477856 265952 90760 32 3797
3799 0 477824 265984 90760 32 3798
3800 0 476384 264928 91120 120 3635
3801 0 476128 264832 91120 80 3800
3802 0 475872 264832 91120 60 3801
3803 0 475616 264832 91080 32 3802
3804 0 475520 264832 91000 45 3803
3805 0 476544 264768 91280 139 3800
3806 0 476544 264640 91520 32 3805
3807 0 476320 264576 91600 32 3806
3808 0 476896 264896 89960 134 3630
3809 0 476992 265152 89960 64 3808
3810 0 477088 265312 89760 32 3809
3811 0 477152 265344 89520 128 3810
3812 0 477312 265408 89320 140 3811
3813 0 477536 265472 89200 71 3812
3814 0 477792 265504 89120 64 3813
3815 0 477856 265536 89040 32 3814
3816 0 483616 263168 89400 115 3429
3817 0 483552 263424 89400 134 3816
3818 0 483552 263520 89400 153 3817
3819 0 483776 263520 89240 153 3818
3820 0 483616 263392 88760 32 3819
3821 0 483580 263368 88640 50 3820
3822 0 483520 263328 88440 80 3821
3823 0 483680 263488 88320 40 3822
3824 0 483904 263584 88200 81 3823
3825 0 484464 263396 88200 32 3824
3826 0 483616 263104 88520 40 3822
3827 0 483648 262848 88640 32 3826
3828 0 483520 263744 89520 107 3818
3829 0 483616 263968 89640 86 3828
3830 0 483616 264032 89640 80 3829
3831 0 483872 264032 89680 60 3830
3832 0 484064 264192 89800 32 3831
3833 0 484128 264320 89840 32 3832
3834 0 483584 264256 89840 51 3830
3835 0 483424 264288 90040 81 3834
3836 0 483168 264288 90080 120 3835
3837 0 482912 264256 90120 157 3836
3838 0 482752 264256 90320 189 3837
3839 0 482528 264256 90440 202 3838
3840 0 482272 264288 90480 120 3839
3841 0 482240 264320 90480 102 3840
3842 0 485359.12 262284.94 88480 -1 3420
3843 0 485272.2 262558.62 88280 -1 3842
3844 0 487840 261504 89240 160 3408
3845 0 487840 261248 89200 128 3844
3846 0 487840 260992 89200 204 3845
3847 0 487840 260736 89120 148 3846
3848 0 487712 260512 89120 131 3847
3849 0 487680 260256 89120 120 3848
3850 0 487680 260064 89120 108 3849
3851 0 487712 259968 89120 104 3850
3852 0 487712 259712 89120 60 3851
3853 0 487744 259456 89160 32 3852
3854 0 487904 259296 89200 60 3853
3855 0 487776 259104 89320 172 3854
3856 0 487680 258880 89240 163 3855
3857 0 487552 258688 89120 81 3856
3858 0 487392 258496 89000 96 3857
3859 0 487168 258336 89000 98 3858
3860 0 487136 258304 89040 98 3859
3861 0 488128 259136 89200 32 3854
3862 0 488384 259072 89200 51 3861
3863 0 488640 259040 89160 80 3862
3864 0 488864 258912 89160 51 3863
3865 0 488960 258912 89160 40 3864
3866 0 487840 259904 88880 128 3851
3867 0 488343.88 260072.03 88320 45 3866
3868 0 487424 260160 89120 135 3850
3869 0 487200 260320 89120 176 3868
3870 0 487040 260480 89240 202 3869
3871 0 486880 260416 89440 178 3870
3872 0 486784 260416 89520 186 3871
3873 0 486688 260288 89760 86 3872
3874 0 486624 260256 90000 104 3873
3875 0 486592 260192 90240 176 3874
3876 0 486560 260000 90400 80 3875
3877 0 486560 259904 90440 51 3876
3878 0 486772.66 259624.9 90520 -1 3877
3879 0 486767.8 259117.33 90480 -1 3878
3880 0 486861.38 258840.94 90600 -1 3879
3881 0 487963.28 258720.12 90640 -1 3880
3882 0 488054.7 258632.36 90720 -1 3881
3883 0 488092.44 258498.98 90880 -1 3882
3884 0 488132.22 257955.7 91040 -1 3883
3885 0 488020.94 257578.7 91200 -1 3884
3886 0 487961.4 257158.17 91080 -1 3885
3887 0 488017.75 256829.92 91040 -1 3886
3888 0 488078.7 256710.95 91160 -1 3887
3889 0 487977.94 256229.61 91320 -1 3888
3890 0 487750.7 255583.58 91440 -1 3889
3891 0 487683.75 255043.8 91640 -1 3890
3892 0 487739.62 254439.12 91840 -1 3891
3893 0 487651.8 254254.23 92080 -1 3892
3894 0 487692.84 253833.17 92280 -1 3893
3895 0 487700.72 253749.3 92320 -1 3894
3896 0 487058.7 253347.81 92520 -1 3895
3897 0 486789.6 253242.73 92680 -1 3896
3898 0 486500.75 252876.34 92840 -1 3897
3899 0 486441.78 252859.1 92880 -1 3898
3900 0 486190.7 252685.75 93040 -1 3899
3901 0 488176.06 253837.89 92080 -1 3894
3902 0 486528 260544 89600 124 3872
3903 0 486368 260672 89760 81 3902
3904 0 486112 260736 89760 115 3903
3905 0 485856 260800 89760 196 3904
3906 0 485600 260768 89760 207 3905
3907 0 485344 260736 89760 153 3906
3908 0 485216 260512 89720 75 3907
3909 0 485184 260256 89840 45 3908
3910 0 490720 263040 89280 207 3391
3911 0 490560 263264 89240 128 3910
3912 0 490400 263488 89240 168 3911
3913 0 490400 263520 89240 178 3912
3914 0 490208 263360 89360 81 3913
3915 0 490048 263296 89560 122 3914
3916 0 489856 263392 89760 51 3915
3917 0 489632 263392 89880 32 3916
3918 0 489472 263328 90080 32 3917
3919 0 489248 263328 90200 101 3918
3920 0 489152 263392 90440 104 3919
3921 0 489184 263488 90560 71 3920
3922 0 490304 263776 89280 136 3913
3923 0 490304 263968 89280 148 3922
3924 0 490336 263936 89000 124 3923
3925 0 490336 263936 88880 108 3924
3926 0 490464 263904 88640 32 3925
3927 0 490368 263968 88400 81 3926
3928 0 490336 264128 88200 75 3927
3929 0 490400 264288 88000 64 3928
3930 0 490400 264384 87880 51 3929
3931 0 490080 263968 88880 45 3925
3932 0 489856 263840 88800 71 3931
3933 0 489632 263904 88960 64 3932
3934 0 490176 264224 89280 140 3923
3935 0 489952 264384 89280 134 3934
3936 0 489728 264576 89280 120 3935
3937 0 489568 264704 89280 181 3936
3938 0 489568 264672 89000 148 3937
3939 0 489568 264672 88720 32 3938
3940 0 489472 264832 88480 45 3939
3941 0 489312 264992 88320 81 3940
3942 0 489312 264704 89280 172 3937
3943 0 489056 264800 89280 128 3942
3944 0 488832 264928 89360 137 3943
3945 0 488608 264960 89520 81 3944
3946 0 488384 265056 89640 40 3945
3947 0 488160 265184 89600 45 3946
3948 0 488096 265248 89600 40 3947
3949 0 487936 265216 89800 122 3948
3950 0 487776 265248 90040 122 3949
3951 0 487520 265248 90160 98 3950
3952 0 487328 265120 90280 81 3951
3953 0 487072 265024 90320 102 3952
3954 0 486816 265024 90360 80 3953
3955 0 486592 264992 90480 71 3954
3956 0 486496 264992 90520 64 3955
3957 0 486308.3 264971.38 90560 -1 3956
3958 0 486388.78 265172.38 90600 -1 3957
3959 0 487435.97 264897.62 90640 -1 3958
3960 0 487611.25 264743.8 90680 -1 3959
3961 0 487776 264832 90840 86 3960
3962 0 487616 265024 90920 32 3961
3963 0 487968 264736 91000 102 3961
3964 0 488064 264672 91240 104 3963
3965 0 488128 264640 91480 32 3964
3966 0 487968 264608 91680 108 3965
3967 0 487712 264640 91680 101 3966
3968 0 487488 264800 91640 108 3967
3969 0 487392 264864 91520 137 3968
3970 0 487168 264992 91440 134 3969
3971 0 487136 264992 91400 131 3970
3972 0 486912 265120 91520 81 3971
3973 0 486816 265312 91560 51 3972
3974 0 486752 265568 91600 60 3973
3975 0 486592 265792 91600 81 3974
3976 0 486432 265984 91680 71 3975
3977 0 486272 266144 91800 75 3976
3978 0 486048 266272 91840 32 3977
3979 0 485984 266304 91880 32 3978
3980 0 487040 265376 91440 32 3973
3981 0 487168 265472 91240 32 3980
3982 0 487008 264960 91160 136 3971
3983 0 486880 264736 91200 80 3982
3984 0 486656 264544 91240 91 3983
3985 0 486496 264416 91400 122 3984
3986 0 486272 264288 91480 102 3985
3987 0 486016 264256 91520 86 3986
3988 0 485824 264128 91720 60 3987
3989 0 485600 264000 91840 51 3988
3990 0 485376 263872 91880 51 3989
3991 0 485152 263744 92000 60 3990
3992 0 484896 263712 92000 75 3991
3993 0 484640 263648 92000 51 3992
3994 0 484384 263616 92000 40 3993
3995 0 484128 263552 91960 81 3994
3996 0 483936 263744 91960 60 3995
3997 0 483776 263840 92000 71 3996
3998 0 487424 264672 91360 107 3969
3999 0 487584 264480 91240 60 3998
4000 0 487616 264224 91280 81 3999
4001 0 487488 264032 91320 40 4000
4002 0 487968 265408 89400 60 3948
4003 0 487744 265536 89320 128 4002
4004 0 487488 265632 89240 181 4003
4005 0 487296 265792 89200 160 4004
4006 0 487072 265952 89200 71 4005
4007 0 486816 265952 89200 131 4006
4008 0 486560 265920 89200 122 4007
4009 0 486336 265888 89040 81 4008
4010 0 486176 265888 88920 64 4009
4011 0 493184 262784 87560 75 3377
4012 0 492960 262912 87560 108 4011
4013 0 495863 259243 84480 81 3325
4014 0 495855 259151 84600 75 4013
4015 0 495663 258855 84720 102 4014
4016 0 495427 258691 84840 51 4015
4017 0 495163 258501 84960 101 4016
4018 0 495035 258461 85080 75 4017
4019 0 494963 258381 85200 75 4018
4020 0 495050 258372 85320 32 4019
4021 0 495079 258369 85360 32 4020
4022 0 495079 258377 85480 98 4021
4023 0 495147 258365 85600 98 4022
4024 0 494739 258589 85600 51 4023
4025 0 494759 258633 85720 51 4024
4026 0 494771 258681 85840 51 4025
4027 0 494387 258769 85720 40 4025
4028 0 494091 258725 85720 60 4027
4029 0 494059 258733 85800 86 4028
4030 0 494087 258881 85920 86 4029
4031 0 493568 258784 86160 32 4030
4032 0 493472 258688 86160 45 4031
4033 0 493312 258528 86040 71 4032
4034 0 493280 258272 86040 32 4033
4035 0 493312 258016 86040 32 4034
4036 0 493312 257760 86040 40 4035
4037 0 493504 257568 86080 45 4036
4038 0 493760 257664 86080 40 4037
4039 0 493984 257824 86040 51 4038
4040 0 494176 258016 86040 32 4039
4041 0 494272 258112 86040 32 4040
4042 0 493312 258848 86280 90 4032
4043 0 493056 258912 86280 86 4042
4044 0 492832 259040 86280 107 4043
4045 0 492576 259072 86240 51 4044
4046 0 492320 259104 86240 51 4045
4047 0 492160 259168 86240 51 4046
4048 0 494147 258953 85960 86 4030
4049 0 494159 259017 86000 86 4048
4050 0 494343 259121 86040 86 4049
4051 0 494507 259073 86120 40 4050
4052 0 494503 259073 86200 86 4051
4053 0 494723 259183 86280 -1 4052
4054 0 494753 259205 86360 -1 4053
4055 0 494783 259227 86440 -1 4054
4056 0 495027 259435 86360 -1 4054
4057 0 495031 259491 86440 -1 4056
4058 0 494967 259495 86520 -1 4057
4059 0 494927 259451 86600 -1 4058
4060 0 494879 259427 86680 -1 4059
4061 0 495211 258315 85760 120 4023
4062 0 495251 258295 85880 120 4061
4063 0 495291 258303 86040 98 4062
4064 0 495267 258223 86200 98 4063
4065 0 495387 258243 86280 98 4064
4066 0 495379 258183 86400 90 4065
4067 0 495323 258171 86520 90 4066
4068 0 495067 258075 86680 96 4067
4069 0 494995 258059 86840 75 4068
4070 0 494807 258003 87000 90 4069
4071 0 494707 258107 87120 90 4070
4072 0 494595 258215 87200 40 4071
4073 0 494539 257895 87320 40 4072
4074 0 494575 257783 87440 40 4073
4075 0 494609.6 257705.45 87520 40 4074
4076 0 494671 257547 87920 -1 4075
4077 0 494683 257489 88080 -1 4076
4078 0 494711 257381 88240 -1 4077
4079 0 494679 257285 88400 -1 4078
4080 0 494735 257185 88480 -1 4079
4081 0 494587 257041 88600 -1 4080
4082 0 494519 257133 88720 -1 4081
4083 0 494275 257201 88880 136 4082
4084 0 494079 257117 89000 136 4083
4085 0 493415 257245 89080 189 4084
4086 0 493467 257193 89200 166 4085
4087 0 493567 257149 89320 189 4086
4088 0 493583 257157 89480 166 4087
4089 0 493527 257165 89600 166 4088
4090 0 493103 257445 89720 160 4089
4091 0 492855 257533 89800 120 4090
4092 0 492359 257457 89080 115 4085
4093 0 492367 257433 89000 115 4092
4094 0 492323 257501 88920 115 4093
4095 0 492303 257489 88880 115 4094
4096 0 491991 257869 89080 32 4092
4097 0 491843 257913 89200 32 4096
4098 0 491711 258045 89320 86 4097
4099 0 494823 257819 88000 -1 4076
4100 0 494843 257811 87920 -1 4099
4101 0 495715 258653 84920 91 4016
4102 0 495843 258649 85040 91 4101
4103 0 496035 258465 85120 71 4102
4104 0 496119 258397 85240 71 4103
4105 0 496211 258397 85360 75 4104
4106 0 496723 258321 85480 64 4105
4107 0 497083 258285 85360 131 4106
4108 0 497319 258285 85240 64 4107
4109 0 497731 258225 85160 60 4108
4110 0 498272 257952 85160 90 4109
4111 0 498528 257888 85240 128 4110
4112 0 498784 257888 85280 139 4111
4113 0 498976 257824 85440 163 4112
4114 0 499168 257664 85520 131 4113
4115 0 499296 257472 85640 71 4114
4116 0 499424 257280 85760 45 4115
4117 0 499456 257024 85840 45 4116
4118 0 499616 256832 85800 32 4117
4119 0 499616 256736 85680 64 4118
4120 0 494895 258693 84800 101 4016
4121 0 494791 258697 84880 75 4120
4122 0 494707 258681 84960 75 4121
4123 0 495893 258975 82920 75 3294
4124 0 495845 258887 83160 75 4123
4125 0 496025 259019 82800 51 4123
4126 0 496757 259271 82720 124 4125
4127 0 496873 259311 82640 124 4126
4128 0 496849 259391 82520 124 4127
4129 0 496625 258583 82520 64 4128
4130 0 496597 258451 82400 64 4129
4131 0 496557 258435 82360 64 4130
4132 0 496949 258283 82520 40 4129
4133 0 497041 258279 82600 40 4132
4134 0 497125 258247 82680 40 4133
4135 0 497181 259283 82800 60 4127
4136 0 497265 259249 82840 32 4135
4137 0 497517 259147 82960 96 4136
4138 0 497865 258907 83040 137 4137
4139 0 498529 258571 83160 202 4138
4140 0 498529 257663 83200 90 4139
4141 0 498505 257687 83080 90 4140
4142 0 498533 257731 82960 90 4141
4143 0 498565 257719 82920 90 4142
4144 0 498597 257707 82880 90 4143
4145 0 498733 257687 82800 90 4144
4146 0 499609 257431 82760 71 4145
4147 0 500013 257231 82720 80 4146
4148 0 500001 257175 82640 51 4147
4149 0 500409 257123 82600 64 4148
4150 0 500669 257051 82560 64 4149
4151 0 500893 256923 82520 64 4150
4152 0 500981 256855 82440 -1 4151
4153 0 500373 257119 82520 64 4149
4154 0 500477 256951 82440 64 4153
4155 0 500665 256815 82440 64 4154
4156 0 500665 256339 82400 -1 4155
4157 0 500577 256267 82440 -1 4156
4158 0 500437 256219 82520 -1 4157
4159 0 500345 256111 82560 -1 4158
4160 0 500629 255935 82560 -1 4159
4161 0 500617 255791 82600 -1 4160
4162 0 500597 255807 82640 -1 4161
4163 0 499785 257687 82720 71 4146
4164 0 500017 257859 82680 80 4163
4165 0 500105 258019 82800 -1 4164
4166 0 500213 258071 82720 -1 4165
4167 0 500225 258079 82640 -1 4166
4168 0 500309 258307 82640 -1 4167
4169 0 500253 258427 82520 -1 4168
4170 0 500005 258667 82480 -1 4169
4171 0 499545 258655 82480 -1 4170
4172 0 499557 258759 82600 -1 4171
4173 0 499550.34 258781.67 82640 -1 4172
4174 0 499537 258827 82720 -1 4173
4175 0 499529 258839 82760 -1 4174
4176 0 498625 257703 82720 90 4145
4177 0 498725 257703 82600 101 4176
4178 0 498745 257647 82520 101 4177
4179 0 498761 257671 82480 101 4178
4180 0 497925 257487 83160 64 4140
4181 0 498397 257577 83280 91 4140
4182 0 498265 257491 83360 91 4181
4183 0 497977 257223 83280 -1 4181
4184 0 497273 259279 83080 32 4136
4185 0 497293 259199 83240 32 4184
4186 0 497265 259167 83400 32 4185
4187 0 497253 259135 83480 32 4186
4188 0 497169 259107 83640 32 4187
4189 0 494624 258080 82160 96 3250
4190 0 494752 257856 82200 40 4189
4191 0 494976 257728 82200 71 4190
4192 0 495200 257600 82200 51 4191
4193 0 495392 257408 82200 51 4192
4194 0 495520 257376 82200 40 4193
4195 0 493501 258439 81520 139 3211
4196 0 493825 259071 81440 104 4195
4197 0 493856 258880 80840 128 4196
4198 0 493792 258880 80680 71 4197
4199 0 493696 258880 80440 51 4198
4200 0 493696 258880 80200 137 4199
4201 0 493664 258848 79920 60 4200
4202 0 493504 258848 79720 120 4201
4203 0 493440 258848 79640 71 4202
4204 0 493280 258848 79440 71 4203
4205 0 493120 258784 79240 32 4204
4206 0 492960 258656 79040 128 4205
4207 0 492800 258624 78840 175 4206
4208 0 492576 258528 78720 60 4207
4209 0 492512 258560 78720 75 4208
4210 0 492288 258400 78720 80 4209
4211 0 492032 258272 78680 102 4210
4212 0 491808 258112 78680 150 4211
4213 0 491712 258112 78680 136 4212
4214 0 491456 258080 78720 139 4213
4215 0 491264 258016 78920 134 4214
4216 0 491008 258016 78960 124 4215
4217 0 490816 258112 79120 71 4216
4218 0 490592 258016 79040 71 4217
4219 0 490464 257984 79040 71 4218
4220 0 491712 258000 78600 84 4213
4221 0 491712 257888 78520 32 4220
4222 0 491776 257184 78280 32 4221
4223 0 491520 257120 78360 64 4222
4224 0 491264 257056 78360 60 4223
4225 0 491008 257024 78320 124 4224
4226 0 490976 257024 78320 124 4225
4227 0 490944 256768 78320 51 4226
4228 0 490816 256544 78280 45 4227
4229 0 490624 256384 78200 80 4228
4230 0 490464 256256 78160 51 4229
4231 0 490752 257152 78320 64 4226
4232 0 490496 257152 78400 60 4231
4233 0 490240 257152 78360 80 4232
4234 0 490176 257152 78360 80 4233
4235 0 492384 258816 78760 51 4209
4236 0 492288 259072 78760 156 4235
4237 0 492288 259328 78840 81 4236
4238 0 492256 259520 79040 86 4237
4239 0 492224 259744 79160 81 4238
4240 0 492224 260000 79200 45 4239
4241 0 492224 260064 79200 32 4240
4242 0 493248 258880 79840 32 4203
4243 0 493152 258880 79920 40 4242
4244 0 492896 258848 79960 40 4243
4245 0 492640 258848 79880 32 4244
4246 0 493152 259296 80120 32 4243
4247 0 493120 259296 80400 32 4246
4248 0 492992 259264 80880 32 4247
4249 0 493952 258912 80200 90 4200
4250 0 494144 259104 80200 51 4249
4251 0 494368 259264 80200 45 4250
4252 0 494496 259264 80200 32 4251
4253 0 493696 258624 80680 104 4198
4254 0 493760 258368 80680 160 4253
4255 0 493824 258112 80680 139 4254
4256 0 493824 257888 80800 108 4255
4257 0 493888 257696 80960 60 4256
4258 0 494048 257504 81120 32 4257
4259 0 494272 257408 81280 45 4258
4260 0 494528 257344 81280 51 4259
4261 0 494624 257344 81280 51 4260
4262 0 494273 260407 81320 331 4196
4263 0 494345 260607 81160 277 4262
4264 0 494336 261088 80840 277 4263
4265 0 494304 261344 80840 304 4264
4266 0 494272 261600 80880 302 4265
4267 0 494336 261792 80920 323 4266
4268 0 494112 261760 80760 208 4266
4269 0 493888 261824 80640 136 4268
4270 0 493632 261824 80560 51 4269
4271 0 493376 261824 80520 75 4270
4272 0 493152 261920 80440 102 4271
4273 0 492928 262048 80360 81 4272
4274 0 492672 262080 80360 75 4273
4275 0 492416 262080 80360 51 4274
4276 0 492192 262112 80360 86 4275
4277 0 494833 261263 81040 32 4263
4278 0 495393 261111 81160 32 4277
4279 0 495425 261100.33 81200 32 4278
4280 0 495457 261089.5 81240 32 4279
4281 0 495489 261079 81280 32 4280
4282 0 495465 261079 81400 32 4281
4283 0 495665 261007 81560 32 4282
4284 0 495609 261039 81680 32 4283
4285 0 495577 261103 81760 32 4284
4286 0 494445 262447 81000 251 4277
4287 0 494848 263072 81120 91 4286
4288 0 495008 263296 81080 98 4287
4289 0 495264 263296 81200 71 4288
4290 0 495488 263168 81240 51 4289
4291 0 495744 263072 81200 124 4290
4292 0 495808 263008 81200 75 4291
4293 0 493829 263535 81000 271 4286
4294 0 493696 264096 80880 275 4293
4295 0 493536 264256 80720 294 4294
4296 0 493376 264256 80920 250 4295
4297 0 493120 264224 80840 221 4296
4298 0 492992 264320 80600 178 4297
4299 0 492928 264320 80320 64 4298
4300 0 492768 264352 80080 45 4299
4301 0 492736 264512 79880 32 4300
4302 0 493568 264352 80680 260 4295
4303 0 493408 264544 80640 237 4302
4304 0 493133 264919 81000 200 4293
4305 0 493043 264943 81080 200 4304
4306 0 493149 264903 81160 200 4305
4307 0 493129 264983 81280 190 4306
4308 0 493021 265035 81400 190 4307
4309 0 493001 265035 81520 134 4308
4310 0 492957 265031 81640 134 4309
4311 0 492913 265007 81720 134 4310
4312 0 493257 264595 81800 32 4311
4313 0 493261 264483 81880 32 4312
4314 0 492941 265443 81800 190 4311
4315 0 492928 265760 81400 288 4314
4316 0 492800 265792 81160 189 4315
4317 0 492640 265696 80960 104 4316
4318 0 492448 265504 80920 102 4317
4319 0 492256 265408 80720 60 4318
4320 0 492000 265440 80640 32 4319
4321 0 491744 265344 80680 102 4320
4322 0 491488 265216 80680 124 4321
4323 0 491232 265216 80680 75 4322
4324 0 490976 265344 80760 32 4323
4325 0 490880 265504 80960 45 4324
4326 0 490880 265568 81080 81 4325
4327 0 492783 266011 81880 279 4314
4328 0 492703 266119 81960 268 4327
4329 0 492599 266307 82080 268 4328
4330 0 492287 266547 82200 226 4329
4331 0 492171 266627 82320 178 4330
4332 0 492059 266763 82400 256 4331
4333 0 491981 266833 82440 256 4332
4334 0 491903 266903 82480 256 4333
4335 0 491357.34 267134.66 82560 261 4334
4336 0 491283 267155 82640 261 4335
4337 0 491199 267127 82680 318 4336
4338 0 490971 266723 82680 318 4337
4339 0 491143 266443 82600 -1 4338
4340 0 490656 267424 82800 226 4337
4341 0 490432 267552 82800 153 4340
4342 0 490432 267616 83240 40 4341
4343 0 490400 267616 83280 56 4342
4344 0 490272 267616 83440 120 4343
4345 0 490144 267616 83560 98 4344
4346 0 489984 267680 83760 185 4345
4347 0 489888 267712 83880 256 4346
4348 0 489664 267712 84000 200 4347
4349 0 489504 267712 84160 86 4348
4350 0 489312 267936 84160 176 4349
4351 0 489152 268096 84280 230 4350
4352 0 489056 268064 84520 229 4351
4353 0 488896 268096 84720 209 4352
4354 0 488640 268128 84800 242 4353
4355 0 488416 268160 84960 163 4354
4356 0 488256 268128 85160 228 4355
4357 0 488096 268096 85400 228 4356
4358 0 487968 268192 85640 189 4357
4359 0 487808 268352 85800 175 4358
4360 0 487712 268448 85880 153 4359
4361 0 487456 268576 85920 102 4360
4362 0 487296 268736 86040 96 4361
4363 0 487040 268864 86040 137 4362
4364 0 486880 269024 86160 150 4363
4365 0 486688 269184 86240 139 4364
4366 0 486464 269344 86240 141 4365
4367 0 486272 269504 86160 108 4366
4368 0 486240 269536 86160 122 4367
4369 0 486080 269632 86040 150 4368
4370 0 485920 269664 86040 140 4369
4371 0 485824 269504 85840 108 4370
4372 0 485696 269376 85640 32 4371
4373 0 485536 269504 85440 60 4372
4374 0 485376 269536 85240 128 4373
4375 0 485216 269536 85040 81 4374
4376 0 485024 269504 84880 40 4375
4377 0 484768 269472 84760 75 4376
4378 0 484544 269472 84600 60 4377
4379 0 484320 269472 84440 71 4378
4380 0 484064 269440 84360 75 4379
4381 0 483904 269344 84560 32 4380
4382 0 483744 269312 84760 32 4381
4383 0 483584 269312 84960 81 4382
4384 0 483328 269280 85040 108 4383
4385 0 483104 269184 85120 139 4384
4386 0 482912 269024 85160 203 4385
4387 0 482720 268960 85320 153 4386
4388 0 482464 268928 85320 81 4387
4389 0 482208 268928 85400 163 4388
4390 0 481952 268864 85440 86 4389
4391 0 481792 268800 85480 124 4390
4392 0 481632 268736 85680 98 4391
4393 0 481408 268736 85800 202 4392
4394 0 481344 268800 85800 206 4393
4395 0 481312 268800 85800 197 4394
4396 0 481088 268800 86000 60 4395
4397 0 480832 268800 86040 75 4396
4398 0 480576 268864 86040 81 4397
4399 0 480352 268960 86120 98 4398
4400 0 480128 268992 86240 104 4399
4401 0 479872 269056 86280 107 4400
4402 0 479648 269184 86280 120 4401
4403 0 479424 269312 86360 104 4402
4404 0 479200 269408 86480 80 4403
4405 0 478976 269504 86560 91 4404
4406 0 478720 269504 86640 104 4405
4407 0 478496 269504 86760 128 4406
4408 0 478336 269504 86960 60 4407
4409 0 478112 269472 87080 96 4408
4410 0 477952 269344 87280 45 4409
4411 0 477760 269248 87480 134 4410
4412 0 477600 269280 87680 64 4411
4413 0 477408 269248 87840 51 4412
4414 0 477152 269216 87840 60 4413
4415 0 476896 269216 87840 86 4414
4416 0 476640 269216 87880 75 4415
4417 0 476416 269152 88000 45 4416
4418 0 476160 269152 88080 40 4417
4419 0 476000 269088 88280 32 4418
4420 0 476000 268896 88480 40 4419
4421 0 475904 268832 88520 32 4420
4422 0 475680 268928 88440 75 4421
4423 0 475424 268928 88440 32 4422
4424 0 475168 268992 88440 86 4423
4425 0 474912 268896 88440 60 4424
4426 0 474688 268736 88480 86 4425
4427 0 474784 268480 88520 75 4426
4428 0 475008 268352 88520 45 4427
4429 0 475264 268256 88480 80 4428
4430 0 475392 268192 88480 80 4429
4431 0 475968 268768 88720 45 4421
4432 0 481216 268736 85560 136 4395
4433 0 481056 268736 85320 32 4432
4434 0 480832 268864 85200 40 4433
4435 0 480608 268992 85200 101 4434
4436 0 480352 269120 85200 51 4435
4437 0 480160 269312 85280 64 4436
4438 0 480000 269472 85480 71 4437
4439 0 479936 269504 85560 96 4438
4440 0 481440 269024 85640 140 4394
4441 0 481504 269120 85520 101 4440
4442 0 481824 269216 85640 32 4441
4443 0 482208 269216 85720 32 4442
4444 0 481504 269344 85400 75 4441
4445 0 481344 269568 85400 60 4444
4446 0 481120 269760 85440 51 4445
4447 0 480928 269856 85440 32 4446
4448 0 481856 268544 85520 153 4391
4449 0 482048 268352 85600 120 4448
4450 0 482240 268160 85640 32 4449
4451 0 482464 268032 85600 40 4450
4452 0 482720 268000 85600 75 4451
4453 0 482752 268000 85600 81 4452
4454 0 482869.34 269002.66 85080 159 4386
4455 0 482784 268960 84920 71 4454
4456 0 482624 268992 84720 32 4455
4457 0 482432 269152 84600 32 4456
4458 0 482336 269216 84600 40 4457
4459 0 485088 269792 85080 60 4375
4460 0 484992 269888 85160 40 4459
4461 0 484896 269792 85400 32 4460
4462 0 484736 269664 85160 32 4461
4463 0 484736 269664 85120 32 4462
4464 0 484864 270112 85160 128 4460
4465 0 484672 270304 85200 40 4464
4466 0 484544 270528 85200 51 4465
4467 0 484416 270784 85160 32 4466
4468 0 484192 270944 85040 60 4467
4469 0 483936 270944 84960 40 4468
4470 0 483680 271008 84920 71 4469
4471 0 483520 271168 85040 98 4470
4472 0 483328 271360 85120 120 4471
4473 0 483232 271616 85120 102 4472
4474 0 482970 271882.94 84920 55 4473
4475 0 482914.38 271879.06 84800 27 4474
4476 0 482832.5 271896.2 84680 45 4475
4477 0 485984 269920 86120 139 4370
4478 0 485984 270176 86120 139 4477
4479 0 485984 270240 86120 136 4478
4480 0 485952 270464 86320 128 4479
4481 0 485856 270624 86520 81 4480
4482 0 485696 270720 86760 120 4481
4483 0 485536 270848 86960 107 4482
4484 0 485344 270976 87160 45 4483
4485 0 485184 271136 87320 71 4484
4486 0 485024 271360 87320 107 4485
4487 0 484864 271584 87360 164 4486
4488 0 484640 271744 87360 163 4487
4489 0 484416 271872 87280 86 4488
4490 0 484192 271872 87160 91 4489
4491 0 483936 272000 87120 90 4490
4492 0 483712 272160 87040 51 4491
4493 0 483488 272320 87040 91 4492
4494 0 483296 272512 87040 60 4493
4495 0 483040 272608 87040 32 4494
4496 0 482976 272640 87080 32 4495
4497 0 482784 272768 87240 32 4496
4498 0 482624 272928 87400 124 4497
4499 0 482592 272960 87400 139 4498
4500 0 482336 272960 87520 154 4499
4501 0 482304 272960 87560 140 4500
4502 0 482144 272960 87360 178 4501
4503 0 482016 272896 87200 163 4502
4504 0 481984 272640 87200 32 4503
4505 0 481728 272640 87200 32 4504
4506 0 481664 272608 87200 32 4505
4507 0 481984 272928 87160 146 4503
4508 0 481856 273056 87000 80 4507
4509 0 481792 273120 86960 80 4508
4510 0 481632 273280 86760 60 4509
4511 0 481600 273312 86720 32 4510
4512 0 481536 273120 86520 64 4511
4513 0 481536 273024 86280 32 4512
4514 0 481600 272928 86040 128 4513
4515 0 481600 272832 85760 104 4514
4516 0 481600 272832 85480 64 4515
4517 0 481600 272832 85400 64 4516
4518 0 481440 273472 86600 51 4511
4519 0 481184 273600 86560 80 4518
4520 0 480960 273728 86560 51 4519
4521 0 480736 273888 86560 51 4520
4522 0 480704 273888 86560 40 4521
4523 0 481600 272960 87000 98 4509
4524 0 481344 272896 87080 51 4523
4525 0 481088 272896 87080 32 4524
4526 0 480832 272896 86960 75 4525
4527 0 480960 272448 86400 32 4526
4528 0 480576 272928 86960 40 4526
4529 0 480384 272928 86960 45 4528
4530 0 482208 272960 87800 122 4501
4531 0 482176 273056 88040 64 4530
4532 0 482016 273152 88240 81 4531
4533 0 481792 273152 88360 75 4532
4534 0 481536 273152 88400 45 4533
4535 0 481280 273152 88440 51 4534
4536 0 481024 273184 88480 91 4535
4537 0 480800 273184 88640 96 4536
4538 0 480576 273216 88760 60 4537
4539 0 480384 273216 88960 64 4538
4540 0 480384 273216 89040 45 4539
4541 0 482688 273184 87240 115 4499
4542 0 482720 273408 87080 164 4541
4543 0 482816 273568 86880 98 4542
4544 0 482816 273760 86680 86 4543
4545 0 483104 273696 86840 32 4544
4546 0 482976 273728 87320 32 4545
4547 0 482976 273728 87360 32 4546
4548 0 483072 272864 86920 32 4496
4549 0 483040 272896 86880 32 4548
4550 0 486176 270240 85920 51 4479
4551 0 486304 270342.4 85760 70 4550
4552 0 486336 270368 85720 75 4551
4553 0 486368 270496 85480 75 4552
4554 0 486272 270624 85240 60 4553
4555 0 486080 270720 85040 60 4554
4556 0 486144 269504 85800 186 4369
4557 0 486144 269344 85600 131 4556
4558 0 486272 269184 85440 200 4557
4559 0 486304 268928 85360 102 4558
4560 0 486304 268768 85280 86 4559
4561 0 486560 268768 85280 91 4560
4562 0 486816 268768 85160 32 4561
4563 0 486880 268704 84920 96 4562
4564 0 486848 268704 84640 60 4563
4565 0 486752 268768 84400 102 4564
4566 0 486592 268768 84200 90 4565
4567 0 486496 268736 84000 64 4566
4568 0 487040 268544 85040 32 4563
4569 0 487328 268352 84800 32 4568
4570 0 487392 268352 85280 40 4569
4571 0 487360 268224 85320 40 4570
4572 0 486304 268512 85280 32 4560
4573 0 486144 268320 85320 51 4572
4574 0 485952 268128 85320 32 4573
4575 0 485760 267936 85320 45 4574
4576 0 485600 267808 85160 71 4575
4577 0 485376 267808 84960 32 4576
4578 0 486432 269696 86240 40 4368
4579 0 486624 269888 86240 81 4578
4580 0 486848 269984 86320 128 4579
4581 0 487104 270016 86320 80 4580
4582 0 487776 268704 85920 120 4360
4583 0 487872 268928 85840 71 4582
4584 0 488000 269088 85680 107 4583
4585 0 488160 269312 85600 122 4584
4586 0 488160 269568 85520 81 4585
4587 0 488224 269728 85400 32 4586
4588 0 489504 267456 84240 32 4349
4589 0 489472 267296 84440 81 4588
4590 0 489472 267136 84640 75 4589
4591 0 489459.2 267104 84680 84 4590
4592 0 489408 266976 84840 124 4591
4593 0 489408 266784 84920 128 4592
4594 0 489344 266624 85120 32 4593
4595 0 489152 266464 85200 51 4594
4596 0 489216 266272 85040 40 4595
4597 0 489312 266048 84920 60 4596
4598 0 489312 266016 84920 60 4597
4599 0 488896 266368 85240 60 4595
4600 0 488640 266368 85360 81 4599
4601 0 488416 266304 85480 90 4600
4602 0 488160 266304 85560 96 4601
4603 0 487904 266208 85560 51 4602
4604 0 487648 266144 85640 60 4603
4605 0 487424 266048 85760 51 4604
4606 0 487392 266016 85800 51 4605
4607 0 489664 266688 84960 131 4593
4608 0 489856 266784 85120 164 4607
4609 0 490080 266784 85240 163 4608
4610 0 490240 266688 85440 96 4609
4611 0 490400 266560 85600 45 4610
4612 0 490656 266464 85600 40 4611
4613 0 490720 266464 85600 45 4612
4614 0 490048 267776 84080 137 4347
4615 0 490272 267680 84200 81 4614
4616 0 490432 267520 84320 108 4615
4617 0 490528 267360 84520 128 4616
4618 0 490720 267168 84600 75 4617
4619 0 490944 267040 84600 60 4618
4620 0 491104 267008 84600 32 4619
4621 0 490304 267168 83800 32 4345
4622 0 490688 267200 83800 32 4621
4623 0 490688 267200 83760 32 4622
4624 0 490928.12 267790.56 83280 -1 4343
4625 0 490929.75 268210.8 83480 -1 4624
4626 0 491289.34 267202.66 82520 261 4335
4627 0 490013.34 267902.66 82440 190 4626
4628 0 490053.34 267918.66 82360 190 4627
4629 0 489853.34 268154.66 82240 214 4628
4630 0 489771.34 268230.66 82080 208 4629
4631 0 489751.34 268298.66 81960 208 4630
4632 0 489024 268160 82280 32 4631
4633 0 488960 268064 82520 45 4632
4634 0 488896 267840 82640 80 4633
4635 0 488736 267616 82640 81 4634
4636 0 488704 267424 82800 81 4635
4637 0 488608 267232 83000 75 4636
4638 0 488640 266976 83080 80 4637
4639 0 488576 266848 83120 75 4638
4640 0 489763.34 268410.66 81840 202 4631
4641 0 490087.34 268742.66 81840 202 4640
4642 0 490123.34 268762.66 81960 202 4641
4643 0 490095.34 268802.66 82120 202 4642
4644 0 489647.34 268506.66 81720 202 4640
4645 0 489531.34 268610.66 81600 189 4644
4646 0 489467.34 268678.66 81480 163 4645
4647 0 489383.34 268798.66 81400 163 4646
4648 0 489335.34 268838.66 81320 163 4647
4649 0 489351.34 268926.66 81160 134 4648
4650 0 489355.34 268950.66 81040 160 4649
4651 0 489375.34 269014.66 80920 160 4650
4652 0 489435.34 269022.66 80800 160 4651
4653 0 489491.34 269010.66 80680 157 4652
4654 0 489495.34 269022.66 80560 157 4653
4655 0 489435.34 269050.66 80440 154 4654
4656 0 489443.34 269090.66 80320 154 4655
4657 0 489427.34 269170.66 80160 122 4656
4658 0 489387.34 269186.66 80000 122 4657
4659 0 489331.34 269222.66 79840 104 4658
4660 0 488779.34 269514.66 79840 45 4659
4661 0 489303.34 269222.66 79760 104 4659
4662 0 489415.34 269166.66 79640 104 4661
4663 0 489423.34 269110.66 79520 101 4662
4664 0 488771.34 268902.66 79520 80 4663
4665 0 488655.34 268798.66 79600 80 4664
4666 0 488531.34 268666.66 79680 -1 4665
4667 0 488531.34 268634.66 79760 -1 4666
4668 0 489519.34 269214.66 79400 122 4663
4669 0 489488 268888.03 79320 81 4668
4670 0 489298 268396.06 79280 148 4669
4671 0 489274 268332.06 79160 148 4670
4672 0 489222 268184.06 79120 32 4671
4673 0 489412 267592.1 79160 108 4672
4674 0 489656 267376.1 79240 45 4673
4675 0 489740 267300.1 79320 45 4674
4676 0 490034 267220.12 79280 45 4675
4677 0 490074 267172.12 79200 45 4676
4678 0 489072 268240.03 79040 32 4672
4679 0 488804 268240.03 79000 32 4678
4680 0 487986 268296.1 79000 75 4679
4681 0 487910 268552.06 79040 175 4680
4682 0 487674 268700.06 79040 164 4681
4683 0 487610 268732.06 79160 -1 4682
4684 0 487646 268452.06 79040 86 4680
4685 0 487586 268488.06 79080 86 4684
4686 0 488020 267804.03 79000 75 4679
4687 0 487454 267760.06 78960 40 4686
4688 0 487230 267668.06 79080 160 4687
4689 0 487114 267668.06 79200 160 4688
4690 0 486740 267806.03 79240 81 4689
4691 0 486472 267866.03 79320 81 4690
4692 0 486054 268052.06 79400 81 4691
4693 0 485798 268164.06 79600 136 4692
4694 0 485532 268338.1 79800 64 4693
4695 0 485062 268528.12 79960 157 4694
4696 0 484666 268676.12 80040 122 4695
4697 0 484300 268750.03 80080 122 4696
4698 0 484192 268770.03 80120 124 4697
4699 0 484170 268784.03 80200 124 4698
4700 0 483926 268948.03 80280 71 4699
4701 0 483866 268940.03 80360 71 4700
4702 0 483630 268976.03 80480 71 4701
4703 0 483582 269108.03 80560 81 4702
4704 0 483562 269144 80600 81 4703
4705 0 483498 269144.03 80720 81 4704
4706 0 483334 269176.03 80800 96 4705
4707 0 482952 269274.06 80880 86 4706
4708 0 482706 269324.03 81000 101 4707
4709 0 482468 269466.06 81160 75 4708
4710 0 482136 269698.06 81280 32 4709
4711 0 481654 269976.1 81400 90 4710
4712 0 481338 270076.1 81440 71 4711
4713 0 480844 270322.03 81400 96 4712
4714 0 480484 270214.03 81280 96 4713
4715 0 480100.03 270058.06 81240 96 4714
4716 0 480180 270046.03 81200 96 4715
4717 0 480320 270098.03 81080 96 4716
4718 0 479974 269592.06 81280 32 4715
4719 0 479958 269480.06 81360 32 4718
4720 0 479948 268978.03 81440 -1 4719
4721 0 483708 269166.06 80760 81 4705
4722 0 483848 269202.06 80840 81 4721
4723 0 484012 269194.06 80920 51 4722
4724 0 484090 269188.1 81000 51 4723
4725 0 484214 269164.1 81120 51 4724
4726 0 484304 269102.03 81240 51 4725
4727 0 484046 269172.06 80880 51 4723
4728 0 484126 269148.06 80760 51 4727
4729 0 483846 269120.03 80200 81 4700
4730 0 483830 269180.03 80080 81 4729
4731 0 483802 269172.03 80040 81 4730
4732 0 484120 268182.16 80040 140 4696
4733 0 483992 267994.16 80160 143 4732
4734 0 483588 267810.16 80240 86 4733
4735 0 482816 267616 80480 80 4734
4736 0 482560 267616 80480 75 4735
4737 0 482304 267584 80520 51 4736
4738 0 482080 267456 80560 40 4737
4739 0 481856 267392 80440 32 4738
4740 0 481792 267328 80280 51 4739
4741 0 484440 269182.16 80040 102 4696
4742 0 484312 269454.16 80120 32 4741
4743 0 484292 269498.16 80160 32 4742
4744 0 484061 269542.5 80240 -1 4743
4745 0 483793.7 269548.2 80440 -1 4744
4746 0 483674 269592 80600 -1 4745
4747 0 483613.8 269613.56 80680 -1 4746
4748 0 483495.16 269624.6 80880 -1 4747
4749 0 483176.06 269688.16 81120 -1 4748
4750 0 483018.72 270110.8 81080 -1 4749
4751 0 483067.9 270468.88 80920 -1 4750
4752 0 483102.12 270595.3 80720 -1 4751
4753 0 487216 267250.03 79240 86 4689
4754 0 487188 267134.03 79320 71 4753
4755 0 487216 267058.03 79400 71 4754
4756 0 487360 266368 79560 32 4755
4757 0 487488 266144 79600 51 4756
4758 0 487488 265888 79600 64 4757
4759 0 487584 265696 79440 45 4758
4760 0 487616 265536 79320 64 4759
4761 0 487488 265376 79120 32 4760
4762 0 487424 265312 79120 32 4761
4763 0 487200 265248 79280 32 4762
4764 0 487136 264992 79320 32 4763
4765 0 487040 264960 79360 32 4764
4766 0 487424 265280 79040 32 4762
4767 0 487008 265344 78880 32 4766
4768 0 486848 265248 78680 32 4767
4769 0 486912 265344 78440 45 4768
4770 0 486848 265376 78200 75 4769
4771 0 486816 265376 78200 75 4770
4772 0 487360 265120 78840 136 4766
4773 0 487200 264896 78800 91 4772
4774 0 487040 264672 78760 45 4773
4775 0 487008 264480 78560 60 4774
4776 0 487008 264224 78520 102 4775
4777 0 487008 264000 78400 71 4776
4778 0 486880 263840 78200 81 4777
4779 0 486720 263744 78000 80 4778
4780 0 486345.94 263767.75 77600 120 4779
4781 0 486146.4 263747.5 77240 64 4780
4782 0 485856 263552 76880 140 4781
4783 0 485600 263552 76880 124 4782
4784 0 485344 263552 76760 75 4783
4785 0 485088 263552 76760 137 4784
4786 0 484864 263712 76760 104 4785
4787 0 484441.38 263922.97 77080 98 4786
4788 0 484316.84 263945.78 77200 75 4787
4789 0 485920 263136 76680 75 4782
4790 0 485856 262880 76600 120 4789
4791 0 485984 262688 76720 120 4790
4792 0 486176 262496 76760 86 4791
4793 0 486304 262272 76840 81 4792
4794 0 486400 262080 77040 98 4793
4795 0 486400 261856 77240 71 4794
4796 0 486528 261696 77400 64 4795
4797 0 486656 261536 77560 51 4796
4798 0 486752 261376 77640 51 4797
4799 0 487872 265536 79360 40 4760
4800 0 488096 265376 79440 102 4799
4801 0 488256 265216 79600 51 4800
4802 0 488416 265056 79720 51 4801
4803 0 488640 264928 79880 32 4802
4804 0 488704 264768 80080 64 4803
4805 0 488576 264608 80280 51 4804
4806 0 488416 264448 80480 51 4805
4807 0 488288 264288 80680 71 4806
4808 0 488224 264032 80760 40 4807
4809 0 488096 263808 80760 40 4808
4810 0 488064 263552 80720 51 4809
4811 0 488032 263456 80720 32 4810
4812 0 488659 268358 78960 175 4679
4813 0 489202 268184.06 78920 32 4812
4814 0 489554 268060.06 78800 160 4813
4815 0 489820 267688.03 78840 32 4814
4816 0 489808 267372.03 78880 45 4815
4817 0 489940 267288.03 78840 45 4816
4818 0 489888 267148.03 78800 51 4817
4819 0 489876 266988.03 78720 45 4818
4820 0 489544 267992.03 78680 160 4814
4821 0 489324 268064.03 78600 160 4820
4822 0 488514 268476.06 78920 175 4812
4823 0 488238 268688.06 78840 175 4822
4824 0 487810 269084.06 78760 164 4823
4825 0 487756 269216.03 78560 101 4824
4826 0 487590 269336.03 78480 81 4825
4827 0 487518 269344.03 78400 81 4826
4828 0 487406 269392.03 78240 75 4827
4829 0 487134 269328.03 78200 90 4828
4830 0 486606 269272.03 78240 131 4829
4831 0 487294 269380.03 78120 90 4829
4832 0 487306 269272.03 78000 90 4831
4833 0 487354 269196.03 77920 90 4832
4834 0 487426 269104.03 77840 90 4833
4835 0 487682 269312.03 77800 90 4834
4836 0 487802 269440.03 77760 -1 4835
4837 0 487817.12 269449.9 77720 -1 4836
4838 0 487758 269432.03 77640 -1 4837
4839 0 487646 269468.03 77520 -1 4838
4840 0 487682 269488.03 77400 -1 4839
4841 0 487470 268708.03 77840 98 4834
4842 0 487182 269020.03 77800 98 4834
4843 0 487040 268960.12 77720 131 4842
4844 0 486886 268956.06 77680 131 4843
4845 0 486848 268960.1 77560 98 4844
4846 0 487200 269012.1 77520 131 4845
4847 0 487296 269048.1 77400 98 4846
4848 0 487452 269048.1 77280 -1 4847
4849 0 487620 269076.1 77160 128 4848
4850 0 487780 269184.1 77080 128 4849
4851 0 487582 269264.12 77000 128 4850
4852 0 487546 269452.12 76840 98 4851
4853 0 487046 269428.12 76840 137 4852
4854 0 486846 269484.12 76880 137 4853
4855 0 486714 269568.12 76800 137 4854
4856 0 486806 269600.12 76720 137 4855
4857 0 487686 269376.12 76800 128 4852
4858 0 487616 269468.03 76680 98 4857
4859 0 487676 269488.03 76560 98 4858
4860 0 487368 269500.03 76520 137 4859
4861 0 487216 269452.03 76440 137 4860
4862 0 487204 269436.03 76320 137 4861
4863 0 487072 269356.03 76280 102 4862
4864 0 487056.03 269328.16 76240 102 4863
4865 0 487376 269636.03 76280 102 4862
4866 0 487292 269736.03 76200 102 4865
4867 0 487184 269724.03 76080 91 4866
4868 0 486996 269752.03 75960 91 4867
4869 0 488008 269304.03 76520 102 4859
4870 0 488212 269200.03 76440 81 4869
4871 0 488396 269240.03 76480 45 4870
4872 0 488508 269360.03 76560 60 4871
4873 0 488296 269132.03 76400 81 4870
4874 0 487152 268792.1 77520 98 4845
4875 0 487176 268640.1 77520 98 4874
4876 0 487228 268620.1 77480 98 4875
4877 0 487216 268620.1 77400 98 4876
4878 0 486596 268884.1 77520 137 4845
4879 0 486480 268844.1 77400 137 4878
4880 0 486440 268816.1 77240 181 4879
4881 0 486226 268420.03 77240 101 4880
4882 0 486210 268388.03 77280 101 4881
4883 0 486202 269164.03 77200 80 4880
4884 0 486016 269400.06 77160 90 4883
4885 0 485716 269512.06 77080 75 4884
4886 0 484980 269716.06 77040 108 4885
4887 0 484758 270084.1 77080 51 4886
4888 0 484866 270008.1 77280 51 4887
4889 0 484626 270144.1 77000 64 4887
4890 0 484226 270332.1 76920 32 4889
4891 0 483734 270440.1 76920 108 4890
4892 0 483680 270468.03 77040 96 4891
4893 0 483600 270540.03 77160 96 4892
4894 0 483332 270580.03 77240 86 4893
4895 0 483090 270580.03 77320 40 4894
4896 0 482890 270496.03 77440 64 4895
4897 0 482782 270380.03 77520 64 4896
4898 0 482876 270500.03 77560 64 4897
4899 0 482996 270572.03 77640 64 4898
4900 0 483100 270680.03 77720 64 4899
4901 0 483080 270700.03 77800 64 4900
4902 0 483116 270580.03 77800 64 4901
4903 0 483024 270532.03 77840 51 4902
4904 0 482952 270516.03 77920 51 4903
4905 0 482808 270464.03 78000 64 4904
4906 0 482752 270272 78600 45 4905
4907 0 482720 270144 78840 75 4906
4908 0 482624 269984 79040 60 4907
4909 0 482400 269920 79160 32 4908
4910 0 482240 269792 79320 71 4909
4911 0 482048 269792 79520 81 4910
4912 0 481792 269824 79600 51 4911
4913 0 481568 269920 79680 102 4912
4914 0 481312 269824 79800 81 4913
4915 0 481184 269600 79800 51 4914
4916 0 481184 269472 79800 51 4915
4917 0 482532 270268.03 78040 64 4905
4918 0 482582 270300.03 78000 64 4917
4919 0 482594 270272.03 77920 64 4918
4920 0 482562 270244.03 77840 64 4919
4921 0 482578 270260.03 77800 64 4920
4922 0 482614 270212.03 77720 51 4921
4923 0 482630 270142.66 77640 64 4922
4924 0 482638 270108.03 77600 64 4923
4925 0 483068 270776.03 77840 51 4901
4926 0 484240 270312.03 76760 32 4890
4927 0 483952 270440.03 76640 108 4926
4928 0 483756 270476.03 76520 108 4927
4929 0 483724 270472.03 76400 108 4928
4930 0 483456 270260.03 76280 -1 4929
4931 0 483260 270116.03 76200 -1 4930
4932 0 486492 268804.06 77120 181 4880
4933 0 486444 268680.06 77000 101 4932
4934 0 486280 268620.06 76880 75 4933
4935 0 485952 268352 76360 51 4934
4936 0 485856 268224 76160 90 4935
4937 0 485760 268128 76040 101 4936
4938 0 485760 268000 75800 96 4937
4939 0 485632 267872 75560 98 4938
4940 0 485472 267712 75400 139 4939
4941 0 485312 267584 75200 137 4940
4942 0 485120 267520 75000 90 4941
4943 0 484928 267520 74800 81 4942
4944 0 484768 267520 74600 108 4943
4945 0 484608 267584 74400 71 4944
4946 0 484512 267712 74160 101 4945
4947 0 484416 267808 74040 101 4946
4948 0 484384 267968 74240 40 4947
4949 0 484352 268192 74400 98 4948
4950 0 484192 268352 74520 136 4949
4951 0 484000 268544 74600 115 4950
4952 0 483904 268800 74640 75 4951
4953 0 483904 269056 74520 32 4952
4954 0 483808 269248 74360 32 4953
4955 0 483584 269408 74360 40 4954
4956 0 483360 269408 74520 32 4955
4957 0 483328 269408 74640 32 4956
4958 0 484256 267872 73840 153 4947
4959 0 484160 268000 73640 185 4958
4960 0 484000 268160 73440 122 4959
4961 0 483968 268192 73400 128 4960
4962 0 484352 268928 73000 32 4961
4963 0 484370 268744 72920 -1 4962
4964 0 484442.44 268620 72880 -1 4963
4965 0 484418 268592 72840 -1 4964
4966 0 483744 268288 73320 128 4961
4967 0 483488 268288 73240 128 4966
4968 0 483232 268288 73200 153 4967
4969 0 483008 268384 73120 86 4968
4970 0 482752 268384 73120 107 4969
4971 0 482496 268320 73080 139 4970
4972 0 482304 268256 72920 153 4971
4973 0 482048 268256 72840 104 4972
4974 0 481792 268256 72800 86 4973
4975 0 481536 268224 72760 101 4974
4976 0 481344 268192 72600 81 4975
4977 0 481184 268032 72440 81 4976
4978 0 481056 267872 72280 80 4977
4979 0 480864 267648 72280 102 4978
4980 0 480832 267392 72240 86 4979
4981 0 480832 267136 72280 91 4980
4982 0 480736 266880 72360 98 4981
4983 0 480640 266688 72520 45 4982
4984 0 480192 266816 72720 64 4983
4985 0 480128 266880 73000 60 4984
4986 0 480064 266880 73280 102 4985
4987 0 480000 266880 73560 51 4986
4988 0 479936 266912 73640 60 4987
4989 0 480768 267776 72040 120 4979
4990 0 480608 267840 71840 91 4989
4991 0 480736 267712 71640 45 4990
4992 0 480640 267616 71480 40 4991
4993 0 480416 267936 71640 40 4990
4994 0 480160 267904 71640 32 4993
4995 0 480128 267872 71680 32 4994
4996 0 485536 268160 76240 32 4937
4997 0 485376 268320 76440 120 4996
4998 0 485216 268320 76640 96 4997
4999 0 485216 268288 76920 71 4998
5000 0 485280 268128 77160 32 4999
5001 0 485280 267872 77200 64 5000
5002 0 485120 267680 77160 86 5001
5003 0 484960 267488 77120 75 5002
5004 0 484864 267264 76960 60 5003
5005 0 484832 267104 76760 115 5004
5006 0 484736 267104 76520 32 5005
5007 0 484576 267136 76320 32 5006
5008 0 484416 267264 76160 90 5007
5009 0 484192 267392 76160 75 5008
5010 0 483968 267488 76080 81 5009
5011 0 483808 267488 75880 32 5010
5012 0 483584 267488 75680 45 5011
5013 0 488642 268916.03 78560 175 4825
5014 0 488746 268896.03 78480 175 5013
5015 0 489610 269456.12 79200 189 4669
5016 0 489722 269596.12 79120 271 5015
5017 0 489754 269692.12 79000 271 5016
5018 0 490602 269332.12 78960 134 5017
5019 0 490886 269244.12 78840 91 5018
5020 0 491090 269208.12 78760 91 5019
5021 0 491262 269028.12 78840 40 5020
5022 0 491394 269100.12 78800 40 5021
5023 0 491458 269108.12 78720 40 5022
5024 0 491354 269244.12 78800 40 5023
5025 0 491286 269344.12 78720 40 5024
5026 0 490762 269424.12 78720 91 5020
5027 0 490646 269676.12 78600 150 5026
5028 0 490694 269696.12 78520 91 5027
5029 0 490771.62 269696 78440 91 5028
5030 0 491204.56 269387.94 78400 40 5029
5031 0 491043.7 268880.34 78400 80 5030
5032 0 491040 268736 78400 80 5031
5033 0 491040 268480 78400 45 5032
5034 0 491040 268224 78400 71 5033
5035 0 491008 267968 78440 98 5034
5036 0 491040 267776 78600 32 5035
5037 0 491072 267616 78800 32 5036
5038 0 491264 267456 78760 60 5037
5039 0 491456 267296 78640 60 5038
5040 0 491648 267136 78520 71 5039
5041 0 491776 266912 78480 32 5040
5042 0 491776 266656 78480 40 5041
5043 0 491776 266400 78520 32 5042
5044 0 491776 266144 78520 40 5043
5045 0 491808 265888 78520 75 5044
5046 0 491808 265824 78520 75 5045
5047 0 490816 268736 78160 32 5032
5048 0 490560 269216 77920 32 5047
5049 0 490560 269216 77800 32 5048
5050 0 491389.12 269046.38 78520 40 5031
5051 0 489608 270008.1 78880 257 5017
5052 0 489604 270092.1 78720 202 5051
5053 0 489604 270128.1 78560 202 5052
5054 0 489212 269748.1 78560 257 5053
5055 0 488664 269996.1 78560 -1 5054
5056 0 488650.66 269998.66 78480 -1 5055
5057 0 488644 270000.1 78440 -1 5056
5058 0 488556 270068.1 78360 -1 5057
5059 0 488912 269824.1 78440 202 5056
5060 0 488940 269828.1 78360 202 5059
5061 0 489632 270280.1 78480 202 5053
5062 0 489578 270792.06 78520 124 5061
5063 0 488992 271104 79160 60 5062
5064 0 488736 271168 79240 71 5063
5065 0 488576 271168 79440 51 5064
5066 0 488416 271200 79640 45 5065
5067 0 488448 271360 79880 71 5066
5068 0 488448 271456 80120 60 5067
5069 0 488288 271552 80320 32 5068
5070 0 488096 271584 80400 86 5069
5071 0 489512 271344.03 78440 197 5062
5072 0 489486 271496.03 78280 124 5071
5073 0 489438 271736.03 78160 122 5072
5074 0 489298 271968.03 77960 101 5073
5075 0 489206 272056.03 77720 108 5074
5076 0 489162 272168.03 77520 108 5075
5077 0 489056 272260.03 77320 120 5076
5078 0 488734 272456.12 76960 163 5077
5079 0 488654 272376.12 76880 163 5078
5080 0 488470 272392.12 76800 108 5079
5081 0 488422 271840.12 76760 -1 5080
5082 0 487950 271680.12 76720 -1 5081
5083 0 487958 271664.12 76560 -1 5082
5084 0 487902 271752.12 76440 -1 5083
5085 0 487942 272008.12 76400 -1 5084
5086 0 487910 272344.12 76320 -1 5085
5087 0 488150 271904.12 76360 -1 5085
5088 0 488342 271888.12 76240 -1 5087
5089 0 487582 272096.12 76360 -1 5085
5090 0 487462 272224.12 76320 -1 5089
5091 0 487814 271200.12 76440 -1 5084
5092 0 487766 271128.12 76400 -1 5091
5093 0 487774 271712.12 76760 -1 5082
5094 0 487670 271720.12 76880 -1 5093
5095 0 488086 272621.34 76720 137 5080
5096 0 487462 272904.12 76760 164 5095
5097 0 487390 273120.12 76840 164 5096
5098 0 487422 273144.12 76920 164 5097
5099 0 487310 273264.12 77040 164 5098
5100 0 487214 273312.12 77160 164 5099
5101 0 487894 272736.12 76680 164 5095
5102 0 487778 272784.06 76560 164 5101
5103 0 487410 272904.06 76440 186 5102
5104 0 487226 272920.06 76360 194 5103
5105 0 486802 272808.06 76320 250 5104
5106 0 486154 272816.06 76360 107 5105
5107 0 486186 272752.06 76400 107 5106
5108 0 486106 272496.06 76400 107 5107
5109 0 485858 272512.06 76440 122 5108
5110 0 485690 272528.06 76520 64 5109
5111 0 485922 272880.06 76400 122 5106
5112 0 485786 272880.06 76480 122 5111
5113 0 485248 272928 77040 102 5112
5114 0 485088 272928 77240 108 5113
5115 0 485024 272928 77520 51 5114
5116 0 484896 273056 77760 32 5115
5117 0 484704 273120 77840 40 5116
5118 0 484736 273344 77960 32 5117
5119 0 484544 273408 78160 32 5118
5120 0 484480 273568 78360 32 5119
5121 0 484448 273120 77840 45 5117
5122 0 484384 273120 77840 32 5121
5123 0 484128 273152 77360 32 5122
5124 0 484320 273088 78080 32 5122
5125 0 484416 273024 78040 32 5124
5126 0 486778 272800.06 76200 250 5105
5127 0 486746 272904.06 76080 250 5126
5128 0 486666 272928.1 75960 200 5127
5129 0 486954 272576.06 75920 250 5128
5130 0 486946 272448.06 75880 250 5129
5131 0 486266 273152.06 75840 176 5128
5132 0 485530 273328.06 75760 192 5131
5133 0 484854 273584.06 75720 32 5132
5134 0 483366 273680.06 75800 124 5133
5135 0 483046.06 273664.12 75880 209 5134
5136 0 481862 274040.06 75840 98 5135
5137 0 481622 274032.06 75640 32 5136
5138 0 481630 273912.06 75600 -1 5137
5139 0 481502.03 273880.12 75480 -1 5138
5140 0 481342 274136.06 75440 71 5139
5141 0 481158 274216.06 75360 71 5140
5142 0 480800 274528 74960 71 5141
5143 0 480608 274720 74920 60 5142
5144 0 480352 274848 74920 64 5143
5145 0 480096 274912 74840 51 5144
5146 0 479840 274976 74840 40 5145
5147 0 479584 274944 74840 45 5146
5148 0 479328 274912 74800 51 5147
5149 0 479072 274848 74720 32 5148
5150 0 478848 274784 74600 45 5149
5151 0 478624 274720 74480 51 5150
5152 0 481446 273568.06 75440 98 5139
5153 0 481494 273512.06 75360 98 5152
5154 0 481710 273824.06 75440 32 5139
5155 0 481630 273808.06 75320 -1 5154
5156 0 481630 273720.06 75240 -1 5155
5157 0 482078 272816.06 75840 98 5135
5158 0 482190 272872.06 75960 150 5157
5159 0 482358 272352.06 75960 -1 5158
5160 0 482566 272376.06 76040 -1 5159
5161 0 482270 273016.06 76000 150 5158
5162 0 482102 272560.06 75760 186 5157
5163 0 481862 272456.06 75600 186 5162
5164 0 481888 272452 75520 186 5163
5165 0 481888 272424 75440 186 5164
5166 0 481556 272460 75320 128 5165
5167 0 481484 272440 75200 137 5166
5168 0 481388 272448 75080 137 5167
5169 0 481288 272452 75000 131 5168
5170 0 481354 272408 74880 131 5169
5171 0 481370 272364 74840 131 5170
5172 0 481322 272352 74720 101 5171
5173 0 481242 272288 74640 101 5172
5174 0 480818 272360 74560 80 5173
5175 0 480424 272676 74520 51 5174
5176 0 480236 272920 74480 64 5175
5177 0 480140 272896 74560 64 5176
5178 0 480032 272952 74640 60 5177
5179 0 480346 272260 74480 64 5174
5180 0 480058 272060 74440 -1 5179
5181 0 479946 271956 74360 -1 5180
5182 0 479918 271888 74280 -1 5181
5183 0 479822 271848 74200 -1 5182
5184 0 479726 271852 74160 -1 5183
5185 0 479406 271800 74240 -1 5184
5186 0 479346 271808 74320 -1 5185
5187 0 479290 271792 74400 -1 5186
5188 0 479174 271756 74520 -1 5187
5189 0 479162 271766 74600 -1 5188
5190 0 479058 271786 74720 -1 5189
5191 0 478930 271750 74800 -1 5190
5192 0 478922 271742 74920 -1 5191
5193 0 478930 271722 74960 -1 5192
5194 0 478946 271734 75080 -1 5193
5195 0 478986 271726 75120 -1 5194
5196 0 479254 271490 74960 -1 5193
5197 0 479250 271530 75040 -1 5196
5198 0 479938 271808 74120 -1 5183
5199 0 479974 271780 74000 -1 5198
5200 0 479974 271760 73920 -1 5199
5201 0 480014 271704 73800 -1 5200
5202 0 479810 271796 73720 -1 5201
5203 0 479318 271946 73760 -1 5202
5204 0 479258 271946 73920 -1 5203
5205 0 479094 271966 74000 -1 5204
5206 0 479010 271974 74080 -1 5205
5207 0 478754 272058 74040 -1 5206
5208 0 478686 271998 73960 -1 5207
5209 0 478578 271902 73760 -1 5208
5210 0 478542 271862 73680 -1 5209
5211 0 478562 271854 73560 -1 5210
5212 0 478658 271814 73440 -1 5211
5213 0 478690 271770 73320 -1 5212
5214 0 478658 271690 73200 -1 5213
5215 0 478614 271598 73080 -1 5214
5216 0 478554 271574 73000 -1 5215
5217 0 478546 271562 72960 -1 5216
5218 0 481760 271712 75680 107 5163
5219 0 481792 271488 75560 60 5218
5220 0 481760 271232 75440 64 5219
5221 0 481568 271040 75320 51 5220
5222 0 481408 270848 75240 45 5221
5223 0 481312 270688 75040 60 5222
5224 0 481312 270560 74800 32 5223
5225 0 481216 270432 74680 40 5224
5226 0 481790 272929 75800 75 5157
5227 0 480870 272693 75800 51 5226
5228 0 480474 272693 75880 64 5227
5229 0 479918 272673 75960 51 5228
5230 0 479240 272533 76000 96 5229
5231 0 478436 272669 76040 71 5230
5232 0 478052 272709 76160 81 5231
5233 0 477932 272693 76280 81 5232
5234 0 477314 272662.34 76360 32 5233
5235 0 477346 272545 76280 32 5234
5236 0 477482 272377 76200 91 5235
5237 0 477534 272253 76120 64 5236
5238 0 477542 272217 76040 64 5237
5239 0 477518 272209 75960 64 5238
5240 0 477214 272137 75880 102 5239
5241 0 476938 272097 75800 51 5240
5242 0 476758 272073 75720 51 5241
5243 0 476622 272041 75640 71 5242
5244 0 476379.5 272015.25 75560 71 5243
5245 0 476290 271997 75520 71 5244
5246 0 476022 271921 75440 64 5245
5247 0 475672 271925 75360 86 5246
5248 0 475404 271897 75280 104 5247
5249 0 475204 271845 75200 104 5248
5250 0 475076 271777 75120 115 5249
5251 0 474852 271665 75040 60 5250
5252 0 474572 271577 75000 124 5251
5253 0 474536 271541 74920 124 5252
5254 0 474528 271169 75000 122 5253
5255 0 474608 271133 75080 124 5254
5256 0 474488 271113 75240 122 5255
5257 0 474491.38 271131.84 75280 122 5256
5258 0 474480 271121 75400 122 5257
5259 0 474524 271133 75560 -1 5258
5260 0 474736 271193 75680 -1 5259
5261 0 474924 271253 75760 -1 5260
5262 0 475176 271273 75800 -1 5261
5263 0 475312 271259.53 75920 -1 5262
5264 0 475296 271137 75760 -1 5262
5265 0 475363.72 270998.72 75640 -1 5264
5266 0 474460 271477 74760 124 5253
5267 0 474058 271457 74680 96 5266
5268 0 473778 271273 74560 91 5267
5269 0 473630 271229 74440 40 5268
5270 0 473562 271077 74320 71 5269
5271 0 473388 270809 74200 98 5270
5272 0 473276 270669 74080 71 5271
5273 0 473136 270569 73960 71 5272
5274 0 473020 270477 73880 75 5273
5275 0 472772 270281 73840 80 5274
5276 0 472416 269905 73880 86 5275
5277 0 472336 269673 73920 75 5276
5278 0 472324 269677 74000 75 5277
5279 0 472020 269245 74000 124 5278
5280 0 472060 269165 73920 124 5279
5281 0 472148 269173 73840 124 5280
5282 0 472400 269189 73760 124 5281
5283 0 472488 269169 73640 124 5282
5284 0 472523.78 269159 73560 124 5283
5285 0 471848 268877 74000 80 5279
5286 0 472058.66 268772 74000 80 5285
5287 0 472000 268421 74120 51 5286
5288 0 472044 267945 74160 80 5287
5289 0 471920 267747 74200 86 5288
5290 0 471980 267391 74240 60 5289
5291 0 472060 267211 74320 60 5290
5292 0 471868 266851 74400 75 5291
5293 0 471832 266755 74480 75 5292
5294 0 471892 266787 74560 75 5293
5295 0 472016 266819 74760 32 5294
5296 0 471968 269257 74120 124 5279
5297 0 471939.8 269286.1 74240 139 5296
5298 0 472420 269901 73760 86 5276
5299 0 472420 269889 73640 86 5298
5300 0 472140 269937 73560 86 5299
5301 0 471908 269949 73520 86 5300
5302 0 471848 269833 73440 -1 5301
5303 0 477298 272721 76400 32 5234
5304 0 477130 272777 76480 32 5303
5305 0 477020 272797 76560 32 5304
5306 0 477052 272781 76600 32 5305
5307 0 477120 272829 76720 32 5306
5308 0 477192 272773 76840 32 5307
5309 0 477152 272601 76880 32 5308
5310 0 477100 272481 77000 32 5309
5311 0 477192 272433 77160 32 5310
5312 0 477172 272341 77280 32 5311
5313 0 477044 272093 77400 -1 5312
5314 0 477040 272053 77440 -1 5313
5315 0 476994 272021 77560 -1 5314
5316 0 477026 271949 77680 -1 5315
5317 0 477022 271889 77800 -1 5316
5318 0 477006 271841 77880 -1 5317
5319 0 476746 271581 77880 -1 5318
5320 0 476482 271625 77840 -1 5319
5321 0 476398 271673 77760 -1 5320
5322 0 476286 271377 77720 -1 5321
5323 0 476162.28 271228.97 77680 -1 5322
5324 0 476058 271165 77600 -1 5323
5325 0 476014 271149 77520 -1 5324
5326 0 476033.75 271128.94 77480 -1 5325
5327 0 483150 272968.06 75920 124 5135
5328 0 483110 272808.06 76000 124 5327
5329 0 483110 272784.06 76080 196 5328
5330 0 483030 273704 75920 205 5135
5331 0 482998 273784.06 76000 197 5330
5332 0 482542 273968.06 76120 98 5331
5333 0 482174 274168.06 76160 75 5332
5334 0 482112 274272 77000 81 5333
5335 0 481952 274304 77200 45 5334
5336 0 481792 274368 77400 51 5335
5337 0 481600 274464 77560 45 5336
5338 0 481344 274528 77640 45 5337
5339 0 481184 274528 77840 32 5338
5340 0 483614.06 274056.12 76040 163 5331
5341 0 483638 274304.06 76120 154 5340
5342 0 483674 274392 76200 154 5341
5343 0 482990 274696.06 76200 32 5342
5344 0 482846 274816.06 76240 -1 5343
5345 0 483710 274480.06 76280 154 5342
5346 0 483742 274544.06 76400 197 5345
5347 0 483782 274600.06 76520 197 5346
5348 0 483854 274600.06 76680 245 5347
5349 0 483830 274576.06 76800 245 5348
5350 0 483830 274832.06 76960 163 5349
5351 0 483710 275096.06 77040 81 5350
5352 0 483654 275296.06 77200 40 5351
5353 0 483590 275376.06 77280 40 5352
5354 0 483406 275416.06 77520 150 5353
5355 0 482510 275248.06 77480 178 5354
5356 0 482502 275192.06 77400 178 5355
5357 0 482526 274824.06 77320 -1 5356
5358 0 482479 275298.06 77520 178 5355
5359 0 482425 275324.06 77560 178 5358
5360 0 483072 275456 77920 172 5354
5361 0 482912 275520 78160 51 5360
5362 0 482688 275552 78320 71 5361
5363 0 482528 275712 78440 81 5362
5364 0 482272 275744 78480 124 5363
5365 0 482080 275680 78640 164 5364
5366 0 481856 275552 78720 175 5365
5367 0 481600 275520 78760 107 5366
5368 0 481376 275520 78960 32 5367
5369 0 481216 275520 79200 104 5368
5370 0 481216 275520 79480 115 5369
5371 0 481216 275520 79520 122 5370
5372 0 481472 275808 79520 32 5371
5373 0 481408 275872 79560 32 5372
5374 0 481088 275520 79760 101 5371
5375 0 480960 275584 80000 115 5374
5376 0 480832 275648 80240 115 5375
5377 0 480736 275712 80480 108 5376
5378 0 480576 275872 80680 108 5377
5379 0 480352 276000 80800 75 5378
5380 0 480160 276160 80960 80 5379
5381 0 479936 276224 81080 60 5380
5382 0 479680 276288 81120 71 5381
5383 0 479424 276352 81120 32 5382
5384 0 479264 276352 81160 32 5383
5385 0 484206 274808.06 77200 163 5352
5386 0 484246 274640.06 77280 -1 5385
5387 0 484318 274656.06 77320 -1 5386
5388 0 483070 274208.06 76080 176 5340
5389 0 482886 274200.06 76160 197 5388
5390 0 482830 274168.06 76240 197 5389
5391 0 484990 273576.1 75600 178 5133
5392 0 485994 273816.16 75520 172 5391
5393 0 486798 273696.06 75560 -1 5392
5394 0 487046 273616.06 75640 -1 5393
5395 0 484406 273604.1 75520 32 5391
5396 0 484246 273656 75480 164 5395
5397 0 484086 273708.1 75440 137 5396
5398 0 483826 273660.1 75360 124 5397
5399 0 483770 273588.03 75240 124 5398
5400 0 484376 273568.06 75120 154 5399
5401 0 484356 273492.06 74960 137 5400
5402 0 484316 273448.06 74760 107 5401
5403 0 484208 273552.06 74640 107 5402
5404 0 484020 273632.06 74560 108 5403
5405 0 483776 273728 74120 137 5404
5406 0 483616 273760 73880 154 5405
5407 0 483552 273760 73800 172 5406
5408 0 483616 273696 73480 32 5407
5409 0 483776 273536 73160 32 5408
5410 0 483552 273344 72880 32 5409
5411 0 483328 273792 73640 163 5407
5412 0 483232 273792 73400 134 5411
5413 0 483136 273760 73160 163 5412
5414 0 482976 273696 72920 178 5413
5415 0 482816 273696 72720 178 5414
5416 0 482592 273664 72560 139 5415
5417 0 482368 273664 72400 80 5416
5418 0 482112 273632 72280 120 5417
5419 0 481644 273228.03 71760 32 5418
5420 0 481088 273456.03 71800 32 5419
5421 0 481920 272800 71320 204 5419
5422 0 481952 272736 71280 208 5421
5423 0 481984 272640 71200 163 5422
5424 0 481952 272672 70920 81 5423
5425 0 481888 272608 70680 71 5424
5426 0 481792 272512 70440 90 5425
5427 0 481664 272448 70200 71 5426
5428 0 481536 272352 70000 71 5427
5429 0 481440 272288 69760 98 5428
5430 0 481280 272256 69560 71 5429
5431 0 481120 272224 69360 75 5430
5432 0 480960 272192 69160 104 5431
5433 0 480800 272128 68960 128 5432
5434 0 480672 272032 68760 96 5433
5435 0 480608 272032 68480 98 5434
5436 0 480608 272128 68200 98 5435
5437 0 480672 272224 67960 60 5436
5438 0 480768 272224 67720 51 5437
5439 0 480896 272192 67480 40 5438
5440 0 480928 272192 67200 45 5439
5441 0 480832 272128 66960 51 5440
5442 0 480608 272096 66800 60 5441
5443 0 480448 271968 66640 75 5442
5444 0 480224 271968 66440 75 5443
5445 0 480000 272000 66320 51 5444
5446 0 479808 271808 66360 40 5445
5447 0 479584 271648 66240 81 5446
5448 0 479424 271648 66040 60 5447
5449 0 479264 271520 65840 40 5448
5450 0 479840 272160 66120 64 5445
5451 0 479648 272128 65920 75 5450
5452 0 479392 272128 65920 96 5451
5453 0 479136 272096 65920 64 5452
5454 0 478880 272064 65960 101 5453
5455 0 478688 272032 66160 32 5454
5456 0 478656 272032 66200 32 5455
5457 0 481888 272448 71360 101 5423
5458 0 481856 272192 71440 122 5457
5459 0 481664 272000 71480 81 5458
5460 0 481408 271904 71520 64 5459
5461 0 481152 271840 71520 102 5460
5462 0 481120 271808 71520 120 5461
5463 0 480864 271808 71440 189 5462
5464 0 480608 271808 71320 214 5463
5465 0 480352 271744 71240 186 5464
5466 0 480096 271744 71160 150 5465
5467 0 479840 271680 71040 124 5466
5468 0 479648 271488 71080 139 5467
5469 0 479272 270956.03 70960 163 5468
5470 0 478784 270880 71080 235 5469
5471 0 478656 270688 70960 148 5470
5472 0 478656 270464 70800 131 5471
5473 0 478592 270304 70600 75 5472
5474 0 478432 270208 70360 81 5473
5475 0 478400 270176 70320 81 5474
5476 0 478464 269952 70440 81 5475
5477 0 478592 269792 70640 45 5476
5478 0 478816 269696 70760 71 5477
5479 0 478240 270112 70120 86 5475
5480 0 477984 270112 70080 91 5479
5481 0 477760 270208 69960 197 5480
5482 0 477504 270272 69920 101 5481
5483 0 477280 270112 69880 128 5482
5484 0 477056 269984 69920 186 5483
5485 0 476960 269984 69960 190 5484
5486 0 476832 269888 69760 122 5485
5487 0 476672 269824 69560 107 5486
5488 0 476512 269632 69400 60 5487
5489 0 476352 269472 69240 96 5488
5490 0 476320 269472 69240 96 5489
5491 0 476800 270144 70080 164 5485
5492 0 476576 270208 70200 128 5491
5493 0 476384 270176 70360 212 5492
5494 0 476224 269984 70320 200 5493
5495 0 475968 269920 70280 128 5494
5496 0 475712 269952 70240 128 5495
5497 0 475456 269952 70280 134 5496
5498 0 475232 269856 70400 150 5497
5499 0 475040 269760 70600 150 5498
5500 0 474816 269632 70720 124 5499
5501 0 474624 269472 70600 157 5500
5502 0 474560 269440 70560 108 5501
5503 0 474400 269440 70760 64 5502
5504 0 474240 269440 70960 96 5503
5505 0 474080 269280 71160 45 5504
5506 0 473952 269120 71360 45 5505
5507 0 473792 268992 71520 40 5506
5508 0 473696 268960 71680 51 5507
5509 0 473888 268960 71880 32 5508
5510 0 474016 269056 71960 32 5509
5511 0 473600 268736 71800 51 5508
5512 0 473472 268544 72000 75 5511
5513 0 473440 268288 72080 64 5512
5514 0 473472 268032 72120 91 5513
5515 0 473472 267776 72040 122 5514
5516 0 473344 267552 72000 157 5515
5517 0 473280 267488 72040 166 5516
5518 0 473024 267520 72000 108 5517
5519 0 472768 267520 71960 75 5518
5520 0 472512 267520 72000 86 5519
5521 0 472288 267616 72120 45 5520
5522 0 472128 267808 72160 81 5521
5523 0 472000 268000 72280 86 5522
5524 0 471808 268192 72360 86 5523
5525 0 471584 268352 72320 60 5524
5526 0 471360 268448 72240 80 5525
5527 0 471168 268640 72200 71 5526
5528 0 470944 268736 72080 75 5527
5529 0 470720 268864 72000 80 5528
5530 0 470528 269056 71880 60 5529
5531 0 470336 269120 71720 86 5530
5532 0 470080 269152 71680 102 5531
5533 0 469888 269248 71520 60 5532
5534 0 469728 269280 71320 51 5533
5535 0 469536 269312 71160 96 5534
5536 0 469312 269312 71000 96 5535
5537 0 469056 269312 70920 96 5536
5538 0 468800 269312 70920 81 5537
5539 0 468544 269248 70920 60 5538
5540 0 468288 269152 70880 45 5539
5541 0 468192 269152 70880 32 5540
5542 0 473408 267264 72120 102 5517
5543 0 473440 267008 72160 75 5542
5544 0 473344 266784 72240 107 5543
5545 0 473152 266624 72360 98 5544
5546 0 473056 266400 72440 120 5545
5547 0 472960 266240 72640 96 5546
5548 0 472960 266112 72880 64 5547
5549 0 473024 266080 73120 64 5548
5550 0 473088 265952 73360 71 5549
5551 0 473120 265792 73600 60 5550
5552 0 473024 265696 73760 32 5551
5553 0 474624 269184 70520 51 5502
5554 0 474656 268928 70520 51 5553
5555 0 474688 268704 70400 75 5554
5556 0 474720 268480 70280 60 5555
5557 0 474720 268224 70200 45 5556
5558 0 474720 267968 70160 51 5557
5559 0 474880 267808 70280 64 5558
5560 0 475136 267744 70280 75 5559
5561 0 475328 267552 70400 32 5560
5562 0 475424 267488 70560 64 5561
5563 0 477728 270160 69840 164 5481
5564 0 477696 270112 69720 131 5563
5565 0 477696 270112 69440 45 5564
5566 0 477664 270144 69160 90 5565
5567 0 477504 270176 68960 98 5566
5568 0 477376 270176 68800 71 5567
5569 0 478784 271104 71280 104 5470
5570 0 478752 271200 71520 128 5569
5571 0 478592 271200 71720 81 5570
5572 0 478368 271200 71840 64 5571
5573 0 478112 271200 71920 51 5572
5574 0 477888 271136 72040 71 5573
5575 0 477696 271136 72240 71 5574
5576 0 477440 271136 72360 81 5575
5577 0 477216 271136 72480 51 5576
5578 0 476992 271136 72600 60 5577
5579 0 476960 271136 72600 51 5578
5580 0 479993.12 271642.75 70960 124 5467
5581 0 481216 271648 71760 96 5462
5582 0 481344 271424 71880 60 5581
5583 0 481440 271168 72000 51 5582
5584 0 481472 271104 72080 60 5583
5585 0 482176 272800 71400 75 5422
5586 0 482432 272736 71400 98 5585
5587 0 482688 272640 71400 64 5586
5588 0 482944 272640 71360 40 5587
5589 0 483040 272640 71360 75 5588
5590 0 483136 272640 71120 81 5589
5591 0 483072 272640 70840 60 5590
5592 0 482912 272608 70640 60 5591
5593 0 482752 272608 70440 71 5592
5594 0 482624 272704 70240 71 5593
5595 0 482496 272800 70000 32 5594
5596 0 482336 272800 69800 32 5595
5597 0 482080 272800 69760 60 5596
5598 0 483072 272544 71600 115 5589
5599 0 483104 272518.4 71640 118 5598
5600 0 483232 272416 71800 131 5599
5601 0 483424 272224 71840 90 5600
5602 0 483680 272128 71840 75 5601
5603 0 483936 272064 71920 60 5602
5604 0 483968 272032 71960 32 5603
5605 0 483084 273620.03 75160 134 5399
5606 0 483041 273576.03 75040 134 5605
5607 0 482941 273640.03 74840 40 5606
5608 0 482950 273660.03 74680 40 5607
5609 0 482804 273564.03 74600 51 5608
5610 0 482396 273468.03 74520 40 5609
5611 0 482191 273434.03 74440 64 5610
5612 0 481908 273470.03 74280 60 5611
5613 0 481828 273608.03 74120 60 5612
5614 0 481627 273756.06 74000 40 5613
5615 0 481548 273928.06 73880 75 5614
5616 0 481496 273912 73840 75 5615
5617 0 481288 273848.06 73680 115 5616
5618 0 481288 273798.06 73520 96 5617
5619 0 481275 273810.03 73320 96 5618
5620 0 481123 273898.03 73120 45 5619
5621 0 480899 273904.03 72960 45 5620
5622 0 480660 273992.03 72720 45 5621
5623 0 480524 274140.03 72600 71 5622
5624 0 480218 274236.03 72280 71 5623
5625 0 480202 274168.03 72120 98 5624
5626 0 480205 274120.03 71920 98 5625
5627 0 480035 274074.03 71840 98 5626
5628 0 480087 274046.03 71600 98 5627
5629 0 480073 274118.03 71280 51 5628
5630 0 480006 274108.25 70920 71 5629
5631 0 480026 274148.25 70720 81 5630
5632 0 479910 274120.25 70560 81 5631
5633 0 479884 274008.22 70360 75 5632
5634 0 479860 273904.22 70200 64 5633
5635 0 479896 273835 70080 64 5634
5636 0 479908 273812.22 70040 64 5635
5637 0 479898 273708.16 69880 75 5636
5638 0 479874 273588.16 69720 96 5637
5639 0 479916 273412.12 69560 51 5638
5640 0 479956 273252.12 69520 51 5639
5641 0 479988 273124.12 69400 45 5640
5642 0 479996 272928.12 69320 104 5641
5643 0 480028 272912.16 69240 104 5642
5644 0 479936 272744.12 69080 81 5643
5645 0 479960 272780.12 68960 81 5644
5646 0 479860 272812.12 68840 90 5645
5647 0 479818 272808.1 68720 90 5646
5648 0 479734 272840 68600 120 5647
5649 0 479716 272812 68480 120 5648
5650 0 479676 272840 68360 64 5649
5651 0 479484 272824 68200 51 5650
5652 0 479432 272848 68120 51 5651
5653 0 479296 272884 68040 80 5652
5654 0 479144 273012 67960 80 5653
5655 0 479088 273076 67880 60 5654
5656 0 479028 273108 67760 60 5655
5657 0 479038 273096 67640 51 5656
5658 0 478998 273000 67480 51 5657
5659 0 478986 272892 67360 45 5658
5660 0 478926 272828 67280 45 5659
5661 0 478554 272780 67240 51 5660
5662 0 478406 272728 67280 60 5661
5663 0 478014 272588 67360 51 5662
5664 0 477578 272452 67400 60 5663
5665 0 477082 272132 67440 71 5664
5666 0 476674 271924 67400 81 5665
5667 0 476590 271872 67320 104 5666
5668 0 476464 271832 67240 104 5667
5669 0 476232 271824 67160 60 5668
5670 0 476096 271836 67080 51 5669
5671 0 475948 271892 67000 51 5670
5672 0 475776 271940 66920 40 5671
5673 0 475512 271968 66840 60 5672
5674 0 475296 271988 66760 81 5673
5675 0 475172 272000 66720 81 5674
5676 0 480008 273072.12 69200 45 5643
5677 0 480109.34 273101.34 69120 45 5676
5678 0 480160 273116.12 69080 45 5677
5679 0 480228 273084.12 69160 104 5677
5680 0 480124 272844.12 69360 104 5642
5681 0 480188 272824.12 69480 104 5680
5682 0 480232 272784.12 69560 104 5681
5683 0 481639 274116.06 73800 75 5616
5684 0 481789 274142.06 73680 75 5683
5685 0 481889 274192.06 73640 75 5684
5686 0 482025 274500.03 73520 -1 5685
5687 0 482221 274648.03 73560 -1 5686
5688 0 482457 274784.03 73640 -1 5687
5689 0 482461 274800.03 73760 -1 5688
5690 0 482441 274992.06 73840 -1 5689
5691 0 482425 275016.06 74000 -1 5690
5692 0 482389 275025 74120 -1 5691
5693 0 482377 275028.06 74160 -1 5692
5694 0 482361 275028.06 74280 -1 5693
5695 0 482397 275096.06 74400 -1 5694
5696 0 482433 275108.06 74520 -1 5695
5697 0 482557 275116.06 74640 -1 5696
5698 0 482717 275072.06 74800 -1 5697
5699 0 482765 275000.06 74960 -1 5698
5700 0 482877 274932.06 75120 -1 5699
5701 0 482921 274904.06 75280 -1 5700
5702 0 483005 274912.06 75360 -1 5701
5703 0 482201 274976.06 74120 -1 5692
5704 0 482193 274888.06 74160 -1 5703
5705 0 482193 274828.06 74240 -1 5704
5706 0 482121 274520.03 73400 -1 5686
5707 0 484454 274328.1 75440 32 5397
5708 0 483941 274576.03 75480 -1 5707
5709 0 483713 274648.03 75600 163 5708
5710 0 483561.03 274696.06 75680 163 5709
5711 0 483297 274696.03 75600 163 5710
5712 0 483117 274692.03 75520 32 5711
5713 0 483689 274668.03 75800 154 5710
5714 0 483821 274648.03 75880 154 5713
5715 0 489704 270240.1 78400 202 5061
5716 0 489868 270132.1 78240 202 5715
5717 0 488061 253471 83400 250 2968
5718 0 488369 253175 83520 237 5717
5719 0 488569 252935 83640 157 5718
5720 0 488817 252767 83680 134 5719
5721 0 488925 252655 83800 108 5720
5722 0 489049 252495 83880 108 5721
5723 0 489141 252343 83960 136 5722
5724 0 489627 251887 84040 163 5723
5725 0 489807 251523 84120 51 5724
5726 0 490305 250943 84200 150 5725
5727 0 490957 250251 84280 136 5726
5728 0 491207 249951 84360 124 5727
5729 0 491232 249440 84560 136 5728
5730 0 491232 249184 84600 40 5729
5731 0 491200 248928 84680 60 5730
5732 0 491136 248768 84880 64 5731
5733 0 491040 248608 85080 60 5732
5734 0 490912 248448 85280 81 5733
5735 0 490848 248256 85480 102 5734
5736 0 490848 248032 85680 122 5735
5737 0 490944 247808 85840 32 5736
5738 0 491136 247616 85920 51 5737
5739 0 490695.3 247729.77 86080 -1 5738
5740 0 490537.3 247620.17 86320 -1 5739
5741 0 490336 247368 86400 -1 5740
5742 0 489993.75 247807.1 86920 -1 5741
5743 0 490074.94 247667.08 86800 -1 5742
5744 0 492043 249207 84400 107 5728
5745 0 492823 249179 84320 40 5744
5746 0 493215 249035 84240 86 5745
5747 0 493471 248695 84120 122 5746
5748 0 493799 248411 84040 98 5747
5749 0 493871 248403 83960 160 5748
5750 0 493895 248347 83880 160 5749
5751 0 493935 248335 83800 160 5750
5752 0 493961 248323 83720 135 5751
5753 0 494097 248151 83640 135 5752
5754 0 493792 248224 83160 101 5753
5755 0 493600 248224 82960 32 5754
5756 0 493376 248224 82840 81 5755
5757 0 493120 248320 82720 45 5756
5758 0 492864 248384 82600 51 5757
5759 0 492640 248448 82480 98 5758
5760 0 492416 248448 82280 96 5759
5761 0 492416 248480 82000 90 5760
5762 0 492576 248480 81800 40 5761
5763 0 492672 248480 81720 64 5762
5764 0 494293 247963 83520 163 5753
5765 0 494517 247763 83440 163 5764
5766 0 494633 247711 83360 163 5765
5767 0 494697 247647 83280 237 5766
5768 0 495313 247231 83200 189 5767
5769 0 495761 246731 83120 217 5768
5770 0 495697 246671 83040 217 5769
5771 0 495709 246647 82920 189 5770
5772 0 496065 245623 82920 321 5771
5773 0 495680 245824 82480 197 5772
5774 0 495552 245856 82240 131 5773
5775 0 495360 245888 82040 75 5774
5776 0 495200 245920 81840 80 5775
5777 0 494976 245920 81680 102 5776
5778 0 494816 245920 81480 96 5777
5779 0 494624 245856 81320 64 5778
5780 0 494496 245824 81200 81 5779
5781 0 494496 245920 80960 136 5780
5782 0 494496 245984 80680 124 5781
5783 0 494464 246208 80520 75 5782
5784 0 494464 246368 80320 64 5783
5785 0 494432 246464 80160 104 5784
5786 0 494272 245728 81120 98 5780
5787 0 494048 245600 80960 163 5786
5788 0 494016 245600 80960 154 5787
5789 0 493984 245408 80800 124 5788
5790 0 494080 245152 80720 81 5789
5791 0 494272 244960 80680 40 5790
5792 0 494400 244832 80680 40 5791
5793 0 493760 245568 80920 102 5788
5794 0 493696 245568 80840 128 5793
5795 0 493824 245568 80440 32 5794
5796 0 494112 245568 80000 32 5795
5797 0 494176 245536 80000 32 5796
5798 0 493440 245568 80840 136 5794
5799 0 493216 245568 80720 91 5798
5800 0 492960 245600 80640 102 5799
5801 0 492704 245600 80560 197 5800
5802 0 492544 245600 80360 194 5801
5803 0 492416 245568 80200 178 5802
5804 0 492192 245472 80320 124 5803
5805 0 491968 245440 80440 101 5804
5806 0 491712 245472 80520 107 5805
5807 0 491456 245472 80520 186 5806
5808 0 491424 245696 80360 140 5807
5809 0 491488 245952 80360 163 5808
5810 0 491445.34 246101.33 80280 203 5809
5811 0 491424 246176 80240 224 5810
5812 0 491616 246368 80240 120 5811
5813 0 491776 246592 80320 75 5812
5814 0 491872 246816 80400 80 5813
5815 0 491872 247072 80320 124 5814
5816 0 491872 247264 80200 115 5815
5817 0 491232 245504 80640 102 5807
5818 0 490976 245504 80640 80 5817
5819 0 490720 245536 80640 107 5818
5820 0 490464 245504 80640 172 5819
5821 0 490240 245376 80600 120 5820
5822 0 490112 245280 80480 153 5821
5823 0 489856 245376 80480 131 5822
5824 0 489600 245472 80480 124 5823
5825 0 489440 245600 80560 140 5824
5826 0 489248 245760 80520 98 5825
5827 0 488992 245856 80520 115 5826
5828 0 488736 245920 80560 80 5827
5829 0 488512 246048 80600 90 5828
5830 0 488320 246240 80680 107 5829
5831 0 488128 246368 80800 107 5830
5832 0 487968 246528 80920 124 5831
5833 0 487840 246752 80960 120 5832
5834 0 487712 246976 80920 107 5833
5835 0 487712 247200 80800 86 5834
5836 0 487616 247456 80840 32 5835
5837 0 487424 247648 80920 131 5836
5838 0 487360 247872 80960 140 5837
5839 0 487168 248032 80880 104 5838
5840 0 486944 248160 80760 60 5839
5841 0 486784 248320 80640 71 5840
5842 0 486528 248320 80680 32 5841
5843 0 486336 248480 80800 80 5842
5844 0 486112 248640 80920 98 5843
5845 0 486080 248672 80920 107 5844
5846 0 486240 248832 80800 96 5845
5847 0 486240 248832 80720 96 5846
5848 0 486016 248960 80640 60 5847
5849 0 485920 249216 80600 60 5848
5850 0 485888 249280 80600 75 5849
5851 0 486400 248864 80520 64 5847
5852 0 486731.72 248867.52 80040 96 5851
5853 0 486954.7 249099.02 80000 -1 5852
5854 0 486911.03 249373.8 79880 -1 5853
5855 0 487011.12 249236.8 79840 -1 5854
5856 0 487024.38 249282.6 79720 -1 5855
5857 0 487181.7 249328.97 79520 -1 5856
5858 0 487368.12 249343.8 79320 -1 5857
5859 0 487404.5 249355 79200 -1 5858
5860 0 487441.38 249366.08 79080 -1 5859
5861 0 487533.78 249512.06 78840 -1 5860
5862 0 487488.2 249607.36 78520 -1 5861
5863 0 487364.12 249736.86 78240 -1 5862
5864 0 487342.44 250001.97 77960 -1 5863
5865 0 487363.6 250125.4 77680 -1 5864
5866 0 487366.22 250205.66 77440 -1 5865
5867 0 487101.56 250141.66 77160 -1 5866
5868 0 487058.62 250055.38 76960 -1 5867
5869 0 486965.8 249888.53 76680 -1 5868
5870 0 486423 249866.95 76440 -1 5869
5871 0 486205.7 249826.11 76280 -1 5870
5872 0 485835.8 249872.4 76040 -1 5871
5873 0 487599.3 249122.53 79120 -1 5859
5874 0 485824 248704 80960 81 5845
5875 0 485600 248736 81080 81 5874
5876 0 485408 248800 81240 80 5875
5877 0 485152 248864 81320 71 5876
5878 0 484896 248992 81360 90 5877
5879 0 484672 249152 81320 60 5878
5880 0 484416 249280 81360 81 5879
5881 0 484256 249408 81440 120 5880
5882 0 484000 249344 81360 96 5881
5883 0 483776 249344 81200 40 5882
5884 0 483616 249344 81000 45 5883
5885 0 483456 249344 80800 51 5884
5886 0 483328 249440 80560 108 5885
5887 0 483168 249504 80360 166 5886
5888 0 483168 249536 80320 172 5887
5889 0 483136 249760 80200 80 5888
5890 0 483168 250016 80200 32 5889
5891 0 482976 250208 80120 45 5890
5892 0 482720 250336 80120 64 5891
5893 0 482560 250400 80320 32 5892
5894 0 482496 250560 80560 71 5893
5895 0 482560 250720 80760 32 5894
5896 0 482400 250880 80920 32 5895
5897 0 482144 250816 81000 51 5896
5898 0 481920 250912 80880 86 5897
5899 0 481760 251136 80920 60 5898
5900 0 481792 251360 81040 64 5899
5901 0 481984 251424 81000 64 5900
5902 0 483168 249408 80080 104 5888
5903 0 483200 249408 79800 98 5902
5904 0 483008 249472 79600 81 5903
5905 0 482912 249440 79360 80 5904
5906 0 482880 249344 79120 96 5905
5907 0 483040 249312 78880 51 5906
5908 0 483136 249280 78640 32 5907
5909 0 483136 249280 78600 32 5908
5910 0 483421.38 249308.05 78320 -1 5909
5911 0 483407.75 249463.98 78120 -1 5910
5912 0 483456.6 249459.08 77920 -1 5911
5913 0 483334.88 249586.3 77840 -1 5912
5914 0 482997.06 249758.61 77680 -1 5913
5915 0 482651.8 250052.33 77520 -1 5914
5916 0 482534 250178.72 77280 -1 5915
5917 0 484256 249632 81560 71 5881
5918 0 484128 249856 81520 86 5917
5919 0 484000 250080 81520 75 5918
5920 0 483904 250304 81600 102 5919
5921 0 483936 250560 81640 96 5920
5922 0 483840 250784 81760 107 5921
5923 0 483744 250976 81920 80 5922
5924 0 483552 251104 82120 51 5923
5925 0 483392 251264 82240 60 5924
5926 0 483200 251392 82440 71 5925
5927 0 482976 251488 82600 71 5926
5928 0 482816 251488 82800 71 5927
5929 0 482656 251488 83000 90 5928
5930 0 482624 251392 83240 60 5929
5931 0 482656 251296 83520 75 5930
5932 0 483185.7 251211.38 83640 32 5931
5933 0 487360 247904 81280 40 5838
5934 0 487424 247776 81520 64 5933
5935 0 487456 247744 81800 71 5934
5936 0 487488 247680 82040 96 5935
5937 0 487488 247776 82280 51 5936
5938 0 487424 247648 82520 45 5937
5939 0 487264 247520 82720 86 5938
5940 0 487072 247392 82920 75 5939
5941 0 486916.06 247439.92 83480 128 5940
5942 0 486816 247072 83880 90 5941
5943 0 486848 247040 84040 150 5942
5944 0 486816 246848 84200 90 5943
5945 0 486816 246592 84200 75 5944
5946 0 486752 246336 84320 51 5945
5947 0 486592 246144 84400 51 5946
5948 0 486400 245952 84400 80 5947
5949 0 486240 245760 84320 75 5948
5950 0 486048 245632 84200 64 5949
5951 0 485824 245504 84080 32 5950
5952 0 485760 245280 83960 120 5951
5953 0 485824 245216 83960 102 5952
5954 0 485728 245024 84120 91 5953
5955 0 485536 244832 84120 71 5954
5956 0 485376 244672 83920 32 5955
5957 0 485312 244608 83680 45 5956
5958 0 485120 244576 83600 60 5957
5959 0 486048 245248 83840 71 5953
5960 0 486272 245312 83720 80 5959
5961 0 486496 245440 83600 51 5960
5962 0 486720 245376 83480 75 5961
5963 0 486912 245248 83280 81 5962
5964 0 487008 245248 83240 71 5963
5965 0 486944 247264 84160 51 5943
5966 0 486912 247456 84360 45 5965
5967 0 486784 247552 84280 32 5966
5968 0 489408 245728 80800 64 5825
5969 0 489312 245728 81040 32 5968
5970 0 489312 245728 81120 45 5969
5971 0 489120 245920 81080 40 5970
5972 0 489056 245984 81040 32 5971
5973 0 489344 245568 81320 60 5970
5974 0 489344 245344 81440 51 5973
5975 0 489216 245184 81600 60 5974
5976 0 489056 245024 81720 86 5975
5977 0 488800 244896 81720 51 5976
5978 0 488672 244768 81760 32 5977
5979 0 490240 245056 80600 128 5822
5980 0 490304 244800 80600 81 5979
5981 0 490496 244608 80680 107 5980
5982 0 490752 244512 80680 71 5981
5983 0 490976 244384 80680 60 5982
5984 0 491136 244224 80800 45 5983
5985 0 491168 244032 80960 40 5984
5986 0 491168 243936 81200 32 5985
5987 0 491296 244160 81360 32 5986
5988 0 491456 244384 81360 80 5987
5989 0 491616 244544 81320 60 5988
5990 0 492560 245592 80080 112 5803
5991 0 492608 245600 80040 90 5990
5992 0 492640 245600 80000 80 5991
5993 0 492768 245600 79840 40 5992
5994 0 492928 245696 79640 45 5993
5995 0 492992 245856 79440 80 5994
5996 0 492992 246112 79440 40 5995
5997 0 493024 246368 79440 32 5996
5998 0 493152 246592 79560 75 5997
5999 0 493184 246848 79640 60 5998
6000 0 493088 247040 79480 40 5999
6001 0 493056 247232 79320 32 6000
6002 0 493024 247488 79240 51 6001
6003 0 492992 247744 79280 40 6002
6004 0 492864 247968 79280 51 6003
6005 0 492832 248224 79200 45 6004
6006 0 492704 248448 79160 51 6005
6007 0 492640 248672 79040 45 6006
6008 0 492640 248928 79000 60 6007
6009 0 492576 249184 79000 122 6008
6010 0 492448 249408 79000 51 6009
6011 0 492352 249664 79000 90 6010
6012 0 492416 249856 78840 51 6011
6013 0 492448 250080 78720 75 6012
6014 0 492384 250304 78840 40 6013
6015 0 492352 250368 78840 40 6014
6016 0 496057 245435 82960 275 5772
6017 0 496107 245327 83080 244 6016
6018 0 496111 245211 83160 244 6017
6019 0 496083 245079 83280 186 6018
6020 0 496087 245019 83360 186 6019
6021 0 496079 244971 83440 186 6020
6022 0 496059 244959 83520 186 6021
6023 0 496107 244951 83560 164 6022
6024 0 496115 244951 83680 164 6023
6025 0 496175 244907 83760 164 6024
6026 0 496247 244899 83840 221 6025
6027 0 496295 244899 83920 221 6026
6028 0 496320 245152 84440 186 6027
6029 0 496320 245376 84600 64 6028
6030 0 496160 245568 84680 32 6029
6031 0 496000 245728 84800 75 6030
6032 0 495808 245920 84800 181 6031
6033 0 495776 245952 84800 178 6032
6034 0 495712 245952 84520 64 6033
6035 0 495616 245984 84280 60 6034
6036 0 495456 245920 84080 96 6035
6037 0 495296 245920 83880 160 6036
6038 0 495040 245888 83880 128 6037
6039 0 494912 245824 83760 40 6038
6040 0 495552 246080 84880 160 6033
6041 0 495328 246080 85000 124 6040
6042 0 495168 246176 85200 96 6041
6043 0 495008 246176 85400 139 6042
6044 0 494976 246208 85560 122 6043
6045 0 494848 246208 85800 71 6044
6046 0 494784 246144 86080 64 6045
6047 0 494624 246144 86280 45 6046
6048 0 494464 246048 86440 136 6047
6049 0 494272 246240 86360 86 6048
6050 0 494112 246400 86160 60 6049
6051 0 493888 246496 86040 32 6050
6052 0 493632 246464 86040 75 6051
6053 0 493376 246464 86080 75 6052
6054 0 493184 246336 86200 81 6053
6055 0 492928 246272 86320 51 6054
6056 0 492672 246272 86360 51 6055
6057 0 492416 246272 86360 64 6056
6058 0 492320 246272 86360 71 6057
6059 0 494304 245888 86560 128 6048
6060 0 494176 245760 86600 150 6059
6061 0 494208 245728 86880 51 6060
6062 0 494144 245760 87120 32 6061
6063 0 494048 245664 87360 45 6062
6064 0 493888 245440 87440 75 6063
6065 0 493728 245280 87640 71 6064
6066 0 493568 245184 87840 101 6065
6067 0 493344 245120 87960 124 6066
6068 0 493088 245056 87960 71 6067
6069 0 492832 244992 87960 40 6068
6070 0 492576 244928 87960 64 6069
6071 0 492384 244896 87760 71 6070
6072 0 492160 244864 87600 139 6071
6073 0 492128 244864 87600 150 6072
6074 0 492128 244608 87560 60 6073
6075 0 492096 244480 87520 71 6074
6076 0 492096 244224 87560 32 6075
6077 0 492128 243968 87600 51 6076
6078 0 492224 243744 87680 81 6077
6079 0 492192 243520 87800 90 6078
6080 0 492192 243456 87840 86 6079
6081 0 491872 244416 87640 40 6075
6082 0 491776 244320 87720 45 6081
6083 0 492000 245088 87520 98 6073
6084 0 491808 245184 87360 51 6083
6085 0 491552 245088 87320 32 6084
6086 0 491328 245152 87440 32 6085
6087 0 491072 245216 87520 102 6086
6088 0 490880 245376 87440 51 6087
6089 0 490720 245568 87360 40 6088
6090 0 490688 245600 87360 60 6089
6091 0 494336 245824 87280 51 6062
6092 0 494560 245824 87440 32 6091
6093 0 494720 245696 87600 51 6092
6094 0 494848 245632 87760 75 6093
6095 0 494016 245536 86600 71 6060
6096 0 493792 245408 86440 91 6095
6097 0 493632 245312 86240 98 6096
6098 0 493472 245184 86040 124 6097
6099 0 493472 244960 85920 81 6098
6100 0 493472 244736 85800 86 6099
6101 0 493632 244512 85760 80 6100
6102 0 493792 244320 85720 86 6101
6103 0 493952 244160 85600 86 6102
6104 0 494112 244000 85480 81 6103
6105 0 494336 243840 85360 122 6104
6106 0 494560 243712 85360 124 6105
6107 0 494816 243712 85400 86 6106
6108 0 495072 243616 85440 51 6107
6109 0 495328 243520 85440 71 6108
6110 0 495552 243424 85520 32 6109
6111 0 495776 243424 85640 32 6110
6112 0 495872 243424 85880 64 6111
6113 0 495872 243360 86160 45 6112
6114 0 495872 243264 86440 90 6113
6115 0 495872 243264 86720 32 6114
6116 0 495776 243360 86960 32 6115
6117 0 495648 243424 87080 71 6116
6118 0 495072 246784 85600 71 6044
6119 0 494880 246784 86120 75 6118
6120 0 494880 246944 86280 80 6119
6121 0 496467 244859 83960 178 6027
6122 0 496779 244795 84040 163 6121
6123 0 496999 244783 84120 163 6122
6124 0 497287 244811 84200 102 6123
6125 0 497303 244799 84240 102 6124
6126 0 498569 245267 84240 128 6125
6127 0 499367 245535 84320 32 6126
6128 0 499743 245783 84400 178 6127
6129 0 499895 245831 84480 101 6128
6130 0 499987 245859 84560 101 6129
6131 0 500155 245947 84640 128 6130
6132 0 500243 245967 84760 128 6131
6133 0 500313 246011 84840 140 6132
6134 0 500465 246083 84920 140 6133
6135 0 500645 246139 85000 148 6134
6136 0 500805 246199 85080 202 6135
6137 0 500945 246271 85160 153 6136
6138 0 501137 246399 85240 153 6137
6139 0 501317 246483 85320 172 6138
6140 0 501477 246587 85400 32 6139
6141 0 501837 246899 85360 75 6140
6142 0 501993 247119 85280 107 6141
6143 0 502191 247487 85240 172 6142
6144 0 502275 247571 85160 163 6143
6145 0 502291 247587 85080 163 6144
6146 0 502259 247711 85000 163 6145
6147 0 502413 248055 84920 120 6146
6148 0 502592 248416 84400 75 6147
6149 0 502720 248576 84200 122 6148
6150 0 502688 248768 84040 91 6149
6151 0 502656 248992 83880 202 6150
6152 0 502496 249152 84080 51 6151
6153 0 502560 249120 83720 81 6151
6154 0 502592 248960 83480 135 6153
6155 0 502496 248800 83320 131 6154
6156 0 502432 248640 83120 60 6155
6157 0 502336 248480 82920 51 6156
6158 0 502176 248320 82720 90 6157
6159 0 502016 248224 82520 71 6158
6160 0 501760 248160 82440 51 6159
6161 0 501536 248064 82360 51 6160
6162 0 501376 247904 82160 51 6161
6163 0 501344 247712 82000 51 6162
6164 0 501216 247488 81920 32 6163
6165 0 500992 247360 81880 64 6164
6166 0 502240 248832 83400 134 6155
6167 0 501984 248896 83360 192 6166
6168 0 501728 248928 83360 163 6167
6169 0 501472 248928 83320 176 6168
6170 0 501280 248768 83360 102 6169
6171 0 501280 248512 83360 120 6170
6172 0 501376 248288 83280 104 6171
6173 0 501344 248064 83160 32 6172
6174 0 501280 248032 83160 32 6173
6175 0 502432 249280 83520 64 6153
6176 0 502464 249504 83400 120 6175
6177 0 502464 249632 83400 120 6176
6178 0 502464 249888 83440 150 6177
6179 0 502496 250144 83520 178 6178
6180 0 502496 250400 83480 150 6179
6181 0 502336 250592 83320 81 6180
6182 0 502240 250848 83320 32 6181
6183 0 502048 251072 83320 131 6182
6184 0 501824 251200 83320 164 6183
6185 0 501632 251360 83240 150 6184
6186 0 501472 251488 83040 86 6185
6187 0 501280 251680 83000 101 6186
6188 0 501024 251776 82960 90 6187
6189 0 500800 251872 82800 96 6188
6190 0 500608 252032 82680 122 6189
6191 0 500480 252160 82640 153 6190
6192 0 500448 252416 82600 128 6191
6193 0 500480 252672 82560 81 6192
6194 0 500480 252928 82560 80 6193
6195 0 500288 253152 82560 135 6194
6196 0 500096 253344 82560 40 6195
6197 0 499904 253536 82520 96 6196
6198 0 499904 253792 82480 60 6197
6199 0 499744 254016 82440 32 6198
6200 0 499520 254176 82440 102 6199
6201 0 499296 254272 82520 140 6200
6202 0 499072 254336 82640 80 6201
6203 0 498816 254336 82640 60 6202
6204 0 498560 254336 82680 40 6203
6205 0 498336 254464 82760 71 6204
6206 0 498144 254656 82760 60 6205
6207 0 497888 254752 82800 75 6206
6208 0 497664 254880 82720 64 6207
6209 0 497440 254976 82600 81 6208
6210 0 497216 255040 82480 64 6209
6211 0 497024 255200 82400 40 6210
6212 0 496813.25 255318.31 82520 -1 6211
6213 0 496671.88 255387.94 82720 -1 6212
6214 0 496596.66 255487.67 82760 -1 6213
6215 0 496446.2 255687.03 82840 -1 6214
6216 0 496218.3 255846.7 82800 -1 6215
6217 0 495743.75 256073.4 82680 -1 6216
6218 0 495753.06 256153.14 82520 -1 6217
6219 0 496704.5 255698.58 82920 -1 6215
6220 0 496737.3 255649.86 82320 -1 6211
6221 0 499936 254208 82480 71 6199
6222 0 500128 254400 82600 51 6221
6223 0 500288 254496 82800 81 6222
6224 0 500320 254560 82880 90 6223
6225 0 500512 254432 83000 40 6224
6226 0 500768 254400 83000 64 6225
6227 0 500800 254400 82960 64 6226
6228 0 500352 254784 83000 45 6224
6229 0 500256 255008 83120 60 6228
6230 0 500064 255168 83160 40 6229
6231 0 499872 255264 83160 32 6230
6232 0 499712 253376 82440 98 6197
6233 0 499552 253312 82240 115 6232
6234 0 499296 253280 82160 75 6233
6235 0 499104 253248 82080 60 6234
6236 0 499520 253344 81920 40 6235
6237 0 499424 253344 81760 80 6236
6238 0 499168 253312 81760 32 6237
6239 0 498912 253280 81760 51 6238
6240 0 498688 253152 81760 51 6239
6241 0 498432 253120 81720 96 6240
6242 0 498176 253056 81720 102 6241
6243 0 497920 253056 81640 51 6242
6244 0 497664 253088 81640 75 6243
6245 0 497408 253120 81600 122 6244
6246 0 497184 253216 81520 120 6245
6247 0 497024 253312 81320 86 6246
6248 0 496832 253248 81160 98 6247
6249 0 496640 253152 80960 107 6248
6250 0 496416 252992 80960 81 6249
6251 0 496160 252928 80960 91 6250
6252 0 495936 252800 80920 108 6251
6253 0 495712 252800 80760 204 6252
6254 0 495456 252704 80720 75 6253
6255 0 495200 252704 80720 75 6254
6256 0 494944 252672 80680 75 6255
6257 0 494752 252704 80520 98 6256
6258 0 494560 252768 80360 128 6257
6259 0 494336 252896 80320 157 6258
6260 0 494080 252992 80280 107 6259
6261 0 493888 253152 80320 176 6260
6262 0 493792 253216 80360 163 6261
6263 0 493568 253376 80280 160 6262
6264 0 493408 253536 80120 178 6263
6265 0 493184 253504 79920 141 6264
6266 0 492992 253472 79720 163 6265
6267 0 492864 253472 79480 153 6266
6268 0 492672 253440 79320 108 6267
6269 0 492448 253312 79240 90 6268
6270 0 492224 253408 79160 120 6269
6271 0 491968 253440 79080 164 6270
6272 0 491712 253408 79000 98 6271
6273 0 491456 253376 79000 60 6272
6274 0 491200 253440 79040 60 6273
6275 0 490944 253440 79120 51 6274
6276 0 490752 253248 79160 32 6275
6277 0 490528 253152 79080 32 6276
6278 0 490272 253152 79120 51 6277
6279 0 490048 253280 79120 40 6278
6280 0 489792 253408 79160 51 6279
6281 0 489568 253568 79200 40 6280
6282 0 492512 253024 79320 64 6269
6283 0 492448 252960 79400 64 6282
6284 0 492672 252768 79400 90 6283
6285 0 492896 252640 79400 81 6284
6286 0 493120 252640 79520 81 6285
6287 0 493248 252768 79720 131 6286
6288 0 493088 252800 79920 102 6287
6289 0 492960 252864 79920 102 6288
6290 0 492224 252928 79560 96 6283
6291 0 492000 252768 79600 124 6290
6292 0 491840 252544 79520 185 6291
6293 0 491808 252480 79480 209 6292
6294 0 491552 252384 79480 128 6293
6295 0 491328 252224 79520 80 6294
6296 0 491104 252096 79600 32 6295
6297 0 490944 251872 79640 60 6296
6298 0 490976 251616 79640 102 6297
6299 0 490976 251360 79720 32 6298
6300 0 490976 251104 79720 51 6299
6301 0 491104 250880 79640 60 6300
6302 0 491104 250624 79520 40 6301
6303 0 491040 250368 79440 120 6302
6304 0 491104 250112 79360 86 6303
6305 0 491232 249888 79440 75 6304
6306 0 491392 249728 79520 51 6305
6307 0 491968 252352 79280 32 6293
6308 0 492000 252256 79040 81 6307
6309 0 492000 252192 78760 75 6308
6310 0 491968 252160 78480 96 6309
6311 0 491872 252064 78240 60 6310
6312 0 491680 252096 78080 124 6311
6313 0 491424 252128 78000 64 6312
6314 0 491168 252160 77960 81 6313
6315 0 490912 252192 77960 98 6314
6316 0 490688 252320 77920 131 6315
6317 0 490432 252352 77960 128 6316
6318 0 490272 252288 78160 81 6317
6319 0 490080 252256 78360 81 6318
6320 0 489856 252288 78560 60 6319
6321 0 489632 252416 78600 45 6320
6322 0 489376 252480 78720 51 6321
6323 0 489120 252480 78720 32 6322
6324 0 488864 252480 78720 51 6323
6325 0 488608 252416 78720 81 6324
6326 0 488352 252416 78680 75 6325
6327 0 488096 252480 78640 40 6326
6328 0 487840 252576 78640 80 6327
6329 0 487616 252704 78680 136 6328
6330 0 487360 252800 78640 139 6329
6331 0 487136 252928 78680 178 6330
6332 0 487008 253152 78720 81 6331
6333 0 486784 253248 78640 64 6332
6334 0 486624 253408 78480 102 6333
6335 0 486432 253600 78480 60 6334
6336 0 486304 253824 78480 45 6335
6337 0 486112 254016 78480 45 6336
6338 0 485920 254208 78480 60 6337
6339 0 485760 254432 78440 81 6338
6340 0 485536 254592 78400 86 6339
6341 0 485344 254784 78320 107 6340
6342 0 485120 254912 78240 135 6341
6343 0 484864 255008 78280 101 6342
6344 0 484608 255040 78360 81 6343
6345 0 484512 255072 78400 75 6344
6346 0 493984 253120 80600 120 6261
6347 0 494048 253024 80840 128 6346
6348 0 493984 252864 81040 98 6347
6349 0 493984 252864 81320 90 6348
6350 0 493952 252864 81440 64 6349
6351 0 500224 252128 82640 81 6191
6352 0 5e+05 252032 82480 120 6351
6353 0 499808 251904 82440 107 6352
6354 0 499840 251744 82200 128 6353
6355 0 499840 251664 82000 130 6354
6356 0 499840 251648 81960 131 6355
6357 0 5e+05 251552 81720 104 6356
6358 0 500256 251488 81640 75 6357
6359 0 500480 251616 81640 137 6358
6360 0 500736 251680 81680 124 6359
6361 0 500992 251680 81680 150 6360
6362 0 501152 251616 81480 90 6361
6363 0 501280 251520 81280 81 6362
6364 0 501344 251520 81200 101 6363
6365 0 500288 251808 81640 45 6359
6366 0 500224 252000 81440 71 6365
6367 0 500352 252128 81440 51 6366
6368 0 499616 251712 82440 101 6353
6369 0 499392 251552 82440 75 6368
6370 0 499168 251456 82360 124 6369
6371 0 498976 251488 82200 96 6370
6372 0 498784 251424 82000 102 6371
6373 0 498528 251360 81960 120 6372
6374 0 498496 251360 81920 134 6373
6375 0 498272 251328 81760 101 6374
6376 0 498112 251168 81560 101 6375
6377 0 497856 251168 81440 135 6376
6378 0 497600 251232 81440 150 6377
6379 0 497536 251488 81440 86 6378
6380 0 497408 251680 81240 90 6379
6381 0 497376 251744 81200 128 6380
6382 0 497152 251744 81320 96 6381
6383 0 496928 251616 81400 60 6382
6384 0 496992 251488 81520 32 6383
6385 0 497440 251936 81000 71 6381
6386 0 497504 252032 80760 45 6385
6387 0 497632 251872 80640 60 6386
6388 0 498496 251776 81920 32 6374
6389 0 498304 251904 81800 64 6388
6390 0 498080 252000 81920 40 6389
6391 0 497824 252096 81960 51 6390
6392 0 497568 252160 82000 80 6391
6393 0 497408 252352 82040 60 6392
6394 0 497248 252576 82000 80 6393
6395 0 497120 252800 81960 81 6394
6396 0 496896 252896 81880 60 6395
6397 0 496640 252864 81800 60 6396
6398 0 496544 252832 81760 64 6397
6399 0 502400 249600 83160 71 6177
6400 0 502272 249600 82920 32 6399
6401 0 502144 249440 82720 51 6400
6402 0 502080 249312 82480 96 6401
6403 0 501952 249216 82240 60 6402
6404 0 501888 249216 82160 60 6403
6405 0 502417 248627 84840 32 6147
6406 0 502337 248759 84720 32 6405
6407 0 502341 248899 84600 32 6406
6408 0 501539 249463 84440 166 6407
6409 0 501119 249615 84320 197 6408
6410 0 500919 249759 84280 197 6409
6411 0 500843 249855 84200 178 6410
6412 0 500899 249835 84080 178 6411
6413 0 500883 249915 83960 178 6412
6414 0 500655 250083 83840 189 6413
6415 0 500479 250183 83720 175 6414
6416 0 500399 250251 83680 175 6415
6417 0 500199 250451 83520 148 6416
6418 0 500055 250527 83400 148 6417
6419 0 500115 250699 83240 32 6418
6420 0 500271 250803 83200 32 6419
6421 0 500251 250823 83160 32 6420
6422 0 499963 250535 83200 32 6418
6423 0 500055 250531 83080 32 6422
6424 0 500127 250591 83000 32 6423
6425 0 500159 250675 82880 75 6424
6426 0 500127 250751 82760 75 6425
6427 0 500119 250763 82600 101 6426
6428 0 500099 250771 82440 101 6427
6429 0 499971 250683 82280 71 6428
6430 0 499999 250595 82120 81 6429
6431 0 499923 250511 82000 81 6430
6432 0 499839 250419 81880 120 6431
6433 0 499811 250415 81840 120 6432
6434 0 499767 250323 81680 120 6433
6435 0 499679 250287 81520 115 6434
6436 0 499631 250223 81360 96 6435
6437 0 499539 250207 81200 96 6436
6438 0 499499 250259 81000 98 6437
6439 0 499475 250247 80800 71 6438
6440 0 499379 250247 80600 71 6439
6441 0 499367 250239 80440 71 6440
6442 0 499387 250223 80280 64 6441
6443 0 499375 250247 80120 40 6442
6444 0 499423 250279 79960 40 6443
6445 0 499415 250087 79800 60 6444
6446 0 499483 250011 79680 60 6445
6447 0 499347 249835 79560 75 6446
6448 0 499315 249703 79360 90 6447
6449 0 499439 249591 79200 75 6448
6450 0 499503 249547 79040 81 6449
6451 0 499527 249491 78840 75 6450
6452 0 499531 249523 78760 75 6451
6453 0 499567 249483 78600 115 6452
6454 0 499507 249475 78440 115 6453
6455 0 499563 249459 78320 40 6454
6456 0 499435 249547 78160 40 6455
6457 0 499331 249379 78080 60 6456
6458 0 499191 249223 78040 60 6457
6459 0 498991 249143 77960 120 6458
6460 0 498907 249071 77880 120 6459
6461 0 498771 248923 77760 120 6460
6462 0 498755 248859 77600 96 6461
6463 0 498743 248823 77440 128 6462
6464 0 498647 248771 77280 128 6463
6465 0 498567 248711 77120 101 6464
6466 0 498443 248651 76960 122 6465
6467 0 498331 248531 76800 71 6466
6468 0 498207 248415 76600 90 6467
6469 0 498107 248367 76440 60 6468
6470 0 498051 248311 76280 81 6469
6471 0 498003 248195 76160 81 6470
6472 0 497967 248079 76000 124 6471
6473 0 497835 247763 75920 64 6472
6474 0 497791 247747 75840 64 6473
6475 0 497719 247719 75720 196 6474
6476 0 497675 247635 75640 124 6475
6477 0 497563 247563 75560 124 6476
6478 0 497483 247467 75480 163 6477
6479 0 497403 247287 75280 75 6478
6480 0 497415 247215 75200 75 6479
6481 0 496907 247263 75160 107 6480
6482 0 496736.34 247204.33 75080 118 6481
6483 0 496651 247175 75040 124 6482
6484 0 496535 247163 74920 134 6483
6485 0 496215 247079 74760 75 6484
6486 0 496075 246991 74640 60 6485
6487 0 495671 247091 74600 51 6486
6488 0 495623 247035 74480 86 6487
6489 0 495363 246899 74320 51 6488
6490 0 495279 246911 74160 64 6489
6491 0 495179 246967 74040 64 6490
6492 0 495095 246963 73920 90 6491
6493 0 495107 246959 73720 90 6492
6494 0 495051 246939 73560 75 6493
6495 0 494851 246919 73400 81 6494
6496 0 494611 246927 73280 75 6495
6497 0 494259 246899 73200 51 6496
6498 0 494067 247015 73160 71 6497
6499 0 494011 247039 73080 71 6498
6500 0 493571 246823 73040 45 6499
6501 0 493363 246787 73000 45 6500
6502 0 493707 247443 73040 45 6499
6503 0 493411 247571 72960 98 6502
6504 0 497312 246528 74840 75 6480
6505 0 497312 246368 74600 60 6504
6506 0 497472 246208 74400 75 6505
6507 0 497472 245984 74240 80 6506
6508 0 497376 245728 74240 60 6507
6509 0 497216 245504 74240 51 6508
6510 0 497088 245344 74400 45 6509
6511 0 496960 245120 74560 32 6510
6512 0 501295 249687 83840 203 6413
6513 0 501323 249707 83680 203 6512
6514 0 501323 249723 83520 203 6513
6515 0 501431 249771 83400 -1 6514
6516 0 501483 249771 83360 -1 6515
6517 0 502065 249323 84800 154 6406
6518 0 502177 249247 84960 120 6517
6519 0 502333 249135 85120 32 6518
6520 0 502317 249111 85200 32 6519
6521 0 501984 246528 86160 64 6140
6522 0 502144 246464 86360 75 6521
6523 0 502368 246432 86480 71 6522
6524 0 502624 246368 86480 51 6523
6525 0 502880 246368 86480 75 6524
6526 0 503104 246304 86360 75 6525
6527 0 503360 246240 86320 60 6526
6528 0 503552 246272 86280 32 6527
6529 0 497319 244787 84280 102 6125
6530 0 497387 244663 84400 32 6529
6531 0 497431 244547 84480 32 6530
6532 0 497499 244515 84560 32 6531
6533 0 497956 244554 85160 98 6532
6534 0 498310 245390 85200 51 6533
6535 0 498350 245426 85320 51 6534
6536 0 498390 245414 85400 51 6535
6537 0 498444 245428 85440 51 6536
6538 0 498480 245438 85520 -1 6537
6539 0 498502 245430 85560 -1 6538
6540 0 498092.94 244869.6 85360 -1 6533
6541 0 498084.22 245024.61 85480 -1 6540
6542 0 497568 245536 85600 40 6541
6543 0 497568 245792 85680 40 6542
6544 0 497440 246016 85680 32 6543
6545 0 497280 246176 85800 45 6544
6546 0 497120 246240 86000 81 6545
6547 0 496928 246336 86160 75 6546
6548 0 496800 246336 86320 32 6547
6549 0 498360.25 245051.16 85640 -1 6541
6550 0 498501.4 245013.89 85760 -1 6549
6551 0 498710.12 245006.03 85920 -1 6550
6552 0 497563 244391 84640 32 6532
6553 0 497505 244147 84720 154 6552
6554 0 497421 243815 84800 120 6553
6555 0 497781 243351 84880 128 6554
6556 0 498149 242875 84960 60 6555
6557 0 498253 242779 85040 60 6556
6558 0 499501 242623 85080 60 6557
6559 0 499841 241975 85120 148 6558
6560 0 500141 241947 85200 163 6559
6561 0 499765 241627 85240 120 6560
6562 0 499705 241011 85280 107 6561
6563 0 500077 240703 85360 86 6562
6564 0 500737 240431 85320 102 6563
6565 0 500737 240187 85240 120 6564
6566 0 500777 240011 85160 120 6565
6567 0 500717 239843 85120 98 6566
6568 0 500785 239231 85040 160 6567
6569 0 500993 239127 84960 160 6568
6570 0 501013 239095 84880 108 6569
6571 0 501021 239031 84760 108 6570
6572 0 501237 238843 84520 40 6571
6573 0 501249 238823 84360 40 6572
6574 0 501205 238839 84240 40 6573
6575 0 501285 238907 84120 64 6574
6576 0 501421 238891 84000 51 6575
6577 0 501493 238927 83880 51 6576
6578 0 501765 238951 83760 32 6577
6579 0 501793 239015 83680 104 6578
6580 0 501957 239031 83600 104 6579
6581 0 502057 239087 83520 104 6580
6582 0 502592 238880 83800 75 6581
6583 0 502848 238816 83880 60 6582
6584 0 503072 238784 84000 64 6583
6585 0 503328 238720 84080 51 6584
6586 0 503584 238688 84120 40 6585
6587 0 503712 238592 84120 32 6586
6588 0 503968 238464 84080 104 6587
6589 0 504192 238304 84040 163 6588
6590 0 504384 238112 84040 172 6589
6591 0 504384 238016 84040 186 6590
6592 0 504384 237856 83840 163 6591
6593 0 504512 237632 83720 141 6592
6594 0 504576 237568 83720 141 6593
6595 0 504704 237344 83680 139 6594
6596 0 504704 237280 83680 166 6595
6597 0 504800 237024 83720 124 6596
6598 0 505024 236864 83760 135 6597
6599 0 505216 236672 83800 135 6598
6600 0 505408 236480 83800 115 6599
6601 0 505664 236448 83800 139 6600
6602 0 505920 236416 83840 156 6601
6603 0 506112 236224 83920 157 6602
6604 0 506272 236064 84040 102 6603
6605 0 506496 235968 84160 107 6604
6606 0 506752 235968 84200 60 6605
6607 0 507008 235968 84200 51 6606
6608 0 507200 236000 84400 96 6607
6609 0 507360 236032 84600 45 6608
6610 0 507552 236032 84800 71 6609
6611 0 507712 236032 85000 45 6610
6612 0 507872 236032 85200 60 6611
6613 0 508032 236096 85400 86 6612
6614 0 508288 236160 85480 80 6613
6615 0 508320 236160 85480 80 6614
6616 0 506432 235712 84160 107 6605
6617 0 506304 235552 84160 60 6616
6618 0 506432 235488 84560 32 6617
6619 0 506496 235488 84560 32 6618
6620 0 506176 235296 84200 75 6617
6621 0 506176 235072 84320 32 6620
6622 0 506208 234816 84400 40 6621
6623 0 506336 234624 84560 40 6622
6624 0 506464 234496 84720 71 6623
6625 0 506861 234330.22 85000 -1 6624
6626 0 507232 234240 85240 51 6625
6627 0 507392 234112 85200 102 6626
6628 0 507648 234048 85280 107 6627
6629 0 507904 233920 85320 86 6628
6630 0 508096 233728 85360 60 6629
6631 0 508256 233600 85560 143 6630
6632 0 508448 233440 85680 135 6631
6633 0 508640 233248 85720 86 6632
6634 0 508672 232992 85760 166 6633
6635 0 508864 232800 85760 120 6634
6636 0 509024 232608 85840 98 6635
6637 0 509280 232608 85840 75 6636
6638 0 509265 232616 85720 -1 6635
6639 0 509440 232544 85640 60 6638
6640 0 509632 232384 85600 81 6639
6641 0 509856 232224 85520 86 6640
6642 0 510112 232320 85600 40 6641
6643 0 510144 232288 85320 32 6642
6644 0 510112 232544 85280 45 6643
6645 0 510307 231980 85560 -1 6641
6646 0 510528 231968 85680 64 6645
6647 0 510752 231840 85760 81 6646
6648 0 510976 231808 85920 91 6647
6649 0 511200 231712 86080 75 6648
6650 0 511328 231552 86240 75 6649
6651 0 511328 231424 86280 45 6650
6652 0 511517 231217 86400 -1 6651
6653 0 511702 231197 86560 -1 6652
6654 0 511826 231115 86720 -1 6653
6655 0 511712 231200 86760 40 6654
6656 0 511936 231072 86880 81 6655
6657 0 512096 231008 87080 51 6656
6658 0 512160 230848 87280 71 6657
6659 0 512288 230656 87400 71 6658
6660 0 512384 230432 87520 96 6659
6661 0 512480 230176 87560 71 6660
6662 0 512640 229952 87560 71 6661
6663 0 512800 229760 87640 75 6662
6664 0 512960 229632 87800 75 6663
6665 0 513088 229568 88040 81 6664
6666 0 513152 229408 88280 124 6665
6667 0 513248 229216 88440 86 6666
6668 0 513344 228992 88560 51 6667
6669 0 513344 228864 88640 40 6668
6670 0 513246 228557 88680 -1 6669
6671 0 513487 228713 88720 -1 6670
6672 0 513628 228738 88760 -1 6671
6673 0 513761 228679 88960 -1 6672
6674 0 513760 228608 89000 75 6673
6675 0 513920 228448 89160 75 6674
6676 0 514080 228256 89280 75 6675
6677 0 514272 228096 89400 71 6676
6678 0 514432 227968 89560 101 6677
6679 0 514914 227666 89600 -1 6678
6680 0 515362 227615 89720 -1 6679
6681 0 515773 227516 89880 -1 6680
6682 0 516076 227326 90040 -1 6681
6683 0 504832 237280 83920 71 6596
6684 0 504928 237216 84160 64 6683
6685 0 505056 237152 84400 60 6684
6686 0 505152 237184 84680 32 6685
6687 0 505376 237248 84800 60 6686
6688 0 505600 237344 84680 75 6687
6689 0 505856 237376 84640 51 6688
6690 0 506112 237408 84640 40 6689
6691 0 506272 237376 84840 75 6690
6692 0 506464 237312 85000 51 6691
6693 0 506528 237248 85080 71 6692
6694 0 504862.2 237272.69 83600 166 6596
6695 0 504500.66 237555.33 83560 110 6694
6696 0 504791.9 237326.84 83400 -1 6695
6697 0 504824.88 237322.81 83280 -1 6696
6698 0 504618.56 237351.34 83040 -1 6697
6699 0 504508.5 237391.8 82920 -1 6698
6700 0 503778.44 238120.1 83480 -1 6695
6701 0 503292.38 238306.86 83280 -1 6700
6702 0 502939.25 238269.11 83160 60 6701
6703 0 502970.22 238254.64 82960 40 6702
6704 0 502767.12 238309.5 82760 45 6703
6705 0 502588 238346.08 82560 45 6704
6706 0 502441.34 238356.52 82360 71 6705
6707 0 502349.8 238372.86 82160 71 6706
6708 0 502196.8 238418.11 81960 64 6707
6709 0 502080 238400 81800 71 6708
6710 0 501888 238400 81600 98 6709
6711 0 501664 238432 81480 75 6710
6712 0 501472 238336 81320 90 6711
6713 0 501312 238208 81160 71 6712
6714 0 501088 238048 81080 81 6713
6715 0 500864 237920 80920 75 6714
6716 0 500704 237760 80800 102 6715
6717 0 500512 237568 80720 75 6716
6718 0 500384 237440 80520 81 6717
6719 0 500224 237568 80320 64 6718
6720 0 500128 237536 80120 40 6719
6721 0 504512 237504 83960 104 6594
6722 0 504480 237440 84200 96 6721
6723 0 504448 237408 84480 128 6722
6724 0 504448 237408 84760 176 6723
6725 0 504448 237312 85040 128 6724
6726 0 504448 237152 85280 96 6725
6727 0 504448 237024 85520 124 6726
6728 0 504512 236864 85720 90 6727
6729 0 504544 236608 85720 51 6728
6730 0 504576 236352 85680 45 6729
6731 0 504576 236128 85800 75 6730
6732 0 504576 235968 86000 86 6731
6733 0 504576 235712 86080 80 6732
6734 0 504608 235456 86120 71 6733
6735 0 504672 235296 86240 71 6734
6736 0 504256 237952 84280 32 6591
6737 0 503904 237664 84160 32 6736
6738 0 503872 237696 84160 32 6737
6739 0 503712 238464 84360 64 6587
6740 0 503712 238368 84600 64 6739
6741 0 503616 238208 84800 102 6740
6742 0 503584 238144 85040 90 6741
6743 0 503488 238176 85280 75 6742
6744 0 503392 238304 85520 32 6743
6745 0 503232 238336 85720 71 6744
6746 0 503104 238432 85920 60 6745
6747 0 503072 238496 86000 40 6746
6748 0 502137 239119 83400 150 6581
6749 0 502329 239151 83320 51 6748
6750 0 502373 239223 83240 51 6749
6751 0 502433 239239 83200 98 6750
6752 0 502417 239259 83120 98 6751
6753 0 502453 239271 83040 98 6752
6754 0 502417 239155 82960 98 6753
6755 0 502329 239083 82840 98 6754
6756 0 502185 239059 82720 98 6755
6757 0 502085 239075 82680 96 6756
6758 0 501752.38 238855.14 82640 204 6757
6759 0 501617 238867 82560 204 6758
6760 0 501677 238775 82480 204 6759
6761 0 501261 238575 82480 86 6760
6762 0 500929 238171 82440 71 6761
6763 0 500201 237851 82560 40 6762
6764 0 499889 237687 82480 75 6763
6765 0 499565 237615 82400 86 6764
6766 0 498901 237779 82360 51 6765
6767 0 498745 238043 82280 40 6766
6768 0 498269 238123 82360 90 6767
6769 0 498329 238067 82520 75 6768
6770 0 497869 238139 82560 60 6769
6771 0 497477 238119 82480 75 6770
6772 0 497181 238107 82400 45 6771
6773 0 496713 238543 82440 51 6772
6774 0 496217 239035 82360 51 6773
6775 0 495945 239147 82280 60 6774
6776 0 495553 239287 82200 64 6775
6777 0 495309 239387 82120 75 6776
6778 0 495161 239411 82040 75 6777
6779 0 494465 239439 81960 80 6778
6780 0 493993 239467 81880 71 6779
6781 0 493729 239463 81800 64 6780
6782 0 493529 239495 81720 91 6781
6783 0 493353 239523 81640 71 6782
6784 0 493261 239615 81520 71 6783
6785 0 493109 239711 81400 32 6784
6786 0 492997 239731 81280 51 6785
6787 0 492913 239787 81160 51 6786
6788 0 492845 239819 81000 75 6787
6789 0 492741 239911 80880 81 6788
6790 0 492657 240011 80760 81 6789
6791 0 492513 240107 80640 122 6790
6792 0 492385 240139 80520 90 6791
6793 0 492185 240167 80440 60 6792
6794 0 491953 240303 80360 60 6793
6795 0 491753 240495 80280 71 6794
6796 0 491601 240647 80200 115 6795
6797 0 491509 240759 80120 115 6796
6798 0 491433 240795 79960 120 6797
6799 0 491357 240831 79840 120 6798
6800 0 490793 240839 79720 156 6799
6801 0 490713 240819 79600 156 6800
6802 0 490425 240523 79560 124 6801
6803 0 490157 240527 79440 90 6802
6804 0 490153 240515 79280 71 6803
6805 0 489973 240499 79120 45 6804
6806 0 489849 240451 78960 45 6805
6807 0 489617 240443 78800 64 6806
6808 0 489345 240467 78680 40 6807
6809 0 489201 240547 78560 40 6808
6810 0 489033 240531 78440 60 6809
6811 0 488925 240555 78320 60 6810
6812 0 488549 240659 78160 60 6811
6813 0 488449 240631 78040 -1 6812
6814 0 488253 240567 77880 -1 6813
6815 0 488113 240543 77720 -1 6814
6816 0 487753 240587 77640 -1 6815
6817 0 487401 240615 77720 -1 6816
6818 0 487277 240627 77600 -1 6817
6819 0 487245 240639 77480 -1 6818
6820 0 487241 240647 77320 -1 6819
6821 0 487297 240711 77200 -1 6820
6822 0 487013 240771 77080 -1 6821
6823 0 486861 240775 76920 -1 6822
6824 0 486501 240843 76880 -1 6823
6825 0 486413 240859 76720 -1 6824
6826 0 486277 240791 76520 -1 6825
6827 0 486233 240803 76360 -1 6826
6828 0 486137 240871 76200 -1 6827
6829 0 486069 240899 76080 -1 6828
6830 0 486053 240903 76040 -1 6829
6831 0 485933 240943 75920 -1 6830
6832 0 485865 241023 75720 -1 6831
6833 0 485845 241091 75520 -1 6832
6834 0 485806 241148 75400 -1 6833
6835 0 485753 241127 75200 -1 6834
6836 0 485341 241219 75040 -1 6835
6837 0 485297 241215 75120 -1 6836
6838 0 485793 241167 75360 -1 6834
6839 0 485677 241319 75280 -1 6838
6840 0 498793 238011 82200 40 6767
6841 0 498793 237963 82040 40 6840
6842 0 498865 237859 81920 40 6841
6843 0 498941 237835 81800 108 6842
6844 0 498565 238327 81800 98 6843
6845 0 498597 238303 81720 32 6844
6846 0 502741 238423 82640 45 6758
6847 0 502813 238379 82440 45 6846
6848 0 502985 238099 82360 40 6847
6849 0 503325 237931 82320 98 6848
6850 0 503629 237883 82160 124 6849
6851 0 503985 238111 82160 98 6850
6852 0 504121 238059 82040 98 6851
6853 0 504149 237939 81880 98 6852
6854 0 504129 237855 81720 98 6853
6855 0 504161 237787 81560 98 6854
6856 0 504165 237755 81400 107 6855
6857 0 504085 237647 81280 107 6856
6858 0 504105 237511 81160 122 6857
6859 0 504113 237479 81040 122 6858
6860 0 504109 237475 80920 122 6859
6861 0 503969 237479 80880 122 6860
6862 0 503845 236843 80840 135 6861
6863 0 504445 236363 80960 101 6862
6864 0 504681 236223 81080 60 6863
6865 0 504725 236219 81200 60 6864
6866 0 504941 236227 81320 128 6865
6867 0 505177 236211 81480 81 6866
6868 0 505489 236103 81640 51 6867
6869 0 505601 235863 81720 101 6868
6870 0 505641 235643 81840 101 6869
6871 0 505833 235459 81960 60 6870
6872 0 505957 235319 82080 102 6871
6873 0 506033 235075 82200 102 6872
6874 0 506201 234815 82320 81 6873
6875 0 507021 234819 82280 40 6874
6876 0 507321 234915 82320 75 6875
6877 0 507765 235019 82400 98 6876
6878 0 507973 234987 82480 98 6877
6879 0 508061 234911 82600 98 6878
6880 0 508077 234819 82760 60 6879
6881 0 508217 234779 82880 51 6880
6882 0 508309 234687 83040 51 6881
6883 0 508441 234223 83160 -1 6882
6884 0 508717 234011 83200 -1 6883
6885 0 508781 233919 83280 -1 6884
6886 0 508857 233507 83400 40 6885
6887 0 508933 233435 83520 40 6886
6888 0 509029 233227 83640 40 6887
6889 0 508977 233079 83720 40 6888
6890 0 509237 232967 83840 45 6889
6891 0 509425 232751 83920 45 6890
6892 0 509521 232563 84000 71 6891
6893 0 509549 232443 84080 71 6892
6894 0 509737 232327 84240 136 6893
6895 0 509849 232299 84360 136 6894
6896 0 509897 232299 84440 91 6895
6897 0 509765 232067 84560 91 6896
6898 0 504889 236111 80880 96 6864
6899 0 504985 236043 80760 32 6898
6900 0 505089 235943 80640 45 6899
6901 0 505165 235935 80600 45 6900
6902 0 503981 237463 80800 186 6861
6903 0 503981 237463 80720 186 6902
6904 0 503973 237375 80640 186 6903
6905 0 503937 237323 80600 128 6904
6906 0 503825 237339 80360 172 6905
6907 0 503509 237315 80280 102 6906
6908 0 503317 237487 80120 60 6907
6909 0 503101 237171 80200 71 6908
6910 0 503053 237127 80320 71 6909
6911 0 503021 237135 80400 71 6910
6912 0 503301 237939 82400 98 6849
6913 0 503273 237927 82440 98 6912
6914 0 503117 237467 82440 60 6913
6915 0 502973 237395 82360 60 6914
6916 0 502489 237183 82280 96 6915
6917 0 502461 237199 82200 96 6916
6918 0 502313 236935 82160 90 6917
6919 0 502301 236643 82080 51 6918
6920 0 502273 236447 82040 51 6919
6921 0 502329 236403 81920 51 6920
6922 0 502381 236359 81840 51 6921
6923 0 502377 236107 81800 -1 6922
6924 0 502333 236031 81760 -1 6923
6925 0 502289 236003 81680 -1 6924
6926 0 502065 235891 81640 -1 6925
6927 0 501797 235859 81680 -1 6926
6928 0 501701 235839 81760 -1 6927
6929 0 501681 235807 81840 -1 6928
6930 0 502721 238367 82280 45 6847
6931 0 502649 238367 82160 45 6930
6932 0 502593 238463 82080 71 6931
6933 0 500800 242016 85400 128 6560
6934 0 501056 242016 85520 51 6933
6935 0 501216 242016 85720 128 6934
6936 0 501376 242048 85920 102 6935
6937 0 501504 242048 86160 90 6936
6938 0 501568 241952 86360 75 6937
6939 0 501568 241792 86560 90 6938
6940 0 501408 241600 86680 80 6939
6941 0 501216 241408 86680 71 6940
6942 0 501024 241216 86640 80 6941
6943 0 500832 241056 86600 80 6942
6944 0 500608 240928 86560 40 6943
6945 0 500384 240768 86560 45 6944
6946 0 500128 240704 86560 60 6945
6947 0 499872 240704 86560 51 6946
6948 0 499616 240672 86640 51 6947
6949 0 499360 240672 86720 51 6948
6950 0 499136 240672 86840 60 6949
6951 0 498912 240672 86960 64 6950
6952 0 498656 240672 86960 32 6951
6953 0 498400 240672 87000 60 6952
6954 0 498208 240640 87160 32 6953
6955 0 498048 240480 87320 81 6954
6956 0 497888 240320 87440 102 6955
6957 0 497760 240224 87440 51 6956
6958 0 501824 241952 86360 150 6938
6959 0 502048 241952 86200 128 6958
6960 0 502240 242048 86040 150 6959
6961 0 502368 242176 85960 120 6960
6962 0 502624 242176 85960 45 6961
6963 0 502880 242304 85960 71 6962
6964 0 503072 242496 85960 60 6963
6965 0 503136 242560 85960 60 6964
6966 0 502176 242528 86120 32 6961
6967 0 502336 242688 85760 32 6966
6968 0 501888 242912 85680 32 6967
6969 0 501600 243008 85840 32 6968
6970 0 501424.44 243783.83 85880 32 6969
6971 0 501846.06 244437.28 85840 -1 6970
6972 0 499072 241856 85000 80 6559
6973 0 498816 241856 85000 128 6972
6974 0 498656 241696 85120 91 6973
6975 0 498496 241568 85280 124 6974
6976 0 498336 241408 85400 80 6975
6977 0 498176 241184 85400 51 6976
6978 0 498080 241088 85320 60 6977
6979 0 498401 242619 84880 102 6557
6980 0 498473 242515 84720 102 6979
6981 0 498405 242431 84640 128 6980
6982 0 498161 242271 84560 128 6981
6983 0 498165 242403 84440 128 6982
6984 0 498077 242463 84320 107 6983
6985 0 497857 242579 84240 98 6984
6986 0 497781 242691 84160 102 6985
6987 0 497669 242807 84080 102 6986
6988 0 497557 242947 83960 75 6987
6989 0 497441 243031 83840 75 6988
6990 0 497273 243063 83760 75 6989
6991 0 496736 242656 84040 75 6990
6992 0 496480 242688 84040 80 6991
6993 0 496256 242816 84040 80 6992
6994 0 496064 243040 84040 60 6993
6995 0 495872 243200 84000 32 6994
6996 0 495616 243232 83960 32 6995
6997 0 495392 243328 84040 60 6996
6998 0 495200 243520 84120 40 6997
6999 0 497113 243131 83640 107 6990
7000 0 496901 243319 83480 86 6999
7001 0 496693 243631 83480 75 7000
7002 0 496678.78 243640.64 83560 75 7001
7003 0 496881 243359 83440 75 7000
7004 0 496681 243527 83240 91 7003
7005 0 496409 243603 83120 75 7004
7006 0 496233 243671 83000 75 7005
7007 0 496069 243667 82880 90 7006
7008 0 495949 243651 82760 90 7007
7009 0 495825 243691 82600 75 7008
7010 0 495721 243671 82440 81 7009
7011 0 495593 243663 82280 81 7010
7012 0 495390 243586.4 82080 81 7011
7013 0 495245 243623 81840 96 7012
7014 0 494953 243499 81720 64 7013
7015 0 494893 243475 81640 64 7014
7016 0 494649 243067 81560 80 7015
7017 0 494433 242495 81600 150 7016
7018 0 493701 242391 81640 157 7017
7019 0 493629 242395 81720 157 7018
7020 0 493617 242403 81840 157 7019
7021 0 493621 242395 81880 157 7020
7022 0 494417 242527 81880 150 7021
7023 0 494321 242463 82040 150 7022
7024 0 493681 242399 81520 196 7018
7025 0 493653 242411 81400 163 7024
7026 0 493581 242435 81360 163 7025
7027 0 493409.84 242201.72 80840 116 7026
7028 0 493344 242112 80640 98 7027
7029 0 493472 242240 80440 32 7028
7030 0 493632 242400 80240 60 7029
7031 0 493600 242496 80000 32 7030
7032 0 493664 242560 79760 64 7031
7033 0 493664 242560 79720 71 7032
7034 0 493120 242496 80680 60 7026
7035 0 493024 242624 80480 40 7034
7036 0 492768 242720 80440 60 7035
7037 0 492576 242880 80360 71 7036
7038 0 492416 243040 80200 60 7037
7039 0 492160 243072 80120 60 7038
7040 0 491936 243040 80000 51 7039
7041 0 491744 242944 79840 40 7040
7042 0 493853 242347 81280 196 7026
7043 0 495193 242199 81200 186 7042
7044 0 495213 242243 81080 186 7043
7045 0 495241 242255 80960 186 7044
7046 0 495321 242283 80840 163 7045
7047 0 495421 242259 80720 163 7046
7048 0 495501 242315 80600 163 7047
7049 0 495561 242363 80480 186 7048
7050 0 495601 242367 80440 186 7049
7051 0 495525 242363 80280 186 7050
7052 0 495613 242363 80160 90 7051
7053 0 495749 242371 80000 90 7052
7054 0 495653 242267 79920 90 7053
7055 0 495661 242207 79840 51 7054
7056 0 495777 242115 79800 51 7055
7057 0 495729 241995 79720 98 7056
7058 0 495737 241863 79520 64 7057
7059 0 495401 241683 79480 60 7058
7060 0 495249 241759 79560 60 7059
7061 0 495265 241791 79640 60 7060
7062 0 495433 241623 79360 98 7059
7063 0 495421 241579 79200 98 7062
7064 0 495309 241531 79040 64 7063
7065 0 495125 241535 78880 96 7064
7066 0 494901 241467 78760 81 7065
7067 0 494709 241415 78680 51 7066
7068 0 494517 241651 78640 71 7067
7069 0 494501 241683 78520 71 7068
7070 0 494286.5 241767.19 78320 -1 7069
7071 0 493978.4 241845.25 78120 -1 7070
7072 0 493935.25 241916.28 77960 -1 7071
7073 0 493764.88 241886.42 77680 -1 7072
7074 0 493466.38 241774.83 77480 -1 7073
7075 0 493384.75 241716.34 77240 -1 7074
7076 0 489632 252064 84560 136 5724
7077 0 489824 251936 84720 81 7076
7078 0 489984 251840 84920 98 7077
7079 0 490016 251808 84960 98 7078
7080 0 490048 251744 85200 96 7079
7081 0 490048 251744 85480 122 7080
7082 0 490048 251904 85680 81 7081
7083 0 490048 252064 85880 81 7082
7084 0 490050.56 252039.14 86120 80 7083
7085 0 490054 252006 86440 80 7084
7086 0 490528 252224 86760 163 7085
7087 0 490528 252224 86800 148 7086
7088 0 490656 252224 86800 139 7087
7089 0 490880 252224 86840 40 7088
7090 0 491136 252256 86840 40 7089
7091 0 491392 252128 86840 150 7090
7092 0 491648 252096 86840 124 7091
7093 0 491904 252000 86840 101 7092
7094 0 492000 251936 86840 115 7093
7095 0 492256 251904 86840 60 7094
7096 0 492384 251904 86840 86 7095
7097 0 492640 251872 86920 122 7096
7098 0 492864 251904 87040 86 7097
7099 0 493088 251968 87160 60 7098
7100 0 493280 251840 87320 40 7099
7101 0 493440 251680 87440 51 7100
7102 0 493600 251520 87560 45 7101
7103 0 493824 251392 87640 80 7102
7104 0 493900.8 251353.6 87720 72 7103
7105 0 494016 251296 87840 60 7104
7106 0 494112 251168 88040 51 7105
7107 0 494240 250944 88160 40 7106
7108 0 494464 250816 88160 51 7107
7109 0 494528 250816 88160 60 7108
7110 0 492416 251968 86560 71 7096
7111 0 492544 252192 86320 75 7110
7112 0 492704 252192 86120 32 7111
7113 0 492832 252032 85920 32 7112
7114 0 492800 251808 85800 60 7113
7115 0 492800 251776 85800 60 7114
7116 0 491936 251936 87120 40 7094
7117 0 491872 251936 87400 51 7116
7118 0 491968 251968 87640 32 7117
7119 0 492128 252000 87840 51 7118
7120 0 492384 252000 87880 75 7119
7121 0 492544 251904 88080 124 7120
7122 0 492768 251904 88240 134 7121
7123 0 493024 251904 88320 120 7122
7124 0 493056 251904 88360 102 7123
7125 0 493249.25 251999.22 88480 -1 7124
7126 0 493443.8 251864.7 88600 -1 7125
7127 0 493529.2 251815.16 88640 -1 7126
7128 0 493572.12 251748.22 88720 -1 7127
7129 0 493696 251776 88840 60 7128
7130 0 493728 251808 88880 51 7129
7131 0 493984 251744 88880 40 7130
7132 0 494240 251712 88960 32 7131
7133 0 494496 251648 89080 51 7132
7134 0 494752 251712 88960 98 7133
7135 0 494912 251936 88920 51 7134
7136 0 494258 251907 89240 -1 7133
7137 0 494156 252004 89400 -1 7136
7138 0 494005 252078 89600 -1 7137
7139 0 494147 252221 89800 -1 7138
7140 0 490816 251968 87240 32 7089
7141 0 490976 251776 86960 32 7140
7142 0 491104 251712 86840 32 7141
7143 0 490720 252384 86600 153 7088
7144 0 490816 252544 86400 166 7143
7145 0 490816 252800 86400 102 7144
7146 0 490752 252992 86240 32 7145
7147 0 490592 253152 86240 60 7146
7148 0 490528 252384 87000 64 7087
7149 0 490432 252384 87280 32 7148
7150 0 490272 252224 87480 128 7149
7151 0 490112 252064 87680 137 7150
7152 0 489888 252064 87800 81 7151
7153 0 489632 252064 87800 102 7152
7154 0 489472 252032 87800 75 7153
7155 0 489216 252032 87800 80 7154
7156 0 488960 252064 87800 91 7155
7157 0 488736 252160 87680 101 7156
7158 0 488480 252160 87640 51 7157
7159 0 488224 252160 87640 107 7158
7160 0 487968 252160 87640 45 7159
7161 0 487712 252160 87640 51 7160
7162 0 487456 252160 87680 86 7161
7163 0 487200 252096 87720 96 7162
7164 0 486944 252064 87720 86 7163
7165 0 486720 251936 87800 86 7164
7166 0 486496 251776 87920 98 7165
7167 0 486272 251712 88080 75 7166
7168 0 486112 251584 88240 81 7167
7169 0 485920 251488 88400 80 7168
7170 0 485888 251488 88400 75 7169
7171 0 485594.88 251155.94 88560 -1 7170
7172 0 485334.2 251094.52 88760 -1 7171
7173 0 485009.88 251044.3 88800 -1 7172
7174 0 484895.8 251097.3 88840 40 7173
7175 0 484768 251136 88920 40 7174
7176 0 484704 250880 88960 64 7175
7177 0 484512 250688 89000 81 7176
7178 0 484320 250528 89040 75 7177
7179 0 484128 250336 89120 86 7178
7180 0 483904 250176 89200 124 7179
7181 0 483680 250016 89240 51 7180
7182 0 483456 249888 89280 98 7181
7183 0 483264 249792 89440 175 7182
7184 0 483040 249888 89560 128 7183
7185 0 482880 249920 89760 153 7184
7186 0 482624 249856 89760 160 7185
7187 0 482368 249760 89720 207 7186
7188 0 482112 249760 89640 176 7187
7189 0 481856 249696 89680 175 7188
7190 0 481600 249696 89680 128 7189
7191 0 481344 249696 89680 124 7190
7192 0 481120 249696 89840 86 7191
7193 0 480896 249696 89960 86 7192
7194 0 480832 249696 89960 107 7193
7195 0 480640 249728 90160 75 7194
7196 0 480544 249760 90200 75 7195
7197 0 480288 249792 90280 40 7196
7198 0 480064 249792 90400 32 7197
7199 0 479936 249792 90440 32 7198
7200 0 480448 250016 90160 60 7196
7201 0 480256 250048 90360 60 7200
7202 0 480064 250176 90560 80 7201
7203 0 480736 249472 89880 51 7194
7204 0 480672 249216 89880 40 7203
7205 0 480640 249120 89880 40 7204
7206 0 481344 249760 89640 86 7191
7207 0 481344 250016 89640 40 7206
7208 0 481152 250208 89640 32 7207
7209 0 480960 250368 89520 60 7208
7210 0 480800 250496 89320 51 7209
7211 0 480544 250592 89320 45 7210
7212 0 483969 249616 89320 -1 7181
7213 0 489472 251584 88200 32 7154
7214 0 489440 251520 88200 40 7213
7215 0 490176 251744 84720 163 7079
7216 0 490240 251680 84640 176 7215
7217 0 490400 251744 84840 160 7216
7218 0 490624 251712 84960 86 7217
7219 0 490848 251680 85080 96 7218
7220 0 491104 251616 85160 108 7219
7221 0 491360 251520 85160 104 7220
7222 0 491616 251488 85200 75 7221
7223 0 491840 251424 85320 128 7222
7224 0 492096 251360 85360 128 7223
7225 0 492352 251296 85480 81 7224
7226 0 492576 251264 85600 102 7225
7227 0 492768 251296 85800 98 7226
7228 0 492960 251200 85960 91 7227
7229 0 493184 251168 86080 91 7228
7230 0 493408 251072 86160 102 7229
7231 0 493632 251008 86320 124 7230
7232 0 493824 250912 86480 134 7231
7233 0 494048 250816 86600 143 7232
7234 0 494080 250784 86640 157 7233
7235 0 494016 251008 86760 115 7234
7236 0 494016 251264 86800 51 7235
7237 0 493856 251488 86840 45 7236
7238 0 493664 251680 86920 45 7237
7239 0 493664 251840 87120 40 7238
7240 0 493728 251904 87200 51 7239
7241 0 494336 250688 86640 176 7234
7242 0 494432 250496 86800 197 7241
7243 0 494208 250368 86760 131 7242
7244 0 494016 250208 86800 98 7243
7245 0 493856 250144 87000 124 7244
7246 0 493632 249984 87040 75 7245
7247 0 493536 249728 87040 107 7246
7248 0 493472 249696 87000 104 7247
7249 0 494624 250368 86960 163 7242
7250 0 494720 250368 87040 183 7249
7251 0 494976 250496 87040 120 7250
7252 0 495168 250656 87160 40 7251
7253 0 495328 250688 87360 45 7252
7254 0 495328 250592 87440 75 7253
7255 0 494848 250240 87240 32 7250
7256 0 494880 250016 87400 71 7255
7257 0 494912 249824 87400 40 7256
7258 0 494976 249824 87680 64 7257
7259 0 495008 249728 87920 32 7258
7260 0 495008 249728 88080 32 7259
7261 0 494944 249568 87400 124 7257
7262 0 495072 249344 87440 120 7261
7263 0 495072 249088 87520 122 7262
7264 0 495136 248992 87560 163 7263
7265 0 495296 248896 87560 107 7264
7266 0 495424 248992 87320 32 7265
7267 0 495616 249056 87120 40 7266
7268 0 495776 248896 86960 51 7267
7269 0 496000 248864 86840 75 7268
7270 0 496096 248864 86800 75 7269
7271 0 495552 248800 87560 51 7265
7272 0 495808 248800 87600 40 7271
7273 0 496064 248704 87680 75 7272
7274 0 496288 248544 87560 32 7273
7275 0 496416 248640 87360 75 7274
7276 0 496448 248736 87280 40 7275
7277 0 495136 248992 87680 148 7264
7278 0 495168 249216 87800 160 7277
7279 0 495360 249248 88000 96 7278
7280 0 495552 249088 88160 81 7279
7281 0 495808 249056 88200 124 7280
7282 0 496064 249024 88240 98 7281
7283 0 496320 249024 88280 45 7282
7284 0 496384 249024 88360 51 7283
7285 0 495008 248832 87840 122 7277
7286 0 494912 248672 88080 157 7285
7287 0 494688 248800 88200 163 7286
7288 0 494432 248832 88200 200 7287
7289 0 494336 248576 88240 200 7288
7290 0 494144 248416 88200 148 7289
7291 0 493888 248352 88200 124 7290
7292 0 493632 248384 88160 143 7291
7293 0 493376 248416 88160 91 7292
7294 0 493120 248416 88160 101 7293
7295 0 492960 248384 88160 75 7294
