# Supplementary material for: Connectomics Analysis Reveals First-, Second-, and Third-Order Thermosensory and Hygrosensory Neurons in the Adult Drosophila Brain
Source: Curr Biol. 2020 Aug 17;30(16):3167–3182.e4. doi: 10.1016/j.cub.2020.06.028 (PMC7443704; doi:10.1016/j.cub.2020.06.028)
Supplement: Data S1. Skeletons and Meshes, Related to STAR Methods — marin2020-skeletons contains files describing the morphology of each neuron in this study (in FAFB14 space, .swc format). glomeruli_meshes contains the glomerular meshes (in FAFB14 space, .stl format). neuropil_meshes contains the glomerular meshes (in FAFB14 space, .stl format). [file mmc5.zip › VP_SI/marin2020-skeletons/192430.swc]

# SWC format file
# based on specifications at http://www.neuronland.org/NLMorphologyConverter/MorphologyFormats/SWC/Spec.html
# Created by nat::write.neuron.swc
# PointNo Label X Y Z Radius Parent 
1 0 426198.88 254895.31 96720 2070 -1
2 0 426099 256313.95 97520 980 1
3 0 426008.6 257590.62 98240 -1 2
4 0 426145.22 258457.98 98240 -1 3
5 0 427018.78 259203.92 98120 -1 4
6 0 427370.75 259378.3 98000 -1 5
7 0 427692.44 259597.8 97880 -1 6
8 0 428320.62 259851.47 97720 -1 7
9 0 428634.1 259951.22 97560 -1 8
10 0 428817.47 259980.75 97440 -1 9
11 0 429084.62 260035.48 97240 -1 10
12 0 429418.56 260063.44 97080 -1 11
13 0 429611.5 260173.94 96960 -1 12
14 0 429826.97 260312.22 96800 -1 13
15 0 430061.94 260470.53 96640 -1 14
16 0 430343.72 260680.77 96480 -1 15
17 0 430679.47 260980.16 96280 -1 16
18 0 430822.7 261080.42 96160 -1 17
19 0 431260.72 261183.77 95880 -1 18
20 0 431633.8 261215.12 95720 -1 19
21 0 431890.62 261273.12 95560 -1 20
22 0 432206.22 261358.39 95440 -1 21
23 0 432838.62 261503.55 95440 -1 22
24 0 433650.34 261999.17 95440 -1 23
25 0 434963.22 262346.97 95440 -1 24
26 0 435517.5 262598.8 95440 -1 25
27 0 435829.38 262779.06 95640 -1 26
28 0 435867.47 262856.22 95800 -1 27
29 0 436115.97 263029.28 95920 -1 28
30 0 436222.1 263141.03 96080 -1 29
31 0 436423.44 263220.2 96240 -1 30
32 0 436686.03 263301.2 96520 -1 31
33 0 436854.3 263348.6 96680 -1 32
34 0 437026.44 263302.75 96800 -1 33
35 0 437239.62 263397.3 96960 -1 34
36 0 437368.12 263341.8 97080 -1 35
37 0 438391.03 263137.88 97200 -1 36
38 0 438827.22 263164.6 97320 -1 37
39 0 439034.6 263216.5 97480 -1 38
40 0 439914 263315.8 97600 -1 39
41 0 440846.9 263289.25 97600 -1 40
42 0 441891.4 263896.2 97600 -1 41
43 0 443003.7 264570.38 97600 -1 42
44 0 443543.4 265126.97 97600 -1 43
45 0 444020.9 265697.28 97440 -1 44
46 0 444334.66 266143.84 97280 -1 45
47 0 444864.1 266411.1 97080 -1 46
48 0 445425.1 266794.06 96840 -1 47
49 0 445725.34 267047 96720 -1 48
50 0 446019.78 267171.56 96600 -1 49
51 0 446254.5 267344.97 96400 -1 50
52 0 446647.94 267761.84 96280 -1 51
53 0 446992.84 267736.16 96160 -1 52
54 0 447101.62 267747.28 95960 -1 53
55 0 447288.56 267194.7 95720 -1 54
56 0 447835.47 266193.94 95720 -1 55
57 0 448529.9 265417.72 95720 -1 56
58 0 448964.9 264462.75 95720 124 57
59 0 448747.5 263801.72 95720 104 58
60 0 448525.3 263335.38 95840 90 59
61 0 448360.53 262348.56 95840 157 60
62 0 448527.72 261924.27 95800 124 61
63 0 449056.5 261436.98 95560 143 62
64 0 449169.1 261298.88 95360 80 63
65 0 449496.8 261001.05 95160 153 64
66 0 449716.25 260744.6 95000 102 65
67 0 449814.94 260528.64 94840 98 66
68 0 449933.47 260345.05 94680 143 67
69 0 449986.66 260271.55 94560 143 68
70 0 450063 260088.42 94400 150 69
71 0 450094.25 259921.8 94240 104 70
72 0 450297.5 259758.45 94040 107 71
73 0 450436.16 259376.5 93880 135 72
74 0 450459.06 259131.56 93720 128 73
75 0 450488.22 258819.06 93520 160 74
76 0 450680.38 258498.22 93360 163 75
77 0 450894.53 258257.5 93200 168 76
78 0 451329.2 257981.66 93000 153 77
79 0 452997.06 256530.72 93000 140 78
80 0 453106.16 256362.47 93120 122 79
81 0 453130.34 256210.81 93240 120 80
82 0 453250.5 256149.38 93400 75 81
83 0 453414.5 256171.6 93560 75 82
84 0 453516.25 256154.17 93720 115 83
85 0 453865.62 256190.36 93920 131 84
86 0 454229.3 256113.06 94080 163 85
87 0 454371.44 256045.08 94200 190 86
88 0 454737.97 256073.31 94320 124 87
89 0 455226.16 256156.72 94480 137 88
90 0 455392.1 256254.03 94640 128 89
91 0 455686.72 256387.2 94760 124 90
92 0 455804.56 256484.02 94920 108 91
93 0 456376.25 256711.27 95080 102 92
94 0 456988.03 257237.12 94880 102 93
95 0 457818.1 257886.3 94840 107 94
96 0 458961.53 258465.95 94840 156 95
97 0 459990.16 258884.56 94920 156 96
98 0 460432.7 259075.84 95040 156 97
99 0 461579.38 259890.16 95040 80 98
100 0 462032.47 260227.06 94960 102 99
101 0 462590.47 260330.89 94760 102 100
102 0 463082.4 260342.75 94640 98 101
103 0 463499 260371.5 94520 172 102
104 0 463659.56 260318.17 94320 154 103
105 0 463855.28 260314.75 94160 154 104
106 0 464020.9 260152.05 94040 124 105
107 0 464114.03 259826.83 93880 120 106
108 0 464175.4 259642.1 93760 124 107
109 0 464173.62 259394.11 93600 107 108
110 0 464338.28 258801.23 93600 107 109
111 0 464411.6 258412.6 93440 150 110
112 0 464496.44 258223.42 93320 150 111
113 0 464547.2 258078.16 93160 200 112
114 0 464675.16 257951.58 92960 166 113
115 0 464713.6 257817.44 92760 148 114
116 0 464852.8 257445.28 92640 122 115
117 0 464929.12 257166.06 92480 96 116
118 0 465013.47 256856.38 92360 153 117
119 0 465093.5 256646.86 92240 148 118
120 0 465150.16 256565.69 92160 176 119
121 0 465264.53 256482.6 92040 157 120
122 0 465416.72 256394.08 91920 157 121
123 0 465592.12 256233.03 91760 137 122
124 0 465718.56 256022.34 91600 139 123
125 0 465879.88 255905.28 91480 104 124
126 0 465993.62 255812.5 91320 163 125
127 0 466098.66 255744.95 91200 150 126
128 0 466231.03 255479.22 91040 150 127
129 0 466296 255473.55 90960 150 128
130 0 466596.94 255251.6 90720 102 129
131 0 466846.3 255176.64 90640 40 130
132 0 467118.6 255178.27 90600 40 131
133 0 465071.03 255139.52 90560 71 132
134 0 465111.94 254963.78 90400 120 133
135 0 465394.06 254602.94 90120 166 134
136 0 465713.88 254170.84 89960 96 135
137 0 465982 253655.62 89800 101 136
138 0 466047.22 253188.53 89680 139 137
139 0 466076.88 252568 89600 124 138
140 0 466606.4 252140.73 89560 107 139
141 0 467144.34 251596.02 89440 120 140
142 0 467435.12 250994.36 89360 136 141
143 0 467761.62 250558.89 89240 120 142
144 0 468307.4 250034.97 89000 122 143
145 0 468595.12 249692.55 88840 200 144
146 0 468673.25 249657.77 88760 200 145
147 0 468905.6 249043.27 88760 266 146
148 0 469548.12 248433.06 88760 128 147
149 0 469364.7 248597.42 88720 32 148
150 0 469537.2 248621.2 88640 181 149
151 0 469593.38 248665.6 88560 181 150
152 0 469605.16 248620.3 88520 181 151
153 0 469559.38 248617.05 88400 181 152
154 0 470586 248459.02 88280 120 153
155 0 470849.6 248338.02 88240 81 154
156 0 471024.2 248183.81 88120 81 155
157 0 471033.12 248147.12 88000 96 156
158 0 471018.34 248076.27 87800 96 157
159 0 471002.97 248098.52 87680 96 158
160 0 470981.47 248021.86 87560 71 159
161 0 470896.28 248001.52 87440 71 160
162 0 470901.66 248318.72 87440 71 161
163 0 470612.2 248500.83 87400 71 162
164 0 470453.22 248616.33 87320 -1 163
165 0 470339.9 248660.92 87280 -1 164
166 0 470166.5 248692.94 87240 -1 165
167 0 470858.4 248005.12 87240 137 161
168 0 470861.72 248059.52 87120 137 167
169 0 470866.88 248054.31 87080 137 168
170 0 470887.94 248019.88 87000 139 169
171 0 470960.28 247967.88 86840 139 170
172 0 470996.8 247875.78 86720 51 171
173 0 471019.34 247815.08 86600 51 172
174 0 470982.53 247770.36 86480 45 173
175 0 471094.06 247761.12 86360 64 174
176 0 471177.9 247793.53 86200 32 175
177 0 471202.25 247762.44 86040 32 176
178 0 471333.5 247625.52 85920 60 177
179 0 471255 247524.81 85760 60 178
180 0 471127.75 247472.03 85600 131 179
181 0 471147.56 247491.47 85400 131 180
182 0 471200.47 247467.69 85240 128 181
183 0 471211.8 247427.69 85200 128 182
184 0 471280.56 247530.02 85080 128 183
185 0 471260.9 247571.83 84960 120 184
186 0 471235.94 247660.77 84880 120 185
187 0 470998.25 247866.23 84800 107 186
188 0 470990.47 248134.25 84640 51 187
189 0 470982.22 248195.92 84560 86 188
190 0 471026.66 248292.73 84480 86 189
191 0 470982.3 248389.89 84400 120 190
192 0 471054.66 248382.8 84320 120 191
193 0 471098.56 248590.19 84240 102 192
194 0 471162.84 248893.08 84160 90 193
195 0 471217.84 248936.9 84000 90 194
196 0 471326.97 248942.11 83920 90 195
197 0 471704.22 249048.3 83920 107 196
198 0 471811.28 249137.8 83840 107 197
199 0 471593.47 249377.11 83840 107 198
200 0 471473.06 249429.89 83880 107 199
201 0 471350.22 249533.8 83920 51 200
202 0 471847.78 249153.56 83800 107 198
203 0 472017.47 249167.7 83640 64 202
204 0 472175.88 249193.16 83520 32 203
205 0 472308.8 249224.27 83400 81 204
206 0 472444.56 249136.58 83240 81 205
207 0 472600.12 249128.1 83080 75 206
208 0 472778.3 249082.84 82920 60 207
209 0 473021.56 249034.77 82840 32 208
210 0 473160.16 248995.17 82800 71 209
211 0 473380.78 249009.31 82760 71 210
212 0 473672.1 248921.62 82680 64 211
213 0 473833.3 248901.83 82560 98 212
214 0 473921 248870.72 82360 128 213
215 0 473638.16 248409.69 82400 51 214
216 0 473324.22 248254.11 82520 40 215
217 0 472916.9 248087.23 82600 60 216
218 0 472719 247962 82560 60 217
219 0 472433 247956 82440 32 218
220 0 472171 247912 82280 51 219
221 0 472037 247814 82120 51 220
222 0 471993 247754 82000 75 221
223 0 471721 247534 81840 60 222
224 0 471505 247404 81800 32 223
225 0 471515 247380 81640 32 224
226 0 471471 247232 81600 32 225
227 0 471481 247028 81520 32 226
228 0 471501 246906 81400 32 227
229 0 471551 246836 81360 -1 228
230 0 474020 248879.2 82160 128 214
231 0 473864.44 248955.56 82000 128 230
232 0 473643.8 249043.25 81840 86 231
233 0 473400.56 249193.16 81680 101 232
234 0 472702.75 249683.5 81560 71 233
235 0 472342.75 249860.66 81640 91 234
236 0 472198.5 249832.38 81680 91 235
237 0 472206.97 249792.78 81720 91 236
238 0 472470.03 249846.52 81520 91 234
239 0 472402.16 249999.25 81400 75 238
240 0 472359.72 250058.66 81240 75 239
241 0 472354.06 250163.31 81080 32 240
242 0 472356.84 250220.98 81040 32 241
243 0 472314.4 250283.2 80880 51 242
244 0 472218.25 250413.31 80720 71 243
245 0 472164.5 250492.52 80560 71 244
246 0 472074 250628.28 80360 81 245
247 0 472040.03 250710.3 80280 81 246
248 0 471966.5 250744.23 80120 81 247
249 0 471825.1 250817.78 79920 81 248
250 0 471581.84 250854.55 79760 102 249
251 0 471492 250772 79600 71 250
252 0 471374 250676 79440 60 251
253 0 471324 250656 79240 60 252
254 0 471468 250654 79080 81 253
255 0 471374 250738 78880 71 254
256 0 471296 250794 78680 60 255
257 0 471300 250840 78520 60 256
258 0 471400 250978 78320 75 257
259 0 471386 251076 78160 64 258
260 0 471506 251050 77960 64 259
261 0 471676 250954 77800 98 260
262 0 471844 250872 77720 164 261
263 0 471850 250904 77520 202 262
264 0 471832 250720 77080 131 263
265 0 471664 250590 76880 71 264
266 0 471860 250414 76720 64 265
267 0 471896 250302 76600 64 266
268 0 471776 250296 76480 64 267
269 0 471772 250260 76360 64 268
270 0 471620 250380 76320 71 269
271 0 471624 250398 76280 71 270
272 0 471602 250400 76240 71 271
273 0 472148 250012 76360 -1 269
274 0 472246 249950 76240 -1 273
275 0 472258 249934 76160 -1 274
276 0 472973.47 248901.83 83000 32 208
277 0 471343.62 248438.72 84240 120 193
278 0 471586.88 248452.86 84280 120 277
279 0 472173.22 247473.16 85920 86 178
280 0 472646.22 247058.61 85920 91 279
281 0 472730 246933 86040 91 280
282 0 472738 246697 86200 51 281
283 0 472706 246569 86320 51 282
284 0 472710 246361 86480 86 283
285 0 473090 245681 86600 102 284
286 0 473522 245399 86640 86 285
287 0 473850 245111 86560 90 286
288 0 474010 245003 86400 81 287
289 0 474278 244803 86200 115 288
290 0 474422 244567 86000 75 289
291 0 474634 244307 85880 51 290
292 0 474746 244037 85720 51 291
293 0 475150 243833 85560 75 292
294 0 475614 243641 85440 60 293
295 0 476146 243397 85360 102 294
296 0 476494 243313 85280 140 295
297 0 476746 243411 85040 107 296
298 0 477138 243511 84920 64 297
299 0 477414 243459 84800 51 298
300 0 477610 243435 84600 96 299
301 0 477642 243523 84360 45 300
302 0 477814 243663 84200 45 301
303 0 477950 243819 84040 51 302
304 0 477954 243983 83880 51 303
305 0 478170 244187 83640 71 304
306 0 478286 244311 83400 101 305
307 0 478466 244379 83200 40 306
308 0 478606 244411 83000 139 307
309 0 478770 244395 82800 91 308
310 0 478946 244365 82600 81 309
311 0 479070 244269 82480 81 310
312 0 479242 244305 82280 60 311
313 0 479414 244325 82120 75 312
314 0 479594 244265 81960 71 313
315 0 479762 244165 81760 51 314
316 0 479946 244145 81560 81 315
317 0 480214 244185 81360 75 316
318 0 480290 244189 81200 75 317
319 0 480122 244201 81160 75 318
320 0 480110 244223.67 81120 75 319
321 0 480086 244269 81040 75 320
322 0 480594 244109 81040 96 318
323 0 480758 244031 80920 80 322
324 0 480950 243963 80760 90 323
325 0 481102 243915 80600 71 324
326 0 481302 243879 80400 71 325
327 0 481414 243879 80200 98 326
328 0 481506 243803 80040 98 327
329 0 481662 243707 79920 71 328
330 0 481858 243567 79720 128 329
331 0 481990 243451 79560 148 330
332 0 482118 243367 79360 194 331
333 0 482210 243279 79200 150 332
334 0 482314 243223 79000 91 333
335 0 482526 243129 78840 136 334
336 0 483074 243189 78840 136 335
337 0 483170 243585 78880 -1 336
338 0 483110 243737 78960 -1 337
339 0 483414 243933 79000 -1 338
340 0 483450 244109 79120 -1 339
341 0 483246 244399 79160 -1 340
342 0 483278 244779 79240 -1 341
343 0 483286 245019 79360 -1 342
344 0 483082 245191 79320 -1 343
345 0 482814 245271 79280 -1 344
346 0 482678 245283 79240 -1 345
347 0 482686 245271 79120 -1 346
348 0 482690.78 245273.23 79080 -1 347
349 0 483267.34 244882 79400 -1 343
350 0 483191.34 244928 79520 -1 349
351 0 483023.34 244964 79680 -1 350
352 0 482977.34 244980 79800 -1 351
353 0 482967.34 244980 79840 -1 352
354 0 483742 244263 79120 -1 340
355 0 483858 244367 79200 -1 354
356 0 484278 244163 79240 -1 355
357 0 484490 244035 79160 -1 356
358 0 484810 244079 79040 -1 357
359 0 485010 244127 79000 -1 358
360 0 485194 244239 78960 -1 359
361 0 485274 244283 78840 -1 360
362 0 485398 244355 78720 -1 361
363 0 485566 244479 78640 -1 362
364 0 485610 244495 78600 -1 363
365 0 485734 244606 78440 -1 364
366 0 485808 244684 78320 -1 365
367 0 485866 244758 78280 -1 366
368 0 482538 243117 78640 136 335
369 0 482618 243165 78440 160 368
370 0 482622 243213 78080 71 369
371 0 482734 243213 77880 71 370
372 0 482654 243293 77560 71 371
373 0 482586 243385 77320 60 372
374 0 482542 243385 77080 90 373
375 0 482558 243381 76800 71 374
376 0 482518 243345 76600 81 375
377 0 482502 243289 76440 81 376
378 0 482842 242877 76440 81 377
379 0 482994 242613 76400 -1 378
380 0 483214 242501 76400 -1 379
381 0 483246 242365 76320 -1 380
382 0 483222 242301 76400 -1 381
383 0 483266 242401 76240 -1 381
384 0 482502 243369 76240 81 377
385 0 482474 243405 76040 71 384
386 0 482490 243425 75840 98 385
387 0 482434 243499 75600 71 386
388 0 482386 243563 75360 98 387
389 0 482342 243663 75160 98 388
390 0 482398 243825 75000 75 389
391 0 482434 243933 74840 96 390
392 0 482526 244021 74680 64 391
393 0 482710 244057 74520 81 392
394 0 482902 244117 74360 101 393
395 0 482966 244125 74240 101 394
396 0 483070 244097 74040 71 395
397 0 483106 244113 73880 64 396
398 0 483006 244141 73640 108 397
399 0 482986 244113 73440 108 398
400 0 482994 244109 73240 96 399
401 0 482942 243949 73040 90 400
402 0 482934 243625 72920 80 401
403 0 482726 243321 72760 71 402
404 0 482526 243181 72640 98 403
405 0 482286 243061 72560 128 404
406 0 482038 242863 72400 75 405
407 0 481754 242775 72320 64 406
408 0 481454 242703 72120 81 407
409 0 481318 242563 72040 71 408
410 0 481234 242443 71960 107 409
411 0 480906 242079 71840 71 410
412 0 480742 241953 71760 71 411
413 0 480658 241845 71680 71 412
414 0 480670 241749 71520 64 413
415 0 480506 241165 71400 148 414
416 0 480402 240957 71280 200 415
417 0 480350 240839 71120 176 416
418 0 480398 240839 70960 160 417
419 0 480298 240759 70720 154 418
420 0 480126 240695 70480 134 419
421 0 480078 240667 70320 131 420
422 0 479946 240631 70120 104 421
423 0 479858 240643 69920 136 422
424 0 479798 240589 69680 136 423
425 0 479542 240593 69520 71 424
426 0 479370 240541 69360 81 425
427 0 479226 240557 69160 75 426
428 0 478986 240577 69000 71 427
429 0 478798 240561 68880 71 428
430 0 478538 240613 68800 64 429
431 0 478322 240633 68680 60 430
432 0 478190 240609 68560 90 431
433 0 478106 240623 68360 108 432
434 0 477982 240615 68240 45 433
435 0 477918 240655 68160 45 434
436 0 477806 240675 68040 64 435
437 0 477710 240683 67960 64 436
438 0 477570 240707 67840 64 437
439 0 477602 240679 67680 60 438
440 0 477442 240671 67520 60 439
441 0 477018 240703 67440 102 440
442 0 476466 240755 67360 80 441
443 0 475330 240549 67280 71 442
444 0 474994 240461 67160 32 443
445 0 474498 239861 67160 80 444
446 0 474470 239689 67200 80 445
447 0 474454 239429 67160 -1 446
448 0 474530 239501 67000 51 447
449 0 474706 239409 66960 -1 448
450 0 474623.34 239427.67 66880 -1 449
451 0 474866 239389 66880 -1 450
452 0 474900 239388 66800 -1 451
453 0 474906 239390 66760 -1 452
454 0 474582 239437 66840 -1 450
455 0 474466 240175 67040 51 444
456 0 474306 240135 66880 75 455
457 0 474066 240119 66760 51 456
458 0 473930 240051 66640 51 457
459 0 473838 240063 66520 60 458
460 0 473814 240071 66400 60 459
461 0 473946 240215 66280 64 460
462 0 474286 240415 66200 60 461
463 0 474590 240735 66200 51 462
464 0 474546 241139 66120 51 463
465 0 474530 241539 66040 -1 464
466 0 474778 241791 65960 -1 465
467 0 474862 241877 65840 -1 466
468 0 474858 241941 65760 -1 467
469 0 475536 242199 65760 -1 468
470 0 475992 242423 65720 -1 469
471 0 476296 242591 65680 -1 470
472 0 476424 242691 65560 -1 471
473 0 476524 242779 65440 -1 472
474 0 476698 242953 65320 -1 473
475 0 476818 243049 65200 -1 474
476 0 476902 243069 65080 -1 475
477 0 477102 243061 64960 -1 476
478 0 477394 243145 64880 -1 477
479 0 477822 243469 64960 -1 478
480 0 477986 243497 65040 -1 479
481 0 478078 243521 65120 -1 480
482 0 478926 243521 65120 -1 481
483 0 479578 243485 65080 -1 482
484 0 479982 243521 65120 -1 483
485 0 480180 243695 65160 -1 484
486 0 480284 243723 65200 -1 485
487 0 480348.3 243768.02 65280 -1 486
488 0 480391.2 243836.61 65240 -1 487
489 0 480416.9 243900.92 65200 -1 488
490 0 480476.9 243918.06 65120 -1 489
491 0 480588.38 243973.8 65000 -1 490
492 0 480704.12 243943.78 64880 -1 491
493 0 480901.34 243866.62 64800 -1 492
494 0 481317.2 243686.56 64720 -1 493
495 0 478266 240987 68320 71 433
496 0 478264 240985 68280 71 495
497 0 478262 240983 68240 71 496
498 0 478302 241467 68280 40 495
499 0 478318 241535 68240 40 498
500 0 478358 241707 68160 40 499
501 0 478362 241715 68080 40 500
502 0 479982 240673 69560 60 424
503 0 480410 240697 69520 64 502
504 0 480654 240841 69480 75 503
505 0 480746 240861 69440 75 504
506 0 480718 240861 69360 75 505
507 0 481098 240761 69400 75 505
508 0 481170 240762 69360 75 507
509 0 481214 240766 69320 75 508
510 0 481324 240794 69240 75 509
511 0 481342 240784 69200 -1 510
512 0 481422 240700 69160 -1 511
513 0 481498 240688 69080 -1 512
514 0 481644 240676 69000 -1 513
515 0 481774 240644 68880 -1 514
516 0 481848 240660 68760 -1 515
517 0 481904 240656 68600 -1 516
518 0 481900 240590 68440 -1 517
519 0 481850 240584 68320 -1 518
520 0 481884 240518 68160 -1 519
521 0 481892 240498 68080 -1 520
522 0 479882 240719 71120 160 417
523 0 479835 240710 71080 160 522
524 0 479694 240683 70960 134 523
525 0 479528 240741 70920 -1 524
526 0 479404 240765 70960 -1 525
527 0 479264 240861 71040 -1 526
528 0 479012 241069 71080 -1 527
529 0 478792 241277 71040 -1 528
530 0 478748 241433 71000 -1 529
531 0 478452 241437 71040 -1 530
532 0 478128 241177 71080 -1 531
533 0 477864 241117 71120 -1 532
534 0 468441.4 249040.11 88280 221 153
535 0 468252.72 248951.48 88120 148 534
536 0 467967 248927.33 88000 80 535
537 0 467806.2 248932.27 87920 140 536
538 0 467583.38 248851.75 87760 137 537
539 0 467479.97 248880.05 87640 217 538
540 0 467206.97 248965.86 87480 240 539
541 0 466911.06 249001.45 87360 224 540
542 0 466834.06 249022.72 87200 224 541
543 0 466478.06 249087.25 87080 202 542
544 0 466171.75 248991.5 86920 212 543
545 0 466053.2 248930.72 86760 156 544
546 0 465606.22 248922.12 86640 104 545
547 0 465394.5 248849.33 86520 134 546
548 0 465315.78 248841.97 86400 134 547
549 0 465102.72 248836.48 86240 124 548
550 0 464925.7 248820.64 86080 128 549
551 0 464683.47 248776.39 85960 122 550
552 0 464528.4 248609.8 85800 122 551
553 0 464447.9 248464.42 85560 150 552
554 0 464378.62 248452.1 85400 150 553
555 0 464196.25 248503.78 85240 160 554
556 0 463917.56 248599.12 85080 176 555
557 0 463478.72 248670.12 84920 178 556
558 0 463139.34 248690.84 84760 143 557
559 0 462807.6 248746.98 84600 137 558
560 0 462709.5 248794.42 84560 137 559
561 0 462431.25 248927.45 84440 128 560
562 0 462184.22 249078.02 84320 139 561
563 0 461649.1 249241.89 84080 150 562
564 0 461326 249357.14 83920 124 563
565 0 461060.84 249614.6 83760 124 564
566 0 460741.5 249967.84 83600 124 565
567 0 460461.38 250195.72 83440 139 566
568 0 460147.9 250308.86 83320 156 567
569 0 460021.8 250381.8 83160 156 568
570 0 459784.47 250554.1 83040 229 569
571 0 459760.12 250659.61 82920 237 570
572 0 459579.94 250904.58 82800 256 571
573 0 459457.2 251082.36 82680 236 572
574 0 459218.03 251420.47 82520 176 573
575 0 458913.94 251878 82360 203 574
576 0 458894.12 252034.23 82160 203 575
577 0 458765.4 252206.58 82040 197 576
578 0 458569.9 252523.81 81840 200 577
579 0 458253.2 252799.86 81680 189 578
580 0 458063.47 253011.92 81480 206 579
581 0 457943.56 253303.62 81320 137 580
582 0 458049.16 253578.27 81200 137 581
583 0 458241.88 253979.64 81000 200 582
584 0 458361.2 254201.6 80800 275 583
585 0 458475.25 255007.31 80640 224 584
586 0 458388.7 255484.69 80440 245 585
587 0 458371.22 255831.3 80320 256 586
588 0 458447.4 256660.44 80240 128 587
589 0 458504.84 257064.73 80120 154 588
590 0 458630.84 257280.39 80000 202 589
591 0 458865.84 257447.81 79840 256 590
592 0 459710.62 258942.14 79760 235 591
593 0 459975.78 259217.03 79640 203 592
594 0 460253.06 259472.12 79520 186 593
595 0 460435.94 259808.1 79360 226 594
596 0 460509.03 259936.34 79240 204 595
597 0 460767.62 260353 79080 198 596
598 0 460968.47 260488.86 78920 237 597
599 0 461194.4 260667.92 78760 219 598
600 0 461202 260774.94 78640 124 599
601 0 461298.6 260826.19 78480 124 600
602 0 461073.75 260865.77 78360 196 601
603 0 461034.2 260926.36 78280 196 602
604 0 460880 261014.72 78200 134 603
605 0 460717.4 261295.42 78080 108 604
606 0 460556.25 261524.08 77960 124 605
607 0 460440.47 261650.88 77840 163 606
608 0 460353.78 261762.1 77720 156 607
609 0 460200.78 261928.92 77600 156 608
610 0 460140.16 262284.7 77440 104 609
611 0 460128.5 262536.78 77280 128 610
612 0 460193.94 262654.6 77120 102 611
613 0 460263.2 262836.78 77000 175 612
614 0 460176.66 263224 76840 150 613
615 0 460159 263268.34 76680 150 614
616 0 460236.53 263506.78 76560 150 615
617 0 460324.66 263824.06 76520 148 616
618 0 460348.66 264016.16 76320 128 617
619 0 460319.78 264417.78 76080 104 618
620 0 460132 264464.34 75880 157 619
621 0 460218.25 264440.47 75680 157 620
622 0 459761.7 264579.2 75560 71 621
623 0 459622.47 264545.62 75400 86 622
624 0 459506.78 264552.75 75240 86 623
625 0 459486.28 264537.72 75120 81 624
626 0 459416.22 264553.5 75000 81 625
627 0 459034 264674 74760 98 626
628 0 458870.8 264755.4 74640 120 627
629 0 458533.25 264896.44 74480 102 628
630 0 457619.5 265477.7 74400 122 629
631 0 457171 265771.06 74400 91 630
632 0 456754.8 266016.44 74400 51 631
633 0 456783.44 266124.53 74320 81 632
634 0 456799.62 266216.38 74240 81 633
635 0 456869.8 266213.84 74160 81 634
636 0 456957.16 266084.06 74120 51 635
637 0 457011.34 266029.34 74080 51 636
638 0 457120.06 265919.84 74000 51 637
639 0 457167.53 265846.25 73960 51 638
640 0 457192.97 265806.62 73920 80 639
641 0 457217.97 265786.3 73880 80 640
642 0 457234.75 265738.16 73840 80 641
643 0 457311.34 265648.1 73800 91 642
644 0 457350.66 265466.8 73760 -1 643
645 0 457418.56 265314.53 73720 -1 644
646 0 457566.5 265215.3 73680 -1 645
647 0 457670.75 265126.97 73640 -1 646
648 0 457684.28 265126.5 73600 -1 647
649 0 457660.53 265125.94 73560 -1 648
650 0 457657.06 265106.12 73520 -1 649
651 0 457675.97 265111.62 73480 -1 650
652 0 457720.5 265057.53 73440 -1 651
653 0 457783.2 265019.72 73400 -1 652
654 0 457941.56 264904.75 73360 -1 653
655 0 458024.38 264826.7 73320 -1 654
656 0 458149.22 264703.12 73280 -1 655
657 0 458184.2 264540.16 73280 -1 656
658 0 458307.12 264427.25 73280 -1 657
659 0 458390.8 264337.16 73240 -1 658
660 0 458473.38 264275.2 73200 -1 659
661 0 458518.2 264268.6 73160 -1 660
662 0 458519.25 264254.66 73120 -1 661
663 0 458542.8 264229.72 73040 -1 662
664 0 458553.16 264218.8 73000 -1 663
665 0 458545.97 264216.03 72960 -1 664
666 0 458572.16 264205.53 72920 -1 665
667 0 456552.25 266593.78 74400 64 632
668 0 456397.38 266929.4 74480 98 667
669 0 456255.5 267199.97 74640 120 668
670 0 456022.1 267516.4 74760 101 669
671 0 455832.94 267854.2 74880 81 670
672 0 455439.8 268344.06 74880 96 671
673 0 455541.66 268728.62 75080 128 672
674 0 455555.3 269108.4 75240 172 673
675 0 455693.22 269633.28 75440 175 674
676 0 455812.78 270017.16 75840 71 675
677 0 455858.34 270326.5 76080 120 676
678 0 455822.7 270613.12 76200 51 677
679 0 455804.4 270817.06 76360 75 678
680 0 455649.6 270896.75 76480 75 679
681 0 455596.16 270927.25 76520 75 680
682 0 455499.75 271076.62 76680 81 681
683 0 455465.84 271091.2 76880 96 682
684 0 455453.28 271243.84 77120 96 683
685 0 455381.75 271354.53 77360 51 684
686 0 455322.8 271485.53 77560 98 685
687 0 455289.06 271600.06 77640 98 686
688 0 455333.2 271717.28 77840 128 687
689 0 455340.28 271797.56 77880 32 688
690 0 455351.12 271782.03 77920 32 689
691 0 455350.6 271815.53 77960 32 690
692 0 455335.44 271858.53 78000 32 691
693 0 455168.62 272020.28 78120 32 692
694 0 455176.88 272057.78 78200 32 693
695 0 455079.22 272123.1 78320 32 694
696 0 454929.16 272290.06 78480 75 695
697 0 454869.88 272394.4 78600 75 696
698 0 454650.34 272551 78800 80 697
699 0 454561.8 272639.84 78960 98 698
700 0 454538.16 272758.47 79120 98 699
701 0 454524.3 272858.25 79280 98 700
702 0 454490.56 272950.2 79440 60 701
703 0 454471.5 273077.38 79640 96 702
704 0 454517.34 273184.28 79800 96 703
705 0 454535.3 273364.7 80000 108 704
706 0 454535.97 273447.78 80160 108 705
707 0 454618.94 273615.4 80320 122 706
708 0 454717.06 273715.53 80480 108 707
709 0 454745.75 273808.78 80640 108 708
710 0 454673.06 273805.12 80800 101 709
711 0 454556.6 273939.62 81040 81 710
712 0 454451.44 274155.16 81120 96 711
713 0 454398.72 274194.8 81280 96 712
714 0 454414.9 274307.16 81400 122 713
715 0 454594.62 274481.1 81560 86 714
716 0 454625.44 274619.16 81680 86 715
717 0 454596.4 274746.34 81800 124 716
718 0 454606.1 274802.66 81960 60 717
719 0 454668.4 274910.94 82000 60 718
720 0 454697.94 275172.16 82040 86 719
721 0 454673.5 275158 82000 86 720
722 0 454649.4 275144.03 81960 86 721
723 0 454555.22 275098.12 81920 86 722
724 0 454419.84 275049 81840 60 723
725 0 454406.78 275046.5 81800 60 724
726 0 454403.3 275075.8 81760 60 725
727 0 454382.72 275054.72 81680 124 726
728 0 454305.8 275039.5 81640 124 727
729 0 454123.5 275005.97 81600 124 728
730 0 454026.88 275029.03 81560 -1 729
731 0 453815.9 275198.3 81480 -1 730
732 0 453789.2 275216.75 81400 -1 731
733 0 453708.2 275195.66 81320 -1 732
734 0 453633.84 275165.38 81280 -1 733
735 0 453520.03 275121.9 81200 -1 734
736 0 453426.12 275097.62 81080 -1 735
737 0 453327.53 275105.03 81000 -1 736
738 0 453192.2 275148.25 80840 -1 737
739 0 453049.38 275130.56 80680 -1 738
740 0 452685 274980 80640 -1 739
741 0 452563 274964 80600 -1 740
742 0 452493 274940 80560 -1 741
743 0 452391 274872 80520 -1 742
744 0 452271 274692 80480 -1 743
745 0 452169 274572 80560 -1 744
746 0 451973 274428 80600 -1 745
747 0 452153 274348 80560 -1 746
748 0 452207 274366 80520 -1 747
749 0 452245 274382 80480 -1 748
750 0 453827.97 275320.28 81480 -1 731
751 0 453868.3 275357.97 81560 -1 750
752 0 453904.44 275366.12 81600 -1 751
753 0 453954.34 275374.72 81720 -1 752
754 0 453962.53 275381.97 81840 -1 753
755 0 453915.16 275407.8 81920 -1 754
756 0 453877.34 275550.47 81960 -1 755
757 0 453794.75 275734.44 82000 -1 756
758 0 453576.2 275920.12 81960 -1 757
759 0 453478.97 275924.06 81920 -1 758
760 0 453281 276000.3 81880 -1 759
761 0 453213.03 276131.97 81840 -1 760
762 0 453029.53 276158.03 81720 -1 761
763 0 452932.56 276161.84 81640 -1 762
764 0 452878.25 276153.94 81600 -1 763
765 0 452777.1 276133.88 81480 -1 764
766 0 452636.44 276113.3 81280 -1 765
767 0 452508.44 276166.03 81120 -1 766
768 0 452494.12 276264.75 80920 -1 767
769 0 452521.75 276264.5 80760 -1 768
770 0 452524.84 276251.28 80720 -1 769
771 0 453768.16 275762.2 82040 -1 757
772 0 453756.34 275824.88 82120 -1 771
773 0 453733.6 275852.22 82160 -1 772
774 0 454713.47 275165.5 82080 86 720
775 0 454771.66 275199.8 82200 120 774
776 0 454873.7 275311.44 82360 120 775
777 0 455139.47 275453.03 82520 75 776
778 0 455349.3 275552.84 82640 90 777
779 0 455434.56 275632.6 82840 96 778
780 0 455540.25 275655.1 83000 181 779
781 0 455623.94 275681.6 83160 168 780
782 0 455797 275673.88 83360 168 781
783 0 455888.8 275765.16 83520 164 782
784 0 456185.16 275831.88 83680 124 783
785 0 456386.56 275996.8 83840 102 784
786 0 456707.53 276149.44 83960 124 785
787 0 456921.9 276148.28 84240 154 786
788 0 456996.78 276178.78 84360 71 787
789 0 457144.06 276194.25 84560 60 788
790 0 457351.78 276289.62 84760 90 789
791 0 457465.28 276339.38 84920 81 790
792 0 457615.25 276381.84 85080 98 791
793 0 457729.88 276407.84 85240 98 792
794 0 457890.3 276449 85440 64 793
795 0 457954.5 276600.84 85640 102 794
796 0 457924.5 276779.3 85800 75 795
797 0 457986.22 277003.28 85960 81 796
798 0 458029.16 277082.03 86120 115 797
799 0 458318.28 277128.38 86320 80 798
800 0 458692.72 277210 86440 80 799
801 0 459090.97 277217.44 86600 81 800
802 0 459453.75 277152.3 86800 51 801
803 0 459577.16 277132.6 86920 64 802
804 0 459733.22 277150.03 87000 60 803
805 0 459973.4 277212 87200 101 804
806 0 460128.34 277180.12 87360 134 805
807 0 460389.72 277179.62 87560 120 806
808 0 460751.38 277193.4 87720 96 807
809 0 461896.06 277089.62 87720 96 808
810 0 462003.56 276939.97 87920 96 809
811 0 462085.56 276975.22 88000 96 810
812 0 462447.34 276663 88000 -1 811
813 0 462635.1 276494.88 88000 -1 812
814 0 462976.4 276106.2 88000 -1 813
815 0 463556 275817 87920 -1 814
816 0 464012 275653 87880 -1 815
817 0 462677.03 277694.8 88000 124 811
818 0 462792.84 277830.53 88160 71 817
819 0 462857.75 277823.5 88280 71 818
820 0 462873.8 277784.1 88480 71 819
821 0 462862.88 277750.4 88560 71 820
822 0 462847.94 277629.97 88640 71 821
823 0 462939.88 277620.1 88680 71 822
824 0 462856.4 277716.12 88720 71 823
825 0 462895.97 277682.94 88840 71 824
826 0 462993.2 277710.44 89040 71 825
827 0 462965.7 277669.16 89160 -1 826
828 0 462974.9 277651.72 89320 -1 827
829 0 462891.3 277652.06 89360 -1 828
830 0 462840.97 277742.5 89480 -1 829
831 0 462859.3 277891 89600 -1 830
832 0 462843.03 278142.78 89720 -1 831
833 0 462889.47 278308.8 89840 -1 832
834 0 462823.88 278469.56 89960 -1 833
835 0 462654.66 278798.03 90080 -1 834
836 0 462377.7 278985.12 90200 -1 835
837 0 462093.66 279233.97 90280 -1 836
838 0 461864.56 279215.97 90400 -1 837
839 0 461909.3 279402.3 90480 -1 838
840 0 461193.4 280306.7 90560 -1 839
841 0 462529.72 280579.38 90600 -1 840
842 0 461990.47 281117.66 90600 -1 841
843 0 461695.34 281347.62 90640 -1 842
844 0 461361.28 281530.97 90800 -1 843
845 0 461287.25 281581.28 90840 -1 844
846 0 461184.38 281623.22 90880 -1 845
847 0 461138.66 281664.4 90920 -1 846
848 0 461036.22 281790.25 91000 -1 847
849 0 460737.94 282004.6 91120 -1 848
850 0 460569.28 282196.4 91200 -1 849
851 0 460355.56 282370.94 91320 -1 850
852 0 460198.38 282475.94 91400 -1 851
853 0 460174.7 282474.22 91480 -1 852
854 0 460007.5 282634.4 91600 -1 853
855 0 459800.06 282664.94 91680 -1 854
856 0 459622.44 282762.1 91760 -1 855
857 0 459523.94 282811.62 91840 -1 856
858 0 459491.75 282839.38 91920 -1 857
859 0 459487.2 282877.34 92000 -1 858
860 0 459433.06 282946.88 92040 -1 859
861 0 459439.75 283066.47 92080 -1 860
862 0 459463.16 283137.47 92120 -1 861
863 0 459434.6 283244.16 92160 -1 862
864 0 459439.7 283394.84 92200 -1 863
865 0 459482.72 283450.22 92240 -1 864
866 0 459456.38 283519.06 92280 -1 865
867 0 459522.12 283580.9 92320 -1 866
868 0 459506.38 283939.38 92360 -1 867
869 0 459515.2 283924.72 92400 -1 868
870 0 459446.5 284037.66 92480 -1 869
871 0 459440.78 284321.22 92520 -1 870
872 0 459651.12 285055.22 92560 -1 871
873 0 459823.47 285147.47 92640 -1 872
874 0 459844.47 285162.94 92760 -1 873
875 0 460332.28 285639.94 92760 -1 874
876 0 460464.7 285934.97 92720 -1 875
877 0 460592.38 286540.2 92720 -1 876
878 0 460148.84 287096.06 92720 -1 877
879 0 460139.3 287107.1 92680 -1 878
880 0 459859.75 287499.9 92640 -1 879
881 0 459818.9 287641.03 92600 -1 880
882 0 459763.72 287713.56 92560 -1 881
883 0 459766.4 287755.25 92520 -1 882
884 0 459742.8 287843.72 92480 -1 883
885 0 459718.94 287970.4 92440 -1 884
886 0 459672.06 288262.2 92400 -1 885
887 0 459616.53 288385.38 92360 -1 886
888 0 459549.38 288640.16 92320 -1 887
889 0 459494.06 288754.56 92280 -1 888
890 0 459480.5 288749.78 92240 -1 889
891 0 459438.8 288660.78 92120 -1 890
892 0 459440.1 288542.88 92000 -1 891
893 0 459637.1 288310.5 91960 -1 892
894 0 459712.12 288250.25 91920 -1 893
895 0 459736.72 288221.94 91880 -1 894
896 0 459735.16 288224.16 91840 -1 895
897 0 459754.66 288244.16 91800 -1 896
898 0 459725.84 288345.72 91760 -1 897
899 0 459553.4 289325.44 92280 -1 889
900 0 459595.34 289337.4 92480 -1 899
901 0 459624.16 289302.8 92520 -1 900
902 0 459636.84 289285.66 92600 -1 901
903 0 459671.3 289246.53 92680 -1 902
904 0 459686.2 289196.1 92760 -1 903
905 0 459715.47 289177.1 92800 -1 904
906 0 459728.34 289143.12 92880 -1 905
907 0 459738.66 289119.25 92960 -1 906
908 0 459754.88 289078.8 93040 -1 907
909 0 459718.03 289075.06 93080 -1 908
910 0 459808.72 289066.7 93160 -1 909
911 0 459783.84 289052.9 93240 -1 910
912 0 459793.75 289077.6 93320 -1 911
913 0 459831.94 289059.06 93360 -1 912
914 0 459831.4 289067.38 93400 -1 913
915 0 459993.34 288772.44 93400 -1 914
916 0 460043.03 288699.97 93440 -1 915
917 0 460092.66 288645.25 93480 -1 916
918 0 460121.94 288633 93520 -1 917
919 0 460151.34 288634.62 93560 -1 918
920 0 460177.72 288607.4 93600 -1 919
921 0 460214.3 288580.66 93640 -1 920
922 0 460208.28 288590.22 93680 -1 921
923 0 459802 289083.97 93440 -1 914
924 0 459806.7 289093.28 93480 -1 923
925 0 459812.12 289085.47 93520 -1 924
926 0 459826.56 289092.62 93560 -1 925
927 0 459749.38 289132.94 93640 -1 926
928 0 459740.22 289157.6 93680 -1 927
929 0 459705.75 289147.06 93720 -1 928
930 0 459656.12 289137.66 93760 -1 929
931 0 459681.88 289149.78 93800 -1 930
932 0 459718.53 289158.66 93840 -1 931
933 0 459738.78 289167.03 93880 -1 932
934 0 459746.84 289155.5 93920 -1 933
935 0 459765.12 289196.97 93960 -1 934
936 0 459593.66 289270.38 94000 -1 935
937 0 459531.6 289497.88 94040 -1 936
938 0 459510.25 289546.38 94080 -1 937
939 0 459490.25 289596.62 94160 -1 938
940 0 459492.84 289707.16 94240 -1 939
941 0 459491.2 289778.38 94280 -1 940
942 0 459483.28 289837 94360 -1 941
943 0 459449.25 289865.22 94440 -1 942
944 0 459482.2 289988.7 94520 -1 943
945 0 459533.28 290188.34 94600 -1 944
946 0 459761.5 290351.62 94680 -1 945
947 0 459969.44 290589.16 94720 -1 946
948 0 459970.84 290644.34 94760 -1 947
949 0 459998.25 290721.53 94800 -1 948
950 0 459993.44 290999.06 94840 -1 949
951 0 459955.97 291245.1 94880 -1 950
952 0 459988.06 291353.06 94960 -1 951
953 0 459960.47 291352.22 95040 -1 952
954 0 459980.53 291440.9 95120 -1 953
955 0 459992 291493.22 95200 -1 954
956 0 460009.6 291601.28 95280 -1 955
957 0 460043.78 291752.25 95400 -1 956
958 0 460040.75 291929.7 95480 -1 957
959 0 460034.53 292018.4 95600 -1 958
960 0 460089.1 292093.72 95680 -1 959
961 0 460134.8 292153.62 95800 -1 960
962 0 460162.97 292184.06 95880 -1 961
963 0 460195 292220.16 95920 -1 962
964 0 460636.6 292481.97 95920 -1 963
965 0 461230.03 292590.38 95920 -1 964
966 0 461235.84 292646.03 95840 -1 965
967 0 461269.16 292906.72 95800 -1 966
968 0 461293.22 293014.84 95760 -1 967
969 0 461229.78 293067.12 95720 -1 968
970 0 460653.38 293459.72 95680 -1 969
971 0 460613 293517.38 95640 -1 970
972 0 460539.8 293564.28 95600 -1 971
973 0 460475.28 293596.72 95560 -1 972
974 0 460405.4 293639.66 95520 -1 973
975 0 460088.25 293857.12 95480 -1 974
976 0 460036.8 294074.34 95520 -1 975
977 0 460130.66 294163.47 95520 -1 976
978 0 459929.6 294543.78 95520 -1 977
979 0 459931.22 294648 95480 -1 978
980 0 459892.25 294687.56 95440 -1 979
981 0 459744.97 295192.53 95400 -1 980
982 0 459842.7 295509.38 95400 -1 981
983 0 459871.06 296022.8 95280 -1 982
984 0 459965.7 296261.28 95360 -1 983
985 0 459921.3 296506.25 95400 -1 984
986 0 460152.3 296866.12 95440 -1 985
987 0 460281.06 296965.84 95480 -1 986
988 0 460299.5 297007.5 95520 -1 987
989 0 460329.94 297020.47 95560 -1 988
990 0 460398.44 297112.06 95600 -1 989
991 0 460463.22 297142 95640 -1 990
992 0 460573.94 297198.25 95720 -1 991
993 0 460667 297231.75 95760 -1 992
994 0 460825.16 297387.56 95800 -1 993
995 0 460883.88 297494.7 95840 -1 994
996 0 460985.16 297561.53 95880 -1 995
997 0 461172.78 297676.56 95920 -1 996
998 0 461239.6 297702.97 95960 -1 997
999 0 461257.12 297690.78 96000 -1 998
1000 0 461273.34 297702.75 96040 -1 999
1001 0 461287.7 297671.66 96080 -1 1000
1002 0 461320.84 297663.2 96120 -1 1001
1003 0 461327.5 297647.78 96160 -1 1002
1004 0 461364.56 297662.72 96200 -1 1003
1005 0 461361.2 297655.2 96240 -1 1004
1006 0 461352.06 297659.94 96280 -1 1005
1007 0 461269.16 297675.6 96400 -1 1006
1008 0 461195.84 297664.22 96560 -1 1007
1009 0 461193.1 297648.66 96600 -1 1008
1010 0 460238 297030 95360 -1 986
1011 0 459788.28 296391.72 95280 -1 983
1012 0 459810 296822 95240 -1 1011
1013 0 459510 297266 95120 -1 1012
1014 0 459620 297362 95160 -1 1013
1015 0 459900 297498 95200 -1 1014
1016 0 459972 297542 95240 -1 1015
1017 0 459988 297954 95200 -1 1016
1018 0 459200 297930 95120 -1 1013
1019 0 459316 299110 95160 -1 1018
1020 0 459264 299326 95200 -1 1019
1021 0 459144 299622 95280 -1 1020
1022 0 459100 299786 95400 -1 1021
1023 0 459044 299870 95560 -1 1022
1024 0 458708 299846 95600 -1 1023
1025 0 458548 299846 95640 -1 1024
1026 0 458364 299794 95720 -1 1025
1027 0 459160 299898 95600 -1 1023
1028 0 459380 300030 95720 -1 1027
1029 0 459580 300138 95760 -1 1028
1030 0 459536 300238 95880 -1 1029
1031 0 459392 300386 96000 -1 1030
1032 0 459384 300438 96160 -1 1031
1033 0 459540 300502 96200 -1 1032
1034 0 459420 301306 96240 -1 1033
1035 0 459092 301598 96280 -1 1034
1036 0 459048 301638 96360 -1 1035
1037 0 459044 301654 96440 -1 1036
1038 0 459048 301702 96560 -1 1037
1039 0 459104 301986 96680 -1 1038
1040 0 459120 302142 96800 -1 1039
1041 0 459122 302168 96920 -1 1040
1042 0 459124 302194 97040 -1 1041
1043 0 459056 302286 97160 -1 1042
1044 0 459140 302402 97280 -1 1043
1045 0 459080 302458 97400 -1 1044
1046 0 459056 302730 97520 -1 1045
1047 0 459084 302886 97560 -1 1046
1048 0 459186.2 303045.06 97600 -1 1047
1049 0 459226.2 303093.7 97640 -1 1048
1050 0 459229.44 303158.8 97720 -1 1049
1051 0 459184.4 303182.3 97800 -1 1050
1052 0 459169.62 303193.84 97880 -1 1051
1053 0 459155.62 303199.06 98000 -1 1052
1054 0 459197.25 303249.3 98080 -1 1053
1055 0 459209.56 303342.25 98120 -1 1054
1056 0 459222.56 303442.25 98160 -1 1055
1057 0 459219.72 303496.56 98200 -1 1056
1058 0 459254.78 303596 98240 -1 1057
1059 0 459284.44 303661.62 98280 -1 1058
1060 0 459347.2 303756.88 98360 -1 1059
1061 0 459334.3 303886.2 98440 -1 1060
1062 0 459294.2 303942.6 98520 -1 1061
1063 0 459220.8 304028.38 98600 -1 1062
1064 0 459153.1 304080.97 98680 -1 1063
1065 0 459115.8 304151.25 98760 -1 1064
1066 0 459022.7 304196.97 98840 -1 1065
1067 0 458951.12 304232.94 98920 -1 1066
1068 0 458905 304309.34 99040 -1 1067
1069 0 458873.12 304387.94 99120 -1 1068
1070 0 458792.9 304474.3 99200 -1 1069
1071 0 458764.88 304534 99280 -1 1070
1072 0 458693.78 304607.1 99360 -1 1071
1073 0 458640.12 304665.22 99440 -1 1072
1074 0 458583.75 304713.44 99520 -1 1073
1075 0 458505 304813.94 99600 -1 1074
1076 0 458479.94 304827.47 99640 -1 1075
1077 0 458641.75 304956.8 99680 -1 1076
1078 0 458702 305022.2 99720 -1 1077
1079 0 458796.94 305120.2 99760 -1 1078
1080 0 458602.25 305371.62 99760 -1 1079
1081 0 458853.5 305170.4 99720 -1 1079
1082 0 459070.94 305178.94 99680 -1 1081
1083 0 459232.12 305281.1 99720 -1 1082
1084 0 459338.8 305390.06 99760 -1 1083
1085 0 459440.2 305491.06 99840 -1 1084
1086 0 459564.8 305571.3 1e+05 -1 1085
1087 0 459583.5 305590.5 100040 -1 1086
1088 0 459601.75 305609.88 100080 -1 1087
1089 0 459683.5 305645.3 100160 -1 1088
1090 0 459704.97 305650.88 100240 -1 1089
1091 0 459720.88 305678.1 100320 -1 1090
1092 0 459742.56 305660.4 100400 -1 1091
1093 0 459811.38 305636 100480 -1 1092
1094 0 459856.2 305666.16 100520 -1 1093
1095 0 459907.8 305676.06 100560 -1 1094
1096 0 459968.88 305681.34 100600 -1 1095
1097 0 460015.38 305691.94 100640 -1 1096
1098 0 460074.62 305725.6 100680 -1 1097
1099 0 460195.34 305785.12 100760 -1 1098
1100 0 460270.8 305819.8 100800 -1 1099
1101 0 460510.56 305796.9 100800 -1 1100
1102 0 460672.9 305832.8 100760 -1 1101
1103 0 460792.2 305791.12 100800 -1 1102
1104 0 460818 305682.75 100880 -1 1103
1105 0 460765.16 305413.97 101120 -1 1104
1106 0 460578.34 305302.75 101160 -1 1105
1107 0 460386.72 305248.56 101160 -1 1106
1108 0 460341.3 305084.84 101160 -1 1107
1109 0 460342.5 305048.8 101320 -1 1108
1110 0 460279.38 305039.88 101320 -1 1109
1111 0 460131.47 305014.2 101320 -1 1110
1112 0 460019.75 305032.3 101240 -1 1111
1113 0 459867.28 305056.62 101160 -1 1112
1114 0 459639.12 305071.66 101080 -1 1113
1115 0 459390.2 305134.78 101080 -1 1114
1116 0 459269.7 305162.25 100960 -1 1115
1117 0 459231.62 305177.7 100920 -1 1116
1118 0 459362.3 305592.72 100040 -1 1087
1119 0 459278.25 305569.1 100040 -1 1118
1120 0 459181.2 305582.56 100040 -1 1119
1121 0 459074.44 305579.25 100080 -1 1120
1122 0 458975.66 305580.3 100120 -1 1121
1123 0 458899.22 305562.06 100080 -1 1122
1124 0 459280 301470 96200 -1 1034
1125 0 459208 301526 96120 -1 1124
1126 0 459096 301522 96080 -1 1125
1127 0 459624 300030 95680 -1 1028
1128 0 459748 299894 95640 -1 1127
1129 0 459956 299810 95600 -1 1128
1130 0 459691 294492 95560 -1 978
1131 0 461326.12 293279.66 95840 -1 967
1132 0 461500.75 293252.1 95960 -1 1131
1133 0 461577.66 293258 96040 -1 1132
1134 0 461615.6 293261.28 96080 -1 1133
1135 0 461590.34 293254.38 96200 -1 1134
1136 0 461404.25 293419.78 96360 -1 1135
1137 0 461188.28 293562.22 96440 -1 1136
1138 0 460990.72 293762.1 96560 -1 1137
1139 0 460843.34 293834.75 96720 -1 1138
1140 0 460802.47 293990.4 96880 -1 1139
1141 0 460795.5 294151.94 97080 -1 1140
1142 0 460687.9 294487.6 97240 -1 1141
1143 0 460577.75 294531.8 97360 -1 1142
1144 0 460738.44 294602.97 97360 -1 1143
1145 0 460496.62 294482.7 97520 -1 1143
1146 0 460496 294435.5 97600 -1 1145
1147 0 460495.03 294388 97680 -1 1146
1148 0 460437 294319.78 97840 -1 1147
1149 0 460423.78 294344.9 98120 -1 1148
1150 0 460432.5 294455.72 98240 -1 1149
1151 0 460203.47 294839.8 98480 -1 1150
1152 0 460145.94 294878.84 98480 -1 1151
1153 0 460039.88 294911.3 98480 -1 1152
1154 0 459998.5 294946.94 98480 -1 1153
1155 0 459955.06 294956.62 98440 -1 1154
1156 0 459721.7 294913.88 98120 -1 1155
1157 0 459480.38 294796.6 98080 -1 1156
1158 0 459459.62 294833.34 98120 -1 1157
1159 0 459446.78 294860.8 98160 -1 1158
1160 0 459598 289165.56 93040 -1 908
1161 0 459550.28 289172.47 93040 -1 1160
1162 0 459470.62 289162.2 93080 -1 1161
1163 0 455456.72 271525.38 77960 128 691
1164 0 455535 271420 78000 128 1163
1165 0 455539 271224 78080 128 1164
1166 0 455819 271064 78080 -1 1165
1167 0 455975 271040 78120 -1 1166
1168 0 456207 270912 78080 -1 1167
1169 0 455223.44 271985.88 77880 32 689
1170 0 455079 272076 77800 32 1169
1171 0 454963 272148 77720 32 1170
1172 0 454727 272108 77640 32 1171
1173 0 454699 272104 77520 32 1172
1174 0 454655 272096 77440 -1 1173
1175 0 454523 272160 77400 -1 1174
1176 0 454343 272248 77360 -1 1175
1177 0 454151 272262 77280 -1 1176
1178 0 453983 272242 77120 -1 1177
1179 0 453927 272122 76920 -1 1178
1180 0 453811 272066 76760 -1 1179
1181 0 453663 272118 76600 -1 1180
1182 0 453551 272094 76480 -1 1181
1183 0 453287 272078 76360 -1 1182
1184 0 453155 272062 76280 -1 1183
1185 0 453075 272042 76160 -1 1184
1186 0 453055 272070 75880 -1 1185
1187 0 452807 272042 75880 -1 1186
1188 0 452751 271990 75800 -1 1187
1189 0 452711 271952 75720 -1 1188
1190 0 452683 271940 75680 -1 1189
1191 0 452699 271916 75640 -1 1190
1192 0 452738.6 271858.03 75480 -1 1191
1193 0 455302.6 268290.2 74720 96 672
1194 0 455130.47 268233.1 74520 75 1193
1195 0 454921.5 268160.5 74400 75 1194
1196 0 454835.44 268047.28 74280 80 1195
1197 0 454695.9 267935.47 74160 115 1196
1198 0 454629.28 267858 74080 115 1197
1199 0 454906.88 267772.28 73880 71 1198
1200 0 454994.22 267742.97 73760 71 1199
1201 0 455195.56 267851.25 73480 96 1200
1202 0 455325.44 267871.3 73440 96 1201
1203 0 455383 267888.5 73400 96 1202
1204 0 455441.22 267906.25 73360 96 1203
1205 0 454122.34 267965.28 74080 51 1198
1206 0 453693.22 268131.28 74080 60 1205
1207 0 453605.12 268197.66 74000 60 1206
1208 0 453296.16 268425.97 73880 96 1207
1209 0 453165.53 268497.2 73760 96 1208
1210 0 453181.3 268481.22 73720 96 1209
1211 0 453392.66 268505.66 73720 96 1210
1212 0 453529.72 268568.78 73720 96 1211
1213 0 453561.8 268585.8 73680 96 1212
1214 0 453587.94 268645.44 73640 96 1213
1215 0 453644.97 268720.6 73560 96 1214
1216 0 453669.72 268777.84 73480 96 1215
1217 0 453671.16 268794.7 73400 96 1216
1218 0 453676.75 268803.62 73320 96 1217
1219 0 453732.03 268806.34 73280 -1 1218
1220 0 453934.94 268895.6 73280 -1 1219
1221 0 454011 268908.94 73240 -1 1220
1222 0 454212.6 268939.3 73160 -1 1221
1223 0 454357.3 268935.2 73080 -1 1222
1224 0 454440.8 268909.2 72960 -1 1223
1225 0 454516.9 268943.7 72880 -1 1224
1226 0 454606.16 268925.97 72840 -1 1225
1227 0 454824.72 268849.66 72800 -1 1226
1228 0 455011.56 268809.66 72760 -1 1227
1229 0 455076.06 268825.12 72720 -1 1228
1230 0 455155 268786.34 72680 -1 1229
1231 0 455316.1 268726.7 72640 -1 1230
1232 0 455366.72 268672.97 72600 -1 1231
1233 0 455381 268622.34 72560 -1 1232
1234 0 455331.12 268411.84 72520 -1 1233
1235 0 455296.4 268318.12 72480 -1 1234
1236 0 455297.38 268254 72440 -1 1235
1237 0 455306.72 268213.8 72400 -1 1236
1238 0 455302.66 268243.38 72360 -1 1237
1239 0 455306.1 268254.94 72320 -1 1238
1240 0 455287.94 268233.44 72280 -1 1239
1241 0 453168.12 268474.25 73640 96 1210
1242 0 453085.78 268455.1 73560 75 1241
1243 0 452964.78 268355.06 73440 81 1242
1244 0 452793.56 268326.03 73320 81 1243
1245 0 452630.75 268351.62 73200 45 1244
1246 0 452550.53 268298.5 73080 98 1245
1247 0 452413.72 268275.12 72960 98 1246
1248 0 452303.16 268282.06 72840 71 1247
1249 0 452174.97 268267.72 72720 96 1248
1250 0 452012.16 268271.3 72560 71 1249
1251 0 451828.25 268361.2 72400 60 1250
1252 0 451707.5 268416.44 72280 60 1251
1253 0 451659.66 268462.56 72120 45 1252
1254 0 451626 268555.66 71960 60 1253
1255 0 451577.5 268596.28 71800 60 1254
1256 0 451490.38 268675.38 71640 90 1255
1257 0 451442.16 268726.06 71520 90 1256
1258 0 451372.78 268736.84 71400 80 1257
1259 0 451342.16 268696.38 71280 80 1258
1260 0 451290.16 268670.2 71200 71 1259
1261 0 451121.53 268702.78 71040 96 1260
1262 0 451052.8 268730.22 70920 96 1261
1263 0 450900.2 268708.75 70800 96 1262
1264 0 450749.94 268712.06 70680 96 1263
1265 0 450581.25 268672.75 70520 96 1264
1266 0 450322.3 268690.12 70440 75 1265
1267 0 450069.1 268696.2 70360 71 1266
1268 0 449529.6 268675.62 70320 135 1267
1269 0 449482.88 268629.4 70200 148 1268
1270 0 449480.34 268572.72 70080 148 1269
1271 0 449478.38 268556.94 70040 148 1270
1272 0 449528.75 268566.12 69920 148 1271
1273 0 449628.3 268545.88 69760 148 1272
1274 0 449926.22 268555.62 69640 64 1273
1275 0 449987.25 268567.8 69560 64 1274
1276 0 450201.78 268561.34 69520 60 1275
1277 0 450215.3 268589.2 69440 60 1276
1278 0 450156.94 268572.34 69360 60 1277
1279 0 449990.3 268569.44 69240 60 1278
1280 0 449969.84 268581.06 69200 60 1279
1281 0 450541.06 268523.44 69520 60 1276
1282 0 450680.78 268510.56 69400 60 1281
1283 0 450790.5 268521.6 69240 51 1282
1284 0 450909.06 268553.1 69160 51 1283
1285 0 451000.66 268543.6 69120 51 1284
1286 0 451172.53 268551.25 69000 51 1285
1287 0 451390.7 268572.94 68880 64 1286
1288 0 451492.62 268558.22 68800 64 1287
1289 0 451630.1 268564.78 68680 64 1288
1290 0 451833.44 268582.47 68520 60 1289
1291 0 452017.34 268567.9 68400 96 1290
1292 0 452103.25 268583.75 68280 115 1291
1293 0 452178.1 268607.56 68160 115 1292
1294 0 452320.84 268612.47 68000 107 1293
1295 0 452480.88 268587.78 67840 71 1294
1296 0 452708.66 268538.75 67680 102 1295
1297 0 453091.38 268458.8 67520 90 1296
1298 0 453406.88 268370.6 67400 90 1297
1299 0 453494.72 268361.5 67240 90 1298
1300 0 453529 268360.56 67120 148 1299
1301 0 453612.5 268292.38 67000 148 1300
1302 0 453672.34 268277.88 66840 107 1301
1303 0 453758.53 268291.97 66680 107 1302
1304 0 453905.12 268280.8 66560 115 1303
1305 0 454129.47 268268.34 66360 86 1304
1306 0 454265.38 268308.56 66240 104 1305
1307 0 454338 268348.22 66120 104 1306
1308 0 454396.16 268460.56 66080 96 1307
1309 0 454568.66 268513.06 66000 96 1308
1310 0 454768.72 268536.3 65920 45 1309
1311 0 454923.16 268539.56 65840 64 1310
1312 0 455161.44 268499.47 65760 64 1311
1313 0 455300.1 268394.12 65720 64 1312
1314 0 455286.12 268220.9 65600 64 1313
1315 0 455327.1 268200.3 65520 64 1314
1316 0 455396.06 268178.97 65440 64 1315
1317 0 455470.44 268150.38 65360 -1 1316
1318 0 455492.56 268065.3 65280 -1 1317
1319 0 455579.12 268052 65200 -1 1318
1320 0 455652.62 268003.7 65040 -1 1319
1321 0 455677 267964.56 64920 -1 1320
1322 0 455689.53 267911.66 64840 -1 1321
1323 0 455732.22 267897.3 64760 -1 1322
1324 0 455712.5 267901.53 64680 -1 1323
1325 0 455822.88 267794.5 64560 -1 1324
1326 0 455903.62 267826.2 64480 -1 1325
1327 0 456002.7 267931.22 64440 -1 1326
1328 0 456037.72 267950.5 64400 -1 1327
1329 0 456118.28 267917.03 64360 -1 1328
1330 0 456111.22 267909.06 64320 -1 1329
1331 0 456110.34 267964.62 64280 -1 1330
1332 0 456081.75 268019 64240 -1 1331
1333 0 456083.7 268057.66 64200 -1 1332
1334 0 456150 268100.16 64120 -1 1333
1335 0 456198.03 268156.6 64080 -1 1334
1336 0 456198.06 268212.94 64040 -1 1335
1337 0 456209.47 268277.47 64000 -1 1336
1338 0 456249.2 268358.9 63960 -1 1337
1339 0 456215.94 268379.84 63920 -1 1338
1340 0 456226.44 268426.22 63880 -1 1339
1341 0 456240.22 268454 63840 -1 1340
1342 0 456214 268475.06 63800 -1 1341
1343 0 456164.88 268498.38 63760 -1 1342
1344 0 456163.53 268514.8 63720 -1 1343
1345 0 456182.25 268532.03 63680 -1 1344
1346 0 456203.28 268569.94 63640 -1 1345
1347 0 456226.2 268549.12 63600 -1 1346
1348 0 456251.47 268564.28 63560 -1 1347
1349 0 456290.44 268564.84 63520 -1 1348
1350 0 456332.06 268553.75 63480 -1 1349
1351 0 456375.53 268568.28 63440 -1 1350
1352 0 456408.66 268558.25 63400 -1 1351
1353 0 456497.44 268519.56 63360 -1 1352
1354 0 456542.62 268509.6 63320 -1 1353
1355 0 456635.78 268441 63280 -1 1354
1356 0 456678.72 268430.53 63240 -1 1355
1357 0 456693.75 268420.78 63200 -1 1356
1358 0 456694.88 268402.72 63160 -1 1357
1359 0 456703.7 268398.22 63120 -1 1358
1360 0 456724.22 268372.72 63080 -1 1359
1361 0 456739.44 268372.66 63040 -1 1360
1362 0 456773.1 268347.25 63000 -1 1361
1363 0 456811.62 268318.6 62960 -1 1362
1364 0 456862.56 268293.5 62920 -1 1363
1365 0 456951.25 268244.22 62880 -1 1364
1366 0 456969.8 268195.56 62840 -1 1365
1367 0 456994.53 268155.06 62760 -1 1366
1368 0 457331 268017 62680 -1 1367
1369 0 457555 268193 62560 -1 1368
1370 0 457667 268129 62480 -1 1369
1371 0 457767 267893 62400 -1 1370
1372 0 457831 267769 62320 -1 1371
1373 0 457955 267645 62200 -1 1372
1374 0 458031 267633 62120 -1 1373
1375 0 458211 267541 62040 -1 1374
1376 0 449892.44 268544.16 69520 64 1275
1377 0 449692.2 268508.56 69440 64 1376
1378 0 449580 268492 69360 64 1377
1379 0 449506 268522 69320 -1 1378
1380 0 449420 268544 69280 -1 1379
1381 0 449364 268562 69240 -1 1380
1382 0 449318 268576 69200 -1 1381
1383 0 449252 268608 69120 -1 1382
1384 0 449134 268660 69000 -1 1383
1385 0 450779.12 268691.9 70480 96 1265
1386 0 450800.06 268710.44 70280 96 1385
1387 0 450793.56 268723.94 70240 96 1386
1388 0 450798.6 268756.6 70200 96 1387
1389 0 461067.56 264373.94 75680 75 621
1390 0 461890.56 264440.72 75680 104 1389
1391 0 462947.22 264799.8 75720 124 1390
1392 0 463233.16 264848 75600 128 1391
1393 0 463321.4 264895.8 75560 45 1392
1394 0 463484.03 265069.06 75520 45 1393
1395 0 463688 265049.06 75320 115 1394
1396 0 463696 265241.06 75120 64 1395
1397 0 463848 265545.06 74920 75 1396
1398 0 464104 265729.06 74720 137 1397
1399 0 464544 266049.06 74400 163 1398
1400 0 464704 266329.06 74200 122 1399
1401 0 464832 266609.06 74000 81 1400
1402 0 464836 266744 73960 75 1401
1403 0 464892 266960 73760 150 1402
1404 0 464910 267071 73680 128 1403
1405 0 465048 267115 73480 128 1404
1406 0 465100 267091 73400 128 1405
1407 0 464904 266869 73360 150 1406
1408 0 464908 266889 73240 150 1407
1409 0 464904 266875 73160 150 1408
1410 0 465258 267527 73360 102 1406
1411 0 465388 267647 73240 98 1410
1412 0 465470 267749 73080 98 1411
1413 0 465614 267819 72920 86 1412
1414 0 465892 267899 72840 81 1413
1415 0 465990 268149 72680 102 1414
1416 0 465980 268173 72520 86 1415
1417 0 466194 268193 72400 86 1416
1418 0 466448 268369 72280 81 1417
1419 0 466638 268539 72160 75 1418
1420 0 466904 268689 72040 64 1419
1421 0 467090 268761 71920 81 1420
1422 0 467168 268903 71760 81 1421
1423 0 467138 268997 71600 60 1422
1424 0 467346 269241 71480 71 1423
1425 0 467486 269277 71360 45 1424
1426 0 467744 269327 71240 45 1425
1427 0 467958 269291 71160 45 1426
1428 0 468092 269315 71000 45 1427
1429 0 468270 269333 70840 64 1428
1430 0 468444 269349 70760 64 1429
1431 0 468768 269431 70680 81 1430
1432 0 468992 269507 70560 81 1431
1433 0 468978 269477 70280 120 1432
1434 0 469166 269523 69880 150 1433
1435 0 469264 269589 69600 128 1434
1436 0 469226 269515 69520 128 1435
1437 0 468842 269265 69480 150 1436
1438 0 468764 269211 69360 150 1437
1439 0 468806 269328 69320 150 1438
1440 0 469048 269182 69240 128 1439
1441 0 468610 268886 69400 -1 1438
1442 0 468832 268778 69440 -1 1441
1443 0 468812 268658 69400 -1 1442
1444 0 468852 268678 69480 -1 1442
1445 0 468820 268618 69560 -1 1444
1446 0 469508 269707 69480 160 1436
1447 0 469690 269813 69400 96 1446
1448 0 469974 269915 69280 60 1447
1449 0 470102 269937 69120 51 1448
1450 0 470296 270089 69000 60 1449
1451 0 470794.2 270171.2 68880 96 1450
1452 0 470910 270263 68800 96 1451
1453 0 470964 270264 68760 102 1452
1454 0 471136 270348 68640 64 1453
1455 0 471260 270402 68560 64 1454
1456 0 471706 270644 68440 101 1455
1457 0 471898 270598 68320 60 1456
1458 0 472240 270540 68200 51 1457
1459 0 473066 270716 68160 98 1458
1460 0 473008 270778 67920 122 1459
1461 0 472794 270772 67680 153 1460
1462 0 472982 270720 67520 128 1461
1463 0 472916 270684 67120 81 1462
1464 0 472778 270710 66960 81 1463
1465 0 472528 270792 66800 75 1464
1466 0 472182 270772 66640 108 1465
1467 0 471952 270668 66480 160 1466
1468 0 471850 270496 66320 143 1467
1469 0 471376 270012 66120 166 1468
1470 0 471208 269558 65960 107 1469
1471 0 471168 269304 65760 90 1470
1472 0 471206 269444 65720 122 1471
1473 0 471160 269464 65680 122 1472
1474 0 470776 269626 65640 122 1473
1475 0 470620 269706 65600 122 1474
1476 0 470604 269678 65560 122 1475
1477 0 470994 268684 65760 120 1471
1478 0 470924 268589 65720 120 1477
1479 0 470894 268593 65680 150 1478
1480 0 471296 268775 65640 86 1479
1481 0 471408 268891 65600 86 1480
1482 0 471444 268903 65560 86 1481
1483 0 470806 268425 65640 150 1479
1484 0 470798 268365 65560 156 1483
1485 0 470756 268349 65520 156 1484
1486 0 470756 268349 65480 156 1485
1487 0 470736 268329 65440 156 1486
1488 0 470624 268131 65360 107 1487
1489 0 470308 267745 65320 75 1488
1490 0 470238 267469 65280 51 1489
1491 0 469826 266505 65240 98 1490
1492 0 470822.12 263415.3 65240 102 1491
1493 0 471150.22 263313.5 65400 120 1492
1494 0 471269 263279.53 65440 80 1493
1495 0 471495.28 262932.1 65600 80 1494
1496 0 471648 262536.12 65720 71 1495
1497 0 471608.4 262360.75 65880 51 1496
1498 0 471744.2 261947.81 66040 64 1497
1499 0 471696 261746 66080 86 1498
1500 0 471652 261590 66120 86 1499
1501 0 471260 260842 66160 86 1500
1502 0 471176 260842 66200 86 1501
1503 0 470946.66 260460.67 66280 156 1502
1504 0 470644 259406 66280 102 1503
1505 0 470708 257910 66240 64 1504
1506 0 470944 257694 66200 60 1505
1507 0 470968 257532 66080 60 1506
1508 0 471008 257432 66040 60 1507
1509 0 471104 257404 66000 60 1508
1510 0 471208 257376 65960 60 1509
1511 0 470636 257926 66320 64 1504
1512 0 470696 257786 66400 64 1511
1513 0 470693 257606 66520 32 1512
1514 0 470692 257546 66560 81 1513
1515 0 470688 257470 66680 81 1514
1516 0 470656 257172 66840 80 1515
1517 0 470792 256972 67000 51 1516
1518 0 471104 256736 67200 128 1517
1519 0 471172 256698 67240 139 1518
1520 0 471176 256582 67400 139 1519
1521 0 470952 256670 67600 32 1520
1522 0 470692 256722 67720 32 1521
1523 0 470624 256682 67760 32 1522
1524 0 470552 256642 67880 166 1523
1525 0 470496 256598 68040 166 1524
1526 0 470436 256598 68320 102 1525
1527 0 470420 256538 68920 51 1526
1528 0 470112 256442 69160 128 1527
1529 0 470196 256406 69200 108 1528
1530 0 470188 256398 69240 108 1529
1531 0 469936 256598 69320 128 1530
1532 0 469732 256746 69480 101 1531
1533 0 469636 256966 69640 51 1532
1534 0 469584 257062 69800 81 1533
1535 0 469664 257206 70000 102 1534
1536 0 469776 257378 70200 90 1535
1537 0 469936 257578 70480 64 1536
1538 0 470080 257718 70760 75 1537
1539 0 470316 257758 70960 81 1538
1540 0 470524 257770 71080 122 1539
1541 0 470700 257786 71240 135 1540
1542 0 470616 257870 71440 135 1541
1543 0 470592 257938 71520 60 1542
1544 0 470832 260270 66320 156 1503
1545 0 470583.12 260242 66600 124 1544
1546 0 470512 260234 66680 124 1545
1547 0 470332 260084 66720 124 1546
1548 0 470236 260000 66760 124 1547
1549 0 470276 259792 66880 -1 1548
1550 0 470432 259576 66920 102 1549
1551 0 470528 259192 66960 75 1550
1552 0 470708 259172 67000 75 1551
1553 0 473252 270870 68240 98 1459
1554 0 473554 270946 68400 60 1553
1555 0 473752 270874 68520 45 1554
1556 0 473772 270862 68600 45 1555
1557 0 473946 271135 68560 32 1556
1558 0 474082 271239 68480 40 1557
1559 0 474178 271327 68440 40 1558
1560 0 474232 271463 68360 32 1559
1561 0 464090.1 265231.97 75520 51 1394
1562 0 464217.97 265260.3 75560 51 1561
1563 0 464287.12 265291.06 75600 75 1562
1564 0 464460.88 265321.94 75640 75 1563
1565 0 464681.72 265357.53 75680 64 1564
1566 0 465030.66 265286.84 75720 71 1565
1567 0 465132.9 265275.47 75760 71 1566
1568 0 465183.44 265287.03 75800 71 1567
1569 0 465010.44 265179.03 75800 71 1568
1570 0 464862.47 264992 75800 64 1569
1571 0 464842.84 264930.5 75760 64 1570
1572 0 464828.7 264882.88 75720 64 1571
1573 0 464804.62 264746.16 75680 64 1572
1574 0 464829.66 264612.1 75640 -1 1573
1575 0 464849 264562.03 75600 -1 1574
1576 0 464868.1 264531.9 75560 -1 1575
1577 0 464848.84 264492.7 75520 -1 1576
1578 0 464848.44 264470.56 75480 -1 1577
1579 0 464798.78 264439.72 75440 -1 1578
1580 0 464745.4 264400.44 75400 -1 1579
1581 0 464749.22 264395.97 75360 -1 1580
1582 0 464729.78 264355.56 75320 -1 1581
1583 0 464696.47 264331.6 75280 -1 1582
1584 0 464671.66 264310.25 75240 -1 1583
1585 0 464641.75 264285.5 75200 -1 1584
1586 0 464656.75 264258.97 75160 -1 1585
1587 0 464662.25 264271.53 75120 -1 1586
1588 0 464646.84 264264.38 75080 -1 1587
1589 0 464671.6 264267.25 75040 -1 1588
1590 0 464716.38 264242.12 74960 -1 1589
1591 0 464770.03 264212.2 74880 -1 1590
1592 0 464844.47 264102.84 74840 -1 1591
1593 0 464854.03 264054.9 74800 -1 1592
1594 0 464857.03 263981.88 74760 -1 1593
1595 0 464842.62 263944.94 74720 -1 1594
1596 0 464828.66 263917.53 74680 -1 1595
1597 0 464844.03 263913.06 74640 -1 1596
1598 0 464839.2 263858.25 74600 -1 1597
1599 0 464838.9 263838.44 74560 -1 1598
1600 0 464872.12 263814.72 74520 -1 1599
1601 0 464882.34 263794.12 74480 -1 1600
1602 0 464897.47 263798.53 74440 -1 1601
1603 0 464920.6 263790.88 74400 -1 1602
1604 0 464951.22 263797.38 74360 -1 1603
1605 0 465448.88 265233.66 75840 45 1568
1606 0 465522.56 265213.62 75880 45 1605
1607 0 465548.66 265234.38 75920 60 1606
1608 0 465626.25 265226.62 76000 60 1607
1609 0 465645.56 265238.16 76040 60 1608
1610 0 465701.75 265231.9 76080 60 1609
1611 0 465719.84 265231.9 76120 32 1610
1612 0 465749.25 265233.1 76160 32 1611
1613 0 465760.22 265223.88 76200 32 1612
1614 0 465793.2 265211.5 76240 32 1613
1615 0 465818.56 265221.7 76280 32 1614
1616 0 465834.9 265217.25 76320 32 1615
1617 0 465847.94 265227.2 76360 32 1616
1618 0 465878.12 265241.72 76400 32 1617
1619 0 465932.72 265252.03 76440 32 1618
1620 0 462086.78 264305.75 75600 51 1390
1621 0 462129.56 264231.12 75560 51 1620
1622 0 462159.62 264212.16 75520 51 1621
1623 0 462218.8 264159.3 75480 51 1622
1624 0 462307.9 264124.94 75440 51 1623
1625 0 462500.38 264030.84 75400 51 1624
1626 0 462602.88 263843.94 75360 51 1625
1627 0 462574.1 263799.56 75320 32 1626
1628 0 462593.34 263730.62 75280 32 1627
1629 0 462711.5 263803.84 75240 32 1628
1630 0 462784.94 263803.53 75200 32 1629
1631 0 462849.4 263793.53 75120 45 1630
1632 0 462874.03 263781.03 75080 45 1631
1633 0 462962.62 263793.8 75040 45 1632
1634 0 463021.22 263784.8 75000 45 1633
1635 0 463007.03 263789.5 74960 32 1634
1636 0 462967.56 263819.25 74920 32 1635
1637 0 463021.03 263828.2 74880 32 1636
1638 0 463041.53 263857.34 74840 32 1637
1639 0 463080.3 263852.97 74800 32 1638
1640 0 463118.6 263913.22 74760 32 1639
1641 0 463172.8 263939.1 74720 32 1640
1642 0 463252.6 263981.66 74680 32 1641
1643 0 463253.03 263997.38 74640 32 1642
1644 0 463430.25 264134.06 74600 32 1643
1645 0 463646.72 264168.6 74560 -1 1644
1646 0 463689.97 264199.16 74520 -1 1645
1647 0 464005.78 264094.53 74560 -1 1646
1648 0 464168.06 264081 74520 -1 1647
1649 0 464276.28 263991.25 74480 -1 1648
1650 0 464365.38 263970.4 74440 -1 1649
1651 0 464462.97 263978.38 74400 -1 1650
1652 0 464542.12 264009.47 74360 -1 1651
1653 0 464606.94 264002.06 74320 -1 1652
1654 0 464670.8 264024.94 74280 -1 1653
1655 0 464734.28 264055.2 74240 -1 1654
1656 0 464813.4 264104.4 74200 -1 1655
1657 0 464861.22 264125.1 74160 -1 1656
1658 0 464996.53 264086.6 74120 -1 1657
1659 0 465075.12 264065.38 74080 -1 1658
1660 0 465143.62 264045.03 74040 -1 1659
1661 0 465178.47 264031.06 74000 -1 1660
1662 0 465222.7 264007.1 73960 -1 1661
1663 0 465261.3 263966.66 73920 -1 1662
1664 0 465508.62 263750.4 73880 -1 1663
1665 0 465558.62 263666.38 73880 -1 1664
1666 0 465725.56 263592.38 73880 -1 1665
1667 0 465926.4 263405.06 73840 -1 1666
1668 0 466015.4 263193.5 73800 -1 1667
1669 0 466084.12 262992.06 73760 -1 1668
1670 0 466123.06 262923.16 73720 -1 1669
1671 0 465831.88 262771.22 73680 -1 1670
1672 0 465798.25 262740.8 73800 -1 1671
1673 0 465809.4 262775.16 73880 -1 1672
1674 0 465749.8 262730.4 73640 -1 1671
1675 0 465803.22 262656.34 73600 -1 1674
1676 0 465858.4 262592.78 73560 -1 1675
1677 0 465931.38 262543 73520 -1 1676
1678 0 465975.56 262519.8 73480 -1 1677
1679 0 466000.8 262509.5 73440 -1 1678
1680 0 466034.78 262454.97 73400 -1 1679
1681 0 466084 262478.88 73360 -1 1680
1682 0 466137.34 262486.84 73280 -1 1681
1683 0 466141.75 262479 73240 -1 1682
1684 0 466143.6 262474.8 73200 -1 1683
1685 0 466127.47 262494.66 73160 -1 1684
1686 0 466124.25 262483.5 73040 -1 1685
1687 0 466123.22 262474.44 73000 -1 1686
1688 0 466109.47 262489 72960 -1 1687
1689 0 466089.38 262498.66 72920 -1 1688
1690 0 466074.56 262513.84 72880 -1 1689
1691 0 466030.2 262538.28 72840 -1 1690
1692 0 465981.9 262597.62 72800 -1 1691
1693 0 465941.4 262655.75 72760 -1 1692
1694 0 465947.7 262755.66 72720 -1 1693
1695 0 465942.6 262888.2 72680 -1 1694
1696 0 465932.3 263036.88 72640 -1 1695
1697 0 465814.4 263079.22 72600 -1 1696
1698 0 465803.94 263140.78 72560 -1 1697
1699 0 465804.6 263202.34 72520 -1 1698
1700 0 465914.9 263047.75 72560 -1 1698
1701 0 466674.4 262352.66 73240 -1 1683
1702 0 466722.5 262344.16 73200 -1 1701
1703 0 462598.34 263489.62 75280 32 1628
1704 0 462602.88 263395.84 75360 32 1703
1705 0 462598.16 263223.84 75400 32 1704
1706 0 462720.75 263172.6 75200 45 1705
1707 0 462736.1 263222.8 75120 45 1706
1708 0 462725.88 263229.75 75080 45 1707
1709 0 462716.5 263238.03 75040 45 1708
1710 0 462741.2 263238.78 75000 45 1709
1711 0 462746.1 263213.34 74960 45 1710
1712 0 462785.5 263198.4 74920 45 1711
1713 0 462809.97 263179.1 74880 45 1712
1714 0 462824.25 263188.7 74840 32 1713
1715 0 462854.03 263189.16 74800 32 1714
1716 0 462961.6 263155.12 74760 -1 1715
1717 0 463118.97 263076.84 74720 -1 1716
1718 0 463119.4 262998.03 74680 -1 1717
1719 0 463110.1 262937.22 74640 -1 1718
1720 0 463105.03 262913.38 74600 -1 1719
1721 0 463109.75 262893.7 74560 -1 1720
1722 0 462116.66 261095.66 78920 207 598
1723 0 462583.84 261167.03 79120 190 1722
1724 0 462838.25 261157.17 79240 206 1723
1725 0 463137.1 261101.6 79400 139 1724
1726 0 463324.38 261073.9 79560 164 1725
1727 0 463464 261120 79720 163 1726
1728 0 463472 261176 79800 163 1727
1729 0 463524 261208 79920 163 1728
1730 0 464384 261796 79920 172 1729
1731 0 464640 262072 80000 150 1730
1732 0 464716 262332 80120 175 1731
1733 0 464788 262472 80240 172 1732
1734 0 464804 262580 80360 101 1733
1735 0 464964 262674 80520 163 1734
1736 0 464964 262682 80560 163 1735
1737 0 465664 262816 81160 139 1736
1738 0 465888 262880 81280 156 1737
1739 0 465952 263136 81400 202 1738
1740 0 465984 263392 81360 178 1739
1741 0 466112 263648 81320 163 1740
1742 0 466208 263904 81320 153 1741
1743 0 466368 264096 81240 120 1742
1744 0 466592 264224 81240 124 1743
1745 0 466848 264288 81280 202 1744
1746 0 467104 264320 81320 228 1745
1747 0 467264 264512 81280 107 1746
1748 0 467296 264768 81280 172 1747
1749 0 467296 265024 81280 150 1748
1750 0 467200 265248 81360 135 1749
1751 0 467168 265280 81320 140 1750
1752 0 467200 265472 81120 137 1751
1753 0 467296 265696 80960 137 1752
1754 0 467360 265952 80840 120 1753
1755 0 467264 266176 80720 91 1754
1756 0 467264 266432 80640 107 1755
1757 0 467168 266688 80600 128 1756
1758 0 467168 266912 80480 124 1757
1759 0 467168 267168 80400 124 1758
1760 0 467168 267424 80400 136 1759
1761 0 467168 267648 80280 148 1760
1762 0 467104 267904 80280 154 1761
1763 0 467168 268160 80240 98 1762
1764 0 467360 268352 80240 98 1763
1765 0 467424 268608 80240 102 1764
1766 0 467552 268768 80080 164 1765
1767 0 467744 268960 80000 122 1766
1768 0 467936 269152 79960 163 1767
1769 0 468096 269312 79800 150 1768
1770 0 468256 269504 79720 156 1769
1771 0 468448 269696 79680 160 1770
1772 0 468672 269792 79600 153 1771
1773 0 468928 269888 79520 186 1772
1774 0 469152 270016 79480 181 1773
1775 0 469408 270112 79480 197 1774
1776 0 469664 270176 79400 186 1775
1777 0 469920 270176 79400 71 1776
1778 0 470144 270304 79360 90 1777
1779 0 470336 270496 79320 115 1778
1780 0 470368 270496 79320 107 1779
1781 0 470560 270688 79320 98 1780
1782 0 470752 270880 79320 80 1781
1783 0 470976 271040 79320 90 1782
1784 0 471232 271136 79320 71 1783
1785 0 471424 271328 79320 81 1784
1786 0 471488 271392 79320 108 1785
1787 0 471680 271584 79400 80 1786
1788 0 471840 271744 79520 102 1787
1789 0 472000 271872 79680 101 1788
1790 0 472256 271968 79720 81 1789
1791 0 472352 272064 79720 153 1790
1792 0 472512 272160 79960 128 1791
1793 0 472672 272192 80160 102 1792
1794 0 472832 272192 80360 120 1793
1795 0 472992 272256 80600 91 1794
1796 0 473152 272384 80800 98 1795
1797 0 473344 272480 80960 81 1796
1798 0 473568 272544 81120 101 1797
1799 0 473760 272704 81280 115 1798
1800 0 473952 272832 81480 192 1799
1801 0 474112 272960 81640 124 1800
1802 0 474304 273120 81800 140 1801
1803 0 474528 273216 81920 120 1802
1804 0 474784 273312 81920 75 1803
1805 0 475008 273440 82000 80 1804
1806 0 475232 273568 82040 75 1805
1807 0 475424 273728 82080 102 1806
1808 0 475616 273856 82240 71 1807
1809 0 475808 274048 82240 80 1808
1810 0 475968 274240 82400 160 1809
1811 0 476160 274368 82560 81 1810
1812 0 476352 274560 82680 98 1811
1813 0 476512 274720 82800 81 1812
1814 0 476672 274848 83000 75 1813
1815 0 476736 274912 83080 108 1814
1816 0 476704 275136 82960 131 1815
1817 0 476736 275200 82720 122 1816
1818 0 476928 275360 82680 86 1817
1819 0 477120 275520 82560 90 1818
1820 0 477152 275680 82320 71 1819
1821 0 477152 275744 82200 51 1820
1822 0 476992 274976 83080 137 1815
1823 0 477088 275072 83320 122 1822
1824 0 477152 275104 83400 107 1823
1825 0 477344 275200 83240 86 1824
1826 0 477568 275168 83120 75 1825
1827 0 477792 275072 83120 45 1826
1828 0 477216 275136 83640 32 1824
1829 0 477344 275104 83880 40 1828
1830 0 477568 275104 84000 81 1829
1831 0 477568 275200 84240 71 1830
1832 0 477408 275328 84440 51 1831
1833 0 477184 275424 84560 81 1832
1834 0 476960 275552 84640 81 1833
1835 0 476768 275712 84760 71 1834
1836 0 476640 275872 84920 104 1835
1837 0 476384 275904 84920 40 1836
1838 0 476128 275904 84960 51 1837
1839 0 475968 275936 85160 60 1838
1840 0 475776 275936 85360 60 1839
1841 0 475552 275904 85480 60 1840
1842 0 475456 275904 85520 51 1841
1843 0 476800 276032 85080 60 1836
1844 0 476896 276064 85320 86 1843
1845 0 476864 276160 85560 51 1844
1846 0 476800 276128 85800 122 1845
1847 0 476672 276160 86040 90 1846
1848 0 476512 276064 86240 122 1847
1849 0 476352 275936 86400 124 1848
1850 0 476160 275808 86560 71 1849
1851 0 476224 275648 86760 96 1850
1852 0 476256 275552 86840 60 1851
1853 0 475960.3 275375.53 86920 -1 1852
1854 0 475648 275296 87000 32 1853
1855 0 475488 275328 87240 60 1854
1856 0 475424 275168 87440 75 1855
1857 0 475200 275232 87560 51 1856
1858 0 474944 275264 87640 51 1857
1859 0 474688 275264 87760 32 1858
1860 0 474560 275264 87760 40 1859
1861 0 474398 275262 87840 -1 1860
1862 0 472224 272128 79480 64 1791
1863 0 472096 272256 79240 32 1862
1864 0 471904 272256 79320 81 1863
1865 0 471552 271360 79080 60 1786
1866 0 471712 271360 78880 104 1865
1867 0 471936 271360 78760 96 1866
1868 0 472192 271328 78680 71 1867
1869 0 472448 271328 78640 75 1868
1870 0 472544 271328 78600 60 1869
1871 0 470496 270400 79080 86 1780
1872 0 470624 270272 78880 32 1871
1873 0 470784 270112 78720 64 1872
1874 0 470944 269952 78520 60 1873
1875 0 471072 269920 78320 60 1874
1876 0 466880 267936 80280 178 1762
1877 0 466688 268128 80280 104 1876
1878 0 466464 268256 80280 98 1877
1879 0 466432 268160 80520 32 1878
1880 0 466688 268160 80680 32 1879
1881 0 467360 265184 81560 51 1750
1882 0 467488 265312 81760 45 1881
1883 0 467680 265440 81880 75 1882
1884 0 467872 265600 82000 91 1883
1885 0 468032 265760 82120 91 1884
1886 0 468192 265888 82320 75 1885
1887 0 468352 265984 82520 81 1886
1888 0 468576 266048 82680 98 1887
1889 0 468768 266080 82880 86 1888
1890 0 468960 266080 83080 64 1889
1891 0 469152 266112 83240 124 1890
1892 0 469408 266048 83360 102 1891
1893 0 469664 266080 83440 107 1892
1894 0 469920 266080 83480 80 1893
1895 0 470176 266080 83480 91 1894
1896 0 470400 266016 83600 81 1895
1897 0 470624 265856 83640 81 1896
1898 0 470816 265664 83680 75 1897
1899 0 470944 265440 83720 80 1898
1900 0 471072 265440 83720 86 1899
1901 0 471296 265440 83680 107 1900
1902 0 471552 265504 83640 98 1901
1903 0 471808 265536 83640 120 1902
1904 0 472032 265536 83760 139 1903
1905 0 472224 265408 83960 115 1904
1906 0 472448 265376 84080 148 1905
1907 0 472672 265280 84160 136 1906
1908 0 472800 265056 84280 51 1907
1909 0 472896 264960 84320 71 1908
1910 0 473444.75 264654.72 84400 -1 1909
1911 0 474016 264544 84600 98 1910
1912 0 473984 264288 84560 51 1911
1913 0 474080 264032 84520 80 1912
1914 0 474304 263904 84400 122 1913
1915 0 474560 263904 84320 101 1914
1916 0 474816 263872 84320 75 1915
1917 0 475040 263840 84200 64 1916
1918 0 475200 263840 83960 71 1917
1919 0 475360 263808 83760 108 1918
1920 0 475584 263776 83560 150 1919
1921 0 475808 263840 83440 175 1920
1922 0 476064 263872 83320 90 1921
1923 0 476256 263744 83160 81 1922
1924 0 476448 263616 83000 98 1923
1925 0 476640 263520 82840 91 1924
1926 0 476832 263424 82680 71 1925
1927 0 477024 263360 82520 60 1926
1928 0 477184 263264 82320 71 1927
1929 0 477344 263136 82120 75 1928
1930 0 477504 262976 81960 75 1929
1931 0 477632 262816 81760 75 1930
1932 0 477792 262720 81560 102 1931
1933 0 477984 262688 81360 178 1932
1934 0 478176 262720 81160 124 1933
1935 0 478432 262688 81120 80 1934
1936 0 478688 262656 81120 60 1935
1937 0 478912 262560 81040 75 1936
1938 0 479168 262560 80920 60 1937
1939 0 479424 262528 80880 71 1938
1940 0 479680 262432 80880 80 1939
1941 0 479904 262336 80800 51 1940
1942 0 480128 262176 80800 71 1941
1943 0 480288 261952 80800 64 1942
1944 0 480288 261696 80840 45 1943
1945 0 480288 261440 80840 40 1944
1946 0 474240 264672 84600 71 1911
1947 0 474464 264768 84520 90 1946
1948 0 474720 264832 84440 120 1947
1949 0 474976 264896 84400 80 1948
1950 0 475232 264960 84400 80 1949
1951 0 475488 264992 84400 80 1950
1952 0 475744 265056 84440 81 1951
1953 0 475968 265056 84560 71 1952
1954 0 476192 265088 84720 51 1953
1955 0 476416 265088 84840 98 1954
1956 0 476608 265120 84960 80 1955
1957 0 471392 265184 83760 75 1901
1958 0 471552 264992 83920 51 1957
1959 0 471712 265120 84120 80 1958
1960 0 471712 265184 84320 32 1959
1961 0 471072 265504 84000 32 1900
1962 0 471200 265824 83840 32 1961
1963 0 471200 265856 83760 32 1962
1964 0 470944 265184 83720 40 1899
1965 0 470944 264928 83720 40 1964
1966 0 471072 264704 83760 32 1965
1967 0 471232 264608 83760 32 1966
1968 0 465004 263066 80560 51 1736
1969 0 465088 263226 80440 45 1968
1970 0 465156 263326 80320 45 1969
1971 0 465164 263414 80160 45 1970
1972 0 465140 263458 80000 45 1971
1973 0 465124 263462 79920 45 1972
1974 0 465084 263578 79800 45 1973
1975 0 465124 263794 79760 45 1974
1976 0 465088 263914 79640 -1 1975
1977 0 464984 263918 79480 -1 1976
1978 0 465068 263938 79320 -1 1977
1979 0 465112 263998 79240 -1 1978
1980 0 464924 264222 79200 -1 1979
1981 0 464960 264286 79040 -1 1980
1982 0 465068 264312 78920 -1 1981
1983 0 465252 264480 78880 -1 1982
1984 0 465420 264564 78840 -1 1983
1985 0 465572 264776 78880 -1 1984
1986 0 465564 264792 78920 -1 1985
1987 0 465583.8 264844.3 78960 -1 1986
1988 0 465657.34 265175.25 79040 -1 1987
1989 0 465654.5 265376.06 78960 -1 1988
1990 0 465597.94 265452.44 78880 -1 1989
1991 0 465637.53 265477.9 78760 -1 1990
1992 0 465524.4 265525.97 78640 -1 1991
1993 0 465323.6 265432.62 78520 -1 1992
1994 0 465170.84 265322.34 78440 -1 1993
1995 0 464885.2 265141.3 78400 -1 1994
1996 0 464859.72 265081.9 78360 -1 1995
1997 0 464700 263562 79400 -1 1977
1998 0 464692 263514 79360 -1 1997
1999 0 463488 261052 80080 175 1729
2000 0 463592 260820 80200 163 1999
2001 0 463892 260396 80320 122 2000
2002 0 464312 260160 80440 32 2001
2003 0 464420 260068 80600 32 2002
2004 0 464556 259976 80760 32 2003
2005 0 464716 259944 80880 122 2004
2006 0 464700 259188 80880 120 2005
2007 0 464704 258848 80800 102 2006
2008 0 464696 258718 80720 86 2007
2009 0 464676 258526 80640 102 2008
2010 0 464716 258362 80520 102 2009
2011 0 464708 258218 80400 98 2010
2012 0 464728 258074 80240 75 2011
2013 0 464736 257962 80120 75 2012
2014 0 464720 257862 80000 98 2013
2015 0 464712 257798 79920 98 2014
2016 0 464784 257640 79720 120 2015
2017 0 464916 257432 79560 96 2016
2018 0 465120 257252 79400 115 2017
2019 0 465304 257096 79240 98 2018
2020 0 465420 256880 79120 98 2019
2021 0 465492 256692 79040 98 2020
2022 0 465556 256540 78920 128 2021
2023 0 465648 256258 78800 115 2022
2024 0 465720 256022 78720 139 2023
2025 0 465772 255866 78600 139 2024
2026 0 465888 255718 78480 101 2025
2027 0 466020 255610 78360 98 2026
2028 0 466140 255502 78240 91 2027
2029 0 466288 255386 78160 91 2028
2030 0 466428 255290 78080 75 2029
2031 0 466560 255126 78000 75 2030
2032 0 466624 255058 77840 75 2031
2033 0 466724 255000 77680 120 2032
2034 0 466816 254916 77520 108 2033
2035 0 466904 254872 77440 108 2034
2036 0 466948 254820 77360 98 2035
2037 0 467084 254688 77200 96 2036
2038 0 467200 254632 77040 96 2037
2039 0 467256 254528 76880 71 2038
2040 0 467312 254452 76760 64 2039
2041 0 467376 254348 76600 64 2040
2042 0 467468 254264 76480 96 2041
2043 0 467516 254240 76440 96 2042
2044 0 467656 254140 76280 81 2043
2045 0 467812 254076 76160 75 2044
2046 0 468084 253908 76040 51 2045
2047 0 468320 253624 75960 60 2046
2048 0 468604 253350 75880 80 2047
2049 0 469028 253054 75840 60 2048
2050 0 469708 252614 75800 90 2049
2051 0 470476 252124 75840 75 2050
2052 0 471720 251272 75880 32 2051
2053 0 472200 251022 75800 71 2052
2054 0 472436 250938 75680 101 2053
2055 0 472736 250946 75560 108 2054
2056 0 472860 251018 75440 108 2055
2057 0 472992 250950 75320 108 2056
2058 0 473080 250856 75160 140 2057
2059 0 473136 250776 75000 96 2058
2060 0 473180 250656 74920 96 2059
2061 0 473092 250596 74960 96 2060
2062 0 473004 250536 75000 96 2061
2063 0 472812 250540 74920 96 2062
2064 0 472580 250588 74800 96 2063
2065 0 472500 250608 74720 96 2064
2066 0 473412 250472 74800 81 2060
2067 0 473566.66 250393.33 74720 98 2066
2068 0 473558.75 250393.75 74840 98 2067
2069 0 473556 250394 74880 98 2068
2070 0 473568 250414 74920 98 2069
2071 0 473644 250354 74680 81 2067
2072 0 473768 250370 74520 81 2071
2073 0 473852 250310 74360 75 2072
2074 0 473900.53 250237.72 74240 71 2073
2075 0 474172 249950 74160 120 2074
2076 0 474256 249610 74040 98 2075
2077 0 474312 249408 73960 98 2076
2078 0 474424 249144 73880 75 2077
2079 0 474520 248956 73800 140 2078
2080 0 474560 248840 73680 178 2079
2081 0 474696 248742 73560 166 2080
2082 0 474804 248674 73440 166 2081
2083 0 474932 248606 73320 156 2082
2084 0 475000 248578 73200 160 2083
2085 0 474520 248826 73120 178 2084
2086 0 474416 248826 73000 178 2085
2087 0 474152 249050 72880 -1 2086
2088 0 473844 249122 72840 -1 2087
2089 0 473872 249114 72760 -1 2088
2090 0 473740 249286 72720 -1 2089
2091 0 473700 249286 72680 -1 2090
2092 0 473452 249318 72640 -1 2091
2093 0 473336 249306 72680 -1 2092
2094 0 473316 249266 72760 -1 2093
2095 0 473096 249018 72800 -1 2094
2096 0 473056 248986 72880 -1 2095
2097 0 472952 248888 72920 -1 2096
2098 0 472860 248876 72960 -1 2097
2099 0 472688 248836 73040 -1 2098
2100 0 472476 248852 73080 -1 2099
2101 0 472184 248804 73120 -1 2100
2102 0 471920 248744 73240 -1 2101
2103 0 475300 247948 73080 124 2084
2104 0 475308 247550 73000 120 2103
2105 0 475412 246714 73040 60 2104
2106 0 475324 246186 73000 60 2105
2107 0 475192 245896 73040 81 2106
2108 0 475156 245688 73200 81 2107
2109 0 475164 245316 73280 64 2108
2110 0 474872 244648 73240 71 2109
2111 0 474792 244222 73160 81 2110
2112 0 474776 244074 73000 91 2111
2113 0 474800 243846 72920 51 2112
2114 0 474980 243678 72880 51 2113
2115 0 475072 243666 72960 51 2114
2116 0 474032 250170 74120 71 2074
2117 0 474100 250086 74000 120 2116
2118 0 474132 250054 73920 120 2117
2119 0 464744 259978 81000 122 2005
2120 0 464936 259946 81160 108 2119
2121 0 465664 259802 81280 86 2120
2122 0 465928 259698 81440 128 2121
2123 0 466076 259634 81600 128 2122
2124 0 466944 259514 81760 120 2123
2125 0 466848 259260 81920 120 2124
2126 0 466524 258620 82040 32 2125
2127 0 466988 258064 82160 107 2126
2128 0 466968 257969 82200 107 2127
2129 0 466948 257874 82240 107 2128
2130 0 466888 257770 82320 32 2129
2131 0 466836 257718 82400 32 2130
2132 0 466712 257690 82560 32 2131
2133 0 466680 257652.67 82640 32 2132
2134 0 466664 257634 82680 32 2133
2135 0 466772 257600 82720 32 2134
2136 0 466892 257612 82800 32 2135
2137 0 466920 257660 82920 32 2136
2138 0 466928 257708 83040 32 2137
2139 0 466936 257748 83120 32 2138
2140 0 466964 257744 83160 32 2139
2141 0 467036 257752 83240 -1 2140
2142 0 467108 257768 83320 -1 2141
2143 0 466424 257732 82640 32 2133
2144 0 466352 257772 82560 32 2143
2145 0 466156 257840 82480 32 2144
2146 0 466012 257804 82520 32 2145
2147 0 465980 257788 82560 32 2146
2148 0 465904 257800 82640 32 2147
2149 0 467336 257770 82200 115 2127
2150 0 467612 257486 82160 115 2149
2151 0 467579 257522 82040 115 2150
2152 0 467568 257534 82000 115 2151
2153 0 467604 257543 81880 115 2152
2154 0 467672 257535 81840 115 2153
2155 0 467652 257114 82200 51 2150
2156 0 468080 256686 82240 60 2155
2157 0 468100 256298 82200 45 2156
2158 0 468252 256138 82160 60 2157
2159 0 468312 255756 82080 91 2158
2160 0 468412 255700 82160 91 2159
2161 0 468256 255664 81960 91 2159
2162 0 468236 255556 81920 75 2161
2163 0 468236 255472 81840 75 2162
2164 0 468232.8 255376 81760 75 2163
2165 0 468222 254691 81760 101 2164
2166 0 468096 254379 81800 101 2165
2167 0 468264 254143 81760 101 2166
2168 0 468400 254069 81800 -1 2167
2169 0 468406 254081 81840 -1 2168
2170 0 468228 255232 81640 90 2164
2171 0 467464 259280 81840 32 2124
2172 0 467904 259012 81960 153 2171
2173 0 468532 258612 82000 101 2172
2174 0 468928 258252 82160 143 2173
2175 0 469124 258093 82200 122 2174
2176 0 469320 257934 82240 81 2175
2177 0 469712 257718 82320 115 2176
2178 0 470168 257498 82400 91 2177
2179 0 470504 257240 82520 104 2178
2180 0 471192 257088 82600 156 2179
2181 0 472260 256828 82640 163 2180
2182 0 472636 256772 82800 163 2181
2183 0 472916 256750 83000 150 2182
2184 0 473080 256686 83160 128 2183
2185 0 473220 256594 83320 163 2184
2186 0 473312 256454 83480 163 2185
2187 0 473476 256270 83640 101 2186
2188 0 473696 256106 83760 102 2187
2189 0 473852 256106 83880 102 2188
2190 0 474228 256106 84000 136 2189
2191 0 474712 256044 84080 120 2190
2192 0 475072 256060 84160 104 2191
2193 0 475220 256064 84240 163 2192
2194 0 475404.97 256297.14 84280 102 2193
2195 0 476030.06 256551.7 84320 75 2194
2196 0 476300 256040 84200 51 2193
2197 0 476524 256056 84120 91 2196
2198 0 477200 256022 84040 75 2197
2199 0 477680 255898 84120 139 2198
2200 0 477836 255834 84240 139 2199
2201 0 478012 255682 84360 128 2200
2202 0 478176 255442 84440 120 2201
2203 0 478264 255334 84560 122 2202
2204 0 478540 255098 84680 96 2203
2205 0 478712 254732 84800 40 2204
2206 0 479132 254504 84880 80 2205
2207 0 479332 254204 84880 60 2206
2208 0 479532 254096 84920 32 2207
2209 0 480100 253796 84960 91 2208
2210 0 480772 253300 84880 98 2209
2211 0 481780 252426 84880 134 2210
2212 0 482244 251940 84800 81 2211
2213 0 482688 251540 84720 75 2212
2214 0 483012 251272 84640 80 2213
2215 0 483044 250794 84560 160 2214
2216 0 483084 250818 84440 160 2215
2217 0 483304 250638 84400 60 2216
2218 0 483596 250426 84280 45 2217
2219 0 484298 250164 84280 -1 2218
2220 0 484122 249960 84320 -1 2219
2221 0 484062 249912 84360 -1 2220
2222 0 484122 249552 84360 -1 2221
2223 0 484298 249476 84280 -1 2222
2224 0 484278 249156 84360 -1 2223
2225 0 484316 249022 84400 -1 2224
2226 0 484396 248874 84440 -1 2225
2227 0 484492 248774 84520 -1 2226
2228 0 484632 248686 84600 -1 2227
2229 0 484840 248382 84640 -1 2228
2230 0 484868 248342 84680 -1 2229
2231 0 484317.97 249485.81 84240 -1 2223
2232 0 483862 249940 84320 -1 2220
2233 0 483682 249852 84280 -1 2232
2234 0 483506 249816 84120 -1 2233
2235 0 483602 249940 83920 -1 2234
2236 0 483818 250120 83760 -1 2235
2237 0 483846 250304 83640 -1 2236
2238 0 483870 250344 83560 -1 2237
2239 0 483892.38 250329.25 83520 -1 2238
2240 0 483878 250382 83440 -1 2239
2241 0 483808 250358 83320 -1 2240
2242 0 483764 250368 83200 -1 2241
2243 0 483734 250342 83120 -1 2242
2244 0 473564 255686 83760 60 2188
2245 0 473508 255578 83680 60 2244
2246 0 473468 254946 83640 181 2245
2247 0 473476 254770 83800 122 2246
2248 0 473734 254376 83920 51 2247
2249 0 473870 254260 84080 75 2248
2250 0 474118 254056 84200 86 2249
2251 0 474202 253876 84280 102 2250
2252 0 474280 253638 84400 80 2251
2253 0 474332 253350 84520 51 2252
2254 0 474312 253098 84600 64 2253
2255 0 474396 252890 84680 51 2254
2256 0 474574 252820 84800 60 2255
2257 0 475006 252652 84840 131 2256
2258 0 475798 252420 84840 154 2257
2259 0 476282 252564 84760 71 2258
2260 0 476522 252676 84720 51 2259
2261 0 476662 252768 84640 51 2260
2262 0 476730 252896 84520 51 2261
2263 0 476798 252938 84480 51 2262
2264 0 476866 253038 84400 51 2263
2265 0 476902 253062 84320 51 2264
2266 0 477122 253202 84280 -1 2265
2267 0 477102 253230 84240 -1 2266
2268 0 475904 252042 84880 154 2258
2269 0 475761 251931 84960 131 2268
2270 0 475618 251820 85040 131 2269
2271 0 475538 251784 85160 131 2270
2272 0 475466 251700 85280 -1 2271
2273 0 475350 251676 85360 -1 2272
2274 0 475290 251664 85480 -1 2273
2275 0 475218 251516 85400 -1 2274
2276 0 475258 251384 85280 -1 2275
2277 0 475254 251222 85200 -1 2276
2278 0 475326 251034 85120 -1 2277
2279 0 475546 250822 85120 -1 2278
2280 0 475598 250842 85080 -1 2279
2281 0 475782 250882 85040 -1 2280
2282 0 475926 250830 85000 -1 2281
2283 0 476106 250778 84920 -1 2282
2284 0 476242 250694 84800 -1 2283
2285 0 476302 250618 84640 -1 2284
2286 0 476434 250562 84560 -1 2285
2287 0 476538 250618 84680 -1 2286
2288 0 476518 250646 84760 -1 2287
2289 0 476554 250674 84840 -1 2288
2290 0 476586 250699 84880 -1 2289
2291 0 476598 250719 84920 -1 2290
2292 0 475386 251700 85600 -1 2274
2293 0 475382 251636 85720 -1 2292
2294 0 475414 251758 85840 -1 2293
2295 0 475410 251814 85960 -1 2294
2296 0 475454 251706 86080 -1 2295
2297 0 475446 251654 86200 -1 2296
2298 0 475436.66 251727.33 86240 -1 2297
2299 0 475516 251577 86280 -1 2298
2300 0 475548 251529 86360 -1 2299
2301 0 475648 251455 86440 -1 2300
2302 0 475418 251874 86320 -1 2298
2303 0 475290 251954 86400 -1 2302
2304 0 475190 252026 86520 -1 2303
2305 0 475170 252190 86640 -1 2304
2306 0 475142 252234 86720 -1 2305
2307 0 475066 252302 86880 -1 2306
2308 0 474914 252374 87000 -1 2307
2309 0 474622 252362 87000 -1 2308
2310 0 474178 252510 87000 -1 2309
2311 0 474054 252558 87080 -1 2310
2312 0 473886 252710 87120 -1 2311
2313 0 473774 252622 87200 -1 2312
2314 0 473654 252562 87280 -1 2313
2315 0 473542 252526 87360 -1 2314
2316 0 473414 252446 87480 -1 2315
2317 0 473390 252406 87600 -1 2316
2318 0 473374 252358 87760 -1 2317
2319 0 473290 252334 87920 -1 2318
2320 0 473186 252334 88040 -1 2319
2321 0 473130 252278 88160 -1 2320
2322 0 473078 252200 88280 -1 2321
2323 0 473030 252152 88360 -1 2322
2324 0 473026 252044 88440 -1 2323
2325 0 473114 251836 88560 -1 2324
2326 0 473194 251796 88600 -1 2325
2327 0 473230 251780 88640 -1 2326
2328 0 473062 251932 88720 -1 2327
2329 0 473074 251768 88800 -1 2328
2330 0 473042 251688 88880 -1 2329
2331 0 476164 251954 84800 148 2268
2332 0 476230 251940 84760 148 2331
2333 0 476296 251926 84720 71 2332
2334 0 476416 251766 84680 -1 2333
2335 0 476484 251714 84600 -1 2334
2336 0 476548 251538 84560 -1 2335
2337 0 476716 251448 84520 -1 2336
2338 0 476748 251432 84320 -1 2337
2339 0 476672 251484 84200 -1 2338
2340 0 476568 251464 84080 -1 2339
2341 0 476352 251412 83960 -1 2340
2342 0 476292 251424 83920 -1 2341
2343 0 475852 251600 83880 -1 2342
2344 0 475842 251612 83840 -1 2343
2345 0 475832 251624 83800 -1 2344
2346 0 475532 251696 83840 -1 2344
2347 0 468972 258038 82360 122 2175
2348 0 468972 258006 82400 122 2347
2349 0 468972 257974 82440 122 2348
2350 0 468680 258682 82360 104 2347
2351 0 468680 258686 82560 71 2350
2352 0 468676 258698 82720 71 2351
2353 0 468716 258710 82840 64 2352
2354 0 468724 258702 83000 64 2353
2355 0 468660 258746 83200 71 2354
2356 0 468612 258862 83360 64 2355
2357 0 468632 258894 83560 64 2356
2358 0 468623 258939 83680 64 2357
2359 0 468620 258954 83720 64 2358
2360 0 468816 259030 83880 71 2359
2361 0 468824 258962 84040 71 2360
2362 0 468788 259006 84200 96 2361
2363 0 468672 258970 84320 81 2362
2364 0 468728 258894 84440 81 2363
2365 0 468812 258794 84640 75 2364
2366 0 468880 258742 84880 64 2365
2367 0 468928 258702 85080 71 2366
2368 0 469080 258706 85320 71 2367
2369 0 469248 258846 85520 51 2368
2370 0 469286 258916 85600 51 2369
2371 0 469310 259008 85760 32 2370
2372 0 469208 259162 85920 32 2371
2373 0 469204 259274 86080 32 2372
2374 0 469124 259302 86280 32 2373
2375 0 468994 259300 86480 32 2374
2376 0 468802 259372 86640 -1 2375
2377 0 468666 259460 86840 -1 2376
2378 0 468578 259596 87000 -1 2377
2379 0 468482 259760 87200 -1 2378
2380 0 468312 259890 87400 -1 2379
2381 0 468252 259870 87600 -1 2380
2382 0 468186 259872 87840 -1 2381
2383 0 468138 259724 88040 -1 2382
2384 0 468062 259556 88240 -1 2383
2385 0 467926 259328 88400 120 2384
2386 0 467766 259012 88560 120 2385
2387 0 467630 258740 88640 120 2386
2388 0 467392 259370 88720 153 2387
2389 0 467248 259318 88960 153 2388
2390 0 466758 259608 88960 229 2389
2391 0 466794 259766 88960 153 2390
2392 0 467086 259938 88880 153 2391
2393 0 467274 259192 89120 229 2389
2394 0 467314 259048 89280 200 2393
2395 0 467422 258996 89440 90 2394
2396 0 467534 258964 89640 101 2395
2397 0 467594 258960 89840 81 2396
2398 0 467706 258940 90040 81 2397
2399 0 467802 258880 90240 64 2398
2400 0 468010 258876 90400 60 2399
2401 0 468114 258772 90560 32 2400
2402 0 470046 258704 90640 -1 2401
2403 0 469750 258700 90760 -1 2402
2404 0 469778 258684 90840 -1 2403
2405 0 470022 258348 90680 -1 2402
2406 0 469834 258248 90800 -1 2405
2407 0 469890 258164 90920 -1 2406
2408 0 469938 258078 91040 -1 2407
2409 0 469918 258050 91160 -1 2408
2410 0 469882 257790 91160 -1 2409
2411 0 469874 257530 91200 -1 2410
2412 0 469978 257422 91160 -1 2411
2413 0 470242 258744 90720 -1 2402
2414 0 470318 258772 90840 -1 2413
2415 0 470326 258844 90880 -1 2414
2416 0 470516 259054 90960 -1 2415
2417 0 470504 259166 91080 -1 2416
2418 0 470492 259542 91120 -1 2417
2419 0 470330 259804 91280 -1 2418
2420 0 470446 259872 91080 -1 2419
2421 0 470542 260112 90920 -1 2420
2422 0 470866 260212 90880 -1 2421
2423 0 470962 260272 90840 -1 2422
2424 0 471042 260340 90800 -1 2423
2425 0 471130 260360 90760 -1 2424
2426 0 471448 260442 90720 -1 2425
2427 0 471912 260474 90680 -1 2426
2428 0 472380 260468 90640 -1 2427
2429 0 472740 260372 90640 -1 2428
2430 0 472816 260248 90720 -1 2429
2431 0 472888 260104 90840 -1 2430
2432 0 472912 260008 91000 -1 2431
2433 0 473120 259702 91040 -1 2432
2434 0 473232 259642 91120 -1 2433
2435 0 470357.6 258831.6 90920 -1 2415
2436 0 470484 258782 91080 -1 2435
2437 0 468336 258902 83680 64 2358
2438 0 468300 258874 83760 64 2437
2439 0 458276.22 257041.92 79760 45 591
2440 0 458268.3 257071.06 79600 45 2439
2441 0 458135.84 256993.94 79440 45 2440
2442 0 457768 256988 79400 90 2441
2443 0 457648 257108 79280 90 2442
2444 0 457544 257258 79080 81 2443
2445 0 457420 257378 78960 81 2444
2446 0 457292 257446 78840 81 2445
2447 0 457192 257550 78720 81 2446
2448 0 457112 257682 78560 64 2447
2449 0 456916 257788 78400 81 2448
2450 0 456768 257928 78240 81 2449
2451 0 456556 258016 78120 75 2450
2452 0 456252 258136 78000 101 2451
2453 0 456124 258242 77880 91 2452
2454 0 455992 258306 77760 91 2453
2455 0 455920 258318 77640 96 2454
2456 0 455784 258314 77520 96 2455
2457 0 455616 258258 77440 107 2456
2458 0 455432 258154 77280 102 2457
2459 0 455300 258066 77160 96 2458
2460 0 455300 258030 77120 96 2459
2461 0 455136 258010 77040 91 2460
2462 0 454988 257936 76920 91 2461
2463 0 454824 257888 76800 91 2462
2464 0 454640 257836 76680 81 2463
2465 0 454448 257776 76600 51 2464
2466 0 454176 257648 76480 80 2465
2467 0 454000 257662 76400 104 2466
2468 0 453664 257650 76280 102 2467
2469 0 453144 257578 76280 81 2468
2470 0 453124 257252 76240 81 2469
2471 0 453084 257236 76120 81 2470
2472 0 452988 257564 76480 90 2469
2473 0 452852 257568 76600 81 2472
2474 0 452652 257544 76760 71 2473
2475 0 452476 257516 76840 71 2474
2476 0 452216 257490 76960 75 2475
2477 0 452044 257458 77080 75 2476
2478 0 451864 257402 77160 64 2477
2479 0 451696 257370 77280 64 2478
2480 0 451588 257382 77440 64 2479
2481 0 451492 257330 77560 64 2480
2482 0 451300 257324 77680 71 2481
2483 0 451140 257372 77800 71 2482
2484 0 451016 257364 77920 71 2483
2485 0 450960 257328 78040 75 2484
2486 0 450812 257336 78200 71 2485
2487 0 450696 257412 78320 71 2486
2488 0 450536 257328 78440 75 2487
2489 0 450352 257312 78600 75 2488
2490 0 450212 257294 78720 81 2489
2491 0 450108 257290 78880 81 2490
2492 0 449948 257302 79000 96 2491
2493 0 449860 257282 79160 81 2492
2494 0 449696 257302 79320 81 2493
2495 0 449524 257290 79480 75 2494
2496 0 449328 257286 79640 75 2495
2497 0 449140 257308 79760 81 2496
2498 0 449040 257300 79840 75 2497
2499 0 448776 257366 79960 75 2498
2500 0 448604 257402 80040 86 2499
2501 0 448456 257382 80240 71 2500
2502 0 448220 257414 80440 81 2501
2503 0 448100 257432 80560 81 2502
2504 0 447964 257492 80720 122 2503
2505 0 447936 257512 80840 122 2504
2506 0 447816 257508 80960 75 2505
2507 0 447576 257584 81120 75 2506
2508 0 448028 257212 81120 122 2507
2509 0 448140 257032 81200 122 2508
2510 0 448164 256916 81280 -1 2509
2511 0 448068 256748 81360 -1 2510
2512 0 448012 256824 81560 -1 2511
2513 0 447268 257606 81320 108 2507
2514 0 447193 257567 81440 108 2513
2515 0 447168 257554 81480 108 2514
2516 0 447084 257496 81640 71 2515
2517 0 446976 257384 81800 98 2516
2518 0 446992 257384 81960 160 2517
2519 0 446992 257396 82120 120 2518
2520 0 446872 257464 82240 120 2519
2521 0 446832 257500 82440 120 2520
2522 0 446764 257496 82640 120 2521
2523 0 446720 257536 82800 120 2522
2524 0 446620 257614 82880 -1 2523
2525 0 446508 257686 82960 -1 2524
2526 0 446472 257706 83080 -1 2525
2527 0 446336 257722 83160 -1 2526
2528 0 446220 257774 83240 -1 2527
2529 0 446140 257754 83360 -1 2528
2530 0 446016 257722 83480 -1 2529
2531 0 445936 257682 83560 -1 2530
2532 0 445844 257674 83680 -1 2531
2533 0 445760 257638 83840 -1 2532
2534 0 445856 257598 84040 51 2533
2535 0 445864 257522 84200 51 2534
2536 0 445804 257526 84360 51 2535
2537 0 445724 257502 84520 51 2536
2538 0 445516 257358 84560 51 2537
2539 0 445500 257258 84600 51 2538
2540 0 445502 257048 84640 51 2539
2541 0 445526 256904 84680 51 2540
2542 0 445626 256792 84720 51 2541
2543 0 445674 256636 84760 -1 2542
2544 0 445682 256504 84800 -1 2543
2545 0 445766 256384 84840 -1 2544
2546 0 445882 256220 84760 -1 2545
2547 0 446014 256144 84840 -1 2546
2548 0 446062 256088 84880 -1 2547
2549 0 446166 255832 84960 -1 2548
2550 0 446198 255784 85040 -1 2549
2551 0 446174 255780 85080 -1 2550
2552 0 446106 255784 85120 -1 2551
2553 0 445962 255668 85160 -1 2552
2554 0 445930 255640 85080 -1 2553
2555 0 445756 257488 84640 51 2537
2556 0 445680 257464 84840 75 2555
2557 0 445704 257424 85000 64 2556
2558 0 445700 257420 85160 64 2557
2559 0 445660 257428 85320 71 2558
2560 0 445696 257440 85480 71 2559
2561 0 445728 257416 85640 90 2560
2562 0 445780 257408 85760 96 2561
2563 0 445796 257336 85920 96 2562
2564 0 445808 257232 86040 64 2563
2565 0 445864 257056 86200 45 2564
2566 0 445904 256972 86360 45 2565
2567 0 445965.34 256904 86440 40 2566
2568 0 445996 256870 86480 40 2567
2569 0 446112 256594 86600 51 2568
2570 0 446032 256512 86760 140 2569
2571 0 446020 256392 86880 101 2570
2572 0 445948 256272 87000 101 2571
2573 0 446000 256136 87200 64 2572
2574 0 445956 256048 87320 64 2573
2575 0 445972 255848 87480 64 2574
2576 0 446008 255774 87680 64 2575
2577 0 446016 255698 87880 -1 2576
2578 0 446048 255574 88040 -1 2577
2579 0 446028 255502 88240 -1 2578
2580 0 446028 255402 88400 -1 2579
2581 0 445972 255338 88560 -1 2580
2582 0 445952 255262 88640 -1 2581
2583 0 445836 255462 88840 -1 2582
2584 0 445840 255450 88880 -1 2583
2585 0 445744 255434 89120 -1 2584
2586 0 445608 255410 89280 -1 2585
2587 0 445500 255406 89440 -1 2586
2588 0 445460 255662 89600 -1 2587
2589 0 445420 255738 89800 -1 2588
2590 0 445252 255746 90000 -1 2589
2591 0 445304 255802 90160 -1 2590
2592 0 445358.28 255787.72 90360 -1 2591
2593 0 445380 255782 90440 -1 2592
2594 0 445512 255822 90560 -1 2593
2595 0 445996 255866 90600 -1 2594
2596 0 446148 255786 90760 -1 2595
2597 0 446328 255798 90920 -1 2596
2598 0 446516 255798 91000 -1 2597
2599 0 446776 256054 91040 -1 2598
2600 0 447000 256034 91040 -1 2599
2601 0 447112 256314 91040 -1 2600
2602 0 447084 256430 91120 -1 2601
2603 0 447240 256466 91240 -1 2602
2604 0 447300 256584 91320 -1 2603
2605 0 447412 256548 91440 -1 2604
2606 0 447472 256588 91480 -1 2605
2607 0 447652 256776 91520 -1 2606
2608 0 447992 257040 91480 -1 2607
2609 0 448384 257248 91400 -1 2608
2610 0 448556 257364 91440 -1 2609
2611 0 448716 257372 91360 -1 2610
2612 0 448680 257433 91240 -1 2611
2613 0 448620 257417 91120 -1 2612
2614 0 448572 257336 91560 -1 2610
2615 0 448624 257306 91720 -1 2614
2616 0 448944 257222 91800 -1 2615
2617 0 449056 257434 91840 -1 2616
2618 0 449032 257714 91920 -1 2617
2619 0 449232 257958 91920 -1 2618
2620 0 446736 257478 82840 -1 2523
2621 0 446752 257420 82880 -1 2620
2622 0 446750 257375 82920 -1 2621
2623 0 446700 257387 82960 -1 2622
2624 0 447452 257894 81440 108 2514
2625 0 447548 258098 81400 108 2624
2626 0 447608 258218 81320 75 2625
2627 0 447648 258382 81240 -1 2626
2628 0 447656 258542 81160 -1 2627
2629 0 447704 258658 81080 -1 2628
2630 0 447748 258766 81000 -1 2629
2631 0 447796 258846 80920 -1 2630
2632 0 447828 258942 80840 -1 2631
2633 0 447880 259034 80760 -1 2632
2634 0 447932 259190 80680 -1 2633
2635 0 447948 259250 80600 -1 2634
2636 0 447992 259286 80520 -1 2635
2637 0 448168 259470 80440 -1 2636
2638 0 448028 259596 80400 -1 2637
2639 0 447944 259832 80440 -1 2638
2640 0 447944 260220 80440 -1 2639
2641 0 447936 260304 80360 -1 2640
2642 0 447824 260424 80280 -1 2641
2643 0 447776 260568 80080 -1 2642
2644 0 453464 257710 76200 98 2468
2645 0 453432 257774 76120 98 2644
2646 0 453284 257834 76040 98 2645
2647 0 453236 257950 75960 81 2646
2648 0 453238 257965 75920 98 2647
2649 0 453162 257919 75840 81 2648
2650 0 453170 257921 75800 81 2649
2651 0 453168 257837 75720 81 2650
2652 0 453438 258041 75880 98 2648
2653 0 453594 258113 75840 98 2652
2654 0 453760 258167 75800 -1 2653
2655 0 453794 258187 75720 -1 2654
2656 0 453920 258203 75600 -1 2655
2657 0 454290 258143 75480 -1 2656
2658 0 454540 258217 75400 -1 2657
2659 0 462735.4 248482.42 84560 115 560
2660 0 462890.84 248237.23 84560 115 2659
2661 0 463183 247903 84520 -1 2660
2662 0 463235 247855 84440 -1 2661
2663 0 462967 247847 84320 -1 2662
2664 0 469732.5 248300.4 88800 80 148
2665 0 470025.6 247915.14 89040 202 2664
2666 0 470375.84 247687.19 89200 186 2665
2667 0 470477.66 247655.11 89400 186 2666
2668 0 470518.3 247641.05 89520 288 2667
2669 0 470592.9 247549.34 89640 288 2668
2670 0 470779.66 247473.62 89800 274 2669
2671 0 471076.44 247369.23 89920 246 2670
2672 0 471286.3 247361.62 90080 261 2671
2673 0 471569.4 247322.3 90200 286 2672
2674 0 472019.12 247167.73 90360 219 2673
2675 0 473356.12 246759.28 90560 160 2674
2676 0 475155.94 246880.38 90640 -1 2675
2677 0 475305.88 246717.69 90680 -1 2676
2678 0 475758.84 246461.4 90760 -1 2677
2679 0 476094.6 246108.34 90880 -1 2678
2680 0 476427.12 245679.03 91040 -1 2679
2681 0 476924.7 245152 91240 -1 2680
2682 0 477595.94 244205.08 91440 -1 2681
2683 0 478343.34 243245.12 91600 -1 2682
2684 0 478348.06 243165.16 91720 -1 2683
2685 0 478514.34 242795.47 91920 -1 2684
2686 0 478664.06 242586.9 92120 -1 2685
2687 0 478752.97 242379.94 92280 -1 2686
2688 0 478735.88 242285.98 92440 -1 2687
2689 0 478805.12 242149.25 92600 -1 2688
2690 0 478901.6 241977.58 92720 -1 2689
2691 0 479092.72 241688.55 92920 -1 2690
2692 0 479267.44 241369.73 93040 -1 2691
2693 0 479471.8 240988.36 93320 -1 2692
2694 0 480029.97 240740.22 93600 -1 2693
2695 0 480304.72 240598.33 93800 -1 2694
2696 0 480608.94 240463.9 93920 -1 2695
2697 0 480865.62 240341.52 94040 -1 2696
2698 0 481246.7 240277.89 94160 -1 2697
2699 0 481411.34 240072.89 94280 -1 2698
2700 0 481605.12 239834.58 94480 -1 2699
2701 0 481621.44 239512.5 94680 -1 2700
2702 0 481690.03 239299 94840 -1 2701
2703 0 481733.03 239048.88 95000 -1 2702
2704 0 481909.25 238740.52 95200 -1 2703
2705 0 482329.72 238223.98 95480 -1 2704
2706 0 482805.56 237702.27 95600 -1 2705
2707 0 483022.38 237107.36 95800 -1 2706
2708 0 483058.9 236557.86 95920 -1 2707
2709 0 483040.94 235902.38 96000 -1 2708
2710 0 483103.3 235503.77 96200 -1 2709
2711 0 483226.7 235323.23 96320 -1 2710
2712 0 483173.25 235250.7 96440 -1 2711
2713 0 483143.75 235124.98 96600 -1 2712
2714 0 483187.66 235106.95 96760 -1 2713
2715 0 483227.44 234914.72 96960 -1 2714
2716 0 483440.16 234511.67 97240 -1 2715
2717 0 483691.7 234254.1 97400 -1 2716
2718 0 483796.5 234034.92 97600 -1 2717
2719 0 483732.66 233705.84 97840 -1 2718
2720 0 483836.62 233460.67 97960 -1 2719
2721 0 483905.56 233343.48 98080 -1 2720
2722 0 484093.22 233071.16 98200 -1 2721
2723 0 484266.62 232700.78 98320 -1 2722
2724 0 484379.4 232620.25 98440 -1 2723
2725 0 484454.1 232390.78 98600 -1 2724
2726 0 484674.97 232035.86 98840 -1 2725
2727 0 485414.4 230718.94 99400 -1 2726
2728 0 485493.03 230559.77 99520 -1 2727
2729 0 485587.8 230457.12 99640 -1 2728
2730 0 485755.9 230084.62 99760 -1 2729
2731 0 485891.12 229871.02 99880 -1 2730
2732 0 486076.6 229604.73 100040 -1 2731
2733 0 486355.66 229365.45 100200 -1 2732
2734 0 486629.12 229082.62 100400 -1 2733
2735 0 486809.97 228812.2 100600 -1 2734
2736 0 486871.16 228622.02 100720 -1 2735
2737 0 486917.16 228498.48 100840 -1 2736
2738 0 486971.12 228290.11 101000 -1 2737
2739 0 487097.56 228123.1 101160 -1 2738
2740 0 487456.34 227730.08 101400 -1 2739
2741 0 487789.84 227436.64 101600 -1 2740
2742 0 487851.44 227264.86 101760 -1 2741
2743 0 487968.28 227022.88 101920 -1 2742
2744 0 488067.6 226714.55 102080 -1 2743
2745 0 488064.12 226191.39 102320 -1 2744
2746 0 488125.16 226016.27 102480 -1 2745
2747 0 488188.56 225666.34 102680 -1 2746
2748 0 488203.53 225555.16 102840 -1 2747
2749 0 488307.84 225367.84 103000 -1 2748
2750 0 488407.16 225097.12 103160 -1 2749
2751 0 488452.1 225049.11 103360 -1 2750
2752 0 488608.4 224819.81 103560 -1 2751
2753 0 488589.44 224680.47 103800 -1 2752
2754 0 488686.4 224490.19 104000 -1 2753
2755 0 488696.62 224055.36 104160 -1 2754
2756 0 488791.22 223972.53 104320 -1 2755
2757 0 488881.12 223509.14 104560 -1 2756
2758 0 488982.75 223434.25 104720 -1 2757
2759 0 488990.38 223360.48 104880 -1 2758
2760 0 489092.28 223188.27 105080 -1 2759
2761 0 489273.03 223097.88 105200 -1 2760
2762 0 489325.1 222962.1 105320 -1 2761
2763 0 489383.44 222851.39 105400 -1 2762
2764 0 482265.7 223930.33 105400 -1 2763
2765 0 489400.38 222843.88 105480 -1 2764
2766 0 489495.47 222764.88 105520 -1 2765
2767 0 489504.88 222629.19 105680 -1 2766
2768 0 489704.97 222286.88 105960 -1 2767
2769 0 489724.44 222091.12 106120 -1 2768
2770 0 489752.38 221981.12 106280 -1 2769
2771 0 489814.1 221875.5 106440 -1 2770
2772 0 489828.72 221520.58 106600 -1 2771
2773 0 489863.94 221392.5 106880 -1 2772
2774 0 489786.62 221119.52 107040 -1 2773
2775 0 489977.2 220545.97 107280 -1 2774
2776 0 490212.78 220292.22 107600 -1 2775
2777 0 490273.38 220181.34 107800 -1 2776
2778 0 490509.2 219883.67 108080 -1 2777
2779 0 490708.66 219663.39 108360 -1 2778
2780 0 490816.7 219441.75 108560 -1 2779
2781 0 490879.5 219204.86 108760 -1 2780
2782 0 490892.2 219113.94 108920 -1 2781
2783 0 490858.4 218831.73 109120 -1 2782
2784 0 490804.88 218596.12 109320 -1 2783
2785 0 490813.5 218470.67 109440 -1 2784
2786 0 490839.28 218324.11 109600 -1 2785
2787 0 490835.47 218054.66 109800 -1 2786
2788 0 490822.16 217986.14 109920 -1 2787
2789 0 490788.28 217997.56 110040 -1 2788
2790 0 490803 217784.19 110240 -1 2789
2791 0 490780.66 217759.39 110360 -1 2790
2792 0 490802.72 217741.66 110440 -1 2791
2793 0 490881.4 217640.77 110520 -1 2792
2794 0 490883.84 217577.56 110640 -1 2793
2795 0 490835.1 217507.06 110760 -1 2794
2796 0 490798.78 217408.97 110880 -1 2795
2797 0 490742.56 217288.23 111040 -1 2796
2798 0 490665.84 217136.73 111200 -1 2797
2799 0 490503.53 216856.88 111360 -1 2798
2800 0 490468.94 216601.36 111560 -1 2799
2801 0 490506.8 216396.62 111680 -1 2800
2802 0 490570.56 216248.4 111840 -1 2801
2803 0 490525.9 216121.67 112000 -1 2802
2804 0 490562.75 216017.11 112160 -1 2803
2805 0 490640.75 216004.03 112320 -1 2804
2806 0 490624.56 215848.19 112480 -1 2805
2807 0 490596.4 215856 112600 -1 2806
2808 0 490567.47 215804.44 112720 -1 2807
2809 0 490622.28 215756.78 112840 -1 2808
2810 0 490561.72 215655.3 112960 -1 2809
2811 0 490576.03 215492.61 113120 -1 2810
2812 0 490440.5 215271.2 113320 -1 2811
2813 0 490405.84 214935.19 113560 -1 2812
2814 0 490333.88 214741.19 113720 -1 2813
2815 0 490237.78 214601.72 113840 -1 2814
2816 0 490153.2 214372.78 114000 -1 2815
2817 0 490062.78 214294.1 114120 -1 2816
2818 0 489971.2 214223.53 114280 -1 2817
2819 0 489908.8 214175 114440 -1 2818
2820 0 489825.16 214092.95 114640 -1 2819
2821 0 489738.3 214017.77 114800 -1 2820
2822 0 489798.03 213988.33 114920 -1 2821
2823 0 489676.2 213889.39 115040 -1 2822
2824 0 489715.34 213815.14 115160 -1 2823
2825 0 489642.03 213735.1 115320 -1 2824
2826 0 489723.4 213584.19 115360 -1 2825
2827 0 489628.03 213533.16 115400 -1 2826
2828 0 489586.94 213387.33 115440 -1 2827
2829 0 489403.38 213131.61 115560 -1 2828
2830 0 489258.7 212815.06 115680 -1 2829
2831 0 488914.06 212553.23 115920 -1 2830
2832 0 488775.62 212295.98 116120 -1 2831
2833 0 488690.94 212207.48 116280 -1 2832
2834 0 488607.78 212094.84 116480 -1 2833
2835 0 488390.1 212034.16 116600 -1 2834
2836 0 488014.22 211570.34 116800 -1 2835
2837 0 487999.94 211419.16 117040 -1 2836
2838 0 487901.34 211337.64 117200 -1 2837
2839 0 487908.88 211050.62 117320 -1 2838
2840 0 487965.2 210725.56 117400 -1 2839
2841 0 487918.9 210592.34 117520 -1 2840
2842 0 487898 210384.67 117680 -1 2841
2843 0 487940.4 209995.62 117840 -1 2842
2844 0 487886.28 209896.38 117920 -1 2843
2845 0 487771.12 209817.61 118080 -1 2844
2846 0 487609.2 209657.56 118200 -1 2845
2847 0 487518.66 209611.75 118360 -1 2846
2848 0 487297.94 209527.1 118480 -1 2847
2849 0 487196.72 209564.05 118680 -1 2848
2850 0 487092.8 209442.16 118800 -1 2849
2851 0 487051.53 209308 118920 -1 2850
2852 0 487142.38 209080.17 119040 -1 2851
2853 0 487148.6 208923.98 119160 -1 2852
2854 0 487166.38 208795.64 119240 -1 2853
2855 0 487194.3 208588.05 119360 -1 2854
2856 0 487148 208453.73 119480 -1 2855
2857 0 487007 208329.69 119600 -1 2856
2858 0 486729.62 208060.86 119720 -1 2857
2859 0 486558.97 207524.22 119840 -1 2858
2860 0 486512.03 207096.72 119960 -1 2859
2861 0 486425.3 206954.58 120120 -1 2860
2862 0 486376.1 206751.7 120200 -1 2861
2863 0 486315.06 206578.12 120320 -1 2862
2864 0 486147.9 206535.2 120440 -1 2863
2865 0 486022.97 206279.42 120560 -1 2864
2866 0 485954.34 206054.98 120720 -1 2865
2867 0 486073.9 206008.3 120840 -1 2866
2868 0 486354.22 205820.58 120960 -1 2867
2869 0 486562.75 205703.47 121080 -1 2868
2870 0 486679.78 205337.39 121200 -1 2869
2871 0 486472.34 204671.16 121440 -1 2870
2872 0 486110.4 204108.64 121640 -1 2871
2873 0 485948.78 203660.25 121760 -1 2872
2874 0 485828.56 203155.03 121960 -1 2873
2875 0 485730.9 202812 122200 -1 2874
2876 0 485756.06 202582.14 122600 -1 2875
2877 0 485757.9 202302.6 123000 -1 2876
2878 0 485674.12 201884.83 123360 -1 2877
2879 0 485638.12 201382.52 123760 -1 2878
2880 0 485604.97 201021.08 124160 -1 2879
2881 0 485704.66 200507.5 124560 -1 2880
2882 0 485803.4 200260.19 124920 -1 2881
2883 0 485834.66 200040.08 125160 -1 2882
2884 0 485927.06 199778.95 125400 -1 2883
2885 0 486056.72 199205.66 125600 -1 2884
2886 0 486069.38 199058.55 125800 -1 2885
2887 0 485981.4 198659.02 126080 -1 2886
2888 0 485882.62 198350.2 126280 -1 2887
2889 0 485795.53 198166.9 126480 -1 2888
2890 0 485769.1 197936.4 126680 -1 2889
2891 0 485762.53 197630.73 126880 -1 2890
2892 0 485768.1 197389.83 127040 -1 2891
2893 0 485755.1 197284.58 127120 -1 2892
2894 0 485585.12 196995.98 127360 -1 2893
2895 0 485342.06 196541.94 127800 -1 2894
2896 0 485462.3 196243.23 128200 -1 2895
2897 0 485556.03 195876.77 128600 -1 2896
2898 0 485594.6 195621.06 129000 -1 2897
2899 0 485611.1 195129.16 129400 -1 2898
2900 0 485523.7 194817.23 129840 -1 2899
2901 0 485529.53 194742.1 130160 -1 2900
2902 0 485432.97 194438.89 130560 -1 2901
2903 0 485442 194135.66 131040 -1 2902
2904 0 485083.88 193170.64 131400 -1 2903
2905 0 485322.88 192991.23 132280 -1 2904
2906 0 485512.03 193115.53 132640 -1 2905
2907 0 485444.66 192472.3 133080 -1 2906
2908 0 485289.16 191664.25 133640 -1 2907
2909 0 485325.3 191518.62 134120 -1 2908
2910 0 485169.9 191433.97 134400 -1 2909
2911 0 485099 191172.5 134600 -1 2910
2912 0 485139.12 190877.84 134880 -1 2911
2913 0 485222.12 190388.44 135200 -1 2912
2914 0 485140 190016.98 135920 -1 2913
2915 0 485227.78 189577.67 136560 -1 2914
2916 0 484299.16 188866.89 137920 -1 2915
2917 0 484374.16 188353.95 138800 -1 2916
2918 0 484396.06 188275.52 139680 -1 2917
2919 0 484344.66 188068.06 140440 -1 2918
2920 0 484708 187708.78 141240 -1 2919
2921 0 484538.75 187145.02 142160 -1 2920
2922 0 484611.6 186652.69 143120 -1 2921
2923 0 484652.97 186613.17 143280 -1 2922
2924 0 484755.7 186034.75 144040 -1 2923
2925 0 484413.8 185459.86 145680 -1 2924
2926 0 483354.88 184924.45 147720 -1 2925
2927 0 482488.34 184834.47 148800 -1 2926
2928 0 481864.75 184956.92 149760 -1 2927
2929 0 481208.97 183807.94 151600 -1 2928
2930 0 480793.1 183735.1 152040 -1 2929
2931 0 479548.75 183207.23 153440 -1 2930
2932 0 479018.88 183102.89 154080 -1 2931
2933 0 478346.56 182835.33 154680 -1 2932
2934 0 477714 182675.9 155440 -1 2933
2935 0 476662.44 182188.31 156640 -1 2934
2936 0 476160.22 181542.44 157480 -1 2935
2937 0 475061.1 180931.53 158840 -1 2936
2938 0 474982.03 181022.34 158960 -1 2937
2939 0 473470.03 180438.89 159640 -1 2938
2940 0 472185.66 180254.03 160120 -1 2939
2941 0 471033.78 180000.23 160440 -1 2940
2942 0 469485.1 179532.22 161280 -1 2941
2943 0 467984.28 179209.88 162080 -1 2942
2944 0 466983.47 178941.84 162680 -1 2943
2945 0 466457.62 178804.62 162880 -1 2944
2946 0 465804.56 178708.86 163160 -1 2945
2947 0 464576.66 178673.11 163760 -1 2946
2948 0 462996.66 177960.69 164720 -1 2947
2949 0 461801.78 177432.4 165280 -1 2948
2950 0 461504.16 177464.2 165520 -1 2949
2951 0 459982.16 176402.73 166240 -1 2950
2952 0 460181.1 176089.8 166440 -1 2951
2953 0 459979.3 175959.69 166600 -1 2952
2954 0 459821 175886.94 166760 -1 2953
2955 0 459679.25 175848.97 166840 -1 2954
2956 0 459369.75 175698.62 166960 -1 2955
2957 0 458868.56 175383.39 167320 -1 2956
2958 0 458593.25 175282.81 167400 -1 2957
2959 0 457950.38 175027.2 168120 -1 2958
2960 0 457813.3 174910.97 168200 -1 2959
2961 0 457301.78 174694.25 168520 -1 2960
2962 0 456743.44 174515.92 168720 -1 2961
2963 0 455917.2 174142.28 169440 -1 2962
2964 0 455717.5 174085.9 169640 -1 2963
2965 0 455286.75 173606.5 170360 -1 2964
2966 0 454868.9 173644 170920 -1 2965
2967 0 454551.16 173512.38 171480 -1 2966
2968 0 454173.7 173169.3 172280 -1 2967
2969 0 453918.03 173039 172720 -1 2968
2970 0 453674.38 172818.47 173080 -1 2969
2971 0 453288.8 172446.27 173720 -1 2970
2972 0 452880.47 172382.44 174920 -1 2971
2973 0 452694.97 172123.1 175200 -1 2972
2974 0 452733.03 171835.94 175240 -1 2973
2975 0 452712.38 172088.23 175280 -1 2974
2976 0 452618.72 172026.03 175360 -1 2975
2977 0 452451.2 171882.97 175520 -1 2976
2978 0 452150.7 171525.47 176400 -1 2977
2979 0 452079.3 171221.19 176880 -1 2978
2980 0 452140.88 170980.39 176920 -1 2979
2981 0 452097.25 171250.17 177040 -1 2980
2982 0 452080.88 171210.89 177440 -1 2981
2983 0 451798.94 170671.39 178600 -1 2982
2984 0 451831.47 170456.94 178920 -1 2983
2985 0 452194.34 169794.72 180040 -1 2984
2986 0 451969.22 169904.52 180520 -1 2985
2987 0 452094.53 169971.78 181200 -1 2986
2988 0 452360.78 170072.23 181880 -1 2987
2989 0 452765.16 169764.55 182560 -1 2988
2990 0 452847.6 169244.03 183600 -1 2989
2991 0 452851.25 169630.52 184600 -1 2990
2992 0 452609.28 169684.36 185440 -1 2991
2993 0 452312.97 169936.05 186200 -1 2992
2994 0 452084.16 169719.14 186720 -1 2993
2995 0 451966.62 169505.67 187320 -1 2994
2996 0 451861.2 169408.08 187760 -1 2995
2997 0 451460.78 169024.77 188400 -1 2996
2998 0 451455.3 168805.36 188560 -1 2997
2999 0 451316.1 167538.86 188880 -1 2998
3000 0 451302.47 166335.81 189200 -1 2999
3001 0 450990.2 166734.73 189360 -1 3000
3002 0 451176.12 166773.88 189520 -1 3001
3003 0 451216.44 166771.81 189560 -1 3002
3004 0 451779.53 165499.28 189000 -1 3000
3005 0 451997.12 165001.56 188880 -1 3004
3006 0 452214.25 164520.22 188680 -1 3005
3007 0 452403.56 164309.95 188520 -1 3006
3008 0 452480.1 164181.19 188320 -1 3007
3009 0 452613.88 163924.89 188160 -1 3008
3010 0 452571.25 163784.69 187960 -1 3009
3011 0 452455.38 163605.38 187760 -1 3010
3012 0 452212.5 163271.33 187560 -1 3011
3013 0 451857.62 162920.52 187360 -1 3012
3014 0 451688.16 162693.69 187160 -1 3013
3015 0 451614.25 162633.56 186960 -1 3014
3016 0 451526.56 162570.95 186800 -1 3015
3017 0 451465.38 162543.45 186680 -1 3016
3018 0 451381.22 162491.62 186520 -1 3017
3019 0 451381.94 162373.02 186400 -1 3018
3020 0 451431.7 162248.53 186200 -1 3019
3021 0 451457.28 162167.97 186160 -1 3020
3022 0 451451.6 162115.55 186000 -1 3021
3023 0 451363.47 161893.97 185840 -1 3022
3024 0 451269.38 161806.5 185680 -1 3023
3025 0 451200.12 161591.94 185520 -1 3024
3026 0 451212.8 161337.27 185320 -1 3025
3027 0 451240.88 161087.38 185120 -1 3026
3028 0 451215.84 160855.22 184920 -1 3027
3029 0 451030.5 160475.55 184720 -1 3028
3030 0 451126.34 160126.95 184520 -1 3029
3031 0 451316.7 159787.94 184280 -1 3030
3032 0 451366.38 159599.64 184120 -1 3031
3033 0 451300.03 159382.3 183920 -1 3032
3034 0 451259.56 159177.34 183720 -1 3033
3035 0 451221.3 158893.28 183560 -1 3034
3036 0 451291.7 158617.23 183400 -1 3035
3037 0 451320.38 158452.56 183240 -1 3036
3038 0 451434.06 158215.17 183080 -1 3037
3039 0 451561.6 158202.03 182920 -1 3038
3040 0 451653.4 158102 182720 -1 3039
3041 0 451723.12 158064.34 182560 -1 3040
3042 0 451836.38 158046.97 182360 -1 3041
3043 0 451887.38 157975.52 182240 -1 3042
3044 0 451912.06 157861.64 182080 -1 3043
3045 0 451665.6 157225.88 181320 -1 3044
3046 0 451611.6 156800.69 181160 -1 3045
3047 0 451591.53 156554.73 180920 -1 3046
3048 0 451456.75 156271.08 180760 -1 3047
3049 0 451295.38 156042.6 180600 -1 3048
3050 0 451297.22 155889.55 180440 -1 3049
3051 0 451099.97 155670.22 180160 -1 3050
3052 0 451032.8 155373.77 180080 -1 3051
3053 0 450898.75 155101.31 179880 -1 3052
3054 0 450768.38 154924.19 179720 -1 3053
3055 0 450710.34 154750.94 179560 -1 3054
3056 0 450582.9 154500.23 179440 -1 3055
3057 0 450477.22 154360.33 179280 -1 3056
3058 0 450427.56 154207.47 179160 -1 3057
3059 0 450236.2 153735.38 179000 -1 3058
3060 0 449853.22 153135.3 178800 -1 3059
3061 0 449725.78 152976.3 178600 -1 3060
3062 0 449472.2 152942.89 178440 -1 3061
3063 0 449452.6 152871.42 178240 -1 3062
3064 0 449330.9 152967.9 178040 -1 3063
3065 0 449141.34 152837.27 177880 -1 3064
3066 0 448292.94 152049.62 177760 -1 3065
3067 0 447722.16 151418.81 177920 -1 3066
3068 0 447431.06 151017.78 178160 -1 3067
3069 0 447017.47 150688.94 178400 -1 3068
3070 0 446671.28 150512.39 178600 -1 3069
3071 0 446370.56 150310.98 178800 -1 3070
3072 0 446097.72 150144.6 178920 -1 3071
3073 0 445937.88 150139.9 179200 -1 3072
3074 0 445829.38 150126.69 179400 -1 3073
3075 0 445396.34 149743.69 179600 -1 3074
3076 0 444770.8 149459.2 179800 -1 3075
3077 0 444305.66 149337.64 180040 -1 3076
3078 0 444368.03 149385.89 180080 -1 3077
3079 0 443658.62 149387.61 180200 -1 3078
3080 0 442959.4 149291.7 180400 -1 3079
3081 0 442565.72 149286.23 180640 -1 3080
3082 0 442157.66 149144.94 180840 -1 3081
3083 0 441871.47 149233.8 181040 -1 3082
3084 0 441668.75 149136.86 181200 -1 3083
3085 0 441259.34 148959.67 181240 -1 3084
3086 0 440572.25 148968.56 181280 60 3085
3087 0 440301.5 148859.5 181320 163 3086
3088 0 440159.38 148837.92 181360 163 3087
3089 0 440038 148791.69 181400 163 3088
3090 0 439898.4 148753.22 181440 164 3089
3091 0 439755.88 148715.69 181480 164 3090
3092 0 439679.47 148690.94 181520 160 3091
3093 0 439596.7 148657.55 181560 160 3092
3094 0 439538.88 148608.72 181600 160 3093
3095 0 439490.12 148571.14 181640 204 3094
3096 0 439367.1 148541.2 181680 204 3095
3097 0 439200.62 148451.02 181720 175 3096
3098 0 439123.44 148385.64 181760 175 3097
3099 0 439039.88 148322.81 181800 186 3098
3100 0 438975.12 148276.17 181840 186 3099
3101 0 438898.6 148239.23 181880 186 3100
3102 0 438821.62 148217.61 181920 156 3101
3103 0 438752.6 148195.42 181960 156 3102
3104 0 438502.53 147850.28 182000 107 3103
3105 0 438591.88 148024.7 182040 107 3104
3106 0 438523.72 147991.78 182080 107 3105
3107 0 438466.5 147961.53 182120 107 3106
3108 0 438405.72 147907.31 182160 75 3107
3109 0 438362.72 147831.47 182200 75 3108
3110 0 438276.03 147819.19 182240 86 3109
3111 0 438226.06 147806.16 182280 86 3110
3112 0 438180.47 147782.5 182320 86 3111
3113 0 438119.9 147757.02 182360 124 3112
3114 0 438036.8 147713.86 182400 124 3113
3115 0 437934 147628.84 182440 124 3114
3116 0 437794.06 147546.67 182480 139 3115
3117 0 437567.66 147545.47 182520 124 3116
3118 0 437019.94 147232.31 182560 124 3117
3119 0 436965.06 147265.62 182600 124 3118
3120 0 436891.6 147168.75 182640 80 3119
3121 0 436868.56 147147.6 182680 80 3120
3122 0 436806.3 147080.9 182720 80 3121
3123 0 436779.88 147028.31 182760 80 3122
3124 0 436744.4 146991.28 182800 80 3123
3125 0 436681 146949.75 182840 80 3124
3126 0 436647.2 146878.77 182880 32 3125
3127 0 436644.9 146842.75 182920 32 3126
3128 0 436611.97 146762.11 182960 32 3127
3129 0 436604.8 146775.34 183000 32 3128
3130 0 436581.62 146777.9 183040 101 3129
3131 0 436433.44 146686.14 183080 163 3130
3132 0 436335.88 146663.02 183120 163 3131
3133 0 436237.62 146597.45 183160 166 3132
3134 0 436159.16 146528.02 183200 154 3133
3135 0 436058.25 146477.7 183240 154 3134
3136 0 436018.94 146431.1 183280 154 3135
3137 0 435966.62 146407.9 183320 186 3136
3138 0 435935.44 146416.4 183360 186 3137
3139 0 435869.03 146430.6 183400 186 3138
3140 0 435735.53 146370.88 183440 140 3139
3141 0 435684.28 146317.8 183480 140 3140
3142 0 435575.1 146285.02 183520 140 3141
3143 0 435531.28 146301.05 183560 140 3142
3144 0 435498.88 146313.17 183600 102 3143
3145 0 435474.7 146318.61 183640 102 3144
3146 0 435446.97 146328.3 183680 102 3145
3147 0 435422.03 146322.36 183720 102 3146
3148 0 435385.12 146318.6 183760 75 3147
3149 0 435311.28 146356.12 183800 75 3148
3150 0 435233.9 146397.84 183840 75 3149
3151 0 435167.22 146449.64 183880 75 3150
3152 0 435092.06 146502.95 183920 75 3151
3153 0 435006.28 146491.6 183960 75 3152
3154 0 434907.38 146474.64 184000 75 3153
3155 0 434766.56 146427.72 184040 107 3154
3156 0 434655.88 146344.36 184080 107 3155
3157 0 434563.03 146312.86 184120 120 3156
3158 0 434509.94 146254.86 184160 120 3157
3159 0 434497.78 146390.22 184200 120 3158
3160 0 434393.97 146404.1 184240 102 3159
3161 0 434321.56 146413.69 184280 102 3160
3162 0 434220.84 146472.06 184320 102 3161
3163 0 434152.53 146500.1 184360 120 3162
3164 0 434119.16 146572.1 184400 120 3163
3165 0 434085.97 146622.92 184440 120 3164
3166 0 434060.94 146655.42 184480 120 3165
3167 0 434017.47 146697.56 184520 120 3166
3168 0 433985.8 146801.44 184560 120 3167
3169 0 433953.72 146880.86 184600 120 3168
3170 0 433896.75 146926.25 184640 124 3169
3171 0 433841.78 146935.84 184680 124 3170
3172 0 433789.06 146955.83 184720 124 3171
3173 0 433745.28 146995.84 184760 124 3172
3174 0 433721.22 146997.73 184800 128 3173
3175 0 433689.25 147048.25 184840 128 3174
3176 0 433642.2 147110.58 184880 128 3175
3177 0 433570.6 147114.34 184920 128 3176
3178 0 433508.56 147099.23 184960 81 3177
3179 0 433489.2 147111.27 185000 81 3178
3180 0 433146.25 147466 185000 181 3179
3181 0 433107.22 147515.75 185040 181 3180
3182 0 433098.94 147555.6 185080 181 3181
3183 0 433075.97 147602.17 185120 181 3182
3184 0 433018.7 147622.17 185160 181 3183
3185 0 432975.1 147621.2 185200 190 3184
3186 0 432961.84 147652.95 185240 190 3185
3187 0 432943.03 147695.92 185280 190 3186
3188 0 432909.38 147744.81 185320 190 3187
3189 0 432869.66 147808.38 185360 190 3188
3190 0 432837.06 147846.67 185400 190 3189
3191 0 432813.4 147857.2 185440 190 3190
3192 0 432780.62 147869.27 185480 190 3191
3193 0 432748.12 147872.75 185520 190 3192
3194 0 432701.88 147888.52 185560 226 3193
3195 0 432563.94 147794.48 185600 204 3194
3196 0 432440.88 147700.8 185640 214 3195
3197 0 432404.94 147720.58 185680 214 3196
3198 0 432374.75 147746.23 185720 214 3197
3199 0 432330.38 147752.64 185760 235 3198
3200 0 432299.53 147754.42 185800 235 3199
3201 0 432270.06 147760.88 185840 235 3200
3202 0 432273.44 147771.52 185880 235 3201
3203 0 432926.6 148267.03 185920 107 3202
3204 0 433089.8 148250.4 186120 80 3203
3205 0 433574.97 148290.72 186320 71 3204
3206 0 433584.8 148351.98 186440 128 3205
3207 0 433584.44 148369.12 186480 128 3206
3208 0 433494.06 148380.92 186520 128 3207
3209 0 433322.44 148396.7 186600 60 3208
3210 0 433293.94 148457.62 186760 71 3209
3211 0 433215.28 148726.67 186760 71 3210
3212 0 433307.06 148832.61 186800 45 3211
3213 0 433478.62 149028.92 186920 75 3212
3214 0 433636.6 149149.72 187080 75 3213
3215 0 433818.84 149500.05 187240 60 3214
3216 0 434070.28 149646.45 187400 71 3215
3217 0 434265.78 149739.28 187560 75 3216
3218 0 434836.28 149936.08 187720 60 3217
3219 0 435083.53 150066.31 187760 71 3218
3220 0 435342.44 150077.38 187760 64 3219
3221 0 435595.72 150210.56 187840 60 3220
3222 0 435689.7 150318.86 187960 60 3221
3223 0 435396.8 150170.22 188000 71 3222
3224 0 435386.72 149980.28 188120 71 3223
3225 0 435423.06 149865.22 188280 71 3224
3226 0 435429 149857.42 188320 71 3225
3227 0 435393.2 149966.9 188320 71 3226
3228 0 435366.88 150004.23 188400 71 3227
3229 0 435318.53 150000.36 188480 71 3228
3230 0 435223.06 149999.6 188560 71 3229
3231 0 435198.66 150044.73 188640 -1 3230
3232 0 435198.53 150057.47 188720 -1 3231
3233 0 435219.03 150087.2 188760 -1 3232
3234 0 435226.72 150106.73 188800 -1 3233
3235 0 435229.62 150120.27 188840 -1 3234
3236 0 435225.16 150171.1 188920 -1 3235
3237 0 435230.5 150193 188960 -1 3236
3238 0 435236.38 150215.4 189000 -1 3237
3239 0 435247.6 150223.22 189040 -1 3238
3240 0 435247.75 150246.56 189080 -1 3239
3241 0 435517.9 149791.34 188320 71 3226
3242 0 435552.1 149732.97 188360 71 3241
3243 0 435595.5 149685.2 188400 71 3242
3244 0 435668 149622.27 188480 -1 3243
3245 0 435755.3 149580.77 188560 -1 3244
3246 0 435849.75 149594.38 188720 -1 3245
3247 0 435916.2 149631.78 188840 -1 3246
3248 0 435937.6 149657.08 188960 -1 3247
3249 0 435986.72 149704.05 189040 -1 3248
3250 0 436079.6 149746.81 189160 -1 3249
3251 0 436171.47 149768.5 189320 -1 3250
3252 0 436239.03 149823.6 189480 -1 3251
3253 0 436370.16 149833.14 189640 -1 3252
3254 0 436458.25 149841.16 189760 -1 3253
3255 0 436567.84 149735.77 189920 -1 3254
3256 0 436596.38 149705.14 189960 -1 3255
3257 0 436652.34 149640.11 190000 -1 3256
3258 0 436816.47 149564.88 190040 -1 3257
3259 0 436997.66 149527.1 190080 -1 3258
3260 0 437127.66 149499.61 190120 -1 3259
3261 0 437349.44 149476.92 190240 -1 3260
3262 0 437439.66 149481.55 190360 -1 3261
3263 0 437499.94 149526.02 190480 -1 3262
3264 0 437545.4 149508.64 190600 -1 3263
3265 0 437591.75 149425.66 190760 -1 3264
3266 0 437583.88 149352.1 190800 -1 3265
3267 0 437624.8 149215.06 190920 -1 3266
3268 0 437645.06 149158.86 191000 -1 3267
3269 0 437665 149106 191040 -1 3268
3270 0 437685.1 149053.47 191080 -1 3269
3271 0 437779 148967.47 191160 -1 3270
3272 0 437813.75 148952.08 191200 -1 3271
3273 0 437606.88 148863.5 191240 -1 3272
3274 0 437570.3 148822.95 191280 -1 3273
3275 0 437549.44 148805.88 191320 -1 3274
3276 0 437588.12 148808.55 191360 -1 3275
3277 0 437598.53 148836.66 191400 -1 3276
3278 0 437652.38 148809.81 191520 -1 3277
3279 0 437712.62 148783.36 191560 -1 3278
3280 0 437815.72 148697.48 191600 -1 3279
3281 0 437864.25 148653.5 191640 -1 3280
3282 0 437830.03 148645.08 191680 -1 3281
3283 0 437735.38 148673.88 191720 -1 3282
3284 0 437664.62 148672.52 191760 -1 3283
3285 0 437646.6 148655.62 191800 -1 3284
3286 0 437641.2 148646.33 191840 -1 3285
3287 0 437631.9 148631 191880 -1 3286
3288 0 437606.84 148641.3 191920 -1 3287
3289 0 437583.62 148640.28 191960 -1 3288
3290 0 437466 148643.4 192000 -1 3289
3291 0 437414.44 148649.89 192120 -1 3290
3292 0 437385.3 148654.53 192160 -1 3291
3293 0 435720.03 150350.73 188000 60 3222
3294 0 436030.4 150550.95 188160 101 3293
3295 0 436135.94 150630.86 188280 101 3294
3296 0 436441.97 150793.81 188400 60 3295
3297 0 436503.78 150931.7 188560 60 3296
3298 0 436617.6 151069.17 188680 71 3297
3299 0 436705.47 151209.33 188840 51 3298
3300 0 436843.7 151385.86 189040 51 3299
3301 0 437253.3 151448.8 189160 51 3300
3302 0 437622.47 151543.69 189320 51 3301
3303 0 437854.5 151580 189440 40 3302
3304 0 438036.9 151767.39 189600 81 3303
3305 0 438302.7 151869.39 189760 124 3304
3306 0 438480.88 152042.06 189880 81 3305
3307 0 438572.6 152170.4 189960 81 3306
3308 0 438409.9 152158.06 190160 81 3307
3309 0 438375.6 152085.2 190240 81 3308
3310 0 438324.16 151975.56 190360 81 3309
3311 0 438274.1 151904.11 190400 139 3310
3312 0 438310.75 151938.67 190520 -1 3311
3313 0 438314.06 151939.45 190600 -1 3312
3314 0 438280.28 151908.86 190680 -1 3313
3315 0 438221.62 151888.17 190680 -1 3314
3316 0 438168 151841.84 190640 -1 3315
3317 0 438001.72 151779.23 190640 -1 3316
3318 0 438116.94 151758.38 190560 -1 3317
3319 0 437820.72 151782.23 190680 -1 3317
3320 0 437577.06 151744.64 190680 -1 3319
3321 0 437569.1 151656.06 190640 -1 3320
3322 0 437539.38 151569.92 190600 -1 3321
3323 0 437443.78 151429.61 190560 -1 3322
3324 0 437437.5 151259.77 190520 -1 3323
3325 0 437477.6 151234.02 190480 -1 3324
3326 0 437562.47 151157.8 190400 -1 3325
3327 0 437631.28 151143.14 190320 -1 3326
3328 0 438395.84 152475.3 190240 -1 3309
3329 0 438373.78 152641.39 190280 -1 3328
3330 0 438328.56 152726.78 190240 -1 3329
3331 0 438346.75 152874.98 190240 -1 3330
3332 0 438327.56 153012.55 190200 -1 3331
3333 0 438332.56 153093.06 190200 -1 3332
3334 0 438296.25 153170.2 190200 -1 3333
3335 0 438186.5 153222.7 190200 -1 3334
3336 0 438164.75 153262.36 190120 -1 3335
3337 0 438748.78 152303.64 189840 81 3306
3338 0 439011.53 152889.73 189840 81 3337
3339 0 439191.7 153061.14 189680 102 3338
3340 0 439237.94 153098.33 189640 102 3339
3341 0 439215.56 152990.44 189240 102 3340
3342 0 439077.4 152946.97 189120 -1 3341
3343 0 439068.75 152947.52 189080 -1 3342
3344 0 439069.44 152944.94 189040 -1 3343
3345 0 439081.03 152988 189000 -1 3344
3346 0 439110.12 152995.75 188960 -1 3345
3347 0 439155.84 152966.5 188920 -1 3346
3348 0 439173.06 152948.17 188880 -1 3347
3349 0 439171.25 152933.84 188840 -1 3348
3350 0 439220.72 152874.12 188720 -1 3349
3351 0 439231.28 152894.34 188640 -1 3350
3352 0 439216.88 152884.75 188520 -1 3351
3353 0 439139.47 152871.11 188360 -1 3352
3354 0 439110.7 152862.7 188240 -1 3353
3355 0 439080.03 152856.52 188120 -1 3354
3356 0 439055.25 152973.6 187960 -1 3355
3357 0 438987.34 153072.72 187800 -1 3356
3358 0 438907.62 153093.94 187720 -1 3357
3359 0 438787.16 153141.14 187640 -1 3358
3360 0 438769.4 153127.08 187600 -1 3359
3361 0 438902.62 153189.53 187600 -1 3360
3362 0 438923.5 153218.45 187560 -1 3361
3363 0 438923.88 153252.33 187520 -1 3362
3364 0 438923.25 153301.38 187480 -1 3363
3365 0 438843.6 153361.36 187440 -1 3364
3366 0 438826.97 153358.98 187400 -1 3365
3367 0 438644.47 153081.83 187560 -1 3360
3368 0 438550.1 153031.3 187480 -1 3367
3369 0 438483.5 153001 187440 -1 3368
3370 0 438416.75 152971.06 187400 -1 3369
3371 0 438319.56 152887.7 187280 -1 3370
3372 0 438252.1 152837.6 187240 -1 3371
3373 0 438194.2 152769.05 187200 -1 3372
3374 0 438149.47 152731 187160 -1 3373
3375 0 438137.12 152715.88 187120 -1 3374
3376 0 438094.3 152702.2 187080 -1 3375
3377 0 438035.5 152708 187040 -1 3376
3378 0 437977.1 152714.5 187000 -1 3377
3379 0 437907.44 152738.89 186960 -1 3378
3380 0 437903.16 152738.75 186920 -1 3379
3381 0 437768.4 152726.42 186840 -1 3380
3382 0 437620.8 152729.56 186840 -1 3381
3383 0 437553.72 152720.8 186880 -1 3382
3384 0 437399.12 152767.9 186960 -1 3383
3385 0 437151.47 152818.86 187040 -1 3384
3386 0 437080.72 152858.67 187120 -1 3385
3387 0 436989.25 152885.81 187200 -1 3386
3388 0 436928.34 152882.67 187280 -1 3387
3389 0 436897.88 152880.98 187320 -1 3388
3390 0 437774.75 152738.83 186800 -1 3381
3391 0 439611.5 153354.12 189680 75 3339
3392 0 439894.06 153378.66 189680 51 3391
3393 0 439924.78 153359.7 189720 51 3392
3394 0 440007.6 153293.73 189760 32 3393
3395 0 440061.84 153270.05 189800 32 3394
3396 0 440150.84 153267.08 189840 32 3395
3397 0 440212.56 153264.27 189880 51 3396
3398 0 440253.6 153299.33 189920 51 3397
3399 0 440290.88 153315.62 189960 51 3398
3400 0 440309.66 153339.5 190000 51 3399
3401 0 440362.03 153428.84 190040 51 3400
3402 0 440373.9 153420.62 190120 51 3401
3403 0 440386.47 153446.53 190200 51 3402
3404 0 440468.28 153477.64 190320 51 3403
3405 0 440531.97 153613.98 190400 51 3404
3406 0 440555.47 153673.94 190440 51 3405
3407 0 440622.84 153788.45 190560 51 3406
3408 0 440625.25 153851.75 190680 -1 3407
3409 0 440626.16 153872.56 190720 -1 3408
3410 0 440554.2 153898.53 190800 -1 3409
3411 0 440516.9 153888.81 190880 -1 3410
3412 0 440802 154327 190680 -1 3408
3413 0 441006 154539 190640 -1 3412
3414 0 431668.5 147371.28 185920 204 3202
3415 0 431522.16 147322.58 185960 204 3414
3416 0 431382.66 147273.22 186000 136 3415
3417 0 431278.38 147256.9 186080 136 3416
3418 0 431184.5 147254.9 186120 178 3417
3419 0 431109.16 147235 186160 178 3418
3420 0 431018.03 147225.66 186200 178 3419
3421 0 430929.38 147202.69 186240 176 3420
3422 0 430838.1 147178.6 186280 176 3421
3423 0 430743.62 147155.95 186320 172 3422
3424 0 430658.3 147131.1 186360 172 3423
3425 0 430576.9 147090.61 186400 181 3424
3426 0 430510.34 147034.84 186440 181 3425
3427 0 430425.3 146980.23 186480 181 3426
3428 0 430339.1 146929.25 186520 224 3427
3429 0 430259.6 146883.98 186560 224 3428
3430 0 430168.7 146832.78 186600 224 3429
3431 0 430083.72 146773.95 186640 140 3430
3432 0 429953.38 146748.52 186680 140 3431
3433 0 429835.5 146724.36 186720 120 3432
3434 0 429708.34 146707.75 186760 120 3433
3435 0 429575.7 146690.9 186800 175 3434
3436 0 429459.25 146674.83 186840 175 3435
3437 0 429334.9 146644.75 186880 163 3436
3438 0 429193.38 146513.62 186920 122 3437
3439 0 429052.94 146391.39 186960 122 3438
3440 0 428904 146269.78 187000 137 3439
3441 0 428856.22 146204.92 187040 137 3440
3442 0 428795.34 146154.92 187080 101 3441
3443 0 428703.5 146097.27 187120 101 3442
3444 0 428642.66 146039.97 187160 120 3443
3445 0 428570.03 145994.02 187200 120 3444
3446 0 428538.88 145952.53 187240 120 3445
3447 0 428467.03 145915.06 187280 120 3446
3448 0 428384 145887.47 187320 140 3447
3449 0 428283.94 145851.88 187360 140 3448
3450 0 428213 145795.11 187400 175 3449
3451 0 428143.94 145749.8 187440 175 3450
3452 0 428086.72 145706.86 187480 175 3451
3453 0 428025.84 145649.33 187520 175 3452
3454 0 427973.06 145618.7 187560 175 3453
3455 0 427922.97 145579.94 187600 175 3454
3456 0 427883.22 145546.16 187640 134 3455
3457 0 427841.25 145516.53 187680 91 3456
3458 0 427776.12 145518.27 187720 91 3457
3459 0 427711.25 145507.66 187760 91 3458
3460 0 427659.7 145499.48 187800 91 3459
3461 0 427608.8 145488.34 187840 91 3460
3462 0 427538.9 145477.1 187880 140 3461
3463 0 427520.3 145448.14 187920 140 3462
3464 0 427495.47 145398.88 187960 140 3463
3465 0 427461.56 145360.44 188000 140 3464
3466 0 427427.7 145323.83 188040 140 3465
3467 0 427415.38 145277.9 188080 208 3466
3468 0 427355.66 145235.58 188120 208 3467
3469 0 427288.53 145193.03 188160 208 3468
3470 0 427238.97 145139.42 188200 208 3469
3471 0 427188.8 145098.98 188240 208 3470
3472 0 427123.06 145061.67 188280 128 3471
3473 0 427064.22 145034.25 188320 128 3472
3474 0 427019.28 145023.95 188360 128 3473
3475 0 426981.12 145003.08 188400 128 3474
3476 0 426943.28 144975.92 188440 128 3475
3477 0 426900.3 144964.45 188480 128 3476
3478 0 426853.66 144950.69 188520 128 3477
3479 0 426182.5 144573.48 188520 124 3478
3480 0 426077.06 144538.6 188560 120 3479
3481 0 425936.06 144531.1 188600 120 3480
3482 0 425799.4 144507.53 188640 102 3481
3483 0 425725.47 144493.47 188680 102 3482
3484 0 425661.28 144487.78 188720 107 3483
3485 0 425591.16 144485.3 188760 107 3484
3486 0 425520.2 144425.11 188800 107 3485
3487 0 425434.16 144363.53 188840 140 3486
3488 0 425362.28 144309.53 188880 140 3487
3489 0 425284.75 144255.4 188920 140 3488
3490 0 425201.4 144221.55 188960 120 3489
3491 0 425092.4 144196.97 189000 120 3490
3492 0 424994.75 144187.66 189040 120 3491
3493 0 424891.62 144172.64 189080 120 3492
3494 0 424847.3 144178.14 189120 120 3493
3495 0 424792.03 144177.92 189160 120 3494
3496 0 424736.6 144178.06 189200 131 3495
3497 0 424668.62 144195.62 189240 131 3496
3498 0 424630.22 144184.98 189280 131 3497
3499 0 424585.75 144180.31 189320 131 3498
3500 0 424530.78 144123.38 189360 131 3499
3501 0 424444.22 144073.81 189400 122 3500
3502 0 424394.16 144011.81 189440 122 3501
3503 0 424314.66 143961.73 189480 153 3502
3504 0 424252.84 143899.3 189520 153 3503
3505 0 424199.7 143860.23 189560 153 3504
3506 0 424175.25 143812.72 189600 153 3505
3507 0 424140.66 143766.81 189640 75 3506
3508 0 424095.4 143708.98 189680 75 3507
3509 0 424047.72 143664.16 189720 75 3508
3510 0 423972.44 143628.98 189760 124 3509
3511 0 423901.03 143587.88 189800 124 3510
3512 0 423806.66 143556.98 189840 124 3511
3513 0 423756.25 143511.94 189880 120 3512
3514 0 423675.66 143469.64 189920 120 3513
3515 0 423603.28 143428.92 189960 120 3514
3516 0 423540.94 143377.22 190000 107 3515
3517 0 423464.84 143336.4 190040 107 3516
3518 0 423408.44 143282.42 190080 107 3517
3519 0 423308.97 143255.8 190120 108 3518
3520 0 423222.38 143221.72 190160 108 3519
3521 0 423130 143196.81 190200 107 3520
3522 0 423042.8 143167.72 190240 107 3521
3523 0 422945.4 143144.83 190280 120 3522
3524 0 422871.6 143098.72 190320 120 3523
3525 0 422776.1 143063.2 190360 120 3524
3526 0 422694.44 143024.7 190400 153 3525
3527 0 422591.25 142961.77 190440 153 3526
3528 0 422476.53 142896.25 190480 124 3527
3529 0 422386.16 142858.97 190520 124 3528
3530 0 422311.9 142795.2 190560 136 3529
3531 0 422253.2 142752.5 190600 136 3530
3532 0 422186.7 142701.73 190640 136 3531
3533 0 422125.38 142663.69 190680 136 3532
3534 0 422055.75 142606.14 190720 166 3533
3535 0 421891.12 142512.84 190760 166 3534
3536 0 421722.97 142413.61 190800 148 3535
3537 0 421557.44 142318.67 190840 153 3536
3538 0 421382.66 142218.12 190880 124 3537
3539 0 421221.12 142130.02 190920 124 3538
3540 0 421111.78 142076.97 190960 160 3539
3541 0 421020.6 142031.12 191000 160 3540
3542 0 420923.38 141987.58 191040 45 3541
3543 0 420811.4 141930.78 191080 45 3542
3544 0 420711.6 141875.9 191120 32 3543
3545 0 419533.56 141248.02 191120 91 3544
3546 0 419305.53 141096.22 191160 86 3545
3547 0 419118.22 141039.88 191200 102 3546
3548 0 418881.12 140809.39 191240 124 3547
3549 0 418654.72 140650.08 191280 81 3548
3550 0 418519.38 140508.34 191320 107 3549
3551 0 418394.75 140375.12 191360 124 3550
3552 0 418259.75 140258.48 191400 124 3551
3553 0 418148.88 140133.56 191440 186 3552
3554 0 418027.3 140004.33 191480 186 3553
3555 0 417908.1 139867.86 191520 178 3554
3556 0 417224.25 138482.08 191520 200 3555
3557 0 417143.44 138422.1 191480 200 3556
3558 0 417062.28 138358.78 191440 181 3557
3559 0 416975.22 138288.97 191400 181 3558
3560 0 416898.06 138215.42 191360 168 3559
3561 0 416848.03 138125.62 191320 168 3560
3562 0 416792.3 138054.81 191280 168 3561
3563 0 416732.72 137969.34 191240 120 3562
3564 0 416687.2 137968.95 191200 120 3563
3565 0 416591.53 137801.62 191160 120 3564
3566 0 416605.7 137733.86 191120 120 3565
3567 0 416620.16 137667.22 191080 120 3566
3568 0 416631.9 137601.72 191040 154 3567
3569 0 416635.84 137522.38 191000 154 3568
3570 0 416607.84 137450.73 190960 154 3569
3571 0 416578.47 137369 190920 108 3570
3572 0 416543.03 137272.12 190880 108 3571
3573 0 416509.12 137245.44 190840 108 3572
3574 0 416462 137197.6 190800 108 3573
3575 0 416418.1 137146.19 190760 154 3574
3576 0 416372.8 137088.72 190720 154 3575
3577 0 416316.84 137050.75 190680 154 3576
3578 0 416261.22 137022.62 190640 134 3577
3579 0 416207.75 136993.06 190600 134 3578
3580 0 416153.9 136968.25 190560 122 3579
3581 0 416102.2 136935.47 190520 122 3580
3582 0 416052.4 136899.03 190480 122 3581
3583 0 416009 136868.58 190440 122 3582
3584 0 415908.94 136873.11 190400 128 3583
3585 0 415816.34 136886.66 190360 128 3584
3586 0 415739.4 136899.17 190320 143 3585
3587 0 415640.7 136915.66 190280 143 3586
3588 0 415559.88 136926.98 190240 143 3587
3589 0 415463.44 136944.84 190200 197 3588
3590 0 415382.03 136956.25 190160 197 3589
3591 0 415304.5 136970.52 190120 197 3590
3592 0 412959.25 138143.9 190120 172 3591
3593 0 411657.3 138372.56 190120 140 3592
3594 0 411647.88 138399.1 190080 140 3593
3595 0 411645.12 138412.6 190040 140 3594
3596 0 411650.56 138419.5 190000 140 3595
3597 0 411653.47 138426.48 189960 140 3596
3598 0 411660.66 138426.06 189920 122 3597
3599 0 411520.03 138368.89 189880 122 3598
3600 0 411398.47 138313.64 189840 139 3599
3601 0 411259.38 138258.16 189800 139 3600
3602 0 411125.78 138196.9 189760 102 3601
3603 0 411027.88 138220.17 189720 102 3602
3604 0 410931.84 138228.8 189680 140 3603
3605 0 410832.7 138246.77 189640 140 3604
3606 0 410745.6 138251.03 189600 140 3605
3607 0 410628.44 138224.33 189560 115 3606
3608 0 410525.12 138188.28 189520 124 3607
3609 0 410425.25 138154.25 189480 124 3608
3610 0 410305.06 138131.53 189440 124 3609
3611 0 410196.5 138105.3 189400 139 3610
3612 0 410067.4 138086.3 189360 139 3611
3613 0 409954.53 138052.92 189320 139 3612
3614 0 409637.3 138132.77 189280 120 3613
3615 0 409331.16 138209.06 189240 86 3614
3616 0 409025.4 138281.89 189200 128 3615
3617 0 408720.28 138356.23 189160 120 3616
3618 0 408414.25 138426.72 189120 120 3617
3619 0 408271.03 138456.69 189080 120 3618
3620 0 408109 138491.95 189040 107 3619
3621 0 407970.38 138515.44 189000 98 3620
3622 0 407829.3 138562.06 188960 98 3621
3623 0 407684.9 138606.77 188920 124 3622
3624 0 407590.88 138584.89 188880 124 3623
3625 0 407519.78 138558.94 188840 160 3624
3626 0 407438.2 138553.86 188800 160 3625
3627 0 407345.97 138547.2 188760 160 3626
3628 0 407255.56 138524.44 188720 160 3627
3629 0 407192.72 138509.38 188680 160 3628
3630 0 404498.28 138998.66 188680 207 3629
3631 0 404437.72 139051 188640 207 3630
3632 0 404047 138540 188640 226 3631
3633 0 404039 138476 188680 -1 3632
3634 0 403969 138312 188720 -1 3633
3635 0 403973 138296 188800 -1 3634
3636 0 404399.97 139089.88 188600 207 3631
3637 0 404353.6 139129.05 188560 226 3636
3638 0 404304.94 139171.7 188520 226 3637
3639 0 404247.72 139219.1 188480 226 3638
3640 0 404217.06 139257.94 188440 226 3639
3641 0 404156.5 139288.42 188400 234 3640
3642 0 404100.56 139306.92 188360 234 3641
3643 0 404038.38 139323.94 188320 234 3642
3644 0 403972 139329.75 188280 200 3643
3645 0 403915.3 139363.81 188240 200 3644
3646 0 403855.94 139385.44 188200 200 3645
3647 0 403858.3 139404.69 188160 200 3646
3648 0 403857.94 139418.86 188120 200 3647
3649 0 403866.12 139428.64 188080 200 3648
3650 0 403875 139433.19 188040 228 3649
3651 0 402190.34 139913.8 188040 197 3650
3652 0 402277.03 139927.1 188000 197 3651
3653 0 402346.03 139944.86 187960 197 3652
3654 0 402452.4 139963.3 187920 197 3653
3655 0 402540.6 139964.78 187880 197 3654
3656 0 402621.75 139962.64 187840 143 3655
3657 0 402717.8 139969.5 187800 143 3656
3658 0 402843 139965.75 187760 137 3657
3659 0 402968.16 139962.27 187720 137 3658
3660 0 403102.47 139948.14 187680 137 3659
3661 0 403227.7 139956.7 187640 163 3660
3662 0 403298.34 139975.28 187600 163 3661
3663 0 403368.22 139983.98 187560 163 3662
3664 0 403380.3 140768.84 187560 166 3663
3665 0 403964.38 141732.19 187560 -1 3664
3666 0 404026.47 141805.53 187520 -1 3665
3667 0 404089.75 141883.2 187480 -1 3666
3668 0 404151.97 141943.33 187440 -1 3667
3669 0 404218.9 142010.55 187400 -1 3668
3670 0 404280.28 142087.64 187360 -1 3669
3671 0 404343.94 142162.06 187320 -1 3670
3672 0 404407.75 142242.03 187280 -1 3671
3673 0 404467.84 142347.64 187240 -1 3672
3674 0 404521.88 142451.92 187200 -1 3673
3675 0 404580.56 142558.25 187160 -1 3674
3676 0 404593.6 142579.53 187120 -1 3675
3677 0 404620.5 142612.33 187080 -1 3676
3678 0 404639.16 142636.83 187040 -1 3677
3679 0 404664.6 142640.19 187000 -1 3678
3680 0 404693.1 142645.72 186960 -1 3679
3681 0 404719.4 142654.42 186920 -1 3680
3682 0 404747.3 142678.92 186880 -1 3681
3683 0 404784.25 142690.7 186840 -1 3682
3684 0 404815.62 142707.23 186800 -1 3683
3685 0 404839.03 142751.39 186760 -1 3684
3686 0 404852.66 142807.16 186720 -1 3685
3687 0 404875.6 142849.08 186680 -1 3686
3688 0 404904.94 142863.77 186640 -1 3687
3689 0 404942.12 142867.62 186600 -1 3688
3690 0 404971.1 142866.1 186560 -1 3689
3691 0 405028.16 142871 186520 -1 3690
3692 0 405080.9 142883.9 186480 -1 3691
3693 0 405132.4 142891.42 186440 -1 3692
3694 0 405177.44 142862.2 186400 -1 3693
3695 0 405215.62 142836.77 186360 -1 3694
3696 0 405254.75 142802.25 186320 -1 3695
3697 0 405296.2 142758.64 186280 -1 3696
3698 0 405330.38 142712.67 186240 -1 3697
3699 0 405369.34 142658.31 186200 -1 3698
3700 0 405402.22 142632.73 186160 -1 3699
3701 0 405432.94 142600.78 186120 -1 3700
3702 0 405469.97 142561 186080 -1 3701
3703 0 405512.7 142503.12 186000 -1 3702
3704 0 405517.34 142483.77 185960 -1 3703
3705 0 405513.25 142470.11 185920 -1 3704
3706 0 405512 142438.33 185880 -1 3705
3707 0 405505.2 142419.1 185840 -1 3706
3708 0 405495.97 142388.97 185800 -1 3707
3709 0 405518.47 142304.53 185760 -1 3708
3710 0 405549.75 142237.33 185720 -1 3709
3711 0 405578.8 142163.45 185680 -1 3710
3712 0 405599.53 142103.47 185640 -1 3711
3713 0 405620.66 142044.19 185600 -1 3712
3714 0 405659.4 141954.73 185560 -1 3713
3715 0 405706.56 141875.08 185520 -1 3714
3716 0 405732.22 141804.28 185480 -1 3715
3717 0 405784.5 141724.06 185440 -1 3716
3718 0 405817.84 141652.19 185400 -1 3717
3719 0 406349.75 141393.61 185400 -1 3718
3720 0 406635.3 141382.75 185120 -1 3719
3721 0 406702.94 141102.62 184920 -1 3720
3722 0 406643 140893 184800 -1 3721
3723 0 406615 140765 184640 51 3722
3724 0 406663 140545 184440 51 3723
3725 0 406703 140377 184280 51 3724
3726 0 406679 140097 184120 60 3725
3727 0 406699 139877 183960 60 3726
3728 0 406727 139613 183840 81 3727
3729 0 406591 139505 183680 81 3728
3730 0 406643 139491 183560 71 3729
3731 0 406819 139367 183440 71 3730
3732 0 406919 139271 183320 71 3731
3733 0 406919 139267 183160 71 3732
3734 0 406951 139335 183000 40 3733
3735 0 406979 139451 182880 75 3734
3736 0 406995 139499 182840 75 3735
3737 0 407127 140035 182840 32 3736
3738 0 407551 140023 183000 45 3737
3739 0 407823 140039 183120 60 3738
3740 0 407847 139987 183320 115 3739
3741 0 407643 140099 183440 115 3740
3742 0 407399 140206 183520 124 3741
3743 0 407227 140371 183600 120 3742
3744 0 407115 140723 183720 51 3743
3745 0 406867 140875 183720 32 3744
3746 0 406815 140771 183600 32 3745
3747 0 406707 140759 183480 32 3746
3748 0 406553 140763 183400 32 3747
3749 0 406955 140707 183800 32 3744
3750 0 407782 140023 183480 115 3741
3751 0 407798 140013 183640 154 3750
3752 0 407950 139885 183680 98 3751
3753 0 408070 139865 183760 71 3752
3754 0 408212 139933 183840 124 3753
3755 0 408316 140073 183920 75 3754
3756 0 408992 140121 183960 200 3755
3757 0 409180 140257 184040 200 3756
3758 0 409276 140377 184120 227 3757
3759 0 409276 140373 184240 227 3758
3760 0 409196 140499 184360 227 3759
3761 0 409188 140607 184480 208 3760
3762 0 409144 140655 184560 208 3761
3763 0 409144 140683 184640 208 3762
3764 0 409152 140773 184800 156 3763
3765 0 409314.66 140825 184880 178 3764
3766 0 409396 140851 184920 178 3765
3767 0 409564 140929 185040 194 3766
3768 0 409536 141089 185160 194 3767
3769 0 409464 141147 185280 134 3768
3770 0 409448 141251 185400 108 3769
3771 0 409388 141303 185520 108 3770
3772 0 409364 141495 185600 108 3771
3773 0 409384 141659 185680 108 3772
3774 0 409552 141687 185760 108 3773
3775 0 409568 141883 185880 -1 3774
3776 0 409572 142027 185960 -1 3775
3777 0 409636 142157 186120 -1 3776
3778 0 409644 142249 186240 -1 3777
3779 0 409628 142245 186360 -1 3778
3780 0 409562 142301 186440 -1 3779
3781 0 409642 142273 186600 -1 3780
3782 0 409662 142341 186720 -1 3781
3783 0 409682 142397 186840 -1 3782
3784 0 409710 142369 186920 -1 3783
3785 0 409758 142397 187000 -1 3784
3786 0 409762 142397 187120 -1 3785
3787 0 409770 142437 187200 -1 3786
3788 0 409874 142433 187320 -1 3787
3789 0 409734 142485 187480 -1 3788
3790 0 409652 142557 187520 -1 3789
3791 0 409572 142641 187600 -1 3790
3792 0 409512 142733 187720 -1 3791
3793 0 409450 142821 187840 81 3792
3794 0 409494 142973 187960 81 3793
3795 0 409414 142981 188120 91 3794
3796 0 409238 143041 188280 75 3795
3797 0 409170 143097 188440 75 3796
3798 0 409207.34 143105 188480 75 3797
3799 0 409282 143121 188560 75 3798
3800 0 409344 143157 188640 75 3799
3801 0 408960 143009 188680 60 3800
3802 0 408884 142961 188760 45 3801
3803 0 408774 142889 188840 -1 3802
3804 0 408730 142905 188920 -1 3803
3805 0 408718 142941 189000 -1 3804
3806 0 408450 142873 189040 32 3805
3807 0 408390 142981 189120 32 3806
3808 0 408386 143041 189200 32 3807
3809 0 409612 143321 188760 91 3800
3810 0 409784 143565 188840 -1 3809
3811 0 409808 143913 188720 -1 3810
3812 0 409880 144029 188600 -1 3811
3813 0 410008 144121 188480 -1 3812
3814 0 410214 144241 188400 -1 3813
3815 0 410270 144341 188360 -1 3814
3816 0 410360 144425 188280 -1 3815
3817 0 410604 144473 188120 -1 3816
3818 0 410980 144453 188000 -1 3817
3819 0 410948 144421 187920 -1 3818
3820 0 411248 144361 187840 -1 3819
3821 0 411318 144477 187680 -1 3820
3822 0 411390 144581 187600 -1 3821
3823 0 411414 144613 187480 -1 3822
3824 0 411358 144649 187360 -1 3823
3825 0 411302 144801 187200 -1 3824
3826 0 411438 145149 187080 -1 3825
3827 0 411456 145213 187000 -1 3826
3828 0 411556 145257 186880 -1 3827
3829 0 411716 145381 186760 -1 3828
3830 0 411828 145473 186640 -1 3829
3831 0 411932 145477 186520 -1 3830
3832 0 412042 145489 186400 -1 3831
3833 0 412234 145209 186320 -1 3832
3834 0 412416 145265 186280 -1 3833
3835 0 412520 145321 186160 -1 3834
3836 0 412688 145369 186080 -1 3835
3837 0 412824 145361 185960 -1 3836
3838 0 412916 145273 185840 -1 3837
3839 0 412892 145209 185720 -1 3838
3840 0 412872 144793 185640 -1 3839
3841 0 412880 144741 185600 -1 3840
3842 0 412712 145649 185680 -1 3839
3843 0 412626 145777 185640 -1 3842
3844 0 412714 145613 185560 -1 3843
3845 0 411894 145689 186320 -1 3832
3846 0 411890 145737 186240 -1 3845
3847 0 411900 145669 186200 -1 3846
3848 0 411930 145633 186160 -1 3847
3849 0 411898 145553 186120 -1 3848
3850 0 411954 145461 186000 -1 3849
3851 0 412042 145485 185920 -1 3850
3852 0 412118 145409 185800 -1 3851
3853 0 412206 145293 185720 -1 3852
3854 0 412262 145249 185600 -1 3853
3855 0 412338 145141 185480 -1 3854
3856 0 412226 145053 185360 -1 3855
3857 0 412174 144945 185240 -1 3856
3858 0 411208 144385 188320 -1 3818
3859 0 411262 144449 188400 -1 3858
3860 0 411322 144481 188520 -1 3859
3861 0 411342 144549 188640 -1 3860
3862 0 411486 144541 188720 -1 3861
3863 0 411522 144581 188840 -1 3862
3864 0 408446 141171 184920 168 3765
3865 0 408318 141255 185000 -1 3864
3866 0 408290 141363 185080 -1 3865
3867 0 408186 141463 185160 -1 3866
3868 0 408174 141447 185240 -1 3867
3869 0 409092.56 139985.86 183800 163 3756
3870 0 409344 139648 183400 71 3869
3871 0 409408 139584 183160 64 3870
3872 0 409568 139488 182960 64 3871
3873 0 409824 139424 182880 51 3872
3874 0 410080 139328 182840 60 3873
3875 0 410176 139232 182840 51 3874
3876 0 410203.84 139201.6 182800 -1 3875
3877 0 410291.06 139135.33 182720 -1 3876
3878 0 410420 139151.97 182640 -1 3877
3879 0 410491 139297.06 182520 -1 3878
3880 0 410627.25 139369.47 182400 -1 3879
3881 0 410633.47 139446.64 182320 -1 3880
3882 0 410646.75 139470.22 182280 -1 3881
3883 0 410690.88 139478.5 182200 -1 3882
3884 0 410742.3 139476.55 182160 -1 3883
3885 0 410763.66 139422.33 182080 -1 3884
3886 0 410759.5 139574.34 182040 -1 3885
3887 0 410874.1 139362.52 181960 -1 3886
3888 0 410995.78 139328.3 181840 -1 3887
3889 0 411089 139286.75 181720 -1 3888
3890 0 411120.38 139273.22 181680 -1 3889
3891 0 411432.22 139205.69 181680 -1 3890
3892 0 411446 139190.16 181640 -1 3891
3893 0 411465.88 139181.98 181600 -1 3892
3894 0 411462.7 139149.1 181560 -1 3893
3895 0 411477 139175 181520 -1 3894
3896 0 411491.12 139200.88 181480 -1 3895
3897 0 411599.4 139289.9 181360 -1 3896
3898 0 411686.4 139354.28 181320 -1 3897
3899 0 411046.75 139259.72 181600 -1 3890
3900 0 411031.7 139141.84 181480 -1 3899
3901 0 411039.06 139096.3 181440 -1 3900
3902 0 411104 139146.89 181320 -1 3901
3903 0 411128.2 139121.28 181280 -1 3902
3904 0 407924 140105 184000 71 3755
3905 0 407844 140241 184080 51 3904
3906 0 407808 140325 184120 51 3905
3907 0 407438 140469 184240 51 3906
3908 0 407402 140553 184360 51 3907
3909 0 407390 140621 184480 51 3908
3910 0 407298 140645 184520 51 3909
3911 0 407234 140741 184600 51 3910
3912 0 407258 140809 184640 51 3911
3913 0 406978 140525 184040 75 3907
3914 0 406906 140501 184000 51 3913
3915 0 406946 140405 183960 75 3914
3916 0 407027 139595 182760 75 3736
3917 0 407139 139719 182680 75 3916
3918 0 407079 139839 182520 32 3917
3919 0 406995 139959 182360 32 3918
3920 0 407055 140039 182200 32 3919
3921 0 407035 140079 182080 -1 3920
3922 0 407079 140135 181960 -1 3921
3923 0 407087 140185 181800 -1 3922
3924 0 407219 140193 181600 -1 3923
3925 0 407255 140157 181400 -1 3924
3926 0 407255 140161 181320 -1 3925
3927 0 407295 139919.5 181240 -1 3926
3928 0 407283 139905 181120 -1 3927
3929 0 407247 139785 180920 -1 3928
3930 0 407227 139725 180760 -1 3929
3931 0 407155 139625 180600 -1 3930
3932 0 407059 139521 180440 -1 3931
3933 0 407015 139349 180240 -1 3932
3934 0 406963 139245 180160 -1 3933
3935 0 406823 139003 179880 -1 3934
3936 0 406871 138955 179600 -1 3935
3937 0 406891 138983 179400 -1 3936
3938 0 407051 138983 179240 -1 3937
3939 0 407179 138879 179120 -1 3938
3940 0 407295 138719 179000 -1 3939
3941 0 407343 138495 178840 -1 3940
3942 0 407407 138043 178760 -1 3941
3943 0 407459 138015.67 178720 -1 3942
3944 0 407563 137961 178640 -1 3943
3945 0 407625 137803 178560 -1 3944
3946 0 407687 137645 178480 -1 3945
3947 0 407835 137413 178360 -1 3946
3948 0 407849 137382 178320 -1 3947
3949 0 407891 137289 178200 -1 3948
3950 0 407851 137289 178080 -1 3949
3951 0 407839 137297 177960 -1 3950
3952 0 407779 137279 177720 -1 3951
3953 0 407759 137247 177680 -1 3952
3954 0 407783 137195 177560 -1 3953
3955 0 407827 137215 177400 -1 3954
3956 0 407923 137147 177280 -1 3955
3957 0 407995 137067 177160 -1 3956
3958 0 407959 136795 177080 -1 3957
3959 0 407727 136627 177040 -1 3958
3960 0 407703 136623 177000 -1 3959
3961 0 408407 136727 177000 -1 3960
3962 0 408571 136623 176840 -1 3961
3963 0 408627 136651 176680 -1 3962
3964 0 408791 136703 176640 -1 3963
3965 0 409023 136703 176600 -1 3964
3966 0 409175 136595 176640 -1 3965
3967 0 409427 136455 176680 -1 3966
3968 0 409611 136447 176840 -1 3967
3969 0 409739 136463 176920 -1 3968
3970 0 409743 136533 177120 -1 3969
3971 0 409835 136617 177280 -1 3970
3972 0 410283 137077 177400 -1 3971
3973 0 410329 137177 177320 -1 3972
3974 0 410333 137205 177240 -1 3973
3975 0 410249 136941 177120 -1 3974
3976 0 410249 136901 177040 -1 3975
3977 0 407727 137515 177080 -1 3957
3978 0 407551 137559 176920 -1 3977
3979 0 407391 137499 176800 -1 3978
3980 0 407379 137427 176600 -1 3979
3981 0 407367 137427 176440 -1 3980
3982 0 407371 137447 176360 -1 3981
3983 0 407383 137491 176160 -1 3982
3984 0 407407 137511 176000 -1 3983
3985 0 407427 137523 175840 -1 3984
3986 0 407429.4 137472.6 175720 -1 3985
3987 0 407431 137439 175640 -1 3986
3988 0 407043 137371 175560 -1 3987
3989 0 407035 137355 175320 -1 3988
3990 0 407451 137335 175000 -1 3989
3991 0 407643 137343 174800 -1 3990
3992 0 407807 137323 174600 -1 3991
3993 0 408051 137147 174520 -1 3992
3994 0 408627 137155 174520 -1 3993
3995 0 406783 137339 175160 -1 3989
3996 0 406631 137463 174920 -1 3995
3997 0 406491 137499 174720 -1 3996
3998 0 406323 137191 174600 -1 3997
3999 0 406143 137077 174480 -1 3998
4000 0 406075 136949 174320 -1 3999
4001 0 406019 136909 174200 -1 4000
4002 0 405975 136813 174040 -1 4001
4003 0 405727 136921 173960 -1 4002
4004 0 405651 136889 173800 -1 4003
4005 0 405279 136893 173720 -1 4004
4006 0 404983 136799 173680 -1 4005
4007 0 404771 136519 173640 -1 4006
4008 0 404759 136599 173480 -1 4007
4009 0 404811 136511 173400 -1 4008
4010 0 404611 136575 173360 -1 4009
4011 0 404439 136647 173200 -1 4010
4012 0 404415 136691 173040 -1 4011
4013 0 404431 136611 172880 -1 4012
4014 0 404427 136647 172720 -1 4013
4015 0 404475 136619 172520 -1 4014
4016 0 404463 136663 172360 -1 4015
4017 0 404415 136683 172160 -1 4016
4018 0 404415 136679 171960 -1 4017
4019 0 404371 136531 171880 -1 4018
4020 0 403963 136537 171880 -1 4019
4021 0 403811 136525 171720 -1 4020
4022 0 403599 136541 171600 -1 4021
4023 0 403467 136489 171480 -1 4022
4024 0 403347 136489 171320 -1 4023
4025 0 403163 136445 171160 -1 4024
4026 0 403031 136309 171000 -1 4025
4027 0 402523 136089 170880 -1 4026
4028 0 402037 135487 170800 -1 4027
4029 0 401925 135319 170600 -1 4028
4030 0 401853 135051 170440 -1 4029
4031 0 401749 134807 170320 -1 4030
4032 0 401705 134703 170160 -1 4031
4033 0 401761 134631 170000 -1 4032
4034 0 401729 134527 169840 -1 4033
4035 0 401613 134371 169680 -1 4034
4036 0 401613 134275 169560 -1 4035
4037 0 401543 134269 169400 -1 4036
4038 0 401463 134265 169200 -1 4037
4039 0 401379 134285 169000 -1 4038
4040 0 401295 134265 168840 -1 4039
4041 0 400955 134169 168720 -1 4040
4042 0 400851 134025 168560 -1 4041
4043 0 400799 133933 168400 -1 4042
4044 0 400803 133937 168240 -1 4043
4045 0 400819 133893 168080 -1 4044
4046 0 400619 133797 167960 -1 4045
4047 0 400247 133789 167840 -1 4046
4048 0 400107 133613 167640 -1 4047
4049 0 399969 133467 167520 -1 4048
4050 0 399817 133515 167400 -1 4049
4051 0 399545 133615 167280 -1 4050
4052 0 399441 133703 167120 -1 4051
4053 0 399409 133839 166960 -1 4052
4054 0 399361 133935 166800 -1 4053
4055 0 399281 133879 166600 -1 4054
4056 0 399181 133863 166440 -1 4055
4057 0 399161 134003 166280 -1 4056
4058 0 399237 133939 166080 -1 4057
4059 0 399265 133891 165920 -1 4058
4060 0 399017 133819 165840 -1 4059
4061 0 398575 133713 165760 -1 4060
4062 0 398231 133433 165760 -1 4061
4063 0 398175 133313 165640 -1 4062
4064 0 398003 133109 165560 -1 4063
4065 0 397719 133057 165520 -1 4064
4066 0 397539 132905 165440 -1 4065
4067 0 397443 132737 165360 -1 4066
4068 0 397395 132625 165280 -1 4067
4069 0 397287 132409 165160 -1 4068
4070 0 397253 132267 165000 -1 4069
4071 0 397317 132143 164880 -1 4070
4072 0 397289 131995 164720 -1 4071
4073 0 397193 131871 164600 -1 4072
4074 0 396869 131587 164480 -1 4073
4075 0 396765 131475 164360 -1 4074
4076 0 396685 131423 164240 -1 4075
4077 0 396367 131269 164200 -1 4076
4078 0 396059 131325 164120 -1 4077
4079 0 395787 131281 164000 -1 4078
4080 0 395647 131269 163880 -1 4079
4081 0 395627 131325 163680 -1 4080
4082 0 395515 131245 163560 -1 4081
4083 0 395415 131145 163360 -1 4082
4084 0 395371 130741 163240 -1 4083
4085 0 395379 130421 163080 -1 4084
4086 0 395519 130073 162920 -1 4085
4087 0 395759 129721 162800 -1 4086
4088 0 395925 129615 162680 -1 4087
4089 0 396097 129599 162520 -1 4088
4090 0 396053 129475 162360 -1 4089
4091 0 395953 129395 162240 -1 4090
4092 0 396273 129175 162240 -1 4091
4093 0 396125 128679 162160 -1 4092
4094 0 396005 128547 162120 -1 4093
4095 0 396005 128547 162080 -1 4094
4096 0 396057 128491 161920 -1 4095
4097 0 396131 128477 161880 -1 4096
4098 0 396103 128481 161840 -1 4097
4099 0 396095 128393 161720 -1 4098
4100 0 396111 128417 161680 -1 4099
4101 0 395988.34 128334.336 161600 -1 4100
4102 0 395927 128293 161560 -1 4101
4103 0 396019 128261 161400 -1 4102
4104 0 395591 128093 161280 -1 4103
4105 0 395471 128121 161200 -1 4104
4106 0 395179 128145 161120 -1 4105
4107 0 395075 128133 160960 -1 4106
4108 0 394831 128129 160880 -1 4107
4109 0 394843 128129 160840 -1 4108
4110 0 394543 128113 160800 -1 4109
4111 0 394547 128133 160720 -1 4110
4112 0 394519 128109 160520 -1 4111
4113 0 394419 128117 160480 -1 4112
4114 0 394315 128113 160280 -1 4113
4115 0 394547 128029 160040 -1 4114
4116 0 394659 127901 159840 -1 4115
4117 0 394623 127749 159680 -1 4116
4118 0 394619 127681 159560 -1 4117
4119 0 394659 127593 158960 -1 4118
4120 0 394861 127615 158800 -1 4119
4121 0 394997 127551 158640 -1 4120
4122 0 395165 127543 158480 -1 4121
4123 0 395285 127491 158320 -1 4122
4124 0 395535 127325 158160 -1 4123
4125 0 395571 127233 158000 -1 4124
4126 0 395579 127173 157800 -1 4125
4127 0 395643 127057 157640 -1 4126
4128 0 395667 126965 157480 -1 4127
4129 0 395615 126913 157320 -1 4128
4130 0 395779 126633 157160 -1 4129
4131 0 395959 126577 157000 -1 4130
4132 0 396187 126561 156880 -1 4131
4133 0 396359 126365 156840 -1 4132
4134 0 396623 126313 156760 -1 4133
4135 0 396823 126253 156680 -1 4134
4136 0 396975 126137 156560 -1 4135
4137 0 397035 126149 156440 -1 4136
4138 0 395281 127921 161880 -1 4097
4139 0 395241 127741 162000 -1 4138
4140 0 395205 127713 162160 -1 4139
4141 0 395099 127729 162280 -1 4140
4142 0 395027 127601 162360 -1 4141
4143 0 395811 129443 162160 -1 4091
4144 0 395737 129375 162080 -1 4143
4145 0 395737 129375 162000 -1 4144
4146 0 395913 129443 161880 -1 4145
4147 0 396121 129551 161800 -1 4146
4148 0 396149.5 129569 161680 -1 4147
4149 0 396159 129575 161640 -1 4148
4150 0 396371 129843 161520 -1 4149
4151 0 395463 130331 163320 -1 4084
4152 0 395531 130275 163440 -1 4151
4153 0 395647 130183 163600 -1 4152
4154 0 395761 130119 163680 -1 4153
4155 0 395821 130015 163800 -1 4154
4156 0 395765 129731 163840 -1 4155
4157 0 395653 129491 163920 -1 4156
4158 0 395563 129271 164040 -1 4157
4159 0 395543 129239 164120 -1 4158
4160 0 395483 129211 164240 -1 4159
4161 0 395475 129187 164320 -1 4160
4162 0 395503 129099 164480 -1 4161
4163 0 395543 129091 164640 -1 4162
4164 0 395535 128999 164720 -1 4163
4165 0 395599 128883 164800 -1 4164
4166 0 395621 128779 164880 -1 4165
4167 0 395757 128803 164920 -1 4166
4168 0 395885 128803 165040 -1 4167
4169 0 395917 128803 165120 -1 4168
4170 0 395921 128791 165200 -1 4169
4171 0 402001 136387 170960 -1 4027
4172 0 401873 136547 171120 -1 4171
4173 0 401581 136675 171320 -1 4172
4174 0 401121 137011 171480 -1 4173
4175 0 401046 137250 171440 -1 4174
4176 0 400971 137489 171400 -1 4175
4177 0 400667 137837 171360 -1 4176
4178 0 400247 137969 171360 -1 4177
4179 0 400227 138337 171320 -1 4178
4180 0 400503 138465 171280 -1 4179
4181 0 400559 138585 171240 -1 4180
4182 0 400905 137149 171320 -1 4175
4183 0 400589 137109 171280 -1 4182
4184 0 400477 136997 171240 -1 4183
4185 0 400425 136845 171320 -1 4184
4186 0 400293 136729 171400 -1 4185
4187 0 400193 136689 171480 -1 4186
4188 0 399905 136625 171520 -1 4187
4189 0 399833 136601 171560 -1 4188
4190 0 404822 136949 171880 -1 4019
4191 0 404850 136881 171720 -1 4190
4192 0 405086 136945 171600 -1 4191
4193 0 405282 136885 171480 -1 4192
4194 0 405446 136769 171320 -1 4193
4195 0 405562 136601 171200 -1 4194
4196 0 405798 136517 171120 -1 4195
4197 0 406086 136129 171080 -1 4196
4198 0 405825 136445 174040 -1 4002
4199 0 405785 136369 174000 -1 4198
4200 0 405617 136329 173960 -1 4199
4201 0 405597 136297 173880 -1 4200
4202 0 405529 136269 173800 -1 4201
4203 0 405461 136257 173760 -1 4202
4204 0 405491 136249 173640 -1 4203
4205 0 405487 136221 173600 -1 4204
4206 0 407131 137747 177400 -1 3955
4207 0 406915 137851 177280 -1 4206
4208 0 406727 137967 177200 -1 4207
4209 0 406649 137871 177080 -1 4208
4210 0 407105 136767 177960 -1 3951
4211 0 406729 136871 178080 -1 4210
4212 0 406581 136859 178160 -1 4211
4213 0 406543 136839 178240 -1 4212
4214 0 406427 136895 178320 -1 4213
4215 0 406411 136911 178360 -1 4214
4216 0 408671 136966 178360 -1 3947
4217 0 408775 136886 178480 -1 4216
4218 0 408855 136842 178600 -1 4217
4219 0 408987 136654 178720 -1 4218
4220 0 409037 136650 178760 -1 4219
4221 0 409083 136702 178880 -1 4220
4222 0 409159 136670 179000 -1 4221
4223 0 409321 136686 179080 -1 4222
4224 0 409337 136654 179240 -1 4223
4225 0 409445 136582 179360 -1 4224
4226 0 409581 136558 179440 -1 4225
4227 0 409721 136530 179520 -1 4226
4228 0 409993 136438 179640 -1 4227
4229 0 410115 136362 179760 -1 4228
4230 0 410315 136286 179880 -1 4229
4231 0 410463 136210 180000 -1 4230
4232 0 410529 136186 180040 -1 4231
4233 0 408145 138371.8 178720 -1 3943
4234 0 408527 138592 178760 -1 4233
4235 0 408675 138664 178840 -1 4234
4236 0 408887 138876 178720 -1 4235
4237 0 408947 138980 178680 -1 4236
4238 0 409031 139160 178640 -1 4237
4239 0 409165 139452 178560 -1 4238
4240 0 409151 139480 178480 -1 4239
4241 0 409139 139588 178400 -1 4240
4242 0 409019 139608 178280 -1 4241
4243 0 409035 139732 178200 -1 4242
4244 0 409037 139744 178160 -1 4243
4245 0 409189 139780 178120 -1 4244
4246 0 409445 139728 178080 -1 4245
4247 0 409593 139792 178000 -1 4246
4248 0 409717 139792 177880 -1 4247
4249 0 409547 139556 178520 -1 4240
4250 0 409659 139580 178600 -1 4249
4251 0 409879 139544 178720 -1 4250
4252 0 409863 139628 178800 -1 4251
4253 0 406373.75 141404.5 185440 -1 3719
4254 0 406375.28 141424.06 185480 -1 4253
4255 0 406410.56 141432.25 185520 -1 4254
4256 0 406422.84 141452.92 185560 -1 4255
4257 0 406443.56 141483.78 185600 -1 4256
4258 0 406469.06 141494.64 185640 -1 4257
4259 0 406498.84 141509.22 185680 -1 4258
4260 0 406520.5 141529.45 185720 -1 4259
4261 0 406543.3 141546.28 185760 -1 4260
4262 0 406569.03 141582.33 185800 -1 4261
4263 0 406596.5 141599.77 185840 -1 4262
4264 0 406627.5 141606.45 185880 -1 4263
4265 0 406379.2 141253.6 185920 -1 4264
4266 0 406365.9 141147.89 186000 -1 4265
4267 0 406510.97 141158.56 186080 -1 4266
4268 0 406521 141219 186120 -1 4267
4269 0 407060.97 141617.02 185920 -1 4264
4270 0 407319.12 141756.14 186080 40 4269
4271 0 407442.8 141888.97 186240 40 4270
4272 0 407503.5 141971.23 186400 40 4271
4273 0 407477.9 142072.73 186560 40 4272
4274 0 407424.44 142239.61 186760 51 4273
4275 0 407448.7 142186.12 186960 32 4274
4276 0 407277.62 142053.08 187120 32 4275
4277 0 407329.2 142117.8 187440 71 4276
4278 0 407341.5 142134.34 187520 71 4277
4279 0 407398.53 142232.44 187680 134 4278
4280 0 407972.38 142396.73 187880 108 4279
4281 0 408441.5 142718.72 187840 51 4280
4282 0 408571.97 142792.38 187880 60 4281
4283 0 408574.22 142907.84 188000 60 4282
4284 0 408601.1 142955.98 188120 60 4283
4285 0 408761.84 143273.11 188240 60 4284
4286 0 408850.94 143314.62 188280 60 4285
4287 0 409148.28 143314.88 188240 75 4286
4288 0 409445.75 143349.5 188120 91 4287
4289 0 409545.34 143360.86 188080 81 4288
4290 0 409946.1 143435.48 187920 75 4289
4291 0 410014.75 143446.25 187880 107 4290
4292 0 410221.3 143480.2 187760 107 4291
4293 0 410514.8 143512.23 187600 60 4292
4294 0 410652.2 143452.08 187520 60 4293
4295 0 410818.84 143381.56 187360 71 4294
4296 0 411043.03 143278.83 187240 75 4295
4297 0 411257.72 143288.28 187040 80 4296
4298 0 411595.3 143233.55 186880 75 4297
4299 0 412170.62 143424.23 186720 75 4298
4300 0 412236.66 143446 186680 107 4299
4301 0 412368.47 143490.36 186600 107 4300
4302 0 412428.4 143610.2 186560 107 4301
4303 0 408702.22 143360.84 188400 60 4286
4304 0 408501.7 143420.33 188440 60 4303
4305 0 408466.94 143441.6 188480 60 4304
4306 0 408358.88 143525.12 188520 45 4305
4307 0 408341.94 143522.69 188560 -1 4306
4308 0 407425.2 142615.8 187880 71 4279
4309 0 407557.2 142747.8 187960 32 4308
4310 0 407541.2 142819.8 188080 32 4309
4311 0 407677.2 142823.8 188200 51 4310
4312 0 407745.2 142887.8 188320 51 4311
4313 0 407853.2 142837.8 188480 71 4312
4314 0 408109.2 143033.8 188600 32 4313
4315 0 408169.2 143069.8 188680 32 4314
4316 0 408069.2 143061.8 188760 32 4315
4317 0 407909.2 142761.8 188640 32 4313
4318 0 407941.2 142793.8 188800 32 4317
4319 0 407941.2 142813.8 188960 45 4318
4320 0 408033.2 142917.8 189120 32 4319
4321 0 408025.2 143009.8 189240 32 4320
4322 0 408009.2 142925.8 189360 32 4321
4323 0 407957.2 142977.8 189560 32 4322
4324 0 407841.2 143049.8 189720 32 4323
4325 0 407689.2 143113.8 189880 -1 4324
4326 0 407649.2 143133.8 190080 -1 4325
4327 0 407745.2 143173.8 190280 -1 4326
4328 0 407765.2 143309.8 190320 -1 4327
4329 0 407645.2 143329.8 190440 -1 4328
4330 0 407557.2 143381.8 190640 -1 4329
4331 0 407513.2 143493.8 190840 -1 4330
4332 0 407561.2 143505.8 190960 -1 4331
4333 0 407545.2 143533.8 191160 -1 4332
4334 0 407558 143523 191200 -1 4333
4335 0 407296.6 143689.2 191200 -1 4334
4336 0 407192.6 143701.2 191240 -1 4335
4337 0 407040.6 143709.2 191280 -1 4336
4338 0 406952.6 143701.2 191320 -1 4337
4339 0 407597.2 143489.8 191320 -1 4334
4340 0 407693.2 143441.8 191480 -1 4339
4341 0 407693.2 143389.8 191640 -1 4340
4342 0 407549.2 143393.8 191840 -1 4341
4343 0 407313.2 143577.8 192040 -1 4342
4344 0 407169.2 143637.8 192160 -1 4343
4345 0 407041 143608 192240 -1 4344
4346 0 406869 143608 192360 -1 4345
4347 0 406797 143720 192440 -1 4346
4348 0 406769 143800 192360 -1 4347
4349 0 406773 143852 192240 -1 4348
4350 0 406785 143824 192160 -1 4349
4351 0 406701 143652 192560 -1 4347
4352 0 406509 143676 192720 -1 4351
4353 0 406361 143724 192840 -1 4352
4354 0 406273 143776 192920 -1 4353
4355 0 406235 143858 193080 -1 4354
4356 0 406155 143886 193240 -1 4355
4357 0 406019 143854 193400 -1 4356
4358 0 405787 143962 193520 -1 4357
4359 0 405571 144058 193600 -1 4358
4360 0 405547 144070 193640 -1 4359
4361 0 405499 144094 193720 -1 4360
4362 0 405399 143830 193640 -1 4360
4363 0 405415 143678 193720 -1 4362
4364 0 405431 143726 193880 -1 4363
4365 0 405299 143734 194000 -1 4364
4366 0 403078 140564 187560 166 3664
4367 0 402518 140556 187600 143 4366
4368 0 402338 140592 187640 143 4367
4369 0 401962 140572 187680 -1 4368
4370 0 401888 140564 187720 -1 4369
4371 0 401684 140608 187840 -1 4370
4372 0 401296 140828 187920 -1 4371
4373 0 400978 140824 187800 -1 4372
4374 0 400844 140796 187760 -1 4373
4375 0 400844 140772 187680 -1 4374
4376 0 399146.88 139952.44 188040 -1 3651
4377 0 399093.38 139959.11 188000 -1 4376
4378 0 399023.3 139965.86 187960 -1 4377
4379 0 398987.12 139975.84 187920 -1 4378
4380 0 398931.25 139976.8 187880 -1 4379
4381 0 398869.88 139964.3 187840 -1 4380
4382 0 398816.34 140032.69 187800 -1 4381
4383 0 398751.72 140097.64 187760 -1 4382
4384 0 398683.62 140158.36 187720 -1 4383
4385 0 398620.22 140222.23 187680 -1 4384
4386 0 398603.25 140247.7 187640 -1 4385
4387 0 398586.44 140265.94 187600 -1 4386
4388 0 398565.88 140281.6 187560 -1 4387
4389 0 398548.8 140297.05 187520 -1 4388
4390 0 398527.2 140322.1 187480 -1 4389
4391 0 398477.97 140316.5 187440 -1 4390
4392 0 398448.22 140326 187400 -1 4391
4393 0 397466.88 140515.69 187400 -1 4392
4394 0 397477.38 140492.73 187360 -1 4393
4395 0 397496.7 140476.67 187320 -1 4394
4396 0 397515 140460.75 187280 -1 4395
4397 0 397534.12 140442.84 187240 -1 4396
4398 0 397558.47 140420.83 187200 -1 4397
4399 0 397577.88 140393.22 187160 -1 4398
4400 0 397576.84 140318.4 187120 -1 4399
4401 0 397582.9 140253.62 187080 -1 4400
4402 0 397584.5 140181.14 187040 -1 4401
4403 0 397601.2 140114.14 187000 -1 4402
4404 0 397606.97 140053.36 186960 -1 4403
4405 0 397619.56 139979.89 186920 -1 4404
4406 0 397584.47 139950.83 186880 -1 4405
4407 0 397578.06 139903.33 186840 -1 4406
4408 0 397546.1 139856.03 186800 -1 4407
4409 0 397520.72 139806.92 186760 -1 4408
4410 0 397489.88 139762.81 186720 -1 4409
4411 0 397516.03 139780.94 186680 -1 4410
4412 0 397504.3 139798.66 186640 -1 4411
4413 0 397505.22 139809.34 186600 -1 4412
4414 0 397237 140366 187480 -1 4393
4415 0 397097 139822 187400 -1 4414
4416 0 396965 139810 187600 -1 4415
4417 0 396925 139710 187720 -1 4416
4418 0 396741 138770 187800 -1 4417
4419 0 396687 138716 187920 -1 4418
4420 0 396679 138700 187960 -1 4419
4421 0 396587 138720 188040 -1 4420
4422 0 396441 138648.03 188360 -1 4421
4423 0 397122.66 140381.33 187640 -1 4414
4424 0 397165 140441 187760 -1 4423
4425 0 396821 140417 187880 -1 4424
4426 0 396649 140421 187960 -1 4425
4427 0 396475 140393 188000 -1 4426
4428 0 396499 140309 188040 -1 4427
4429 0 398404 140380.06 187280 -1 4392
4430 0 398400 140384.06 187160 -1 4429
4431 0 398426 140352.03 187040 -1 4430
4432 0 398646 140640.03 187000 -1 4431
4433 0 398810 140764.03 186840 -1 4432
4434 0 398914 140856.03 186720 -1 4433
4435 0 398962 141008.03 186520 -1 4434
4436 0 399058 141052.03 186400 -1 4435
4437 0 399012 141120.06 186320 -1 4436
4438 0 399000 141148.06 186280 -1 4437
4439 0 398986 141156 186240 -1 4438
4440 0 398916 141372.03 186240 -1 4439
4441 0 398880 141512.03 186280 -1 4440
4442 0 398910 141800.08 186320 -1 4441
4443 0 398768 141680.03 186400 -1 4442
4444 0 399030 141032.03 186160 -1 4439
4445 0 399074 140996.03 186040 -1 4444
4446 0 399014 140856.03 185880 -1 4445
4447 0 399018 140788.03 185760 -1 4446
4448 0 398982 140708.03 185640 -1 4447
4449 0 399022 140620.03 185520 -1 4448
4450 0 399034 140584.03 185360 -1 4449
4451 0 399050 140508.03 185240 -1 4450
4452 0 399004 140444.03 185080 -1 4451
4453 0 399016 140412.03 184960 -1 4452
4454 0 399012 140444.03 184840 -1 4453
4455 0 398750 140664.03 184720 -1 4454
4456 0 398714 140784.03 184600 -1 4455
4457 0 398766 140864.03 184480 -1 4456
4458 0 398718 140864.03 184360 -1 4457
4459 0 398624 140736.11 184240 -1 4458
4460 0 398406 140852.03 184160 -1 4459
4461 0 398218 140856.03 184080 -1 4460
4462 0 398098 140808.03 184000 -1 4461
4463 0 398002 140676.03 183920 -1 4462
4464 0 397926 140616.03 183760 -1 4463
4465 0 397864 140524 183680 -1 4464
4466 0 397776 140580 183560 -1 4465
4467 0 397664 140588 183480 -1 4466
4468 0 397572 140620 183400 -1 4467
4469 0 397492 140604 183280 -1 4468
4470 0 397444 140728 183160 -1 4469
4471 0 397432 140928 183040 -1 4470
4472 0 397330 141000 182960 -1 4471
4473 0 397182 141076 182880 -1 4472
4474 0 397170 141100 182840 -1 4473
4475 0 396942 141184 182760 -1 4474
4476 0 396842 141244 182680 -1 4475
4477 0 398812 140628.11 184120 -1 4459
4478 0 398844 140488.11 184000 -1 4477
4479 0 398952 140516.12 183920 -1 4478
4480 0 398726 140364.06 183800 -1 4479
4481 0 398642 140228.06 183640 -1 4480
4482 0 398522 140140.06 183520 -1 4481
4483 0 398354 140096.06 183320 -1 4482
4484 0 398480 140336.03 183080 -1 4483
4485 0 398656 140444.03 182920 -1 4484
4486 0 398760 140556.03 182760 -1 4485
4487 0 398816 140744.03 182640 -1 4486
4488 0 398828 140872.03 182480 -1 4487
4489 0 398840 140984.03 182320 -1 4488
4490 0 398904 141072.03 182200 -1 4489
4491 0 399072 141156.03 182080 -1 4490
4492 0 399224 141172.03 181920 -1 4491
4493 0 399320 141120.03 181800 -1 4492
4494 0 399428 141096.03 181680 -1 4493
4495 0 399550 141108.06 181520 -1 4494
4496 0 399610 141032.06 181400 -1 4495
4497 0 399698 140828.06 181240 -1 4496
4498 0 399770 140820.06 181080 -1 4497
4499 0 399666 140716.06 180960 -1 4498
4500 0 399544 140500.03 180840 -1 4499
4501 0 399376 140368.03 180760 -1 4500
4502 0 399340 140248.03 180600 -1 4501
4503 0 399344 140156.03 180400 -1 4502
4504 0 399448 139984.03 180280 -1 4503
4505 0 399412 139904.03 180160 -1 4504
4506 0 399356 139688.03 180080 -1 4505
4507 0 399330 139588.03 180040 -1 4506
4508 0 399262 139576.03 179880 -1 4507
4509 0 399360 139480.03 179800 -1 4508
4510 0 399432 139424.03 179640 -1 4509
4511 0 399548 139420.03 179480 -1 4510
4512 0 399652 139364.06 179400 -1 4511
4513 0 399624 139340.03 179280 -1 4512
4514 0 399464 139216.03 179200 -1 4513
4515 0 399444 139152.03 179040 -1 4514
4516 0 399466 139116.03 178880 -1 4515
4517 0 399414 139060.03 178720 -1 4516
4518 0 399326 139104.03 178600 -1 4517
4519 0 399162 139228.03 178480 -1 4518
4520 0 399134 139420.03 178320 -1 4519
4521 0 399058 139552.03 178160 -1 4520
4522 0 399054 139604.03 178000 -1 4521
4523 0 398990 139756.03 177880 -1 4522
4524 0 398854 139912.03 177720 -1 4523
4525 0 399036 139844.03 177680 -1 4524
4526 0 399104 139896.03 177560 -1 4525
4527 0 399196 139988.03 177440 -1 4526
4528 0 399282 140032.03 177360 -1 4527
4529 0 399466 140204.05 177280 -1 4528
4530 0 399370 140516.03 177320 -1 4529
4531 0 399306 140616.03 177400 -1 4530
4532 0 399390 140780.03 177440 -1 4531
4533 0 399428 140908.03 177360 -1 4532
4534 0 399606 141016.03 177320 -1 4533
4535 0 399702 141028.03 177240 -1 4534
4536 0 399670 140988.03 177160 -1 4535
4537 0 399554 140228.03 177160 -1 4529
4538 0 398656 139972.03 177680 -1 4524
4539 0 398528 140028.03 177600 -1 4538
4540 0 398456 140184.03 177480 -1 4539
4541 0 398368 140300.03 177360 -1 4540
4542 0 398336 140340.03 177240 -1 4541
4543 0 398236 140388.03 177120 -1 4542
4544 0 398004 140456.03 177000 -1 4543
4545 0 398050 140720.06 177080 -1 4544
4546 0 398138 140956.06 177160 -1 4545
4547 0 398134 141052.06 177240 -1 4546
4548 0 398234 141244.06 177280 -1 4547
4549 0 398272 141432.06 177320 -1 4548
4550 0 398384 141608.03 177240 -1 4549
4551 0 398364 141744.03 177160 -1 4550
4552 0 398536 141776.03 177000 -1 4551
4553 0 398420 141864.03 176840 -1 4552
4554 0 398244 141964.03 176720 -1 4553
4555 0 398156 142028.03 176600 -1 4554
4556 0 398124 142100.06 176520 -1 4555
4557 0 397860 142000.06 176520 -1 4556
4558 0 397576 141956.06 176560 -1 4557
4559 0 397460 141932.03 176600 -1 4558
4560 0 397480 141984.03 176680 -1 4559
4561 0 397358 141952.11 176520 -1 4558
4562 0 398744 141916.03 177000 -1 4552
4563 0 399076 141872.03 177040 -1 4562
4564 0 399250 141888.06 177200 -1 4563
4565 0 399466 141772.06 177240 -1 4564
4566 0 399780 141784.03 177200 -1 4565
4567 0 399916 141740.03 177120 -1 4566
4568 0 400214 141788.03 177160 -1 4567
4569 0 400426 141868.03 177240 -1 4568
4570 0 400590 141912.03 177360 -1 4569
4571 0 400556 141916.06 177480 -1 4570
4572 0 398808 141908.03 176880 -1 4562
4573 0 398780 141852.03 176800 -1 4572
4574 0 398130 141348.1 177440 -1 4549
4575 0 397870 141352.1 177560 -1 4574
4576 0 397640 141448.03 177640 -1 4575
4577 0 397372 141492.03 177800 -1 4576
4578 0 397188 141720.03 177920 -1 4577
4579 0 396886 141844.06 178000 -1 4578
4580 0 396746 142248.06 177960 -1 4579
4581 0 396810 142428.06 177880 -1 4580
4582 0 396740 142500.11 177760 -1 4581
4583 0 396752 142400.11 177720 -1 4582
4584 0 396532 142448.11 177640 -1 4583
4585 0 396484 142408.11 177520 -1 4584
4586 0 396504 142428.11 177360 -1 4585
4587 0 396536 142408.11 177200 -1 4586
4588 0 396562 142428 177120 -1 4587
4589 0 396546 142452 177040 -1 4588
4590 0 396450 142412 176920 -1 4589
4591 0 396374 142384 176880 -1 4590
4592 0 396334 142332 176840 -1 4591
4593 0 396314 142304 176800 -1 4592
4594 0 396266 142272 176760 -1 4593
4595 0 396262 142272 176720 -1 4594
4596 0 396258 142272 176680 -1 4595
4597 0 396322 142256 176600 -1 4596
4598 0 396391 142255.03 176520 -1 4597
4599 0 396590 142820.06 177680 -1 4582
4600 0 396626 142940.03 177520 -1 4599
4601 0 396458 142996.03 177440 -1 4600
4602 0 396562 143068.03 177280 -1 4601
4603 0 396598 143064.03 177160 -1 4602
4604 0 396602 143044.03 176960 -1 4603
4605 0 396706 143140.03 176880 -1 4604
4606 0 396680 143156.06 176720 -1 4605
4607 0 396708 143160.06 176600 -1 4606
4608 0 396812 143184.06 176480 -1 4607
4609 0 396846 143320.03 176440 -1 4608
4610 0 396902 143180.03 176400 -1 4609
4611 0 397018 143172.03 176240 -1 4610
4612 0 397198 143068.03 176080 -1 4611
4613 0 397210 143020.03 175920 -1 4612
4614 0 397230 143072.03 175720 -1 4613
4615 0 397310 143144.03 175520 -1 4614
4616 0 397210 142968.03 175400 -1 4615
4617 0 397154 142944.03 175240 -1 4616
4618 0 397118 142904.03 175080 -1 4617
4619 0 397154 143008.03 174960 -1 4618
4620 0 397176 142944.06 174800 -1 4619
4621 0 397176 142836.06 174600 -1 4620
4622 0 397152 142816.06 174560 -1 4621
4623 0 396470 142924.03 177720 -1 4599
4624 0 396230 142916.03 177800 -1 4623
4625 0 396150 142964.03 177880 -1 4624
4626 0 396100 143020.03 178000 -1 4625
4627 0 396072 143052.03 178160 -1 4626
4628 0 396018 143144.03 178200 -1 4627
4629 0 398560 141320.03 177280 -1 4549
4630 0 398596 141256.03 177160 -1 4629
4631 0 398708 141200.03 177040 -1 4630
4632 0 398670 141164 177000 -1 4631
4633 0 397670 140348 176960 -1 4544
4634 0 397434 140324 176880 -1 4633
4635 0 397172 140180 176840 -1 4634
4636 0 397238 140196 176680 -1 4635
4637 0 397386 140184 176440 -1 4636
4638 0 397530 140184 176280 -1 4637
4639 0 397670 140248 176160 -1 4638
4640 0 397758 140260 175960 -1 4639
4641 0 397896 140148 175800 -1 4640
4642 0 398092 140052 175640 -1 4641
4643 0 398128 139936 175520 -1 4642
4644 0 398128 139844 175400 -1 4643
4645 0 398152 139860 175280 -1 4644
4646 0 398190 139812 175200 -1 4645
4647 0 398174 139812 175080 -1 4646
4648 0 398174 139812 174920 -1 4647
4649 0 398266 139772 174760 -1 4648
4650 0 398326 139752 174680 -1 4649
4651 0 398298 139660 174520 -1 4650
4652 0 398146 139580 174400 -1 4651
4653 0 398076 139544 174320 -1 4652
4654 0 397944 139468 174200 -1 4653
4655 0 397748 139648 174080 -1 4654
4656 0 397788 139752 173960 -1 4655
4657 0 397700 139672 173840 -1 4656
4658 0 397628 139628 173720 -1 4657
4659 0 397654 139624 173600 -1 4658
4660 0 397678 139732 173480 -1 4659
4661 0 397610 139804 173360 -1 4660
4662 0 397560 139752 173280 -1 4661
4663 0 397408 139636 173120 -1 4662
4664 0 397384 139596 173080 -1 4663
4665 0 397416 139484 173000 -1 4664
4666 0 397446 139444 172960 -1 4665
4667 0 397518 139320 172840 -1 4666
4668 0 397586 139268 172720 -1 4667
4669 0 397678 139084 172640 -1 4668
4670 0 397496 139168 172520 -1 4669
4671 0 397512 139064 172440 -1 4670
4672 0 397560 139012 172400 -1 4671
4673 0 397598 138908 172280 -1 4672
4674 0 397662 138952 172160 -1 4673
4675 0 397902 138980 172040 -1 4674
4676 0 397558 138932 171880 -1 4675
4677 0 397498 138896 171720 -1 4676
4678 0 397306 138920 171560 -1 4677
4679 0 398094 138456 171520 -1 4678
4680 0 398118 138396 171440 -1 4679
4681 0 398208 138372 171360 -1 4680
4682 0 398192 138344 171240 -1 4681
4683 0 398228 138228 171120 -1 4682
4684 0 398296 138184 171040 -1 4683
4685 0 398336 138104 171000 -1 4684
4686 0 398420 137880 170960 -1 4685
4687 0 398586 137676 170920 -1 4686
4688 0 398498 137860 170840 -1 4687
4689 0 398470 137880 170760 -1 4688
4690 0 398474 137812 170720 -1 4689
4691 0 398482 137780 170680 -1 4690
4692 0 397162 139008 171400 -1 4678
4693 0 397106 139112 171280 -1 4692
4694 0 397058 139264 171160 -1 4693
4695 0 397262 139332 171080 -1 4694
4696 0 397284 139416 171000 -1 4695
4697 0 397276 139516 170960 -1 4696
4698 0 397252 139592 170840 -1 4697
4699 0 397304 139720 170720 -1 4698
4700 0 397320 139760 170600 -1 4699
4701 0 397316 139816 170480 -1 4700
4702 0 397306 139812 170400 -1 4701
4703 0 397274 139824 170360 -1 4702
4704 0 397266 139840 170280 -1 4703
4705 0 397242 139868 170200 -1 4704
4706 0 397110 139976 170160 -1 4705
4707 0 397126 140072 170040 -1 4706
4708 0 397050 139996 169920 -1 4707
4709 0 397050 140008 169800 -1 4708
4710 0 397092 140104 169760 -1 4709
4711 0 397012 140192 169720 -1 4710
4712 0 396976 140264 169680 -1 4711
4713 0 397016 140456 169640 -1 4712
4714 0 397144 140540 169600 -1 4713
4715 0 397148 140496 169520 -1 4714
4716 0 399054 139092 172080 -1 4675
4717 0 399134 139056 172160 -1 4716
4718 0 399268 139012 172240 -1 4717
4719 0 399312 139000 172280 -1 4718
4720 0 397104 139752 176880 -1 4635
4721 0 397188 139068 176840 -1 4720
4722 0 397208 139324 176720 -1 4721
4723 0 397650 138956 176480 -1 4722
4724 0 397704 138952 176400 -1 4723
4725 0 397796 139056 176240 -1 4724
4726 0 397832 138988 176200 -1 4725
4727 0 397786 138572 176200 -1 4726
4728 0 397738 138528 176120 -1 4727
4729 0 396968 139604 176640 -1 4722
4730 0 396612 139520 176600 -1 4729
4731 0 396256 139436 176560 -1 4730
4732 0 396184 139380 176320 -1 4731
4733 0 396258 139392 176240 -1 4732
4734 0 396414 139424 176120 -1 4733
4735 0 396474 139348 175960 -1 4734
4736 0 396576 139440 175840 -1 4735
4737 0 396124 139388 176760 -1 4730
4738 0 396040 139392 176880 -1 4737
4739 0 396022 139444 177000 -1 4738
4740 0 395714 139524 177080 -1 4739
4741 0 395630 139608 177200 -1 4740
4742 0 395446 139764 177360 -1 4741
4743 0 395270 139956 177480 -1 4742
4744 0 395238 139944 177680 -1 4743
4745 0 395406 139944 177800 -1 4744
4746 0 395480 139948 177960 -1 4745
4747 0 395560 139704 178080 -1 4746
4748 0 395500 139904 178240 -1 4747
4749 0 395518 139852 178360 -1 4748
4750 0 395474 139972 178480 -1 4749
4751 0 395462 139880 178560 -1 4750
4752 0 397116 139364 176920 -1 4720
4753 0 397124 139316 177000 -1 4752
4754 0 397122 139204 177080 -1 4753
4755 0 397170 139213 177200 -1 4754
4756 0 397118 139304 177320 -1 4755
4757 0 397058 139328 177440 -1 4756
4758 0 396994 139380 177560 -1 4757
4759 0 400242 139400.03 179360 -1 4512
4760 0 400438 139468.03 179280 -1 4759
4761 0 400578 139732.03 179200 -1 4760
4762 0 400964 139904.03 179160 -1 4761
4763 0 401196 140040.03 179280 -1 4762
4764 0 401382 140092.14 179360 -1 4763
4765 0 401690 140312.14 179280 -1 4764
4766 0 402000 140472.11 179080 -1 4765
4767 0 402232 140404.11 178880 -1 4766
4768 0 402380 140460.11 178720 -1 4767
4769 0 402452 140420.11 178560 -1 4768
4770 0 402610 140360.06 178360 -1 4769
4771 0 402858 140276.06 178200 -1 4770
4772 0 403042 140232.06 178080 -1 4771
4773 0 403262 140336.06 177920 -1 4772
4774 0 403434 140400.06 177760 -1 4773
4775 0 403668 140420.03 177600 -1 4774
4776 0 403896 140488.03 177400 -1 4775
4777 0 404080 140484.03 177280 -1 4776
4778 0 404244 140392.03 177160 -1 4777
4779 0 404416 140268.03 177000 -1 4778
4780 0 404598 140316.03 176880 -1 4779
4781 0 404932 140504.03 176840 -1 4780
4782 0 405158 140608.03 176880 -1 4781
4783 0 405158 140640 176960 -1 4782
4784 0 405158 140656.06 177000 -1 4783
4785 0 405124 140696.1 177160 -1 4784
4786 0 404968 140772.1 177320 -1 4785
4787 0 405174 140452.06 176680 -1 4781
4788 0 405270 140420.03 176560 -1 4787
4789 0 405338 140416.03 176360 -1 4788
4790 0 405588 140360.03 176240 -1 4789
4791 0 405724 140288.03 176120 -1 4790
4792 0 405780 140216.03 175920 -1 4791
4793 0 405758 140144.03 175800 -1 4792
4794 0 406244 140432.03 175800 -1 4793
4795 0 406466 140520.03 175640 -1 4794
4796 0 406814 140652.03 175560 -1 4795
4797 0 407060 140724.06 175520 -1 4796
4798 0 407300 140792.06 175440 -1 4797
4799 0 407424 140888.06 175320 -1 4798
4800 0 407472 140924.06 175280 -1 4799
4801 0 407548 140948.06 175200 -1 4800
4802 0 407654 140984.03 175120 -1 4801
4803 0 407750 141064.03 175000 -1 4802
4804 0 407898 141080.03 174920 -1 4803
4805 0 407984 141260.06 174800 -1 4804
4806 0 408180 141308.06 174720 -1 4805
4807 0 408288 141208.06 174640 -1 4806
4808 0 408368 141232.06 174600 -1 4807
4809 0 408494 141396.03 174560 -1 4808
4810 0 408650 141384.03 174560 -1 4809
4811 0 408770 141392.03 174480 -1 4810
4812 0 408784 141364.03 174360 -1 4811
4813 0 408848 141468.03 174240 -1 4812
4814 0 409040 141568.03 174080 -1 4813
4815 0 409112 141596.06 174000 -1 4814
4816 0 406280 140996.03 175800 -1 4794
4817 0 406306 141356.03 175720 -1 4816
4818 0 406252 141372.03 175600 -1 4817
4819 0 405778 139836.03 175680 -1 4793
4820 0 405650 139264.06 175640 -1 4819
4821 0 405626 139220.03 175760 -1 4820
4822 0 405482 138972.03 175840 -1 4821
4823 0 405510 138804.03 175920 -1 4822
4824 0 405346 138776.03 176080 -1 4823
4825 0 405318 138788.03 176240 -1 4824
4826 0 405282 138740.03 176400 -1 4825
4827 0 405174 138748.03 176560 -1 4826
4828 0 405170 138644.03 176720 -1 4827
4829 0 405056 138484.06 176920 -1 4828
4830 0 405088 138444.06 177080 -1 4829
4831 0 405184 138404.06 177240 -1 4830
4832 0 405208 138404.1 177280 -1 4831
4833 0 405248 138392.06 177400 -1 4832
4834 0 405388 138344.06 177520 -1 4833
4835 0 405372 138180.06 177640 -1 4834
4836 0 405918 139132.03 175480 -1 4820
4837 0 405854 139152.03 175320 -1 4836
4838 0 405810 139244.03 175160 -1 4837
4839 0 405754 139312.03 175000 -1 4838
4840 0 405750 139360.03 174840 -1 4839
4841 0 405578 139184.03 174680 -1 4840
4842 0 405490 139012.03 174480 -1 4841
4843 0 405630 139044.03 174360 -1 4842
4844 0 405566 138936.03 174240 -1 4843
4845 0 405880 140492.03 176600 -1 4788
4846 0 406096 140600.03 176640 -1 4845
4847 0 406162 140592.06 176600 -1 4846
4848 0 405246 140952.06 176720 -1 4787
4849 0 404704 141432.03 176760 -1 4848
4850 0 404670 141580 176840 -1 4849
4851 0 404470 141764 176720 -1 4850
4852 0 404342 141916 176680 -1 4851
4853 0 404208 141944 176760 -1 4852
4854 0 404216 141924 176880 -1 4853
4855 0 404220 141960 176920 -1 4854
4856 0 404208 141960 177000 -1 4855
4857 0 404148 141972 177120 -1 4856
4858 0 403992 142012 177240 -1 4857
4859 0 403876 142080 177280 -1 4858
4860 0 403830 142156 177400 -1 4859
4861 0 403830 142132 177520 -1 4860
4862 0 403790 142120 177600 -1 4861
4863 0 403746 142124 177680 -1 4862
4864 0 403734 142124 177840 -1 4863
4865 0 403570 142084 177880 -1 4864
4866 0 403518 142052 177920 -1 4865
4867 0 403466 142020 177960 -1 4866
4868 0 403358 142016 178080 -1 4867
4869 0 403242 141936 178160 -1 4868
4870 0 403206 141932 178200 -1 4869
4871 0 403170 141928 178240 -1 4870
4872 0 403122 141864 178320 -1 4871
4873 0 403082 141884 178440 -1 4872
4874 0 403044 141936 178520 -1 4873
4875 0 402892 142068 178600 -1 4874
4876 0 402732 142072 178680 -1 4875
4877 0 402644 142112 178760 -1 4876
4878 0 402580 141996 178880 -1 4877
4879 0 402534 141996 178920 -1 4878
4880 0 402522 141952 179040 -1 4879
4881 0 402530 141928 179160 -1 4880
4882 0 402554 141860 179240 -1 4881
4883 0 402302 141788 179240 -1 4882
4884 0 405775.66 140446.19 176760 -1 4848
4885 0 405831.84 140419.47 176840 -1 4884
4886 0 405861.88 140417.84 176920 -1 4885
4887 0 405911.06 140476 177000 -1 4886
4888 0 405936.7 140499.31 177040 -1 4887
4889 0 405946.88 140544.25 177120 -1 4888
4890 0 399248 140652.11 183840 -1 4479
4891 0 399420 140672.11 183800 -1 4890
4892 0 399536 140636.11 183720 -1 4891
4893 0 399610 140648 183640 -1 4892
4894 0 399782 140664 183560 -1 4893
4895 0 399950 140704 183480 -1 4894
4896 0 399956 140680 183440 -1 4895
4897 0 399968 140632 183360 -1 4896
4898 0 399948 140620 183320 -1 4897
4899 0 400344 140644 183400 -1 4896
4900 0 400480 140644 183360 -1 4899
4901 0 400584 140672 183320 -1 4900
4902 0 400872 140864 183280 -1 4901
4903 0 401002 141028 183240 -1 4902
4904 0 401056 141092 183160 -1 4903
4905 0 401108 141144 183080 -1 4904
4906 0 401280 141220 183000 -1 4905
4907 0 401328 141256 182960 -1 4906
4908 0 401322 141316 182920 -1 4907
4909 0 401304 141372 182880 -1 4908
4910 0 401312 141412 182840 -1 4909
4911 0 401360 141508 182800 -1 4910
4912 0 401452 141656 182760 -1 4911
4913 0 401550 141792 182720 -1 4912
4914 0 401590 141936 182640 -1 4913
4915 0 401624 142020 182600 -1 4914
4916 0 401672 142184 182360 -1 4915
4917 0 401684 142200 182280 -1 4916
4918 0 401832 142228 182160 -1 4917
4919 0 401932 142256 182080 -1 4918
4920 0 399094.4 139960.1 188080 -1 4376
4921 0 399047.7 139960.27 188120 -1 4920
4922 0 399002.9 139962.58 188160 -1 4921
4923 0 398966.7 139951.19 188200 -1 4922
4924 0 398922.2 139952.6 188240 -1 4923
4925 0 398882.75 139947.78 188280 -1 4924
4926 0 398842.7 139963.4 188320 -1 4925
4927 0 398802.47 139963.33 188360 -1 4926
4928 0 397871.25 141244.81 188360 -1 4927
4929 0 397848.4 141284.81 188400 -1 4928
4930 0 397821.44 141315.25 188440 -1 4929
4931 0 397794.66 141352.6 188480 -1 4930
4932 0 397777.8 141384.95 188520 -1 4931
4933 0 397765.88 141420.25 188560 -1 4932
4934 0 397747.56 141459.08 188600 -1 4933
4935 0 397730.38 141499.5 188640 -1 4934
4936 0 397717.7 141531.88 188680 -1 4935
4937 0 397681.5 141586.42 188720 -1 4936
4938 0 397434.1 142256.45 188720 -1 4937
4939 0 397295.06 142436.1 188720 -1 4938
4940 0 397287.47 142941.69 188720 -1 4939
4941 0 397280.2 143009.05 188680 -1 4940
4942 0 397273.34 143091.27 188640 -1 4941
4943 0 397262.84 143168.98 188600 -1 4942
4944 0 397267.44 143237.25 188560 -1 4943
4945 0 397250.16 143255.94 188520 -1 4944
4946 0 397277.1 143266.92 188480 -1 4945
4947 0 397287.66 143279.31 188440 -1 4946
4948 0 397319.4 143362.9 188400 -1 4947
4949 0 397338.25 143439.8 188360 -1 4948
4950 0 397353.16 143522.39 188320 -1 4949
4951 0 397373 143524.02 188280 -1 4950
4952 0 397385.66 143539.56 188240 -1 4951
4953 0 397398 143559.3 188200 -1 4952
4954 0 397421.88 143601.6 188160 -1 4953
4955 0 397458.88 143633.19 188120 -1 4954
4956 0 397498.03 143665.81 188080 -1 4955
4957 0 397506.7 143690.08 188040 -1 4956
4958 0 397521.06 143711.36 188000 -1 4957
4959 0 397547.12 143725.48 187960 -1 4958
4960 0 397588.88 143778.58 187920 -1 4959
4961 0 397621.62 143820.94 187880 -1 4960
4962 0 397650.4 143842.22 187840 -1 4961
4963 0 397676.6 143867.67 187800 -1 4962
4964 0 397695.53 143887.55 187760 -1 4963
4965 0 397678.3 143894.95 187720 -1 4964
4966 0 397687.66 143890.98 187680 -1 4965
4967 0 397683.75 143893 187640 -1 4966
4968 0 397651.8 143908.53 187600 -1 4967
4969 0 397610.47 143920.86 187560 -1 4968
4970 0 397591.9 143942.28 187520 -1 4969
4971 0 397572.06 143968.47 187480 -1 4970
4972 0 397552.2 143983.67 187440 -1 4971
4973 0 397460.1 144036.02 187400 -1 4972
4974 0 397381.16 144098.86 187360 -1 4973
4975 0 397321.94 144212.12 187320 -1 4974
4976 0 397251.16 144329.22 187280 -1 4975
4977 0 397176.25 144421.08 187240 -1 4976
4978 0 397080.7 144508.58 187200 -1 4977
4979 0 397046.3 144543.62 187160 -1 4978
4980 0 397011.94 144586.98 187120 -1 4979
4981 0 397027.03 144723.47 187080 -1 4980
4982 0 397025.66 144842.66 187040 -1 4981
4983 0 397006.62 144974.48 187000 -1 4982
4984 0 396968.34 145030.62 186960 -1 4983
4985 0 396920.53 145093.84 186920 -1 4984
4986 0 396905 145109.86 186880 -1 4985
4987 0 396897.3 145118.14 186840 -1 4986
4988 0 396865.62 145184.89 186800 -1 4987
4989 0 396842.78 145245.83 186760 -1 4988
4990 0 396812.72 145309.5 186720 -1 4989
4991 0 396767.56 145404.75 186680 -1 4990
4992 0 396726.3 145502.88 186640 -1 4991
4993 0 396686.88 145592.89 186600 -1 4992
4994 0 396643.16 145679.73 186560 -1 4993
4995 0 396586.22 145732.31 186520 -1 4994
4996 0 396552.38 145767.64 186480 -1 4995
4997 0 396498.25 145817.02 186440 -1 4996
4998 0 396448.75 145858.5 186400 -1 4997
4999 0 396393.47 145889.52 186360 -1 4998
5000 0 396378.7 145868.95 186320 -1 4999
5001 0 396366.7 145850.4 186280 -1 5000
5002 0 396350.2 145822.31 186240 -1 5001
5003 0 396335.62 145782.3 186200 -1 5002
5004 0 396323.16 145732.23 186160 -1 5003
5005 0 396299.94 145694.6 186120 -1 5004
5006 0 396260.53 145755.9 186080 -1 5005
5007 0 396281.56 145667.42 186000 -1 5006
5008 0 396271.03 145619 185960 -1 5007
5009 0 396250.84 145586.55 185920 -1 5008
5010 0 396236.66 145515.98 185880 -1 5009
5011 0 396216.38 145463.48 185840 -1 5010
5012 0 396186.47 145415.52 185800 -1 5011
5013 0 396164.16 145357.06 185760 -1 5012
5014 0 396208.22 145289.97 185720 -1 5013
5015 0 396250.1 145210.7 185680 -1 5014
5016 0 396262.97 145163 185640 -1 5015
5017 0 396302.7 145096.64 185600 -1 5016
5018 0 396332.84 145025.16 185560 -1 5017
5019 0 396378.38 144948.31 185520 -1 5018
5020 0 396412.28 144886.34 185480 -1 5019
5021 0 396442.72 144832.4 185440 -1 5020
5022 0 396480.28 144753.44 185400 -1 5021
5023 0 396508.2 144695.31 185360 -1 5022
5024 0 396541.47 144630.27 185320 -1 5023
5025 0 396547.34 144572.02 185280 -1 5024
5026 0 396587.12 144494.48 185240 -1 5025
5027 0 396554.25 144413.3 185200 -1 5026
5028 0 396492.25 144364.14 185160 -1 5027
5029 0 396512.4 144306.28 185120 -1 5028
5030 0 396543.1 144247.27 185080 -1 5029
5031 0 396577.38 144180.92 185040 -1 5030
5032 0 396617.88 144085.14 185000 -1 5031
5033 0 396648.56 144033.72 184960 -1 5032
5034 0 396639.16 143981.12 184920 -1 5033
5035 0 396629.7 143909.53 184880 -1 5034
5036 0 396615.16 143861.47 184840 -1 5035
5037 0 396587.8 143818.17 184800 -1 5036
5038 0 396581.7 143781.38 184760 -1 5037
5039 0 396578.72 143724.06 184720 -1 5038
5040 0 396569.25 143686.05 184680 -1 5039
5041 0 396550.16 143658.02 184640 -1 5040
5042 0 396560.62 143594.08 184600 -1 5041
5043 0 396556.16 143541.5 184560 -1 5042
5044 0 396553.16 143488.53 184520 -1 5043
5045 0 396568.28 143432.98 184480 -1 5044
5046 0 396576.62 143395.86 184440 -1 5045
5047 0 396578.8 143341.8 184400 -1 5046
5048 0 396568.56 143300.75 184360 -1 5047
5049 0 396588.38 143230.1 184320 -1 5048
5050 0 396581.9 143151.84 184280 -1 5049
5051 0 396579.8 143058.86 184240 -1 5050
5052 0 396592.94 142988.33 184200 -1 5051
5053 0 396559.75 142933.83 184160 -1 5052
5054 0 396563.2 142880.17 184120 -1 5053
5055 0 396525.47 142845.42 184080 -1 5054
5056 0 396497.8 142775.42 184040 -1 5055
5057 0 396479.78 142668.81 184000 -1 5056
5058 0 396475 142562.2 183960 -1 5057
5059 0 396461.53 142501.66 183920 -1 5058
5060 0 396465.5 142437.72 183880 -1 5059
5061 0 396446.9 142376.66 183840 -1 5060
5062 0 396433.6 142329.94 183800 -1 5061
5063 0 396620 144537 185160 -1 5026
5064 0 396652 144417 184960 -1 5063
5065 0 396642 144355 184800 -1 5064
5066 0 396634 144247 184640 -1 5065
5067 0 396518 144115 184480 -1 5066
5068 0 396494 143999 184400 -1 5067
5069 0 396502 143863 184320 -1 5068
5070 0 396514 143803 184280 -1 5069
5071 0 396418 143807 184200 -1 5070
5072 0 396342 143755 184160 -1 5071
5073 0 397414 144323 185360 -1 5023
5074 0 397502 144219 185280 -1 5073
5075 0 397624 144131 185240 -1 5074
5076 0 397676 144063 185160 -1 5075
5077 0 397872 144023 185080 -1 5076
5078 0 398056 143887 184960 -1 5077
5079 0 398112 143883 184920 -1 5078
5080 0 398148 143903 184880 -1 5079
5081 0 398198 143843 184840 -1 5080
5082 0 398166 143787 184760 -1 5081
5083 0 398174 143755 184720 -1 5082
5084 0 398202 143707 184680 -1 5083
5085 0 398250 143647 184600 -1 5084
5086 0 398270 143571 184520 -1 5085
5087 0 398290 143535 184400 -1 5086
5088 0 398218 143423 184320 -1 5087
5089 0 398172 143375 184280 -1 5088
5090 0 396244 144453 185520 -1 5019
5091 0 396348 144269 185600 -1 5090
5092 0 396348 144013 185560 -1 5091
5093 0 396528 143881 185600 -1 5092
5094 0 396576 143949 185720 -1 5093
5095 0 396858 145539 185640 -1 5016
5096 0 397026 145503 185600 -1 5095
5097 0 397114 145379 185520 -1 5096
5098 0 397130 145299 185480 -1 5097
5099 0 397196 145219 185400 -1 5098
5100 0 397288 144999 185240 -1 5099
5101 0 397296 144931 185160 -1 5100
5102 0 397352 144875 185040 -1 5101
5103 0 397412 144775 184920 -1 5102
5104 0 397484 144607 184880 -1 5103
5105 0 397562 144519 184800 -1 5104
5106 0 397618 144463 184760 -1 5105
5107 0 397708.66 144364.33 184680 -1 5106
5108 0 397754 144315 184640 -1 5107
5109 0 397764 144267 184600 -1 5108
5110 0 397676 144179 184480 -1 5109
5111 0 397600 144111 184360 -1 5110
5112 0 397636 144043 184320 -1 5111
5113 0 396098 146039 185720 -1 5014
5114 0 396030 146067 185600 -1 5113
5115 0 395938 146039 185560 -1 5114
5116 0 395812 146171 185480 -1 5115
5117 0 395756 146211 185360 -1 5116
5118 0 395626 146199 185280 -1 5117
5119 0 395522 146223 185200 -1 5118
5120 0 395306 146287 185080 -1 5119
5121 0 395246 146355 184920 -1 5120
5122 0 395202 146415 184800 -1 5121
5123 0 395040 146551 184680 -1 5122
5124 0 394784 146731 184640 -1 5123
5125 0 394676 146563 184520 -1 5124
5126 0 394620 146511 184400 -1 5125
5127 0 394440 146355 184240 -1 5126
5128 0 394358 146279 184160 -1 5127
5129 0 394338 146119 184040 -1 5128
5130 0 394234 146135 183960 -1 5129
5131 0 394114 146203 183840 -1 5130
5132 0 394066 146249 183800 -1 5131
5133 0 394018 146295 183760 -1 5132
5134 0 393938 146243 183680 -1 5133
5135 0 393814 146195 183560 -1 5134
5136 0 393688 146315 183440 -1 5135
5137 0 393536 146363 183280 -1 5136
5138 0 393396 146475 183160 -1 5137
5139 0 393350 146659 183120 -1 5138
5140 0 393222 146727 183000 -1 5139
5141 0 393298 146955 182880 -1 5140
5142 0 393368 147263 182800 -1 5141
5143 0 393192 147547 182760 -1 5142
5144 0 392682 147963 182720 -1 5143
5145 0 392512 148351 182680 -1 5144
5146 0 392372 148755 182720 -1 5145
5147 0 392266 148823 182680 -1 5146
5148 0 391930 149011 182640 -1 5147
5149 0 391326 149155 182560 -1 5148
5150 0 391064 149187 182520 -1 5149
5151 0 390772 149199 182640 -1 5150
5152 0 390412 149199 182720 -1 5151
5153 0 389962 149263 182760 -1 5152
5154 0 389590 149283 182840 -1 5153
5155 0 389194 149703 182680 -1 5154
5156 0 388884 150015 182640 -1 5155
5157 0 388644 150179 182520 -1 5156
5158 0 388496 150315 182440 -1 5157
5159 0 388094 150443 182520 -1 5158
5160 0 387722 150283 182560 -1 5159
5161 0 387306 150367 182640 -1 5160
5162 0 387162 150391 182680 -1 5161
5163 0 387030 150347 182760 -1 5162
5164 0 386940 150295 182840 -1 5163
5165 0 386904 150311 182920 -1 5164
5166 0 386794 150381 182960 -1 5165
5167 0 386684 150451 183000 -1 5166
5168 0 386600 150559 183040 -1 5167
5169 0 395316 146459 184640 -1 5123
5170 0 395366 146543 184560 -1 5169
5171 0 395378 146547 184480 -1 5170
5172 0 395450 146555 184360 -1 5171
5173 0 395498 146487 184240 -1 5172
5174 0 395504 146547 184200 -1 5173
5175 0 395388 146999 184320 -1 5174
5176 0 395356 147071 184360 -1 5175
5177 0 395390 147159 184400 -1 5176
5178 0 395362 147267 184480 -1 5177
5179 0 395330 147415 184560 -1 5178
5180 0 395326 147563 184640 -1 5179
5181 0 395316 147639 184680 -1 5180
5182 0 395324 147695 184720 -1 5181
5183 0 395276 147743 184760 -1 5182
5184 0 395188 147795 184800 -1 5183
5185 0 395116 147851 184880 -1 5184
5186 0 394984 147923 185000 -1 5185
5187 0 394930 147951 185080 -1 5186
5188 0 394818 147939 185160 -1 5187
5189 0 394754 148023 185280 -1 5188
5190 0 394736 148039 185320 -1 5189
5191 0 395584 146423 184120 -1 5174
5192 0 395652 146263 184000 -1 5191
5193 0 395704 146115 183840 -1 5192
5194 0 395820 145983 183720 -1 5193
5195 0 395942 145871 183600 -1 5194
5196 0 395722 145643 183520 -1 5195
5197 0 395670 145523 183400 -1 5196
5198 0 395456 145459 183320 -1 5197
5199 0 395464 145551 183200 -1 5198
5200 0 395436 145591 183120 -1 5199
5201 0 395328 145683 183000 -1 5200
5202 0 395280 145723 182840 -1 5201
5203 0 395310 145823 182760 -1 5202
5204 0 395270 145959 182640 -1 5203
5205 0 395358 145967 182480 -1 5204
5206 0 395566 146155 182360 -1 5205
5207 0 395584 146195 182240 -1 5206
5208 0 395742 146311 182080 -1 5207
5209 0 395738 146711 182040 -1 5208
5210 0 395748 146415 182000 -1 5209
5211 0 395824 146507 181920 -1 5210
5212 0 395860 146511 181760 -1 5211
5213 0 395972 146471 181680 -1 5212
5214 0 395996 146463 181560 -1 5213
5215 0 395928 146535 181480 -1 5214
5216 0 395996 146435 181320 -1 5215
5217 0 396082 146243 181200 -1 5216
5218 0 396058 146247 181160 -1 5217
5219 0 395994 146291 181040 -1 5218
5220 0 395974 146175 180880 -1 5219
5221 0 395970 146135 180720 -1 5220
5222 0 395982 146103 180560 -1 5221
5223 0 396090 146123 180400 -1 5222
5224 0 396174 146103 180240 -1 5223
5225 0 396244 146119 180200 -1 5224
5226 0 396284 146099 180120 -1 5225
5227 0 396232 145947 180000 -1 5226
5228 0 396220 145911 179880 -1 5227
5229 0 396256 146111 179720 -1 5228
5230 0 396400 146203 179640 -1 5229
5231 0 396464 146443 179480 -1 5230
5232 0 396692 146399 179280 -1 5231
5233 0 396636 146281.03 179160 -1 5232
5234 0 395602 147041 179160 -1 5233
5235 0 395606 147065 179040 -1 5234
5236 0 395612 147053 179000 -1 5235
5237 0 395544 147169 178880 -1 5236
5238 0 395680 147617 178880 -1 5237
5239 0 395622 147693 178840 -1 5238
5240 0 395570 147753 178800 -1 5239
5241 0 395594 148041 178680 -1 5240
5242 0 395630 148145 178600 -1 5241
5243 0 395564 148237 178520 -1 5242
5244 0 395552 148321 178440 -1 5243
5245 0 395516 148297 178320 -1 5244
5246 0 396671.5 146275 179120 -1 5233
5247 0 396778 146257 179000 -1 5246
5248 0 396889 146133 178920 -1 5247
5249 0 397000 146009 178840 -1 5248
5250 0 397088 145913 178720 -1 5249
5251 0 397108 146077 178680 -1 5250
5252 0 397168 146249 178640 -1 5251
5253 0 397248 146305 178600 -1 5252
5254 0 397288 146305 178560 -1 5253
5255 0 397176 145741 178640 -1 5250
5256 0 396188 146865 178920 -1 5247
5257 0 396236 146937 178800 -1 5256
5258 0 396262 146869 178760 -1 5257
5259 0 396199.34 146911.67 178720 -1 5258
5260 0 396074 146997 178640 -1 5259
5261 0 395854 147125 178520 -1 5260
5262 0 395790 147217 178440 -1 5261
5263 0 395780 147289 178400 -1 5262
5264 0 395744 147337 178360 -1 5263
5265 0 395624 147353 178280 -1 5264
5266 0 395664 147345 178240 -1 5265
5267 0 395646 147425 178200 -1 5266
5268 0 395586 147445 178160 -1 5267
5269 0 395322 147549 178120 -1 5268
5270 0 395202 147613 178040 -1 5269
5271 0 395132 147781 177960 -1 5270
5272 0 394964 147877 177920 -1 5271
5273 0 394836 147981 177880 -1 5272
5274 0 394494 148149 177920 -1 5273
5275 0 394310 148421 177800 -1 5274
5276 0 394278 148557 177760 -1 5275
5277 0 394002 148645 177680 -1 5276
5278 0 393796 148633 177640 -1 5277
5279 0 393660 148685 177600 -1 5278
5280 0 393396 148825 177680 -1 5279
5281 0 393440 148849 177760 -1 5280
5282 0 395110 145609 185720 -1 5014
5283 0 395012 145577 185760 -1 5282
5284 0 395032 145597 185800 -1 5283
5285 0 394992 145637 185840 -1 5284
5286 0 394972 145657 185880 -1 5285
5287 0 394828 145737 185960 -1 5286
5288 0 394508 146009 186000 -1 5287
5289 0 397086 144606 187320 -1 4976
5290 0 397074 144614 187400 -1 5289
5291 0 397094 144606 187440 -1 5290
5292 0 397094 144602 187520 -1 5291
5293 0 397044 144642 187560 -1 5292
5294 0 397080 144670 187640 -1 5293
5295 0 397639.72 143882.56 188120 -1 4955
5296 0 397612.97 143938.2 188160 -1 5295
5297 0 397594.94 143984.47 188200 -1 5296
5298 0 397594.75 143978.75 188240 -1 5297
5299 0 397591.4 143972.19 188280 -1 5298
5300 0 397580.94 143984.98 188320 -1 5299
5301 0 397573.3 143987.47 188360 -1 5300
5302 0 397559.22 143995.77 188400 -1 5301
5303 0 397534.72 143997.72 188440 -1 5302
5304 0 397533.88 144029.58 188480 -1 5303
5305 0 397510.84 144062.33 188520 -1 5304
5306 0 397551.78 144083.84 188560 -1 5305
5307 0 397541.44 144120.56 188600 -1 5306
5308 0 397549.56 144145.47 188640 -1 5307
5309 0 397556.25 144168.42 188680 -1 5308
5310 0 397546.88 144198.66 188720 -1 5309
5311 0 397532.88 144234.48 188760 -1 5310
5312 0 397526.22 144264.52 188800 -1 5311
5313 0 397514.06 144288.62 188840 -1 5312
5314 0 397506.16 144327.06 188880 -1 5313
5315 0 397497.56 144376.03 188920 -1 5314
5316 0 397492.84 144422.55 188960 -1 5315
5317 0 397490.2 144468.83 189000 -1 5316
5318 0 397495.66 144527.92 189040 -1 5317
5319 0 397485.22 144586.86 189080 -1 5318
5320 0 397445.78 144650.67 189120 -1 5319
5321 0 397393.97 144713.06 189160 -1 5320
5322 0 397347.12 144770.92 189200 -1 5321
5323 0 397252.75 144919.45 189240 -1 5322
5324 0 397212.75 144896.03 189280 -1 5323
5325 0 397140.9 144942.62 189320 -1 5324
5326 0 397072.03 144988.47 189360 -1 5325
5327 0 397015.3 145012.83 189400 -1 5326
5328 0 397001.38 145023.95 189440 -1 5327
5329 0 397301 143178 188360 -1 4947
5330 0 397293 143182 188280 -1 5329
5331 0 397659.12 141656.6 188760 -1 4937
5332 0 397640.25 141695.77 188800 -1 5331
5333 0 397607.28 141736.45 188840 -1 5332
5334 0 397603.44 141772.95 188880 -1 5333
5335 0 397577 141829.97 188920 -1 5334
5336 0 397572.06 141880.5 188960 -1 5335
5337 0 397550.66 141928.28 189000 -1 5336
5338 0 397540.1 141992.28 189040 -1 5337
5339 0 397526.7 142051.94 189080 -1 5338
5340 0 397493.44 142108.64 189120 -1 5339
5341 0 397459.2 142163.66 189160 -1 5340
5342 0 397437.2 142209.36 189200 -1 5341
5343 0 397360.12 142337.55 189240 -1 5342
5344 0 397358.6 142342.08 189280 -1 5343
5345 0 397293.38 142445.11 189320 -1 5344
5346 0 397224 142547.05 189360 -1 5345
5347 0 397151.3 142634.02 189400 -1 5346
5348 0 397099.72 142715.72 189440 -1 5347
5349 0 397026.7 142798.39 189480 -1 5348
5350 0 397020.47 142845.08 189520 -1 5349
5351 0 396999.34 142891.45 189560 -1 5350
5352 0 396993.1 142934.39 189600 -1 5351
5353 0 396979.34 142982.16 189640 -1 5352
5354 0 396975.38 143010.36 189680 -1 5353
5355 0 396949.84 143061.55 189720 -1 5354
5356 0 396884.5 143151.6 189760 -1 5355
5357 0 396818.8 143237.06 189800 -1 5356
5358 0 396748.6 143326.81 189840 -1 5357
5359 0 396692.7 143411.17 189880 -1 5358
5360 0 396592.25 143486.8 189920 -1 5359
5361 0 396484.84 143567.97 189960 -1 5360
5362 0 396409.44 143642.66 190000 -1 5361
5363 0 396307.6 143722.73 190040 -1 5362
5364 0 396219.8 143788.88 190080 -1 5363
5365 0 396110.88 143866.34 190120 -1 5364
5366 0 396066.66 143934.7 190160 -1 5365
5367 0 396019.53 144006.38 190200 -1 5366
5368 0 395981.44 144074.25 190240 -1 5367
5369 0 395930.97 144151.1 190280 -1 5368
5370 0 395896.66 144215.67 190320 -1 5369
5371 0 395822.7 144230.61 190360 -1 5370
5372 0 395757.97 144250.03 190400 -1 5371
5373 0 395682.25 144284.3 190440 -1 5372
5374 0 395614.2 144322.36 190480 -1 5373
5375 0 395546.8 144354.23 190520 -1 5374
5376 0 395500.16 144348.84 190560 -1 5375
5377 0 395460.53 144358.8 190600 -1 5376
5378 0 395415.06 144358.62 190640 -1 5377
5379 0 395374.03 144369.19 190680 -1 5378
5380 0 395324.4 144373.23 190720 -1 5379
5381 0 395281.06 144370.62 190760 -1 5380
5382 0 395230.25 144370.05 190800 -1 5381
5383 0 395311.8 144393.8 190840 -1 5382
5384 0 395390.4 144420.25 190880 -1 5383
5385 0 395297.78 144481.84 190920 -1 5384
5386 0 394442.28 144880.61 190920 -1 5385
5387 0 393610.12 145203.25 190920 -1 5386
5388 0 393560.38 145245.98 190960 -1 5387
5389 0 393517.6 145285.28 191000 -1 5388
5390 0 393469.2 145316.61 191040 -1 5389
5391 0 393417.6 145346 191080 -1 5390
5392 0 393368.1 145385.83 191120 -1 5391
5393 0 393214.38 145472.19 191160 -1 5392
5394 0 393052.84 145568.62 191200 -1 5393
5395 0 392910.34 145624.34 191240 -1 5394
5396 0 393235.75 145214.19 191240 -1 5395
5397 0 393231.47 145134.84 191280 -1 5396
5398 0 393241.4 145084.89 191320 -1 5397
5399 0 393200.56 145066.45 191360 -1 5398
5400 0 393103.03 145055.1 191400 -1 5399
5401 0 393086.22 145081.77 191440 -1 5400
5402 0 393039.84 145044.23 191480 -1 5401
5403 0 392961.6 145061.61 191520 -1 5402
5404 0 392906 145066.64 191560 -1 5403
5405 0 392830.94 145079.92 191600 -1 5404
5406 0 392792.66 145054.08 191640 -1 5405
5407 0 392729.84 145024.19 191680 -1 5406
5408 0 392647.5 145011.23 191720 -1 5407
5409 0 392556.3 144973.95 191760 -1 5408
5410 0 392421.8 144954.34 191800 -1 5409
5411 0 392366.44 144942.8 191840 -1 5410
5412 0 392324.06 144926.47 191880 -1 5411
5413 0 392290.53 144909.73 191920 -1 5412
5414 0 392248.9 144891.58 191960 -1 5413
5415 0 392196.62 144880.7 192000 -1 5414
5416 0 392150.78 144860.83 192040 -1 5415
5417 0 392129.84 144878.92 192080 -1 5416
5418 0 392112.97 144898.53 192120 -1 5417
5419 0 392090.38 144910.38 192160 -1 5418
5420 0 392054.06 144917.5 192200 -1 5419
5421 0 391970.56 145002.28 192240 -1 5420
5422 0 391876.56 145059.25 192280 -1 5421
5423 0 391834.9 145113 192320 -1 5422
5424 0 391795.94 145174.48 192360 -1 5423
5425 0 391749.16 145227.92 192400 -1 5424
5426 0 391710.84 145289.44 192440 -1 5425
5427 0 391672.72 145262.25 192480 -1 5426
5428 0 391641.62 145251.14 192520 -1 5427
5429 0 391603.72 145226.53 192560 -1 5428
5430 0 391567.4 145205.39 192600 -1 5429
5431 0 391459.78 145192.33 192640 -1 5430
5432 0 391365.6 145192.44 192680 -1 5431
5433 0 391254.38 145170.47 192720 -1 5432
5434 0 391164 145171.12 192760 -1 5433
5435 0 391229.28 145165.75 192800 -1 5434
5436 0 391286.7 145153.38 192840 -1 5435
5437 0 391352.3 145148.88 192880 -1 5436
5438 0 391423.38 145145.31 192920 -1 5437
5439 0 391488.16 145144.97 192960 -1 5438
5440 0 391555.06 145142.77 193000 -1 5439
5441 0 391545.75 145157.6 193040 -1 5440
5442 0 391546.88 145172.62 193080 -1 5441
5443 0 391548.12 145185.12 193120 -1 5442
5444 0 391547.9 145194.28 193160 -1 5443
5445 0 391534.53 145202.78 193200 -1 5444
5446 0 391448.84 145391.14 193240 -1 5445
5447 0 392192.06 145595.3 193240 -1 5446
5448 0 392771.94 145750.62 193240 -1 5447
5449 0 392798.1 145773.34 193280 -1 5448
5450 0 392822.62 145777.56 193320 -1 5449
5451 0 392863.53 145805.2 193360 -1 5450
5452 0 392903.5 145821.45 193400 -1 5451
5453 0 392950.47 145852.16 193440 -1 5452
5454 0 393013.56 145888.64 193480 -1 5453
5455 0 392977.34 145903.22 193520 -1 5454
5456 0 391399.16 145423.83 193280 -1 5446
5457 0 391348.56 145429.89 193320 -1 5456
5458 0 391306.25 145461.56 193360 -1 5457
5459 0 391253.97 145475.45 193400 -1 5458
5460 0 391202.8 145497.47 193440 -1 5459
5461 0 391164.2 145535.48 193480 -1 5460
5462 0 391115.06 145575.08 193520 -1 5461
5463 0 391076.44 145604.83 193560 -1 5462
5464 0 391027.78 145633.67 193600 -1 5463
5465 0 390999.34 145668.98 193640 -1 5464
5466 0 390937.2 145683.1 193680 -1 5465
5467 0 391500.25 145573.61 193680 -1 5466
5468 0 392054.7 146280.45 193680 -1 5467
5469 0 392156.66 146375.5 193640 -1 5468
5470 0 392234.03 146467.44 193600 -1 5469
5471 0 392316.22 146477.19 193560 -1 5470
5472 0 392396.94 146489.92 193520 -1 5471
5473 0 392752.56 146602.38 193520 -1 5472
5474 0 393079.38 146762.67 193520 -1 5473
5475 0 393157.25 146802.34 193560 -1 5474
5476 0 393238.75 146846.62 193600 -1 5475
5477 0 393418 146902.61 193640 -1 5476
5478 0 393581.7 146959.34 193680 -1 5477
5479 0 393887.3 147176.34 193720 -1 5478
5480 0 394343.88 147424.05 193720 -1 5479
5481 0 394505.1 147512.73 193760 -1 5480
5482 0 394496.5 147577.11 193800 -1 5481
5483 0 394493.1 147622.25 193840 -1 5482
5484 0 394477.9 147677.06 193880 -1 5483
5485 0 394472.16 147723.2 193920 -1 5484
5486 0 394459.06 147717.31 193960 -1 5485
5487 0 394447.12 147711.7 194000 -1 5486
5488 0 392969 146621 193400 -1 5474
5489 0 391961 145689 193680 -1 5467
5490 0 392537 145581 193680 -1 5489
5491 0 392717 145565 193560 -1 5490
5492 0 392777 145521 193480 -1 5491
5493 0 390900.56 145728.3 193720 -1 5466
5494 0 390867.25 145770.42 193760 -1 5493
5495 0 390823 145802.73 193800 -1 5494
5496 0 390790.94 145846.9 193840 -1 5495
5497 0 390753.53 145893.36 193880 -1 5496
5498 0 390713.22 145931.05 193920 -1 5497
5499 0 390669.75 145965.22 193960 -1 5498
5500 0 390476.75 146067.61 194000 -1 5499
5501 0 390279.25 146154.78 194040 -1 5500
5502 0 390267.53 146196.3 194080 -1 5501
5503 0 390262.03 146230.67 194120 -1 5502
5504 0 392369 144755 192080 -1 5416
5505 0 392185 144591 192160 -1 5504
5506 0 392145 144519 192280 -1 5505
5507 0 392061 144503 192400 -1 5506
5508 0 392073 144463 192520 -1 5507
5509 0 392087 144479 192560 -1 5508
5510 0 392751.12 145705.11 191280 -1 5395
5511 0 392590.06 145788.48 191320 -1 5510
5512 0 392446.2 145865.05 191360 -1 5511
5513 0 392383.56 145877.72 191400 -1 5512
5514 0 392324.2 145895.19 191440 -1 5513
5515 0 392269.8 145901.06 191480 -1 5514
5516 0 392209.12 145911.81 191520 -1 5515
5517 0 392157.44 145917.31 191560 -1 5516
5518 0 392090.34 145927.3 191600 -1 5517
5519 0 392057.25 145930.4 191640 -1 5518
5520 0 392010.66 145927.6 191680 -1 5519
5521 0 391923.5 145948.75 191720 -1 5520
5522 0 391908.53 145939.62 191760 -1 5521
5523 0 391832.9 145956.39 191800 -1 5522
5524 0 391764.72 145967.38 191840 -1 5523
5525 0 391707.44 145976.88 191880 -1 5524
5526 0 391661.38 145987.12 191920 -1 5525
5527 0 391570 145993.31 191960 -1 5526
5528 0 391476.62 146003.2 192000 -1 5527
5529 0 391380.03 146008.28 192040 -1 5528
5530 0 391286.38 146033.53 192080 -1 5529
5531 0 391192.7 146055.47 192120 -1 5530
5532 0 391146.28 146082.03 192160 -1 5531
5533 0 391081.6 146101.14 192200 -1 5532
5534 0 391027.7 146125.81 192240 -1 5533
5535 0 390961.8 146123.64 192280 -1 5534
5536 0 390863.25 146221.12 192320 -1 5535
5537 0 390767.2 146326 192360 -1 5536
5538 0 390663.06 146422.86 192400 -1 5537
5539 0 390564.8 146523.75 192440 -1 5538
5540 0 389648.78 147247.84 192440 -1 5539
5541 0 389511.78 147396.19 192480 -1 5540
5542 0 389387.6 147556.31 192520 -1 5541
5543 0 389248.72 147706.4 192560 -1 5542
5544 0 389163.12 147798.25 192600 -1 5543
5545 0 389075.03 147885.5 192640 -1 5544
5546 0 389003.7 147996.25 192680 -1 5545
5547 0 388910.47 148069.9 192720 -1 5546
5548 0 388825.53 148153.77 192760 -1 5547
5549 0 388749.88 148261.33 192800 -1 5548
5550 0 388705.66 148361.25 192840 -1 5549
5551 0 388670.66 148471.95 192880 -1 5550
5552 0 388631.7 148590.92 192920 -1 5551
5553 0 388594.6 148691.53 192960 -1 5552
5554 0 388559.28 148805.84 193000 -1 5553
5555 0 388520.25 148868.83 193040 -1 5554
5556 0 388488.62 148927.81 193080 -1 5555
5557 0 388452.4 148976.98 193120 -1 5556
5558 0 388423.28 149047.22 193160 -1 5557
5559 0 388377.56 149094.98 193200 -1 5558
5560 0 388341.44 149152.75 193240 -1 5559
5561 0 388249.66 149249.08 193280 -1 5560
5562 0 388157.25 149333.36 193320 -1 5561
5563 0 388059.88 149414.69 193360 -1 5562
5564 0 387970.1 149517.47 193400 -1 5563
5565 0 387876.62 149605.81 193440 -1 5564
5566 0 387717.75 149701.95 193480 -1 5565
5567 0 387561.62 149800.66 193520 -1 5566
5568 0 387407.22 149896.33 193560 -1 5567
5569 0 387244.9 149985.81 193600 -1 5568
5570 0 387088.53 150084.33 193640 -1 5569
5571 0 386929.1 150137.39 193680 -1 5570
5572 0 386763.47 150185.16 193720 -1 5571
5573 0 386606.9 150245.64 193760 -1 5572
5574 0 386439.38 150275.9 193800 -1 5573
5575 0 386290.2 150335.52 193840 -1 5574
5576 0 386124.84 150395.86 193880 -1 5575
5577 0 386027.88 150468.73 193920 -1 5576
5578 0 385090.22 151127.98 193920 -1 5577
5579 0 384648.78 151714.16 193920 -1 5578
5580 0 383841.44 152142.94 193920 -1 5579
5581 0 382487.62 152007 193920 -1 5580
5582 0 382494.16 152013.42 193880 -1 5581
5583 0 382491.75 152012.47 193840 -1 5582
5584 0 382484.94 152009.72 193800 -1 5583
5585 0 382486.53 152012 193760 -1 5584
5586 0 382486.22 152015.84 193720 -1 5585
5587 0 382487.8 152023.33 193680 -1 5586
5588 0 382488.66 152026.52 193640 -1 5587
5589 0 381493.3 151769.1 193640 -1 5588
5590 0 379882.75 152191.06 193640 -1 5589
5591 0 379774.88 152263.92 193600 -1 5590
5592 0 379657.88 152323 193560 -1 5591
5593 0 379540.6 152388.9 193520 -1 5592
5594 0 379424.78 152448.86 193480 -1 5593
5595 0 378903.78 152800.9 193480 -1 5594
5596 0 378872.56 152799.83 193440 -1 5595
5597 0 378843.78 152792.83 193400 -1 5596
5598 0 378832.22 152822.3 193360 -1 5597
5599 0 378811.88 152829.73 193320 -1 5598
5600 0 378783.88 152835.27 193280 -1 5599
5601 0 378750.94 152837.95 193240 -1 5600
5602 0 378634.78 152916.08 193200 -1 5601
5603 0 378512 152987.83 193160 -1 5602
5604 0 378382.8 153052.45 193120 -1 5603
5605 0 378251.56 153116.12 193080 -1 5604
5606 0 378117.66 153173.48 193040 -1 5605
5607 0 377987.03 153234.92 193000 -1 5606
5608 0 377778.7 153254.2 192960 -1 5607
5609 0 377569.53 153259.84 192920 -1 5608
5610 0 377351.62 153258.77 192880 -1 5609
5611 0 377230.1 153269.81 192840 -1 5610
5612 0 377098.6 153260.6 192800 -1 5611
5613 0 376968.4 153260 192760 -1 5612
5614 0 376837.56 153261.72 192720 -1 5613
5615 0 376710.28 153254.58 192680 -1 5614
5616 0 376644.16 153316.52 192640 -1 5615
5617 0 376570.78 153381.39 192600 -1 5616
5618 0 376496.1 153440.06 192560 -1 5617
5619 0 376430.62 153506.58 192520 -1 5618
5620 0 376356.62 153556.75 192480 -1 5619
5621 0 376292.75 153593.88 192440 -1 5620
5622 0 376222.9 153614.42 192400 -1 5621
5623 0 376173.22 153658.88 192360 -1 5622
5624 0 374975.1 154247.3 192360 -1 5623
5625 0 372791.88 155373.36 192360 -1 5624
5626 0 372662.75 155435.6 192400 -1 5625
5627 0 372547.66 155509.73 192440 -1 5626
5628 0 372434.5 155581.9 192480 -1 5627
5629 0 372316.44 155657.6 192520 -1 5628
5630 0 372202.53 155736.19 192560 -1 5629
5631 0 372074.2 155796.8 192600 -1 5630
5632 0 372035.94 155843.98 192640 -1 5631
5633 0 371974.62 155863.14 192680 -1 5632
5634 0 371926.25 155895.17 192720 -1 5633
5635 0 371877.47 155932.02 192760 -1 5634
5636 0 371832.28 155960.03 192800 -1 5635
5637 0 371787.97 155972.69 192840 -1 5636
5638 0 371750.8 155992.05 192880 -1 5637
5639 0 371715.84 156010.81 192920 -1 5638
5640 0 371680.22 156026.56 192960 -1 5639
5641 0 371643.38 156041.67 193000 -1 5640
5642 0 371603.66 156060.06 193040 -1 5641
5643 0 371569.8 156065.39 193080 -1 5642
5644 0 371529.53 156091.89 193120 -1 5643
5645 0 371483.4 156111.55 193160 -1 5644
5646 0 371435.03 156128.6 193200 -1 5645
5647 0 371394.94 156157.12 193240 -1 5646
5648 0 371345.78 156175.4 193280 -1 5647
5649 0 371328.22 156198.16 193320 -1 5648
5650 0 371300.12 156209.69 193360 -1 5649
5651 0 370582.8 156844.4 193360 -1 5650
5652 0 370541.8 156848.44 193400 -1 5651
5653 0 370499.38 156846.11 193440 -1 5652
5654 0 370453.16 156838.56 193480 -1 5653
5655 0 370412.78 156846.86 193520 -1 5654
5656 0 370366.44 156870.33 193560 -1 5655
5657 0 370311.12 156878.88 193600 -1 5656
5658 0 370261.53 156904.62 193640 -1 5657
5659 0 370207.78 156920.78 193680 -1 5658
5660 0 370155.56 156937.92 193720 -1 5659
5661 0 370101.8 156950.28 193760 -1 5660
5662 0 370053.84 156966.88 193800 -1 5661
5663 0 370000.1 156981.45 193840 -1 5662
5664 0 369940.6 156992.14 193880 -1 5663
5665 0 369886.78 157007.83 193920 -1 5664
5666 0 369831.4 157016.23 193960 -1 5665
5667 0 369766.12 157065.94 194000 -1 5666
5668 0 369687.8 157125.2 194040 -1 5667
5669 0 369606 157163.38 194080 -1 5668
5670 0 368954.2 157876.94 194080 -1 5669
5671 0 368934.34 157879 194120 -1 5670
5672 0 368911.8 157901.86 194160 -1 5671
5673 0 368882.97 157905.23 194200 -1 5672
5674 0 368873.5 157920.53 194240 -1 5673
5675 0 368766.9 158020.83 194280 -1 5674
5676 0 368650.22 158104.27 194320 -1 5675
5677 0 368536.44 158197.6 194360 -1 5676
5678 0 368489.75 158213.88 194400 -1 5677
5679 0 368448.5 158235.97 194440 -1 5678
5680 0 368396.16 158251.86 194480 -1 5679
5681 0 368356.22 158271.52 194520 -1 5680
5682 0 368324.97 158344.89 194560 -1 5681
5683 0 368285.97 158401.4 194600 -1 5682
5684 0 368260.78 158476.6 194640 -1 5683
5685 0 368236.9 158503.25 194680 -1 5684
5686 0 368214.3 158541.36 194720 -1 5685
5687 0 368195.12 158571.66 194760 -1 5686
5688 0 368178 158612.58 194800 -1 5687
5689 0 368155.16 158647.03 194840 -1 5688
5690 0 368118.4 158691.95 194880 -1 5689
5691 0 368082.3 158737.06 194920 -1 5690
5692 0 368047.5 158789.52 194960 -1 5691
5693 0 368013.2 158829.17 195000 -1 5692
5694 0 367980.47 158884.72 195040 -1 5693
5695 0 367928.03 158988.53 195080 -1 5694
5696 0 367869.88 159075.84 195120 -1 5695
5697 0 367817.6 159171.97 195160 -1 5696
5698 0 367712 159286.52 195200 -1 5697
5699 0 367609.62 159396.97 195240 -1 5698
5700 0 367507.06 159522.8 195280 -1 5699
5701 0 367406.16 159637.66 195320 -1 5700
5702 0 367282.34 159719.84 195360 -1 5701
5703 0 367162.3 159803.45 195400 -1 5702
5704 0 367035.75 159888.27 195440 -1 5703
5705 0 366896.2 159911.7 195480 -1 5704
5706 0 366759.3 159939.11 195520 -1 5705
5707 0 366620.44 159953.92 195560 -1 5706
5708 0 366483.78 159979.42 195600 -1 5707
5709 0 366411.38 159987.42 195640 -1 5708
5710 0 365170.34 160065.6 195640 -1 5709
5711 0 365022.28 160101.69 195600 -1 5710
5712 0 364879.75 160136.08 195560 -1 5711
5713 0 364737.44 160180.22 195520 -1 5712
5714 0 364001.78 160286.6 195520 -1 5713
5715 0 363307.25 160461.78 195520 -1 5714
5716 0 363250.25 160510.38 195480 -1 5715
5717 0 363193.78 160566.38 195440 -1 5716
5718 0 363150.47 160636.47 195400 -1 5717
5719 0 363091.53 160683.92 195360 -1 5718
5720 0 363037.66 160742.14 195320 -1 5719
5721 0 362982.53 160798.66 195280 -1 5720
5722 0 362922.88 160900.45 195240 -1 5721
5723 0 362862.16 161005.72 195200 -1 5722
5724 0 362805.4 161106.98 195160 -1 5723
5725 0 362739.72 161208.78 195120 -1 5724
5726 0 362689.72 161317.38 195080 -1 5725
5727 0 362511.84 161681.19 195040 -1 5726
5728 0 362321.9 162040.77 195000 -1 5727
5729 0 361479.62 162506.34 195000 -1 5728
5730 0 361474.94 162539.69 195040 -1 5729
5731 0 361460.12 162570.16 195080 -1 5730
5732 0 361442.94 162599.3 195120 -1 5731
5733 0 361432.28 162632.86 195160 -1 5732
5734 0 361418.3 162661.84 195200 -1 5733
5735 0 361406.06 162690.47 195240 -1 5734
5736 0 361400.34 162727.53 195280 -1 5735
5737 0 361383.1 162750.67 195320 -1 5736
5738 0 361366.34 162774.02 195360 -1 5737
5739 0 361354.03 162809 195400 -1 5738
5740 0 361332.4 162805.4 195440 -1 5739
5741 0 361312.12 162815.48 195480 -1 5740
5742 0 361356.4 162580.6 194960 -1 5729
5743 0 361234.75 162655.38 194920 -1 5742
5744 0 361114.3 162725.33 194880 -1 5743
5745 0 360986.1 162795.19 194840 -1 5744
5746 0 360859.28 162860.1 194800 -1 5745
5747 0 360731.5 162933.77 194760 -1 5746
5748 0 360672.6 162940.55 194720 -1 5747
5749 0 360613.3 162944.69 194680 -1 5748
5750 0 360547.44 162934.36 194640 -1 5749
5751 0 360489.53 162964.64 194600 -1 5750
5752 0 360349.8 162954.2 194560 -1 5751
5753 0 360219.72 162976.14 194520 -1 5752
5754 0 360090.1 162989.94 194480 -1 5753
5755 0 359957.97 163005.88 194440 -1 5754
5756 0 359824.22 163016.6 194400 -1 5755
5757 0 359698.94 163041.72 194360 -1 5756
5758 0 360221 162456.31 194360 -1 5757
5759 0 360251.9 162446.73 194320 -1 5758
5760 0 360265.72 162423.58 194280 -1 5759
5761 0 360300.66 162408.11 194240 -1 5760
5762 0 360333.25 162394.34 194200 -1 5761
5763 0 360355.1 162380.89 194160 -1 5762
5764 0 360375.1 162354.81 194120 -1 5763
5765 0 360400.25 162338.12 194080 -1 5764
5766 0 360429.94 162319.02 194040 -1 5765
5767 0 360465.8 162306.14 194000 -1 5766
5768 0 360818.2 162074.58 193960 -1 5767
5769 0 360948.28 162064.83 193920 -1 5768
5770 0 361079.28 162053 193880 -1 5769
5771 0 361143.38 162060 193840 -1 5770
5772 0 361208.78 162068.9 193800 -1 5771
5773 0 361247.97 162085.64 193760 -1 5772
5774 0 361299.38 162120.66 193720 -1 5773
5775 0 361326.75 162099.16 193680 -1 5774
5776 0 361341.1 162072.64 193640 -1 5775
5777 0 361379.4 162054.7 193600 -1 5776
5778 0 361521 162061 193440 -1 5777
5779 0 361597 162073 193240 -1 5778
5780 0 361761 162117 193080 -1 5779
5781 0 361933 162041 192920 -1 5780
5782 0 362069 162061 192800 -1 5781
5783 0 362313 162133 192680 -1 5782
5784 0 362577 162165 192600 -1 5783
5785 0 362813 162165 192480 -1 5784
5786 0 362893 162153 192360 -1 5785
5787 0 363109 162141 192240 -1 5786
5788 0 363389 162153 192160 -1 5787
5789 0 363781 162065 192000 -1 5788
5790 0 364263 161959 191920 -1 5789
5791 0 364423 162043 191840 -1 5790
5792 0 364463 162119 191760 -1 5791
5793 0 364451 162231 191680 -1 5792
5794 0 364439 162351 191600 -1 5793
5795 0 364423 162399 191520 -1 5794
5796 0 364379 162431 191480 -1 5795
5797 0 364283 162519 191360 -1 5796
5798 0 364151 162567 191240 -1 5797
5799 0 364191 162683 191120 -1 5798
5800 0 364187 162751 190920 -1 5799
5801 0 364171 162923 190880 -1 5800
5802 0 364235 163007 190760 -1 5801
5803 0 364213.66 162988.33 190680 -1 5802
5804 0 364175 163199 190640 -1 5803
5805 0 364095 163395 190600 -1 5804
5806 0 364261 163481 190520 -1 5805
5807 0 364289 163805 190480 -1 5806
5808 0 364289 164117 190560 -1 5807
5809 0 364333 164349 190600 -1 5808
5810 0 364121 164597 190600 -1 5809
5811 0 363969 164753 190480 -1 5810
5812 0 363895 164923 190440 -1 5811
5813 0 363791 164995 190360 -1 5812
5814 0 363579 165139 190280 -1 5813
5815 0 363543 165239 190240 -1 5814
5816 0 363559 165335 190160 -1 5815
5817 0 363547 165443 190040 -1 5816
5818 0 364203 162979 190640 -1 5803
5819 0 364772 162162 191920 -1 5790
5820 0 365504 162282 191960 -1 5819
5821 0 366192 162394 191880 -1 5820
5822 0 366488 162402 191840 -1 5821
5823 0 366946 162532 191920 -1 5822
5824 0 367246 162648 191840 -1 5823
5825 0 367462 162640 191760 -1 5824
5826 0 367658 162612 191680 -1 5825
5827 0 367842 162680 191560 -1 5826
5828 0 367926 162804 191440 -1 5827
5829 0 367954 162852 191320 -1 5828
5830 0 367855 162869 191280 -1 5829
5831 0 367414 163176 191240 -1 5830
5832 0 367334 163260 191160 -1 5831
5833 0 367126 163384 191040 -1 5832
5834 0 366810 163464 191000 -1 5833
5835 0 366650 163576 190960 -1 5834
5836 0 366610 163596 190920 -1 5835
5837 0 366566 163576 190800 -1 5836
5838 0 366234 163648 190600 -1 5837
5839 0 365870 163720 190480 -1 5838
5840 0 365594 163836 190440 -1 5839
5841 0 365286 163848 190360 -1 5840
5842 0 365222 163900 190280 -1 5841
5843 0 365198 163928 190240 -1 5842
5844 0 368090 162868 191200 -1 5830
5845 0 368332 162934 191080 -1 5844
5846 0 368351 162997 191000 -1 5845
5847 0 368516 163010 190880 -1 5846
5848 0 368799 163145.06 190800 -1 5847
5849 0 368824 163638 190760 -1 5848
5850 0 369016 163810 190920 -1 5849
5851 0 369080 163938 191080 -1 5850
5852 0 369110 164076 191200 -1 5851
5853 0 369054 164160 191320 -1 5852
5854 0 369134 164244 191400 -1 5853
5855 0 369106 164320 191520 -1 5854
5856 0 369094 164436 191640 -1 5855
5857 0 369118 164780 191720 -1 5856
5858 0 369218 165060 191760 -1 5857
5859 0 369046 165332 191840 -1 5858
5860 0 369064 165470 191920 -1 5859
5861 0 369000 165582 192080 -1 5860
5862 0 369088 165582 192200 -1 5861
5863 0 368848 165824 191880 -1 5860
5864 0 368948 165964 191760 -1 5863
5865 0 368974 166092 191720 -1 5864
5866 0 368978 166120 191680 -1 5865
5867 0 369014 166140 191640 -1 5866
5868 0 359632.56 163068.72 194320 -1 5757
5869 0 359555.9 163084.27 194280 -1 5868
5870 0 359494.72 163105.6 194240 -1 5869
5871 0 359428.9 163129.86 194200 -1 5870
5872 0 359354.3 163151.25 194160 -1 5871
5873 0 359277.75 163162.55 194120 -1 5872
5874 0 359259.25 163233.5 194080 -1 5873
5875 0 359240.78 163306.38 194040 -1 5874
5876 0 359227.47 163377.73 194000 -1 5875
5877 0 359210.72 163453.53 193960 -1 5876
5878 0 359198.94 163528 193920 -1 5877
5879 0 359183.75 163593.4 193880 -1 5878
5880 0 359166.34 163664.67 193840 -1 5879
5881 0 359140.8 163731.48 193800 -1 5880
5882 0 358992.28 163702.55 193760 -1 5881
5883 0 358840.12 163671.47 193720 -1 5882
5884 0 359584.38 163614.08 193720 -1 5883
5885 0 359594.66 163648.12 193680 -1 5884
5886 0 359606 163691.5 193640 -1 5885
5887 0 359625.6 163738.05 193600 -1 5886
5888 0 359631.47 163774.75 193560 -1 5887
5889 0 359991.78 164011.94 193560 -1 5888
5890 0 359971.88 163946.62 193520 -1 5889
5891 0 360043.38 163999.84 193480 -1 5890
5892 0 360097.53 164034.66 193440 -1 5891
5893 0 360164 164079.16 193400 -1 5892
5894 0 360194.5 164133.25 193360 -1 5893
5895 0 360232.78 164204.9 193320 -1 5894
5896 0 360271.12 164267.66 193280 -1 5895
5897 0 360282.56 164281.22 193240 -1 5896
5898 0 360309.72 164328.5 193200 -1 5897
5899 0 360330.75 164360.86 193160 -1 5898
5900 0 360344.16 164379.19 193120 -1 5899
5901 0 360360.47 164414.06 193080 -1 5900
5902 0 360376.62 164439.94 193040 -1 5901
5903 0 360364.94 164432.84 193000 -1 5902
5904 0 360352.44 164426.42 192960 -1 5903
5905 0 360342.2 164429.03 192920 -1 5904
5906 0 360335.16 164427.94 192880 -1 5905
5907 0 360326.03 164425.48 192840 -1 5906
5908 0 360318.4 164418.53 192800 -1 5907
5909 0 360321.97 164428.12 192760 -1 5908
5910 0 360328.47 164440.86 192720 -1 5909
5911 0 360341.34 164461.98 192680 -1 5910
5912 0 360357.84 164487.23 192640 -1 5911
5913 0 360367.94 164505.86 192600 -1 5912
5914 0 360403.28 164509.14 192560 -1 5913
5915 0 360436.53 164501.78 192520 -1 5914
5916 0 360428.66 164484.47 192480 -1 5915
5917 0 360422.97 164465.61 192440 -1 5916
5918 0 360432.88 164477.44 192400 -1 5917
5919 0 360440.84 164491.12 192360 -1 5918
5920 0 360445.2 164494.25 192320 -1 5919
5921 0 360455.9 164502.03 192280 -1 5920
5922 0 360454.03 164502.7 192240 -1 5921
5923 0 360457.34 164493.53 192200 -1 5922
5924 0 360473.84 164516.86 192160 -1 5923
5925 0 360481.88 164526.1 192120 -1 5924
5926 0 360500 164552.52 192080 -1 5925
5927 0 360518.72 164558.7 192040 -1 5926
5928 0 360518.44 164564.36 192000 -1 5927
5929 0 360522.53 164571.1 191960 -1 5928
5930 0 360527.97 164582.83 191920 -1 5929
5931 0 360525 164591.52 191880 -1 5930
5932 0 360530.7 164595.14 191840 -1 5931
5933 0 360535.3 164595.66 191800 -1 5932
5934 0 360516.78 164620.97 191760 -1 5933
5935 0 360502.72 164649.06 191720 -1 5934
5936 0 360467.72 164687.8 191680 -1 5935
5937 0 360449.88 164715.34 191640 -1 5936
5938 0 360446.94 164738.28 191600 -1 5937
5939 0 360429.7 164763.36 191560 -1 5938
5940 0 360419.28 164794.06 191520 -1 5939
5941 0 360407.28 164819.1 191480 -1 5940
5942 0 360377.8 164868.03 191440 -1 5941
5943 0 360340.84 164919.77 191400 -1 5942
5944 0 360316.88 164966.47 191360 -1 5943
5945 0 360284.3 165022.6 191320 -1 5944
5946 0 360262.12 165076.42 191280 -1 5945
5947 0 360251.62 165095.9 191240 -1 5946
5948 0 360250.8 165121.55 191200 -1 5947
5949 0 360247.53 165128.7 191160 -1 5948
5950 0 360262.38 165138.03 191120 -1 5949
5951 0 360275.4 165153.9 191080 -1 5950
5952 0 360279.06 165156.55 191040 -1 5951
5953 0 360270.66 165149.78 191000 -1 5952
5954 0 360261.4 165153.03 190960 -1 5953
5955 0 360257.03 165143.84 190920 -1 5954
5956 0 360240.6 165128.88 190880 -1 5955
5957 0 360225.78 165123.97 190840 -1 5956
5958 0 360219 165130.67 190800 -1 5957
5959 0 360201.78 165116.03 190760 -1 5958
5960 0 360196.8 165110.14 190720 -1 5959
5961 0 360196.88 165114.08 190680 -1 5960
5962 0 360167.88 165093.02 190640 -1 5961
5963 0 360158.44 165080.97 190600 -1 5962
5964 0 360138.5 165062.53 190560 -1 5963
5965 0 360116.38 165058.36 190520 -1 5964
5966 0 360091.16 165059.83 190480 -1 5965
5967 0 360073.94 165065.34 190440 -1 5966
5968 0 360072.84 165066.8 190400 -1 5967
5969 0 360099.72 165086 190360 -1 5968
5970 0 360092.84 165088.66 190320 -1 5969
5971 0 360106.66 165094.38 190280 -1 5970
5972 0 360110.6 165102.17 190240 -1 5971
5973 0 360128.56 165118.88 190200 -1 5972
5974 0 360137.97 165132.61 190160 -1 5973
5975 0 360164.94 165151.92 190120 -1 5974
5976 0 360182.12 165174.78 190080 -1 5975
5977 0 360203.06 165190.55 190040 -1 5976
5978 0 360245.44 165238.23 190000 -1 5977
5979 0 360297.1 165271.8 189960 -1 5978
5980 0 360357.84 165304.36 189920 -1 5979
5981 0 360439.66 165419.1 189880 -1 5980
5982 0 360521.53 165542.17 189840 -1 5981
5983 0 360512.94 165543.69 189720 -1 5982
5984 0 360521.97 165544.38 189640 -1 5983
5985 0 360553.75 165666.6 189440 -1 5984
5986 0 360524.8 165842.56 189440 -1 5985
5987 0 360284.7 165981.56 189360 -1 5986
5988 0 360095.66 166227.67 189320 -1 5987
5989 0 359980.4 166379.62 189280 -1 5988
5990 0 359731.5 166719.69 189280 -1 5989
5991 0 359287.72 167251.88 189280 -1 5990
5992 0 359257.78 167280.19 189360 -1 5991
5993 0 358405.66 167179.45 189360 -1 5992
5994 0 358196.6 166888.44 189360 -1 5993
5995 0 358176.22 166750.8 189480 -1 5994
5996 0 358232.72 166610.34 189600 -1 5995
5997 0 358250.7 166420.52 189680 -1 5996
5998 0 358258.47 166182.3 189800 -1 5997
5999 0 358143.9 165993.86 189920 -1 5998
6000 0 358091.47 165934.12 190040 -1 5999
6001 0 357923.7 165859.39 190200 -1 6000
6002 0 357682.6 165767.44 190320 -1 6001
6003 0 357641.28 165702.77 190480 -1 6002
6004 0 357082.47 165407.78 190560 -1 6003
6005 0 356666.62 165399.39 190320 -1 6004
6006 0 357179.22 165575.31 190680 -1 6004
6007 0 357196.06 165786.45 190800 -1 6006
6008 0 357167.25 165955.94 191000 -1 6007
6009 0 357157.97 166101.89 191200 -1 6008
6010 0 357160.06 166102.9 191240 -1 6009
6011 0 357186.03 166349.97 191440 -1 6010
6012 0 357191.2 166349.6 191520 -1 6011
6013 0 357198.75 166349 191640 -1 6012
6014 0 357226.84 165996.67 191760 -1 6013
6015 0 357169.97 166171.02 191840 -1 6014
6016 0 357262.66 166029.48 191960 -1 6015
6017 0 357711 165857.27 192120 -1 6016
6018 0 357537.7 165876.81 192320 -1 6017
6019 0 359211.38 167321.39 189480 -1 5992
6020 0 359224.9 167360.97 189600 -1 6019
6021 0 359231.44 167387.3 189680 -1 6020
6022 0 359664.88 167145.78 189800 -1 6021
6023 0 359837.8 167042.64 189880 -1 6022
6024 0 359696.84 167020.89 190040 -1 6023
6025 0 359623.5 167044.25 190160 -1 6024
6026 0 359598.53 167051.97 190200 -1 6025
6027 0 359598.56 167053.5 190320 -1 6026
6028 0 359358.25 166892.75 190440 -1 6027
6029 0 359278.25 166839.45 190480 -1 6028
6030 0 359142.5 166494.34 190640 -1 6029
6031 0 359382.25 166575.11 190760 -1 6030
6032 0 359463.88 166680.4 190840 -1 6031
6033 0 359501.5 166848.72 190880 -1 6032
6034 0 359582.66 166907.3 190920 -1 6033
6035 0 360371.78 167323.69 189880 -1 6023
6036 0 360410.94 167383.12 190040 -1 6035
6037 0 360678.72 167421.94 190160 -1 6036
6038 0 358184 167351 189640 -1 6020
6039 0 358124 167323 189760 -1 6038
6040 0 358158 167287 189840 -1 6039
6041 0 358114 167223 189960 -1 6040
6042 0 358086 167167 190080 -1 6041
6043 0 357978 167131 190200 -1 6042
6044 0 357770 167195 190240 -1 6043
6045 0 357754 167207 190280 -1 6044
6046 0 359288.16 167251.67 189240 -1 5991
6047 0 359288.75 167249.89 189040 -1 6046
6048 0 359268.6 167228.31 188960 -1 6047
6049 0 359267.84 167239.6 188760 -1 6048
6050 0 359109.2 167185.88 188680 -1 6049
6051 0 359651.3 167235.64 188400 -1 6050
6052 0 359872.2 167165.67 188240 -1 6051
6053 0 359897.4 167143.22 188080 -1 6052
6054 0 359911.4 167106.03 188040 -1 6053
6055 0 359932.4 167014.73 187960 -1 6054
6056 0 359932.9 166917.64 187800 -1 6055
6057 0 359925.56 166844 187720 -1 6056
6058 0 359985.53 166791.31 187640 -1 6057
6059 0 360125.4 166888.89 187560 -1 6058
6060 0 360114.97 166597.86 187440 -1 6059
6061 0 360157.1 166458.81 187320 -1 6060
6062 0 360059.75 166349.78 187240 -1 6061
6063 0 360084.25 166319.78 187160 -1 6062
6064 0 360168.38 166282.5 187040 -1 6063
6065 0 360349.6 166242.6 186960 -1 6064
6066 0 360481.12 166097.4 186760 -1 6065
6067 0 360554.06 165987.66 186640 -1 6066
6068 0 360793.2 165809.7 186480 -1 6067
6069 0 360863.12 165721.75 186360 -1 6068
6070 0 360921.2 165567.64 186240 -1 6069
6071 0 361055.9 165290.27 186120 -1 6070
6072 0 361126.47 165032.03 186000 -1 6071
6073 0 361115.9 164684.22 185880 -1 6072
6074 0 361101.12 164500 185720 -1 6073
6075 0 361229.66 164332.34 185600 -1 6074
6076 0 361388.1 164134.39 185400 -1 6075
6077 0 361403.44 163960.36 185280 -1 6076
6078 0 361561.03 163697.9 185160 -1 6077
6079 0 361837.72 163357.58 185000 -1 6078
6080 0 361858 163118.31 184880 -1 6079
6081 0 361826.7 162860.94 184800 -1 6080
6082 0 361827.78 162713.6 184680 -1 6081
6083 0 361757.88 162599.22 184560 -1 6082
6084 0 361745.66 162497.16 184440 -1 6083
6085 0 361774.2 162325.16 184320 -1 6084
6086 0 361843.97 162198.78 184240 -1 6085
6087 0 361787.16 161948.53 184120 -1 6086
6088 0 361696.66 161691.19 184000 -1 6087
6089 0 361666.5 161550.64 183880 -1 6088
6090 0 361610 161444.84 183760 -1 6089
6091 0 361522.8 161303.2 183640 -1 6090
6092 0 361621.03 161115.72 183520 -1 6091
6093 0 361655.62 161105.45 183360 -1 6092
6094 0 361843.12 161124.97 183240 -1 6093
6095 0 361951.5 161092.72 183120 -1 6094
6096 0 361930.25 161102.48 183040 -1 6095
6097 0 361876.6 161088.3 182920 -1 6096
6098 0 361920.38 161141.58 182800 -1 6097
6099 0 362062.72 161197.19 182680 -1 6098
6100 0 362230.4 161165.45 182600 -1 6099
6101 0 362334.22 161140.56 182520 -1 6100
6102 0 362427.12 161218.2 182400 -1 6101
6103 0 362531.66 161225.98 182280 -1 6102
6104 0 362565.12 161239.9 182200 -1 6103
6105 0 362598.6 161229.08 182120 -1 6104
6106 0 362647.1 161211.38 182040 -1 6105
6107 0 362725.8 161283.78 181920 -1 6106
6108 0 362870.38 161289.17 181800 -1 6107
6109 0 362876.47 161273.81 181680 -1 6108
6110 0 362991.12 161322.12 181560 -1 6109
6111 0 362963.5 161298.08 181440 -1 6110
6112 0 362930.38 161285.5 181320 -1 6111
6113 0 362921.47 161229.97 181160 -1 6112
6114 0 362916.03 161161.44 181000 -1 6113
6115 0 362928.38 161092.72 180840 -1 6114
6116 0 362929.25 161091.4 180760 -1 6115
6117 0 363069.66 161077.3 180640 -1 6116
6118 0 363145.6 161014.98 180560 -1 6117
6119 0 363209.38 160963.78 180440 -1 6118
6120 0 363262.03 160885.73 180360 -1 6119
6121 0 363437.94 160861.34 180320 -1 6120
6122 0 363521.75 160804.48 180280 -1 6121
6123 0 363607.4 160678.22 180160 -1 6122
6124 0 363650.56 160651.44 180080 -1 6123
6125 0 363644.28 160628.64 179920 -1 6124
6126 0 363725.6 160641.14 179840 -1 6125
6127 0 363741.25 160642.4 179760 -1 6126
6128 0 363812.38 160635.9 179680 -1 6127
6129 0 363764 160707.06 179560 -1 6128
6130 0 363706.47 160740.92 179440 -1 6129
6131 0 363707.66 160736.02 179320 -1 6130
6132 0 363596.78 160700.55 179200 -1 6131
6133 0 363460.9 160760.66 179080 -1 6132
6134 0 363382.7 160691.67 178920 -1 6133
6135 0 363312.38 160609.81 178840 -1 6134
6136 0 363261.03 160548.75 178720 -1 6135
6137 0 363085.25 160589.3 178640 -1 6136
6138 0 362919.28 160579.38 178560 -1 6137
6139 0 362767.06 160559.16 178440 -1 6138
6140 0 362795.84 160591.34 178360 -1 6139
6141 0 362740.9 160572.86 178280 -1 6140
6142 0 362557.06 160402.42 178200 -1 6141
6143 0 362597.78 160417.2 178080 -1 6142
6144 0 362614.97 160494.62 177960 -1 6143
6145 0 362737.66 160586.4 177840 -1 6144
6146 0 362739.8 160606.19 177720 -1 6145
6147 0 362778.44 160692.22 177560 -1 6146
6148 0 362789.62 160715.75 177360 -1 6147
6149 0 362759.38 160750.92 177120 -1 6148
6150 0 362605.72 160630.89 176920 -1 6149
6151 0 362503.56 160673.61 176680 -1 6150
6152 0 362688.12 160676.58 176560 -1 6151
6153 0 362726 160804.55 176440 -1 6152
6154 0 362472.56 160733.42 176360 -1 6153
6155 0 362277.5 160583.19 176360 -1 6154
6156 0 361958.47 160436.94 176360 -1 6155
6157 0 361828.5 160429.94 176360 -1 6156
6158 0 361754 160472.86 176280 -1 6157
6159 0 361566.34 160621.17 176200 -1 6158
6160 0 361539 160682.5 176160 -1 6159
6161 0 361511.8 160744.48 176120 -1 6160
6162 0 361457.22 160786.22 176080 -1 6161
6163 0 361397.94 160878.9 176000 -1 6162
6164 0 361412.7 160916.27 175960 -1 6163
6165 0 361821.03 160363.86 176440 -1 6157
6166 0 361787.94 160328.12 176520 -1 6165
6167 0 361713.3 160266.34 176560 -1 6166
6168 0 361648.84 160251.44 176600 -1 6167
6169 0 361638.62 160247.08 176640 -1 6168
6170 0 361630.34 160241.42 176680 -1 6169
6171 0 362303.5 160585 176280 -1 6155
6172 0 362282 160653 176160 -1 6171
6173 0 362350 160681 176080 -1 6172
6174 0 362736.8 160872.94 181920 -1 6107
6175 0 362695.03 160747.89 181840 -1 6174
6176 0 362663 160582 181760 -1 6175
6177 0 362463 160374 181720 -1 6176
6178 0 362535 160398 181600 -1 6177
6179 0 362551 160674 181640 -1 6176
6180 0 362467 160722 181520 -1 6179
6181 0 362375 160750 181400 -1 6180
6182 0 362299 160814 181280 -1 6181
6183 0 362167 160678 181000 -1 6182
6184 0 362151 160690 180920 -1 6183
6185 0 362207 160694 180840 -1 6184
6186 0 362299 160718 180720 -1 6185
6187 0 362303 160674 180600 -1 6186
6188 0 362487 160490 180520 -1 6187
6189 0 360111.44 167295.02 188040 -1 6054
6190 0 360231.44 167335 188040 -1 6189
6191 0 360284.34 167333.03 187920 -1 6190
6192 0 360527.94 167410.9 187800 -1 6191
6193 0 360582.12 167424.67 187680 -1 6192
6194 0 360664.44 167382.81 187560 -1 6193
6195 0 360676.44 167401.5 187400 -1 6194
6196 0 360742.72 167499.39 187280 -1 6195
6197 0 360870.22 167521.05 187200 -1 6196
6198 0 360953.7 167556.97 187120 -1 6197
6199 0 361051 167542.22 187040 -1 6198
6200 0 361052.72 167546.92 186960 -1 6199
6201 0 358280 167127 189040 -1 6047
6202 0 357992 167019 188840 -1 6201
6203 0 357924 166971 188640 -1 6202
6204 0 360245 165908.67 189240 -1 5987
6205 0 360241 165828.67 189120 -1 6204
6206 0 360173 165772.67 189040 -1 6205
6207 0 360165 165720.67 189000 -1 6206
6208 0 360783 165528 189880 -1 5982
6209 0 360989 165552 190000 -1 6208
6210 0 361129 165608 190040 -1 6209
6211 0 361241 165608 190120 -1 6210
6212 0 361310 165604.03 190160 -1 6211
6213 0 361297 165656 190200 -1 6212
6214 0 361325 165708 190280 -1 6213
6215 0 361397 165816 190360 -1 6214
6216 0 361501 165868 190440 -1 6215
6217 0 361701 166068 190520 -1 6216
6218 0 361723 166072 190600 -1 6217
6219 0 361823 166040 190680 -1 6218
6220 0 361839 166064 190760 -1 6219
6221 0 361863 166148 190840 -1 6220
6222 0 362071 166228 190880 -1 6221
6223 0 362195 166280 190920 -1 6222
6224 0 362333 166396 190840 -1 6223
6225 0 359565.03 164211.27 193520 -1 5890
6226 0 359336.28 164387.61 193520 -1 6225
6227 0 359275.47 164505.11 193480 -1 6226
6228 0 359199.53 164607.11 193440 -1 6227
6229 0 359136.8 164716.34 193400 -1 6228
6230 0 359069.6 164782.38 193360 -1 6229
6231 0 359015.9 164874.8 193320 -1 6230
6232 0 358958.5 164953.22 193280 -1 6231
6233 0 358897.53 165025.9 193240 -1 6232
6234 0 358891.38 165223.14 193200 -1 6233
6235 0 358881.56 165415.28 193160 -1 6234
6236 0 358866.88 165466.72 193120 -1 6235
6237 0 358854.72 165523.94 193080 -1 6236
6238 0 358841.56 165580 193040 -1 6237
6239 0 358840.75 165626.08 193000 -1 6238
6240 0 358832.56 165657.38 192960 -1 6239
6241 0 358828.97 165710.34 192920 -1 6240
6242 0 358745.78 165847.77 192880 -1 6241
6243 0 358658.44 165979.61 192840 -1 6242
6244 0 358454.6 166604.58 192800 -1 6243
6245 0 358453.44 166698.12 192760 -1 6244
6246 0 358450.3 166786.5 192720 -1 6245
6247 0 358453.56 166888.16 192680 -1 6246
6248 0 358509.25 167080.86 192640 -1 6247
6249 0 358568.84 167276.03 192600 -1 6248
6250 0 358670.88 167422.56 192560 -1 6249
6251 0 358755.94 167555.67 192520 -1 6250
6252 0 358907.9 168187.39 192520 -1 6251
6253 0 358969.12 168286.88 192480 -1 6252
6254 0 359021.6 168386.88 192440 -1 6253
6255 0 359064.34 168519.73 192400 -1 6254
6256 0 359106.22 168652.61 192360 -1 6255
6257 0 359144.88 168784.67 192320 -1 6256
6258 0 359165.94 168836.34 192280 -1 6257
6259 0 359190.16 168896.83 192240 -1 6258
6260 0 359213.44 168954.97 192200 -1 6259
6261 0 359270.88 168996.98 192160 -1 6260
6262 0 359335.72 169046.92 192120 -1 6261
6263 0 359393.53 169085.44 192080 -1 6262
6264 0 359422.34 169138.94 192040 -1 6263
6265 0 359454.2 169191.08 192000 -1 6264
6266 0 359477.25 169249.42 191960 -1 6265
6267 0 359502.34 169308.52 191920 -1 6266
6268 0 359332.62 170161.78 191920 -1 6267
6269 0 359399.25 170393.33 191960 -1 6268
6270 0 359463.66 170631.98 192000 -1 6269
6271 0 359479.88 170669.77 192040 -1 6270
6272 0 359493.88 170705.22 192080 -1 6271
6273 0 359947.97 171172.61 192080 -1 6272
6274 0 360034.03 171210.66 192040 -1 6273
6275 0 360070.4 171245.14 192000 -1 6274
6276 0 360090.16 171224.72 191960 -1 6275
6277 0 360093 171217 191920 -1 6276
6278 0 360134.06 171193.7 191880 -1 6277
6279 0 360144.1 171201.92 191840 -1 6278
6280 0 360181.4 171202.19 191800 -1 6279
6281 0 360202.72 171212.92 191760 -1 6280
6282 0 360198.78 171253.7 191720 -1 6281
6283 0 360201 171288.56 191680 -1 6282
6284 0 360197.4 171324.9 191640 -1 6283
6285 0 360202.8 171347.7 191600 -1 6284
6286 0 360221.78 171353.42 191560 -1 6285
6287 0 360209.25 171379.95 191520 -1 6286
6288 0 360248.2 171386.3 191480 -1 6287
6289 0 360255.9 171393.97 191440 -1 6288
6290 0 360223.5 171441.98 191400 -1 6289
6291 0 360231.4 171472.88 191360 -1 6290
6292 0 360210.75 171519.25 191320 -1 6291
6293 0 360199.78 171571.06 191280 -1 6292
6294 0 360175.4 171607.69 191240 -1 6293
6295 0 360165.62 171664.83 191200 -1 6294
6296 0 360150.25 171693.12 191160 -1 6295
6297 0 360139.38 171728.55 191120 -1 6296
6298 0 360124 171769.75 191080 -1 6297
6299 0 360107.22 171797.27 191040 -1 6298
6300 0 360083.34 171822.58 191000 -1 6299
6301 0 360064.75 171858.67 190960 -1 6300
6302 0 358269.7 163364.7 193720 -1 5883
6303 0 358279.03 163335.9 193680 -1 6302
6304 0 358288.38 163310.38 193640 -1 6303
6305 0 358299.1 163285.95 193600 -1 6304
6306 0 358310.1 163260.31 193560 -1 6305
6307 0 358304.44 163216.97 193520 -1 6306
6308 0 358318.3 163194.55 193480 -1 6307
6309 0 358323.5 163301.69 193440 -1 6308
6310 0 358335.53 163422.75 193400 -1 6309
6311 0 358332.6 163516.17 193360 -1 6310
6312 0 358170.03 163973.9 193360 -1 6311
6313 0 358174.84 164037.84 193320 -1 6312
6314 0 358168.78 164077.31 193280 -1 6313
6315 0 358160.88 164115.64 193240 -1 6314
6316 0 358158.2 164171.31 193200 -1 6315
6317 0 358153.53 164186.03 193160 -1 6316
6318 0 358142.34 164189.33 193120 -1 6317
6319 0 358130.7 164198.02 193080 -1 6318
6320 0 358119.44 164201.39 193040 -1 6319
6321 0 358101.53 164199.75 193000 -1 6320
6322 0 358324.78 163324.77 193320 -1 6311
6323 0 358303.06 163112.55 193280 -1 6322
6324 0 358350.88 163106.08 193240 -1 6323
6325 0 358402.03 163107.5 193200 -1 6324
6326 0 358458.66 163116.3 193160 -1 6325
6327 0 358504.56 163112.66 193120 -1 6326
6328 0 358484.3 163125.72 193080 -1 6327
6329 0 358458.28 163129.27 193040 -1 6328
6330 0 358427.06 163126.89 193000 -1 6329
6331 0 358444.75 163100.89 192960 -1 6330
6332 0 358466.28 163086.81 192920 -1 6331
6333 0 358532.06 162263.33 193720 -1 6302
6334 0 358599.9 162223.75 193760 -1 6333
6335 0 358672.8 162190.14 193800 -1 6334
6336 0 358749.4 162161.16 193840 -1 6335
6337 0 358825.66 162128.67 193880 -1 6336
6338 0 358795.9 162127.4 193920 -1 6337
6339 0 358764.97 162114.44 193960 -1 6338
6340 0 358733.53 162098.38 194000 -1 6339
6341 0 358700.9 162085.94 194040 -1 6340
6342 0 358954 163093 194200 -1 5873
6343 0 358786 162897 194320 -1 6342
6344 0 358782 162753 194400 -1 6343
6345 0 358698 162729 194480 -1 6344
6346 0 358332 162701 194560 -1 6345
6347 0 358308 162689 194640 -1 6346
6348 0 359928 163760 194560 -1 5752
6349 0 359960 163856 194680 -1 6348
6350 0 360020 163968 194800 -1 6349
6351 0 360062 164150 194920 -1 6350
6352 0 360142 164326 195040 -1 6351
6353 0 360186 164474 195160 -1 6352
6354 0 360324 164448 195280 -1 6353
6355 0 360468 164352 195360 -1 6354
6356 0 360780 164252 195480 -1 6355
6357 0 360912 164232 195560 -1 6356
6358 0 361052 164188 195640 -1 6357
6359 0 361144 164164 195760 -1 6358
6360 0 361364 164084 195880 -1 6359
6361 0 361560 164024 196000 -1 6360
6362 0 361648 163960 196080 -1 6361
6363 0 361780 163776 196160 -1 6362
6364 0 361816 163644 196280 -1 6363
6365 0 361888 163652 196400 -1 6364
6366 0 361972 163604 196520 -1 6365
6367 0 362036 163572 196640 -1 6366
6368 0 362198 163534 196800 -1 6367
6369 0 362414 163386 196920 -1 6368
6370 0 362558 163290 197040 -1 6369
6371 0 362678 163294 197160 -1 6370
6372 0 362710 163330 197280 -1 6371
6373 0 362786 163290 197320 -1 6372
6374 0 362902 163170 197480 -1 6373
6375 0 363126 163150 197640 -1 6374
6376 0 363210 163150 197720 -1 6375
6377 0 363370 163158 197920 -1 6376
6378 0 363378 163182 197960 -1 6377
6379 0 363186.94 160493.77 195560 -1 5715
6380 0 363066 160524.4 195600 -1 6379
6381 0 362959.94 160575.12 195640 -1 6380
6382 0 362925.47 160549.38 195680 -1 6381
6383 0 362897 160533.97 195720 -1 6382
6384 0 362876.88 160520.47 195760 -1 6383
6385 0 362028.38 160812.11 195800 -1 6384
6386 0 361287.62 160082.52 195800 -1 6385
6387 0 360651.47 160207.81 195800 -1 6386
6388 0 360194.16 160069.7 195800 -1 6387
6389 0 360146.1 160048.33 195760 -1 6388
6390 0 360068.1 160009.3 195720 -1 6389
6391 0 359980.22 159996.9 195680 -1 6390
6392 0 359890.5 159985.19 195640 -1 6391
6393 0 359859.28 159909.66 195600 -1 6392
6394 0 359837.1 159858.64 195560 -1 6393
6395 0 359808.4 159796.08 195520 -1 6394
6396 0 359004.1 159073.58 195520 -1 6395
6397 0 358973.3 159032.23 195480 -1 6396
6398 0 358943.53 159002.64 195440 -1 6397
6399 0 358919.3 158986.05 195400 -1 6398
6400 0 358892.28 158953.17 195360 -1 6399
6401 0 358864.47 158923.56 195320 -1 6400
6402 0 358835.12 158891.92 195280 -1 6401
6403 0 358784.66 158855.7 195240 -1 6402
6404 0 358733.7 158827.94 195200 -1 6403
6405 0 358690.06 158796.69 195160 -1 6404
6406 0 358643.8 158766.48 195120 -1 6405
6407 0 358595.3 158729.58 195080 -1 6406
6408 0 358542.7 158726.84 195040 -1 6407
6409 0 358490.6 158713.14 195000 -1 6408
6410 0 358439.7 158711.22 194960 -1 6409
6411 0 358391.3 158708.47 194920 -1 6410
6412 0 358347.2 158714.39 194880 -1 6411
6413 0 358294.62 158711.34 194840 -1 6412
6414 0 358220.97 158684.27 194800 -1 6413
6415 0 358140.34 158646.22 194760 -1 6414
6416 0 358065.72 158615.83 194720 -1 6415
6417 0 357991.3 158583.8 194680 -1 6416
6418 0 357917.5 158550.97 194640 -1 6417
6419 0 357842.22 158524.45 194600 -1 6418
6420 0 357776 158460 194480 -1 6419
6421 0 357844 158476 194400 -1 6420
6422 0 357952 158396 194320 -1 6421
6423 0 357896 158408 194280 -1 6422
6424 0 359014.56 159040.03 195560 -1 6396
6425 0 359026.44 159001.25 195600 -1 6424
6426 0 359039.12 158972.92 195640 -1 6425
6427 0 359058.44 158949.7 195680 -1 6426
6428 0 359073.53 158920.81 195720 -1 6427
6429 0 359102.94 158943.55 195760 -1 6428
6430 0 359106.7 158951.8 195800 -1 6429
6431 0 359122.2 158967 195840 -1 6430
6432 0 359133.6 158976.66 195880 -1 6431
6433 0 359141.66 158979.8 195920 -1 6432
6434 0 359166.97 158998.55 195960 -1 6433
6435 0 359154 158943.19 196000 -1 6434
6436 0 359151.72 158894.3 196040 -1 6435
6437 0 359145.16 158831.53 196080 -1 6436
6438 0 359141.03 158780.67 196120 -1 6437
6439 0 359135.6 158726.94 196160 -1 6438
6440 0 359129.12 158704.08 196200 -1 6439
6441 0 359126.72 158682.67 196240 -1 6440
6442 0 359125.72 158665.34 196280 -1 6441
6443 0 359121.62 158649.14 196320 -1 6442
6444 0 359123.8 158627.45 196360 -1 6443
6445 0 359118.3 158607.84 196400 -1 6444
6446 0 359029.44 158645.19 196440 -1 6445
6447 0 358986.2 158655.67 196480 -1 6446
6448 0 358934.34 158676.05 196520 -1 6447
6449 0 358918.3 158743.36 196560 -1 6448
6450 0 361778 160594 195720 -1 6385
6451 0 361650 160542 195640 -1 6450
6452 0 361892 159958 195680 -1 6451
6453 0 361880 159962 195560 -1 6452
6454 0 365191.88 160035.83 195680 -1 5710
6455 0 365213.75 159999.84 195720 -1 6454
6456 0 365244.28 159973.86 195760 -1 6455
6457 0 365258.78 159932.56 195800 -1 6456
6458 0 365279.4 159894.4 195840 -1 6457
6459 0 365227.5 159844.95 195880 -1 6458
6460 0 365745.84 160035.78 195920 -1 6459
6461 0 365791.72 160044.1 195960 -1 6460
6462 0 365823.62 160032.4 196000 -1 6461
6463 0 365868.22 160048.17 196040 -1 6462
6464 0 364957.8 159375.64 195880 -1 6459
6465 0 364897.44 159271.97 195920 -1 6464
6466 0 364844.4 159161.66 195960 -1 6465
6467 0 364773.2 159027.1 196000 -1 6466
6468 0 364693.66 158943.48 196040 -1 6467
6469 0 364615.1 158846.77 196080 -1 6468
6470 0 364523.44 158740.11 196120 -1 6469
6471 0 364514.88 158696.45 196160 -1 6470
6472 0 364508.8 158663.53 196200 -1 6471
6473 0 364463.7 158569.78 196320 -1 6472
6474 0 364257.5 158401.48 196440 -1 6473
6475 0 364101.53 158235.95 196520 -1 6474
6476 0 363802.47 157974.64 196560 -1 6475
6477 0 363948 157389 196600 -1 6476
6478 0 363972 157509 196720 -1 6477
6479 0 364188 157365.06 196760 -1 6478
6480 0 363922 157401 196880 -1 6479
6481 0 363973 157337 196560 -1 6477
6482 0 364544 156861 196600 -1 6481
6483 0 364788 156721 196720 -1 6482
6484 0 364994 156697 196840 -1 6483
6485 0 364048 157181 196440 -1 6481
6486 0 364924 157101 196320 -1 6485
6487 0 365400 157049 196240 -1 6486
6488 0 365396 157073 196160 -1 6487
6489 0 365860 157137 196080 -1 6488
6490 0 366396 157273 196040 -1 6489
6491 0 366506 157279 195840 -1 6490
6492 0 366966 157247 196040 -1 6490
6493 0 367226 157155 196120 -1 6492
6494 0 367262 157115 196200 -1 6493
6495 0 367322 157063 196280 -1 6494
6496 0 367462 157087 196400 -1 6495
6497 0 367598 157111 196560 -1 6496
6498 0 367610 156819 196640 -1 6497
6499 0 367630 156775 196680 -1 6498
6500 0 367722 156651 196760 -1 6499
6501 0 367794 156555 196840 -1 6500
6502 0 367910 156567 196960 -1 6501
6503 0 368070 156615 197080 -1 6502
6504 0 368266 156543 197160 -1 6503
6505 0 368362 156579 197280 -1 6504
6506 0 368506 156603 197360 -1 6505
6507 0 368778 156579 197440 -1 6506
6508 0 369046 156467 197320 -1 6507
6509 0 369104 156441 197240 -1 6508
6510 0 369228 156389 197120 -1 6509
6511 0 369236 156373 197040 -1 6510
6512 0 369348 156537 196960 -1 6511
6513 0 369436 156597 196920 -1 6512
6514 0 364120.72 158362.83 196360 -1 6474
6515 0 364018.4 158383.08 196240 -1 6514
6516 0 363959.62 158454.1 196120 -1 6515
6517 0 369580.5 156990.5 194120 -1 5669
6518 0 370193.28 156591.12 194160 -1 6517
6519 0 370431.47 156645.64 194240 -1 6518
6520 0 370512.34 156704.22 194360 -1 6519
6521 0 370622.3 156689.12 194440 -1 6520
6522 0 369555 156818 194160 -1 6517
6523 0 369504 156473 194240 -1 6522
6524 0 369396 156301 194320 -1 6523
6525 0 369378 156169 194400 -1 6524
6526 0 369378 156001 194520 -1 6525
6527 0 369290 155785 194600 -1 6526
6528 0 369152 155613 194720 -1 6527
6529 0 369148 155561 194880 -1 6528
6530 0 368948 155457 195000 -1 6529
6531 0 368642 155357 195080 -1 6530
6532 0 368498 155161 195240 -1 6531
6533 0 368194 154909 195320 -1 6532
6534 0 368127 154787 195360 -1 6533
6535 0 368210 155073 195480 -1 6534
6536 0 368234 155149 195600 -1 6535
6537 0 368060 154665 195400 -1 6534
6538 0 367842 154453 195480 -1 6537
6539 0 367760 154369 195600 -1 6538
6540 0 367544 154281 195760 -1 6539
6541 0 367480 154185 195920 -1 6540
6542 0 367530 153989 196000 -1 6541
6543 0 368040 153734 196120 -1 6542
6544 0 368728 153429 196040 -1 6543
6545 0 368506 153425 195920 -1 6544
6546 0 368350 153425 195800 -1 6545
6547 0 368060 153749 196240 -1 6543
6548 0 366576 153957 196240 -1 6547
6549 0 366284 153553 196200 -1 6548
6550 0 365256 153001 196200 -1 6549
6551 0 364838 152809 196240 -1 6550
6552 0 364322 152793 196320 -1 6551
6553 0 363226 152449 196240 -1 6552
6554 0 362820 152273 196280 -1 6553
6555 0 362644 152049 196320 -1 6554
6556 0 362416 151729 196360 -1 6555
6557 0 362163.06 151489.53 196400 -1 6556
6558 0 361945.12 151377.8 196520 -1 6557
6559 0 361293 151055.84 196560 -1 6558
6560 0 361220.53 150031.78 196560 -1 6559
6561 0 361186 149957.89 196480 -1 6560
6562 0 361024.7 150045.31 196360 -1 6561
6563 0 360843.12 150104.42 196200 -1 6562
6564 0 360777.34 150120.33 196000 -1 6563
6565 0 360562 150269.14 195960 -1 6564
6566 0 360362.38 150222.2 195800 -1 6565
6567 0 360233.4 150243.31 195640 -1 6566
6568 0 360194.38 150224.31 195600 -1 6567
6569 0 360140.2 150223.4 195440 -1 6568
6570 0 360074.84 150098.92 195320 -1 6569
6571 0 360029.75 149763.56 195160 -1 6570
6572 0 359898.78 149350.94 195120 -1 6571
6573 0 359241.7 148752.16 195160 -1 6572
6574 0 358208.66 148822.75 195280 -1 6573
6575 0 357599.2 148738.56 195320 -1 6574
6576 0 357361.44 148622.72 195240 -1 6575
6577 0 357246.7 148428.4 195040 -1 6576
6578 0 357059.88 148377.69 194920 -1 6577
6579 0 356449.62 147961.17 194880 -1 6578
6580 0 356309.72 148065.6 194680 -1 6579
6581 0 356283.7 148128.02 194520 -1 6580
6582 0 355240 147011 194520 -1 6581
6583 0 354984 146663 194400 -1 6582
6584 0 354734 146543 194360 -1 6583
6585 0 354590 146435 194240 -1 6584
6586 0 354484 146387 194120 -1 6585
6587 0 354448 146287 194000 -1 6586
6588 0 354418 146203 193920 -1 6587
6589 0 354330 146115 193800 -1 6588
6590 0 354234 145943 193760 -1 6589
6591 0 354066 145963 193640 -1 6590
6592 0 353750 146047 193600 -1 6591
6593 0 354076 146011 193560 -1 6592
6594 0 354116 145979 193440 -1 6593
6595 0 354072 145979 193320 -1 6594
6596 0 353968 145823 193200 -1 6595
6597 0 353962 145727 193160 -1 6596
6598 0 353934 145667 193080 -1 6597
6599 0 353930 145639 192960 -1 6598
6600 0 353842 145623 192840 -1 6599
6601 0 353464 145995 193520 -1 6592
6602 0 353244 145959 193440 -1 6601
6603 0 352927.66 145880.5 193480 -1 6602
6604 0 352901.88 145867 193560 -1 6603
6605 0 352864.47 145812.95 193600 -1 6604
6606 0 353074 145923 193400 -1 6602
6607 0 353190 146091 193200 -1 6606
6608 0 353194 145999 193080 -1 6607
6609 0 353162 146011 192960 -1 6608
6610 0 353234 145895 192840 -1 6609
6611 0 353286 145919 192760 -1 6610
6612 0 353322 145931 192640 -1 6611
6613 0 356467.9 148960.2 194520 -1 6581
6614 0 356433.28 149053.58 194560 -1 6613
6615 0 356611 149145.06 194600 -1 6614
6616 0 356661.47 149230.75 194680 -1 6615
6617 0 356254.75 149184.55 194600 -1 6614
6618 0 356305.4 148626.69 194320 -1 6581
6619 0 356350.2 148839.16 194240 -1 6618
6620 0 355858.34 149071.69 194240 -1 6619
6621 0 355704 149184 194120 -1 6620
6622 0 356433.44 148930.2 194200 -1 6619
6623 0 356512.12 148897.8 194120 -1 6622
6624 0 356624.5 148805.5 194000 -1 6623
6625 0 356845.53 148863.83 193840 -1 6624
6626 0 356839.56 148988.64 193640 -1 6625
6627 0 357011.25 149011.22 193480 -1 6626
6628 0 357237.84 148901.69 193280 -1 6627
6629 0 357264.38 148810.17 193160 -1 6628
6630 0 357285.12 148773.55 193120 -1 6629
6631 0 357374.6 148790.17 193000 -1 6630
6632 0 357380.5 148921.03 192880 -1 6631
6633 0 357335.88 148947.22 192760 -1 6632
6634 0 357413.28 148965.3 192640 -1 6633
6635 0 357438.2 148969.75 192600 -1 6634
6636 0 357482.06 148920.33 192560 -1 6635
6637 0 357465.38 148892.92 192440 -1 6636
6638 0 357205.88 148941.64 192280 -1 6637
6639 0 357215.2 148848.7 192240 -1 6638
6640 0 357191.12 148817.75 192160 -1 6639
6641 0 357073.34 148662.7 192080 -1 6640
6642 0 356919 148519 192000 -1 6641
6643 0 356879 148467 191880 -1 6642
6644 0 356915 148463 191760 -1 6643
6645 0 356907 148467 191640 -1 6644
6646 0 356967 148479 191560 -1 6645
6647 0 356975 148515 191480 -1 6646
6648 0 356955 148523 191360 -1 6647
6649 0 356931 148527 191240 -1 6648
6650 0 356935 148447 191200 -1 6649
6651 0 356955 148403 191080 -1 6650
6652 0 356979 148331 191000 -1 6651
6653 0 356939 148279 190920 -1 6652
6654 0 356883 148239 190840 -1 6653
6655 0 356783 148223 190720 -1 6654
6656 0 356767 148223 190600 -1 6655
6657 0 356855 148207 190480 -1 6656
6658 0 356931 148183 190360 -1 6657
6659 0 357007 148383 190240 -1 6658
6660 0 357239 148587 190120 -1 6659
6661 0 357385 148587 190000 -1 6660
6662 0 357497 148611 189920 -1 6661
6663 0 357661 148691 189800 -1 6662
6664 0 357649 148675 189720 -1 6663
6665 0 356807.16 149056.55 192240 -1 6638
6666 0 356702.97 149156.62 192200 -1 6665
6667 0 356601.34 149330.86 192120 -1 6666
6668 0 356442.56 149407.3 192000 -1 6667
6669 0 356350.22 149581.64 191840 -1 6668
6670 0 356138.06 149903.16 191720 -1 6669
6671 0 356142.7 149926.44 191640 -1 6670
6672 0 356161.84 149955.36 191520 -1 6671
6673 0 356209.88 149915.05 191480 -1 6672
6674 0 355954.2 150335.02 191720 -1 6670
6675 0 355743.25 150626.33 191680 -1 6674
6676 0 355715.1 150914.27 191640 -1 6675
6677 0 355618.5 151282.03 191560 -1 6676
6678 0 355405.97 151675.05 191480 -1 6677
6679 0 354990.44 152031.56 191440 -1 6678
6680 0 354932.22 152116.69 191360 -1 6679
6681 0 354870.03 152246.97 191480 -1 6679
6682 0 354842.94 152361.31 191560 -1 6681
6683 0 354799.78 152425.7 191600 -1 6682
6684 0 354694 152386 191720 -1 6683
6685 0 354542 152414 191800 -1 6684
6686 0 354454 152410 191880 -1 6685
6687 0 354314 152478 191960 -1 6686
6688 0 354258 152526 192040 -1 6687
6689 0 354086 152542 192160 -1 6688
6690 0 353900 152578 192240 -1 6689
6691 0 353660 152722 192280 -1 6690
6692 0 353586 152746 192320 -1 6691
6693 0 354442 152718 191560 -1 6683
6694 0 354350 152750 191520 -1 6693
6695 0 354258 152738 191440 -1 6694
6696 0 354224 152686 191400 -1 6695
6697 0 356519.56 147749.64 194920 -1 6579
6698 0 356662.6 147692.52 195040 -1 6697
6699 0 356685.1 147832.83 195200 -1 6698
6700 0 360422 150229 195120 -1 6571
6701 0 360459.03 150107.19 194960 -1 6700
6702 0 360457 150051 194880 -1 6701
6703 0 360481 150043 194760 -1 6702
6704 0 360305 150143 194680 -1 6703
6705 0 360245 150231 194560 -1 6704
6706 0 360279 150123 194440 -1 6705
6707 0 360363 150075 194400 -1 6706
6708 0 360507 150515 194520 -1 6705
6709 0 360587 150635 194400 -1 6708
6710 0 360635 150695 194360 -1 6709
6711 0 360729 150799 194320 -1 6710
6712 0 360909 150915 194200 -1 6711
6713 0 360937 150923 194160 -1 6712
6714 0 359774 150177 195120 -1 6571
6715 0 359518 150369 195080 -1 6714
6716 0 359314 150513 195120 -1 6715
6717 0 359340 150621 195200 -1 6716
6718 0 359280 150733 195320 -1 6717
6719 0 359084 151081 195360 -1 6718
6720 0 358900 151257 195400 -1 6719
6721 0 358842 151437 195480 -1 6720
6722 0 358670 151601 195360 -1 6721
6723 0 358694 151717 195320 -1 6722
6724 0 358522 152065 195400 -1 6723
6725 0 358440 152105 195440 -1 6724
6726 0 358324 152377 195520 -1 6725
6727 0 358216 152449 195600 -1 6726
6728 0 358096 152661 195680 -1 6727
6729 0 360398.5 150590.62 196080 -1 6565
6730 0 360454.22 150672.98 196120 -1 6729
6731 0 360692.12 150973.31 196160 -1 6730
6732 0 360766.47 151101.86 196280 -1 6731
6733 0 360737.03 151166.48 196440 -1 6732
6734 0 361372.88 149839.52 196680 -1 6560
6735 0 361944.94 149426.39 196760 -1 6734
6736 0 362126 149289 196800 -1 6735
6737 0 362170 149277 196840 -1 6736
6738 0 368416 153478 196280 -1 6547
6739 0 369232 153409 196400 -1 6738
6740 0 369344 153297 196520 -1 6739
6741 0 369232 153329 196600 -1 6740
6742 0 368914 153321 196720 -1 6741
6743 0 368294 153449 196800 -1 6742
6744 0 368160 153377 196840 -1 6743
6745 0 368188 153313 196960 -1 6744
6746 0 368124 153243.67 197000 -1 6745
6747 0 367996 153105 197080 -1 6746
6748 0 367900 152969 197200 -1 6747
6749 0 367922 152965 197320 -1 6748
6750 0 368074 152989 197440 -1 6749
6751 0 368342 153141 197560 -1 6750
6752 0 368318 153217 197640 -1 6751
6753 0 368925.44 157862.95 194000 -1 5667
6754 0 368410.7 157810.17 194000 -1 6753
6755 0 368390.28 157812.98 193960 -1 6754
6756 0 368369.16 157812.97 193920 -1 6755
6757 0 368351.06 157813.38 193880 -1 6756
6758 0 368228.7 157790.66 193840 -1 6757
6759 0 368105.2 157765.48 193800 -1 6758
6760 0 368024.97 157741.83 193760 -1 6759
6761 0 367961.88 157735.88 193720 -1 6760
6762 0 367962.2 157711.92 193680 -1 6761
6763 0 367960.56 157682.81 193640 -1 6762
6764 0 367925.3 157665.92 193600 -1 6763
6765 0 367888.9 157657.02 193560 -1 6764
6766 0 367856.88 157657.22 193520 -1 6765
6767 0 367829.9 157647.56 193480 -1 6766
6768 0 367819.06 157645.48 193440 -1 6767
6769 0 367803.12 157643.17 193400 -1 6768
6770 0 367794.88 157639.02 193360 -1 6769
6771 0 367781.5 157679.44 193320 -1 6770
6772 0 367761.12 157704.39 193280 -1 6771
6773 0 367753.75 157746 193240 -1 6772
6774 0 367715.06 157758.55 193200 -1 6773
6775 0 367682.44 157781.77 193160 -1 6774
6776 0 367653.7 157811.72 193120 -1 6775
6777 0 367657.22 157836.44 193080 -1 6776
6778 0 367667 157866.33 193040 -1 6777
6779 0 367678.47 157894.44 193000 -1 6778
6780 0 367690.38 157923.62 192960 -1 6779
6781 0 367664.12 157906.45 192920 -1 6780
6782 0 367648.1 157887.33 192880 -1 6781
6783 0 367631.8 157867.7 192840 -1 6782
6784 0 367615.2 157849.86 192800 -1 6783
6785 0 367605.9 157842.38 192760 -1 6784
6786 0 367542.28 157832.47 192720 -1 6785
6787 0 367484.22 157827.14 192680 -1 6786
6788 0 367432.94 157836.97 192640 -1 6787
6789 0 367375.22 157827.72 192600 -1 6788
6790 0 367329.2 157833.77 192560 -1 6789
6791 0 367261.88 157823.8 192520 -1 6790
6792 0 367275.84 157836.19 192480 -1 6791
6793 0 367285.88 157849.52 192440 -1 6792
6794 0 367301.5 157861.06 192400 -1 6793
6795 0 367313.2 157865.69 192360 -1 6794
6796 0 367330.03 157884.44 192320 -1 6795
6797 0 367347.9 157897.88 192280 -1 6796
6798 0 367368.84 157925.81 192240 -1 6797
6799 0 367396.72 157956.44 192200 -1 6798
6800 0 367413.25 157986.98 192160 -1 6799
6801 0 367434.53 158014.14 192120 -1 6800
6802 0 367457.53 158044.67 192080 -1 6801
6803 0 367470.97 158058.77 192040 -1 6802
6804 0 367493.94 158070.25 192000 -1 6803
6805 0 367486.25 158115.89 191960 -1 6804
6806 0 367524.47 158133.84 191920 -1 6805
6807 0 367533.3 158169.23 191880 -1 6806
6808 0 367556.84 158194.48 191840 -1 6807
6809 0 367405 158258 191720 -1 6808
6810 0 367321 158262 191640 -1 6809
6811 0 367116.72 158324.42 191440 -1 6810
6812 0 367301 157878 191440 -1 6811
6813 0 367145 157726 191280 -1 6812
6814 0 366993 157506 191240 -1 6813
6815 0 367033 157470 191080 -1 6814
6816 0 367017 157374 190880 -1 6815
6817 0 366897 157246 190800 -1 6816
6818 0 366717 157246 190720 -1 6817
6819 0 366621 157238 190600 -1 6818
6820 0 366477 157190 190480 -1 6819
6821 0 366345 157226 190360 -1 6820
6822 0 366213 157274 190200 -1 6821
6823 0 366145 157318 190080 -1 6822
6824 0 366096.34 157396.67 190040 -1 6823
6825 0 365792 157504 189960 -1 6824
6826 0 365753 157546 189840 -1 6825
6827 0 365617 157570 189720 -1 6826
6828 0 365525 157506 189600 -1 6827
6829 0 365401 157446 189480 -1 6828
6830 0 365193 157426 189320 -1 6829
6831 0 364969 157438 189240 -1 6830
6832 0 364977 157348 189200 -1 6831
6833 0 364979 157324 189160 -1 6832
6834 0 364939 157276 189080 -1 6833
6835 0 364915 157192 189040 -1 6834
6836 0 367525 158594 191520 -1 6810
6837 0 367677 158594 191360 -1 6836
6838 0 367713 158788 191240 -1 6837
6839 0 367773 158880 191120 -1 6838
6840 0 367813 158928 190960 -1 6839
6841 0 367781 159012 190800 -1 6840
6842 0 367761 159056 190600 -1 6841
6843 0 367873 159148 190440 -1 6842
6844 0 368041 159200 190320 -1 6843
6845 0 368197 159340 190200 -1 6844
6846 0 368261 159468 190040 -1 6845
6847 0 368353 159472 189880 -1 6846
6848 0 368461 159500 189720 -1 6847
6849 0 368833 159406 189640 -1 6848
6850 0 368945 159222 189600 -1 6849
6851 0 368981 158954 189480 -1 6850
6852 0 369277 158830 189360 -1 6851
6853 0 369417 158742 189320 -1 6852
6854 0 369501 158642 189160 -1 6853
6855 0 369573 158462 189000 -1 6854
6856 0 369609 158242 188800 -1 6855
6857 0 369989 157904 188720 -1 6856
6858 0 370109 157716 188640 -1 6857
6859 0 370173 157620 188560 -1 6858
6860 0 370245 157368 188440 -1 6859
6861 0 370369 157052 188360 -1 6860
6862 0 370429 156718 188280 -1 6861
6863 0 370481 156362 188200 -1 6862
6864 0 370693 156070 188120 -1 6863
6865 0 370725 155898 188040 -1 6864
6866 0 370553 155678 187960 -1 6865
6867 0 370397 155582 187840 -1 6866
6868 0 370189 155502 187760 -1 6867
6869 0 369741 155612 187800 -1 6868
6870 0 369313 155700 187920 -1 6869
6871 0 368937 155628 187920 -1 6870
6872 0 368873 155904 187840 -1 6870
6873 0 368797 155940 187760 -1 6872
6874 0 368627 156144 187840 -1 6873
6875 0 368567 156192 187880 -1 6874
6876 0 367027.75 157150.34 192200 -1 6799
6877 0 367021.28 157140.08 192160 -1 6876
6878 0 367019.84 157128.62 192120 -1 6877
6879 0 367110.4 157095.33 192080 -1 6878
6880 0 367178.8 157037.7 192040 -1 6879
6881 0 367264.84 156984.88 192000 -1 6880
6882 0 367256.72 156935.86 191960 -1 6881
6883 0 367278 156874.9 191920 -1 6882
6884 0 367265.3 156824.67 191880 -1 6883
6885 0 367252.53 156796.72 191840 -1 6884
6886 0 367225.16 156769.73 191800 -1 6885
6887 0 366981.6 156667.56 191800 -1 6886
6888 0 366913.2 156157.92 191800 -1 6887
6889 0 366629.72 155955.22 191800 -1 6888
6890 0 366281.38 155982.62 191800 -1 6889
6891 0 365999 155899 191840 -1 6890
6892 0 365861 155939 191880 -1 6891
6893 0 365757 155927 191960 -1 6892
6894 0 365775 155919 192000 -1 6893
6895 0 365735 155847 192080 -1 6894
6896 0 365619 155815 192160 -1 6895
6897 0 365507 155819 192200 -1 6896
6898 0 365281 155727 192240 -1 6897
6899 0 364971 155815 192200 -1 6898
6900 0 364895 155815 192160 -1 6899
6901 0 364907 155747 192080 -1 6900
6902 0 364859 155703 191960 -1 6901
6903 0 364635 155707 191880 -1 6902
6904 0 364537 155743 191840 -1 6903
6905 0 364725 155711 191800 -1 6904
6906 0 364433 155715 191800 -1 6904
6907 0 364379 155731 191760 -1 6906
6908 0 364371 155755 191720 -1 6907
6909 0 364359 155795 191640 -1 6908
6910 0 364371 155779 191520 -1 6909
6911 0 364311 155743 191440 -1 6910
6912 0 364311 155723 191400 -1 6911
6913 0 366655 155983 191680 -1 6889
6914 0 366571 155959 191560 -1 6913
6915 0 366587 155927 191440 -1 6914
6916 0 366481 155919 191320 -1 6915
6917 0 366429 155871 191240 -1 6916
6918 0 366453 155843 191120 -1 6917
6919 0 366449 155815 191000 -1 6918
6920 0 366830 157218 192280 -1 6876
6921 0 366398 157414 192400 -1 6920
6922 0 366098 157618 192360 -1 6921
6923 0 365862 157606 192240 -1 6922
6924 0 365690 157494 192120 -1 6923
6925 0 365590 157508 192000 -1 6924
6926 0 365362 157540 191920 -1 6925
6927 0 365290 157544 191720 -1 6926
6928 0 365054 157604 191560 -1 6927
6929 0 364926 157608 191440 -1 6928
6930 0 364830 157552 191280 -1 6929
6931 0 364898 156946 191240 -1 6930
6932 0 364862 156658 191160 -1 6931
6933 0 364834 156610 191080 -1 6932
6934 0 364810 156546 191000 -1 6933
6935 0 364774 156490 190960 -1 6934
6936 0 364578 156306 190880 -1 6935
6937 0 364426 156314 190760 -1 6936
6938 0 364418 156302 190720 -1 6937
6939 0 364202 156126 190680 -1 6938
6940 0 364154 156022 190600 -1 6939
6941 0 364022 155978 190400 -1 6940
6942 0 364006 156010 190280 -1 6941
6943 0 364006 156090 190200 -1 6942
6944 0 364078 156166 190080 -1 6943
6945 0 364072 156202 190040 -1 6944
6946 0 364490 157634 191240 -1 6930
6947 0 364374 157662 191080 -1 6946
6948 0 364362 157738 190920 -1 6947
6949 0 364394 157802 190760 -1 6948
6950 0 364438 157858 190640 -1 6949
6951 0 364430 157874 190560 -1 6950
6952 0 364174 157894 190800 -1 6948
6953 0 363962 157906 190680 -1 6952
6954 0 363846 157774 190560 -1 6953
6955 0 363726 157710 190400 -1 6954
6956 0 363706 157582 190200 -1 6955
6957 0 363671.34 157592.67 190120 -1 6956
6958 0 363654 157598 190080 -1 6957
6959 0 363614 157418 189920 -1 6958
6960 0 363606 157254 189760 -1 6959
6961 0 363666 157150 189600 -1 6960
6962 0 363818 156998 189440 -1 6961
6963 0 364002 156774 189360 -1 6962
6964 0 364062 156762 189240 -1 6963
6965 0 364082 156622 189120 -1 6964
6966 0 364040 156530 189000 -1 6965
6967 0 363988 156510 188960 -1 6966
6968 0 366462 156873 192400 -1 6921
6969 0 366430 156821 192480 -1 6968
6970 0 366396 156677 192560 -1 6969
6971 0 366396 156853 192680 -1 6970
6972 0 366348 156953 192760 -1 6971
6973 0 367476 158873 192320 -1 6796
6974 0 367368 159111 192480 -1 6973
6975 0 367532 159611 192600 -1 6974
6976 0 367468 159879 192680 -1 6975
6977 0 367484 159911 192840 -1 6976
6978 0 367572 160131 193000 -1 6977
6979 0 367724 160243 193160 -1 6978
6980 0 367968 160499 193240 -1 6979
6981 0 368284 160635 193320 -1 6980
6982 0 368696 160679 193520 -1 6981
6983 0 368924 160737 193600 -1 6982
6984 0 368984 160789 193680 -1 6983
6985 0 368964 160817 193720 -1 6984
6986 0 368068 160703 193480 -1 6980
6987 0 368040 160673 193640 -1 6986
6988 0 368028 160657 193680 -1 6987
6989 0 368026 160621 193720 -1 6988
6990 0 366822 157750 192680 -1 6787
6991 0 366686.06 157735.66 192800 -1 6990
6992 0 366516 157692 192880 -1 6991
6993 0 366424 157636 192960 -1 6992
6994 0 366336 157700 193040 -1 6993
6995 0 366288 157732 193160 -1 6994
6996 0 366236 157796 193320 -1 6995
6997 0 370620.88 157008.72 193320 -1 5651
6998 0 370648.78 157157.28 193280 -1 6997
6999 0 370697.25 157321.66 193240 -1 6998
7000 0 370718.62 157461.7 193200 -1 6999
7001 0 370759.5 157621.58 193160 -1 7000
7002 0 370769.7 157697.23 193120 -1 7001
7003 0 370766.47 157757.98 193080 -1 7002
7004 0 370764.8 157826.45 193040 -1 7003
7005 0 370766.2 157888.44 193000 -1 7004
7006 0 370797.9 157932.73 192960 -1 7005
7007 0 370829.03 157981.45 192920 -1 7006
7008 0 370862.56 158022.58 192880 -1 7007
7009 0 370897.62 158064.7 192840 -1 7008
7010 0 370935.88 158113.27 192800 -1 7009
7011 0 370982.12 158146.36 192760 -1 7010
7012 0 371026.5 158173.4 192720 -1 7011
7013 0 371073.2 158201.25 192680 -1 7012
7014 0 371167 158224 192520 -1 7013
7015 0 371243 158166.67 192480 -1 7014
7016 0 371395 158052 192400 -1 7015
7017 0 371571 157972 192240 -1 7016
7018 0 371671 157980 192120 -1 7017
7019 0 371783 157828 191960 -1 7018
7020 0 371971 157680 191760 -1 7019
7021 0 372219 157620 191600 -1 7020
7022 0 372347 157596 191480 -1 7021
7023 0 372451 157632 191360 -1 7022
7024 0 372559 157716 191200 -1 7023
7025 0 372703 157692 191040 -1 7024
7026 0 372863 157656 190880 -1 7025
7027 0 372931 157656 190760 -1 7026
7028 0 372955 157706 190600 -1 7027
7029 0 372723 157938 190480 -1 7028
7030 0 372387 158082 190400 -1 7029
7031 0 372291 158158 190280 -1 7030
7032 0 372191 158230 190160 -1 7031
7033 0 372205 158238 190080 -1 7032
7034 0 373014.34 157888 190440 -1 7029
7035 0 373055 157902 190400 -1 7034
7036 0 373179 157966 190320 -1 7035
7037 0 373227 158010 190240 -1 7036
7038 0 373271 157382 190640 -1 7027
7039 0 373383 157302 190560 -1 7038
7040 0 373771 157274 190480 -1 7039
7041 0 374295 157246 190360 -1 7040
7042 0 374583 157202 190240 -1 7041
7043 0 374851 157534 190120 -1 7042
7044 0 375319 158002 190040 -1 7043
7045 0 375491 158026 189960 -1 7044
7046 0 375759 158002 189880 -1 7045
7047 0 375939 158026 189760 -1 7046
7048 0 376111 157974 189560 -1 7047
7049 0 376311 157920 189440 -1 7048
7050 0 376667 157752 189320 -1 7049
7051 0 376703 157844 189240 -1 7050
7052 0 376663 157800 189080 -1 7051
7053 0 376563 157712 188920 -1 7052
7054 0 376491 157668 188720 -1 7053
7055 0 376527 157584 188560 -1 7054
7056 0 376543 157562 188360 -1 7055
7057 0 376591 157570 188200 -1 7056
7058 0 376487 157650 188040 -1 7057
7059 0 376459 157598 187960 -1 7058
7060 0 376395 157506 187840 -1 7059
7061 0 376207 157474 187720 -1 7060
7062 0 376079 157418 187640 -1 7061
7063 0 375963 157338 187520 -1 7062
7064 0 375923 157318 187440 -1 7063
7065 0 375907 157314 187400 -1 7064
7066 0 375873 157338 187320 -1 7065
7067 0 375849 157282 187240 -1 7066
7068 0 376967 157474 189280 -1 7050
7069 0 377115 157238 189160 -1 7068
7070 0 377203 157030 189040 -1 7069
7071 0 377451 156630 189000 -1 7070
7072 0 377497 156500 188960 -1 7071
7073 0 377543 156370 188920 -1 7072
7074 0 377593 156278 188800 -1 7073
7075 0 377813 156282 188680 -1 7074
7076 0 377957 156174 188560 -1 7075
7077 0 378385 156242 188440 -1 7076
7078 0 379021 156122 188400 -1 7077
7079 0 379509 155922 188320 -1 7078
7080 0 379933 155902 188280 -1 7079
7081 0 380285 155726 188200 -1 7080
7082 0 380433 155610 188080 -1 7081
7083 0 380553 155512 187920 -1 7082
7084 0 380889 155500 187800 -1 7083
7085 0 381101 155484 187680 -1 7084
7086 0 381221 155584 187600 -1 7085
7087 0 381549 155614 187520 -1 7086
7088 0 381721 155590 187360 -1 7087
7089 0 381865 155598 187200 -1 7088
7090 0 382225 155730 187080 -1 7089
7091 0 382249 155735.33 187000 -1 7090
7092 0 382713 155802 187000 -1 7091
7093 0 382833 155866 187200 -1 7092
7094 0 383233 155536 187200 -1 7093
7095 0 383281 155436 187080 -1 7094
7096 0 383153 155188 187040 -1 7095
7097 0 383465 155020 187000 -1 7096
7098 0 383629 154764.03 187080 -1 7097
7099 0 383609 154676 187120 -1 7098
7100 0 383589 154588.03 187160 -1 7099
7101 0 383515 154584 187200 -1 7100
7102 0 383037 155108 186960 -1 7096
7103 0 382981 155120 186880 -1 7102
7104 0 382845 155898 187400 -1 7093
7105 0 382877 155948 187440 -1 7104
7106 0 382909 155998 187480 -1 7105
7107 0 382997 156056 187640 -1 7106
7108 0 382989 156152 187800 -1 7107
7109 0 382924 156119.06 187960 -1 7108
7110 0 382753 156136 188160 -1 7109
7111 0 382597 156164 188400 -1 7110
7112 0 382181 156264 188560 -1 7111
7113 0 382057 156364 188800 -1 7112
7114 0 381765 156358 188960 -1 7113
7115 0 381553 156346 189040 -1 7114
7116 0 381469 156374 189160 -1 7115
7117 0 381401 156498 189240 -1 7116
7118 0 381361 156606 189400 -1 7117
7119 0 381345 156650 189440 -1 7118
7120 0 382261 155738 186960 -1 7091
7121 0 382261 155746 186880 -1 7120
7122 0 377197 156022 188920 -1 7073
7123 0 377113 155966 189000 -1 7122
7124 0 376566.34 155216.67 189000 -1 7123
7125 0 376378.34 154944.67 188800 -1 7124
7126 0 376290.34 154812.67 188600 -1 7125
7127 0 376212 154657 188520 -1 7126
7128 0 376164 154157 188360 -1 7127
7129 0 376650 153713 188320 -1 7128
7130 0 377125.34 153589.89 188560 -1 7129
7131 0 377303 153618 188680 -1 7130
7132 0 377359 153650 188760 -1 7131
7133 0 377439 153666 188880 -1 7132
7134 0 377531 153714 188960 -1 7133
7135 0 377631 153798 189080 -1 7134
7136 0 377979 154110 189200 -1 7135
7137 0 378365 154114 189240 -1 7136
7138 0 378527 154506 189280 -1 7137
7139 0 378643 154642 189320 -1 7138
7140 0 378662.94 154729.81 189280 -1 7139
7141 0 378629.2 154789.73 189240 -1 7140
7142 0 378614.38 154863.3 189200 -1 7141
7143 0 378621.4 154958.44 189120 -1 7142
7144 0 378700.28 154991.3 189080 -1 7143
7145 0 378701.97 154905.66 189000 -1 7144
7146 0 378702.34 154784.05 188920 -1 7145
7147 0 378705.03 154724.34 188840 -1 7146
7148 0 378659 154674 189360 -1 7139
7149 0 378627 154818 189520 -1 7148
7150 0 378523 154810 189600 -1 7149
7151 0 378475 154814 189680 -1 7150
7152 0 378437 154826 189760 -1 7151
7153 0 378405 154838 189840 -1 7152
7154 0 378425 154806 189920 -1 7153
7155 0 378393 154846 190040 -1 7154
7156 0 378297 154854 190120 -1 7155
7157 0 378285 154818 190200 -1 7156
7158 0 378197 154850 190360 -1 7157
7159 0 378169 154878 190440 -1 7158
7160 0 378097 154866 190600 -1 7159
7161 0 378093 154886 190720 -1 7160
7162 0 378055 154986 190840 -1 7161
7163 0 378079 154990 190880 -1 7162
7164 0 378139 155074 190920 -1 7163
7165 0 378235 155142 190960 -1 7164
7166 0 378243 155186 191040 -1 7165
7167 0 378239 155166 191160 -1 7166
7168 0 378207 155194 191280 -1 7167
7169 0 378163 155294 191360 -1 7168
7170 0 378121 155426 191440 -1 7169
7171 0 378069 155510 191520 -1 7170
7172 0 377973 155942 191640 -1 7171
7173 0 377843 156262 191720 -1 7172
7174 0 377879 156322 191760 -1 7173
7175 0 377863 156366 191840 -1 7174
7176 0 377835 156410 191920 -1 7175
7177 0 377855 156470 192000 -1 7176
7178 0 377767 156630 192040 -1 7177
7179 0 377755 156674 192080 -1 7178
7180 0 377715 156734 192160 -1 7179
7181 0 377611 156834 192200 -1 7180
7182 0 377541 156930 192240 -1 7181
7183 0 377497 156954 192320 -1 7182
7184 0 377313 156990 192400 -1 7183
7185 0 377249 157002 192440 -1 7184
7186 0 377183 156994 192480 -1 7185
7187 0 377035 157006 192560 -1 7186
7188 0 376935 157054 192640 -1 7187
7189 0 376751 157162 192680 -1 7188
7190 0 376973.78 157350.58 192760 -1 7189
7191 0 376651 157226 192720 -1 7189
7192 0 376539 157210 192760 -1 7191
7193 0 376503 157238 192880 -1 7192
7194 0 376409 157298 192960 -1 7193
7195 0 376411 157298 193000 -1 7194
7196 0 376371 157338 193040 -1 7195
7197 0 376315 157338 193080 -1 7196
7198 0 376259 157462 193200 -1 7197
7199 0 376151 157606 193240 -1 7198
7200 0 376009 157786 193280 -1 7199
7201 0 375909 157942 193400 -1 7200
7202 0 375897 157982 193480 -1 7201
7203 0 375903 158014 193560 -1 7202
7204 0 375907 158006 193600 -1 7203
7205 0 375939 157990 193640 -1 7204
7206 0 379169 154766 189280 -1 7139
7207 0 379393 154734 189240 -1 7206
7208 0 379681 154822 189160 -1 7207
7209 0 379867 154910 189200 -1 7208
7210 0 379979 155082 189320 -1 7209
7211 0 380087 155178 189360 -1 7210
7212 0 380123 155162 189440 -1 7211
7213 0 380115 155174 189480 -1 7212
7214 0 380435 155146 189240 -1 7211
7215 0 380619 155234 189320 -1 7214
7216 0 380645 155266 189360 -1 7215
7217 0 380671 155298 189400 -1 7216
7218 0 380631 155446 189480 -1 7217
7219 0 376930 153613 188240 -1 7129
7220 0 377118 153533 188120 -1 7219
7221 0 377300 153441 187960 -1 7220
7222 0 377280 153377 187800 -1 7221
7223 0 377092 153417 187720 -1 7222
7224 0 376924 153493 187680 -1 7223
7225 0 376936 153357 187520 -1 7224
7226 0 375332 158139.03 190080 -1 7044
7227 0 375320 158139.05 190120 -1 7226
7228 0 375192 158315.03 190160 -1 7227
7229 0 375326 158649.02 190160 -1 7228
7230 0 375424 159039.03 190240 -1 7229
7231 0 375572 159053.03 190200 -1 7230
7232 0 375646 159099.02 190120 -1 7231
7233 0 375692 159133.02 190040 -1 7232
7234 0 375416 159159.02 190320 -1 7230
7235 0 375250 159319.02 190400 -1 7234
7236 0 375256 159577.03 190480 -1 7235
7237 0 374986 159829.02 190520 -1 7236
7238 0 374934 160003.02 190600 -1 7237
7239 0 374974 160133.02 190680 -1 7238
7240 0 374862 160403.03 190720 -1 7239
7241 0 374858 160585.02 190760 -1 7240
7242 0 374668 160805.02 190720 -1 7241
7243 0 374620 160993.02 190760 -1 7242
7244 0 374552 161175.03 190840 -1 7243
7245 0 374474 161255.03 190960 -1 7244
7246 0 374394 161523.02 191040 -1 7245
7247 0 374424 161695.02 191120 -1 7246
7248 0 374452 161843.03 191160 -1 7247
7249 0 374418 161955.02 191240 -1 7248
7250 0 374448 162031.02 191280 -1 7249
7251 0 374416 162087.02 191320 -1 7250
7252 0 374426 162157.02 191440 -1 7251
7253 0 374432 162171.02 191560 -1 7252
7254 0 374382 162155.03 191640 -1 7253
7255 0 374393 162147 191720 -1 7254
7256 0 374404 162139.02 191800 -1 7255
7257 0 374494 162053.02 191920 -1 7256
7258 0 374486 162151.02 192000 -1 7257
7259 0 374460 162219.02 192120 -1 7258
7260 0 374516 161829.02 191960 -1 7257
7261 0 374418 161609.03 191160 -1 7247
7262 0 375000 158449.02 190200 -1 7228
7263 0 374672 158597.02 190200 -1 7262
7264 0 374548 158723.02 190120 -1 7263
7265 0 374410 158803.03 190040 -1 7264
7266 0 374168 158799.02 189960 -1 7265
7267 0 374122 158833.03 189880 -1 7266
7268 0 370991 158445 192440 -1 7015
7269 0 370967 158525 192360 -1 7268
7270 0 370917 158653 192320 -1 7269
7271 0 370837 158805 192240 -1 7270
7272 0 370583 159109 192280 -1 7271
7273 0 370431 159205 192320 -1 7272
7274 0 370375 159349 192360 -1 7273
7275 0 370211 159629 192440 -1 7274
7276 0 370153 160369 192440 -1 7275
7277 0 370105 160437 192480 -1 7276
7278 0 370089 160489 192520 -1 7277
7279 0 370123 160585 192560 -1 7278
7280 0 370087 160637 192680 -1 7279
7281 0 370115 160789 192720 -1 7280
7282 0 370095 161057 192800 -1 7281
7283 0 370025 161189 192840 -1 7282
7284 0 369925 161369 192880 -1 7283
7285 0 369961 161385 192960 -1 7284
7286 0 369953 161429 193080 -1 7285
7287 0 369909 161469 193200 -1 7286
7288 0 369909 161477 193240 -1 7287
7289 0 370596 158233 193200 -1 7002
7290 0 370500 158389 193320 -1 7289
7291 0 370346 158625 193240 -1 7290
7292 0 370074 158653 193280 -1 7291
7293 0 369966 158737 193160 -1 7292
7294 0 369428 158805 193120 -1 7293
7295 0 369300 158909 193080 -1 7294
7296 0 369084 159273 193120 -1 7295
7297 0 368902 159421 193240 -1 7296
7298 0 368798 159469 193320 -1 7297
7299 0 368622 159617 193400 -1 7298
7300 0 368376 159749 193440 -1 7299
7301 0 368268 159969 193560 -1 7300
7302 0 368028 160185 193600 -1 7301
7303 0 369240 158909 192920 -1 7295
7304 0 369212 158913 192880 -1 7303
7305 0 378693.06 151624.33 193480 -1 5594
7306 0 378649.94 151567.53 193520 -1 7305
7307 0 378609.72 151507.1 193560 -1 7306
7308 0 378572 151457.89 193600 -1 7307
7309 0 378524.7 151383.36 193640 -1 7308
7310 0 378491.84 151390.2 193680 -1 7309
7311 0 378456.9 151388.98 193720 -1 7310
7312 0 378433.72 151399.31 193760 -1 7311
7313 0 378396.78 151366.66 193800 -1 7312
7314 0 378364.88 151346.5 193840 -1 7313
7315 0 378334.03 151329.66 193880 -1 7314
7316 0 378285.84 151286.22 193920 -1 7315
7317 0 378261.7 151262.55 193960 -1 7316
7318 0 378229.78 151221 194000 -1 7317
7319 0 378199.47 151176.23 194040 -1 7318
7320 0 378187.97 151137.69 194080 -1 7319
7321 0 378173.75 151082.27 194120 -1 7320
7322 0 378145 151046.75 194160 -1 7321
7323 0 378122.75 151001.25 194200 -1 7322
7324 0 378101.44 150958.69 194240 -1 7323
7325 0 378032.53 150908.05 194280 -1 7324
7326 0 377971.6 150866.14 194320 -1 7325
7327 0 377903.8 150816.12 194360 -1 7326
7328 0 377839.44 150767.83 194400 -1 7327
7329 0 377622.03 150589.45 194440 -1 7328
7330 0 377198.84 150140.47 194480 -1 7329
7331 0 377067.03 150014.58 194520 -1 7330
7332 0 376939.03 149884.52 194560 -1 7331
7333 0 376811.78 149771.77 194600 -1 7332
7334 0 376691.72 149640.39 194640 -1 7333
7335 0 376612.38 149655.23 194680 -1 7334
7336 0 376526.25 149647.9 194720 -1 7335
7337 0 376490.7 149658.53 194760 -1 7336
7338 0 376448.34 149646.69 194800 -1 7337
7339 0 376412 149646.45 194840 -1 7338
7340 0 376365.56 149643.22 194880 -1 7339
7341 0 376258.4 149559.6 194920 -1 7340
7342 0 376131.4 149461.33 194960 -1 7341
7343 0 376023.56 149382.44 195000 -1 7342
7344 0 375907.38 149305.03 195040 -1 7343
7345 0 375615.4 148675.53 195040 -1 7344
7346 0 375553.72 148653.81 195000 -1 7345
7347 0 374365.75 148091.89 195000 -1 7346
7348 0 374371.25 147586 195000 -1 7347
7349 0 373991.72 147305.67 195000 -1 7348
7350 0 373843.88 147407.61 195040 -1 7349
7351 0 373693.2 147514.22 195080 -1 7350
7352 0 373655.4 147551.81 195120 -1 7351
7353 0 373608.56 147587.02 195160 -1 7352
7354 0 373566.8 147621.56 195200 -1 7353
7355 0 373528.62 147657.06 195240 -1 7354
7356 0 373487.7 147693.92 195280 -1 7355
7357 0 373474.2 147726.84 195320 -1 7356
7358 0 373455.28 147738.33 195360 -1 7357
7359 0 373432.5 147760.5 195400 -1 7358
7360 0 373275.4 147821.14 195440 -1 7359
7361 0 373111.03 147873.34 195480 -1 7360
7362 0 372954.66 147943.19 195520 -1 7361
7363 0 372889.56 147944 195560 -1 7362
7364 0 372822.94 147940.36 195600 -1 7363
7365 0 372754.94 147933.77 195640 -1 7364
7366 0 372688.78 147923.72 195680 -1 7365
7367 0 372631.47 147925.25 195720 -1 7366
7368 0 372564.75 147915.3 195760 -1 7367
7369 0 372558.78 147932.7 195800 -1 7368
7370 0 372545 147951.58 195840 -1 7369
7371 0 372534.28 147967.14 195880 -1 7370
7372 0 372521.75 147970.86 195920 -1 7371
7373 0 372508.06 147984.62 195960 -1 7372
7374 0 372494.03 147999 196000 -1 7373
7375 0 372609.8 148021.95 196040 -1 7374
7376 0 372646 148039.5 196080 -1 7375
7377 0 372682.5 148057.42 196120 -1 7376
7378 0 372779.2 148092.03 196160 -1 7377
7379 0 372873.25 148132.47 196240 -1 7378
7380 0 372900.38 148184.05 196280 -1 7379
7381 0 372934.38 148198.84 196320 -1 7380
7382 0 373586 148146 196360 -1 7381
7383 0 373578 148190 196560 -1 7382
7384 0 373806 148170 196680 -1 7383
7385 0 373882 148150 196840 -1 7384
7386 0 374198 148422 196920 -1 7385
7387 0 374386 148506 197080 -1 7386
7388 0 374532 148654 197320 -1 7387
7389 0 374600 148590 197400 -1 7388
7390 0 373685.12 147948.11 196240 -1 7379
7391 0 373717.12 147780.14 196240 -1 7390
7392 0 373672.6 147683.72 196280 -1 7391
7393 0 373711.16 147750.16 196360 -1 7392
7394 0 373745 147782 196400 -1 7393
7395 0 371487.5 147473.78 195560 -1 7363
7396 0 371446.34 147459.48 195520 -1 7395
7397 0 371406.12 147439.5 195480 -1 7396
7398 0 371373.72 147430.84 195440 -1 7397
7399 0 371346.7 147406 195400 -1 7398
7400 0 371321.38 147391.88 195360 -1 7399
7401 0 371293.7 147379.67 195320 -1 7400
7402 0 371262.5 147351.84 195280 -1 7401
7403 0 371233.94 147326.81 195240 -1 7402
7404 0 371179.16 147275.7 195200 -1 7403
7405 0 371131.97 147234.69 195160 -1 7404
7406 0 371085.25 147189.11 195120 -1 7405
7407 0 371029.56 147136.69 195080 -1 7406
7408 0 370978.44 147083.8 195040 -1 7407
7409 0 370650 147118 194960 -1 7408
7410 0 370418 146962 194880 -1 7409
7411 0 370234 146790 194800 -1 7410
7412 0 370186 146462 194720 -1 7411
7413 0 370194 146390 194600 -1 7412
7414 0 369994 146274 194480 -1 7413
7415 0 369466 146084 194400 -1 7414
7416 0 368654 146000 194440 -1 7415
7417 0 368390 145924 194320 -1 7416
7418 0 368054 145976 194160 -1 7417
7419 0 367878 145960 194000 -1 7418
7420 0 367714 145888 193800 -1 7419
7421 0 367554 145826 193680 -1 7420
7422 0 367286 145774 193520 -1 7421
7423 0 367074 145646 193360 -1 7422
7424 0 367014 145482 193240 -1 7423
7425 0 367002 145134 193040 -1 7424
7426 0 366966 145126 192960 -1 7425
7427 0 367022 145346 192920 -1 7426
7428 0 366978 145322 192760 -1 7427
7429 0 366918 145398 192640 -1 7428
7430 0 366882 145366.5 192520 -1 7429
7431 0 366870 145356 192480 -1 7430
7432 0 366854 145416 192320 -1 7431
7433 0 366658 145556 192280 -1 7432
7434 0 366738 145696 192240 -1 7433
7435 0 366878 145800 192120 -1 7434
7436 0 366938 145960 192040 -1 7435
7437 0 367050 146200 191920 -1 7436
7438 0 367174 146196 191800 -1 7437
7439 0 367274 146200 191640 -1 7438
7440 0 367242 146304 191480 -1 7439
7441 0 367426 146372 191320 -1 7440
7442 0 367434 146572 191160 -1 7441
7443 0 367310 146860 191000 -1 7442
7444 0 367370 147028 190880 -1 7443
7445 0 367330 147076 190800 -1 7444
7446 0 367074 145008 193240 -1 7425
7447 0 367098 144840 193400 -1 7446
7448 0 366983.5 144644.89 193560 -1 7447
7449 0 366810 144580 193680 -1 7448
7450 0 366762.53 144684.03 193760 -1 7449
7451 0 366811 144790 193880 -1 7450
7452 0 366823 144826 194040 -1 7451
7453 0 366827 144896 194080 -1 7452
7454 0 366831 144966 194120 -1 7453
7455 0 366697 144930 194240 -1 7454
7456 0 366977 144774 194280 -1 7455
7457 0 367041 144674 194360 -1 7456
7458 0 366071 144378 193880 -1 7451
7459 0 365951 144310 193720 -1 7458
7460 0 365851 144258 193560 -1 7459
7461 0 365953 144206 193480 -1 7460
7462 0 372248 147601 195360 -1 7399
7463 0 372416 147537 195240 -1 7462
7464 0 372544 147493 195080 -1 7463
7465 0 372670 147505 195000 -1 7464
7466 0 372742 147465 194880 -1 7465
7467 0 372802 147393 194760 -1 7466
7468 0 372834 147365 194680 -1 7467
7469 0 374292.88 147930.61 194960 -1 7347
7470 0 374229.44 147782.95 194920 -1 7469
7471 0 374157.4 147627.61 194880 -1 7470
7472 0 374148.53 147620.08 194840 -1 7471
7473 0 374133.97 147601.06 194800 -1 7472
7474 0 374114.25 147588.72 194760 -1 7473
7475 0 374090.72 147564.22 194720 -1 7474
7476 0 374040.53 147578.27 194680 -1 7475
7477 0 373981.72 147586.55 194640 -1 7476
7478 0 373932.1 147573.1 194600 -1 7477
7479 0 373947.28 147601.02 194560 -1 7478
7480 0 373955.16 147622.12 194520 -1 7479
7481 0 373976.62 147660.12 194480 -1 7480
7482 0 378153 151083 194360 -1 7324
7483 0 378053 151023 194480 -1 7482
7484 0 377941 151051 194680 -1 7483
7485 0 377769 151187 194840 -1 7484
7486 0 377445 151299 194920 -1 7485
7487 0 377085 151193 194920 -1 7486
7488 0 376717 150989 194960 -1 7487
7489 0 376165 150897 194960 -1 7488
7490 0 375781 150913 194880 -1 7489
7491 0 375049 150819 194800 -1 7490
7492 0 374813 150707 194720 -1 7491
7493 0 374425 150831 194600 -1 7492
7494 0 374357 151327 194560 -1 7493
7495 0 374427 151355 194480 -1 7494
7496 0 374109 151111 194680 -1 7493
7497 0 373829 151127 194720 -1 7496
7498 0 373005 151427 194680 -1 7497
7499 0 372701 151677 194680 -1 7498
7500 0 372409 151629 194640 -1 7499
7501 0 372333 151609 194600 -1 7500
7502 0 372205 151785 194560 -1 7501
7503 0 372343 151557 194480 -1 7502
7504 0 372315 151541 194360 -1 7503
7505 0 373039 151434 194640 -1 7498
7506 0 373141 151455 194520 -1 7505
7507 0 373171 151543 194440 -1 7506
7508 0 372807 151359 194600 -1 7505
7509 0 372719 151303 194560 -1 7508
7510 0 372643 151279 194520 -1 7509
7511 0 372581 151235 194440 -1 7510
7512 0 372465 151307 194320 -1 7511
7513 0 372229 151299 194280 -1 7512
7514 0 372595 151335 194200 -1 7513
7515 0 372651 151271 194120 -1 7514
7516 0 372635 151115 194040 -1 7515
7517 0 372055 151363 194200 -1 7513
7518 0 371941 151435 194160 -1 7517
7519 0 371733 151567 194080 -1 7518
7520 0 371557 151651 194040 -1 7519
7521 0 371411 151687 193960 -1 7520
7522 0 371131 151607 193920 -1 7521
7523 0 371051 151267 193840 -1 7522
7524 0 371077 150947 193800 -1 7523
7525 0 371257 150963 193760 -1 7524
7526 0 377651 151367 195000 -1 7486
7527 0 377715 151395 195080 -1 7526
7528 0 377813 151455 195160 -1 7527
7529 0 377781 151499 195280 -1 7528
7530 0 377693 151567 195440 -1 7529
7531 0 377595 151671 195560 -1 7530
7532 0 377443 151767 195720 -1 7531
7533 0 377245 151875 195840 -1 7532
7534 0 377309 151951 195960 -1 7533
7535 0 377257 152031 196120 -1 7534
7536 0 377269 151963 196240 -1 7535
7537 0 376195 152035 196280 -1 7536
7538 0 376263 152103 196400 -1 7537
7539 0 376919 151967 196520 -1 7538
7540 0 377139 151995 196600 -1 7539
7541 0 377249 151999 196760 -1 7540
7542 0 376929 151887 196880 -1 7541
7543 0 376689 151891 197000 -1 7542
7544 0 376897 151867 197080 -1 7543
7545 0 376917 151895 197200 -1 7544
7546 0 375223 152151 196520 -1 7538
7547 0 375079 151939 196680 -1 7546
7548 0 374819 151263 196560 -1 7547
7549 0 374859 151183 196440 -1 7548
7550 0 374853 151159 196400 -1 7549
7551 0 374837 151171 196240 -1 7550
7552 0 374873 151079 196160 -1 7551
7553 0 374921 150999 196040 -1 7552
7554 0 374898 151033 196000 -1 7553
7555 0 374829 151135 195880 -1 7554
7556 0 374767 151147 195800 -1 7555
7557 0 374711 151159 195760 -1 7556
7558 0 374735 151191 195720 -1 7557
7559 0 374652.72 151218.42 195560 -1 7558
7560 0 374591 151239 195440 -1 7559
7561 0 375217 150855 195920 -1 7554
7562 0 375233 150847 195880 -1 7561
7563 0 375241 150851 195800 -1 7562
7564 0 375245 150867 195720 -1 7563
7565 0 375051 151919 196800 -1 7547
7566 0 375027 151979 196880 -1 7565
7567 0 374591 152419 197040 -1 7566
7568 0 374353 152483 197120 -1 7567
7569 0 374297 152499 197240 -1 7568
7570 0 374223 152579 197400 -1 7569
7571 0 374203 152831 197520 -1 7570
7572 0 374175 152883 197600 -1 7571
7573 0 374109 153039 197720 -1 7572
7574 0 374137 153239 197880 -1 7573
7575 0 374029 152999 198000 -1 7574
7576 0 373973 153075 198160 -1 7575
7577 0 381457 151431 193520 -1 5589
7578 0 381613 151011 193440 -1 7577
7579 0 382029 150247 193400 -1 7578
7580 0 382169 150313 193280 -1 7579
7581 0 382177 150329 193200 -1 7580
7582 0 382225 150389 193120 -1 7581
7583 0 382409 150429 192880 -1 7582
7584 0 382237 150265 192560 -1 7583
7585 0 381981 150309 192440 -1 7584
7586 0 381981 150309 192400 -1 7585
7587 0 381883 150349 192360 -1 7586
7588 0 381847 150281 192200 -1 7587
7589 0 381867 150049 192080 -1 7588
7590 0 381975 150005 192000 -1 7589
7591 0 382071 149949 191880 -1 7590
7592 0 382151 149897 191800 -1 7591
7593 0 382009 150161 193520 -1 7579
7594 0 382005 150145 193560 -1 7593
7595 0 382001 150145 193600 -1 7594
7596 0 381932 150043.03 193760 -1 7595
7597 0 381816 150003.03 193960 -1 7596
7598 0 381784 149899.03 194120 -1 7597
7599 0 381952 149727.03 194280 -1 7598
7600 0 381896 149703.03 194480 -1 7599
7601 0 382497 152013 194040 -1 5581
7602 0 382601 151933 194240 -1 7601
7603 0 382679.4 151886.38 194360 -1 7602
7604 0 382773 151834 194480 -1 7603
7605 0 384013 152429 193840 -1 5580
7606 0 383969 152553 193760 -1 7605
7607 0 384033 152693 193640 -1 7606
7608 0 384009 152713 193600 -1 7607
7609 0 383985 152733 193560 -1 7608
7610 0 383601 153041 193440 -1 7609
7611 0 383545 153149 193360 -1 7610
7612 0 383485 153317 193240 -1 7611
7613 0 383441 153521 193160 -1 7612
7614 0 383429 153585 193000 -1 7613
7615 0 383385 153575 192880 -1 7614
7616 0 383205 153763 192720 -1 7615
7617 0 382893 153975 192800 -1 7616
7618 0 382429 154147 192840 -1 7617
7619 0 381997 154307 192800 -1 7618
7620 0 381861 154347 192680 -1 7619
7621 0 381753 154523 192560 -1 7620
7622 0 381513 154847 192520 -1 7621
7623 0 381257 154867 192440 -1 7622
7624 0 381169 154799 192320 -1 7623
7625 0 381153 154787 192200 -1 7624
7626 0 381077 154855 192120 -1 7625
7627 0 381113 154955 192000 -1 7626
7628 0 381077 154959 191880 -1 7627
7629 0 380977 154863 191800 -1 7628
7630 0 380957 154827 191720 -1 7629
7631 0 380993 154825 191680 -1 7630
7632 0 388650 148691 192600 -1 5550
7633 0 388726 148563 192440 -1 7632
7634 0 388754 148539 192280 -1 7633
7635 0 389212 148683.03 192040 -1 7634
7636 0 389462 148703 192000 -1 7635
7637 0 389526 148747 191880 -1 7636
7638 0 389532 148763 191800 -1 7637
7639 0 389392 148649 192920 -1 5550
7640 0 389584 148757 193040 -1 7639
7641 0 389816 148965 193120 -1 7640
7642 0 389982 149237 193160 -1 7641
7643 0 389888 149453 193200 -1 7642
7644 0 389958 149605 193280 -1 7643
7645 0 389978 149749 193360 -1 7644
7646 0 389998 149945 193520 -1 7645
7647 0 390012 150065 193640 -1 7646
7648 0 389920 150129 193800 -1 7647
7649 0 389752 150237 193920 -1 7648
7650 0 389686 150285 194000 -1 7649
7651 0 389654 150349 194120 -1 7650
7652 0 389750 150537 194280 -1 7651
7653 0 389940 150729 194320 -1 7652
7654 0 390026 150837 194240 -1 7653
7655 0 390130 151025 194120 -1 7654
7656 0 390222 151217 193960 -1 7655
7657 0 390340 151373 193840 -1 7656
7658 0 390524 151453 193640 -1 7657
7659 0 390556 151469 193480 -1 7658
7660 0 390588 151489 193280 -1 7659
7661 0 390972 151621 193240 -1 7660
7662 0 391252 151733 193400 -1 7661
7663 0 391190 152033 193520 -1 7662
7664 0 391252 152201 193600 -1 7663
7665 0 391230 152241 193680 -1 7664
7666 0 391194 152345 193760 -1 7665
7667 0 391074 152461 193840 -1 7666
7668 0 391064 152477 193920 -1 7667
7669 0 391136 152293 194000 -1 7668
7670 0 391366 151577 193120 -1 7661
7671 0 391350 151521 192920 -1 7670
7672 0 391394 151457 192800 -1 7671
7673 0 391578 151417 192680 -1 7672
7674 0 391716 151425 192560 -1 7673
7675 0 391732 151405 192440 -1 7674
7676 0 392020 151401 192280 -1 7675
7677 0 392264 151489 192160 -1 7676
7678 0 392540 151493 192040 -1 7677
7679 0 393150 151657 191960 -1 7678
7680 0 393330 151733 191840 -1 7679
7681 0 393510 151761 191680 -1 7680
7682 0 393788 151777 191520 -1 7681
7683 0 393852 151701 191360 -1 7682
7684 0 394036 151629 191160 -1 7683
7685 0 393926 151581 191000 -1 7684
7686 0 393710 151501 190840 -1 7685
7687 0 393446 151421 190760 -1 7686
7688 0 393354 151329 190640 -1 7687
7689 0 393270 151305 190520 -1 7688
7690 0 393166 151305 190360 -1 7689
7691 0 392978 151329 190200 -1 7690
7692 0 392865 151351 190120 -1 7691
7693 0 392752 151373 190040 -1 7692
7694 0 392496 151233 189880 -1 7693
7695 0 392436 151185 189760 -1 7694
7696 0 392356 150917 189560 -1 7695
7697 0 392468 150609 189440 -1 7696
7698 0 392294 150385 189280 -1 7697
7699 0 392308 150153 189200 -1 7698
7700 0 392296 150049 189080 -1 7699
7701 0 392328 149901 188960 -1 7700
7702 0 392452 149777 188840 -1 7701
7703 0 392518 149677 188720 -1 7702
7704 0 392390 149605 188560 -1 7703
7705 0 392226 149557 188400 -1 7704
7706 0 392170 149537 188240 -1 7705
7707 0 391994 149501 188120 -1 7706
7708 0 391892 149517 188040 -1 7707
7709 0 391964 149413 187880 -1 7708
7710 0 391996 149425 187720 -1 7709
7711 0 392076 149345 187600 -1 7710
7712 0 392148 149225 187520 -1 7711
7713 0 392152 149161 187400 -1 7712
7714 0 392064 149129 187320 -1 7713
7715 0 392068 149077 187200 -1 7714
7716 0 392014 149013 187160 -1 7715
7717 0 391806 149061 187120 -1 7716
7718 0 391698 149133 187040 -1 7717
7719 0 391618 149125 187000 -1 7718
7720 0 399229 138898 188200 -1 4923
7721 0 399175 138372 188320 -1 7720
7722 0 398557 137770 188360 -1 7721
7723 0 397765 138010 188360 -1 7722
7724 0 397333 138274 188320 -1 7723
7725 0 396961 138070 188200 -1 7724
7726 0 396505 137974 188080 -1 7725
7727 0 395895 138104 187960 -1 7726
7728 0 395667 138192 188040 -1 7727
7729 0 395583 138300 188160 -1 7728
7730 0 395111 137736 188320 -1 7729
7731 0 394938.38 137478.05 188280 -1 7730
7732 0 394848 137342 188240 -1 7731
7733 0 394756 137446 188040 -1 7732
7734 0 394696 137606 187960 -1 7733
7735 0 395061.5 137587.5 188440 -1 7730
7736 0 394979 137340 188640 -1 7735
7737 0 394953.5 136883.5 188720 140 7736
7738 0 395216 137400.03 188800 -1 7737
7739 0 395372 137312.03 189080 -1 7738
7740 0 395552 137352.03 189200 -1 7739
7741 0 395650 137368.06 189320 -1 7740
7742 0 395746 137464.06 189480 -1 7741
7743 0 395758 137404.06 189520 -1 7742
7744 0 395802 137396.06 189640 -1 7743
7745 0 395878 137384.06 189760 -1 7744
7746 0 395790 137748.06 189600 -1 7742
7747 0 395894 137804.06 189720 -1 7746
7748 0 396022 137748.06 189800 -1 7747
7749 0 396120 137728.03 189960 -1 7748
7750 0 396252 137740.03 190080 -1 7749
7751 0 396260 137932.03 190240 -1 7750
7752 0 396422 138080.03 190320 -1 7751
7753 0 396458 138148.03 190480 -1 7752
7754 0 394922 136422.67 188800 140 7737
7755 0 393920 135622 188800 102 7754
7756 0 393808 135466 188720 102 7755
7757 0 393914 135306 188560 102 7756
7758 0 393932 135258 188520 102 7757
7759 0 393908 135194 188440 102 7758
7760 0 393740 135018 188400 -1 7759
7761 0 393680 134734 188440 -1 7760
7762 0 393668 134634 188520 -1 7761
7763 0 393764 134658 188360 -1 7760
7764 0 393780 134582 188280 -1 7763
7765 0 393800 134614 188240 -1 7764
7766 0 394905.5 136191.5 188840 140 7754
7767 0 394657.5 136115.5 188920 140 7766
7768 0 394497.5 136171.5 189000 160 7767
7769 0 394293.5 136387.5 189080 140 7768
7770 0 394321.5 136511.5 189160 140 7769
7771 0 394372 136728.03 189280 140 7770
7772 0 394358 136852 189320 140 7771
7773 0 394366 136952 189480 -1 7772
7774 0 394334 136724 189520 -1 7773
7775 0 398143 137322 188400 172 7722
7776 0 397867 137062 188520 172 7775
7777 0 397781 137042 188600 172 7776
7778 0 397597 136914 188720 156 7777
7779 0 397335 136602 188760 -1 7778
7780 0 397237 136666 188800 -1 7779
7781 0 397253 136738 188880 -1 7780
7782 0 397947 136952 188360 156 7775
7783 0 397751 136582 188320 160 7782
7784 0 397812.6 136268.4 188160 244 7783
7785 0 397828 136190 188120 244 7784
7786 0 397890 136091.33 188080 230 7785
7787 0 398014 135894 188000 249 7786
7788 0 398158 135394 187960 230 7787
7789 0 398270.5 135193 187840 75 7788
7790 0 398308 135126 187800 75 7789
7791 0 397968 134022 187840 60 7790
7792 0 397788 133810 187960 75 7791
7793 0 397744 133762 188080 75 7792
7794 0 397284 133570 188120 102 7793
7795 0 397094 133626 188200 102 7794
7796 0 396890 133598 188320 60 7795
7797 0 396774 133650 188440 32 7796
7798 0 396702 133750 188560 32 7797
7799 0 396620 133918 188640 51 7798
7800 0 396636 133934 188760 51 7799
7801 0 396708 133926 188840 51 7800
7802 0 396940 133998 188960 75 7801
7803 0 397017.4 134315.97 189080 102 7802
7804 0 396947 134412 189200 120 7803
7805 0 396823 134500 189280 120 7804
7806 0 396879 134600 189400 86 7805
7807 0 396939 134832 189480 86 7806
7808 0 398412 135150 187720 75 7790
7809 0 398520 135522 187680 230 7808
7810 0 397072 135214 187680 -1 7809
7811 0 396864 135282 187800 -1 7810
7812 0 396538 135366 187920 -1 7811
7813 0 396090 134838 188080 154 7812
7814 0 395974 134682 188160 154 7813
7815 0 395864 134586 188280 154 7814
7816 0 396064 134802 188440 154 7815
7817 0 395916 135042 188600 154 7816
7818 0 395772 134870 188720 51 7817
7819 0 395656 134546 188840 51 7818
7820 0 395300 134638 188960 51 7819
7821 0 394908 134578 188760 134 7820
7822 0 394776 134786 188560 107 7821
7823 0 395366 134718 189000 51 7820
7824 0 395294 134750 189040 51 7823
7825 0 396854 135502 188120 -1 7812
7826 0 396662 135730 188280 -1 7825
7827 0 396636 135890 188320 -1 7826
7828 0 396596 135850 188440 -1 7827
7829 0 396408 135814 188600 -1 7828
7830 0 396348 135694 188720 -1 7829
7831 0 396926 135186 187480 -1 7810
7832 0 396770 135142 187320 -1 7831
7833 0 397202 135242 187160 -1 7832
7834 0 397346 135266 187000 -1 7833
7835 0 397446 135394 186840 -1 7834
7836 0 397326 135502 186680 -1 7835
7837 0 398788 135018 187600 80 7809
7838 0 398932 135082 187480 -1 7837
7839 0 398896 135142 187360 -1 7838
7840 0 398972 135626 187200 -1 7839
7841 0 415840.7 136204.9 190200 98 3587
7842 0 415795.56 135726.36 190080 139 7841
7843 0 415655.28 135538.98 190000 139 7842
7844 0 415590.3 135441.44 189960 120 7843
7845 0 415618.6 135519.69 189880 139 7844
7846 0 415639.7 135610.83 189840 139 7845
7847 0 415357 134639.39 190160 224 7843
7848 0 415256 134426.67 190200 199 7847
7849 0 415054.06 134001.83 190280 150 7848
7850 0 415095.78 133648.3 190160 107 7849
7851 0 415114.62 133442.89 190040 120 7850
7852 0 415118.03 132859 189960 124 7851
7853 0 415247.75 132208.97 189920 120 7852
7854 0 415331.25 131853.95 189800 148 7853
7855 0 415260.7 131448.39 189640 150 7854
7856 0 415361.72 130860.67 189520 131 7855
7857 0 415618.5 130574.234 189360 140 7856
7858 0 415898.34 130325.96 189200 122 7857
7859 0 416014.97 130117.72 189040 122 7858
7860 0 416521.06 129931.875 188920 108 7859
7861 0 417008.75 129636.28 188720 102 7860
7862 0 417399 129343.85 188560 81 7861
7863 0 417629.75 129264.055 188480 86 7862
7864 0 417999.94 128905.64 188240 128 7863
7865 0 418402.06 128633.42 188000 140 7864
7866 0 418560.47 128503.766 187800 128 7865
7867 0 418963.2 128264.38 187640 86 7866
7868 0 419726.6 127832.164 187560 80 7867
7869 0 419392 128064 186760 101 7868
7870 0 419360 127968 186520 71 7869
7871 0 419232 127808 186320 75 7870
7872 0 419200 127616 186160 75 7871
7873 0 419168 127456 185960 51 7872
7874 0 419168 127296 185760 75 7873
7875 0 419200 127264 185480 101 7874
7876 0 419360 127136 185320 81 7875
7877 0 419520 127104 185120 128 7876
7878 0 419680 126944 184920 86 7877
7879 0 419872 126816 184760 80 7878
7880 0 420096 126688 184600 80 7879
7881 0 420256 126496 184480 32 7880
7882 0 420384.75 126559.11 184320 -1 7881
7883 0 420504.56 126147.91 184120 -1 7882
7884 0 420481.66 125852.59 184000 -1 7883
7885 0 420510.06 125673.61 183800 -1 7884
7886 0 420600.8 125460.81 183600 -1 7885
7887 0 420663.62 125327.3 183400 -1 7886
7888 0 420427.56 125422.92 183200 -1 7887
7889 0 420279.5 125530.8 183000 -1 7888
7890 0 419703.94 125674.72 183120 -1 7889
7891 0 419572.66 125611.86 183240 -1 7890
7892 0 419577 125617.41 183280 -1 7891
7893 0 419065.06 125611 183360 -1 7892
7894 0 420390.06 125598.69 182840 -1 7889
7895 0 420038.8 125779.86 182800 -1 7894
7896 0 419715.16 125998.53 182680 -1 7895
7897 0 419424.16 126182.484 182480 -1 7896
7898 0 419085.5 126416.55 182280 -1 7897
7899 0 418741.06 126671.19 182120 -1 7898
7900 0 418436.1 126902.61 182040 -1 7899
7901 0 418106.7 127101.266 181960 -1 7900
7902 0 417876 127211.72 181880 -1 7901
7903 0 417834.56 127326.8 181760 -1 7902
7904 0 417801.88 127372.2 181560 -1 7903
7905 0 417842.12 127497.09 181400 -1 7904
7906 0 417703.44 127498.05 181360 -1 7905
7907 0 417621.8 127465.5 181240 -1 7906
7908 0 417465.1 127560.22 181120 -1 7907
7909 0 417260.6 127641.95 180920 -1 7908
7910 0 417079 127627.67 180760 -1 7909
7911 0 417022.53 127631.08 180560 -1 7910
7912 0 416991.2 127619.984 180360 -1 7911
7913 0 416934.56 127773.39 180160 -1 7912
7914 0 416611.28 127737.14 180000 -1 7913
7915 0 416356.4 127656.516 179840 -1 7914
7916 0 416250.3 127661.75 179800 -1 7915
7917 0 416071.5 128007.67 179760 -1 7916
7918 0 415801.94 128210.64 179640 -1 7917
7919 0 415653.94 128396.625 179480 -1 7918
7920 0 415347.75 128519.92 179360 -1 7919
7921 0 415339.8 128565.7 179320 -1 7920
7922 0 415209.5 128539.34 179160 -1 7921
7923 0 415119 128503.5 179040 -1 7922
7924 0 415028 128468 178920 -1 7923
7925 0 414762.16 128518.75 178800 -1 7924
7926 0 414648.8 128675.45 178720 -1 7925
7927 0 414159.75 128939.97 178520 -1 7926
7928 0 413903.56 129107.92 178400 -1 7927
7929 0 413700.9 129215.016 178240 -1 7928
7930 0 413555.25 129297.69 178040 -1 7929
7931 0 413072.38 129504.39 177880 -1 7930
7932 0 412737.75 129657.66 177840 -1 7931
7933 0 412417.94 129896.36 177680 -1 7932
7934 0 412083.47 130082.05 177560 -1 7933
7935 0 411981.4 130244.08 177400 -1 7934
7936 0 411829.5 130424.58 177240 -1 7935
7937 0 411676.38 130427.42 177080 -1 7936
7938 0 411560.75 130442.59 176880 -1 7937
7939 0 411298.66 130581.125 176680 -1 7938
7940 0 411326.34 131026.125 176640 -1 7939
7941 0 411255.78 131277.47 176520 -1 7940
7942 0 410983.25 131506.66 176440 -1 7941
7943 0 410790 131771.53 176240 -1 7942
7944 0 410626.75 131981.56 176040 -1 7943
7945 0 410719.12 132179.27 175880 -1 7944
7946 0 410520.44 132222.97 175720 -1 7945
7947 0 410427.2 132382.81 175520 -1 7946
7948 0 410204.3 132564.6 175360 -1 7947
7949 0 410197.8 132625.94 175320 -1 7948
7950 0 410210.2 132719.73 175160 -1 7949
7951 0 410286.06 132756.97 175040 -1 7950
7952 0 410304.25 132768.62 175000 -1 7951
7953 0 410166.62 132812.97 174800 -1 7952
7954 0 410086.12 132895.2 174760 -1 7953
7955 0 409916 132743 174680 -1 7954
7956 0 409478.97 132691.98 174520 -1 7955
7957 0 409319.38 132626.08 174400 -1 7956
7958 0 409227.8 132476.2 174320 -1 7957
7959 0 409260.88 132370.45 174160 -1 7958
7960 0 409520.38 132363.86 173960 -1 7959
7961 0 409602.56 132385.53 173840 -1 7960
7962 0 409624.44 132377.77 173680 -1 7961
7963 0 409738.94 132473.06 173560 -1 7962
7964 0 409808.94 132467.23 173520 -1 7963
7965 0 411697.75 133367.17 174560 -1 7954
7966 0 412087.25 133310.44 174440 -1 7965
7967 0 412334.44 133252.84 174320 -1 7966
7968 0 412560.56 133154.67 174200 -1 7967
7969 0 413058.7 133422.05 174240 -1 7968
7970 0 413103.16 133631.53 174080 -1 7969
7971 0 413111.88 133894.31 173920 -1 7970
7972 0 413115.22 133947.27 173880 -1 7971
7973 0 413117.3 134001.98 173760 -1 7972
7974 0 413133.5 134125.42 173720 -1 7973
7975 0 413189.7 134147.81 173560 -1 7974
7976 0 413121.2 134461.34 173480 -1 7975
7977 0 413109.4 134667.72 173360 -1 7976
7978 0 413051.62 134748.02 173200 -1 7977
7979 0 413026 134734.67 173120 -1 7978
7980 0 413013.12 134728.34 173080 -1 7979
7981 0 412693.5 134818.53 173000 -1 7980
7982 0 412570.5 134848.64 172840 -1 7981
7983 0 412659.2 134946.4 172680 -1 7982
7984 0 412586.12 134965.69 172480 -1 7983
7985 0 412570.78 134800.78 172320 -1 7984
7986 0 412338.5 134699.88 172160 -1 7985
7987 0 412341.75 134659.34 172040 -1 7986
7988 0 412416.62 134699.78 171800 -1 7987
7989 0 412355.75 134703.72 171600 -1 7988
7990 0 412269.8 134870.58 171440 -1 7989
7991 0 412204.84 134898.81 171240 -1 7990
7992 0 412028.06 135000.11 171040 -1 7991
7993 0 411911.9 134902.89 170760 -1 7992
7994 0 411834.5 134956.83 170560 -1 7993
7995 0 411657.88 134975.78 170360 -1 7994
7996 0 411536.84 134926.5 170080 -1 7995
7997 0 411493.53 134899.94 169920 -1 7996
7998 0 411245.5 134789.84 169720 -1 7997
7999 0 411154.38 134778.61 169520 -1 7998
8000 0 411097.78 134722.97 169240 -1 7999
8001 0 410888.06 134915.2 169000 -1 8000
8002 0 410940.78 134938.56 168840 -1 8001
8003 0 410997.3 134978.42 168640 -1 8002
8004 0 410892.88 134975.5 168480 -1 8003
8005 0 410694.94 135104.88 168320 -1 8004
8006 0 410737.62 135092.69 168200 -1 8005
8007 0 410725 135160 168120 -1 8006
8008 0 410711.75 135227.4 168040 -1 8007
8009 0 410716.6 135290.92 167920 -1 8008
8010 0 410730.25 135293.16 167720 -1 8009
8011 0 410752.44 135288.64 167520 -1 8010
8012 0 410870.56 135314.25 167440 -1 8011
8013 0 410836.72 135426.38 167320 -1 8012
8014 0 411101.44 135525.58 167160 -1 8013
8015 0 411291.97 135657.12 166960 -1 8014
8016 0 411629.7 135710.6 166760 -1 8015
8017 0 411739.12 135624.31 166560 -1 8016
8018 0 411914.2 135621.77 166400 -1 8017
8019 0 412029.44 135658.86 166320 -1 8018
8020 0 412113.62 135790.06 166160 -1 8019
8021 0 412374.8 135829.48 166000 -1 8020
8022 0 412619.94 135944.06 165880 -1 8021
8023 0 412770 135989 165800 -1 8022
8024 0 412919.56 136034.19 165720 -1 8023
8025 0 413150.7 136029.73 165600 -1 8024
8026 0 413393.8 136120.77 165480 -1 8025
8027 0 413666.75 136300 165320 -1 8026
8028 0 413908.2 136724.92 165280 -1 8027
8029 0 413949.12 136771.84 165200 -1 8028
8030 0 413933.47 136818.16 165120 -1 8029
8031 0 413941.25 136840.6 165000 -1 8030
8032 0 414023 136842.39 164800 -1 8031
8033 0 414016.94 136844.78 164720 -1 8032
8034 0 413394.88 133597.72 174360 -1 7969
8035 0 413862.7 134028 174320 -1 8034
8036 0 414142.06 134282.5 174480 -1 8035
8037 0 414196.72 134430.34 174680 -1 8036
8038 0 414249.7 134558.36 174800 -1 8037
8039 0 414312.66 134529.28 175000 -1 8038
8040 0 414212.53 134655.27 175160 -1 8039
8041 0 414089.2 134946.94 175280 -1 8040
8042 0 413863.97 135299.44 175400 -1 8041
8043 0 413584.62 135749.23 175520 -1 8042
8044 0 412958.8 136098.52 175640 -1 8043
8045 0 412818.4 136170.58 175720 -1 8044
8046 0 412817.94 136369.75 175880 -1 8045
8047 0 412442 136778.89 176080 -1 8046
8048 0 412266.9 136821.77 176200 -1 8047
8049 0 411698.06 137035.58 176160 -1 8048
8050 0 411715.7 137053.89 176120 -1 8049
8051 0 416691.3 127870.36 179640 -1 7916
8052 0 416674.34 127991.97 179560 -1 8051
8053 0 416718.22 128103.75 179360 -1 8052
8054 0 416778.56 128167.72 179200 -1 8053
8055 0 416903.28 128402.22 179000 -1 8054
8056 0 416953.97 128519.766 178920 -1 8055
8057 0 416904.8 128673.25 178880 -1 8056
8058 0 417100.7 128914.56 178720 -1 8057
8059 0 417321.25 129053.94 178680 -1 8058
8060 0 417115.5 129160.8 178520 -1 8059
8061 0 417041.12 129343.64 178400 -1 8060
8062 0 417011.97 129450.03 178240 -1 8061
8063 0 416910.7 129567.72 178120 -1 8062
8064 0 416756.94 129725.5 177960 -1 8063
8065 0 416816.34 130076.28 177800 -1 8064
8066 0 416662.62 130239.91 177640 -1 8065
8067 0 416617.8 130354.2 177520 -1 8066
8068 0 416659.06 130456.08 177360 -1 8067
8069 0 416619.12 130538.34 177160 -1 8068
8070 0 416583.88 130416.59 177000 -1 8069
8071 0 416096.5 130332.45 176840 -1 8070
8072 0 415919 130401 176880 -1 8071
8073 0 415865.7 130459.44 176800 -1 8072
8074 0 415841.34 130555.664 176720 -1 8073
8075 0 416155.5 130875.42 176760 -1 8074
8076 0 416157.3 130915.42 176920 -1 8075
8077 0 416201.44 130894.984 176960 -1 8076
8078 0 416020.16 130951.8 177000 -1 8077
8079 0 415828.8 130604.125 176680 -1 8074
8080 0 415782.5 130687.41 176520 -1 8079
8081 0 415737.88 130894.41 176360 -1 8080
8082 0 415683 130825 176280 -1 8081
8083 0 415504.66 131096.27 176160 -1 8082
8084 0 415451.22 131165.75 176000 -1 8083
8085 0 415441.25 131198.84 175840 -1 8084
8086 0 415192.38 131143.64 175680 -1 8085
8087 0 414965.75 131167.67 175480 -1 8086
8088 0 414778.2 132112.88 175320 -1 8087
8089 0 414788.94 132157.69 175280 -1 8088
8090 0 414684.88 132256.8 175200 -1 8089
8091 0 418020.06 129023.83 178600 -1 8059
8092 0 418333.3 128910.94 178640 -1 8091
8093 0 418812 128814.11 178720 -1 8092
8094 0 419117.75 128624.53 178760 -1 8093
8095 0 419581.94 128240.41 178840 -1 8094
8096 0 419568.8 127986.55 178920 -1 8095
8097 0 419797.62 127255.94 179080 -1 8096
8098 0 420037.56 126928.97 179160 -1 8097
8099 0 420704.66 126411.78 179280 -1 8098
8100 0 420733.56 126344.69 179440 -1 8099
8101 0 420700.34 126306 179480 -1 8100
8102 0 420633.25 126227.7 179560 -1 8101
8103 0 420532.06 126245.17 179600 -1 8102
8104 0 420393.62 126225.09 179640 -1 8103
8105 0 419687.5 126945.84 179720 -1 8104
8106 0 419656.4 127058.09 179800 -1 8105
8107 0 419475.38 127089.39 179920 -1 8106
8108 0 419387.75 127232.05 180080 -1 8107
8109 0 420418 126081 179720 -1 8104
8110 0 420430.2 126009.375 179760 -1 8109
8111 0 420672.5 125760 179800 -1 8110
8112 0 420915.25 125511.016 179840 -1 8111
8113 0 420748.12 125368.95 179920 -1 8112
8114 0 420508.62 125346.016 180000 -1 8113
8115 0 420442.66 125442.3 180080 -1 8114
8116 0 420611.62 125511.97 180120 -1 8115
8117 0 422146.5 125681 179480 -1 8101
8118 0 422580.97 125838.92 179400 -1 8117
8119 0 422722.38 125787.92 179280 -1 8118
8120 0 422872.12 125625.234 179080 -1 8119
8121 0 422932.5 125426.28 178920 -1 8120
8122 0 423099.5 125439.42 178840 -1 8121
8123 0 423621.16 125286.05 178800 -1 8122
8124 0 423874.94 125297.84 178920 -1 8123
8125 0 423862.88 125392.36 179080 -1 8124
8126 0 423946.56 125372.36 179240 -1 8125
8127 0 424153.8 125230.55 179360 -1 8126
8128 0 424584.3 124807.56 179440 -1 8127
8129 0 424809.62 124383.34 179320 -1 8128
8130 0 424788.75 124507.59 179240 -1 8129
8131 0 424637 124734 179520 -1 8128
8132 0 424690.44 124660.375 179600 -1 8131
8133 0 424792.88 124480.7 179720 -1 8132
8134 0 424764.78 124334.59 179840 -1 8133
8135 0 424735.2 124347.8 179880 -1 8134
8136 0 424615.7 124399.375 180040 -1 8135
8137 0 424641.4 124480.84 180120 -1 8136
8138 0 424428.88 124684.42 180240 -1 8137
8139 0 424352.62 124682.33 180320 -1 8138
8140 0 424024.34 125467.56 179560 -1 8131
8141 0 424214.06 125526.7 179680 -1 8140
8142 0 424388.38 125571.66 179800 -1 8141
8143 0 424422.56 125574.45 179960 -1 8142
8144 0 424609.1 125658.75 180120 -1 8143
8145 0 424666.16 125760.64 180320 -1 8144
8146 0 424738.38 125781.69 180480 -1 8145
8147 0 424866.88 125902.91 180680 -1 8146
8148 0 424825.7 126008.47 180840 -1 8147
8149 0 424835.03 126078.8 181000 -1 8148
8150 0 424906.84 126224.58 181160 -1 8149
8151 0 424882.72 126330.59 181280 -1 8150
8152 0 424986.5 126510.36 181440 -1 8151
8153 0 425118.62 126410.84 181640 -1 8152
8154 0 424979.2 126316.55 181840 -1 8153
8155 0 425007.2 126183.92 182040 -1 8154
8156 0 425094.44 126131.34 182200 -1 8155
8157 0 425201.97 126101.55 182360 -1 8156
8158 0 425529.62 125917.67 182520 -1 8157
8159 0 425767.84 125556.42 182680 -1 8158
8160 0 426321.25 125459.125 182800 -1 8159
8161 0 426638.56 125502.56 182840 -1 8160
8162 0 427281.28 125465.484 182720 -1 8161
8163 0 427524 125264.59 182840 -1 8162
8164 0 427542.12 125233.875 182880 -1 8163
8165 0 427554.03 125148.875 182960 -1 8164
8166 0 427815 125080.95 183080 -1 8165
8167 0 427976.03 124956.09 183200 -1 8166
8168 0 428198.56 124858.94 183360 -1 8167
8169 0 428269.84 124992.81 183520 -1 8168
8170 0 428291.4 125043.59 183560 -1 8169
8171 0 427319.44 125565.56 182680 -1 8162
8172 0 427172.2 125659.42 182600 -1 8171
8173 0 423007.03 125493.664 178800 -1 8122
8174 0 422961.5 125524.7 178760 -1 8173
8175 0 419832.72 127619.63 187480 200 7868
8176 0 419750.22 126965.92 187600 45 8175
8177 0 419657.78 126974.58 187720 45 8176
8178 0 419455.25 127056.96 187800 75 8177
8179 0 419677.4 127107.984 187960 75 8178
8180 0 419271.7 127190.48 188120 104 8179
8181 0 418982.84 127183.734 188320 71 8180
8182 0 418879 127263 188440 80 8181
8183 0 418571 127347 188560 51 8182
8184 0 418395 127451 188720 45 8183
8185 0 418231 127571 188880 64 8184
8186 0 418335 127715 189080 64 8185
8187 0 418363 128139 189160 51 8186
8188 0 418355 128227 189200 51 8187
8189 0 418379 128339 189280 32 8188
8190 0 418299 128505 189360 32 8189
8191 0 418259 128637 189440 51 8190
8192 0 418163 128753 189520 51 8191
8193 0 418111 128793 189640 32 8192
8194 0 417987 128913 189760 51 8193
8195 0 417939 128889 189880 51 8194
8196 0 417827 128989 190040 32 8195
8197 0 417671 129117 190160 86 8196
8198 0 417551 129201 190240 81 8197
8199 0 417427 129241 190320 81 8198
8200 0 417251 129337 190400 80 8199
8201 0 416935 129393 190480 80 8200
8202 0 416523 129573 190560 45 8201
8203 0 416451 129665 190640 45 8202
8204 0 416419 129765 190760 64 8203
8205 0 416359 130113 190920 75 8204
8206 0 416311 130263 191080 51 8205
8207 0 416087 130487 191160 71 8206
8208 0 415839 130679 191280 60 8207
8209 0 415651 130723 191400 60 8208
8210 0 415507 130795 191560 51 8209
8211 0 415339 130847 191720 45 8210
8212 0 415079 131055 191840 75 8211
8213 0 414611 131151 191840 96 8212
8214 0 414463 130999 191720 96 8213
8215 0 414055 130967 191760 32 8214
8216 0 413971 130983 191800 32 8215
8217 0 414463 131159 191960 45 8213
8218 0 414347 131203 192080 32 8217
8219 0 414267 131311 192160 32 8218
8220 0 414203 131351 192240 32 8219
8221 0 414155 131371 192280 32 8220
8222 0 413907 131483 192440 32 8221
8223 0 413723 131395 192560 -1 8222
8224 0 413595 131485 192680 -1 8223
8225 0 413595 131825 192760 -1 8224
8226 0 413375 131889 192840 -1 8225
8227 0 413323 131965 192960 -1 8226
8228 0 413319 132009 193080 -1 8227
8229 0 413207 131973 193200 -1 8228
8230 0 412971 131869 193240 -1 8229
8231 0 412961 131857 193200 -1 8230
8232 0 412739 131741 193200 -1 8231
8233 0 412371 131429 193320 -1 8232
8234 0 412332 131347 193280 -1 8233
8235 0 412396.6 131267 193200 -1 8234
8236 0 412951 131845 193160 -1 8231
8237 0 415103 131071 191920 75 8212
8238 0 418611 127251 187800 90 8178
8239 0 418267 127331 187920 81 8238
8240 0 418119 127355 188080 81 8239
8241 0 418023 127291 188240 60 8240
8242 0 417871 127331 188360 32 8241
8243 0 417731 127371 188480 32 8242
8244 0 417655 127551 188600 32 8243
8245 0 417531 127575 188680 32 8244
8246 0 417399 127631 188800 32 8245
8247 0 417143 127715 188920 -1 8246
8248 0 417083 127747 189040 -1 8247
8249 0 417051 127813 189160 -1 8248
8250 0 417063 127873 189280 -1 8249
8251 0 416975 127957 189440 -1 8250
8252 0 416867 127993 189520 -1 8251
8253 0 416611 127869 189640 -1 8252
8254 0 416359 127769 189760 -1 8253
8255 0 416239 127673 189880 -1 8254
8256 0 416095 127641 189960 -1 8255
8257 0 415939 127645 190080 -1 8256
8258 0 415659 127593 190200 -1 8257
8259 0 415479 127589 190320 -1 8258
8260 0 415395 127645 190440 -1 8259
8261 0 415279 127761 190560 -1 8260
8262 0 415187 127873 190640 -1 8261
8263 0 415083 127997 190720 -1 8262
8264 0 414887 128075 190840 -1 8263
8265 0 414835 128231 190960 -1 8264
8266 0 414739 128387 191080 -1 8265
8267 0 414639 128503 191160 -1 8266
8268 0 414545 128719 191200 -1 8267
8269 0 414593 128535 191240 -1 8268
8270 0 414439 128579 191320 -1 8269
8271 0 414231 128747 191480 -1 8270
8272 0 414103 128797 191640 -1 8271
8273 0 414047 128769 191840 -1 8272
8274 0 413911 128769 192000 -1 8273
8275 0 413719 128813 192200 -1 8274
8276 0 413603 128817 192320 -1 8275
8277 0 413487 128893 192480 -1 8276
8278 0 413415 128937 192640 -1 8277
8279 0 413335 128913 192760 -1 8278
8280 0 413183 128841 192880 -1 8279
8281 0 412979 128807 193000 -1 8280
8282 0 412583 128511 193080 -1 8281
8283 0 412523 128463 193120 -1 8282
8284 0 412223 128587 193160 -1 8283
8285 0 412087 128659 193240 -1 8284
8286 0 411947 128651 193320 -1 8285
8287 0 411883 128603 193400 -1 8286
8288 0 411643 128567 193480 -1 8287
8289 0 411255 128583 193560 -1 8288
8290 0 412503 128195 193040 -1 8283
8291 0 412547 128123 193000 -1 8290
8292 0 412595 128043 192880 -1 8291
8293 0 412715 128055 192760 -1 8292
8294 0 412719.62 128043.62 192720 -1 8293
8295 0 412259 128123 193160 -1 8283
8296 0 411691 128047 193200 -1 8295
8297 0 411111 128041 193240 -1 8296
8298 0 410535 128029 193280 -1 8297
8299 0 410171 128195 193320 -1 8298
8300 0 409535 128431 193400 -1 8299
8301 0 409533.66 128481.664 193440 -1 8300
8302 0 409531 128583 193520 -1 8301
8303 0 408855 128679 193440 -1 8301
8304 0 408575 129279 193400 -1 8303
8305 0 408555 129751 193480 -1 8304
8306 0 408483 129893 193560 -1 8305
8307 0 408423 130057 193640 -1 8306
8308 0 408319 130245 193720 -1 8307
8309 0 408304.34 130327.664 193760 -1 8308
8310 0 408275 130493 193840 -1 8309
8311 0 408225 130531 193880 -1 8310
8312 0 408175 130569 193920 -1 8311
8313 0 407887 130907 193960 -1 8312
8314 0 407815 131455 193920 -1 8313
8315 0 407743 131915 193880 -1 8314
8316 0 407775 132011 193840 -1 8315
8317 0 407811 132341 193800 -1 8316
8318 0 408055 132693 193840 -1 8317
8319 0 411151 128089 193400 -1 8297
8320 0 411191 128097 193520 -1 8319
8321 0 411159 128109 193600 -1 8320
8322 0 411123 128125 193680 -1 8321
8323 0 411092.97 128160.62 193800 -1 8322
8324 0 412580 128445 193240 -1 8283
8325 0 412812.3 128602.64 193240 -1 8324
8326 0 412835 128630.61 193280 -1 8325
8327 0 419985.75 127382.35 187400 327 8175
8328 0 420001.2 127360.8 187360 327 8327
8329 0 420061.53 127275.664 187200 327 8328
8330 0 420070.38 127275.75 187160 327 8329
8331 0 420098 127287.81 187040 324 8330
8332 0 420364.66 127267.336 186960 137 8331
8333 0 420497.9 127256.65 186920 237 8332
8334 0 420760.8 127235.03 186840 270 8333
8335 0 420858.5 127400.5 186720 270 8334
8336 0 420890.66 127455.336 186680 270 8335
8337 0 420956.4 127565.61 186600 289 8336
8338 0 421808 127536 186520 241 8337
8339 0 421832 127584 186400 134 8338
8340 0 422000 127528 186320 134 8339
8341 0 422212 127308 186240 148 8340
8342 0 422396 127232 186200 137 8341
8343 0 422564 127140 186080 80 8342
8344 0 422580 127040 185920 80 8343
8345 0 422672 126980 185840 60 8344
8346 0 422708 126728 185680 139 8345
8347 0 423252 126522 185600 91 8346
8348 0 423504 126298 185480 136 8347
8349 0 423612 126170 185360 156 8348
8350 0 423708 125950 185240 164 8349
8351 0 424164 125314 185160 124 8350
8352 0 424288 125024 185840 51 8351
8353 0 424288 124896 186080 143 8352
8354 0 424192 124800 186200 111 8353
8355 0 424128 124736 186280 91 8354
8356 0 424088 124696 186320 88 8355
8357 0 424048 124656 186360 85 8356
8358 0 423968 124576 186440 80 8357
8359 0 423808 124416 186560 128 8358
8360 0 423754.66 124362.664 186600 126 8359
8361 0 423648 124256 186680 124 8360
8362 0 423456 124096 186800 186 8361
8363 0 423328 124096 186800 136 8362
8364 0 423232 124352 186840 150 8363
8365 0 423040 124576 186880 98 8364
8366 0 422920 124672 187000 80 8365
8367 0 422880 124704 187040 75 8366
8368 0 422752 124810.664 187120 134 8367
8369 0 422688 124864 187160 164 8368
8370 0 422464 124992 187240 200 8369
8371 0 422208 125024 187280 128 8370
8372 0 422144 125024 187280 128 8371
8373 0 421888 125088 187200 196 8372
8374 0 421696 125024 187160 190 8373
8375 0 421568 124896 187000 140 8374
8376 0 421536 124864 186960 128 8375
8377 0 421408 124812.8 186800 163 8376
8378 0 422130.12 124627.39 186800 -1 8377
8379 0 422299 124479 186720 -1 8378
8380 0 421376 124800 186760 172 8377
8381 0 421386.66 124773.336 186720 160 8380
8382 0 421440 124640 186520 101 8381
8383 0 421600 124480 186400 80 8382
8384 0 421792 124320 186440 32 8383
8385 0 421504 124896 187360 214 8374
8386 0 421248 124800 187360 150 8385
8387 0 421024 124608 187360 40 8386
8388 0 420800 124480 187360 40 8387
8389 0 420768 124448 187400 40 8388
8390 0 420622.56 124459.31 187480 -1 8389
8391 0 420547.8 124488.16 187520 -1 8390
8392 0 420532.56 124520.97 187600 -1 8391
8393 0 420263 124609.266 187720 -1 8392
8394 0 420316.62 124614.72 187800 -1 8393
8395 0 420345.25 124672.95 187880 -1 8394
8396 0 420406.56 124689.7 188000 -1 8395
8397 0 420474.1 124676.61 188040 -1 8396
8398 0 421994.7 124753.84 187480 -1 8385
8399 0 421899.84 124757.336 187520 -1 8398
8400 0 421423.88 124773.86 187720 -1 8399
8401 0 421393.94 124769.36 187760 -1 8400
8402 0 421931.1 125285.1 187760 -1 8399
8403 0 421711.38 125345.43 187880 -1 8402
8404 0 421586.34 125378.98 188000 -1 8403
8405 0 421556.25 125283.555 188160 -1 8404
8406 0 421138.72 125224.56 188280 -1 8405
8407 0 420962.06 125267.31 188360 -1 8406
8408 0 420909.06 125233.17 188440 -1 8407
8409 0 423136 123904 186800 102 8363
8410 0 422944 123712 186920 75 8409
8411 0 422752 123616 187120 60 8410
8412 0 422528 123552 187280 64 8411
8413 0 422400 123475.2 187440 38 8412
8414 0 422368 123456 187480 32 8413
8415 0 422176 123424 187680 51 8414
8416 0 421952 123488 187840 32 8415
8417 0 421792 123520 188040 75 8416
8418 0 421632 123584 188240 45 8417
8419 0 421472 123648 188440 32 8418
8420 0 421312 123776 188600 32 8419
8421 0 421184 123936 188760 51 8420
8422 0 421024 124192 188840 102 8421
8423 0 421028.1 124324.58 188920 -1 8422
8424 0 423776 124768 186440 81 8358
8425 0 423584 124960 186440 71 8424
8426 0 423360 125152 186440 71 8425
8427 0 423052 125157.81 186440 60 8426
8428 0 423920.44 125312.15 186360 -1 8357
8429 0 424332.28 125462.71 186360 -1 8428
8430 0 424287.6 125417.945 186480 -1 8429
8431 0 424032 125056 185840 51 8352
8432 0 423776 125056 185840 90 8431
8433 0 423552 125056 185640 32 8432
8434 0 423296 125216 185640 32 8433
8435 0 423168 125376 185800 150 8434
8436 0 423136 125536 185880 124 8435
8437 0 424272 125180 185080 237 8351
8438 0 424312 124992 184960 237 8437
8439 0 424504 124828 184880 241 8438
8440 0 424564 124684 184720 208 8439
8441 0 424560 124576 184600 98 8440
8442 0 425488 124416 184560 124 8441
8443 0 425768 124258 184440 80 8442
8444 0 426324 124054 184320 90 8443
8445 0 426568 123870 184200 81 8444
8446 0 426756 123818 184080 91 8445
8447 0 426964 123642 183960 102 8446
8448 0 427218 123436 183880 51 8447
8449 0 427426 123148 183760 51 8448
8450 0 427914 122676 183600 140 8449
8451 0 428414 122328 183520 101 8450
8452 0 428380 122206 183400 122 8451
8453 0 428408 122130 183320 120 8452
8454 0 428332 122218 183200 122 8453
8455 0 428372 122246 183120 122 8454
8456 0 428142 121252 183400 120 8452
8457 0 428048 120982 183480 64 8456
8458 0 427952 120742 183560 75 8457
8459 0 427832 120482 183600 96 8458
8460 0 427788 120446 183720 96 8459
8461 0 427784 120450 183760 96 8460
8462 0 427664.94 120544.36 183880 -1 8461
8463 0 428452 122362 183640 101 8451
8464 0 429364 122030 183760 91 8463
8465 0 429876 121754 183680 86 8464
8466 0 430020 121646 183520 86 8465
8467 0 430722 121488 183480 108 8466
8468 0 430898 121420 183360 108 8467
8469 0 431292 121542 183200 40 8468
8470 0 431672 121698 183080 45 8469
8471 0 431152 121894 183080 32 8470
8472 0 431080 121994 183000 32 8471
8473 0 431032 122106 182880 60 8472
8474 0 431056 122234 182760 124 8473
8475 0 431128 122362 182640 124 8474
8476 0 431188 122586 182520 153 8475
8477 0 431196 122622 182440 120 8476
8478 0 431207.66 122713.664 182240 120 8477
8479 0 431210 122732 182200 120 8478
8480 0 431554 122784 182040 32 8479
8481 0 431638 122836 181920 32 8480
8482 0 431698 122912 181800 107 8481
8483 0 431698 122912 181720 71 8482
8484 0 431658 122964 181640 71 8483
8485 0 431917.06 122767.734 181480 -1 8484
8486 0 431989.78 122706.766 181320 -1 8485
8487 0 432106.56 122560.984 181200 -1 8486
8488 0 432022.62 122486.5 181040 -1 8487
8489 0 432020.44 122381.95 180960 -1 8488
8490 0 431872 121654 183000 45 8470
8491 0 432244 121702 182840 64 8490
8492 0 432656 121970 182720 32 8491
8493 0 433392 122070 182680 -1 8492
8494 0 433912 122382 182640 -1 8493
8495 0 434142 122492 182600 -1 8494
8496 0 434298 122708 182520 -1 8495
8497 0 434354 122728 182480 -1 8496
8498 0 434530 122800 182400 -1 8497
8499 0 434814 122876 182240 -1 8498
8500 0 435182 123084 182160 -1 8499
8501 0 435698 123396 182040 -1 8500
8502 0 436518 123568 181920 -1 8501
8503 0 437084 123586 181880 -1 8502
8504 0 437412 123822 181840 -1 8503
8505 0 437604 124002 181800 -1 8504
8506 0 438000 124286 181760 -1 8505
8507 0 438088 124366 181720 -1 8506
8508 0 438304 124430 181600 -1 8507
8509 0 438504 124594 181480 -1 8508
8510 0 438558 124756 181400 -1 8509
8511 0 438646 124796 181320 -1 8510
8512 0 438954 124660 181200 -1 8511
8513 0 439204 124718 181160 -1 8512
8514 0 439454 124776 181120 -1 8513
8515 0 439386 124844 180960 -1 8514
8516 0 439318 124896 180760 -1 8515
8517 0 439382 124896 180600 -1 8516
8518 0 439386 124962 180560 -1 8517
8519 0 439390 125028 180520 -1 8518
8520 0 439378 125028 180320 -1 8519
8521 0 439382 125028 180200 -1 8520
8522 0 439322 125020 180120 -1 8521
8523 0 439170 125112 180000 -1 8522
8524 0 439106 125392 179920 -1 8523
8525 0 439078 125520 179840 -1 8524
8526 0 439026 125612 179680 -1 8525
8527 0 438930 125820 179560 -1 8526
8528 0 438890 126012 179400 -1 8527
8529 0 438984 126130 179320 -1 8528
8530 0 438992 126318 179200 -1 8529
8531 0 439128 126514 179080 -1 8530
8532 0 439196 126678 178920 -1 8531
8533 0 439216 126850 178840 -1 8532
8534 0 439296 127042 178720 -1 8533
8535 0 439354 127144 178640 -1 8534
8536 0 439398 127216 178560 -1 8535
8537 0 439390 127440 178400 -1 8536
8538 0 439374 127504 178320 -1 8537
8539 0 439458 127552 178160 -1 8538
8540 0 439754 127868 177960 -1 8539
8541 0 439924 127906 177840 -1 8540
8542 0 440040 127938 177720 -1 8541
8543 0 440476 127898 177680 -1 8542
8544 0 440580 127894 177800 -1 8543
8545 0 440631.78 127860.87 177840 -1 8544
8546 0 439988 128078 177600 -1 8542
8547 0 439908 128298 177480 -1 8546
8548 0 439964 128386 177360 -1 8547
8549 0 440068 128458 177200 -1 8548
8550 0 440160 128478 177080 -1 8549
8551 0 440220 128462 177040 -1 8550
8552 0 440248 128484 177000 -1 8551
8553 0 440276 128506 176960 -1 8552
8554 0 440424 128506 176840 -1 8553
8555 0 440456 128538 176720 -1 8554
8556 0 440516 128654 176600 -1 8555
8557 0 440552 128706 176520 -1 8556
8558 0 440552 128794 176440 -1 8557
8559 0 440520 128754 176360 -1 8558
8560 0 440024 128170 177800 -1 8541
8561 0 440036 128186 177920 -1 8560
8562 0 439976 128166 178000 -1 8561
8563 0 439796.38 124839.164 181160 -1 8513
8564 0 439795.38 124974.89 181200 -1 8563
8565 0 439898.44 125118.08 181240 -1 8564
8566 0 440206.62 125428.766 181240 -1 8565
8567 0 440354.34 125506.266 181200 -1 8566
8568 0 440804.94 125722.36 181080 -1 8567
8569 0 440841.25 125719.625 181040 -1 8568
8570 0 441095.12 125702.766 180760 -1 8569
8571 0 441586.75 125644.7 180240 -1 8570
8572 0 441886.94 125533.84 179960 -1 8571
8573 0 442149.12 125668.016 179680 -1 8572
8574 0 442410.12 126029.63 179400 -1 8573
8575 0 442531.06 126168.35 179080 -1 8574
8576 0 442535.84 126252.43 178760 -1 8575
8577 0 442577.66 126327.45 178480 -1 8576
8578 0 442853.12 126398.89 178160 -1 8577
8579 0 443243.97 126389.94 177960 -1 8578
8580 0 443683.66 126198.08 177840 -1 8579
8581 0 443933.5 125917.19 177840 -1 8580
8582 0 444344.16 125723.45 177840 -1 8581
8583 0 444699.78 125715.56 177600 -1 8582
8584 0 445090.22 125695.7 177360 -1 8583
8585 0 445364.9 125529.09 177240 -1 8584
8586 0 445562.94 125322.66 177120 -1 8585
8587 0 445653.8 125153.03 177000 -1 8586
8588 0 444252.28 124306.41 177000 -1 8587
8589 0 444184.88 124311.984 177080 -1 8588
8590 0 443844.6 124363.945 177200 -1 8589
8591 0 443742.78 124358.984 177360 -1 8590
8592 0 443715.7 124322.95 177480 -1 8591
8593 0 443692.25 124286.1 177520 -1 8592
8594 0 445673.94 125133.83 176760 -1 8587
8595 0 445569.44 125254.47 176600 -1 8594
8596 0 445565.62 125201.625 176520 -1 8595
8597 0 446034.94 125135.3 176440 -1 8596
8598 0 446160.7 125152.516 176320 -1 8597
8599 0 446635.78 125273.984 176160 -1 8598
8600 0 446882.44 125444.58 175960 -1 8599
8601 0 446901.2 125450.2 175920 -1 8600
8602 0 446818.78 125804.766 175760 -1 8601
8603 0 429786 121668 183400 71 8466
8604 0 429786 121668 183360 71 8603
8605 0 429642 121664 183280 91 8604
8606 0 429570 121637.336 183200 91 8605
8607 0 429534 121624 183160 91 8606
8608 0 429534 121624 183120 91 8607
8609 0 430014 121396 183040 122 8608
8610 0 430138 121356 182920 122 8609
8611 0 430258 121392 182800 64 8610
8612 0 430378 121488 182720 64 8611
8613 0 430566 121528 182680 75 8612
8614 0 430634 121604 182560 75 8613
8615 0 430670 121660 182520 75 8614
8616 0 430610.56 121676.25 182400 -1 8615
8617 0 430583.2 121692.84 182360 -1 8616
8618 0 429860.56 121402.91 183200 -1 8606
8619 0 430023.94 120795.36 183200 -1 8618
8620 0 429862.4 120141.375 183320 -1 8619
8621 0 429653 120024.28 183480 -1 8620
8622 0 429433.72 119954.57 183560 -1 8621
8623 0 429252 122822 183520 45 8451
8624 0 429348 122962 183680 80 8623
8625 0 429388 123166 183800 102 8624
8626 0 429440 123350 183920 81 8625
8627 0 429392 123686 184000 75 8626
8628 0 429536 123890 184120 60 8627
8629 0 429548 124078 184240 51 8628
8630 0 429780 124250 184360 32 8629
8631 0 429848 124310 184400 32 8630
8632 0 429136 123802 183920 32 8627
8633 0 429028 124090 184000 32 8632
8634 0 428972 124422 184120 32 8633
8635 0 429032 124646 184200 51 8634
8636 0 429060.2 124702.17 184240 -1 8635
8637 0 426420 124138 184040 81 8444
8638 0 426608 124262 184000 81 8637
8639 0 426812 124430 183920 81 8638
8640 0 426928 124598 183840 -1 8639
8641 0 427112 124562 183680 -1 8640
8642 0 427204 124472 183600 -1 8641
8643 0 427252 124312 183520 -1 8642
8644 0 427268 124228 183400 -1 8643
8645 0 427404 124372 183240 -1 8644
8646 0 427544 124568 183120 -1 8645
8647 0 427580 124716 183040 -1 8646
8648 0 427612 124900 182920 -1 8647
8649 0 427676 125112 182800 -1 8648
8650 0 427840 125320 182680 -1 8649
8651 0 427916 125466 182600 -1 8650
8652 0 427932 125590 182480 -1 8651
8653 0 427960 125714 182360 -1 8652
8654 0 428052 125974 182200 -1 8653
8655 0 428108 126214 182080 -1 8654
8656 0 428224 126362 182000 -1 8655
8657 0 428544 126602 181920 -1 8656
8658 0 428752 126724 181880 -1 8657
8659 0 428868 126992 181800 -1 8658
8660 0 429808 127092 181760 -1 8659
8661 0 430532 127270 181560 -1 8660
8662 0 431004 127314 181480 -1 8661
8663 0 431044 127318 181400 -1 8662
8664 0 431480 127310 181320 -1 8663
8665 0 431822 127280 181160 -1 8664
8666 0 432158 127460 181080 -1 8665
8667 0 432270 127441.336 181040 -1 8666
8668 0 432066 127116 181000 -1 8667
8669 0 432019.7 126917.125 180880 -1 8668
8670 0 431931.62 126850.42 180840 -1 8669
8671 0 431786.06 126691.16 180840 -1 8670
8672 0 431567.84 126593.44 180840 -1 8671
8673 0 431549.4 126587.125 180920 -1 8672
8674 0 431545.78 126592.74 181000 -1 8673
8675 0 431588.28 126466.49 181120 -1 8674
8676 0 431575.06 126391.78 181120 -1 8675
8677 0 431469.4 126243.25 181160 -1 8676
8678 0 431459.1 126188 181120 -1 8677
8679 0 431707.2 126659.914 180800 -1 8672
8680 0 431727.34 126643.36 180720 -1 8679
8681 0 431790.53 126587.23 180640 -1 8680
8682 0 431761.44 126440.87 180440 -1 8681
8683 0 431824.53 126366.05 180360 -1 8682
8684 0 431816.88 126342.1 180320 -1 8683
8685 0 431837.03 126215.94 180200 -1 8684
8686 0 431841.88 125938.516 180200 -1 8685
8687 0 431834.75 125899.164 180240 -1 8686
8688 0 431628.75 125770.914 180360 -1 8687
8689 0 431603.34 125772.41 180480 -1 8688
8690 0 432494 127404 180960 -1 8667
8691 0 432850 127336 180840 -1 8690
8692 0 433066 127320 180760 -1 8691
8693 0 433466 127340 180600 -1 8692
8694 0 434052 127566 180520 -1 8693
8695 0 434584 127678 180400 -1 8694
8696 0 434760 127622 180280 -1 8695
8697 0 434956 127570 180160 -1 8696
8698 0 435000 127538 180120 -1 8697
8699 0 435082 127416 180040 -1 8698
8700 0 435266 127412 179920 -1 8699
8701 0 435430 127448 179800 -1 8700
8702 0 435870 127652 179720 -1 8701
8703 0 436462 127852 179600 -1 8702
8704 0 436642 127988 179520 -1 8703
8705 0 436898 128136 179400 -1 8704
8706 0 437128 128178 179320 -1 8705
8707 0 437336 128174 179200 -1 8706
8708 0 437516 128258 179080 -1 8707
8709 0 437604 128386 178920 -1 8708
8710 0 437840 128670 178800 -1 8709
8711 0 437804 128894 178640 -1 8710
8712 0 438216 128886 178640 -1 8711
8713 0 438356 128842 178560 -1 8712
8714 0 438484 128882 178440 -1 8713
8715 0 438528 128930 178360 -1 8714
8716 0 438480 128926 178280 -1 8715
8717 0 438504 128894 178200 -1 8716
8718 0 437688 128926 178520 -1 8711
8719 0 437652 128982 178440 -1 8718
8720 0 437572 129026 178320 -1 8719
8721 0 437624 129114 178120 -1 8720
8722 0 437724 129162 177880 -1 8721
8723 0 437788 129358 177680 -1 8722
8724 0 437804 129362 177640 -1 8723
8725 0 433490 127280 180520 -1 8693
8726 0 433568 127050 180440 -1 8725
8727 0 430526 127038 181880 -1 8660
8728 0 430562 127062 182000 -1 8727
8729 0 430614 127098 182080 -1 8728
8730 0 430702 127062 182200 -1 8729
8731 0 430822 126942 182320 -1 8730
8732 0 430588 126918 182400 -1 8731
8733 0 430626 126862 182440 -1 8732
8734 0 430670 126810 182480 -1 8733
8735 0 430728 126766.5 182520 -1 8734
8736 0 430775 126707.5 182560 -1 8735
8737 0 430785 126686.5 182600 -1 8736
8738 0 430807 126645.5 182640 -1 8737
8739 0 430825 126616.5 182680 -1 8738
8740 0 430839 126587.5 182720 -1 8739
8741 0 430847 126541.5 182760 -1 8740
8742 0 430898 126502 182840 -1 8741
8743 0 431054 126374 182960 -1 8742
8744 0 431242 126218 183040 -1 8743
8745 0 431462 126090 183120 -1 8744
8746 0 431618 126058 183200 -1 8745
8747 0 431746 126030 183320 -1 8746
8748 0 432110 125934 183400 -1 8747
8749 0 432710 125734 183480 -1 8748
8750 0 433057 125631 183520 -1 8749
8751 0 433404 125528 183560 -1 8750
8752 0 433744 125384 183680 -1 8751
8753 0 433884 125284 183800 -1 8752
8754 0 433948 125312 183920 -1 8753
8755 0 434036 125376 184040 -1 8754
8756 0 434176 125448 184160 -1 8755
8757 0 434332 125340 184240 -1 8756
8758 0 434680 125372 184360 -1 8757
8759 0 434780 125416 184440 -1 8758
8760 0 435006 125446 184560 -1 8759
8761 0 435022 125526 184720 -1 8760
8762 0 435018 125646 184920 -1 8761
8763 0 434874 125746 185080 -1 8762
8764 0 434562 125710 185240 -1 8763
8765 0 434402 125642 185360 -1 8764
8766 0 434218 125622 185440 -1 8765
8767 0 434086 125582 185520 -1 8766
8768 0 433858 125546 185600 -1 8767
8769 0 433742 125534 185680 -1 8768
8770 0 433574 125498 185760 -1 8769
8771 0 433478 125434 185840 -1 8770
8772 0 433282 125318 185920 -1 8771
8773 0 433226 125254 186000 -1 8772
8774 0 433030 125122 186120 -1 8773
8775 0 432930 125074 186240 -1 8774
8776 0 432918 125042 186320 -1 8775
8777 0 432898 125058 186400 -1 8776
8778 0 435338 125410 184320 -1 8759
8779 0 435726 125282 184240 -1 8778
8780 0 436450 125562 184200 -1 8779
8781 0 436442 125790 184400 -1 8780
8782 0 436434 125962 184520 -1 8781
8783 0 436414 126130 184680 -1 8782
8784 0 436434 126226 184800 -1 8783
8785 0 436608.97 126502.64 185200 -1 8784
8786 0 434208 125400 184400 -1 8757
8787 0 434224 125444 184440 -1 8786
8788 0 433258.5 125540.875 183440 -1 8750
8789 0 433360.12 125534.016 183320 -1 8788
8790 0 433458.16 125559.945 183240 -1 8789
8791 0 433654.1 125621.53 183160 -1 8790
8792 0 433695.1 125705.22 183040 -1 8791
8793 0 431154 127054 182240 -1 8730
8794 0 431434 126978 182280 -1 8793
8795 0 431834 127014 182320 -1 8794
8796 0 432058 127002 182240 -1 8795
8797 0 432066 127002 182200 -1 8796
8798 0 427252 125012 183880 -1 8640
8799 0 427292 125120 184000 -1 8798
8800 0 427404 125128 184120 -1 8799
8801 0 427499.3 125122.516 184200 -1 8800
8802 0 427526.25 125191.19 184280 -1 8801
8803 0 427565.88 125341.44 184360 -1 8802
8804 0 427965.6 125686.53 184400 -1 8803
8805 0 428010.38 125765.8 184440 -1 8804
8806 0 424140 124780 184480 154 8441
8807 0 423920 124832 184360 135 8806
8808 0 423876 124832 184280 135 8807
8809 0 423835.12 124765.125 184200 -1 8808
8810 0 423745 124621.78 184120 -1 8809
8811 0 423745.06 124006.97 184120 -1 8810
8812 0 423745.2 123953.34 184040 -1 8811
8813 0 423761.25 123836.42 183960 -1 8812
8814 0 423797.12 123789.09 183920 -1 8813
8815 0 424564.3 123875.11 184480 -1 8806
8816 0 424563.88 123839.86 184400 -1 8815
8817 0 424705.47 123655.734 184240 -1 8816
8818 0 423708 124492 184520 120 8441
8819 0 423704 124372 184400 80 8818
8820 0 423657 124256.2 184320 -1 8819
8821 0 423669.12 124251.84 184280 -1 8820
8822 0 425455.94 124334.016 184880 -1 8439
8823 0 425683.6 124371.766 185000 -1 8822
8824 0 425766.25 124492.7 185200 -1 8823
8825 0 425766.38 124502.766 185320 -1 8824
8826 0 425588 124548 185360 -1 8825
8827 0 425416.47 124795.75 185560 -1 8826
8828 0 422496 126606 185560 139 8346
8829 0 422576 126478 185400 139 8828
8830 0 422708 126286 185280 80 8829
8831 0 422812 126094 185160 80 8830
8832 0 422878 125836 185120 32 8831
8833 0 422830 125652 184920 -1 8832
8834 0 422722 125624 184840 -1 8833
8835 0 422566 125608 184720 -1 8834
8836 0 422694 125388 184600 -1 8835
8837 0 422742 125180 184520 -1 8836
8838 0 422788.12 125016.25 184440 -1 8837
8839 0 422942.2 124854.31 184320 -1 8838
8840 0 422932.12 124932.375 184200 -1 8839
8841 0 422957.88 124879.66 184120 -1 8840
8842 0 423044.12 124848.94 184080 -1 8841
8843 0 421348 127080 186400 64 8339
8844 0 421260 127172 186280 64 8843
8845 0 420996 126996 186200 80 8844
8846 0 420725.62 126665.89 186080 -1 8845
8847 0 420724.44 126608.86 186000 -1 8846
8848 0 420722.03 126532.58 185920 -1 8847
8849 0 414652.47 133241.33 190040 32 7851
8850 0 414479.6 133276.33 189960 60 8849
8851 0 414304 133536 190640 51 8850
8852 0 414272 133696 190840 51 8851
8853 0 414240 133920 190960 51 8852
8854 0 414240 134144 191120 45 8853
8855 0 414240 134293.33 191200 49 8854
8856 0 414240 134368 191240 51 8855
8857 0 414176 134592 191360 40 8856
8858 0 413984 134688 191560 32 8857
8859 0 413792 134688 191760 32 8858
8860 0 413728 134688 192040 51 8859
8861 0 413568 134720 192240 51 8860
8862 0 413504 134880 192440 32 8861
8863 0 413472 134976 192560 32 8862
8864 0 413444.4 135077.8 192600 -1 8863
8865 0 413307.75 135174.14 192760 -1 8864
8866 0 413165.47 135321.1 192880 -1 8865
8867 0 412998.2 135554.17 192960 -1 8866
8868 0 413192.2 135900.23 193000 -1 8867
8869 0 413171.88 135964.5 193040 -1 8868
8870 0 414260 133558 189880 51 8850
8871 0 414028 133530 189800 51 8870
8872 0 413732 133538 189760 40 8871
8873 0 413584 133526 189920 32 8872
8874 0 413428 133638 190040 45 8873
8875 0 413220 133634 190120 45 8874
8876 0 412860 133558 190160 45 8875
8877 0 412728 133522 190240 -1 8876
8878 0 412576 133594 190360 -1 8877
8879 0 412564 133650 190480 -1 8878
8880 0 413292 133802 190240 45 8875
8881 0 413476 134114 190280 32 8880
8882 0 413296 134306 190240 60 8881
8883 0 412808 134394 190280 -1 8882
8884 0 412652 134482 190320 -1 8883
8885 0 412620 134822 190360 -1 8884
8886 0 412212 134914 190400 -1 8885
8887 0 412216 134986 190440 -1 8886
8888 0 412194 135018 190480 -1 8887
8889 0 412166 135074 190560 -1 8888
8890 0 414180.25 133959.75 189880 -1 8870
8891 0 414018.62 134234.39 190000 -1 8890
8892 0 413740.2 134541.88 190200 -1 8891
8893 0 413615.25 134654.47 190320 -1 8892
8894 0 413559.44 134822.25 190440 -1 8893
8895 0 413501.66 135062.05 190600 -1 8894
8896 0 413377.34 135206.94 190720 -1 8895
8897 0 413014.53 135442 191000 -1 8896
8898 0 412959.3 135502.25 191000 -1 8897
8899 0 413003.22 135583.64 190920 -1 8898
8900 0 412986.12 135821.2 190920 -1 8899
8901 0 412735.44 135794.11 190760 -1 8900
8902 0 415080.4 134322.44 190520 137 7849
8903 0 415137.2 134292.17 190560 137 8902
8904 0 433508.94 148579.64 185680 -1 3197
8905 0 433725.94 148642.72 185680 -1 8904
8906 0 433738.12 148576.33 185600 -1 8905
8907 0 433735.25 148536.27 185560 -1 8906
8908 0 433657.6 148912.94 185840 -1 8905
8909 0 433714.25 149127.97 185960 -1 8908
8910 0 433862.5 149262.5 185960 -1 8909
8911 0 433865.12 149309.1 186000 -1 8910
8912 0 433886.4 149411.31 186080 -1 8911
8913 0 433873.62 149611.02 186160 -1 8912
8914 0 433876.38 149717.86 186200 -1 8913
8915 0 433997.06 149871.88 186200 -1 8914
8916 0 434241.88 150109.56 186280 -1 8915
8917 0 434247.8 150097.25 186360 -1 8916
8918 0 434324.53 150286.9 186560 -1 8917
8919 0 434299.3 150251.88 186760 -1 8918
8920 0 434110.88 150222 186880 -1 8919
8921 0 434259.72 150224.9 187000 -1 8920
8922 0 434277.75 150318.89 187040 -1 8921
8923 0 434315.88 150369.31 187120 -1 8922
8924 0 434383.7 150264 187280 -1 8923
8925 0 434512.94 150379.03 187400 -1 8924
8926 0 434522.75 150437.38 187480 -1 8925
8927 0 434496.06 150515.5 187520 -1 8926
8928 0 434557.6 150662.97 187680 -1 8927
8929 0 434634.12 150949.12 187840 -1 8928
8930 0 434635.3 150989.12 187880 -1 8929
8931 0 434638.25 151016.56 187920 -1 8930
8932 0 434665.84 150994.64 188000 -1 8931
8933 0 433822.62 149192.5 185880 -1 8910
8934 0 437464.84 146437.08 182960 32 3128
8935 0 437532.3 146431.55 183000 -1 8934
8936 0 437678.75 146452.53 183040 -1 8935
8937 0 437724.88 146443.06 183080 -1 8936
8938 0 437766.7 146388.75 183120 -1 8937
8939 0 437844.8 146304.89 183160 -1 8938
8940 0 437894.28 146243.58 183200 -1 8939
8941 0 438118.9 146100.16 183200 -1 8940
8942 0 438211.62 146044.45 183240 -1 8941
8943 0 438379.2 146007.78 183280 -1 8942
8944 0 438547.47 146005.05 183320 -1 8943
8945 0 438776.62 146020.1 183360 -1 8944
8946 0 438783.7 146036.34 183400 -1 8945
8947 0 438816.03 146089.75 183440 -1 8946
8948 0 438851.97 146130.02 183480 -1 8947
8949 0 438843.6 146183.66 183520 -1 8948
8950 0 438867.94 146244.47 183560 -1 8949
8951 0 438894.47 146303.5 183600 -1 8950
8952 0 438994.34 146421.92 183640 -1 8951
8953 0 439282.75 146548.02 183680 -1 8952
8954 0 439410.06 146668.9 183680 -1 8953
8955 0 439432.62 146629.94 183640 -1 8954
8956 0 439477.84 146661.45 183600 -1 8955
8957 0 439511.16 146676.64 183560 -1 8956
8958 0 439146.1 147050.77 183560 -1 8957
8959 0 439149.62 147201.6 183600 -1 8958
8960 0 439159.22 147277.84 183640 -1 8959
8961 0 439176.16 147327.19 183680 -1 8960
8962 0 439189 147374.42 183720 -1 8961
8963 0 439205.3 147452.78 183760 -1 8962
8964 0 439194.56 147557.81 183800 -1 8963
8965 0 439210.28 147700.66 183840 -1 8964
8966 0 439216.2 147767.81 183880 -1 8965
8967 0 439257.47 147790.03 183920 -1 8966
8968 0 439266.66 147837.05 183960 -1 8967
8969 0 439291.38 148033.88 184040 -1 8968
8970 0 439270.44 148136.92 184080 -1 8969
8971 0 439247.97 148207.66 184120 -1 8970
8972 0 439265.75 148295.12 184160 -1 8971
8973 0 439260.94 148445.02 184200 -1 8972
8974 0 439303.78 148761.45 184320 -1 8973
8975 0 439312.88 148818.95 184360 -1 8974
8976 0 439180.9 149005.84 184440 -1 8975
8977 0 438994.9 149102.22 184480 -1 8976
8978 0 438736.88 149251.58 184520 -1 8977
8979 0 438711.94 149326.73 184600 -1 8978
8980 0 440147.9 146535.16 183560 -1 8957
8981 0 440373.7 146390.53 183520 -1 8980
8982 0 440525.66 146323.33 183480 -1 8981
8983 0 440664.72 146264.5 183440 -1 8982
8984 0 441235.88 146040.52 183440 -1 8983
8985 0 441546.4 145694.72 183440 -1 8984
8986 0 442341.12 145419.03 183440 -1 8985
8987 0 442405.6 145582.98 183720 -1 8986
8988 0 442470 145841.4 183880 -1 8987
8989 0 442486 145906.23 183920 -1 8988
8990 0 442818.94 146604.67 184320 -1 8989
8991 0 442881.6 146863.98 184480 -1 8990
8992 0 442297.12 145362.66 183320 -1 8986
8993 0 442327.38 144801.03 183320 -1 8992
8994 0 442234.72 144668.19 183320 -1 8993
8995 0 442401.25 144114.11 183320 -1 8994
8996 0 442425.25 144116.95 183280 -1 8995
8997 0 442482.47 144120.9 183240 -1 8996
8998 0 442693.03 144185.19 183080 -1 8997
8999 0 442768.75 144205.72 183040 -1 8998
9000 0 442510.3 143789.48 183320 -1 8995
9001 0 442511.3 143584.05 183400 -1 9000
9002 0 442503.1 143424.22 183440 -1 9001
9003 0 442550.12 143340.67 183480 -1 9002
9004 0 442487.84 143269.05 183600 -1 9003
9005 0 442393.94 143235.72 183720 -1 9004
9006 0 442126.53 143114.33 183720 -1 9005
9007 0 442066.12 143070.16 183680 -1 9006
9008 0 441947.47 143020.36 183640 -1 9007
9009 0 441806.3 142792.14 183560 -1 9008
9010 0 441795 142563.55 183440 -1 9009
9011 0 441779.84 142457.84 183360 -1 9010
9012 0 441790.7 142336.19 183280 -1 9011
9013 0 441771.56 142157.25 183120 -1 9012
9014 0 441800.72 141990.2 183040 -1 9013
9015 0 441799.34 141957.67 183000 -1 9014
9016 0 441795.84 141892.67 182920 -1 9015
9017 0 441716.7 141788 182840 -1 9016
9018 0 441720.25 141582.08 182840 -1 9017
9019 0 441774.38 141424.4 182880 -1 9018
9020 0 441760.12 141269.14 182880 -1 9019
9021 0 441755.84 141208.05 182840 -1 9020
9022 0 441736.7 141169.36 182800 -1 9021
9023 0 441639.88 141078.22 182760 -1 9022
9024 0 441645.6 141114.02 182720 -1 9023
9025 0 441655 141158.55 182680 -1 9024
9026 0 442387.4 143257.8 183760 -1 9005
9027 0 442361 143345.14 183920 -1 9026
9028 0 442382.44 143552.36 184080 -1 9027
9029 0 442278.22 143430.19 184160 -1 9028
9030 0 442260.97 143408.31 184200 -1 9029
9031 0 442281.34 143421.95 184240 -1 9030
9032 0 442306.2 143451.28 184280 -1 9031
9033 0 442304.72 143495.95 184400 -1 9032
9034 0 442309 143510.5 184440 -1 9033
9035 0 442313.1 143525.03 184480 -1 9034
9036 0 442151.4 145418.2 183240 -1 8992
9037 0 441932.78 145501.34 183120 -1 9036
9038 0 441952.44 145590.14 182920 -1 9037
9039 0 441919.6 145585.6 182880 -1 9038
9040 0 441790.38 145568.06 182720 -1 9039
9041 1 441689.4 145554.72 182600 -1 9040
9042 0 441549.72 145469.55 182560 -1 9041
9043 0 441416.12 145345.17 182520 -1 9042
9044 0 441327.56 145205 182440 -1 9043
9045 0 441295.84 145188.44 182400 -1 9044
9046 0 441284.1 145209.98 182360 -1 9045
9047 0 441273.9 145128.05 182240 -1 9046
9048 0 441295.53 145106.05 182200 -1 9047
9049 0 441264 144992.5 182120 -1 9048
9050 0 441232.22 144878.61 182040 -1 9049
9051 0 441156.6 144881.06 182000 -1 9050
9052 0 441083.84 144777.34 181960 -1 9051
9053 0 441015.7 144718.95 181920 -1 9052
9054 0 440941.9 144661.1 181880 -1 9053
9055 0 440905.8 144627.11 181840 -1 9054
9056 0 440859.72 144584.72 181760 -1 9055
9057 0 440799.8 144562.44 181720 -1 9056
9058 0 440691 144511 181640 -1 9057
9059 0 440587 144387 181560 -1 9058
9060 0 439307.03 146586.42 183720 -1 8953
9061 0 439325.12 146622.42 183760 -1 9060
9062 0 439337.75 146680.52 183800 -1 9061
9063 0 439341.97 146754.92 183840 -1 9062
9064 0 439578.34 146702.06 183840 -1 9063
9065 0 439627.2 146763.7 183880 -1 9064
9066 0 439639 146802.81 183920 -1 9065
9067 0 439664.2 146877.03 183960 -1 9066
9068 0 439697.7 146931.98 184000 -1 9067
9069 0 439717.7 147007.67 184040 -1 9068
9070 0 439740.03 147080.92 184080 -1 9069
9071 0 439771.56 147135.03 184120 -1 9070
9072 0 439841.8 147187.4 184160 -1 9071
9073 0 439901.12 147252.28 184200 -1 9072
9074 0 439948.94 147317.28 184240 -1 9073
9075 0 439984.66 147401.56 184280 -1 9074
9076 0 439998.7 147471.58 184320 -1 9075
9077 0 440022.47 147508.55 184360 -1 9076
9078 0 440021.53 147549.1 184400 -1 9077
9079 0 440019.34 147582.81 184440 -1 9078
9080 0 437736.47 146543.19 182920 -1 8934
9081 0 437902.06 146608.58 182880 -1 9080
9082 0 437985.84 146693.69 182840 -1 9081
9083 0 438060.78 146714.12 182800 -1 9082
9084 0 438109.78 146703.34 182760 -1 9083
9085 0 438145.62 146706.47 182720 -1 9084
9086 0 438268.28 146723.86 182680 -1 9085
9087 0 438369.03 146726.25 182640 -1 9086
9088 0 438401.47 146664.08 182600 -1 9087
9089 0 438487.03 146687.2 182560 -1 9088
9090 0 438599.66 146688.1 182520 -1 9089
9091 0 438669.62 146711.36 182480 -1 9090
9092 0 438833.03 146711.42 182440 -1 9091
9093 0 438946 146649.42 182400 -1 9092
9094 0 439348 146538.5 182400 -1 9093
9095 0 439352.06 146570.11 182360 -1 9094
9096 0 439419.7 146591.48 182320 -1 9095
9097 0 439457.1 146610.9 182280 -1 9096
9098 0 439482.1 146626.61 182240 -1 9097
9099 0 439588.94 146672.02 182200 -1 9098
9100 0 439626.94 146731.94 182160 -1 9099
9101 0 439642.72 146742.53 182120 -1 9100
9102 0 439666.28 146750.95 182080 -1 9101
9103 0 439707.78 146752.4 182040 -1 9102
9104 0 439766.12 147013.48 182000 -1 9103
9105 0 439664.78 146777.7 181960 -1 9104
9106 0 439640.3 146797.3 181920 -1 9105
9107 0 439624 146816.38 181880 -1 9106
9108 0 439630.4 146817.8 181840 -1 9107
9109 0 439615.28 146831.98 181800 -1 9108
9110 0 439613.06 146837.6 181760 -1 9109
9111 0 439601.53 146842.61 181720 -1 9110
9112 0 439623.53 146832.31 181680 -1 9111
9113 0 439602.84 146840.3 181640 -1 9112
9114 0 439601.38 146847.48 181600 -1 9113
9115 0 439570 146768 181480 -1 9114
9116 0 439554 146728 181360 -1 9115
9117 0 439574 146712 181320 -1 9116
9118 0 439622 146456 181200 -1 9117
9119 0 439651.8 146270.47 181080 -1 9118
9120 0 439637.28 146009.14 180840 -1 9119
9121 0 439466.78 145951.25 180840 -1 9120
9122 0 439224.25 145819.1 180720 -1 9121
9123 0 439431.4 145807.4 180680 -1 9122
9124 0 439434.7 145790.78 180640 -1 9123
9125 0 440786.7 146991.23 181600 -1 9114
9126 0 440908.6 146995.45 181560 -1 9125
9127 0 441006.66 146983.52 181520 -1 9126
9128 0 441089.7 146973.8 181480 -1 9127
9129 0 441127.8 146955.88 181440 -1 9128
9130 0 441154.9 146942.25 181400 -1 9129
9131 0 441174.03 146948.98 181360 -1 9130
9132 0 441220.72 146934.62 181320 -1 9131
9133 0 441336.16 146932.66 181280 -1 9132
9134 0 441550.53 146800.05 181240 -1 9133
9135 0 441565.9 146803.55 181200 -1 9134
9136 0 441601.72 146810.81 181160 -1 9135
9137 0 441631.25 146824.11 181120 -1 9136
9138 0 441649.06 146837.12 181080 -1 9137
9139 0 441714.12 146806.88 181040 -1 9138
9140 0 441753.72 146738.36 181000 -1 9139
9141 0 441896.28 146918.39 181000 -1 9140
9142 0 442084.9 146928.97 181000 -1 9141
9143 0 442325.72 146733.77 181000 -1 9142
9144 0 442314.28 146700.72 181040 -1 9143
9145 0 442354.22 146743.17 181080 -1 9144
9146 0 442381.4 146774.14 181120 -1 9145
9147 0 442419.2 146798.02 181160 -1 9146
9148 0 442483.34 146810.94 181200 -1 9147
9149 0 442508 146747.56 181240 -1 9148
9150 0 442053.1 146865.67 180960 -1 9142
9151 0 442073.16 146730.11 180920 -1 9150
9152 0 442120.06 146622.16 180880 -1 9151
9153 0 442213.8 146620.62 180840 -1 9152
9154 0 442297.38 146498.05 180800 -1 9153
9155 0 442523.22 146326.97 180760 -1 9154
9156 0 442666 146171.14 180720 -1 9155
9157 0 442778.34 146063.6 180680 -1 9156
9158 0 442850.38 145916.75 180640 -1 9157
9159 0 442873.8 145810.1 180600 -1 9158
9160 0 442967.38 145694.98 180560 -1 9159
9161 0 443028.1 145627.14 180520 -1 9160
9162 0 443173.28 145405.02 180480 -1 9161
9163 0 443207.4 145333.7 180440 -1 9162
9164 0 443245.84 145257.61 180400 -1 9163
9165 0 443250.75 145190.89 180360 -1 9164
9166 0 443274.88 145147.67 180320 -1 9165
9167 0 443298.78 145103.89 180280 -1 9166
9168 0 443320.78 145065.77 180240 -1 9167
9169 0 443331.66 145024.92 180200 -1 9168
9170 0 443355.47 144944.61 180160 -1 9169
9171 0 443458.75 144786.97 180120 -1 9170
9172 0 443609.5 144304.55 180080 -1 9171
9173 0 443483.28 144509.75 180040 -1 9172
9174 0 443465.03 144383.98 180000 -1 9173
9175 0 443478.88 144376.3 179960 -1 9174
9176 0 443494.84 144354.67 179920 -1 9175
9177 0 443502.88 144337.48 179880 -1 9176
9178 0 443505.03 144324.73 179840 -1 9177
9179 0 443502.9 144305.3 179800 -1 9178
9180 0 443501.75 144291.72 179760 -1 9179
9181 0 443517.8 144271.19 179720 -1 9180
9182 0 443536.53 144252.88 179680 -1 9181
9183 0 443536.97 144234.23 179640 -1 9182
9184 0 443556.78 144218.84 179600 -1 9183
9185 0 443574.3 144204.7 179560 -1 9184
9186 0 443640.88 144157.56 179520 -1 9185
9187 0 443699.62 144101.27 179480 -1 9186
9188 0 443727.28 144085.36 179440 -1 9187
9189 0 443745.34 144071.34 179400 -1 9188
9190 0 443789.56 144073.14 179360 -1 9189
9191 0 443817.88 144062.94 179320 -1 9190
9192 0 443808.34 144069.33 179280 -1 9191
9193 0 443791 144080.83 179240 -1 9192
9194 0 443765.72 144101.7 179200 -1 9193
9195 0 443747.28 144133.38 179160 -1 9194
9196 0 443735.56 144122.14 179120 -1 9195
9197 0 443731.84 144102.4 179080 -1 9196
9198 0 443723.22 144079.1 179040 -1 9197
9199 0 443737.53 144100.64 179000 -1 9198
9200 0 443802.28 144061.28 178920 -1 9199
9201 0 443963.22 143962.39 178720 -1 9200
9202 0 444000.8 143929.9 178560 -1 9201
9203 0 444396.75 143904.33 178400 -1 9202
9204 0 444382.22 143980.38 178240 -1 9203
9205 0 444741.25 144126.03 178560 -1 9202
9206 0 444975.06 144207.16 178480 -1 9205
9207 0 445176.3 144282.22 178400 -1 9206
9208 0 445293.4 144352.25 178320 -1 9207
9209 0 445433.2 144345.34 178240 -1 9208
9210 0 445508.88 144416.05 178080 -1 9209
9211 0 445618 144377.5 178000 -1 9210
9212 0 445726.8 144338.67 177920 -1 9211
9213 0 445879 144360.67 177880 -1 9212
9214 0 446182.56 144403.84 177800 -1 9213
9215 0 446547.03 144551.86 177720 -1 9214
9216 0 446667.3 144614.94 177680 -1 9215
9217 0 446766.56 144918.78 177600 -1 9216
9218 0 447171.34 145160.86 177520 -1 9217
9219 0 447324.53 145196.2 177480 -1 9218
9220 0 447521.8 145110.44 177440 -1 9219
9221 0 447624.22 145098.42 177400 -1 9220
9222 0 447679.53 145138.11 177360 -1 9221
9223 0 447716.88 145140.66 177320 -1 9222
9224 0 447840.94 145159.36 177240 -1 9223
9225 0 447979.88 145151.52 177200 -1 9224
9226 0 448259.75 145218.12 177200 -1 9225
9227 0 448463.3 145214.34 177280 -1 9226
9228 0 448575.3 145210.16 177320 -1 9227
9229 0 448723.44 145151.72 177360 -1 9228
9230 0 448896.94 145192.72 177360 -1 9229
9231 0 449001.9 145222.77 177320 -1 9230
9232 0 449065.97 145227.78 177280 -1 9231
9233 0 449110.34 145228.66 177240 -1 9232
9234 0 449189.56 145182.05 177160 -1 9233
9235 0 449325.94 145092.84 177080 -1 9234
9236 0 449401.72 145132.81 177040 -1 9235
9237 0 449539.1 145163.33 177000 -1 9236
9238 0 449692.3 145153.4 176880 -1 9237
9239 0 449779.47 145157.33 176800 -1 9238
9240 0 449810.94 145074.56 176760 -1 9239
9241 0 449908.88 145143.61 176720 -1 9240
9242 0 449942.62 145049.75 176680 -1 9241
9243 0 449994.34 145159.72 176640 -1 9242
9244 0 450042.62 145182.64 176600 -1 9243
9245 0 450241.72 145145.06 176560 -1 9244
9246 0 450428.06 145186.1 176560 -1 9245
9247 0 450626.88 145201.89 176560 -1 9246
9248 0 450631.3 145244.23 176600 -1 9247
9249 0 450647.88 145302.94 176640 -1 9248
9250 0 450711.5 145353.5 176520 -1 9247
9251 0 451123.5 145645.5 176440 -1 9250
9252 0 451539.5 145731.5 176400 -1 9251
9253 0 451911.5 145567.5 176400 -1 9252
9254 0 451919.5 145483.5 176360 -1 9253
9255 0 452235.5 145475.5 176280 -1 9254
9256 0 452651.5 145375.5 176200 -1 9255
9257 0 452795.5 145339.5 176160 -1 9256
9258 0 452967.5 145211.5 176080 -1 9257
9259 0 452807.5 145055.5 176040 -1 9258
9260 0 452802.75 145061.12 176080 -1 9259
9261 0 452776.47 145019.39 176120 -1 9260
9262 0 452672.62 144968.69 176120 -1 9261
9263 0 452615.75 144848.72 176120 -1 9262
9264 0 452531.6 144825.38 176120 -1 9263
9265 0 452461.88 144777.78 176160 -1 9264
9266 0 452370.9 144667.69 176160 -1 9265
9267 0 452322.62 144586.08 176200 -1 9266
9268 0 452202.62 144456.31 176200 -1 9267
9269 0 452263.9 144332.48 176200 -1 9268
9270 0 452313.06 144275.44 176200 -1 9269
9271 0 452356.3 144197.44 176280 -1 9270
9272 0 452375.72 143985.56 176400 -1 9271
9273 0 452321.12 143932.31 176400 -1 9272
9274 0 452218.53 143869.75 176320 -1 9273
9275 0 452168.72 143874.39 176280 -1 9274
9276 0 452336.7 143728.69 176320 -1 9274
9277 0 452256.6 143594.4 176440 -1 9276
9278 0 452322.88 143504.66 176480 -1 9277
9279 0 452187.75 143448.61 176520 -1 9278
9280 0 448821.53 145158.19 177440 -1 9230
9281 0 443555.4 143677.44 179960 -1 9175
9282 0 443549.25 143654.47 180000 -1 9281
9283 0 443560.06 143606.86 180040 -1 9282
9284 0 443573.53 143582.88 180080 -1 9283
9285 0 443734.75 143443.31 180160 -1 9284
9286 0 443827.16 143363.12 180200 -1 9285
9287 0 443869.12 143293.33 180360 -1 9286
9288 0 443851.56 143294.38 180560 -1 9287
9289 0 443906.16 143272.38 180720 -1 9288
9290 0 443537 143742 179880 -1 9281
9291 0 443381 144118 180080 -1 9172
9292 0 443197 144302 180160 -1 9291
9293 0 442893 144154 180160 -1 9292
9294 0 439654.2 146598.6 182400 -1 9094
9295 0 439589.6 146506.16 182440 -1 9294
9296 0 439575.78 146523.39 182480 -1 9295
