# Supplementary material for: Connectomics Analysis Reveals First-, Second-, and Third-Order Thermosensory and Hygrosensory Neurons in the Adult Drosophila Brain
Source: Curr Biol. 2020 Aug 17;30(16):3167–3182.e4. doi: 10.1016/j.cub.2020.06.028 (PMC7443704; doi:10.1016/j.cub.2020.06.028)
Supplement: Data S1. Skeletons and Meshes, Related to STAR Methods — marin2020-skeletons contains files describing the morphology of each neuron in this study (in FAFB14 space, .swc format). glomeruli_meshes contains the glomerular meshes (in FAFB14 space, .stl format). neuropil_meshes contains the glomerular meshes (in FAFB14 space, .stl format). [file mmc5.zip › VP_SI/marin2020-skeletons/4869882.swc]

# SWC format file
# based on specifications at http://www.neuronland.org/NLMorphologyConverter/MorphologyFormats/SWC/Spec.html
# Created by nat::write.neuron.swc
# PointNo Label X Y Z Radius Parent 
1 0 393082 220482 58920 2989 -1
2 0 393370 220186 59160 -1 1
3 0 393714 220338 59400 -1 2
4 0 393970 220370 59640 -1 3
5 0 394250 220350 59800 -1 4
6 0 395466 222994 59840 -1 5
7 0 395434 224266 59920 -1 6
8 0 395758 225472 59960 -1 7
9 0 395958 225772 60080 -1 8
10 0 396254 226102 60160 -1 9
11 0 396494 226446 60240 -1 10
12 0 396662 226578 60360 -1 11
13 0 396838 226744 60480 -1 12
14 0 397370 227256 60560 -1 13
15 0 397882 227676 60520 -1 14
16 0 398326 228106 60600 -1 15
17 0 398590 228222 60680 -1 16
18 0 398882 228242 60800 -1 17
19 0 399158 228284 60960 -1 18
20 0 399514 228650 61120 -1 19
21 0 399606 228810 61200 -1 20
22 0 399722 229064 61320 -1 21
23 0 399782 229352 61440 -1 22
24 0 399914 229722 61600 -1 23
25 0 400022 229922 61760 -1 24
26 0 400162 230090 61880 -1 25
27 0 400366 230300 62000 -1 26
28 0 400546 230520 62160 -1 27
29 0 400746 230778 62320 -1 28
30 0 400862 231010 62480 -1 29
31 0 401186 231290 62680 -1 30
32 0 401266 231416 62720 -1 31
33 0 401438 231696 62840 -1 32
34 0 401550 231912 62960 -1 33
35 0 401614 232040 63120 -1 34
36 0 401654 232208 63240 -1 35
37 0 401702 232342 63400 -1 36
38 0 401950 232438 63560 -1 37
39 0 402166 232482 63680 -1 38
40 0 402462 232530 63840 -1 39
41 0 402974 232736 63960 -1 40
42 0 403226 232928 64040 -1 41
43 0 404034 233048 64080 -1 42
44 0 404314 233162 64200 -1 43
45 0 404526 233266 64320 -1 44
46 0 404670 233342 64440 -1 45
47 0 405138 233570 64520 -1 46
48 0 405622 234000 64640 -1 47
49 0 405830 234152 64800 -1 48
50 0 406058 234272 64920 -1 49
51 0 406250 234348 65080 -1 50
52 0 406434 234506 65240 -1 51
53 0 406566 234578 65400 -1 52
54 0 406746 234694 65600 -1 53
55 0 406890 234834 65760 -1 54
56 0 406978 234958 65960 -1 55
57 0 407018 235138 66160 -1 56
58 0 407066 235210 66360 -1 57
59 0 407098 235266 66560 -1 58
60 0 407198 235336 66760 -1 59
61 0 407494 235428 66920 -1 60
62 0 407770 235524 67080 -1 61
63 0 408194 235640 67200 -1 62
64 0 408610 235682 67320 -1 63
65 0 409250 235878 67480 -1 64
66 0 409722 236038 67560 -1 65
67 0 410130 236072 67640 -1 66
68 0 410494 236080 67760 -1 67
69 0 410682 236036 67880 -1 68
70 0 410886 236128 68000 -1 69
71 0 411054 236230 68160 -1 70
72 0 411146 236338 68320 -1 71
73 0 411278 236422 68480 -1 72
74 0 411450 236554 68640 -1 73
75 0 411702 236712 68840 -1 74
76 0 411894 236872 69040 -1 75
77 0 412046 236952 69240 -1 76
78 0 412178 237106 69440 -1 77
79 0 412294 237194 69640 -1 78
80 0 412398 237330 69840 -1 79
81 0 412474 237450 70040 -1 80
82 0 412530 237534 70200 -1 81
83 0 412530 237674 70400 -1 82
84 0 412526 237784 70600 -1 83
85 0 412606 237920 70800 -1 84
86 0 412702 238044 71000 -1 85
87 0 412726 238176 71160 -1 86
88 0 412686 238276 71320 -1 87
89 0 412694 238440 71560 -1 88
90 0 412766 238490 71800 -1 89
91 0 412894 238498 71960 -1 90
92 0 413042 238490 72160 -1 91
93 0 413250 238506 72360 -1 92
94 0 413494 238558 72520 -1 93
95 0 413702 238642 72680 -1 94
96 0 413794 238780 72880 -1 95
97 0 413866 238876 73040 -1 96
98 0 413958 238980 73240 -1 97
99 0 414026 239092 73400 -1 98
100 0 414070 239184 73520 -1 99
101 0 414266 239364 73640 -1 100
102 0 414530 239478 73720 -1 101
103 0 414914 239542 73840 -1 102
104 0 415242 239606 73920 -1 103
105 0 415430 239698 74040 -1 104
106 0 415586 239834 74200 -1 105
107 0 415726 239874 74320 -1 106
108 0 416014 240040 74440 -1 107
109 0 416242 240132 74600 -1 108
110 0 416422 240192 74760 -1 109
111 0 416542 240256 74880 -1 110
112 0 416650 240328 75040 -1 111
113 0 416730 240428 75200 -1 112
114 0 416818 240512 75320 -1 113
115 0 416946 240610 75440 -1 114
116 0 417090 240794 75560 -1 115
117 0 417286 240962 75680 -1 116
118 0 417426 241098 75800 -1 117
119 0 417594 241240 75920 -1 118
120 0 417742 241416 76040 -1 119
121 0 417946 241460 76160 -1 120
122 0 418178 241604 76280 -1 121
123 0 418346 241754 76400 -1 122
124 0 418442 241886 76560 -1 123
125 0 418450 242042 76720 -1 124
126 0 418478 242130 76840 -1 125
127 0 418462 242210 76960 -1 126
128 0 418502 242302 77080 -1 127
129 0 418550 242448 77200 -1 128
130 0 418662 242624 77320 -1 129
131 0 418762 242896 77400 -1 130
132 0 418874 243024 77520 -1 131
133 0 418926 243128 77640 -1 132
134 0 419046 243296 77760 -1 133
135 0 419226 243478 77840 -1 134
136 0 419558 243658 77960 -1 135
137 0 419830 243782 78080 -1 136
138 0 419942 243894 78240 -1 137
139 0 420150 243986 78360 -1 138
140 0 420438 244072 78480 -1 139
141 0 420846 244324 78600 -1 140
142 0 421138 244564 78680 -1 141
143 0 421362 244974 78720 -1 142
144 0 421562 245482 78800 -1 143
145 0 421802 245770 78840 -1 144
146 0 422038 245850 78920 -1 145
147 0 422194 245874 79080 -1 146
148 0 422206 245952 79280 -1 147
149 0 422046 246160 79440 -1 148
150 0 421950 246524 79600 -1 149
151 0 422018 247036 79720 -1 150
152 0 422078 247286 79840 -1 151
153 0 422150 247502 79960 -1 152
154 0 422254 247634 80080 -1 153
155 0 422414 247774 80200 -1 154
156 0 422414 247858 80360 -1 155
157 0 422470 248006 80520 -1 156
158 0 422502 248172 80680 -1 157
159 0 422586 248396 80800 -1 158
160 0 422766 248608 80920 -1 159
161 0 422990 248900 81000 -1 160
162 0 423238 249262 81080 -1 161
163 0 423426 249602 81160 -1 162
164 0 423746 249938 81240 -1 163
165 0 424146 250070 81320 -1 164
166 0 424754 250260 81400 -1 165
167 0 424942 250492 81520 -1 166
168 0 425102 250668 81640 -1 167
169 0 425258 250764 81760 -1 168
170 0 425486 250808 81880 -1 169
171 0 426022 250962 81960 -1 170
172 0 426302 251110 82040 -1 171
173 0 426734 251618 82080 -1 172
174 0 427098 252340 82000 -1 173
175 0 427174 252536 81920 -1 174
176 0 427298 252740 81840 -1 175
177 0 427526 252932 81760 -1 176
178 0 427622 253126 81680 -1 177
179 0 427818 253574 81640 -1 178
180 0 428146 254272 81600 -1 179
181 0 428574 254624 81680 -1 180
182 0 429070 254896 81760 -1 181
183 0 429526 255056 81680 -1 182
184 0 430066 255474 81600 -1 183
185 0 430286 255614 81520 -1 184
186 0 430678 255966 81360 -1 185
187 0 431058 256210 81520 -1 186
188 0 431682 256444 81600 -1 187
189 0 432478 256664 81520 -1 188
190 0 433610 257218 81440 60 189
191 0 434234 257910 81360 166 190
192 0 435186 258336 81440 108 191
193 0 436246 258982 81480 98 192
194 0 437070 259524 81440 122 193
195 0 437926 259872 81360 107 194
196 0 438158 260060 81240 124 195
197 0 438290 260150 81120 148 196
198 0 438534 260270 81000 128 197
199 0 438850 260430 80920 91 198
200 0 439082 260586 80840 71 199
201 0 439306 260756 80680 40 200
202 0 439470 260896 80520 101 201
203 0 439694 260980 80360 101 202
204 0 439918 261056 80240 104 203
205 0 440194 261172 80120 107 204
206 0 440502 261322 80000 120 205
207 0 440862 261542 79920 124 206
208 0 441170 261710 79840 120 207
209 0 441822 262128 79800 80 208
210 0 442690 262592 79760 107 209
211 0 443522 263222 79800 131 210
212 0 444174 263626 79840 128 211
213 0 444650 263876 79920 98 212
214 0 445078 264144 80000 101 213
215 0 445314 264336 80120 108 214
216 0 445494 264542 80200 148 215
217 0 445674 264694 80280 128 216
218 0 445850 264926 80360 120 217
219 0 446046 265118 80480 81 218
220 0 446214 265352 80600 108 219
221 0 446422 265484 80720 115 220
222 0 446614 265644 80840 139 221
223 0 446766 265800 80960 107 222
224 0 446978 265956 81080 128 223
225 0 447126 266070 81200 102 224
226 0 447402 266266 81320 115 225
227 0 447774 266502 81480 107 226
228 0 448134 266622 81600 115 227
229 0 448390 266776 81720 101 228
230 0 448526 266892 81840 101 229
231 0 448730 266972 82000 75 230
232 0 448902 267096 82160 32 231
233 0 449062 267184 82320 115 232
234 0 449242 267312 82440 96 233
235 0 449318 267362 82600 124 234
236 0 449530 267510 82760 96 235
237 0 449714 267630 82960 98 236
238 0 449794 267718 83120 96 237
239 0 450010 267818 83280 108 238
240 0 450146 267890 83440 108 239
241 0 450274 268024 83560 140 240
242 0 450590 268104 83680 107 241
243 0 451010 268168 83800 120 242
244 0 451626 268144 83960 150 243
245 0 451914 268122 84120 136 244
246 0 452362 268098 84200 124 245
247 0 452798 268042 84320 175 246
248 0 453026 268104 84480 164 247
249 0 453230 268136 84640 102 248
250 0 453442 268244 84800 64 249
251 0 453846 268492 84960 200 250
252 0 453854 268564 85200 200 251
253 0 453190 268348 85280 80 252
254 0 452758 268240 85400 160 253
255 0 451506 268120 85480 230 254
256 0 451381.2 268177.6 85600 131 255
257 0 451298 268216 85680 131 256
258 0 451290 268288 85840 86 257
259 0 451274 268496 86000 120 258
260 0 450870.5 268498.16 86080 -1 259
261 0 450403.34 268643 86320 -1 260
262 0 450784 268256 86640 32 261
263 0 450624 268384 86600 32 262
264 0 450496 268448 86760 40 263
265 0 450240 268544 86800 120 264
266 0 449984 268576 86800 102 265
267 0 449792 268608 86960 101 266
268 0 449632 268704 87200 178 267
269 0 449440 268832 87400 256 268
270 0 449344 268768 87640 209 269
271 0 449248 268672 87760 154 270
272 0 449120 268480 87920 153 271
273 0 449152 268320 88160 176 272
274 0 449056 268288 88360 197 273
275 0 449024 268320 88400 202 274
276 0 448864 268384 88600 98 275
277 0 448704 268416 88840 86 276
278 0 448736 268416 89120 157 277
279 0 448864 268576 89280 120 278
280 0 449024 268800 89360 102 279
281 0 449120 268864 89600 32 280
282 0 449088 268640 89720 80 281
283 0 449088 268384 89760 80 282
284 0 449088 268160 89880 120 283
285 0 449088 267936 90000 131 284
286 0 449280 267776 90040 160 285
287 0 449536 267776 90040 120 286
288 0 449728 267680 90200 80 287
289 0 449984 267552 90200 71 288
290 0 450240 267520 90200 75 289
291 0 450496 267456 90200 64 290
292 0 450752 267360 90200 60 291
293 0 451008 267264 90200 51 292
294 0 451264 267264 90200 64 293
295 0 451520 267232 90120 86 294
296 0 451680 267168 89920 32 295
297 0 451904 267264 89800 32 296
298 0 449105 267445 90480 -1 288
299 0 449087 267042 90560 -1 298
300 0 449664 266969 90600 -1 299
301 0 449690 266964 90640 -1 300
302 0 449747 266820 90760 -1 301
303 0 449786 266361 90960 -1 302
304 0 450176 265792 90960 101 303
305 0 450304 265632 90960 139 304
306 0 450304 265472 91160 101 305
307 0 450336 265472 91440 32 306
308 0 450272 265536 91680 102 307
309 0 450144 265728 91840 40 308
310 0 450240 265984 91840 60 309
311 0 450464 266112 91880 75 310
312 0 450720 266240 91840 60 311
313 0 450976 266368 91800 81 312
314 0 451200 266528 91840 107 313
315 0 451456 266560 91800 75 314
316 0 451712 266656 91800 60 315
317 0 451904 266816 91760 40 316
318 0 452160 266880 91760 60 317
319 0 452192 266880 91760 75 318
320 0 451168 266528 92120 51 314
321 0 451168 266400 92360 45 320
322 0 451136 266240 92560 32 321
323 0 450208 265216 91160 96 306
324 0 450272 264960 91160 32 323
325 0 450496 264800 91120 60 324
326 0 450688 264640 91160 45 325
327 0 450752 264576 91160 51 326
328 0 450560 265632 90960 101 305
329 0 450784 265504 90960 81 328
330 0 451008 265600 90800 45 329
331 0 451136 265632 90760 98 330
332 0 450080 266016 91080 64 304
333 0 449888 266208 91160 40 332
334 0 449632 266272 91200 51 333
335 0 449472 266144 91360 32 334
336 0 449376 266048 91600 60 335
337 0 449344 265888 91800 120 336
338 0 449312 265696 92000 163 337
339 0 449344 265696 92200 148 338
340 0 449376 265632 92480 71 339
341 0 449344 265536 92720 51 340
342 0 449248 265408 92920 75 341
343 0 449024 265248 93000 32 342
344 0 448896 265088 93160 91 343
345 0 448800 264960 93360 45 344
346 0 448768 264896 93640 71 345
347 0 449280 265440 92040 124 338
348 0 449280 265184 92120 75 347
349 0 449280 264992 92320 32 348
350 0 449280 264800 92520 75 349
351 0 449248 264608 92720 91 350
352 0 449184 264352 92840 40 351
353 0 449120 264256 92880 45 352
354 0 448640 268352 89240 175 278
355 0 448416 268288 89400 175 354
356 0 448192 268160 89480 122 355
357 0 448096 267904 89480 64 356
358 0 447936 267680 89480 45 357
359 0 448960 268032 88360 208 274
360 0 448928 267776 88280 178 359
361 0 448736 267584 88280 120 360
362 0 448640 267328 88280 168 361
363 0 448704 267168 88080 81 362
364 0 448704 266912 88000 40 363
365 0 448800 266656 88000 32 364
366 0 448800 266400 88040 60 365
367 0 448832 266144 88080 40 366
368 0 448928 265952 88240 51 367
369 0 448992 265824 88320 51 368
370 0 448416 267328 88400 163 362
371 0 448160 267264 88440 150 370
372 0 447936 267104 88440 51 371
373 0 447712 266912 88440 107 372
374 0 447552 266752 88320 86 373
375 0 447296 266720 88200 32 374
376 0 447200 266720 88200 40 375
377 0 449408 268416 88160 148 273
378 0 449632 268256 88040 75 377
379 0 449792 268064 87960 107 378
380 0 449888 267840 88120 71 379
381 0 449920 267680 88320 96 380
382 0 449792 267552 88480 71 381
383 0 449120 268896 87680 178 270
384 0 448928 269088 87760 115 383
385 0 448672 269120 87840 124 384
386 0 448608 268864 87800 91 385
387 0 448416 268672 87760 71 386
388 0 448512 268576 87520 124 387
389 0 448544 268512 87360 157 388
390 0 449312 269024 87280 163 269
391 0 449280 269248 87160 124 390
392 0 449344 269472 87000 51 391
393 0 449472 269664 86840 40 392
394 0 449600 269856 86720 71 393
395 0 449760 270080 86640 60 394
396 0 449920 270240 86480 102 395
397 0 450048 270432 86320 98 396
398 0 450240 270624 86240 86 397
399 0 450464 270720 86160 40 398
400 0 450656 270720 86080 32 399
401 0 450848 270816 86280 81 400
402 0 451040 270944 86480 51 401
403 0 450912 271168 86520 40 402
404 0 450784 271200 86600 51 403
405 0 450816 270752 85880 71 400
406 0 450944 270752 85640 40 405
407 0 451104 270752 85440 51 406
408 0 451328 270880 85360 45 407
409 0 451360 270944 85360 64 408
410 0 450784 268704 86720 32 263
411 0 451040 268864 86520 32 410
412 0 451040 269120 86520 81 411
413 0 450912 269312 86360 150 412
414 0 450880 269376 86280 124 413
415 0 451526.9 267949.1 85680 187 255
416 0 451552 267744 85920 137 415
417 0 451424 267552 86120 32 416
418 0 451232 267360 86240 51 417
419 0 450976 267264 86320 51 418
420 0 450816 267104 86480 45 419
421 0 450752 266880 86600 60 420
422 0 450752 266656 86720 64 421
423 0 450752 266400 86720 60 422
424 0 450752 266144 86760 51 423
425 0 450784 265888 86840 102 424
426 0 450784 265632 86840 40 425
427 0 450656 265376 86840 32 426
428 0 450400 265312 86800 51 427
429 0 450144 265344 86800 64 428
430 0 449888 265376 86760 64 429
431 0 449632 265408 86720 40 430
432 0 449408 265536 86640 45 431
433 0 449152 265568 86640 51 432
434 0 454118 269008 85160 178 252
435 0 454898 269346 85200 104 434
436 0 454790 269548 85040 154 435
437 0 454734 269636 84880 81 436
438 0 454582 270084 84760 102 437
439 0 454398 270308 84640 80 438
440 0 453798 270300 84520 -1 439
441 0 453734 270314 84440 -1 440
442 0 454774 271044 84600 107 439
443 0 454830 271164 84480 139 442
444 0 454822 271244 84360 104 443
445 0 454902 271364 84240 104 444
446 0 454782 271284 84120 75 445
447 0 454590 271420 83960 124 446
448 0 454446 271556 83800 128 447
449 0 454398 271640 83640 71 448
450 0 454438 271480 83440 90 449
451 0 454286 271456 83280 90 450
452 0 453990 271440 83120 120 451
453 0 453654 271352 83000 60 452
454 0 453462 271264 82880 104 453
455 0 453334 271232 82720 186 454
456 0 453206 271124 82600 235 455
457 0 453062 270996 82440 209 456
458 0 452974 270780 82280 124 457
459 0 452798 270412 82160 140 458
460 0 452606 270148 82000 160 459
461 0 452558 269932 81880 163 460
462 0 452278 269644 81720 163 461
463 0 451918 269476 81600 237 462
464 0 451910 269340 81440 189 463
465 0 451830 269276 81280 189 464
466 0 451854 269244 81120 186 465
467 0 451782 269404 80960 181 466
468 0 451606 269484 80760 128 467
469 0 451574 269508 80600 75 468
470 0 451502 269492 80400 75 469
471 0 451382 269460 80240 128 470
472 0 451390 269356 80080 186 471
473 0 451214 269228 79920 160 472
474 0 451126 269164 79760 206 473
475 0 450974 268868 79600 175 474
476 0 450862 268788 79480 175 475
477 0 450582 268788 79320 150 476
478 0 450422 268820 79160 160 477
479 0 450334 268812 79000 135 478
480 0 450246 268868 78800 135 479
481 0 449536 268896 78560 96 480
482 0 449376 268864 78360 45 481
483 0 449120 268864 78280 81 482
484 0 448960 268704 78160 51 483
485 0 448768 268512 78120 45 484
486 0 448544 268416 78040 71 485
487 0 448320 268320 77880 137 486
488 0 448160 268128 77800 107 487
489 0 448064 267904 77680 75 488
490 0 447936 267744 77480 98 489
491 0 447776 267584 77320 108 490
492 0 447712 267360 77160 120 491
493 0 447680 267168 77000 128 492
494 0 447616 266944 76840 98 493
495 0 447552 266752 76680 75 494
496 0 447552 266528 76560 102 495
497 0 447424 266368 76360 128 496
498 0 447264 266208 76160 156 497
499 0 447104 266016 76040 86 498
500 0 446880 265856 75960 108 499
501 0 446624 265792 75920 98 500
502 0 446432 265728 75760 81 501
503 0 446240 265792 75560 115 502
504 0 446048 265888 75400 90 503
505 0 445824 266016 75280 80 504
506 0 445632 266144 75160 71 505
507 0 445440 266208 75000 80 506
508 0 445408 266208 75000 86 507
509 0 445152 266208 74920 32 508
510 0 444992 266176 74680 115 509
511 0 444768 266176 74520 150 510
512 0 444608 266208 74320 189 511
513 0 444416 266144 74320 102 512
514 0 444160 266112 74320 51 513
515 0 443968 265920 74320 51 514
516 0 443808 265760 74440 86 515
517 0 443584 265600 74520 86 516
518 0 443392 265408 74520 60 517
519 0 443392 265152 74520 60 518
520 0 443392 264928 74720 51 519
521 0 443328 264736 74920 51 520
522 0 443328 264672 75200 81 521
523 0 443360 264512 75440 75 522
524 0 443424 264320 75640 101 523
525 0 443456 264064 75680 107 524
526 0 443456 263808 75760 75 525
527 0 443456 263552 75840 104 526
528 0 443456 263328 75960 120 527
529 0 443584 263136 76080 200 528
530 0 443840 263040 76120 200 529
531 0 443936 263072 76360 190 530
532 0 443936 262912 76600 172 531
533 0 443904 262656 76680 197 532
534 0 443808 262400 76760 163 533
535 0 443904 262144 76760 163 534
536 0 443936 261888 76800 128 535
537 0 443936 261664 76920 136 536
538 0 443936 261504 77120 140 537
539 0 443904 261312 77280 80 538
540 0 443904 261088 77400 96 539
541 0 443872 260896 77560 86 540
542 0 443872 260672 77720 60 541
543 0 444000 260448 77800 91 542
544 0 444096 260224 77960 101 543
545 0 444096 259968 78000 51 544
546 0 444064 259712 78040 51 545
547 0 443936 259456 78080 96 546
548 0 443840 259200 78120 75 547
549 0 443840 258944 78120 64 548
550 0 443776 258688 78160 101 549
551 0 443584 258496 78200 102 550
552 0 443424 258304 78240 102 551
553 0 443424 258048 78240 80 552
554 0 443424 257792 78240 107 553
555 0 443424 257536 78240 40 554
556 0 443392 257280 78240 40 555
557 0 443424 257024 78280 80 556
558 0 443488 256768 78360 60 557
559 0 443488 256544 78520 45 558
560 0 443616 256320 78640 96 559
561 0 443808 256128 78720 115 560
562 0 443776 255872 78840 75 561
563 0 443616 255712 79000 51 562
564 0 443456 255584 79200 75 563
565 0 443392 255424 79400 98 564
566 0 443392 255328 79640 81 565
567 0 443328 255168 79840 120 566
568 0 443134.88 254706.39 79640 217 567
569 0 443305.22 254325 79240 -1 568
570 0 443840 263008 76120 208 530
571 0 443936 262848 75920 189 570
572 0 443936 262592 75840 176 571
573 0 443968 262336 75840 139 572
574 0 444128 262400 75840 137 573
575 0 444384 262496 75840 128 574
576 0 444608 262496 75720 90 575
577 0 444800 262560 75520 80 576
578 0 444992 262592 75360 64 577
579 0 443968 262112 75720 45 573
580 0 444064 261952 75520 32 579
581 0 444064 261856 75280 71 580
582 0 443968 261856 75120 64 581
583 0 444800 266336 74120 122 512
584 0 444864 266464 73880 104 583
585 0 444960 266496 73640 96 584
586 0 445120 266496 73400 60 585
587 0 445184 266496 73120 90 586
588 0 445280 266432 72880 122 587
589 0 445216 266400 72600 166 588
590 0 445280 266272 72360 96 589
591 0 445440 266144 72200 51 590
592 0 445600 266080 72000 154 591
593 0 445792 266144 71840 189 592
594 0 446048 265984 71800 172 593
595 0 446240 265888 71720 176 594
596 0 446240 265728 71920 137 595
597 0 446144 265632 72160 134 596
598 0 446176 265568 72400 128 597
599 0 446272 265536 72640 104 598
600 0 446304 265376 72880 75 599
601 0 446496 265312 73080 96 600
602 0 446656 265312 73280 104 601
603 0 446464 266016 71680 156 595
604 0 446592 266240 71680 108 603
605 0 446698.66 266389.34 71600 83 604
606 0 446752 266464 71560 71 605
607 0 446976 266560 71400 51 606
608 0 447168 266656 71240 64 607
609 0 447328 266816 71040 64 608
610 0 447456 266944 70840 108 609
611 0 447520 266944 70560 104 610
612 0 447584 266976 70320 96 611
613 0 447680 267040 70080 120 612
614 0 447840 267040 69880 104 613
615 0 448064 267040 69720 90 614
616 0 448224 267072 69480 104 615
617 0 448384 267200 69280 115 616
618 0 448544 267360 69120 139 617
619 0 448736 267552 69000 186 618
620 0 448768 267584 68960 197 619
621 0 448992 267584 68760 124 620
622 0 449184 267584 68560 134 621
623 0 449216 267584 68520 150 622
624 0 449280 267648 68280 124 623
625 0 449408 267744 68080 75 624
626 0 449504 267712 67840 60 625
627 0 449728 267712 67640 71 626
628 0 449984 267680 67560 71 627
629 0 450240 267648 67480 71 628
630 0 450464 267616 67320 75 629
631 0 450624 267616 67120 81 630
632 0 450688 267648 66840 71 631
633 0 450752 267616 66560 81 632
634 0 449472 267680 68520 120 623
635 0 449728 267680 68560 120 634
636 0 449952 267584 68440 60 635
637 0 450112 267552 68280 45 636
638 0 448672 267808 68840 150 620
639 0 448768 268032 68760 143 638
640 0 448832 268224 68600 150 639
641 0 448832 268448 68480 120 640
642 0 448992 268544 68280 172 641
643 0 449088 268800 68280 209 642
644 0 449088 269024 68160 163 643
645 0 449024 269152 68080 107 644
646 0 445472 266400 74840 32 507
647 0 445664 266496 74800 90 646
648 0 445888 266592 74720 60 647
649 0 446080 266656 74520 81 648
650 0 446336 266688 74480 40 649
651 0 446528 266880 74400 64 650
652 0 446560 267136 74360 51 651
653 0 446624 267328 74200 60 652
654 0 446656 267456 73960 64 653
655 0 446656 267616 73760 60 654
656 0 446752 267840 73680 32 655
657 0 446880 267904 73680 32 656
658 0 445568 266624 75000 45 647
659 0 445568 266688 75280 45 658
660 0 445536 266752 75520 75 659
661 0 445536 266944 75720 60 660
662 0 445536 267072 75680 32 661
663 0 451200 268192 79520 71 476
664 0 451424 268096 79400 71 663
665 0 451648 267936 79360 64 664
666 0 451840 267776 79240 98 665
667 0 451936 267616 79040 135 666
668 0 452032 267520 78800 124 667
669 0 452160 267520 78560 80 668
670 0 452192 267520 78280 135 669
671 0 452224 267584 78000 60 670
672 0 452224 267616 77720 102 671
673 0 452064 267584 77480 115 672
674 0 451968 267392 77320 102 673
675 0 451968 267168 77160 124 674
676 0 451968 266912 77160 178 675
677 0 451936 266880 77120 176 676
678 0 451680 266784 77080 160 677
679 0 451424 266784 77120 153 678
680 0 451264 266656 77280 134 679
681 0 451136 266464 77480 108 680
682 0 450944 266432 77640 81 681
683 0 450720 266432 77840 64 682
684 0 450528 266560 78000 80 683
685 0 450336 266752 78080 40 684
686 0 450176 266912 78280 51 685
687 0 449984 267104 78360 80 686
688 0 449824 267264 78520 51 687
689 0 449728 267328 78760 64 688
690 0 449696 267392 79000 45 689
691 0 449600 267424 79200 71 690
692 0 451264 266528 77040 128 680
693 0 451232 266304 76880 104 692
694 0 451040 266112 76880 71 693
695 0 450784 266112 76880 51 694
696 0 450688 266112 76920 32 695
697 0 452096 266752 76960 153 677
698 0 452352 266752 76880 134 697
699 0 452384 266752 76840 140 698
700 0 452512 266560 76640 148 699
701 0 452640 266336 76600 128 700
702 0 452896 266272 76480 98 701
703 0 453120 266144 76360 51 702
704 0 453344 265984 76280 86 703
705 0 453472 265824 76120 75 704
706 0 453568 265632 75960 60 705
707 0 453696 265472 75760 86 706
708 0 453856 265408 75560 60 707
709 0 453856 265408 75280 64 708
710 0 453792 265408 75000 104 709
711 0 453568 265440 74840 101 710
712 0 453536 265440 74840 91 711
713 0 452576 266656 77040 45 699
714 0 452640 266496 77280 71 713
715 0 452480 266464 77480 32 714
716 0 452640 266592 77560 40 715
717 0 452224 267616 77280 122 673
718 0 452384 267616 77080 32 717
719 0 452544 267584 76880 32 718
720 0 452704 267424 76680 71 719
721 0 452864 267264 76480 71 720
722 0 453024 267168 76280 32 721
723 0 452965.7 267202.47 76040 -1 722
724 0 453025.2 267221.38 75800 -1 723
725 0 452866 267279.34 75560 -1 724
726 0 452657.72 267253.72 75360 -1 725
727 0 452424.2 267154.44 75120 -1 726
728 0 452375.38 267150.16 74840 -1 727
729 0 452348.38 267196.94 74680 -1 728
730 0 452374.62 267293.53 74480 -1 729
731 0 452385.88 267416.5 74240 -1 730
732 0 452300.22 267561.7 74000 -1 731
733 0 452089.94 267804.78 73760 -1 732
734 0 452055.2 267727.5 73480 -1 733
735 0 451754.75 267687.56 73200 -1 734
736 0 451521.94 267720.56 73000 -1 735
737 0 451102.78 267752.44 72760 -1 736
738 0 450851.7 267806.47 72480 -1 737
739 0 450844.94 267830.56 72200 -1 738
740 0 450942.97 267939.56 71960 -1 739
741 0 451189.84 268047.16 71680 -1 740
742 0 451281.62 268133.2 71360 -1 741
743 0 451428.53 268023.6 71120 -1 742
744 0 451414.12 268182.1 70840 -1 743
745 0 451702.8 268179.6 70680 -1 744
746 0 453276.38 268145.94 70680 -1 745
747 0 453442.7 268149.06 70880 -1 746
748 0 451775.44 268179.25 70640 -1 745
749 0 451987.28 268117.62 70360 -1 748
750 0 452030.06 268093.94 70120 -1 749
751 0 452173 267966.88 69880 -1 750
752 0 452335.44 268169.6 69560 -1 751
753 0 455406 269410 85320 150 435
754 0 455778 269398 85480 131 753
755 0 455680 268960 85800 75 754
756 0 455840 268832 86000 60 755
757 0 455872 268800 86000 51 756
758 0 456032 268640 86200 40 757
759 0 456192 268480 86400 32 758
760 0 456288 268352 86600 60 759
761 0 456320 268224 86760 90 760
762 0 456320 268064 86960 80 761
763 0 456352 267808 87080 96 762
764 0 456480 267584 87240 148 763
765 0 456640 267392 87280 226 764
766 0 456768 267232 87440 206 765
767 0 456992 267200 87560 153 766
768 0 457248 267072 87600 168 767
769 0 457408 266944 87800 136 768
770 0 457472 266880 87800 120 769
771 0 457696 267008 87760 124 770
772 0 457952 267040 87720 128 771
773 0 458208 266976 87720 148 772
774 0 458464 266912 87760 136 773
775 0 458688 266848 87880 75 774
776 0 458944 266784 88000 64 775
777 0 459168 266784 88120 75 776
778 0 459392 266752 88240 51 777
779 0 459648 266688 88320 45 778
780 0 459840 266880 88280 51 779
781 0 459968 267072 88080 75 780
782 0 460000 267072 88080 75 781
783 0 457568 266624 87800 104 770
784 0 457568 266400 87920 141 783
785 0 457632 266176 88080 186 784
786 0 457632 265920 88160 163 785
787 0 457632 265664 88160 160 786
788 0 457600 265408 88200 178 787
789 0 457472 265184 88160 172 788
790 0 457344 264960 88160 260 789
791 0 457088 264896 88160 266 790
792 0 456832 264832 88160 226 791
793 0 456640 264640 88160 178 792
794 0 456544 264544 88200 178 793
795 0 456768 264160 88040 32 794
796 0 457216 264096 88440 32 795
797 0 457240.12 264042.12 88600 -1 796
798 0 457091.1 264440.8 88800 -1 797
799 0 457636.56 264159.12 88960 -1 798
800 0 457683.44 264103.12 89040 -1 799
801 0 457988.84 264040.8 89240 -1 800
802 0 458087.5 264012.44 89160 -1 801
803 0 458024.3 264035.88 89400 -1 801
804 0 456320 264352 88200 168 794
805 0 456064 264288 88200 140 804
806 0 455872 264128 88120 150 805
807 0 455648 264128 88000 96 806
808 0 455392 264000 88000 166 807
809 0 455136 263936 87960 124 808
810 0 455072 263872 87960 107 809
811 0 454848 263872 87800 98 810
812 0 454624 263840 87640 122 811
813 0 454464 263776 87440 139 812
814 0 454432 263776 87400 150 813
815 0 454240 263712 87240 176 814
816 0 454016 263680 87080 120 815
817 0 453760 263648 87080 120 816
818 0 453504 263648 87080 104 817
819 0 453248 263680 87080 96 818
820 0 452992 263712 87120 102 819
821 0 452736 263712 87160 64 820
822 0 452576 263680 87360 71 821
823 0 452416 263584 87560 148 822
824 0 452288 263552 87600 181 823
825 0 452128 263328 87640 190 824
826 0 451936 263136 87560 134 825
827 0 451712 263040 87480 107 826
828 0 451552 263040 87480 124 827
829 0 451360 262944 87280 75 828
830 0 451200 262944 87080 75 829
831 0 451072 263040 86880 160 830
832 0 450816 262944 86920 98 831
833 0 450656 262848 87120 71 832
834 0 450528 262752 87360 45 833
835 0 450496 262592 87600 51 834
836 0 450336 262432 87800 51 835
837 0 450112 262304 87760 32 836
838 0 450016 262144 87600 96 837
839 0 450944 263136 86680 107 831
840 0 450784 263072 86480 124 839
841 0 450624 262880 86400 51 840
842 0 450432 262688 86520 64 841
843 0 450400 262656 86560 80 842
844 0 451584 263200 87280 51 828
845 0 451648 263104 86880 32 844
846 0 451616 263008 86600 32 845
847 0 451808 262880 86720 40 846
848 0 451968 263040 86520 64 847
849 0 451968 263040 86240 60 848
850 0 451712 262944 86200 80 849
851 0 451584 262688 86240 40 850
852 0 451456 262496 86360 40 851
853 0 451264 262400 86440 51 852
854 0 452128 263776 87600 51 824
855 0 452000 264000 87600 98 854
856 0 451840 264224 87600 45 855
857 0 451680 264416 87520 80 856
858 0 451584 264672 87520 45 857
859 0 454496 264032 87320 96 814
860 0 454528 264192 87120 40 859
861 0 454592 264352 86920 32 860
862 0 454784 264416 86720 81 861
863 0 454944 264480 86520 81 862
864 0 455104 264480 86440 40 863
865 0 455153.06 264653.22 86200 -1 864
866 0 455416.2 264832.44 85960 -1 865
867 0 455680 264879.72 85760 -1 866
868 0 455748.25 265021.53 85480 -1 867
869 0 455725.84 265030.56 85280 -1 868
870 0 455716.66 265034.34 85200 -1 869
871 0 455814.66 265089 85120 -1 870
872 0 456009.84 265199.28 84960 -1 871
873 0 456054 265234.2 84800 -1 872
874 0 455340.94 265162.5 84680 -1 873
875 0 456065.3 265242.7 84760 -1 873
876 0 456366.12 265540.5 84320 -1 875
877 0 455240.56 264528.47 85080 -1 871
878 0 454976.34 264460.2 84920 -1 877
879 0 455232 263360 88480 32 810
880 0 454784 263136 88480 60 879
881 0 454720 263008 88520 71 880
882 0 454679.44 262888.12 88560 -1 881
883 0 454639.78 262538 88680 -1 882
884 0 454462.66 263135.62 88720 -1 883
885 0 454466.9 263144.44 88760 -1 884
886 0 454512.25 263079.84 88880 -1 885
887 0 454450.62 262978 89000 -1 886
888 0 454384.5 262877.44 89200 -1 887
889 0 454150.38 262530.75 89320 -1 888
890 0 453920.7 262387.75 89480 -1 889
891 0 454017.88 262602 89640 -1 890
892 0 453912.88 262646.8 89760 -1 891
893 0 453553.28 262646.6 89960 -1 892
894 0 453090.4 262771.2 90080 -1 893
895 0 452781.53 262854.03 90160 -1 894
896 0 452477.38 263282.75 90320 -1 895
897 0 451886.25 263325.56 90360 -1 896
898 0 451433.4 262943.56 90360 -1 897
899 0 452249.03 263413.38 90480 -1 897
900 0 452241.28 263393.78 90560 -1 899
901 0 452916.7 263316.72 90600 -1 900
902 0 452798.38 263368.62 90760 -1 901
903 0 452890.56 263477 90960 -1 902
904 0 453425.9 262556.56 90240 -1 894
905 0 453439.94 262505.3 90440 -1 904
906 0 453470.5 262467.7 90560 -1 905
907 0 454177.56 262276.94 89120 -1 889
908 0 456576 268192 86760 80 761
909 0 456832 268128 86720 101 908
910 0 457088 268128 86640 60 909
911 0 457312 268256 86480 32 910
912 0 457344 268416 86280 60 911
913 0 457344 268544 86120 60 912
914 0 455866 269422 85680 32 754
915 0 455534 269726 85800 102 914
916 0 455326 269878 85960 60 915
917 0 454998 269818 86160 96 916
918 0 455302 269690 86240 60 917
919 0 455990 269782 86320 136 918
920 0 456346 269910 86440 164 919
921 0 456606 269928 86600 104 920
922 0 456910 269976 86720 163 921
923 0 457030 269924 86880 157 922
924 0 457186 269896 87000 157 923
925 0 457418 270012 87160 137 924
926 0 457602 270472 87320 102 925
927 0 457890 271016 87240 124 926
928 0 458218 271208 87120 107 927
929 0 458390 271392 86960 140 928
930 0 458015.16 271998.8 86280 -1 929
931 0 457570 270368 87440 102 926
932 0 457546 270068 87560 226 931
933 0 457538 270000 87640 226 932
934 0 457542 269984 87760 175 933
935 0 457554 269966 87880 210 934
936 0 457630 269926 88000 210 935
937 0 457646 269866 88120 229 936
938 0 457742 269782 88240 229 937
939 0 457770 269634 88360 128 938
940 0 457802 269494 88440 128 939
941 0 457802 269410 88600 189 940
942 0 457642 269522 88760 124 941
943 0 457534 269468 88960 -1 942
944 0 457566 269404 89040 -1 943
945 0 457642 269380 89080 -1 944
946 0 457742 269424 89160 -1 945
947 0 457754 269408 89280 -1 946
948 0 457854 269376 89400 -1 947
949 0 457912 269382 89440 -1 948
950 0 456842 269372 89440 -1 949
951 0 456978 269700 89680 -1 950
952 0 456706 269616 89800 91 951
953 0 456478 269528 89960 91 952
954 0 456390 269492 90120 91 953
955 0 456318 269440 90240 120 954
956 0 456222 269440 90320 120 955
957 0 456118 269084 90320 32 956
958 0 456170 268860 90360 60 957
959 0 456202 268838 90480 60 958
960 0 456254 268750 90560 60 959
961 0 457214 268634 90600 -1 960
962 0 457098 268214 90680 -1 961
963 0 457102 268110 90600 -1 962
964 0 456130 268086 90520 -1 963
965 0 457058 268284 90800 -1 962
966 0 456990 268312 90880 -1 965
967 0 456930 268268 91000 -1 966
968 0 456890 268228 91160 -1 967
969 0 456826 268160 91320 -1 968
970 0 456750 268076 91440 -1 969
971 0 456622 268028 91560 -1 970
972 0 456498 267972 91680 -1 971
973 0 456370 267828 91720 -1 972
974 0 456610 267928 91760 -1 972
975 0 456610 267856 91880 -1 974
976 0 456594 267764 91960 -1 975
977 0 456490 267696 92080 -1 976
978 0 456406 267708 92200 -1 977
979 0 456102 267804 92240 -1 978
980 0 455946 267840 92320 -1 979
981 0 455802 267912 92400 -1 980
982 0 455530 267872 92480 -1 981
983 0 455230 267836 92560 60 982
984 0 455130 267840 92640 60 983
985 0 455118 267772 92760 45 984
986 0 455242 267536 92840 -1 985
987 0 456228 269482 90440 120 956
988 0 456280 269458 90560 64 987
989 0 457348 269442 90640 124 988
990 0 457380 269398 90800 150 989
991 0 457952 269056 90960 45 990
992 0 458208 268992 90960 40 991
993 0 458432 268864 91000 45 992
994 0 458624 268672 91120 40 993
995 0 458784 268512 91280 32 994
996 0 458816 268288 91480 80 995
997 0 458720 268128 91720 51 996
998 0 458624 268000 91840 40 997
999 0 458624 267744 91920 40 998
1000 0 458784 267520 91840 51 999
1001 0 458400 268064 91960 32 998
1002 0 458176 268064 92040 60 1001
1003 0 457264 269382 90960 124 990
1004 0 456864 269418 91040 141 1003
1005 0 456332 269438 91120 108 1004
1006 0 454968 269462 91080 192 1005
1007 0 453972 269546 91120 124 1006
1008 0 453414 269840 91160 131 1007
1009 0 453480 269942 91280 122 1008
1010 0 453528 269954 91400 122 1009
1011 0 453532 269954 91520 189 1010
1012 0 453532 269954 91640 189 1011
1013 0 453460 269946 91760 189 1012
1014 0 453300 269966 91880 51 1013
1015 0 453332 269862 92000 51 1014
1016 0 453574.28 269597.84 92120 -1 1015
1017 0 453727.06 269614 92320 -1 1016
1018 0 453856 269504 92480 32 1017
1019 0 454112 269472 92560 51 1018
1020 0 454272 269408 92760 75 1019
1021 0 454336 269248 92960 81 1020
1022 0 454336 269248 93000 104 1021
1023 0 454336 269472 93040 75 1022
1024 0 454112 269344 93160 60 1023
1025 0 453888 269248 93280 80 1024
1026 0 453824 269184 93280 51 1025
1027 0 454464 269696 93000 51 1023
1028 0 454656 269888 92960 64 1027
1029 0 454688 269913.6 93000 65 1028
1030 0 454816 270016 93160 71 1029
1031 0 455072 270016 93160 71 1030
1032 0 454464 269088 93160 64 1022
1033 0 454656 269056 93320 64 1032
1034 0 454880 268960 93400 64 1033
1035 0 455104 269056 93520 51 1034
1036 0 455328 269248 93520 60 1035
1037 0 455552 269344 93600 86 1036
1038 0 455808 269376 93680 75 1037
1039 0 456000 269568 93640 75 1038
1040 0 456064 269632 93400 81 1039
1041 0 456096 269664 93360 75 1040
1042 0 452880 270006 92040 134 1015
1043 0 452872 269962 92200 71 1042
1044 0 452880 269906 92360 71 1043
1045 0 452968 269818 92520 86 1044
1046 0 453220 269658 92600 80 1045
1047 0 453252 269406 92600 64 1046
1048 0 453220 269306 92560 64 1047
1049 0 453236 269126 92520 51 1048
1050 0 453208 268986 92480 51 1049
1051 0 453200 268994 92400 51 1050
1052 0 453968 269382 92000 32 1015
1053 0 454344 269514 91920 32 1052
1054 0 454472 269814 91880 32 1053
1055 0 454436 269814 91960 32 1054
1056 0 453448 270154 92080 51 1015
1057 0 453936 270066 92160 32 1056
1058 0 453265.44 269672 91240 178 1008
1059 0 452894 269252 91440 124 1058
1060 0 452480 269440 91120 172 1059
1061 0 452224 269504 91200 124 1060
1062 0 452064 269280 91200 90 1061
1063 0 451840 269120 91200 71 1062
1064 0 451648 269088 91040 40 1063
1065 0 451392 269120 91040 32 1064
1066 0 451136 269152 91040 60 1065
1067 0 450912 269088 91160 80 1066
1068 0 450752 268960 91360 60 1067
1069 0 450688 268928 91400 64 1068
1070 0 452746 268996 91600 71 1059
1071 0 452512 268736 91960 75 1070
1072 0 452352 268512 92000 32 1071
1073 0 452384 268416 92120 51 1072
1074 0 452512 268736 92240 45 1071
1075 0 452512 268640 92480 45 1074
1076 0 452448 268512 92720 40 1075
1077 0 452416 268352 92920 60 1076
1078 0 452416 268224 93160 64 1077
1079 0 452480 268224 93440 71 1078
1080 0 452416 268224 93720 32 1079
1081 0 452224 268000 93760 60 1080
1082 0 452096 267840 93920 81 1081
1083 0 451904 267648 93960 81 1082
1084 0 451808 267520 94160 75 1083
1085 0 453292 269986 91040 107 1008
1086 0 453278 270000 91000 112 1085
1087 0 453236 270042 90880 128 1086
1088 0 453372 270118 90760 107 1087
1089 0 453980 270642 90720 120 1088
1090 0 454060 270842 90640 40 1089
1091 0 452612.06 270012.62 90560 -1 1088
1092 0 452404.75 269637.4 90400 -1 1091
1093 0 452249 269359.8 90240 -1 1092
1094 0 452170.56 269161.66 90080 -1 1093
1095 0 452040.22 268908.12 89840 -1 1094
1096 0 458524 269142 89480 209 949
1097 0 458644 269178 89600 175 1096
1098 0 458956 269442 89720 32 1097
1099 0 459156 269366 89840 32 1098
1100 0 459104 268832 89560 160 1099
1101 0 459328 268640 89560 60 1100
1102 0 459488 268480 89440 98 1101
1103 0 459584 268256 89360 60 1102
1104 0 459680 268000 89360 60 1103
1105 0 459872 267808 89360 64 1104
1106 0 459872 267552 89360 32 1105
1107 0 460064 267328 89360 40 1106
1108 0 460288 267360 89240 51 1107
1109 0 460544 267424 89240 64 1108
1110 0 460640 267520 89200 32 1109
1111 0 459160 269342 90000 32 1099
1112 0 459196 269342 90160 32 1111
1113 0 459236 269406 90280 -1 1112
1114 0 459236 269538 90400 -1 1113
1115 0 459324 269414 90440 -1 1114
1116 0 459502 269272 90520 -1 1115
1117 0 460930 269272 90600 -1 1116
1118 0 460623 269937 90600 -1 1117
1119 0 460675 270361 90680 86 1118
1120 0 460479 270437 90840 86 1119
1121 0 460319 270467 91040 51 1120
1122 0 460175 270459 91160 51 1121
1123 0 460067 270439 91360 51 1122
1124 0 460199 270395 91480 51 1123
1125 0 460591 270415 91600 143 1124
1126 0 460607 270367 91680 143 1125
1127 0 460631 270251 91840 120 1126
1128 0 460615 270119 92000 71 1127
1129 0 460595 270043 92160 71 1128
1130 0 460631 269951 92320 71 1129
1131 0 460695 269859 92480 75 1130
1132 0 460119 269779 92480 148 1131
1133 0 459991 269791 92640 148 1132
1134 0 459967 269791 92720 -1 1133
1135 0 460995 269939 92600 81 1131
1136 0 461079 269923 92760 98 1135
1137 0 461291 269863 92920 81 1136
1138 0 461199 269919 93080 81 1137
1139 0 461379 270011 93280 75 1138
1140 0 461531 270015 93480 120 1139
1141 0 461891 270055 93640 51 1140
1142 0 462267 270047 93760 80 1141
1143 0 462539 270047 93880 86 1142
1144 0 462707 270017 94000 86 1143
1145 0 462875 269881 94160 75 1144
1146 0 463031 269765 94320 102 1145
1147 0 463107 269717 94480 128 1146
1148 0 463163 269693 94640 128 1147
1149 0 463167 269653 94760 175 1148
1150 0 463111 269641 94880 175 1149
1151 0 463123 269641 95000 175 1150
1152 0 463123 269637 95120 176 1151
1153 0 463219 269497 95240 176 1152
1154 0 463359 269465 95400 148 1153
1155 0 463539 269321 95560 164 1154
1156 0 463579 269297 95720 143 1155
1157 0 461330 268880 90640 75 1117
1158 0 461684 268414 90720 98 1157
1159 0 461820 268074 90800 134 1158
1160 0 461892 267898 90960 197 1159
1161 0 461952 267822 91080 128 1160
1162 0 462002 267632 91200 107 1161
1163 0 462006 267428 91320 120 1162
1164 0 462034 267260 91440 120 1163
1165 0 461408 267328 91760 64 1164
1166 0 461248 267328 91840 71 1165
1167 0 461024 267200 91920 51 1166
1168 0 460832 267072 92040 32 1167
1169 0 460576 267072 92040 71 1168
1170 0 460544 266880 92200 120 1169
1171 0 460544 266720 92400 75 1170
1172 0 460416 266560 92560 60 1171
1173 0 460224 266464 92720 32 1172
1174 0 460096 266368 92920 60 1173
1175 0 459936 266304 93160 64 1174
1176 0 459968 266368 93400 98 1175
1177 0 460000 266432 93440 81 1176
1178 0 460416 267264 91880 32 1169
1179 0 460384 267488 91840 32 1178
1180 0 461248 267584 91840 32 1166
1181 0 461248 267744 92040 75 1180
1182 0 461376 267776 92280 90 1181
1183 0 461440 267840 92400 60 1182
1184 0 462118 267128 91520 136 1164
1185 0 462320 266918 91600 128 1184
1186 0 462372 266742 91680 124 1185
1187 0 462420 266554 91760 124 1186
1188 0 462460 266354 91840 120 1187
1189 0 462596 266162 91920 91 1188
1190 0 462688 266066 92040 120 1189
1191 0 462786 265960 92160 120 1190
1192 0 462838 265856 92280 102 1191
1193 0 463070 265736 92320 122 1192
1194 0 463270 265560 92440 148 1193
1195 0 463398 265452 92560 139 1194
1196 0 463470 265308 92680 104 1195
1197 0 463470 265176 92800 90 1196
1198 0 463408 265074 92920 90 1197
1199 0 463620 264904 92960 108 1198
1200 0 463738 264670 93040 98 1199
1201 0 463814 264406 93200 81 1200
1202 0 463810 264326 93360 98 1201
1203 0 463822 264290 93480 115 1202
1204 0 463894 264162 93600 115 1203
1205 0 463974 263962 93680 120 1204
1206 0 464100 263700 93760 120 1205
1207 0 464260 263588 93880 120 1206
1208 0 464372 263508 94040 81 1207
1209 0 464452 263380 94200 148 1208
1210 0 464380 263156 94320 139 1209
1211 0 464500 262316 94400 107 1210
1212 0 464572 262236 94320 128 1211
1213 0 465516 261596 94280 150 1212
1214 0 466828 261284 94240 163 1213
1215 0 467412 261188 94160 175 1214
1216 0 467932 261020 94040 189 1215
1217 0 468300 260932 93880 120 1216
1218 0 468592 260876 93760 157 1217
1219 0 468848 260748 93640 175 1218
1220 0 469048 260612 93520 185 1219
1221 0 469400 260444 93400 143 1220
1222 0 469944 260284 93280 164 1221
1223 0 470264 260220 93160 156 1222
1224 0 470528 260116 93040 189 1223
1225 0 470920 259956 92960 178 1224
1226 0 471176 259604 92840 237 1225
1227 0 471288 259452 92720 214 1226
1228 0 471416 259348 92600 214 1227
1229 0 471608 259092 92480 164 1228
1230 0 471784 258996 92360 164 1229
1231 0 472008 258892 92240 176 1230
1232 0 472176 258804 92120 175 1231
1233 0 472416 258812 91960 120 1232
1234 0 472568 258892 91840 120 1233
1235 0 473136 258804 91720 137 1234
1236 0 473412 258784 91600 163 1235
1237 0 473748 258584 91480 166 1236
1238 0 473924 258448 91320 178 1237
1239 0 473972 258400 91200 128 1238
1240 0 474156 258256 91080 101 1239
1241 0 474724 258048 91040 217 1240
1242 0 475772 258400 91040 80 1241
1243 0 476476 258776 91040 80 1242
1244 0 476772 258960 90920 81 1243
1245 0 477164 259160 90800 75 1244
1246 0 477452 259368 90680 60 1245
1247 0 477530 259450 90640 60 1246
1248 0 476314 259962 90560 40 1247
1249 0 476180 259648 90480 -1 1248
1250 0 476564 259548 90320 -1 1249
1251 0 476748 259580 90200 -1 1250
1252 0 476896 259516 90040 -1 1251
1253 0 477028 259428 89920 -1 1252
1254 0 477304 259408 89760 -1 1253
1255 0 477348 259314 89680 -1 1254
1256 0 477516 259334 89600 -1 1255
1257 0 477820 259386 89600 -1 1256
1258 0 478176 259486 89600 -1 1257
1259 0 478528 259494 89600 -1 1258
1260 0 478696 259414 89440 -1 1259
1261 0 478848 259326 89240 -1 1260
1262 0 478896 259266 89040 -1 1261
1263 0 478936 259218 88800 -1 1262
1264 0 478944 259250 88720 -1 1263
1265 0 479156 258602 88640 -1 1264
1266 0 479148 258974 88480 -1 1265
1267 0 479120 259098 88280 -1 1266
1268 0 479356 259098 88160 -1 1267
1269 0 479592 259118 88000 -1 1268
1270 0 479940 259224 87760 -1 1269
1271 0 480096 259264 87680 -1 1270
1272 0 480364 259208 87600 -1 1271
1273 0 480696 259112 87520 -1 1272
1274 0 480864 258960 87360 -1 1273
1275 0 480832 259132 87200 -1 1274
1276 0 480816 259708 87200 -1 1275
1277 0 480688 259720 87080 -1 1276
1278 0 480368 259932 87000 -1 1277
1279 0 479836 260458 86960 -1 1278
1280 0 479956 260890 86920 -1 1279
1281 0 480156 261094 86800 -1 1280
1282 0 480180 261154 86720 -1 1281
1283 0 476804 260188 90520 51 1248
1284 0 477060 260336 90440 98 1283
1285 0 477280 260372 90360 81 1284
1286 0 477526 260534 90280 75 1285
1287 0 477730 260698 90200 81 1286
1288 0 477804 261156 90160 90 1287
1289 0 477892 261904 90120 166 1288
1290 0 477766 262254 90040 197 1289
1291 0 477846 262238 89920 197 1290
1292 0 477890 262250 89800 217 1291
1293 0 477894 262342 89680 217 1292
1294 0 477974 262382 89560 86 1293
1295 0 477990 262370 89520 86 1294
1296 0 477998 262410 89440 86 1295
1297 0 478058 262454 89320 263 1296
1298 0 478082 262498 89200 263 1297
1299 0 478134 262518 89080 263 1298
1300 0 478146 262546 88960 263 1299
1301 0 478158 262606 88840 207 1300
1302 0 478258 262610 88720 -1 1301
1303 0 478579.2 261990.67 88600 -1 1302
1304 0 477990 263146 89080 156 1299
1305 0 477734 263534 89040 91 1304
1306 0 477530 263882 89000 81 1305
1307 0 477514 264180 88880 81 1306
1308 0 477426 264440 88760 -1 1307
1309 0 477442 264508 88720 -1 1308
1310 0 477618 263788 88680 81 1309
1311 0 477682 263928 88640 81 1310
1312 0 477718 264516 88560 -1 1311
1313 0 477730 264768 88440 75 1312
1314 0 477550 265156 88320 75 1313
1315 0 477470 265302 88200 60 1314
1316 0 477426 265506 88120 80 1315
1317 0 477426 265694 88000 81 1316
1318 0 477362 265942 87880 91 1317
1319 0 477446 266220 87760 81 1318
1320 0 477414 266504 87640 124 1319
1321 0 477430 266614 87480 124 1320
1322 0 477502 266786 87360 71 1321
1323 0 477558 266922 87240 75 1322
1324 0 477694 266878 87080 75 1323
1325 0 477702 267046 86960 80 1324
1326 0 477718 267256 86840 40 1325
1327 0 477810 267408 86720 45 1326
1328 0 477942 267536 86600 81 1327
1329 0 477994 267664 86480 81 1328
1330 0 478062 267796 86360 75 1329
1331 0 478206 267960 86240 75 1330
1332 0 478346 268094 86120 107 1331
1333 0 478482 268250 86040 107 1332
1334 0 478582 268466 85960 32 1333
1335 0 478702 268822 86040 102 1334
1336 0 478810 268930 86160 102 1335
1337 0 478842 268926 86360 102 1336
1338 0 478694 268434 85920 107 1334
1339 0 478782 268394 85840 102 1338
1340 0 478906 268402 85720 102 1339
1341 0 479850 268198 85600 108 1340
1342 0 480518 268082 85600 153 1341
1343 0 481098 267788 85560 108 1342
1344 0 481554 267554 85480 143 1343
1345 0 481614 267578 85400 143 1344
1346 0 482154 267346 85280 178 1345
1347 0 482322 267074 85200 107 1346
1348 0 482278 267138 85040 107 1347
1349 0 482322 267146 84880 64 1348
1350 0 482562 267218 84760 51 1349
1351 0 482750 267258 84600 51 1350
1352 0 482738 267298 84400 81 1351
1353 0 482810 267238 84280 75 1352
1354 0 482826 267234 84120 75 1353
1355 0 482802 267178 83960 32 1354
1356 0 482878 267106 83800 128 1355
1357 0 482782 266898 83720 128 1356
1358 0 482882 267078 83560 128 1357
1359 0 482910 267130 83400 101 1358
1360 0 482878 267150 83240 75 1359
1361 0 483026 267230 83080 75 1360
1362 0 483106 267394 82920 60 1361
1363 0 483206 267422 82760 96 1362
1364 0 483314 267406 82600 98 1363
1365 0 483378 267454 82440 98 1364
1366 0 483510 267474 82280 81 1365
1367 0 483658 267538 82120 71 1366
1368 0 483818 267682 82000 64 1367
1369 0 484110 267750 81880 75 1368
1370 0 484278 267812 81760 71 1369
1371 0 484478 267864 81640 64 1370
1372 0 484646 267988 81520 64 1371
1373 0 484818 268080 81400 91 1372
1374 0 484958 268160 81280 86 1373
1375 0 485066 268236 81160 81 1374
1376 0 485162 268308 81040 81 1375
1377 0 485258 268440 80920 64 1376
1378 0 485286 268504 80800 64 1377
1379 0 485334 268560 80680 131 1378
1380 0 485318 268604 80520 131 1379
1381 0 485258 268652 80400 75 1380
1382 0 485078 268824 80240 81 1381
1383 0 484942 268976 80120 71 1382
1384 0 484838 269084 80000 71 1383
1385 0 484766 269156 79880 91 1384
1386 0 484646 269356 79760 71 1385
1387 0 484602 269360 79640 71 1386
1388 0 484650 269376 79480 75 1387
1389 0 484626 269446 79360 75 1388
1390 0 484542 269522 79240 107 1389
1391 0 484498 269634 79120 81 1390
1392 0 484450 269838 79000 45 1391
1393 0 484510 269846 78880 45 1392
1394 0 484442 269978 78760 81 1393
1395 0 484362 270094 78600 81 1394
1396 0 484438 270174 78480 86 1395
1397 0 484346 270278 78360 51 1396
1398 0 484362 270378 78240 51 1397
1399 0 484290 270438 78120 60 1398
1400 0 484274 270568 78000 60 1399
1401 0 484166 270660 77880 86 1400
1402 0 484130 270728 77720 64 1401
1403 0 484074 270788 77560 64 1402
1404 0 484042 270848 77400 90 1403
1405 0 484094 270892 77240 90 1404
1406 0 484254 270908 77120 90 1405
1407 0 484422 270868 76960 -1 1406
1408 0 484634 270696 76880 -1 1407
1409 0 484650 270596 76760 -1 1408
1410 0 484630 270604 76680 -1 1409
1411 0 484790 270488 76440 -1 1410
1412 0 484954 270400 76280 -1 1411
1413 0 485026 270340 76120 -1 1412
1414 0 485102 270272 75960 -1 1413
1415 0 484422 270560 75960 -1 1414
1416 0 484286 270552 75800 -1 1415
1417 0 484190 270562 75600 -1 1416
1418 0 484066 270606 75440 -1 1417
1419 0 483938 270686 75280 -1 1418
1420 0 483890 270702 75200 -1 1419
1421 0 483854 270718 75160 -1 1420
1422 0 483782 270786 75040 -1 1421
1423 0 483698 270926 74920 -1 1422
1424 0 483610 271010 74760 -1 1423
1425 0 483458 271038 74560 -1 1424
1426 0 483422 270982 74440 -1 1425
1427 0 483458 270932 74280 -1 1426
1428 0 483266 270864 74120 -1 1427
1429 0 483170 270880 74040 -1 1428
1430 0 483110 270964 73880 -1 1429
1431 0 483102 271024 73720 -1 1430
1432 0 483054 271004 73560 -1 1431
1433 0 482882 270936 73440 -1 1432
1434 0 482702 270944 73280 -1 1433
1435 0 482602 270948 73120 -1 1434
1436 0 482510 270976 72920 -1 1435
1437 0 482398 270984 72800 -1 1436
1438 0 482226 271044 72680 -1 1437
1439 0 482026 271004 72600 -1 1438
1440 0 485802 270060 75960 -1 1414
1441 0 486026 269856 75880 -1 1440
1442 0 486218 269628 75800 -1 1441
1443 0 486446 269420 75760 -1 1442
1444 0 486562 269502 75880 -1 1443
1445 0 486618 269494 75920 -1 1444
1446 0 486298 268846 75760 -1 1443
1447 0 486434 268626 75680 -1 1446
1448 0 486522 268482 75560 -1 1447
1449 0 481782 267390 85600 143 1344
1450 0 481762 267234 85680 -1 1449
1451 0 481762 267262 85720 -1 1450
1452 0 482146 267278 85760 -1 1451
1453 0 482262 267282 85840 -1 1452
1454 0 482334 267242 85880 -1 1453
1455 0 479898 268198 85480 108 1341
1456 0 478594 262194 89080 120 1299
1457 0 478854 262146 88960 75 1456
1458 0 478994 262142 88840 108 1457
1459 0 479034 262130 88720 71 1458
1460 0 477622 262502 90160 217 1290
1461 0 477594 262514 90240 -1 1460
1462 0 474788 258144 90920 217 1241
1463 0 474884 258160 90800 224 1462
1464 0 475196 258136 90680 140 1463
1465 0 475340 258104 90640 140 1464
1466 0 473540 258184 90560 -1 1465
1467 0 473836 258000 90360 -1 1466
1468 0 473964 257872 90200 -1 1467
1469 0 474124 257776 90040 -1 1468
1470 0 474292 257672 89880 -1 1469
1471 0 474508 257424 89720 -1 1470
1472 0 474628 257312 89560 -1 1471
1473 0 474720 257140 89400 -1 1472
1474 0 474832 256948 89240 -1 1473
1475 0 474952 256788 89080 -1 1474
1476 0 475216 256788 88880 -1 1475
1477 0 475304 256836 88720 91 1476
1478 0 475648 256452 88560 75 1477
1479 0 475752 256612 88400 139 1478
1480 0 475992 256620 88240 202 1479
1481 0 476640 256220 88120 168 1480
1482 0 477208 256108 87920 178 1481
1483 0 477688 255916 87760 166 1482
1484 0 478136 255604 87680 160 1483
1485 0 478400 255468 87560 183 1484
1486 0 478964 255432 87440 160 1485
1487 0 479396 255208 87320 219 1486
1488 0 479804 255384 87160 256 1487
1489 0 480268 254944 87080 200 1488
1490 0 480744 254732 86920 189 1489
1491 0 481192 254372 86760 153 1490
1492 0 481456 254124 86600 164 1491
1493 0 481776 253988 86480 176 1492
1494 0 481952 253988 86360 186 1493
1495 0 482232 253780 86240 148 1494
1496 0 482464 253508 86160 150 1495
1497 0 482796 253248 86040 212 1496
1498 0 483220 252272 85960 209 1497
1499 0 483892 251640 85880 226 1498
1500 0 484172 251424 85800 -1 1499
1501 0 484156 251288 85680 166 1500
1502 0 483868 251056 85520 168 1501
1503 0 484416 250752 85640 153 1502
1504 0 484640 250720 85840 160 1503
1505 0 484896 250720 85840 136 1504
1506 0 485152 250688 85840 128 1505
1507 0 485408 250656 85840 108 1506
1508 0 485632 250656 86040 81 1507
1509 0 485728 250560 86160 71 1508
1510 0 484544 250560 86040 45 1504
1511 0 484352 250528 86240 32 1510
1512 0 484192 250560 86280 40 1511
1513 0 483400 250276 85440 81 1502
1514 0 483527.44 250296.94 85320 -1 1513
1515 0 483792.9 250414.03 85200 -1 1514
1516 0 483911.9 250417.78 85040 -1 1515
1517 0 484047.66 250460.66 84840 -1 1516
1518 0 484138.66 250600.97 84640 -1 1517
1519 0 484270.5 250817.12 84520 -1 1518
1520 0 484267.25 250984.4 84440 -1 1519
1521 0 484427.9 251236.5 84400 -1 1520
1522 0 484473.84 251415.19 84320 -1 1521
1523 0 484477.25 251594.94 84200 -1 1522
1524 0 484549.34 251736.22 84080 -1 1523
1525 0 484803 251898.94 83960 -1 1524
1526 0 485359.53 252006.88 83960 -1 1525
1527 0 485520.84 252227.12 83840 -1 1526
1528 0 485898.84 252399.1 83760 -1 1527
1529 0 486272.78 252518.16 83680 -1 1528
1530 0 486635.06 252587.1 83640 -1 1529
1531 0 486974.38 252714.72 83560 -1 1530
1532 0 487173.03 252799.44 83480 -1 1531
1533 0 487360.78 252859.5 83400 -1 1532
1534 0 487491.53 252890.84 83280 -1 1533
1535 0 487732.25 253011.06 83120 -1 1534
1536 0 487977.1 253204.66 83000 -1 1535
1537 0 488733.06 253439.25 82960 -1 1536
1538 0 489059.56 253494.8 82920 -1 1537
1539 0 489362.94 253399.84 82960 -1 1537
1540 0 489436.84 253415.88 82880 -1 1539
1541 0 489544.12 253584.81 82680 -1 1540
1542 0 489723.4 253734.88 82560 -1 1541
1543 0 490131.62 253975.75 82440 -1 1542
1544 0 490245.53 254038.81 82320 -1 1543
1545 0 490335.75 254512.19 81880 -1 1544
1546 0 490213.06 254674.08 81880 -1 1545
1547 0 484248 249388 85520 226 1513
1548 0 484568 249116 85600 229 1547
1549 0 484608 249068 85720 202 1548
1550 0 484760 248876 85880 240 1549
1551 0 484928 248668 86040 178 1550
1552 0 485232 248268 86160 81 1551
1553 0 485852 247424 86320 181 1552
1554 0 486300 247136 86400 214 1553
1555 0 486564 246824 86560 256 1554
1556 0 486756 246528 86640 214 1555
1557 0 487292 245664 86760 272 1556
1558 0 488052 245104 86840 172 1557
1559 0 489800 244428 86760 160 1558
1560 0 491096 243596 86840 150 1559
1561 0 491620 242680 86760 224 1560
1562 0 492772 241872 86680 226 1561
1563 0 493380 241328 86600 234 1562
1564 0 493724 240920 86520 156 1563
1565 0 494096 240724 86400 200 1564
1566 0 494992 240052 86320 207 1565
1567 0 495696 239636 86200 212 1566
1568 0 495888 239636 86080 212 1567
1569 0 496672 238820 85920 178 1568
1570 0 497392 238508 85840 136 1569
1571 0 497796 238304 85760 163 1570
1572 0 498132 238176 85680 183 1571
1573 0 498964 237856 85600 166 1572
1574 0 500340 237888 85520 200 1573
1575 0 500420 237944 85360 172 1574
1576 0 500348 238008 85280 172 1575
1577 0 500612 237760 85680 139 1574
1578 0 500684 237704 85840 140 1577
1579 0 501244 237272 85960 122 1578
1580 0 502468 236944 85920 139 1579
1581 0 503188 236864 85800 107 1580
1582 0 504008 236676 85680 150 1581
1583 0 504808 236164 85520 209 1582
1584 0 506520 235732 85520 140 1583
1585 0 507420 235368 85640 178 1584
1586 0 508628 235224 85520 51 1585
1587 0 509412 234632 85400 186 1586
1588 0 510304 234476 85520 172 1587
1589 0 510368 234420 85560 169 1588
1590 0 510560 234252 85680 163 1589
1591 0 510744 234148 85880 202 1590
1592 0 511152 233948 86040 197 1591
1593 0 511768 233756 86160 198 1592
1594 0 512240 233636 86320 218 1593
1595 0 512504 233604 86520 219 1594
1596 0 513096 233564 86720 221 1595
1597 0 513412 233552 86880 226 1596
1598 0 513572 233536 87080 214 1597
1599 0 513796 233504 87280 203 1598
1600 0 514004 233392 87480 268 1599
1601 0 514164 233424 87680 202 1600
1602 0 514404 233392 87880 120 1601
1603 0 514564 233296 88040 141 1602
1604 0 514572 233288 88240 208 1603
1605 0 514620 233072 88400 208 1604
1606 0 514564 232688 88600 178 1605
1607 0 514732 232544 88800 134 1606
1608 0 514772 232536 89000 137 1607
1609 0 514804 232512 89160 141 1608
1610 0 514764 232360 89400 163 1609
1611 0 514796 232336 89640 128 1610
1612 0 514924 232280 89840 124 1611
1613 0 515020 232272 90120 137 1612
1614 0 515126 232222 90320 128 1613
1615 0 515270 232226 90520 128 1614
1616 0 515586 232258 90680 150 1615
1617 0 515762 232226 90840 209 1616
1618 0 515934 232130 91000 209 1617
1619 0 516014 232206 91200 288 1618
1620 0 515974 232214 91320 204 1619
1621 0 516086 232038 91480 204 1620
1622 0 516374 231910 91640 189 1621
1623 0 516446 231734 91800 189 1622
1624 0 516446 231506 91960 175 1623
1625 0 516606 231210 92120 98 1624
1626 0 516710 230930 92280 166 1625
1627 0 516774 230818 92440 194 1626
1628 0 516830 230730 92600 163 1627
1629 0 516966 230602 92720 185 1628
1630 0 517078 230370 92880 178 1629
1631 0 517102 230162 93040 181 1630
1632 0 517166 229942 93240 163 1631
1633 0 517246 229774 93440 160 1632
1634 0 517342 229558 93640 135 1633
1635 0 517574 229454 93800 156 1634
1636 0 517806 229326 93960 107 1635
1637 0 518022 229158 94120 134 1636
1638 0 518174 229006 94280 154 1637
1639 0 518262 228798 94480 148 1638
1640 0 518430 228634 94680 135 1639
1641 0 518542 228442 94800 120 1640
1642 0 518686 228306 94960 120 1641
1643 0 518806 228162 95120 141 1642
1644 0 518990 228074 95320 166 1643
1645 0 519254 227914 95520 181 1644
1646 0 519414 227818 95680 183 1645
1647 0 519774 227674 95840 178 1646
1648 0 520006 227602 96000 245 1647
1649 0 520174 227578 96200 266 1648
1650 0 520318 227570 96360 266 1649
1651 0 520494 227474 96560 245 1650
1652 0 520574 227442 96760 296 1651
1653 0 520638 227306 96960 296 1652
1654 0 520726 227210 97160 300 1653
1655 0 521206 226978 97320 186 1654
1656 0 521646 226766 97440 166 1655
1657 0 522590 226334 97560 235 1656
1658 0 523062 226246 97720 153 1657
1659 0 523606 226110 97840 101 1658
1660 0 523982 225958 98000 108 1659
1661 0 524566 225842 98160 148 1660
1662 0 525070 225746 98320 108 1661
1663 0 526590 225538 98440 186 1662
1664 0 527678 225570 98400 148 1663
1665 0 527782 225498 98200 175 1664
1666 0 528134 225478 98120 139 1665
1667 0 528342 225542 97960 120 1666
1668 0 528486 225678 97800 81 1667
1669 0 528686 225682 97600 124 1668
1670 0 529846 226146 97480 249 1669
1671 0 530406 226178 97400 163 1670
1672 0 530606 226246 97240 32 1671
1673 0 530798 226230 97040 189 1672
1674 0 530918 226278 96880 189 1673
1675 0 531158 226310 96680 210 1674
1676 0 531230 226302 96520 210 1675
1677 0 531398 226366 96360 124 1676
1678 0 531654 226438 96200 150 1677
1679 0 531990 226614 96040 156 1678
1680 0 532230 226742 95880 128 1679
1681 0 532422 226918 95720 120 1680
1682 0 532582 227018 95560 64 1681
1683 0 532686 227066 95400 45 1682
1684 0 532870 227122 95200 120 1683
1685 0 533038 227202 95000 122 1684
1686 0 533126 227250 94840 137 1685
1687 0 533486 227258 94640 140 1686
1688 0 533942 227058 94480 228 1687
1689 0 534078 227178 94280 228 1688
1690 0 534222 227322 94120 153 1689
1691 0 534278 227386 93960 153 1690
1692 0 534278 227342 93760 218 1691
1693 0 534270 227318 93600 230 1692
1694 0 534342 227286 93440 230 1693
1695 0 534382 227302 93280 200 1694
1696 0 534430 227414 93080 154 1695
1697 0 534542 227558 92920 157 1696
1698 0 534654 227662 92760 157 1697
1699 0 534670 227822 92600 115 1698
1700 0 534774 227950 92440 154 1699
1701 0 534822 228046 92280 156 1700
1702 0 534918 228190 92080 139 1701
1703 0 534982 228390 91920 128 1702
1704 0 535062 228662 91720 124 1703
1705 0 535086 228866 91560 128 1704
1706 0 535150 229034 91400 150 1705
1707 0 535286 229218 91200 160 1706
1708 0 535454 229330 90960 163 1707
1709 0 535478 229402 90800 176 1708
1710 0 535518 229458 90560 160 1709
1711 0 535590 229542 90360 131 1710
1712 0 535638 229542 90160 131 1711
1713 0 535766 229518 90000 75 1712
1714 0 535846 229630 89800 164 1713
1715 0 536062 229934 89600 185 1714
1716 0 536278 230150 89440 160 1715
1717 0 536374 230230 89280 163 1716
1718 0 536438 230310 89080 124 1717
1719 0 536486 230522 88920 131 1718
1720 0 536574 230618 88760 131 1719
1721 0 536646 230698 88560 134 1720
1722 0 536766 230818 88360 137 1721
1723 0 536886 230946 88160 128 1722
1724 0 537022 231098 88000 107 1723
1725 0 537158 231266 87840 122 1724
1726 0 537198 231306 87680 160 1725
1727 0 537270 231586 87560 141 1726
1728 0 537358 231706 87400 141 1727
1729 0 537486 231786 87240 154 1728
1730 0 537606 231874 87080 181 1729
1731 0 537726 232030 86920 226 1730
1732 0 537790 232150 86720 245 1731
1733 0 537886 232246 86520 163 1732
1734 0 538014 232454 86360 75 1733
1735 0 538070 232574 86200 134 1734
1736 0 538198 232702 86040 134 1735
1737 0 538286 232758 85880 137 1736
1738 0 538366 232790 85680 137 1737
1739 0 538502 232822 85480 239 1738
1740 0 538622 232898 85320 194 1739
1741 0 538638 232898 85160 194 1740
1742 0 538694 232914 84960 194 1741
1743 0 538774 233050 84800 194 1742
1744 0 538918 233346 84640 137 1743
1745 0 538998 233426 84440 137 1744
1746 0 539150 233450 84200 148 1745
1747 0 539286 233418 83960 81 1746
1748 0 539518 233518 83760 98 1747
1749 0 539686 233654 83600 98 1748
1750 0 539870 233782 83440 -1 1749
1751 0 540030 233854 83280 -1 1750
1752 0 540214 233910 83080 -1 1751
1753 0 540422 233910 82880 -1 1752
1754 0 540670 233878 82720 -1 1753
1755 0 540806 233910 82600 -1 1754
1756 0 541006 234086 82400 -1 1755
1757 0 541158 234258 82200 32 1756
1758 0 541366 234370 81960 32 1757
1759 0 541614 234522 81760 71 1758
1760 0 541742 234610 81600 150 1759
1761 0 541926 234698 81400 153 1760
1762 0 542110 234850 81200 137 1761
1763 0 542246 234970 81000 168 1762
1764 0 542430 235106 80800 181 1763
1765 0 542550 235198 80640 235 1764
1766 0 542670 235262 80440 209 1765
1767 0 542822 235350 80240 209 1766
1768 0 542926 235366 80080 163 1767
1769 0 543158 235390 79880 150 1768
1770 0 543390 235446 79680 143 1769
1771 0 543510 235446 79520 166 1770
1772 0 543678 235486 79360 160 1771
1773 0 543926 235598 79200 86 1772
1774 0 544222 235726 79040 128 1773
1775 0 544502 235798 78880 104 1774
1776 0 544630 235902 78720 104 1775
1777 0 544694 236010 78560 122 1776
1778 0 544726 236106 78360 107 1777
1779 0 544678 236258 78160 107 1778
1780 0 545326 236570 78000 140 1779
1781 0 545430 236778 77880 160 1780
1782 0 545702 237178 77800 140 1781
1783 0 545846 237506 77720 102 1782
1784 0 546262 237802 77600 115 1783
1785 0 546518 238098 77480 168 1784
1786 0 546638 238130 77320 168 1785
1787 0 546798 238238 77160 202 1786
1788 0 546934 238302 77000 217 1787
1789 0 546934 238302 76800 135 1788
1790 0 547390 238142 76640 122 1789
1791 0 547662 238126 76480 176 1790
1792 0 547830 238150 76320 176 1791
1793 0 548054 238286 76200 175 1792
1794 0 548598 238494 76040 185 1793
1795 0 549206 238890 75960 175 1794
1796 0 549334 239146 75840 141 1795
1797 0 549614 239426 75680 124 1796
1798 0 549614 239642 75520 200 1797
1799 0 549654 239810 75280 190 1798
1800 0 549742 240006 75160 134 1799
1801 0 549846 240182 75000 175 1800
1802 0 549982 240302 74880 122 1801
1803 0 550118 240350 74760 122 1802
1804 0 550630 240638 74640 140 1803
1805 0 550734 240814 74520 150 1804
1806 0 551038 241586 74520 80 1805
1807 0 551430 241738 74640 175 1806
1808 0 552462 241962 74720 150 1807
1809 0 552982 242550 74680 218 1808
1810 0 553062 242614 74520 192 1809
1811 0 553198 242582 74360 197 1810
1812 0 553326 242614 74200 181 1811
1813 0 553622 242654 74040 128 1812
1814 0 554062 242742 73880 200 1813
1815 0 554270 243014 73720 160 1814
1816 0 554486 243246 73600 156 1815
1817 0 554638 243386 73440 150 1816
1818 0 554830 243458 73280 101 1817
1819 0 555014 243498 73160 160 1818
1820 0 555374 243570 73000 120 1819
1821 0 556326 243730 72920 -1 1820
1822 0 556958 244282 72760 -1 1821
1823 0 557390 244466 72560 -1 1822
1824 0 558086 244594 72400 -1 1823
1825 0 558526 244740 72360 -1 1824
1826 0 558966 244886 72320 -1 1825
1827 0 559750 245374 72440 -1 1826
1828 0 560046 245550 72280 45 1827
1829 0 560262 245726 72120 45 1828
1830 0 560506 245880 71960 90 1829
1831 0 560670 246004 71840 115 1830
1832 0 560786 246176 71720 163 1831
1833 0 561218 246696 71600 202 1832
1834 0 561326 246782 71520 202 1833
1835 0 562642 246746 71560 143 1834
1836 0 563066 247026 71440 137 1835
1837 0 563426 247516 71360 200 1836
1838 0 563374 247676 71240 178 1837
1839 0 563122 248056 71240 178 1838
1840 0 563070 248286 71160 -1 1839
1841 0 563002 248422 71080 -1 1840
1842 0 562978 248506 70960 -1 1841
1843 0 562954 248550 70760 -1 1842
1844 0 562894 248590 70560 -1 1843
1845 0 562822 248694 70400 -1 1844
1846 0 562902 248786 70240 -1 1845
1847 0 562942 248906 70120 -1 1846
1848 0 562982 248990 69960 -1 1847
1849 0 563010 249074 69840 -1 1848
1850 0 563098 249154 69720 -1 1849
1851 0 563230 249244 69600 -1 1850
1852 0 563314 249312 69480 -1 1851
1853 0 563350 249380 69360 -1 1852
1854 0 563362 249460 69160 -1 1853
1855 0 563450 249648 69000 -1 1854
1856 0 563606 249864 68880 -1 1855
1857 0 563762 250000 68760 -1 1856
1858 0 563794 250100 68680 -1 1857
1859 0 563838 250260 68560 -1 1858
1860 0 563870 250412 68480 -1 1859
1861 0 563822 250590 68400 -1 1860
1862 0 563790 250734 68320 -1 1861
1863 0 563766 250954 68240 -1 1862
1864 0 563686 251218 68160 -1 1863
1865 0 563358 251272 68000 -1 1864
1866 0 563108 251318 68000 -1 1865
1867 0 562936 251262 68040 -1 1866
1868 0 562824 251374 68000 -1 1867
1869 0 562848 251514 67880 -1 1868
1870 0 562852.5 251556.7 67840 -1 1869
1871 0 562700 251286 68120 -1 1867
1872 0 563802 251504 68240 -1 1864
1873 0 564034 251780 68240 -1 1872
1874 0 563938 252072 68200 -1 1873
1875 0 563730 252352 68120 -1 1874
1876 0 563650.3 252424.89 68040 -1 1875
1877 0 563386 247672 71160 178 1838
1878 0 563362 247756 71000 178 1877
1879 0 563346 247888 70840 122 1878
1880 0 563274 247986 70680 104 1879
1881 0 563178 248054 70520 104 1880
1882 0 563106 248110 70360 108 1881
1883 0 563010 248164 70200 81 1882
1884 0 562950 248228 70000 81 1883
1885 0 562946 248248 69800 81 1884
1886 0 562846 248256 69600 71 1885
1887 0 562832.7 248269.33 69520 71 1886
1888 0 562826 248276 69480 71 1887
1889 0 563806 247600 71480 120 1837
1890 0 563950 247604 71640 120 1889
1891 0 564206 247716 71760 135 1890
1892 0 564938 248410 71800 128 1891
1893 0 565806 249152 71760 120 1892
1894 0 566326 249532 71720 135 1893
1895 0 566746 249678 71640 168 1894
1896 0 566922 249762 71560 163 1895
1897 0 567490 249970 71480 136 1896
1898 0 567946 250656 71440 204 1897
1899 0 568234 250920 71520 135 1898
1900 0 568858 251084 71440 181 1899
1901 0 569254 251446 71480 160 1900
1902 0 569354 251522 71640 160 1901
1903 0 569422 251618 71800 101 1902
1904 0 569606 251778 71960 154 1903
1905 0 570054 252206 72080 140 1904
1906 0 570738 252508 72200 108 1905
1907 0 571338 252816 72280 160 1906
1908 0 571502 252916 72400 120 1907
1909 0 572070 253220 72520 124 1908
1910 0 572466 253474 72600 139 1909
1911 0 572990 253922 72600 91 1910
1912 0 573754 254500 72680 80 1911
1913 0 574398 254748 72720 96 1912
1914 0 574794 254848 72880 64 1913
1915 0 575370 254920 73000 40 1914
1916 0 575594 255036 73120 102 1915
1917 0 575942 255302 73200 135 1916
1918 0 576186 255422 73280 75 1917
1919 0 576426 255710 73160 86 1918
1920 0 576722 255702 73040 81 1919
1921 0 576806 255866 72920 81 1920
1922 0 577110 256098 72800 80 1921
1923 0 577198 256306 72760 45 1922
1924 0 577410 256560 72800 51 1923
1925 0 577642 256868 72840 86 1924
1926 0 578022 257132 72800 51 1925
1927 0 578578 257260 72720 80 1926
1928 0 578794 257376 72680 80 1927
1929 0 579290 257412 72720 71 1928
1930 0 579506 257460 72760 40 1929
1931 0 579698 257728 72680 40 1930
1932 0 576406 255318 73400 75 1918
1933 0 576538 255246 73560 104 1932
1934 0 576642 255234 73720 134 1933
1935 0 576786 255190 73880 156 1934
1936 0 576886 255234 74000 156 1935
1937 0 577038 255226 74120 137 1936
1938 0 577118 255238 74240 137 1937
1939 0 577494 255272 74360 230 1938
1940 0 577450 255340 74480 230 1939
1941 0 577470 255350.67 74520 230 1940
1942 0 577510 255372 74600 230 1941
1943 0 577438 255512 74720 124 1942
1944 0 577446 255568 74800 124 1943
1945 0 577414 255616 74920 124 1944
1946 0 577422 255672 75040 164 1945
1947 0 577554 255736 75160 164 1946
1948 0 577814 255728 75240 -1 1947
1949 0 578122 255780 75280 45 1948
1950 0 578746 255604 75320 128 1949
1951 0 579578 256130 75400 102 1950
1952 0 580030 256414 75520 186 1951
1953 0 580926 257316 75560 128 1952
1954 0 581314 257772 75440 108 1953
1955 0 581328 257650 75320 122 1954
1956 0 581600 258176 75160 32 1955
1957 0 581568 258208 75120 32 1956
1958 0 581344 258368 75160 64 1957
1959 0 581088 258368 75160 71 1958
1960 0 580864 258496 75160 45 1959
1961 0 580800 258720 75160 40 1960
1962 0 581760 258400 75080 40 1957
1963 0 581760 258560 74840 64 1962
1964 0 581600 258656 74640 32 1963
1965 0 581568 258688 74600 51 1964
1966 0 580894 257330 75640 166 1953
1967 0 580686 257378 75760 166 1966
1968 0 580710 257398 75800 166 1967
1969 0 580312 256710 75400 164 1952
1970 0 580352 256758 75240 153 1969
1971 0 580472 256802 75080 143 1970
1972 0 581168 257042 75000 124 1971
1973 0 581332 257090 74920 128 1972
1974 0 581401.3 257066 74840 128 1973
1975 0 581992 257030 74840 71 1974
1976 0 582112 257358 74920 86 1975
1977 0 582152 257682 75040 32 1976
1978 0 581436 257054 74800 128 1974
1979 0 581676 257674 74800 154 1978
1980 0 581784 257742 74680 86 1979
1981 0 581808 257694 74560 86 1980
1982 0 581996 257686 74440 101 1981
1983 0 582248 257718 74320 104 1982
1984 0 582448 257698 74200 104 1983
1985 0 582710 257736 74120 104 1984
1986 0 583142 257820 74040 124 1985
1987 0 583706 258020 74000 81 1986
1988 0 584342 258180 73960 81 1987
1989 0 585032 258198 73920 60 1988
1990 0 585620 258390 73840 51 1989
1991 0 585892 258486 73760 124 1990
1992 0 586074 258528 73680 124 1991
1993 0 586210 258548 73560 101 1992
1994 0 586418 258540 73440 86 1993
1995 0 586038 258804 73440 101 1994
1996 0 586022 258840 73360 104 1995
1997 0 586690 258536 73360 90 1994
1998 0 586866 258568 73240 60 1997
1999 0 587030 258640 73120 60 1998
2000 0 587182 258724 73040 101 1999
2001 0 587298 258792 72960 139 2000
2002 0 587358 258864 72880 139 2001
2003 0 587436 258866 72840 139 2002
2004 0 587656 258838 72760 139 2003
2005 0 587804 258898 72720 -1 2004
2006 0 587948 258914 72640 -1 2005
2007 0 588092 258966 72520 -1 2006
2008 0 588236 258970 72400 -1 2007
2009 0 588444 258998 72280 -1 2008
2010 0 588624 259034 72200 -1 2009
2011 0 588776 259146 72160 -1 2010
2012 0 588964 259398 72000 -1 2011
2013 0 589068 259558 71840 -1 2012
2014 0 589200 259734 71720 -1 2013
2015 0 589386 259992 71640 -1 2014
2016 0 589806 260504 71680 -1 2015
2017 0 590010 260720 71760 -1 2016
2018 0 590422 261192 71800 -1 2017
2019 0 590724 261226 71640 -1 2018
2020 0 591044 261286 71560 -1 2019
2021 0 591268 261338 71440 -1 2020
2022 0 592112 261202 71320 -1 2021
2023 0 592596 261038 71400 -1 2022
2024 0 592932 260938 71520 -1 2023
2025 0 593140 260882 71640 -1 2024
2026 0 593436 260750 71720 -1 2025
2027 0 593790 260708 71840 -1 2026
2028 0 594314 260720 71960 -1 2027
2029 0 594466 260776 72080 -1 2028
2030 0 594662 260712 72120 -1 2029
2031 0 594726 260700 72200 -1 2030
2032 0 594850 261020 71960 -1 2028
2033 0 595366 261316 71880 -1 2032
2034 0 595822 261212 71800 -1 2033
2035 0 596118 260944 71720 -1 2034
2036 0 597008 260754 71720 -1 2035
2037 0 597200 260754 71640 -1 2036
2038 0 597340 260770 71520 -1 2037
2039 0 597580 260754 71480 -1 2038
2040 0 597732 260762 71360 -1 2039
2041 0 597868 260798 71240 -1 2040
2042 0 597952 260814 71120 -1 2041
2043 0 597976 260810 71040 -1 2042
2044 0 597944 260810 70920 -1 2043
2045 0 597672 260462 70880 -1 2044
2046 0 597568 260318 70840 -1 2045
2047 0 597924 260866 70800 -1 2044
2048 0 597968 260930 70640 -1 2047
2049 0 597960 260974 70520 -1 2048
2050 0 597952 260990 70440 -1 2049
2051 0 590280 261262 71920 -1 2018
2052 0 590252 261274 72080 -1 2051
2053 0 590332 261366 72200 -1 2052
2054 0 590016 261018 72200 -1 2053
2055 0 589552 260842 72280 -1 2054
2056 0 589316 260814 72440 -1 2055
2057 0 590168 261778 72280 -1 2053
2058 0 589980 262230 72360 -1 2057
2059 0 589848 262466 72480 -1 2058
2060 0 589824 262486 72640 -1 2059
2061 0 589708 262682 72720 -1 2060
2062 0 589772 262938 72800 -1 2061
2063 0 589780 263158 72880 -1 2062
2064 0 589690 263404 72960 -1 2063
2065 0 590146 263548 73000 -1 2064
2066 0 590334 263600 73120 -1 2065
2067 0 590546 263668 73200 -1 2066
2068 0 590966 263776 73280 -1 2067
2069 0 591134 263768 73400 -1 2068
2070 0 591330 263576 73480 -1 2069
2071 0 591558 263904 73520 -1 2070
2072 0 591434 263432 73560 -1 2070
2073 0 591502 263336 73640 -1 2072
2074 0 591794 263340 73720 -1 2073
2075 0 591890 263352 73640 -1 2074
2076 0 591966 263408 73560 -1 2075
2077 0 592014 263584 73800 -1 2074
2078 0 589526 263640 73000 -1 2064
2079 0 588982 263764 73080 -1 2078
2080 0 588974 263428 73080 -1 2079
2081 0 588230 264040 73080 -1 2079
2082 0 588166 264024 73120 -1 2081
2083 0 588166 264008 73160 -1 2082
2084 0 588014 264152 73120 -1 2082
2085 0 587838 264216 73160 -1 2084
2086 0 587812 264218 73200 -1 2085
2087 0 587786 264220 73240 -1 2086
2088 0 587486 264248 73360 -1 2087
2089 0 587474 264200 73440 -1 2088
2090 0 589806 264008 73000 -1 2078
2091 0 589814 262520 72200 -1 2059
2092 0 589810 262620 72160 -1 2091
2093 0 589866 262856 72000 -1 2092
2094 0 589854 263052 71920 -1 2093
2095 0 589898 262920 71840 -1 2093
2096 0 590030 263124 71640 -1 2095
2097 0 590042 263296 71560 -1 2096
2098 0 590194 263684 71400 -1 2097
2099 0 590222 264068 71360 -1 2098
2100 0 590126 264312 71320 -1 2099
2101 0 590238 264488 71280 -1 2100
2102 0 590246 264528 71200 -1 2101
2103 0 589776 261846 72200 -1 2057
2104 0 589460 261794 72160 -1 2103
2105 0 588978 261780 72160 -1 2104
2106 0 588834 261700 72280 -1 2105
2107 0 588694 261560 72320 -1 2106
2108 0 588494 261224 72480 -1 2107
2109 0 588224 260910 72520 -1 2108
2110 0 587948 260874 72560 -1 2109
2111 0 587804 260710 72600 -1 2110
2112 0 587648 260582 72640 -1 2111
2113 0 586968 259098 72880 51 2002
2114 0 586468 259098 72920 60 2113
2115 0 585852 258866 72920 51 2114
2116 0 585912 258910 73040 51 2115
2117 0 585988 258966 73200 104 2116
2118 0 585968 258950 73280 104 2117
2119 0 585420 258478 72800 90 2115
2120 0 585172 258382 72720 64 2119
2121 0 584996 258162 72640 64 2120
2122 0 585008 257934 72560 64 2121
2123 0 585000 257790 72480 51 2122
2124 0 585048 257710 72400 51 2123
2125 0 585196 257698 72280 51 2124
2126 0 585316 257674 72160 -1 2125
2127 0 585348 257710 72000 -1 2126
2128 0 585320 257614 71880 -1 2127
2129 0 585416 257582 71760 -1 2128
2130 0 585412 257506 71640 -1 2129
2131 0 585424 257358 71560 -1 2130
2132 0 585388 257298 71480 -1 2131
2133 0 585376 257246 71360 -1 2132
2134 0 585428 257214 71240 -1 2133
2135 0 586980 259410 72920 51 2113
2136 0 587096 259514 72840 51 2135
2137 0 587132 259582 72760 -1 2136
2138 0 586984 259414 73000 51 2135
2139 0 586832 259622 73000 -1 2138
2140 0 586772 259598 73200 -1 2139
2141 0 586752 259690 73320 -1 2140
2142 0 586700 259826 73400 -1 2141
2143 0 577535 256362 75560 120 1949
2144 0 577120 256416 75160 122 2143
2145 0 576960 256256 74960 128 2144
2146 0 576800 256192 74960 51 2145
2147 0 576608 256416 74960 64 2146
2148 0 576480 256544 75000 51 2147
2149 0 576320 256672 75200 45 2148
2150 0 576320 256800 75440 40 2149
2151 0 576416 256992 75600 45 2150
2152 0 576416 257248 75640 40 2151
2153 0 576352 257504 75720 40 2152
2154 0 576224 257728 75720 45 2153
2155 0 576192 257984 75720 64 2154
2156 0 576192 258048 75720 60 2155
2157 0 576256 256448 74880 71 2148
2158 0 576064 256224 74920 60 2157
2159 0 575936 256064 75120 40 2158
2160 0 575840 256000 75160 86 2159
2161 0 576832 256000 74960 45 2146
2162 0 576928 255872 75040 98 2161
2163 0 576704 255744 74800 32 2161
2164 0 576448 255840 75120 32 2163
2165 0 577056 256416 74760 45 2145
2166 0 577120 256576 74560 98 2165
2167 0 577280 256672 74360 75 2166
2168 0 577344 256736 74280 81 2167
2169 0 572606 253406 72680 139 1910
2170 0 572974 253214 72800 102 2169
2171 0 573158 253154 72920 86 2170
2172 0 573406 253162 73040 120 2171
2173 0 573626 253186 73160 115 2172
2174 0 573826 253254 73320 80 2173
2175 0 574054 253394 73440 64 2174
2176 0 574286 253554 73560 115 2175
2177 0 574610 253632 73680 137 2176
2178 0 574850 253652 73800 122 2177
2179 0 575118 253656 73920 160 2178
2180 0 575434 253668 74040 189 2179
2181 0 575618 253760 74160 153 2180
2182 0 575774 253964 74280 120 2181
2183 0 575980 254134 74360 120 2182
2184 0 576116 254290 74480 124 2183
2185 0 576252 254426 74560 120 2184
2186 0 576436 254590 74680 124 2185
2187 0 576680 254726 74800 139 2186
2188 0 576968 254754 74920 124 2187
2189 0 577236 254790 75040 164 2188
2190 0 577460 254866 75160 164 2189
2191 0 577640 254922 75280 137 2190
2192 0 577922 255044 75440 124 2191
2193 0 578138 255144 75560 153 2192
2194 0 578358 255308 75680 124 2193
2195 0 578522 255552 75800 120 2194
2196 0 578638 255820 75880 91 2195
2197 0 578856 256082 75960 136 2196
2198 0 578968 256206 76080 136 2197
2199 0 579260 256382 76200 120 2198
2200 0 579548 256566 76280 122 2199
2201 0 579732 256722 76400 175 2200
2202 0 580024 256922 76480 124 2201
2203 0 580400 257218 76600 156 2202
2204 0 581006 257584 76680 176 2203
2205 0 581366 257776 76760 136 2204
2206 0 582190 257896 76800 107 2205
2207 0 582462 258120 76880 153 2206
2208 0 582670 258224 76960 124 2207
2209 0 583108 258702 77040 115 2208
2210 0 583568 259066 77120 40 2209
2211 0 584382 259660 77160 150 2210
2212 0 585130 260112 77120 156 2211
2213 0 585892 260630 77120 120 2212
2214 0 586670 260612 77160 80 2213
2215 0 587210 260644 77240 45 2214
2216 0 587454 260712 77360 45 2215
2217 0 587602 260784 77480 45 2216
2218 0 587852 260854 77560 81 2217
2219 0 587980 260994 77680 107 2218
2220 0 588260 261130 77760 128 2219
2221 0 588520 261210 77840 120 2220
2222 0 589056 261312 77520 45 2221
2223 0 589280 261216 77400 81 2222
2224 0 589376 261088 77160 98 2223
2225 0 589536 260896 77200 60 2224
2226 0 589792 260800 77200 60 2225
2227 0 590048 260832 77200 80 2226
2228 0 590304 260896 77200 75 2227
2229 0 590560 260864 77200 86 2228
2230 0 590752 260704 77240 81 2229
2231 0 590976 260576 77280 51 2230
2232 0 591232 260512 77240 51 2231
2233 0 591328 260416 77160 32 2232
2234 0 589440 261120 76880 81 2224
2235 0 589568 261184 76640 98 2234
2236 0 589504 261216 76360 64 2235
2237 0 589440 261216 76080 71 2236
2238 0 589280 261216 75840 32 2237
2239 0 589120 261120 75640 60 2238
2240 0 588928 260992 75440 32 2239
2241 0 588832 260896 75200 60 2240
2242 0 588960 260832 74960 51 2241
2243 0 589024 260864 74880 32 2242
2244 0 588576 261254 77960 120 2221
2245 0 588660 261418 78080 115 2244
2246 0 588796 261678 78200 120 2245
2247 0 589096 261878 78280 101 2246
2248 0 589300 262042 78360 98 2247
2249 0 589950 262560 78440 86 2248
2250 0 590978 263276 78520 150 2249
2251 0 590988 263266 78440 150 2250
2252 0 591016 263262 78360 150 2251
2253 0 590936 263294 78280 150 2252
2254 0 591684 264138 78400 107 2250
2255 0 592732 264682 78440 120 2254
2256 0 593530 264140 78360 -1 2255
2257 0 593762 264220 78280 -1 2256
2258 0 593934 264244 78200 -1 2257
2259 0 593998 264300 78160 -1 2258
2260 0 592858 264844 78560 176 2255
2261 0 593034 264916 78680 168 2260
2262 0 593082 264948 78760 175 2261
2263 0 593106 264964 78800 175 2262
2264 0 593196 265090 78880 175 2263
2265 0 593652 265498 78960 218 2264
2266 0 594156 265730 79040 150 2265
2267 0 594464 265790 79160 148 2266
2268 0 594660 265746 79280 120 2267
2269 0 595232 266038 79400 120 2268
2270 0 595420 266182 79480 120 2269
2271 0 596238 266564 79560 108 2270
2272 0 596494 266720 79680 40 2271
2273 0 596554 266880 79800 40 2272
2274 0 597046 267028 79920 -1 2273
2275 0 597400 267226 80000 -1 2274
2276 0 597612 267406 80080 -1 2275
2277 0 597884 267702 80160 81 2276
2278 0 598264 267922 80240 80 2277
2279 0 598312 267962 80320 124 2278
2280 0 598504 268458 80440 98 2279
2281 0 598508 268826 80560 86 2280
2282 0 598456 268930 80720 102 2281
2283 0 598228 269194 80840 150 2282
2284 0 597858 269836 80880 104 2283
2285 0 597810 269936 81000 104 2284
2286 0 597402 270128 81120 120 2285
2287 0 597018 270240 81200 81 2286
2288 0 596362 270356 81240 81 2287
2289 0 595780 270514 81280 120 2288
2290 0 595568 270518 81360 120 2289
2291 0 595244 270542 81480 64 2290
2292 0 594624 270482 81600 -1 2291
2293 0 593974 270732 81560 -1 2292
2294 0 593682 270920 81480 -1 2293
2295 0 593586 271152 81360 60 2294
2296 0 593622 271312 81240 60 2295
2297 0 593622 271412 81120 60 2296
2298 0 593624 271474 81080 51 2297
2299 0 594088 271806 81080 101 2298
2300 0 594328 271962 81000 -1 2299
2301 0 594960 272162 80920 -1 2300
2302 0 595048 272610 80920 -1 2301
2303 0 595040 272674 80840 -1 2302
2304 0 595064 272674 80800 -1 2303
2305 0 595088 272674 80760 -1 2304
2306 0 595108 272670 80720 -1 2305
2307 0 593662 271528 80960 51 2298
2308 0 593714 271712 80880 101 2307
2309 0 593738 271792 80760 101 2308
2310 0 593726 271832 80680 80 2309
2311 0 593698 271936 80600 80 2310
2312 0 593886 272060 80560 75 2311
2313 0 593802 272184 80440 75 2312
2314 0 593774 272320 80320 32 2313
2315 0 593570 272644 80240 98 2314
2316 0 593614 272884 80160 136 2315
2317 0 593760 273378 80120 75 2316
2318 0 593812 273558 80200 75 2317
2319 0 593824 273674 80280 108 2318
2320 0 593860 273798 80360 108 2319
2321 0 593892 274034 80440 81 2320
2322 0 593884 274182 80520 86 2321
2323 0 593836 274306 80600 90 2322
2324 0 593812 274406 80680 90 2323
2325 0 593758 274520 80760 107 2324
2326 0 593726 274672 80840 107 2325
2327 0 593678 274844 80920 102 2326
2328 0 593856 275210 80920 45 2327
2329 0 594156 275354 80880 71 2328
2330 0 594356 275454 80840 45 2329
2331 0 594640 275478 80880 71 2330
2332 0 594824 275658 80920 40 2331
2333 0 593586 274848 81000 102 2327
2334 0 593494 274852 81120 102 2333
2335 0 593354 274892 81240 102 2334
2336 0 593214 274972 81320 -1 2335
2337 0 593106 275092 81440 -1 2336
2338 0 593034 275148 81560 -1 2337
2339 0 592978 275216 81640 -1 2338
2340 0 592906 275280 81720 -1 2339
2341 0 592806 275356 81800 -1 2340
2342 0 592722 275448 81880 -1 2341
2343 0 592570 275472 81960 -1 2342
2344 0 592412 275494 82040 -1 2343
2345 0 592304 275570 82120 -1 2344
2346 0 592080 275706 82240 -1 2345
2347 0 592000 275778 82320 -1 2346
2348 0 591848 275826 82440 -1 2347
2349 0 591207.5 276131.2 82360 -1 2348
2350 0 590901.25 276229.7 82200 -1 2349
2351 0 590501.75 276321.25 82040 -1 2350
2352 0 591409.94 276351.6 82120 -1 2350
2353 0 592834 275784 81840 -1 2342
2354 0 592998 276272 81840 -1 2353
2355 0 598656 268652 80320 108 2280
2356 0 598908 268912 80160 86 2355
2357 0 599128 269120 80040 122 2356
2358 0 599420 269396 79920 51 2357
2359 0 599932 269734 79800 102 2358
2360 0 599740 269790 79960 124 2359
2361 0 599568 270086 80000 -1 2360
2362 0 599484 270214 80040 -1 2361
2363 0 599410 270288 80160 -1 2362
2364 0 599530 270528 80280 -1 2363
2365 0 599606 270640 80320 -1 2364
2366 0 599614 270896 80280 -1 2365
2367 0 599606 270996 80160 -1 2366
2368 0 599558 271028 80080 -1 2367
2369 0 599458 270232 79960 -1 2362
2370 0 599418 270232 79920 -1 2369
2371 0 599766 269600 80000 124 2360
2372 0 599786 269604 80160 71 2371
2373 0 599750 269536 80280 40 2372
2374 0 599758 269472 80320 40 2373
2375 0 599818 269244 80360 60 2374
2376 0 599850 269056 80440 60 2375
2377 0 599954 269024 80560 60 2376
2378 0 600010 269140 80720 60 2377
2379 0 599998 269280 80880 -1 2378
2380 0 600034 269440 81080 -1 2379
2381 0 600062 269584 81240 -1 2380
2382 0 600078 269660 81400 -1 2381
2383 0 600070 269640 81480 -1 2382
2384 0 600004 269814 79720 71 2359
2385 0 599894 270032 79720 71 2384
2386 0 600040 269854 79680 71 2384
2387 0 600188 269986 79560 80 2386
2388 0 600328 270290 79480 96 2387
2389 0 600436 270538 79400 86 2388
2390 0 600512 270630 79320 115 2389
2391 0 600688 270754 79200 96 2390
2392 0 600780 270824 79120 96 2391
2393 0 600840 270896 79040 32 2392
2394 0 601072 271076 78920 107 2393
2395 0 601260 271216 78800 120 2394
2396 0 601400 271360 78680 104 2395
2397 0 601552 271536 78560 91 2396
2398 0 601720 271768 78440 98 2397
2399 0 601940 271970 78360 107 2398
2400 0 602032 272070 78280 107 2399
2401 0 602380 272218 78160 156 2400
2402 0 602908 272446 78120 80 2401
2403 0 603180 272904 78080 80 2402
2404 0 603564 273252 78000 98 2403
2405 0 603852 273566 77920 115 2404
2406 0 604176 274046 77840 140 2405
2407 0 604276 274132 77760 80 2406
2408 0 604324 274912 77720 108 2407
2409 0 604128 275456 77800 75 2408
2410 0 604224 275712 77800 122 2409
2411 0 604192 275744 77800 120 2410
2412 0 604032 275936 77840 60 2411
2413 0 603840 276128 77840 51 2412
2414 0 603872 276320 77680 32 2413
2415 0 603776 276544 77600 60 2414
2416 0 603552 276704 77600 51 2415
2417 0 603296 276832 77600 45 2416
2418 0 603040 276864 77640 32 2417
2419 0 602848 277024 77720 81 2418
2420 0 602688 277152 77880 51 2419
2421 0 602464 277280 77880 81 2420
2422 0 602336 277536 77840 115 2421
2423 0 602080 277664 77800 91 2422
2424 0 601824 277632 77880 108 2423
2425 0 601664 277824 77920 98 2424
2426 0 601440 277888 78080 75 2425
2427 0 600912.25 278657.84 78200 -1 2426
2428 0 604480 275840 77800 60 2410
2429 0 604704 275968 77760 45 2428
2430 0 604800 276000 77720 32 2429
2431 0 604264 274072 77640 140 2407
2432 0 604320 274016 77520 140 2431
2433 0 604420 273940 77400 140 2432
2434 0 604504 273804 77280 -1 2433
2435 0 604556 273696 77160 -1 2434
2436 0 604748 273552 77040 32 2435
2437 0 604748 273392 76920 32 2436
2438 0 604756 273320 76840 32 2437
2439 0 604776 273280 76680 32 2438
2440 0 604836 273244 76560 81 2439
2441 0 604836 273204 76400 124 2440
2442 0 604964 273216 76240 124 2441
2443 0 604880 272824 76240 75 2442
2444 0 604796 272608 76160 71 2443
2445 0 604896 272352 76080 75 2444
2446 0 604900 272308 76000 75 2445
2447 0 604832 271808 76160 101 2446
2448 0 604768 271552 76120 108 2447
2449 0 604736 271296 76160 120 2448
2450 0 604800 271040 76240 124 2449
2451 0 604800 270816 76360 96 2450
2452 0 604736 270560 76320 81 2451
2453 0 604640 270304 76280 115 2452
2454 0 604672 270176 76040 60 2453
2455 0 604640 270016 75840 71 2454
2456 0 604576 269856 75640 86 2455
2457 0 604480 269600 75600 102 2456
2458 0 604352 269376 75520 120 2457
2459 0 604256 269280 75280 134 2458
2460 0 604032 269280 75120 45 2459
2461 0 603936 269280 75120 32 2460
2462 0 604884 273328 76120 51 2442
2463 0 604788 273412 76000 51 2462
2464 0 604748 273448 75880 81 2463
2465 0 604716 273516 75760 81 2464
2466 0 604640 273556 75640 71 2465
2467 0 604564 273532 75520 71 2466
2468 0 604548 273572 75400 98 2467
2469 0 604544 273632 75280 90 2468
2470 0 603044 272236 78240 71 2402
2471 0 603148 272148 78400 51 2470
2472 0 603312 271964 78480 32 2471
2473 0 594816 266048 78560 64 2267
2474 0 594976 266176 78360 75 2473
2475 0 595040 266368 78200 75 2474
2476 0 595200 266560 78080 75 2475
2477 0 595360 266720 77880 91 2476
2478 0 595520 266880 77760 96 2477
2479 0 595680 267040 77600 81 2478
2480 0 595840 267168 77400 96 2479
2481 0 596000 267104 77200 32 2480
2482 0 596192 267168 77000 107 2481
2483 0 596256 267232 76880 122 2482
2484 0 596480 267072 76880 60 2483
2485 0 596672 266880 76880 51 2484
2486 0 596928 266816 76880 40 2485
2487 0 597184 266688 76880 51 2486
2488 0 597440 266624 76880 51 2487
2489 0 597696 266560 76840 40 2488
2490 0 597952 266528 76840 45 2489
2491 0 598176 266368 76880 45 2490
2492 0 598368 266208 76920 64 2491
2493 0 598624 266144 76920 60 2492
2494 0 598880 266112 76840 51 2493
2495 0 599136 266016 76760 60 2494
2496 0 599328 265856 76600 71 2495
2497 0 599392 265664 76400 51 2496
2498 0 599424 265440 76240 64 2497
2499 0 599424 265408 76200 71 2498
2500 0 596384 267392 76680 45 2483
2501 0 596544 267520 76520 45 2500
2502 0 596576 267552 76480 45 2501
2503 0 596832 267616 76480 64 2502
2504 0 597024 267776 76560 51 2503
2505 0 597248 267840 76720 60 2504
2506 0 597440 267872 76880 32 2505
2507 0 597664 267744 76880 40 2506
2508 0 597888 267616 76880 64 2507
2509 0 598144 267584 76960 64 2508
2510 0 598368 267584 77080 75 2509
2511 0 598592 267616 77240 71 2510
2512 0 598816 267680 77400 60 2511
2513 0 599072 267808 77400 40 2512
2514 0 599264 267936 77280 45 2513
2515 0 599424 267936 77080 60 2514
2516 0 599616 267840 76920 60 2515
2517 0 599680 267776 76840 45 2516
2518 0 596480 267488 76240 115 2502
2519 0 596320 267488 76040 86 2518
2520 0 596160 267584 75840 75 2519
2521 0 596000 267616 75640 108 2520
2522 0 596000 267712 75400 98 2521
2523 0 596128 267808 75160 45 2522
2524 0 596288 267968 75000 60 2523
2525 0 596320 268000 75000 75 2524
2526 0 596544 268128 74920 71 2525
2527 0 596800 268160 74920 51 2526
2528 0 597056 268256 74920 45 2527
2529 0 597280 268352 75000 96 2528
2530 0 597536 268352 75000 60 2529
2531 0 597728 268448 74840 98 2530
2532 0 597888 268608 74640 98 2531
2533 0 597984 268704 74400 45 2532
2534 0 597984 268704 74360 60 2533
2535 0 596160 268160 74880 86 2525
2536 0 595936 268352 74880 71 2535
2537 0 595776 268576 74880 51 2536
2538 0 595584 268768 74800 96 2537
2539 0 595424 268928 74640 60 2538
2540 0 595232 269056 74520 51 2539
2541 0 595040 269056 74480 51 2540
2542 0 590720 262848 78840 122 2250
2543 0 590592 262656 79040 91 2542
2544 0 590528 262656 79120 81 2543
2545 0 590368 262688 79320 45 2544
2546 0 590208 262720 79560 60 2545
2547 0 590112 262848 79760 32 2546
2548 0 558454 244686 72240 -1 1825
2549 0 558494 244742 72040 -1 2548
2550 0 558606 244838 71880 -1 2549
2551 0 558718 244982 71720 -1 2550
2552 0 558710 245078 71560 -1 2551
2553 0 558678 245174 71400 -1 2552
2554 0 558702 245270 71200 -1 2553
2555 0 558710 245374 71000 -1 2554
2556 0 558566 245454 70880 -1 2555
2557 0 558574 245950 70880 -1 2556
2558 0 558666 246110 70920 -1 2557
2559 0 558654 246230 71080 -1 2558
2560 0 558494 246390 71200 -1 2559
2561 0 558414 246442 71280 -1 2560
2562 0 558322 246458 71400 -1 2561
2563 0 558294 246398 71480 -1 2562
2564 0 558688 245984 70760 -1 2557
2565 0 558764 246024 70600 -1 2564
2566 0 558916 246028 70440 -1 2565
2567 0 559072 245988 70280 -1 2566
2568 0 559208 245972 70200 -1 2567
2569 0 559328 245920 70040 -1 2568
2570 0 559308 245940 69840 -1 2569
2571 0 559220 245960 69680 -1 2570
2572 0 559152 245972 69520 -1 2571
2573 0 559100 245968 69320 -1 2572
2574 0 559044 245984 69120 -1 2573
2575 0 559192 246024 68600 -1 2574
2576 0 559188 246196 68400 -1 2575
2577 0 559248 246268 68280 -1 2576
2578 0 559332 246308 68160 -1 2577
2579 0 559392 246344 68000 -1 2578
2580 0 559440 246392 67920 -1 2579
2581 0 559384 246402.67 67840 -1 2580
2582 0 559356 246408 67800 -1 2581
2583 0 559446 246366 67680 -1 2582
2584 0 559586 246342 67560 -1 2583
2585 0 559754 246350 67440 -1 2584
2586 0 559798 246434 67280 -1 2585
2587 0 559802 246510 67200 -1 2586
2588 0 559802 246542 67160 -1 2587
2589 0 559718 246690 67080 -1 2588
2590 0 559622 246906 67000 -1 2589
2591 0 559554 247050 66920 -1 2590
2592 0 559506 247206 66880 -1 2591
2593 0 559118 246398 67840 -1 2581
2594 0 558946 246362 67880 -1 2593
2595 0 558762 246226 67960 -1 2594
2596 0 559796 246372 67920 -1 2580
2597 0 560112 246408 67960 -1 2596
2598 0 464380 262548 94560 178 1211
2599 0 464444 262748 94720 226 2598
2600 0 464436 262900 94880 226 2599
2601 0 464228 263196 95040 120 2600
2602 0 464196 263292 95200 120 2601
2603 0 464252 263436 95320 120 2602
2604 0 464548 263924 95440 120 2603
2605 0 464744 264144 95560 197 2604
2606 0 464768 264368 95680 197 2605
2607 0 464960 264624 95800 137 2606
2608 0 465184 264784 95960 141 2607
2609 0 465272 264928 96120 148 2608
2610 0 465352 265104 96280 139 2609
2611 0 465328 265240 96440 139 2610
2612 0 465368 265296 96640 185 2611
2613 0 465272 265400 96800 141 2612
2614 0 465144 265552 96960 137 2613
2615 0 465136 265760 97120 163 2614
2616 0 465144 265848 97280 163 2615
2617 0 464944 265904 97480 98 2616
2618 0 464840 266024 97640 98 2617
2619 0 464676 266268 97800 131 2618
2620 0 464644 266364 97960 104 2619
2621 0 464628 266620 98160 122 2620
2622 0 464580 266908 98360 107 2621
2623 0 464676 267012 98520 102 2622
2624 0 464844 267132 98680 124 2623
2625 0 465004 267220 98800 124 2624
2626 0 465076 267316 98960 148 2625
2627 0 465188 267396 99120 178 2626
2628 0 465340 267460 99280 71 2627
2629 0 465308 267596 99440 64 2628
2630 0 465284 267604 99640 64 2629
2631 0 465996 267812 99720 98 2630
2632 0 466204 267740 99840 98 2631
2633 0 466436 267660 1e+05 98 2632
2634 0 466524 267660 100200 115 2633
2635 0 466564 267668 100360 115 2634
2636 0 466532 267668 100560 80 2635
2637 0 466612 267732 100760 90 2636
2638 0 466668 267788 100960 143 2637
2639 0 466676 267836 101120 75 2638
2640 0 466652 267852 101320 75 2639
2641 0 466728 267896 101440 75 2640
2642 0 466752 268032 101600 75 2641
2643 0 466800 268040 101760 64 2642
2644 0 466776 267992 101920 64 2643
2645 0 466824 267960 102080 137 2644
2646 0 466776 267936 102240 104 2645
2647 0 466824 267952 102440 137 2646
2648 0 466952 268016 102640 139 2647
2649 0 467056 268008 102800 148 2648
2650 0 467104 268008 103000 120 2649
2651 0 467240 267984 103200 120 2650
2652 0 467392 268024 103360 91 2651
2653 0 467472 268024 103560 86 2652
2654 0 467568 268008 103760 131 2653
2655 0 467664 267944 103960 120 2654
2656 0 467776 267920 104120 75 2655
2657 0 467808 267888 104320 91 2656
2658 0 467952 267912 104520 135 2657
2659 0 468024 267816 104720 135 2658
2660 0 468000 267792 104920 154 2659
2661 0 468192 267704 105120 81 2660
2662 0 468288 267648 105320 128 2661
2663 0 468384 267592 105520 104 2662
2664 0 468416 267568 105680 104 2663
2665 0 468496 267512 105880 122 2664
2666 0 468480 267464 106120 128 2665
2667 0 468488 267432 106320 128 2666
2668 0 468480 267392 106520 128 2667
2669 0 468448 267240 106720 128 2668
2670 0 468372 267164 106880 178 2669
2671 0 468356 267076 107080 178 2670
2672 0 468388 266996 107280 160 2671
2673 0 468444 266972 107480 143 2672
2674 0 468556 266932 107680 164 2673
2675 0 468772 266932 107880 120 2674
2676 0 469092 266924 108080 156 2675
2677 0 469348 266852 108280 148 2676
2678 0 469628 266812 108440 81 2677
2679 0 469852 266740 108640 107 2678
2680 0 469868 266612 108840 107 2679
2681 0 469980 266516 109040 154 2680
2682 0 470020 266476 109280 153 2681
2683 0 470012 266468 109480 139 2682
2684 0 470036 266452 109680 139 2683
2685 0 469924 266404 109880 148 2684
2686 0 469884 266356 110080 157 2685
2687 0 469776 266320 110280 80 2686
2688 0 469672 266264 110480 91 2687
2689 0 469584 266256 110680 128 2688
2690 0 469440 266232 110880 136 2689
2691 0 469392 266128 111080 168 2690
2692 0 469296 266112 111280 160 2691
2693 0 469176 266040 111480 164 2692
2694 0 468984 265888 111640 164 2693
2695 0 468784 265800 111800 154 2694
2696 0 468654 265674 111920 181 2695
2697 0 468498 265538 112040 150 2696
2698 0 468458 265438 112160 137 2697
2699 0 468418 265110 112240 107 2698
2700 0 468354 264882 112360 139 2699
2701 0 468336 264844 112480 139 2700
2702 0 468428 264652 112600 115 2701
2703 0 468716 264432 112680 122 2702
2704 0 468864 264340 112800 176 2703
2705 0 468956 264308 112960 148 2704
2706 0 469084 264232 113160 104 2705
2707 0 469098 264158 113320 104 2706
2708 0 469098 264054 113520 154 2707
2709 0 469070 263938 113720 122 2708
2710 0 469046 263802 113880 107 2709
2711 0 468906 263630 114040 124 2710
2712 0 468660 263432 114160 124 2711
2713 0 468520 263288 114280 102 2712
2714 0 468244 263200 114400 124 2713
2715 0 468168 263152 114560 131 2714
2716 0 468038 263178 114720 124 2715
2717 0 467950 263310 114880 166 2716
2718 0 467734 263246 115040 164 2717
2719 0 467626 263190 115200 148 2718
2720 0 467338 263038 115360 96 2719
2721 0 467122 262926 115480 80 2720
2722 0 466954 262734 115560 80 2721
2723 0 466964 262604 115680 96 2722
2724 0 466864 262484 115840 86 2723
2725 0 466828 262360 115960 32 2724
2726 0 466748 262108 116080 60 2725
2727 0 466722 261694 116320 107 2726
2728 0 466786 261370 116480 124 2727
2729 0 466846 261154 116640 122 2728
2730 0 466882 261014 116800 75 2729
2731 0 466938 260726 116960 45 2730
2732 0 466938 260630 117080 45 2731
2733 0 466938 260430 117240 51 2732
2734 0 466930 260326 117400 51 2733
2735 0 466954 260190 117560 51 2734
2736 0 466970 260054 117720 -1 2735
2737 0 467014 259986 117880 -1 2736
2738 0 467062 259818 118000 -1 2737
2739 0 466998 259610 118120 -1 2738
2740 0 466942 259442 118240 -1 2739
2741 0 466934 259266 118360 -1 2740
2742 0 466886 259130 118520 -1 2741
2743 0 466926 259018 118680 -1 2742
2744 0 466954 258934 118840 -1 2743
2745 0 466938 258782 119000 -1 2744
2746 0 466986 258686 119200 -1 2745
2747 0 466994 258502 119360 -1 2746
2748 0 467010 258342 119520 -1 2747
2749 0 467050 258230 119640 -1 2748
2750 0 467122 258038 119760 -1 2749
2751 0 467202 257990 119920 -1 2750
2752 0 467294 257874 120040 -1 2751
2753 0 467366 257794 120200 -1 2752
2754 0 467470 257706 120360 -1 2753
2755 0 467566 257666 120520 -1 2754
2756 0 467574 257562 120680 -1 2755
2757 0 467502 257450 120840 -1 2756
2758 0 467566 257394 121000 -1 2757
2759 0 467550 257290 121160 -1 2758
2760 0 467526 257170 121320 -1 2759
2761 0 467466 257054 121480 -1 2760
2762 0 467362 256886 121640 -1 2761
2763 0 467338 256742 121800 -1 2762
2764 0 467290 256542 121960 -1 2763
2765 0 467226 256334 122080 -1 2764
2766 0 467222 256082 122200 -1 2765
2767 0 467238 255842 122320 -1 2766
2768 0 467318 255650 122440 -1 2767
2769 0 467422 255402 122560 -1 2768
2770 0 467418 255190 122680 -1 2769
2771 0 467426 255046 122800 -1 2770
2772 0 467402 254646 122920 -1 2771
2773 0 467178 254254 123040 -1 2772
2774 0 467034 254086 123160 -1 2773
2775 0 467026 253926 123320 -1 2774
2776 0 467026 253798 123480 -1 2775
2777 0 467034 253686 123640 -1 2776
2778 0 467010 253518 123800 -1 2777
2779 0 467070 253394 123960 -1 2778
2780 0 467086 253178 124120 -1 2779
2781 0 467126 253010 124280 -1 2780
2782 0 467078 252898 124440 -1 2781
2783 0 467086 252802 124640 -1 2782
2784 0 467030 252666 124800 -1 2783
2785 0 467062 252618 124960 -1 2784
2786 0 467102 252442 125120 -1 2785
2787 0 467158 252314 125280 -1 2786
2788 0 467106 252150 125440 -1 2787
2789 0 467074 251998 125600 -1 2788
2790 0 467042 251822 125760 -1 2789
2791 0 466922 251630 125920 -1 2790
2792 0 466802 251526 126080 -1 2791
2793 0 466678 251338 126200 -1 2792
2794 0 466646 251194 126320 -1 2793
2795 0 466542 251066 126440 -1 2794
2796 0 466470 250946 126600 -1 2795
2797 0 466426 250854 126760 -1 2796
2798 0 466394 250750 126920 -1 2797
2799 0 466330 250638 127120 -1 2798
2800 0 466370 250534 127280 -1 2799
2801 0 466298 250414 127440 -1 2800
2802 0 466218 250158 127600 -1 2801
2803 0 466082 249974 127760 -1 2802
2804 0 465958 249826 127880 -1 2803
2805 0 465838 249698 128040 -1 2804
2806 0 465614 249522 128200 -1 2805
2807 0 465462 249282 128360 -1 2806
2808 0 465350 249178 128520 -1 2807
2809 0 465286 249026 128680 -1 2808
2810 0 465220 248800 128840 -1 2809
2811 0 465140 248708 129000 -1 2810
2812 0 465068 248548 129160 -1 2811
2813 0 465036 248424 129320 -1 2812
2814 0 465036 248212 129480 -1 2813
2815 0 464980 248032 129640 -1 2814
2816 0 464924 247912 129800 -1 2815
2817 0 464860 247860 130000 -1 2816
2818 0 464790 247758 130200 -1 2817
2819 0 464682 247602 130400 -1 2818
2820 0 464582 247490 130560 -1 2819
2821 0 464502 247294 130720 -1 2820
2822 0 464374 247122 130840 -1 2821
2823 0 464192 246944 131000 -1 2822
2824 0 463996 246856 131120 -1 2823
2825 0 463852 246760 131240 -1 2824
2826 0 463684 246696 131400 -1 2825
2827 0 463596 246592 131520 -1 2826
2828 0 463498 246546 131680 -1 2827
2829 0 463426 246482 131880 -1 2828
2830 0 463378 246418 132040 -1 2829
2831 0 463310 246446 132200 -1 2830
2832 0 463158 246474 132400 -1 2831
2833 0 462974 246394 132560 -1 2832
2834 0 462790 246346 132720 -1 2833
2835 0 462722 246278 132840 -1 2834
2836 0 462618 246138 132960 -1 2835
2837 0 462590 246034 133120 -1 2836
2838 0 462350 245914 133280 -1 2837
2839 0 462188 245832 133440 -1 2838
2840 0 461976 245752 133600 -1 2839
2841 0 461756 245692 133720 -1 2840
2842 0 461528 245588 133880 -1 2841
2843 0 461476 245532 134040 -1 2842
2844 0 461280 245508 134200 -1 2843
2845 0 461132 245396 134360 -1 2844
2846 0 461004 245320 134520 -1 2845
2847 0 460730 245214 134680 -1 2846
2848 0 460582 245166 134800 -1 2847
2849 0 460362 245058 134960 -1 2848
2850 0 460246 244894 135120 -1 2849
2851 0 460010 244786 135280 -1 2850
2852 0 459824 244660 135440 -1 2851
2853 0 459724 244576 135600 -1 2852
2854 0 459592 244532 135800 -1 2853
2855 0 459472 244516 136000 -1 2854
2856 0 459356 244472 136160 -1 2855
2857 0 459276 244412 136280 -1 2856
2858 0 459220 244360 136440 -1 2857
2859 0 459108 244244 136600 -1 2858
2860 0 459026 244158 136760 -1 2859
2861 0 458922 244046 136920 -1 2860
2862 0 458742 243966 137080 -1 2861
2863 0 458630 243902 137240 -1 2862
2864 0 458486 243710 137400 -1 2863
2865 0 458346 243566 137520 -1 2864
2866 0 458218 243454 137640 -1 2865
2867 0 457984 243256 137800 -1 2866
2868 0 457680 243084 137960 -1 2867
2869 0 457380 243048 138120 -1 2868
2870 0 457264 243000 138240 -1 2869
2871 0 457164 243004 138400 -1 2870
2872 0 457022 243034 138600 -1 2871
2873 0 456894 243094 138760 -1 2872
2874 0 456714 243122 138960 -1 2873
2875 0 456518 243062 139120 -1 2874
2876 0 456230 242850 139280 -1 2875
2877 0 456166 242974 139440 -1 2876
2878 0 456142 243006 139600 -1 2877
2879 0 456134 243102 139760 -1 2878
2880 0 456114 243170 139920 -1 2879
2881 0 456094 243254 140080 -1 2880
2882 0 455998 243286 140240 -1 2881
2883 0 455866 243310 140360 -1 2882
2884 0 455678 243334 140520 -1 2883
2885 0 455422 243326 140680 -1 2884
2886 0 455222 243310 140800 -1 2885
2887 0 454992 243312 140920 -1 2886
2888 0 454816 243304 141040 -1 2887
2889 0 454564 243268 141240 -1 2888
2890 0 454360 243196 141400 -1 2889
2891 0 454040 243188 141560 -1 2890
2892 0 453772 243164 141720 -1 2891
2893 0 453520 243176 141840 -1 2892
2894 0 453206 243182 141960 -1 2893
2895 0 453038 243222 142080 -1 2894
2896 0 452866 243262 142200 -1 2895
2897 0 452714 243290 142360 -1 2896
2898 0 452590 243322 142480 -1 2897
2899 0 452462 243326 142640 -1 2898
2900 0 452326 243322 142800 -1 2899
2901 0 452208 243348 142960 -1 2900
2902 0 452020 243364 143120 -1 2901
2903 0 451896 243392 143280 -1 2902
2904 0 451736 243504 143400 -1 2903
2905 0 451460 243620 143520 -1 2904
2906 0 451224 243628 143680 -1 2905
2907 0 450922 243542 143960 -1 2906
2908 0 450690 243474 144120 -1 2907
2909 0 450466 243434 144240 -1 2908
2910 0 450154 243486 144360 -1 2909
2911 0 449896 243516 144480 -1 2910
2912 0 449624 243532 144560 -1 2911
2913 0 449360 243640 144680 -1 2912
2914 0 449128 243660 144760 -1 2913
2915 0 448888 243728 144880 -1 2914
2916 0 448640 243760 144960 -1 2915
2917 0 448310 243778 145040 -1 2916
2918 0 448118 243830 145120 -1 2917
2919 0 447994 243854 145200 -1 2918
2920 0 447766 243902 145280 -1 2919
2921 0 447530 244010 145360 -1 2920
2922 0 447366 244122 145480 -1 2921
2923 0 447194 244194 145560 -1 2922
2924 0 446998 244274 145680 -1 2923
2925 0 446700 244240 145760 -1 2924
2926 0 446428 244172 145800 -1 2925
2927 0 446148 244264 145880 -1 2926
2928 0 446128 244316 146000 -1 2927
2929 0 446064 244348 146120 -1 2928
2930 0 445880 244432 146240 -1 2929
2931 0 445672 244492 146360 -1 2930
2932 0 445528 244556 146480 -1 2931
2933 0 445462 244610 146560 -1 2932
2934 0 445294 244654 146640 -1 2933
2935 0 444902 244706 146760 -1 2934
2936 0 444622 244742 146840 -1 2935
2937 0 443850 244934 146920 -1 2936
2938 0 443418 244946 147040 -1 2937
2939 0 443056 245088 147120 -1 2938
2940 0 442848 245176 147200 -1 2939
2941 0 442336 245280 147280 -1 2940
2942 0 442020 245316 147360 -1 2941
2943 0 441490 245234 147440 -1 2942
2944 0 441038 245238 147520 -1 2943
2945 0 440586 245358 147600 -1 2944
2946 0 440182 245414 147680 -1 2945
2947 0 439636 245584 147760 -1 2946
2948 0 439276 245728 147840 -1 2947
2949 0 438944 245708 147920 -1 2948
2950 0 438536 245740 148000 -1 2949
2951 0 438104 245684 148040 -1 2950
2952 0 437452 245916 148080 -1 2951
2953 0 436794 246182 148160 -1 2952
2954 0 436482 246294 148240 -1 2953
2955 0 436250 246410 148320 -1 2954
2956 0 435818 246622 148400 -1 2955
2957 0 435568 246700 148480 -1 2956
2958 0 435528 246692 148560 -1 2957
2959 0 435184 246744 148720 -1 2958
2960 0 434828 246788 148840 -1 2959
2961 0 434284 246952 148920 -1 2960
2962 0 434100 246992 148960 -1 2961
2963 0 433802 247166 149040 -1 2962
2964 0 433578 247230 149120 -1 2963
2965 0 433390 247254 149200 -1 2964
2966 0 433226 247318 149280 -1 2965
2967 0 433074 247410 149400 -1 2966
2968 0 432926 247498 149480 -1 2967
2969 0 432786 247554 149600 -1 2968
2970 0 432772 247720 149720 -1 2969
2971 0 432724 247836 149800 -1 2970
2972 0 432456 248040 149880 -1 2971
2973 0 432248 248128 149960 -1 2972
2974 0 431896 248208 150000 -1 2973
2975 0 431260 248388 150080 -1 2974
2976 0 430776 248676 150160 -1 2975
2977 0 430498 248862 150240 -1 2976
2978 0 430318 249042 150360 -1 2977
2979 0 430026 249166 150480 -1 2978
2980 0 429582 249318 150560 -1 2979
2981 0 429210 249326 150640 -1 2980
2982 0 428730 249286 150760 -1 2981
2983 0 428374 249338 150880 -1 2982
2984 0 428192 249420 150960 -1 2983
2985 0 427952 249536 151040 -1 2984
2986 0 427676 249652 151120 -1 2985
2987 0 427248 249592 151200 -1 2986
2988 0 426720 249560 151280 -1 2987
2989 0 426376 249636 151360 -1 2988
2990 0 426208 249688 151440 -1 2989
2991 0 426118 249718 151520 -1 2990
2992 0 426010 249726 151640 -1 2991
2993 0 425918 249782 151760 -1 2992
2994 0 425686 249862 151880 -1 2993
2995 0 425550 249942 151960 -1 2994
2996 0 425422 249962 152040 -1 2995
2997 0 425314 250010 152160 -1 2996
2998 0 424794 250362 152240 -1 2997
2999 0 424554 250502 152360 -1 2998
3000 0 424418 250578 152480 -1 2999
3001 0 424306 250618 152600 -1 3000
3002 0 424092 250664 152720 -1 3001
3003 0 423852 250684 152840 -1 3002
3004 0 423672 250704 152960 -1 3003
3005 0 423324 250728 153080 -1 3004
3006 0 423076 250788 153200 -1 3005
3007 0 422824 250832 153320 -1 3006
3008 0 422504 250880 153440 -1 3007
3009 0 422284 250988 153560 -1 3008
3010 0 421970 251038 153680 -1 3009
3011 0 421662 251126 153800 -1 3010
3012 0 421338 251190 153920 -1 3011
3013 0 421102 251066 154040 -1 3012
3014 0 420990 251018 154160 -1 3013
3015 0 420966 250958 154280 -1 3014
3016 0 420802 250970 154400 -1 3015
3017 0 420734 251006 154520 -1 3016
3018 0 420606 251074 154680 -1 3017
3019 0 420500 251124 154720 -1 3018
3020 0 420488 251116 154840 -1 3019
3021 0 420372 251056 154960 -1 3020
3022 0 420208 251056 155080 -1 3021
3023 0 420104 251068 155160 -1 3022
3024 0 419952 251072 155280 -1 3023
3025 0 419760 251096 155400 -1 3024
3026 0 419612 251144 155480 -1 3025
3027 0 419424 251356 155560 -1 3026
3028 0 419204 251628 155680 -1 3027
3029 0 418970 251946 155800 -1 3028
3030 0 418850 252054 155920 -1 3029
3031 0 418682 252138 156000 -1 3030
3032 0 418590 252170 156120 -1 3031
3033 0 418424 253132 156120 -1 3032
3034 0 418288 253452 156200 -1 3033
3035 0 418032 253960 156240 -1 3034
3036 0 417928 254316 156320 -1 3035
3037 0 417892 254352 156400 -1 3036
3038 0 417730 254090 156480 -1 3037
3039 0 417662 254074 156560 -1 3038
3040 0 417634 254086 156680 -1 3039
3041 0 417650 254094 156760 -1 3040
3042 0 417838 254742 156480 -1 3037
3043 0 417706 255130 156560 -1 3042
3044 0 417552 255544 156600 -1 3043
3045 0 417308 256196 156640 -1 3044
3046 0 417042 256742 156720 -1 3045
3047 0 416634 257546 156800 -1 3046
3048 0 416524 257932 156880 -1 3047
3049 0 416412 258528 156960 -1 3048
3050 0 416314 258714 157080 -1 3049
3051 0 416318 258874 157200 -1 3050
3052 0 416298 258950 157320 -1 3051
3053 0 416144 259272 157400 -1 3052
3054 0 415980 259628 157480 -1 3053
3055 0 415784 259996 157560 -1 3054
3056 0 415682 260386 157640 -1 3055
3057 0 415442 260702 157720 -1 3056
3058 0 415022 261278 157720 -1 3057
3059 0 414572 261936 157680 -1 3058
3060 0 414568 262412 157600 -1 3059
3061 0 414614 262534 157480 -1 3060
3062 0 414730 262538 157360 -1 3061
3063 0 414846 262546 157240 -1 3062
3064 0 415042 262662 157160 -1 3063
3065 0 414990 262602 157080 -1 3064
3066 0 415194 262130 157000 -1 3065
3067 0 415066 263342 157200 -1 3064
3068 0 415130 263810 157240 -1 3067
3069 0 415162 264094 157280 -1 3068
3070 0 415136 264516 157360 -1 3069
3071 0 415104 264628 157440 -1 3070
3072 0 415064 264800 157520 -1 3071
3073 0 415048 264960 157600 -1 3072
3074 0 414694 265718 157680 -1 3073
3075 0 414760 266004 157800 -1 3074
3076 0 414916 266308 157880 -1 3075
3077 0 415130 267658 157880 -1 3076
3078 0 415210 268066 157800 -1 3077
3079 0 415110 268266 157680 -1 3078
3080 0 414562 268234 157640 -1 3079
3081 0 414570 268234 157520 -1 3080
3082 0 414548 268268 157440 -1 3081
3083 0 414538.4 268364 157280 -1 3082
3084 0 414508 268456 157240 -1 3083
3085 0 414428 268492 157120 -1 3084
3086 0 414428 268448 157080 -1 3085
3087 0 414436 268376 157040 -1 3086
3088 0 414544 268288 156920 -1 3087
3089 0 414596 268272 156800 -1 3088
3090 0 414552 268272 156760 -1 3089
3091 0 414612 268228 156680 -1 3090
3092 0 414564 268164 156560 -1 3091
3093 0 414564 268120 156440 -1 3092
3094 0 414492 268000 156360 -1 3093
3095 0 415268 267172 158040 -1 3076
3096 0 416332 267536 158040 -1 3095
3097 0 416816 267936 158000 -1 3096
3098 0 416876 269040 158000 -1 3097
3099 0 416658 269974 158040 -1 3098
3100 0 416550 270458 158160 -1 3099
3101 0 416504 270744 158320 -1 3100
3102 0 416388 271072 158440 -1 3101
3103 0 416168 271460 158520 -1 3102
3104 0 416050 271570 158600 -1 3103
3105 0 416030 271618 158640 -1 3104
3106 0 415938 271790 158760 -1 3105
3107 0 415810 271982 158880 -1 3106
3108 0 415482 272282 158960 -1 3107
3109 0 415482 272282 159000 -1 3108
3110 0 415584 272308 159080 -1 3109
3111 0 415588 272328 159120 -1 3110
3112 0 415652 272408 159240 -1 3111
3113 0 415640 272460 159280 -1 3112
3114 0 415652 272540 159400 -1 3113
3115 0 415668 272580 159480 -1 3114
3116 0 415736 272584 159560 -1 3115
3117 0 415840 272684 159720 -1 3116
3118 0 415948 272792 159880 -1 3117
3119 0 415982 272866 160000 -1 3118
3120 0 416158 273058 160080 -1 3119
3121 0 416386 273730 160080 -1 3120
3122 0 416246 274030 160160 -1 3121
3123 0 415930 274506 160360 -1 3122
3124 0 416108 274888 160360 -1 3123
3125 0 416222 275118 160240 -1 3124
3126 0 416526 275230.06 160160 -1 3125
3127 0 416814 275230.06 160080 -1 3126
3128 0 416004 274864 160240 -1 3124
3129 0 415496 275084 160160 -1 3128
3130 0 415346 275266 160080 -1 3129
3131 0 415298 275318 160000 -1 3130
3132 0 415198 275406 159880 -1 3131
3133 0 415010 275414 159800 -1 3132
3134 0 414934 275446 159720 -1 3133
3135 0 414902 275550 159640 -1 3134
3136 0 416094 275778 160440 -1 3124
3137 0 416082 275862 160520 -1 3136
3138 0 416144 275860 160600 -1 3137
3139 0 416132 275972 160680 -1 3138
3140 0 416204 276012.06 161000 -1 3139
3141 0 416172 276124.06 161160 -1 3140
3142 0 416036 276792 160600 -1 3138
3143 0 416174 277478 160640 -1 3142
3144 0 415794 277882 160720 -1 3143
3145 0 415436 278264 160600 -1 3144
3146 0 415100 278572 160520 -1 3145
3147 0 414732 278748 160560 -1 3146
3148 0 414420 279016 160640 -1 3147
3149 0 414274 279094 160720 -1 3148
3150 0 414106 279174 160840 -1 3149
3151 0 414034 279274 160880 -1 3150
3152 0 413902 279414 161000 -1 3151
3153 0 413778 279502 161120 -1 3152
3154 0 413758 279602 161200 -1 3153
3155 0 413738 279702 161280 -1 3154
3156 0 413718 279810 161360 -1 3155
3157 0 413168 280588 161400 -1 3156
3158 0 412908 280704 161520 -1 3157
3159 0 412740 280712 161640 -1 3158
3160 0 412430 280910 161760 -1 3159
3161 0 412346 280978 161840 -1 3160
3162 0 412166 281102 161960 -1 3161
3163 0 412118 281130 162080 -1 3162
3164 0 412038 281122 162200 -1 3163
3165 0 411910 281138 162320 -1 3164
3166 0 411850 281122 162440 -1 3165
3167 0 411830 281158 162560 -1 3166
3168 0 411838 281154 162600 -1 3167
3169 0 411862 281138.06 162760 -1 3168
3170 0 411902 281146.06 162880 -1 3169
3171 0 411702 281154.06 162960 -1 3170
3172 0 411518 281146.06 163080 -1 3171
3173 0 411358 280986.06 163240 -1 3172
3174 0 411270 280898.06 163400 -1 3173
3175 0 411206 280818.06 163600 -1 3174
3176 0 413616 279788 161520 -1 3156
3177 0 413484 279820 161560 -1 3176
3178 0 413308 279916.06 161680 -1 3177
3179 0 413132 280100.06 161800 -1 3178
3180 0 413076 280100.06 161960 -1 3179
3181 0 412996 280116.06 162080 -1 3180
3182 0 412980 280156.06 162240 -1 3181
3183 0 416230 273010.06 160240 -1 3120
3184 0 416422 273122.06 160400 -1 3183
3185 0 416566 273194.06 160560 -1 3184
3186 0 416750 273298.06 160680 -1 3185
3187 0 417030 273290.12 160800 -1 3186
3188 0 417078 273186.12 160880 -1 3187
3189 0 417182 272978.12 161080 -1 3188
3190 0 417190 272954.12 161240 -1 3189
3191 0 417102 272786.12 161440 -1 3190
3192 0 417078 272834.22 161600 -1 3191
3193 0 417046 272834.22 161760 -1 3192
3194 0 416958 272898.22 162000 -1 3193
3195 0 416886 273018.22 162240 -1 3194
3196 0 416854 273066.22 162440 -1 3195
3197 0 416678 273194.28 162680 -1 3196
3198 0 416366 273306.28 162920 -1 3197
3199 0 416366 273378.06 163080 -1 3198
3200 0 416310 273402.06 163280 -1 3199
3201 0 416238 273362.06 163440 -1 3200
3202 0 416182 273506.06 163560 -1 3201
3203 0 416270 273682.06 163720 -1 3202
3204 0 416270 273730.06 163880 -1 3203
3205 0 416142 273826.06 164040 -1 3204
3206 0 416134 273922.06 164240 -1 3205
3207 0 416190 274002.06 164360 -1 3206
3208 0 416350 274162.06 164680 -1 3207
3209 0 416230 274146.06 164840 -1 3208
3210 0 416206 274114.06 165000 -1 3209
3211 0 416182 274122.06 165120 -1 3210
3212 0 416158 274082.06 165280 -1 3211
3213 0 416190 274114.06 165400 -1 3212
3214 0 416102 274138.06 165560 -1 3213
3215 0 416006 274154.06 165680 -1 3214
3216 0 415814 274234.06 165760 -1 3215
3217 0 415918 274002.06 165840 -1 3216
3218 0 415830 273850.06 165920 -1 3217
3219 0 415678 273754.06 166040 -1 3218
3220 0 415510 273746.06 166120 -1 3219
3221 0 415438 273786.06 166240 -1 3220
3222 0 415382 273826.06 166360 -1 3221
3223 0 415358 273786.06 166520 -1 3222
3224 0 415350 273770.06 166640 -1 3223
3225 0 415454 273778.06 166760 -1 3224
3226 0 415510 273890.06 166880 -1 3225
3227 0 415614 274138.06 166960 -1 3226
3228 0 415414 274162.06 167040 -1 3227
3229 0 415206 274202.06 167160 -1 3228
3230 0 414974 274234.06 167240 -1 3229
3231 0 414814 274186.06 167360 -1 3230
3232 0 414846 273962.06 167480 -1 3231
3233 0 414822 273650.12 167640 -1 3232
3234 0 414766 273746.12 167880 -1 3233
3235 0 414326 273762.12 168000 -1 3234
3236 0 414006 273722.12 168040 -1 3235
3237 0 413670 273594.06 168080 -1 3236
3238 0 413094 273762.06 168080 -1 3237
3239 0 412390 273138.12 168040 -1 3238
3240 0 411974 272186.22 168040 -1 3239
3241 0 411806 271530.22 168080 -1 3240
3242 0 411798 271338.22 168280 -1 3241
3243 0 411814 270906.28 168480 -1 3242
3244 0 412110 270762.28 168520 -1 3243
3245 0 412782 269938.28 168520 -1 3244
3246 0 412982 269802.06 168640 -1 3245
3247 0 412990 269914.06 168760 -1 3246
3248 0 413014 269802.06 168880 -1 3247
3249 0 413014 269770.06 169040 -1 3248
3250 0 413030 270178.06 169200 -1 3249
3251 0 413078 270322.06 169360 -1 3250
3252 0 413102 269770.06 168440 -1 3245
3253 0 413710 269458.06 168400 -1 3252
3254 0 414070 269194.06 168280 -1 3253
3255 0 414398 268962.06 168080 -1 3254
3256 0 414606 268810.06 167920 -1 3255
3257 0 414958 268554.06 167880 -1 3256
3258 0 415182 268362.06 167760 -1 3257
3259 0 415630 268210.06 167840 -1 3258
3260 0 415806 268202.06 167960 -1 3259
3261 0 415790 268154.06 168080 -1 3260
3262 0 412846 270010.06 168400 -1 3252
3263 0 412814 270114.06 168280 -1 3262
3264 0 412814 270250.06 168240 -1 3263
3265 0 412926 270474.06 168160 -1 3264
3266 0 412862 270650.06 168080 -1 3265
3267 0 412606 270090.06 168200 -1 3264
3268 0 412422 269978.06 168080 -1 3267
3269 0 412382 269842.06 167960 -1 3268
3270 0 412262 269778.06 167760 -1 3269
3271 0 412494 273074.06 167920 -1 3239
3272 0 412510 273178.06 167760 -1 3271
3273 0 412534 273306.06 167600 -1 3272
3274 0 412646 273250.06 167440 -1 3273
3275 0 412302 272874.06 168120 -1 3239
3276 0 412214.03 272826.12 168360 -1 3275
3277 0 411942 272770.06 168640 -1 3276
3278 0 413054 273786.06 168240 -1 3238
3279 0 412966 273802.06 168480 -1 3278
3280 0 412862 273770.06 168680 -1 3279
3281 0 412870 273810.06 168800 -1 3280
3282 0 412710 273858.06 168960 -1 3281
3283 0 412566 273794.06 169080 -1 3282
3284 0 416262 274202.06 167000 -1 3227
3285 0 416422 274186.06 167080 -1 3284
3286 0 416590 274306.06 167200 -1 3285
3287 0 416790 274458.06 167320 -1 3286
3288 0 416846 274514.06 167520 -1 3287
3289 0 416982 274538.06 167800 -1 3288
3290 0 417006 274578.12 167960 -1 3289
3291 0 416950 274754.06 168120 -1 3290
3292 0 416878 274946.06 168240 -1 3291
3293 0 416910 275066.06 168400 -1 3292
3294 0 416910 275234.06 168560 -1 3293
3295 0 416902 275330.06 168720 -1 3294
3296 0 416878 275306.06 168800 -1 3295
3297 0 416910 275322.06 169000 -1 3296
3298 0 416830 275434.06 169040 -1 3297
3299 0 416558 276242.06 169040 -1 3298
3300 0 416598 276450.06 169040 -1 3299
3301 0 416374 276578.06 169040 -1 3300
3302 0 416294 276754.06 169160 -1 3301
3303 0 416102 277146.06 169280 -1 3302
3304 0 415918 277258.06 169400 -1 3303
3305 0 415878 277314.06 169560 -1 3304
3306 0 415958 277434.06 169720 -1 3305
3307 0 415926 277370.06 169800 -1 3306
3308 0 416806 275378.06 169200 -1 3298
3309 0 416830 275530.06 169320 -1 3308
3310 0 416606 275874.06 169480 -1 3309
3311 0 416582 275858.06 169520 -1 3310
3312 0 416510 275922.06 169920 -1 3311
3313 0 416398 276026.06 170040 -1 3312
3314 0 416334 276098.06 170240 -1 3313
3315 0 416310 276530.06 170400 -1 3314
3316 0 416318 276802.06 170440 -1 3315
3317 0 414964 272312.06 158920 -1 3108
3318 0 414892 272288.06 158800 -1 3317
3319 0 414748 272104.06 158760 -1 3318
3320 0 414660 272032.06 158720 -1 3319
3321 0 414572 272576.06 158800 -1 3318
3322 0 414444 272680.06 158880 -1 3321
3323 0 415574 262290.06 157160 -1 3064
3324 0 415670 262290.06 157200 -1 3323
3325 0 414783.34 263092.75 157520 -1 3061
3326 0 415191.34 263108.75 157520 -1 3325
3327 0 414612 262628 157680 -1 3060
3328 0 417388 255916.06 156720 -1 3045
3329 0 417388 255940.06 156880 -1 3328
3330 0 417388 255940.06 156960 -1 3329
3331 0 418202 254338.06 156440 -1 3037
3332 0 418504 252252 156200 -1 3032
3333 0 418404 252140 156280 -1 3332
3334 0 418424 252032 156400 -1 3333
3335 0 418416 251948 156480 -1 3334
3336 0 418324 251844 156560 -1 3335
3337 0 418008 251388 156600 -1 3336
3338 0 417744 251312 156720 -1 3337
3339 0 417640 251296 156800 -1 3338
3340 0 417564 251268 156960 -1 3339
3341 0 417432 251244 157080 -1 3340
3342 0 417308 251212 157200 -1 3341
3343 0 417056 251112 157320 -1 3342
3344 0 416926 251054 157440 -1 3343
3345 0 416822 251034 157560 -1 3344
3346 0 416678 251030 157720 -1 3345
3347 0 416566 251058 157880 -1 3346
3348 0 416414 251074 158040 -1 3347
3349 0 416230 251038 158160 -1 3348
3350 0 416044 251008 158320 -1 3349
3351 0 415840 250920 158400 -1 3350
3352 0 415600 250764 158480 -1 3351
3353 0 415384 250588 158560 -1 3352
3354 0 415328 250480 158640 -1 3353
3355 0 415304 250424 158760 -1 3354
3356 0 415208 250392 158840 -1 3355
3357 0 414844 250732 158880 -1 3356
3358 0 414560 250980 158920 -1 3357
3359 0 414400 251176 159000 -1 3358
3360 0 414188 251284 159080 -1 3359
3361 0 413940 251292 159160 -1 3360
3362 0 413736 251168 159240 -1 3361
3363 0 413460 251372 159320 -1 3362
3364 0 413320 251408 159400 -1 3363
3365 0 413118 251418 159520 -1 3364
3366 0 412958 251446 159640 -1 3365
3367 0 412734 251470 159760 -1 3366
3368 0 412534 251470 159880 -1 3367
3369 0 412402 251426 159960 -1 3368
3370 0 412250 251522 160040 -1 3369
3371 0 412074 251554 160160 -1 3370
3372 0 411874 251642 160280 -1 3371
3373 0 411762 251718 160400 -1 3372
3374 0 411588 251772 160520 -1 3373
3375 0 411448 251792 160600 -1 3374
3376 0 411352 251776 160680 -1 3375
3377 0 411188 251808 160760 -1 3376
3378 0 411040 251772 160840 -1 3377
3379 0 410972 251872 160960 -1 3378
3380 0 410900 251932 161040 -1 3379
3381 0 410758 252030 161160 -1 3380
3382 0 410626 252182 161280 -1 3381
3383 0 410602 252278 161360 -1 3382
3384 0 410502 252922 161360 -1 3383
3385 0 410234 253090 161320 -1 3384
3386 0 410038 253266 161280 -1 3385
3387 0 410086 253314.06 161040 -1 3386
3388 0 409894 253418.06 160880 -1 3387
3389 0 409814 253466.06 160760 -1 3388
3390 0 409894 253466.06 160560 -1 3389
3391 0 409974 253394.06 160400 -1 3390
3392 0 410046 253530.06 160280 -1 3391
3393 0 410188 253068 161480 -1 3385
3394 0 410240 253000 161600 -1 3393
3395 0 410244 253012 161680 -1 3394
3396 0 410232 252900 161760 -1 3395
3397 0 410316 252884 161880 -1 3396
3398 0 410476 252944 162040 -1 3397
3399 0 415070 250238 158960 -1 3356
3400 0 414718 249894 159080 -1 3399
3401 0 414530 249774 159160 -1 3400
3402 0 414430 249670 159280 -1 3401
3403 0 414318 249534 159440 -1 3402
3404 0 414278 249462 159560 -1 3403
3405 0 414162 249398 159680 -1 3404
3406 0 413966 249310 159800 -1 3405
3407 0 413774 249230 159880 -1 3406
3408 0 413504 249108 160000 -1 3407
3409 0 413320 249092 160120 -1 3408
3410 0 413208 249076 160240 -1 3409
3411 0 413060 249044 160360 -1 3410
3412 0 412912 249008 160520 -1 3411
3413 0 412828 248960 160640 -1 3412
3414 0 412668 248844 160760 -1 3413
3415 0 412496 248808 160880 -1 3414
3416 0 412388 248784 160960 -1 3415
3417 0 412156 248728 161080 -1 3416
3418 0 411888 248648 161120 -1 3417
3419 0 411590 248698 161200 -1 3418
3420 0 411298 248666 161280 -1 3419
3421 0 411206 248622 161400 -1 3420
3422 0 411066 248534 161480 -1 3421
3423 0 410982 248514 161600 -1 3422
3424 0 411002 248450 161720 -1 3423
3425 0 411002 248450 161840 -1 3424
3426 0 410962 248462 161960 -1 3425
3427 0 410678 248422 162080 -1 3426
3428 0 410406 248410 162200 -1 3427
3429 0 410186 248450 162320 -1 3428
3430 0 410022 248498 162400 -1 3429
3431 0 409810 248538 162480 -1 3430
3432 0 409718 248550 162560 -1 3431
3433 0 409528 248588 162640 -1 3432
3434 0 409432 248616 162760 -1 3433
3435 0 409336 248648 162880 -1 3434
3436 0 409220 248608 163000 -1 3435
3437 0 409188 248544 163160 -1 3436
3438 0 409132 248440 163280 -1 3437
3439 0 409096 248376 163440 -1 3438
3440 0 409056 248308 163600 -1 3439
3441 0 408894 248286 163760 -1 3440
3442 0 408734 248298 163880 -1 3441
3443 0 408598 248266 164000 -1 3442
3444 0 408478 248278 164120 -1 3443
3445 0 408366 248294 164280 -1 3444
3446 0 408298 248282 164440 -1 3445
3447 0 408234 248298 164600 -1 3446
3448 0 408082 248302 164720 -1 3447
3449 0 408072 248304 164840 -1 3448
3450 0 408056 248232 164960 -1 3449
3451 0 407948 248192 165080 -1 3450
3452 0 407916 248132 165200 -1 3451
3453 0 407924 247908 165320 -1 3452
3454 0 407836 247628 165400 -1 3453
3455 0 407784 247512 165480 -1 3454
3456 0 407784 247300 165600 -1 3455
3457 0 407742 247186 165680 -1 3456
3458 0 407738 247082 165760 -1 3457
3459 0 407732 247034 165800 -1 3458
3460 0 406758 247150 165800 -1 3459
3461 0 406158 246994 165840 -1 3460
3462 0 405774 246774 165880 -1 3461
3463 0 405430 246650.06 165920 -1 3462
3464 0 405214 246586.06 166000 -1 3463
3465 0 404982 246402.06 166120 -1 3464
3466 0 404870 246306.06 166200 -1 3465
3467 0 407726 247018 165840 -1 3459
3468 0 407754 246730 165960 -1 3467
3469 0 407666 246594 166040 -1 3468
3470 0 407690 246462 166120 -1 3469
3471 0 407624 246320 166280 -1 3470
3472 0 407644 246228 166400 -1 3471
3473 0 407660 246188 166440 -1 3472
3474 0 407652 246152 166560 -1 3473
3475 0 407652 246128 166600 -1 3474
3476 0 407692 246056 166680 -1 3475
3477 0 407684 245916 166760 -1 3476
3478 0 407668 245584 166840 -1 3477
3479 0 407800 245296 166880 -1 3478
3480 0 407810 244934 166960 -1 3479
3481 0 407850 244618 167040 -1 3480
3482 0 407906 244430 167120 -1 3481
3483 0 407942 244098 167200 -1 3482
3484 0 407956 243480 167280 -1 3483
3485 0 407928 242960 167360 -1 3484
3486 0 407904 242848 167440 -1 3485
3487 0 407826 242398 167520 -1 3486
3488 0 407786 242198 167600 -1 3487
3489 0 407730 242114 167720 -1 3488
3490 0 407672 241984 167800 -1 3489
3491 0 407564 241892 167880 -1 3490
3492 0 407352 241436 167960 -1 3491
3493 0 407208 241172 168040 -1 3492
3494 0 407096 240948 168120 -1 3493
3495 0 406978 240578 168200 -1 3494
3496 0 406906 240386 168280 -1 3495
3497 0 406858 240194 168360 -1 3496
3498 0 406870 239790 168440 -1 3497
3499 0 406812 239544 168520 -1 3498
3500 0 406772 239472 168600 -1 3499
3501 0 406728 239432 168720 -1 3500
3502 0 406680 239384 168840 -1 3501
3503 0 406636 239284 169000 -1 3502
3504 0 406568 239192 169160 -1 3503
3505 0 406528 239076 169320 -1 3504
3506 0 406462 238838 169480 -1 3505
3507 0 406394 238658 169600 -1 3506
3508 0 406390 238498 169760 -1 3507
3509 0 406390 238362 169920 -1 3508
3510 0 406354 238222 170080 -1 3509
3511 0 406334 238114 170240 -1 3510
3512 0 406262 237942 170400 -1 3511
3513 0 406214 237754 170560 -1 3512
3514 0 406136 237476 170720 -1 3513
3515 0 406032 237288 170880 -1 3514
3516 0 405996 237228 171040 -1 3515
3517 0 405856 236984 171160 -1 3516
3518 0 405648 236812 171280 -1 3517
3519 0 405572 236704 171400 -1 3518
3520 0 405544 236620 171520 -1 3519
3521 0 405484 236436 171680 -1 3520
3522 0 405380 236248 171840 -1 3521
3523 0 405282 236106 171960 -1 3522
3524 0 405202 235978 172120 -1 3523
3525 0 405038 235918 172240 -1 3524
3526 0 404922 235926 172360 -1 3525
3527 0 404774 235866 172480 -1 3526
3528 0 404698 235778 172640 -1 3527
3529 0 404626 235662 172800 -1 3528
3530 0 404570 235562 172920 -1 3529
3531 0 404542 235478 173080 -1 3530
3532 0 404490 235406 173240 -1 3531
3533 0 404390 235302 173360 -1 3532
3534 0 404318 235190 173480 -1 3533
3535 0 404314 234942 173600 -1 3534
3536 0 404225 234769 173640 -1 3535
3537 0 404136 234596 173680 -1 3536
3538 0 404040 234348 173760 -1 3537
3539 0 403936 234272 173880 -1 3538
3540 0 403916 234248 173960 -1 3539
3541 0 403892 234232 174040 -1 3540
3542 0 403758 234038 174200 -1 3541
3543 0 403730 233858 174320 -1 3542
3544 0 403702 233762 174440 -1 3543
3545 0 403714 233742 174480 -1 3544
3546 0 403660 233516 174600 -1 3545
3547 0 403640 233408 174640 -1 3546
3548 0 403648 233388 174680 -1 3547
3549 0 403692 233048 174800 -1 3548
3550 0 403664 232528 174880 -1 3549
3551 0 403612 232296 174960 -1 3550
3552 0 403506 231702 175000 -1 3551
3553 0 403474 231722 175080 -1 3552
3554 0 403478 230946 175160 -1 3553
3555 0 403206 230326 175200 -1 3554
3556 0 403114 229974 175280 -1 3555
3557 0 403062 229794 175360 -1 3556
3558 0 403020 229592 175440 -1 3557
3559 0 402976 229328 175520 -1 3558
3560 0 402704 228900 175600 -1 3559
3561 0 402564 228476 175680 -1 3560
3562 0 402478 228334 175760 -1 3561
3563 0 402342 227970 175840 -1 3562
3564 0 402258 227790 175920 -1 3563
3565 0 402194 227614 176040 -1 3564
3566 0 402104 227460 176160 -1 3565
3567 0 402016 227200 176280 -1 3566
3568 0 401940 226932 176360 -1 3567
3569 0 401878 226738 176440 -1 3568
3570 0 401818 226498 176520 -1 3569
3571 0 401778 226366 176600 -1 3570
3572 0 401706 226186 176680 -1 3571
3573 0 401612 225900 176760 -1 3572
3574 0 401584 225676 176840 -1 3573
3575 0 401404 225400 176920 -1 3574
3576 0 401064 225164 177000 -1 3575
3577 0 400972 225076 177120 -1 3576
3578 0 400930 224982 177240 -1 3577
3579 0 400870 224762 177360 -1 3578
3580 0 400818 224490 177440 -1 3579
3581 0 400714 224302 177520 -1 3580
3582 0 400686 224134 177600 -1 3581
3583 0 400570 223774 177680 -1 3582
3584 0 400452 223344 177760 -1 3583
3585 0 400444 223160 177880 -1 3584
3586 0 400448 222992 178000 -1 3585
3587 0 400432 222784 178080 -1 3586
3588 0 400450 222330 178200 -1 3587
3589 0 400402 222054 178280 -1 3588
3590 0 400390 221894 178360 -1 3589
3591 0 400386 221254 178440 -1 3590
3592 0 400332 221020 178520 -1 3591
3593 0 400264 220744 178600 -1 3592
3594 0 400132 220500 178680 -1 3593
3595 0 399960 220244 178760 -1 3594
3596 0 399842 220066 178880 -1 3595
3597 0 399790 219966 179040 -1 3596
3598 0 399656.66 219779.33 179120 -1 3597
3599 0 399590 219686 179160 -1 3598
3600 0 399550 219346 179200 -1 3599
3601 0 399530 219290 179320 -1 3600
3602 0 399478 219126 179400 -1 3601
3603 0 399422 218922 179480 -1 3602
3604 0 399220 218692 179560 -1 3603
3605 0 399156 218552 179640 -1 3604
3606 0 399162 218554 179800 -1 3605
3607 0 399162 218554 179840 -1 3606
3608 0 399126 218578 179920 -1 3607
3609 0 399234 218574 180040 -1 3608
3610 0 399410 218654.06 180160 -1 3609
3611 0 399434 218758.06 180280 -1 3610
3612 0 399458 218790.06 180400 -1 3611
3613 0 398948 218056 179680 -1 3605
3614 0 398856 217684 179760 -1 3613
3615 0 398550 217278 179840 -1 3614
3616 0 398462 217170 179920 -1 3615
3617 0 398370 217130 180000 -1 3616
3618 0 398298 217094 180080 -1 3617
3619 0 398190 217014 180160 -1 3618
3620 0 398182 216902 180280 -1 3619
3621 0 398070 216678 180320 -1 3620
3622 0 398184 215756 180360 -1 3621
3623 0 398236 215576 180480 -1 3622
3624 0 398312 215176 180600 -1 3623
3625 0 397588 213984 180600 -1 3624
3626 0 396974 212886 180600 -1 3625
3627 0 396728 212464 180520 -1 3626
3628 0 396644 212244 180400 -1 3627
3629 0 396680 212168 180280 -1 3628
3630 0 396636 211624 180200 -1 3629
3631 0 396598 211222 180040 -1 3630
3632 0 396464 210336 179880 -1 3631
3633 0 396208 209748 179880 -1 3632
3634 0 396024 209480 179960 -1 3633
3635 0 395950 209278 180080 -1 3634
3636 0 395854 209162 180240 -1 3635
3637 0 395718 208910 180360 -1 3636
3638 0 395646 208722 180480 -1 3637
3639 0 395532 208492 180600 -1 3638
3640 0 395356 208180 180680 -1 3639
3641 0 395252 207868 180760 -1 3640
3642 0 395246 207418 180840 -1 3641
3643 0 395082 207134 180920 -1 3642
3644 0 395004 206700 181000 -1 3643
3645 0 394912 206468 181080 -1 3644
3646 0 394640 206244 181160 -1 3645
3647 0 394656 205968 181200 -1 3646
3648 0 394508 205852 181360 -1 3647
3649 0 394312 205780 181520 -1 3648
3650 0 394094 205698 181640 -1 3649
3651 0 394038 205482 181720 -1 3650
3652 0 394090 205426 181880 -1 3651
3653 0 394110 205362 182000 -1 3652
3654 0 394054 205198 182160 -1 3653
3655 0 393946 204994 182280 -1 3654
3656 0 393846 204930 182400 -1 3655
3657 0 393780 204764 182520 -1 3656
3658 0 393788 204568 182640 -1 3657
3659 0 393891 204213 182680 -1 3658
3660 0 393994 203858 182720 -1 3659
3661 0 393988 203856 182800 -1 3660
3662 0 394016 203840 182840 -1 3661
3663 0 394032 203840 182960 -1 3662
3664 0 394104 203808 183080 -1 3663
3665 0 394124 203804 183160 -1 3664
3666 0 394140 203872 183280 -1 3665
3667 0 394128 203928 183400 -1 3666
3668 0 394172 203992 183480 -1 3667
3669 0 394156 204120.06 183600 -1 3668
3670 0 393908 204208.06 183720 -1 3669
3671 0 394255.03 203043.11 182640 -1 3660
3672 0 394160 202680 182680 -1 3671
3673 0 394084 202484 182760 -1 3672
3674 0 393914 202110 182880 -1 3673
3675 0 393842 201878 183040 -1 3674
3676 0 393710 201598 183160 -1 3675
3677 0 393486 201342 183280 -1 3676
3678 0 393356 200920 183360 -1 3677
3679 0 393260 200672 183480 -1 3678
3680 0 393038 200406 183560 -1 3679
3681 0 392738 200070 183680 -1 3680
3682 0 392398 199862 183800 -1 3681
3683 0 392210 199758 183920 -1 3682
3684 0 392006 199430 184000 -1 3683
3685 0 391846 198770 184120 -1 3684
3686 0 391828.66 198392.67 184040 -1 3685
3687 0 391820 198204 184000 -1 3686
3688 0 391681 197799 183960 -1 3687
3689 0 391682 197814 183840 -1 3688
3690 0 391686 197842 183760 -1 3689
3691 0 391542 197394 183920 -1 3688
3692 0 391539 197199 183960 -1 3691
3693 0 391530 196614 184080 -1 3692
3694 0 391444 196336 183920 -1 3693
3695 0 391412 196268 183880 -1 3694
3696 0 391388 196164 183760 -1 3695
3697 0 391216 195728 183600 -1 3696
3698 0 391154 195302 183520 -1 3697
3699 0 391068 195180 183400 -1 3698
3700 0 391202 194694 183520 -1 3698
3701 0 391074 194510 183640 -1 3700
3702 0 391085.53 194627.03 183720 -1 3701
3703 0 390958 194366 183840 -1 3702
3704 0 390922 194094 183920 -1 3703
3705 0 390912 193860 184000 -1 3704
3706 0 390756 193576 184120 -1 3705
3707 0 390588 193440 184240 -1 3706
3708 0 390376 193660 184400 -1 3707
3709 0 390336 193248 184520 -1 3708
3710 0 390216 192832 184560 -1 3709
3711 0 390150.66 192732 184640 -1 3710
3712 0 390118 192682 184680 -1 3711
3713 0 390118 192674 184800 -1 3712
3714 0 390146 192826 185040 -1 3713
3715 0 389614 192070 184640 -1 3711
3716 0 389160 191432 184520 -1 3715
3717 0 389290 190690 184560 -1 3716
3718 0 389466 189842 184640 -1 3717
3719 0 389408 189576 184520 -1 3718
3720 0 389412 189404 184400 -1 3719
3721 0 389500 189104 184280 -1 3720
3722 0 389668 188528 184160 -1 3721
3723 0 389602 188422 184040 -1 3722
3724 0 389574 188318 184000 -1 3723
3725 0 389358 187754 183960 -1 3724
3726 0 388884 187216 183920 -1 3725
3727 0 388856 187080 183800 -1 3726
3728 0 388478 186594 183800 -1 3727
3729 0 388388 186136 183720 -1 3728
3730 0 388264 185700 183680 -1 3729
3731 0 388404 185668 183520 -1 3730
3732 0 388430 185514 183400 -1 3731
3733 0 388450 185490 183360 -1 3732
3734 0 388140 185264 183640 -1 3730
3735 0 387814 184434 183720 -1 3734
3736 0 387588 184036 183840 -1 3735
3737 0 387332 183692 183960 -1 3736
3738 0 387390 183018 184040 -1 3737
3739 0 387554 182774 184120 -1 3738
3740 0 387406 182458 184200 -1 3739
3741 0 387392 181864 184280 -1 3740
3742 0 387276 181124 184200 -1 3741
3743 0 387042 180614 184320 -1 3742
3744 0 387176 179396 184440 -1 3743
3745 0 387252 178844 184320 -1 3744
3746 0 387794 177922 184320 -1 3745
3747 0 387758 177850 184200 -1 3746
3748 0 387714 177826 184120 -1 3747
3749 0 388296 176904 184120 -1 3748
3750 0 388512 176288 184080 -1 3749
3751 0 389110 175186 184160 -1 3750
3752 0 388894 175046 184360 -1 3751
3753 0 389118 174190 184200 -1 3751
3754 0 389102 174190 184240 -1 3753
3755 0 388970 174134 184360 -1 3754
3756 0 388970 174010 184480 -1 3755
3757 0 389454 173462 184480 -1 3756
3758 0 389588 172996 184560 -1 3757
3759 0 389700 172428 184480 -1 3758
3760 0 389790 172146 184640 -1 3759
3761 0 389902 172074 184760 -1 3760
3762 0 390206 171778 184880 -1 3761
3763 0 390418 171874 184960 -1 3762
3764 0 391082 171838 184960 -1 3763
3765 0 391358 171586 185080 -1 3764
3766 0 391650 171250 185240 -1 3765
3767 0 391938 171050 185280 -1 3766
3768 0 392534 170870 185320 -1 3767
3769 0 392440 170944 185400 -1 3768
3770 0 392356 171024 185520 -1 3769
3771 0 392296 171064 185680 -1 3770
3772 0 392484 170796 185840 -1 3771
3773 0 392536 170484 186000 -1 3772
3774 0 392572 170352 186120 -1 3773
3775 0 392496 169980 186200 -1 3774
3776 0 392548.03 169816.11 186240 -1 3775
3777 0 392624 169664 186280 -1 3776
3778 0 392726 169414 186400 -1 3777
3779 0 392806 169174 186520 -1 3778
3780 0 392902 168962 186640 -1 3779
3781 0 393294 168666 186720 -1 3780
3782 0 393578 168462 186800 -1 3781
3783 0 393932 167992 186760 -1 3782
3784 0 393836 167940 186880 -1 3783
3785 0 393672 167860 187000 -1 3784
3786 0 393492 167840 187120 -1 3785
3787 0 393492 167612 187200 -1 3786
3788 0 393572 167396 187320 -1 3787
3789 0 393740 167188 187440 -1 3788
3790 0 393868 167000 187560 -1 3789
3791 0 394044 166932 187680 -1 3790
3792 0 394394 166646 187800 -1 3791
3793 0 394514 166462 187920 -1 3792
3794 0 394674 166186 188000 -1 3793
3795 0 394692 165580 188080 -1 3794
3796 0 395300 165288 188160 -1 3795
3797 0 396100 164900 188240 -1 3796
3798 0 396330 164698 188160 -1 3797
3799 0 396386 164658 188040 -1 3798
3800 0 396454 164650 187960 -1 3799
3801 0 396558 164674 187880 -1 3800
3802 0 396454 164618 188280 -1 3798
3803 0 396414 164582 188400 -1 3802
3804 0 396354 164534 188520 -1 3803
3805 0 396282 164554 188600 -1 3804
3806 0 396242 164578.06 188760 -1 3805
3807 0 396194 164538.06 188880 -1 3806
3808 0 396058 164570.06 189000 -1 3807
3809 0 396031.38 164625.44 189120 -1 3808
3810 0 396030.38 164609.1 189320 -1 3809
3811 0 396009.44 164586.55 189440 -1 3810
3812 0 395973.25 164594.39 189480 -1 3811
3813 0 388994 174174 184600 -1 3756
3814 0 389110 174202 184080 -1 3753
3815 0 389098 174182 183960 -1 3814
3816 0 389094 174138 183880 -1 3815
3817 0 387212 179532 184560 -1 3744
3818 0 387256 179572 184680 -1 3817
3819 0 387280 179576 184720 -1 3818
3820 0 388856 187080 183680 -1 3727
3821 0 388888 187032 183600 -1 3820
3822 0 389012 186800 183480 -1 3821
3823 0 389112 186832 183400 -1 3822
3824 0 390162 192734 184480 -1 3710
3825 0 390182 192750 184400 -1 3824
3826 0 389910 192438.06 184400 -1 3825
3827 0 389638 192150.06 184240 -1 3826
3828 0 389558 191934.06 184080 -1 3827
3829 0 394287 202899.06 182560 -1 3671
3830 0 394287 202867.06 182520 -1 3829
3831 0 394971 205667.06 181040 -1 3645
3832 0 395091 205651.06 180920 -1 3831
3833 0 395195 205651.06 180800 -1 3832
3834 0 398290 215770 180760 -1 3624
3835 0 398350 215778 180920 -1 3834
3836 0 398366 215746 181120 -1 3835
3837 0 398006 215666 181440 -1 3836
3838 0 397982.03 215670.16 181480 -1 3837
3839 0 397902.03 215358.22 181600 -1 3838
3840 0 397814.03 215158.22 181800 -1 3839
3841 0 397878.03 215190.22 181920 -1 3840
3842 0 397966.03 215126.22 181960 -1 3841
3843 0 398126 215286.06 182000 -1 3842
3844 0 397454 216014.06 182040 -1 3843
3845 0 398198 215326.14 182080 -1 3844
3846 0 397894 214958.06 182120 -1 3845
3847 0 397750 214710.06 182160 -1 3846
3848 0 397750 214542.06 182320 -1 3847
3849 0 397798 214702.06 182520 -1 3848
3850 0 397830 214718.06 182680 -1 3849
3851 0 397838 214638.06 182800 -1 3850
3852 0 398278 215750.06 182120 -1 3845
3853 0 398158 215670.06 182280 -1 3852
3854 0 398230 215566.06 182440 -1 3853
3855 0 398188 214952 180720 -1 3624
3856 0 397916 214568 180880 -1 3855
3857 0 397980 214680 181040 -1 3856
3858 0 397908 214672 181160 -1 3857
3859 0 397696 214576 181400 -1 3858
3860 0 398208 215704 180280 -1 3622
3861 0 463356 263222 95320 60 2603
3862 0 463092 263122 95360 60 3861
3863 0 462912 263154 95520 51 3862
3864 0 462604 262998 95640 32 3863
3865 0 462432 262790 95600 32 3864
3866 0 463584 261840 94480 202 1211
3867 0 463064 261592 94560 209 3866
3868 0 462688 261440 94640 175 3867
3869 0 461736 261344 94720 156 3868
3870 0 460736 261224 94800 219 3869
3871 0 460064 260960 95000 249 3870
3872 0 460032 261216 95120 102 3871
3873 0 460032 261472 95120 75 3872
3874 0 460032 261696 95120 134 3873
3875 0 460032 261952 95040 75 3874
3876 0 459936 262176 94960 32 3875
3877 0 459808 262336 94800 45 3876
3878 0 459616 262560 94800 86 3877
3879 0 459520 262720 95000 45 3878
3880 0 459488 262880 95240 32 3879
3881 0 459552 263040 95360 51 3880
3882 0 459936 261696 95400 32 3874
3883 0 460128 261728 95560 96 3882
3884 0 460256 261856 95800 75 3883
3885 0 460512 261920 95880 128 3884
3886 0 460768 261824 95880 75 3885
3887 0 461024 261760 95920 32 3886
3888 0 461280 261824 95960 60 3887
3889 0 461440 261888 96120 80 3888
3890 0 458388 260556 94840 204 3870
3891 0 458912 260672 94640 172 3890
3892 0 459072 260704 94600 200 3891
3893 0 459264 260896 94520 101 3892
3894 0 459488 261184 94320 60 3893
3895 0 459552 261312 94080 71 3894
3896 0 459552 261312 93800 98 3895
3897 0 459488 261408 93560 104 3896
3898 0 459456 261472 93400 102 3897
3899 0 459072 261376 93480 86 3898
3900 1 459003 261310.5 93520 91 3899
3901 0 458795.88 261114.48 93640 107 3900
3902 0 458720 261056 93680 101 3901
3903 0 458528 260864 93680 45 3902
3904 0 458668.62 260848.11 94080 -1 3903
3905 0 458663.5 260956.38 93440 -1 3901
3906 0 458867.06 261042.9 93160 -1 3905
3907 0 459108.12 261179.86 92920 -1 3906
3908 0 459456 261632 93160 60 3898
3909 0 459552 261792 92960 45 3908
3910 0 459648 261952 92760 98 3909
3911 0 459712 262112 92560 124 3910
3912 0 459872 262304 92440 98 3911
3913 0 460000 262464 92360 150 3912
3914 0 460224 262368 92480 102 3913
3915 0 460256 262336 92480 91 3914
3916 0 460352 262144 92680 32 3915
3917 0 460352 261984 92880 45 3916
3918 0 460256 261824 93080 71 3917
3919 0 460064 261696 93200 81 3918
3920 0 459968 261440 93160 64 3919
3921 0 459808 261312 93240 64 3920
3922 0 460480 262464 92440 128 3915
3923 0 460736 262496 92440 134 3922
3924 0 460992 262432 92560 124 3923
3925 0 461216 262432 92680 51 3924
3926 0 461472 262496 92560 71 3925
3927 0 461504 262496 92520 75 3926
3928 0 460096 262656 92160 124 3913
3929 0 460128 262848 92000 139 3928
3930 0 460128 263072 91840 107 3929
3931 0 460224 263104 91840 128 3930
3932 0 460032 263264 91760 102 3931
3933 0 459808 263424 91760 80 3932
3934 0 459616 263616 91760 107 3933
3935 0 459392 263776 91760 124 3934
3936 0 459136 263840 91880 98 3935
3937 0 458880 263936 91960 64 3936
3938 0 458656 263968 92080 120 3937
3939 0 458464 264192 92080 139 3938
3940 0 458336 264416 92040 134 3939
3941 0 458400 264672 92040 124 3940
3942 0 458368 264928 92080 135 3941
3943 0 458368 265184 92040 101 3942
3944 0 458336 265440 92160 102 3943
3945 0 458208 265536 92360 81 3944
3946 0 458144 265504 92600 107 3945
3947 0 458144 265504 92760 143 3946
3948 0 458048 265376 92960 104 3947
3949 0 457952 265280 93200 96 3948
3950 0 457952 265280 93480 108 3949
3951 0 457984 265408 93720 107 3950
3952 0 458112 265536 93960 75 3951
3953 0 458112 265664 94120 98 3952
3954 0 457952 265824 94320 131 3953
3955 0 457824 265952 94560 101 3954
3956 0 457824 266048 94840 75 3955
3957 0 457792 266176 95080 128 3956
3958 0 457728 266176 95320 80 3957
3959 0 457792 266112 95400 71 3958
3960 0 458048 266144 95400 120 3959
3961 0 458304 266208 95440 102 3960
3962 0 458432 266400 95560 75 3961
3963 0 458496 266656 95560 141 3962
3964 0 458688 266816 95520 150 3963
3965 0 458912 266848 95400 153 3964
3966 0 459072 266688 95560 102 3965
3967 0 459200 266464 95560 148 3966
3968 0 459456 266336 95600 163 3967
3969 0 459520 266272 95640 172 3968
3970 0 459616 266144 95880 156 3969
3971 0 459392 266240 95960 164 3970
3972 0 459136 266112 95920 96 3971
3973 0 459040 265856 96000 131 3972
3974 0 459040 265824 96040 128 3973
3975 0 459488 266080 95440 108 3969
3976 0 459648 266048 95240 51 3975
3977 0 459776 266208 95120 32 3976
3978 0 458976 267040 95240 107 3965
3979 0 459040 267200 95040 45 3978
3980 0 459168 267296 94800 60 3979
3981 0 459328 267232 94600 64 3980
3982 0 459456 267264 94440 71 3981
3983 0 457824 265952 95600 75 3959
3984 0 457984 265760 95760 40 3983
3985 0 458048 265568 95920 64 3984
3986 0 458048 265344 96120 71 3985
3987 0 458016 265120 96240 80 3986
3988 0 457952 264928 96400 51 3987
3989 0 457984 264800 96520 32 3988
3990 0 457568 266400 95400 122 3958
3991 0 457312 266496 95440 75 3990
3992 0 457120 266656 95480 75 3991
3993 0 456864 266720 95480 75 3992
3994 0 456672 266880 95440 45 3993
3995 0 456480 267040 95400 60 3994
3996 0 456352 267072 95400 51 3995
3997 0 457536 265888 94480 32 3955
3998 0 457344 265792 94680 71 3997
3999 0 457088 265792 94760 81 3998
4000 0 456864 265792 94960 64 3999
4001 0 456640 265760 95080 51 4000
4002 0 456544 265760 95200 71 4001
4003 0 456416 265600 95400 32 4002
4004 0 456256 265472 95560 75 4003
4005 0 456064 265472 95760 71 4004
4006 0 455904 265248 95840 71 4005
4007 0 455712 265056 95760 75 4006
4008 0 455776 264800 95720 51 4007
4009 0 455744 264640 95880 81 4008
4010 0 456416 265856 95160 51 4002
4011 0 456192 265856 95320 115 4010
4012 0 455936 265888 95240 124 4011
4013 0 455904 265664 95080 51 4012
4014 0 455872 265408 95040 75 4013
4015 0 455840 265280 95040 64 4014
4016 0 456384 266112 95200 32 4010
4017 0 456512 266112 95200 32 4016
4018 0 458368 265664 94120 75 3953
4019 0 458624 265760 94040 51 4018
4020 0 458848 265920 94080 71 4019
4021 0 458944 266016 94080 60 4020
4022 0 458368 265664 92840 51 3947
4023 0 458592 265696 92960 71 4022
4024 0 458816 265824 92960 32 4023
4025 0 458976 265984 92760 101 4024
4026 0 459168 266176 92720 60 4025
4027 0 459392 266176 92720 40 4026
4028 0 460480 263136 91840 124 3931
4029 0 460800 263136 92000 128 4028
4030 0 460960 263360 91960 134 4029
4031 0 461152 263488 91840 80 4030
4032 0 461408 263584 91800 102 4031
4033 0 461536 263456 91880 86 4032
4034 0 459924 259900 94840 107 3890
4035 0 460364 259516 94680 32 4034
4036 0 460652 259092 94520 45 4035
4037 0 461052 259076 94400 75 4036
4038 0 461172 259068 94240 80 4037
4039 0 461204 259076 94120 80 4038
4040 0 460964 258502 94120 75 4039
4041 0 460952 258282 94040 75 4040
4042 0 460920 258146 93960 80 4041
4043 0 460784 257990 93840 71 4042
4044 0 460565.16 257859.58 93640 -1 4043
4045 0 460431.56 257862.19 93400 -1 4044
4046 0 461400 259234 94000 32 4039
4047 0 461572 259386 93880 163 4046
4048 0 461776 259542 93760 128 4047
4049 0 461740 259526 93720 163 4048
4050 0 462036 259414 93640 60 4049
4051 0 462168 259334 93520 128 4050
4052 0 462408 259138 93440 81 4051
4053 0 462700 258958 93320 98 4052
4054 0 462936 259078 93240 51 4053
4055 0 463056 259130 93160 51 4054
4056 0 463294 259176 93120 45 4055
4057 0 463446 259256 93040 40 4056
4058 0 463554 259300 92960 40 4057
4059 0 463690 259352 92880 40 4058
4060 0 463794 259376 92760 -1 4059
4061 0 463914 259416 92640 -1 4060
4062 0 463930 259460 92560 -1 4061
4063 0 463998 259520 92440 -1 4062
4064 0 464126 259532 92360 -1 4063
4065 0 464038 259632 92240 -1 4064
4066 0 464098 259896 92160 -1 4065
4067 0 464122 259968 92080 -1 4066
4068 0 462688 258358 93280 80 4053
4069 0 462708 258022 93200 71 4068
4070 0 462744 257926 93080 71 4069
4071 0 456998 260094 94760 315 3890
4072 0 456582 259922 94640 313 4071
4073 0 456538 259898 94480 273 4072
4074 0 455986 259738 94360 229 4073
4075 0 455126 259310 94320 196 4074
4076 0 455104 259180 94200 107 4075
4077 0 454552 260028 94200 166 4076
4078 0 453642 260434 94280 175 4077
4079 0 453210 260518 94400 150 4078
4080 0 452898 261226 94400 80 4079
4081 0 452862 261474 94520 60 4080
4082 0 452886 261614 94640 80 4081
4083 0 452922 261726 94760 80 4082
4084 0 452974 261990 94840 51 4083
4085 0 453072 262236 94960 107 4084
4086 0 453260 262272 95080 107 4085
4087 0 453300 262332 95160 81 4086
4088 0 452992 262664 95080 32 4085
4089 0 453040 262760 95120 32 4088
4090 0 453012 262972 95000 51 4089
4091 0 453240 263164 94920 51 4090
4092 0 453320 263492 94880 32 4091
4093 0 453544 263192 94840 32 4091
4094 0 453652 263328 94760 32 4093
4095 0 453580 263440 94800 32 4094
4096 0 453660 262856 95160 32 4089
4097 0 453752 262920 95320 32 4096
4098 0 453628 262928 95440 32 4097
4099 0 453652 262940 95520 32 4098
4100 0 453888 262732 95520 32 4099
4101 0 454040 262684 95640 32 4100
4102 0 453080 260464 94440 150 4079
4103 0 452876 260440 94520 154 4102
4104 0 452656 260432 94640 156 4103
4105 0 452392 260388 94720 153 4104
4106 0 452072 259996 94800 122 4105
4107 0 451968 259892 94920 107 4106
4108 0 451952 259924 94960 107 4107
4109 0 451854 260002 95080 107 4108
4110 0 451654 260098 95160 163 4109
4111 0 450378 260710 95080 178 4110
4112 0 450146 260810 94960 148 4111
4113 0 449372 261248 94880 136 4112
4114 0 448960 261556 94800 124 4113
4115 0 449008 261588 94720 124 4114
4116 0 449008 261588 94640 124 4115
4117 0 448806 261174 94600 178 4116
4118 0 448320 261632 94840 154 4117
4119 0 448128 261824 94840 124 4118
4120 0 447936 262048 94800 98 4119
4121 0 447744 262240 94760 150 4120
4122 0 447520 262400 94760 91 4121
4123 0 447296 262496 94640 32 4122
4124 0 447200 262752 94600 51 4123
4125 0 447168 263008 94600 71 4124
4126 0 446976 263232 94600 40 4125
4127 0 447072 263456 94720 45 4126
4128 0 447104 263680 94880 51 4127
4129 0 447104 263712 94920 45 4128
4130 0 448334 260878 94480 124 4117
4131 0 447622 260806 94360 160 4130
4132 0 447350 260750 94240 163 4131
4133 0 447158 260726 94120 209 4132
4134 0 447062 260838 94040 209 4133
4135 0 446842 260934 93920 80 4134
4136 0 446778 260922 93880 80 4135
4137 0 446562 260954 93760 128 4136
4138 0 446320 260972 93640 128 4137
4139 0 446240 260880 93480 150 4138
4140 0 446212 260804 93360 150 4139
4141 0 446200 260740 93200 150 4140
4142 0 446200 260740 93120 160 4141
4143 0 446160 260760 92960 160 4142
4144 0 446160 260760 92800 122 4143
4145 0 446184 260772 92720 122 4144
4146 0 446216 260800 92560 122 4145
4147 0 445792 260320 92360 153 4146
4148 0 445696 260192 92160 150 4147
4149 0 445472 260064 92160 40 4148
4150 0 445216 260000 92240 102 4149
4151 0 445088 260000 92240 124 4150
4152 0 445088 260000 91960 98 4151
4153 0 445088 260032 91680 64 4152
4154 0 445088 259904 91440 32 4153
4155 0 444832 259968 92240 51 4151
4156 0 444576 259872 92200 81 4155
4157 0 444352 259744 92200 60 4156
4158 0 444096 259680 92200 131 4157
4159 0 443904 259808 92240 81 4158
4160 0 446240 260852 92400 150 4146
4161 0 446068 260968 92240 51 4160
4162 0 446100 260736 92080 -1 4161
4163 0 446188 260432 91960 -1 4162
4164 0 445464 261328 92120 120 4161
4165 0 445312 261416 91960 98 4164
4166 0 445112 261592 91840 128 4165
4167 0 445046 261726 91760 135 4166
4168 0 444978 261922 91600 124 4167
4169 0 444866 262074 91480 175 4168
4170 0 444766 262270 91320 141 4169
4171 0 444698 262426 91160 141 4170
4172 0 444542 262582 91000 154 4171
4173 0 443834 262706 90840 101 4172
4174 0 443740 262608 90760 120 4173
4175 0 443708 262596 90640 101 4174
4176 0 443636 262972 90560 154 4175
4177 0 443040 262592 90600 40 4176
4178 0 443008 262560 90600 45 4177
4179 0 442752 262560 90560 120 4178
4180 0 442528 262464 90480 200 4179
4181 0 442336 262304 90360 221 4180
4182 0 442112 262272 90160 172 4181
4183 0 441952 262080 90040 32 4182
4184 0 441888 261984 90000 32 4183
4185 0 443624 263060 90400 202 4176
4186 0 443656 263192 90240 202 4185
4187 0 443700 263220 90040 202 4186
4188 0 443764 263284 89840 91 4187
4189 0 444132 263720 89640 -1 4188
4190 0 443828 263012 89480 91 4189
4191 0 443944 263172 89320 91 4190
4192 0 444064 263268 89160 60 4191
4193 0 444248 263440 89000 102 4192
4194 0 444504 263588 88800 140 4193
4195 0 444784 263376 88640 122 4194
4196 0 444650 263534 88480 122 4195
4197 0 444694 263766 88280 98 4196
4198 0 444670 263914 88120 98 4197
4199 0 444674 264066 87920 124 4198
4200 0 444692 264188 87760 134 4199
4201 0 444664 264300 87560 124 4200
4202 0 444680 264388 87360 120 4201
4203 0 444680 264484 87160 120 4202
4204 0 444768 264532 86920 32 4203
4205 0 444833.34 264501.34 86880 32 4204
4206 0 444964 264440 86800 134 4205
4207 0 445007 264439 86720 134 4206
4208 0 445015 264363 86600 134 4207
4209 0 444923 264443 86480 134 4208
4210 0 444920 264467 86360 134 4209
4211 0 445759 264523 86360 98 4210
4212 0 445943 264719 86280 71 4211
4213 0 444919 264475 86320 134 4210
4214 0 444743 264415 86240 45 4213
4215 0 444775 264295 86120 45 4214
4216 0 444963 264131 86040 45 4215
4217 0 444971 264043 85920 51 4216
4218 0 445039 263763 85800 51 4217
4219 0 445057 263641 85680 120 4218
4220 0 445101 263321 85560 102 4219
4221 0 445193 263161 85400 51 4220
4222 0 445297 263125 85200 51 4221
4223 0 445461 263089 85040 51 4222
4224 0 445557 263037 84840 51 4223
4225 0 445625 263045 84640 101 4224
4226 0 445777 263137 84480 137 4225
4227 0 445925 263185 84320 137 4226
4228 0 446017 263289 84160 104 4227
4229 0 446089 263277 84040 104 4228
4230 0 446453 263737 83920 -1 4229
4231 0 446689 264045 83840 -1 4230
4232 0 447157 264053 83800 -1 4231
4233 0 447325 263989 83960 -1 4232
4234 0 447629 264157 84040 -1 4233
4235 0 448077 264365 84000 -1 4234
4236 0 448765 264457 84000 -1 4235
4237 0 448827 264623 83840 -1 4236
4238 0 449295 264699 83760 -1 4237
4239 0 449927 264911 83800 32 4238
4240 0 449974.47 264513.72 83400 71 4239
4241 0 450287 265103 83880 45 4239
4242 0 450775 265531 83960 40 4241
4243 0 451685 265957 84000 -1 4242
4244 0 451789 266153 83840 -1 4243
4245 0 451953 266231 83760 -1 4244
4246 0 452065 266311 83640 -1 4245
4247 0 452145 266315 83520 -1 4246
4248 0 452253 266423 83400 -1 4247
4249 0 452269 266635 83320 -1 4248
4250 0 452553 266891 83280 -1 4249
4251 0 452589 266979 83240 -1 4250
4252 0 452513 266255 83360 -1 4248
4253 0 452653 266195 83280 -1 4252
4254 0 452813 266283 83200 -1 4253
4255 0 452901 266455 83120 -1 4254
4256 0 452957 266587 83040 -1 4255
4257 0 450013 265175 84040 90 4241
4258 0 449985 265203 84120 90 4257
4259 0 450181 265451 84160 45 4258
4260 0 449869 264979 84200 102 4258
4261 0 449825 264895 84320 102 4260
4262 0 449669 264823 84440 102 4261
4263 0 449441 264859 84520 115 4262
4264 0 449389 264747 84600 115 4263
4265 0 448925 264643 84600 -1 4264
4266 0 448513 264607 84520 -1 4265
4267 0 448437 264585 84600 -1 4266
4268 0 448373 264561 84720 -1 4267
4269 0 448001 264757 84840 -1 4268
4270 0 448033 264753 84960 -1 4269
4271 0 447897 264797 85040 -1 4270
4272 0 449217 265133 84520 115 4263
4273 0 449253 265129 84720 115 4272
4274 0 449321 265185 84400 115 4272
4275 0 449345 265189 84320 115 4274
4276 0 445949 263121 83920 160 4229
4277 0 445465 262689 83920 60 4276
4278 0 445701 262537 84040 75 4277
4279 0 445717 262461 84160 75 4278
4280 0 445705 262389 84200 64 4279
4281 0 445493 262269 84320 64 4280
4282 0 445469 262205 84480 150 4281
4283 0 445545 262117 84640 150 4282
4284 0 445513 261985 84800 150 4283
4285 0 445717 262001 85080 -1 4284
4286 0 445117 262561 84000 64 4277
4287 0 444997 262477 84160 32 4286
4288 0 445037 262493 84240 32 4287
4289 0 445029 262417 84400 45 4288
4290 0 445001 262221 84560 80 4289
4291 0 444941 262177 84720 80 4290
4292 0 444929 262121 84880 51 4291
4293 0 444849 262153 85240 51 4292
4294 0 445725 262829 83800 75 4277
4295 0 445817 262961 83680 86 4294
4296 0 446029 262977 83560 32 4295
4297 0 446405 263005 83520 122 4296
4298 0 446457 263033 83400 122 4297
4299 0 446597 263029 83320 107 4298
4300 0 446758 263028 83240 91 4299
4301 0 446919 263027 83160 75 4300
4302 0 446907 263203 83000 71 4301
4303 0 444364 263432 86880 71 4205
4304 0 443920 262748 87000 102 4303
4305 0 443772 262576 87120 96 4304
4306 0 443408 262404 87240 101 4305
4307 0 443096 262120 87320 80 4306
4308 0 442978 261946 87440 60 4307
4309 0 442874 261766 87560 60 4308
4310 0 442822 261474 87640 71 4309
4311 0 442946 261110 87720 64 4310
4312 0 443006 260826 87800 128 4311
4313 0 442846 260450 87880 124 4312
4314 0 442814 260474 88120 124 4313
4315 0 442826 260440 88240 124 4314
4316 0 442870 260356 88320 124 4315
4317 0 442934 260268 88400 -1 4316
4318 0 442966 260100 88480 -1 4317
4319 0 443190 259892 88520 60 4318
4320 0 443162 259736 88600 60 4319
4321 0 443070 259532 88640 60 4320
4322 0 442906 259660 88720 60 4321
4323 0 442950 260416 87720 124 4313
4324 0 443082 260424 87560 128 4323
4325 0 443106 260332 87400 101 4324
4326 0 443136 260298 87320 101 4325
4327 0 443166 260264 87240 71 4326
4328 0 443178 259924 87080 75 4327
4329 0 443178 259660 87120 71 4328
4330 0 443238 259516 87240 71 4329
4331 0 443334 259632 87320 71 4330
4332 0 443354 259628 87480 45 4331
4333 0 443406 259636 87640 96 4332
4334 0 443216 259410 87280 71 4330
4335 0 443194 259304 87320 45 4334
4336 0 443058 259144 87440 -1 4335
4337 0 443326 259272 87200 71 4334
4338 0 443286 259824 86920 40 4328
4339 0 443742 259800 86840 32 4338
4340 0 444066 259732 86800 -1 4339
4341 0 444390 259724 86680 -1 4340
4342 0 444650 259788 86560 -1 4341
4343 0 444754 259854 86400 -1 4342
4344 0 444922 259882 86320 -1 4343
4345 0 444994 259962 86280 -1 4344
4346 0 445106 260010 86200 -1 4345
4347 0 445250 259990 86160 -1 4346
4348 0 445390 259926 86200 -1 4347
4349 0 445394 259846 86280 -1 4348
4350 0 445298 259770 86360 -1 4349
4351 0 445202 259710 86400 -1 4350
4352 0 444986 259842 86440 -1 4344
4353 0 445320 263612 88600 90 4195
4354 0 446160 263576 88640 -1 4353
4355 0 446064 263724 88520 96 4354
4356 0 446020 263932 88360 96 4355
4357 0 446178 264130 88200 186 4356
4358 0 446306 264302 88080 198 4357
4359 0 446454 264370 87920 284 4358
4360 0 446582 264406 87800 288 4359
4361 0 446698 264462 87640 288 4360
4362 0 446874 264614 87520 204 4361
4363 0 447018 264722 87400 256 4362
4364 0 446938 264783.34 87320 256 4363
4365 0 447470 265118 87320 45 4364
4366 0 447894 265214 87240 75 4365
4367 0 448126 265410 87200 96 4366
4368 0 448238 265402 87040 96 4367
4369 0 448242 265394 87000 96 4368
4370 0 446898 264814 87280 256 4364
4371 0 446918 264906 87160 256 4370
4372 0 449416 262874 94640 163 4116
4373 0 449324.44 262593.62 94440 -1 4372
4374 0 449064 263221 94600 137 4372
4375 0 448712 263568 94560 108 4374
4376 0 448248 264084 94520 166 4375
4377 0 447596 264850 94520 98 4376
4378 0 447636 265174 94480 32 4377
4379 0 447697.28 265210.88 94280 -1 4378
4380 0 447767.2 265265.88 94080 -1 4379
4381 0 447849.34 265350.62 93840 -1 4380
4382 0 448292 264150 94440 166 4376
4383 0 448640 264326 94440 51 4382
4384 0 449260 263186 94720 122 4374
4385 0 449280 263278 94880 115 4384
4386 0 449328 263342 95040 64 4385
4387 0 449420 263482 95160 64 4386
4388 0 449520 263758 95240 102 4387
4389 0 449720 264814 95320 202 4388
4390 0 449776 265080 95200 139 4389
4391 0 449876 265932 95240 80 4390
4392 0 449916 266036 95120 80 4391
4393 0 449948 266084 95000 81 4392
4394 0 450136 266316 94880 51 4393
4395 0 450268 266456 94800 64 4394
4396 0 450410 266654 94880 64 4395
4397 0 450694 266714 94840 51 4396
4398 0 450834 266878 94760 40 4397
4399 0 450838 266926 94720 40 4398
4400 0 450918 267450 94720 -1 4399
4401 0 451058 267630 94760 60 4400
4402 0 451438 267830 94800 60 4401
4403 0 451602 267898 94760 60 4402
4404 0 450202 266802 94920 64 4396
4405 0 450174 266766 95080 64 4404
4406 0 450126 266730 95160 64 4405
4407 0 455140 259008 94160 227 4076
4408 0 455134 258726 94040 235 4407
4409 0 455208 258172 93920 154 4408
4410 0 455196 257532 93760 181 4409
4411 0 455210 257402 93640 -1 4410
4412 0 453678 257126 93560 128 4411
4413 0 453318 257006 93440 124 4412
4414 0 453032 256768 93360 226 4413
4415 0 452800 256432 93280 139 4414
4416 0 452632 255948 93160 153 4415
4417 0 452750 255562 93040 139 4416
4418 0 453256 255124 93120 136 4417
4419 0 453492 255024 93240 137 4418
4420 0 453852 254908 93360 75 4419
4421 0 454052 254772 93440 120 4420
4422 0 454232 254744 93560 120 4421
4423 0 454408 254752 93680 98 4422
4424 0 454812 254708 93760 139 4423
4425 0 455088 254704 93880 124 4424
4426 0 455636 254600 93960 101 4425
4427 0 456618 254490 94000 86 4426
4428 0 457562 254362 93960 81 4427
4429 0 458494 253966 93880 120 4428
4430 0 459072 253472 93760 154 4429
4431 0 459232 253312 93560 32 4430
4432 0 459424 253120 93440 51 4431
4433 0 459552 252896 93360 160 4432
4434 0 459616 252704 93200 186 4433
4435 0 459680 252448 93160 64 4434
4436 0 459616 252224 93000 32 4435
4437 0 459488 252096 92800 40 4436
4438 0 459424 251936 92600 32 4437
4439 0 459424 251840 92480 32 4438
4440 0 458880 254304 93560 32 4429
4441 0 459008 254400 93360 75 4440
4442 0 459168 254464 93160 64 4441
4443 0 459296 254592 92960 86 4442
4444 0 459552 254624 93000 51 4443
4445 0 459808 254688 93040 40 4444
4446 0 459872 254912 93160 75 4445
4447 0 460032 255008 93360 71 4446
4448 0 460192 255136 93520 51 4447
4449 0 460224 255168 93560 54 4448
4450 0 460288 255232 93640 60 4449
4451 0 459860 253284 93800 163 4429
4452 0 459856 253248 93680 163 4451
4453 0 460108 253044 93600 115 4452
4454 0 460356 252772 93520 164 4453
4455 0 460534 252606 93440 172 4454
4456 0 460490 252438 93280 186 4455
4457 0 460314 252350 93160 186 4456
4458 0 460874 251842 93120 139 4457
4459 0 461390 251858 93040 60 4458
4460 0 461782 251826 92880 120 4459
4461 0 462010 251754 92680 128 4460
4462 0 462142 251722 92520 128 4461
4463 0 462390 251690 92360 60 4462
4464 0 462706 251650 92200 120 4463
4465 0 463074 251570 92080 178 4464
4466 0 463474 251460 92040 98 4465
4467 0 463296 251040 91680 51 4466
4468 0 463264 250944 91440 40 4467
4469 0 463264 250688 91440 102 4468
4470 0 463296 250432 91480 102 4469
4471 0 463392 250176 91480 136 4470
4472 0 463552 249984 91400 115 4471
4473 0 463712 249824 91280 120 4472
4474 0 463872 249632 91200 139 4473
4475 0 464000 249408 91120 107 4474
4476 0 464128 249184 91040 86 4475
4477 0 464288 248960 91040 64 4476
4478 0 464480 248768 91000 120 4477
4479 0 464640 248576 90880 107 4478
4480 0 464800 248544 90840 32 4479
4481 0 465236.8 248434.81 90800 -1 4480
4482 0 465693.38 248508.75 90680 -1 4481
4483 0 465385.47 248397.56 90600 -1 4482
4484 0 463862.62 248510.47 90560 -1 4483
4485 0 463662.8 248549.97 90520 -1 4484
4486 0 463264 248640 90480 104 4485
4487 0 463520 248608 90440 160 4486
4488 0 463712 248448 90360 156 4487
4489 0 463648 248384 90200 164 4488
4490 0 463424 248352 90000 166 4489
4491 0 463328 248544 89800 189 4490
4492 0 463264 248512 89760 197 4491
4493 0 463008 248480 89640 228 4492
4494 0 462976 248512 89600 200 4493
4495 0 462848 248736 89520 120 4494
4496 0 462720 248960 89480 115 4495
4497 0 462656 249216 89480 120 4496
4498 0 462560 249344 89640 71 4497
4499 0 462368 249504 89760 45 4498
4500 0 462464 249472 89880 51 4499
4501 0 462496 249440 90160 60 4500
4502 0 462304 249440 90360 32 4501
4503 0 462144 249504 89920 71 4499
4504 0 462080 249568 89640 64 4503
4505 0 461824 249568 89600 64 4504
4506 0 461792 249568 89600 60 4505
4507 0 461888 249504 89920 64 4503
4508 0 461664 249344 89920 32 4507
4509 0 461440 249216 89880 64 4508
4510 0 461184 249184 89880 75 4509
4511 0 461120 249184 89880 91 4510
4512 0 462784 249344 89280 81 4497
4513 0 462720 249504 89040 75 4512
4514 0 462720 249760 88960 86 4513
4515 0 462816 250016 88880 75 4514
4516 0 462912 250208 88720 32 4515
4517 0 462912 250368 88520 60 4516
4518 0 462912 250464 88520 80 4517
4519 0 463008 248224 89600 189 4493
4520 0 463072 248032 89760 137 4519
4521 0 463264 247872 89840 139 4520
4522 0 463456 247680 89840 60 4521
4523 0 463584 247456 89840 40 4522
4524 0 463712 247232 89760 86 4523
4525 0 463840 247008 89720 80 4524
4526 0 464000 246816 89600 40 4525
4527 0 464128 246656 89400 60 4526
4528 0 464288 246496 89240 40 4527
4529 0 464288 246464 89240 40 4528
4530 0 463488 248768 89840 164 4491
4531 0 463648 248928 89720 202 4530
4532 0 463776 249120 89600 136 4531
4533 0 463872 249344 89520 175 4532
4534 0 464064 249536 89520 86 4533
4535 0 464224 249696 89400 81 4534
4536 0 464384 249888 89320 102 4535
4537 0 464544 250080 89200 120 4536
4538 0 464736 250240 89120 90 4537
4539 0 464960 250400 89080 51 4538
4540 0 464992 250400 89080 60 4539
4541 0 463808 248800 89560 81 4531
4542 0 463968 248672 89400 107 4541
4543 0 464096 248576 89200 208 4542
4544 0 464192 248800 89120 153 4543
4545 0 464128 249056 89120 90 4544
4546 0 464096 249248 88920 86 4545
4547 0 464096 249280 88880 71 4546
4548 0 464145 249374 88800 -1 4547
4549 0 464119 249397 88760 -1 4548
4550 0 464119 249496 88720 -1 4549
4551 0 464256 249568 88640 108 4550
4552 0 464256 249728 88440 86 4551
4553 0 464352 249856 88240 60 4552
4554 0 464544 249920 88080 51 4553
4555 0 464800 249952 88080 51 4554
4556 0 464960 250112 87880 64 4555
4557 0 465056 250240 87680 115 4556
4558 0 465088 250496 87600 71 4557
4559 0 465216 250752 87600 45 4558
4560 0 465216 250944 87800 51 4559
4561 0 465248 251168 87640 64 4560
4562 0 465248 251184 87600 57 4561
4563 0 465248 251200 87560 51 4562
4564 0 463968 248448 90400 218 4488
4565 0 464224 248480 90440 175 4564
4566 0 464448 248640 90400 224 4565
4567 0 464672 248640 90200 200 4566
4568 0 464896 248544 90080 124 4567
4569 0 464859.44 248580.58 89920 71 4568
4570 0 464832 248608 89800 32 4569
4571 0 464736 248416 89520 32 4570
4572 0 464832 248320 89280 32 4571
4573 0 465056 248256 89160 80 4572
4574 0 465152 248160 89080 81 4573
4575 0 465214 248163 88960 -1 4574
4576 0 465307 248102 88840 -1 4575
4577 0 465248 248270 88720 -1 4576
4578 0 465309 248384 88600 -1 4577
4579 0 465352 248382 88480 -1 4578
4580 0 465381 248223 88280 -1 4579
4581 0 465280 248288 88160 115 4580
4582 0 465184 248512 88040 101 4581
4583 0 465152 248672 87840 75 4582
4584 0 465120 248896 87680 51 4583
4585 0 465056 249152 87560 60 4584
4586 0 465344 248064 88040 45 4581
4587 0 465440 248032 87800 32 4586
4588 0 465504 248096 87560 60 4587
4589 0 465600 248128 87440 32 4588
4590 0 463040 248800 90480 32 4486
4591 0 462784 248896 90480 71 4590
4592 0 462656 248800 90480 51 4591
4593 0 466886.28 248643.1 90680 -1 4482
4594 0 467315.5 248541.69 90640 -1 4593
4595 0 467740.62 248535.53 90600 -1 4594
4596 0 465654.3 248526.72 90560 -1 4595
4597 0 467518.53 248333.6 90680 -1 4594
4598 0 467321 248329 90720 -1 4597
4599 0 467874 248111 90760 -1 4598
4600 0 469150 247507 90880 -1 4599
4601 0 470157 247995 90760 -1 4600
4602 0 470423 248143 90640 -1 4601
4603 0 468276 247920 90560 -1 4602
4604 0 468269 247874 90520 -1 4603
4605 0 468351 247815 90480 -1 4604
4606 0 468313 247898 90440 -1 4605
4607 0 468291 247908 90400 -1 4606
4608 0 468129 247981 90360 -1 4607
4609 0 467680 248256 90320 32 4608
4610 0 467936 248192 90280 101 4609
4611 0 468192 248128 90280 163 4610
4612 0 468448 248032 90280 124 4611
4613 0 468704 247968 90240 178 4612
4614 0 468896 247808 90200 136 4613
4615 0 469120 247680 90080 143 4614
4616 0 469184 247552 89840 120 4615
4617 0 469376 247488 89680 153 4616
4618 0 469600 247424 89560 150 4617
4619 0 469792 247392 89560 160 4618
4620 0 469920 247168 89560 75 4619
4621 0 469952 246912 89520 64 4620
4622 0 470016 246656 89520 40 4621
4623 0 470080 246400 89520 40 4622
4624 0 470144 246144 89600 120 4623
4625 0 470336 245952 89680 80 4624
4626 0 470592 245824 89640 80 4625
4627 0 470816 245696 89640 75 4626
4628 0 471040 245536 89600 81 4627
4629 0 471264 245440 89480 32 4628
4630 0 471488 245440 89320 40 4629
4631 0 471712 245344 89200 32 4630
4632 0 469920 247616 89720 32 4619
4633 0 470112 247744 89840 51 4632
4634 0 470336 247840 89960 51 4633
4635 0 470528 248032 89920 51 4634
4636 0 470784 248160 89880 80 4635
4637 0 470976 248320 89840 51 4636
4638 0 471232 248352 89760 60 4637
4639 0 471488 248416 89720 75 4638
4640 0 471744 248448 89680 51 4639
4641 0 471936 248640 89680 81 4640
4642 0 472000 248704 89600 108 4641
4643 0 470563.5 247333.94 91000 -1 4600
4644 0 470986.66 247201.22 91120 -1 4643
4645 0 463008 251072 91440 40 4468
4646 0 462752 251104 91480 40 4645
4647 0 462496 251104 91520 98 4646
4648 0 462240 251104 91560 60 4647
4649 0 461984 251072 91640 75 4648
4650 0 461728 251104 91640 45 4649
4651 0 461472 251232 91640 81 4650
4652 0 461376 251296 91560 32 4651
4653 0 463918 251600 92080 40 4466
4654 0 464210 251652 92000 51 4653
4655 0 464560 251806 91920 75 4654
4656 0 464744 251878 91840 75 4655
4657 0 464900 251882 91760 98 4656
4658 0 465128 251610 91680 81 4657
4659 0 465280 251394 91720 81 4658
4660 0 465384 251210 91800 75 4659
4661 0 465460 250998 91880 64 4660
4662 0 465624 250798 91960 98 4661
4663 0 465848 250634 92000 60 4662
4664 0 465828 250606 92040 60 4663
4665 0 466092 250398 92080 60 4664
4666 0 466644 250154 92080 60 4665
4667 0 466960 250110 92000 60 4666
4668 0 467466 249916 91960 102 4667
4669 0 467634 249872 91880 102 4668
4670 0 467898 249828 91800 60 4669
4671 0 468058 249884 91720 60 4670
4672 0 468254 249956 91680 60 4671
4673 0 465392 251726 91360 81 4658
4674 0 465448 251790 91200 -1 4673
4675 0 452778 255194 92920 150 4417
4676 0 452750 254858 92800 202 4675
4677 0 452844 254684 92640 259 4676
4678 0 452940 254460 92440 304 4677
4679 0 452840 253680 92320 137 4678
4680 0 452958.56 254357.48 92200 -1 4679
4681 0 452454.1 254479.58 92080 -1 4680
4682 0 451517.06 254490.4 92200 -1 4681
4683 0 450984.75 254525.61 92280 -1 4682
4684 0 450666.38 254691.92 92320 107 4683
4685 0 452564 253400 92240 163 4679
4686 0 452013.8 252866 92160 128 4685
4687 0 451729.8 252542 92040 194 4686
4688 0 451649.8 252542 91880 60 4687
4689 0 451589.8 252522 91760 60 4688
4690 0 450173.8 252782 91760 108 4689
4691 0 449714 252792 91760 51 4690
4692 0 449554 253016 91720 51 4691
4693 0 449622 253132 91640 51 4692
4694 0 449750 253284 91560 51 4693
4695 0 449818 253412 91480 -1 4694
4696 0 449822 253452 91400 -1 4695
4697 0 449966 252852 91680 108 4690
4698 0 449966 252876 91600 108 4697
4699 0 450002 252952 91520 108 4698
4700 0 450050 252984 91440 108 4699
4701 0 450062 252976 91400 108 4700
4702 0 451593.8 252522 91600 60 4689
4703 0 451613.8 252518 91440 221 4702
4704 0 451525.8 252478 91280 288 4703
4705 0 451569.8 252494 91160 288 4704
4706 0 451521.8 252490 91120 288 4705
4707 0 451549.8 252510 91000 288 4706
4708 0 451413.8 252354 90880 250 4707
4709 0 451259.8 252212 90760 175 4708
4710 0 451247.8 252200 90720 175 4709
4711 0 451063.8 252088 90600 128 4710
4712 0 450207.8 252028 90560 86 4711
4713 0 449919.8 251940 90480 -1 4712
4714 0 449915.8 251900 90360 -1 4713
4715 0 449883.8 251912 90240 -1 4714
4716 0 449785.8 251838 90120 -1 4715
4717 0 449985.8 251506 90000 148 4716
4718 0 450005.8 251362 89840 124 4717
4719 0 449987.8 251240 89680 124 4718
4720 0 449995.8 251084 89520 104 4719
4721 0 450135.8 250868 89320 139 4720
4722 0 450275.8 250840 89160 128 4721
4723 0 450507.8 250816 89000 154 4722
4724 0 450559.8 250796 88840 154 4723
4725 0 450837.8 250714 88720 101 4724
4726 0 451599.8 250744 88640 256 4725
4727 0 451767.8 250680 88520 256 4726
4728 0 452027.8 250652 88400 124 4727
4729 0 452664.94 251059.16 88360 -1 4728
4730 0 452759.84 251035.17 88280 32 4729
4731 0 452547.8 250636 88320 32 4728
4732 0 452707.8 250712 88200 32 4731
4733 0 452731.8 250720 88160 32 4732
4734 0 450625.8 250842 88640 154 4725
4735 0 450752 251296 88160 115 4734
4736 0 450816 251424 87920 134 4735
4737 0 450976 251584 87720 135 4736
4738 0 451136 251744 87560 120 4737
4739 0 451392 251776 87520 124 4738
4740 0 451584 251872 87360 160 4739
4741 0 451808 251968 87240 98 4740
4742 0 452032 251968 87080 139 4741
4743 0 452256 252128 87000 122 4742
4744 0 452448 252320 86920 122 4743
4745 0 452544 252576 86880 139 4744
4746 0 452768 252768 86880 153 4745
4747 0 452960 252928 86840 186 4746
4748 0 453184 253056 86840 120 4747
4749 0 453408 253216 86760 91 4748
4750 0 453600 253376 86760 60 4749
4751 0 453856 253376 86720 81 4750
4752 0 453888 253376 86720 108 4751
4753 0 454144 253440 86720 86 4752
4754 0 454400 253440 86720 75 4753
4755 0 454656 253440 86720 80 4754
4756 0 454912 253344 86760 108 4755
4757 0 455072 253184 86920 60 4756
4758 0 455296 253088 87000 80 4757
4759 0 455552 253088 87000 40 4758
4760 0 455776 253216 86960 60 4759
4761 0 456032 253344 86960 98 4760
4762 0 456160 253568 86960 102 4761
4763 0 456160 253792 86840 40 4762
4764 0 456192 254048 86800 51 4763
4765 0 456192 254304 86800 75 4764
4766 0 456192 254560 86800 96 4765
4767 0 456224 254816 86800 80 4766
4768 0 456256 255072 86760 80 4767
4769 0 456352 255328 86720 51 4768
4770 0 456544 255520 86640 51 4769
4771 0 456736 255712 86640 71 4770
4772 0 456928 255936 86640 60 4771
4773 0 456960 256000 86680 45 4772
4774 0 454048 253216 86600 51 4752
4775 0 454112 252960 86560 107 4774
4776 0 454304 252736 86560 120 4775
4777 0 454464 252576 86440 120 4776
4778 0 454464 252320 86440 81 4777
4779 0 454496 252064 86400 40 4778
4780 0 454560 251904 86200 45 4779
4781 0 454720 251808 86000 81 4780
4782 0 454912 251744 85840 81 4781
4783 0 455072 251680 85800 64 4782
4784 0 455328 251712 85800 71 4783
4785 0 455552 251744 85640 64 4784
4786 0 455712 251776 85440 45 4785
4787 0 455776 251936 85240 45 4786
4788 0 455872 252096 85040 32 4787
4789 0 456064 252288 85000 32 4788
4790 0 456224 252512 85000 51 4789
4791 0 456224 252768 85120 60 4790
4792 0 456127.75 253318.97 85400 51 4791
4793 0 455072 251264 86000 32 4783
4794 0 455168 251040 85880 75 4793
4795 0 455200 250784 85800 137 4794
4796 0 455328 250624 85640 60 4795
4797 0 455552 250496 85640 128 4796
4798 0 455616 250496 85640 96 4797
4799 0 455744 250272 85480 45 4798
4800 0 455936 250080 85440 98 4799
4801 0 456192 249984 85320 90 4800
4802 0 456448 249888 85200 98 4801
4803 0 456608 249888 85200 98 4802
4804 0 456768 249920 85400 64 4803
4805 0 456992 249792 85480 90 4804
4806 0 457216 249728 85640 98 4805
4807 0 457472 249728 85680 101 4806
4808 0 457728 249696 85560 64 4807
4809 0 457984 249664 85480 45 4808
4810 0 458240 249536 85440 96 4809
4811 0 458496 249504 85480 128 4810
4812 0 458656 249472 85680 64 4811
4813 0 458880 249472 85840 91 4812
4814 0 459136 249536 85960 40 4813
4815 0 459296 249536 86160 32 4814
4816 0 459360 249504 86200 32 4815
4817 0 456608 249792 84920 128 4803
4818 0 456768 249792 84720 101 4817
4819 0 456928 249760 84520 96 4818
4820 0 457120 249632 84400 96 4819
4821 0 457500 249323 84040 90 4820
4822 0 455776 250688 85720 40 4798
4823 0 455904 250912 85760 40 4822
4824 0 455968 251104 85760 45 4823
4825 0 453600 253824 87240 32 4750
4826 0 453696 253888 87360 60 4825
4827 0 449833.8 250826 88560 107 4734
4828 0 449661.8 250922 88400 160 4827
4829 0 449613.8 250946 88200 196 4828
4830 0 449601.8 250982 88040 197 4829
4831 0 449545.8 251058 87880 197 4830
4832 0 449521.8 251210 87760 164 4831
4833 0 449495 251316 87640 164 4832
4834 0 449523 251396 87440 104 4833
4835 0 449547 251528 87280 172 4834
4836 0 449547 251568 87200 172 4835
4837 0 449649 251582 87080 98 4836
4838 0 449605 251746 86880 98 4837
4839 0 449649 251874 86720 98 4838
4840 0 449665 252002 86560 164 4839
4841 0 449805 252166 86440 208 4840
4842 0 449765 252326 86280 153 4841
4843 0 449687 252524 86160 137 4842
4844 0 449675 252520 86040 137 4843
4845 0 449683 252444 85920 120 4844
4846 0 449693 252354 85800 120 4845
4847 0 449773 252298 85680 189 4846
4848 0 449957 252422 85520 115 4847
4849 0 450229 252478 85400 139 4848
4850 0 450309 252542 85280 104 4849
4851 0 450325 252526 85200 32 4850
4852 0 450233 252574 85080 32 4851
4853 0 450309 252470 84960 32 4852
4854 0 450829 251802 84960 -1 4853
4855 0 451113 251814 85000 -1 4854
4856 0 450249 252542 84880 32 4853
4857 0 450249 252582 84760 32 4856
4858 0 449409 253338 84760 71 4857
4859 0 449061 253774 84880 75 4858
4860 0 448569 254222 84800 120 4859
4861 0 448227 254368 84720 -1 4860
4862 0 448283 254600 84600 81 4861
4863 0 448283 254636 84480 81 4862
4864 0 448223 254884 84360 81 4863
4865 0 448247 255044 84200 90 4864
4866 0 448247 255228 84120 140 4865
4867 0 448253 255314 84000 140 4866
4868 0 448285 255346 83840 140 4867
4869 0 448477 255370 83680 32 4868
4870 0 449149 255386 83680 -1 4869
4871 0 449341 255438 83560 -1 4870
4872 0 449353 255486 83440 -1 4871
4873 0 449357 255570 83320 -1 4872
4874 0 449358.6 255567.89 83240 -1 4873
4875 0 448325 255478 83560 32 4869
4876 0 448398.53 255613.14 83200 -1 4875
4877 0 448422.25 255764.1 83000 -1 4876
4878 0 448555.25 255985.19 82760 -1 4877
4879 0 448551.5 256096.81 82560 -1 4878
4880 0 448661.66 256120.88 82320 -1 4879
4881 0 448903.03 256108.28 82080 -1 4880
4882 0 449008.88 256182.94 81880 -1 4881
4883 0 449232.6 256231.5 81600 -1 4882
4884 0 449225.3 256286.89 81360 -1 4883
4885 0 449310.75 256199.38 81120 -1 4884
4886 0 449551.28 256339.98 80840 -1 4885
4887 0 449615.66 256282.67 80760 -1 4886
4888 0 449647.5 256253.5 80720 -1 4887
4889 0 449632.5 256490.77 80480 -1 4888
4890 0 449635.12 256565.5 80240 -1 4889
4891 0 449654.94 256555.58 79960 -1 4890
4892 0 449968.7 256323.97 79840 -1 4891
4893 0 450257.3 255769.95 79960 -1 4892
4894 0 450267.56 255708.16 80080 -1 4893
4895 0 450216.2 255431.08 80200 -1 4894
4896 0 450192.8 255240.39 80320 -1 4895
4897 0 450106.34 255167.33 80480 -1 4896
4898 0 450063.44 255131.25 80560 -1 4897
4899 0 450203.88 254987.28 80760 -1 4898
4900 0 450456.38 254798.56 80880 -1 4899
4901 0 449671.75 255317.47 80400 -1 4897
4902 0 449854.38 256554.19 79680 -1 4892
4903 0 449853.34 256711.97 79560 -1 4902
4904 0 449897.88 256480.34 79360 -1 4903
4905 0 449952.62 256458.8 79080 -1 4904
4906 0 450030.9 256286.39 78840 -1 4905
4907 0 450054.12 256127.89 78600 -1 4906
4908 0 449502.25 256829.28 78680 -1 4907
4909 0 450123.72 255932.75 78440 -1 4907
4910 0 450324.66 255887.38 78240 -1 4909
4911 0 450586.3 255928.83 77960 -1 4910
4912 0 450683.94 256095.78 77760 -1 4911
4913 0 450919.12 255850.61 77720 -1 4912
4914 0 451028.5 255677.95 77640 -1 4913
4915 0 451330.34 255412.58 77400 -1 4914
4916 0 451248.03 255297.77 77200 -1 4915
4917 0 451217.88 255229.88 77040 -1 4916
4918 0 451111.38 255058.48 76800 -1 4917
4919 0 451015 254960.89 76600 -1 4918
4920 0 451079.25 254888.77 76320 -1 4919
4921 0 451166 254725.44 76120 -1 4920
4922 0 451163.16 254694.28 75920 -1 4921
4923 0 451161.5 254681.67 75840 -1 4922
4924 0 451279.12 254501.73 75640 -1 4923
4925 0 451342.44 254422.05 75440 -1 4924
4926 0 451379 254346.27 75240 -1 4925
4927 0 451396.7 254377.53 74960 -1 4926
4928 0 451442.25 254369.55 74680 -1 4927
4929 0 451448.8 254406.02 74440 -1 4928
4930 0 451784.3 254275.83 74200 -1 4929
4931 0 450933.8 254746.03 74320 -1 4929
4932 0 450493.4 254606.23 74240 -1 4931
4933 0 450157.62 254721.08 74120 -1 4932
4934 0 450281.38 254892.6 73920 -1 4933
4935 0 450319.38 254960.95 73760 -1 4934
4936 0 449996.88 254473.36 74120 -1 4933
4937 0 449967.44 254423.61 74160 -1 4936
4938 0 450749.44 255131.47 75920 -1 4922
4939 0 451219.8 255423.81 77800 -1 4913
4940 0 451292.3 255388.8 77840 -1 4939
4941 0 450809.75 256226.45 77680 -1 4912
4942 0 447968 255968 83760 81 4868
4943 0 447808 256160 83640 80 4942
4944 0 447616 256352 83640 80 4943
4945 0 447424 256544 83640 80 4944
4946 0 447360 256768 83760 60 4945
4947 0 447200 256960 83840 51 4946
4948 0 447072 257184 83840 71 4947
4949 0 446944 257376 83960 51 4948
4950 0 446752 257568 84000 32 4949
4951 0 446560 257728 84040 60 4950
4952 0 446368 257920 84040 32 4951
4953 0 446400 258176 84040 32 4952
4954 0 446592 258304 84040 60 4953
4955 0 450225 252586 84720 32 4857
4956 0 450289 252578 84600 64 4955
4957 0 450237 252670 84480 60 4956
4958 0 450317 252698 84360 60 4957
4959 0 450389 252566 84240 71 4958
4960 0 450393 252474 84120 71 4959
4961 0 450389 252510 84040 71 4960
4962 0 450413 252610 83920 71 4961
4963 0 450367 252692 83800 104 4962
4964 0 451291 252260 83760 154 4963
4965 0 451373 252262 83600 60 4964
4966 0 451533 252294 83480 51 4965
4967 0 451617 252334 83320 51 4966
4968 0 451753 252226 83200 32 4967
4969 0 451983 251640 83120 80 4968
4970 0 452533 250962 83160 178 4969
4971 0 453023 250232 83160 75 4970
4972 0 453649 249934 83080 101 4971
4973 0 454137 249814 82960 98 4972
4974 0 454473 249682 82880 122 4973
4975 0 454689 249694 82760 81 4974
4976 0 454845 249370 82880 81 4975
4977 0 455225 248978 82840 -1 4976
4978 0 455165 248842 82720 -1 4977
4979 0 454909 248730 82640 -1 4978
4980 0 454517 248570 82560 -1 4979
4981 0 454299 248432 82480 -1 4980
4982 0 454251 248336 82400 -1 4981
4983 0 454327 248012 82280 -1 4982
4984 0 454507 247828 82200 -1 4983
4985 0 454763 247700 82120 -1 4984
4986 0 455027 247656 82000 -1 4985
4987 0 454889 249838 82720 64 4975
4988 0 455277 249946 82680 102 4987
4989 0 455449 250154 82640 102 4988
4990 0 455769 250186 82560 136 4989
4991 0 455981 250214 82440 198 4990
4992 0 456163 250280 82360 154 4991
4993 0 456407 250612 82280 51 4992
4994 0 456491 250692 82160 51 4993
4995 0 456627 250820 82080 104 4994
4996 0 456699 250852 82040 104 4995
4997 0 456803 250860 81920 96 4996
4998 0 456975 250860 81800 96 4997
4999 0 457085.38 250789.88 81640 102 4998
5000 0 457688.72 250829.58 81680 107 4999
5001 0 457920.72 250589.58 81800 102 5000
5002 0 458064.72 250437.58 81880 75 5001
5003 0 458260.72 250377.58 81960 60 5002
5004 0 458424.72 250321.58 82080 45 5003
5005 0 458648.72 250037.58 82160 71 5004
5006 0 458852.72 249933.58 82280 86 5005
5007 0 459012.72 249837.58 82400 60 5006
5008 0 459148.72 249797.58 82520 91 5007
5009 0 459264.72 249785.58 82640 91 5008
5010 0 459450.72 249743.58 82760 81 5009
5011 0 459598.72 249731.58 82880 60 5010
5012 0 459838.72 249731.58 83000 51 5011
5013 0 460454.72 249579.58 83080 122 5012
5014 0 460454.72 249271.58 83040 122 5013
5015 0 460498.72 249227.58 82880 122 5014
5016 0 460874.72 249627.58 83160 96 5013
5017 0 461318.72 249535.58 83200 81 5016
5018 0 461762.72 249707.58 83240 90 5017
5019 0 462058.72 249911.58 83160 60 5018
5020 0 462150.72 249975.58 83080 60 5019
5021 0 462212.72 250021.58 83000 60 5020
5022 0 462708.72 250153.58 82960 51 5021
5023 0 462800.72 250153.58 82880 -1 5022
5024 0 462744.72 250145.58 82760 -1 5023
5025 0 462808.72 250069.58 82600 -1 5024
5026 0 463315 250148 83080 -1 5022
5027 0 463759 250136 83120 -1 5026
5028 0 464123 250116 83160 -1 5027
5029 0 464315 250040 83240 -1 5028
5030 0 464423 249984 83320 -1 5029
5031 0 464711 249984 83400 -1 5030
5032 0 464827 249976 83520 -1 5031
5033 0 465247 250040 83600 -1 5032
5034 0 465615 250228 83640 -1 5033
5035 0 465821 250294 83600 -1 5034
5036 0 466109 250242 83680 -1 5035
5037 0 466505 250078 83760 -1 5036
5038 0 462247 250176 82840 51 5021
5039 0 462215 250300 82760 51 5038
5040 0 462247 250384 82680 51 5039
5041 0 462291 250576 82640 60 5040
5042 0 462353 250982 82680 75 5041
5043 0 462233 251170 82640 51 5042
5044 0 462329 251342 82600 51 5043
5045 0 462445 251646 82520 45 5044
5046 0 462621 251910 82480 60 5045
5047 0 462715 252144 82360 60 5046
5048 0 462879 252296 82240 -1 5047
5049 0 463015 252268 82080 -1 5048
5050 0 462321 250990 82720 75 5042
5051 0 455105 250042 82560 45 4988
5052 0 455105.4 250076.86 82440 45 5051
5053 0 454089 249978 82880 98 4973
5054 0 454217 250070 82760 98 5053
5055 0 454281 250090 82680 -1 5054
5056 0 454509.84 250214.6 82600 -1 5055
5057 0 452557 249914 83120 98 4971
5058 0 452313 249562 83120 80 5057
5059 0 452117 249610 83000 80 5058
5060 0 451849 249678 82920 120 5059
5061 0 451771 249740 82880 75 5060
5062 0 451369 249922 82880 71 5061
5063 0 451205 250162 82840 98 5062
5064 0 451233 250346 82720 81 5063
5065 0 451237 250510 82560 98 5064
5066 0 451205 250734 82400 60 5065
5067 0 451057 250954 82320 40 5066
5068 0 450721 250982 82360 40 5067
5069 0 450361 251166 82440 -1 5068
5070 0 450213 251202 82560 -1 5069
5071 0 450169 251214 82640 -1 5070
5072 0 451693 249802 82840 75 5061
5073 0 451641.6 249828.52 82760 75 5072
5074 0 452451 251200 83040 90 4970
5075 0 452691 251276 82920 120 5074
5076 0 452787 251416 82840 120 5075
5077 0 452891 251452 82760 186 5076
5078 0 452927 251452 82680 186 5077
5079 0 453243 251768 82640 75 5078
5080 0 453515 252028 82560 71 5079
5081 0 453771 252120 82480 71 5080
5082 0 454057 252102 82360 60 5081
5083 0 451679 251712 83000 75 4969
5084 0 451711 251784 82880 71 5083
5085 0 451727 251800 82760 71 5084
5086 0 451727 251800 82640 71 5085
5087 0 451727 251800 82600 71 5086
5088 0 451727 251800 82480 120 5087
5089 0 451651 251840 82360 120 5088
5090 0 451623 251920 82160 128 5089
5091 0 451339 251888 82040 102 5090
5092 0 451199 251792 81960 91 5091
5093 0 450983 251668 82000 51 5092
5094 0 450759 251664 82080 80 5093
5095 0 450651 251604 82160 80 5094
5096 0 451287 251824 81840 101 5092
5097 0 451343 251828 81680 101 5096
5098 0 451407 251892 81520 115 5097
5099 0 451491 251944 81360 115 5098
5100 0 451567 251928 81200 81 5099
5101 0 451603 251980 81000 64 5100
5102 0 451645 251998 80800 96 5101
5103 0 451721 251966 80640 96 5102
5104 0 451707 252024 80560 60 5103
5105 0 451683 252064 80400 60 5104
5106 0 451719 252004 80200 51 5105
5107 0 451923 251976 80160 81 5106
5108 0 451943 251868 80080 81 5107
5109 0 451999 251760 79960 45 5108
5110 0 452019 251688 79920 45 5109
5111 0 451551 251728 80160 71 5106
5112 0 451531 251544 80080 71 5111
5113 0 451747 251288 79960 40 5112
5114 0 451903 251824 80560 96 5104
5115 0 451987 251768 80480 51 5114
5116 0 452055 251728 80400 81 5115
5117 0 452099 251672 80280 81 5116
5118 0 452179 251576 80160 45 5117
5119 0 452239 251504 80080 45 5118
5120 0 451895 252000 82080 150 5090
5121 0 451907 252016 82040 150 5120
5122 0 450267 252744 83720 104 4963
5123 0 449869 253278 83720 98 5122
5124 0 449837 253378 83640 80 5123
5125 0 450949 253318 84360 60 4958
5126 0 450889 253458 84240 60 5125
5127 0 450861 253674 84120 60 5126
5128 0 450805 253802 84040 -1 5127
5129 0 450693 253960 83960 -1 5128
5130 0 450653 254108 83880 -1 5129
5131 0 450601 254220 83800 -1 5130
5132 0 450481 254332 83680 -1 5131
5133 0 450393 254480 83600 -1 5132
5134 0 451277 253426 84280 86 5125
5135 0 451457 253494 84120 71 5134
5136 0 451501 253598 84000 71 5135
5137 0 451665 253806 83880 71 5136
5138 0 451909 254046 83760 40 5137
5139 0 448987 252276 87200 160 4836
5140 0 448483 253324 87280 163 5139
5141 0 448433 253418 87160 163 5140
5142 0 448433 253418 87120 163 5141
5143 0 448313 253754 86880 -1 5142
5144 0 448273 253730 86840 -1 5143
5145 0 448213 253670 86760 -1 5144
5146 0 448357 253362 87400 163 5140
5147 0 447776 253824 87320 135 5146
5148 0 447648 254048 87320 64 5147
5149 0 447456 254240 87280 81 5148
5150 0 447072 254400 87000 104 5149
5151 0 446848 254496 86920 86 5150
5152 0 446592 254592 86920 71 5151
5153 0 446400 254752 87000 51 5152
5154 0 446272 254752 87080 60 5153
5155 0 448416 252928 87800 101 5146
5156 0 448256 252768 88000 156 5155
5157 0 448160 252608 88200 134 5156
5158 0 448000 252448 88400 181 5157
5159 0 447872 252352 88600 137 5158
5160 0 447872 252192 88800 60 5159
5161 0 447872 252064 89040 101 5160
5162 0 448000 251968 89280 51 5161
5163 0 448224 251968 89440 51 5162
5164 0 448480 251936 89520 40 5163
5165 0 448608 251904 89560 51 5164
5166 0 453105.8 252250 91760 64 4689
5167 0 453790 252186 91720 81 5166
5168 0 454342 252210 91640 81 5167
5169 0 454710 252634 91560 60 5168
5170 0 454858 252976 91520 40 5169
5171 0 454898 253196 91480 51 5170
5172 0 454914 253304 91400 51 5171
5173 0 455058 253580 91280 32 5172
5174 0 455106 253676 91200 32 5173
5175 0 455194 253680 91120 32 5174
5176 0 455242 253640 91080 32 5175
5177 0 455474 253724 91040 -1 5176
5178 0 455666 253668 91040 -1 5177
5179 0 455858 253688 91000 -1 5178
5180 0 455906 253608 90920 -1 5179
5181 0 456002 253560 90840 -1 5180
5182 0 456042 253542 90800 -1 5181
5183 0 456082 253524 90760 -1 5182
5184 0 456118 253476 90680 -1 5183
5185 0 456118 253372 90600 -1 5184
5186 0 455102 253352 90560 -1 5185
5187 0 455186 253280 90480 -1 5186
5188 0 455258 253292 90440 -1 5187
5189 0 455298 253260 90360 -1 5188
5190 0 455114 253680 91360 32 5173
5191 0 454694 253848 91360 -1 5190
5192 0 454674 253844 91440 -1 5191
5193 0 455234 253624 91440 71 5190
5194 0 455318 253560 91520 71 5193
5195 0 455302 253468 91640 71 5194
5196 0 455296 253432 91680 64 5195
5197 0 455290 253396 91720 64 5196
5198 0 455378 253372 91880 60 5197
5199 0 454358 252154 91520 81 5168
5200 0 454854 252010 91440 80 5199
5201 0 455262 251834 91320 75 5200
5202 0 455606 251490 91520 51 5201
5203 0 455634 251452 91560 51 5202
5204 0 455618 251444 91600 51 5203
5205 0 455286 251898 91200 75 5201
5206 0 456156 256966 93640 120 4411
5207 0 456916 257218 93640 -1 5206
5208 0 457120 257410 93520 -1 5207
5209 0 457144 257386 93480 -1 5208
5210 0 456238 256474 93480 163 5206
5211 0 456102 256322 93320 178 5210
5212 0 455990 256262 93160 178 5211
5213 0 455930 256234 92960 128 5212
5214 0 455890 256370 92680 186 5213
5215 0 455850 256422 92480 122 5214
5216 0 455794 256470 92320 122 5215
5217 0 455722 256378 92120 218 5216
5218 0 455706 256430 91960 218 5217
5219 0 455690 256478 91840 185 5218
5220 0 455738 256554 91720 185 5219
5221 0 455106 256834 91720 -1 5220
5222 0 455006 257130 91680 -1 5221
5223 0 455106 257346 91600 -1 5222
5224 0 455210 257570 91480 -1 5223
5225 0 455258 257662 91400 -1 5224
5226 0 455302 257690 91360 -1 5225
5227 0 455850 256562 91600 96 5220
5228 0 456002 256662 91440 160 5227
5229 0 456130 256750 91320 160 5228
5230 0 456262 256798 91200 160 5229
5231 0 456254 256806 91120 178 5230
5232 0 456166 256866 91000 178 5231
5233 0 456162 256894 90960 178 5232
5234 0 456142 257050 90840 183 5233
5235 0 456154 257122 90800 183 5234
5236 0 456722 257754 90800 102 5235
5237 0 456922 257754 90720 40 5236
5238 0 457122.2 258505.39 90800 80 5237
5239 0 457670 257466 90720 -1 5237
5240 0 457886 257570 90840 -1 5239
5241 0 458034 257618 90960 -1 5240
5242 0 458152 257624 91040 -1 5241
5243 0 458300 257524 91120 -1 5242
5244 0 458848 257348 91200 -1 5243
5245 0 459084 257196 91280 -1 5244
5246 0 459184 257080 91400 -1 5245
5247 0 459268 256968 91560 -1 5246
5248 0 459168 256696 91760 -1 5247
5249 0 458976 256548 91880 -1 5248
5250 0 459032 256476 92000 -1 5249
5251 0 458900 256320 92320 -1 5250
5252 0 458836 256252 92480 -1 5251
5253 0 458784 256240 92600 -1 5252
5254 0 456686 257986 90600 40 5237
5255 0 455474 257902 90560 -1 5254
5256 0 456130 257074 90720 183 5235
5257 0 456242 256950 90600 183 5256
5258 0 455254 256826 90520 236 5257
5259 0 455178 256766 90400 32 5258
5260 0 455155.5 256767.5 90280 32 5259
5261 0 455148 256768 90240 32 5260
5262 0 455248 256788 90120 32 5261
5263 0 455040 257344 89920 154 5262
5264 0 454912 257504 89720 206 5263
5265 0 454752 257600 89520 156 5264
5266 0 454592 257760 89360 101 5265
5267 0 454432 257888 89200 71 5266
5268 0 454272 258016 89000 51 5267
5269 0 454080 258176 88920 86 5268
5270 0 453824 258176 88960 102 5269
5271 0 453568 258176 88960 64 5270
5272 0 453312 258176 88960 91 5271
5273 0 453056 258144 89000 60 5272
5274 0 452896 258112 89000 32 5273
5275 0 452269.3 258230.5 89000 -1 5274
5276 0 451909.3 258067 88800 -1 5275
5277 0 452111.56 258100.94 88720 -1 5276
5278 0 452166.03 257796.31 88640 -1 5277
5279 0 451876.4 257763.6 88480 -1 5278
5280 0 451876.3 257921.97 88280 -1 5279
5281 0 452099.25 257593.89 88040 -1 5280
5282 0 452373.38 257271.28 87920 -1 5281
5283 0 451968.25 258127.02 88000 -1 5281
5284 0 455428 256704 90000 32 5262
5285 0 455440 256756 89880 32 5284
5286 0 455808 256512 89600 249 5285
5287 0 455744 256256 89600 148 5286
5288 0 455744 256000 89600 51 5287
5289 0 455840 255744 89560 71 5288
5290 0 455904 255680 89520 51 5289
5291 0 455616 255456 89320 32 5290
5292 0 455584 255456 89080 60 5291
5293 0 456128 255520 89440 60 5290
5294 0 456352 255520 89240 45 5293
5295 0 456512 255616 89040 71 5294
5296 0 455420 256820 89760 202 5285
5297 0 455392 256880 89640 202 5296
5298 0 455374 256880 89520 -1 5297
5299 0 455368 256880 89480 -1 5298
5300 0 455364 256880 89400 -1 5299
5301 0 455356 256904 89280 -1 5300
5302 0 455368 256920 89200 -1 5301
5303 0 455252 256940 89040 32 5302
5304 0 455252 256940 88960 32 5303
5305 0 455280 257240 88840 51 5304
5306 0 455448 256948 88640 32 5305
5307 0 455460 257436 88480 91 5306
5308 0 455540 257696 88320 102 5307
5309 0 455742 257862 88160 124 5308
5310 0 455838 257950 88040 168 5309
5311 0 456030 258074 87880 137 5310
5312 0 456184 258132 87760 137 5311
5313 0 456168 258196 87680 137 5312
5314 0 456000 258328 87560 150 5313
5315 0 456239.66 258389 87480 108 5314
5316 0 456036 258492 87360 156 5315
5317 0 456020 258620 87240 156 5316
5318 0 456276 258648 87160 175 5317
5319 0 456532 258824 87000 128 5318
5320 0 456726 259006 86840 120 5319
5321 0 456946 259066 86760 128 5320
5322 0 457374 259050 86640 120 5321
5323 0 457670 259062 86560 81 5322
5324 0 457922 259126 86440 75 5323
5325 0 458052 259208 86320 115 5324
5326 0 458324 259332 86240 115 5325
5327 0 458532 259432 86120 134 5326
5328 0 458634 259630 86000 134 5327
5329 0 458754 259702 85880 -1 5328
5330 0 458834 259774 85800 -1 5329
5331 0 458846 259834 85760 120 5330
5332 0 458994 259838 85640 120 5331
5333 0 459090 259846 85520 120 5332
5334 0 459106 259858 85400 175 5333
5335 0 459174 259870 85280 175 5334
5336 0 459214 259866 85240 175 5335
5337 0 460246 259866 85120 91 5336
5338 0 460154 259682 85000 91 5337
5339 0 460296 259772 84920 91 5338
5340 0 460708 260100 85040 102 5337
5341 0 460984 260260 84960 75 5340
5342 0 461064 260392 84840 75 5341
5343 0 460904 260604 84720 75 5342
5344 0 461008 260952 84640 80 5343
5345 0 461112 261452 84600 98 5344
5346 0 461294 261750 84560 60 5345
5347 0 462010 262090 84600 32 5346
5348 0 462350 262206 84680 -1 5347
5349 0 462526 262242 84760 -1 5348
5350 0 462730 262342 84840 -1 5349
5351 0 462950 262494 85000 -1 5350
5352 0 462912 262272 85080 98 5351
5353 0 463136 262240 85240 71 5352
5354 0 463360 262208 85400 51 5353
5355 0 463520 262080 85560 60 5354
5356 0 463616 261984 85800 120 5355
5357 0 463712 261824 86000 136 5356
5358 0 463680 261632 86160 80 5357
5359 0 463648 261408 86280 75 5358
5360 0 463680 261152 86320 81 5359
5361 0 463808 260928 86320 71 5360
5362 0 463936 260704 86240 122 5361
5363 0 464032 260448 86200 120 5362
5364 0 464064 260192 86240 137 5363
5365 0 464000 259936 86200 120 5364
5366 0 464096 259680 86120 60 5365
5367 0 464224 259456 86040 128 5366
5368 0 464352 259232 86120 136 5367
5369 0 464416 258976 86040 122 5368
5370 0 464576 258784 86000 120 5369
5371 0 464768 258592 85960 51 5370
5372 0 464928 258368 85960 71 5371
5373 0 465056 258144 85960 81 5372
5374 0 465216 257920 85960 71 5373
5375 0 465280 257664 85920 102 5374
5376 0 465344 257408 85880 80 5375
5377 0 465408 257152 85880 60 5376
5378 0 465472 256896 85880 75 5377
5379 0 465568 256640 85880 75 5378
5380 0 465568 256416 85760 71 5379
5381 0 465632 256224 85600 80 5380
5382 0 465632 256000 85400 60 5381
5383 0 465600 255744 85320 51 5382
5384 0 465568 255488 85240 40 5383
5385 0 465632 255328 85040 120 5384
5386 0 465696 255104 84880 81 5385
5387 0 465728 254848 84800 75 5386
5388 0 465696 254656 85000 40 5387
5389 0 465760 254464 85160 51 5388
5390 0 465760 254432 85160 51 5389
5391 0 465926.7 254884.73 84640 -1 5387
5392 0 466015.3 254646.42 84440 -1 5391
5393 0 465953.06 254194.48 84280 -1 5392
5394 0 466018.62 253836.56 84160 -1 5393
5395 0 466016.9 253786.64 84120 -1 5394
5396 0 466002.03 253702.48 84080 -1 5395
5397 0 462784 262496 85200 120 5352
5398 0 462944 262720 85200 136 5397
5399 0 463136 262912 85280 75 5398
5400 0 461244 260428 84760 75 5342
5401 0 462420 260388 84760 -1 5400
5402 0 462640 260384 84840 -1 5401
5403 0 463342.2 260557.14 84840 -1 5402
5404 0 463280.62 260451.33 84600 -1 5403
5405 0 463671.88 260700.98 84880 -1 5403
5406 0 464292.2 260779.33 85040 -1 5405
5407 0 464884.75 260725.05 85200 -1 5406
5408 0 458518 259786 85080 122 5336
5409 0 458346 259742 84960 122 5408
5410 0 458374 259650 84880 122 5409
5411 0 458538 259630 84840 75 5410
5412 0 457870 259870 84800 134 5410
5413 0 457718 259834 84680 198 5412
5414 0 457468 260116 84640 140 5413
5415 0 457412 260484 84560 120 5414
5416 0 457216 260652 84440 153 5415
5417 0 457100 260760 84360 128 5416
5418 0 457074 260862 84280 128 5417
5419 0 457030 260954 84160 124 5418
5420 0 456978 261038 84040 124 5419
5421 0 456894 261226 83880 81 5420
5422 0 456882 261334 83760 75 5421
5423 0 456958 261426 83640 75 5422
5424 0 457128 261800 83600 102 5423
5425 0 457300 261868 83520 -1 5424
5426 0 457420 261896 83480 -1 5425
5427 0 457604 261924 83400 -1 5426
5428 0 457816 261920 83280 -1 5427
5429 0 456808 261476 83520 102 5423
5430 0 456760 261576 83400 102 5429
5431 0 456744 261604 83320 120 5430
5432 0 456716 261680 83200 120 5431
5433 0 456536 261840 83120 60 5432
5434 0 456420 261976 83000 104 5433
5435 0 456392 262140 82880 156 5434
5436 0 456844 262264 82880 81 5435
5437 0 457160 262724 82800 60 5436
5438 0 457628 263140 82840 101 5437
5439 0 458044 263260 82840 51 5438
5440 0 458524 263312 82760 124 5439
5441 0 458792 263288 82600 102 5440
5442 0 459044 263308 82480 101 5441
5443 0 459162 263382 82360 128 5442
5444 0 459346 263494 82240 115 5443
5445 0 459494 263638 82160 71 5444
5446 0 459530 263694 82040 71 5445
5447 0 459554 263738 82000 71 5446
5448 0 459266 264174 82000 32 5447
5449 0 459234 264192 81880 32 5448
5450 0 459226 264192 81760 32 5449
5451 0 459142 264248 81640 60 5450
5452 0 459146 264532 81520 71 5451
5453 0 459190 264480 81360 71 5452
5454 0 458862 264312 81320 71 5453
5455 0 458742 264300 81200 71 5454
5456 0 458558 264348 81160 -1 5455
5457 0 458434 264380 80960 -1 5456
5458 0 458418 264400 80760 -1 5457
5459 0 458298 264436 80600 -1 5458
5460 0 458206 264472 80480 -1 5459
5461 0 458114 264472 80400 -1 5460
5462 0 459042 264300 82000 32 5448
5463 0 459058 264548 82080 -1 5462
5464 0 459050 264756 82000 -1 5463
5465 0 458902 265092 82040 -1 5464
5466 0 458818 265388 82120 -1 5465
5467 0 458686 265572 82240 -1 5466
5468 0 459730 263738 81920 60 5447
5469 0 459806 263786 81840 60 5468
5470 0 459934 263794 81760 -1 5469
5471 0 459950 263766 81640 -1 5470
5472 0 458708 263232 82840 102 5440
5473 0 458700 263232 83040 124 5472
5474 0 458688 263152 83080 124 5473
5475 0 457202 262742 82920 71 5437
5476 0 457154 262722 83000 71 5475
5477 0 456154 262178 82800 120 5435
5478 0 455778 262246 82720 140 5477
5479 0 455550 262262 82640 156 5478
5480 0 455488 262848 82920 75 5479
5481 0 455264 262912 83040 71 5480
5482 0 455008 262976 83080 40 5481
5483 0 454880 262976 83320 108 5482
5484 0 455072 262848 83440 40 5483
5485 0 455328 262784 83480 51 5484
5486 0 455520 262624 83560 45 5485
5487 0 455680 262496 83680 32 5486
5488 0 454624 263040 83360 96 5483
5489 0 454368 263008 83360 96 5488
5490 0 454112 263136 83360 81 5489
5491 0 453984 263360 83360 60 5490
5492 0 453824 263552 83320 91 5491
5493 0 453792 263584 83320 102 5492
5494 0 453696 263840 83280 40 5493
5495 0 453536 264032 83360 32 5494
5496 0 453280 264128 83360 40 5495
5497 0 453120 264160 83360 75 5496
5498 0 453600 263552 83160 45 5493
5499 0 453408 263488 82960 81 5498
5500 0 453408 263488 82680 71 5499
5501 0 453536 263392 82480 51 5500
5502 0 453696 263296 82280 90 5501
5503 0 453760 263232 82200 71 5502
5504 0 455390 262258 82560 136 5479
5505 0 455214 262238 82440 107 5504
5506 0 455206 262198 82320 107 5505
5507 0 455114 262126 82200 32 5506
5508 0 454998 262150 82040 32 5507
5509 0 454874 262234 81920 156 5508
5510 0 454650 262378 81760 163 5509
5511 0 454612 262384 81640 163 5510
5512 0 454532 262416 81560 137 5511
5513 0 454408 262492 81440 122 5512
5514 0 454304 262616 81320 122 5513
5515 0 454200 262676 81200 108 5514
5516 0 454124 262780 81040 186 5515
5517 0 454064 262924 80920 186 5516
5518 0 454024 262928 80760 160 5517
5519 0 454000 262948 80640 163 5518
5520 0 453940 262960 80520 163 5519
5521 0 453400 262872 80440 131 5520
5522 0 453256 262832 80320 134 5521
5523 0 453064 262808 80200 75 5522
5524 0 452828 262696 80120 107 5523
5525 0 452648 262684 80040 86 5524
5526 0 452194 262570 79920 51 5525
5527 0 451358 262738 80040 -1 5526
5528 0 450862 262922 80000 -1 5527
5529 0 450510 262778 79960 -1 5528
5530 0 450442 262758 79760 -1 5529
5531 0 449960 262336 79600 -1 5530
5532 0 449956 261924 79560 -1 5531
5533 0 449956 261824 79480 -1 5532
5534 0 450116 261560 79400 -1 5533
5535 0 450068 261296 79360 -1 5534
5536 0 450112 261224 79280 -1 5535
5537 0 449996 260944 79240 -1 5536
5538 0 449976 260728 79360 -1 5537
5539 0 449964 260736 79400 -1 5538
5540 0 449734.12 260685.66 79520 -1 5539
5541 0 449643.8 260058.81 79640 -1 5540
5542 0 449820.94 259764.52 79440 -1 5541
5543 0 450231.28 259014.28 79520 -1 5542
5544 0 449864 262356 79720 -1 5531
5545 0 449788 262370.66 79760 -1 5544
5546 0 449636 262400 79840 -1 5545
5547 0 449552 262468 79920 -1 5546
5548 0 449068 262596 80080 -1 5547
5549 0 454224 262960 80400 115 5520
5550 0 454324 262956 80280 107 5549
5551 0 454432 263008 80080 107 5550
5552 0 454524 262956 79920 101 5551
5553 0 454656 262892 79760 71 5552
5554 0 454752 262772 79560 148 5553
5555 0 454828 262644 79400 154 5554
5556 0 454868 262576 79240 154 5555
5557 0 454888 262520 79080 128 5556
5558 0 454860 262500 79000 40 5557
5559 0 454964 262480 78840 40 5558
5560 0 454584 262220 78760 91 5559
5561 0 454140 262000 78680 124 5560
5562 0 453596 262480 78680 160 5561
5563 0 453088 262144 78600 51 5562
5564 0 453120 261888 78680 32 5563
5565 0 453024 261760 78880 32 5564
5566 0 452864 261600 79040 51 5565
5567 0 452800 261344 79000 40 5566
5568 0 452832 261088 78920 86 5567
5569 0 452704 260832 79000 51 5568
5570 0 452640 260576 79080 71 5569
5571 0 452544 260320 79160 60 5570
5572 0 452480 260224 79240 32 5571
5573 0 454236 261808 78560 197 5561
5574 0 454280 261720 78440 197 5573
5575 0 453880 261908 78400 124 5574
5576 0 453716 261928 78360 51 5575
5577 0 453544 261904 78240 -1 5576
5578 0 453444 261832 78120 -1 5577
5579 0 453236 261680 78120 -1 5578
5580 0 453212 261644 78080 -1 5579
5581 0 453200 261640 78040 -1 5580
5582 0 453176 261632 77960 -1 5581
5583 0 454892 261692 78440 75 5574
5584 0 455084 261828 78320 51 5583
5585 0 455108 261832 78240 51 5584
5586 0 455524 258740 87200 124 5317
5587 0 455320 258816 87080 98 5586
5588 0 455156 258980 86960 124 5587
5589 0 454836 259076 86840 32 5588
5590 0 454608 259048 86760 107 5589
5591 0 454348 258654 86800 60 5590
5592 0 454216 258458 86920 60 5591
5593 0 454168 258258 87000 51 5592
5594 0 454176 258174 87080 51 5593
5595 0 454704 259024 86600 107 5590
5596 0 454800 259080 86520 32 5595
5597 0 454810 259162 86400 32 5596
5598 0 454926 259274 86320 32 5597
5599 0 454926 259274 86280 32 5598
5600 0 454966 259386 86200 51 5599
5601 0 454974 259394 86160 51 5600
5602 0 454958 259422 86120 51 5601
5603 0 454918 259550 86000 90 5602
5604 0 454426 259862 85960 51 5603
5605 0 453982 260070 85920 51 5604
5606 0 453466 260130 85840 75 5605
5607 0 453218 260054 85800 96 5606
5608 0 452994 260022 85760 71 5607
5609 0 452842 259998 85720 71 5608
5610 0 452538 260174 85680 80 5609
5611 0 452386 260406 85640 80 5610
5612 0 452370 260534 85520 -1 5611
5613 0 452354 260574 85440 -1 5612
5614 0 452364 260656 85360 -1 5613
5615 0 452420 260748 85240 -1 5614
5616 0 452424 260880 85160 -1 5615
5617 0 452352 261184 85120 -1 5616
5618 0 452440 261332 85080 -1 5617
5619 0 452408 261372 85000 -1 5618
5620 0 452372 261344 84920 -1 5619
5621 0 452340 261280 84840 -1 5620
5622 0 452376 260772 85080 -1 5616
5623 0 452156 260716 84960 -1 5622
5624 0 452214 260462 85000 -1 5623
5625 0 452134 260314 85080 -1 5624
5626 0 452146 260090 85160 -1 5625
5627 0 452098 259998 85240 -1 5626
5628 0 452538 260486 85000 -1 5624
5629 0 452114 260794 84880 -1 5623
5630 0 452010 260846 84760 -1 5629
5631 0 451910 260886 84680 -1 5630
5632 0 451558 261198 84600 -1 5631
5633 0 451486 261286 84560 -1 5632
5634 0 451586 261466 84640 -1 5633
5635 0 451746 261602 84680 -1 5634
5636 0 452312.66 260455.33 85720 80 5611
5637 0 452000 260476 85720 -1 5636
5638 0 451988 260428 85640 -1 5637
5639 0 452276 260480 85760 -1 5636
5640 0 452128 260588 85880 -1 5639
5641 0 454938 259662 85960 90 5603
5642 0 455018 260286 85920 -1 5641
5643 0 455400 257398 93520 183 4411
5644 0 455400 257398 93480 -1 5643
5645 0 456168 256976 93760 120 4410
5646 0 456474 256826 93920 120 5645
5647 0 456542 256746 94120 -1 5646
5648 0 456578 256738 94160 -1 5647
5649 0 463196 265244 92880 98 1198
5650 0 463040 265576 92920 98 5649
5651 0 462820 265588 92840 -1 5650
5652 0 463096 265792 92880 148 5650
5653 0 463056 265804 93000 -1 5652
5654 0 463212 265924 93040 -1 5653
5655 0 463352 266076 92960 -1 5654
5656 0 462820 265896 93040 -1 5653
5657 0 462592 265944 93000 -1 5656
5658 0 462332 265848 93080 -1 5657
5659 0 462308 265760 93240 -1 5658
5660 0 462317 265727 93360 -1 5659
5661 0 462320 265716 93400 -1 5660
5662 0 463036 265108 92960 75 5649
5663 0 462974.66 265088 93000 75 5662
5664 0 462852 265048 93080 45 5663
5665 0 462768 265012 93320 64 5664
5666 0 462660 265084 93000 45 5663
5667 0 462408 265184 92920 -1 5666
5668 0 462356 265228 92840 -1 5667
5669 0 462296 265256 92720 -1 5668
5670 0 462494 265860 92280 120 1192
5671 0 462326 265720 92360 -1 5670
