# Supplementary material for: Connectomics Analysis Reveals First-, Second-, and Third-Order Thermosensory and Hygrosensory Neurons in the Adult Drosophila Brain
Source: Curr Biol. 2020 Aug 17;30(16):3167–3182.e4. doi: 10.1016/j.cub.2020.06.028 (PMC7443704; doi:10.1016/j.cub.2020.06.028)
Supplement: Data S1. Skeletons and Meshes, Related to STAR Methods — marin2020-skeletons contains files describing the morphology of each neuron in this study (in FAFB14 space, .swc format). glomeruli_meshes contains the glomerular meshes (in FAFB14 space, .stl format). neuropil_meshes contains the glomerular meshes (in FAFB14 space, .stl format). [file mmc5.zip › VP_SI/marin2020-skeletons/9511430.swc]

# SWC format file
# based on specifications at http://www.neuronland.org/NLMorphologyConverter/MorphologyFormats/SWC/Spec.html
# Created by nat::write.neuron.swc
# PointNo Label X Y Z Radius Parent 
1 0 585228 212124 8280 2679 -1
2 0 584952 212156 7440 -1 1
3 0 585240 212180 7400 -1 2
4 0 584680 212956 6440 -1 3
5 0 584944 213724 6080 -1 4
6 0 584808 215092 5960 -1 5
7 0 584616 215700 5760 -1 6
8 0 584560 216916 5520 -1 7
9 0 584552 217660 5320 -1 8
10 0 584488 218284 5040 -1 9
11 0 584312 218932 4720 -1 10
12 0 584184 219252 4560 -1 11
13 0 583944 219892 4320 -1 12
14 0 583288 220868 4240 -1 13
15 0 582408 221388 4120 -1 14
16 0 581680 222092 3920 -1 15
17 0 581088 222676 3760 -1 16
18 0 580904 223188 3600 -1 17
19 0 580812 223440 3480 -1 18
20 0 580436 224068 3480 -1 19
21 0 580252 224584 3480 -1 20
22 0 579740 225176 3400 -1 21
23 0 579568 225292 3240 -1 22
24 0 579388 225328 3080 -1 23
25 0 579120 225616 2960 -1 24
26 0 579128 225824 2840 -1 25
27 0 579024 226264 2560 -1 26
28 0 577992 227472 2560 -1 27
29 0 577704 227912 2360 -1 28
30 0 576920 229000 2360 -1 29
31 0 576432 229640 2360 -1 30
32 0 576064 230176 2360 -1 31
33 0 576432 231224 2280 -1 32
34 0 576264 232248 2360 -1 33
35 0 576128 233128 2360 -1 34
36 0 576064 233224 2600 -1 35
37 0 576312 234664 2600 -1 36
38 0 576544 235416 2600 -1 37
39 0 576792 236328 2720 -1 38
40 0 576928 236592 2960 -1 39
41 0 577448 237488 2960 -1 40
42 0 577784 238168 2960 -1 41
43 0 578168 238616 2960 -1 42
44 0 578416 239096 2960 -1 43
45 0 578696 239624 2960 -1 44
46 0 579408 240752 2960 -1 45
47 0 580256 241464 2960 -1 46
48 0 580448 241824 3000 -1 47
49 0 580484 242156 3280 -1 48
50 0 580484 242400 3560 -1 49
51 0 580528 242560 3840 -1 50
52 0 580492 242728 4000 -1 51
53 0 580488 242856 4240 -1 52
54 0 580504 242864 4400 -1 53
55 0 580512 242932 4600 -1 54
56 0 580488 243036 4800 -1 55
57 0 580348 243228 5040 -1 56
58 0 580032 243380 5240 -1 57
59 0 579596 243688 5560 -1 58
60 0 579148 244120 5760 -1 59
61 0 579048 244332 6040 -1 60
62 0 578952 244428 6280 -1 61
63 0 578860 244512 6440 -1 62
64 0 578712 244720 6680 -1 63
65 0 578620 244940 6880 -1 64
66 0 578496 245124 7080 -1 65
67 0 578456 245320 7320 -1 66
68 0 578408 245496 7560 -1 67
69 0 578372 245632 7800 -1 68
70 0 578384 245740 8000 -1 69
71 0 578336 245800 8240 -1 70
72 0 578296 246060 8480 -1 71
73 0 578224 246240 8720 -1 72
74 0 578144 246372 8960 -1 73
75 0 578089.7 246438.28 9080 -1 74
76 0 577708 246556 9080 -1 75
77 0 577588 246632 9080 -1 76
78 0 577512 246824 9080 -1 77
79 0 577296 246968 9280 -1 78
80 0 577092 247092 9520 -1 79
81 0 577064 247108 9560 -1 80
82 0 578028 246516 9240 -1 75
83 0 577888 246596 9520 -1 82
84 0 577636 246576 9880 -1 83
85 0 577492 246592 10120 -1 84
86 0 577356 246592 10320 -1 85
87 0 577356 246592 10640 -1 86
88 0 577384 246588 10840 -1 87
89 0 577448 246504 11120 -1 88
90 0 577556 246408 11400 -1 89
91 0 577612 246352 11560 -1 90
92 0 577746 246272 11800 -1 91
93 0 577930 246200 12080 -1 92
94 0 578014 246164 12240 -1 93
95 0 578098 246144 12440 -1 94
96 0 578098 246144 12600 -1 95
97 0 578146 246136 12760 -1 96
98 0 578130 246148 13080 -1 97
99 0 578202 246288 13120 -1 98
100 0 578694 246596 13160 -1 99
101 0 578262 245964 13200 -1 100
102 0 578262 245964 13240 -1 101
103 0 578230 245916 13280 -1 102
104 0 578242 245776 13520 -1 103
105 0 578206 245784 13640 -1 104
106 0 578274 245616 13960 -1 105
107 0 578282 245536 14280 -1 106
108 0 578734 244904 14320 -1 107
109 0 578258 245336 14360 -1 108
110 0 578274 245456 14400 -1 109
111 0 578274 245456 14600 -1 110
112 0 578286 245468 14840 -1 111
113 0 578318 245476 15120 -1 112
114 0 578322 245492 15440 -1 113
115 0 578346 245456 15800 -1 114
116 0 578266 245540 16120 -1 115
117 0 578266 245536 16400 -1 116
118 0 578258 245616 16520 -1 117
119 0 578314 245460 16840 -1 118
120 0 578350 245328 17080 -1 119
121 0 578378 245236 17320 -1 120
122 0 578426 245176 17440 -1 121
123 0 578498 245116 17760 -1 122
124 0 578654 245036 17960 -1 123
125 0 578702 245000 18040 -1 124
126 0 578818 244960 18280 -1 125
127 0 578902 244972 18560 -1 126
128 0 579002 244956 18720 -1 127
129 0 579062 245004 19000 -1 128
130 0 579134 245220 19240 -1 129
131 0 579242 245312 19440 -1 130
132 0 579422 245400 19720 -1 131
133 0 579498 245528 20040 -1 132
134 0 579614 245668 20280 -1 133
135 0 579734 245788 20520 -1 134
136 0 579798 245944 20600 -1 135
137 0 579934 246092 20880 -1 136
138 0 580054 246200 21200 -1 137
139 0 580178 246256 21440 -1 138
140 0 580262 246408 21600 -1 139
141 0 580438 246600 21880 -1 140
142 0 580518 246784 22160 -1 141
143 0 580618 246868 22320 -1 142
144 0 580770 246724 22600 -1 143
145 0 580758 246516 22840 -1 144
146 0 580762 246520 23080 -1 145
147 0 580762 246504 23240 -1 146
148 0 580714 246540 23400 -1 147
149 0 580666 246692 23600 -1 148
150 0 580758 246992 23880 -1 149
151 0 580906 247104 24160 -1 150
152 0 581202 247156 24440 -1 151
153 0 581350 247160 24720 -1 152
154 0 581638 247172 25000 -1 153
155 0 581794 247048 25200 -1 154
156 0 582210 246860 25520 -1 155
157 0 582558 246740 25760 -1 156
158 0 582774 246624 25920 -1 157
159 0 583058 246480 26080 -1 158
160 0 583258 246384 26200 -1 159
161 0 583546 246180 26400 -1 160
162 0 583778 245948 26640 -1 161
163 0 584078 245660 26920 -1 162
164 0 584270 245472 27120 -1 163
165 0 584446 245276 27360 -1 164
166 0 584610 245156 27680 -1 165
167 0 584798 245132 27880 -1 166
168 0 584946 245232 28200 -1 167
169 0 584946 245248 28240 -1 168
170 0 585030 245436 28400 -1 169
171 0 585030 245560 28600 -1 170
172 0 585042 245596 28640 -1 171
173 0 585106 245652 28760 -1 172
174 0 585150 245664 28880 -1 173
175 0 585202 245764 29000 -1 174
176 0 585274 245792 29080 -1 175
177 0 585366 245824 29280 -1 176
178 0 585474 245900 29520 -1 177
179 0 585410 246000 29720 -1 178
180 0 585350 246024 29880 -1 179
181 0 585282 245984 30040 -1 180
182 0 585230 245896 30160 -1 181
183 0 585226 245820 30240 -1 182
184 0 585178 245600 30480 -1 183
185 0 585166 245544 30680 -1 184
186 0 585174 245464 30960 -1 185
187 0 585222 245488 31200 -1 186
188 0 585210 245476 31320 -1 187
189 0 585162 245456 31520 -1 188
190 0 585178 245444 31640 -1 189
191 0 585102 245420 31840 -1 190
192 0 585090 245444 32040 -1 191
193 0 585114 245492 32240 -1 192
194 0 585054 245584 32520 -1 193
195 0 585054 245584 32760 -1 194
196 0 585062 245624 33040 -1 195
197 0 585062 245660 33360 -1 196
198 0 585102 245636 33600 -1 197
199 0 585130 245584 33880 -1 198
200 0 585130 245584 34160 -1 199
201 0 585146 245712 34480 -1 200
202 0 585202 245864 34720 -1 201
203 0 585210 245864 34960 -1 202
204 0 585274 245972 35160 -1 203
205 0 585334 246048 35440 -1 204
206 0 585402 246148 35720 -1 205
207 0 585406 246248 36040 -1 206
208 0 585434 246228 36320 -1 207
209 0 585442 246268 36400 -1 208
210 0 585350 246280 36480 -1 209
211 0 584878 246328 36760 -1 210
212 0 584454 246064 36880 -1 211
213 0 584562 246224 36920 -1 212
214 0 584442 246080 36960 -1 213
215 0 584970 246464 37200 -1 214
216 0 585270 246484 37400 -1 215
217 0 585298 246476 37680 -1 216
218 0 585222 246444 38000 -1 217
219 0 585286 246316 38240 -1 218
220 0 585262 246260 38520 -1 219
221 0 585318 246072 38840 -1 220
222 0 585302 245872 39120 -1 221
223 0 585338 245668 39440 -1 222
224 0 585390 245616 39760 -1 223
225 0 585442 245528 39920 -1 224
226 0 585482 245344 40200 -1 225
227 0 585294 245172 40320 -1 226
228 0 585058 245072 40480 -1 227
229 0 584770 244976 40720 -1 228
230 0 584574 245020 41040 -1 229
231 0 584494 244904 41280 -1 230
232 0 584382 244824 41560 -1 231
233 0 584242 244676 41800 -1 232
234 0 584138 244524 42120 -1 233
235 0 584086 244476 42400 -1 234
236 0 584062 244456 42800 -1 235
237 0 584046 244424 43120 -1 236
238 0 583978 244440 43400 -1 237
239 0 583850 244456 43680 -1 238
240 0 583622 244400 44000 -1 239
241 0 583526 244480 44240 -1 240
242 0 583350 244380 44520 -1 241
243 0 583242 244292 44680 -1 242
244 0 583154 244332 44920 -1 243
245 0 583086 244344 45080 -1 244
246 0 583070 244396 45280 -1 245
247 0 583122 244524 45560 -1 246
248 0 583134 244704 45840 -1 247
249 0 583058 244700 45920 -1 248
250 0 582806 244672 46200 -1 249
251 0 582494 244656 46360 -1 250
252 0 582358 244692 46520 -1 251
253 0 582094 244776 46800 -1 252
254 0 581826 244788 47040 -1 253
255 0 581626 244756 47320 -1 254
256 0 581562 244772 47400 -1 255
257 0 581390 244796 47600 -1 256
258 0 581390 244752 47640 -1 257
259 0 581426 244736 47680 -1 258
260 0 581514 244460 47720 -1 259
261 0 581214 244616 47760 -1 260
262 0 580926 244516 47920 -1 261
263 0 580746 244488 47960 -1 262
264 0 580742 244620 48120 -1 263
265 0 580554 244852 48280 -1 264
266 0 580338 244968 48480 -1 265
267 0 580098 245108 48640 -1 266
268 0 579994 245012 48800 -1 267
269 0 580310 245104 48840 -1 268
270 0 580210 245608 48880 -1 269
271 0 580134 245672 48920 -1 270
272 0 580058 245652 49040 -1 271
273 0 580018 245640 49160 -1 272
274 0 579802 245372 49320 -1 273
275 0 579674 245092 49560 -1 274
276 0 579578 244984 49840 -1 275
277 0 579542 244908 50080 -1 276
278 0 579542 244920 50320 -1 277
279 0 579566 244992 50520 -1 278
280 0 579594 245060 50760 -1 279
281 0 579462 245128 50880 -1 280
282 0 579342 245260 51120 -1 281
283 0 579250 245368 51320 -1 282
284 0 579114 245396 51560 -1 283
285 0 579118 245420 51680 -1 284
286 0 579098 245388 51760 -1 285
287 0 578986 245412 52000 -1 286
288 0 578946 245448 52280 -1 287
289 0 578906 245468 52520 -1 288
290 0 578942 245468 52680 -1 289
291 0 578886 245564 52960 -1 290
292 0 578662 245672 53240 -1 291
293 0 578626 245872 53440 -1 292
294 0 578522 246084 53680 -1 293
295 0 578366 246532 53960 -1 294
296 0 578346 246688 54240 -1 295
297 0 578218 246996 54480 -1 296
298 0 577714 247168 54440 -1 297
299 0 577586 247176 54360 -1 298
300 0 578206 247076 54560 -1 297
301 0 578298 247300 54760 -1 300
302 0 578358 247520 54920 -1 301
303 0 578406 247708 55080 -1 302
304 0 578558 248012 55240 -1 303
305 0 578854 248332 55520 -1 304
306 0 578922 248444 55760 -1 305
307 0 579114 248624 55960 -1 306
308 0 579126 248872 56200 -1 307
309 0 579146 249036 56360 -1 308
310 0 579242 249148 56520 -1 309
311 0 579458 249204 56720 -1 310
312 0 579746 249384 56880 -1 311
313 0 579870 249624 57080 -1 312
314 0 579874 249868 57080 -1 313
315 0 579822 249940 56960 -1 314
316 0 579850 249992 56880 -1 315
317 0 579838 250044 56800 -1 316
318 0 579754 250092 56680 -1 317
319 0 579698 250104 56640 -1 318
320 0 579938 249708 57320 -1 313
321 0 579978 249784 57560 -1 320
322 0 580082 249968 57840 -1 321
323 0 580118 250180 58040 -1 322
324 0 580138 250224 58240 -1 323
325 0 580258 250392 58440 -1 324
326 0 580250 250456 58600 -1 325
327 0 580294 250572 58760 -1 326
328 0 580322 250644 58880 -1 327
329 0 580390 250748 59040 -1 328
330 0 580450 250844 59160 -1 329
331 0 580522 250940 59320 -1 330
332 0 580614 251040 59480 -1 331
333 0 580682 251140 59680 -1 332
334 0 580758 251284 59800 -1 333
335 0 580918 251428 59960 -1 334
336 0 581054 251556 60080 -1 335
337 0 581166 251792 60200 -1 336
338 0 581278 251996 60400 -1 337
339 0 581394 252216 60600 -1 338
340 0 581454 252332 60840 -1 339
341 0 581478 252460 61080 -1 340
342 0 581530 252552 61320 -1 341
343 0 581530 252640 61560 -1 342
344 0 581554 252704 61760 -1 343
345 0 581588 252804 61960 -1 344
346 0 581644 252868 62200 -1 345
347 0 580644 251748 62200 -1 346
348 0 580788 251820 62240 -1 347
349 0 581308 251996 62440 -1 348
350 0 581468 252028 62640 -1 349
351 0 581788 252212 62880 -1 350
352 0 582068 252332 63280 -1 351
353 0 582420 252476 63560 -1 352
354 0 582780 252652 63760 -1 353
355 0 583228 253252 63760 -1 354
356 0 583500 253324 63760 -1 355
357 0 584116 253724 63760 -1 356
358 0 584068 253836 63600 -1 357
359 0 584129 253890 63440 -1 358
360 0 584377 253902 63280 -1 359
361 0 584277 253918 63200 -1 360
362 0 584197 253862 63120 -1 361
363 0 584213 253890 63080 -1 362
364 0 584049 253898 63040 -1 363
365 0 583941 253886 62960 -1 364
366 0 583849 253858 62880 -1 365
367 0 583741 253770 62680 -1 366
368 0 583697 253762 62640 -1 367
369 0 583252 252420 64120 -1 354
370 0 583564 252564 64360 -1 369
371 0 583764 252868 64680 -1 370
372 0 583972 253004 64920 -1 371
373 0 584140 253004 65160 -1 372
374 0 584364 253028 65320 -1 373
375 0 584396 253148 65520 -1 374
376 0 584524 253148 65680 -1 375
377 0 584604 253268 66000 -1 376
378 0 584788 253484 66320 -1 377
379 0 585044 253748 66560 -1 378
380 0 585228 253684 66880 -1 379
381 0 585364 253716 67160 -1 380
382 0 585444 253868 67400 -1 381
383 0 585580 254236 67560 -1 382
384 0 586268 254900 67840 -1 383
385 0 586756 255276 68040 -1 384
386 0 587204 255540 68320 -1 385
387 0 587468 255836 68520 -1 386
388 0 587540 256044 68600 -1 387
389 0 588004 258348 68920 -1 388
390 0 587388 256396 70080 -1 389
391 0 586940 256180 70280 -1 390
392 0 586930 256180 70320 -1 391
393 0 586802 256092 70400 -1 392
394 0 586722 256020 70480 -1 393
395 0 586670 255984 70520 -1 394
396 0 586638 255968 70600 -1 395
397 0 586634 255924 70720 -1 396
398 0 586582 255884 70760 -1 397
399 0 586410 255724 70920 -1 398
400 0 586346 255596 71000 -1 399
401 0 586290 255528 71040 -1 400
402 0 586284.7 255460 71080 -1 401
403 0 586196 255448 71000 -1 402
404 0 586078 255442 70960 -1 403
405 0 586034 255424 71000 -1 404
406 0 585940 255408 71080 -1 405
407 0 585848 255376 71160 -1 406
408 0 585828 255388 71200 -1 407
409 0 585792 255356 71280 -1 408
410 0 585620 255374 71320 -1 409
411 0 585590 255384 71360 -1 410
412 0 585578 255388 71400 -1 411
413 0 585548 255386 71440 -1 412
414 0 585476 255390 71480 -1 413
415 0 585416 255398 71520 -1 414
416 0 585300 255426 71600 -1 415
417 0 585062 255460 71640 -1 416
418 0 584794 255390 71640 -1 417
419 0 584756 255326 71720 -1 418
420 0 584608 255200 71840 -1 419
421 0 584506 255144 71880 -1 420
422 0 584412 255118 71920 -1 421
423 0 584320 255080 71960 -1 422
424 0 584180 255002 72040 -1 423
425 0 583986 254960 72000 -1 424
426 0 583812 254990 71960 -1 425
427 0 583780 254984 71920 -1 426
428 0 583752 255018 71880 -1 427
429 0 583730 255078 71840 -1 428
430 0 583670 255250 71800 -1 429
431 0 583554 255366 71760 -1 430
432 0 583482 255454 71720 -1 431
433 0 583400 255496 71680 -1 432
434 0 583302 255596 71640 -1 433
435 0 583260 255622 71600 -1 434
436 0 583168 255712 71520 -1 435
437 0 583030 255948 71440 -1 436
438 0 582972 256070 71360 -1 437
439 0 582942 256122 71320 -1 438
440 0 582858 256166 71280 -1 439
441 0 582626 256184 71240 -1 440
442 0 582562 256164 71120 -1 441
443 0 582506 256162 71040 -1 442
444 0 582438 256158 70960 -1 443
445 0 582400 256148 70920 -1 444
446 0 582252 256150 70800 -1 445
447 0 582186 256160 70760 -1 446
448 0 582076 256168 70680 -1 447
449 0 583018 256228 71160 -1 438
450 0 583108 256408 71120 -1 449
451 0 583062 256540 71040 -1 450
452 0 582924 256824 71080 -1 451
453 0 582916 256984 71080 -1 452
454 0 582862 257136 71040 -1 453
455 0 582812 257268 71040 -1 454
456 0 582796 257338 71080 -1 455
457 0 582728 257566 71120 -1 456
458 0 582704 257676 71160 -1 457
459 0 582780 257818 71200 -1 458
460 0 582782 257862 71240 -1 459
461 0 584816 255454 71560 -1 418
462 0 584822 255492 71480 -1 461
463 0 584784 255532 71440 -1 462
464 0 584816 255628 71360 -1 463
465 0 584880 255794 71320 -1 464
466 0 584940 255862 71240 -1 465
467 0 584972 255902 71160 -1 466
468 0 584960 255848 71120 -1 467
469 0 586274 255324 71160 -1 402
470 0 586296 255312 71200 -1 469
471 0 586304 255280 71280 -1 470
472 0 586338 255164 71360 -1 471
473 0 586420 255118 71320 -1 472
474 0 586446 255106 71240 -1 473
475 0 586430 255096 71200 -1 474
476 0 586414 255040 71120 -1 475
477 0 586416 255046 71080 -1 476
478 0 586374 255014 71000 -1 477
479 0 586350 255012 70960 -1 478
480 0 586326 254974 70920 -1 479
481 0 586300 254962 70880 -1 480
482 0 586282 254918 70840 -1 481
483 0 588084 259548 68920 -1 389
484 0 587588 262044 68920 -1 483
485 0 586804 263548 69240 -1 484
486 0 586452 264044 70440 -1 485
487 0 585940 266044 69680 -1 486
488 0 585940 267580 69840 -1 487
489 0 586020 268192 69840 -1 488
490 0 586092 268436 69880 -1 489
491 0 586052 270016 69880 -1 490
492 0 586132 271200 69880 -1 491
493 0 586100 272736 69880 -1 492
494 0 585988 273600 70200 -1 493
495 0 585540 273894.4 70520 -1 494
496 0 585428 273968 70600 -1 495
497 0 584700 274408 71720 -1 496
498 0 584612 273976 71960 -1 497
499 0 584148 273600 72080 -1 498
500 0 584004 273432 72160 -1 499
501 0 583884 273192 72280 -1 500
502 0 583858 273188 72320 -1 501
503 0 583854 273148 72400 -1 502
504 0 583854 272952 72440 -1 503
505 0 583842 272868 72480 -1 504
506 0 583762 272676 72520 -1 505
507 0 583674 272536 72560 -1 506
508 0 583622 272436 72600 -1 507
509 0 583562 272308 72640 -1 508
510 0 583438 272176 72680 -1 509
511 0 583330 272100 72720 -1 510
512 0 583238 272092 72760 -1 511
513 0 583194 272052 72800 -1 512
514 0 583090 271968 72880 -1 513
515 0 583046 271966 72920 -1 514
516 0 583002 271964 72960 -1 515
517 0 582950 271872 73040 -1 516
518 0 582922 271880 73080 -1 517
519 0 582850 271824 73160 -1 518
520 0 582758 271840 73200 -1 519
521 0 582670 271776 73240 -1 520
522 0 582606 271752 73280 -1 521
523 0 582558 271732 73320 -1 522
524 0 582438 271664 73400 -1 523
525 0 582382 271632 73440 -1 524
526 0 582282 271636 73480 -1 525
527 0 582030 271592 73520 -1 526
528 0 581982 271516 73560 -1 527
529 0 581918 271564 73600 -1 528
530 0 581822 271524 73640 -1 529
531 0 581610 271464 73680 -1 530
532 0 581426 271332 73720 -1 531
533 0 581308 271278 73760 -1 532
534 0 581190 271224 73800 -1 533
535 0 580718 271120 73920 -1 534
536 0 580694 270960 74120 -1 535
537 0 580550 270792 74320 -1 536
538 0 580334 270564 74320 -1 537
539 0 580310 270532 74360 -1 538
540 0 580270 270480 74400 -1 539
541 0 580238 270444 74440 -1 540
542 0 580282 270460 74480 -1 541
543 0 580266 270468 74560 -1 542
544 0 580278 270444 74600 -1 543
545 0 580262 270448 74680 -1 544
546 0 580282 270444 74720 -1 545
547 0 580282 270420 74760 -1 546
548 0 580266 270416 74840 -1 547
549 0 580258 270408 74880 -1 548
550 0 580274 270372 74960 -1 549
551 0 580290 270368 75000 -1 550
552 0 580126 270396 74480 -1 541
553 0 580078 270420 74520 -1 552
554 0 580034 270428 74560 -1 553
555 0 581830 271540 73760 -1 533
556 0 581882 271532 73880 -1 555
557 0 581914 271536 73920 -1 556
558 0 581898 271536 73960 -1 557
559 0 582066 271480 74040 -1 558
560 0 582318 271560 74120 -1 559
561 0 582478 271668 74160 -1 560
562 0 582578 271852 74120 -1 561
563 0 582590 271896 74040 -1 562
564 0 582570 271948 73960 -1 563
565 0 582550 271932 73920 -1 564
566 0 582570 271944 73880 -1 565
567 0 582590 271992 73800 -1 566
568 0 581906 271568 73480 -1 527
569 0 581898 271516 73440 -1 568
570 0 581906 271500 73360 -1 569
571 0 581942 271468 73280 -1 570
572 0 581958 271460 73240 -1 571
573 0 581994 271384 73160 -1 572
574 0 581982 271336 73120 -1 573
575 0 581982 271280 73080 -1 574
576 0 581974 271252 73040 -1 575
577 0 581934 271136 72960 -1 576
578 0 581922 271080 72920 -1 577
579 0 581882 271012 72880 -1 578
580 0 581670 270656 72840 -1 579
581 0 581594 270548 72800 -1 580
582 0 581486 270372 72760 -1 581
583 0 581450 270244 72720 -1 582
584 0 581490 270180 72680 -1 583
585 0 581482 270076 72640 -1 584
586 0 581478 269968 72560 -1 585
587 0 581502 269936 72480 -1 586
588 0 581498 269928 72440 -1 587
589 0 581494 269860 72400 -1 588
590 0 581282 269672 72440 -1 589
591 0 581078 269492 72480 -1 590
592 0 581058 269428 72520 -1 591
593 0 580794 269140 72560 -1 592
594 0 580582 268864 72600 -1 593
595 0 580518 268744 72640 -1 594
596 0 580434 268648 72600 -1 595
597 0 580378 268580 72560 -1 596
598 0 580206 268424 72520 -1 597
599 0 580046 268240 72480 -1 598
600 0 579994 268064 72480 -1 599
601 0 579866 267876 72480 -1 600
602 0 579882 267852 72560 -1 601
603 0 579890 267840 72600 -1 602
604 0 583746 273200 72400 -1 503
605 0 583718 273228 72440 -1 604
606 0 583692 273232 72480 -1 605
607 0 583504 273144 72520 -1 606
608 0 583436 273116 72560 -1 607
609 0 583392 273104 72600 -1 608
610 0 583324 273124 72640 -1 609
611 0 583160 273296 72680 -1 610
612 0 583116 273296 72720 -1 611
613 0 583020 273352 72760 -1 612
614 0 582852 273388 72800 -1 613
615 0 582816 273388 72840 -1 614
616 0 582784 273444 72880 -1 615
617 0 582732 273452 72920 -1 616
618 0 582692 273464 72960 -1 617
619 0 582680 273472 73000 -1 618
620 0 582676 273504 73040 -1 619
621 0 582636 273488 73160 -1 620
622 0 582576 273500 73240 -1 621
623 0 582488 273524 73360 -1 622
624 0 582508 273652 73400 -1 623
625 0 582480 273608 73480 -1 624
626 0 582456 273600 73560 -1 625
627 0 582444 273624 73600 -1 626
628 0 582400 273632 73640 -1 627
629 0 582356 273620 73720 -1 628
630 0 582312 273644 73840 -1 629
631 0 582280 273668 73920 -1 630
632 0 582244 273672 74000 -1 631
633 0 582152 273664 74080 -1 632
634 0 582128 273672 74160 -1 633
635 0 582012 273712 74320 -1 634
636 0 581980 273728 74400 -1 635
637 0 581928 273684 74480 -1 636
638 0 581892 273652 74560 -1 637
639 0 581800 273628 74640 -1 638
640 0 581556 273516 74920 -1 639
641 0 581524 273480 75000 -1 640
642 0 581532 273488 75080 -1 641
643 0 581544 273460 75200 -1 642
644 0 581580 273416 75280 -1 643
645 0 581596 273376 75400 -1 644
646 0 581584 273404 75520 -1 645
647 0 584532 275464 70520 -1 495
648 0 584540 276616 70520 -1 647
649 0 583932 279448 70520 -1 648
650 0 583436 280424 70800 -1 649
651 0 583532 281640 71240 -1 650
652 0 583592.8 282100.8 71320 -1 651
653 0 583684 282792 71440 -1 652
654 0 582740 283824 71880 -1 653
655 0 582564 284448 72240 -1 654
656 0 582436 285144 72480 -1 655
657 0 582100 285888 72680 -1 656
658 0 581900 286360 72920 -1 657
659 0 581884 286888 73200 -1 658
660 0 582252 287264 73360 -1 659
661 0 582484 287528 73800 -1 660
662 0 582532 287464 73840 -1 661
663 0 582612 287664 74040 -1 662
664 0 582692 287896 74280 -1 663
665 0 582652 288224 74560 -1 664
666 0 582642 288312 74720 -1 665
667 0 582620 288416 74880 -1 666
668 0 582684 288656 75120 -1 667
669 0 582756 288912 75400 -1 668
670 0 583156 289200 75720 -1 669
671 0 583756 290104 75960 -1 670
672 0 583700 291176 75320 -1 671
673 0 583564 291424 74840 -1 672
674 0 583704 291712 74800 -1 673
675 0 583744 291864 74680 -1 674
676 0 583964 290308 76000 -1 671
677 0 584196 290128 76560 -1 676
678 0 584188 289992 76840 -1 677
679 0 584216 289984 76920 -1 678
680 0 584224 289944 77000 -1 679
681 0 584352 289992 77080 -1 680
682 0 584588 290920 76120 -1 676
683 0 585388 291296 76480 -1 682
684 0 585428 291376 76720 -1 683
685 0 585372 291560 77120 -1 684
686 0 585256 291552 77160 -1 685
687 0 585120 291696 77400 -1 686
688 0 584736 291808 77520 -1 687
689 0 583792 292536 77760 -1 688
690 0 583632 292560 77960 -1 689
691 0 583664 292608 78280 -1 690
692 0 583624 293208 78680 -1 691
693 0 582120 293976 78840 -1 692
694 0 581530.7 294232 78880 -1 693
695 0 581416 294320 78480 -1 694
696 0 581072 294248 78320 -1 695
697 0 580984 294696 78160 -1 696
698 0 580928 294856 78080 -1 697
699 0 580941.5 294488 78920 -1 694
700 0 580352 294744 78960 -1 699
701 0 579170 295110 79080 -1 700
702 0 578336 296176 78840 -1 701
703 0 577792 296224 78720 -1 702
704 0 577536 296312 78600 -1 703
705 0 576976 296960 78360 -1 704
706 0 576680 297328 78160 -1 705
707 0 576520 297896 78080 -1 706
708 0 576560 298872 77960 -1 707
709 0 576680 299624 77640 -1 708
710 0 576640 301080 78120 -1 709
711 0 576608 302256 78120 -1 710
712 0 577376 303016 78120 -1 711
713 0 578056 303984 78120 -1 712
714 0 578904 305040 78200 -1 713
715 0 579064 305288 78280 -1 714
716 0 579352 305936 78560 -1 715
717 0 579515.7 306272 78840 -1 716
718 0 579656 306560 79080 -1 717
719 0 580566.94 307792 78520 -1 718
720 0 580632 307880 78480 -1 719
721 0 581152 309528 78880 -1 720
722 0 581472 310624 78880 -1 721
723 0 581744 311536 78880 -1 722
724 0 581296 312560 78880 -1 723
725 0 580592 313296 79000 -1 724
726 0 579200 314032 79160 -1 725
727 0 578968 314096 79400 -1 726
728 0 578424 314264 78920 -1 727
729 0 577872 314832 79520 -1 728
730 0 577920 314984 79640 -1 729
731 0 577216 315448 79640 -1 730
732 0 576864 316024 79640 -1 731
733 0 575568 316408 79360 -1 732
734 0 574040 317008 79120 -1 733
735 0 573568 317328 78800 -1 734
736 0 572272 317680 78960 -1 735
737 0 570592 318016 78960 -1 736
738 0 569616 318128 78880 -1 737
739 0 568200 318632 79120 -1 738
740 0 566984 318568 79120 -1 739
741 0 565520 318496 79400 -1 740
742 0 564872 318640 79640 -1 741
743 0 564849.7 318674.28 79760 -1 742
744 0 564768 318800 80200 -1 743
745 0 564656 318880 80480 -1 744
746 0 564336 319000 80760 -1 745
747 0 563760 319320 81000 -1 746
748 0 563336 319512 81120 -1 747
749 0 562640 319560 81360 -1 748
750 0 562294 319508 81520 -1 749
751 0 562110 319572 81720 -1 750
752 0 562053 319579 81760 -1 751
753 0 561882 319600 81880 -1 752
754 0 561662 319656 82000 -1 753
755 0 561490 319716 82120 -1 754
756 0 561382 319748 82240 -1 755
757 0 561302 319804 82360 -1 756
758 0 561242 319808 82400 -1 757
759 0 561042 319920 82560 -1 758
760 0 560942 319992 82680 -1 759
761 0 560866 320016 82760 -1 760
762 0 560666 320028 82920 -1 761
763 0 560446 320020 83080 -1 762
764 0 560322 320024 83240 -1 763
765 0 560222 319996 83440 -1 764
766 0 560114 320076 83520 -1 765
767 0 559862 320164 83680 -1 766
768 0 559702 320140 83880 -1 767
769 0 559762 320208 83960 -1 768
770 0 559818 320300 84160 -1 769
771 0 559938 320240 84280 -1 770
772 0 559966 320376 84440 -1 771
773 0 560046 320536 84600 -1 772
774 0 560050 320544 84640 -1 773
775 0 560022 320520 84800 -1 774
776 0 559930 320436 84960 -1 775
777 0 559914 320376 85080 -1 776
778 0 559918 320348 85120 -1 777
779 0 559946 320348 85160 -1 778
780 0 559958 320328 85200 -1 779
781 0 559930 320332 85240 -1 780
782 0 559782 320300 85320 -1 781
783 0 559734 320276 85360 -1 782
784 0 559662 320216 85400 -1 783
785 0 559578 320168 85440 -1 784
786 0 559498 320092 85560 -1 785
787 0 559494 320148 85680 -1 786
788 0 559366 320072 85680 -1 787
789 0 559158 320372 85800 -1 788
790 0 559130 320384 85840 -1 789
791 0 559054 320456 85880 -1 790
792 0 558998 320488 85920 -1 791
793 0 558938 320480 86000 -1 792
794 0 558878 320552 86120 -1 793
795 0 558710 320516 86280 -1 794
796 0 558654 320484 86360 -1 795
797 0 558538 320384 86520 -1 796
798 0 558494 320328 86640 -1 797
799 0 558486 320284 86760 -1 798
800 0 558414 320216 86920 -1 799
801 0 558410 320244 86960 -1 800
802 0 558294 320476 87000 -1 801
803 0 558354 320564 87080 -1 802
804 0 558394 320564 87240 -1 803
805 0 558434 320480 87400 -1 804
806 0 558590 320440 87560 -1 805
807 0 558646 320504 87720 -1 806
808 0 558754 320532 87800 -1 807
809 0 558794 320552 87880 -1 808
810 0 558822 320484 87920 -1 809
811 0 558938 320512 88000 -1 810
812 0 558918 320460 88040 -1 811
813 0 558922 320480 88080 -1 812
814 0 558842 320580 88120 -1 813
815 0 558762 320488 88200 -1 814
816 0 559518 319984 85800 -1 788
817 0 560226 320368 85080 -1 777
818 0 560350 320416 85040 -1 817
819 0 560034 320824 84680 -1 774
820 0 560122 321064 84680 -1 819
821 0 560158 321160 84760 -1 820
822 0 560226 321272 84800 -1 821
823 0 560146 319704 83440 -1 765
824 0 560078 319608 83480 -1 823
825 0 560018 319460 83520 -1 824
826 0 559950 319400 83600 -1 825
827 0 562186 319680 81760 -1 752
828 0 562214 319708 81840 -1 827
829 0 562222 319748 81880 -1 828
830 0 562178 319768 82000 -1 829
831 0 562130 319784 82200 -1 830
832 0 562174 319796 82400 -1 831
833 0 562138 319844 82520 -1 832
834 0 562046 319900 82520 -1 833
835 0 562018 319924 82560 -1 834
836 0 561942 319980 82640 -1 835
837 0 561894 320040 82680 -1 836
838 0 561726 320144 82840 -1 837
839 0 561722 320136 82880 -1 838
840 0 562194 319836 82560 -1 833
841 0 562278 319856 82680 -1 840
842 0 562310 319864 82760 -1 841
843 0 562318 319916 82880 -1 842
844 0 562346 319940 83040 -1 843
845 0 562338 319960 83160 -1 844
846 0 564104 319352 79240 -1 743
847 0 563256 319640 78960 -1 846
848 0 563360 319768 78640 -1 847
849 0 563232 319816 78400 -1 848
850 0 563048 319976 78280 -1 849
851 0 562112 320392 78960 -1 850
852 0 561352 320712 79320 -1 851
853 0 561104 320840 79440 -1 852
854 0 560864 321200 79760 -1 853
855 0 560352 321768 80080 -1 854
856 0 560224 321824 80240 -1 855
857 0 560080 321920 80520 -1 856
858 0 559792 321784 80760 -1 857
859 0 559232 321768 81000 -1 858
860 0 558968 321960 81200 -1 859
861 0 558456 322520 81480 -1 860
862 0 557992 323088 81760 -1 861
863 0 557712 323192 82080 -1 862
864 0 557376 323312 82360 -1 863
865 0 557128 323368 82680 -1 864
866 0 556760 323464 83000 -1 865
867 0 556472 323680 83280 -1 866
868 0 556176 323784 83600 -1 867
869 0 555920 323832 83920 -1 868
870 0 555920 323768 84200 -1 869
871 0 555968 323688 84320 -1 870
872 0 555952 323592 84600 -1 871
873 0 556016 323584 84920 -1 872
874 0 556192 323568 85200 -1 873
875 0 556376 323608 85520 -1 874
876 0 556272 323712 85840 -1 875
877 0 556240 323752 86160 -1 876
878 0 556192 323688 86360 -1 877
879 0 556128 323632 86640 -1 878
880 0 555952 323496 86920 -1 879
881 0 555864 323368 87160 -1 880
882 0 555784 323056 87440 -1 881
883 0 555624 322920 87640 -1 882
884 0 555536 322744 87880 -1 883
885 0 555496 322456 88120 -1 884
886 0 555456 322240 88360 -1 885
887 0 555312 322128 88680 -1 886
888 0 555168 321840 88960 -1 887
889 0 555016 321768 89160 -1 888
890 0 554944 321672 89240 -1 889
891 0 554872 321664 89520 -1 890
892 0 554520 321672 89800 -1 891
893 0 554380 321572 90080 -1 892
894 0 554316 321732 90360 -1 893
895 0 554284 321732 90640 -1 894
896 0 554180 321732 90960 -1 895
897 0 553964 321764 91280 -1 896
898 0 553932 321780 91320 -1 897
899 0 553268 321940 91360 -1 898
900 0 554828 321148 91400 -1 899
901 0 554812 321124 91440 -1 900
902 0 554628 320916 91720 -1 901
903 0 554492 320732 92000 -1 902
904 0 554532 320612 92200 -1 903
905 0 554508 320452 92440 -1 904
906 0 554564 320484 92480 -1 905
907 0 554528 320388 92640 -1 906
908 0 554560 320292 92840 -1 907
909 0 554624 320196 93120 -1 908
910 0 554672 320156 93240 -1 909
911 0 554544 320108 93600 -1 910
912 0 554742.9 320183.44 93840 -1 911
913 0 554256 320324 93840 -1 912
914 0 553048 320724 93840 -1 913
915 0 552768 320716 94120 -1 914
916 0 552368 320700 94400 -1 915
917 0 552176 320708 94640 -1 916
918 0 551896 320844 94880 -1 917
919 0 551688 321036 95000 -1 918
920 0 551504 321324 95040 -1 919
921 0 550952 321300 95240 -1 920
922 0 550832 321276 95320 -1 921
923 0 550392 321052 95400 -1 922
924 0 549912 320868 95480 -1 923
925 0 549520 320964 95560 -1 924
926 0 549344 321044 95640 -1 925
927 0 549200 321324 95920 -1 926
928 0 549000 321284 96120 -1 927
929 0 548688 321136 96480 -1 928
930 0 548404 320960 96720 -1 929
931 0 547684 320904 97000 -1 930
932 0 547452 320980 97120 -1 931
933 0 547056 321080 97200 -1 932
934 0 546448 321016 97440 -1 933
935 0 546004 320728 97440 -1 934
936 0 545396 320368 97440 -1 935
937 0 544868 320368 97440 -1 936
938 0 544404 320600 97440 -1 937
939 0 544012 320904 97440 -1 938
940 0 543604 320424 97680 -1 939
941 0 543260 319960 97800 -1 940
942 0 543124 319848 97920 -1 941
943 0 542852 319832 98160 -1 942
944 0 542700 320000 98320 -1 943
945 0 542176 320152 98520 -1 944
946 0 541796 320232 98600 -1 945
947 0 541268 320272 98760 -1 946
948 0 541100 320244 98800 -1 947
949 0 540932 320216 98840 -1 948
950 0 540692 320296 99000 -1 949
951 0 540604 320544 99200 -1 950
952 0 540360 320744 99360 -1 951
953 0 540072 321052 99560 -1 952
954 0 539972 321228 99600 -1 953
955 0 539948 321440 99640 -1 954
956 0 539924 321264 99920 -1 955
957 0 539976 321148 100200 -1 956
958 0 539788 321064 100360 -1 957
959 0 539900 320872 100600 -1 958
960 0 539916 320916 100840 -1 959
961 0 539988 321908 99640 -1 955
962 0 540084 322340 99640 -1 961
963 0 540116 322456 99480 -1 962
964 0 540220 322708 99320 -1 963
965 0 540264 322788 99200 -1 964
966 0 540240 323180 99160 -1 965
967 0 539936 323644 99280 -1 966
968 0 539488 323848 99280 -1 967
969 0 539284 324016 99360 -1 968
970 0 538952 324100 99480 -1 969
971 0 538875.2 324199.2 99640 -1 970
972 0 538856 324224 99680 -1 971
973 0 539156 324256 99800 -1 972
974 0 539212 324260 99840 -1 973
975 0 538480 324232 99640 -1 971
976 0 538356 324152 99440 -1 975
977 0 538228 324092 99280 -1 976
978 0 538132 324064 99120 -1 977
979 0 537844 324128 98880 -1 978
980 0 537680 324184 98680 -1 979
981 0 537472 324216 98600 -1 980
982 0 537204 324256 98520 -1 981
983 0 536872 324380 98560 -1 982
984 0 536376 324576 98680 -1 983
985 0 536156 324712 98800 -1 984
986 0 535928 324800 98960 -1 985
987 0 535616 325220 98960 -1 986
988 0 535488 325796 99040 -1 987
989 0 535404 326148 99080 -1 988
990 0 535188 326552 99240 -1 989
991 0 535084 326598.66 99280 -1 990
992 0 534716 326952 99280 -1 991
993 0 534536 326936 99120 -1 992
994 0 534472 326896 99040 -1 993
995 0 534488 326916 99000 -1 994
996 0 534504 326936 98960 -1 995
997 0 534344 326868 98920 -1 996
998 0 534216 326828 98840 -1 997
999 0 534072 326740 98760 -1 998
1000 0 533980 326616 98640 -1 999
1001 0 533876 326572 98600 -1 1000
1002 0 533856 326432 98480 -1 1001
1003 0 533832 326292 98360 -1 1002
1004 0 533888 326076 98160 -1 1003
1005 0 533896 325908 98000 -1 1004
1006 0 533872 325920 97880 -1 1005
1007 0 533832 326428 98600 -1 1001
1008 0 533840 326488 98680 -1 1007
1009 0 533808 326528 98760 -1 1008
1010 0 533792 326532 98840 -1 1009
1011 0 533744 326524 98960 -1 1010
1012 0 533668 326504 99000 -1 1011
1013 0 533572 326536 99080 -1 1012
1014 0 534876 326692 99360 -1 991
1015 0 534476 326764 99520 -1 1014
1016 0 534408 326640 99680 -1 1015
1017 0 534320 326568 99840 -1 1016
1018 0 534416 326648 1e+05 -1 1017
1019 0 537844 324476 98680 -1 980
1020 0 537992 324592 98600 -1 1019
1021 0 538320 324784 98560 -1 1020
1022 0 538580 324896 98560 -1 1021
1023 0 540228 323056 98920 -1 966
1024 0 540584 322964 98640 -1 1023
1025 0 540660 322960 98600 -1 1024
1026 0 541080 323216 98600 -1 1025
1027 0 541172 323276 98520 -1 1026
1028 0 541252 323252 98480 -1 1027
1029 0 541372 323232 98440 -1 1028
1030 0 541420 323284 98400 -1 1029
1031 0 541604 323280 98320 -1 1030
1032 0 541652 323228 98240 -1 1031
1033 0 541672 323212 98120 -1 1032
1034 0 541660 323224 97920 -1 1033
1035 0 541704 323372 97920 -1 1034
1036 0 541636 323588 97920 -1 1035
1037 0 541700 323652 98040 -1 1036
1038 0 541708 323748 98120 -1 1037
1039 0 541744 323860 98240 -1 1038
1040 0 541728 323920 98320 -1 1039
1041 0 541832 323272 97640 -1 1034
1042 0 541964 323388 97560 -1 1041
1043 0 542072 323532 97520 -1 1042
1044 0 542216 323600 97480 -1 1043
1045 0 542284 323636 97400 -1 1044
1046 0 542576 323764 97320 -1 1045
1047 0 542868 323892 97320 -1 1046
1048 0 543396 323976 97400 -1 1047
1049 0 543556 323968 97480 -1 1048
1050 0 543644 324012 97560 -1 1049
1051 0 543768 324080 97640 -1 1050
1052 0 543884 324224 97800 -1 1051
1053 0 544164 324584 97880 -1 1052
1054 0 544240 324844 97840 -1 1053
1055 0 544540 325108 97800 -1 1054
1056 0 544548 325120 97480 -1 1055
1057 0 544676 325100 97200 -1 1056
1058 0 544964 325140 96840 -1 1057
1059 0 544920 325696 97520 -1 1056
1060 0 545176 325844 97600 -1 1059
1061 0 545300 326000 97720 -1 1060
1062 0 545384 326140 97840 -1 1061
1063 0 545108 326308 97960 -1 1062
1064 0 544968 326524 98160 -1 1063
1065 0 545736 326148 97840 -1 1062
1066 0 545896 326068 97840 -1 1065
1067 0 546084 326248 97840 -1 1066
1068 0 546276 326308 97920 -1 1067
1069 0 546700 326500 97920 -1 1068
1070 0 547108 326576 97840 -1 1069
1071 0 547300 326612 97760 -1 1070
1072 0 547364 326584 97720 -1 1071
1073 0 540780 319896 98760 -1 948
1074 0 540676 319664 98680 -1 1073
1075 0 540600 319560 98640 -1 1074
1076 0 540516 319328 98560 -1 1075
1077 0 540476 319104 98480 -1 1076
1078 0 540412 318812 98400 -1 1077
1079 0 540218 318636 98320 -1 1078
1080 0 540054 318496 98280 -1 1079
1081 0 539802 318464 98280 -1 1080
1082 0 539454 318416 98280 -1 1081
1083 0 539246 318288 98280 -1 1082
1084 0 539110 318340 98360 -1 1083
1085 0 538926 318408 98440 -1 1084
1086 0 538706 318452 98560 -1 1085
1087 0 538586 318472 98600 -1 1086
1088 0 538334 318496 98680 -1 1087
1089 0 538054 318444 98760 -1 1088
1090 0 537842 318480 98880 -1 1089
1091 0 537294 318480 99080 -1 1090
1092 0 536814 318516 99160 -1 1091
1093 0 536418 318500 99160 -1 1092
1094 0 536174 318380 99160 -1 1093
1095 0 535718 318264 99080 -1 1094
1096 0 535354 318180 98960 -1 1095
1097 0 535138 318244 98840 -1 1096
1098 0 534830 318404 98840 -1 1097
1099 0 534482 318604 98800 -1 1098
1100 0 533822 318960 98840 -1 1099
1101 0 533812.9 319005.72 98920 -1 1100
1102 0 533790 319120 99120 -1 1101
1103 0 533522 319816 99120 -1 1102
1104 0 533170 320192 99120 -1 1103
1105 0 532818 320380 99040 -1 1104
1106 0 532790 320424 98960 -1 1105
1107 0 532692 320580 98880 -1 1106
1108 0 532828 320820 98640 -1 1107
1109 0 533040 320808 98440 -1 1108
1110 0 533184 320796 98360 -1 1109
1111 0 533366 320728 98200 -1 1110
1112 0 533534 320676 98040 -1 1111
1113 0 533602 320688 97960 -1 1112
1114 0 533682 320804 97800 -1 1113
1115 0 533830 320928 97680 -1 1114
1116 0 534058 320944 97520 -1 1115
1117 0 534246 320940 97480 -1 1116
1118 0 534422 321144 97480 -1 1117
1119 0 534530 321324 97480 -1 1118
1120 0 534610 321428 97400 -1 1119
1121 0 534710 321428 97360 -1 1120
1122 0 534878 321508 97320 -1 1121
1123 0 534846 321500 97240 -1 1122
1124 0 535070 321660 97400 -1 1123
1125 0 535114 321720 97440 -1 1124
1126 0 535190 321780 97520 -1 1125
1127 0 535190 321856 97600 -1 1126
1128 0 535198 321892 97640 -1 1127
1129 0 535210 321916 97680 -1 1128
1130 0 535210 321908 97720 -1 1129
1131 0 534306 320920 97440 -1 1117
1132 0 534422 320868 97240 -1 1131
1133 0 534550 320680 97200 -1 1132
1134 0 534450 320884 97120 -1 1133
1135 0 533394 318720 98920 -1 1101
1136 0 532878 318636 98960 -1 1135
1137 0 532702 318596 99000 -1 1136
1138 0 532658 318544 98960 -1 1137
1139 0 532446 318488 98920 -1 1138
1140 0 532454 318466.66 98880 -1 1139
1141 0 532494 318360 98680 -1 1140
1142 0 532506 318356 98600 -1 1141
1143 0 532514 318216 98440 -1 1142
1144 0 532438 318060 98320 -1 1143
1145 0 532374 317972 98160 -1 1144
1146 0 532338 317920 98040 -1 1145
1147 0 532358 317872 97960 -1 1146
1148 0 532258 317884 97720 -1 1147
1149 0 532166 317836 97680 -1 1148
1150 0 532046 317844 97640 -1 1149
1151 0 531782 317860 97600 -1 1150
1152 0 531729.3 317869.34 97640 -1 1151
1153 0 531624 317888 97720 -1 1152
1154 0 531664 317904 97800 -1 1153
1155 0 531624 317936 97840 -1 1154
1156 0 531692 317916 97920 -1 1155
1157 0 531512 317808 97600 -1 1152
1158 0 531456 317756 97520 -1 1157
1159 0 531320 317720 97440 -1 1158
1160 0 531148 317684 97320 -1 1159
1161 0 531020 317672 97200 -1 1160
1162 0 530924 317604 97160 -1 1161
1163 0 530800 317544 97120 -1 1162
1164 0 530680 317516 97080 -1 1163
1165 0 530568 317476 97200 -1 1164
1166 0 530460 317308 97320 -1 1165
1167 0 530376 317236 97360 -1 1166
1168 0 530232 317188 97400 -1 1167
1169 0 530100 317200 97400 -1 1168
1170 0 529824 317144 97400 -1 1169
1171 0 529708 317032 97320 -1 1170
1172 0 529628 316956 97280 -1 1171
1173 0 529468 316760 97200 -1 1172
1174 0 529468 316676 97160 -1 1173
1175 0 529448 316600 97120 -1 1174
1176 0 529476 316532 97080 -1 1175
1177 0 529468 316484 97000 -1 1176
1178 0 529504 316388 96880 -1 1177
1179 0 529524 316324 96800 -1 1178
1180 0 529548 316264 96680 -1 1179
1181 0 529480 316184 96480 -1 1180
1182 0 529476 316116 96440 -1 1181
1183 0 529428 315936 96440 -1 1182
1184 0 529340 315800 96360 -1 1183
1185 0 529344 315772 96280 -1 1184
1186 0 529352 315828 96200 -1 1185
1187 0 529332 315852 96160 -1 1186
1188 0 529388 315944 96080 -1 1187
1189 0 529344 316024 96040 -1 1188
1190 0 529312 316048 96000 -1 1189
1191 0 529220 316036 95800 -1 1190
1192 0 529220 315948 95680 -1 1191
1193 0 529228 315840 95480 -1 1192
1194 0 529212 315756 95320 -1 1193
1195 0 529180 315780 95160 -1 1194
1196 0 529136 315760 95040 -1 1195
1197 0 529208 315624 94840 -1 1196
1198 0 529200 315588 94760 -1 1197
1199 0 529208 315516 94640 -1 1198
1200 0 529220 315564 94560 -1 1199
1201 0 529092 315508 94400 -1 1200
1202 0 529068 315444 94280 -1 1201
1203 0 529096 315396 94160 -1 1202
1204 0 529172 315232 94000 -1 1203
1205 0 529132 315048 93800 -1 1204
1206 0 529156 314976 93760 -1 1205
1207 0 529196 314960 93720 -1 1206
1208 0 529204 314944 93680 -1 1207
1209 0 529180 314904 93560 -1 1208
1210 0 529084 314872 93360 -1 1209
1211 0 529072 314880 93280 -1 1210
1212 0 529068 314740 93240 -1 1211
1213 0 529044 314700 93160 -1 1212
1214 0 529028 314684 93080 -1 1213
1215 0 529012 314764 92880 -1 1214
1216 0 530208 317176 97480 -1 1168
1217 0 530188 317168 97600 -1 1216
1218 0 530144 317120 97640 -1 1217
1219 0 532146 318372 98920 -1 1140
1220 0 531858 318232 99040 -1 1219
1221 0 531766 318204 99080 -1 1220
1222 0 531682 318076 99160 -1 1221
1223 0 531514 318068 99240 -1 1222
1224 0 531410 318028 99320 -1 1223
1225 0 531294 317972 99400 -1 1224
1226 0 531082 317708 99400 -1 1225
1227 0 530902 317476 99440 -1 1226
1228 0 530770 317212 99520 -1 1227
1229 0 530726 317200 99560 -1 1228
1230 0 530758 317084 99680 -1 1229
1231 0 530770 316984 99760 -1 1230
1232 0 530650 316820 99840 -1 1231
1233 0 530510 316696 1e+05 -1 1232
1234 0 530298 316536 100160 -1 1233
1235 0 530122 316444 100240 -1 1234
1236 0 529954 316324 100280 -1 1235
1237 0 529826 316160 100360 -1 1236
1238 0 529634 316092 100360 -1 1237
1239 0 529570 315948 100440 -1 1238
1240 0 529326 315708 100520 -1 1239
1241 0 529254 315516 100640 -1 1240
1242 0 529166 315396 100600 -1 1241
1243 0 529070 315264 100560 -1 1242
1244 0 528902 315152 100560 -1 1243
1245 0 528842 315020 100520 -1 1244
1246 0 528654 314684 100480 -1 1245
1247 0 528510 314208 100600 -1 1246
1248 0 528510 314032 100680 -1 1247
1249 0 528578 313904 100840 -1 1248
1250 0 528470 313712 101000 -1 1249
1251 0 528382 313516 101040 -1 1250
1252 0 528286 313392 101040 -1 1251
1253 0 528302 313300 101160 -1 1252
1254 0 528210 313276 101280 -1 1253
1255 0 528122 313256 101440 -1 1254
1256 0 528190 313260 101560 -1 1255
1257 0 528294 313304 101680 -1 1256
1258 0 528502 313272 101720 -1 1257
1259 0 528586 313244 101760 -1 1258
1260 0 528630 313212 101800 -1 1259
1261 0 528650 313188 101840 -1 1260
1262 0 528686 313136 101920 -1 1261
1263 0 528590 312964 101960 -1 1262
1264 0 528582 312904 102000 -1 1263
1265 0 528550 312800 102040 -1 1264
1266 0 528422 312556 102080 -1 1265
1267 0 528450 312484 102120 -1 1266
1268 0 528478 312448 102160 -1 1267
1269 0 528162 313432 101720 -1 1257
1270 0 528094 313612 101760 -1 1269
1271 0 528166 313880 101760 -1 1270
1272 0 528174 313936 101800 -1 1271
1273 0 528154 313948 101840 -1 1272
1274 0 528078 314120 101840 -1 1273
1275 0 527942 314248 101800 -1 1274
1276 0 527838 314456 101800 -1 1275
1277 0 527902 314600 101800 -1 1276
1278 0 527882 314692 101760 -1 1277
1279 0 527802 314872 101720 -1 1278
1280 0 527766 314904 101680 -1 1279
1281 0 527850 315068 101680 -1 1280
1282 0 527758 315164 101640 -1 1281
1283 0 527702 315196 101600 -1 1282
1284 0 527634 315264 101560 -1 1283
1285 0 528522 313508 101000 -1 1250
1286 0 528646 313380 101000 -1 1285
1287 0 528662 313340 101040 -1 1286
1288 0 528686 315016 100520 -1 1245
1289 0 528582 315076 100560 -1 1288
1290 0 528366 315136 100560 -1 1289
1291 0 528282 315152 100520 -1 1290
1292 0 528090 315188 100520 -1 1291
1293 0 528046 315168 100560 -1 1292
1294 0 527902 315132 100600 -1 1293
1295 0 527846 315144 100680 -1 1294
1296 0 529322 315552 100720 -1 1241
1297 0 535194 318036 98680 -1 1097
1298 0 535178 317916 98520 -1 1297
1299 0 535154 317784 98360 -1 1298
1300 0 535186 317752 98320 -1 1299
1301 0 535234 317772 98280 -1 1300
1302 0 535274 317720 98200 -1 1301
1303 0 535274 317672 98120 -1 1302
1304 0 535298 317656 98040 -1 1303
1305 0 535314 317636 97920 -1 1304
1306 0 535306 317664 97840 -1 1305
1307 0 540418 318496 98280 -1 1080
1308 0 540598 318424 98280 -1 1307
1309 0 540682 318392 98280 -1 1308
1310 0 540694 318412 98320 -1 1309
1311 0 540098 318320 98240 -1 1080
1312 0 540154 318160 98240 -1 1311
1313 0 540274 318004 98240 -1 1312
1314 0 540404 317980 98320 -1 1313
1315 0 540480 318020 98360 -1 1314
1316 0 540500 318044 98400 -1 1315
1317 0 540472 318088 98440 -1 1316
1318 0 540508 318136 98480 -1 1317
1319 0 540508 318180 98520 -1 1318
1320 0 540512 318232 98560 -1 1319
1321 0 540496 318260 98600 -1 1320
1322 0 540492 318284 98640 -1 1321
1323 0 540468 318272 98680 -1 1322
1324 0 540464 318272 98720 -1 1323
1325 0 540452 318308 98760 -1 1324
1326 0 540392 318156 98800 -1 1325
1327 0 540392 318128 98840 -1 1326
1328 0 540384 318148 98880 -1 1327
1329 0 540364 318180 98960 -1 1328
1330 0 540324 318240 99040 -1 1329
1331 0 540312 318236 99080 -1 1330
1332 0 540228 318104 99120 -1 1331
1333 0 540240 318140 99160 -1 1332
1334 0 540252 318240 99240 -1 1333
1335 0 540236 318356 99320 -1 1334
1336 0 540196 318376 99360 -1 1335
1337 0 540172 318400 99400 -1 1336
1338 0 540036 318472 99480 -1 1337
1339 0 540016 318484 99520 -1 1338
1340 0 539984 318484 99560 -1 1339
1341 0 540000 318448 99600 -1 1340
1342 0 540036 318404 99680 -1 1341
1343 0 540024 318372 99720 -1 1342
1344 0 540008 318356 99760 -1 1343
1345 0 539972 318360 99800 -1 1344
1346 0 540052 318368 99880 -1 1345
1347 0 540012 318420 99960 -1 1346
1348 0 540032 318448 1e+05 -1 1347
1349 0 554776 320196 93880 -1 912
1350 0 554920 320060 94120 -1 1349
1351 0 554944 319980 94440 -1 1350
1352 0 554962 319964 94640 -1 1351
1353 0 555006 319840 94880 -1 1352
1354 0 554950 319816 95040 -1 1353
1355 0 554978 319692 95240 -1 1354
1356 0 554983 319706 95280 -1 1355
1357 0 554874 319388 95280 -1 1356
1358 0 554726 319144 95280 -1 1357
1359 0 554654 319012 95320 -1 1358
1360 0 554574 318812 95360 -1 1359
1361 0 554518 318712 95240 -1 1360
1362 0 554502 318712 95160 -1 1361
1363 0 554426 318612 94960 -1 1362
1364 0 554346 318640 94880 -1 1363
1365 0 554262 318664 94840 -1 1364
1366 0 554122 318660 94720 -1 1365
1367 0 554002 318680 94600 -1 1366
1368 0 554993 319734 95360 -1 1356
1369 0 555002 319700 95400 -1 1368
1370 0 554978 319632 95600 -1 1369
1371 0 555034 319596 95800 -1 1370
1372 0 555002 319464 96080 -1 1371
1373 0 555054 319440 96240 -1 1372
1374 0 554994 319448 96520 -1 1373
1375 0 554986 319468 96560 -1 1374
1376 0 555162 319664 96880 -1 1375
1377 0 555230 319748 97080 -1 1376
1378 0 555218 319760 97120 -1 1377
1379 0 555286 319824 97200 -1 1378
1380 0 555006 320032 97240 -1 1379
1381 0 554958 320080 97280 -1 1380
1382 0 555334 319564 97240 -1 1379
1383 0 555410 319560 97280 -1 1382
1384 0 555390 319468 97360 -1 1383
1385 0 555454 319416 97520 -1 1384
1386 0 555470 319388 97560 -1 1385
1387 0 555474 319344 97640 -1 1386
1388 0 555438 319284 97680 -1 1387
1389 0 555326 319096 97680 -1 1388
1390 0 555126 319084 97680 -1 1389
1391 0 554802 319108 97720 -1 1390
1392 0 554694 319236 97720 -1 1391
1393 0 554702 319224 97680 -1 1392
1394 0 555462 319316 97840 -1 1388
1395 0 555434 319308 98040 -1 1394
1396 0 555462 319392 98200 -1 1395
1397 0 555470 319460 98400 -1 1396
1398 0 555574 319548 98440 -1 1397
1399 0 555554 319612 98520 -1 1398
1400 0 555658 319668 98680 -1 1399
1401 0 555658 319788 98880 -1 1400
1402 0 555626 319840 99080 -1 1401
1403 0 555754 319936 99320 -1 1402
1404 0 555870 319944 99520 -1 1403
1405 0 556034 319972 99720 -1 1404
1406 0 556342 320016 99920 -1 1405
1407 0 556638 319932 100080 -1 1406
1408 0 556894 319736 100280 -1 1407
1409 0 557086 319656 100480 -1 1408
1410 0 557178 319540 100680 -1 1409
1411 0 557290 319428 100880 -1 1410
1412 0 557326 319416 101080 -1 1411
1413 0 557370 319340 101240 -1 1412
1414 0 557422 319328 101480 -1 1413
1415 0 557522 319340 101680 -1 1414
1416 0 557650 319256 101880 -1 1415
1417 0 557688.4 319208 102040 -1 1416
1418 0 557698 319196 102080 -1 1417
1419 0 557706 319164 102200 -1 1418
1420 0 557790 319132 102280 -1 1419
1421 0 557734 319100 102320 -1 1420
1422 0 557710 319096 102360 -1 1421
1423 0 557942 319024 102480 -1 1422
1424 0 558010 318936 102640 -1 1423
1425 0 558102 318916 102760 -1 1424
1426 0 558266 318800 102960 -1 1425
1427 0 558302 318736 103120 -1 1426
1428 0 558298 318652 103400 -1 1427
1429 0 558318 318684 103480 -1 1428
1430 0 558222 318760 103680 -1 1429
1431 0 558246 318772 103920 -1 1430
1432 0 558238 318848 104000 -1 1431
1433 0 558302 318896 104160 -1 1432
1434 0 558210 318992 104280 -1 1433
1435 0 558194 319120 104400 -1 1434
1436 0 557978 319348 104520 -1 1435
1437 0 557918 319396 104640 -1 1436
1438 0 557882 319468 104720 -1 1437
1439 0 557842 319584 104840 -1 1438
1440 0 557334 320168 105080 -1 1439
1441 0 557158 320440 104920 -1 1440
1442 0 557070 320576 104840 -1 1441
1443 0 557158 320472 104760 -1 1442
1444 0 557170 320564 104600 -1 1443
1445 0 557178 320628 104480 -1 1444
1446 0 557234 320292 104320 -1 1445
1447 0 557194 320208 104280 -1 1446
1448 0 557090 320128 104240 -1 1447
1449 0 556826 319992 104200 -1 1448
1450 0 556718 319928 104120 -1 1449
1451 0 556678 319892 104080 -1 1450
1452 0 557458 320048 105480 -1 1440
1453 0 557546 319808 105720 -1 1452
1454 0 557614 319280 105720 -1 1453
1455 0 557690 319200 105840 -1 1454
1456 0 557790 319084 105960 -1 1455
1457 0 557882 319068 106000 -1 1456
1458 0 558010 319000 106040 -1 1457
1459 0 558094 318892 106080 -1 1458
1460 0 558162 318744 106160 -1 1459
1461 0 558282 318680 106200 -1 1460
1462 0 558394 318676 106160 -1 1461
1463 0 558382 318528 106120 -1 1462
1464 0 558462 318364 106040 -1 1463
1465 0 558466 318272 106000 -1 1464
1466 0 558478 318228 105960 -1 1465
1467 0 558454 318188 105920 -1 1466
1468 0 558434 318144 105880 -1 1467
1469 0 558394 318952 106160 -1 1462
1470 0 558538 319136 106160 -1 1469
1471 0 558662 319172 106240 -1 1470
1472 0 558734 319200 106280 -1 1471
1473 0 558838 319224 106320 -1 1472
1474 0 558982 319196 106320 -1 1473
1475 0 559210 319140 106360 -1 1474
1476 0 559290 319116 106400 -1 1475
1477 0 559454 319040 106440 -1 1476
1478 0 559468 319010 106480 -1 1477
1479 0 559482 318980 106520 -1 1478
1480 0 559402 318824 106600 -1 1479
1481 0 559254 318772 106680 -1 1480
1482 0 559546 318952 106400 -1 1478
1483 0 559606 318896 106360 -1 1482
1484 0 559610 318888 106320 -1 1483
1485 0 558482 318560 103480 -1 1429
1486 0 558530 318564 103560 -1 1485
1487 0 558598 318548 103680 -1 1486
1488 0 558626 318568 103720 -1 1487
1489 0 557470 319168 102360 -1 1422
1490 0 557358 319168 102480 -1 1489
1491 0 557312 319280 102520 -1 1490
1492 0 557196 319176 102560 -1 1491
1493 0 557076 319092 102600 -1 1492
1494 0 556924 319024 102640 -1 1493
1495 0 556836 319028 102680 -1 1494
1496 0 556644 319388 102680 -1 1495
1497 0 556692 319416 102720 -1 1496
1498 0 556748 319420 102760 -1 1497
1499 0 556804 319368 102800 -1 1498
1500 0 556812 319348 102840 -1 1499
1501 0 556836 319304 102920 -1 1500
1502 0 556856 319308 102960 -1 1501
1503 0 556900 319320 103040 -1 1502
1504 0 556616 319472 102600 -1 1496
1505 0 556704 319652 102520 -1 1504
1506 0 556600 319564 102480 -1 1505
1507 0 556688 319000 102880 -1 1495
1508 0 556544 318948 103000 -1 1507
1509 0 556364 318964 103120 -1 1508
1510 0 556224 318952 103200 -1 1509
1511 0 556180 318980 103240 -1 1510
1512 0 556156 318996 103280 -1 1511
1513 0 556096 319012 103480 -1 1512
1514 0 556048 319024 103520 -1 1513
1515 0 555940 319092 103600 -1 1514
1516 0 555832 319116 103680 -1 1515
1517 0 555796 319128 103720 -1 1516
1518 0 555760 319140 103760 -1 1517
1519 0 555764 319188 103800 -1 1518
1520 0 555736 319256 103920 -1 1519
1521 0 555712 319296 103960 -1 1520
1522 0 555608 319384 104040 -1 1521
1523 0 555580 319432 104080 -1 1522
1524 0 555528 319500 104160 -1 1523
1525 0 555488 319576 104200 -1 1524
1526 0 555412 319624 104240 -1 1525
1527 0 555312 319736 104280 -1 1526
1528 0 555104 319760 104280 -1 1527
1529 0 554848 319744 104280 -1 1528
1530 0 554756 319808 104320 -1 1529
1531 0 554776 319880 104360 -1 1530
1532 0 554728 319944 104400 -1 1531
1533 0 554596 320084 104440 -1 1532
1534 0 554548 320100 104480 -1 1533
1535 0 554466 318996 96560 -1 1375
1536 0 554398 318860 96800 -1 1535
1537 0 554172 318708 96960 -1 1536
1538 0 554044 318652 97080 -1 1537
1539 0 553692 318656 97120 -1 1538
1540 0 553248 318512 97120 -1 1539
1541 0 553064 318432 97120 -1 1540
1542 0 552668 318240 97080 -1 1541
1543 0 554152 318576 97200 -1 1538
1544 0 554220 318500 97320 -1 1543
1545 0 554204 318444 97480 -1 1544
1546 0 554208 318376 97640 -1 1545
1547 0 554152 318404 97800 -1 1546
1548 0 554140 318356 98000 -1 1547
1549 0 554104 318424 98160 -1 1548
1550 0 554068 318488 98360 -1 1549
1551 0 553860 318688 98600 -1 1550
1552 0 553700 318800 98840 -1 1551
1553 0 553432 318824 99000 -1 1552
1554 0 553400 318948 99120 -1 1553
1555 0 553172 319004 99240 -1 1554
1556 0 553116 319128 99440 -1 1555
1557 0 552972 319116 99680 -1 1556
1558 0 552928 319212 99840 -1 1557
1559 0 552936 319208 100040 -1 1558
1560 0 552960 319212 100280 -1 1559
1561 0 552969 319194 100400 -1 1560
1562 0 552972 319188 100440 -1 1561
1563 0 552864 319108 100560 -1 1562
1564 0 552724 319004 100720 -1 1563
1565 0 552688 318960 100840 -1 1564
1566 0 552600 318904 101000 -1 1565
1567 0 552612 319192 101000 -1 1566
1568 0 552620 319364 101000 -1 1567
1569 0 552520 319544 100960 -1 1568
1570 0 552444 319676 101000 -1 1569
1571 0 552304 319944 101040 -1 1570
1572 0 552332 320028 101080 -1 1571
1573 0 552576 318840 101120 -1 1566
1574 0 552468 318748 101200 -1 1573
1575 0 552392 318692 101280 -1 1574
1576 0 552312 318692 101440 -1 1575
1577 0 552184 318560 101560 -1 1576
1578 0 551980 318416 101680 -1 1577
1579 0 552444 318624 101680 -1 1578
1580 0 552540 318612 101760 -1 1579
1581 0 552548 318820 101760 -1 1580
1582 0 551736 318196 101840 -1 1578
1583 0 551556 318164 101960 -1 1582
1584 0 551396 318152 102080 -1 1583
1585 0 551128 318212 102240 -1 1584
1586 0 550848 318216 102320 -1 1585
1587 0 550972 318232 102440 -1 1586
1588 0 550900 318232 102520 -1 1587
1589 0 550580 318188 102440 -1 1586
1590 0 550076 317860 102520 -1 1589
1591 0 549488 317600 102600 -1 1590
1592 0 549396 317588 102640 -1 1591
1593 0 549348 317572 102680 -1 1592
1594 0 549220 317620 102800 -1 1593
1595 0 549032 317740 102920 -1 1594
1596 0 548956 317724 102960 -1 1595
1597 0 548924 317744 103080 -1 1596
1598 0 548836 317740 103160 -1 1597
1599 0 548684 317752 103240 -1 1598
1600 0 548548 317680 103280 -1 1599
1601 0 548396 317608 103360 -1 1600
1602 0 548100 317340 103480 -1 1601
1603 0 547972 317236 103560 -1 1602
1604 0 547872 317132 103680 -1 1603
1605 0 547788 317128 103800 -1 1604
1606 0 547680 317076 103840 -1 1605
1607 0 547380 316968 103920 -1 1606
1608 0 547012 316764 103880 -1 1607
1609 0 546792 316492 103800 -1 1608
1610 0 546624 316208 103760 -1 1609
1611 0 546380 315908 103800 -1 1610
1612 0 546344 315836 103880 -1 1611
1613 0 546196 315792 103960 -1 1612
1614 0 545628 315300 104080 -1 1613
1615 0 545408 315332 104160 -1 1614
1616 0 545008 315416 104280 -1 1615
1617 0 544576 315392 104320 -1 1616
1618 0 543920 315136 104320 -1 1617
1619 0 543380 314924 104400 -1 1618
1620 0 542892 314648 104440 -1 1619
1621 0 542794 314164 104400 -1 1620
1622 0 542802 313624 104360 -1 1621
1623 0 543210 313276 104280 -1 1622
1624 0 543422 313160 104240 -1 1623
1625 0 543546 313116 104200 -1 1624
1626 0 543758 313088 104160 -1 1625
1627 0 543926 313072 104120 -1 1626
1628 0 544218 313004 104040 -1 1627
1629 0 544282 313024 104000 -1 1628
1630 0 544470 312812 103920 -1 1629
1631 0 544506 312764 103880 -1 1630
1632 0 544646 312688 103840 -1 1631
1633 0 544666 312644 103800 -1 1632
1634 0 544794 312556 103720 -1 1633
1635 0 544874 312480 103680 -1 1634
1636 0 544970 312400 103600 -1 1635
1637 0 545058 312340 103520 -1 1636
1638 0 545210 312212 103440 -1 1637
1639 0 545402 312072 103360 -1 1638
1640 0 545434 311896 103280 -1 1639
1641 0 545506 311676 103200 -1 1640
1642 0 545606 311596 103160 -1 1641
1643 0 545658 311448 103080 -1 1642
1644 0 545666 311224 103000 -1 1643
1645 0 545734 311152 102960 -1 1644
1646 0 545834 311008 102920 -1 1645
1647 0 545834 310880 102880 -1 1646
1648 0 545790 310812 102840 -1 1647
1649 0 545778 310624 102800 -1 1648
1650 0 545786 310548 102760 -1 1649
1651 0 545762 310448 102720 -1 1650
1652 0 545710 310432 102680 -1 1651
1653 0 545658 310348 102640 -1 1652
1654 0 545602 310192 102600 -1 1653
1655 0 545442 309956 102560 -1 1654
1656 0 545398 309904 102520 -1 1655
1657 0 545398 309744 102480 -1 1656
1658 0 545374 309568 102440 -1 1657
1659 0 545234 309376 102400 -1 1658
1660 0 545082 309264 102400 -1 1659
1661 0 545030 309196 102440 -1 1660
1662 0 545026 309100 102480 -1 1661
1663 0 544930 308940 102520 -1 1662
1664 0 544842 308808 102560 -1 1663
1665 0 544790 308840 102600 -1 1664
1666 0 544810 308824 102640 -1 1665
1667 0 544838 308788 102680 -1 1666
1668 0 544874 308740 102720 -1 1667
1669 0 544914 308712 102760 -1 1668
1670 0 544958 308672 102800 -1 1669
1671 0 545014 308620 102840 -1 1670
1672 0 545042 308612 102880 -1 1671
1673 0 545162 308536 102960 -1 1672
1674 0 545238 308536 103040 -1 1673
1675 0 545266 308504 103080 -1 1674
1676 0 545322 308524 103160 -1 1675
1677 0 545326 308516 103200 -1 1676
1678 0 545346 308540 103240 -1 1677
1679 0 545342 308532 103320 -1 1678
1680 0 545394 308532 103400 -1 1679
1681 0 545430 308556 103440 -1 1680
1682 0 545454 308600 103480 -1 1681
1683 0 545466 308608 103520 -1 1682
1684 0 545466 308616 103600 -1 1683
1685 0 545490 308616 103640 -1 1684
1686 0 545498 308604 103680 -1 1685
1687 0 545514 308596 103720 -1 1686
1688 0 545590 308600 103760 -1 1687
1689 0 545686 308584 103800 -1 1688
1690 0 545706 308588 103840 -1 1689
1691 0 545674 308532 103880 -1 1690
1692 0 545638 308524 103920 -1 1691
1693 0 545666 308536 104000 -1 1692
1694 0 545774 308548 104120 -1 1693
1695 0 545918 308668 104240 -1 1694
1696 0 545914 308688 104280 -1 1695
1697 0 543232 314948 104200 -1 1619
1698 0 543060 314904 104000 -1 1697
1699 0 542928 314840 103840 -1 1698
1700 0 542796 314908 103680 -1 1699
1701 0 542796 314912 103600 -1 1700
1702 0 542788 314892 103520 -1 1701
1703 0 542792 314856 103440 -1 1702
1704 0 542744 314828 103240 -1 1703
1705 0 542776 314824 103080 -1 1704
1706 0 542812 314796 103040 -1 1705
1707 0 542824 314680 102960 -1 1706
1708 0 542860 314624 102880 -1 1707
1709 0 542904 314572 102840 -1 1708
1710 0 542972 314452 102760 -1 1709
1711 0 542980 314404 102720 -1 1710
1712 0 542928 314296 102680 -1 1711
1713 0 542952 314304 102600 -1 1712
1714 0 542932 314276 102520 -1 1713
1715 0 542972 314316 102440 -1 1714
1716 0 543024 314308 102240 -1 1715
1717 0 553544 319276 100400 -1 1561
1718 0 553644 319248 100440 -1 1717
1719 0 553708 319256 100480 -1 1718
1720 0 554504 321080 89240 -1 890
1721 0 554352 320704 89120 -1 1720
1722 0 554296 320368 89040 -1 1721
1723 0 554400 320568 89000 -1 1722
1724 0 554360 320480 88960 -1 1723
1725 0 554264 320520 88880 -1 1724
1726 0 573616 317200 78480 -1 735
1727 0 578048 315176 79800 -1 730
1728 0 578008 315248 80280 -1 1727
1729 0 578216 315392 80560 -1 1728
1730 0 578480 315672 80720 -1 1729
1731 0 578728 316056 80920 -1 1730
1732 0 578840 316272 81120 -1 1731
1733 0 578952 316600 81400 -1 1732
1734 0 578160 314024 78560 -1 728
1735 0 577968 313952 78320 -1 1734
1736 0 577896 313944 78280 -1 1735
1737 0 577672 314144 78240 -1 1736
1738 0 577848 313920 78200 -1 1737
1739 0 577656 313800 78000 -1 1738
1740 0 579560 305984 79240 -1 717
1741 0 579392 305800 79440 -1 1740
1742 0 579328 305840 79480 -1 1741
1743 0 576984 302864 77680 -1 712
1744 0 577168 302872 77320 -1 1743
1745 0 577306 302820 77160 -1 1744
1746 0 577342 302788 77080 -1 1745
1747 0 577386 302776 77000 -1 1746
1748 0 577458 302792 76920 -1 1747
1749 0 577494 302788 76840 -1 1748
1750 0 577512 302788 76800 -1 1749
1751 0 577532 302768 76720 -1 1750
1752 0 577558 302752 76600 -1 1751
1753 0 577574 302708 76520 -1 1752
1754 0 577574 302688 76440 -1 1753
1755 0 577586 302690 76360 -1 1754
1756 0 577682 302634 76240 -1 1755
1757 0 577720 302632 76200 -1 1756
1758 0 577944 302544 76120 -1 1757
1759 0 578066 302486 76080 -1 1758
1760 0 578172 302432 76040 -1 1759
1761 0 578312 302388 76000 -1 1760
1762 0 578432 302348 75960 -1 1761
1763 0 578460 302356 75920 -1 1762
1764 0 578608 302544 75920 -1 1763
1765 0 578668 302544 75960 -1 1764
1766 0 578732 302544 76000 -1 1765
1767 0 578468 302308 75880 -1 1763
1768 0 578484 302280 75840 -1 1767
1769 0 578512 302228 75760 -1 1768
1770 0 578504 302196 75720 -1 1769
1771 0 578776 295232 79120 -1 701
1772 0 578072 295264 79120 -1 1771
1773 0 577656 295152 79120 -1 1772
1774 0 577344 295024 79120 -1 1773
1775 0 577120 295072 79120 -1 1774
1776 0 576880 294888 79240 -1 1775
1777 0 576040 294496 79360 -1 1776
1778 0 575486 294320 79520 -1 1777
1779 0 575442 294276 79560 -1 1778
1780 0 575158 294160 79720 -1 1779
1781 0 575002 294088 79840 -1 1780
1782 0 574902 294044 80000 -1 1781
1783 0 574746 293996 80160 -1 1782
1784 0 574602 293988 80400 -1 1783
1785 0 574254 293896 80640 -1 1784
1786 0 574050 293844 80800 -1 1785
1787 0 573770 293744 81040 -1 1786
1788 0 573746 293720 81120 -1 1787
1789 0 573322 293532 81360 -1 1788
1790 0 573245.2 293565.6 81440 -1 1789
1791 0 572582 293276 81440 -1 1790
1792 0 572446 293172 81360 -1 1791
1793 0 572338 293060 81320 -1 1792
1794 0 572166 292880 81200 -1 1793
1795 0 572130 292832 81120 -1 1794
1796 0 572074 292764 81080 -1 1795
1797 0 572054 292636 81040 -1 1796
1798 0 572006 292508 80960 -1 1797
1799 0 572066 292432 80880 -1 1798
1800 0 572130 292320 80800 -1 1799
1801 0 572186 292372 80720 -1 1800
1802 0 572326 292376 80680 -1 1801
1803 0 572398 292380 80640 -1 1802
1804 0 572502 292344 80560 -1 1803
1805 0 572214 292128 80800 -1 1800
1806 0 572206 292088 80760 -1 1805
1807 0 572210 292016 80720 -1 1806
1808 0 572206 291892 80680 -1 1807
1809 0 572130 291712 80680 -1 1808
1810 0 571906 291544 80680 -1 1809
1811 0 571854 291440 80760 -1 1810
1812 0 571686 291300 80840 -1 1811
1813 0 571558 291196 80920 -1 1812
1814 0 571406 291080 81000 -1 1813
1815 0 571250 290944 81160 -1 1814
1816 0 571178 290876 81200 -1 1815
1817 0 571074 290668 81240 -1 1816
1818 0 570950 290540 81360 -1 1817
1819 0 570886 290396 81440 -1 1818
1820 0 570770 290176 81600 -1 1819
1821 0 570650 290080 81720 -1 1820
1822 0 570526 289956 81840 -1 1821
1823 0 570426 289764 82000 -1 1822
1824 0 570274 289652 82080 -1 1823
1825 0 570202 289568 82120 -1 1824
1826 0 570046 289336 82200 -1 1825
1827 0 569850 289100 82320 -1 1826
1828 0 569674 288764 82440 -1 1827
1829 0 569594 288628 82520 -1 1828
1830 0 569490 288480 82640 -1 1829
1831 0 569442 288300 82800 -1 1830
1832 0 569378 288292 82920 -1 1831
1833 0 569206 288312 83000 -1 1832
1834 0 569010 288132 83120 -1 1833
1835 0 568974 288008 83200 -1 1834
1836 0 568978 287648 83280 -1 1835
1837 0 568954 287620 83520 -1 1836
1838 0 568946 287592 83600 -1 1837
1839 0 568926 287592 83680 -1 1838
1840 0 568908 287604 83720 -1 1839
1841 0 568884 287596 83760 -1 1840
1842 0 568868 287620 83800 -1 1841
1843 0 568876 287656 83840 -1 1842
1844 0 568872 287692 83880 -1 1843
1845 0 568880 287708 83920 -1 1844
1846 0 568852 287748 83960 -1 1845
1847 0 568860 287772 84000 -1 1846
1848 0 568872 287836 84040 -1 1847
1849 0 568896 287852 84080 -1 1848
1850 0 568904 287860 84160 -1 1849
1851 0 568908 287856 84200 -1 1850
1852 0 568852 287820 84240 -1 1851
1853 0 568832 287792 84280 -1 1852
1854 0 568828 287704 84360 -1 1853
1855 0 568796 287608 84440 -1 1854
1856 0 568768 287520 84520 -1 1855
1857 0 568776 287488 84560 -1 1856
1858 0 568760 287432 84600 -1 1857
1859 0 568978 287396 83240 -1 1836
1860 0 568942 287204 83160 -1 1859
1861 0 568894 287016 83040 -1 1860
1862 0 568802 287044 82920 -1 1861
1863 0 568694 287032 82760 -1 1862
1864 0 568666 287032 82600 -1 1863
1865 0 568678 287052 82520 -1 1864
1866 0 568738 287080 82360 -1 1865
1867 0 568750 287060 82280 -1 1866
1868 0 568774 286888 82080 -1 1867
1869 0 568778 286852 82040 -1 1868
1870 0 568758 286768 81920 -1 1869
1871 0 568730 286756 81880 -1 1870
1872 0 568698 286788 81720 -1 1871
1873 0 568610 286800 81640 -1 1872
1874 0 568558 286852 81560 -1 1873
1875 0 568554 286848 81520 -1 1874
1876 0 568434 286752 81360 -1 1875
1877 0 568390 286740 81280 -1 1876
1878 0 568442 286800 81120 -1 1877
1879 0 568422 286744 80880 -1 1878
1880 0 568406 286736 80760 -1 1879
1881 0 568346 286700 80520 -1 1880
1882 0 568330 286656 80240 -1 1881
1883 0 568310 286604 80040 -1 1882
1884 0 568422 286556 79760 -1 1883
1885 0 568522 286556 79640 -1 1884
1886 0 568598 286556 79440 -1 1885
1887 0 568674 286524 79320 -1 1886
1888 0 568846 286456 79040 -1 1887
1889 0 569054 286428 78880 -1 1888
1890 0 569050 286412 78760 -1 1889
1891 0 569002 286392 78640 -1 1890
1892 0 568922 286368 78480 -1 1891
1893 0 568830 286216 78320 -1 1892
1894 0 568802 286176 78280 -1 1893
1895 0 568790 286404 78240 -1 1894
1896 0 568798 286240 78200 -1 1895
1897 0 568822 286344 78160 -1 1896
1898 0 568878 286484 78080 -1 1897
1899 0 568922 286536 78040 -1 1898
1900 0 568938 286584 78000 -1 1899
1901 0 569002 286740 77800 -1 1900
1902 0 569014 286860 77600 -1 1901
1903 0 569014 286936 77440 -1 1902
1904 0 568994 287060 77240 -1 1903
1905 0 569026 287196 77040 -1 1904
1906 0 569018 287184 76840 -1 1905
1907 0 568978 287204 76640 -1 1906
1908 0 568894 286932 76480 -1 1907
1909 0 568882 286920 76440 -1 1908
1910 0 573130 293616 81560 -1 1790
1911 0 572814 293776 81760 -1 1910
1912 0 572746 293824 81880 -1 1911
1913 0 572678 293868 82000 -1 1912
1914 0 572510 293944 82160 -1 1913
1915 0 572202 293988 82200 -1 1914
1916 0 572034 294032 82240 -1 1915
1917 0 571758 294092 82320 -1 1916
1918 0 571742 294112 82360 -1 1917
1919 0 571666 294120 82400 -1 1918
1920 0 571610 294132 82440 -1 1919
1921 0 571486 294172 82640 -1 1920
1922 0 571374 294204 82760 -1 1921
1923 0 571198 294284 82960 -1 1922
1924 0 570814 294244 83200 -1 1923
1925 0 570426 294200 83440 -1 1924
1926 0 570070 293940 83440 -1 1925
1927 0 570054 293928 83320 -1 1926
1928 0 570094 293792 83240 -1 1927
1929 0 570100 293692 83200 -1 1928
1930 0 570112 293644 83160 -1 1929
1931 0 570108 293640 83120 -1 1930
1932 0 570144 293540 83080 -1 1931
1933 0 570224 293464 83000 -1 1932
1934 0 570312 293408 82840 -1 1933
1935 0 570308 293304 82760 -1 1934
1936 0 570244 293284 82640 -1 1935
1937 0 570200 293220 82560 -1 1936
1938 0 570192 293152 82520 -1 1937
1939 0 570236 293124 82480 -1 1938
1940 0 570248 293120 82360 -1 1939
1941 0 570160 293064 82280 -1 1940
1942 0 570212 293040 82200 -1 1941
1943 0 570220 293020 82160 -1 1942
1944 0 570132 293032 82080 -1 1943
1945 0 570076 292964 82000 -1 1944
1946 0 570016 292956 81920 -1 1945
1947 0 569924 292944 81880 -1 1946
1948 0 569780 292936 81840 -1 1947
1949 0 569764 292944 81800 -1 1948
1950 0 569608 292836 81800 -1 1949
1951 0 569508 292788 81920 -1 1950
1952 0 569480 292800 81960 -1 1951
1953 0 569442 292806 82000 -1 1952
1954 0 569370 292790 82040 -1 1953
1955 0 569310 292810 82080 -1 1954
1956 0 569234 292838 82120 -1 1955
1957 0 569190 292882 82160 -1 1956
1958 0 569524 292920 81560 -1 1949
1959 0 569464 292928 81360 -1 1958
1960 0 569456 292940 81240 -1 1959
1961 0 569480 292968 81080 -1 1960
1962 0 569552 292888 80920 -1 1961
1963 0 569616 292892 80840 -1 1962
1964 0 569652 292856 80720 -1 1963
1965 0 569732 292904 80560 -1 1964
1966 0 569860 292912 80520 -1 1965
1967 0 570008 292908 80480 -1 1966
1968 0 570120 292844 80320 -1 1967
1969 0 570120 292836 80280 -1 1968
1970 0 570216 292776 80200 -1 1969
1971 0 570276 292740 80120 -1 1970
1972 0 570280 292768 80080 -1 1971
1973 0 570072 293040 80280 -1 1969
1974 0 570140 293164 80160 -1 1973
1975 0 570200 293200 80080 -1 1974
1976 0 570236 293192 80000 -1 1975
1977 0 570316 293204 79800 -1 1976
1978 0 570348 293200 79720 -1 1977
1979 0 570436 293216 79600 -1 1978
1980 0 570464 293176 79480 -1 1979
1981 0 570484 293136 79400 -1 1980
1982 0 570480 293088 79360 -1 1981
1983 0 570544 293040 79240 -1 1982
1984 0 570656 293100 79120 -1 1983
1985 0 570724 293088 79040 -1 1984
1986 0 570748 293096 78920 -1 1985
1987 0 570792 293128 78720 -1 1986
1988 0 570764 293116 78640 -1 1987
1989 0 570724 293072 78520 -1 1988
1990 0 570616 292988 78360 -1 1989
1991 0 570528 292972 78280 -1 1990
1992 0 570556 292952 78240 -1 1991
1993 0 570480 293016 78200 -1 1992
1994 0 570436 293088 78120 -1 1993
1995 0 570540 293216 78000 -1 1994
1996 0 570512 293188 77960 -1 1995
1997 0 570584 293360 77800 -1 1996
1998 0 570640 293460 77720 -1 1997
1999 0 570700 293684 77560 -1 1998
2000 0 570716 293728 77520 -1 1999
2001 0 570744 293848 77440 -1 2000
2002 0 570784 293996 77320 -1 2001
2003 0 570776 294036 77280 -1 2002
2004 0 570884 294128 77200 -1 2003
2005 0 570888 294152 77160 -1 2004
2006 0 570908 294164 77120 -1 2005
2007 0 570932 294160 77080 -1 2006
2008 0 570972 294204 76920 -1 2007
2009 0 570944 294244 76760 -1 2008
2010 0 570940 294212 76680 -1 2009
2011 0 571092 294160 76360 -1 2010
2012 0 571136 294152 76280 -1 2011
2013 0 571144 294152 76240 -1 2012
2014 0 571420 294040 76040 -1 2013
2015 0 571624 293992 75920 -1 2014
2016 0 571832 293948 75800 -1 2015
2017 0 572000 293908 75680 -1 2016
2018 0 572092 293848 75600 -1 2017
2019 0 572200 293836 75480 -1 2018
2020 0 572304 293784 75360 -1 2019
2021 0 572352 293740 75240 -1 2020
2022 0 572204 293696 75200 -1 2021
2023 0 572084 293564 75160 -1 2022
2024 0 572198 293332 75120 -1 2023
2025 0 572394 293168 75160 -1 2024
2026 0 572406 293180 75200 -1 2025
2027 0 572426 293172 75240 -1 2026
2028 0 572474 293168 75280 -1 2027
2029 0 572428 293736 75160 -1 2021
2030 0 572544 293844 75040 -1 2029
2031 0 572548 293912 74920 -1 2030
2032 0 572568 293908 74840 -1 2031
2033 0 572628 294008 74600 -1 2032
2034 0 572620 294036 74560 -1 2033
2035 0 572668 294148 74360 -1 2034
2036 0 572680 294168 74280 -1 2035
2037 0 572680 294168 74160 -1 2036
2038 0 572668 294220 74040 -1 2037
2039 0 572608 294260 73840 -1 2038
2040 0 572588 294196 73800 -1 2039
2041 0 572612 294320 73760 -1 2040
2042 0 572640 294368 73680 -1 2041
2043 0 572648 294396 73560 -1 2042
2044 0 572616 294448 73480 -1 2043
2045 0 572512 294464 73320 -1 2044
2046 0 572332 294448 73120 -1 2045
2047 0 572280 294412 73080 -1 2046
2048 0 572260 294392 73040 -1 2047
2049 0 572228 294380 73000 -1 2048
2050 0 572128 294388 72880 -1 2049
2051 0 572028 294404 72800 -1 2050
2052 0 571992 294424 72760 -1 2051
2053 0 571876 294408 72680 -1 2052
2054 0 571828 294412 72600 -1 2053
2055 0 571840 294420 72560 -1 2054
2056 0 571852 294444 72480 -1 2055
2057 0 571856 294436 72440 -1 2056
2058 0 571868 294428 72400 -1 2057
2059 0 571884 294428 72360 -1 2058
2060 0 571892 294432 72280 -1 2059
2061 0 571904 294416 72160 -1 2060
2062 0 571936 294468 72120 -1 2061
2063 0 571936 294420 72080 -1 2062
2064 0 571976 294420 72040 -1 2063
2065 0 571976 294416 71960 -1 2064
2066 0 571964 294404 71800 -1 2065
2067 0 571960 294456 71760 -1 2066
2068 0 571952 294504 71720 -1 2067
2069 0 571936 294532 71680 -1 2068
2070 0 571908 294560 71640 -1 2069
2071 0 571860 294588 71600 -1 2070
2072 0 571800 294576 71480 -1 2071
2073 0 571788 294572 71440 -1 2072
2074 0 571772 294508 71360 -1 2073
2075 0 571768 294492 71320 -1 2074
2076 0 571612 294496 71200 -1 2075
2077 0 570808 293112 82160 -1 1943
2078 0 570944 293184 82120 -1 2077
2079 0 571096 293252 82080 -1 2078
2080 0 571174 293250 82040 -1 2079
2081 0 571242 293258 82000 -1 2080
2082 0 571274 293302 81920 -1 2081
2083 0 571294 293330 81880 -1 2082
2084 0 571298 293370 81840 -1 2083
2085 0 571310 293394 81800 -1 2084
2086 0 571314 293410 81760 -1 2085
2087 0 571310 293382 81720 -1 2086
2088 0 571318 293378 81680 -1 2087
2089 0 571334 293362 81640 -1 2088
2090 0 571358 293354 81600 -1 2089
2091 0 571414 293358 81560 -1 2090
2092 0 571486 293350 81520 -1 2091
2093 0 571546 293338 81480 -1 2092
2094 0 571586 293334 81440 -1 2093
2095 0 570286 294260 83600 -1 1925
2096 0 570110 294400 83800 -1 2095
2097 0 570034 294444 83840 -1 2096
2098 0 569910 294476 83920 -1 2097
2099 0 569850 294492 83960 -1 2098
2100 0 569834 294476 84000 -1 2099
2101 0 569806 294480 84040 -1 2100
2102 0 569768 294458 84080 -1 2101
2103 0 569766 294450 84120 -1 2102
2104 0 569732 294406 84200 -1 2103
2105 0 569666 294398 84240 -1 2104
2106 0 569614 294386 84280 -1 2105
2107 0 569564 294356 84320 -1 2106
2108 0 569534 294324 84360 -1 2107
2109 0 569190 294230 84440 -1 2108
2110 0 569182 294218 84480 -1 2109
2111 0 569158 294204 84520 -1 2110
2112 0 569134 294214 84560 -1 2111
2113 0 580328 294712 79520 -1 700
2114 0 581344 294776 79520 -1 2113
2115 0 581352 295056 79680 -1 2114
2116 0 581368 294936 79760 -1 2115
2117 0 581464 294836 79880 -1 2116
2118 0 581188 294748 79920 -1 2117
2119 0 581088 294816 80040 -1 2118
2120 0 581784 294288 79400 -1 699
2121 0 584764 283672 71440 -1 653
2122 0 584948 283872 71760 -1 2121
2123 0 585188 284128 71880 -1 2122
2124 0 585374 284116 72080 -1 2123
2125 0 585442 284440 72360 -1 2124
2126 0 585526 284640 72440 -1 2125
2127 0 585582 284852 72600 -1 2126
2128 0 585610 285176 72720 -1 2127
2129 0 585682 285532 72800 -1 2128
2130 0 585750 285664 72920 -1 2129
2131 0 585702 285848 73040 -1 2130
2132 0 585766 286256 73200 -1 2131
2133 0 585810 286648 73360 -1 2132
2134 0 585934 287180 73560 -1 2133
2135 0 586062 287272 73680 -1 2134
2136 0 586146 287544 73840 -1 2135
2137 0 586282 287828 74040 -1 2136
2138 0 586402 287876 74280 -1 2137
2139 0 586578 288008 74480 -1 2138
2140 0 586778 288232 74800 -1 2139
2141 0 587174 288468 75080 -1 2140
2142 0 587522 288612 75400 -1 2141
2143 0 587978 288828 75680 -1 2142
2144 0 588330 289076 75880 -1 2143
2145 0 588290 289264 76160 -1 2144
2146 0 588242 289368 76480 -1 2145
2147 0 588243 289371 76520 -1 2146
2148 0 588582 288920 77080 -1 2147
2149 0 588682 288804 77320 -1 2148
2150 0 588806 288652 77560 -1 2149
2151 0 588766 288664 77640 -1 2150
2152 0 588866 288616 77680 -1 2151
2153 0 588966 288504 77720 -1 2152
2154 0 588994 288312 77800 -1 2153
2155 0 589050 288252 77880 -1 2154
2156 0 589066 288224 77920 -1 2155
2157 0 589134 288184 77960 -1 2156
2158 0 589127.7 288138.28 78000 -1 2157
2159 0 589838 288052 78000 -1 2158
2160 0 590010 287964 78040 -1 2159
2161 0 590258 287724 78080 -1 2160
2162 0 590342 287560 78120 -1 2161
2163 0 590350 287292 78240 -1 2162
2164 0 590402 287204 78360 -1 2163
2165 0 590506 287148 78400 -1 2164
2166 0 590874 287212 78440 -1 2165
2167 0 591166 287156 78480 -1 2166
2168 0 591370 287216 78560 -1 2167
2169 0 591446 287208 78640 -1 2168
2170 0 591682 287272 78800 -1 2169
2171 0 591706 287280 78920 -1 2170
2172 0 591706 287328 79040 -1 2171
2173 0 591746 287324 79200 -1 2172
2174 0 591850 287356 79400 -1 2173
2175 0 592074 287392 79560 -1 2174
2176 0 592286 287528 79840 -1 2175
2177 0 593670 287516 79520 -1 2176
2178 0 594442 287460 79440 -1 2177
2179 0 595262 287300 79400 -1 2178
2180 0 595382 287304 79560 -1 2179
2181 0 595446 287292 79720 -1 2180
2182 0 595406 287272 79800 -1 2181
2183 0 595418 287280 79840 -1 2182
2184 0 595142 287552 79880 -1 2183
2185 0 595398 287292 79920 -1 2184
2186 0 595374 287264 80120 -1 2185
2187 0 595418 287188 80360 -1 2186
2188 0 595362 287080 80560 -1 2187
2189 0 595382 286944 80760 -1 2188
2190 0 595314 286760 80920 -1 2189
2191 0 595322 286632 81040 -1 2190
2192 0 595114 286200 81080 -1 2191
2193 0 594886 285916 81080 -1 2192
2194 0 594890 285824 81120 -1 2193
2195 0 594850 285672 81200 -1 2194
2196 0 594738 285544 81320 -1 2195
2197 0 594794 285308 81440 -1 2196
2198 0 594986 285180 81520 -1 2197
2199 0 595106 285180 81680 -1 2198
2200 0 595286 284952 81720 -1 2199
2201 0 595454 284676 81640 -1 2200
2202 0 595519.3 284572 81600 -1 2201
2203 0 595650 284364 81520 -1 2202
2204 0 595782 284172 81360 -1 2203
2205 0 595982 283840 81200 -1 2204
2206 0 596070 283656 81080 -1 2205
2207 0 596170 283408 80960 -1 2206
2208 0 596138 283052 80840 -1 2207
2209 0 596070 282848 80840 -1 2208
2210 0 595954 282572 80680 -1 2209
2211 0 595986 282336 80680 -1 2210
2212 0 595882 282052 80560 -1 2211
2213 0 595930 281884 80480 -1 2212
2214 0 595918 281776 80320 -1 2213
2215 0 595898 281700 80200 -1 2214
2216 0 595774 281604 80080 -1 2215
2217 0 595654 281396 79960 -1 2216
2218 0 595662 281340 79920 -1 2217
2219 0 595494 281384 79880 -1 2218
2220 0 595610 281220 79840 -1 2219
2221 0 595594 280980 79760 -1 2220
2222 0 595606 280872 79680 -1 2221
2223 0 595474 280632 79640 -1 2222
2224 0 595434 280300 79480 -1 2223
2225 0 595386 280048 79360 -1 2224
2226 0 595230 279868 79240 -1 2225
2227 0 595110 279692 79160 -1 2226
2228 0 595046 279600 79040 -1 2227
2229 0 594978 279536 78920 -1 2228
2230 0 594782 279484 78720 -1 2229
2231 0 594642 279480 78640 -1 2230
2232 0 594422 279484 78400 -1 2231
2233 0 594314 279524 78240 -1 2232
2234 0 594246 279432 78160 -1 2233
2235 0 594002 279436 78000 -1 2234
2236 0 593866 279484 77800 -1 2235
2237 0 593770 279484 77720 -1 2236
2238 0 593630 279512 77640 -1 2237
2239 0 593350 279508 77520 -1 2238
2240 0 593282 279516 77480 -1 2239
2241 0 593126 279492 77440 -1 2240
2242 0 592966 279496 77360 -1 2241
2243 0 592510 279444 77320 -1 2242
2244 0 592178.8 279285.6 77240 -1 2243
2245 0 591678 279452 76960 -1 2244
2246 0 591470 279556 76840 -1 2245
2247 0 591386 279616 76760 -1 2246
2248 0 591298 279652 76680 -1 2247
2249 0 591142 279796 76600 -1 2248
2250 0 591250 279800 76480 -1 2249
2251 0 591238 279832 76400 -1 2250
2252 0 591254 279956 76240 -1 2251
2253 0 591262 279944 76120 -1 2252
2254 0 591270 279932 76080 -1 2253
2255 0 591342 279920 76000 -1 2254
2256 0 591250 280176 76400 -1 2252
2257 0 591230 280220 76520 -1 2256
2258 0 591254 280296 76560 -1 2257
2259 0 591254 280368 76680 -1 2258
2260 0 591258 280416 76720 -1 2259
2261 0 591270 280460 76800 -1 2260
2262 0 591274 280564 76920 -1 2261
2263 0 591246 280568 77000 -1 2262
2264 0 591206 280540 77080 -1 2263
2265 0 591174 280532 77160 -1 2264
2266 0 591134 280516 77200 -1 2265
2267 0 591070 280536 77320 -1 2266
2268 0 591018 280508 77360 -1 2267
2269 0 590970 280520 77400 -1 2268
2270 0 590902 280452 77480 -1 2269
2271 0 590890 280444 77520 -1 2270
2272 0 590838 280392 77560 -1 2271
2273 0 590794 280372 77600 -1 2272
2274 0 590678 280316 77680 -1 2273
2275 0 590526 280212 77800 -1 2274
2276 0 590482 280164 77840 -1 2275
2277 0 590358 280092 77920 -1 2276
2278 0 590274 279988 78000 -1 2277
2279 0 590178 279888 78040 -1 2278
2280 0 589970 279660 78080 -1 2279
2281 0 589890 279548 78120 -1 2280
2282 0 589774 279340 78160 -1 2281
2283 0 589594 279160 78200 -1 2282
2284 0 589482 279128 78240 -1 2283
2285 0 589434 278992 78280 -1 2284
2286 0 589410 278968 78320 -1 2285
2287 0 589374 278964 78360 -1 2286
2288 0 591031.3 279842.66 76560 -1 2249
2289 0 591054 280040 76680 -1 2288
2290 0 591066 280128 76760 -1 2289
2291 0 591154 280248 76880 -1 2290
2292 0 591270 280304 76960 -1 2291
2293 0 591314 280384 77000 -1 2292
2294 0 591418 280504 77080 -1 2293
2295 0 591462 280636 77160 -1 2294
2296 0 591470 280688 77200 -1 2295
2297 0 591510 280740 77280 -1 2296
2298 0 591566 280800 77320 -1 2297
2299 0 591618 280844 77360 -1 2298
2300 0 591674 280852 77400 -1 2299
2301 0 591806 280876 77440 -1 2300
2302 0 591934 280936 77480 -1 2301
2303 0 592010 280976 77560 -1 2302
2304 0 592038 281072 77600 -1 2303
2305 0 592058 281148 77640 -1 2304
2306 0 592062 281232 77680 -1 2305
2307 0 592130 281356 77680 -1 2306
2308 0 590810 279936 76480 -1 2288
2309 0 590722 279868 76440 -1 2308
2310 0 591682 279048 77120 -1 2244
2311 0 595594 280064 79720 -1 2225
2312 0 595638 280040 79760 -1 2311
2313 0 595694 279952 79840 -1 2312
2314 0 595758 279880 79920 -1 2313
2315 0 595786 279856 79960 -1 2314
2316 0 595938 279704 80000 -1 2315
2317 0 596034 279652 80040 -1 2316
2318 0 596058 279616 80080 -1 2317
2319 0 596254 279476 80160 -1 2318
2320 0 596350 279360 80200 -1 2319
2321 0 596258 281856 80200 -1 2215
2322 0 596406 281932 80240 -1 2321
2323 0 596646 282040 80200 -1 2322
2324 0 596726 282004 80160 -1 2323
2325 0 596758 281996 80120 -1 2324
2326 0 596890 282032 80160 -1 2324
2327 0 595550 284224 81600 -1 2202
2328 0 595442 284144 81680 -1 2327
2329 0 595426 284156 81720 -1 2328
2330 0 590166 286928 78400 -1 2165
2331 0 590174 286800 78480 -1 2330
2332 0 590190 286666 78520 -1 2331
2333 0 590210 286638 78560 -1 2332
2334 0 590258 286602 78720 -1 2333
2335 0 590270 286590 78760 -1 2334
2336 0 590310 286538 78800 -1 2335
2337 0 590342 286470 78840 -1 2336
2338 0 590330 286450 78880 -1 2337
2339 0 590302 286430 78920 -1 2338
2340 0 590298 286414 78960 -1 2339
2341 0 590266 286398 79000 -1 2340
2342 0 590194 286334 79080 -1 2341
2343 0 590162 286290 79120 -1 2342
2344 0 590082 286238 79200 -1 2343
2345 0 589970 286194 79280 -1 2344
2346 0 589846 286046 79400 -1 2345
2347 0 589722 285874 79480 -1 2346
2348 0 589862 285694 79560 -1 2347
2349 0 589986 285606 79640 -1 2348
2350 0 590110 285498 79760 -1 2349
2351 0 590118 285470 79840 -1 2350
2352 0 589926 285754 79880 -1 2351
2353 0 590150 285478 79920 -1 2352
2354 0 590222 285406 80000 -1 2353
2355 0 590282 285398 80120 -1 2354
2356 0 590498 285194 80320 -1 2355
2357 0 590586 285082 80400 -1 2356
2358 0 590654 284930 80480 -1 2357
2359 0 590686 284846 80560 -1 2358
2360 0 590678 284870 80600 -1 2359
2361 0 590722 284778 80680 -1 2360
2362 0 590806 284662 80760 -1 2361
2363 0 590802 284642 80800 -1 2362
2364 0 590790 284582 80880 -1 2363
2365 0 590870 284506 80960 -1 2364
2366 0 590942 284446 81000 -1 2365
2367 0 591038 284290 81040 -1 2366
2368 0 591174 284146 81040 -1 2367
2369 0 591250 283786 81040 -1 2368
2370 0 591250 283402 81160 -1 2369
2371 0 591258 283310 81240 -1 2370
2372 0 591286 283206 81280 -1 2371
2373 0 591366 282882 81320 -1 2372
2374 0 591350 282790 81360 -1 2373
2375 0 591354 282742 81440 -1 2374
2376 0 591350 282694 81560 -1 2375
2377 0 591306 282562 81560 -1 2376
2378 0 591314 282582 81720 -1 2377
2379 0 591214 282474 81760 -1 2378
2380 0 591186 282142 81760 -1 2379
2381 0 591242 281946 81760 -1 2380
2382 0 591298 281794 81800 -1 2381
2383 0 591330 281574 81800 -1 2382
2384 0 591494 281402 81840 -1 2383
2385 0 591542 281350 81880 -1 2384
2386 0 591586 281302 81960 -1 2385
2387 0 591566 281286 82000 -1 2386
2388 0 591494 281190 82040 -1 2387
2389 0 591474 281138 82160 -1 2388
2390 0 591470 281094 82200 -1 2389
2391 0 591466 280990 82240 -1 2390
2392 0 591646 280690 82200 -1 2391
2393 0 591674 280530 82200 -1 2392
2394 0 591558 280486 82160 -1 2393
2395 0 591354 280346 82120 -1 2394
2396 0 591354 280262 82080 -1 2395
2397 0 591398 280170 82120 -1 2396
2398 0 591350 280090 82160 -1 2397
2399 0 591334 280078 82200 -1 2398
2400 0 591206 280014 82280 -1 2399
2401 0 591170 280026 82320 -1 2400
2402 0 591762 280358 82280 -1 2393
2403 0 591774 280278 82320 -1 2402
2404 0 591858 280166 82280 -1 2403
2405 0 592090 280054 82280 -1 2404
2406 0 592126 280086 82200 -1 2405
2407 0 589466 285746 79480 -1 2347
2408 0 589362 285694 79440 -1 2407
2409 0 589182 285682 79400 -1 2408
2410 0 589030 285606 79360 -1 2409
2411 0 588750 285658 79280 -1 2410
2412 0 588734 285662 79200 -1 2411
2413 0 589096.3 287909.66 78200 -1 2158
2414 0 589090 287864 78240 -1 2413
2415 0 589002 287672 78280 -1 2414
2416 0 588842 287544 78320 -1 2415
2417 0 588742 287444 78360 -1 2416
2418 0 588662 287428 78480 -1 2417
2419 0 588322 287368 78600 -1 2418
2420 0 588086 287248 78680 -1 2419
2421 0 587878 287144 78760 -1 2420
2422 0 587794 287076 78800 -1 2421
2423 0 587530 286972 78880 -1 2422
2424 0 587226 286756 78920 -1 2423
2425 0 586446 286848 78960 -1 2424
2426 0 584606 286500 79040 -1 2425
2427 0 583266 286240 79000 -1 2426
2428 0 583054 286020 78840 -1 2427
2429 0 582714 286012 78800 -1 2428
2430 0 581962 285548 78720 -1 2429
2431 0 581494 285496 78560 -1 2430
2432 0 580442 285148 78440 -1 2431
2433 0 579846 284744 78280 -1 2432
2434 0 579494 284576 78240 -1 2433
2435 0 579449.2 284544 78080 -1 2434
2436 0 579438 284536 78040 -1 2435
2437 0 579178 284568 77840 -1 2436
2438 0 578650 284464 77680 -1 2437
2439 0 578218 284300 77640 -1 2438
2440 0 577878 284240 77480 -1 2439
2441 0 577694 284284 77400 -1 2440
2442 0 577542 284280 77200 -1 2441
2443 0 577506 284252 77160 -1 2442
2444 0 577286 284236 77040 -1 2443
2445 0 577006 284152 76800 -1 2444
2446 0 576730 284052 76640 -1 2445
2447 0 576210 283712 76520 -1 2446
2448 0 575862 283284 76400 -1 2447
2449 0 575418 282780 76240 -1 2448
2450 0 575010 282436 76120 -1 2449
2451 0 574778 282264 76000 -1 2450
2452 0 574458 282076 75800 -1 2451
2453 0 574254 281972 75640 -1 2452
2454 0 574190 281944 75560 -1 2453
2455 0 574066 281932 75400 -1 2454
2456 0 573974 281916 75280 -1 2455
2457 0 573794 281880 75080 -1 2456
2458 0 573690 281876 74960 -1 2457
2459 0 573386 281832 74960 -1 2458
2460 0 573062 281860 74960 -1 2459
2461 0 572498 281636 74960 -1 2460
2462 0 571866 281404 75080 -1 2461
2463 0 571042 280880 75080 -1 2462
2464 0 570946 280692 74800 -1 2463
2465 0 570746 280596 74560 -1 2464
2466 0 570726 280584 74440 -1 2465
2467 0 570698 280540 74360 -1 2466
2468 0 570614 280496 74240 -1 2467
2469 0 570402 280456 74080 -1 2468
2470 0 570358 280416 74040 -1 2469
2471 0 570282 280432 73920 -1 2470
2472 0 570138 280412 73680 -1 2471
2473 0 569974 280320 73440 -1 2472
2474 0 569798 280380 73200 -1 2473
2475 0 569530 280560 73160 -1 2474
2476 0 569258 280556 73160 -1 2475
2477 0 569070 280648 73160 -1 2476
2478 0 568974 280760 73200 -1 2477
2479 0 568928 280794 73240 -1 2478
2480 0 568880 280850 73280 -1 2479
2481 0 568784 280874 73320 -1 2480
2482 0 568584 280834 73360 -1 2481
2483 0 568436 280794 73320 -1 2482
2484 0 568404 280738 73280 -1 2483
2485 0 568380 280722 73240 -1 2484
2486 0 568228 280662 73200 -1 2485
2487 0 568116 280558 73160 -1 2486
2488 0 568056 280534 73080 -1 2487
2489 0 568044 280534 73040 -1 2488
2490 0 568036 280538 72960 -1 2489
2491 0 568044 280526 72920 -1 2490
2492 0 567980 280550 73280 -1 2487
2493 0 567944 280534 73360 -1 2492
2494 0 569726 280236 73040 -1 2474
2495 0 569650 280176 72960 -1 2494
2496 0 569514 280020 72800 -1 2495
2497 0 569514 280044 72760 -1 2496
2498 0 569518 279996 72720 -1 2497
2499 0 569542 279996 72680 -1 2498
2500 0 569566 279992 72640 -1 2499
2501 0 569538 279892 72600 -1 2500
2502 0 569558 279900 72560 -1 2501
2503 0 569566 279780 72520 -1 2502
2504 0 569646 279668 72480 -1 2503
2505 0 569690 279624 72440 -1 2504
2506 0 569678 279556 72280 -1 2505
2507 0 569678 279496 72200 -1 2506
2508 0 569694 279568 72120 -1 2507
2509 0 569654 279464 72040 -1 2508
2510 0 569574 279368 71840 -1 2509
2511 0 569578 279364 71760 -1 2510
2512 0 569530 279344 71720 -1 2511
2513 0 569302 279224 71720 -1 2512
2514 0 569186 279124 71760 -1 2513
2515 0 568986 278980 71720 -1 2514
2516 0 568754 278860 71680 -1 2515
2517 0 568550 278780 71640 -1 2516
2518 0 568450 278732 71560 -1 2517
2519 0 568386 278684 71480 -1 2518
2520 0 568406 278572 71360 -1 2519
2521 0 568394 278560 71280 -1 2520
2522 0 568382 278544 71240 -1 2521
2523 0 568198 278424 71240 -1 2522
2524 0 568142 278392 71280 -1 2523
2525 0 568078 278320 71320 -1 2524
2526 0 568022 278256 71400 -1 2525
2527 0 568002 278240 71440 -1 2526
2528 0 567966 278232 71480 -1 2527
2529 0 567962 278204 71520 -1 2528
2530 0 567922 278140 71600 -1 2529
2531 0 567890 278084 71680 -1 2530
2532 0 567814 278004 71720 -1 2531
2533 0 567770 277920 71760 -1 2532
2534 0 567734 277836 71800 -1 2533
2535 0 567714 277804 71840 -1 2534
2536 0 567654 277720 71880 -1 2535
2537 0 567602 277636 71920 -1 2536
2538 0 567442 277420 72000 -1 2537
2539 0 567402 277336 72040 -1 2538
2540 0 567294 277272 72000 -1 2539
2541 0 567242 277228 71920 -1 2540
2542 0 567222 277208 71880 -1 2541
2543 0 567146 277100 71800 -1 2542
2544 0 567042 277068 71760 -1 2543
2545 0 567006 277052 71720 -1 2544
2546 0 566970 276996 71680 -1 2545
2547 0 566918 276928 71640 -1 2546
2548 0 566782 276768 71680 -1 2547
2549 0 566694 276660 71720 -1 2548
2550 0 566542 276592 71680 -1 2549
2551 0 566490 276456 71680 -1 2550
2552 0 566342 276256 71680 -1 2551
2553 0 566282 276132 71720 -1 2552
2554 0 566210 276096 71840 -1 2553
2555 0 566102 276008 72040 -1 2554
2556 0 566150 275948 71680 -1 2553
2557 0 566142 275960 71640 -1 2556
2558 0 566094 275904 71600 -1 2557
2559 0 565942 275804 71640 -1 2558
2560 0 565926 275780 71680 -1 2559
2561 0 565878 275680 71800 -1 2560
2562 0 565882 275680 71840 -1 2561
2563 0 579578 283704 78080 -1 2435
2564 0 579618 283468 78160 -1 2563
2565 0 579598 283360 78200 -1 2564
2566 0 579642 283508 78240 -1 2565
2567 0 579686 283316 78280 -1 2566
2568 0 579886 283412 78400 -1 2567
2569 0 579938 283396 78440 -1 2568
2570 0 580054 283364 78560 -1 2569
2571 0 580090 283272 78640 -1 2570
2572 0 580070 283172 78720 -1 2571
2573 0 580082 283204 78760 -1 2572
2574 0 580182 283272 78800 -1 2573
2575 0 580490 283316 78840 -1 2574
2576 0 580490 283296 78880 -1 2575
2577 0 580450 283288 78920 -1 2576
2578 0 589294 288996 77080 -1 2148
2579 0 589630 289168 77040 -1 2578
2580 0 589802 289216 77000 -1 2579
2581 0 589874 289228 76960 -1 2580
2582 0 588246 289380 76640 -1 2147
2583 0 588266 289492 76800 -1 2582
2584 0 587838 290316 77000 -1 2583
2585 0 587682 290488 77120 -1 2584
2586 0 587586 290632 77320 -1 2585
2587 0 587290 290988 77640 -1 2586
2588 0 587302 291524 77160 -1 2587
2589 0 587086 291636 77000 -1 2588
2590 0 586310 291792 76680 -1 2589
2591 0 586490 291740 76280 -1 2590
2592 0 585746 292108 76960 -1 2590
2593 0 585590 292240 77120 -1 2592
2594 0 584446 294076 77120 -1 2593
2595 0 584238 294204 77400 -1 2594
2596 0 584114 294148 77560 -1 2595
2597 0 583940 294016 77800 -1 2596
2598 0 583788 293976 78000 -1 2597
2599 0 583648 293912 78200 -1 2598
2600 0 583808 294000 78480 -1 2599
2601 0 583956 294028 78680 -1 2600
2602 0 583668 294204 78920 -1 2601
2603 0 583580 294272 79200 -1 2602
2604 0 583420 294348 79520 -1 2603
2605 0 583524 294288 79800 -1 2604
2606 0 583540 294192 79840 -1 2605
2607 0 583504 294224 79920 -1 2606
2608 0 583610 294220 80000 -1 2607
2609 0 583674 294168 80040 -1 2608
2610 0 583694 294180 80080 -1 2609
2611 0 583754 294200 80120 -1 2610
2612 0 583770 294020 80160 -1 2611
2613 0 583774 294012 80200 -1 2612
2614 0 583726 293838 80240 -1 2613
2615 0 583710 293822 80280 -1 2614
2616 0 583690 293830 80320 -1 2615
2617 0 583702 293830 80360 -1 2616
2618 0 583674 293814 80440 -1 2617
2619 0 583672 293788 80480 -1 2618
2620 0 583684 293762 80600 -1 2619
2621 0 583750 293708 80640 -1 2620
2622 0 583760 293668 80680 -1 2621
2623 0 583750 293654 80720 -1 2622
2624 0 583718 293660 80760 -1 2623
2625 0 583702 293656 80800 -1 2624
2626 0 583710 294272 80200 -1 2611
2627 0 583614 294360 80400 -1 2626
2628 0 583562 294348 80520 -1 2627
2629 0 583542 294348 80560 -1 2628
2630 0 583570 294392 80720 -1 2629
2631 0 583594 294452 80760 -1 2630
2632 0 583502 294516 80840 -1 2631
2633 0 583394 294512 80880 -1 2632
2634 0 583370 294516 81000 -1 2633
2635 0 583394 294500 81080 -1 2634
2636 0 582970 294388 81080 -1 2635
2637 0 582834 294432 81120 -1 2636
2638 0 582762 294448 81160 -1 2637
2639 0 582690 294432 81200 -1 2638
2640 0 582630 294420 81240 -1 2639
2641 0 582530 294368 81280 -1 2640
2642 0 582438 294288 81320 -1 2641
2643 0 582282 294176 81240 -1 2642
2644 0 583466 294532 81280 -1 2635
2645 0 583562 294614 81360 -1 2644
2646 0 583742 294654 81400 -1 2645
2647 0 583362 294308 81440 -1 2646
2648 0 583346 294236 81520 -1 2647
2649 0 583286 294176 81600 -1 2648
2650 0 583166 294156 81680 -1 2649
2651 0 583018 294092 81680 -1 2650
2652 0 583018 293856 81640 -1 2651
2653 0 582998 293668 81600 -1 2652
2654 0 582958 293636 81360 -1 2653
2655 0 582970 293548 81200 -1 2654
2656 0 582970 293540 81120 -1 2655
2657 0 582946 293516 81040 -1 2656
2658 0 582926 293492 80960 -1 2657
2659 0 582950 293500 80920 -1 2658
2660 0 582906 293300 81600 -1 2653
2661 0 582982 293256 81640 -1 2660
2662 0 583054 293236 81680 -1 2661
2663 0 583110 293208 81720 -1 2662
2664 0 583230 293200 81760 -1 2663
2665 0 583278 293204 81800 -1 2664
2666 0 583502 293268 81840 -1 2665
2667 0 583706 293320 81880 -1 2666
2668 0 583882 293312 81800 -1 2667
2669 0 584042 293268 81760 -1 2668
2670 0 584078 293244 81680 -1 2669
2671 0 584342 293184 81760 -1 2670
2672 0 584670 293132 81800 -1 2671
2673 0 584794 293120 81840 -1 2672
2674 0 584850 293132 81880 -1 2673
2675 0 585054 293148 81920 -1 2674
2676 0 585166 293112 82000 -1 2675
2677 0 585190 293164 82040 -1 2676
2678 0 585354 292948 82120 -1 2677
2679 0 585422 292848 82160 -1 2678
2680 0 585666 292456 82120 -1 2679
2681 0 585594 292284 82080 -1 2680
2682 0 585506 291976 82040 -1 2681
2683 0 585378 291788 82040 -1 2682
2684 0 585398 291736 82000 -1 2683
2685 0 585422 291664 81960 -1 2684
2686 0 585498 291360 81960 -1 2685
2687 0 585550 291128 81960 -1 2686
2688 0 585778 290984 81960 -1 2687
2689 0 586230 290824 81960 -1 2688
2690 0 586250 290592 81960 -1 2689
2691 0 586246 290572 82000 -1 2690
2692 0 586190 290520 82040 -1 2691
2693 0 586182 290524 82080 -1 2692
2694 0 586182 290536 82120 -1 2693
2695 0 586150 290496 82160 -1 2694
2696 0 586094 290500 82280 -1 2695
2697 0 586086 290460 82320 -1 2696
2698 0 586074 290460 82360 -1 2697
2699 0 585562 292004 81960 -1 2684
2700 0 585798 292104 81920 -1 2699
2701 0 585850 292152 81880 -1 2700
2702 0 585854 292192 81840 -1 2701
2703 0 585766 292340 81840 -1 2702
2704 0 583812.3 294710.56 81520 -1 2646
2705 0 583906 294786 81680 -1 2704
2706 0 583826 294750 81840 -1 2705
2707 0 583914 294726 82000 -1 2706
2708 0 583966 294782 82200 -1 2707
2709 0 584214 294854 82200 -1 2708
2710 0 584230 294898 82240 -1 2709
2711 0 584438 294952 82240 -1 2710
2712 0 584618 295016 82280 -1 2711
2713 0 584702 295048 82320 -1 2712
2714 0 584846 295036 82360 -1 2713
2715 0 584894 295020 82400 -1 2714
2716 0 585038 295040 82440 -1 2715
2717 0 585170 295072 82440 -1 2716
2718 0 585554 295272 82440 -1 2717
2719 0 585578 295308 82480 -1 2718
2720 0 585630 295340 82520 -1 2719
2721 0 585710 295384 82560 -1 2720
2722 0 585738 295424 82600 -1 2721
2723 0 585758 295456 82640 -1 2722
2724 0 585782 295484 82680 -1 2723
2725 0 585762 295504 82760 -1 2724
2726 0 585758 295512 82800 -1 2725
2727 0 583886 294714 82280 -1 2708
2728 0 583822 294654 82360 -1 2727
2729 0 583670 294538 82400 -1 2728
2730 0 583550 294514 82480 -1 2729
2731 0 583230 294448 82520 -1 2730
2732 0 583026 294380 82560 -1 2731
2733 0 582874 294260 82600 -1 2732
2734 0 582798 294168 82640 -1 2733
2735 0 582694 294104 82680 -1 2734
2736 0 582642 294064 82720 -1 2735
2737 0 582906 294148 82760 -1 2736
2738 0 583022 294164 82800 -1 2737
2739 0 583118 294164 82840 -1 2738
2740 0 583174 294152 82920 -1 2739
2741 0 583186 294172 82960 -1 2740
2742 0 582334 293944 82760 -1 2736
2743 0 582170 293808 82760 -1 2742
2744 0 581778 293804 82760 -1 2743
2745 0 581790 293812 82800 -1 2744
2746 0 581798 293776 82840 -1 2745
2747 0 581618 293808 82760 -1 2744
2748 0 581590 293796 82720 -1 2747
2749 0 581554 293796 82640 -1 2748
2750 0 581566 293808 82600 -1 2749
2751 0 581514 293832 82480 -1 2750
2752 0 581498 293824 82440 -1 2751
2753 0 581458 293836 82400 -1 2752
2754 0 581358 293816 82360 -1 2753
2755 0 582134 293688 82800 -1 2743
2756 0 582022 293592 82840 -1 2755
2757 0 581910 293484 82880 -1 2756
2758 0 581906 293476 82920 -1 2757
2759 0 581842 293488 82960 -1 2758
2760 0 581802 293536 83000 -1 2759
2761 0 583978 294722 82480 -1 2728
2762 0 584026 294750 82560 -1 2761
2763 0 584086 294790 82600 -1 2762
2764 0 584014 294722 82640 -1 2763
2765 0 583958 295002 82640 -1 2764
2766 0 583866 295142 82640 -1 2765
2767 0 583774 295350 82640 -1 2766
2768 0 583758 295370 82680 -1 2767
2769 0 583474 295322 82680 -1 2768
2770 0 583430 295318 82600 -1 2769
2771 0 583430 295246 82480 -1 2770
2772 0 583466 295226 82400 -1 2771
2773 0 583474 295226 82360 -1 2772
2774 0 584114 294714 82680 -1 2764
2775 0 584138 294702 82720 -1 2774
2776 0 584202 294686 82760 -1 2775
2777 0 584242 294666 82800 -1 2776
2778 0 584318 294630 82880 -1 2777
2779 0 584386 294646 82920 -1 2778
2780 0 584450 294630 82960 -1 2779
2781 0 584474 294646 83000 -1 2780
2782 0 584602 294682 83080 -1 2781
2783 0 584734 294694 83200 -1 2782
2784 0 584782 294694 83440 -1 2783
2785 0 584730 294638 83520 -1 2784
2786 0 584606 294682 83720 -1 2785
2787 0 584590 294698 83800 -1 2786
2788 0 584282 294954 82560 -1 2762
2789 0 584294 294970 82520 -1 2788
2790 0 584294 294990 82480 -1 2789
2791 0 583230 295186 81520 -1 2704
2792 0 583174 295118 81600 -1 2791
2793 0 583046 295050 81640 -1 2792
2794 0 583018 294906 81640 -1 2793
2795 0 582998 294850 81600 -1 2794
2796 0 583152 294292 78800 -1 2603
2797 0 583072 294148 78560 -1 2796
2798 0 583000 294216 78280 -1 2797
2799 0 582752 294852 77960 -1 2798
2800 0 582496 295172 77880 -1 2799
2801 0 582032 295720 77720 -1 2800
2802 0 582320 296472 77560 -1 2801
2803 0 582840 297016 77800 -1 2802
2804 0 583220 297400 78080 -1 2803
2805 0 583572 297588 78320 -1 2804
2806 0 583732 297824 78480 -1 2805
2807 0 583912 297992 78600 -1 2806
2808 0 584112 298192 78840 -1 2807
2809 0 584168 298316 79120 -1 2808
2810 0 584172 298420 79400 -1 2809
2811 0 584224 298612 79680 -1 2810
2812 0 584224 298724 79920 -1 2811
2813 0 584208 298784 80080 -1 2812
2814 0 584156 298896 80400 -1 2813
2815 0 584216 299016 80680 -1 2814
2816 0 584160 299108 81000 -1 2815
2817 0 584168 299160 81240 -1 2816
2818 0 584308 299276 81560 -1 2817
2819 0 584428 299360 81840 -1 2818
2820 0 584544 299492 82120 -1 2819
2821 0 584736 299612 82440 -1 2820
2822 0 584696 299592 82760 -1 2821
2823 0 584640 299692 82920 -1 2822
2824 0 584472 299960 83440 -1 2823
2825 0 584320 300332 83600 -1 2824
2826 0 584328 300420 83680 -1 2825
2827 0 584320 300492 83880 -1 2826
2828 0 584428 300640 84160 -1 2827
2829 0 584488 300788 84320 -1 2828
2830 0 584484 300904 84600 -1 2829
2831 0 584532 300928 84720 -1 2830
2832 0 584576 301092 85000 -1 2831
2833 0 584536 301408 85200 -1 2832
2834 0 584316 301632 85400 -1 2833
2835 0 584104 302160 85720 -1 2834
2836 0 584084 302320 85960 -1 2835
2837 0 584104 302312 86040 -1 2836
2838 0 584272 302184 86240 -1 2837
2839 0 582676 302104 86280 -1 2838
2840 0 582140 302296 86360 -1 2839
2841 0 580428 302624 86400 -1 2840
2842 0 580140 302680 86480 -1 2841
2843 0 579572 302328 86640 -1 2842
2844 0 579340 302264 86720 -1 2843
2845 0 579220 302216 86760 -1 2844
2846 0 579134 302164 86800 -1 2845
2847 0 579130 302152 86840 -1 2846
2848 0 578998 302104 86960 -1 2847
2849 0 578794 302064 87000 -1 2848
2850 0 578566 301968 87160 -1 2849
2851 0 578458 301868 87240 -1 2850
2852 0 578382 301844 87280 -1 2851
2853 0 577970 301868 87440 -1 2852
2854 0 577646 301720 87560 -1 2853
2855 0 577606 301672 87600 -1 2854
2856 0 577566 301592 87680 -1 2855
2857 0 577538 301356 87760 -1 2856
2858 0 577550 301472 87800 -1 2857
2859 0 577494 301332 87920 -1 2858
2860 0 577502 301256 88000 -1 2859
2861 0 577462 301124 88120 -1 2860
2862 0 577426 301056 88200 -1 2861
2863 0 577390 301024 88240 -1 2862
2864 0 577378 300972 88280 -1 2863
2865 0 577282 300980 88320 -1 2864
2866 0 577198 300872 88400 -1 2865
2867 0 577190 300856 88440 -1 2866
2868 0 577066 300836 88520 -1 2867
2869 0 576938 300812 88600 -1 2868
2870 0 576858 300836 88680 -1 2869
2871 0 576826 300768 88720 -1 2870
2872 0 576818 300672 88760 -1 2871
2873 0 576770 300632 88800 -1 2872
2874 0 576662 300636 88880 -1 2873
2875 0 576570 300648 88960 -1 2874
2876 0 576466 300628 89040 -1 2875
2877 0 576386 300556 89080 -1 2876
2878 0 576390 300680 89120 -1 2877
2879 0 576274 300748 89160 -1 2878
2880 0 576042 300828 89280 -1 2879
2881 0 575894 300884 89360 -1 2880
2882 0 575866 300900 89400 -1 2881
2883 0 575786 300908 89440 -1 2882
2884 0 575698 300916 89520 -1 2883
2885 0 575582 300888 89600 -1 2884
2886 0 575446 300880 89680 -1 2885
2887 0 575290 300912 89760 -1 2886
2888 0 575378 301056 89760 -1 2887
2889 0 575374 301112 89840 -1 2888
2890 0 575382 301136 89880 -1 2889
2891 0 575174 300900 89880 -1 2887
2892 0 574978 301000 90120 -1 2891
2893 0 575010 301016 90160 -1 2892
2894 0 574986 301096 90240 -1 2893
2895 0 574966 301112 90280 -1 2894
2896 0 574914 301136 90360 -1 2895
2897 0 574870 301152 90480 -1 2896
2898 0 574678 301208 90720 -1 2897
2899 0 574546 301184 90840 -1 2898
2900 0 574518 301180 90880 -1 2899
2901 0 574418 301236 91080 -1 2900
2902 0 574378 301216 91160 -1 2901
2903 0 574314 301124 91280 -1 2902
2904 0 574298 301060 91320 -1 2903
2905 0 574354 300884 91400 -1 2904
2906 0 574334 300868 91440 -1 2905
2907 0 574270 300836 91520 -1 2906
2908 0 574214 300748 91560 -1 2907
2909 0 573854 300792 91560 -1 2908
2910 0 573698 301044 91560 -1 2909
2911 0 573358 301376 91560 -1 2910
2912 0 573362 301656 91560 -1 2911
2913 0 574374 300688 91640 -1 2908
2914 0 574226 300600 91760 -1 2913
2915 0 574046 300436 91880 -1 2914
2916 0 573910 300304 92000 -1 2915
2917 0 573822 300176 92120 -1 2916
2918 0 573770 300120 92200 -1 2917
2919 0 573702 300072 92280 -1 2918
2920 0 573686 300032 92400 -1 2919
2921 0 573618 299968 92480 -1 2920
2922 0 573578 299924 92560 -1 2921
2923 0 573326 299780 92760 -1 2922
2924 0 573278 299712 92800 -1 2923
2925 0 573106 299588 92880 -1 2924
2926 0 573038 299564 93000 -1 2925
2927 0 572974 299392 93120 -1 2926
2928 0 572874 299316 93240 -1 2927
2929 0 573090 299296 93520 -1 2928
2930 0 573122 299200 93600 -1 2929
2931 0 573117.3 299169.34 93640 -1 2930
2932 0 573120 298616 93640 -1 2931
2933 0 573088 298452 93640 -1 2932
2934 0 573148 298328 93640 -1 2933
2935 0 573308 298180 93640 -1 2934
2936 0 573340 298152 93600 -1 2935
2937 0 573108 299108 93720 -1 2931
2938 0 573128 299104 93800 -1 2937
2939 0 573100 299148 93880 -1 2938
2940 0 573096 299096 94040 -1 2939
2941 0 573112 299136 94120 -1 2940
2942 0 573164 298744 94240 -1 2941
2943 0 573156 298644 94280 -1 2942
2944 0 573232 298476 94360 -1 2943
2945 0 573304 298472 94400 -1 2944
2946 0 573352 298444 94440 -1 2945
2947 0 573392 298404 94480 -1 2946
2948 0 573428 298228 94480 -1 2947
2949 0 573404 298172 94520 -1 2948
2950 0 573404 298168 94600 -1 2949
2951 0 573380 298152 94640 -1 2950
2952 0 572872 299260 94160 -1 2941
2953 0 572760 299228 94280 -1 2952
2954 0 572712 299168 94440 -1 2953
2955 0 572692 299148 94560 -1 2954
2956 0 572656 299044 94720 -1 2955
2957 0 572620 298960 94920 -1 2956
2958 0 572632 298860 95080 -1 2957
2959 0 572612 298788 95200 -1 2958
2960 0 572564 298748 95320 -1 2959
2961 0 572548 298724 95360 -1 2960
2962 0 572516 298696 95440 -1 2961
2963 0 572484 298640 95600 -1 2962
2964 0 572500 298660 95640 -1 2963
2965 0 572464 298608 95720 -1 2964
2966 0 572452 298616 95800 -1 2965
2967 0 572412 298604 95880 -1 2966
2968 0 572376 298592 96000 -1 2967
2969 0 572368 298464 96120 -1 2968
2970 0 572384 298376 96240 -1 2969
2971 0 572368 298348 96280 -1 2970
2972 0 572384 298312 96360 -1 2971
2973 0 572384 298284 96400 -1 2972
2974 0 572360 298224 96520 -1 2973
2975 0 572332 298204 96600 -1 2974
2976 0 572304 298180 96680 -1 2975
2977 0 572244 298160 96800 -1 2976
2978 0 572204 298084 96920 -1 2977
2979 0 572200 298036 97000 -1 2978
2980 0 572196 297964 97120 -1 2979
2981 0 572184 297976 97200 -1 2980
2982 0 572088 298012 97320 -1 2981
2983 0 572004 297936 97440 -1 2982
2984 0 571852 297872 97600 -1 2983
2985 0 571760 297804 97720 -1 2984
2986 0 571680 297752 97800 -1 2985
2987 0 571592 297728 97880 -1 2986
2988 0 571500 297668 97960 -1 2987
2989 0 571364 297652 98080 -1 2988
2990 0 571176 297712 98240 -1 2989
2991 0 571136 297720 98280 -1 2990
2992 0 570980 297808 98400 -1 2991
2993 0 570864 297924 98520 -1 2992
2994 0 570824 297948 98560 -1 2993
2995 0 570736 297976 98640 -1 2994
2996 0 570724 297940 98680 -1 2995
2997 0 570700 297876 98720 -1 2996
2998 0 570600 297820 98760 -1 2997
2999 0 570552 297744 98800 -1 2998
3000 0 570536 297724 98880 -1 2999
3001 0 570548 297648 98960 -1 3000
3002 0 570484 297576 99040 -1 3001
3003 0 570340 297676 99040 -1 3002
3004 0 570356 297716 99120 -1 3003
3005 0 570480 297536 99120 -1 3002
3006 0 570408 297508 99200 -1 3005
3007 0 570344 297484 99280 -1 3006
3008 0 570272 297456 99360 -1 3007
3009 0 570240 297444 99400 -1 3008
3010 0 570208 297436 99440 -1 3009
3011 0 570180 297396 99480 -1 3010
3012 0 570168 297360 99560 -1 3011
3013 0 570152 297348 99600 -1 3012
3014 0 570120 297312 99640 -1 3013
3015 0 570132 297272 99680 -1 3014
3016 0 570128 297196 99720 -1 3015
3017 0 570136 297168 99800 -1 3016
3018 0 570120 297140 99920 -1 3017
3019 0 570188 297052 100040 -1 3018
3020 0 570188 296876 100120 -1 3019
3021 0 570192 296856 100160 -1 3020
3022 0 570068 297152 100160 -1 3021
3023 0 569924 297360 100160 -1 3022
3024 0 569808 297564 100160 -1 3023
3025 0 569728 297716 100160 -1 3024
3026 0 569744 297736 100200 -1 3025
3027 0 569784 297776 100240 -1 3026
3028 0 569792 297516 100120 -1 3024
3029 0 569708 297572 100080 -1 3028
3030 0 569556 297592 100040 -1 3029
3031 0 569460 297576 1e+05 -1 3030
3032 0 569264 297648 99960 -1 3031
3033 0 569224 297652 99920 -1 3032
3034 0 569160 297656 99880 -1 3033
3035 0 570188 296668 100200 -1 3021
3036 0 570224 296432 100200 -1 3035
3037 0 570204 296444 100240 -1 3036
3038 0 570216 296372 100320 -1 3037
3039 0 570224 296256 100360 -1 3038
3040 0 570244 296136 100440 -1 3039
3041 0 570276 296024 100520 -1 3040
3042 0 570256 295884 100560 -1 3041
3043 0 570244 295740 100600 -1 3042
3044 0 570220 295556 100640 -1 3043
3045 0 570220 295472 100680 -1 3044
3046 0 570208 295376 100720 -1 3045
3047 0 570216 295324 100760 -1 3046
3048 0 570228 295172 100840 -1 3047
3049 0 570248 295068 100920 -1 3048
3050 0 570256 294884 101000 -1 3049
3051 0 570288 294824 101040 -1 3050
3052 0 570268 294784 101080 -1 3051
3053 0 570264 294584 101160 -1 3052
3054 0 570256 294544 101200 -1 3053
3055 0 570212 294468 101240 -1 3054
3056 0 570136 294376 101320 -1 3055
3057 0 570084 294316 101360 -1 3056
3058 0 570028 294184 101400 -1 3057
3059 0 569976 294128 101440 -1 3058
3060 0 569928 294100 101480 -1 3059
3061 0 569868 294008 101520 -1 3060
3062 0 569768 293824 101560 -1 3061
3063 0 569724 293708 101600 -1 3062
3064 0 569652 293508 101680 -1 3063
3065 0 569620 293360 101720 -1 3064
3066 0 569492 293152 101800 -1 3065
3067 0 569432 293020 101840 -1 3066
3068 0 569360 292640 101880 -1 3067
3069 0 569192 292188 101960 -1 3068
3070 0 569188 292220 101760 -1 3069
3071 0 569112 292276 101640 -1 3070
3072 0 569008 292332 101560 -1 3071
3073 0 568984 292404 101520 -1 3072
3074 0 568992 292456 101480 -1 3073
3075 0 568968 292504 101440 -1 3074
3076 0 568988 292556 101400 -1 3075
3077 0 568932 292692 101360 -1 3076
3078 0 568872 292788 101320 -1 3077
3079 0 569100 291968 102000 -1 3069
3080 0 569100 291688 102040 -1 3079
3081 0 569112 291404 102080 -1 3080
3082 0 569060 291328 102120 -1 3081
3083 0 568972 291260 102200 -1 3082
3084 0 568952 291196 102240 -1 3083
3085 0 568940 291136 102280 -1 3084
3086 0 568952 291040 102360 -1 3085
3087 0 568928 290952 102400 -1 3086
3088 0 568896 290892 102440 -1 3087
3089 0 568856 290792 102480 -1 3088
3090 0 568548 290828 102520 -1 3089
3091 0 570292 295692 100520 -1 3043
3092 0 570308 295676 100440 -1 3091
3093 0 570280 295652 100360 -1 3092
3094 0 570300 295612 100320 -1 3093
3095 0 570544 295488 100320 -1 3094
3096 0 570772 295412 100320 -1 3095
3097 0 570912 295404 100360 -1 3096
3098 0 570952 295368 100400 -1 3097
3099 0 571124 295376 100400 -1 3098
3100 0 571140 295396 100440 -1 3099
3101 0 571248 295456 100440 -1 3100
3102 0 571300 295456 100480 -1 3101
3103 0 570228 296424 100040 -1 3036
3104 0 572078 299260 93240 -1 2928
3105 0 571238 299236 93120 -1 3104
3106 0 570302 299480 93200 -1 3105
3107 0 569962 299464 93320 -1 3106
3108 0 569862 299432 93360 -1 3107
3109 0 569450 299428 93560 -1 3108
3110 0 569170 299556 93640 -1 3109
3111 0 569047.3 299620 93720 -1 3110
3112 0 568986 299652 93760 -1 3111
3113 0 568686 299696 93840 -1 3112
3114 0 568586 299704 93880 -1 3113
3115 0 568398 299792 94000 -1 3114
3116 0 567902 299704 94040 -1 3115
3117 0 568022 299852 94160 -1 3116
3118 0 567722 299992 94360 -1 3117
3119 0 567590 300052 94480 -1 3118
3120 0 567522 300124 94520 -1 3119
3121 0 567398 300312 94600 -1 3120
3122 0 567098 300428 94680 -1 3121
3123 0 567006 300380 94720 -1 3122
3124 0 566686 300356 94800 -1 3123
3125 0 566558 300332 94840 -1 3124
3126 0 566490 300316 94880 -1 3125
3127 0 566414 300276 94920 -1 3126
3128 0 566242 300184 94960 -1 3127
3129 0 565882 300152 95080 -1 3128
3130 0 565514 300288 95160 -1 3129
3131 0 565310 300656 95160 -1 3130
3132 0 565126 300896 95160 -1 3131
3133 0 564682 301008 95200 -1 3132
3134 0 564554 301012 95240 -1 3133
3135 0 564458 301012 95280 -1 3134
3136 0 564166 301060 95360 -1 3135
3137 0 563942 301132 95440 -1 3136
3138 0 563806 301192 95560 -1 3137
3139 0 563570 301308 95640 -1 3138
3140 0 563278 301412 95760 -1 3139
3141 0 562990 301524 95840 -1 3140
3142 0 562734 301664 95920 -1 3141
3143 0 562590 301692 95960 -1 3142
3144 0 562514 301732 96040 -1 3143
3145 0 562462 301720 96080 -1 3144
3146 0 562446 301664 96120 -1 3145
3147 0 561930 301856 96320 -1 3146
3148 0 561690 302040 96400 -1 3147
3149 0 561342 302160 96520 -1 3148
3150 0 561030 302292 96760 -1 3149
3151 0 560758 302384 96880 -1 3150
3152 0 560658 302396 96920 -1 3151
3153 0 560554 302396 96960 -1 3152
3154 0 560334 302400 97000 -1 3153
3155 0 560102 302472 97080 -1 3154
3156 0 560002 302500 97120 -1 3155
3157 0 559770 302600 97200 -1 3156
3158 0 559674 302680 97280 -1 3157
3159 0 559510 302772 97320 -1 3158
3160 0 559230 302992 97400 -1 3159
3161 0 559026 303180 97440 -1 3160
3162 0 558826 303336 97560 -1 3161
3163 0 558590 303472 97400 -1 3162
3164 0 558378 303952 97280 -1 3163
3165 0 558178 304320 97560 -1 3164
3166 0 558194 304424 97680 -1 3165
3167 0 558098 304512 97800 -1 3166
3168 0 558090 304512 97880 -1 3167
3169 0 557918 304896 97880 -1 3168
3170 0 557890 304988 98000 -1 3169
3171 0 557874 305092 98080 -1 3170
3172 0 557862 305204 98200 -1 3171
3173 0 557830 305296 98360 -1 3172
3174 0 557906 305444 98400 -1 3173
3175 0 557974 305584 98480 -1 3174
3176 0 558026 305640 98520 -1 3175
3177 0 558074 305744 98560 -1 3176
3178 0 558114 305824 98600 -1 3177
3179 0 558186 305996 98680 -1 3178
3180 0 558270 306140 98720 -1 3179
3181 0 558214 306288 98760 -1 3180
3182 0 558138 306424 98800 -1 3181
3183 0 558054 306544 98840 -1 3182
3184 0 557894 306668 98880 -1 3183
3185 0 557726 306832 98920 -1 3184
3186 0 557590 306972 98960 -1 3185
3187 0 557538 307020 99000 -1 3186
3188 0 557462 307228 99080 -1 3187
3189 0 557434 307316 99120 -1 3188
3190 0 557406 307416 99160 -1 3189
3191 0 557370 307532 99200 -1 3190
3192 0 557334 307604 99240 -1 3191
3193 0 557322 307676 99280 -1 3192
3194 0 557266 307716 99320 -1 3193
3195 0 557210 307780 99360 -1 3194
3196 0 557110 307860 99400 -1 3195
3197 0 557054 307944 99440 -1 3196
3198 0 556998 307996 99480 -1 3197
3199 0 556890 308104 99560 -1 3198
3200 0 556806 308180 99600 -1 3199
3201 0 556618 308252 99640 -1 3200
3202 0 556434 308428 99680 -1 3201
3203 0 555894 308816 99640 -1 3202
3204 0 555814 308912 99600 -1 3203
3205 0 555858 309108 99720 -1 3204
3206 0 555402 309636 99760 -1 3205
3207 0 555350 309728 99800 -1 3206
3208 0 555322 309788 99840 -1 3207
3209 0 555286 309848 99880 -1 3208
3210 0 555202 309924 99920 -1 3209
3211 0 555122 309980 99960 -1 3210
3212 0 555138 310012 1e+05 -1 3211
3213 0 555150 310032 100040 -1 3212
3214 0 555130 310072 100120 -1 3213
3215 0 555106 310112 100160 -1 3214
3216 0 555078 310136 100200 -1 3215
3217 0 555062 310200 100240 -1 3216
3218 0 554982 310296 100280 -1 3217
3219 0 554898 310360 100320 -1 3218
3220 0 554718 310592 100360 -1 3219
3221 0 554646 310680 100400 -1 3220
3222 0 554566 310736 100440 -1 3221
3223 0 554498 310824 100480 -1 3222
3224 0 554334 311012 100520 -1 3223
3225 0 554126 311132 100520 -1 3224
3226 0 554006 311280 100560 -1 3225
3227 0 553870 311376 100520 -1 3226
3228 0 553658 311488 100520 -1 3227
3229 0 553470 311540 100560 -1 3228
3230 0 553302 311696 100600 -1 3229
3231 0 553282 311692 100640 -1 3230
3232 0 553274 311796 100760 -1 3231
3233 0 553282 311832 100800 -1 3232
3234 0 553294 311880 100880 -1 3233
3235 0 553254 311940 100960 -1 3234
3236 0 553270 311988 101000 -1 3235
3237 0 553250 312156 101080 -1 3236
3238 0 553022 312252 101080 -1 3237
3239 0 552950 312496 101160 -1 3238
3240 0 552954 312552 101240 -1 3239
3241 0 552954 312612 101280 -1 3240
3242 0 552910 312740 101400 -1 3241
3243 0 552894 312792 101440 -1 3242
3244 0 552890 312896 101480 -1 3243
3245 0 552842 312952 101520 -1 3244
3246 0 552874 313052 101560 -1 3245
3247 0 552946 313224 101600 -1 3246
3248 0 553062 313228 101560 -1 3247
3249 0 553154 313144 101480 -1 3248
3250 0 553202 313136 101440 -1 3249
3251 0 553298 313104 101360 -1 3250
3252 0 553322 313060 101320 -1 3251
3253 0 552946 313228 101680 -1 3247
3254 0 552898 313072 101720 -1 3253
3255 0 552910 313040 101800 -1 3254
3256 0 552914 313036 101840 -1 3255
3257 0 552926 313032 101880 -1 3256
3258 0 552986 313052 101920 -1 3257
3259 0 553014 313044 101960 -1 3258
3260 0 553022 313024 102000 -1 3259
3261 0 552830 312956 101920 -1 3257
3262 0 552842 312944 101960 -1 3261
3263 0 552906 312940 102000 -1 3262
3264 0 554946 309876 99920 -1 3211
3265 0 554778 309764 99960 -1 3264
3266 0 554714 309748 99920 -1 3265
3267 0 554670 309736 99880 -1 3266
3268 0 554630 309724 99840 -1 3267
3269 0 554594 309712 99800 -1 3268
3270 0 554558 309692 99760 -1 3269
3271 0 554510 309708 99720 -1 3270
3272 0 554458 309700 99680 -1 3271
3273 0 554434 309684 99640 -1 3272
3274 0 555734 308812 99520 -1 3204
3275 0 555678 308844 99440 -1 3274
3276 0 555602 308800 99360 -1 3275
3277 0 558282 304420 98120 -1 3168
3278 0 558450 304404 98160 -1 3277
3279 0 558474 304440 98200 -1 3278
3280 0 558598 304456 98240 -1 3279
3281 0 558810 304416 98280 -1 3280
3282 0 579716 303312 86480 -1 2842
3283 0 579720 303376 86280 -1 3282
3284 0 580012 303564 86240 -1 3283
3285 0 580080 303620 86200 -1 3284
3286 0 580116 303648 86160 -1 3285
3287 0 580122 303704 86120 -1 3286
3288 0 580170 303792 86040 -1 3287
3289 0 580186 303904 86000 -1 3288
3290 0 580326 304168 86000 -1 3289
3291 0 580194 304392 86000 -1 3290
3292 0 580022 304600 86000 -1 3291
3293 0 579914 304744 86040 -1 3292
3294 0 579794 304852 86080 -1 3293
3295 0 579778 304900 86120 -1 3294
3296 0 579684 305120 86120 -1 3295
3297 0 579664 305220 86040 -1 3296
3298 0 579680 305316 86000 -1 3297
3299 0 579672 305356 85960 -1 3298
3300 0 579684 305412 85920 -1 3299
3301 0 579652 305448 85880 -1 3300
3302 0 579604 305476 85840 -1 3301
3303 0 579584 305472 85800 -1 3302
3304 0 579568 305460 85760 -1 3303
3305 0 579520 305500 85720 -1 3304
3306 0 579464 305516 85680 -1 3305
3307 0 579424 305540 85600 -1 3306
3308 0 580338 303860 85920 -1 3289
3309 0 580458 303768 85840 -1 3308
3310 0 580510 303736 85800 -1 3309
3311 0 580602 303720 85720 -1 3310
3312 0 580758 303692 85680 -1 3311
3313 0 580810 303612 85600 -1 3312
3314 0 580782 303740 85520 -1 3313
3315 0 580726 303800 85440 -1 3314
3316 0 580726 303812 85400 -1 3315
3317 0 580726 303828 85360 -1 3316
3318 0 580774 303884 85280 -1 3317
3319 0 580854 303976 85160 -1 3318
3320 0 580902 304028 85120 -1 3319
3321 0 580962 304108 85080 -1 3320
3322 0 580998 304212 85000 -1 3321
3323 0 581042 304268 84920 -1 3322
3324 0 581166 304384 84840 -1 3323
3325 0 581206 304428 84800 -1 3324
3326 0 581230 304516 84720 -1 3325
3327 0 581206 304572 84680 -1 3326
3328 0 581238 304684 84600 -1 3327
3329 0 581234 304780 84480 -1 3328
3330 0 581210 304832 84440 -1 3329
3331 0 581230 304992 84280 -1 3330
3332 0 581226 305008 84240 -1 3331
3333 0 581262 305080 84160 -1 3332
3334 0 581286 305108 84120 -1 3333
3335 0 581274 305144 84040 -1 3334
3336 0 581306 305176 83960 -1 3335
3337 0 581358 305228 83840 -1 3336
3338 0 581382 305240 83800 -1 3337
3339 0 581486 305228 83720 -1 3338
3340 0 581554 305256 83680 -1 3339
3341 0 581610 305292 83640 -1 3340
3342 0 581654 305308 83600 -1 3341
3343 0 581666 305296 83520 -1 3342
3344 0 581706 305356 83480 -1 3343
3345 0 581742 305368 83400 -1 3344
3346 0 581826 305412 83320 -1 3345
3347 0 581842 305424 83280 -1 3346
3348 0 581886 305448 83240 -1 3347
3349 0 581906 305476 83200 -1 3348
3350 0 581934 305484 83160 -1 3349
3351 0 581954 305500 83120 -1 3350
3352 0 581990 305512 83080 -1 3351
3353 0 582022 305528 83040 -1 3352
3354 0 582114 305632 83000 -1 3353
3355 0 582182 305640 82960 -1 3354
3356 0 582190 305620 82920 -1 3355
3357 0 582326 305644 82880 -1 3356
3358 0 582370 305668 82840 -1 3357
3359 0 582478 305668 82800 -1 3358
3360 0 582534 305696 82760 -1 3359
3361 0 582594 305700 82680 -1 3360
3362 0 582658 305728 82640 -1 3361
3363 0 582754 305752 82520 -1 3362
3364 0 582838 305764 82440 -1 3363
3365 0 582986 305776 82240 -1 3364
3366 0 583106 305736 82040 -1 3365
3367 0 583118 305712 81960 -1 3366
3368 0 583162 305696 81840 -1 3367
3369 0 583214 305696 81760 -1 3368
3370 0 583054 305656 81640 -1 3369
3371 0 582954 305564 81600 -1 3370
3372 0 582942 305528 81520 -1 3371
3373 0 582990 305492 81440 -1 3372
3374 0 583038 305472 81400 -1 3373
3375 0 583118 305444 81280 -1 3374
3376 0 583178 305456 81200 -1 3375
3377 0 583334 305436 81080 -1 3376
3378 0 583498 305364 80960 -1 3377
3379 0 583730 305376 80840 -1 3378
3380 0 583938 305364 80720 -1 3379
3381 0 584018 305320 80680 -1 3380
3382 0 584042 305320 80600 -1 3381
3383 0 584058 305396 80560 -1 3382
3384 0 584078 305516 80520 -1 3383
3385 0 584194 305612 80480 -1 3384
3386 0 584230 305648 80440 -1 3385
3387 0 584246 305684 80360 -1 3386
3388 0 584318 305772 80240 -1 3387
3389 0 584438 305892 80160 -1 3388
3390 0 584502 305920 80120 -1 3389
3391 0 584534 305948 80040 -1 3390
3392 0 584630 306068 79920 -1 3391
3393 0 584742 306120 79880 -1 3392
3394 0 584786 306180 79840 -1 3393
3395 0 584942 306224 79800 -1 3394
3396 0 584990 306228 79760 -1 3395
3397 0 585042 306232 79680 -1 3396
3398 0 585090 306256 79640 -1 3397
3399 0 585182 306276 79600 -1 3398
3400 0 585426 306268 79560 -1 3399
3401 0 585590 306176 79480 -1 3400
3402 0 585594 306188 79440 -1 3401
3403 0 585722 306208 79320 -1 3402
3404 0 585754 306208 79280 -1 3403
3405 0 585858 306228 79200 -1 3404
3406 0 585962 306284 79120 -1 3405
3407 0 586058 306340 79000 -1 3406
3408 0 586142 306328 78920 -1 3407
3409 0 586182 306332 78880 -1 3408
3410 0 586238 306360 78760 -1 3409
3411 0 586258 306376 78600 -1 3410
3412 0 586274 306340 78480 -1 3411
3413 0 586294 306340 78440 -1 3412
3414 0 586258 306348 78400 -1 3413
3415 0 586270 306352 78320 -1 3414
3416 0 586254 306356 78280 -1 3415
3417 0 586226 306380 78200 -1 3416
3418 0 586226 306384 78160 -1 3417
3419 0 586150 306432 78040 -1 3418
3420 0 586134 306452 77920 -1 3419
3421 0 586106 306468 77880 -1 3420
3422 0 586058 306464 77760 -1 3421
3423 0 586018 306488 77640 -1 3422
3424 0 586023.3 306501.34 77560 -1 3423
3425 0 586026 306508 77520 -1 3424
3426 0 586022 306496 77480 -1 3425
3427 0 586058 306492 77400 -1 3426
3428 0 586098 306428 77280 -1 3427
3429 0 586110 306404 77240 -1 3428
3430 0 586162 306288 77160 -1 3429
3431 0 586194 306188 77040 -1 3430
3432 0 586150 306116 76880 -1 3431
3433 0 586126 306064 76720 -1 3432
3434 0 586126 306024 76560 -1 3433
3435 0 586226 305860 76320 -1 3434
3436 0 586182 305724 76200 -1 3435
3437 0 586146 305672 76120 -1 3436
3438 0 586126 305540 76040 -1 3437
3439 0 586158 305528 76000 -1 3438
3440 0 586148.7 305481.34 75960 -1 3439
3441 0 586370 305364 75960 -1 3440
3442 0 586366 305232 75960 -1 3441
3443 0 586318 305148 76000 -1 3442
3444 0 586402 305032 76000 -1 3443
3445 0 586130 305388 75880 -1 3440
3446 0 586166 305356 75840 -1 3445
3447 0 586066 305380 75800 -1 3446
3448 0 584058 305208 80680 -1 3381
3449 0 584002 305056 80680 -1 3448
3450 0 583942 304876 80680 -1 3449
3451 0 583878 304820 80720 -1 3450
3452 0 583778 304728 80800 -1 3451
3453 0 583766 304688 80840 -1 3452
3454 0 583710 304536 80880 -1 3453
3455 0 583706 304476 80920 -1 3454
3456 0 583702 304444 80960 -1 3455
3457 0 583682 304420 81000 -1 3456
3458 0 583658 304396 81040 -1 3457
3459 0 583630 304380 81120 -1 3458
3460 0 583566 304308 81240 -1 3459
3461 0 583534 304272 81280 -1 3460
3462 0 583522 304196 81320 -1 3461
3463 0 583442 304092 81400 -1 3462
3464 0 583418 304068 81440 -1 3463
3465 0 583446 303976 81560 -1 3464
3466 0 583438 303948 81600 -1 3465
3467 0 583386 303944 81680 -1 3466
3468 0 583338 303956 81760 -1 3467
3469 0 585504 303624 86240 -1 2838
3470 0 585584 304024 86400 -1 3469
3471 0 585352 304720 86520 -1 3470
3472 0 585488 305712 86680 -1 3471
3473 0 584640 306280 86920 -1 3472
3474 0 584272 306384 87040 -1 3473
3475 0 584098 306384 87160 -1 3474
3476 0 583902 306324 87320 -1 3475
3477 0 583722 306248 87440 -1 3476
3478 0 583666 306260 87600 -1 3477
3479 0 583610 306232 87720 -1 3478
3480 0 583526 306204 87840 -1 3479
3481 0 583530 306188 87920 -1 3480
3482 0 583458 306180 88000 -1 3481
3483 0 583306 306236 88120 -1 3482
3484 0 583050 306276 88120 -1 3483
3485 0 582878 306292 88080 -1 3484
3486 0 582794 306324 88040 -1 3485
3487 0 582706 306412 88000 -1 3486
3488 0 582608 306508 87920 -1 3487
3489 0 582544 306536 87880 -1 3488
3490 0 582492 306548 87800 -1 3489
3491 0 582456 306576 87720 -1 3490
3492 0 582432 306596 87680 -1 3491
3493 0 582388 306596 87640 -1 3492
3494 0 582336 306604 87600 -1 3493
3495 0 582304 306604 87560 -1 3494
3496 0 582264 306656 87480 -1 3495
3497 0 582236 306748 87400 -1 3496
3498 0 582236 306764 87360 -1 3497
3499 0 582220 306820 87280 -1 3498
3500 0 582192 306828 87240 -1 3499
3501 0 582184 306860 87200 -1 3500
3502 0 582172 306868 87120 -1 3501
3503 0 582164 306888 87080 -1 3502
3504 0 582204 306988 87080 -1 3503
3505 0 582104 307080 87000 -1 3504
3506 0 582060 307104 86960 -1 3505
3507 0 582020 307124 86920 -1 3506
3508 0 581960 307148 86880 -1 3507
3509 0 581908 307152 86840 -1 3508
3510 0 581820 307184 86800 -1 3509
3511 0 581712 307204 86760 -1 3510
3512 0 582120 306840 87040 -1 3503
3513 0 582084 306852 87000 -1 3512
3514 0 582104 306844 86960 -1 3513
3515 0 582064 306852 86880 -1 3514
3516 0 582076 306812 86840 -1 3515
3517 0 582112 306760 86800 -1 3516
3518 0 582144 306736 86760 -1 3517
3519 0 582164 306760 86720 -1 3518
3520 0 582184 306792 86680 -1 3519
3521 0 583246 306240 88200 -1 3483
3522 0 583182 306256 88280 -1 3521
3523 0 582862 306588 88400 -1 3522
3524 0 582746 306828 88520 -1 3523
3525 0 582354 306924 88600 -1 3524
3526 0 581914 307112 88680 -1 3525
3527 0 581618 307164 88800 -1 3526
3528 0 581442 307208 88880 -1 3527
3529 0 581230 307224 89000 -1 3528
3530 0 581042 307104 89040 -1 3529
3531 0 581074 306704 89080 -1 3530
3532 0 581070 307372 89120 -1 3531
3533 0 580726 307648 89320 -1 3532
3534 0 580586 307740 89400 -1 3533
3535 0 580438 307752 89520 -1 3534
3536 0 580142 307872 89720 -1 3535
3537 0 579970 307912 90000 -1 3536
3538 0 579930 307996 90200 -1 3537
3539 0 579886 308012 90440 -1 3538
3540 0 579970 308116 90680 -1 3539
3541 0 580082 308196 90960 -1 3540
3542 0 580190 308180 91200 -1 3541
3543 0 580198 308124 91280 -1 3542
3544 0 580238 308068 91320 -1 3543
3545 0 580354 308024 91400 -1 3544
3546 0 580338 308032 91480 -1 3545
3547 0 580294 307948 91640 -1 3546
3548 0 580058 307748 91880 -1 3547
3549 0 579990 307708 91920 -1 3548
3550 0 579778 307616 92040 -1 3549
3551 0 579674 307656 92160 -1 3550
3552 0 579602 307628 92280 -1 3551
3553 0 579326 307752 92440 -1 3552
3554 0 579118 307680 92680 -1 3553
3555 0 578958 307668 92880 -1 3554
3556 0 578810 307656 93080 -1 3555
3557 0 578766 307584 93280 -1 3556
3558 0 578594 307680 93520 -1 3557
3559 0 578546 307760 93720 -1 3558
3560 0 578502 307840 93840 -1 3559
3561 0 578430 307940 94040 -1 3560
3562 0 578318 307956 94240 -1 3561
3563 0 578262 307948 94440 -1 3562
3564 0 578142 307912 94680 -1 3563
3565 0 578026 307948 94880 -1 3564
3566 0 577914 308028 95120 -1 3565
3567 0 577862 308256 95320 -1 3566
3568 0 577894 308296 95400 -1 3567
3569 0 577854 308360 95600 -1 3568
3570 0 577810 308400 95760 -1 3569
3571 0 577790 308460 95960 -1 3570
3572 0 577710 308420 96160 -1 3571
3573 0 577342 308376 96400 -1 3572
3574 0 576818 308168 96520 -1 3573
3575 0 576570 308052 96600 -1 3574
3576 0 575934 308200 96760 -1 3575
3577 0 575834 308316 96840 -1 3576
3578 0 575678 308384 97040 -1 3577
3579 0 575658 308376 97120 -1 3578
3580 0 575658 308416 97200 -1 3579
3581 0 575486 308444 97320 -1 3580
3582 0 575250 308492 97440 -1 3581
3583 0 574806 308488 97600 -1 3582
3584 0 574386 308700 97760 -1 3583
3585 0 574166 308756 97920 -1 3584
3586 0 573866 309008 98120 -1 3585
3587 0 573614 309140 98280 -1 3586
3588 0 573330 309196 98400 -1 3587
3589 0 573078 309256 98480 -1 3588
3590 0 572654 309396 98640 -1 3589
3591 0 572270 309576 98800 -1 3590
3592 0 572018 309588 98880 -1 3591
3593 0 571726 309540 99000 -1 3592
3594 0 571614 309472 99120 -1 3593
3595 0 571490 309460 99280 -1 3594
3596 0 571418 309468 99400 -1 3595
3597 0 571298 309372 99600 -1 3596
3598 0 571138 309416 99800 -1 3597
3599 0 570874 309456 1e+05 -1 3598
3600 0 570474 309424 100160 -1 3599
3601 0 570226 309340 100360 -1 3600
3602 0 569974 309144 100600 -1 3601
3603 0 569934 309120 100640 -1 3602
3604 0 569726 309088 100800 -1 3603
3605 0 569489.2 309081.6 100880 -1 3604
3606 0 569134 309072 101000 -1 3605
3607 0 569010 308880 101160 -1 3606
3608 0 568902 308748 101240 -1 3607
3609 0 568698 308636 101360 -1 3608
3610 0 568126 309020 101160 -1 3609
3611 0 567778 309236 101080 -1 3610
3612 0 567690 309300 101000 -1 3611
3613 0 567174 309532 101200 -1 3612
3614 0 566990 309688 101360 -1 3613
3615 0 566822 309912 101480 -1 3614
3616 0 566614 310152 101600 -1 3615
3617 0 566464 310256 101640 -1 3616
3618 0 566452 310372 101440 -1 3617
3619 0 566404 310396 101400 -1 3618
3620 0 566344 310408 101320 -1 3619
3621 0 566232 310368 101240 -1 3620
3622 0 566136 310392 101200 -1 3621
3623 0 566102 310408 101160 -1 3622
3624 0 565950 310460 101160 -1 3623
3625 0 565774 310404 101160 -1 3624
3626 0 565762 310396 101120 -1 3625
3627 0 566336 310152 101760 -1 3617
3628 0 566080 310112 102000 -1 3627
3629 0 566004 310096 102040 -1 3628
3630 0 565568 310152 102080 -1 3629
3631 0 565560 310212 102240 -1 3630
3632 0 565460 310368 101880 -1 3631
3633 0 565356 310496 101840 -1 3632
3634 0 565244 310604 101760 -1 3633
3635 0 565188 310640 101680 -1 3634
3636 0 565124 310752 101480 -1 3635
3637 0 565120 310760 101440 -1 3636
3638 0 565076 310716 101360 -1 3637
3639 0 565052 310704 101280 -1 3638
3640 0 564946 310664 101240 -1 3639
3641 0 565454 310904 101240 -1 3640
3642 0 565398 310852 101160 -1 3641
3643 0 565386 310860 101120 -1 3642
3644 0 565228 310188 102360 -1 3631
3645 0 564992 310308 102480 -1 3644
3646 0 564976 310404 102520 -1 3645
3647 0 564844 310360 102560 -1 3646
3648 0 564672 310336 102720 -1 3647
3649 0 564256 310380 102880 -1 3648
3650 0 564044 310404 102960 -1 3649
3651 0 564428 310324 102960 -1 3650
3652 0 564244 310344 103160 -1 3651
3653 0 564072 310312 103280 -1 3652
3654 0 564038 310308 103360 -1 3653
3655 0 563832 310432 103040 -1 3650
3656 0 563164 310640 103160 -1 3655
3657 0 562548 310768 103200 -1 3656
3658 0 562124 310936 103240 -1 3657
3659 0 561620 311256 103360 -1 3658
3660 0 561600 311520 103520 -1 3659
3661 0 561224 311540 103800 -1 3660
3662 0 561378 311684 104000 -1 3661
3663 0 561550 311860 104160 -1 3662
3664 0 561614 312076 104360 -1 3663
3665 0 561478 312292 104440 -1 3664
3666 0 561478 312360 104480 -1 3665
3667 0 561406 312284 104520 -1 3666
3668 0 561384 312256 104560 -1 3667
3669 0 560834 312004 104560 -1 3668
3670 0 560674 312024 104680 -1 3669
3671 0 560566 312052 104720 -1 3670
3672 0 560210 312124 104880 -1 3671
3673 0 560182 312168 104960 -1 3672
3674 0 560166 312196 105000 -1 3673
3675 0 561362 312228 104600 -1 3668
3676 0 561554 312392 104680 -1 3675
3677 0 561730 312468 104760 -1 3676
3678 0 561818 312428 104840 -1 3677
3679 0 561870 312420 104920 -1 3678
3680 0 561958 312336 105000 -1 3679
3681 0 561998 312272 105080 -1 3680
3682 0 561962 312176 105200 -1 3681
3683 0 562046 312204 105240 -1 3682
3684 0 562038 312116 105360 -1 3683
3685 0 562094 312132 105440 -1 3684
3686 0 562006 312112 105520 -1 3685
3687 0 561998 312064 105680 -1 3686
3688 0 561998 312104 105760 -1 3687
3689 0 561202 312176 104760 -1 3677
3690 0 561194 312184 104840 -1 3689
3691 0 560318 311444 103800 -1 3661
3692 0 560170 311480 103760 -1 3691
3693 0 559798 311388 103720 -1 3692
3694 0 559330 311232 103720 -1 3693
3695 0 559274 311192 103640 -1 3694
3696 0 559246 311184 103600 -1 3695
3697 0 568738 308252 101600 -1 3609
3698 0 568756 308220 101640 -1 3697
3699 0 568848 308164 101720 -1 3698
3700 0 569084 308008 101760 -1 3699
3701 0 569068 307788 102120 -1 3700
3702 0 569036 307520 102280 -1 3701
3703 0 569005.6 307446.4 102360 -1 3702
3704 0 568960 307336 102480 -1 3703
3705 0 568936 307376 102560 -1 3704
3706 0 568956 307148 102720 -1 3705
3707 0 568920 307068 102800 -1 3706
3708 0 568852 307060 102840 -1 3707
3709 0 568820 307108 102880 -1 3708
3710 0 569600 307640 101800 -1 3701
3711 0 569616 307800 101640 -1 3710
3712 0 569652 307776 101560 -1 3711
3713 0 569628 307772 101480 -1 3712
3714 0 569628 307776 101440 -1 3713
3715 0 569636 307772 101400 -1 3714
3716 0 569664 307812 101320 -1 3715
3717 0 569704 307800 101240 -1 3716
3718 0 569740 307804 101160 -1 3717
3719 0 569732 307804 101120 -1 3718
3720 0 569752 307804 101040 -1 3719
3721 0 569764 307804 101000 -1 3720
3722 0 569768 307768 100920 -1 3721
3723 0 569752 307728 100880 -1 3722
3724 0 569760 307732 100840 -1 3723
3725 0 569828 307676 100760 -1 3724
3726 0 569864 307660 100720 -1 3725
3727 0 569920 307664 100640 -1 3726
3728 0 568788 308264 102200 -1 3701
3729 0 568744 308316 102280 -1 3728
3730 0 568752 308304 102360 -1 3729
3731 0 568800 308296 102400 -1 3730
3732 0 568496 308528 102360 -1 3730
3733 0 568404 308592 102400 -1 3732
3734 0 568416 308612 102440 -1 3733
3735 0 585808 306840 86680 -1 3472
3736 0 586424 307024 86960 -1 3735
3737 0 586784 307104 87160 -1 3736
3738 0 587128 307064 87400 -1 3737
3739 0 587560 307232 87600 -1 3738
3740 0 587888 307352 87800 -1 3739
3741 0 588040 307504 88000 -1 3740
3742 0 588040 307688 88280 -1 3741
3743 0 587980 307752 88520 -1 3742
3744 0 587956 307676 88640 -1 3743
3745 0 587964 307872 88840 -1 3744
3746 0 587924 307888 88960 -1 3745
3747 0 587920 307792 89000 -1 3746
3748 0 587732 307500 89040 -1 3747
3749 0 587980 306796 89080 -1 3748
3750 0 588012 307876 89120 -1 3749
3751 0 587988 308028 89280 -1 3750
3752 0 588028 308068 89400 -1 3751
3753 0 588086 308140 89440 -1 3752
3754 0 587200 307960 89440 -1 3753
3755 0 586836 308248 89440 -1 3754
3756 0 586800 308512 89640 -1 3755
3757 0 586744 308532 89720 -1 3756
3758 0 586766 308600 89800 -1 3757
3759 0 586790 308632 89840 -1 3758
3760 0 586778 308632 89880 -1 3759
3761 0 586770 308760 89960 -1 3760
3762 0 586774 308796 90000 -1 3761
3763 0 586758 308828 90040 -1 3762
3764 0 586714 308884 90120 -1 3763
3765 0 586718 308960 90200 -1 3764
3766 0 586670 309048 90280 -1 3765
3767 0 586630 309060 90320 -1 3766
3768 0 586610 309056 90360 -1 3767
3769 0 586626 309048 90400 -1 3768
3770 0 586634 309040 90440 -1 3769
3771 0 586650 309028 90520 -1 3770
3772 0 586654 309024 90560 -1 3771
3773 0 588260 308356 89560 -1 3753
3774 0 588272 309084 89760 -1 3773
3775 0 588275 309321 89880 -1 3774
3776 0 588276 309400 89920 -1 3775
3777 0 588412 309648 90000 -1 3776
3778 0 588490 309856 90160 -1 3777
3779 0 588494 309893.34 90240 -1 3778
3780 0 588022 310436 90240 -1 3779
3781 0 587906 310768 90240 -1 3780
3782 0 587866 310940 90360 -1 3781
3783 0 587860 310952 90400 -1 3782
3784 0 587816 310960 90440 -1 3783
3785 0 587776 310980 90480 -1 3784
3786 0 587764 311000 90520 -1 3785
3787 0 587452 311164 90560 -1 3786
3788 0 587620 311056 90760 -1 3787
3789 0 587668 310892 90800 -1 3788
3790 0 587688 310872 90840 -1 3789
3791 0 587702 310852 90880 -1 3790
3792 0 587730 310832 90920 -1 3791
3793 0 587726 310832 90960 -1 3792
3794 0 587746 310828 91000 -1 3793
3795 0 587754 310832 91040 -1 3794
3796 0 587774 310836 91080 -1 3795
3797 0 587790 310872 91120 -1 3796
3798 0 587750 310856 91280 -1 3797
3799 0 587738 310820 91320 -1 3798
3800 0 587826 310536 91360 -1 3799
3801 0 587778 310944 91400 -1 3800
3802 0 587742 310968 91440 -1 3801
3803 0 587750 310952 91480 -1 3802
3804 0 587718 310920 91520 -1 3803
3805 0 587702 310920 91560 -1 3804
3806 0 587730 310964 91600 -1 3805
3807 0 587790 311008 91680 -1 3806
3808 0 587770 310952 91840 -1 3807
3809 0 587770 310920 92000 -1 3808
3810 0 587874 310924 92160 -1 3809
3811 0 587862 310996 92200 -1 3810
3812 0 587902 310988 92280 -1 3811
3813 0 587950 310960 92400 -1 3812
3814 0 587938 310948 92440 -1 3813
3815 0 587966 310912 92480 -1 3814
3816 0 588070 310872 92600 -1 3815
3817 0 588182 310752 92720 -1 3816
3818 0 588202 310728 92760 -1 3817
3819 0 588226 310692 92800 -1 3818
3820 0 588202 310616 92880 -1 3819
3821 0 588214 310584 92920 -1 3820
3822 0 588194 310552 92960 -1 3821
3823 0 588166 310416 93040 -1 3822
3824 0 588202 310248 93120 -1 3823
3825 0 588250 310212 93200 -1 3824
3826 0 588290 310200 93280 -1 3825
3827 0 588282 310204 93480 -1 3826
3828 0 588322 310216 93640 -1 3827
3829 0 587588 311416 90720 -1 3787
3830 0 587528 311456 90800 -1 3829
3831 0 587540 311468 90840 -1 3830
3832 0 587588 311476 90920 -1 3831
3833 0 587624 311496 90960 -1 3832
3834 0 587704 311524 91000 -1 3833
3835 0 587740 311528 91040 -1 3834
3836 0 587842 311624 91080 -1 3835
3837 0 587958 311764 91000 -1 3836
3838 0 588058 311824 90920 -1 3837
3839 0 588162 311832 90880 -1 3838
3840 0 588382 311908 90880 -1 3839
3841 0 588586 311876 90920 -1 3840
3842 0 588706 311848 90960 -1 3841
3843 0 588790 311820 91000 -1 3842
3844 0 588846 311812 91040 -1 3843
3845 0 588178 311732 90840 -1 3839
3846 0 588218 311584 90920 -1 3845
3847 0 588270 311528 91040 -1 3846
3848 0 588326 311496 91080 -1 3847
3849 0 588170 311780 90760 -1 3845
3850 0 587878 311616 91160 -1 3836
3851 0 587854 311564 91200 -1 3850
3852 0 587838 311512 91240 -1 3851
3853 0 586928 311164 90560 -1 3787
3854 0 586732 311176 90600 -1 3853
3855 0 586512 311152 90640 -1 3854
3856 0 585936 311100 90640 -1 3855
3857 0 585920 311116 90840 -1 3856
3858 0 585440 311076 90640 -1 3857
3859 0 585040 311044 90560 -1 3858
3860 0 584748 310980 90400 -1 3859
3861 0 584504 310996 90280 -1 3860
3862 0 584224 310984 90080 -1 3861
3863 0 584220 311012 89960 -1 3862
3864 0 583864 311192 89840 -1 3863
3865 0 583760 311260 89800 -1 3864
3866 0 583656 311324 89680 -1 3865
3867 0 583644 311312 89640 -1 3866
3868 0 583412 311492 89600 -1 3867
3869 0 583168 311648 89560 -1 3868
3870 0 583160 311640 89520 -1 3869
3871 0 583128 311628 89480 -1 3870
3872 0 582876 311776 89680 -1 3871
3873 0 582864 311784 89720 -1 3872
3874 0 582684 311880 89800 -1 3873
3875 0 582576 311940 89840 -1 3874
3876 0 582536 311948 89880 -1 3875
3877 0 582496 311972 89920 -1 3876
3878 0 582472 312008 90040 -1 3877
3879 0 582372 312140 90080 -1 3878
3880 0 582376 312216 90120 -1 3879
3881 0 582400 312296 90160 -1 3880
3882 0 582372 312380 90200 -1 3881
3883 0 582276 312368 90240 -1 3882
3884 0 582164 312416 90280 -1 3883
3885 0 582128 312432 90320 -1 3884
3886 0 582092 312448 90360 -1 3885
3887 0 581896 312444 90360 -1 3886
3888 0 581868 312468 90400 -1 3887
3889 0 581836 312484 90440 -1 3888
3890 0 581828 312520 90480 -1 3889
3891 0 581808 312544 90520 -1 3890
3892 0 583380 311352 89840 -1 3865
3893 0 583328 311384 89920 -1 3892
3894 0 583356 311404 89960 -1 3893
3895 0 583340 311428 90000 -1 3894
3896 0 588502 309968 90400 -1 3779
3897 0 588834 310208 90640 -1 3896
3898 0 589158 310312 90880 -1 3897
3899 0 589218.8 310320.8 90920 -1 3898
3900 0 589462 310356 91080 -1 3899
3901 0 589542 310272 91320 -1 3900
3902 0 589782 309832 91360 -1 3901
3903 0 589714 310392 91400 -1 3902
3904 0 589770 310508 91600 -1 3903
3905 0 589786 310456 91840 -1 3904
3906 0 589846 310388 92120 -1 3905
3907 0 590054 310424 92400 -1 3906
3908 0 590014 310408 92520 -1 3907
3909 0 590086 310388 92600 -1 3908
3910 0 590154 310348 92720 -1 3909
3911 0 590142 310284 92800 -1 3910
3912 0 590130 310248 92920 -1 3911
3913 0 590106 310268 93000 -1 3912
3914 0 590114 310120 93120 -1 3913
3915 0 590202 310108 93280 -1 3914
3916 0 590326 310024 93480 -1 3915
3917 0 590358 310044 93680 -1 3916
3918 0 590502 310092 93880 -1 3917
3919 0 590638 310052 94080 -1 3918
3920 0 590662 310020 94280 -1 3919
3921 0 590742 309964 94520 -1 3920
3922 0 590814 309912 94760 -1 3921
3923 0 590830 309964 94920 -1 3922
3924 0 590878 309968 95040 -1 3923
3925 0 590398 309352 95040 -1 3924
3926 0 590342 309276 95120 -1 3925
3927 0 590290 309164 95160 -1 3926
3928 0 590254 309096 95200 -1 3927
3929 0 590232 309060 95240 -1 3928
3930 0 590140 309004 95320 -1 3929
3931 0 590088 308888 95400 -1 3930
3932 0 590012 308844 95480 -1 3931
3933 0 589940 308752 95560 -1 3932
3934 0 589792 308536 95640 -1 3933
3935 0 589672 308412 95720 -1 3934
3936 0 589628 308372 95760 -1 3935
3937 0 589540 308304 95840 -1 3936
3938 0 589444 308252 95920 -1 3937
3939 0 589360 308192 96000 -1 3938
3940 0 589288 308140 96080 -1 3939
3941 0 589224 308104 96120 -1 3940
3942 0 589104 308080 96160 -1 3941
3943 0 589028 308048 96200 -1 3942
3944 0 588924 308004 96280 -1 3943
3945 0 588776 308024 96360 -1 3944
3946 0 588676 308020 96440 -1 3945
3947 0 588440 308104 96520 -1 3946
3948 0 588352 308104 96600 -1 3947
3949 0 588260 308132 96720 -1 3948
3950 0 588168 308148 96840 -1 3949
3951 0 588092 308164 96920 -1 3950
3952 0 588036 308136 97000 -1 3951
3953 0 588040 308136 97120 -1 3952
3954 0 588028 308136 97200 -1 3953
3955 0 587904 308136 97280 -1 3954
3956 0 587796 308160 97360 -1 3955
3957 0 587768 308188 97400 -1 3956
3958 0 587756 308192 97480 -1 3957
3959 0 587644 308224 97600 -1 3958
3960 0 587556 308260 97680 -1 3959
3961 0 587460 308232 97840 -1 3960
3962 0 587392 308280 97960 -1 3961
3963 0 587312 308372 98080 -1 3962
3964 0 587276 308412 98120 -1 3963
3965 0 587196 308484 98200 -1 3964
3966 0 587184 308524 98240 -1 3965
3967 0 587128 308592 98320 -1 3966
3968 0 587024 308640 98360 -1 3967
3969 0 586896 308784 98440 -1 3968
3970 0 586632 308856 98520 -1 3969
3971 0 586568 308892 98560 -1 3970
3972 0 586472 308968 98640 -1 3971
3973 0 586204 309024 98760 -1 3972
3974 0 585872 308652 98760 -1 3973
3975 0 585928 308556 98640 -1 3974
3976 0 585868 308448 98600 -1 3975
3977 0 585780 308412 98560 -1 3976
3978 0 585732 308316 98520 -1 3977
3979 0 585704 308260 98480 -1 3978
3980 0 585716 308208 98440 -1 3979
3981 0 585720 308092 98360 -1 3980
3982 0 585960 308956 99120 -1 3973
3983 0 585996 309004 99280 -1 3982
3984 0 586012 309156 99440 -1 3983
3985 0 586004 309264 99520 -1 3984
3986 0 585964 309282.66 99600 -1 3985
3987 0 585944 309292 99640 -1 3986
3988 0 585944 309396 99720 -1 3987
3989 0 585440 308900 99720 -1 3988
3990 0 585344 308648 99720 -1 3989
3991 0 585228 308596 99720 -1 3990
3992 0 584724 308460 99720 -1 3991
3993 0 584244 308088 99720 -1 3992
3994 0 584056 307976 99800 -1 3993
3995 0 583912 307876 99880 -1 3994
3996 0 583928 307844 99920 -1 3995
3997 0 583856 307740 99960 -1 3996
3998 0 583824 307664 1e+05 -1 3997
3999 0 583816 307616 100040 -1 3998
4000 0 583836 307508 100080 -1 3999
4001 0 583864 307452 100120 -1 4000
4002 0 583852 307388 100160 -1 4001
4003 0 583740 307232 100200 -1 4002
4004 0 583684 307048 100160 -1 4003
4005 0 583600 306908 100080 -1 4004
4006 0 583440 306648 100040 -1 4005
4007 0 583296 306448 1e+05 -1 4006
4008 0 583160 306292 1e+05 -1 4007
4009 0 582888 306148 1e+05 -1 4008
4010 0 582896 306184 99920 -1 4009
4011 0 582840 305912 100120 -1 4010
4012 0 582848 305876 100160 -1 4011
4013 0 582600 305872 100200 -1 4012
4014 0 582500 305764 100280 -1 4013
4015 0 582500 305752 100320 -1 4014
4016 0 582432 305688 100360 -1 4015
4017 0 582404 305648 100400 -1 4016
4018 0 582540 305712 100480 -1 4017
4019 0 582408 305572 100560 -1 4017
4020 0 582520 305584 100720 -1 4019
4021 0 582500 305572 100920 -1 4020
4022 0 582484 305536 101120 -1 4021
4023 0 582436 305596 101200 -1 4022
4024 0 582300 305576 101240 -1 4023
4025 0 582272 305584 101280 -1 4024
4026 0 582268 305580 101320 -1 4025
4027 0 582264 305596 101360 -1 4026
4028 0 582216 305616 101400 -1 4027
4029 0 582224 305632 101440 -1 4028
4030 0 582224 305656 101480 -1 4029
4031 0 582252 305716 101520 -1 4030
4032 0 582264 305728 101560 -1 4031
4033 0 582272 305728 101600 -1 4032
4034 0 582256 305712 101640 -1 4033
4035 0 582248 305712 101680 -1 4034
4036 0 582220 305712 101720 -1 4035
4037 0 582172 305724 101760 -1 4036
4038 0 582148 305724 101800 -1 4037
4039 0 582100 305736 101840 -1 4038
4040 0 582072 305704 101960 -1 4039
4041 0 581984 305716 102040 -1 4040
4042 0 581920 305712 102120 -1 4041
4043 0 581876 305796 102200 -1 4042
4044 0 581840 305860 102240 -1 4043
4045 0 581788 305908 102320 -1 4044
4046 0 581748 305932 102360 -1 4045
4047 0 581728 305948 102400 -1 4046
4048 0 581608 305996 102440 -1 4047
4049 0 581568 306008 102560 -1 4048
4050 0 581524 306000 102640 -1 4049
4051 0 581512 306024 102680 -1 4050
4052 0 581528 306012 102760 -1 4051
4053 0 582276 305468 100320 -1 4017
4054 0 582236 305460 100280 -1 4053
4055 0 582076 305336 100280 -1 4054
4056 0 586076 309332 99800 -1 3988
4057 0 586164 309392 99840 -1 4056
4058 0 586204 309216 99920 -1 4057
4059 0 586256 309180 99960 -1 4058
4060 0 586288 309144 100040 -1 4059
4061 0 586332 309128 100080 -1 4060
4062 0 586380 309124 100120 -1 4061
4063 0 586376 309136 100160 -1 4062
4064 0 586372 309144 100200 -1 4063
4065 0 591102 310448 95240 -1 3924
4066 0 591210 311068 95360 -1 4065
4067 0 591322 311268 95440 -1 4066
4068 0 591430 311436 95680 -1 4067
4069 0 591462 311448 95720 -1 4068
4070 0 591654 311596 95840 -1 4069
4071 0 591754 311732 95960 -1 4070
4072 0 592030 311892 96080 -1 4071
4073 0 592098 312000 96200 -1 4072
4074 0 592274 312140 96440 -1 4073
4075 0 592378 312296 96640 -1 4074
4076 0 592638 312752 96760 -1 4075
4077 0 592614 312860 96960 -1 4076
4078 0 592574 313276 96640 -1 4077
4079 0 592534 313344 96480 -1 4078
4080 0 592510 313324 96440 -1 4079
4081 0 592482 313304 96360 -1 4080
4082 0 592514 312912 97120 -1 4077
4083 0 592414 313012 97200 -1 4082
4084 0 592370 313212 97440 -1 4083
4085 0 591690 312708 97440 -1 4084
4086 0 591126 312636 97440 -1 4085
4087 0 591002 312648 97520 -1 4086
4088 0 590824 312608 97600 -1 4087
4089 0 590640 312544 97680 -1 4088
4090 0 590516 312532 97760 -1 4089
4091 0 590352 312440 97800 -1 4090
4092 0 590252 312460 97840 -1 4091
4093 0 589984 312380 97920 -1 4092
4094 0 589800 312416 98040 -1 4093
4095 0 589484 312440 98120 -1 4094
4096 0 589284 312460 98200 -1 4095
4097 0 589060 312452 98280 -1 4096
4098 0 588836 312500 98360 -1 4097
4099 0 588600 312544 98440 -1 4098
4100 0 588112 312608 98520 -1 4099
4101 0 587612 312748 98640 -1 4100
4102 0 587308 312736 98720 -1 4101
4103 0 586860 312800 98720 -1 4102
4104 0 586352 312924 98760 -1 4103
4105 0 586360 312848 98560 -1 4104
4106 0 586364 312740 98480 -1 4105
4107 0 586360 312684 98440 -1 4106
4108 0 586308 312584 98400 -1 4107
4109 0 586256 312504 98360 -1 4108
4110 0 586184 312420 98280 -1 4109
4111 0 586144 312400 98240 -1 4110
4112 0 586152 312360 98200 -1 4111
4113 0 586160 312344 98160 -1 4112
4114 0 585980 313060 98840 -1 4104
4115 0 585884 313080 98880 -1 4114
4116 0 585820 313124 98920 -1 4115
4117 0 585456 313248 98960 -1 4116
4118 0 585448 313296 99000 -1 4117
4119 0 585064 313392 99000 -1 4118
4120 0 584900 313356 98880 -1 4119
4121 0 584736 313368 98840 -1 4120
4122 0 584424 313320 98760 -1 4121
4123 0 583848 313592 99000 -1 4122
4124 0 583648 313672 99080 -1 4123
4125 0 583524 313712 99120 -1 4124
4126 0 583252 313680 99200 -1 4125
4127 0 582996 313624 99240 -1 4126
4128 0 582840 313560 99320 -1 4127
4129 0 582684 313528 99360 -1 4128
4130 0 582560 313540 99400 -1 4129
4131 0 582360 313552 99440 -1 4130
4132 0 582236 313588 99480 -1 4131
4133 0 582128 313604 99520 -1 4132
4134 0 582096 313620 99560 -1 4133
4135 0 581980 313644 99640 -1 4134
4136 0 581912 313684 99720 -1 4135
4137 0 581892 313768 99800 -1 4136
4138 0 581816 313784 99880 -1 4137
4139 0 581776 313856 1e+05 -1 4138
4140 0 581680 313816 100040 -1 4139
4141 0 581612 313716 100080 -1 4140
4142 0 581536 313580 1e+05 -1 4141
4143 0 581508 313480 99960 -1 4142
4144 0 581664 313360 99960 -1 4143
4145 0 581796 313232 1e+05 -1 4144
4146 0 581860 313160 100040 -1 4145
4147 0 581936 313096 100040 -1 4146
4148 0 582104 313008 100080 -1 4147
4149 0 582160 312968 100120 -1 4148
4150 0 581616 313688 100120 -1 4141
4151 0 581624 313688 100200 -1 4150
4152 0 581632 313708 100240 -1 4151
4153 0 581604 313732 100280 -1 4152
4154 0 581588 313756 100320 -1 4153
4155 0 581556 313800 100360 -1 4154
4156 0 581444 313832 100400 -1 4155
4157 0 581352 313860 100440 -1 4156
4158 0 581256 313976 100480 -1 4157
4159 0 581064 314096 100520 -1 4158
4160 0 580880 314252 100560 -1 4159
4161 0 580692 314416 100600 -1 4160
4162 0 580560 314604 100640 -1 4161
4163 0 580528 314732 100680 -1 4162
4164 0 580516 314836 100720 -1 4163
4165 0 580512 314964 100800 -1 4164
4166 0 580508 315064 100880 -1 4165
4167 0 580504 315188 100960 -1 4166
4168 0 580512 315260 101040 -1 4167
4169 0 580476 315340 101120 -1 4168
4170 0 580392 315428 101240 -1 4169
4171 0 580304 315568 101400 -1 4170
4172 0 580180 315716 101560 -1 4171
4173 0 580084 315784 101680 -1 4172
4174 0 580068 315840 101720 -1 4173
4175 0 580064 315908 101800 -1 4174
4176 0 579964 316016 101880 -1 4175
4177 0 579708 316140 101920 -1 4176
4178 0 579616 316144 101960 -1 4177
4179 0 579800 316092 102040 -1 4178
4180 0 579680 316172 102080 -1 4179
4181 0 579568 316248 102120 -1 4180
4182 0 579004 316488 102120 -1 4181
4183 0 578968 316544 102160 -1 4182
4184 0 578940 316580 102240 -1 4183
4185 0 578864 316600 102360 -1 4184
4186 0 578856 316620 102400 -1 4185
4187 0 578788 316624 102480 -1 4186
4188 0 578744 316640 102520 -1 4187
4189 0 578696 316700 102600 -1 4188
4190 0 578580 316760 102680 -1 4189
4191 0 578500 316864 102760 -1 4190
4192 0 578444 316920 102840 -1 4191
4193 0 578316 316976 102960 -1 4192
4194 0 577988 317084 103080 -1 4193
4195 0 577932 317092 103120 -1 4194
4196 0 577780 317100 103160 -1 4195
4197 0 577680 317052 103240 -1 4196
4198 0 577624 317032 103280 -1 4197
4199 0 577536 317048 103320 -1 4198
4200 0 577380 317156 103440 -1 4199
4201 0 577236 317192 103480 -1 4200
4202 0 577144 317212 103560 -1 4201
4203 0 577024 317304 103640 -1 4202
4204 0 576868 317336 103720 -1 4203
4205 0 576724 317356 103800 -1 4204
4206 0 576632 317388 103880 -1 4205
4207 0 576496 317428 103960 -1 4206
4208 0 576440 317436 104000 -1 4207
4209 0 576332 317556 104080 -1 4208
4210 0 576240 317664 104160 -1 4209
4211 0 576188 317700 104200 -1 4210
4212 0 576124 317844 104320 -1 4211
4213 0 576136 317884 104360 -1 4212
4214 0 576228 317904 104400 -1 4213
4215 0 576152 318052 104440 -1 4214
4216 0 576148 318024 104480 -1 4215
4217 0 576168 318028 104520 -1 4216
4218 0 575852 318068 104400 -1 4213
4219 0 575624 318348 104440 -1 4218
4220 0 575524 318408 104480 -1 4219
4221 0 575504 318412 104520 -1 4220
4222 0 575436 318452 104600 -1 4221
4223 0 575336 318556 104680 -1 4222
4224 0 575228 318588 104760 -1 4223
4225 0 575220 318548 104800 -1 4224
4226 0 575176 318524 104840 -1 4225
4227 0 575092 318512 104920 -1 4226
4228 0 574972 318512 104960 -1 4227
4229 0 574800 318532 105000 -1 4228
4230 0 574710 318562 105040 -1 4229
4231 0 574452 318692 105000 -1 4230
4232 0 574452 318900 105000 -1 4231
4233 0 574416 318980 104960 -1 4232
4234 0 574384 319036 104880 -1 4233
4235 0 574388 319080 104840 -1 4234
4236 0 574392 319148 104800 -1 4235
4237 0 574380 319156 104760 -1 4236
4238 0 574384 319176 104720 -1 4237
4239 0 574348 319180 104680 -1 4238
4240 0 574456 319168 104600 -1 4239
4241 0 574480 319160 104560 -1 4240
4242 0 574488 319144 104520 -1 4241
4243 0 574552 319116 104480 -1 4242
4244 0 574620 318592 105080 -1 4230
4245 0 574588 318612 105120 -1 4244
4246 0 574580 318604 105160 -1 4245
4247 0 574388 318532 105280 -1 4246
4248 0 574312 318544 105320 -1 4247
4249 0 574260 318552 105360 -1 4248
4250 0 574224 318680 105400 -1 4249
4251 0 574108 318592 105480 -1 4250
4252 0 574092 318612 105520 -1 4251
4253 0 573732 318576 105640 -1 4252
4254 0 573236 318544 105520 -1 4253
4255 0 573200 318572 105480 -1 4254
4256 0 573456 318688 105440 -1 4255
4257 0 573248 318640 105400 -1 4256
4258 0 573228 318548 105360 -1 4257
4259 0 573224 318572 105320 -1 4258
4260 0 573840 318752 105760 -1 4253
4261 0 573832 318816 105880 -1 4260
4262 0 573840 318832 105920 -1 4261
4263 0 573848 318904 105960 -1 4262
4264 0 573840 319028 106040 -1 4263
4265 0 573800 319084 106080 -1 4264
4266 0 573732 319128 106120 -1 4265
4267 0 573648 319180 106160 -1 4266
4268 0 573596 319204 106200 -1 4267
4269 0 573548 319236 106280 -1 4268
4270 0 573492 319288 106320 -1 4269
4271 0 573392 319388 106360 -1 4270
4272 0 573260 319560 106400 -1 4271
4273 0 573192 319640 106440 -1 4272
4274 0 573152 319628 106480 -1 4273
4275 0 573136 319556 106600 -1 4274
4276 0 573156 319516 106640 -1 4275
4277 0 573172 319468 106680 -1 4276
4278 0 573212 319448 106720 -1 4277
4279 0 573296 319448 106760 -1 4278
4280 0 573364 319504 106800 -1 4279
4281 0 589816 312324 97720 -1 4094
4282 0 589798 312252 97640 -1 4281
4283 0 589694 312288 97560 -1 4282
4284 0 589666 312288 97520 -1 4283
4285 0 589650 312268 97480 -1 4284
4286 0 589630 312276 97440 -1 4285
4287 0 589614 312256 97400 -1 4286
4288 0 589614 312272 97320 -1 4287
4289 0 589650 312344 97200 -1 4288
4290 0 589754 312096 97640 -1 4282
4291 0 589766 311980 97600 -1 4290
4292 0 589766 311948 97560 -1 4291
4293 0 589682 311904 97520 -1 4292
4294 0 589586 311848 97480 -1 4293
4295 0 589594 311700 97440 -1 4294
4296 0 589610 311624 97400 -1 4295
4297 0 589610 311572 97360 -1 4296
4298 0 589538 311400 97280 -1 4297
4299 0 589518 311380 97240 -1 4298
4300 0 589490 311376 97200 -1 4299
4301 0 589454 311368 97120 -1 4300
4302 0 589382 311392 97040 -1 4301
4303 0 589334 311388 97000 -1 4302
4304 0 589226 311404 96960 -1 4303
4305 0 589106 311384 96920 -1 4304
4306 0 589082 311380 96880 -1 4305
4307 0 588886 311332 96840 -1 4306
4308 0 588838 311320 96800 -1 4307
4309 0 588774 311208 96720 -1 4308
4310 0 588730 311168 96680 -1 4309
4311 0 588682 311096 96640 -1 4310
4312 0 588478 311076 96600 -1 4311
4313 0 588314 310964 96560 -1 4312
4314 0 588242 310944 96520 -1 4313
4315 0 588230 310948 96480 -1 4314
4316 0 588078 310832 96440 -1 4315
4317 0 588054 310816 96400 -1 4316
4318 0 588030 310816 96360 -1 4317
4319 0 587986 310804 96320 -1 4318
4320 0 587974 310816 96280 -1 4319
4321 0 587858 310816 96240 -1 4320
4322 0 587722 310840 96200 -1 4321
4323 0 587634 310808 96120 -1 4322
4324 0 587606 310832 96040 -1 4323
4325 0 587402 310892 96040 -1 4324
4326 0 587214 310908 96040 -1 4325
4327 0 586910 310992 96040 -1 4326
4328 0 586786 311020 96000 -1 4327
4329 0 586722 311008 95960 -1 4328
4330 0 587626 310828 96000 -1 4324
4331 0 587594 310812 95920 -1 4330
4332 0 589238 311324 96840 -1 4306
4333 0 589350 311212 96840 -1 4332
4334 0 589334 311196 96760 -1 4333
4335 0 592610 313536 97720 -1 4084
4336 0 592762 313908 98000 -1 4335
4337 0 592730 314168 98240 -1 4336
4338 0 592886 314568 98400 -1 4337
4339 0 592926 314720 98520 -1 4338
4340 0 592938 314904 98640 -1 4339
4341 0 592946 315128 98880 -1 4340
4342 0 592850 314932 98880 -1 4341
4343 0 592794 314804 98880 -1 4342
4344 0 592698 314824 99000 -1 4343
4345 0 592628 314852 99040 -1 4344
4346 0 592604 314872 99080 -1 4345
4347 0 592560 314876 99120 -1 4346
4348 0 592516 314888 99200 -1 4347
4349 0 592464 314884 99240 -1 4348
4350 0 592380 314856 99320 -1 4349
4351 0 592336 314812 99360 -1 4350
4352 0 592312 314816 99440 -1 4351
4353 0 592316 314820 99480 -1 4352
4354 0 592248 314820 99560 -1 4353
4355 0 592064 314780 99640 -1 4354
4356 0 593018 315240 99000 -1 4341
4357 0 593186 315360 99160 -1 4356
4358 0 593246 315480 99320 -1 4357
4359 0 593298 315608 99480 -1 4358
4360 0 593570 315712 99640 -1 4359
4361 0 593682 315764 99760 -1 4360
4362 0 593786 315896 99920 -1 4361
4363 0 593882 316036 1e+05 -1 4362
4364 0 593934 316072 100040 -1 4363
4365 0 593982 316216 100280 -1 4364
4366 0 594046 316352 100560 -1 4365
4367 0 594070 316464 100760 -1 4366
4368 0 594090 316532 100880 -1 4367
4369 0 594078 316620 101120 -1 4368
4370 0 594126 316700 101360 -1 4369
4371 0 594210 316812 101600 -1 4370
4372 0 594234 316920 101840 -1 4371
4373 0 594346 316952 101960 -1 4372
4374 0 594418 316920 102160 -1 4373
4375 0 594458 316908 102360 -1 4374
4376 0 594542 316940 102560 -1 4375
4377 0 594566 316940 102760 -1 4376
4378 0 594606 317024 102960 -1 4377
4379 0 594674 317076 103120 -1 4378
4380 0 594782 317316 103320 -1 4379
4381 0 594794 317444 103400 -1 4380
4382 0 595078 317860 103600 -1 4381
4383 0 595102 318320 103840 -1 4382
4384 0 595106 318668 104080 -1 4383
4385 0 595130 318988 104200 -1 4384
4386 0 595206 319228 104360 -1 4385
4387 0 595230 319316 104400 -1 4386
4388 0 595174 319528 104440 -1 4387
4389 0 595294 319664 104600 -1 4388
4390 0 595282 319808 104720 -1 4389
4391 0 595234 319972 104960 -1 4390
4392 0 595218 320080 105000 -1 4391
4393 0 594950 320016 105040 -1 4392
4394 0 594896 319988 105080 -1 4393
4395 0 594784 319968 105160 -1 4394
4396 0 594648 320016 105200 -1 4395
4397 0 594522 319980 105240 -1 4396
4398 0 594396 319944 105280 -1 4397
4399 0 594252 319948 105360 -1 4398
4400 0 594432 320112 105440 -1 4399
4401 0 594048 319964 105480 -1 4400
4402 0 593912 320060 105560 -1 4401
4403 0 595024 319952 105240 -1 4397
4404 0 595072 319940 105280 -1 4403
4405 0 595128 319932 105320 -1 4404
4406 0 595390 320344 105040 -1 4392
4407 0 595406 320400 105080 -1 4406
4408 0 595530 320468 105160 -1 4407
4409 0 595706 320492 105280 -1 4408
4410 0 595766 320504 105320 -1 4409
4411 0 595742 320676 105400 -1 4410
4412 0 595718 320572 105480 -1 4411
4413 0 595514 320672 105560 -1 4412
4414 0 595438 320764 105760 -1 4413
4415 0 595366 320876 105960 -1 4414
4416 0 595410 320920 106000 -1 4415
4417 0 595262 320912 106120 -1 4416
4418 0 595390 321116 106240 -1 4417
4419 0 595862 321424 106240 -1 4418
4420 0 595990 321620 106280 -1 4419
4421 0 596206 321824 106320 -1 4420
4422 0 596618 322048 106360 -1 4421
4423 0 596622 322112 106520 -1 4422
4424 0 596874 322280 106640 -1 4423
4425 0 597150 322568 106720 -1 4424
4426 0 597506 322720 106840 -1 4425
4427 0 597494 322680 106880 -1 4426
4428 0 597494 322700 107000 -1 4427
4429 0 597510 322696 107120 -1 4428
4430 0 597470 322688 107240 -1 4429
4431 0 597470 322736 107400 -1 4430
4432 0 597450 322752 107560 -1 4431
4433 0 597502 322764 107720 -1 4432
4434 0 597566 322780 107880 -1 4433
4435 0 597562 322736 108000 -1 4434
4436 0 597490 322820 108200 -1 4435
4437 0 597450 322840 108240 -1 4436
4438 0 597430 322860 108280 -1 4437
4439 0 597466 322892 108360 -1 4438
4440 0 597490 322972 108440 -1 4439
4441 0 597490 323060 108560 -1 4440
4442 0 597498 323152 108680 -1 4441
4443 0 597590 323188 108800 -1 4442
4444 0 597602 323212 108920 -1 4443
4445 0 597610 323228 109000 -1 4444
4446 0 597698 323276 109080 -1 4445
4447 0 597710 323404 109200 -1 4446
4448 0 597690 323460 109320 -1 4447
4449 0 597798 323524 109480 -1 4448
4450 0 598014 323508 109640 -1 4449
4451 0 598070 323520 109680 -1 4450
4452 0 598066 323612 109720 -1 4451
4453 0 598062 323668 109800 -1 4452
4454 0 598142 323688 109960 -1 4453
4455 0 598174 323732 110160 -1 4454
4456 0 598282 323940 110360 -1 4455
4457 0 598306 323964 110440 -1 4456
4458 0 598326 324060 110600 -1 4457
4459 0 598330 324108 110640 -1 4458
4460 0 598250 324180 110800 -1 4459
4461 0 598246 324228 110960 -1 4460
4462 0 598258 324368 111120 -1 4461
4463 0 598222 324548 111200 -1 4462
4464 0 598138 324700 111280 -1 4463
4465 0 598014 324808 111400 -1 4464
4466 0 597974 324816 111440 -1 4465
4467 0 597982 324888 111480 -1 4466
4468 0 598006 324960 111560 -1 4467
4469 0 598042 325008 111640 -1 4468
4470 0 598110 325124 111680 -1 4469
4471 0 598174 325188 111840 -1 4470
4472 0 598218 325256 111920 -1 4471
4473 0 598410 325348 112080 -1 4472
4474 0 598458 325396 112120 -1 4473
4475 0 598574 325456 112200 -1 4474
4476 0 598606 325484 112280 -1 4475
4477 0 598874 325560 112440 -1 4476
4478 0 598998 325612 112520 -1 4477
4479 0 599018 325676 112560 -1 4478
4480 0 599066 325736 112600 -1 4479
4481 0 599118 325840 112640 -1 4480
4482 0 599254 326072 112680 -1 4481
4483 0 599490 326236 112760 -1 4482
4484 0 599674 326348 112840 -1 4483
4485 0 599978 326456 113000 -1 4484
4486 0 600030 326496 113040 -1 4485
4487 0 599974 326372 113080 -1 4486
4488 0 600102 326576 113120 -1 4487
4489 0 600106 326592 113160 -1 4488
4490 0 600238 326656 113240 -1 4489
4491 0 600378 326632 113320 -1 4490
4492 0 600526 326608 113440 -1 4491
4493 0 600678 326560 113600 -1 4492
4494 0 600726 326512 113680 -1 4493
4495 0 600778 326436 113840 -1 4494
4496 0 600854 326392 113960 -1 4495
4497 0 600894 326356 114040 -1 4496
4498 0 601070 326376 114240 -1 4497
4499 0 601174 326448 114320 -1 4498
4500 0 601246 326476 114480 -1 4499
4501 0 601346 326672 114720 -1 4500
4502 0 601326 326800 114760 -1 4501
4503 0 601302 326876 114840 -1 4502
4504 0 601334 326912 114960 -1 4503
4505 0 601246 327176 115080 -1 4504
4506 0 601258 327252 115120 -1 4505
4507 0 601130 327488 115240 -1 4506
4508 0 601026 327624 115280 -1 4507
4509 0 600954 327728 115360 -1 4508
4510 0 600994 328020 115520 -1 4509
4511 0 601002 328140 115560 -1 4510
4512 0 601042 328312 115600 -1 4511
4513 0 601018 328372 115640 -1 4512
4514 0 600998 328492 115720 -1 4513
4515 0 600986 328628 115800 -1 4514
4516 0 600958 328800 115960 -1 4515
4517 0 600958 328896 116080 -1 4516
4518 0 601050 329008 116280 -1 4517
4519 0 601042 329008 116320 -1 4518
4520 0 601142 329048 116400 -1 4519
4521 0 601190 329176 116520 -1 4520
4522 0 601254 329270 116560 -1 4521
4523 0 601318 329364 116600 -1 4522
4524 0 601290 329608 116760 -1 4523
4525 0 601406 329876 116880 -1 4524
4526 0 601538 329996 117080 -1 4525
4527 0 601478 330020 117120 -1 4526
4528 0 601830 330292 117120 -1 4527
4529 0 601846 330256 117160 -1 4528
4530 0 601394 330056 117160 -1 4527
4531 0 601386 330164 117240 -1 4530
4532 0 601378 330308 117320 -1 4531
4533 0 601406 330360 117400 -1 4532
4534 0 601374 330376 117440 -1 4533
4535 0 601410 330436 117520 -1 4534
4536 0 601454 330480 117600 -1 4535
4537 0 601510 330512 117640 -1 4536
4538 0 601598 330564 117720 -1 4537
4539 0 601594 330568 117760 -1 4538
4540 0 601566 330608 117840 -1 4539
4541 0 601570 330592 117920 -1 4540
4542 0 601610 330568 118000 -1 4541
4543 0 601706 330584 118160 -1 4542
4544 0 601734 330596 118200 -1 4543
4545 0 601826 330640 118320 -1 4544
4546 0 601846 330656 118360 -1 4545
4547 0 601866 330672 118400 -1 4546
4548 0 601838 330700 118480 -1 4547
4549 0 601882 330824 118680 -1 4548
4550 0 601998 330912 118800 -1 4549
4551 0 602182 331080 118960 -1 4550
4552 0 602454 331124 119040 -1 4551
4553 0 602590 331136 119120 -1 4552
4554 0 602770 331152 119200 -1 4553
4555 0 602842 331200 119240 -1 4554
4556 0 602974 331400 119280 -1 4555
4557 0 603094 331620 119240 -1 4556
4558 0 603154 331684 119320 -1 4557
4559 0 603246 331768 119360 -1 4558
4560 0 603298 331788 119400 -1 4559
4561 0 603326 331752 119480 -1 4560
4562 0 603418 331708 119640 -1 4561
4563 0 603402 331712 119680 -1 4562
4564 0 603374 331628 119720 -1 4563
4565 0 601990 330528 118360 -1 4546
4566 0 602182 330536 118360 -1 4565
4567 0 602414 330496 118400 -1 4566
4568 0 602614 330356 118440 -1 4567
4569 0 602662 330356 118480 -1 4568
4570 0 602642 330364 118520 -1 4569
4571 0 597506 323468 108920 -1 4444
4572 0 597362 323524 108960 -1 4571
4573 0 597330 323496 109000 -1 4572
4574 0 595502 321084 106280 -1 4418
4575 0 595242 320868 106600 -1 4574
4576 0 595178 320764 106640 -1 4575
4577 0 595122 320676 106720 -1 4576
4578 0 595092 320648 106760 -1 4577
4579 0 594534 320648 106120 -1 4417
4580 0 594478 320668 106240 -1 4579
4581 0 594496 320612 106280 -1 4580
4582 0 594536 320584 106320 -1 4581
4583 0 594484 320612 106440 -1 4582
4584 0 594468 320560 106480 -1 4583
4585 0 594672 320488 106320 -1 4582
4586 0 594648 320352 106320 -1 4585
4587 0 594660 320348 106280 -1 4586
4588 0 594700 320244 106200 -1 4587
4589 0 594716 320224 106160 -1 4588
4590 0 595730 319848 104960 -1 4391
4591 0 595714 319884 105040 -1 4590
4592 0 595790 319888 105080 -1 4591
4593 0 595886 319920 105160 -1 4592
4594 0 595034 319280 104440 -1 4388
4595 0 594770 319296 104440 -1 4594
4596 0 594718 319300 104520 -1 4595
4597 0 594684 319308 104560 -1 4596
4598 0 594588 319276 104640 -1 4597
4599 0 594460 319232 104720 -1 4598
4600 0 594376 319216 104760 -1 4599
4601 0 594336 319216 104800 -1 4600
4602 0 594228 319192 104880 -1 4601
4603 0 594176 319192 104960 -1 4602
4604 0 594152 319164 105000 -1 4603
4605 0 594160 319164 105040 -1 4604
4606 0 594116 319156 105080 -1 4605
4607 0 594020 319064 105120 -1 4606
4608 0 593996 319080 105280 -1 4607
4609 0 593996 318976 105320 -1 4608
4610 0 593120 318768 105320 -1 4609
4611 0 593108 318612 105160 -1 4610
4612 0 593136 318592 105080 -1 4611
4613 0 593150 318564 105040 -1 4612
4614 0 593122 318542 105000 -1 4613
4615 0 593094 318520 104960 -1 4614
4616 0 593090 318496 104920 -1 4615
4617 0 593066 318428 104880 -1 4616
4618 0 592942 318272 104880 -1 4617
4619 0 592946 318240 104760 -1 4618
4620 0 592986 318176 104640 -1 4619
4621 0 593018 318136 104560 -1 4620
4622 0 593022 318080 104480 -1 4621
4623 0 593026 318048 104440 -1 4622
4624 0 593050 317820 104400 -1 4623
4625 0 593018 317752 104360 -1 4624
4626 0 592950 317528 104320 -1 4625
4627 0 592934 317320 104280 -1 4626
4628 0 593880 319024 105480 -1 4609
4629 0 593688 319028 105600 -1 4628
4630 0 593440 318932 105720 -1 4629
4631 0 593016 318796 105760 -1 4630
4632 0 592792 318624 105840 -1 4631
4633 0 592500 318412 105960 -1 4632
4634 0 592188 318276 106040 -1 4633
4635 0 591996 318188 106120 -1 4634
4636 0 591856 318100 106160 -1 4635
4637 0 591448 317952 106160 -1 4636
4638 0 591276 317844 106240 -1 4637
4639 0 591132 317808 106280 -1 4638
4640 0 590704 317716 106320 -1 4639
4641 0 590548 317656 106360 -1 4640
4642 0 590036 317444 106360 -1 4641
4643 0 589816 317260 106240 -1 4642
4644 0 589636 317140 106160 -1 4643
4645 0 589500 317080 106120 -1 4644
4646 0 589468 317076 106080 -1 4645
4647 0 589036 316744 106040 -1 4646
4648 0 588956 316696 106120 -1 4647
4649 0 588588 316732 106080 -1 4648
4650 0 588236 316752 106080 -1 4649
4651 0 588000 316800 106080 -1 4650
4652 0 587764 316944 106040 -1 4651
4653 0 587728 316964 106120 -1 4652
4654 0 587664 316940 106240 -1 4653
4655 0 586704 316708 106240 -1 4654
4656 0 586673.3 316681.34 106200 -1 4655
4657 0 586612 316628 106120 -1 4656
4658 0 586600 316608 105920 -1 4657
4659 0 586712 316620 105800 -1 4658
4660 0 586652 316644 106320 -1 4655
4661 0 586588 316596 106360 -1 4660
4662 0 586492 316588 106400 -1 4661
4663 0 586448 316560 106440 -1 4662
4664 0 586468 316544 106480 -1 4663
4665 0 586464 316512 106520 -1 4664
4666 0 587828 317352 106440 -1 4654
4667 0 587828 317340 106520 -1 4666
4668 0 587472 317404 106680 -1 4667
4669 0 587228 317364 106760 -1 4668
4670 0 586972 317400 106800 -1 4669
4671 0 586684 317372 106880 -1 4670
4672 0 586488 317344 106960 -1 4671
4673 0 586340 317364 107040 -1 4672
4674 0 586248 317384 107120 -1 4673
4675 0 586140 317636 107240 -1 4674
4676 0 586020 317680 107280 -1 4675
4677 0 585804 317748 107320 -1 4676
4678 0 585716 317756 107360 -1 4677
4679 0 585604 317732 107440 -1 4678
4680 0 585580 317708 107480 -1 4679
4681 0 585556 317640 107520 -1 4680
4682 0 585564 317576 107600 -1 4681
4683 0 585568 317544 107640 -1 4682
4684 0 585556 317552 107680 -1 4683
4685 0 585496 317504 107760 -1 4684
4686 0 585472 317468 107800 -1 4685
4687 0 585460 317436 107880 -1 4686
4688 0 585444 317400 107920 -1 4687
4689 0 585436 317360 107960 -1 4688
4690 0 585392 317324 108000 -1 4689
4691 0 585320 317304 108040 -1 4690
4692 0 585200 317380 108040 -1 4691
4693 0 585184 317500 108000 -1 4692
4694 0 593534 314076 97720 -1 4335
4695 0 593514 314376 97440 -1 4694
4696 0 593492 314396 97360 -1 4695
4697 0 593432 314480 97280 -1 4696
4698 0 593404 314524 97200 -1 4697
4699 0 593392 314556 97120 -1 4698
4700 0 593340 314692 97000 -1 4699
4701 0 593236 314956 96880 -1 4700
4702 0 593232 314932 96840 -1 4701
4703 0 593236 315000 96800 -1 4702
4704 0 593132 315064 96640 -1 4703
4705 0 593464 315256 96520 -1 4704
4706 0 593477 315253 96480 -1 4705
4707 0 593516 315244 96360 -1 4706
4708 0 593540 315180 96240 -1 4707
4709 0 593528 315144 96160 -1 4708
4710 0 593388 315068 96080 -1 4709
4711 0 593380 315024 96040 -1 4710
4712 0 593374 315034 96000 -1 4711
4713 0 593368 315044 95960 -1 4712
4714 0 593396 315120 95880 -1 4713
4715 0 593396 315084 95760 -1 4714
4716 0 593500 315056 95640 -1 4715
4717 0 593524 315060 95600 -1 4716
4718 0 593540 315056 95560 -1 4717
4719 0 593552 315012 95520 -1 4718
4720 0 593532 314996 95480 -1 4719
4721 0 593500 314984 95440 -1 4720
4722 0 593276 314924 96000 -1 4712
4723 0 593096 314852 96000 -1 4722
4724 0 592884 314772 96000 -1 4723
4725 0 592820 314724 96040 -1 4724
4726 0 592668 314668 96080 -1 4725
4727 0 592464 314560 96120 -1 4726
4728 0 592372 314516 96160 -1 4727
4729 0 592388 314524 96200 -1 4728
4730 0 593748 315356 96480 -1 4706
4731 0 593960 315668 96480 -1 4730
4732 0 593872 315884 96320 -1 4731
4733 0 594204 315696 96320 -1 4732
4734 0 594180 315692 96280 -1 4733
4735 0 594184 315664 96240 -1 4734
4736 0 594220 315672 96120 -1 4735
4737 0 593844 315980 96200 -1 4732
4738 0 593796 316108 96040 -1 4737
4739 0 593776 316324 95920 -1 4738
4740 0 593792 316384 95880 -1 4739
4741 0 593880 316592 95800 -1 4740
4742 0 594008 316908 95680 -1 4741
4743 0 593988 317260 95560 -1 4742
4744 0 593980 317372 95480 -1 4743
4745 0 593960 317484 95360 -1 4744
4746 0 593936 317576 95280 -1 4745
4747 0 593928 317668 95160 -1 4746
4748 0 593872 317788 95080 -1 4747
4749 0 593872 317872 95040 -1 4748
4750 0 593896 317960 94960 -1 4749
4751 0 593886 318030 94920 -1 4750
4752 0 593988 319024 94920 -1 4751
4753 0 594300 319820 95160 -1 4752
4754 0 594440 319876 95320 -1 4753
4755 0 594468 319924 95360 -1 4754
4756 0 594492 319996 95400 -1 4755
4757 0 594512 320064 95480 -1 4756
4758 0 594508 320120 95520 -1 4757
4759 0 594568 320216 95560 -1 4758
4760 0 594608 320344 95640 -1 4759
4761 0 594620 320328 95680 -1 4760
4762 0 594620 320348 95760 -1 4761
4763 0 594660 320408 95880 -1 4762
4764 0 594708 320472 95960 -1 4763
4765 0 594772 320580 96040 -1 4764
4766 0 594860 320864 96160 -1 4765
4767 0 594877.3 320917.34 96200 -1 4766
4768 0 594972 321128 96080 -1 4767
4769 0 594916 321100 95960 -1 4768
4770 0 594956 321136 95880 -1 4769
4771 0 595004 321184 95840 -1 4770
4772 0 594912 321024 96280 -1 4767
4773 0 594920 321036 96360 -1 4772
4774 0 594776 321148 96520 -1 4773
4775 0 594800 321412 96680 -1 4774
4776 0 594776 321852 96800 -1 4775
4777 0 594860 322128 96960 -1 4776
4778 0 594908 322184 97120 -1 4777
4779 0 594980 322232 97200 -1 4778
4780 0 595052 322344 97320 -1 4779
4781 0 595336 322512 97520 -1 4780
4782 0 595512 322576 97600 -1 4781
4783 0 595680 322696 97760 -1 4782
4784 0 595700 322772 97800 -1 4783
4785 0 595768 322824 97880 -1 4784
4786 0 595860 322936 98000 -1 4785
4787 0 595912 323064 98080 -1 4786
4788 0 595920 323084 98120 -1 4787
4789 0 596008 323188 98200 -1 4788
4790 0 596044 323312 98280 -1 4789
4791 0 596144 323424 98360 -1 4790
4792 0 596220 323592 98440 -1 4791
4793 0 596300 323712 98480 -1 4792
4794 0 596340 323740 98520 -1 4793
4795 0 596352 323804 98560 -1 4794
4796 0 596352 323816 98600 -1 4795
4797 0 596440 323940 98680 -1 4796
4798 0 596612 324088 98760 -1 4797
4799 0 596692 324136 98800 -1 4798
4800 0 596708 324200 98880 -1 4799
4801 0 596756 324272 98960 -1 4800
4802 0 596792 324372 99040 -1 4801
4803 0 596856 324484 99080 -1 4802
4804 0 596908 324620 99120 -1 4803
4805 0 596972 324700 99200 -1 4804
4806 0 596988 324748 99240 -1 4805
4807 0 597028 324836 99320 -1 4806
4808 0 597032 324952 99400 -1 4807
4809 0 597060 325100 99520 -1 4808
4810 0 597112 325164 99560 -1 4809
4811 0 597272 325316 99640 -1 4810
4812 0 597396 325460 99760 -1 4811
4813 0 597476 325520 99840 -1 4812
4814 0 597592 325620 99960 -1 4813
4815 0 597540 325680 100040 -1 4814
4816 0 597676 325868 100160 -1 4815
4817 0 597772 325888 100240 -1 4816
4818 0 597820 326164 100320 -1 4817
4819 0 597960 326276 100400 -1 4818
4820 0 598084 326416 100480 -1 4819
4821 0 598260 326600 100560 -1 4820
4822 0 598492 326776 100640 -1 4821
4823 0 598608 326836 100720 -1 4822
4824 0 598732 326836 100800 -1 4823
4825 0 598832 326856 100880 -1 4824
4826 0 598904 326912 100960 -1 4825
4827 0 598968 327016 101080 -1 4826
4828 0 598780 327208 101080 -1 4827
4829 0 598660 327412 101080 -1 4828
4830 0 598564 327516 101040 -1 4829
4831 0 598436 327648 101000 -1 4830
4832 0 598428 327620 100960 -1 4831
4833 0 598416 327708 101080 -1 4831
4834 0 598396 327744 101160 -1 4833
4835 0 598388 327760 101240 -1 4834
4836 0 598328 327860 101320 -1 4835
4837 0 598272 327904 101400 -1 4836
4838 0 598282 327952 101440 -1 4837
4839 0 598222 328004 101480 -1 4838
4840 0 598154 328048 101520 -1 4839
4841 0 598046 328100 101560 -1 4840
4842 0 597886 328176 101600 -1 4841
4843 0 597810 328204 101640 -1 4842
4844 0 597806 328232 101680 -1 4843
4845 0 597806 328240 101720 -1 4844
4846 0 597794 328288 101760 -1 4845
4847 0 597766 328324 101800 -1 4846
4848 0 597730 328324 101880 -1 4847
4849 0 597738 328336 101920 -1 4848
4850 0 597754 328360 101960 -1 4849
4851 0 597774 328372 102000 -1 4850
4852 0 597798 328392 102040 -1 4851
4853 0 597810 328404 102080 -1 4852
4854 0 597694 328504 102120 -1 4853
4855 0 597674 328584 102160 -1 4854
4856 0 597662 328624 102200 -1 4855
4857 0 597678 328660 102240 -1 4856
4858 0 597738 328692 102280 -1 4857
4859 0 597758 328712 102360 -1 4858
4860 0 597714 328672 102400 -1 4859
4861 0 597666 328656 102440 -1 4860
4862 0 597642 328636 102480 -1 4861
4863 0 597526 328632 102560 -1 4862
4864 0 597506 328600 102600 -1 4863
4865 0 597494 328596 102640 -1 4864
4866 0 597582 328468 102040 -1 4854
4867 0 597398 328372 102000 -1 4866
4868 0 597310 328348 101960 -1 4867
4869 0 597206 328324 101920 -1 4868
4870 0 597042 328316 101960 -1 4869
4871 0 597002 328316 102000 -1 4870
4872 0 597002 328308 102040 -1 4871
4873 0 596994 328436 102040 -1 4872
4874 0 596982 328492 102000 -1 4873
4875 0 597010 328524 101920 -1 4874
4876 0 597038 328544 101880 -1 4875
4877 0 597042 328548 101840 -1 4876
4878 0 596970 328272 102080 -1 4872
4879 0 596966 328240 102120 -1 4878
4880 0 596974 328224 102160 -1 4879
4881 0 596974 328200 102200 -1 4880
4882 0 596962 328144 102280 -1 4881
4883 0 596934 328092 102360 -1 4882
4884 0 596914 328084 102400 -1 4883
4885 0 596870 328036 102560 -1 4884
4886 0 596842 327988 102680 -1 4885
4887 0 596806 327984 102760 -1 4886
4888 0 596706 327936 102840 -1 4887
4889 0 596542 327936 102880 -1 4888
4890 0 596378 327920 102920 -1 4889
4891 0 596150 327920 102960 -1 4890
4892 0 595934 327900 103000 -1 4891
4893 0 595862 327896 103040 -1 4892
4894 0 595842 327880 103080 -1 4893
4895 0 595550 327848 103120 -1 4894
4896 0 595382 327832 103160 -1 4895
4897 0 595226 327820 103200 -1 4896
4898 0 595238 327824 103280 -1 4897
4899 0 595282 327820 103320 -1 4898
4900 0 595298 327828 103360 -1 4899
4901 0 597094 328320 101880 -1 4869
4902 0 597078 328324 101840 -1 4901
4903 0 597046 328340 101800 -1 4902
4904 0 597018 328332 101760 -1 4903
4905 0 596982 328320 101720 -1 4904
4906 0 596930 328308 101680 -1 4905
4907 0 596882 328312 101640 -1 4906
4908 0 599160 326976 101200 -1 4827
4909 0 599316 326960 101360 -1 4908
4910 0 599452 326968 101440 -1 4909
4911 0 599676 326952 101560 -1 4910
4912 0 599772 326928 101600 -1 4911
4913 0 599904 326932 101640 -1 4912
4914 0 599976 326900 101720 -1 4913
4915 0 600124 326956 101840 -1 4914
4916 0 600268 327000 101920 -1 4915
4917 0 600460 327084 102000 -1 4916
4918 0 600548 327092 102080 -1 4917
4919 0 600616 327092 102120 -1 4918
4920 0 600680 327072 102200 -1 4919
4921 0 600760 327068 102320 -1 4920
4922 0 600840 327008 102520 -1 4921
4923 0 600908 327036 102720 -1 4922
4924 0 601008 327020 102880 -1 4923
4925 0 601048 327044 103080 -1 4924
4926 0 601044 327092 103280 -1 4925
4927 0 601068 327200 103480 -1 4926
4928 0 601068 327256 103600 -1 4927
4929 0 601144 327352 103760 -1 4928
4930 0 601332 327416 103880 -1 4929
4931 0 601420 327452 103960 -1 4930
4932 0 601524 327536 104040 -1 4931
4933 0 601612 327568 104120 -1 4932
4934 0 601732 327620 104240 -1 4933
4935 0 601828 327744 104360 -1 4934
4936 0 601984 328000 104480 -1 4935
4937 0 602000 328024 104520 -1 4936
4938 0 602048 328064 104600 -1 4937
4939 0 602092 328084 104680 -1 4938
4940 0 602172 328168 104840 -1 4939
4941 0 602300 328220 105000 -1 4940
4942 0 602340 328300 105120 -1 4941
4943 0 602288 328308 105160 -1 4942
4944 0 602264 328336 105280 -1 4943
4945 0 602332 328408 105400 -1 4944
4946 0 602140 327780 105440 -1 4945
4947 0 602272 328300 105480 -1 4946
4948 0 602764 328376 105480 -1 4947
4949 0 602884 328540 105480 -1 4948
4950 0 602192 328296 105600 -1 4947
4951 0 602168 328284 105680 -1 4950
4952 0 602092 328256 105760 -1 4951
4953 0 602028 328272 105880 -1 4952
4954 0 601984 328280 106000 -1 4953
4955 0 602400 328432 106000 -1 4954
4956 0 602492 328388 106080 -1 4955
4957 0 602572 328360 106160 -1 4956
4958 0 602900 328356 106200 -1 4957
4959 0 602982 328360 106240 -1 4958
4960 0 603246 328444 106280 -1 4959
4961 0 603366 328468 106320 -1 4960
4962 0 603390 328472 106360 -1 4961
4963 0 603454 328488 106400 -1 4962
4964 0 603518 328528 106440 -1 4963
4965 0 603534 328524 106480 -1 4964
4966 0 603590 328496 106560 -1 4965
4967 0 603594 328504 106600 -1 4966
4968 0 603634 328484 106680 -1 4967
4969 0 603722 328520 106840 -1 4968
4970 0 603726 328544 106880 -1 4969
4971 0 603722 328652 106960 -1 4970
4972 0 603730 328640 107000 -1 4971
4973 0 603718 328652 107040 -1 4972
4974 0 603754 328644 107080 -1 4973
4975 0 603782 328624 107120 -1 4974
4976 0 603830 328632 107200 -1 4975
4977 0 603854 328636 107240 -1 4976
4978 0 603886 328656 107360 -1 4977
4979 0 603902 328672 107480 -1 4978
4980 0 603874 328668 107560 -1 4979
4981 0 603950 328692 107600 -1 4980
4982 0 603994 328740 107680 -1 4981
4983 0 604018 328732 107720 -1 4982
4984 0 604058 328716 107800 -1 4983
4985 0 604134 328784 107880 -1 4984
4986 0 604142 328796 107960 -1 4985
4987 0 604122 328800 108000 -1 4986
4988 0 604142 328788 108160 -1 4987
4989 0 604130 328804 108280 -1 4988
4990 0 604150 328812 108400 -1 4989
4991 0 604274 328808 108560 -1 4990
4992 0 604434 328884 108680 -1 4991
4993 0 604482 328928 108760 -1 4992
4994 0 604622 329116 108760 -1 4993
4995 0 604646 329292 108760 -1 4994
4996 0 604702 329320 108800 -1 4995
4997 0 604770 329380 108840 -1 4996
4998 0 604858 329480 108800 -1 4997
4999 0 604938 329516 108760 -1 4998
5000 0 605086 329608 108720 -1 4999
5001 0 605306 329712 108680 -1 5000
5002 0 605370 329752 108640 -1 5001
5003 0 605438 329780 108600 -1 5002
5004 0 605550 329904 108560 -1 5003
5005 0 604454 328944 108800 -1 4993
5006 0 604434 328940 108880 -1 5005
5007 0 604414 328924 108920 -1 5006
5008 0 604342 328936 108960 -1 5007
5009 0 604326 329004 109000 -1 5008
5010 0 604318 329030.66 109040 -1 5009
5011 0 604302 329084 109120 -1 5010
5012 0 604250 329068 109280 -1 5011
5013 0 604248.9 329081.16 109360 -1 5012
5014 0 604242 329160 109840 -1 5013
5015 0 604270 329240 109960 -1 5014
5016 0 604270 329388 110120 -1 5015
5017 0 604266 329408 110160 -1 5016
5018 0 604238 329456 110200 -1 5017
5019 0 604202 329500 110280 -1 5018
5020 0 604162 329528 110320 -1 5019
5021 0 604034 329648 110320 -1 5020
5022 0 604034 329716 110360 -1 5021
5023 0 604050 329860 110400 -1 5022
5024 0 604046 329912 110440 -1 5023
5025 0 604046 329924 110480 -1 5024
5026 0 604074 330064 110560 -1 5025
5027 0 604118 330192 110640 -1 5026
5028 0 604126 330332 110640 -1 5027
5029 0 604114 330344 110680 -1 5028
5030 0 604070 330456 110760 -1 5029
5031 0 604066 330540 110840 -1 5030
5032 0 604046 330572 110880 -1 5031
5033 0 604018 330644 110960 -1 5032
5034 0 603922 330776 111040 -1 5033
5035 0 603902 330828 111080 -1 5034
5036 0 603902 330856 111120 -1 5035
5037 0 603862 330852 111160 -1 5036
5038 0 603822 330792 111200 -1 5037
5039 0 603750 330772 111240 -1 5038
5040 0 603602 330756 111320 -1 5039
5041 0 603506 330792 111360 -1 5040
5042 0 603474 330828 111400 -1 5041
5043 0 603426 330820 111440 -1 5042
5044 0 603398 330840 111480 -1 5043
5045 0 603090 330812 111560 -1 5044
5046 0 602890 330856 111600 -1 5045
5047 0 602646 330860 111640 -1 5046
5048 0 602514 330876 111680 -1 5047
5049 0 602358 330872 111720 -1 5048
5050 0 602306 330860 111760 -1 5049
5051 0 602250 330884 111800 -1 5050
5052 0 602170 330896 111840 -1 5051
5053 0 602094 330900 111880 -1 5052
5054 0 602070 330908 111920 -1 5053
5055 0 602014 330944 111960 -1 5054
5056 0 601938 330980 112000 -1 5055
5057 0 601886 331008 112040 -1 5056
5058 0 601842 331052 112080 -1 5057
5059 0 601794 331072 112120 -1 5058
5060 0 601774 331092 112160 -1 5059
5061 0 603698 330988 111520 -1 5044
5062 0 603714 331060 111560 -1 5061
5063 0 603786 331160 111600 -1 5062
5064 0 604170 328732 109360 -1 5013
5065 0 603906 328584 109360 -1 5064
5066 0 603866 328588 109440 -1 5065
5067 0 603798 328592 109480 -1 5066
5068 0 603682 328600 109520 -1 5067
5069 0 603630 328568 109560 -1 5068
5070 0 603604 328516 109600 -1 5069
5071 0 603588 328472 109640 -1 5070
5072 0 603556 328468 109680 -1 5071
5073 0 603568 328428 109720 -1 5072
5074 0 603580 328392 109760 -1 5073
5075 0 603576 328352 109800 -1 5074
5076 0 603580 328328 109840 -1 5075
5077 0 603592 328296 109880 -1 5076
5078 0 603568 328276 109960 -1 5077
5079 0 603532 328248 110040 -1 5078
5080 0 603528 328264 110080 -1 5079
5081 0 603568 328304 110160 -1 5080
5082 0 603632 328336 110200 -1 5081
5083 0 603704 328432 110240 -1 5082
5084 0 603720 328472 110280 -1 5083
5085 0 604358 329272 109040 -1 5010
5086 0 604414 329368 108840 -1 5085
5087 0 604370 329432 108760 -1 5086
5088 0 604374 329520 108680 -1 5087
5089 0 604338 329564 108600 -1 5088
5090 0 604350 329632 108520 -1 5089
5091 0 604342 329676 108480 -1 5090
5092 0 604322 329696 108440 -1 5091
5093 0 604342 329720 108400 -1 5092
5094 0 604330 329756 108360 -1 5093
5095 0 604318 329788 108320 -1 5094
5096 0 604246 329824 108280 -1 5095
5097 0 604234 329868 108240 -1 5096
5098 0 601792 328192 106080 -1 4954
5099 0 601792 328076 106120 -1 5098
5100 0 601676 327984 106160 -1 5099
5101 0 601536 327964 106200 -1 5100
5102 0 601348 327940 106240 -1 5101
5103 0 601120 327880 106280 -1 5102
5104 0 601160 328036 106320 -1 5103
5105 0 601188 328104 106400 -1 5104
5106 0 601208 328124 106440 -1 5105
5107 0 601188 328120 106480 -1 5106
5108 0 601152 328056 106560 -1 5107
5109 0 601156 328036 106720 -1 5108
5110 0 601116 328020 106800 -1 5109
5111 0 600904 327716 106360 -1 5103
5112 0 600592 327616 106440 -1 5111
5113 0 600456 327504 106480 -1 5112
5114 0 600340 327408 106520 -1 5113
5115 0 600276 327336 106560 -1 5114
5116 0 600208 327224 106640 -1 5115
5117 0 600192 327176 106680 -1 5116
5118 0 600160 327156 106720 -1 5117
5119 0 600096 327028 106760 -1 5118
5120 0 599972 326840 106800 -1 5119
5121 0 599928 326808 106840 -1 5120
5122 0 599948 326816 107000 -1 5121
5123 0 599984 326840 107080 -1 5122
5124 0 600036 326808 107240 -1 5123
5125 0 600036 326988 107400 -1 5124
5126 0 600016 327108 107480 -1 5125
5127 0 600012 327136 107560 -1 5126
5128 0 599940 327228 107680 -1 5127
5129 0 599988 327160 107720 -1 5128
5130 0 599924 327108 107800 -1 5129
5131 0 597216 325776 100040 -1 4815
5132 0 597104 325968 100040 -1 5131
5133 0 597008 326048 100120 -1 5132
5134 0 596976 326116 100160 -1 5133
5135 0 596944 326132 100200 -1 5134
5136 0 596862 326180 100240 -1 5135
5137 0 596710 326348 100240 -1 5136
5138 0 596654 326376 100200 -1 5137
5139 0 596506 326412 100160 -1 5138
5140 0 596434 326448 100200 -1 5139
5141 0 596338 326504 100240 -1 5140
5142 0 596194 326560 100200 -1 5141
5143 0 596098 326568 100160 -1 5142
5144 0 595974 326584 100160 -1 5143
5145 0 595914 326604 100200 -1 5144
5146 0 595870 326628 100200 -1 5145
5147 0 595794 326680 100240 -1 5146
5148 0 595626 326744 100240 -1 5147
5149 0 595402 326720 100280 -1 5148
5150 0 595278 326788 100320 -1 5149
5151 0 595118 326848 100360 -1 5150
5152 0 594926 326764 100360 -1 5151
5153 0 594866 326740 100400 -1 5152
5154 0 594586 326712 100440 -1 5153
5155 0 594538 326736 100480 -1 5154
5156 0 594668 322536 97360 -1 4780
5157 0 594624 322628 97400 -1 5156
5158 0 594576 322760 97440 -1 5157
5159 0 594530 322928 97480 -1 5158
5160 0 594446 323108 97560 -1 5159
5161 0 594422 323212 97600 -1 5160
5162 0 594426 323252 97640 -1 5161
5163 0 594374 323300 97720 -1 5162
5164 0 594330 323376 97800 -1 5163
5165 0 594366 323444 97840 -1 5164
5166 0 594362 323476 97880 -1 5165
5167 0 594374 323520 97960 -1 5166
5168 0 594386 323568 98000 -1 5167
5169 0 594390 323616 98040 -1 5168
5170 0 594426 323652 98080 -1 5169
5171 0 594462 323708 98120 -1 5170
5172 0 594502 323732 98160 -1 5171
5173 0 594562 323768 98200 -1 5172
5174 0 594578 323828 98240 -1 5173
5175 0 594558 323876 98280 -1 5174
5176 0 594646 323972 98320 -1 5175
5177 0 594674 324032 98360 -1 5176
5178 0 594658 324088 98400 -1 5177
5179 0 594670 324192 98440 -1 5178
5180 0 594650 324276 98480 -1 5179
5181 0 594634 324300 98520 -1 5180
5182 0 594646 324340 98560 -1 5181
5183 0 594618 324336 98600 -1 5182
5184 0 594630 324436 98640 -1 5183
5185 0 594646 324452 98680 -1 5184
5186 0 594642 324292 98640 -1 5183
5187 0 594686 324296 98680 -1 5186
5188 0 594686 324324 98720 -1 5187
5189 0 594722 324368 98800 -1 5188
5190 0 594718 324384 98840 -1 5189
5191 0 594722 324460 99040 -1 5190
5192 0 594718 324492 99080 -1 5191
5193 0 594714 324484 99120 -1 5192
5194 0 594726 324496 99200 -1 5193
5195 0 594714 324488 99360 -1 5194
5196 0 594738 324396 99520 -1 5195
5197 0 594766 324392 99560 -1 5196
5198 0 594758 324364 99640 -1 5197
5199 0 594794 324396 99680 -1 5198
5200 0 594842 324380 99720 -1 5199
5201 0 594902 324360 99760 -1 5200
5202 0 594962 324308 99800 -1 5201
5203 0 595014 324236 99840 -1 5202
5204 0 595026 324212 99880 -1 5203
5205 0 595070 324156 99960 -1 5204
5206 0 595094 324148 1e+05 -1 5205
5207 0 595178 324060 100120 -1 5206
5208 0 595246 324028 100240 -1 5207
5209 0 595278 324020 100280 -1 5208
5210 0 595318 323944 100360 -1 5209
5211 0 595374 323868 100400 -1 5210
5212 0 595406 323840 100440 -1 5211
5213 0 595418 323824 100480 -1 5212
5214 0 595378 323928 100680 -1 5213
5215 0 595458 323940 100760 -1 5214
5216 0 595498 323940 100840 -1 5215
5217 0 595534 323936 100920 -1 5216
5218 0 595666 323896 101000 -1 5217
5219 0 595678 323876 101040 -1 5218
5220 0 595706 323856 101080 -1 5219
5221 0 595694 323852 101120 -1 5220
5222 0 595638 323832 101200 -1 5221
5223 0 595614 323824 101240 -1 5222
5224 0 595610 323704 100480 -1 5213
5225 0 595826 323460 100480 -1 5224
5226 0 595970 323208 100480 -1 5225
5227 0 596250 323060 100480 -1 5226
5228 0 596502 322924 100480 -1 5227
5229 0 596770 322744 100480 -1 5228
5230 0 596886 322768 100680 -1 5229
5231 0 597018 322828 100840 -1 5230
5232 0 597052 322828 100880 -1 5231
5233 0 597132 322848 100920 -1 5232
5234 0 597152 322892 100960 -1 5233
5235 0 597212 322936 101000 -1 5234
5236 0 597260 322940 101040 -1 5235
5237 0 597324 322940 101120 -1 5236
5238 0 597360 322936 101160 -1 5237
5239 0 597384 322932 101200 -1 5238
5240 0 597404 322932 101240 -1 5239
5241 0 597408 322948 101320 -1 5240
5242 0 597400 322952 101360 -1 5241
5243 0 597388 322964 101400 -1 5242
5244 0 597392 323028 101480 -1 5243
5245 0 597392 323056 101520 -1 5244
5246 0 597424 323096 101560 -1 5245
5247 0 597468 323104 101600 -1 5246
5248 0 597524 323104 101640 -1 5247
5249 0 597584 323116 101680 -1 5248
5250 0 597620 323100 101720 -1 5249
5251 0 597648 323080 101760 -1 5250
5252 0 597724 322972 101800 -1 5251
5253 0 597860 322936 101880 -1 5252
5254 0 597936 322944 101920 -1 5253
5255 0 596734 322640 100360 -1 5229
5256 0 596710 322580 100240 -1 5255
5257 0 596726 322544 100160 -1 5256
5258 0 596734 322540 100080 -1 5257
5259 0 596694 322424 99960 -1 5258
5260 0 596646 322388 99920 -1 5259
5261 0 596650 322396 99840 -1 5260
5262 0 596622 322336 99760 -1 5261
5263 0 596634 322316 99720 -1 5262
5264 0 596670 322292 99680 -1 5263
5265 0 596682 322236 99600 -1 5264
5266 0 596710 322200 99560 -1 5265
5267 0 596718 322096 99480 -1 5266
5268 0 596690 322052 99440 -1 5267
5269 0 596722 321988 99400 -1 5268
5270 0 596682 321696 99400 -1 5269
5271 0 596606 321452 99440 -1 5270
5272 0 596522 321388 99480 -1 5271
5273 0 596326 321336 99480 -1 5272
5274 0 596030 321160 99480 -1 5273
5275 0 595898 321104 99480 -1 5274
5276 0 595786 321092 99520 -1 5275
5277 0 595622 321040 99560 -1 5276
5278 0 595450 320996 99600 -1 5277
5279 0 595390 320956 99640 -1 5278
5280 0 595374 320960 99680 -1 5279
5281 0 595302 320936 99760 -1 5280
5282 0 595242 320916 99800 -1 5281
5283 0 595138 320880 99840 -1 5282
5284 0 594842 320820 99920 -1 5283
5285 0 594782 320792 99960 -1 5284
5286 0 594746 320760 1e+05 -1 5285
5287 0 594726 320692 100040 -1 5286
5288 0 594702 320648 100080 -1 5287
5289 0 594682 320604 100120 -1 5288
5290 0 594522 320492 100200 -1 5289
5291 0 594462 320460 100280 -1 5290
5292 0 594294 320364 100360 -1 5291
5293 0 594238 320324 100400 -1 5292
5294 0 594246 320284 100440 -1 5293
5295 0 594238 320240 100480 -1 5294
5296 0 594182 320208 100520 -1 5295
5297 0 594146 320180 100560 -1 5296
5298 0 594102 320140 100600 -1 5297
5299 0 594066 320084 100640 -1 5298
5300 0 593942 320004 100680 -1 5299
5301 0 593894 319952 100720 -1 5300
5302 0 594010 319916 100880 -1 5301
5303 0 594022 319900 100920 -1 5302
5304 0 594066 319936 101000 -1 5303
5305 0 594098 319964 101040 -1 5304
5306 0 594166 319964 101080 -1 5305
5307 0 594222 320088 101120 -1 5306
5308 0 594242 320132 101200 -1 5307
5309 0 594322 320116 101240 -1 5308
5310 0 594462 320108 101280 -1 5309
5311 0 594494 320092 101320 -1 5310
5312 0 594550 320060 101400 -1 5311
5313 0 594574 320076 101440 -1 5312
5314 0 594606 320088 101480 -1 5313
5315 0 594634 320116 101520 -1 5314
5316 0 594670 320148 101560 -1 5315
5317 0 594690 320160 101600 -1 5316
5318 0 594718 320156 101640 -1 5317
5319 0 594714 320152 101680 -1 5318
5320 0 594710 320120 101720 -1 5319
5321 0 593610 319816 100720 -1 5301
5322 0 593614 319792 100760 -1 5321
5323 0 593582 319748 100800 -1 5322
5324 0 593478 319724 100840 -1 5323
5325 0 593238 319640 100840 -1 5324
5326 0 593082 319560 100880 -1 5325
5327 0 592994 319528 100920 -1 5326
5328 0 593082 319512 101080 -1 5327
5329 0 593054 319492 101120 -1 5328
5330 0 593018 319464 101160 -1 5329
5331 0 592970 319460 101200 -1 5330
5332 0 592830 319568 100880 -1 5327
5333 0 592730 319576 100840 -1 5332
5334 0 592654 319596 100800 -1 5333
5335 0 592630 319608 100680 -1 5334
5336 0 592658 319592 100640 -1 5335
5337 0 594384 321260 96560 -1 4774
5338 0 594144 321324 96520 -1 5337
5339 0 593944 321376 96480 -1 5338
5340 0 593884 321408 96400 -1 5339
5341 0 593676 321312 96400 -1 5340
5342 0 593492 321128 96400 -1 5341
5343 0 593348 320968 96400 -1 5342
5344 0 593308 320816 96400 -1 5343
5345 0 593252 320732 96360 -1 5344
5346 0 593084 320732 96320 -1 5345
5347 0 593038 320748 96280 -1 5346
5348 0 592994 320768 96240 -1 5347
5349 0 592974 320772 96200 -1 5348
5350 0 592954 320780 96160 -1 5349
5351 0 592950 320780 96120 -1 5350
5352 0 592922 320788 96080 -1 5351
5353 0 592902 320780 96040 -1 5352
5354 0 592898 320792 96000 -1 5353
5355 0 592882 320796 95960 -1 5354
5356 0 592890 320796 95880 -1 5355
5357 0 592886 320804 95800 -1 5356
5358 0 592866 320792 95760 -1 5357
5359 0 592854 320784 95720 -1 5358
5360 0 592842 320776 95680 -1 5359
5361 0 592834 320784 95640 -1 5360
5362 0 592710 320756 95600 -1 5361
5363 0 592494 320664 95600 -1 5362
5364 0 592434 320624 95560 -1 5363
5365 0 592378 320648 95520 -1 5364
5366 0 592106 320796 95520 -1 5365
5367 0 592078 320828 95480 -1 5366
5368 0 592074 320876 95440 -1 5367
5369 0 592026 320936 95440 -1 5368
5370 0 591778 320860 95440 -1 5369
5371 0 591762 320832 95400 -1 5370
5372 0 591754 320848 95360 -1 5371
5373 0 592858 320808 95600 -1 5361
5374 0 592914 320836 95560 -1 5373
5375 0 593308 320704 96480 -1 5344
5376 0 593344 320580 96560 -1 5375
5377 0 593386 320524 96600 -1 5376
5378 0 593398 320508 96640 -1 5377
5379 0 593426 320436 96720 -1 5378
5380 0 593438 320412 96760 -1 5379
5381 0 593426 320348 96800 -1 5380
5382 0 593438 320240 96880 -1 5381
5383 0 593430 320220 96920 -1 5382
5384 0 593406 320180 96960 -1 5383
5385 0 593374 320052 97000 -1 5384
5386 0 593318 319956 97040 -1 5385
5387 0 593294 319912 97080 -1 5386
5388 0 593242 319856 97120 -1 5387
5389 0 593052 319712 97200 -1 5388
5390 0 593048 319732 97240 -1 5389
5391 0 593052 319732 97280 -1 5390
5392 0 593060 319748 97320 -1 5391
5393 0 593072 319732 97360 -1 5392
5394 0 593072 319740 97400 -1 5393
5395 0 593088 319728 97440 -1 5394
5396 0 593088 319712 97480 -1 5395
5397 0 593104 319700 97520 -1 5396
5398 0 593092 319660 97560 -1 5397
5399 0 593088 319664 97600 -1 5398
5400 0 593088 319640 97640 -1 5399
5401 0 593060 319576 97720 -1 5400
5402 0 593028 319548 97760 -1 5401
5403 0 592976 319548 97800 -1 5402
5404 0 592928 319532 97840 -1 5403
5405 0 592940 319536 97880 -1 5404
5406 0 592908 319508 97920 -1 5405
5407 0 592892 319500 98000 -1 5406
5408 0 592884 319512 98040 -1 5407
5409 0 592924 319520 98120 -1 5408
5410 0 592944 319516 98160 -1 5409
5411 0 592912 319520 98240 -1 5410
5412 0 592888 319524 98320 -1 5411
5413 0 592864 319520 98360 -1 5412
5414 0 592840 319532 98440 -1 5413
5415 0 592824 319556 98480 -1 5414
5416 0 592780 319532 98520 -1 5415
5417 0 592804 319552 98560 -1 5416
5418 0 592792 319532 98600 -1 5417
5419 0 592780 319512 98640 -1 5418
5420 0 592772 319468 98680 -1 5419
5421 0 592760 319456 98720 -1 5420
5422 0 592768 319456 98800 -1 5421
5423 0 592724 319420 98880 -1 5422
5424 0 592704 319412 98960 -1 5423
5425 0 592680 319416 99040 -1 5424
5426 0 592644 319488 99160 -1 5425
5427 0 592624 319516 99200 -1 5426
5428 0 592592 319552 99280 -1 5427
5429 0 592540 319636 99400 -1 5428
5430 0 592540 319652 99440 -1 5429
5431 0 592536 319660 99480 -1 5430
5432 0 592536 319716 99600 -1 5431
5433 0 592508 319724 99640 -1 5432
5434 0 592516 319756 99680 -1 5433
5435 0 592548 319808 99760 -1 5434
5436 0 592568 319812 99800 -1 5435
5437 0 592596 319808 99840 -1 5436
5438 0 592612 319808 99920 -1 5437
5439 0 592668 319744 1e+05 -1 5438
5440 0 592716 319728 100040 -1 5439
5441 0 592784 319688 100080 -1 5440
5442 0 592824 319632 100120 -1 5441
5443 0 592884 319580 100160 -1 5442
5444 0 592912 319516 100200 -1 5443
5445 0 593900 321540 96360 -1 5340
5446 0 593908 321604 96320 -1 5445
5447 0 593902 321644 96280 -1 5446
5448 0 593902 321664 96240 -1 5447
5449 0 593882 321744 96200 -1 5448
5450 0 593910 321848 96160 -1 5449
5451 0 593876 318100 94880 -1 4751
5452 0 593796 318432 94520 -1 5451
5453 0 593716 318476 94360 -1 5452
5454 0 593660 318340 94320 -1 5453
5455 0 593684 318324 94240 -1 5454
5456 0 592648 315252 96640 -1 4704
5457 0 592612 315248 96680 -1 5456
5458 0 588444 308612 89880 -1 3775
5459 0 588792 308544 89880 -1 5458
5460 0 588896 308540 89960 -1 5459
5461 0 588960 308564 90000 -1 5460
5462 0 588990 308584 90040 -1 5461
5463 0 589022 308608 90080 -1 5462
5464 0 589054 308628 90120 -1 5463
5465 0 589066 308664 90200 -1 5464
5466 0 589062 308676 90240 -1 5465
5467 0 589070 308676 90280 -1 5466
5468 0 589078 308692 90360 -1 5467
5469 0 589078 308708 90400 -1 5468
5470 0 589098 308728 90440 -1 5469
5471 0 589122 308736 90520 -1 5470
5472 0 589190 308748 90640 -1 5471
5473 0 589222 308776 90720 -1 5472
5474 0 589250 308908 90760 -1 5473
5475 0 589246 308920 90800 -1 5474
5476 0 589258 308928 90840 -1 5475
5477 0 589274 308956 90920 -1 5476
5478 0 589270 308960 90960 -1 5477
5479 0 589298 308948 91000 -1 5478
5480 0 589358 308872 91080 -1 5479
5481 0 589374 308912 91120 -1 5480
5482 0 589402 308904 91160 -1 5481
5483 0 589402 308880 91200 -1 5482
5484 0 589402 308836 91240 -1 5483
5485 0 589418 308768 91280 -1 5484
5486 0 589422 308704 91320 -1 5485
5487 0 589658 307996 91360 -1 5486
5488 0 589390 308772 91400 -1 5487
5489 0 589394 308780 91440 -1 5488
5490 0 589378 308760 91480 -1 5489
5491 0 589406 308748 91520 -1 5490
5492 0 589406 308708 91600 -1 5491
5493 0 589422 308680 91640 -1 5492
5494 0 589406 308656 91680 -1 5493
5495 0 589410 308620 91720 -1 5494
5496 0 589382 308584 91760 -1 5495
5497 0 589330 308572 91800 -1 5496
5498 0 589234 308608 91840 -1 5497
5499 0 589246 308724 91840 -1 5498
5500 0 589258 308784 91800 -1 5499
5501 0 589274 308844 91760 -1 5500
5502 0 589298 308868 91720 -1 5501
5503 0 589206 308624 91880 -1 5498
5504 0 589162 308588 91960 -1 5503
5505 0 589146 308576 92000 -1 5504
5506 0 589130 308532 92040 -1 5505
5507 0 585102 292612 77640 -1 2593
5508 0 585094 292352 77960 -1 5507
5509 0 585198 292216 78240 -1 5508
5510 0 585194 292404 78520 -1 5509
5511 0 585190 292460 78600 -1 5510
5512 0 586370 284148 72080 -1 2124
5513 0 586490 283600 72080 -1 5512
5514 0 582964 282040 72200 -1 652
5515 0 582596 282160 72440 -1 5514
5516 0 582316 282080 72560 -1 5515
5517 0 582254 282044 72600 -1 5516
5518 0 582154 281984 72640 -1 5517
5519 0 582050 281904 72680 -1 5518
5520 0 582018 281888 72720 -1 5519
5521 0 581946 281828 72760 -1 5520
5522 0 581938 281820 72800 -1 5521
5523 0 581882 281804 72840 -1 5522
5524 0 581886 281748 72880 -1 5523
5525 0 581874 281716 72920 -1 5524
5526 0 581842 281684 72960 -1 5525
5527 0 581802 281692 73000 -1 5526
5528 0 581718 281700 73040 -1 5527
5529 0 581586 281676 73080 -1 5528
5530 0 581514 281636 73120 -1 5529
5531 0 581510 281620 73200 -1 5530
5532 0 581470 281580 73280 -1 5531
5533 0 581482 281472 73360 -1 5532
5534 0 581462 281596 73440 -1 5533
5535 0 581370 281648 73520 -1 5534
5536 0 581190 281628 73520 -1 5535
5537 0 581142 281616 73560 -1 5536
5538 0 581082 281604 73640 -1 5537
5539 0 581054 281616 73680 -1 5538
5540 0 581026 281660 73720 -1 5539
5541 0 581026 281664 73760 -1 5540
5542 0 581026 281660 73800 -1 5541
5543 0 581506 281192 73400 -1 5533
5544 0 581526 281112 73440 -1 5543
5545 0 581594 280940 73480 -1 5544
5546 0 581570 280868 73520 -1 5545
5547 0 581582 280896 73560 -1 5546
5548 0 581562 280656 73600 -1 5547
5549 0 581538 280580 73640 -1 5548
5550 0 581522 280556 73680 -1 5549
5551 0 581458 280496 73720 -1 5550
5552 0 583596 282280 70120 -1 651
5553 0 583412 282256 69960 -1 5552
5554 0 583348 282192 69800 -1 5553
5555 0 583398 282204 69760 -1 5554
5556 0 583418 282204 69640 -1 5555
5557 0 583482 282228 69480 -1 5556
5558 0 583514 282244 69280 -1 5557
5559 0 583546 282268 69080 -1 5558
5560 0 583602 282396 68880 -1 5559
5561 0 583610 282448 68840 -1 5560
5562 0 583654 282472 68800 -1 5561
5563 0 583598 282248 68800 -1 5562
5564 0 583598 282246 68760 -1 5563
5565 0 583598 282244 68720 -1 5564
5566 0 583610 282276 68680 -1 5565
5567 0 583646 282520 68760 -1 5562
5568 0 583618 282556 68720 -1 5567
5569 0 583590 282632 68680 -1 5568
5570 0 583550 282680 68640 -1 5569
5571 0 583526 282692 68600 -1 5570
5572 0 583506 282776 68560 -1 5571
5573 0 583522 282840 68520 -1 5572
5574 0 583626 282916 68480 -1 5573
5575 0 583666 282964 68440 -1 5574
5576 0 583706 283048 68360 -1 5575
5577 0 583754 283140 68280 -1 5576
5578 0 583758 283192 68240 -1 5577
5579 0 583754 283260 68200 -1 5578
5580 0 583750 283304 68160 -1 5579
5581 0 583730 283332 68120 -1 5580
5582 0 583714 283328 68080 -1 5581
5583 0 583658 283372 68000 -1 5582
5584 0 583650 283364 67960 -1 5583
5585 0 583658 283396 67880 -1 5584
5586 0 583650 283456 67800 -1 5585
5587 0 583654 283444 67680 -1 5586
5588 0 583650 283376 67600 -1 5587
5589 0 583622 283276 67480 -1 5588
5590 0 583590 283216 67400 -1 5589
5591 0 583614 283216 67320 -1 5590
5592 0 583570 283336 67240 -1 5591
5593 0 583586 283360 67200 -1 5592
5594 0 583562 283388 67160 -1 5593
5595 0 583522 283612 67120 -1 5594
5596 0 583546 283700 67080 -1 5595
5597 0 583570 283800 67040 -1 5596
5598 0 583566 283860 67000 -1 5597
5599 0 583590 283956 66960 -1 5598
5600 0 583578 284060 66920 -1 5599
5601 0 583614 284176 66880 -1 5600
5602 0 583630 284296 66840 -1 5601
5603 0 583634 284376 66800 -1 5602
5604 0 583622 284492 66720 -1 5603
5605 0 583654 284540 66680 -1 5604
5606 0 583666 284544 66640 -1 5605
5607 0 583698 284644 66600 -1 5606
5608 0 583702 284688 66560 -1 5607
5609 0 583686 284720 66520 -1 5608
5610 0 583674 284768 66480 -1 5609
5611 0 583670 284836 66440 -1 5610
5612 0 583594 284928 66360 -1 5611
5613 0 583538 284996 66280 -1 5612
5614 0 583502 285012 66240 -1 5613
5615 0 583434 285000 66160 -1 5614
5616 0 583434 285000 66080 -1 5615
5617 0 583402 284972 66000 -1 5616
5618 0 583314 284904 65880 -1 5617
5619 0 583186 284724 65880 -1 5618
5620 0 583142 284688 65960 -1 5619
5621 0 583146 284644 66000 -1 5620
5622 0 583266 284900 65800 -1 5618
5623 0 583194 284928 65720 -1 5622
5624 0 583178 284968 65640 -1 5623
5625 0 583174 284960 65600 -1 5624
5626 0 583190 284968 65480 -1 5625
5627 0 583242 284976 65400 -1 5626
5628 0 583202 285004 65320 -1 5627
5629 0 583122 285044 65240 -1 5628
5630 0 583090 285028 65200 -1 5629
5631 0 583014 285032 65120 -1 5630
5632 0 582906 285100 64960 -1 5631
5633 0 582798 285152 64800 -1 5632
5634 0 582774 285012 64600 -1 5633
5635 0 582718 284844 64480 -1 5634
5636 0 582678 284756 64440 -1 5635
5637 0 582686 284676 64400 -1 5636
5638 0 583750 282880 67320 -1 5591
5639 0 583790 282808 67240 -1 5638
5640 0 583824 282812 67200 -1 5639
5641 0 583892 282816 67160 -1 5640
5642 0 584016 282852 67080 -1 5641
5643 0 584056 283052 66920 -1 5642
5644 0 584092 283064 66880 -1 5643
5645 0 584096 283108 66840 -1 5644
5646 0 583888 283316 66840 -1 5645
5647 0 583684 283524 66760 -1 5646
5648 0 583644 283532 66720 -1 5647
5649 0 583620 283544 66680 -1 5648
5650 0 583556 283584 66520 -1 5649
5651 0 583572 283576 66480 -1 5650
5652 0 584180 282944 66800 -1 5645
5653 0 584188 283028 66760 -1 5652
5654 0 584184 282976 66720 -1 5653
5655 0 584240 283064 66560 -1 5654
5656 0 584228 283076 66520 -1 5655
5657 0 584248 283108 66480 -1 5656
5658 0 584232 283156 66360 -1 5657
5659 0 584160 283184 66280 -1 5658
5660 0 584184 283204 66240 -1 5659
5661 0 584188 283164 66160 -1 5660
5662 0 584188 283112 66120 -1 5661
5663 0 584196 283132 66080 -1 5662
5664 0 584300 283236 66080 -1 5663
5665 0 584524 283244 66080 -1 5664
5666 0 584580 283260 66040 -1 5665
5667 0 584348 283068 66480 -1 5657
5668 0 584568 283108 66480 -1 5667
5669 0 584572 283140 66520 -1 5668
5670 0 584588 283072 66600 -1 5669
5671 0 584724 283112 66520 -1 5669
5672 0 584952 283056 66520 -1 5671
5673 0 585104 283096 66520 -1 5672
5674 0 585248 283188 66520 -1 5673
5675 0 585444 283296 66520 -1 5674
5676 0 585612 283344 66520 -1 5675
5677 0 585672 283432 66520 -1 5676
5678 0 585824 283488 66520 -1 5677
5679 0 585848 283540 66600 -1 5678
5680 0 585864 283552 66640 -1 5679
5681 0 585836 283576 66680 -1 5680
5682 0 584348 282848 67080 -1 5642
5683 0 584552 282952 67040 -1 5682
5684 0 584642 283024 67000 -1 5683
5685 0 584726 283188 66920 -1 5684
5686 0 584774 283272 66880 -1 5685
5687 0 584814 283356 66840 -1 5686
5688 0 584846 283404 66800 -1 5687
5689 0 584866 283484 66760 -1 5688
5690 0 584858 283488 66720 -1 5689
5691 0 584830 283476 66680 -1 5690
5692 0 584824 283506 66640 -1 5691
5693 0 584818 283536 66600 -1 5692
5694 0 584786 283612 66520 -1 5693
5695 0 584770 283700 66440 -1 5694
5696 0 584850 283808 66400 -1 5695
5697 0 584934 283792 66360 -1 5696
5698 0 584978 283788 66280 -1 5697
5699 0 584986 283788 66240 -1 5698
5700 0 585026 283820 66160 -1 5699
5701 0 585090 283844 66080 -1 5700
5702 0 585106 283864 66040 -1 5701
5703 0 585146 283888 65960 -1 5702
5704 0 585174 283908 65920 -1 5703
5705 0 585262 283936 65880 -1 5704
5706 0 585282 283956 65840 -1 5705
5707 0 585310 283980 65800 -1 5706
5708 0 584634 283936 66400 -1 5696
5709 0 584566 283952 66360 -1 5708
5710 0 584622 283524 66400 -1 5695
5711 0 584598 283512 66360 -1 5710
5712 0 584518 283528 66280 -1 5711
5713 0 584498 283568 66240 -1 5712
5714 0 584518 283640 66160 -1 5713
5715 0 583326 283036 68520 -1 5573
5716 0 583230 283104 68560 -1 5715
5717 0 583174 283140 68600 -1 5716
5718 0 583118 283180 68680 -1 5717
5719 0 583098 283156 68760 -1 5718
5720 0 583066 283092 68840 -1 5719
5721 0 583038 283080 68880 -1 5720
5722 0 583030 283044 68960 -1 5721
5723 0 587268 271632 68960 -1 492
5724 0 588036 272232 68960 -1 5723
5725 0 588780 273112 68960 -1 5724
5726 0 589420 273992 68920 -1 5725
5727 0 589684 274472 68600 -1 5726
5728 0 590068 274984 68400 -1 5727
5729 0 590396 275232 68160 -1 5728
5730 0 590457.3 275265.34 68120 -1 5729
5731 0 590764 275432 67920 -1 5730
5732 0 591316 275568 67640 -1 5731
5733 0 591486 275500 67480 -1 5732
5734 0 591866 275532 67320 -1 5733
5735 0 592122 275680 67200 -1 5734
5736 0 592390 275952 67040 -1 5735
5737 0 592822 276468 66880 -1 5736
5738 0 593038 276736 66800 -1 5737
5739 0 593190 276956 66720 -1 5738
5740 0 593302 277124 66600 -1 5739
5741 0 593470 277240 66480 -1 5740
5742 0 593590 277376 66360 -1 5741
5743 0 593838 277528 66240 -1 5742
5744 0 594370 277572 66160 -1 5743
5745 0 594638 277712 66000 -1 5744
5746 0 594858 277928 65800 -1 5745
5747 0 594932 277964 65760 -1 5746
5748 0 595544 278348 65600 -1 5747
5749 0 595740 278464 65440 -1 5748
5750 0 596048 278492 65320 -1 5749
5751 0 596308 278456 65200 -1 5750
5752 0 596480 278468 65080 -1 5751
5753 0 596752 278496 64960 -1 5752
5754 0 597088 278448 64880 -1 5753
5755 0 597436 278424 64800 -1 5754
5756 0 597836 278304 64720 -1 5755
5757 0 598084 278124 64640 -1 5756
5758 0 598172 277988 64600 -1 5757
5759 0 598304 277876 64520 -1 5758
5760 0 598432 277688 64440 -1 5759
5761 0 598468 277588 64400 -1 5760
5762 0 598572 277456 64360 -1 5761
5763 0 598740 277344 64280 -1 5762
5764 0 598856 277308 64240 -1 5763
5765 0 598968 277260 64160 -1 5764
5766 0 599156 277336 64000 -1 5765
5767 0 599284 277300 63960 -1 5766
5768 0 599552 277156 63920 -1 5767
5769 0 599652 277532 63720 -1 5768
5770 0 599664 277568 63680 -1 5769
5771 0 599708 277588 63640 -1 5770
5772 0 599756 277556 63560 -1 5771
5773 0 599888 277624 63400 -1 5772
5774 0 599984 277520 63320 -1 5773
5775 0 600052 277524 63280 -1 5774
5776 0 600080 277656 63120 -1 5775
5777 0 600020 277672 62960 -1 5776
5778 0 599636 277740 62920 -1 5777
5779 0 599456 277776 62800 -1 5778
5780 0 599664 277628 62760 -1 5779
5781 0 599612 277560 62640 -1 5780
5782 0 599004 277856 62680 -1 5779
5783 0 598964 277892 62640 -1 5782
5784 0 599044 277812 62520 -1 5783
5785 0 599028 277812 62480 -1 5784
5786 0 600816 277456 62760 -1 5777
5787 0 600904 277408 62680 -1 5786
5788 0 600980 277368 62640 -1 5787
5789 0 601068 277392 62520 -1 5788
5790 0 600652 276880 62520 -1 5789
5791 0 600640 276824 62440 -1 5790
5792 0 600536 276744 62360 -1 5791
5793 0 600448 276680 62320 -1 5792
5794 0 600388 276668 62280 -1 5793
5795 0 600376 276632 62240 -1 5794
5796 0 600280 276608 62160 -1 5795
5797 0 600228 276552 62040 -1 5796
5798 0 600292 276480 61960 -1 5797
5799 0 600560 276308 61960 -1 5798
5800 0 600608 276276 61920 -1 5799
5801 0 600584 276172 61880 -1 5800
5802 0 600576 276124 61840 -1 5801
5803 0 600648 276020 61800 -1 5802
5804 0 600740 275972 61720 -1 5803
5805 0 600708 275928 61680 -1 5804
5806 0 600728 275652 61600 -1 5805
5807 0 600776 275496 61560 -1 5806
5808 0 600812 275344 61480 -1 5807
5809 0 600810 275292 61400 -1 5808
5810 0 600812 275260 61360 -1 5809
5811 0 600888 275084 61320 -1 5810
5812 0 600908 275036 61280 -1 5811
5813 0 600916 275000 61200 -1 5812
5814 0 600896 274952 61120 -1 5813
5815 0 600876 274972 61080 -1 5814
5816 0 600832 274936 61040 -1 5815
5817 0 600812 274904 61000 -1 5816
5818 0 600812 274880 60960 -1 5817
5819 0 600784 274868 60920 -1 5818
5820 0 600780 274828 60880 -1 5819
5821 0 600780 274804 60840 -1 5820
5822 0 600772 274772 60800 -1 5821
5823 0 600756 274752 60760 -1 5822
5824 0 600752 274748 60720 -1 5823
5825 0 600724 274704 60680 -1 5824
5826 0 600736 274704 60640 -1 5825
5827 0 600800 274632 60560 -1 5826
5828 0 600788 274632 60520 -1 5827
5829 0 600804 274576 60480 -1 5828
5830 0 600800 274576 60440 -1 5829
5831 0 600772 274552 60400 -1 5830
5832 0 600748 274544 60360 -1 5831
5833 0 600752 274548 60320 -1 5832
5834 0 600736 274532 60280 -1 5833
5835 0 600736 274532 60240 -1 5834
5836 0 600704 274492 60200 -1 5835
5837 0 600716 274456 60160 -1 5836
5838 0 600716 274456 60120 -1 5837
5839 0 600716 274456 60080 -1 5838
5840 0 600708 274444 60040 -1 5839
5841 0 599804 274316 60000 -1 5840
5842 0 599784 274280 59960 -1 5841
5843 0 599784 274276 59920 -1 5842
5844 0 599780 274272 59880 -1 5843
5845 0 599764 274276 59840 -1 5844
5846 0 599756 274280 59800 -1 5845
5847 0 599712 274272 59760 -1 5846
5848 0 599704 274256 59720 -1 5847
5849 0 599696 274236 59680 -1 5848
5850 0 599676 274240 59640 -1 5849
5851 0 599656 274252 59600 -1 5850
5852 0 599676 274252 59520 -1 5851
5853 0 599640 274232 59480 -1 5852
5854 0 599608 274216 59440 -1 5853
5855 0 599572 274140 59360 -1 5854
5856 0 599524 274156 59320 -1 5855
5857 0 599524 274156 59280 -1 5856
5858 0 599460 274152 59240 -1 5857
5859 0 599396 274164 59200 -1 5858
5860 0 599348 274172 59160 -1 5859
5861 0 599312 274156 59120 -1 5860
5862 0 599404 274060 59040 -1 5861
5863 0 599248 274120 58960 -1 5862
5864 0 599332 274080 58920 -1 5863
5865 0 599064 274344 58880 -1 5864
5866 0 599020 274356 58840 -1 5865
5867 0 598928 274372 58800 -1 5866
5868 0 598848 274416 58760 -1 5867
5869 0 598816 274420 58720 -1 5868
5870 0 598736 274408 58680 -1 5869
5871 0 598756 274408 58640 -1 5870
5872 0 598734 274404 58600 -1 5871
5873 0 598722 274456 58560 -1 5872
5874 0 599416 273832 58920 -1 5864
5875 0 599452 273600 58920 -1 5874
5876 0 599528 273392 58920 -1 5875
5877 0 599660 273260 58840 -1 5876
5878 0 599680 273204 58800 -1 5877
5879 0 599704 273172 58760 -1 5878
5880 0 599716 273164 58720 -1 5879
5881 0 599768 273112 58680 -1 5880
5882 0 599852 273068 58640 -1 5881
5883 0 599924 273048 58600 -1 5882
5884 0 600044 273000 58560 -1 5883
5885 0 600116 272964 58520 -1 5884
5886 0 600220 272952 58480 -1 5885
5887 0 600272 272912 58440 -1 5886
5888 0 600328 272868 58400 -1 5887
5889 0 600424 272784 58360 -1 5888
5890 0 600456 272720 58320 -1 5889
5891 0 600496 272736 58280 -1 5890
5892 0 600540 272744 58240 -1 5891
5893 0 600540 272744 58200 -1 5892
5894 0 600600 272788 58160 -1 5893
5895 0 600680 272756 58120 -1 5894
5896 0 600728 272724 58080 -1 5895
5897 0 600748 272752 58040 -1 5896
5898 0 600808 272724 58000 -1 5897
5899 0 600800 272748 57960 -1 5898
5900 0 600784 272728 57920 -1 5899
5901 0 600792 272728 57880 -1 5900
5902 0 600844 272720 57840 -1 5901
5903 0 600888 272664 57800 -1 5902
5904 0 600916 272652 57760 -1 5903
5905 0 600956 272504 57720 -1 5904
5906 0 601080 272468 57680 -1 5905
5907 0 601184 272448 57640 -1 5906
5908 0 601252 272412 57600 -1 5907
5909 0 601292 272344 57560 -1 5908
5910 0 601272 272264 57520 -1 5909
5911 0 601260 272240 57480 -1 5910
5912 0 601236 272236 57440 -1 5911
5913 0 601244 272212 57400 -1 5912
5914 0 601260 272196 57320 -1 5913
5915 0 601336 272224 57280 -1 5914
5916 0 601440 272208 57240 -1 5915
5917 0 601488 272212 57200 -1 5916
5918 0 601596 272228 57120 -1 5917
5919 0 601628 272264 57080 -1 5918
5920 0 601684 272264 57000 -1 5919
5921 0 601756 272240 56960 -1 5920
5922 0 601828 272212 56920 -1 5921
5923 0 601940 272120 56880 -1 5922
5924 0 601972 272076 56840 -1 5923
5925 0 601996 272020 56800 -1 5924
5926 0 602008 271948 56760 -1 5925
5927 0 602128 271672 56680 -1 5926
5928 0 602260 271520 56640 -1 5927
5929 0 602272 271500 56600 -1 5928
5930 0 602280 271504 56560 -1 5929
5931 0 602256 271512 56520 -1 5930
5932 0 602272 271476 56480 -1 5931
5933 0 602186 271344 56440 -1 5932
5934 0 602154 271280 56400 -1 5933
5935 0 602166 271260 56360 -1 5934
5936 0 602170 271228 56280 -1 5935
5937 0 602166 271244 56240 -1 5936
5938 0 602158 271204 56160 -1 5937
5939 0 602110 271200 56120 -1 5938
5940 0 602034 271172 56080 -1 5939
5941 0 601942 271156 56000 -1 5940
5942 0 601870 271092 55920 -1 5941
5943 0 601782 271036 55840 -1 5942
5944 0 601654 270956 55760 -1 5943
5945 0 601610 270908 55680 -1 5944
5946 0 601434 270776 55640 -1 5945
5947 0 601374 270748 55600 -1 5946
5948 0 601350 270720 55560 -1 5947
5949 0 601226 270692 55520 -1 5948
5950 0 601106 270640 55480 -1 5949
5951 0 601030 270616 55440 -1 5950
5952 0 600850 270560 55400 -1 5951
5953 0 600818 270556 55360 -1 5952
5954 0 600774 270528 55320 -1 5953
5955 0 600782 270524 55280 -1 5954
5956 0 600630 270444 55200 -1 5955
5957 0 600562 270412 55160 -1 5956
5958 0 600566 270440 55120 -1 5957
5959 0 602640 271428 56640 -1 5928
5960 0 602796 271404 56560 -1 5959
5961 0 602872 271360 56520 -1 5960
5962 0 603048 271244 56480 -1 5961
5963 0 603112 271172 56440 -1 5962
5964 0 603236 271076 56400 -1 5963
5965 0 603324 271052 56360 -1 5964
5966 0 603392 271020 56320 -1 5965
5967 0 603456 270996 56280 -1 5966
5968 0 603500 270968 56200 -1 5967
5969 0 603536 270940 56160 -1 5968
5970 0 603552 270904 56080 -1 5969
5971 0 603580 270792 56000 -1 5970
5972 0 603640 270732 55960 -1 5971
5973 0 603676 270676 55880 -1 5972
5974 0 603728 270624 55760 -1 5973
5975 0 603820 270560 55640 -1 5974
5976 0 603872 270516 55560 -1 5975
5977 0 603904 270476 55480 -1 5976
5978 0 603964 270392 55360 -1 5977
5979 0 604012 270312 55280 -1 5978
5980 0 604080 270212 55200 -1 5979
5981 0 604152 270096 55120 -1 5980
5982 0 604264 269964 55040 -1 5981
5983 0 604304 269988 55000 -1 5982
5984 0 604360 269900 54920 -1 5983
5985 0 604376 269868 54880 -1 5984
5986 0 604412 269828 54800 -1 5985
5987 0 604432 269780 54760 -1 5986
5988 0 604468 269708 54680 -1 5987
5989 0 604432 269712 54640 -1 5988
5990 0 604484 269672 54600 -1 5989
5991 0 604544 269644 54560 -1 5990
5992 0 604596 269620 54520 -1 5991
5993 0 604664 269516 54480 -1 5992
5994 0 604684 269480 54440 -1 5993
5995 0 604712 269456 54400 -1 5994
5996 0 604720 269388 54360 -1 5995
5997 0 604732 269212 54320 -1 5996
5998 0 604744 269096 54280 -1 5997
5999 0 604672 269044 54240 -1 5998
6000 0 604684 268972 54160 -1 5999
6001 0 604620 268892 54080 -1 6000
6002 0 604612 268800 54000 -1 6001
6003 0 604592 268712 53840 -1 6002
6004 0 604596 268672 53760 -1 6003
6005 0 604680 268632 53640 -1 6004
6006 0 604780 268484 53560 -1 6005
6007 0 604804 268452 53520 -1 6006
6008 0 604792 268336 53480 -1 6007
6009 0 604400 268260 53440 -1 6008
6010 0 604940 268240 53400 -1 6009
6011 0 604968 268096 53360 -1 6010
6012 0 604948 267944 53320 -1 6011
6013 0 604976 267876 53280 -1 6012
6014 0 605008 267844 53240 -1 6013
6015 0 605052 267780 53160 -1 6014
6016 0 605100 267768 53080 -1 6015
6017 0 605300 267624 52960 -1 6016
6018 0 605364 267556 52880 -1 6017
6019 0 605376 267472 52800 -1 6018
6020 0 605472 267392 52680 -1 6019
6021 0 605528 267344 52600 -1 6020
6022 0 605576 267272 52560 -1 6021
6023 0 605632 267224 52520 -1 6022
6024 0 605640 267228 52480 -1 6023
6025 0 605660 267164 52440 -1 6024
6026 0 605664 267160 52400 -1 6025
6027 0 605664 267160 52360 -1 6026
6028 0 605708 267112 52280 -1 6027
6029 0 605800 267140 52200 -1 6028
6030 0 605916 267088 52080 -1 6029
6031 0 606024 267060 52000 -1 6030
6032 0 606160 267040 51960 -1 6031
6033 0 606180 267008 51880 -1 6032
6034 0 606260 266996 51800 -1 6033
6035 0 606208 266632 51760 -1 6034
6036 0 606376 266348 51720 -1 6035
6037 0 606472 266124 51680 -1 6036
6038 0 606444 265948 51640 -1 6037
6039 0 606628 265896 51480 -1 6038
6040 0 606664 265848 51440 -1 6039
6041 0 606700 265812 51400 -1 6040
6042 0 606764 265808 51360 -1 6041
6043 0 606780 265852 51320 -1 6042
6044 0 606764 265900 51280 -1 6043
6045 0 606756 265928 51200 -1 6044
6046 0 606744 265928 51160 -1 6045
6047 0 606736 265900 51120 -1 6046
6048 0 606724 265888 51080 -1 6047
6049 0 606508 265792 51600 -1 6038
6050 0 606496 265624 51560 -1 6049
6051 0 606504 265356 51520 -1 6050
6052 0 606496 265220 51480 -1 6051
6053 0 606540 265120 51440 -1 6052
6054 0 606592 264988 51400 -1 6053
6055 0 606628 264948 51360 -1 6054
6056 0 606648 264896 51280 -1 6055
6057 0 606648 264812 51160 -1 6056
6058 0 606668 264764 51080 -1 6057
6059 0 606616 264636 51040 -1 6058
6060 0 606592 264512 51000 -1 6059
6061 0 606532 264292 50960 -1 6060
6062 0 606492 264220 50920 -1 6061
6063 0 606648 264188 50840 -1 6062
6064 0 606720 264068 50800 -1 6063
6065 0 606872 264120 50720 -1 6064
6066 0 606952 263992 50680 -1 6065
6067 0 606984 263916 50640 -1 6066
6068 0 607128 263764 50560 -1 6067
6069 0 607200 263720 50480 -1 6068
6070 0 607312 263672 50440 -1 6069
6071 0 607372 263684 50400 -1 6070
6072 0 607420 263652 50360 -1 6071
6073 0 607520 263576 50280 -1 6072
6074 0 607588 263296 50240 -1 6073
6075 0 607624 263284 50160 -1 6074
6076 0 607708 263060 50160 -1 6075
6077 0 607696 263016 50080 -1 6076
6078 0 607704 262944 50040 -1 6077
6079 0 607744 262828 50000 -1 6078
6080 0 607708 262656 50080 -1 6079
6081 0 607680 262736 49880 -1 6079
6082 0 607624 262520 49760 -1 6081
6083 0 607540 262448 49560 -1 6082
6084 0 607520 262424 49520 -1 6083
6085 0 607464 262380 49480 -1 6084
6086 0 607408 262372 49400 -1 6085
6087 0 607340 262348 49320 -1 6086
6088 0 607340 262368 49200 -1 6087
6089 0 607276 262276 49080 -1 6088
6090 0 607160 262128 49000 -1 6089
6091 0 607072 261980 48920 -1 6090
6092 0 607004 261812 48880 -1 6091
6093 0 606948 261624 48800 -1 6092
6094 0 606884 261492 48720 -1 6093
6095 0 606840 261416 48680 -1 6094
6096 0 606852 261376 48640 -1 6095
6097 0 606832 261300 48600 -1 6096
6098 0 606812 261148 48520 -1 6097
6099 0 606816 261064 48480 -1 6098
6100 0 606740 260948 48440 -1 6099
6101 0 606700 260836 48360 -1 6100
6102 0 606708 260628 48280 -1 6101
6103 0 606680 260544 48200 -1 6102
6104 0 606592 260380 48160 -1 6103
6105 0 606516 260236 48120 -1 6104
6106 0 606432 260116 48080 -1 6105
6107 0 606340 259976 48040 -1 6106
6108 0 606136 259948 48000 -1 6107
6109 0 606060 259896 47960 -1 6108
6110 0 606276 259980 47920 -1 6109
6111 0 606596 260124 47880 -1 6110
6112 0 606612 260136 47840 -1 6111
6113 0 606552 260136 47760 -1 6112
6114 0 606580 260108 47720 -1 6113
6115 0 606600 260248 47680 -1 6114
6116 0 606568 260176 47640 -1 6115
6117 0 606480 260104 47600 -1 6116
6118 0 606356 259972 47560 -1 6117
6119 0 606312 259872 47520 -1 6118
6120 0 606224 259936 47440 -1 6119
6121 0 606152 259836 47280 -1 6120
6122 0 606684 264984 51080 -1 6058
6123 0 606524 265180 51040 -1 6122
6124 0 605100 267468 52600 -1 6021
6125 0 605012 267492 52560 -1 6124
6126 0 604784 267560 52560 -1 6125
6127 0 604612 267500 52560 -1 6126
6128 0 604360 267552 52520 -1 6127
6129 0 604368 267608 52480 -1 6128
6130 0 604336 267584 52400 -1 6129
6131 0 604332 267588 52360 -1 6130
6132 0 600706 275048 61480 -1 5808
6133 0 600518 274896 61440 -1 6132
6134 0 600334 274684 61400 -1 6133
6135 0 600106 274396 61400 -1 6134
6136 0 600046 274112 61400 -1 6135
6137 0 599726 273900 61400 -1 6136
6138 0 599810 273816 61440 -1 6137
6139 0 599926 273764 61480 -1 6138
6140 0 599974 273724 61520 -1 6139
6141 0 600026 273688 61560 -1 6140
6142 0 600054 273620 61600 -1 6141
6143 0 599510 273828 61400 -1 6137
6144 0 599346 273684 61400 -1 6143
6145 0 599082 273532 61360 -1 6144
6146 0 598970 273272 61320 -1 6145
6147 0 598886 273184 61280 -1 6146
6148 0 598758 272948 61280 -1 6147
6149 0 598670 272740 61280 -1 6148
6150 0 601352 277560 62520 -1 5789
6151 0 601372 277620 62400 -1 6150
6152 0 601448 277684 62320 -1 6151
6153 0 601444 277692 62200 -1 6152
6154 0 601540 277776 62120 -1 6153
6155 0 601768 277928 62040 -1 6154
6156 0 601816 277992 61920 -1 6155
6157 0 601816 278068 61840 -1 6156
6158 0 601820 278208 61760 -1 6157
6159 0 601752 278304 61640 -1 6158
6160 0 601844 278364 61560 -1 6159
6161 0 601856 278484 61480 -1 6160
6162 0 601888 278608 61400 -1 6161
6163 0 601892 278616 61360 -1 6162
6164 0 601996 278744 61320 -1 6163
6165 0 602044 278784 61280 -1 6164
6166 0 602128 278872 61200 -1 6165
6167 0 602192 278936 61120 -1 6166
6168 0 602228 278976 61080 -1 6167
6169 0 602272 278992 61000 -1 6168
6170 0 602272 278992 60880 -1 6169
6171 0 602276 279088 60760 -1 6170
6172 0 602256 279172 60640 -1 6171
6173 0 602308 279148 60560 -1 6172
6174 0 602392 279212 60480 -1 6173
6175 0 602448 279236 60320 -1 6174
6176 0 602588 279260 60160 -1 6175
6177 0 602652 279304 60040 -1 6176
6178 0 601732 279204 60000 -1 6177
6179 0 601744 279208 59960 -1 6178
6180 0 601804 279232 59840 -1 6179
6181 0 601792 279252 59760 -1 6180
6182 0 601824 279336 59640 -1 6181
6183 0 601852 279348 59560 -1 6182
6184 0 601872 279344 59520 -1 6183
6185 0 601864 279444 59480 -1 6184
6186 0 601812 279416 59440 -1 6185
6187 0 601792 279508 59320 -1 6186
6188 0 601816 279612 59240 -1 6187
6189 0 601804 279624 59200 -1 6188
6190 0 601816 279772 59080 -1 6189
6191 0 601792 279788 59040 -1 6190
6192 0 601780 279828 59000 -1 6191
6193 0 601792 279896 58920 -1 6192
6194 0 601756 280032 58800 -1 6193
6195 0 601720 280132 58640 -1 6194
6196 0 601608 280224 58520 -1 6195
6197 0 601640 280324 58320 -1 6196
6198 0 601676 280368 58200 -1 6197
6199 0 601700 280428 58120 -1 6198
6200 0 601398 280824 58120 -1 6199
6201 0 601078 281180 58120 -1 6200
6202 0 600648 281432 58160 -1 6201
6203 0 600556 281640 58240 -1 6202
6204 0 600528 281792 58320 -1 6203
6205 0 600572 281808 58400 -1 6204
6206 0 600612 281920 58440 -1 6205
6207 0 600512 282036 58440 -1 6206
6208 0 600252 282060 58440 -1 6207
6209 0 599924 282072 58440 -1 6208
6210 0 599628 282136 58520 -1 6209
6211 0 599672 282084 58640 -1 6210
6212 0 599504 282184 58760 -1 6211
6213 0 599444 282220 58920 -1 6212
6214 0 599256 282352 59080 -1 6213
6215 0 599116 282544 59280 -1 6214
6216 0 599076 282640 59320 -1 6215
6217 0 599092 282692 59400 -1 6216
6218 0 599040 282844 59520 -1 6217
6219 0 598852 283020 59600 -1 6218
6220 0 598808 283020 59640 -1 6219
6221 0 598784 282992 59720 -1 6220
6222 0 598812 282992 59760 -1 6221
6223 0 599980 282044 58280 -1 6209
6224 0 599988 282020 58160 -1 6223
6225 0 600008 282016 58080 -1 6224
6226 0 600020 281996 58000 -1 6225
6227 0 600012 282016 57920 -1 6226
6228 0 599984 282068 57800 -1 6227
6229 0 599988 282084 57760 -1 6228
6230 0 599964 282064 57640 -1 6229
6231 0 600036 281988 57440 -1 6230
6232 0 600076 281964 57400 -1 6231
6233 0 600092 281936 57360 -1 6232
6234 0 601702 280384 58000 -1 6199
6235 0 601766 280408 57880 -1 6234
6236 0 601786 280328 57720 -1 6235
6237 0 601726 280336 57640 -1 6236
6238 0 601742 280304 57520 -1 6237
6239 0 601770 280264 57480 -1 6238
6240 0 601770 280264 57400 -1 6239
6241 0 601778 280292 57280 -1 6240
6242 0 601822 280304 57240 -1 6241
6243 0 601798 280260 57080 -1 6242
6244 0 601738 280252 57000 -1 6243
6245 0 601722 280284 56920 -1 6244
6246 0 601654 280200 56760 -1 6245
6247 0 601774 279908 56720 -1 6246
6248 0 601742 280348 56680 -1 6247
6249 0 601678 280244 56640 -1 6248
6250 0 601670 280252 56520 -1 6249
6251 0 601586 280188 56400 -1 6250
6252 0 601466 280112 56320 -1 6251
6253 0 601406 279956 56240 -1 6252
6254 0 601442 279888 56160 -1 6253
6255 0 601470 279776 56080 -1 6254
6256 0 601442 279596 56000 -1 6255
6257 0 601446 279480 55880 -1 6256
6258 0 601418 279428 55840 -1 6257
6259 0 601386 279404 55720 -1 6258
6260 0 601382 279392 55640 -1 6259
6261 0 601326 279376 55520 -1 6260
6262 0 601262 279404 55440 -1 6261
6263 0 601262 279404 55320 -1 6262
6264 0 601198 279444 55200 -1 6263
6265 0 601146 279444 55120 -1 6264
6266 0 601098 279405 55000 -1 6265
6267 0 601082 279392 54960 -1 6266
6268 0 600910 279472 54840 -1 6267
6269 0 600882 279496 54720 -1 6268
6270 0 600674 279692 54680 -1 6269
6271 0 600698 279660 54640 -1 6270
6272 0 600642 279712 54560 -1 6271
6273 0 600578 279828 54480 -1 6272
6274 0 600498 279948 54400 -1 6273
6275 0 600430 280048 54280 -1 6274
6276 0 600430 280156 54200 -1 6275
6277 0 600410 280376 54080 -1 6276
6278 0 600322 280912 53960 -1 6277
6279 0 600322 280912 53720 -1 6278
6280 0 600126 280884 53480 -1 6279
6281 0 599394 280940 53440 -1 6280
6282 0 600122 280980 53400 -1 6281
6283 0 600170 280932 53360 -1 6282
6284 0 600066 280948 53280 -1 6283
6285 0 599954 280836 53160 -1 6284
6286 0 599870 280840 53120 -1 6285
6287 0 599858 280820 53080 -1 6286
6288 0 599846 280760 53000 -1 6287
6289 0 599858 280712 52920 -1 6288
6290 0 599782 280668 52880 -1 6289
6291 0 599682 280660 52800 -1 6290
6292 0 599542 280480 52600 -1 6291
6293 0 599454 280344 52400 -1 6292
6294 0 599394 280240 52240 -1 6293
6295 0 599398 280164 52160 -1 6294
6296 0 599378 280100 52080 -1 6295
6297 0 599306 279944 51880 -1 6296
6298 0 599222 279964 51680 -1 6297
6299 0 599198 279988 51600 -1 6298
6300 0 599010 280036 51400 -1 6299
6301 0 598874 280028 51200 -1 6300
6302 0 598802 279996 51160 -1 6301
6303 0 598738 279920 51080 -1 6302
6304 0 598686 279868 51040 -1 6303
6305 0 598646 279864 51000 -1 6304
6306 0 598634 279848 50960 -1 6305
6307 0 598634 279808 50880 -1 6306
6308 0 598714 279932 50840 -1 6307
6309 0 598658 279896 50800 -1 6308
6310 0 598646 279936 50720 -1 6309
6311 0 598594 279928 50640 -1 6310
6312 0 598702 279904 50440 -1 6311
6313 0 598698 279908 50400 -1 6312
6314 0 598690 279948 50360 -1 6313
6315 0 598898 280000 50360 -1 6314
6316 0 599038 280116 50320 -1 6315
6317 0 599102 280228 50280 -1 6316
6318 0 599180 280288 50240 -1 6317
6319 0 599276 280360 50200 -1 6318
6320 0 599324 280440 50240 -1 6319
6321 0 599348 280488 50280 -1 6320
6322 0 599384 280528 50320 -1 6321
6323 0 599488 280624 50280 -1 6322
6324 0 599520 280660 50240 -1 6323
6325 0 599696 280832 50240 -1 6324
6326 0 599756 280984 50240 -1 6325
6327 0 599944 281104 50240 -1 6326
6328 0 600028 281124 50280 -1 6327
6329 0 600108 281132 50320 -1 6328
6330 0 600172 281160 50360 -1 6329
6331 0 598626 279860 50280 -1 6314
6332 0 598618 279828 50200 -1 6331
6333 0 598602 279820 50120 -1 6332
6334 0 598594 279792 50040 -1 6333
6335 0 598546 279736 49960 -1 6334
6336 0 598438 279748 49800 -1 6335
6337 0 598362 279664 49720 -1 6336
6338 0 598290 279604 49600 -1 6337
6339 0 598202 279608 49440 -1 6338
6340 0 598118 279620 49360 -1 6339
6341 0 598070 279600 49200 -1 6340
6342 0 598046 279552 49120 -1 6341
6343 0 597934 279456 49000 -1 6342
6344 0 597842 279376 48920 -1 6343
6345 0 597722 279304 48840 -1 6344
6346 0 597646 279172 48720 -1 6345
6347 0 597614 279160 48680 -1 6346
6348 0 597570 279108 48640 -1 6347
6349 0 597546 279084 48600 -1 6348
6350 0 597514 279028 48560 -1 6349
6351 0 597502 278956 48480 -1 6350
6352 0 597414 278932 48360 -1 6351
6353 0 597174 278868 48360 -1 6352
6354 0 597098 278704 48360 -1 6353
6355 0 597030 278548 48320 -1 6354
6356 0 597006 278336 48280 -1 6355
6357 0 597002 278136 48240 -1 6356
6358 0 596954 277724 48160 -1 6357
6359 0 596902 277552 48120 -1 6358
6360 0 596850 277440 48080 -1 6359
6361 0 596814 277328 48040 -1 6360
6362 0 596774 277348 48000 -1 6361
6363 0 596754 277352 47960 -1 6362
6364 0 596958 277492 47920 -1 6363
6365 0 597282 277592 47880 -1 6364
6366 0 597322 277512 47760 -1 6365
6367 0 597370 277532 47640 -1 6366
6368 0 597302 277476 47560 -1 6367
6369 0 597226 277428 47440 -1 6368
6370 0 597246 277340 47320 -1 6369
6371 0 597062 278820 48240 -1 6353
6372 0 597086 278584 48160 -1 6371
6373 0 597062 278308 48040 -1 6372
6374 0 597050 278364 48000 -1 6373
6375 0 597246 278616 47920 -1 6374
6376 0 597530 278728 47880 -1 6375
6377 0 597538 278780 47840 -1 6376
6378 0 597546 278816 47760 -1 6377
6379 0 597358 278860 47560 -1 6378
6380 0 597302 278864 47520 -1 6379
6381 0 597106 278848 47360 -1 6380
6382 0 597086 278868 47240 -1 6381
6383 0 597154 278936 47080 -1 6382
6384 0 597202 278940 47040 -1 6383
6385 0 597258 279008 47000 -1 6384
6386 0 597610 279096 46920 -1 6385
6387 0 597650 279116 46800 -1 6386
6388 0 597666 279176 46720 -1 6387
6389 0 597538 279248 46440 -1 6388
6390 0 597762 279340 46400 -1 6389
6391 0 598190 279732 46400 -1 6390
6392 0 598230 279724 46320 -1 6391
6393 0 598338 279784 46200 -1 6392
6394 0 598350 279808 46160 -1 6393
6395 0 598362 279820 46120 -1 6394
6396 0 596950 279072 46200 -1 6389
6397 0 597030 279204 46040 -1 6396
6398 0 597286 279044 46040 -1 6397
6399 0 597378 278984 45880 -1 6398
6400 0 597334 279004 45840 -1 6399
6401 0 597338 278984 45800 -1 6400
6402 0 597338 278952 45720 -1 6401
6403 0 597378 278944 45640 -1 6402
6404 0 597354 278932 45600 -1 6403
6405 0 597190 278904 45520 -1 6404
6406 0 597130 278892 45480 -1 6405
6407 0 596422 279176 45920 -1 6397
6408 0 596246 279156 45680 -1 6407
6409 0 596150 279124 45560 -1 6408
6410 0 595998 279112 45480 -1 6409
6411 0 595906 279160 45320 -1 6410
6412 0 595918 279248 45160 -1 6411
6413 0 595938 279280 45040 -1 6412
6414 0 595918 279376 44840 -1 6413
6415 0 595918 279376 44680 -1 6414
6416 0 595734 279452 44480 -1 6415
6417 0 595598 279532 44400 -1 6416
6418 0 595562 279488 44320 -1 6417
6419 0 595438 279508 44280 -1 6418
6420 0 595326 279488 44240 -1 6419
6421 0 595282 279568 44160 -1 6420
6422 0 595278 279588 44120 -1 6421
6423 0 595294 279816 44080 -1 6422
6424 0 595278 279924 44040 -1 6423
6425 0 595244 279968 44000 -1 6424
6426 0 595208 280044 43920 -1 6425
6427 0 595184 280048 43880 -1 6426
6428 0 595160 280096 43840 -1 6427
6429 0 595092 280112 43760 -1 6428
6430 0 595056 280160 43680 -1 6429
6431 0 594980 280188 43600 -1 6430
6432 0 594948 280220 43560 -1 6431
6433 0 594952 280240 43520 -1 6432
6434 0 594924 280264 43480 -1 6433
6435 0 594908 280304 43440 -1 6434
6436 0 594864 280380 43400 -1 6435
6437 0 594840 280472 43360 -1 6436
6438 0 594820 280496 43320 -1 6437
6439 0 595066 279328 44240 -1 6420
6440 0 594786 279028 44240 -1 6439
6441 0 594626 278896 44240 -1 6440
6442 0 594370 278880 44240 -1 6441
6443 0 594002 278704 44240 -1 6442
6444 0 593542 278404 44240 -1 6443
6445 0 593570 278436 44160 -1 6444
6446 0 593530 278512 44080 -1 6445
6447 0 593506 278508 44000 -1 6446
6448 0 593482 278544 43880 -1 6447
6449 0 593490 278556 43840 -1 6448
6450 0 593478 278584 43800 -1 6449
6451 0 593450 278624 43680 -1 6450
6452 0 593434 278656 43600 -1 6451
6453 0 593434 278692 43520 -1 6452
6454 0 593418 278684 43480 -1 6453
6455 0 593470 278808 43320 -1 6454
6456 0 593498 278836 43240 -1 6455
6457 0 593506 278876 43200 -1 6456
6458 0 593554 278896 43120 -1 6457
6459 0 593562 278936 43040 -1 6458
6460 0 593662 279016 42880 -1 6459
6461 0 593810 279036 42760 -1 6460
6462 0 593926 279096 42640 -1 6461
6463 0 593998 279104 42560 -1 6462
6464 0 594002 279136 42520 -1 6463
6465 0 594114 279180 42440 -1 6464
6466 0 594290 279252 42360 -1 6465
6467 0 594322 279352 42280 -1 6466
6468 0 594446 279512 42240 -1 6467
6469 0 594512 279600 42200 -1 6468
6470 0 594572 279736 42160 -1 6469
6471 0 594612 279776 42120 -1 6470
6472 0 594616 279836 42080 -1 6471
6473 0 594632 279908 42040 -1 6472
6474 0 594640 279976 42000 -1 6473
6475 0 594664 280060 41960 -1 6474
6476 0 594712 280144 41920 -1 6475
6477 0 594760 280236 41880 -1 6476
6478 0 594796 280320 41840 -1 6477
6479 0 594832 280364 41800 -1 6478
6480 0 594824 280384 41720 -1 6479
6481 0 594876 280372 41680 -1 6480
6482 0 594904 280408 41640 -1 6481
6483 0 595060 280364 41600 -1 6482
6484 0 595140 280348 41560 -1 6483
6485 0 595220 280384 41520 -1 6484
6486 0 595308 280408 41480 -1 6485
6487 0 595352 280416 41440 -1 6486
6488 0 595368 280368 41400 -1 6487
6489 0 593594 278420 44360 -1 6444
6490 0 593546 278372 44400 -1 6489
6491 0 593230 278148 44440 -1 6490
6492 0 593122 277984 44480 -1 6491
6493 0 592966 277760 44560 -1 6492
6494 0 592726 277372 44680 -1 6493
6495 0 592698 277312 44760 -1 6494
6496 0 592630 277140 44840 -1 6495
6497 0 592486 276944 45040 -1 6496
6498 0 592402 276944 45160 -1 6497
6499 0 592246 276856 45360 -1 6498
6500 0 592210 276848 45400 -1 6499
6501 0 592222 276712 45480 -1 6500
6502 0 592194 276608 45560 -1 6501
6503 0 592158 276344 45600 -1 6502
6504 0 592150 276080 45680 -1 6503
6505 0 592198 276044 45760 -1 6504
6506 0 591726 275812 45760 -1 6505
6507 0 591610 275744 45640 -1 6506
6508 0 591370 275516 45560 -1 6507
6509 0 591178 275416 45480 -1 6508
6510 0 591002 275276 45400 -1 6509
6511 0 590894 275248 45280 -1 6510
6512 0 590734 275216 45160 -1 6511
6513 0 590754 275068 45080 -1 6512
6514 0 592326 275844 46040 -1 6505
6515 0 592190 275692 46280 -1 6514
6516 0 592122 275476 46480 -1 6515
6517 0 592130 275352 46640 -1 6516
6518 0 595350 279736 44440 -1 6417
6519 0 595326 279748 44480 -1 6518
6520 0 595332 279732 44520 -1 6519
6521 0 595324 279800 44560 -1 6520
6522 0 595296 279876 44600 -1 6521
6523 0 595320 279912 44640 -1 6522
6524 0 595440 279980 44680 -1 6523
6525 0 595512 280104 44640 -1 6524
6526 0 595496 280100 44600 -1 6525
6527 0 595528 280100 44480 -1 6526
6528 0 595508 280088 44440 -1 6527
6529 0 600870 279320 54680 -1 6269
6530 0 600866 279268 54600 -1 6529
6531 0 600754 279176 54560 -1 6530
6532 0 600670 279052 54520 -1 6531
6533 0 600614 278960 54480 -1 6532
6534 0 600586 278884 54440 -1 6533
6535 0 600578 278828 54360 -1 6534
6536 0 600590 278804 54280 -1 6535
6537 0 600626 278796 54160 -1 6536
6538 0 600638 278712 54120 -1 6537
6539 0 600666 278632 54040 -1 6538
6540 0 600702 278532 53960 -1 6539
6541 0 600702 278424 53880 -1 6540
6542 0 600750 278336 53800 -1 6541
6543 0 600786 278312 53720 -1 6542
6544 0 600846 278300 53640 -1 6543
6545 0 600854 278268 53600 -1 6544
6546 0 600838 278236 53560 -1 6545
6547 0 600814 278228 53520 -1 6546
6548 0 600710 278220 53480 -1 6547
6549 0 600018 278120 53440 -1 6548
6550 0 600718 278184 53400 -1 6549
6551 0 600682 278116 53280 -1 6550
6552 0 600662 278120 53240 -1 6551
6553 0 600686 278036 53120 -1 6552
6554 0 600690 278004 53040 -1 6553
6555 0 594440 277644 65720 -1 5747
6556 0 594428 277672 65640 -1 6555
6557 0 594368 277796 65520 -1 6556
6558 0 594376 277824 65440 -1 6557
6559 0 594362 277812 65400 -1 6558
6560 0 594330 277908 65320 -1 6559
6561 0 594322 277988 65280 -1 6560
6562 0 594322 278048 65200 -1 6561
6563 0 594302 278072 65160 -1 6562
6564 0 594634 278304 65160 -1 6563
6565 0 594702 278380 65120 -1 6564
6566 0 594234 278168 65080 -1 6563
6567 0 594186 278248 65000 -1 6566
6568 0 594138 278272 64960 -1 6567
6569 0 594098 278316 64800 -1 6568
6570 0 594074 278372 64720 -1 6569
6571 0 594046 278388 64680 -1 6570
6572 0 594038 278328 64640 -1 6571
6573 0 593990 278244 64600 -1 6572
6574 0 593970 278204 64560 -1 6573
6575 0 593922 278100 64520 -1 6574
6576 0 593898 277960 64480 -1 6575
6577 0 593862 277896 64440 -1 6576
6578 0 593890 277816 64400 -1 6577
6579 0 593942 277756 64320 -1 6578
6580 0 593938 277696 64240 -1 6579
6581 0 593918 277688 64200 -1 6580
6582 0 593954 277676 64080 -1 6581
6583 0 593902 277812 63960 -1 6582
6584 0 593842 277940 63880 -1 6583
6585 0 593830 277992 63840 -1 6584
6586 0 593826 278060 63800 -1 6585
6587 0 593814 278136 63760 -1 6586
6588 0 593818 278220 63720 -1 6587
6589 0 593790 278268 63680 -1 6588
6590 0 593810 278208 63600 -1 6589
6591 0 593786 278216 63520 -1 6590
6592 0 593778 278232 63440 -1 6591
6593 0 593770 278208 63360 -1 6592
6594 0 593778 278244 63320 -1 6593
6595 0 593810 278284 63200 -1 6594
6596 0 593834 278272 63040 -1 6595
6597 0 593858 278260 62880 -1 6596
6598 0 593846 278252 62760 -1 6597
6599 0 593818 278252 62640 -1 6598
6600 0 593814 278224 62520 -1 6599
6601 0 593746 278232 62440 -1 6600
6602 0 593730 278224 62400 -1 6601
6603 0 593542 278120 62280 -1 6602
6604 0 593338 278044 62160 -1 6603
6605 0 593270 277996 62080 -1 6604
6606 0 593186 277992 61960 -1 6605
6607 0 593034 277960 61840 -1 6606
6608 0 592866 277972 61680 -1 6607
6609 0 592806 278020 61560 -1 6608
6610 0 592674 278048 61480 -1 6609
6611 0 592810 278140 61440 -1 6610
6612 0 592626 278088 61400 -1 6611
6613 0 592622 278144 61320 -1 6612
6614 0 592658 278188 61200 -1 6613
6615 0 592630 278200 61120 -1 6614
6616 0 592626 278184 61000 -1 6615
6617 0 592638 278204 60960 -1 6616
6618 0 592674 278276 60920 -1 6617
6619 0 592698 278368 60880 -1 6618
6620 0 592838 278648 60880 -1 6619
6621 0 592962 278644 60880 -1 6620
6622 0 593162 278664 60840 -1 6621
6623 0 593366 278728 60880 -1 6622
6624 0 593650 278756 60920 -1 6623
6625 0 593810 278640 61000 -1 6624
6626 0 594002 278552 61000 -1 6625
6627 0 594210 278548 61000 -1 6626
6628 0 592734 278168 60640 -1 6619
6629 0 592846 278140 60560 -1 6628
6630 0 593018 278100 60440 -1 6629
6631 0 593142 278016 60280 -1 6630
6632 0 593218 278012 60200 -1 6631
6633 0 593378 278036 60080 -1 6632
6634 0 593414 278064 60040 -1 6633
6635 0 592438 277948 60000 -1 6634
6636 0 592438 277948 59880 -1 6635
6637 0 592470 277888 59800 -1 6636
6638 0 592482 277828 59760 -1 6637
6639 0 592610 277640 59560 -1 6638
6640 0 592710 277544 59440 -1 6639
6641 0 592698 277536 59400 -1 6640
6642 0 592754 277464 59280 -1 6641
6643 0 592794 277412 59160 -1 6642
6644 0 592886 277368 59080 -1 6643
6645 0 592922 277296 58960 -1 6644
6646 0 592974 277280 58880 -1 6645
6647 0 593022 277124 58680 -1 6646
6648 0 593158 277020 58520 -1 6647
6649 0 593190 277024 58320 -1 6648
6650 0 593186 277052 58200 -1 6649
6651 0 593154 277000 58080 -1 6650
6652 0 593138 276964 58040 -1 6651
6653 0 593078 276964 57960 -1 6652
6654 0 593062 276936 57920 -1 6653
6655 0 593082 276832 57840 -1 6654
6656 0 593082 276764 57760 -1 6655
6657 0 593110 276684 57680 -1 6656
6658 0 593162 276636 57600 -1 6657
6659 0 593162 276552 57480 -1 6658
6660 0 593126 276528 57320 -1 6659
6661 0 593230 276388 57120 -1 6660
6662 0 593238 276300 57040 -1 6661
6663 0 593266 276276 57000 -1 6662
6664 0 593242 276212 56800 -1 6663
6665 0 593202 276096 56680 -1 6664
6666 0 592946 275848 56520 -1 6665
6667 0 592882 275720 56440 -1 6666
6668 0 592718 275652 56280 -1 6667
6669 0 592618 275544 56120 -1 6668
6670 0 592534 275520 55960 -1 6669
6671 0 592518 275416 55760 -1 6670
6672 0 592550 275432 55560 -1 6671
6673 0 592678 275356 55440 -1 6672
6674 0 592682 275352 55320 -1 6673
6675 0 592690 275384 55280 -1 6674
6676 0 592686 275336 55240 -1 6675
6677 0 592650 275304 55160 -1 6676
6678 0 592582 275244 55080 -1 6677
6679 0 592546 275224 55040 -1 6678
6680 0 592494 275208 54960 -1 6679
6681 0 592434 275188 54840 -1 6680
6682 0 592358 275188 54800 -1 6681
6683 0 592350 275172 54720 -1 6682
6684 0 592378 275156 54600 -1 6683
6685 0 592350 275176 54480 -1 6684
6686 0 592266 275176 54400 -1 6685
6687 0 592242 275136 54360 -1 6686
6688 0 592230 275192 54320 -1 6687
6689 0 592214 275212 54240 -1 6688
6690 0 592254 275244 54120 -1 6689
6691 0 592222 275280 54080 -1 6690
6692 0 592246 275340 54040 -1 6691
6693 0 592262 275364 54000 -1 6692
6694 0 592310 275340 53960 -1 6693
6695 0 592290 275336 53920 -1 6694
6696 0 592270 275364 53880 -1 6695
6697 0 592294 275364 53840 -1 6696
6698 0 592326 275396 53720 -1 6697
6699 0 592358 275408 53640 -1 6698
6700 0 592490 275476 53520 -1 6699
6701 0 592438 275476 53480 -1 6700
6702 0 592010 275448 53440 -1 6701
6703 0 592506 275476 53400 -1 6702
6704 0 592494 275484 53360 -1 6703
6705 0 592534 275524 53320 -1 6704
6706 0 592646 275560 53280 -1 6705
6707 0 592698 275588 53240 -1 6706
6708 0 592718 275592 53200 -1 6707
6709 0 593222 277088 58160 -1 6650
6710 0 593218 277368 58160 -1 6709
6711 0 593190 277548 58160 -1 6710
6712 0 593358 277700 58160 -1 6711
6713 0 593394 277756 58120 -1 6712
6714 0 593402 277828 58080 -1 6713
6715 0 593412 277840 58040 -1 6714
6716 0 593468 277932 58000 -1 6715
6717 0 593548 278124 57960 -1 6716
6718 0 593500 278124 57920 -1 6717
6719 0 593468 278108 57880 -1 6718
6720 0 592330 278452 59800 -1 6637
6721 0 592294 278888 59800 -1 6720
6722 0 592478 277964 61400 -1 6611
6723 0 592414 277948 61360 -1 6722
6724 0 592442 277860 61320 -1 6723
6725 0 592398 277808 61240 -1 6724
6726 0 592406 277820 61200 -1 6725
6727 0 593926 277588 65320 -1 6560
6728 0 593786 277500 65280 -1 6727
6729 0 593642 277396 65240 -1 6728
6730 0 593478 277292 65200 -1 6729
6731 0 593456 277308 65160 -1 6730
6732 0 593424 277312 65080 -1 6731
6733 0 593436 277144 65080 -1 6732
6734 0 593432 277152 65040 -1 6733
6735 0 593412 277172 65000 -1 6734
6736 0 593412 277456 65080 -1 6732
6737 0 593432 277512 65040 -1 6736
6738 0 593424 277544 65000 -1 6737
6739 0 593454 277740 66240 -1 5743
6740 0 593070 277972 66040 -1 6739
6741 0 592838 277968 65960 -1 6740
6742 0 592890 277908 65800 -1 6741
6743 0 592964 277916 65720 -1 6742
6744 0 592996 277756 65640 -1 6743
6745 0 592984 277664 65600 -1 6744
6746 0 592988 277632 65560 -1 6745
6747 0 593000 277568 65480 -1 6746
6748 0 593008 277568 65400 -1 6747
6749 0 593040 277576 65320 -1 6748
6750 0 593092 277568 65240 -1 6749
6751 0 593100 277552 65200 -1 6750
6752 0 592354 278284 65880 -1 6741
6753 0 592150 278404 65760 -1 6752
6754 0 591874 278584 65680 -1 6753
6755 0 591114 278872 65680 -1 6754
6756 0 590798 279288 65720 -1 6755
6757 0 590658 279772 65760 -1 6756
6758 0 590378 280092 65720 -1 6757
6759 0 590262 280184 65640 -1 6758
6760 0 590226 280244 65600 -1 6759
6761 0 590590 280348 65560 -1 6760
6762 0 590614 280456 65520 -1 6761
6763 0 590642 280452 65480 -1 6762
6764 0 590678 280492 65440 -1 6763
6765 0 590018 280400 65560 -1 6760
6766 0 590018 280416 65520 -1 6765
6767 0 590018 280492 65400 -1 6766
6768 0 590002 280588 65320 -1 6767
6769 0 589986 280644 65280 -1 6768
6770 0 589990 280708 65200 -1 6769
6771 0 589974 280760 65160 -1 6770
6772 0 589870 280828 65080 -1 6771
6773 0 589842 280864 65040 -1 6772
6774 0 589818 280872 65000 -1 6773
6775 0 589774 280924 64960 -1 6774
6776 0 589974 280868 64920 -1 6775
6777 0 589994 280808 64880 -1 6776
6778 0 589990 280788 64840 -1 6777
6779 0 589734 281020 64880 -1 6775
6780 0 589738 281092 64840 -1 6779
6781 0 589734 281244 64760 -1 6780
6782 0 589678 281304 64680 -1 6781
6783 0 589654 281312 64640 -1 6782
6784 0 589586 281284 64600 -1 6783
6785 0 589534 281216 64520 -1 6784
6786 0 589446 281196 64440 -1 6785
6787 0 589294 281160 64360 -1 6786
6788 0 589178 281140 64280 -1 6787
6789 0 589034 281172 64200 -1 6788
6790 0 588894 281212 64120 -1 6789
6791 0 588694 281348 64040 -1 6790
6792 0 588546 281444 63960 -1 6791
6793 0 588514 281536 63920 -1 6792
6794 0 588506 281580 63880 -1 6793
6795 0 588450 281620 63840 -1 6794
6796 0 588342 281680 63800 -1 6795
6797 0 588310 281728 63760 -1 6796
6798 0 588198 281872 63680 -1 6797
6799 0 588190 281872 63640 -1 6798
6800 0 588174 281900 63600 -1 6799
6801 0 588166 281876 63560 -1 6800
6802 0 588126 281956 63480 -1 6801
6803 0 588078 281980 63440 -1 6802
6804 0 588058 281940 63360 -1 6803
6805 0 587930 281836 63280 -1 6804
6806 0 587886 281816 63240 -1 6805
6807 0 587826 281856 63120 -1 6806
6808 0 587814 281860 63040 -1 6807
6809 0 587706 281864 62920 -1 6808
6810 0 587614 281852 62880 -1 6809
6811 0 587462 281876 62800 -1 6810
6812 0 587446 281888 62760 -1 6811
6813 0 587394 281884 62720 -1 6812
6814 0 587274 281848 62640 -1 6813
6815 0 587170 281892 62520 -1 6814
6816 0 587162 281892 62480 -1 6815
6817 0 587126 281912 62360 -1 6816
6818 0 587062 281984 62200 -1 6817
6819 0 587022 282028 62160 -1 6818
6820 0 587390 281904 62160 -1 6819
6821 0 587514 281832 62160 -1 6820
6822 0 587606 281776 62240 -1 6821
6823 0 587006 282068 62120 -1 6819
6824 0 586922 282076 62040 -1 6823
6825 0 586830 282200 61960 -1 6824
6826 0 586650 282240 61840 -1 6825
6827 0 586290 282540 61800 -1 6826
6828 0 586026 282612 61600 -1 6827
6829 0 585746 282684 61400 -1 6828
6830 0 585566 283092 61320 -1 6829
6831 0 585434 283280 61200 -1 6830
6832 0 585322 283324 61120 -1 6831
6833 0 585286 283356 61080 -1 6832
6834 0 585234 283348 61000 -1 6833
6835 0 585130 283396 60880 -1 6834
6836 0 585022 283428 60760 -1 6835
6837 0 585010 283508 60640 -1 6836
6838 0 585006 283540 60600 -1 6837
6839 0 585026 283568 60520 -1 6838
6840 0 585090 283680 60400 -1 6839
6841 0 585110 283768 60360 -1 6840
6842 0 585210 283820 60280 -1 6841
6843 0 585234 283836 60240 -1 6842
6844 0 585218 283908 60200 -1 6843
6845 0 585302 284040 60080 -1 6844
6846 0 585282 284104 60040 -1 6845
6847 0 584346 283976 60000 -1 6846
6848 0 584362 283980 59960 -1 6847
6849 0 584330 283972 59880 -1 6848
6850 0 584418 284084 59760 -1 6849
6851 0 584434 284128 59680 -1 6850
6852 0 584418 284248 59640 -1 6851
6853 0 584430 284344 59560 -1 6852
6854 0 584378 284420 59480 -1 6853
6855 0 584374 284428 59440 -1 6854
6856 0 584294 284492 59280 -1 6855
6857 0 584250 284520 59240 -1 6856
6858 0 584112 284568 59120 -1 6857
6859 0 584066 284600 59080 -1 6858
6860 0 584030 284712 59040 -1 6859
6861 0 583998 284672 59000 -1 6860
6862 0 583982 284760 58960 -1 6861
6863 0 584062 284992 58920 -1 6862
6864 0 584058 285188 58880 -1 6863
6865 0 584034 285152 58840 -1 6864
6866 0 584006 285212 58800 -1 6865
6867 0 584018 285272 58760 -1 6866
6868 0 583986 285328 58720 -1 6867
6869 0 584002 285328 58680 -1 6868
6870 0 583990 285412 58600 -1 6869
6871 0 583966 285424 58560 -1 6870
6872 0 583918 285592 58520 -1 6871
6873 0 583930 285624 58480 -1 6872
6874 0 583930 285676 58440 -1 6873
6875 0 583910 285680 58400 -1 6874
6876 0 583894 285712 58360 -1 6875
6877 0 583926 285736 58320 -1 6876
6878 0 583894 285748 58280 -1 6877
6879 0 583806 285884 58240 -1 6878
6880 0 583774 285956 58200 -1 6879
6881 0 583766 286008 58160 -1 6880
6882 0 583790 286012 58120 -1 6881
6883 0 583810 286032 58080 -1 6882
6884 0 583798 286112 58000 -1 6883
6885 0 583790 286176 57960 -1 6884
6886 0 583746 286232 57880 -1 6885
6887 0 583762 286240 57840 -1 6886
6888 0 583714 286280 57800 -1 6887
6889 0 583746 286328 57760 -1 6888
6890 0 583730 286364 57720 -1 6889
6891 0 583714 286452 57680 -1 6890
6892 0 583670 286528 57640 -1 6891
6893 0 583602 286696 57600 -1 6892
6894 0 583550 286796 57560 -1 6893
6895 0 583530 286896 57520 -1 6894
6896 0 583506 286932 57480 -1 6895
6897 0 583496 286960 57440 -1 6896
6898 0 583520 287028 57360 -1 6897
6899 0 583504 287080 57320 -1 6898
6900 0 583476 287116 57280 -1 6899
6901 0 583484 287160 57240 -1 6900
6902 0 583424 287208 57200 -1 6901
6903 0 583392 287236 57160 -1 6902
6904 0 583364 287296 57120 -1 6903
6905 0 583332 287336 57080 -1 6904
6906 0 583352 287332 57040 -1 6905
6907 0 583336 287340 57000 -1 6906
6908 0 583328 287312 56960 -1 6907
6909 0 583340 287296 56920 -1 6908
6910 0 583364 287252 56840 -1 6909
6911 0 583388 287224 56800 -1 6910
6912 0 583424 287220 56760 -1 6911
6913 0 583464 287252 56720 -1 6912
6914 0 583500 287264 56680 -1 6913
6915 0 583492 287260 56640 -1 6914
6916 0 583602 286048 58040 -1 6883
6917 0 583610 286032 58000 -1 6916
6918 0 583562 286044 57960 -1 6917
6919 0 583538 286060 57920 -1 6918
6920 0 583510 286080 57880 -1 6919
6921 0 583466 286112 57840 -1 6920
6922 0 583406 286144 57800 -1 6921
6923 0 583402 286152 57760 -1 6922
6924 0 583390 286148 57720 -1 6923
6925 0 583378 286152 57680 -1 6924
6926 0 583358 286128 57640 -1 6925
6927 0 583350 286144 57600 -1 6926
6928 0 583354 286116 57560 -1 6927
6929 0 583418 286100 57520 -1 6928
6930 0 583418 286072 57480 -1 6929
6931 0 583382 286260 57480 -1 6930
6932 0 583326 286316 57440 -1 6931
6933 0 583242 286308 57400 -1 6932
6934 0 583274 286344 57320 -1 6933
6935 0 583270 286364 57280 -1 6934
6936 0 583278 286392 57240 -1 6935
6937 0 583274 286404 57200 -1 6936
6938 0 583262 286412 57160 -1 6937
6939 0 583210 286440 57120 -1 6938
6940 0 583142 286480 57080 -1 6939
6941 0 582866 286576 57120 -1 6940
6942 0 582722 286652 57160 -1 6941
6943 0 582698 286696 57200 -1 6942
6944 0 582666 286724 57280 -1 6943
6945 0 582662 286748 57320 -1 6944
6946 0 582638 286764 57360 -1 6945
6947 0 582586 286784 57400 -1 6946
6948 0 582562 286816 57440 -1 6947
6949 0 582546 286836 57480 -1 6948
6950 0 584142 285668 58240 -1 6878
6951 0 584190 285668 58200 -1 6950
6952 0 584254 285684 58160 -1 6951
6953 0 584450 285696 58120 -1 6952
6954 0 584588 285684 58160 -1 6953
6955 0 584732 285448 58160 -1 6954
6956 0 584616 285200 58160 -1 6955
6957 0 584692 285028 58160 -1 6956
6958 0 584936 285224 58120 -1 6957
6959 0 584960 285216 58080 -1 6958
6960 0 584034 285364 58520 -1 6871
6961 0 584826 284144 59560 -1 6853
6962 0 584838 284144 59520 -1 6961
6963 0 584914 284088 59480 -1 6962
6964 0 585018 284084 59440 -1 6963
6965 0 585186 284072 59400 -1 6964
6966 0 585290 284044 59360 -1 6965
6967 0 585370 284024 59320 -1 6966
6968 0 585422 283988 59280 -1 6967
6969 0 585478 283944 59240 -1 6968
6970 0 585714 282628 61280 -1 6829
6971 0 585830 282572 61200 -1 6970
6972 0 585798 282592 61160 -1 6971
6973 0 589622 280716 65000 -1 6774
6974 0 589562 280676 65040 -1 6973
6975 0 589446 280632 65080 -1 6974
6976 0 589422 280588 65120 -1 6975
6977 0 589438 280552 65160 -1 6976
6978 0 589394 280544 65200 -1 6977
6979 0 589890 280500 65600 -1 6766
6980 0 589886 280572 65640 -1 6979
6981 0 589830 280552 65720 -1 6980
6982 0 589818 280532 65800 -1 6981
6983 0 589846 280500 65840 -1 6982
6984 0 589818 280532 65960 -1 6983
6985 0 589742 280544 66040 -1 6984
6986 0 589678 280564 66080 -1 6985
6987 0 589670 280576 66120 -1 6986
6988 0 589590 280612 66160 -1 6987
6989 0 589522 280748 66200 -1 6988
6990 0 589442 280936 66280 -1 6989
6991 0 589362 281044 66320 -1 6990
6992 0 589286 281096 66400 -1 6991
6993 0 589262 281156 66480 -1 6992
6994 0 589286 281200 66520 -1 6993
6995 0 589286 281272 66560 -1 6994
6996 0 589178 281444 66640 -1 6995
6997 0 589114 281480 66720 -1 6996
6998 0 589102 281508 66760 -1 6997
6999 0 589098 281472 66800 -1 6998
7000 0 589078 281440 66840 -1 6999
7001 0 589350 281048 66240 -1 6991
7002 0 589278 281092 66160 -1 7001
7003 0 589218 281168 66120 -1 7002
7004 0 589138 281248 66080 -1 7003
7005 0 589010 281252 66040 -1 7004
7006 0 590358 275584 68160 -1 5730
7007 0 590254 275608 68240 -1 7006
7008 0 590246 275640 68320 -1 7007
7009 0 590162 275644 68400 -1 7008
7010 0 590126 275652 68440 -1 7009
7011 0 590066 275708 68480 -1 7010
7012 0 589990 275740 68520 -1 7011
7013 0 589942 275888 68600 -1 7012
7014 0 589910 276072 68680 -1 7013
7015 0 589886 276256 68760 -1 7014
7016 0 589846 276376 68840 -1 7015
7017 0 589878 276536 68920 -1 7016
7018 0 589942 276604 69000 -1 7017
7019 0 590120 276716 69040 -1 7018
7020 0 590256 276972 69080 -1 7019
7021 0 590300 277024 69000 -1 7020
7022 0 590472 277244 68920 -1 7021
7023 0 590544 277372 68880 -1 7022
7024 0 590608 277460 68840 -1 7023
7025 0 590772 278092 68720 -1 7024
7026 0 590908 278600 69000 -1 7025
7027 0 590872 278864 69120 -1 7026
7028 0 590820 279080 69240 -1 7027
7029 0 590904 279424 69440 -1 7028
7030 0 590924 279556 69640 -1 7029
7031 0 590888 279656 69800 -1 7030
7032 0 590944 279832 69920 -1 7031
7033 0 590616 280224 69920 -1 7032
7034 0 590472 280368 70000 -1 7033
7035 0 590440 280384 70080 -1 7034
7036 0 590308 280452 70200 -1 7035
7037 0 590228 280532 70280 -1 7036
7038 0 590144 280592 70320 -1 7037
7039 0 590112 280640 70400 -1 7038
7040 0 590016 280624 70480 -1 7039
7041 0 590000 280624 70520 -1 7040
7042 0 589964 280624 70560 -1 7041
7043 0 589848 280704 70640 -1 7042
7044 0 589820 280744 70680 -1 7043
7045 0 589844 280780 70760 -1 7044
7046 0 589876 280772 70800 -1 7045
7047 0 589872 280808 70840 -1 7046
7048 0 591220 279988 69960 -1 7032
7049 0 591332 280024 70080 -1 7048
7050 0 591356 280160 70160 -1 7049
7051 0 591352 280272 70280 -1 7050
7052 0 591332 280384 70360 -1 7051
7053 0 591312 280450 70400 -1 7052
7054 0 591292 280516 70440 -1 7053
7055 0 591268 280596 70480 -1 7054
7056 0 591192 280696 70520 -1 7055
7057 0 591020 280952 70480 -1 7056
7058 0 590976 281056 70480 -1 7057
7059 0 591012 281180 70480 -1 7058
7060 0 591008 281192 70440 -1 7059
7061 0 591024 281212 70400 -1 7060
7062 0 590960 281312 70360 -1 7061
7063 0 590928 281364 70400 -1 7062
7064 0 590960 281332 70480 -1 7063
7065 0 590960 281328 70560 -1 7064
7066 0 590960 281328 70600 -1 7065
7067 0 588580 273192 69400 -1 5725
7068 0 588540 273160 69720 -1 7067
7069 0 588548 273160 69920 -1 7068
7070 0 588532 273184 70240 -1 7069
7071 0 588566 273204 70320 -1 7070
7072 0 588602 273212 70400 -1 7071
7073 0 588598 273228 70480 -1 7072
7074 0 588602 273296 70640 -1 7073
7075 0 588614 273328 70720 -1 7074
7076 0 588682 273444 70840 -1 7075
7077 0 588706 273508 70880 -1 7076
7078 0 588702 273604 70960 -1 7077
7079 0 588718 273712 71080 -1 7078
7080 0 588738 273888 71280 -1 7079
7081 0 588738 273920 71320 -1 7080
7082 0 588738 274024 71400 -1 7081
7083 0 588702 274072 71480 -1 7082
7084 0 588638 274088 71560 -1 7083
7085 0 588578 274140 71680 -1 7084
7086 0 588550 274172 71720 -1 7085
7087 0 588410 274308 71800 -1 7086
7088 0 588130 274556 71880 -1 7087
7089 0 587906 274620 72000 -1 7088
7090 0 587814 274768 72080 -1 7089
7091 0 587750 274812 72160 -1 7090
7092 0 587642 274920 72280 -1 7091
7093 0 587582 274960 72320 -1 7092
7094 0 587518 275028 72400 -1 7093
7095 0 587446 275136 72480 -1 7094
7096 0 587394 275256 72560 -1 7095
7097 0 587414 275284 72600 -1 7096
7098 0 587430 275320 72640 -1 7097
7099 0 587454 275352 72680 -1 7098
7100 0 587446 275396 72760 -1 7099
7101 0 587462 275440 72840 -1 7100
7102 0 587494 275488 72920 -1 7101
7103 0 587550 275588 73040 -1 7102
7104 0 587566 275632 73080 -1 7103
7105 0 587574 275696 73160 -1 7104
7106 0 587538 275676 73320 -1 7105
7107 0 587514 275705.34 73400 -1 7106
7108 0 587502 275720 73440 -1 7107
7109 0 587518 275724 73480 -1 7108
7110 0 587482 275744 73560 -1 7109
7111 0 587478 275808 73640 -1 7110
7112 0 587474 275836 73680 -1 7111
7113 0 587426 275868 73720 -1 7112
7114 0 587346 275992 73800 -1 7113
7115 0 587334 276164 73960 -1 7114
7116 0 587354 276288 74080 -1 7115
7117 0 587418 276432 74160 -1 7116
7118 0 587486 276496 74200 -1 7117
7119 0 587538 276556 74280 -1 7118
7120 0 587558 276636 74360 -1 7119
7121 0 587630 276872 74520 -1 7120
7122 0 587574 276984 74600 -1 7121
7123 0 587458 277156 74760 -1 7122
7124 0 587374 277472 75040 -1 7123
7125 0 587338 277496 75080 -1 7124
7126 0 587370 277580 75160 -1 7125
7127 0 587318 277624 75200 -1 7126
7128 0 587322 277736 75360 -1 7127
7129 0 587174 277864 75560 -1 7128
7130 0 587162 277888 75640 -1 7129
7131 0 587130 277952 75720 -1 7130
7132 0 587046 277948 75760 -1 7131
7133 0 586762 277964 75760 -1 7132
7134 0 586566 277988 75760 -1 7133
7135 0 586426 277948 75800 -1 7134
7136 0 586302 277968 75880 -1 7135
7137 0 586226 277968 75920 -1 7136
7138 0 586114 277936 76000 -1 7137
7139 0 586082 277956 76040 -1 7138
7140 0 586026 277984 76120 -1 7139
7141 0 585994 277976 76280 -1 7140
7142 0 585942 277968 76440 -1 7141
7143 0 585854 277936 76560 -1 7142
7144 0 585690 277880 76920 -1 7143
7145 0 585618 277916 77080 -1 7144
7146 0 585614 277940 77160 -1 7145
7147 0 585610 277940 77200 -1 7146
7148 0 585502 277972 77360 -1 7147
7149 0 585442 278016 77480 -1 7148
7150 0 587238 278096 76000 -1 7132
7151 0 587208 278176 76080 -1 7150
7152 0 587212 278312 76240 -1 7151
7153 0 587232 278388 76360 -1 7152
7154 0 587340 278600 76640 -1 7153
7155 0 587388 278704 76680 -1 7154
7156 0 587452 278800 76720 -1 7155
7157 0 587480 278784 76760 -1 7156
7158 0 587492 278780 76800 -1 7157
7159 0 587600 278808 76960 -1 7158
7160 0 587652 278796 77120 -1 7159
7161 0 587740 278872 77200 -1 7160
7162 0 587760 278892 77280 -1 7161
7163 0 587776 278976 77360 -1 7162
7164 0 587802 279068 77440 -1 7163
7165 0 587738 279348 77480 -1 7164
7166 0 587590 279568 77560 -1 7165
7167 0 587346 279956 77520 -1 7166
7168 0 587274 280068 77480 -1 7167
7169 0 587134 280240 77400 -1 7168
7170 0 587030 280288 77360 -1 7169
7171 0 586826 280496 77320 -1 7170
7172 0 586746 280568 77240 -1 7171
7173 0 586414 280640 77200 -1 7172
7174 0 586322 280552 77360 -1 7173
7175 0 586310 280504 77440 -1 7174
7176 0 586318 280428 77520 -1 7175
7177 0 586310 280372 77560 -1 7176
7178 0 586334 280172 77720 -1 7177
7179 0 586358 280144 77760 -1 7178
7180 0 586010 280620 77200 -1 7173
7181 0 585958 280604 77160 -1 7180
7182 0 585702 280648 77160 -1 7181
7183 0 585582 280696 77200 -1 7182
7184 0 585438 280728 77240 -1 7183
7185 0 585318 280788 77320 -1 7184
7186 0 585278 280804 77400 -1 7185
7187 0 585226 280776 77520 -1 7186
7188 0 585366 280956 77320 -1 7185
7189 0 585454 281000 77240 -1 7188
7190 0 585490 281036 77200 -1 7189
7191 0 585526 281052 77160 -1 7190
7192 0 585622 281036 77040 -1 7191
7193 0 585670 281028 77000 -1 7192
7194 0 585714 281016 76960 -1 7193
7195 0 585722 281016 76920 -1 7194
7196 0 586678 280600 77160 -1 7172
7197 0 586650 280632 77080 -1 7196
7198 0 586666 280666.66 77000 -1 7197
7199 0 586674 280684 76960 -1 7198
7200 0 586690 280672 76920 -1 7199
7201 0 586750 280664 76840 -1 7200
7202 0 586974 280596 76840 -1 7201
7203 0 587054 280596 76760 -1 7202
7204 0 587042 280708 76720 -1 7203
7205 0 587062 280708 76680 -1 7204
7206 0 587050 280844 76600 -1 7205
7207 0 587062 280900 76560 -1 7206
7208 0 587062 280912 76440 -1 7207
7209 0 587070 280944 76320 -1 7208
7210 0 587102 280964 76240 -1 7209
7211 0 587178 280860 76040 -1 7210
7212 0 587254 280796 75880 -1 7211
7213 0 587252 280776 75840 -1 7212
7214 0 587250 280756 75800 -1 7213
7215 0 587238 280692 75720 -1 7214
7216 0 587222 280604 75640 -1 7215
7217 0 587226 280568 75600 -1 7216
7218 0 587186 280456 75480 -1 7217
7219 0 587182 280436 75440 -1 7218
7220 0 587648 279052 76720 -1 7157
7221 0 587996 279352 76720 -1 7220
7222 0 588048 279552 76680 -1 7221
7223 0 587884 279816 76680 -1 7222
7224 0 587816 279892 76720 -1 7223
7225 0 587804 279924 76760 -1 7224
7226 0 587804 279968 76800 -1 7225
7227 0 587844 280004 76840 -1 7226
7228 0 587896 280044 76880 -1 7227
7229 0 588248 280480 76880 -1 7228
7230 0 588320 280608 76920 -1 7229
7231 0 588316 280632 76960 -1 7230
7232 0 588296 280724 77000 -1 7231
7233 0 588192 280908 77000 -1 7232
7234 0 588000 281108 77000 -1 7233
7235 0 588000 281156 77040 -1 7234
7236 0 588000 281192 77080 -1 7235
7237 0 588008 281252 77120 -1 7236
7238 0 588036 281292 77160 -1 7237
7239 0 588092 281352 77200 -1 7238
7240 0 588160 281404 77240 -1 7239
7241 0 588344 281532 77240 -1 7240
7242 0 588436 281612 77280 -1 7241
7243 0 588404 281588 77400 -1 7242
7244 0 588416 281580 77440 -1 7243
7245 0 588333.3 281462.66 77520 -1 7244
7246 0 588292 281404 77560 -1 7245
7247 0 588216 281324 77640 -1 7246
7248 0 588268 281312 77680 -1 7247
7249 0 588028 281296 77520 -1 7245
7250 0 587936 281376 77440 -1 7249
7251 0 587788 281468 77400 -1 7250
7252 0 587708 281528 77360 -1 7251
7253 0 587476 281520 77440 -1 7252
7254 0 587220 281416 77440 -1 7253
7255 0 587200 281416 77400 -1 7254
7256 0 587112 281408 77280 -1 7255
7257 0 587024 281368 77120 -1 7256
7258 0 586960 281360 77040 -1 7257
7259 0 586936 281372 77000 -1 7258
7260 0 588104 279560 76560 -1 7222
7261 0 588128 279588 76480 -1 7260
7262 0 588172 279628 76440 -1 7261
7263 0 588204 279660 76360 -1 7262
7264 0 588200 279712 76280 -1 7263
7265 0 588180 279736 76240 -1 7264
7266 0 588164 279736 76200 -1 7265
7267 0 587634 275940 73360 -1 7107
7268 0 580028 251284 62000 -1 347
7269 0 579260 251012 61760 -1 7268
7270 0 578692 250924 61480 -1 7269
7271 0 578324 250604 61200 -1 7270
7272 0 577668 250188 60960 -1 7271
7273 0 576604 249524 60320 -1 7272
7274 0 576212 249452 60000 -1 7273
7275 0 575932 249436 59880 -1 7274
7276 0 575820 249436 59800 -1 7275
7277 0 576092 249428 60960 -1 7272
7278 0 575564 248596 60960 -1 7277
7279 0 574849.3 247737.33 61120 -1 7278
7280 0 574492 247308 61200 -1 7279
7281 0 574068 247036 61520 -1 7280
7282 0 573444 246980 61720 -1 7281
7283 0 573036 247060 61920 -1 7282
7284 0 572740 247324 62200 -1 7283
7285 0 572340 247540 62480 -1 7284
7286 0 572228 247468 62640 -1 7285
7287 0 571924 247428 62920 -1 7286
7288 0 571364 247300 63160 -1 7287
7289 0 571236 247180 63480 -1 7288
7290 0 570940 246980 63800 -1 7289
7291 0 570644 246692 64120 -1 7290
7292 0 570324 246580 64280 -1 7291
7293 0 569956 246588 64520 -1 7292
7294 0 569684 246588 64720 -1 7293
7295 0 569172 246524 65000 -1 7294
7296 0 568772 246508 65240 -1 7295
7297 0 568484 246508 65480 -1 7296
7298 0 568396 246468 65600 -1 7297
7299 0 568124 246364 65880 -1 7298
7300 0 567924 246228 66120 -1 7299
7301 0 567484 246084 66440 -1 7300
7302 0 566972 245828 66720 -1 7301
7303 0 566548 245572 66840 -1 7302
7304 0 565644 245052 67200 -1 7303
7305 0 565388 244876 67440 -1 7304
7306 0 565004 244692 67760 -1 7305
7307 0 564508 244228 68080 -1 7306
7308 0 564404 244076 68360 -1 7307
7309 0 564260 243844 68680 -1 7308
7310 0 563812 243484 69000 -1 7309
7311 0 563492 243292 69240 -1 7310
7312 0 563220 243124 69560 -1 7311
7313 0 562828 243028 69840 -1 7312
7314 0 562636 242972 70240 -1 7313
7315 0 562348 242892 70600 -1 7314
7316 0 562348 242892 70800 -1 7315
7317 0 562348 242892 71040 -1 7316
7318 0 562276 242740 71280 -1 7317
7319 0 561764 242388 71640 -1 7318
7320 0 560788 242060 71920 -1 7319
7321 0 559980 241620 72240 -1 7320
7322 0 559092 240948 72560 -1 7321
7323 0 558188 240228 72840 -1 7322
7324 0 557596 240012 73120 -1 7323
7325 0 557228 239892 73400 -1 7324
7326 0 556828 239572 73720 -1 7325
7327 0 556004 239276 74040 -1 7326
7328 0 555356 239364 74360 -1 7327
7329 0 554740 238996 74720 -1 7328
7330 0 554396 238932 74960 -1 7329
7331 0 554284 238644 75320 -1 7330
7332 0 554012 238516 75600 -1 7331
7333 0 553860 238476 75840 -1 7332
7334 0 553564 238444 76120 -1 7333
7335 0 553020 238556 76400 -1 7334
7336 0 552844 238596 76680 -1 7335
7337 0 552692 238548 76880 -1 7336
7338 0 552604 238508 77080 -1 7337
7339 0 552508 238412 77320 -1 7338
7340 0 552436 238364 77640 -1 7339
7341 0 552460 238204 77920 -1 7340
7342 0 552428 238084 78160 -1 7341
7343 0 552460 237916 78360 -1 7342
7344 0 552444 237852 78560 -1 7343
7345 0 552436 237748 78800 -1 7344
7346 0 552316 237692 79000 -1 7345
7347 0 552124 237676 79280 -1 7346
7348 0 552132 237756 79520 -1 7347
7349 0 552124 237740 79800 -1 7348
7350 0 552164 237396 80080 -1 7349
7351 0 552172 237364 80280 -1 7350
7352 0 552172 236964 80520 -1 7351
7353 0 552204 236724 80880 -1 7352
7354 0 552244 236516 81120 -1 7353
7355 0 552252 236444 81360 -1 7354
7356 0 552396 236204 81640 -1 7355
7357 0 552468 235940 81960 -1 7356
7358 0 552620 235828 82200 -1 7357
7359 0 552724 235620 82440 -1 7358
7360 0 552764 235596 82680 -1 7359
7361 0 552748 235348 82840 -1 7360
7362 0 552716 235252 83080 -1 7361
7363 0 552732 235012 83320 -1 7362
7364 0 552724 234716 83640 -1 7363
7365 0 552884 234468 83920 -1 7364
7366 0 553028 234276 84200 -1 7365
7367 0 553148 233924 84440 -1 7366
7368 0 553140 233700 84680 -1 7367
7369 0 553252 233516 84880 -1 7368
7370 0 553388 233292 85120 -1 7369
7371 0 553404 233188 85360 -1 7370
7372 0 553476 233004 85560 -1 7371
7373 0 553500 232796 85800 -1 7372
7374 0 553524 232644 86000 -1 7373
7375 0 553564 232316 86200 -1 7374
7376 0 553908 231684 86560 -1 7375
7377 0 553836 231244 86800 -1 7376
7378 0 553804 230924 86960 -1 7377
7379 0 553804 230684 87160 -1 7378
7380 0 553660 230564 87360 -1 7379
7381 0 553668 230444 87520 -1 7380
7382 0 553748 230324 87720 -1 7381
7383 0 553764 230188 87800 -1 7382
7384 0 553780 230084 88080 -1 7383
7385 0 553748 229804 88320 -1 7384
7386 0 553772 229444 88600 -1 7385
7387 0 553828 229164 88720 -1 7386
7388 0 553916 228700 89040 -1 7387
7389 0 553980 228348 89240 -1 7388
7390 0 554116 228148 89520 -1 7389
7391 0 554148 227892 89840 -1 7390
7392 0 554300 227596 90160 -1 7391
7393 0 554388 227220 90400 -1 7392
7394 0 554404 227012 90640 -1 7393
7395 0 554548 226612 90880 -1 7394
7396 0 554932 225964 91160 -1 7395
7397 0 555420 225404 91400 -1 7396
7398 0 555532 225156 91680 -1 7397
7399 0 555468 224852 91960 -1 7398
7400 0 555476 224692 92200 -1 7399
7401 0 555452 224548 92440 -1 7400
7402 0 555316 224508 92640 -1 7401
7403 0 555324 224236 92840 -1 7402
7404 0 555396 223868 93120 -1 7403
7405 0 555460 223468 93320 -1 7404
7406 0 555588 223108 93560 -1 7405
7407 0 555900 222876 93840 -1 7406
7408 0 555932 222708 94040 -1 7407
7409 0 555980 222444 94280 -1 7408
7410 0 556228 222244 94560 -1 7409
7411 0 556268 222140 94840 -1 7410
7412 0 556476 221820 95120 -1 7411
7413 0 556628 221596 95320 -1 7412
7414 0 556700 221460 95360 -1 7413
7415 0 556708 220956 95480 -1 7414
7416 0 556740 220644 95760 -1 7415
7417 0 556716 220508 96040 -1 7416
7418 0 556780 220324 96320 -1 7417
7419 0 556852 220180 96520 -1 7418
7420 0 556900 219988 96760 -1 7419
7421 0 556940 219556 97080 -1 7420
7422 0 556996 219372 97400 -1 7421
7423 0 557292 218796 97760 -1 7422
7424 0 557364 218660 98040 -1 7423
7425 0 557372 218564 98320 -1 7424
7426 0 557428 218380 98560 -1 7425
7427 0 557484 217876 98880 -1 7426
7428 0 557564 217748 99040 -1 7427
7429 0 557740 217412 99320 -1 7428
7430 0 557772 217132 99600 -1 7429
7431 0 557916 216708 99880 -1 7430
7432 0 558444 215516 100200 -1 7431
7433 0 558764 215180 100480 -1 7432
7434 0 558916 214988 100720 -1 7433
7435 0 559313.7 214089.72 100960 -1 7434
7436 0 559380 213940 101000 -1 7435
7437 0 559524 213628 101280 -1 7436
7438 0 559764 213372 101560 -1 7437
7439 0 559916 213140 101840 -1 7438
7440 0 560004 212964 102040 -1 7439
7441 0 560164 212108 102280 -1 7440
7442 0 560500 211516 102600 -1 7441
7443 0 560580 211204 102720 -1 7442
7444 0 560796 210692 103040 -1 7443
7445 0 561036 210332 103240 -1 7444
7446 0 561132 210244 103440 -1 7445
7447 0 561372 209828 103760 -1 7446
7448 0 561700 209172 103760 -1 7447
7449 0 561932 208476 103760 -1 7448
7450 0 561812 207972 103760 -1 7449
7451 0 562004 207572 104040 -1 7450
7452 0 562244 207364 104280 -1 7451
7453 0 562828 206804 104480 -1 7452
7454 0 563052 206412 104760 -1 7453
7455 0 563484 206140 104960 -1 7454
7456 0 563972 205932 105200 -1 7455
7457 0 564748 205260 105360 -1 7456
7458 0 564828 205276 105400 -1 7457
7459 0 565564 206108 105440 -1 7458
7460 0 564932 205084 105520 -1 7459
7461 0 564900 205068 105680 -1 7460
7462 0 565004 204916 105920 -1 7461
7463 0 565116 204116 106200 -1 7462
7464 0 565812 202876 106400 -1 7463
7465 0 565972 202612 106640 -1 7464
7466 0 566044 202372 106920 -1 7465
7467 0 566012 202252 107120 -1 7466
7468 0 566052 201980 107400 -1 7467
7469 0 566116 201772 107600 -1 7468
7470 0 566076 201692 107840 -1 7469
7471 0 566220 201668 107960 -1 7470
7472 0 566492 201012 108240 -1 7471
7473 0 566556 200788 108520 -1 7472
7474 0 566764 200692 108800 -1 7473
7475 0 566764 200692 109040 -1 7474
7476 0 566692 200644 109280 -1 7475
7477 0 566756 200564 109560 -1 7476
7478 0 566996 200268 109840 -1 7477
7479 0 567316 199292 110080 -1 7478
7480 0 567316 198972 110320 -1 7479
7481 0 567700 198188 110520 -1 7480
7482 0 567812 198036 110800 -1 7481
7483 0 567812 197884 111040 -1 7482
7484 0 567660 197868 111360 -1 7483
7485 0 567700 197724 111680 -1 7484
7486 0 567860 197604 112000 -1 7485
7487 0 567988 197364 112320 -1 7486
7488 0 568220 197076 112600 -1 7487
7489 0 568468 196884 112840 -1 7488
7490 0 568580 196596 113160 -1 7489
7491 0 568628 196300 113400 -1 7490
7492 0 568492 196012 113640 -1 7491
7493 0 568532 195548 113880 -1 7492
7494 0 568476 195292 114080 -1 7493
7495 0 568476 195124 114240 -1 7494
7496 0 568468 195076 114440 -1 7495
7497 0 568332 195044 114520 -1 7496
7498 0 568148 194996 114760 -1 7497
7499 0 567908 194972 115000 -1 7498
7500 0 567868 194996 115200 -1 7499
7501 0 567924 194988 115400 -1 7500
7502 0 568228 194748 115680 -1 7501
7503 0 568372 194356 116000 -1 7502
7504 0 568212 194324 116120 -1 7503
7505 0 568252 194076 116320 -1 7504
7506 0 568364 194028 116560 -1 7505
7507 0 568396 193980 116760 -1 7506
7508 0 568124 193764 117000 -1 7507
7509 0 568084 193500 117280 -1 7508
7510 0 568068 193444 117440 -1 7509
7511 0 568052 193220 117720 -1 7510
7512 0 568036 192916 118040 -1 7511
7513 0 568212 192596 118200 -1 7512
7514 0 568252 192380 118560 -1 7513
7515 0 568260 192292 118760 -1 7514
7516 0 568260 192292 118960 -1 7515
7517 0 568204 192260 119160 -1 7516
7518 0 568276 191972 119440 -1 7517
7519 0 568292 191740 119600 -1 7518
7520 0 568188 191500 119920 -1 7519
7521 0 568108 191404 120120 -1 7520
7522 0 568180 191348 120480 -1 7521
7523 0 568084 191292 120640 -1 7522
7524 0 568012 191036 121000 -1 7523
7525 0 568036 190948 121120 -1 7524
7526 0 567916 190644 121440 -1 7525
7527 0 567844 190532 121640 -1 7526
7528 0 567900 190364 121880 -1 7527
7529 0 567756 190116 122080 -1 7528
7530 0 567732 190012 122280 -1 7529
7531 0 567668 189748 122480 -1 7530
7532 0 567628 189636 122640 -1 7531
7533 0 567572 189428 122960 -1 7532
7534 0 567468 189228 123200 -1 7533
7535 0 567452 189004 123520 -1 7534
7536 0 567580 188764 123800 -1 7535
7537 0 567748 188564 124160 -1 7536
7538 0 567708 188484 124360 -1 7537
7539 0 567500 188284 124680 -1 7538
7540 0 567428 188044 125000 -1 7539
7541 0 567364 187748 125280 -1 7540
7542 0 567340 187484 125560 -1 7541
7543 0 567204 187260 125840 -1 7542
7544 0 567236 187012 126040 -1 7543
7545 0 567316 186524 126360 -1 7544
7546 0 567428 186036 126560 -1 7545
7547 0 567892 185116 126720 -1 7546
7548 0 567900 184708 126720 -1 7547
7549 0 567692 183812 126960 -1 7548
7550 0 567476 183660 127040 -1 7549
7551 0 567364 183492 127360 -1 7550
7552 0 567236 183316 127720 -1 7551
7553 0 567188 183164 127960 -1 7552
7554 0 566988 183012 128240 -1 7553
7555 0 566772 182868 128560 -1 7554
7556 0 566516 182492 128960 -1 7555
7557 0 566484 182244 129200 -1 7556
7558 0 566484 182132 129400 -1 7557
7559 0 566508 181836 129680 -1 7558
7560 0 566476 181668 129960 -1 7559
7561 0 566356 181428 130240 -1 7560
7562 0 566284 180772 130600 -1 7561
7563 0 566316 180724 130640 -1 7562
7564 0 566164 180212 130840 -1 7563
7565 0 565812 179668 131160 -1 7564
7566 0 565700 179628 131400 -1 7565
7567 0 565548 179484 131760 -1 7566
7568 0 565604 179452 132040 -1 7567
7569 0 565572 179516 132120 -1 7568
7570 0 565676 179460 132160 -1 7569
7571 0 565996 179308 132320 -1 7570
7572 0 566332 179124 132480 -1 7571
7573 0 566292 178812 132720 -1 7572
7574 0 566332 178484 132960 -1 7573
7575 0 566420 178260 133240 -1 7574
7576 0 566460 177860 133440 -1 7575
7577 0 566620 177436 133760 -1 7576
7578 0 566660 177084 134080 -1 7577
7579 0 566812 176468 134280 -1 7578
7580 0 567068 176156 134400 -1 7579
7581 0 567084 175636 134720 -1 7580
7582 0 567028 175492 134840 -1 7581
7583 0 566900 175364 135000 -1 7582
7584 0 566892 175132 135160 -1 7583
7585 0 566828 174908 135440 -1 7584
7586 0 566868 174644 135720 -1 7585
7587 0 566948 174364 135920 -1 7586
7588 0 567012 174060 136200 -1 7587
7589 0 566940 173812 136360 -1 7588
7590 0 566836 173580 136600 -1 7589
7591 0 566676 173388 136840 -1 7590
7592 0 566660 172996 137080 -1 7591
7593 0 566556 172796 137400 -1 7592
7594 0 566532 172620 137640 -1 7593
7595 0 566572 172236 137920 -1 7594
7596 0 566564 172068 138080 -1 7595
7597 0 566548 171828 138280 -1 7596
7598 0 566788 171460 138600 -1 7597
7599 0 566852 170996 138920 -1 7598
7600 0 566900 170700 139200 -1 7599
7601 0 566964 170700 139240 -1 7600
7602 0 567340 171124 139280 -1 7601
7603 0 567428 170972 139560 -1 7602
7604 0 567484 170716 139840 -1 7603
7605 0 567484 170508 140080 -1 7604
7606 0 567540 170452 140120 -1 7605
7607 0 567460 170060 140400 -1 7606
7608 0 567500 169932 140480 -1 7607
7609 0 567676 169436 140680 -1 7608
7610 0 567804 169028 140840 -1 7609
7611 0 567460 168044 141040 -1 7610
7612 0 567252 167660 141280 -1 7611
7613 0 567172 167276 141560 -1 7612
7614 0 567252 167012 141800 -1 7613
7615 0 567428 166436 142000 -1 7614
7616 0 567524 166196 142240 -1 7615
7617 0 567548 165892 142440 -1 7616
7618 0 567548 165892 142720 -1 7617
7619 0 567484 165916 142880 -1 7618
7620 0 567468 165924 143120 -1 7619
7621 0 567644 165644 143400 -1 7620
7622 0 567604 165804 143720 -1 7621
7623 0 567684 164892 143720 -1 7622
7624 0 568132 164196 143760 -1 7623
7625 0 569300 163548 144160 -1 7624
7626 0 569588 163220 144440 -1 7625
7627 0 569876 163092 144680 -1 7626
7628 0 570108 162972 144960 -1 7627
7629 0 570428 162548 145200 -1 7628
7630 0 570636 162356 145440 -1 7629
7631 0 571052 162236 145640 -1 7630
7632 0 571444 162068 145920 -1 7631
7633 0 571868 161852 146240 -1 7632
7634 0 572036 161660 146440 -1 7633
7635 0 572180 161308 146760 -1 7634
7636 0 572172 161140 146960 -1 7635
7637 0 572380 160700 147280 -1 7636
7638 0 572884 160364 147520 -1 7637
7639 0 573380 160268 147760 -1 7638
7640 0 573852 160148 147960 -1 7639
7641 0 574276 159884 148240 -1 7640
7642 0 574468 159532 148520 -1 7641
7643 0 574620 159244 148760 -1 7642
7644 0 574852 158780 148960 -1 7643
7645 0 574972 158572 149200 -1 7644
7646 0 575052 158436 149440 -1 7645
7647 0 575356 158444 149680 -1 7646
7648 0 575284 158780 149920 -1 7647
7649 0 575484 158836 150160 -1 7648
7650 0 575892 158332 150520 -1 7649
7651 0 576060 157844 150720 -1 7650
7652 0 576380 157580 150960 -1 7651
7653 0 576724 157356 151280 -1 7652
7654 0 577165.5 156886.03 151600 -1 7653
7655 0 577260 156804 151640 -1 7654
7656 0 577302.1 156774.75 151840 -1 7655
7657 0 577492 156596 151880 -1 7656
7658 0 577724 156332 152080 -1 7657
7659 0 578004 155956 152400 -1 7658
7660 0 578380 155780 152680 -1 7659
7661 0 578980 155404 153040 -1 7660
7662 0 579276 155196 153360 -1 7661
7663 0 579604 154980 153560 -1 7662
7664 0 579860 154652 153800 -1 7663
7665 0 580172 154340 154080 -1 7664
7666 0 580476 153996 154400 -1 7665
7667 0 580796 153676 154720 -1 7666
7668 0 581660 153052 155040 -1 7667
7669 0 582676 152516 155440 -1 7668
7670 0 583572 151780 155720 -1 7669
7671 0 583756 151276 156080 -1 7670
7672 0 583884 151108 156240 -1 7671
7673 0 584052 150828 156600 -1 7672
7674 0 584460 150740 156880 -1 7673
7675 0 585092 150388 157240 -1 7674
7676 0 585764 149948 157520 -1 7675
7677 0 586276 149516 157840 -1 7676
7678 0 586644 149428 158080 -1 7677
7679 0 587012 149108 158400 -1 7678
7680 0 587484 148852 158760 -1 7679
7681 0 588004 148372 159080 -1 7680
7682 0 588676 147516 159360 -1 7681
7683 0 590228 145948 159520 -1 7682
7684 0 590276 145716 159800 -1 7683
7685 0 591604 144972 159800 -1 7684
7686 0 592692 144428 159800 -1 7685
7687 0 593524 144284 159800 -1 7686
7688 0 594292 143940 159800 -1 7687
7689 0 595468 143212 159800 -1 7688
7690 0 596988 142588 159800 -1 7689
7691 0 597876 141796 159800 -1 7690
7692 0 598460 141084 159800 -1 7691
7693 0 599668 140804 159800 -1 7692
7694 0 601032 140316 160000 -1 7693
7695 0 601692 140204 160160 -1 7694
7696 0 602388 140224 160360 -1 7695
7697 0 602696 140260 160640 -1 7696
7698 0 603096 140320 160880 -1 7697
7699 0 603120 140316 160920 -1 7698
7700 0 603444 140388 161080 -1 7699
7701 0 603499 140357 161120 -1 7700
7702 0 603640 140276 161240 -1 7701
7703 0 603892 140640 161480 -1 7702
7704 0 603928 140584 161600 -1 7703
7705 0 604260 140788 161840 -1 7704
7706 0 604780 141116 162080 -1 7705
7707 0 604988 141252 162280 -1 7706
7708 0 605148 141620 162560 -1 7707
7709 0 605312 141860 162840 -1 7708
7710 0 605492 142048 163080 -1 7709
7711 0 605544 142144 163240 -1 7710
7712 0 605572 142180 163400 -1 7711
7713 0 605668 142292 163640 -1 7712
7714 0 605860 142444 163800 -1 7713
7715 0 606320 142824 164120 -1 7714
7716 0 606464 142972 164200 -1 7715
7717 0 606624 143184 164400 -1 7716
7718 0 606996 143512 164640 -1 7717
7719 0 607332 144084 164880 -1 7718
7720 0 607700 144388 165000 -1 7719
7721 0 607984 144636 165320 -1 7720
7722 0 608268 144752 165680 -1 7721
7723 0 608528 144864 165960 -1 7722
7724 0 608844 144704 166320 -1 7723
7725 0 609152 144708 166640 -1 7724
7726 0 609360 144740 166920 -1 7725
7727 0 609684 144572 167280 -1 7726
7728 0 610068 144348 167600 -1 7727
7729 0 610156 144152 167960 -1 7728
7730 0 610348 143928 168160 -1 7729
7731 0 610716 143704 168480 -1 7730
7732 0 610912 143600 168760 -1 7731
7733 0 611052 143488 169000 -1 7732
7734 0 611316 143120 169280 -1 7733
7735 0 611620 143008 169560 -1 7734
7736 0 611812 143016 169920 -1 7735
7737 0 612048 143000 170200 -1 7736
7738 0 612100 142928 170400 -1 7737
7739 0 612284 142896 170680 -1 7738
7740 0 612804 142672 171080 -1 7739
7741 0 613104 142600 171400 -1 7740
7742 0 613284 142592 171560 -1 7741
7743 0 613580 142620 171760 -1 7742
7744 0 613728 142672 171920 -1 7743
7745 0 614068 142436 172040 -1 7744
7746 0 614672 142292 172280 -1 7745
7747 0 615104 142092 172440 -1 7746
7748 0 616096 141524 172760 -1 7747
7749 0 616756 140904 173120 -1 7748
7750 0 618796 139544 173360 -1 7749
7751 0 618692 139640 173960 -1 7750
7752 0 620188 139128 173960 -1 7751
7753 0 621228 138456 173960 -1 7752
7754 0 621092.56 138450 173840 -1 7753
7755 0 620912.5 138442.23 173680 -1 7754
7756 0 623244 138088 173960 -1 7753
7757 0 624536 137834 174000 -1 7756
7758 0 626648 137898 174000 -1 7757
7759 0 628368 137258 174000 -1 7758
7760 0 629504 136746 174000 -1 7759
7761 0 629876 136670 173800 -1 7760
7762 0 630760 136314 173720 -1 7761
7763 0 631250 136172 173520 -1 7762
7764 0 631162 136124 173440 -1 7763
7765 0 631546 135924 173160 -1 7764
7766 0 631562 135916 172960 -1 7765
7767 0 632286 135964 172600 -1 7766
7768 0 632338 136036 172480 -1 7767
7769 0 632820 136146 171920 -1 7768
7770 0 634434.6 136371.75 171920 -1 7769
7771 1 634529.5 136385.56 171800 -1 7770
7772 0 635009.7 136304.56 171600 -1 7771
7773 0 635823.75 136194.44 171440 -1 7772
7774 0 636127.3 136195.98 171240 -1 7773
7775 0 636280.56 136183.11 171080 -1 7774
7776 0 636416.8 136188.39 170960 -1 7775
7777 0 636522.75 136163.2 170880 -1 7776
7778 0 636690.8 136098.16 170680 -1 7777
7779 0 637050.5 136114.97 170480 -1 7778
7780 0 637218.75 136107.28 170280 -1 7779
7781 0 637515.25 136050.47 170080 -1 7780
7782 0 637794.75 136074.19 169880 -1 7781
7783 0 638157.8 136029.17 169680 -1 7782
7784 0 638452.2 136047.77 169520 -1 7783
7785 0 638766.6 136127.84 169400 -1 7784
7786 0 638905.2 136190.7 169240 -1 7785
7787 0 639113.25 136287.89 169120 -1 7786
7788 0 639242.3 136134.11 168920 -1 7787
7789 0 639801.6 136055.02 168800 -1 7788
7790 0 640345.1 135880.06 168640 -1 7789
7791 0 641001.25 135782 168360 -1 7790
7792 0 641095.1 135767.66 168320 -1 7791
7793 0 641676.06 135924.73 168240 -1 7792
7794 0 642001.1 136092.52 168000 -1 7793
7795 0 642413.75 136110.28 167800 -1 7794
7796 0 642816 136050 167760 -1 7795
7797 0 643800 136090 167400 -1 7796
7798 0 644456 136730 167120 -1 7797
7799 0 645996 137430 166560 -1 7798
7800 0 647536 138022 165400 -1 7799
7801 0 650860 139250 165880 -1 7800
7802 0 650874.4 139279.6 165840 -1 7801
7803 0 651148 139842 165080 -1 7802
7804 0 652500 139930 165080 -1 7803
7805 0 653732 140034 165080 -1 7804
7806 0 655004 140730 165080 -1 7805
7807 0 656220 140942 165080 -1 7806
7808 0 656301.44 140898.36 164920 -1 7807
7809 0 656668 140702 164200 -1 7808
7810 0 656360 141106 165360 -1 7807
7811 0 658080 141426 165440 -1 7810
7812 0 659192 142046 165800 -1 7811
7813 0 659300 142162 165760 -1 7812
7814 0 660460 143370 165680 -1 7813
7815 0 661736 143862 165680 -1 7814
7816 0 662944 144630 165080 -1 7815
7817 0 663200 144814 164880 -1 7816
7818 0 663436 145286 164800 -1 7817
7819 0 663504 145674 164720 -1 7818
7820 0 663568 145998 164640 -1 7819
7821 0 663684 146122 164560 -1 7820
7822 0 663812 146206 164480 -1 7821
7823 0 663864 146256 164440 -1 7822
7824 0 663980 146864 164120 -1 7823
7825 0 663840 147248 163880 -1 7824
7826 0 663804 147408 163720 -1 7825
7827 0 663804 147760 163520 -1 7826
7828 0 663420 148260 163280 -1 7827
7829 0 663255.44 148325.14 163160 -1 7828
7830 0 663036 148412 163000 -1 7829
7831 0 662988 148704 162880 -1 7830
7832 0 662932 148676 162760 -1 7831
7833 0 662804 148624 162520 -1 7832
7834 0 662492 148596 162360 -1 7833
7835 0 662168 148696 162120 -1 7834
7836 0 662040 148672 161960 -1 7835
7837 0 661500 148780 161760 -1 7836
7838 0 661116 149236 161720 -1 7837
7839 0 661068 149328 161520 -1 7838
7840 0 661133 149684.06 161440 -1 7839
7841 0 661181 149772.03 161400 -1 7840
7842 0 661176 149728 161360 -1 7841
7843 0 661188 149836 161200 -1 7842
7844 0 661268 149928 161120 -1 7843
7845 0 661368 150064 161000 -1 7844
7846 0 661405 150308.17 160960 -1 7845
7847 0 661440 150244 160920 -1 7846
7848 0 661412 150272 160800 -1 7847
7849 0 661620 150188 160640 -1 7848
7850 0 661680 150244 160400 -1 7849
7851 0 661712 150320 160160 -1 7850
7852 0 661780 150396 159960 -1 7851
7853 0 662872 150712 159960 -1 7852
7854 0 662845.7 150763.42 159720 -1 7853
7855 0 662844 150772 159680 -1 7854
7856 0 662752 150752 159480 -1 7855
7857 0 662748 150820 159280 -1 7856
7858 0 662654 150876 159200 -1 7857
7859 0 662560 150932 159120 -1 7858
7860 0 662516 150940 159000 -1 7859
7861 0 662533 150916.06 158960 -1 7860
7862 0 662496 151004 158880 -1 7861
7863 0 662508 150964 158600 -1 7862
7864 0 662436 150908 158400 -1 7863
7865 0 662368 150956 158160 -1 7864
7866 0 662372 150960 157920 -1 7865
7867 0 662416 151032 157640 -1 7866
7868 0 662404 151060 157360 -1 7867
7869 0 662424 151100 157200 -1 7868
7870 0 662317 151132.06 157160 -1 7869
7871 0 662416 151100 157040 -1 7870
7872 0 662329 151096 156840 -1 7871
7873 0 662237 151032 156600 -1 7872
7874 0 662145 151032 156480 -1 7873
7875 0 662237 150996 156440 -1 7874
7876 0 662281 151016 156320 -1 7875
7877 0 662421 151224 156120 -1 7876
7878 0 662141 151164 156080 -1 7877
7879 0 661393 150664 156080 -1 7878
7880 0 661149 150848 155760 -1 7879
7881 0 661114 150857 155720 -1 7880
7882 0 661009 150884 155600 -1 7881
7883 0 660757 150492 155440 -1 7882
7884 0 660601 150332 155360 -1 7883
7885 0 660469 150464 155240 -1 7884
7886 0 660489 150456 155120 -1 7885
7887 0 660489 150472 155000 -1 7886
7888 0 660505 150456 154920 -1 7887
7889 0 662897 151556 156040 -1 7877
7890 0 663393 151768 156000 -1 7889
7891 0 663453 151992 155880 -1 7890
7892 0 663461 152316 155840 -1 7891
7893 0 663257 152692 155800 -1 7892
7894 0 663281 152680 155760 -1 7893
7895 0 663249 152596 155720 -1 7894
7896 0 663277 152648 155680 -1 7895
7897 0 663301 152692 155560 -1 7896
7898 0 663289 152584 155520 -1 7897
7899 0 663373 152500 155440 -1 7898
7900 0 663377 152544 155360 -1 7899
7901 0 663289 152472 155320 -1 7900
7902 0 663349 152476 155280 -1 7901
7903 0 663389 152348 155120 -1 7902
7904 0 663537 152444 154920 -1 7903
7905 0 663825 152484 154840 -1 7904
7906 0 663813 152468 154800 -1 7905
7907 0 664029 152428 154720 -1 7906
7908 0 664169 152492 154600 -1 7907
7909 0 664173 152596 154400 -1 7908
7910 0 664113 152484 154280 -1 7909
7911 0 664297 152536 153800 -1 7910
7912 0 664345 152472 153680 -1 7911
7913 0 664417 152392 153600 -1 7912
7914 0 664453 152380 153560 -1 7913
7915 0 664661 152992 154280 -1 7910
7916 0 665321 153524 154280 -1 7915
7917 0 665353 153736 154160 -1 7916
7918 0 665657 154328 154040 -1 7917
7919 0 665865 154580 153960 -1 7918
7920 0 665909 154812 153920 -1 7919
7921 0 666025 154892 153880 -1 7920
7922 0 666165 155164 153840 -1 7921
7923 0 666265 155244 153720 -1 7922
7924 0 666557 155432 153680 -1 7923
7925 0 666596 155303 153560 -1 7924
7926 0 666609 155260 153520 -1 7925
7927 0 666205 155012 153480 -1 7926
7928 0 666297 154932 153360 -1 7927
7929 0 666285 155004 153240 -1 7928
7930 0 666169 155068 153200 -1 7929
7931 0 666193 155108 153080 -1 7930
7932 0 666645 155392 152920 -1 7931
7933 0 666897 155700 152760 -1 7932
7934 0 667125 155892 152640 -1 7933
7935 0 667193 156044 152480 -1 7934
7936 0 667573 156204 152360 -1 7935
7937 0 667817 156256 152200 -1 7936
7938 0 667857 156220 152040 -1 7937
7939 0 667913 156268 151880 -1 7938
7940 0 667953 156276 151680 -1 7939
7941 0 668017 156332 151400 -1 7940
7942 0 668033 156432 151200 -1 7941
7943 0 668133 156420 151000 -1 7942
7944 0 668153 156428 150960 -1 7943
7945 0 668161 156472 150720 -1 7944
7946 0 668069 156828 150560 -1 7945
7947 0 667961 157096 150440 -1 7946
7948 0 667761 157216 150200 -1 7947
7949 0 667857 157152 149920 -1 7948
7950 0 668225 157044 149680 -1 7949
7951 0 668317 157008 149600 -1 7950
7952 0 668597 157128 149320 -1 7951
7953 0 668625 157180 149200 -1 7952
7954 0 668641 157272 149040 -1 7953
7955 0 668773 157388 148800 -1 7954
7956 0 668709 157588 148560 -1 7955
7957 0 668521 158208 148480 -1 7956
7958 0 668481 158564 148360 -1 7957
7959 0 668869 157592 148360 -1 7958
7960 0 669041 157452 148160 -1 7959
7961 0 669317 157392 148040 -1 7960
7962 0 669401 157312 147880 -1 7961
7963 0 669853 156852 147880 -1 7962
7964 0 669953 156848 148000 -1 7963
7965 0 669969 156804 148120 -1 7964
7966 0 670381 156904 148120 -1 7965
7967 0 670501 156896 148200 -1 7966
7968 0 670521 156860 148320 -1 7967
7969 0 670761 156936 148520 -1 7968
7970 0 670797 156912 148560 -1 7969
7971 0 669513 157172 147680 -1 7962
7972 0 669521 157224 147520 -1 7971
7973 0 669461 157072 147360 -1 7972
7974 0 669329 156912 147240 -1 7973
7975 0 669365 157036 147200 -1 7974
7976 0 669485 156984 147080 -1 7975
7977 0 669469 157004 147000 -1 7976
7978 0 669549 157112 146920 -1 7977
7979 0 669593 157052 146760 -1 7978
7980 0 669621 157008 146560 -1 7979
7981 0 669805 157004 146320 -1 7980
7982 0 670065 157084 146200 -1 7981
7983 0 670161 157064 146160 -1 7982
7984 0 670289 157156 146000 -1 7983
7985 0 670393 157192 145840 -1 7984
7986 0 670537 157168 145800 -1 7985
7987 0 670637 157184 145640 -1 7986
7988 0 670833 157216 145480 -1 7987
7989 0 670777 157184 145400 -1 7988
7990 0 670753 157184 145120 -1 7989
7991 0 671209 157452 145000 -1 7990
7992 0 671293 157424 144920 -1 7991
7993 0 671381 157392 144800 -1 7992
7994 0 671573 157424 144640 -1 7993
7995 0 671689 157348 144480 -1 7994
7996 0 671797 157320 144400 -1 7995
7997 0 671893 157288 144200 -1 7996
7998 0 671965 157380 143960 -1 7997
7999 0 672057 157412 143640 -1 7998
8000 0 672037 157436 143360 -1 7999
8001 0 672057 157492 143160 -1 8000
8002 0 671849 157460 142920 -1 8001
8003 0 671769 157408 142800 -1 8002
8004 0 671985 157428 142720 -1 8003
8005 0 672289 157464 142560 -1 8004
8006 0 672925 157704 142440 -1 8005
8007 0 673029 157776 142320 -1 8006
8008 0 673013 157832 142120 -1 8007
8009 0 672817 157908 141920 -1 8008
8010 0 672781 157924 141680 -1 8009
8011 0 672885 158044 141400 -1 8010
8012 0 672971 158124 141320 -1 8011
8013 0 673039 158228 141160 -1 8012
8014 0 673155 158272 141040 -1 8013
8015 0 673255 158328 140880 -1 8014
8016 0 673275 158348 140800 -1 8015
8017 0 673547 158332 140640 -1 8016
8018 0 673564.6 158313.6 140600 -1 8017
8019 0 673723 158148 140240 -1 8018
8020 0 673775 158080 140040 -1 8019
8021 0 673847 158036 139880 -1 8020
8022 0 673919 158012 139800 -1 8021
8023 0 674075 157772 139680 -1 8022
8024 0 674071 157624 139600 -1 8023
8025 0 674083 157260 139280 -1 8024
8026 0 674143 157024 139080 -1 8025
8027 0 674071 156836 138920 -1 8026
8028 0 674087 156728 138800 -1 8027
8029 0 674055 156688 138760 -1 8028
8030 0 674079 157992 139280 -1 8022
8031 0 674279 157980 138800 -1 8030
8032 0 674459 158024 138640 -1 8031
8033 0 674599 158088 138520 -1 8032
8034 0 674687 158236 138400 -1 8033
8035 0 674799 158392 138240 -1 8034
8036 0 674771 158380 138120 -1 8035
8037 0 674871 158484 138000 -1 8036
8038 0 674939 158656 137840 -1 8037
8039 0 674967 158772 137720 -1 8038
8040 0 674979 158896 137600 -1 8039
8041 0 675099 158960 137520 -1 8040
8042 0 675191 159112 137400 -1 8041
8043 0 675287 159228 137200 -1 8042
8044 0 675487 159404 137000 -1 8043
8045 0 675695 159560 136800 -1 8044
8046 0 675891 159644 136600 -1 8045
8047 0 675915 159732 136400 -1 8046
8048 0 676167 159904 136240 -1 8047
8049 0 676199 159968 136040 -1 8048
8050 0 676267 160072 135840 -1 8049
8051 0 676371 160084 135640 -1 8050
8052 0 676411 160068 135480 -1 8051
8053 0 676431 160148 135440 -1 8052
8054 0 676555 160268 135320 -1 8053
8055 0 676567 160380 135200 -1 8054
8056 0 676695 160428 135000 -1 8055
8057 0 676723 160552 134920 -1 8056
8058 0 676739 160676 134800 -1 8057
8059 0 676703 160664 134640 -1 8058
8060 0 676651 160548 134560 -1 8059
8061 0 676731 160592 134360 -1 8060
8062 0 676655 160504 134320 -1 8061
8063 0 676759 160640 134240 -1 8062
8064 0 676755 160612 134160 -1 8063
8065 0 676603 160172 134160 -1 8064
8066 0 676367 160100 134160 -1 8065
8067 0 676273.7 160046.67 134080 -1 8066
8068 0 676227 160020 134040 -1 8067
8069 0 676171 160004 133960 -1 8068
8070 0 676163 160112 133840 -1 8069
8071 0 675871 160096 133760 -1 8070
8072 0 676131 160136 133680 -1 8071
8073 0 676171 160200 133520 -1 8072
8074 0 676179 160240 133480 -1 8073
8075 0 676807 160956 134120 -1 8063
8076 0 676879 161052 134000 -1 8075
8077 0 676927 161044 133880 -1 8076
8078 0 677059 161108 133840 -1 8077
8079 0 676955 161180 133760 -1 8078
8080 0 677263 161340 133720 -1 8079
8081 0 677279 161368 133640 -1 8080
8082 0 677343 161512 133520 -1 8081
8083 0 677355 161528 133360 -1 8082
8084 0 677327 161472 133320 -1 8083
8085 0 677399 161688 133200 -1 8084
8086 0 677479 161696 133120 -1 8085
8087 0 677515 161816 133040 -1 8086
8088 0 677523 161864 132920 -1 8087
8089 0 677515 162016 132800 -1 8088
8090 0 677511 162148 132680 -1 8089
8091 0 677475 162216 132560 -1 8090
8092 0 677355 162324 132520 -1 8091
8093 0 677391 162348 132440 -1 8092
8094 0 677311 162392 132360 -1 8093
8095 0 677263 162488 132320 -1 8094
8096 0 677263 162436 132240 -1 8095
8097 0 677143 162376 132000 -1 8096
8098 0 677119 162412 131840 -1 8097
8099 0 677091 162436 131640 -1 8098
8100 0 677159 162452 131360 -1 8099
8101 0 677183 162432 131080 -1 8100
8102 0 677175 162492 130840 -1 8101
8103 0 677111 162548 130720 -1 8102
8104 0 677119 162612 130480 -1 8103
8105 0 677067 162772 130240 -1 8104
8106 0 677071 162968 130120 -1 8105
8107 0 677079 163096 130040 -1 8106
8108 0 676939 163120 129840 -1 8107
8109 0 676907 163172 129760 -1 8108
8110 0 676791 163228 129720 -1 8109
8111 0 676827 163228 129640 -1 8110
8112 0 676759 163212 129560 -1 8111
8113 0 676531 163224 129480 -1 8112
8114 0 676523 163344 129440 -1 8113
8115 0 676431 163272 129400 -1 8114
8116 0 676339 163288 129320 -1 8115
8117 0 676247 163428 129280 -1 8116
8118 0 676347 163464 129200 -1 8117
8119 0 676431 163668 129160 -1 8118
8120 0 676515 163756 129080 -1 8119
8121 0 676635 163844 128960 -1 8120
8122 0 676823 164080 128880 -1 8121
8123 0 676783 164144 128840 -1 8122
8124 0 676793 164202 128760 -1 8123
8125 0 676798 164231 128720 -1 8124
8126 0 676803 164260 128680 -1 8125
8127 0 677291 164988 128680 -1 8126
8128 0 677883 165604 128680 -1 8127
8129 0 678459 166476 128680 -1 8128
8130 0 678883 167284 128680 -1 8129
8131 0 679243 167660 128600 -1 8130
8132 0 679323 167772 128560 -1 8131
8133 0 679523 167868 128520 -1 8132
8134 0 679627 167924 128440 -1 8133
8135 0 679787 168204 128360 -1 8134
8136 0 679735 168364 128280 -1 8135
8137 0 680007 168548 128160 -1 8136
8138 0 680047 168764 128080 -1 8137
8139 0 680007 169132 127960 -1 8138
8140 0 679927 169308 127840 -1 8139
8141 0 680111 169460 127680 -1 8140
8142 0 680215 169596 127560 -1 8141
8143 0 680455 169812 127360 -1 8142
8144 0 680551 169860 127280 -1 8143
8145 0 680783 170060 127120 -1 8144
8146 0 680907 170192 127040 -1 8145
8147 0 680975 170388 126920 -1 8146
8148 0 681023 170524 126880 -1 8147
8149 0 681055 170644 126800 -1 8148
8150 0 681059 170800 126680 -1 8149
8151 0 681359 170904 126560 -1 8150
8152 0 681447 171088 126400 -1 8151
8153 0 681563 171280 126280 -1 8152
8154 0 681679 171340 126240 -1 8153
8155 0 681935 171512 126120 -1 8154
8156 0 682043 171616 126000 -1 8155
8157 0 682183 171660 125880 -1 8156
8158 0 682263 171816 125720 -1 8157
8159 0 682327 172072 125640 -1 8158
8160 0 682367 172124 125600 -1 8159
8161 0 682635 172468 125560 -1 8160
8162 0 683235 172576 125520 -1 8161
8163 0 683199 172644 125440 -1 8162
8164 0 682847 172818 125400 -1 8163
8165 0 682983 173004 125320 -1 8164
8166 0 683021 173162 125280 -1 8165
8167 0 683059 173320 125240 -1 8166
8168 0 683819 174048 125240 -1 8167
8169 0 684163 174568 125240 -1 8168
8170 0 684406.2 174596.8 125080 -1 8169
8171 0 684467 174604 125040 -1 8170
8172 0 684439 174660 125000 -1 8171
8173 0 684223 174500 124880 -1 8172
8174 0 684167 174460 124720 -1 8173
8175 0 684119 174480 124640 -1 8174
8176 0 684047 174444 124520 -1 8175
8177 0 684047 174544 124360 -1 8176
8178 0 684179 174712 124240 -1 8177
8179 0 684183 174768 124120 -1 8178
8180 0 684211 174880 124040 -1 8179
8181 0 684235 175008 123960 -1 8180
8182 0 684155 175032 123880 -1 8181
8183 0 684479 175404 123800 -1 8182
8184 0 684495 175448 123680 -1 8183
8185 0 684587 175600 123640 -1 8184
8186 0 684151 174996 123480 -1 8185
8187 0 683975 174856 123440 -1 8186
8188 0 683783 174786 123400 -1 8187
8189 0 683767 174510 123320 -1 8188
8190 0 683715 174486 123120 -1 8189
8191 0 683711 174510 122920 -1 8190
8192 0 683759 174390 122760 -1 8191
8193 0 683687 174302 122600 -1 8192
8194 0 683727 174242 122520 -1 8193
8195 0 683743 174214 122400 -1 8194
8196 0 683743 174214 122280 -1 8195
8197 0 683759 174122 122160 -1 8196
8198 0 683775 174078 122000 -1 8197
8199 0 683795 174082 121840 -1 8198
8200 0 683771 174186 121680 -1 8199
8201 0 683671 174242 121520 -1 8200
8202 0 683511 174214 121400 -1 8201
8203 0 683343 174294 121320 -1 8202
8204 0 683171 174334 121200 -1 8203
8205 0 683127 174342 121160 -1 8204
8206 0 683079 174402 121120 -1 8205
8207 0 683023 174438 121080 -1 8206
8208 0 682867 174346 121000 -1 8207
8209 0 682751 174274 120920 -1 8208
8210 0 682327 174214 120880 -1 8209
8211 0 682011 174206 120840 -1 8210
8212 0 681623 174178 120880 -1 8211
8213 0 681111 174230 120960 -1 8212
8214 0 680971 174262 121040 -1 8213
8215 0 680735 174446 121120 -1 8214
8216 0 680379 174606 121080 -1 8215
8217 0 680359 174690 121040 -1 8216
8218 0 680347 174742 121000 -1 8217
8219 0 680095 174714 120880 -1 8218
8220 0 680019 174698 120760 -1 8219
8221 0 679843 174774 120640 -1 8220
8222 0 679807 174846 120520 -1 8221
8223 0 679743 174882 120440 -1 8222
8224 0 679591 174942 120320 -1 8223
8225 0 679355 175102 120160 -1 8224
8226 0 679295 175162 120080 -1 8225
8227 0 679195 175210 119960 -1 8226
8228 0 679171 175258 119920 -1 8227
8229 0 679019 175622 119880 -1 8228
8230 0 679027 175678 119840 -1 8229
8231 0 679003 175550 119720 -1 8230
8232 0 679387 175526 119680 -1 8231
8233 0 679551 175666 119640 -1 8232
8234 0 679491 175838 119600 -1 8233
8235 0 679539 175822 119560 -1 8234
8236 0 679591 175822 119480 -1 8235
8237 0 679535 175862 119440 -1 8236
8238 0 679547 175874 119360 -1 8237
8239 0 679487 176014 119240 -1 8238
8240 0 679527 176034 119120 -1 8239
8241 0 679535 176054 119080 -1 8240
8242 0 679543 176054 119040 -1 8241
8243 0 684999 176540 123600 -1 8185
8244 0 685495 177176 123600 -1 8243
8245 0 685915 177776 123600 -1 8244
8246 0 686247 178056 123400 -1 8245
8247 0 686411 178240 123280 -1 8246
8248 0 686435 178246 123120 -1 8247
8249 0 687231 178150 123080 -1 8248
8250 0 688135 178438 123080 -1 8249
8251 0 688607 178770 123120 -1 8250
8252 0 688455 178562 123440 -1 8251
8253 0 688443 178546 123480 -1 8252
8254 0 688291 178282 123560 -1 8253
8255 0 688219 178130 123640 -1 8254
8256 0 688339 178258 123680 -1 8255
8257 0 688691 178582 123720 -1 8256
8258 0 688775 178794 123800 -1 8257
8259 0 688923 178654 123880 -1 8258
8260 0 688959 178642 123920 -1 8259
8261 0 688187 178326 123040 -1 8250
8262 0 687627 178122 122920 -1 8261
8263 0 687459 177830 122840 -1 8262
8264 0 687571 177738 122800 -1 8263
8265 0 687363 177882 122680 -1 8264
8266 0 687343 177898 122640 -1 8265
8267 0 687427 178006 122560 -1 8266
8268 0 687331 178022 122520 -1 8267
8269 0 687239 178026 122400 -1 8268
8270 0 687251 178078 122360 -1 8269
8271 0 687263 178082 122320 -1 8270
8272 0 686927 178810 123280 -1 8247
8273 0 687035 179478 123280 -1 8272
8274 0 687189 179364 123080 -1 8273
8275 0 687250.5 179318.5 123000 -1 8274
8276 0 687312.2 179272.8 122920 -1 8275
8277 0 687343 179250 122880 -1 8276
8278 0 687351 179198 122800 -1 8277
8279 0 687267 179390 122720 -1 8278
8280 0 687203 179478 122640 -1 8279
8281 0 687171 179518 122600 -1 8280
8282 0 687203 179406 122520 -1 8281
8283 0 687291 179550 122400 -1 8282
8284 0 687099 179790 123360 -1 8273
8285 0 686991 180038 123440 -1 8284
8286 0 687019 180178 123520 -1 8285
8287 0 686919 180222 123600 -1 8286
8288 0 686915 180214 123680 -1 8287
8289 0 686975 180350 123800 -1 8288
8290 0 686931 180446 123880 -1 8289
8291 0 686863 180434 124000 -1 8290
8292 0 686787 180418 124080 -1 8291
8293 0 686823 180426 124120 -1 8292
8294 0 686951 180522 124200 -1 8293
8295 0 687111 180654 124240 -1 8294
8296 0 686887 180522 124280 -1 8295
8297 0 686871 180506 124320 -1 8296
8298 0 686827 180502 124360 -1 8297
8299 0 686007 177712 123720 -1 8245
8300 0 686023 177612 123800 -1 8299
8301 0 685971 177680 123880 -1 8300
8302 0 685947 177536 123920 -1 8301
8303 0 685931 177516 124000 -1 8302
8304 0 685967 177468 124040 -1 8303
8305 0 685915 177412 124080 -1 8304
8306 0 685943 177364 124120 -1 8305
8307 0 685867 177288 124200 -1 8306
8308 0 685911 177332 124240 -1 8307
8309 0 685903 177348 124280 -1 8308
8310 0 685911 177376 124360 -1 8309
8311 0 685919 177500 124440 -1 8310
8312 0 685975 177516 124520 -1 8311
8313 0 686079 177528 124600 -1 8312
8314 0 684185.4 174560 125400 -1 8169
8315 0 684191 174558 125440 -1 8314
8316 0 684285 174800 125480 -1 8315
8317 0 684231 175472 125560 -1 8316
8318 0 684211 175592 125680 -1 8317
8319 0 684091 175720 125800 -1 8318
8320 0 684075 176012 125920 -1 8319
8321 0 684055 175988 126080 -1 8320
8322 0 684031 176072 126160 -1 8321
8323 0 684119 176076 126240 -1 8322
8324 0 683939 176144 126320 -1 8323
8325 0 683903 176164 126400 -1 8324
8326 0 683851 176196 126440 -1 8325
8327 0 683663 176328 126520 -1 8326
8328 0 683631 176316 126640 -1 8327
8329 0 683543 176288 126760 -1 8328
8330 0 684007 176188 126800 -1 8329
8331 0 684091 176120 126880 -1 8330
8332 0 684203 175972 126960 -1 8331
8333 0 684307 175896 127040 -1 8332
8334 0 684319 175780 127080 -1 8333
8335 0 684431 175668 127160 -1 8334
8336 0 684447 175676 127200 -1 8335
8337 0 684411 175612 127360 -1 8336
8338 0 684435 175516 127480 -1 8337
8339 0 684475 175529.33 127560 -1 8338
8340 0 684495 175536 127600 -1 8339
8341 0 684507 175524 127640 -1 8340
8342 0 684519 175536 127720 -1 8341
8343 0 684519 175544 127760 -1 8342
8344 0 682499 172976 125000 -1 8166
8345 0 682091 172584 124920 -1 8344
8346 0 682027 172512 124880 -1 8345
8347 0 681901 172392 124840 -1 8346
8348 0 681775 172272 124800 -1 8347
8349 0 681839 171780 124800 -1 8348
8350 0 681875 171752 124680 -1 8349
8351 0 681875 171640 124600 -1 8350
8352 0 681943 171592 124480 -1 8351
8353 0 681983 171528 124400 -1 8352
8354 0 682019 171496 124320 -1 8353
8355 0 682023 171544 124280 -1 8354
8356 0 682119 172572 124600 -1 8347
8357 0 682127 172622.67 124520 -1 8356
8358 0 682131 172648 124480 -1 8357
8359 0 681995 172516 124360 -1 8358
8360 0 681963 172544 124280 -1 8359
8361 0 681971 171892 124240 -1 8360
8362 0 681843 172356 124200 -1 8361
8363 0 681719 172404 124120 -1 8362
8364 0 681675 172448 124080 -1 8363
8365 0 681503 172340 124000 -1 8364
8366 0 681183 172204 123920 -1 8365
8367 0 681083 172140 123840 -1 8366
8368 0 681091 172104 123680 -1 8367
8369 0 681035 172144 123560 -1 8368
8370 0 680967 172052 123480 -1 8369
8371 0 680913 172040 123440 -1 8370
8372 0 680859 172028 123400 -1 8371
8373 0 680819 172004 123360 -1 8372
8374 0 680899 171808 123160 -1 8373
8375 0 680899 171844 123120 -1 8374
8376 0 680763 171836 123040 -1 8375
8377 0 680463 172224 122960 -1 8376
8378 0 680367 172252 122880 -1 8377
8379 0 680275 172208 122840 -1 8378
8380 0 680227 172204 122720 -1 8379
8381 0 680139 172208 122560 -1 8380
8382 0 680091 172236 122520 -1 8381
8383 0 679991 172184 122440 -1 8382
8384 0 679859 172308 122400 -1 8383
8385 0 679851 172016 122360 -1 8384
8386 0 679739 171936 122240 -1 8385
8387 0 679707 171832 122120 -1 8386
8388 0 679779 171916 122080 -1 8387
8389 0 679807 172004 121960 -1 8388
8390 0 679707 172040 121800 -1 8389
8391 0 679779 171992 121680 -1 8390
8392 0 679707 172076 121600 -1 8391
8393 0 679627 172084 121520 -1 8392
8394 0 679435 171932 121400 -1 8393
8395 0 679447 171928 121280 -1 8394
8396 0 679403 171976 121240 -1 8395
8397 0 679343 171952 121200 -1 8396
8398 0 679131 171816 121080 -1 8397
8399 0 679107 171860 121040 -1 8398
8400 0 679083 171788 120960 -1 8399
8401 0 679055 171840 120880 -1 8400
8402 0 679015 171656 120720 -1 8401
8403 0 678815 171484 120400 -1 8402
8404 0 678763 171392 120280 -1 8403
8405 0 678739 171364 120240 -1 8404
8406 0 678735 171388 120160 -1 8405
8407 0 678351 171428 119880 -1 8406
8408 0 678319 171388 119840 -1 8407
8409 0 678039 171168 119680 -1 8408
8410 0 677983 171180 119640 -1 8409
8411 0 677927 171180 119560 -1 8410
8412 0 677799 170856 119560 -1 8411
8413 0 677531 170712 119520 -1 8412
8414 0 677367 170672 119440 -1 8413
8415 0 677311 170652 119400 -1 8414
8416 0 677279 170636 119360 -1 8415
8417 0 676979 170512 119240 -1 8416
8418 0 676867 170492 119160 -1 8417
8419 0 676723 170464 119080 -1 8418
8420 0 676543 170264 118920 -1 8419
8421 0 676535 170336 118880 -1 8420
8422 0 676523 170308 118840 -1 8421
8423 0 676483 170192 118720 -1 8422
8424 0 676515 170156 118640 -1 8423
8425 0 676443 170100 118520 -1 8424
8426 0 676319 169940 118400 -1 8425
8427 0 676143 169868 118280 -1 8426
8428 0 675891 169828 118160 -1 8427
8429 0 675755 169852 118000 -1 8428
8430 0 675627 169908 117840 -1 8429
8431 0 675563 169868 117680 -1 8430
8432 0 675439 169824 117600 -1 8431
8433 0 675339 169796 117520 -1 8432
8434 0 675171 169708 117400 -1 8433
8435 0 675031 169716 117320 -1 8434
8436 0 674883 169588 117160 -1 8435
8437 0 674891 169588 117080 -1 8436
8438 0 674831 169576 116960 -1 8437
8439 0 674759 169520 116840 -1 8438
8440 0 674671 169428 116600 -1 8439
8441 0 674635 169368 116560 -1 8440
8442 0 674435 169276 116360 -1 8441
8443 0 674319 169200 116280 -1 8442
8444 0 674219 169136 116120 -1 8443
8445 0 674099 169136 116000 -1 8444
8446 0 673995 169112 115920 -1 8445
8447 0 673883 169140 115880 -1 8446
8448 0 673731 169148 115760 -1 8447
8449 0 673627 169144 115680 -1 8448
8450 0 673515 169184 115600 -1 8449
8451 0 673379 169216 115480 -1 8450
8452 0 673327 169212 115440 -1 8451
8453 0 673227 169208 115400 -1 8452
8454 0 673003 169036 115360 -1 8453
8455 0 672551 168916 115120 -1 8454
8456 0 672495 168832 114880 -1 8455
8457 0 672251 168968 114720 -1 8456
8458 0 672135 168988 114600 -1 8457
8459 0 672055 169104 114480 -1 8458
8460 0 672003 169084 114360 -1 8459
8461 0 671887 169172 114200 -1 8460
8462 0 671807 169232 114120 -1 8461
8463 0 671659 169148 113920 -1 8462
8464 0 671419 169184 113760 -1 8463
8465 0 671307 169252 113720 -1 8464
8466 0 671211 169228 113640 -1 8465
8467 0 671159 169208 113600 -1 8466
8468 0 670939 169224 113480 -1 8467
8469 0 670875 169336 113400 -1 8468
8470 0 670883 169328 113240 -1 8469
8471 0 670883 169344 113160 -1 8470
8472 0 670843 169360 113040 -1 8471
8473 0 670827 169340 112960 -1 8472
8474 0 670743 169392 112880 -1 8473
8475 0 670575 169344 112760 -1 8474
8476 0 670451 169328 112600 -1 8475
8477 0 670319 169256 112480 -1 8476
8478 0 670223 169204 112320 -1 8477
8479 0 670195 169184 112280 -1 8478
8480 0 670143 169234 112240 -1 8479
8481 0 670047 169218 112160 -1 8480
8482 0 669995 169258 112080 -1 8481
8483 0 669803 169290 112040 -1 8482
8484 0 669715 169194 111960 -1 8483
8485 0 669675 169178 111920 -1 8484
8486 0 669403 169170 111840 -1 8485
8487 0 669247 169218 111760 -1 8486
8488 0 668819 169242 111680 -1 8487
8489 0 668223 169326 111720 -1 8488
8490 0 667875 169442 111600 -1 8489
8491 0 667687 169566 111560 -1 8490
8492 0 667391 169786 111520 -1 8491
8493 0 666731 170138 111440 -1 8492
8494 0 666295 170478 111400 -1 8493
8495 0 665943 170662 111360 -1 8494
8496 0 665419 170874 111280 -1 8495
8497 0 665007 171114 111240 -1 8496
8498 0 664759 171226 111160 -1 8497
8499 0 664595 171242 111080 -1 8498
8500 0 664447 171290 111000 -1 8499
8501 0 664355 171410 110960 -1 8500
8502 0 664471 171562 110880 -1 8501
8503 0 664475 171434 110840 -1 8502
8504 0 664479 171434 110800 -1 8503
8505 0 664591 171434 110760 -1 8504
8506 0 664415 171446 110720 -1 8505
8507 0 664335 171438 110680 -1 8506
8508 0 664347 171466 110640 -1 8507
8509 0 664335 171470 110560 -1 8508
8510 0 664319 171482 110520 -1 8509
8511 0 672339 168638 115480 -1 8454
8512 0 672115 168430 115640 -1 8511
8513 0 671803 168334 115760 -1 8512
8514 0 671979 168082 115920 -1 8513
8515 0 671695 168226 115960 -1 8514
8516 0 671663 168246 116000 -1 8515
8517 0 671651 168258 116040 -1 8516
8518 0 678047 171400 119480 -1 8411
8519 0 678123 171392 119440 -1 8518
8520 0 678167 171468 119360 -1 8519
8521 0 678083 171516 119240 -1 8520
8522 0 677995 171508 119160 -1 8521
8523 0 677959 171524 119080 -1 8522
8524 0 677971 171588 119000 -1 8523
8525 0 678899 166348 128920 -1 8129
8526 0 679079 166240 129000 -1 8525
8527 0 679027 166208 129120 -1 8526
8528 0 678643 166192 129200 -1 8527
8529 0 678695 166232 129240 -1 8528
8530 0 676255 163432 128480 -1 8119
8531 0 676207 163492 128360 -1 8530
8532 0 676199 163468 128160 -1 8531
8533 0 676123 163312 128120 -1 8532
8534 0 676152.3 163282.67 128040 -1 8533
8535 0 676167 163268 128000 -1 8534
8536 0 675931 163132 127960 -1 8535
8537 0 675783 162872 127920 -1 8536
8538 0 675295 162572 127920 -1 8537
8539 0 674791 162288 127880 -1 8538
8540 0 674799 162192 127840 -1 8539
8541 0 674747 162160 127680 -1 8540
8542 0 674371 161980 127600 -1 8541
8543 0 674395 162036 127440 -1 8542
8544 0 674627 162072 127360 -1 8543
8545 0 674431 162088 127280 -1 8544
8546 0 674311 162012 127160 -1 8545
8547 0 674243 161972 127120 -1 8546
8548 0 674067 161844 127000 -1 8547
8549 0 673987 161816 126920 -1 8548
8550 0 673935 161836 126800 -1 8549
8551 0 673983 161920 126640 -1 8550
8552 0 674035 161964 126520 -1 8551
8553 0 676667 163348 128040 -1 8534
8554 0 676739 163348 127840 -1 8553
8555 0 676737 163304 127760 -1 8554
8556 0 676665 163336 127640 -1 8555
8557 0 676633 163436 127440 -1 8556
8558 0 676549 163396 127400 -1 8557
8559 0 676605 163620 127280 -1 8558
8560 0 676633 163676 127240 -1 8559
8561 0 676453 163656 127160 -1 8560
8562 0 676337 163712 127040 -1 8561
8563 0 676281 163824 127000 -1 8562
8564 0 676025 163944 126920 -1 8563
8565 0 675829 163952 126760 -1 8564
8566 0 675705 163944 126640 -1 8565
8567 0 675477 163916 126400 -1 8566
8568 0 675401 163976 126360 -1 8567
8569 0 675441 164092 126280 -1 8568
8570 0 675301 164120 126160 -1 8569
8571 0 675009 164180 126080 -1 8570
8572 0 674869 164156 126040 -1 8571
8573 0 674785 164096 126000 -1 8572
8574 0 674529 164068 125920 -1 8573
8575 0 674497 164000 125840 -1 8574
8576 0 674489 163988 125720 -1 8575
8577 0 674385 163948 125560 -1 8576
8578 0 674225 163872 125480 -1 8577
8579 0 674157 163880 125440 -1 8578
8580 0 674033 163784 125360 -1 8579
8581 0 673937 163724 125240 -1 8580
8582 0 673865 163560 125080 -1 8581
8583 0 673813 163428 124880 -1 8582
8584 0 673713 163252 124720 -1 8583
8585 0 673681 163248 124680 -1 8584
8586 0 673669 163044 124560 -1 8585
8587 0 673701 162948 124520 -1 8586
8588 0 673449 162776 124440 -1 8587
8589 0 673293 162544 124280 -1 8588
8590 0 673029 162152 124200 -1 8589
8591 0 673105 162348 124160 -1 8590
8592 0 673381 162620 124040 -1 8591
8593 0 673357 162548 124000 -1 8592
8594 0 673305 162432 123920 -1 8593
8595 0 673349 162480 123800 -1 8594
8596 0 673332.94 162470.38 123760 -1 8595
8597 0 673297 162452 123720 -1 8596
8598 0 673313 162392 123640 -1 8597
8599 0 673321 162324 123600 -1 8598
8600 0 673313 162360 123480 -1 8599
8601 0 673341 162356 123440 -1 8600
8602 0 673269 162400 123280 -1 8601
8603 0 673289 162388 123200 -1 8602
8604 0 673281 162428 123080 -1 8603
8605 0 673177 162376 122960 -1 8604
8606 0 673201 162512 122920 -1 8605
8607 0 673325 162420 122840 -1 8606
8608 0 673321 162472 122720 -1 8607
8609 0 673325 162548 122680 -1 8608
8610 0 673365 162596 122640 -1 8609
8611 0 673685 162628 122600 -1 8610
8612 0 673413 162584 122520 -1 8611
8613 0 673217 162576 122400 -1 8612
8614 0 673157 162600 122360 -1 8613
8615 0 672953 162568 122280 -1 8614
8616 0 672741 162616 122200 -1 8615
8617 0 672601 162628 122160 -1 8616
8618 0 672209 162752 122040 -1 8617
8619 0 672117 162880 121960 -1 8618
8620 0 671977 162904 121880 -1 8619
8621 0 671961 162908 121800 -1 8620
8622 0 671905 162932 121720 -1 8621
8623 0 671889 162856 121600 -1 8622
8624 0 671845 162860 121480 -1 8623
8625 0 671849 162784 121320 -1 8624
8626 0 671725 162672 121120 -1 8625
8627 0 671693 162628 121040 -1 8626
8628 0 671577 162480 120920 -1 8627
8629 0 671729 162276 120840 -1 8628
8630 0 671953 162024 120760 -1 8629
8631 0 672141 161808 120840 -1 8630
8632 0 672281 161672 120920 -1 8631
8633 0 672297 161412 120880 -1 8632
8634 0 672349 161160 120760 -1 8633
8635 0 672309 161100 120680 -1 8634
8636 0 672297 160952 120640 -1 8635
8637 0 672285 160716 120600 -1 8636
8638 0 672045 160488 120520 -1 8637
8639 0 672309 160276 120520 -1 8638
8640 0 672569 160348 120600 -1 8639
8641 0 672949 160348 120720 -1 8640
8642 0 673133 160312 120920 -1 8641
8643 0 672965 160448 121160 -1 8642
8644 0 673013 160756 121360 -1 8643
8645 0 672981 160776 121440 -1 8644
8646 0 672981 160736 121640 -1 8645
8647 0 672325 160808 120360 -1 8636
8648 0 672161 160656 120120 -1 8647
8649 0 671969 160552 119920 -1 8648
8650 0 671893 160456 119760 -1 8649
8651 0 671845 160296 119640 -1 8650
8652 0 671841 160276 119480 -1 8651
8653 0 671845 160044 119440 -1 8652
8654 0 671833 159250 119320 -1 8653
8655 0 671820.56 159180.67 119160 -1 8654
8656 0 671797 159098 118960 -1 8655
8657 0 671617 158706 119440 -1 8656
8658 0 671597 158702 119480 -1 8657
8659 0 671473 158666 119640 -1 8658
8660 0 671437 158610 119680 -1 8659
8661 0 671297 158558 119760 -1 8660
8662 0 671177 158402 119840 -1 8661
8663 0 671269 158366 119920 -1 8662
8664 0 671285 158398 120040 -1 8663
8665 0 671457 158978 118760 -1 8656
8666 0 671457 158986 118720 -1 8665
8667 0 671325 158690 118480 -1 8666
8668 0 671369 158798 118360 -1 8667
8669 0 671621 159246 118200 -1 8668
8670 0 671433 159230 118080 -1 8669
8671 0 671481 159238 118000 -1 8670
8672 0 671545 159614 117960 -1 8671
8673 0 671629 159698 117880 -1 8672
8674 0 671681 159710 117800 -1 8673
8675 0 671721 159750 117720 -1 8674
8676 0 670961 158518 118280 -1 8667
8677 0 670765 158370 118200 -1 8676
8678 0 670505 158298 118120 -1 8677
8679 0 670377 158310 118040 -1 8678
8680 0 670277 158310 118000 -1 8679
8681 0 670265 158422 117920 -1 8680
8682 0 670245 158398 117800 -1 8681
8683 0 670237 158370 117720 -1 8682
8684 0 672969 162144 124280 -1 8589
8685 0 672473 161780 124280 -1 8684
8686 0 672429 161740 124360 -1 8685
8687 0 672437 161764 124480 -1 8686
8688 0 672213 161724 124560 -1 8687
8689 0 672045 161628 124640 -1 8688
8690 0 671949 161540 124720 -1 8689
8691 0 671877 161448 124760 -1 8690
8692 0 671613 161300 124840 -1 8691
8693 0 671529 161292 124880 -1 8692
8694 0 671285 160814 124920 -1 8693
8695 0 671129 160654 124960 -1 8694
8696 0 670933 160646 124920 -1 8695
8697 0 670777 160410 124920 -1 8696
8698 0 670753 160102 124920 -1 8697
8699 0 670749 159822 125000 -1 8698
8700 0 670473 159446 124920 -1 8699
8701 0 670349 159294 124920 -1 8700
8702 0 670209 159214 124840 -1 8701
8703 0 670181 159070 124840 -1 8702
8704 0 669901 158890 124840 -1 8703
8705 0 669817 158730 124840 -1 8704
8706 0 669717 158510 124720 -1 8705
8707 0 669625 158446 124640 -1 8706
8708 0 669561 158290 124560 -1 8707
8709 0 669393 158202 124520 -1 8708
8710 0 669189 158022 124520 -1 8709
8711 0 669013 157862 124520 -1 8710
8712 0 668953 157678 124520 -1 8711
8713 0 668869 157522 124520 -1 8712
8714 0 668869 157422 124440 -1 8713
8715 0 668909 157054 124440 -1 8714
8716 0 668729 156842 124440 -1 8715
8717 0 668465 156674 124440 -1 8716
8718 0 667885 156502 124360 -1 8717
8719 0 667525 156314 124280 -1 8718
8720 0 667425 156174 124200 -1 8719
8721 0 667141 155866 124120 -1 8720
8722 0 666677 155282 124040 -1 8721
8723 0 666731 155363 124160 -1 8722
8724 0 666749 155390 124200 -1 8723
8725 0 666757 155282 124360 -1 8724
8726 0 666589 154918 123840 -1 8722
8727 0 666573 154458 123760 -1 8726
8728 0 666321 154294 123680 -1 8727
8729 0 666505 154314 123480 -1 8728
8730 0 666553 154242 123400 -1 8729
8731 0 666525 154230 123320 -1 8730
8732 0 666505 154202 123280 -1 8731
8733 0 673775 158792 140600 -1 8018
8734 0 673883 158932 140600 -1 8733
8735 0 674007 159148 140600 -1 8734
8736 0 674067 159396 140600 -1 8735
8737 0 674007 159572 140600 -1 8736
8738 0 674231 159696 140520 -1 8737
8739 0 674455 159884 140520 -1 8738
8740 0 674747 159988 140560 -1 8739
8741 0 674871 160008 140600 -1 8740
8742 0 674847 160036 140720 -1 8741
8743 0 674871 160040 140760 -1 8742
8744 0 674895 160068 140800 -1 8743
8745 0 670857 156620 145080 -1 7990
8746 0 670949 156576 144960 -1 8745
8747 0 671085 156548 144880 -1 8746
8748 0 671165 156492 144800 -1 8747
8749 0 671269 156480 144720 -1 8748
8750 0 671381 156456 144680 -1 8749
8751 0 670285 157412 145080 -1 7990
8752 0 670221 157524 145040 -1 8751
8753 0 670265 157768 145000 -1 8752
8754 0 670313 157780 144960 -1 8753
8755 0 670305 157900 144880 -1 8754
8756 0 670305 157924 144840 -1 8755
8757 0 670205 158148 144800 -1 8756
8758 0 670197 158316 144840 -1 8757
8759 0 670113 158436 144800 -1 8758
8760 0 670045 158504 144760 -1 8759
8761 0 669993 158504 144680 -1 8760
8762 0 669941 158592 144600 -1 8761
8763 0 669965 158680 144480 -1 8762
8764 0 670013 158768 144400 -1 8763
8765 0 670061 158816 144320 -1 8764
8766 0 670053 158832 144280 -1 8765
8767 0 670101 158836 144200 -1 8766
8768 0 670117 158904 144080 -1 8767
8769 0 670149 158976 143960 -1 8768
8770 0 670177 158996 143920 -1 8769
8771 0 670229 158968 143760 -1 8770
8772 0 670233 159004 143680 -1 8771
8773 0 670245 159020 143600 -1 8772
8774 0 670225 159028 143560 -1 8773
8775 0 670225 159024 143400 -1 8774
8776 0 670309 159012 143360 -1 8775
8777 0 670413 158968 143320 -1 8776
8778 0 670493 158856 143280 -1 8777
8779 0 670545 158804 143240 -1 8778
8780 0 668153 159396 148360 -1 7958
8781 0 667905 159836 148280 -1 8780
8782 0 667713 159972 148160 -1 8781
8783 0 667599 159986 148120 -1 8782
8784 0 667605 160244 148120 -1 8783
8785 0 667725 160328 148280 -1 8784
8786 0 667786.3 160224 148360 -1 8785
8787 0 667937 160404 148360 -1 8786
8788 0 667977 160776 148360 -1 8787
8789 0 667937 160944 148360 -1 8788
8790 0 667961 160904 148520 -1 8789
8791 0 667961 161016 148560 -1 8790
8792 0 667897 161148 148640 -1 8791
8793 0 667893 161328 148640 -1 8792
8794 0 667925 161348 148720 -1 8793
8795 0 667821 161440 148920 -1 8794
8796 0 667501 161672 148960 -1 8795
8797 0 667405 161608 149040 -1 8796
8798 0 667401 161612 149080 -1 8797
8799 0 667405 161568 149120 -1 8798
8800 0 667453 161564 149160 -1 8799
8801 0 667817 160172 148400 -1 8786
8802 0 667805 160172 148560 -1 8801
8803 0 667729 160120 148640 -1 8802
8804 0 667621 160004 148720 -1 8803
8805 0 667601 160036 148760 -1 8804
8806 0 667601 160064 148880 -1 8805
8807 0 667557 160040 149000 -1 8806
8808 0 667561 160068 149040 -1 8807
8809 0 667529 160104 149080 -1 8808
8810 0 667485 160000 148080 -1 8783
8811 0 667345 159912 148000 -1 8810
8812 0 667273 159916 147960 -1 8811
8813 0 667013 160064 147880 -1 8812
8814 0 666645 160176 147800 -1 8813
8815 0 666433 160236 147680 -1 8814
8816 0 666181 160360 147520 -1 8815
8817 0 666053 160396 147320 -1 8816
8818 0 665953 160432 147200 -1 8817
8819 0 665697 160536 147000 -1 8818
8820 0 665433 160848 146840 -1 8819
8821 0 665301 160956 146600 -1 8820
8822 0 664949 160968 146400 -1 8821
8823 0 664925 161272 146240 -1 8822
8824 0 664905 161416 146160 -1 8823
8825 0 664545 161672 146120 -1 8824
8826 0 664297 161856 146000 -1 8825
8827 0 663953 162064 145880 -1 8826
8828 0 663425 162472 145800 -1 8827
8829 0 663269 162724 145600 -1 8828
8830 0 663033 162900 145520 -1 8829
8831 0 662733 163136 145440 -1 8830
8832 0 662717 163172 145360 -1 8831
8833 0 662841 162804 145360 -1 8832
8834 0 662769 162592 145160 -1 8833
8835 0 662585 162452 145040 -1 8834
8836 0 662421 162224 144960 -1 8835
8837 0 662061 162008 144960 -1 8836
8838 0 661669 161904 144920 -1 8837
8839 0 661165 161672 144920 -1 8838
8840 0 660601 161452 144880 -1 8839
8841 0 660029 161376 144880 -1 8840
8842 0 659405 161180 144880 -1 8841
8843 0 659117 161052 144800 -1 8842
8844 0 659021 161024 144760 -1 8843
8845 0 658873 160916 144720 -1 8844
8846 0 658577 160896 144640 -1 8845
8847 0 658469 160844 144560 -1 8846
8848 0 658369 160824 144440 -1 8847
8849 0 658189 160744 144360 -1 8848
8850 0 658033 160620 144280 -1 8849
8851 0 657813 160528 144160 -1 8850
8852 0 657741 160508 144080 -1 8851
8853 0 657585 160360 143920 -1 8852
8854 0 657433 160236 143760 -1 8853
8855 0 657413 160212 143720 -1 8854
8856 0 657233 160208 143600 -1 8855
8857 0 657097 160132 143480 -1 8856
8858 0 657029 160184 143320 -1 8857
8859 0 656881 160088 143280 -1 8858
8860 0 656757 159892 143240 -1 8859
8861 0 656537 159724 143200 -1 8860
8862 0 656217 159760 143120 -1 8861
8863 0 655833 159684 143120 -1 8862
8864 0 655413 159756 143200 -1 8863
8865 0 655177 159872 143160 -1 8864
8866 0 655109 159860 143120 -1 8865
8867 0 654937 159904 143080 -1 8866
8868 0 654705 159948 143000 -1 8867
8869 0 654537 160036 142880 -1 8868
8870 0 654417 160128 142800 -1 8869
8871 0 654261 160196 142680 -1 8870
8872 0 654105 160340 142560 -1 8871
8873 0 653977 160376 142480 -1 8872
8874 0 653977 160436 142360 -1 8873
8875 0 653993 160468 142320 -1 8874
8876 0 654033 160388 142200 -1 8875
8877 0 653685 160268 141760 -1 8876
8878 0 653497 160276 141600 -1 8877
8879 0 653477 160212 141400 -1 8878
8880 0 653453 160192 141280 -1 8879
8881 0 653213 160104 141080 -1 8880
8882 0 652997 159928 140920 -1 8881
8883 0 652909 159816 140720 -1 8882
8884 0 652597 159764 140480 -1 8883
8885 0 652133 159964 140320 -1 8884
8886 0 651725 160084 140240 -1 8885
8887 0 651638.6 160130.4 140200 -1 8886
8888 0 651293 160316 140040 -1 8887
8889 0 650725 159980 139840 -1 8888
8890 0 649737 159728 139720 -1 8889
8891 0 649285 159600 139520 -1 8890
8892 0 648845 159368 139280 -1 8891
8893 0 648485 159284 139080 -1 8892
8894 0 648189 158968 139080 -1 8893
8895 0 648357 159032 138960 -1 8894
8896 0 648417 158964 138880 -1 8895
8897 0 649736.3 159727.53 139760 -1 8890
8898 0 649653 159868 139320 -1 8897
8899 0 649837 160124 139080 -1 8898
8900 0 649753 160032 138840 -1 8899
8901 0 649749 159996 138800 -1 8900
8902 0 649726.4 159721 140320 -1 8897
8903 0 649725 159720 140400 -1 8902
8904 0 649357 159628 140600 -1 8903
8905 0 651369 160328 140480 -1 8887
8906 0 651373 160216 140720 -1 8905
8907 0 651413 160268 140840 -1 8906
8908 0 651329 160292 140920 -1 8907
8909 0 651301 160292 140960 -1 8908
8910 0 662501 163408 145240 -1 8832
8911 0 662257 163604 145160 -1 8910
8912 0 662281 163656 145080 -1 8911
8913 0 662257 163716 145040 -1 8912
8914 0 662017 163644 144920 -1 8913
8915 0 661845 163632 144760 -1 8914
8916 0 661717 163588 144600 -1 8915
8917 0 661613 163500 144400 -1 8916
8918 0 661525 163596 144240 -1 8917
8919 0 661653 163476 144120 -1 8918
8920 0 661653 163476 144000 -1 8919
8921 0 661665 163448 143960 -1 8920
8922 0 661661 163432 143680 -1 8921
8923 0 661637 163468 143560 -1 8922
8924 0 661601 163500 143360 -1 8923
8925 0 661469 163532 143200 -1 8924
8926 0 661349 163556 143000 -1 8925
8927 0 661233 163504 142880 -1 8926
8928 0 661141 163436 142720 -1 8927
8929 0 660977 163376 142520 -1 8928
8930 0 660821 163364 142360 -1 8929
8931 0 660713 163312 142240 -1 8930
8932 0 660605 163332 142120 -1 8931
8933 0 660601 163348 142040 -1 8932
8934 0 660489 163432 141880 -1 8933
8935 0 660409 163392 141800 -1 8934
8936 0 660337 163404 141680 -1 8935
8937 0 660297 163444 141600 -1 8936
8938 0 660281 163492 141480 -1 8937
8939 0 660237 163476 141320 -1 8938
8940 0 659993 163656 141120 -1 8939
8941 0 659913 163648 141040 -1 8940
8942 0 659869 163640 141000 -1 8941
8943 0 659761 163668 140920 -1 8942
8944 0 659741 163704 140800 -1 8943
8945 0 659693 163716 140560 -1 8944
8946 0 659605 163752 140440 -1 8945
8947 0 659593 163760 140360 -1 8946
8948 0 659533 163752 140280 -1 8947
8949 0 659489 163708 140160 -1 8948
8950 0 659345 163644 140040 -1 8949
8951 0 659345 163644 140000 -1 8950
8952 0 659573 163608 139960 -1 8951
8953 0 659313 163600 139920 -1 8952
8954 0 659277 163576 139840 -1 8953
8955 0 659149 163436 139640 -1 8954
8956 0 659021 163328 139520 -1 8955
8957 0 658993 163272 139440 -1 8956
8958 0 658925 163120 139320 -1 8957
8959 0 658797 163016 139240 -1 8958
8960 0 658745 162908 139160 -1 8959
8961 0 658629 162896 139080 -1 8960
8962 0 658465 162756 138920 -1 8961
8963 0 658365 162624 138800 -1 8962
8964 0 658161 162528 138720 -1 8963
8965 0 657993 162464 138600 -1 8964
8966 0 657885 162408 138520 -1 8965
8967 0 657777 162360 138440 -1 8966
8968 0 657701 162344 138360 -1 8967
8969 0 657693 162316 138280 -1 8968
8970 0 657545 162320 138160 -1 8969
8971 0 657321 162228 138000 -1 8970
8972 0 657285 162228 137920 -1 8971
8973 0 657265 162148 137840 -1 8972
8974 0 657281 162112 137800 -1 8973
8975 0 657225 162060 137640 -1 8974
8976 0 657177 162020 137520 -1 8975
8977 0 657117 161920 137480 -1 8976
8978 0 657077 161864 137400 -1 8977
8979 0 656965 161640 137280 -1 8978
8980 0 656797 161504 137240 -1 8979
8981 0 656545 161376 137200 -1 8980
8982 0 656493 161348 137120 -1 8981
8983 0 656437 161260 137000 -1 8982
8984 0 656313 161200 136960 -1 8983
8985 0 656213 161228 136880 -1 8984
8986 0 656141 161256 136800 -1 8985
8987 0 656057 161280 136680 -1 8986
8988 0 655869 161284 136520 -1 8987
8989 0 655701 161248 136360 -1 8988
8990 0 655605 161256 136320 -1 8989
8991 0 655521 161248 136240 -1 8990
8992 0 655129 161236 136120 -1 8991
8993 0 654801 161240 136040 -1 8992
8994 0 654337 161204 136000 -1 8993
8995 0 654045 161224 135960 -1 8994
8996 0 653673 161176 135960 -1 8995
8997 0 653073 161088 135960 -1 8996
8998 0 652777 161040 135960 -1 8997
8999 0 652329 160952 135960 -1 8998
9000 0 652049 160936 135960 -1 8999
9001 0 651737 160888 135880 -1 9000
9002 0 651509 160920 135840 -1 9001
9003 0 651033 160880 135800 -1 9002
9004 0 650753 160828 135760 -1 9003
9005 0 650465 160892 135720 -1 9004
9006 0 649893 161172 135720 -1 9005
9007 0 649273 161212 135720 -1 9006
9008 0 649025 161152 135680 -1 9007
9009 0 648821 160976 135600 -1 9008
9010 0 648669 160884 135480 -1 9009
9011 0 648317 160464 135360 -1 9010
9012 0 648129 159688 135360 -1 9011
9013 0 647793 159580 135320 -1 9012
9014 0 647469 159340 135440 -1 9013
9015 0 647365 159232 135480 -1 9014
9016 0 647481 158844 135680 -1 9015
9017 0 647681 158728 135800 -1 9016
9018 0 647665 158776 136000 -1 9017
9019 0 647685 158968 136120 -1 9018
9020 0 647713 159116 136360 -1 9019
9021 0 647541 159596 135120 -1 9013
9022 0 647945 159772 135040 -1 9021
9023 0 647841 159748 134920 -1 9022
9024 0 647837 159808 134880 -1 9023
9025 0 647821 159896 134800 -1 9024
9026 0 647817 159936 134760 -1 9025
9027 0 647853 160156 134640 -1 9026
9028 0 647881 160224 134600 -1 9027
9029 0 648201 160648 134560 -1 9028
9030 0 648077 160748 134480 -1 9029
9031 0 647985 160996 134400 -1 9030
9032 0 647785 161144 134320 -1 9031
9033 0 647733 161144 134200 -1 9032
9034 0 647713 161144 134120 -1 9033
9035 0 647501 161128 134000 -1 9034
9036 0 647565 161164 133920 -1 9035
9037 0 647465 161032 133840 -1 9036
9038 0 647449 161060 133760 -1 9037
9039 0 647473 161096 133680 -1 9038
9040 0 647101 161036 133600 -1 9039
9041 0 647093 160840 133280 -1 9040
9042 0 647209 160828 133240 -1 9041
9043 0 647213 159644 134480 -1 9021
9044 0 647001 159456 134400 -1 9043
9045 0 647005 159436 134320 -1 9044
9046 0 646997 159476 134240 -1 9045
9047 0 647289 159596 134120 -1 9046
9048 0 647365 159608 134040 -1 9047
9049 0 647501 159760 133880 -1 9048
9050 0 647541 159700 133840 -1 9049
9051 0 662177 163836 144960 -1 8913
9052 0 662125 164204 144880 -1 9051
9053 0 662093 164544 144880 -1 9052
9054 0 661589 164864 144880 -1 9053
9055 0 661409 165096 144960 -1 9054
9056 0 661285 165420 145000 -1 9055
9057 0 661309 165412 145040 -1 9056
9058 0 661129 165612 145120 -1 9057
9059 0 666325 155632 153840 -1 7922
9060 0 666409 155728 154080 -1 9059
9061 0 666441 155816 154120 -1 9060
9062 0 666457 155832 154200 -1 9061
9063 0 666421 155800 154320 -1 9062
9064 0 666393 155744 154360 -1 9063
9065 0 663056 150764 160200 -1 7853
9066 0 664504 151196 160200 -1 9065
9067 0 664564 151204 160120 -1 9066
9068 0 664501.9 151196.61 160240 -1 9066
9069 0 665196 151164 160240 -1 9068
9070 0 665348 151036 160240 -1 9069
9071 0 665436 150972 160160 -1 9070
9072 0 665592 150924 160080 -1 9071
9073 0 665544 150876 160000 -1 9072
9074 0 665452 150796 159920 -1 9073
9075 0 665452 150784 159880 -1 9074
9076 0 665464 150768 159800 -1 9075
9077 0 665508 150780 159720 -1 9076
9078 0 664476 151204 160720 -1 9068
9079 0 664812 151344 160760 -1 9078
9080 0 664912 151484 160880 -1 9079
9081 0 664912 151460 161000 -1 9080
9082 0 665036 151500 161080 -1 9081
9083 0 665152 151496 161160 -1 9082
9084 0 665524 151788 161240 -1 9083
9085 0 665968 151852 161400 -1 9084
9086 0 666272 151916 161560 -1 9085
9087 0 666268 151920 161680 -1 9086
9088 0 666368 151960 161760 -1 9087
9089 0 666476 152020 161800 -1 9088
9090 0 666452 152024 161880 -1 9089
9091 0 666732 151888 162000 -1 9090
9092 0 666685 152092.06 162040 -1 9091
9093 0 666784 151924 162080 -1 9092
9094 0 666856 152036 162160 -1 9093
9095 0 666928 151960 162320 -1 9094
9096 0 667128 152136 162400 -1 9095
9097 0 667080 152152 162480 -1 9096
9098 0 667330 152480 162560 -1 9097
9099 0 667658.3 153259.67 162760 -1 9098
9100 0 667707 153301 162800 -1 9099
9101 0 668087 153481 162800 -1 9100
9102 0 668591 153717 162800 -1 9101
9103 0 668883 153821 162800 -1 9102
9104 0 669387 153985 162800 -1 9103
9105 0 669483 154357 162800 -1 9104
9106 0 669643 154489 162840 -1 9105
9107 0 670023 154773 162880 -1 9106
9108 0 670347 155289 162880 -1 9107
9109 0 670419 155625 162880 -1 9108
9110 0 671211 155937 162880 -1 9109
9111 0 671659 156161 162880 -1 9110
9112 0 671816.3 156355.67 162960 -1 9111
9113 0 671895 156453 163000 -1 9112
9114 0 672195 156549 163040 -1 9113
9115 0 672555 156713 163080 -1 9114
9116 0 672663 156769 163120 -1 9115
9117 0 672771 156825 163160 -1 9116
9118 0 672891 156873 163200 -1 9117
9119 0 673231 157081 163360 -1 9118
9120 0 674043 157749 163400 -1 9119
9121 0 674221 157961 163600 -1 9120
9122 0 674425 158141 163720 -1 9121
9123 0 674457 158285 163760 -1 9122
9124 0 674485 158385 163920 -1 9123
9125 0 674585 158441 164000 -1 9124
9126 0 674533 158595 164200 -1 9125
9127 0 674625 158597 164240 -1 9126
9128 0 674797 158813 164400 -1 9127
9129 0 674801 158853 164480 -1 9128
9130 0 674969 158913 164680 -1 9129
9131 0 675033 158977 164800 -1 9130
9132 0 675097 159017 164920 -1 9131
9133 0 675205 158981 165040 -1 9132
9134 0 675253 158981 165120 -1 9133
9135 0 675213 158925 165160 -1 9134
9136 0 675365 159029 165320 -1 9135
9137 0 675645 159061 165400 -1 9136
9138 0 675701 159045 165480 -1 9137
9139 0 675981 158989 165520 -1 9138
9140 0 675929 158945 165640 -1 9139
9141 0 675977 158941 165720 -1 9140
9142 0 676093 158881 165920 -1 9141
9143 0 676141 158881 165960 -1 9142
9144 0 676173 158789 166040 -1 9143
9145 0 676265 158689 166200 -1 9144
9146 0 676437 158405 166280 -1 9145
9147 0 676439 158425 166320 -1 9146
9148 0 676441 158445 166360 -1 9147
9149 0 676545 158501 166400 -1 9148
9150 0 676581 158493 166520 -1 9149
9151 0 676621 158573 166560 -1 9150
9152 0 676581 158557 166600 -1 9151
9153 0 676685 158641 166640 -1 9152
9154 0 677053 158993 166840 -1 9153
9155 0 677201 159289 166920 -1 9154
9156 0 677354.6 159327.4 167080 -1 9155
9157 0 677393 159337 167120 -1 9156
9158 0 677845 159621 167120 -1 9157
9159 0 678297 159957 167080 -1 9158
9160 0 678681 160133 167000 -1 9159
9161 0 678861 160629 166920 -1 9160
9162 0 679253 160937 166920 -1 9161
9163 0 679817 161085 167040 -1 9162
9164 0 680197 161189 167080 -1 9163
9165 0 680461 161581 167080 -1 9164
9166 0 680763 161925 167200 -1 9165
9167 0 681015 162173 167320 -1 9166
9168 0 681227 162137 167440 -1 9167
9169 0 681611 162213 167560 -1 9168
9170 0 681663 162209 167600 -1 9169
9171 0 682143 162381 167720 -1 9170
9172 0 682815 162513 167800 -1 9171
9173 0 683117 162589 167840 -1 9172
9174 0 683441 162861 168000 -1 9173
9175 0 683797 163033 168080 -1 9174
9176 0 683969 163085 168160 -1 9175
9177 0 684241 163161 168240 -1 9176
9178 0 684405 163229 168280 -1 9177
9179 0 684741 163397 168400 -1 9178
9180 0 685217 163541 168520 -1 9179
9181 0 685449 163929 168640 -1 9180
9182 0 685729 164241 168800 -1 9181
9183 0 686309 164769 168960 -1 9182
9184 0 686517 165097 169040 -1 9183
9185 0 686849 165353 169160 -1 9184
9186 0 687037 165493 169240 -1 9185
9187 0 687149 165657 169360 -1 9186
9188 0 687421 165809 169480 -1 9187
9189 0 687501 165801 169560 -1 9188
9190 0 687693 166345 169640 -1 9189
9191 0 688029 166657 169680 -1 9190
9192 0 688029 167717 169680 -1 9191
9193 0 687789 168053 169240 -1 9192
9194 0 687401 168585 169160 -1 9193
9195 0 687153 168917 168960 -1 9194
9196 0 687109 169005 168840 -1 9195
9197 0 687029 169117 168680 -1 9196
9198 0 687401 169641 168680 -1 9197
9199 0 687469 169977 168560 -1 9198
9200 0 687501 170017 168480 -1 9199
9201 0 687689 170233 168400 -1 9200
9202 0 687441 170209 168240 -1 9201
9203 0 687317 170333 168080 -1 9202
9204 0 687225 170361 168000 -1 9203
9205 0 688165 170421 168320 -1 9201
9206 0 688269 170525 168200 -1 9205
9207 0 688401 170681 168040 -1 9206
9208 0 688617 170829 167960 -1 9207
9209 0 688753 170925 167880 -1 9208
9210 0 688837 171037 167800 -1 9209
9211 0 688945 171285 167600 -1 9210
9212 0 689271 171453 167480 -1 9211
9213 0 689555 171633 167600 -1 9212
9214 0 689679 171633 167720 -1 9213
9215 0 689871 171757 167800 -1 9214
9216 0 689935 171857 167920 -1 9215
9217 0 690071 171857 168080 -1 9216
9218 0 690147 171845 168280 -1 9217
9219 0 690263 171857 168520 -1 9218
9220 0 690451 172057 168640 -1 9219
9221 0 690983 172377 168640 -1 9220
9222 0 691731 172565 168640 -1 9221
9223 0 691957 172781 168560 -1 9222
9224 0 692093 173001 168480 -1 9223
9225 0 692577 173193 168440 -1 9224
9226 0 692905 173225 168360 -1 9225
9227 0 693229 173301 168280 -1 9226
9228 0 693825 173497 168280 -1 9227
9229 0 694181 173753 168280 -1 9228
9230 0 694419 173881 168200 -1 9229
9231 0 694423 173941 168120 -1 9230
9232 0 694839 174097 168080 -1 9231
9233 0 695155 174293 168040 -1 9232
9234 0 695627 174409 168000 -1 9233
9235 0 695683 174545 167960 -1 9234
9236 0 695715 174617 167920 -1 9235
9237 0 695547 174709 167760 -1 9236
9238 0 695255 174733 167600 -1 9237
9239 0 695359 175229 167240 -1 9238
9240 0 695419 175729 167240 -1 9239
9241 0 695587 176289 167240 -1 9240
9242 0 695567 176233 167440 -1 9241
9243 0 695323 176509 167440 -1 9242
9244 0 695191 176741 167200 -1 9243
9245 0 695191 177265 167120 -1 9244
9246 0 695252.56 177838.42 167120 -1 9245
9247 0 695168.56 178574.42 167120 -1 9246
9248 0 695168.56 179110.42 167120 -1 9247
9249 0 695120.56 179482.42 167120 -1 9248
9250 0 695151.94 179208.94 167280 -1 9249
9251 0 695236.56 178458.42 167720 -1 9250
9252 0 695256.56 178330.42 167840 -1 9251
9253 0 695420.56 178350.42 167960 -1 9252
9254 0 695432.56 178318.42 168120 -1 9253
9255 0 695516.56 178210.42 168240 -1 9254
9256 0 695600.56 178214.42 168360 -1 9255
9257 0 695580.56 178226.42 168400 -1 9256
9258 0 695164.56 179802.42 167200 -1 9249
9259 0 694876.56 180138.42 167200 -1 9258
9260 0 694756.56 180186.42 167120 -1 9259
9261 0 694744.56 180218.42 167080 -1 9260
9262 0 694652.56 180274.42 167000 -1 9261
9263 0 694564.56 180274.42 166960 -1 9262
9264 0 695224.56 178966.42 167280 -1 9248
9265 0 695130.06 176845.1 167000 -1 9244
9266 0 695056.56 176970.42 166760 -1 9265
9267 0 691541 172305 168880 -1 9222
9268 0 691481 172329 168920 -1 9267
9269 0 691577 172161 169040 -1 9268
9270 0 691521 172209 169240 -1 9269
9271 0 691785 172357 169400 -1 9270
9272 0 691973 172365 169520 -1 9271
9273 0 691949 172369 169560 -1 9272
9274 0 691957 172429 169600 -1 9273
9275 0 691993 172581 169640 -1 9274
9276 0 691885 172857 169680 -1 9275
9277 0 691973 173037 169760 -1 9276
9278 0 692037 173197 169840 -1 9277
9279 0 692149 173285 169880 -1 9278
9280 0 692061 173249 169920 -1 9279
9281 0 692053 173273 169960 -1 9280
9282 0 692113 173301 170040 -1 9281
9283 0 692033 173245 170120 -1 9282
9284 0 692033 173189 170240 -1 9283
9285 0 691885 173537 170240 -1 9284
9286 0 691649 173681 170400 -1 9285
9287 0 691637 173653 170440 -1 9286
9288 0 691641 173713 170680 -1 9287
9289 0 691629 173713 170720 -1 9288
9290 0 690409 172045 169240 -1 9270
9291 0 690329 171969 169400 -1 9290
9292 0 690509 171929 169520 -1 9291
9293 0 690633 172061 169640 -1 9292
9294 0 690625 172065 169760 -1 9293
9295 0 689005 166989 169680 -1 9191
9296 0 689577 167317 169680 -1 9295
9297 0 690001 167365 169680 -1 9296
9298 0 690413 167557 169680 -1 9297
9299 0 690749 167589 169560 -1 9298
9300 0 691373 167637 169560 -1 9299
9301 0 691873 167693 169560 -1 9300
9302 0 692239 167765 169760 -1 9301
9303 0 692403 167901 169880 -1 9302
9304 0 692659 167981 170080 -1 9303
9305 0 692727 167949 170280 -1 9304
9306 0 692723 167961 170520 -1 9305
9307 0 692803 167753 170600 -1 9306
9308 0 692891 167589 170920 -1 9307
9309 0 692763 167243.86 171240 -1 9308
9310 0 693047 167809 171240 -1 9309
9311 0 693423 167969 171240 -1 9310
9312 0 693479 167949 171400 -1 9311
9313 0 693560.6 167936.2 171480 -1 9312
9314 0 693683 167917 171600 -1 9313
9315 0 693819 167945 171680 -1 9314
9316 0 693779 167981 171720 -1 9315
9317 0 692667 166985 171480 -1 9309
9318 0 692631 166873 171560 -1 9317
9319 0 692535 166537 171600 -1 9318
9320 0 692579 166121 171760 -1 9319
9321 0 692643 166025 171920 -1 9320
9322 0 692951 165681 172080 -1 9321
9323 0 693095 165569 172200 -1 9322
9324 0 693215 165349 172400 -1 9323
9325 0 693275 165179 172480 -1 9324
9326 0 693335 165009 172560 -1 9325
9327 0 693439 164901 172640 -1 9326
9328 0 693595 164393 172760 -1 9327
9329 0 693335 164061 172760 -1 9328
9330 0 693267 163749 172800 -1 9329
9331 0 693455 163877 172680 -1 9330
9332 0 693387 163529 172760 -1 9331
9333 0 693487 163397 172920 -1 9332
9334 0 693551 163225 173000 -1 9333
9335 0 693847 163021 173160 -1 9334
9336 0 694455 162621 173200 -1 9335
9337 0 694575 162625 173240 -1 9336
9338 0 694631 162125 173360 -1 9337
9339 0 694431 162057 173520 -1 9338
9340 0 694391 161985 173600 -1 9339
9341 0 694423 161989 173680 -1 9340
9342 0 694443 161893 173800 -1 9341
9343 0 694583 161953 173880 -1 9342
9344 0 694579 161933 173960 -1 9343
9345 0 695255 161977 174000 -1 9344
9346 0 695595 161945 174200 -1 9345
9347 0 695607 162017 174360 -1 9346
9348 0 695571 162101 174440 -1 9347
9349 0 694555 162541 172840 -1 9337
9350 0 694563 162633 172760 -1 9349
9351 0 694543 162733 172640 -1 9350
9352 0 694455 162725 172520 -1 9351
9353 0 694427 162761 172480 -1 9352
9354 0 693455 164911.22 172680 -1 9327
9355 0 693583 164993 173000 -1 9354
9356 0 693723 165001 173200 -1 9355
9357 0 693715 165025 173280 -1 9356
9358 0 693791 165113 173520 -1 9357
9359 0 693843 165181 173640 -1 9358
9360 0 693891 165205 173720 -1 9359
9361 0 694035 165253 173880 -1 9360
9362 0 694019 165185 174000 -1 9361
9363 0 694039 165193 174080 -1 9362
9364 0 693995 165041 174280 -1 9363
9365 0 693875 165045 174360 -1 9364
9366 0 693847 165093 174440 -1 9365
9367 0 693831 165117 174520 -1 9366
9368 0 693715 165141 174600 -1 9367
9369 0 693747 165189 174680 -1 9368
9370 0 693915 165225 174840 -1 9369
9371 0 694027 165369 174920 -1 9370
9372 0 694123 165413 175000 -1 9371
9373 0 694087 165461 175080 -1 9372
9374 0 694051 165517 175160 -1 9373
9375 0 694039 165469 175200 -1 9374
9376 0 687882.2 166869.7 170000 -1 9191
9377 0 687717 167109 170360 -1 9376
9378 0 687541 167157 170480 -1 9377
9379 0 687437 167277 170680 -1 9378
9380 0 687381 167327 170760 -1 9379
9381 0 687413 167373 171160 -1 9380
9382 0 687493 167401 171400 -1 9381
9383 0 687505 167389 171560 -1 9382
9384 0 687425 167381 171720 -1 9383
9385 0 687325 167377 170840 -1 9380
9386 0 687137 167445 170920 -1 9385
9387 0 686741 167573 171160 -1 9386
9388 0 686581 167645 171400 -1 9387
9389 0 686459 167661 171480 -1 9388
9390 0 686383 167737 171600 -1 9389
9391 0 686395 167729 171640 -1 9390
9392 0 686299 167745 171720 -1 9391
9393 0 686087 167829 171960 -1 9392
9394 0 685759 167937 172120 -1 9393
9395 0 685543 168029 172240 -1 9394
9396 0 685355 168033 172400 -1 9395
9397 0 684947 168113 172600 -1 9396
9398 0 684827 168165 172640 -1 9397
9399 0 684659 168145 172680 -1 9398
9400 0 684427 168125 172760 -1 9399
9401 0 684379 168085 172840 -1 9400
9402 0 684215 168037 172920 -1 9401
9403 0 684231 167913 173040 -1 9402
9404 0 684155 167965 173120 -1 9403
9405 0 684047 167921 173280 -1 9404
9406 0 683879 167969 173440 -1 9405
9407 0 683679 167981 173600 -1 9406
9408 0 683387 168013 173720 -1 9407
9409 0 683311 167933 173840 -1 9408
9410 0 683167 167941 174040 -1 9409
9411 0 683151 167905 174080 -1 9410
9412 0 683131 167933 174160 -1 9411
9413 0 682959 167993 174280 -1 9412
9414 0 682723 168065 174400 -1 9413
9415 0 682179 167993 174400 -1 9414
9416 0 681827 168037 174520 -1 9415
9417 0 681715 168093 174640 -1 9416
9418 0 681415 168057 174760 -1 9417
9419 0 681007 167909 174760 -1 9418
9420 0 680547 168001 174840 -1 9419
9421 0 680691 167961 175240 -1 9420
9422 0 680699 167989 175400 -1 9421
9423 0 680511 168057 175520 -1 9422
9424 0 680239 167913 175600 -1 9423
9425 0 680099 167853 175640 -1 9424
9426 0 679995 167897 175680 -1 9425
9427 0 679975 167805 175720 -1 9426
9428 0 679895 167849 175800 -1 9427
9429 0 679823 167881 175880 -1 9428
9430 0 679839 167829 175920 -1 9429
9431 0 679609 167869 176120 -1 9430
9432 0 679513 167781 176240 -1 9431
9433 0 679401 167793 176320 -1 9432
9434 0 679301 167853 176480 -1 9433
9435 0 679145 167789 176680 -1 9434
9436 0 679029 167717 176760 -1 9435
9437 0 678849 167709 176960 -1 9436
9438 0 678677 167649 177120 -1 9437
9439 0 678401 167709 177320 -1 9438
9440 0 678153 167537 177600 -1 9439
9441 0 678005 167609 177800 -1 9440
9442 0 677990 167684 177920 -1 9441
9443 0 677985 167709 177960 -1 9442
9444 0 677909 167857 177960 -1 9443
9445 0 677393 167885 178160 -1 9444
9446 0 677281 167921 178320 -1 9445
9447 0 677225 167909 178360 -1 9446
9448 0 677113 167917 178440 -1 9447
9449 0 677061 167921 178520 -1 9448
9450 0 676813 167941 178680 -1 9449
9451 0 676585 168125 178760 -1 9450
9452 0 676473 168213 179080 -1 9451
9453 0 676188.2 168136.2 179240 -1 9452
9454 0 676117 168117 179280 -1 9453
9455 0 675861 168077 179480 -1 9454
9456 0 675681 167845 179680 -1 9455
9457 0 675717 167509 179720 -1 9456
9458 0 675797 167397 179920 -1 9457
9459 0 675813 167405 179960 -1 9458
9460 0 675821 167381 180000 -1 9459
9461 0 675857 167457 180120 -1 9460
9462 0 675869 167497 180200 -1 9461
9463 0 675821 167541 180240 -1 9462
9464 0 675265 168181 179800 -1 9456
9465 0 675317 168297 179840 -1 9464
9466 0 675165 168289 179880 -1 9465
9467 0 674533 168421 179960 -1 9466
9468 0 674485 168693 180160 -1 9467
9469 0 674605 168753 180320 -1 9468
9470 0 674593 168929 180360 -1 9469
9471 0 674389 168857 180520 -1 9470
9472 0 674105 168981 180600 -1 9471
9473 0 673821 169029 180720 -1 9472
9474 0 673601 169245 180880 -1 9473
9475 0 673237 169501 180880 -1 9474
9476 0 672761 169649 180880 -1 9475
9477 0 672125 169641 180960 -1 9476
9478 0 671896.2 169469.8 181040 -1 9477
9479 0 671553 169213 181160 -1 9478
9480 0 671281 169029 181080 -1 9479
9481 0 671155.4 168813.1 181000 -1 9480
9482 0 671091.4 169037.1 181320 -1 9481
9483 0 670843.4 169357.1 181560 -1 9482
9484 0 670675 169453 181640 -1 9483
9485 0 670507.4 169549.1 181720 -1 9484
9486 0 670208.3 169645 181960 -1 9485
9487 0 670059.4 169693.1 182080 -1 9486
9488 0 669763.4 169617.1 182200 -1 9487
9489 0 669989.75 170144.75 182000 -1 9488
9490 0 670196.1 170445.17 182080 -1 9489
9491 0 670076.1 170361.17 181480 -1 9490
9492 0 669960.1 170393.17 182320 -1 9489
9493 0 669636.1 170149.17 182560 -1 9492
9494 0 669712.1 170065.17 182720 -1 9493
9495 0 669140.1 169801.17 182720 -1 9494
9496 0 669024.1 169689.17 182800 -1 9495
9497 0 669000.1 169673.17 182840 -1 9496
9498 0 668984.1 169709.17 182880 -1 9497
9499 0 670142 169406.67 181520 -1 9486
9500 0 670136.1 169385.17 181480 -1 9499
9501 0 670272.1 169349.17 181360 -1 9500
9502 0 670224.1 169321.17 181320 -1 9501
9503 0 670272.1 169269.17 181240 -1 9502
9504 0 670280.1 169201.17 181160 -1 9503
9505 0 670296.1 169145.17 181080 -1 9504
9506 0 670348.1 169173.17 181040 -1 9505
9507 0 669932.1 169581.17 181520 -1 9499
9508 0 669880.1 169813.17 181520 -1 9507
9509 0 669862.7 169777 181480 -1 9508
9510 0 669828.1 169705.17 181400 -1 9509
9511 0 669556.1 169685.17 181480 -1 9509
9512 0 669232.1 169777.17 181480 -1 9511
9513 0 669028.1 169797.17 181320 -1 9512
9514 0 669072.1 169861.17 181280 -1 9513
9515 0 669088.1 169857.17 181200 -1 9514
9516 0 669108.1 169865.17 181160 -1 9515
9517 0 671524.1 168781.17 180840 -1 9481
9518 0 671500.1 168669.17 180720 -1 9517
9519 0 670916.1 168429.17 180720 -1 9518
9520 0 670684.1 168469.17 180600 -1 9519
9521 0 670588.1 168437.17 180480 -1 9520
9522 0 670604.1 168525.17 180400 -1 9521
9523 0 681495 162025 168000 -1 9170
9524 0 681319 162125 168160 -1 9523
9525 0 681179 162301 168360 -1 9524
9526 0 681251 162305 168640 -1 9525
9527 0 681171 162309 168840 -1 9526
9528 0 681423 162241 168880 -1 9527
9529 0 681307 162201 169000 -1 9528
9530 0 681403 162241 169120 -1 9529
9531 0 681495 162305 169240 -1 9530
9532 0 681563 162313 169360 -1 9531
9533 0 681595 162257 169400 -1 9532
9534 0 681615 162385 169560 -1 9533
9535 0 681659 162317 169680 -1 9534
9536 0 681639 162441 169760 -1 9535
9537 0 681535 162533 169840 -1 9536
9538 0 681479 162485 169960 -1 9537
9539 0 681407 162379 170000 -1 9538
9540 0 681335 162273 170040 -1 9539
9541 0 681179 161853 170080 -1 9540
9542 0 681245 161453 170160 -1 9541
9543 0 681257 161225 170200 -1 9542
9544 0 681301 161177 170280 -1 9543
9545 0 681377 160865 170280 -1 9544
9546 0 681509 160717 170440 -1 9545
9547 0 681461 160517 170640 -1 9546
9548 0 681481 160441 170680 -1 9547
9549 0 681397 160325 170760 -1 9548
9550 0 681265 160097 170880 -1 9549
9551 0 681249 160101 170920 -1 9550
9552 0 681269 160093 170960 -1 9551
9553 0 681339 162309 170200 -1 9539
9554 0 681327 162317 170240 -1 9553
9555 0 681319 162369 170440 -1 9554
9556 0 681299 162365 170480 -1 9555
9557 0 678445 160369 166720 -1 9160
9558 0 678173 160245 166480 -1 9557
9559 0 678029 160225 166400 -1 9558
9560 0 677953 159785 166400 -1 9559
9561 0 677933 159721 166360 -1 9560
9562 0 677933 159637 166320 -1 9561
9563 0 677969 159577 166280 -1 9562
9564 0 677821 159737 166200 -1 9563
9565 0 677801 159771 166160 -1 9564
9566 0 677791 159763 166120 -1 9565
9567 0 677621 159103 167520 -1 9157
9568 0 677289 158501 167520 -1 9567
9569 0 677165 158269 167600 -1 9568
9570 0 676881 158025 167760 -1 9569
9571 0 677089 157985 167840 -1 9570
9572 0 676925 158025 167920 -1 9571
9573 0 676901 158053 167960 -1 9572
9574 0 677001 158153 168000 -1 9573
9575 0 676649 158009 166800 -1 9150
9576 0 676825 157849 166880 -1 9575
9577 0 677021 157621 167040 -1 9576
9578 0 677301 157417 167160 -1 9577
9579 0 677425 157181 167200 -1 9578
9580 0 677669 157037 167280 -1 9579
9581 0 677953 156873 167400 -1 9580
9582 0 678329 156613 167520 -1 9581
9583 0 678569 156457 167640 -1 9582
9584 0 678669 156225 167640 -1 9583
9585 0 678881 156137 167640 -1 9584
9586 0 679021 155953 167760 -1 9585
9587 0 679385 155937 167840 -1 9586
9588 0 679329 155789 167920 -1 9587
9589 0 679441 155741 167960 -1 9588
9590 0 679565 155729 168000 -1 9589
9591 0 679725 155729 168040 -1 9590
9592 0 679805 155753 168080 -1 9591
9593 0 680029 155693 168120 -1 9592
9594 0 680073 155673 168160 -1 9593
9595 0 680175 155625 168240 -1 9594
9596 0 680187 155649 168320 -1 9595
9597 0 680183 155633 168480 -1 9596
9598 0 680211 155613 168600 -1 9597
9599 0 680243 155553 168680 -1 9598
9600 0 680659 155361 168880 -1 9599
9601 0 680999 155197 168920 -1 9600
9602 0 681167 155173 168960 -1 9601
9603 0 681303 155049 169040 -1 9602
9604 0 681647 155089 169120 -1 9603
9605 0 682115 155069 169160 -1 9604
9606 0 682335 154937 169320 -1 9605
9607 0 682419 154885 169400 -1 9606
9608 0 682607 154837 169600 -1 9607
9609 0 682875 154821 169720 -1 9608
9610 0 682951 154801 169800 -1 9609
9611 0 683083 154785 169880 -1 9610
9612 0 683143 154781 170000 -1 9611
9613 0 683451 154621 170080 -1 9612
9614 0 683403 154573 170160 -1 9613
9615 0 683847 154289 170200 -1 9614
9616 0 684047 154249 170320 -1 9615
9617 0 684143 154213 170440 -1 9616
9618 0 684291 154189 170640 -1 9617
9619 0 684415 154133 170760 -1 9618
9620 0 684487 154133 170920 -1 9619
9621 0 684727 154185 171040 -1 9620
9622 0 684883 154101 171160 -1 9621
9623 0 684931 154053 171200 -1 9622
9624 0 684987 153997 171360 -1 9623
9625 0 685071 153905 171440 -1 9624
9626 0 685147 153821 171520 -1 9625
9627 0 685291 153673 171600 -1 9626
9628 0 685391 153585 171640 -1 9627
9629 0 685623 153445 171800 -1 9628
9630 0 685683 153361 171960 -1 9629
9631 0 685727 153325 172040 -1 9630
9632 0 685839 153253 172160 -1 9631
9633 0 686087 153125 172320 -1 9632
9634 0 686183 153053 172440 -1 9633
9635 0 686275 152905 172560 -1 9634
9636 0 686279 152893 172600 -1 9635
9637 0 686455 152725 172720 -1 9636
9638 0 686547 152657 172800 -1 9637
9639 0 686683 152529 172880 -1 9638
9640 0 686963 152485 172960 -1 9639
9641 0 686995 152465 173000 -1 9640
9642 0 687027 152253 173040 -1 9641
9643 0 687099 152173 173080 -1 9642
9644 0 687175 152073 173120 -1 9643
9645 0 687395 151793 173160 -1 9644
9646 0 687595 151569 173120 -1 9645
9647 0 687899 151385 173040 -1 9646
9648 0 688195 151049 173040 -1 9647
9649 0 688323 150957 173080 -1 9648
9650 0 688611 150829 173120 -1 9649
9651 0 688807 150669 173080 -1 9650
9652 0 688947 150625 173040 -1 9651
9653 0 689235 150365 173040 -1 9652
9654 0 689411 150141 173080 -1 9653
9655 0 689499 149961 173120 -1 9654
9656 0 689699 149901 173160 -1 9655
9657 0 690015 149777 173160 -1 9656
9658 0 690315 149533 173120 -1 9657
9659 0 690499 149409 173200 -1 9658
9660 0 690527 149321 173280 -1 9659
9661 0 690631 149165 173320 -1 9660
9662 0 690715 149117 173360 -1 9661
9663 0 690859 148993 173320 -1 9662
9664 0 690955 148965 173280 -1 9663
9665 0 691107 148841 173240 -1 9664
9666 0 691247 148653 173200 -1 9665
9667 0 691239 148693 173160 -1 9666
9668 0 691299 148513 173200 -1 9667
9669 0 691363 148313 173240 -1 9668
9670 0 691355 148237 173320 -1 9669
9671 0 691347 148181 173360 -1 9670
9672 0 691319 148001 173480 -1 9671
9673 0 691363 147833 173520 -1 9672
9674 0 691347 147733 173640 -1 9673
9675 0 691403 147621 173720 -1 9674
9676 0 691639 147277 173760 -1 9675
9677 0 691751 146921 173800 -1 9676
9678 0 691811 146545 173840 -1 9677
9679 0 691731 146121 173840 -1 9678
9680 0 691787 146061 173760 -1 9679
9681 0 691867 145833 173680 -1 9680
9682 0 691987 145505 173680 -1 9681
9683 0 691955 145225 173680 -1 9682
9684 0 691887 144981 173600 -1 9683
9685 0 691751 144665 173600 -1 9684
9686 0 691683 144577 173640 -1 9685
9687 0 691515 144449 173600 -1 9686
9688 0 691591 144193 173600 -1 9687
9689 0 691523 143793 173560 -1 9688
9690 0 691339 143393 173600 -1 9689
9691 0 691227 143053 173560 -1 9690
9692 0 691167 142945 173520 -1 9691
9693 0 691159 142877 173480 -1 9692
9694 0 691111 142761 173440 -1 9693
9695 0 691083 142629 173360 -1 9694
9696 0 691067 142481 173280 -1 9695
9697 0 691071 142321 173200 -1 9696
9698 0 690971 142105 173040 -1 9697
9699 0 690783 141877 173000 -1 9698
9700 0 690467 141389 172960 -1 9699
9701 0 690271 141157 172920 -1 9700
9702 0 690091 140801 172840 -1 9701
9703 0 690023 140713 172800 -1 9702
9704 0 689939 140513 172720 -1 9703
9705 0 689799 140249 172600 -1 9704
9706 0 689655 139629 172480 -1 9705
9707 0 689359 139337 172360 -1 9706
9708 0 689179 139097 172120 -1 9707
9709 0 689135 139109 171960 -1 9708
9710 0 689259 139169 171920 -1 9709
9711 0 689087 138909 171840 -1 9710
9712 0 688899 138537 171680 -1 9711
9713 0 688703 138085 171560 -1 9712
9714 0 688587 137709 171360 -1 9713
9715 0 688415 137397 171280 -1 9714
9716 0 688143 136901 171160 -1 9715
9717 0 688191 136717 171040 -1 9716
9718 0 688063 136701 171000 -1 9717
9719 0 688043 136305 170840 -1 9718
9720 0 688011 136197 170680 -1 9719
9721 0 687975 136081 170520 -1 9720
9722 0 687947 135981 170400 -1 9721
9723 0 687795 135785 170200 -1 9722
9724 0 687699 135713 170040 -1 9723
9725 0 687639 135625 169880 -1 9724
9726 0 687619 135369 169720 -1 9725
9727 0 687603 135233 169600 -1 9726
9728 0 687575 135117 169440 -1 9727
9729 0 687523 135049 169400 -1 9728
9730 0 687287 134965 169160 -1 9729
9731 0 687155 134921 169000 -1 9730
9732 0 686471 134769 168840 -1 9731
9733 0 686139 134801 168720 -1 9732
9734 0 686087 134809 168640 -1 9733
9735 0 685891 134689 168480 -1 9734
9736 0 685963 134561 168000 -1 9735
9737 0 685847 134785 167760 -1 9736
9738 0 685999 134973 167720 -1 9737
9739 0 686161 135277 167760 -1 9738
9740 0 686061 135245 167640 -1 9739
9741 0 685961 135177 167600 -1 9740
9742 0 685929 135229 167560 -1 9741
9743 0 671807 156485 163560 -1 9112
9744 0 671607 156325 163720 -1 9743
9745 0 671559 156145 163840 -1 9744
9746 0 671679 156113 163960 -1 9745
9747 0 671727 156057 164080 -1 9746
9748 0 671839 155969 164280 -1 9747
9749 0 671839 155909 164520 -1 9748
9750 0 671715 155857 164680 -1 9749
9751 0 671739 155853 164800 -1 9750
9752 0 671731 155909 165000 -1 9751
9753 0 671663 155917 165240 -1 9752
9754 0 671639 155909 165440 -1 9753
9755 0 671715 155877 165680 -1 9754
9756 0 671703 155929 165840 -1 9755
9757 0 671663 155981 165960 -1 9756
9758 0 671571 155873 166200 -1 9757
9759 0 671747 155573 166280 -1 9758
9760 0 671743 155557 166360 -1 9759
9761 0 671759 155509 166520 -1 9760
9762 0 671907 155457 166640 -1 9761
9763 0 672003 155401 166800 -1 9762
9764 0 672099 155269 167000 -1 9763
9765 0 672091 155181 167160 -1 9764
9766 0 672131 155173 167200 -1 9765
9767 0 672199 155109 167320 -1 9766
9768 0 672391 155049 167520 -1 9767
9769 0 672359 154941 167760 -1 9768
9770 0 672387 154905 167880 -1 9769
9771 0 672391 154877 167960 -1 9770
9772 0 672271 154749 168160 -1 9771
9773 0 672439 154625 168360 -1 9772
9774 0 672511 154677 168560 -1 9773
9775 0 672491 154645 168760 -1 9774
9776 0 672555 154553 168880 -1 9775
9777 0 672527 154565 168920 -1 9776
9778 0 672647 154485 169120 -1 9777
9779 0 672651 154461 169160 -1 9778
9780 0 672607 154437 169240 -1 9779
9781 0 672687 154333 169360 -1 9780
9782 0 672763 154289 169440 -1 9781
9783 0 672783 154309 169480 -1 9782
9784 0 672915 154313 169520 -1 9783
9785 0 672851 154237 169560 -1 9784
9786 0 672795 154293 169600 -1 9785
9787 0 672783 154237 169680 -1 9786
9788 0 672711 154229 169760 -1 9787
9789 0 672575 154145 169840 -1 9788
9790 0 672503 154181 170040 -1 9789
9791 0 672483 154153 170160 -1 9790
9792 0 672567 154229 170320 -1 9791
9793 0 672539 154229 170520 -1 9792
9794 0 672523 154297 170600 -1 9793
9795 0 672575 154197 170640 -1 9794
9796 0 672607 154161 170760 -1 9795
9797 0 672591 154169 170880 -1 9796
9798 0 672539 154233 170960 -1 9797
9799 0 667527 152985 162800 -1 9100
9800 0 667399 152565 162800 -1 9799
9801 0 667231 152093 162840 -1 9800
9802 0 667083 152241 162960 -1 9801
9803 0 667163 152289 163080 -1 9802
9804 0 666931 152229 163160 -1 9803
9805 0 666835 152133 163240 -1 9804
9806 0 666815 152133 163320 -1 9805
9807 0 666671 152109 163400 -1 9806
9808 0 666419 152037 163520 -1 9807
9809 0 666391 151989 163560 -1 9808
9810 0 666227 151989 163760 -1 9809
9811 0 666047 151797 163960 -1 9810
9812 0 666035 151785 164000 -1 9811
9813 0 666095 151917 164200 -1 9812
9814 0 666075 151809 164280 -1 9813
9815 0 665935 151721 164360 -1 9814
9816 0 665523 151645 164400 -1 9815
9817 0 665051 151477 164440 -1 9816
9818 0 664799 151241 164560 -1 9817
9819 0 664515 151081 164640 -1 9818
9820 0 664603 150929 164760 -1 9819
9821 0 664647 150857 164880 -1 9820
9822 0 664527 150805 165040 -1 9821
9823 0 664491 150889 165200 -1 9822
9824 0 664491 150889 165320 -1 9823
9825 0 664491 150889 165360 -1 9824
9826 0 664517 150919 165400 -1 9825
9827 0 664543 150949 165440 -1 9826
9828 0 664523 150957 165480 -1 9827
9829 0 664519 151073 165560 -1 9828
9830 0 664623 151145 165720 -1 9829
9831 0 664607 151109 165840 -1 9830
9832 0 664647 151069 165960 -1 9831
9833 0 664539 150749 165080 -1 9822
9834 0 664351 150173 165120 -1 9833
9835 0 664319 149953 165240 -1 9834
9836 0 664279 149785 165360 -1 9835
9837 0 664199 149669 165440 -1 9836
9838 0 664047 149521 165560 -1 9837
9839 0 664071 149465 165640 -1 9838
9840 0 663891 149157 165680 -1 9839
9841 0 663879 149081 165720 -1 9840
9842 0 663763 148985 165840 -1 9841
9843 0 663647 148889 166000 -1 9842
9844 0 663599 148801 166160 -1 9843
9845 0 663571 148721 166200 -1 9844
9846 0 663539 148141 166280 -1 9845
9847 0 663431 148017 166320 -1 9846
9848 0 663379 147937 166360 -1 9847
9849 0 663263 147885 166440 -1 9848
9850 0 663183 147785 166520 -1 9849
9851 0 662975 147645 166560 -1 9850
9852 0 662859 147461 166600 -1 9851
9853 0 662835 147437 166640 -1 9852
9854 0 662719 147293 166720 -1 9853
9855 0 662603 147201 166760 -1 9854
9856 0 662603 147253 166800 -1 9855
9857 0 662599 147185 166840 -1 9856
9858 0 662547 147205 166880 -1 9857
9859 0 662511 147217 166920 -1 9858
9860 0 662427 147165 166960 -1 9859
9861 0 662375 147053 167040 -1 9860
9862 0 662347 146993 167120 -1 9861
9863 0 662147 146877 167200 -1 9862
9864 0 662135 146861 167240 -1 9863
9865 0 661919 146809 167320 -1 9864
9866 0 661863 146765 167360 -1 9865
9867 0 661811 146665 167440 -1 9866
9868 0 661835 146625 167480 -1 9867
9869 0 661821 146573 167520 -1 9868
9870 0 661665 146501 167600 -1 9869
9871 0 661581 146469 167640 -1 9870
9872 0 661373 146405 167720 -1 9871
9873 0 661361 146273 167800 -1 9872
9874 0 661341 146245 167840 -1 9873
9875 0 661293 146213 167920 -1 9874
9876 0 661185 146169 168000 -1 9875
9877 0 661109 146089 168080 -1 9876
9878 0 661013 146073 168120 -1 9877
9879 0 660877 146033 168160 -1 9878
9880 0 660873 146025 168200 -1 9879
9881 0 660781 146041 168240 -1 9880
9882 0 660669 146037 168280 -1 9881
9883 0 660449 145945 168360 -1 9882
9884 0 660309 145949 168400 -1 9883
9885 0 660197 145897 168440 -1 9884
9886 0 660081 145845 168480 -1 9885
9887 0 659869 145769 168600 -1 9886
9888 0 659697 145813 168680 -1 9887
9889 0 659945 145837 168800 -1 9888
9890 0 659417 145721 168800 -1 9889
9891 0 658865 145737 168800 -1 9890
9892 0 658593 145697 168920 -1 9891
9893 0 658497 145685 169000 -1 9892
9894 0 658425 145605 169120 -1 9893
9895 0 658381 145569 169160 -1 9894
9896 0 658169 145697 169360 -1 9895
9897 0 658261 145597 169480 -1 9896
9898 0 658121 145617 169600 -1 9897
9899 0 658065 145613 169720 -1 9898
9900 0 657409 145433 169720 -1 9899
9901 0 657349 145557 169800 -1 9900
9902 0 657265 145609 169880 -1 9901
9903 0 656709 145421.03 169880 -1 9902
9904 0 656517 145685.03 169840 -1 9903
9905 0 656517 145765.03 169760 -1 9904
9906 0 656585 145757.03 169680 -1 9905
9907 0 656581 145713.03 169560 -1 9906
9908 0 657349 145665 169960 -1 9902
9909 0 657293 145509 170080 -1 9908
9910 0 657217 145421 170160 -1 9909
9911 0 657097 145305 170240 -1 9910
9912 0 656909 145233 170400 -1 9911
9913 0 656957 145297 170480 -1 9912
9914 0 657185 145761 170520 -1 9913
9915 0 657357 146009 170560 -1 9914
9916 0 657241 146221 170640 -1 9915
9917 0 656901 146769 170680 -1 9916
9918 0 656713 146885 170800 -1 9917
9919 0 656489 147121 170920 -1 9918
9920 0 656245 147257 171040 -1 9919
9921 0 655713 147453 171240 -1 9920
9922 0 655385 147569 171360 -1 9921
9923 0 655049 147561 171480 -1 9922
9924 0 654029 147733 171480 -1 9923
9925 0 653093 147705 171480 -1 9924
9926 0 652593 147845 171480 -1 9925
9927 0 652125 147833 171480 -1 9926
9928 0 651853 147709 171520 -1 9927
9929 0 651413 147765 171560 -1 9928
9930 0 651261 147781 171600 -1 9929
9931 0 651073 147793 171760 -1 9930
9932 0 650957 147965 171920 -1 9931
9933 0 650825 148037 172000 -1 9932
9934 0 650485 147997 172040 -1 9933
9935 0 650593 148081 172120 -1 9934
9936 0 650513 148069 172160 -1 9935
9937 0 649665 147745 172200 -1 9936
9938 0 648949 147589 172200 -1 9937
9939 0 648167 147189 172200 -1 9938
9940 0 647994 147201 172240 -1 9939
9941 0 647821 147213 172280 -1 9940
9942 0 647885 147121 172360 -1 9941
9943 0 647881 147117 172440 -1 9942
9944 0 647709 147149 172600 -1 9943
9945 0 647705 147153 172680 -1 9944
9946 0 647685 147173 172720 -1 9945
9947 0 647669 147121 172760 -1 9946
9948 0 647681 147077 172800 -1 9947
9949 0 647697 147153 172880 -1 9948
9950 0 647641 147305 172920 -1 9949
9951 0 647729 147325 173000 -1 9950
9952 0 647677 147327 173040 -1 9951
9953 0 647625 147329 173080 -1 9952
9954 0 647553 147353 173120 -1 9953
9955 0 647509 147317 173160 -1 9954
9956 0 647485 147253 173240 -1 9955
9957 0 647485 147253 173280 -1 9956
9958 0 648097 147133 172160 -1 9939
9959 0 648031 147123 172120 -1 9958
9960 0 647105 147521 172120 -1 9959
9961 0 646917 148273 172120 -1 9960
9962 0 646821 148325 172040 -1 9961
9963 0 646885 148429 171880 -1 9962
9964 0 646893 148565 171720 -1 9963
9965 0 646841 148289 171680 -1 9964
9966 0 646853 148285 171640 -1 9965
9967 0 647965 147113 172080 -1 9959
9968 0 648149 147161 171960 -1 9967
9969 0 648221 147177 171920 -1 9968
9970 0 648141 147013 171880 -1 9969
9971 0 648189 146989 171760 -1 9970
9972 0 648101 146969 171720 -1 9971
9973 0 648201 147097 171680 -1 9972
9974 0 648501 146685 171640 -1 9973
9975 0 648637 146513 171520 -1 9974
9976 0 648597 146457 171400 -1 9975
9977 0 648605 146321 171320 -1 9976
9978 0 648633 146297 171280 -1 9977
9979 0 668139 153321 163160 -1 9100
9980 0 668323 153229 163280 -1 9979
9981 0 668311 153249 163360 -1 9980
9982 0 668235 153113 163520 -1 9981
9983 0 668227 153097 163640 -1 9982
9984 0 668259 153093 163720 -1 9983
9985 0 668311 152957 163840 -1 9984
9986 0 668327 152937 163880 -1 9985
9987 0 659084 141930 165840 -1 7812
9988 0 659028 141942 165920 -1 9987
9989 0 658960 141910 165960 -1 9988
9990 0 659040 141930 166000 -1 9989
9991 0 659020 141882 166040 -1 9990
9992 0 659000 141898 166160 -1 9991
9993 0 658984 142122 166200 -1 9992
9994 0 635348 135562 171920 -1 7770
9995 0 635340 135562 172120 -1 9994
9996 0 635296.75 135559.45 172400 -1 9995
9997 0 635272 135558 172560 -1 9996
9998 0 635240 135666 172640 -1 9997
9999 0 634948 135698 172880 -1 9998
10000 0 635132 135482 173000 -1 9999
10001 0 635132 135398 173120 -1 10000
10002 0 633012 135098 171920 -1 7769
10003 0 633228 134858 171480 -1 10002
10004 0 633196 134854.8 171400 -1 10003
10005 0 633177.7 134837.12 171280 -1 10004
10006 0 633280.25 134617.67 171120 -1 10005
10007 0 633236.4 135043.98 170840 -1 10006
10008 0 632861.8 134941.89 171960 -1 10002
10009 0 632762.9 134848.77 172080 -1 10008
10010 0 632619 134729.03 172200 -1 10009
10011 0 632543.4 134684.36 172360 -1 10010
10012 0 632450.2 134634.45 172520 -1 10011
10013 0 632149.25 134577.9 172560 -1 10012
10014 0 632054 134581.08 172640 -1 10013
10015 0 632052.3 134544.4 172760 -1 10014
10016 0 631180 135894 174000 -1 7760
10017 0 631348 135902 174280 -1 10016
10018 0 631348 136166 174520 -1 10017
10019 0 631472 136486 174640 -1 10018
10020 0 631305 136039 174720 -1 10019
10021 0 631237 136047 174800 -1 10020
10022 0 631253 135995 174880 -1 10021
10023 0 631201 135811 175080 -1 10022
10024 0 631141 135811 175160 -1 10023
10025 0 625536 138226 175000 -1 7757
10026 0 574764 247780 60360 -1 7279
10027 0 574412 247332 60320 -1 10026
10028 0 574260 247252 60280 -1 10027
10029 0 573908 247028 60200 -1 10028
