# Supplementary material for: Connectomics Analysis Reveals First-, Second-, and Third-Order Thermosensory and Hygrosensory Neurons in the Adult Drosophila Brain
Source: Curr Biol. 2020 Aug 17;30(16):3167–3182.e4. doi: 10.1016/j.cub.2020.06.028 (PMC7443704; doi:10.1016/j.cub.2020.06.028)
Supplement: Data S1. Skeletons and Meshes, Related to STAR Methods — marin2020-skeletons contains files describing the morphology of each neuron in this study (in FAFB14 space, .swc format). glomeruli_meshes contains the glomerular meshes (in FAFB14 space, .stl format). neuropil_meshes contains the glomerular meshes (in FAFB14 space, .stl format). [file mmc5.zip › VP_SI/marin2020-skeletons/5982276.swc]

# SWC format file
# based on specifications at http://www.neuronland.org/NLMorphologyConverter/MorphologyFormats/SWC/Spec.html
# Created by nat::write.neuron.swc
# PointNo Label X Y Z Radius Parent 
1 0 453517 83865 148360 2766 -1
2 0 453745 83949 149440 -1 1
3 0 453509 88001 149440 -1 2
4 0 453583 88543 149520 -1 3
5 0 453681 88949 149600 -1 4
6 0 453759 89307 149680 -1 5
7 0 454037 89877 149760 -1 6
8 0 454269 90369 149840 -1 7
9 0 454417 90945 149960 -1 8
10 0 454529 91333 150120 -1 9
11 0 454497 91409 150280 -1 10
12 0 454177 91201 150440 -1 11
13 0 453937 90793 150560 -1 12
14 0 453539 90183 150720 -1 13
15 0 453423 90367 150880 -1 14
16 0 453371 90471 151040 -1 15
17 0 453311 90539 151200 -1 16
18 0 453247 90695 151360 -1 17
19 0 453169 90793 151560 -1 18
20 0 453113 90901 151720 -1 19
21 0 453053 91001 151880 -1 20
22 0 452957 91129 152040 -1 21
23 0 452897 91293 152200 -1 22
24 0 452817 91437 152360 -1 23
25 0 452749 91557 152560 -1 24
26 0 452655 91671 152760 -1 25
27 0 452567 91735 152920 -1 26
28 0 452443 91863 153120 -1 27
29 0 452311 91967 153280 -1 28
30 0 452139 92135 153440 -1 29
31 0 451975 92227 153560 -1 30
32 0 451855 92363 153720 -1 31
33 0 451743 92543 153880 -1 32
34 0 451573 92697 154080 -1 33
35 0 451369 92825 154240 -1 34
36 0 451217 92961 154400 -1 35
37 0 451105 93077 154560 -1 36
38 0 450985 93113 154720 -1 37
39 0 450669 93153 154880 -1 38
40 0 450477 93213 155040 -1 39
41 0 450129 93237 155240 -1 40
42 0 449937 93249 155440 -1 41
43 0 449797 93225 155600 -1 42
44 0 449505 93169 155760 -1 43
45 0 449369 93057 155920 -1 44
46 0 449257 92937 156080 -1 45
47 0 449005 92837 156280 -1 46
48 0 448881 92725 156440 -1 47
49 0 448705 92693 156600 -1 48
50 0 448567 92687 156720 -1 49
51 0 448323 92647 156840 -1 50
52 0 448147 92639 157000 -1 51
53 0 447747 92695 157160 -1 52
54 0 447503 92659 157320 -1 53
55 0 447155 92779 157440 -1 54
56 0 446923 92935 157560 -1 55
57 0 446613 93189 157720 -1 56
58 0 446501 93333 157840 -1 57
59 0 446329 93489 157960 -1 58
60 0 446245 93785 158040 -1 59
61 0 446077 93973 158160 -1 60
62 0 446045 94145 158280 -1 61
63 0 446021 94313 158400 -1 62
64 0 445957 94405 158560 -1 63
65 0 445837 94561 158720 -1 64
66 0 445767 94651 158920 -1 65
67 0 445623 94943 159080 -1 66
68 0 445587 95115 159280 -1 67
69 0 445475 95223 159440 -1 68
70 0 445471 95383 159600 -1 69
71 0 445331 95559 159760 -1 70
72 0 445195 95731 159920 -1 71
73 0 445077 95845 160080 -1 72
74 0 444989 95961 160240 -1 73
75 0 444897 96293 160400 -1 74
76 0 444875 96495 160520 -1 75
77 0 444903 96843 160600 -1 76
78 0 445299 97183 160640 -1 77
79 0 445605 98177 160680 -1 78
80 0 446015 99471 160720 -1 79
81 0 446067 100487 160800 -1 80
82 0 446421 100845 160760 -1 81
83 0 447799 101463 160680 -1 82
84 0 448163 101667 160600 -1 83
85 0 448447 101827 160520 -1 84
86 0 448703 102003 160400 -1 85
87 0 448949 102113 160280 -1 86
88 0 449253 102337 160160 -1 87
89 0 449505 102489 160000 -1 88
90 0 449645 102589 159840 -1 89
91 0 449823 102699 159720 -1 90
92 0 449995 102727 159560 -1 91
93 0 450127 102743 159400 -1 92
94 0 450271 102755 159240 -1 93
95 0 450359 102723 159080 -1 94
96 0 450495 102751 158880 -1 95
97 0 450599 102735 158720 -1 96
98 0 450703 102747 158560 -1 97
99 0 450823 102735 158400 -1 98
100 0 450903 102675 158240 -1 99
101 0 451003 102631 158080 -1 100
102 0 451135 102671 157960 -1 101
103 0 451263 102735 157800 -1 102
104 0 451415 102775 157680 -1 103
105 0 451659 102839 157560 -1 104
106 0 451869 102885 157440 -1 105
107 0 452041 103049 157320 -1 106
108 0 452165 103329 157240 -1 107
109 0 452325 103829 157160 -1 108
110 0 452251 104255 157080 -1 109
111 0 452243 104755 157040 -1 110
112 0 452035 105007 157000 -1 111
113 0 451843 105291 156920 -1 112
114 0 451685 105477 156840 -1 113
115 0 451533 105645 156680 -1 114
116 0 451525 105801 156520 -1 115
117 0 451517 105897 156360 -1 116
118 0 451541 105993 156240 -1 117
119 0 451585 106169 156120 -1 118
120 0 451609 106341 156000 -1 119
121 0 451589 106449 155880 -1 120
122 0 451463 107147 155840 -1 121
123 0 451091 107727 155880 -1 122
124 0 451001 108305 155920 -1 123
125 0 450909 108565 156000 -1 124
126 0 450809 108733 156080 -1 125
127 0 450681 108865 156160 -1 126
128 0 450605 109081 156280 -1 127
129 0 450423 109575 156400 -1 128
130 0 450249 110737 156320 -1 129
131 0 450289 111389 156280 -1 130
132 0 450111 112223 156240 -1 131
133 0 450181 113589 156200 -1 132
134 0 449861 114397 156240 -1 133
135 0 449799 114971 156280 -1 134
136 0 449671 115215 156320 -1 135
137 0 449364.97 116125.61 156360 -1 136
138 0 449117 116321 156400 -1 137
139 0 449041 116533 156440 -1 138
140 0 449009 116717 156480 -1 139
141 0 448901 117057 156520 -1 140
142 0 448781 117225 156560 -1 141
143 0 448843 117539 156600 -1 142
144 0 448847 117803 156680 -1 143
145 0 449007 118047 156800 -1 144
146 0 449087 118179 156880 -1 145
147 0 449471 118479 156920 -1 146
148 0 449603 118639 157040 -1 147
149 0 449651 118679 157200 -1 148
150 0 449709 118621 157320 -1 149
151 0 449745 118513 157560 -1 150
152 0 449837 118705 157760 -1 151
153 0 449837 118709.8 157880 -1 152
154 0 449837 118713 157960 -1 153
155 0 449731 118879 158080 -1 154
156 0 449843 119059 158280 -1 155
157 0 449803 119115 158440 -1 156
158 0 449755 119155 158640 -1 157
159 0 449843 119307 158760 -1 158
160 0 449783 119315 158960 -1 159
161 0 449767 119483 159120 -1 160
162 0 449715 119535 159280 -1 161
163 0 449609 119657 159320 -1 162
164 0 449525 119797 159480 -1 163
165 0 449489 119885 159640 -1 164
166 0 449465 119957 159800 -1 165
167 0 449465 119957 159960 -1 166
168 0 449373 119921 160080 -1 167
169 0 449269 120025 160200 -1 168
170 0 449197 120073 160360 -1 169
171 0 449113 120109 160440 -1 170
172 0 449049 120137 160600 -1 171
173 0 448945 120205 160760 -1 172
174 0 448837 120161 160920 -1 173
175 0 448749 120169 161080 -1 174
176 0 448751 120319 161200 -1 175
177 0 448475 120427 161320 -1 176
178 0 448275 120487 161480 -1 177
179 0 448111 120499 161680 -1 178
180 0 447979 120591 161800 -1 179
181 0 447703 120575 161920 -1 180
182 0 447479 120603 162040 -1 181
183 0 447181 120849 162160 -1 182
184 0 447061.8 120892.2 162200 -1 183
185 0 446585 121065 162360 -1 184
186 0 446505 121057 162600 -1 185
187 0 446577 121385 162800 -1 186
188 0 446275 122423 162920 -1 187
189 0 446629 123109 162680 -1 188
190 0 446641 123106.6 162560 -1 189
191 0 446649 123105 162480 -1 190
192 0 446741 123073 162280 -1 191
193 0 446889 123325 162120 -1 192
194 0 446925 123357 161880 -1 193
195 0 446949 123377 161680 -1 194
196 0 446935 123507 161520 -1 195
197 0 447003 123647 161320 -1 196
198 0 446995 123763 161160 -1 197
199 0 446989 124009 160960 -1 198
200 0 447225 124241 160800 -1 199
201 0 447151 124487 160600 -1 200
202 0 447455 124755 160440 -1 201
203 0 447499 124835 160240 -1 202
204 0 447551 124851 160040 -1 203
205 0 447501 125001 159840 -1 204
206 0 447629 125081 159600 -1 205
207 0 447629 125125 159440 -1 206
208 0 447945 125285 159280 -1 207
209 0 447931 125291 159120 -1 208
210 0 447973 125333 158920 -1 209
211 0 447997 125377 158760 -1 210
212 0 448105 125713 158560 -1 211
213 0 448117 125881 158400 -1 212
214 0 448243 125863 158240 -1 213
215 0 448243 125883 158080 -1 214
216 0 448135 126071 157960 -1 215
217 0 448059 126135 157800 -1 216
218 0 448343 126355 157640 -1 217
219 0 448323 126583 157480 -1 218
220 0 448391 126595 157320 -1 219
221 0 448573 126733 157120 -1 220
222 0 448741 126941 157000 -1 221
223 0 448901 127069 156880 -1 222
224 0 448721 127373 156720 -1 223
225 0 448617 127357 156520 -1 224
226 0 448493 127445 156320 -1 225
227 0 448493 127561 156200 -1 226
228 0 448645 127717 156040 -1 227
229 0 448547 127699 155880 -1 228
230 0 448515 127823 155680 -1 229
231 0 448511 127991 155520 -1 230
232 0 448715 127943 155360 -1 231
233 0 448763 128099 155160 -1 232
234 0 448795 128111 155000 -1 233
235 0 448975 128155 154840 -1 234
236 0 449051 128283 154640 -1 235
237 0 449137 128613 154440 -1 236
238 0 449477 128993 154240 -1 237
239 0 449705 129045 154080 -1 238
240 0 449881 129053 153880 -1 239
241 0 450575 129247 153800 -1 240
242 0 451371 129527 153680 -1 241
243 0 451729 129969 153560 -1 242
244 0 451613 130473 153480 -1 243
245 0 451509 130733 153320 -1 244
246 0 451457 130785 153160 -1 245
247 0 451063 130987 153040 -1 246
248 0 450915 131251 152920 -1 247
249 0 450743 131307 152760 -1 248
250 0 450671 131283 152600 -1 249
251 0 450635 131219 152400 -1 250
252 0 450419 131119 152280 -1 251
253 0 450359 131207 152080 -1 252
254 0 450509 131337 151960 -1 253
255 0 450697 131797 151880 -1 254
256 0 450601 131913 151680 -1 255
257 0 450665 131861 151440 -1 256
258 0 450895 132107 151280 -1 257
259 0 451747 133835 151160 -1 258
260 0 452277 134009 151040 -1 259
261 0 452369 134265 150880 -1 260
262 0 452707 134347 150760 -1 261
263 0 453101 135205 150600 -1 262
264 0 453337 135721 150520 -1 263
265 0 453561 136069 150360 -1 264
266 0 453807 136279 150200 -1 265
267 0 453635 136335 150080 -1 266
268 0 453683 135943 149960 -1 267
269 0 453719 135895 149800 -1 268
270 0 453575 135807 149720 -1 269
271 0 453371 135487 149640 -1 270
272 0 453471 135547 149480 -1 271
273 0 453721 135669 149360 -1 272
274 0 454017 135997 149240 -1 273
275 0 454253 136033 149080 -1 274
276 0 454381 136009 148920 -1 275
277 0 454673 135941 148760 -1 276
278 0 455139 136127 148520 -1 277
279 0 455779 136115 148400 -1 278
280 0 456171 136087 148240 -1 279
281 0 456595 136071 148080 -1 280
282 0 456741 136173 147880 -1 281
283 0 456985 136241 147680 -1 282
284 0 457117 136177 147560 -1 283
285 0 457205 136285 147360 -1 284
286 0 457527 136451 147280 -1 285
287 0 457991 137059 147160 -1 286
288 0 457923 137199 147000 -1 287
289 0 458189 137349 146760 -1 288
290 0 458333 137745 146640 -1 289
291 0 458497 137789 146440 -1 290
292 0 458707 137983 146280 -1 291
293 0 459043 138003 146120 -1 292
294 0 459511 137963 146000 -1 293
295 0 459843 138035 145840 -1 294
296 0 460237 138257 145680 -1 295
297 0 460721 138381 145520 -1 296
298 0 460957 138449 145320 -1 297
299 0 461059 138635 145160 -1 298
300 0 461183 138763 144920 -1 299
301 0 461489 139105 144720 -1 300
302 0 461713 139209 144560 -1 301
303 0 462159 139219 144360 -1 302
304 0 462515 139007 144160 -1 303
305 0 462779 138919 144000 -1 304
306 0 463613 138801 143920 -1 305
307 0 464525 138709 143680 -1 306
308 0 465039 138683 143480 -1 307
309 0 465823 138827 143320 -1 308
310 0 466269 138337 142880 -1 309
311 0 466397 138021 142760 -1 310
312 0 466995 137499 142720 -1 311
313 0 467833 136961 142680 -1 312
314 0 468689 136681 142600 -1 313
315 0 468885 136549 142440 -1 314
316 0 469131 136403 142240 -1 315
317 0 469523 136403 142120 -1 316
318 0 469951 136343 141920 -1 317
319 0 470397 136233 141800 -1 318
320 0 471141 136269 141680 -1 319
321 0 471587 136263 141520 -1 320
322 0 472239 136127 141320 -1 321
323 0 472451 136191 141200 -1 322
324 0 473077 136209 141080 -1 323
325 0 473433 136117 140960 -1 324
326 0 473625 136213 140800 -1 325
327 0 473939 135947 140640 -1 326
328 0 474205 135845 140440 -1 327
329 0 474613 135833 140320 -1 328
330 0 474899 135963 140200 -1 329
331 0 474911 135951 140080 -1 330
332 0 475195 135811 140000 -1 331
333 0 475561 135933 139880 -1 332
334 0 475885 135925 139720 -1 333
335 0 476095 135859 139600 -1 334
336 0 476147 135799 139440 -1 335
337 0 476315 135715 139320 -1 336
338 0 476415 135807 139280 -1 337
339 0 476453 135405 139240 -1 338
340 0 476629 135265 139120 -1 339
341 0 477111 135095 138960 -1 340
342 0 477603 134967 138760 -1 341
343 0 477873 134977 138640 -1 342
344 0 478105 134881 138520 -1 343
345 0 478249 134861 138360 -1 344
346 0 478763 134679 138200 -1 345
347 0 479143 134519 138080 -1 346
348 0 479777 134437 137960 -1 347
349 0 480005 134389 137800 -1 348
350 0 480151 134491 137640 -1 349
351 0 480503 134527 137520 -1 350
352 0 480571 134523 137400 -1 351
353 0 480663 134551 137280 -1 352
354 0 480877 134533 137200 -1 353
355 0 481365 134429 137160 -1 354
356 0 482035 134471 137040 -1 355
357 0 482339 134611 137160 -1 356
358 0 482851 134495 137240 -1 357
359 0 483721 134229 137360 -1 358
360 0 484708 133842 137280 -1 359
361 0 485855 133507 137240 -1 360
362 0 486576 133012 137080 -1 361
363 0 486956 132788 137000 -1 362
364 0 487164 132706 136880 -1 363
365 0 487641 132455 136800 -1 364
366 0 487777 132405 136680 -1 365
367 0 487969 132349 136600 -1 366
368 0 488043 132065 136480 -1 367
369 0 488688 131788 136280 -1 368
370 0 490289 131489 136280 -1 369
371 0 491300 130906 136240 -1 370
372 0 491848 130654 136120 -1 371
373 0 492159 130377 136000 -1 372
374 0 492479 130235 135920 -1 373
375 0 493192 129652 135760 -1 374
376 0 493514 129530 135640 -1 375
377 0 493832 129494 135520 -1 376
378 0 494259 129053 135400 -1 377
379 0 494571 128875 135320 -1 378
380 0 494877 128785 135160 -1 379
381 0 495005 128731 135000 -1 380
382 0 495496 128700 134840 -1 381
383 0 495590 128638 134680 -1 382
384 0 495938 128464 134600 -1 383
385 0 496134 128460 134440 -1 384
386 0 496178 128468 134280 -1 385
387 0 496401 128437 134200 -1 386
388 0 496587 128405 134080 -1 387
389 0 496639 128373 133920 -1 388
390 0 497174 128094 133840 -1 389
391 0 497324 128026 133760 -1 390
392 0 497466 127974 133640 -1 391
393 0 497558 127954 133480 -1 392
394 0 498143 127657 133440 -1 393
395 0 498527 127517 133320 -1 394
396 0 498809 127411 133200 -1 395
397 0 499272 127076 133080 -1 396
398 0 499466 126944 132960 -1 397
399 0 499510 126884 132800 -1 398
400 0 500115 126413 132760 -1 399
401 0 500299 126303 132640 -1 400
402 0 500606 125778 132520 -1 401
403 0 500748 125562 132360 -1 402
404 0 500967 124981 132320 -1 403
405 0 501051 124793 132120 -1 404
406 0 501105 124767 131920 -1 405
407 0 501434 124534 131720 -1 406
408 0 501740 124506 131560 -1 407
409 0 501862 124472 131360 -1 408
410 0 501896 124476 131160 -1 409
411 0 501987 124101 130960 -1 410
412 0 502197 124083 130840 -1 411
413 0 502269 123935 130640 -1 412
414 0 502243 123817 130440 -1 413
415 0 502257 123793 130240 -1 414
416 0 502350 123342 130040 -1 415
417 0 502392 123180 129880 -1 416
418 0 502378 123168 129680 -1 417
419 0 502365 122651 129600 -1 418
420 0 502287 122473 129480 -1 419
421 0 502136 121980 129360 -1 420
422 0 502110 121876 129160 -1 421
423 0 501892 121662 128960 -1 422
424 0 501810.4 121482.8 128800 -1 423
425 0 501790 121438 128760 -1 424
426 0 501648 121308 128560 -1 425
427 0 501391 121241 128360 -1 426
428 0 501291 121187 128160 -1 427
429 0 501195 121151 128000 -1 428
430 0 500925 121125 127880 -1 429
431 0 500678 120932 127680 -1 430
432 0 500572 120790 127520 -1 431
433 0 500490 120678 127360 -1 432
434 0 500430 120608 127160 -1 433
435 0 500366 120540 127000 -1 434
436 0 500268 120470 126800 -1 435
437 0 500184 120346 126600 -1 436
438 0 500192 120344 126400 -1 437
439 0 500260 120400 126200 -1 438
440 0 500243 120065 126040 -1 439
441 0 500381 119997 125920 -1 440
442 0 500477 119969 125720 -1 441
443 0 500493 119957 125520 -1 442
444 0 500485 119951 125320 -1 443
445 0 500495 119825 125120 -1 444
446 0 500315 119809 124880 -1 445
447 0 500311 119757 124680 -1 446
448 0 500297 119645 124480 -1 447
449 0 500440 119404 124320 -1 448
450 0 500416 119360 124120 -1 449
451 0 500264 119278 124000 -1 450
452 0 500165 118803 123920 -1 451
453 0 500029 118603 123680 -1 452
454 0 500075 118523 123520 -1 453
455 0 499974 118242 123360 -1 454
456 0 500084 117798 123240 -1 455
457 0 500088 117710 123000 -1 456
458 0 500152 117718 122800 -1 457
459 0 499898 117700 122600 -1 458
460 0 499855 117721 122400 -1 459
461 0 499789 117811 122200 -1 460
462 0 499623 117805 122000 -1 461
463 0 499555 117625 121800 -1 462
464 0 499383 117529 121640 -1 463
465 0 498976 117328 121520 -1 464
466 0 498908 117486 121320 -1 465
467 0 499046 117488 121120 -1 466
468 0 499190 117250 120920 -1 467
469 0 499142 117198 120720 -1 468
470 0 499100 117170 120520 -1 469
471 0 498913 116907 120360 -1 470
472 0 499013 116599 120160 -1 471
473 0 498931 116511 119920 -1 472
474 0 499025 116309 119760 -1 473
475 0 498876 116306 119520 -1 474
476 0 498774 116380 119320 -1 475
477 0 498684 116384 119160 -1 476
478 0 498692 116376 118920 -1 477
479 0 498702 116380 118720 -1 478
480 0 498756 116508 118480 -1 479
481 0 498786 116518 118240 -1 480
482 0 498666 116458 118040 -1 481
483 0 498566 116430 117840 -1 482
484 0 498529 116321 117680 -1 483
485 0 498587 116219 117440 -1 484
486 0 498605 116217 117240 -1 485
487 0 498675 116175 117080 -1 486
488 0 498748 116044 116880 -1 487
489 0 498820 115998 116640 -1 488
490 0 498824 115980 116440 -1 489
491 0 498966 115846 116280 -1 490
492 0 498970 115846 116080 -1 491
493 0 499062 115822 115880 -1 492
494 0 498902 115856 115720 -1 493
495 0 498980 115810 115520 -1 494
496 0 498963 115825 115280 -1 495
497 0 498835 115943 115080 -1 496
498 0 498862 116072 114880 -1 497
499 0 498792 116294 114680 -1 498
500 0 499026 116374 114520 -1 499
501 0 499095 116493 114320 -1 500
502 0 499125 116493 114080 -1 501
503 0 499247 116493 113880 -1 502
504 0 499377 116579 113680 -1 503
505 0 499621 116703 113480 -1 504
506 0 499551 116619 113320 -1 505
507 0 499455 116603 113120 -1 506
508 0 499461 116607 112920 -1 507
509 0 499487 116633 112760 -1 508
510 0 499427 116601 112560 -1 509
511 0 499391 116579 112360 -1 510
512 0 499255 116555 112200 -1 511
513 0 499168 116694 112040 -1 512
514 0 498996 116854 111840 -1 513
515 0 499000 116844 111640 -1 514
516 0 498845 116823 111440 -1 515
517 0 498799 116715 111280 -1 516
518 0 498763 116503 111120 -1 517
519 0 498679 116433 110960 -1 518
520 0 498192 116418 110760 -1 519
521 0 498016 116122 110520 -1 520
522 0 498316 116208 110360 -1 521
523 0 498318 116186 110160 -1 522
524 0 498311.34 116137.336 110080 -1 523
525 0 498298 116040 109920 -1 524
526 0 498349.8 116021.8 109880 -1 525
527 0 498557 115949 109720 -1 526
528 0 498723 115813 109520 -1 527
529 0 498743 115803.25 109400 -1 528
530 0 498747 115808.2 109360 -1 529
531 0 498753 115807 109320 -1 530
532 0 498804 115882 109120 -1 531
533 0 498878.8 115914 109080 -1 532
534 0 499178 116042 108920 -1 533
535 0 499258 116174 108760 -1 534
536 0 499238 116180 108680 -1 535
537 0 499218 116186 108600 -1 536
538 0 499157 116313 108480 -1 537
539 0 499211 116047 108320 -1 538
540 0 499183 115863 108160 -1 539
541 0 498991 115655 107960 -1 540
542 0 498843 115535 107840 -1 541
543 0 498807 115423 107680 -1 542
544 0 498807 115423 107520 -1 543
545 0 498535 115591 107360 -1 544
546 0 498541 115528 107240 -1 545
547 0 498543 115507 107200 -1 546
548 0 498607 115483 107040 -1 547
549 0 498719 115447 106880 -1 548
550 0 498871 115371 106720 -1 549
551 0 498899 115387 106600 -1 550
552 0 498829 115453 106480 -1 551
553 0 498877 115581 106440 -1 552
554 0 499123 115967 106360 -1 553
555 0 499215 115951 106240 -1 554
556 0 499443 115967 106120 -1 555
557 0 499531 116039 105960 -1 556
558 0 499591 116003 105800 -1 557
559 0 499663 115999 105680 -1 558
560 0 499727 116003 105560 -1 559
561 0 499765 116009 105520 -1 560
562 0 500192 116270 105400 -1 561
563 0 499926 115944 105360 -1 562
564 0 500037 115983 105280 -1 563
565 0 500111 115909 105240 -1 564
566 0 500429 115855 105080 -1 565
567 0 500395 115885 104880 -1 566
568 0 500381 115903 104720 -1 567
569 0 500350 115894 104560 -1 568
570 0 499978 115818 104360 -1 569
571 0 499934 115826 104200 -1 570
572 0 499854 115682 104080 -1 571
573 0 499782 115602 103880 -1 572
574 0 499730 115634 103720 -1 573
575 0 499586 115518 103560 -1 574
576 0 499390 115354 103400 -1 575
577 0 499254 115258 103240 -1 576
578 0 499202 115330 103000 -1 577
579 0 499230 115150 102880 -1 578
580 0 499018 114934 102760 -1 579
581 0 498646 114742 102640 -1 580
582 0 498342 114786 102440 -1 581
583 0 498506 115098 102280 -1 582
584 0 498551.6 115154 102240 -1 583
585 0 498597.5 115210 102200 -1 584
586 0 498734 115378 102080 -1 585
587 0 498650 114562 101880 -1 586
588 0 498556.4 114999.6 101800 -1 587
589 0 497306 114714 101800 -1 588
590 0 495978 113506 101800 -1 589
591 0 495630 113264 101960 -1 590
592 0 495682 112820 102000 -1 591
593 0 495654 112728 102120 -1 592
594 0 495662 112716 102160 -1 593
595 0 495858 112616 101840 -1 592
596 0 495914 112420 101720 -1 595
597 0 495850 111868 101720 -1 596
598 0 495730 111752 101760 -1 597
599 0 495498 111336 101800 -1 598
600 0 495598 111096 101840 -1 599
601 0 495778 110896 101760 -1 600
602 0 495886 110872 101680 -1 601
603 0 495898 110824 101600 -1 602
604 0 495914 110802 101560 -1 603
605 0 495910 110778 101440 -1 604
606 0 495874 110758 101400 -1 605
607 0 495850 110738 101320 -1 606
608 0 495918 110642 101240 -1 607
609 0 495894 110658 101200 -1 608
610 0 495918 110666 101120 -1 609
611 0 495954 110666 101080 -1 610
612 0 496114 110602 100960 -1 611
613 0 496130 110594 100920 -1 612
614 0 496286 110454 101040 -1 613
615 0 495646 111008 101920 -1 600
616 0 495750 110928 102000 -1 615
617 0 495578 110772 102160 -1 616
618 0 495506 110808 102200 -1 617
619 0 495490 110816 102240 -1 618
620 0 495450 110752 102360 -1 619
621 0 495446 110648 102400 -1 620
622 0 495438 110676 102520 -1 621
623 0 495402 110792 102560 -1 622
624 0 495438 110580 102720 -1 623
625 0 496062 110232 102720 -1 624
626 0 496058 110136 102600 -1 625
627 0 496090 110020 102520 -1 626
628 0 496198 109990 102480 -1 627
629 0 496210 109986 102440 -1 628
630 0 495598 110600 102760 -1 624
631 0 495562 110612 102800 -1 630
632 0 495538 110644 102880 -1 631
633 0 495454 110592 102960 -1 632
634 0 495398 110576 103000 -1 633
635 0 495402 110568 103080 -1 634
636 0 495590 110568 103280 -1 635
637 0 495818 110616 103320 -1 636
638 0 495814 110632 103360 -1 637
639 0 495798 110684 103400 -1 638
640 0 495746 110636 103480 -1 639
641 0 495678 110692 103560 -1 640
642 0 495814 110704 103680 -1 641
643 0 495890 110632 103720 -1 642
644 0 495938 110568 103800 -1 643
645 0 495982 110564 103840 -1 644
646 0 495910 110616 103880 -1 645
647 0 495998 110612 103520 -1 640
648 0 496486 110596 103520 -1 647
649 0 496734 110648 103520 -1 648
650 0 496798 110640 103600 -1 649
651 0 497122 110564 103640 -1 650
652 0 497186 110484 103680 -1 651
653 0 497282 110476 103760 -1 652
654 0 497498 110524 103840 -1 653
655 0 497530 110504 103880 -1 654
656 0 497574 110496 103920 -1 655
657 0 497618 110490 103960 -1 656
658 0 497670 110494 104040 -1 657
659 0 497666 110490 104080 -1 658
660 0 497822 110430 104200 -1 659
661 0 497894 110418 104240 -1 660
662 0 497982 110362 104280 -1 661
663 0 498038 110354 104320 -1 662
664 0 498062 110330 104360 -1 663
665 0 498094 110254 104400 -1 664
666 0 498502 110410 104440 -1 665
667 0 498506 110438 104480 -1 666
668 0 498518 110434 104520 -1 667
669 0 494818 110080 102240 -1 619
670 0 494854 109804 102120 -1 669
671 0 494878 109734 102080 -1 670
672 0 494902 109698 102040 -1 671
673 0 494978 109662 102000 -1 672
674 0 495038 109594 101960 -1 673
675 0 495054 109574 101920 -1 674
676 0 495094 109574 101840 -1 675
677 0 495138 109566 101760 -1 676
678 0 496006 113528 101760 -1 590
679 0 496128.66 113623.336 101640 -1 678
680 0 496204 113682 101560 -1 679
681 0 496454 113576 101440 -1 680
682 0 496394 113512 101400 -1 681
683 0 496286 113508 101320 -1 682
684 0 496282 113548 101960 -1 678
685 0 496622 113500 102080 -1 684
686 0 496850 113512 102160 -1 685
687 0 496950 113616 102200 -1 686
688 0 496962 113604 102240 -1 687
689 0 497014 113660 102400 -1 688
690 0 497110 113668 102440 -1 689
691 0 497538 113740 102440 -1 690
692 0 497770 113776 102480 -1 691
693 0 497778 113816 102520 -1 692
694 0 498416 115656 101680 -1 588
695 0 498530 115574 101640 -1 694
696 0 498530 115574 101560 -1 695
697 0 498470 115510 101520 -1 696
698 0 498430 115494 101400 -1 697
699 0 498542 115830 101240 -1 698
700 0 498606 115958 101200 -1 699
701 0 498590 115990 101080 -1 700
702 0 498410 115938 100960 -1 701
703 0 498346 115770 100840 -1 702
704 0 498310 115762 100800 -1 703
705 0 498749 113987 101680 -1 587
706 0 498659 113677 101480 -1 705
707 0 498641 113609 101200 -1 706
708 0 498645 113489 101000 -1 707
709 0 498362 113284 100640 -1 708
710 0 498050 113104 100480 -1 709
711 0 497916 113050 100280 -1 710
712 0 497749 112955 100120 -1 711
713 0 497531 113069 99920 -1 712
714 0 497339 113087 99760 -1 713
715 0 497275 113119 99600 -1 714
716 0 497184 113322 99400 -1 715
717 0 497104 113476 99200 -1 716
718 0 497017 113651 98960 -1 717
719 0 496897 113821 98760 -1 718
720 0 496588 114032 98600 -1 719
721 0 496466 114170 98320 -1 720
722 0 496480 114280 98080 -1 721
723 0 496360 114134 97880 -1 722
724 0 496408 114010 97680 -1 723
725 0 496172 114034 97440 -1 724
726 0 496080 114022 97200 -1 725
727 0 495968 114118 97000 -1 726
728 0 496027 114161 96800 -1 727
729 0 495919 113889 96640 -1 728
730 0 495763 113745 96440 -1 729
731 0 495695 113645 96200 -1 730
732 0 495547 113543 96000 -1 731
733 0 495466 113448 95760 -1 732
734 0 495386 113526 95520 -1 733
735 0 495514 113662 95320 -1 734
736 0 495728 113704 95160 -1 735
737 0 495729.2 113705.2 95120 -1 736
738 0 495734 113710 94960 -1 737
739 0 495710 113722 94720 -1 738
740 0 495704 113729.6 94680 -1 739
741 0 495680 113760 94520 -1 740
742 0 495685 113897 94320 -1 741
743 0 495232 113300 94000 -1 742
744 0 494928 113206 93760 -1 743
745 0 494674 113174 93560 -1 744
746 0 494619 112983 93360 -1 745
747 0 494437 113045 93160 -1 746
748 0 494121 113005 92960 -1 747
749 0 493944 113048 92720 -1 748
750 0 493336 112980 92520 -1 749
751 0 493059 112879 92280 -1 750
752 0 492639 112921 92000 -1 751
753 0 492246 112802 91600 -1 752
754 0 491525 113089 90960 -1 753
755 0 491019 113125 90240 -1 754
756 0 491020 113048 89960 -1 755
757 0 491024 113104 89680 -1 756
758 0 490898 113038 89560 -1 757
759 0 490766 113034 89200 -1 758
760 0 490426 112854 89000 -1 759
761 0 490438 113034 88840 -1 760
762 0 490282 112906 88680 -1 761
763 0 490498 113034 88560 -1 762
764 0 490334 112998 88360 -1 763
765 0 490208 113056 88160 -1 764
766 0 489920 113296 88000 -1 765
767 0 490132 112072 87920 -1 766
768 0 490118 112102 87880 -1 767
769 0 490226 112270 87520 -1 768
770 0 489960 112144 87360 -1 769
771 0 489792 112240 87160 -1 770
772 0 489712 111724 86800 -1 771
773 0 489476 111600 86640 -1 772
774 0 489420 111752 86480 -1 773
775 0 489350 111782 86320 -1 774
776 0 489314 111918 86160 -1 775
777 0 489378 111962 86000 -1 776
778 0 489262 112090 85760 -1 777
779 0 489280 112148 85560 -1 778
780 0 489192 112216 85360 -1 779
781 0 488982 112782 85240 -1 780
782 0 488460 113412 85040 -1 781
783 0 488194 113434 84640 -1 782
784 0 488110 113594 84480 -1 783
785 0 487830 113554 84280 -1 784
786 0 487902 113678 84120 -1 785
787 0 487776 113636 83920 -1 786
788 0 487678 113914 83800 -1 787
789 0 487790 114174 83560 -1 788
790 0 487854 114358 83400 -1 789
791 0 488394 114438 83280 -1 790
792 0 488256 114348 83040 -1 791
793 0 487972 114256 82840 -1 792
794 0 487916 114344 82600 -1 793
795 0 487748 114264 82360 -1 794
796 0 487676 114252 82200 -1 795
797 0 487524 114344 82000 -1 796
798 0 487364 114392 81760 -1 797
799 0 487340 114312 81440 -1 798
800 0 487156 114256 81240 -1 799
801 0 487066 114246 81120 -1 800
802 0 486986 114178 80920 -1 801
803 0 486486 114062 80680 -1 802
804 0 486430 114070 80560 -1 803
805 0 486138 114014 80280 -1 804
806 0 485936 113880 80160 -1 805
807 0 485816 113824 80000 -1 806
808 0 485568 113752 79840 -1 807
809 0 485472 113696 79680 -1 808
810 0 485324 113676 79520 -1 809
811 0 485260 113604 79360 -1 810
812 0 485176 113576 79200 -1 811
813 0 484880 113356 79040 -1 812
814 0 484928 113256 78880 -1 813
815 0 485144 113224 78680 -1 814
816 0 485004 113364 78480 -1 815
817 0 484940 113420 78320 -1 816
818 0 484746.5 113434.5 78280 -1 817
819 0 484166 113478 78160 -1 818
820 0 484046 113370 78000 -1 819
821 0 483686 113346 77800 -1 820
822 0 483518 113394 77640 -1 821
823 0 483506 113402 77440 -1 822
824 0 483370 113402 77280 -1 823
825 0 483082 113466 77080 -1 824
826 0 482702 113542 76960 -1 825
827 0 482582 113550 76760 -1 826
828 0 482358 113490 76520 -1 827
829 0 482212 113424 76320 -1 828
830 0 482048 113412 76160 -1 829
831 0 481864 113280 75960 -1 830
832 0 481748 113264 75760 -1 831
833 0 481632 113292 75560 -1 832
834 0 481444 113348 75440 -1 833
835 0 481168 113264 75280 -1 834
836 0 481028 113176 75080 -1 835
837 0 480896 113120 74920 -1 836
838 0 480752 113080 74760 -1 837
839 0 480678 113104 74680 -1 838
840 0 480604 113128 74600 -1 839
841 0 480514 113038 74400 -1 840
842 0 480438 113002 74240 -1 841
843 0 480218 112966 74120 -1 842
844 0 480170 112858 73960 -1 843
845 0 479958 112902 73800 -1 844
846 0 479922 112918 73600 -1 845
847 0 479718 113022 73480 -1 846
848 0 479414 112966 73360 -1 847
849 0 479088 112996 73240 -1 848
850 0 478876 113040 73080 -1 849
851 0 478236 113264 72920 -1 850
852 0 478028 113420 72720 -1 851
853 0 476395 114461 72560 -1 852
854 0 476087 114521 72520 -1 853
855 0 475471 114641 72440 -1 854
856 0 475439 114685 72280 -1 855
857 0 475395 114745 72080 -1 856
858 0 475429 114827 71920 -1 857
859 0 475422 115070 71760 -1 858
860 0 475188 115346 71600 -1 859
861 0 474929 115375 71440 -1 860
862 0 474741 115445 71280 -1 861
863 0 474681 115471 71120 -1 862
864 0 474649 115527 70960 -1 863
865 0 474599 115619 70800 -1 864
866 0 474535 115589 70600 -1 865
867 0 474525 115537 70440 -1 866
868 0 474581 115587 70240 -1 867
869 0 474503 115483 70080 -1 868
870 0 474453 115463 69920 -1 869
871 0 474399 115417 69720 -1 870
872 0 474393 115411 69560 -1 871
873 0 474375 115417 69360 -1 872
874 0 474293 115345 69200 -1 873
875 0 474237 115185 69040 -1 874
876 0 474215 115107 68880 -1 875
877 0 474133 114983 68720 -1 876
878 0 474091 114979 68560 -1 877
879 0 473992 114988 68400 -1 878
880 0 473768 114988 68240 -1 879
881 0 473568 114964 68120 -1 880
882 0 473508 114868 67960 -1 881
883 0 473520 114880 67840 -1 882
884 0 473078 115210 67680 -1 883
885 0 473096 115632 67480 -1 884
886 0 472940 116048 67400 -1 885
887 0 472800 116060 67280 -1 886
888 0 472856 116072 67160 -1 887
889 0 472668 116004 67040 -1 888
890 0 472480 115824 66960 -1 889
891 0 472474 115770 66920 -1 890
892 0 472270 115566 66840 -1 891
893 0 472244 115048 66800 -1 892
894 0 472140 115068 66640 -1 893
895 0 472192 115148 66440 -1 894
896 0 472160 115216 66280 -1 895
897 0 472068 115360 66080 -1 896
898 0 471200 116088 65760 -1 897
899 0 471006 116194 65840 -1 898
900 0 469784.12 116456.16 66040 -1 899
901 0 469541.5 116524.5 65920 -1 900
902 0 469299 116593 65800 -1 901
903 0 470115 117025 65720 -1 902
904 0 470483 117541 65560 -1 903
905 0 470734 117614 65440 -1 904
906 0 470888 117696 65360 -1 905
907 0 469613.34 116445.336 66160 -1 900
908 0 469272 116424 66400 -1 907
909 0 470479 116025 66520 -1 908
910 0 470479 115927 66600 -1 909
911 0 470461 115901 66680 -1 910
912 0 470475 115913 66720 -1 911
913 0 470466.5 115979.5 66760 -1 912
914 0 470503.5 116115.5 66800 -1 913
915 0 470574.5 116316.5 66840 -1 914
916 0 470648 116452 66880 -1 915
917 0 470708 116563 66920 -1 916
918 0 470803 116668 66960 -1 917
919 0 470908.5 116753.5 67000 -1 918
920 0 471114.5 116781.5 67040 -1 919
921 0 471216.5 116817.5 67080 -1 920
922 0 471310.5 116771.5 67120 -1 921
923 0 471342.5 116801.5 67160 -1 922
924 0 471384.5 116777.5 67200 -1 923
925 0 471429.5 116831.5 67280 -1 924
926 0 471471.5 116778.5 67320 -1 925
927 0 471495.5 116703.5 67360 -1 926
928 0 471521 116629 67400 -1 927
929 0 471621 116552 67440 -1 928
930 0 471654 116500 67480 -1 929
931 0 471674.5 116310.5 67520 -1 930
932 0 471715.5 116128.5 67560 -1 931
933 0 471744.5 115967.5 67600 -1 932
934 0 471741 115877 67640 -1 933
935 0 471734 115695 67680 -1 934
936 0 471850 115503 67720 -1 935
937 0 471905.5 115460.5 67840 -1 936
938 0 472005.5 115431.5 67960 -1 937
939 0 472283 115267 68120 -1 938
940 0 472661.5 114835.5 68040 -1 939
941 0 473113.5 114633.5 68040 -1 940
942 0 473096.5 114587.5 68080 -1 941
943 0 473037.5 114593.5 68120 -1 942
944 0 473016.5 114621.5 68160 -1 943
945 0 473000.5 114606.5 68200 -1 944
946 0 472973.5 114607.5 68240 -1 945
947 0 472893.5 114613.5 68280 -1 946
948 0 472883.5 114636.5 68320 -1 947
949 0 472804.5 114634.5 68360 -1 948
950 0 472785.5 114611.5 68400 -1 949
951 0 472606.5 114482.5 68440 -1 950
952 0 472545.5 114308.5 68480 -1 951
953 0 472531.5 114283.5 68520 -1 952
954 0 472493.5 114263.5 68560 -1 953
955 0 472420.5 114160.5 68600 -1 954
956 0 472363.5 114102.5 68640 -1 955
957 0 472324.5 114066.5 68680 -1 956
958 0 472207.5 113917.5 68720 -1 957
959 0 472134.5 113807.5 68680 -1 958
960 0 472075.5 113764.5 68640 -1 959
961 0 471983.5 113751.5 68600 -1 960
962 0 471872.5 113743.5 68560 -1 961
963 0 471744.5 113623.5 68600 -1 962
964 0 471704.5 113503.5 68640 -1 963
965 0 471736.5 113486.5 68680 -1 964
966 0 471734.5 113503.5 68720 -1 965
967 0 471698.5 113486.5 68760 -1 966
968 0 473375.5 114400.5 67920 -1 941
969 0 473551.5 114274.5 68000 -1 968
970 0 473633.5 114173.5 68080 -1 969
971 0 473746.5 114047.5 68120 -1 970
972 0 473789.5 114004.5 68200 -1 971
973 0 474097.5 113936.5 68280 -1 972
974 0 474253 113853 68320 -1 973
975 0 474355 113867 68360 -1 974
976 0 474345 113857 68400 -1 975
977 0 474319 113871 68440 -1 976
978 0 474467 114013 68480 -1 977
979 0 474599 114021 68520 -1 978
980 0 474947 113861 68560 -1 979
981 0 475240 113768 68600 -1 980
982 0 475462 113614 68640 -1 981
983 0 475603 113487 68640 -1 982
984 0 475617 113291 68680 -1 983
985 0 475827 113167 68720 -1 984
986 0 475960 113204 68760 -1 985
987 0 475932 113152 68800 -1 986
988 0 476032 113056 68880 -1 987
989 0 476178 112998 68920 -1 988
990 0 476350 112920 68960 -1 989
991 0 476573 112855 69000 -1 990
992 0 476643 112923 69040 -1 991
993 0 476629 112905 69120 -1 992
994 0 476651 112763 69200 -1 993
995 0 476707 112695 69280 -1 994
996 0 476899 112673 69360 -1 995
997 0 476981 112685 69440 -1 996
998 0 477033 112637 69520 -1 997
999 0 477068 112660 69600 -1 998
1000 0 477088 112660 69720 -1 999
1001 0 477112 112652 69840 -1 1000
1002 0 477088 112654 69880 -1 1001
1003 0 477092 112630 70040 -1 1002
1004 0 477104 112590 70120 -1 1003
1005 0 477260 112530 70200 -1 1004
1006 0 477272 112554 70240 -1 1005
1007 0 477272 112558 70280 -1 1006
1008 0 477344 112578 70320 -1 1007
1009 0 477396 112590 70360 -1 1008
1010 0 477408 112586 70400 -1 1009
1011 0 477540 112534 70480 -1 1010
1012 0 477580 112514 70520 -1 1011
1013 0 477620 112538 70560 -1 1012
1014 0 477716 112510 70600 -1 1013
1015 0 477740 112422 70720 -1 1014
1016 0 477688 112410 70880 -1 1015
1017 0 477692 112398 70960 -1 1016
1018 0 477668 112318 71000 -1 1017
1019 0 477688 112126 71000 -1 1018
1020 0 477836 111806 71000 -1 1019
1021 0 477884 111710 71000 -1 1020
1022 0 477880 111662 70960 -1 1021
1023 0 477808 111578 70880 -1 1022
1024 0 477852 111522 70800 -1 1023
1025 0 477864 111518 70760 -1 1024
1026 0 477884 111504 70720 -1 1025
1027 0 477916 111452 70680 -1 1026
1028 0 477892 111440 70640 -1 1027
1029 0 477868 111694 71040 -1 1021
1030 0 477796 111642 71120 -1 1029
1031 0 477780 111626 71200 -1 1030
1032 0 477780 111631.336 71280 -1 1031
1033 0 477780 111634 71320 -1 1032
1034 0 477808 111626 71440 -1 1033
1035 0 477780 111642 71520 -1 1034
1036 0 477772 111590 71600 -1 1035
1037 0 477824 111482 71640 -1 1036
1038 0 477828 111438 71680 -1 1037
1039 0 477832 111358 71760 -1 1038
1040 0 477848 111350 71800 -1 1039
1041 0 477888 111270 71840 -1 1040
1042 0 477920 111174 71960 -1 1041
1043 0 477928 111138 72000 -1 1042
1044 0 477948 111118 72080 -1 1043
1045 0 478024 111074 72200 -1 1044
1046 0 478052 111070 72240 -1 1045
1047 0 478080 111090 72280 -1 1046
1048 0 467020 117200 66400 -1 908
1049 0 466726 117402 66520 -1 1048
1050 0 466218 117514 66680 -1 1049
1051 0 465816 117996 66840 -1 1050
1052 0 463248 118308 66840 -1 1051
1053 0 463039.5 118942.5 66960 -1 1052
1054 0 462970 119154 67000 -1 1053
1055 0 462562 119706 67160 -1 1054
1056 0 462116 119804 67360 -1 1055
1057 0 461272 119788 67440 -1 1056
1058 0 460852 119912 67480 -1 1057
1059 0 459682 120458 67520 -1 1058
1060 0 459302 120754 67600 -1 1059
1061 0 458412 121056 67640 -1 1060
1062 0 457280 121328 67680 -1 1061
1063 0 456714 121750 67880 -1 1062
1064 0 456312 121804 68320 -1 1063
1065 0 456516 121532 68400 -1 1064
1066 0 456556 121440 68480 -1 1065
1067 0 456348 121400 68560 -1 1066
1068 0 456284 121384 68640 -1 1067
1069 0 456080 122700 67760 -1 1063
1070 0 456122 122810 67680 -1 1069
1071 0 455897 122931 67640 -1 1070
1072 0 454979 123305 67600 -1 1071
1073 0 454800 123532 67560 -1 1072
1074 0 454660 123956 67520 -1 1073
1075 0 454660 124136 67480 -1 1074
1076 0 454578 124274 67440 -1 1075
1077 0 454686 124338 67360 -1 1076
1078 0 454558 124510 67280 -1 1077
1079 0 454570 124426 67200 -1 1078
1080 0 454346 124498 67120 -1 1079
1081 0 454330 124306 67040 -1 1080
1082 0 454266 124182 66960 -1 1081
1083 0 454286 123918 66880 -1 1082
1084 0 454250 123658 66800 -1 1083
1085 0 454310 123490 66720 -1 1084
1086 0 454510 123402 66640 -1 1085
1087 0 454560 123316 66400 -1 1086
1088 0 454634 123326 66360 -1 1087
1089 0 454686 123322 66320 -1 1088
1090 0 454718 123286 66280 -1 1089
1091 0 454850 123274 66200 -1 1090
1092 0 454826 123230 66120 -1 1091
1093 0 455114 123214 66040 -1 1092
1094 0 455262 123230 65960 -1 1093
1095 0 455250 123294 65880 -1 1094
1096 0 455474 123306 65800 -1 1095
1097 0 455358 123390 65720 -1 1096
1098 0 455554 123462 65640 -1 1097
1099 0 455562 123486 65560 -1 1098
1100 0 455610 123534 65440 -1 1099
1101 0 455498 123550 65360 -1 1100
1102 0 455534 123578 65240 -1 1101
1103 0 455838 123590 65160 -1 1102
1104 0 455844 123708 65040 -1 1103
1105 0 455720 123760 64920 -1 1104
1106 0 455640 123916 64800 -1 1105
1107 0 455594 123946 64720 -1 1106
1108 0 455608 124148 64640 -1 1107
1109 0 455684 124356 64560 -1 1108
1110 0 455664 124580 64480 -1 1109
1111 0 455762 124822 64360 -1 1110
1112 0 455930 124990 64160 -1 1111
1113 0 456122 124998 64000 -1 1112
1114 0 455954 124786 63840 -1 1113
1115 0 455776 124716 63760 -1 1114
1116 0 455598 124646 63680 -1 1115
1117 0 455654 124442 63560 -1 1116
1118 0 455662 124194 63400 -1 1117
1119 0 455406 124486 63280 -1 1118
1120 0 455415.6 124542 63200 -1 1119
1121 0 455425.34 124598 63120 -1 1120
1122 0 455430 124626 63080 -1 1121
1123 0 455734 124078 63000 -1 1122
1124 0 455450 124014 62880 -1 1123
1125 0 455326 124030 62760 -1 1124
1126 0 455334 124066 62640 -1 1125
1127 0 455338 124100 62560 -1 1126
1128 0 456389.6 124600.6 63760 -1 1115
1129 0 456737.6 124768.6 63760 -1 1128
1130 0 456901.6 124868.6 63760 -1 1129
1131 0 457293.6 125156.6 63760 -1 1130
1132 0 457485.6 125308.6 63760 -1 1131
1133 0 457653.6 125488.6 63800 -1 1132
1134 0 457741.6 125684.6 63840 -1 1133
1135 0 457922 125927 63800 -1 1134
1136 0 457990 125935 63760 -1 1135
1137 0 458070 125999 63680 -1 1136
1138 0 454882 123150 67680 -1 1072
1139 0 454918 123026 67760 -1 1138
1140 0 456221 123551 67440 -1 1071
1141 0 456217 123671 67280 -1 1140
1142 0 455873 123379 67120 -1 1141
1143 0 455729 122975 66960 -1 1142
1144 0 457552 121420 67880 -1 1063
1145 0 458136 121256 68080 -1 1144
1146 0 458144 121256 68120 -1 1145
1147 0 458220 121228 68160 -1 1146
1148 0 458288 121238 68200 -1 1147
1149 0 458244 121198 68280 -1 1148
1150 0 458240 121294 68360 -1 1149
1151 0 458252 121298 68400 -1 1150
1152 0 458348 121402 68520 -1 1151
1153 0 458376 121386 68560 -1 1152
1154 0 458396 121438 68680 -1 1153
1155 0 458308 121442 68760 -1 1154
1156 0 458348 121518 68880 -1 1155
1157 0 458336 121526 68920 -1 1156
1158 0 457704 121722.664 67520 -1 1062
1159 0 457916 121920 67440 -1 1158
1160 0 458160 122044 67320 -1 1159
1161 0 458394 122038 67200 -1 1160
1162 0 458472 122036 67160 -1 1161
1163 0 458284 121780 67040 -1 1162
1164 0 458180 121528 66920 -1 1163
1165 0 458222 121186 66800 -1 1164
1166 0 458254 120986 66720 -1 1165
1167 0 458360 121068 66600 -1 1166
1168 0 458400 121060 66480 -1 1167
1169 0 458484 121076 66360 -1 1168
1170 0 458580 121068 66200 -1 1169
1171 0 458666 121178 66040 -1 1170
1172 0 458661 121119 65960 -1 1171
1173 0 458679 121121 65840 -1 1172
1174 0 458701 121059 65680 -1 1173
1175 0 458781 121041 65600 -1 1174
1176 0 458679 121051 65520 -1 1175
1177 0 458851 121051 65400 -1 1176
1178 0 458953 121085 65280 -1 1177
1179 0 459013 121085 65200 -1 1178
1180 0 459176 121152 65080 -1 1179
1181 0 462608 119388 66960 -1 1053
1182 0 462496 119664 66920 -1 1181
1183 0 462464 119684 66880 -1 1182
1184 0 462612 119776 66840 -1 1183
1185 0 462856 120024 66880 -1 1184
1186 0 462992 120064 66880 -1 1185
1187 0 463188 120312 66920 -1 1186
1188 0 463360 120384 66880 -1 1187
1189 0 462592 119664 66800 -1 1184
1190 0 462516 119568 66760 -1 1189
1191 0 463188 118012 66600 -1 1052
1192 0 463184 117920 66520 -1 1191
1193 0 463072 117664 66480 -1 1192
1194 0 463120 117644 66440 -1 1193
1195 0 463140 117628 66400 -1 1194
1196 0 469464.8 116525.2 66560 -1 908
1197 0 469464.8 116525.2 66640 -1 1196
1198 0 469606.4 116521.84 66680 -1 1197
1199 0 469084 115984 66560 -1 908
1200 0 468968 116036 66640 -1 1199
1201 0 468828 116024 66720 -1 1200
1202 0 468776 116012 66760 -1 1201
1203 0 468776 116136 66800 -1 1202
1204 0 468832 116276 66840 -1 1203
1205 0 468784 116388 66880 -1 1204
1206 0 469160 115736 66560 -1 1199
1207 0 469144 115700 66600 -1 1206
1208 0 469100 115648 66680 -1 1207
1209 0 469080 115576 66720 -1 1208
1210 0 468900 115456 66760 -1 1209
1211 0 468884 115508 66800 -1 1210
1212 0 468852 115572 66840 -1 1211
1213 0 468784 115656 66880 -1 1212
1214 0 468804 115800 66920 -1 1213
1215 0 468788 115928 66960 -1 1214
1216 0 468812 115804 67000 -1 1215
1217 0 468452 115592 67040 -1 1216
1218 0 468344 115608 67080 -1 1217
1219 0 468252 115684 67200 -1 1218
1220 0 468096 115328 67080 -1 1218
1221 0 468144 115016 67080 -1 1220
1222 0 468008 114868 67040 -1 1221
1223 0 467976 114752 67000 -1 1222
1224 0 468748 116828 66640 -1 908
1225 0 468716 116880 66680 -1 1224
1226 0 468716 116896 66760 -1 1225
1227 0 468732 117068 66800 -1 1226
1228 0 468728 117224 66840 -1 1227
1229 0 468784 117376 66880 -1 1228
1230 0 471610 115982 65600 -1 898
1231 0 471895.6 115900.4 65480 -1 1230
1232 0 472086 115846 65400 -1 1231
1233 0 471474 116150 65240 -1 1232
1234 0 472022 116078 65120 -1 1233
1235 0 472114 116330 64960 -1 1234
1236 0 472222 116650 64800 -1 1235
1237 0 472174 116774 64640 -1 1236
1238 0 472246 117558 64520 -1 1237
1239 0 472806 118374 64240 -1 1238
1240 0 472826 118374 64200 -1 1239
1241 0 472794 118426 64080 -1 1240
1242 0 472734 118554 64000 -1 1241
1243 0 472666 118562 63920 -1 1242
1244 0 472542 118786 63840 -1 1243
1245 0 472390 118810 63760 -1 1244
1246 0 472346 118866 63640 -1 1245
1247 0 472330 118930 63560 -1 1246
1248 0 472326 118974 63520 -1 1247
1249 0 472322 119018 63480 -1 1248
1250 0 472318 119030 63400 -1 1249
1251 0 472246 119018 63360 -1 1250
1252 0 472094 119242 63240 -1 1251
1253 0 472010 119502 63120 -1 1252
1254 0 471710 120622 63080 -1 1253
1255 0 471602 120826 63040 -1 1254
1256 0 471587.5 120967.5 63000 -1 1255
1257 0 471634 120614 62880 -1 1256
1258 0 471594 120574 62720 -1 1257
1259 0 471586 120606 62680 -1 1258
1260 0 471634 120574 62640 -1 1259
1261 0 471522 121142 62520 -1 1260
1262 0 471538 121142 62480 -1 1261
1263 0 471598 121178 62400 -1 1262
1264 0 471654 121258 62320 -1 1263
1265 0 471542 121086 62240 -1 1264
1266 0 471514 121194 62160 -1 1265
1267 0 471562 121142 62120 -1 1266
1268 0 471686 121258 62080 -1 1267
1269 0 471678 121230 62000 -1 1268
1270 0 471706 121250 61920 -1 1269
1271 0 471762 121342 61880 -1 1270
1272 0 471710 121366 61840 -1 1271
1273 0 471762 121522 61800 -1 1272
1274 0 471770 121890 61640 -1 1273
1275 0 471834 121870 61600 -1 1274
1276 0 471834 121870 61520 -1 1275
1277 0 471818 121946 61400 -1 1276
1278 0 471790 121970 61360 -1 1277
1279 0 471870 121926 61280 -1 1278
1280 0 471926 121982 61160 -1 1279
1281 0 471974 122066 61040 -1 1280
1282 0 472062 122134 60920 -1 1281
1283 0 472154 122210 60800 -1 1282
1284 0 472166 122226 60760 -1 1283
1285 0 472182 122270 60680 -1 1284
1286 0 472226 122318 60640 -1 1285
1287 0 472194 122334 60520 -1 1286
1288 0 472178 122346 60320 -1 1287
1289 0 472348 122905 60160 -1 1288
1290 0 472370 123046 60120 -1 1289
1291 0 472302 123038 60080 -1 1290
1292 0 472302 122858 60000 -1 1291
1293 0 472258 122838 59960 -1 1292
1294 0 472258 122674 59920 -1 1293
1295 0 472122 122654 59880 -1 1294
1296 0 472154 122702 59840 -1 1295
1297 0 472118 122702 59800 -1 1296
1298 0 472062 122730 59760 -1 1297
1299 0 472134 122598 59680 -1 1298
1300 0 472058 122642 59640 -1 1299
1301 0 472158 122646 59560 -1 1300
1302 0 472070 122626 59520 -1 1301
1303 0 472034 122662 59440 -1 1302
1304 0 472042 122622 59400 -1 1303
1305 0 472006.94 122645.695 59360 -1 1304
1306 0 471946 122562 59240 -1 1305
1307 0 472006 122562 59200 -1 1306
1308 0 472070 122554 59160 -1 1307
1309 0 472414 123246 59160 -1 1308
1310 0 471998 123522 59160 -1 1309
1311 0 471934 123462 59000 -1 1310
1312 0 471934 123422 58960 -1 1311
1313 0 471858 123402 58880 -1 1312
1314 0 471754 123406 58760 -1 1313
1315 0 471646 123534 58640 -1 1314
1316 0 471646 123526 58600 -1 1315
1317 0 471562 123638 58520 -1 1316
1318 0 471566 123722 58480 -1 1317
1319 0 471574 123914 58440 -1 1318
1320 0 471522 123950 58400 -1 1319
1321 0 471650 123982 58360 -1 1320
1322 0 471654 124022 58320 -1 1321
1323 0 471710 124022 58280 -1 1322
1324 0 471702 124086 58240 -1 1323
1325 0 471730 124110 58200 -1 1324
1326 0 471726 124206 58120 -1 1325
1327 0 471770 124266 58040 -1 1326
1328 0 471766 124378 57920 -1 1327
1329 0 475086 123878 59160 -1 1309
1330 0 475398 124054 59040 -1 1329
1331 0 475742 124758 59040 -1 1330
1332 0 475814 125086 59040 -1 1331
1333 0 475830 125042 59160 -1 1332
1334 0 475906 124774 58880 -1 1331
1335 0 476042 124834 58840 -1 1334
1336 0 476166 124886 58760 -1 1335
1337 0 476222 125122 58680 -1 1336
1338 0 476130 125222 58560 -1 1337
1339 0 475926 125694 58480 -1 1338
1340 0 475850 126278 58160 -1 1339
1341 0 475738 126214 58120 -1 1340
1342 0 475582 126322 58000 -1 1341
1343 0 475498 126386 57880 -1 1342
1344 0 475502 125902 57840 -1 1343
1345 0 475474 126426 57800 -1 1344
1346 0 475630 126486 57600 -1 1345
1347 0 475698 126514 57520 -1 1346
1348 0 475642 126586 57440 -1 1347
1349 0 475446 126618 57360 -1 1348
1350 0 475606 126606 57280 -1 1349
1351 0 475638 126638 57200 -1 1350
1352 0 475694 126762 57120 -1 1351
1353 0 475758 126770 57080 -1 1352
1354 0 475834 126814 57000 -1 1353
1355 0 475882 126830 56960 -1 1354
1356 0 476078 126862 56800 -1 1355
1357 0 475754 126702 58160 -1 1340
1358 0 475430 127034 58160 -1 1357
1359 0 475150 127154 58160 -1 1358
1360 0 475206 127226 58080 -1 1359
1361 0 475134 127462 57960 -1 1360
1362 0 475094 127470 57920 -1 1361
1363 0 475098 127126 57840 -1 1362
1364 0 474998 127666 57800 -1 1363
1365 0 475054 127770 57720 -1 1364
1366 0 475042 128034 57600 -1 1365
1367 0 475066 128054 57560 -1 1366
1368 0 474970 128142 57400 -1 1367
1369 0 474870 128222 57360 -1 1368
1370 0 475006 128210 57320 -1 1369
1371 0 474954 128290 57240 -1 1370
1372 0 474910 128334 57200 -1 1371
1373 0 474866 128410 57120 -1 1372
1374 0 474874 128470 57040 -1 1373
1375 0 474874 128502 56960 -1 1374
1376 0 474874 128542 56840 -1 1375
1377 0 474870 128694 56720 -1 1376
1378 0 474874 128730 56680 -1 1377
1379 0 474854 128742 56560 -1 1378
1380 0 474706 129110 56520 -1 1379
1381 0 474746 129282 56400 -1 1380
1382 0 474622 129830 56400 -1 1381
1383 0 474502 130190 56400 -1 1382
1384 0 474090 130790 56400 -1 1383
1385 0 473518 131402 56400 -1 1384
1386 0 473529.28 131515.77 56320 -1 1385
1387 0 473562 131514 56280 -1 1386
1388 0 473722 131522 56000 -1 1387
1389 0 473674 131530 55960 -1 1388
1390 0 473618 131554 55880 -1 1389
1391 0 473530 131674 55760 -1 1390
1392 0 473450 131666 55680 -1 1391
1393 0 473410 131662 55640 -1 1392
1394 0 473442 131666 55600 -1 1393
1395 0 473426 131666 55560 -1 1394
1396 0 473410 131686 55480 -1 1395
1397 0 473490 131790 55360 -1 1396
1398 0 473514 131854 55240 -1 1397
1399 0 473490 131794 55160 -1 1398
1400 0 473578 131846 55040 -1 1399
1401 0 473598 131898 55000 -1 1400
1402 0 473738 132138 54880 -1 1401
1403 0 473734 132206 54840 -1 1402
1404 0 473982 133054 54840 -1 1403
1405 0 473882 133310 54800 -1 1404
1406 0 473698 133826 54600 -1 1405
1407 0 473706 134226 54520 -1 1406
1408 0 473458 134974 54360 -1 1407
1409 0 473122 135194 54320 -1 1408
1410 0 472502 135258 54200 -1 1409
1411 0 472274 135310 54160 -1 1410
1412 0 472166 135490 54000 -1 1411
1413 0 471746 135482 53880 -1 1412
1414 0 471598 135558 53760 -1 1413
1415 0 471670 135550 53680 -1 1414
1416 0 472062 135694 53560 -1 1415
1417 0 471910 135630 53400 -1 1416
1418 0 471458 135490 53280 -1 1417
1419 0 471606 135562 53160 -1 1418
1420 0 471730 135538 53080 -1 1419
1421 0 471690 135574 53040 -1 1420
1422 0 471678 135622 53000 -1 1421
1423 0 471682 135878 52960 -1 1422
1424 0 472030 135726 52920 -1 1423
1425 0 472034 135686 52880 -1 1424
1426 0 472006 135686 52800 -1 1425
1427 0 472050 135698 52640 -1 1426
1428 0 471966 135702 52560 -1 1427
1429 0 472114 136162 53560 -1 1416
1430 0 472158 136850 53560 -1 1429
1431 0 472050 136966 53440 -1 1430
1432 0 472134 137142 53280 -1 1431
1433 0 472150 137362 53160 -1 1432
1434 0 472130 137378 53120 -1 1433
1435 0 472114 137530 53040 -1 1434
1436 0 471998 137974 52920 -1 1435
1437 0 471954 137990 52880 -1 1436
1438 0 471890 138010 52760 -1 1437
1439 0 471814 138082 52600 -1 1438
1440 0 471798 138074 52440 -1 1439
1441 0 471686 138210 52400 -1 1440
1442 0 471674 138230 52320 -1 1441
1443 0 471662 138290 52200 -1 1442
1444 0 471470 138502 52040 -1 1443
1445 0 471174 138662 52000 -1 1444
1446 0 470702 138862 51960 -1 1445
1447 0 469818 138810 51960 -1 1446
1448 0 469766 138834 51840 -1 1447
1449 0 469446 139002 51680 -1 1448
1450 0 469334 139058 51600 -1 1449
1451 0 469346 138998 51520 -1 1450
1452 0 469178 139046 51480 -1 1451
1453 0 469314 139022 51360 -1 1452
1454 0 469334 138994 51120 -1 1453
1455 0 469478 138974 51040 -1 1454
1456 0 469506 139038 50960 -1 1455
1457 0 469538 138846 52040 -1 1447
1458 0 469318 138878 52120 -1 1457
1459 0 469642 138742 52240 -1 1458
1460 0 469734 138690 52360 -1 1459
1461 0 469682 138754 52400 -1 1460
1462 0 469698 138642 52520 -1 1461
1463 0 469750 138610 52600 -1 1462
1464 0 469714 138602 52720 -1 1463
1465 0 469658 138606 52760 -1 1464
1466 0 468678 139022 52120 -1 1458
1467 0 468654 139026 52320 -1 1466
1468 0 468470 139114 52480 -1 1467
1469 0 468382 139082 52600 -1 1468
1470 0 468334 139086 52680 -1 1469
1471 0 468262 139074 52760 -1 1470
1472 0 468186 139098 52800 -1 1471
1473 0 468142 139118 52880 -1 1472
1474 0 467878 139278 52920 -1 1473
1475 0 467874 139302 52960 -1 1474
1476 0 467842 139098 53000 -1 1475
1477 0 467822 139066 53040 -1 1476
1478 0 467766 139094 53080 -1 1477
1479 0 467658 139030 53160 -1 1478
1480 0 467686 138958 53240 -1 1479
1481 0 467714 138954 53320 -1 1480
1482 0 467718 138870 53400 -1 1481
1483 0 467614 138602 53400 -1 1482
1484 0 467562 138470 53440 -1 1483
1485 0 467814 138506 53480 -1 1484
1486 0 467898 138482 53560 -1 1485
1487 0 467966 138418 53680 -1 1486
1488 0 471350 138722 51840 -1 1444
1489 0 471406 139146 51640 -1 1488
1490 0 471350 139222 51600 -1 1489
1491 0 471406 139386 51480 -1 1490
1492 0 471446 139886 51440 -1 1491
1493 0 471134 140278 51440 -1 1492
1494 0 471306 140578 51440 -1 1493
1495 0 471246 140798 51440 -1 1494
1496 0 471214 141058 51600 -1 1495
1497 0 471166 141054 51640 -1 1496
1498 0 471162 141094 51680 -1 1497
1499 0 471342 141110 51720 -1 1498
1500 0 471158 141178 51760 -1 1499
1501 0 471142 141214 51880 -1 1500
1502 0 471086 141266 51960 -1 1501
1503 0 471066 141366 52120 -1 1502
1504 0 470994 141574 52320 -1 1503
1505 0 470842 141866 52440 -1 1504
1506 0 470706 141962 52520 -1 1505
1507 0 470498 142134 52640 -1 1506
1508 0 470410 142238 52800 -1 1507
1509 0 470318 142274 52920 -1 1508
1510 0 470266 142046 53040 -1 1509
1511 0 470090 142174 53160 -1 1510
1512 0 469914 142386 53280 -1 1511
1513 0 469894 142494 53400 -1 1512
1514 0 469690 142494 53440 -1 1513
1515 0 469746 142614 53520 -1 1514
1516 0 469658 142838 53640 -1 1515
1517 0 469622 142930 53720 -1 1516
1518 0 469158 143122 53880 -1 1517
1519 0 468914 143358 53960 -1 1518
1520 0 468846 143414 54040 -1 1519
1521 0 468802 143446 54080 -1 1520
1522 0 468678 143498 54200 -1 1521
1523 0 468390 143610 54320 -1 1522
1524 0 468382 143638 54360 -1 1523
1525 0 468274 143746 54480 -1 1524
1526 0 468154 143746 54560 -1 1525
1527 0 468086 143754 54600 -1 1526
1528 0 468030 143758 54640 -1 1527
1529 0 467998 143726 54720 -1 1528
1530 0 467946 143654 54920 -1 1529
1531 0 467958 143674 55080 -1 1530
1532 0 467890 143694 55160 -1 1531
1533 0 467730 143610 55280 -1 1532
1534 0 467690 143586 55400 -1 1533
1535 0 467634 143522 55440 -1 1534
1536 0 467614 143430 55640 -1 1535
1537 0 467594 143342 55720 -1 1536
1538 0 467494 143246 55760 -1 1537
1539 0 467394 143202 55880 -1 1538
1540 0 467166 143094 56040 -1 1539
1541 0 466798 143022 56200 -1 1540
1542 0 466146 142902 56240 -1 1541
1543 0 465938 142610 56160 -1 1542
1544 0 466258 142554 56080 -1 1543
1545 0 466418 142650 55960 -1 1544
1546 0 466434 142702 55880 -1 1545
1547 0 466418 142898 55800 -1 1546
1548 0 466402 142898 55600 -1 1547
1549 0 466346 142930 55520 -1 1548
1550 0 466286 142850 56360 -1 1542
1551 0 466018 143018 56440 -1 1550
1552 0 465938 143170 56520 -1 1551
1553 0 465690 143022 56560 -1 1552
1554 0 465630 142926 56640 -1 1553
1555 0 465626 142934 56680 -1 1554
1556 0 465602 142934 56960 -1 1555
1557 0 465414 142974 57120 -1 1556
1558 0 465298 143026 57160 -1 1557
1559 0 465262 143006 57320 -1 1558
1560 0 464890 143134 57320 -1 1559
1561 0 464702 143266 57320 -1 1560
1562 0 464210 143154 57320 -1 1561
1563 0 463518 143194 57520 -1 1562
1564 0 463442 143258 57600 -1 1563
1565 0 463358 143286 57720 -1 1564
1566 0 463302 143406 57800 -1 1565
1567 0 463182 143514 57880 -1 1566
1568 0 463166 143570 57960 -1 1567
1569 0 462998 143578 58200 -1 1568
1570 0 462750 143490 58440 -1 1569
1571 0 462538 143474 58720 -1 1570
1572 0 462550 143674 58880 -1 1571
1573 0 462530 143694 59000 -1 1572
1574 0 462482 143766 59080 -1 1573
1575 0 462538 143866 59280 -1 1574
1576 0 462674 143874 59400 -1 1575
1577 0 462810 143830 59480 -1 1576
1578 0 462890 144350 59680 -1 1577
1579 0 463134 144578 59760 -1 1578
1580 0 463630 145070 59880 -1 1579
1581 0 463726 145122 59920 -1 1580
1582 0 463934 145298 60000 -1 1581
1583 0 464062 145430 60080 -1 1582
1584 0 464162 145510 60160 -1 1583
1585 0 464090 145930 60240 -1 1584
1586 0 464050 146086 60320 -1 1585
1587 0 463506 146238 60320 -1 1586
1588 0 463342 146414 60320 -1 1587
1589 0 462862 146482 60320 -1 1588
1590 0 462970 146626 60440 -1 1589
1591 0 464086 146166 60360 -1 1586
1592 0 464274 146198 60440 -1 1591
1593 0 464382 146230 60480 -1 1592
1594 0 464542 146230 60560 -1 1593
1595 0 465186 145934 60560 -1 1594
1596 0 464686 146290 60640 -1 1594
1597 0 464662 146342 60760 -1 1596
1598 0 464758 146426 60800 -1 1597
1599 0 464748 146482 60840 -1 1598
1600 0 465390 146446 60840 -1 1599
1601 0 465482 146310 60680 -1 1600
1602 0 465442 146174 60600 -1 1601
1603 0 465422 146122 60560 -1 1602
1604 0 464738 146538 60880 -1 1599
1605 0 464810 146646 60920 -1 1604
1606 0 464838 146698 60960 -1 1605
1607 0 464826 146814 61000 -1 1606
1608 0 464762 146906 61040 -1 1607
1609 0 464674 147010 61080 -1 1608
1610 0 464298 147042 61120 -1 1609
1611 0 464309 147045 61160 -1 1610
1612 0 464342 147054 61280 -1 1611
1613 0 464430 147106 61320 -1 1612
1614 0 464418 147162 61360 -1 1613
1615 0 464442 147146 61440 -1 1614
1616 0 464534 147298 61520 -1 1615
1617 0 464534 147466 61640 -1 1616
1618 0 464770 147506 61760 -1 1617
1619 0 464978 147570 61880 -1 1618
1620 0 465002 147610 61920 -1 1619
1621 0 465438 147554 62080 -1 1620
1622 0 465290 147686 62120 -1 1621
1623 0 465286 147690 62160 -1 1622
1624 0 465466 147662 62320 -1 1623
1625 0 465334 147626 62440 -1 1624
1626 0 465374 147558 62480 -1 1625
1627 0 465390 147538 62640 -1 1626
1628 0 465454 147550 62680 -1 1627
1629 0 465346 147646 62800 -1 1628
1630 0 464862 147482 62800 -1 1629
1631 0 464422 147522 62800 -1 1630
1632 0 464386 147570 63000 -1 1631
1633 0 464358 147594 63080 -1 1632
1634 0 464338 147578 63120 -1 1633
1635 0 464186 147570 63240 -1 1634
1636 0 464066 147650 63280 -1 1635
1637 0 463982 147582 63440 -1 1636
1638 0 464002 147602 63480 -1 1637
1639 0 463934 147578 63600 -1 1638
1640 0 465274 147710 62880 -1 1629
1641 0 465186 147714 62920 -1 1640
1642 0 465158 147738 63000 -1 1641
1643 0 465198 147782 63040 -1 1642
1644 0 465194 147802 63080 -1 1643
1645 0 465326 147886 63120 -1 1644
1646 0 465278 147926 63200 -1 1645
1647 0 465086 147926 63200 -1 1646
1648 0 465026 147894 63280 -1 1647
1649 0 465014 147938 63400 -1 1648
1650 0 464974 147942 63440 -1 1649
1651 0 465014 147954 63480 -1 1650
1652 0 465018 147938 63560 -1 1651
1653 0 465026 148090 63600 -1 1652
1654 0 464998 148070 63680 -1 1653
1655 0 465062 148250 63760 -1 1654
1656 0 465486 142942 57360 -1 1559
1657 0 465578 142946 57440 -1 1656
1658 0 465482 142990 57480 -1 1657
1659 0 465194 143122 57600 -1 1658
1660 0 465034 143318 57680 -1 1659
1661 0 464946 143438 57760 -1 1660
1662 0 464790 143214 57880 -1 1661
1663 0 464790 143262 57920 -1 1662
1664 0 470934 140262 51240 -1 1493
1665 0 470290 140490 51040 -1 1664
1666 0 470418 140438 51520 -1 1665
1667 0 469978 140586 50960 -1 1665
1668 0 469918 140850 50920 -1 1667
1669 0 469814 140614 50880 -1 1668
1670 0 469298 140770 50880 -1 1669
1671 0 469070 140990 50880 -1 1670
1672 0 468826 140730 50840 -1 1671
1673 0 468814 140786 50760 -1 1672
1674 0 468802 140842 50680 -1 1673
1675 0 468766 140914 50640 -1 1674
1676 0 468562 141034 50520 -1 1675
1677 0 468522 141038 50480 -1 1676
1678 0 468374 141066 50440 -1 1677
1679 0 468290 141062 50400 -1 1678
1680 0 468362 141170 50360 -1 1679
1681 0 468334 141218 50320 -1 1680
1682 0 468074 141266 50280 -1 1681
1683 0 468074 141274 50240 -1 1682
1684 0 467886 141418 50160 -1 1683
1685 0 467866 141406 50120 -1 1684
1686 0 467854 141550 50000 -1 1685
1687 0 467826 141570 49920 -1 1686
1688 0 467786 141606 49840 -1 1687
1689 0 467746 141622 49800 -1 1688
1690 0 467858 142018 49720 -1 1689
1691 0 468002 142014 49680 -1 1690
1692 0 468010 142082 49600 -1 1691
1693 0 468014 142098 49560 -1 1692
1694 0 467846 142230 49480 -1 1693
1695 0 468050 142174 49360 -1 1694
1696 0 467954 142250 49320 -1 1695
1697 0 467930 142198 49280 -1 1696
1698 0 467946 142174 49160 -1 1697
1699 0 467906 142222 48880 -1 1698
1700 0 467830 142214 48760 -1 1699
1701 0 467746 142254 48640 -1 1700
1702 0 467554 142346 48560 -1 1701
1703 0 467558 142346 48520 -1 1702
1704 0 467386 142442 48440 -1 1703
1705 0 467336 142441 48400 -1 1704
1706 0 467186 142438 48280 -1 1705
1707 0 466858 142374 48080 -1 1706
1708 0 466702 142254 47960 -1 1707
1709 0 466754 142294 47760 -1 1708
1710 0 466802 142190 47600 -1 1709
1711 0 467254 142006 47440 -1 1710
1712 0 467326 141910 47360 -1 1711
1713 0 468062 142478 48440 -1 1704
1714 0 468342 142158 48440 -1 1713
1715 0 468662 142302 48320 -1 1714
1716 0 468694 142326 48200 -1 1715
1717 0 468698 141358 50280 -1 1681
1718 0 468778 141622 50240 -1 1717
1719 0 468818 141798 50240 -1 1718
1720 0 468842 141822 50280 -1 1719
1721 0 468838 141810 50320 -1 1720
1722 0 468826 141774 50360 -1 1721
1723 0 468742 141686 50400 -1 1722
1724 0 468882 141758 50480 -1 1723
1725 0 469286 140518 50760 -1 1673
1726 0 469618 140522 50760 -1 1725
1727 0 469590 140546 50640 -1 1726
1728 0 470818 135754 53640 -1 1415
1729 0 470098 135938 53520 -1 1728
1730 0 469710 135978 53400 -1 1729
1731 0 469594 136042 53360 -1 1730
1732 0 469242 135990 53320 -1 1731
1733 0 469046 135974 53200 -1 1732
1734 0 468894 136002 53040 -1 1733
1735 0 468842 136330 52960 -1 1734
1736 0 468798 136354 52920 -1 1735
1737 0 468782 136346 52880 -1 1736
1738 0 468710 136342 52800 -1 1737
1739 0 468438 136198 52600 -1 1738
1740 0 468414 136158 52560 -1 1739
1741 0 468202 136102 52440 -1 1740
1742 0 468102 136038 52360 -1 1741
1743 0 467834 136082 52200 -1 1742
1744 0 467746 136070 52160 -1 1743
1745 0 467314 136098 52040 -1 1744
1746 0 467230 136110 51960 -1 1745
1747 0 467062 136062 51920 -1 1746
1748 0 466794 136054 51840 -1 1747
1749 0 466730 136034 51800 -1 1748
1750 0 466422 135982 51720 -1 1749
1751 0 466470 135686 51680 -1 1750
1752 0 466366 135586 51640 -1 1751
1753 0 466310 135398 51520 -1 1752
1754 0 466230 135298 51440 -1 1753
1755 0 465990 134986 51400 -1 1754
1756 0 465894 134834 51360 -1 1755
1757 0 465370.8 134114 51240 -1 1756
1758 0 465198 134038 51560 -1 1757
1759 0 465066 134022 51640 -1 1758
1760 0 465074 134066 51680 -1 1759
1761 0 465034 134070 51720 -1 1760
1762 0 465134 134066 51800 -1 1761
1763 0 465238 134090 52000 -1 1762
1764 0 465546 134250 52120 -1 1763
1765 0 465614 134294 52240 -1 1764
1766 0 465022 133634 51160 -1 1757
1767 0 465006 133682 51120 -1 1766
1768 0 464986 133618 51080 -1 1767
1769 0 465010 133570 51000 -1 1768
1770 0 464974 133662 50960 -1 1769
1771 0 464946 133706 50920 -1 1770
1772 0 464950 133654 50880 -1 1771
1773 0 464638 133318 50840 -1 1772
1774 0 464566 133290 50800 -1 1773
1775 0 464642 133282 50720 -1 1774
1776 0 464690 133398 50680 -1 1775
1777 0 464622 133198 50640 -1 1776
1778 0 464518 133106 50600 -1 1777
1779 0 464614 133158 50560 -1 1778
1780 0 464514 133126 50520 -1 1779
1781 0 464514 133130 50480 -1 1780
1782 0 464422 133318 50440 -1 1781
1783 0 464362 133242 50400 -1 1782
1784 0 464382 133306 50360 -1 1783
1785 0 464286 133618 50240 -1 1784
1786 0 464218 133642 50200 -1 1785
1787 0 464170 133718 50160 -1 1786
1788 0 463738 133830 50040 -1 1787
1789 0 463682 133878 50000 -1 1788
1790 0 463682 134014 49960 -1 1789
1791 0 463442 133986 49920 -1 1790
1792 0 463310 133982 49880 -1 1791
1793 0 463290 133998 49720 -1 1792
1794 0 463342 134026 49600 -1 1793
1795 0 463362 134026 49560 -1 1794
1796 0 464598 134290 50720 -1 1775
1797 0 464954 134474 50720 -1 1796
1798 0 465346 134438 50720 -1 1797
1799 0 465590 134354 50720 -1 1798
1800 0 465618 134394 50600 -1 1799
1801 0 465542 134430 50440 -1 1800
1802 0 465526 134594 50320 -1 1801
1803 0 465562 134634 50240 -1 1802
1804 0 472862 131618 56520 -1 1385
1805 0 472814 131578 56560 -1 1804
1806 0 472727.56 131617.64 56600 -1 1805
1807 0 472782 131610 56640 -1 1806
1808 0 472690 131738 56760 -1 1807
1809 0 472634 131678 56800 -1 1808
1810 0 472570 131542 56960 -1 1809
1811 0 472026 131982 57160 -1 1810
1812 0 472082 131902 57240 -1 1811
1813 0 472040 131952 57320 -1 1812
1814 0 471434 131998 57320 -1 1813
1815 0 471414 132022 57400 -1 1814
1816 0 471998 132002 57400 -1 1813
1817 0 472026 132066 57480 -1 1816
1818 0 472034 132058 57600 -1 1817
1819 0 475226 129910 56400 -1 1382
1820 0 475486 129990 56400 -1 1819
1821 0 475530 130090 56400 -1 1820
1822 0 475738 130146 56400 -1 1821
1823 0 475722 130126 56280 -1 1822
1824 0 475046 128862 56080 -1 1381
1825 0 474894 128966 55880 -1 1824
1826 0 474882 128974 55760 -1 1825
1827 0 474698 128966 55720 -1 1826
1828 0 474458 128986 55640 -1 1827
1829 0 474214 129062 55560 -1 1828
1830 0 474094 129018 55480 -1 1829
1831 0 474034 128930 55360 -1 1830
1832 0 473734 128686 55240 -1 1831
1833 0 474298 128482 55120 -1 1832
1834 0 474418 128482 55000 -1 1833
1835 0 474470 128462 54920 -1 1834
1836 0 474498 128526 54800 -1 1835
1837 0 473634 129198 55080 -1 1832
1838 0 473602 129250 54920 -1 1837
1839 0 473606 129274 54840 -1 1838
1840 0 473554 129274 54800 -1 1839
1841 0 473530 129346 54720 -1 1840
1842 0 473602 129442 54640 -1 1841
1843 0 473438 129514 54440 -1 1842
1844 0 473298 129630 54200 -1 1843
1845 0 473354 129638 54040 -1 1844
1846 0 473354 129658 53880 -1 1845
1847 0 473486 129754 53720 -1 1846
1848 0 473462 129754 53560 -1 1847
1849 0 473494 129842 53400 -1 1848
1850 0 474178 130122 53240 -1 1849
1851 0 474310 130174 53200 -1 1850
1852 0 474298 130162 53120 -1 1851
1853 0 474414 130550 52960 -1 1852
1854 0 474434 130682 52880 -1 1853
1855 0 474610 130751.336 52800 -1 1854
1856 0 474698 130786 52760 -1 1855
1857 0 474750 130798 52720 -1 1856
1858 0 474818 130754 52600 -1 1857
1859 0 474794 130762 52560 -1 1858
1860 0 474810 130782 52440 -1 1859
1861 0 474950 130818 52280 -1 1860
1862 0 474950 130898 52080 -1 1861
1863 0 475010 130958 51960 -1 1862
1864 0 475098 131090 51840 -1 1863
1865 0 475174 131242 51680 -1 1864
1866 0 475258 131238 51600 -1 1865
1867 0 475346 131278 51400 -1 1866
1868 0 475418 131250 51280 -1 1867
1869 0 475482 131314 51120 -1 1868
1870 0 475634 131514 50960 -1 1869
1871 0 475398 131294 50840 -1 1870
1872 0 475466 131282 50800 -1 1871
1873 0 475770 131586 50680 -1 1872
1874 0 475834 131686 50640 -1 1873
1875 0 475874 131770 50600 -1 1874
1876 0 475982 131902 50520 -1 1875
1877 0 476134 132118 50400 -1 1876
1878 0 476338 132342 50360 -1 1877
1879 0 476418 132358 50320 -1 1878
1880 0 476482 132462 50200 -1 1879
1881 0 476642 132590 50160 -1 1880
1882 0 476906 132750 50080 -1 1881
1883 0 477634 133454 50080 -1 1882
1884 0 478226 133302 50360 -1 1883
1885 0 478054 133182 50400 -1 1884
1886 0 478118 133182 50440 -1 1885
1887 0 478142 133278 50480 -1 1886
1888 0 477806 133518 50000 -1 1883
1889 0 477994 133678 49720 -1 1888
1890 0 478014 133658 49680 -1 1889
1891 0 477990 133730 49600 -1 1890
1892 0 477990 133738 49520 -1 1891
1893 0 477906 133914 49480 -1 1892
1894 0 478170 133798 49400 -1 1893
1895 0 477290 134478 49400 -1 1894
1896 0 476822 134406 49400 -1 1895
1897 0 476638 134406 49280 -1 1896
1898 0 476650 134318 49200 -1 1897
1899 0 476574 134298 49160 -1 1898
1900 0 476438 134302 49080 -1 1899
1901 0 476386 134382 49040 -1 1900
1902 0 476274 134466 48960 -1 1901
1903 0 476238 134486 48920 -1 1902
1904 0 476050 134566 48800 -1 1903
1905 0 475826 134586 48720 -1 1904
1906 0 474914 134938 48680 -1 1905
1907 0 474858 134922 48640 -1 1906
1908 0 474622 134938 48560 -1 1907
1909 0 474459.34 134844.67 48480 -1 1908
1910 0 474378 134798 48440 -1 1909
1911 0 474222 134802 48400 -1 1910
1912 0 473594 134726 48360 -1 1911
1913 0 473306 134802 48280 -1 1912
1914 0 473298 134770 48240 -1 1913
1915 0 473250 134670 48160 -1 1914
1916 0 472826 134886 48160 -1 1915
1917 0 472538 135034 48040 -1 1916
1918 0 472418 135062 48000 -1 1917
1919 0 472002 135134 47840 -1 1918
1920 0 471982 135150 47800 -1 1919
1921 0 471830 135094 47720 -1 1920
1922 0 471786 135002 47680 -1 1921
1923 0 471758 135214 47640 -1 1922
1924 0 471730 135254 47560 -1 1923
1925 0 471558 135374 47440 -1 1924
1926 0 471342 135522 47360 -1 1925
1927 0 471198 135542 47320 -1 1926
1928 0 470906 135638 47120 -1 1927
1929 0 470750 135794 47080 -1 1928
1930 0 470714 135794 46960 -1 1929
1931 0 470534 137202 46880 -1 1930
1932 0 470438 136490 46800 -1 1931
1933 0 470362 136522 46760 -1 1932
1934 0 470386 136518 46640 -1 1933
1935 0 470330 136510 46520 -1 1934
1936 0 470362 136502 46480 -1 1935
1937 0 469958 136566 46320 -1 1936
1938 0 469834 136590 46280 -1 1937
1939 0 469650 136590 46200 -1 1938
1940 0 469646 136722 46160 -1 1939
1941 0 469510 136770 46120 -1 1940
1942 0 469346 136750 46000 -1 1941
1943 0 469130 136894 45800 -1 1942
1944 0 469114 136906 45760 -1 1943
1945 0 469034 136906 45680 -1 1944
1946 0 469078 136942 45640 -1 1945
1947 0 469078 136990 45520 -1 1946
1948 0 469158 137086 45400 -1 1947
1949 0 469154 137110 45360 -1 1948
1950 0 468618 137014 45360 -1 1949
1951 0 468474 136902 45200 -1 1950
1952 0 468238 136870 45120 -1 1951
1953 0 468298 136814 45040 -1 1952
1954 0 468302 136842 45000 -1 1953
1955 0 468314 136814 44920 -1 1954
1956 0 468390 136782 44840 -1 1955
1957 0 468374 136794 44720 -1 1956
1958 0 468382 136746 44520 -1 1957
1959 0 468422 136750 44360 -1 1958
1960 0 468362 136806 44240 -1 1959
1961 0 468366 136782 44200 -1 1960
1962 0 468362 136662 44000 -1 1961
1963 0 468326 136670 43880 -1 1962
1964 0 468282 136702 43840 -1 1963
1965 0 468198 136714 43760 -1 1964
1966 0 468182 136718 43680 -1 1965
1967 0 468126 136706 43600 -1 1966
1968 0 468026 136714 43440 -1 1967
1969 0 467858 136814 43440 -1 1968
1970 0 467834 136918 43440 -1 1969
1971 0 467834 136982 43480 -1 1970
1972 0 467822 137014 43520 -1 1971
1973 0 467690 137058 43480 -1 1972
1974 0 467554 137042 43480 -1 1973
1975 0 467590 137050 43440 -1 1974
1976 0 467414 137114 43360 -1 1975
1977 0 467410 137126 43320 -1 1976
1978 0 467414 137134 43200 -1 1977
1979 0 467790 137094 43600 -1 1972
1980 0 467778 137114 43640 -1 1979
1981 0 467738 137230 43720 -1 1980
1982 0 467690 137278 43760 -1 1981
1983 0 468198 136594 43320 -1 1968
1984 0 468262 136530 43200 -1 1983
1985 0 468250 136446 43080 -1 1984
1986 0 468262 136422 43040 -1 1985
1987 0 468286 136390 43000 -1 1986
1988 0 468294 136382 42960 -1 1987
1989 0 468274 136362 42920 -1 1988
1990 0 468246 136346 42840 -1 1989
1991 0 468122 136370 42800 -1 1990
1992 0 467742 136330 42800 -1 1991
1993 0 467762 136354 42720 -1 1992
1994 0 467690 136302 42840 -1 1992
1995 0 467618 136262 42880 -1 1994
1996 0 467510 136242 42920 -1 1995
1997 0 467286 136270 42920 -1 1996
1998 0 467014 136310 42960 -1 1997
1999 0 466842 136262 43000 -1 1998
2000 0 466778 136234 43080 -1 1999
2001 0 466734 136246 43120 -1 2000
2002 0 466586 136202 43240 -1 2001
2003 0 466522 136194 43280 -1 2002
2004 0 466398 136174 43400 -1 2003
2005 0 466238 136234 43480 -1 2004
2006 0 465794 136262 43600 -1 2005
2007 0 465726 136258 43720 -1 2006
2008 0 465670 136226 43760 -1 2007
2009 0 465582 136174 43800 -1 2008
2010 0 465386 136278 43840 -1 2009
2011 0 465266 136358 43880 -1 2010
2012 0 464938 136482 43880 -1 2011
2013 0 464786 136502 43920 -1 2012
2014 0 464510 136614 44080 -1 2013
2015 0 464354 136670 44160 -1 2014
2016 0 464070 136690 44280 -1 2015
2017 0 463938 136682 44400 -1 2016
2018 0 463866 136686 44520 -1 2017
2019 0 463754 136706 44600 -1 2018
2020 0 463550 136654 44720 -1 2019
2021 0 463518 136694 44760 -1 2020
2022 0 463294 136702 44880 -1 2021
2023 0 463214 136766 44920 -1 2022
2024 0 463126 136846 44960 -1 2023
2025 0 462970 136934 45040 -1 2024
2026 0 462714 137118 45120 -1 2025
2027 0 462622 137126 45160 -1 2026
2028 0 462762 136850 45200 -1 2027
2029 0 462702 136826 45240 -1 2028
2030 0 462666 136758 45360 -1 2029
2031 0 462670 136742 45400 -1 2030
2032 0 462310 136750 45600 -1 2031
2033 0 462234 136754 45640 -1 2032
2034 0 462174 136790 45680 -1 2033
2035 0 462114 136810 45720 -1 2034
2036 0 461922 136894 45800 -1 2035
2037 0 461922 136898 45840 -1 2036
2038 0 461782 136914 45920 -1 2037
2039 0 461734 136882 46000 -1 2038
2040 0 461746 136882 46040 -1 2039
2041 0 461718 136882 46080 -1 2040
2042 0 461766 136890 46160 -1 2041
2043 0 461802 136850 46200 -1 2042
2044 0 461698 136974 46240 -1 2043
2045 0 461622 137066 46280 -1 2044
2046 0 461406 137018 46280 -1 2045
2047 0 461394 137014 46320 -1 2046
2048 0 461266 137038 46400 -1 2047
2049 0 461130 137030 46480 -1 2048
2050 0 460866 137066 46600 -1 2049
2051 0 460582 137062 46720 -1 2050
2052 0 460494 137058 46800 -1 2051
2053 0 460474 137894 46880 -1 2052
2054 0 460146 136570 46960 -1 2053
2055 0 459954 136526 47000 -1 2054
2056 0 459734 136526 47040 -1 2055
2057 0 459538 136454 47160 -1 2056
2058 0 459342 136234 47400 -1 2057
2059 0 459306 136202 47440 -1 2058
2060 0 459114 136162 47600 -1 2059
2061 0 459098 136158 47640 -1 2060
2062 0 459082 136046 47680 -1 2061
2063 0 459030 136090 47720 -1 2062
2064 0 458998 136122 47800 -1 2063
2065 0 459014 136186 48000 -1 2064
2066 0 459026 136250 48200 -1 2065
2067 0 459098 136062 48480 -1 2066
2068 0 459154 135974 48680 -1 2067
2069 0 459190 135962 48880 -1 2068
2070 0 459146 135938 49000 -1 2069
2071 0 467602 136194 43000 -1 1995
2072 0 467658 135962 43040 -1 2071
2073 0 467678 135990 43080 -1 2072
2074 0 467726 136054 43160 -1 2073
2075 0 467750 136082 43200 -1 2074
2076 0 467790 136106 43280 -1 2075
2077 0 467814 136086 43320 -1 2076
2078 0 468130 135790 43320 -1 2077
2079 0 468126 135814 43360 -1 2078
2080 0 468182 135854 43480 -1 2079
2081 0 468198 135870 43520 -1 2080
2082 0 468186 135894 43560 -1 2081
2083 0 468158 135934 43640 -1 2082
2084 0 468159.75 135739.39 43240 -1 2078
2085 0 468498 136246 42680 -1 1991
2086 0 468746 136230 42680 -1 2085
2087 0 468930 136326 42640 -1 2086
2088 0 469366 136402 42600 -1 2087
2089 0 470274 136522 42600 -1 2088
2090 0 470666 136586 42880 -1 2089
2091 0 470710 136598 42920 -1 2090
2092 0 471398 136758 42880 -1 2091
2093 0 471890 136778 42840 -1 2092
2094 0 472226 136834 42800 -1 2093
2095 0 472430 136942 42760 -1 2094
2096 0 472734 137010 42680 -1 2095
2097 0 473030 137078 42640 -1 2096
2098 0 473088 137084 42600 -1 2097
2099 0 472534 136994 42600 -1 2098
2100 0 472574 136926 42520 -1 2099
2101 0 472618 136862 42440 -1 2100
2102 0 472654 136826 42400 -1 2101
2103 0 472682 136790 42360 -1 2102
2104 0 473146 137090 42560 -1 2098
2105 0 473610 137162 42520 -1 2104
2106 0 473906 137198 42640 -1 2105
2107 0 474138 137274 42720 -1 2106
2108 0 474226 137330 42760 -1 2107
2109 0 474282 137354 42800 -1 2108
2110 0 474334 137426 42840 -1 2109
2111 0 474510 137598 42800 -1 2110
2112 0 474794 137706 42760 -1 2111
2113 0 475054 137678 42760 -1 2112
2114 0 475094 137666 42800 -1 2113
2115 0 475418 137730 42800 -1 2114
2116 0 475662 137746 42840 -1 2115
2117 0 475818 137746 42840 -1 2116
2118 0 475878 137718 42800 -1 2117
2119 0 476002 137718 42760 -1 2118
2120 0 476042 137710 42720 -1 2119
2121 0 476094 137670 42680 -1 2120
2122 0 473494 137174 42480 -1 2105
2123 0 473402 137138 42440 -1 2122
2124 0 473118 137022 42400 -1 2123
2125 0 473022 137018 42320 -1 2124
2126 0 470290 136270 42480 -1 2089
2127 0 470354 136274 42360 -1 2126
2128 0 469455.34 136968.67 45280 -1 1949
2129 0 469606 136898 45240 -1 2128
2130 0 469706 136998 45120 -1 2129
2131 0 469798 136886 45040 -1 2130
2132 0 469770 136978 44880 -1 2131
2133 0 469254 136818 46280 -1 1938
2134 0 468454 136750 46280 -1 2133
2135 0 468678 136766 46520 -1 2134
2136 0 468678 136766 46600 -1 2135
2137 0 468710 136758 46640 -1 2136
2138 0 468658 136774 46720 -1 2137
2139 0 468474 136698 46800 -1 2138
2140 0 468566 137370 46880 -1 2139
2141 0 468458 136090 46960 -1 2140
2142 0 468470 136074 47000 -1 2141
2143 0 473370 134570 48040 -1 1915
2144 0 473310 134538 48000 -1 2143
2145 0 473318 134542 47960 -1 2144
2146 0 473254 134482 47880 -1 2145
2147 0 473266 134426 47800 -1 2146
2148 0 473250 134370 47760 -1 2147
2149 0 473270 134262 47720 -1 2148
2150 0 473254 134238 47640 -1 2149
2151 0 473270 134210 47600 -1 2150
2152 0 473290 134234 47520 -1 2151
2153 0 473330 134182 47480 -1 2152
2154 0 473358 134122 47440 -1 2153
2155 0 474850 135022 48440 -1 1909
2156 0 474846 135014 48400 -1 2155
2157 0 478426 133714 49320 -1 1894
2158 0 478374 133890 49240 -1 2157
2159 0 478466 133778 49200 -1 2158
2160 0 478398 133758 49160 -1 2159
2161 0 478446 133670 49040 -1 2160
2162 0 478498 133702 48960 -1 2161
2163 0 478450 133822 48840 -1 2162
2164 0 478442 133834 48760 -1 2163
2165 0 478442 133862 48720 -1 2164
2166 0 477262 134230 48680 -1 2165
2167 0 477286 134370 48640 -1 2166
2168 0 477302 134366 48600 -1 2167
2169 0 477254 134422 48560 -1 2168
2170 0 477250 134386 48520 -1 2169
2171 0 477202 134282 48480 -1 2170
2172 0 477174 134194 48440 -1 2171
2173 0 477146 134214 48400 -1 2172
2174 0 477090 134150 48360 -1 2173
2175 0 479730 133350 49200 -1 2159
2176 0 479886 133038 48880 -1 2175
2177 0 479994 132990 48840 -1 2176
2178 0 479970 132974 48760 -1 2177
2179 0 479934 132962 48720 -1 2178
2180 0 478618 133450 48680 -1 2179
2181 0 478566 133474 48640 -1 2180
2182 0 478434 133542 48600 -1 2181
2183 0 479682 133230 49400 -1 2175
2184 0 479714 133162 49440 -1 2183
2185 0 479582 133126 49520 -1 2184
2186 0 479578 133114 49560 -1 2185
2187 0 479578 133150 49600 -1 2186
2188 0 479654 133066 49680 -1 2187
2189 0 479614 133092 49720 -1 2188
2190 0 479574 133118 49760 -1 2189
2191 0 479602 133042 49800 -1 2190
2192 0 479570 133038 49840 -1 2191
2193 0 479554 133030 49920 -1 2192
2194 0 479586 133054 49960 -1 2193
2195 0 472842 129682 53280 -1 1849
2196 0 472682 129702 53200 -1 2195
2197 0 472586 129774 53160 -1 2196
2198 0 472298 129902 53080 -1 2197
2199 0 471978 130046 53000 -1 2198
2200 0 471574 130362 52960 -1 2199
2201 0 471242 130038 53000 -1 2200
2202 0 471074 129874 53040 -1 2201
2203 0 470782 129738 53120 -1 2202
2204 0 470614 129666 53200 -1 2203
2205 0 470350 129510 53240 -1 2204
2206 0 469866 129054 53280 -1 2205
2207 0 469562 128354 53280 -1 2206
2208 0 469538 128332 53320 -1 2207
2209 0 469514 128310 53360 -1 2208
2210 0 469378 128622 53400 -1 2209
2211 0 469218 128646 53440 -1 2210
2212 0 469442 128762 53520 -1 2211
2213 0 469502 128158 53640 -1 2212
2214 0 469770 128110 53720 -1 2213
2215 0 469654 127910 53800 -1 2214
2216 0 469566 127878 53840 -1 2215
2217 0 469494 127878 53920 -1 2216
2218 0 469394 127842 53960 -1 2217
2219 0 469266 129074 53920 -1 2212
2220 0 469290 129086 54040 -1 2219
2221 0 469298 128946 54160 -1 2220
2222 0 469374 129022 54200 -1 2221
2223 0 469394 129050 54240 -1 2222
2224 0 468362 129134 53520 -1 2212
2225 0 467310 129466 53520 -1 2224
2226 0 466878 129426 53920 -1 2225
2227 0 466926 129402 53960 -1 2226
2228 0 466930 129394 54000 -1 2227
2229 0 466946 129450 54120 -1 2228
2230 0 466750 129434 54240 -1 2229
2231 0 466814 129398 54320 -1 2230
2232 0 466826 129418 54360 -1 2231
2233 0 466786 129550 54440 -1 2232
2234 0 466806 129574 54520 -1 2233
2235 0 466818 129558 54560 -1 2234
2236 0 466798 129622 54600 -1 2235
2237 0 466322 129886 54600 -1 2236
2238 0 466102 129862 54600 -1 2237
2239 0 466078 129970 54760 -1 2238
2240 0 466086 129894 54840 -1 2239
2241 0 466830 129506 54720 -1 2236
2242 0 466586 129394 54800 -1 2241
2243 0 466606 129230 54920 -1 2242
2244 0 467692 129391.016 53480 -1 2225
2245 0 467647 129370.29 53280 -1 2244
2246 0 467629 129362 53200 -1 2245
2247 0 467550 129290 53160 -1 2246
2248 0 467574 129298 53120 -1 2247
2249 0 467490 129378 53000 -1 2248
2250 0 467506 129694 52960 -1 2249
2251 0 467406 129674 52920 -1 2250
2252 0 469514 128306 53240 -1 2207
2253 0 469550 128370 53120 -1 2252
2254 0 469550 128366 53040 -1 2253
2255 0 469538 128294 53000 -1 2254
2256 0 469654 128554 52960 -1 2255
2257 0 469738 128570 52920 -1 2256
2258 0 469882 128582 52880 -1 2257
2259 0 469786 128546 52800 -1 2258
2260 0 469858 128558 52760 -1 2259
2261 0 469974 128562 52600 -1 2260
2262 0 470034 128534 52440 -1 2261
2263 0 470090 128546 52400 -1 2262
2264 0 470118 128446 52280 -1 2263
2265 0 470114 128426 52240 -1 2264
2266 0 470122 128382 52200 -1 2265
2267 0 470146 128402 52080 -1 2266
2268 0 470194 128450 51960 -1 2267
2269 0 470398 128494 51880 -1 2268
2270 0 470414 128466 51800 -1 2269
2271 0 470458 128458 51760 -1 2270
2272 0 470518 128486 51720 -1 2271
2273 0 469438 128790 53040 -1 2254
2274 0 469378 128850 53000 -1 2273
2275 0 468998 129114 52960 -1 2274
2276 0 468906 129170 52920 -1 2275
2277 0 477286 125450 58720 -1 1337
2278 0 478370 125654 58760 -1 2277
2279 0 479466 125558 58760 -1 2278
2280 0 479662 125490 58560 -1 2279
2281 0 479646 125498 58520 -1 2280
2282 0 479806 125514 58440 -1 2281
2283 0 480066 125542 58360 -1 2282
2284 0 480134 125614 58280 -1 2283
2285 0 480210 125634 58200 -1 2284
2286 0 480202 125702 58160 -1 2285
2287 0 480274 125670 58120 -1 2286
2288 0 480438 125650 58080 -1 2287
2289 0 481862 125130 58000 -1 2288
2290 0 481582 125086 57960 -1 2289
2291 0 481670 125106 57880 -1 2290
2292 0 481518 124598 57840 -1 2291
2293 0 481530 125242 57800 -1 2292
2294 0 481434 125286 57760 -1 2293
2295 0 481858 125146 57720 -1 2294
2296 0 481898 125086 57680 -1 2295
2297 0 481986 125038 57640 -1 2296
2298 0 481858 125106 57600 -1 2297
2299 0 482026 125118 57520 -1 2298
2300 0 482094 125122 57480 -1 2299
2301 0 482122 125182 57440 -1 2300
2302 0 482262 125174 57400 -1 2301
2303 0 482278 125254 57360 -1 2302
2304 0 482358 125166 57320 -1 2303
2305 0 482474 125250 57240 -1 2304
2306 0 482594 125234 57200 -1 2305
2307 0 482430 125134 57160 -1 2306
2308 0 482562 125094 57040 -1 2307
2309 0 482578 125166 56880 -1 2308
2310 0 482654 125226 56840 -1 2309
2311 0 483502 125230 56840 -1 2310
2312 0 483678 125230 56720 -1 2311
2313 0 483794 125182 56640 -1 2312
2314 0 483814 125126 56600 -1 2313
2315 0 483834 125130 56560 -1 2314
2316 0 483834 125078 56520 -1 2315
2317 0 483870 124986 56440 -1 2316
2318 0 483890 124982 56360 -1 2317
2319 0 483938 124966 56280 -1 2318
2320 0 483918 124978 56240 -1 2319
2321 0 483958 124958 56160 -1 2320
2322 0 484078 124886 56080 -1 2321
2323 0 484118 124786 55960 -1 2322
2324 0 484118 124646 55840 -1 2323
2325 0 484154 124654 55800 -1 2324
2326 0 484126 124650 55760 -1 2325
2327 0 484174 124566 55640 -1 2326
2328 0 484342 124386 55640 -1 2327
2329 0 484674 124198 55640 -1 2328
2330 0 484691.9 124212.66 55720 -1 2329
2331 0 484666 124134 55760 -1 2330
2332 0 484622 124014 55840 -1 2331
2333 0 484634 123974 55880 -1 2332
2334 0 484674 123926 55960 -1 2333
2335 0 484694 123898 56040 -1 2334
2336 0 484706 123818 56160 -1 2335
2337 0 484714 123790 56200 -1 2336
2338 0 484714 123774 56240 -1 2337
2339 0 484806 123690 56280 -1 2338
2340 0 484926 123654 56200 -1 2339
2341 0 484318 124430 55520 -1 2328
2342 0 484254 124422 55480 -1 2341
2343 0 484194 124370 55400 -1 2342
2344 0 484042 124270 55280 -1 2343
2345 0 483986 124222 55240 -1 2344
2346 0 483718 124154 55120 -1 2345
2347 0 483514 124134 55040 -1 2346
2348 0 483442 124090 55000 -1 2347
2349 0 483290 123974 54960 -1 2348
2350 0 483242 123926 54880 -1 2349
2351 0 483226 123926 54840 -1 2350
2352 0 483030 123706 54720 -1 2351
2353 0 482970 123834 54640 -1 2352
2354 0 482906 123726 54520 -1 2353
2355 0 482790 123690 54360 -1 2354
2356 0 482682 123670 54200 -1 2355
2357 0 482618 123654 54120 -1 2356
2358 0 482486 123662 53960 -1 2357
2359 0 482214 123654 53800 -1 2358
2360 0 482188 123646 53760 -1 2359
2361 0 482162 123638 53720 -1 2360
2362 0 482110 123546 53640 -1 2361
2363 0 482054 123526 53600 -1 2362
2364 0 481818 123418 53560 -1 2363
2365 0 481450 123366 53440 -1 2364
2366 0 481422 123422 53400 -1 2365
2367 0 481258 123406 53360 -1 2366
2368 0 481202 123362 53280 -1 2367
2369 0 480786 123350 53240 -1 2368
2370 0 480706 123374 53160 -1 2369
2371 0 480658 123430 53080 -1 2370
2372 0 480654 123470 53040 -1 2371
2373 0 480490 123922 52960 -1 2372
2374 0 480370 123902 52920 -1 2373
2375 0 480206 123850 52880 -1 2374
2376 0 480110 123778 52800 -1 2375
2377 0 479782 123666 52720 -1 2376
2378 0 479714 123610 52680 -1 2377
2379 0 479354 123434 52600 -1 2378
2380 0 479246 123254 52560 -1 2379
2381 0 478970 123362 52480 -1 2380
2382 0 478938 123362 52440 -1 2381
2383 0 478970 123374 52280 -1 2382
2384 0 478946 123402 52240 -1 2383
2385 0 478906 123366 52160 -1 2384
2386 0 478746 123426 52080 -1 2385
2387 0 478686 123334 51920 -1 2386
2388 0 478682 123414 51880 -1 2387
2389 0 478662 123378 51800 -1 2388
2390 0 478578 123406 51680 -1 2389
2391 0 478418 123434 51640 -1 2390
2392 0 478330 123554 51520 -1 2391
2393 0 478294 123642 51480 -1 2392
2394 0 478214 123722 51360 -1 2393
2395 0 478250 123758 51320 -1 2394
2396 0 478234 123746 51280 -1 2395
2397 0 478154 123770 51200 -1 2396
2398 0 478122 123862 51080 -1 2397
2399 0 478170 123906 51040 -1 2398
2400 0 477922 124014 51000 -1 2399
2401 0 477938 123394 52440 -1 2382
2402 0 477594 123334 52440 -1 2401
2403 0 477494 123370 52280 -1 2402
2404 0 477382 123338 52200 -1 2403
2405 0 477326 123306 52160 -1 2404
2406 0 477334 123322 52080 -1 2405
2407 0 480466 123922 52680 -1 2376
2408 0 480522 123902 52600 -1 2407
2409 0 482296.66 125175.336 58160 -1 2289
2410 0 482514 125198 58240 -1 2409
2411 0 482234 125450 58240 -1 2410
2412 0 481954 125446 58280 -1 2411
2413 0 482066 125182 58360 -1 2412
2414 0 482014 125150 58440 -1 2413
2415 0 482018 125162 58480 -1 2414
2416 0 482030 125150 58560 -1 2415
2417 0 481982 125090 58600 -1 2416
2418 0 472108 122626 59120 -1 1308
2419 0 472222 122842 59000 -1 2418
2420 0 472290 122838 58960 -1 2419
2421 0 472330 122866 58920 -1 2420
2422 0 472334 122934 58880 -1 2421
2423 0 472610 123054 58760 -1 2422
2424 0 472766 123150 58720 -1 2423
2425 0 471486 123074 59200 -1 1307
2426 0 471354 123462 59200 -1 2425
2427 0 470930 123562 59200 -1 2426
2428 0 470570 123586 59200 -1 2427
2429 0 470534 123734 59200 -1 2428
2430 0 470410 123890 59320 -1 2429
2431 0 470406 123930 59360 -1 2430
2432 0 470336 123998 59400 -1 2431
2433 0 470266 124066 59440 -1 2432
2434 0 470298 124142 59560 -1 2433
2435 0 470334 124150 59640 -1 2434
2436 0 470630.06 123551.8 59080 -1 2428
2437 0 470680.94 123562.53 58960 -1 2436
2438 0 470581.6 123503.266 58880 -1 2437
2439 0 470480.03 123459.28 58800 -1 2438
2440 0 470428.44 123488.05 58720 -1 2439
2441 0 470415.78 123591.56 58680 -1 2440
2442 0 470358.38 123645.78 58600 -1 2441
2443 0 470386.06 123757.72 58520 -1 2442
2444 0 470409.22 123831.266 58440 -1 2443
2445 0 470451.5 123868.56 58320 -1 2444
2446 0 470475.16 124000.16 58200 -1 2445
2447 0 471386 122446 59200 -1 1307
2448 0 471042 122518 59200 -1 2447
2449 0 471162 122410 59040 -1 2448
2450 0 471186 122366 59000 -1 2449
2451 0 471178 122358 58960 -1 2450
2452 0 471114 122334 58880 -1 2451
2453 0 472438 123418 60160 -1 1290
2454 0 472742 123714 60200 -1 2453
2455 0 472730 123758 60240 -1 2454
2456 0 472770 123774 60360 -1 2455
2457 0 472602 123774 60480 -1 2456
2458 0 473086 122730 60160 -1 1289
2459 0 473126 122714 60200 -1 2458
2460 0 473142 122698 60240 -1 2459
2461 0 473138 122714 60280 -1 2460
2462 0 473162 122742 60360 -1 2461
2463 0 473222 122754 60400 -1 2462
2464 0 471654 120698 63160 -1 1254
2465 0 471722 120608 63240 -1 2464
2466 0 471770 120636 63320 -1 2465
2467 0 471754 120676 63360 -1 2466
2468 0 471730 120664 63400 -1 2467
2469 0 471570 120624 63440 -1 2468
2470 0 471298 120496 63440 -1 2469
2471 0 471262 120436 63520 -1 2470
2472 0 471214 120336 63600 -1 2471
2473 0 471122 120256 63680 -1 2472
2474 0 471294 120596 63800 -1 2473
2475 0 471442 120896 63880 -1 2474
2476 0 471722 121100 63960 -1 2475
2477 0 471042 121982 63080 -1 1254
2478 0 470826 122086 63200 -1 2477
2479 0 470778 122138 63240 -1 2478
2480 0 470718 122206 63280 -1 2479
2481 0 470638 122218 63360 -1 2480
2482 0 470522 122274 63440 -1 2481
2483 0 470450 122270 63480 -1 2482
2484 0 469998 122426 63520 -1 2483
2485 0 469658 122570 63560 -1 2484
2486 0 469082 122690 63600 -1 2485
2487 0 469130 122422 63520 -1 2486
2488 0 469194 122302 63360 -1 2487
2489 0 469222 122354 63280 -1 2488
2490 0 469026 122834 63720 -1 2486
2491 0 468762 123022 63760 -1 2490
2492 0 468778 123250 63840 -1 2491
2493 0 468746 123430 63880 -1 2492
2494 0 467662 123406 63880 -1 2493
2495 0 466754 123354 63800 -1 2494
2496 0 466514 123326 63760 -1 2495
2497 0 466198 123238 63680 -1 2496
2498 0 465746 123426 63560 -1 2497
2499 0 465666 123438 63520 -1 2498
2500 0 465210 123710 63480 -1 2499
2501 0 464986 123934 63400 -1 2500
2502 0 464874 124046 63360 -1 2501
2503 0 464502 124278 63200 -1 2502
2504 0 464314 124478 63080 -1 2503
2505 0 464174 124502 62920 -1 2504
2506 0 464154 124484 62880 -1 2505
2507 0 464086 124552 62800 -1 2506
2508 0 464066 124572 62760 -1 2507
2509 0 464026 124672 62640 -1 2508
2510 0 464102 124792 62560 -1 2509
2511 0 463942 124864 62520 -1 2510
2512 0 463858 124968 62360 -1 2511
2513 0 463834 125020 62280 -1 2512
2514 0 463738 125148 62160 -1 2513
2515 0 463822 125076 62040 -1 2514
2516 0 463850 125196 61960 -1 2515
2517 0 463826 125196 61920 -1 2516
2518 0 463830 125216 61880 -1 2517
2519 0 463394 125428 61760 -1 2518
2520 0 463558 125856 61600 -1 2519
2521 0 463586 125832 61560 -1 2520
2522 0 463542 125784 61520 -1 2521
2523 0 463534 125816 61440 -1 2522
2524 0 463486 125848 61360 -1 2523
2525 0 463422 125880 61320 -1 2524
2526 0 463438 125920 61240 -1 2525
2527 0 463422 125940 61160 -1 2526
2528 0 463426 125848 61080 -1 2527
2529 0 463374 125872 61000 -1 2528
2530 0 463306 125908 60920 -1 2529
2531 0 463246 125932 60840 -1 2530
2532 0 463270 125900 60760 -1 2531
2533 0 463234 125992 60680 -1 2532
2534 0 463222 125992 60640 -1 2533
2535 0 463166 125956 60600 -1 2534
2536 0 463227.03 125887.234 60560 -1 2535
2537 0 463114 125952 60520 -1 2536
2538 0 463162 125980 60480 -1 2537
2539 0 463030 125896 60360 -1 2538
2540 0 462914 125872 60280 -1 2539
2541 0 462854 125924 60240 -1 2540
2542 0 462842 125984 60160 -1 2541
2543 0 462830 125892 60120 -1 2542
2544 0 462802 126124 60080 -1 2543
2545 0 462846 126168 60000 -1 2544
2546 0 462774 126180 59960 -1 2545
2547 0 463114 126008 59840 -1 2546
2548 0 463170 126014 59800 -1 2547
2549 0 463014 125818 59680 -1 2548
2550 0 462858 125774 59600 -1 2549
2551 0 462894 125674 59520 -1 2550
2552 0 462878 125558 59360 -1 2551
2553 0 462106 126352 59960 -1 2546
2554 0 461518 126192 59960 -1 2553
2555 0 461190 126300 59840 -1 2554
2556 0 461182 126240 59800 -1 2555
2557 0 461234 126240 59760 -1 2556
2558 0 461022 126188 59680 -1 2557
2559 0 460962 126132 59640 -1 2558
2560 0 462862 125180 60000 -1 2544
2561 0 462818 125152 59960 -1 2560
2562 0 462738 125114 59880 -1 2561
2563 0 462746 125130 59840 -1 2562
2564 0 462706 125130 59720 -1 2563
2565 0 462594 125130 59600 -1 2564
2566 0 462506 125118 59480 -1 2565
2567 0 462306 125082 59440 -1 2566
2568 0 462806 126572 61600 -1 2520
2569 0 462530 126800 61680 -1 2568
2570 0 462606 126772 61760 -1 2569
2571 0 462570 126814 61800 -1 2570
2572 0 462530 126830 61840 -1 2571
2573 0 462434 127078 61920 -1 2572
2574 0 462466 127126 61960 -1 2573
2575 0 462534 127146 62000 -1 2574
2576 0 462530 127158 62040 -1 2575
2577 0 464498 124354 63560 -1 2501
2578 0 464134 124586 63600 -1 2577
2579 0 464034 124666 63640 -1 2578
2580 0 464022 125018 63760 -1 2579
2581 0 464042 125134 63800 -1 2580
2582 0 464058 125286 63840 -1 2581
2583 0 464082 125418 63880 -1 2582
2584 0 464062 125526 63920 -1 2583
2585 0 464030 125586 63960 -1 2584
2586 0 464062 125770 64040 -1 2585
2587 0 464054 125814 64080 -1 2586
2588 0 464022 125966 64120 -1 2587
2589 0 464062 126014 64160 -1 2588
2590 0 463918 126054 64240 -1 2589
2591 0 463750 126182 64280 -1 2590
2592 0 463622 126146 64320 -1 2591
2593 0 463438 126218 64360 -1 2592
2594 0 463274 126202 64400 -1 2593
2595 0 463118 126210 64440 -1 2594
2596 0 463010 126182 64480 -1 2595
2597 0 462874 126042 64560 -1 2596
2598 0 462802 126014 64600 -1 2597
2599 0 462658 125898 64680 -1 2598
2600 0 462538 125902 64760 -1 2599
2601 0 462398 125942 64840 -1 2600
2602 0 462366 125982 64880 -1 2601
2603 0 462226 125962 64960 -1 2602
2604 0 462186 125974 65000 -1 2603
2605 0 462130 126002 65080 -1 2604
2606 0 462014 126026 65200 -1 2605
2607 0 461922 126058 65320 -1 2606
2608 0 461854 126142 65440 -1 2607
2609 0 461838 126182 65480 -1 2608
2610 0 461882 126290 65600 -1 2609
2611 0 461702 126142 65640 -1 2610
2612 0 461590 126086 65720 -1 2611
2613 0 461614 126122 65760 -1 2612
2614 0 461602 126106 65840 -1 2613
2615 0 461598 126106 65880 -1 2614
2616 0 461654 126226 66000 -1 2615
2617 0 461730 126446 66160 -1 2616
2618 0 461754 126542 66200 -1 2617
2619 0 461770 126514 66240 -1 2618
2620 0 461786 126430 66280 -1 2619
2621 0 461762 126414 66360 -1 2620
2622 0 461782 126346 66400 -1 2621
2623 0 461770 126346 66480 -1 2622
2624 0 461782 126290 66520 -1 2623
2625 0 461790 126314 66560 -1 2624
2626 0 461766 126262 66640 -1 2625
2627 0 461962 126650 66800 -1 2626
2628 0 461942 126786 66840 -1 2627
2629 0 462006 126918 66880 -1 2628
2630 0 462142 127186 66960 -1 2629
2631 0 462086 127326 67000 -1 2630
2632 0 462114 127390 67040 -1 2631
2633 0 462182 127470 67080 -1 2632
2634 0 462266 127586 67120 -1 2633
2635 0 462234 127650 67200 -1 2634
2636 0 462258 127762 67280 -1 2635
2637 0 462210 127614 67320 -1 2636
2638 0 462190 127590 67360 -1 2637
2639 0 462090 127390 67440 -1 2638
2640 0 462042 127190 67520 -1 2639
2641 0 462010 127106 67560 -1 2640
2642 0 461994 126998 67600 -1 2641
2643 0 461954 126890 67640 -1 2642
2644 0 461934 126686 67680 -1 2643
2645 0 461882 126554 67720 -1 2644
2646 0 461838 126514 67760 -1 2645
2647 0 461882 126490 67840 -1 2646
2648 0 461906 126510 67880 -1 2647
2649 0 461822 126498 67960 -1 2648
2650 0 461814 126510 68080 -1 2649
2651 0 461826 126482 68200 -1 2650
2652 0 461790 126486 68280 -1 2651
2653 0 461738 126558 68400 -1 2652
2654 0 461758 126574 68480 -1 2653
2655 0 461750 126590 68560 -1 2654
2656 0 461762 126606 68680 -1 2655
2657 0 461770 126626 68720 -1 2656
2658 0 461778 126706 68800 -1 2657
2659 0 461758 126770 68880 -1 2658
2660 0 461778 126770 68960 -1 2659
2661 0 461790 126806 69080 -1 2660
2662 0 461794 126862 69200 -1 2661
2663 0 461782 126882 69280 -1 2662
2664 0 461802 126930 69480 -1 2663
2665 0 461802 126890 69560 -1 2664
2666 0 461874 126882 69760 -1 2665
2667 0 461866 126822 70000 -1 2666
2668 0 461810 126814 70120 -1 2667
2669 0 461814 126778 70160 -1 2668
2670 0 461870 126734 70240 -1 2669
2671 0 461882 126762 70400 -1 2670
2672 0 461886 126710 70560 -1 2671
2673 0 461934 126674 70760 -1 2672
2674 0 461958 126602 70920 -1 2673
2675 0 461882 126550 71000 -1 2674
2676 0 461934 126542 71080 -1 2675
2677 0 461954 126478 71160 -1 2676
2678 0 461966 126454 71200 -1 2677
2679 0 462002 126406 71320 -1 2678
2680 0 462002 126398 71360 -1 2679
2681 0 462018 126362 71480 -1 2680
2682 0 462026 126310 71600 -1 2681
2683 0 462006 126286 71680 -1 2682
2684 0 461994 126222 71760 -1 2683
2685 0 462018 126206 71800 -1 2684
2686 0 462034 126150 71920 -1 2685
2687 0 461982 126078 72080 -1 2686
2688 0 461998 126038 72240 -1 2687
2689 0 462002 126030 72360 -1 2688
2690 0 461998 125958 72480 -1 2689
2691 0 462006 125906 72600 -1 2690
2692 0 462042 125842 72720 -1 2691
2693 0 462098 125774 72840 -1 2692
2694 0 462094 125746 72920 -1 2693
2695 0 462118 125706 73040 -1 2694
2696 0 462162 125654 73160 -1 2695
2697 0 462066 125622 73240 -1 2696
2698 0 462038 125766 73280 -1 2697
2699 0 462090 125542 73360 -1 2698
2700 0 462082 125714 73440 -1 2699
2701 0 462070 125710 73520 -1 2700
2702 0 462054 125666 73560 -1 2701
2703 0 462046 125618 73600 -1 2702
2704 0 462026 125510 73640 -1 2703
2705 0 462078 125562 73680 -1 2704
2706 0 462282 125446 73800 -1 2705
2707 0 462262 125490 73840 -1 2706
2708 0 462226 125442 73880 -1 2707
2709 0 462214 125434 73960 -1 2708
2710 0 462086 125450 74120 -1 2709
2711 0 461922 125482 74240 -1 2710
2712 0 461960 125524 74280 -1 2711
2713 0 461998 125566 74320 -1 2712
2714 0 462010 125546 74360 -1 2713
2715 0 462094 125542 74440 -1 2714
2716 0 462206 125494 74480 -1 2715
2717 0 462302 125534 74520 -1 2716
2718 0 462274 125558 74560 -1 2717
2719 0 462454 125586 74680 -1 2718
2720 0 461666 126910 66200 -1 2618
2721 0 461574 126906 66080 -1 2720
2722 0 461618 126830 66000 -1 2721
2723 0 461650 126830 65960 -1 2722
2724 0 461646 126808 65920 -1 2723
2725 0 461654 126812 65880 -1 2724
2726 0 471154 122418 63640 -1 2483
2727 0 471258 122530 63720 -1 2726
2728 0 471366 122654 63760 -1 2727
2729 0 471502 122886 63840 -1 2728
2730 0 471610 123026 63880 -1 2729
2731 0 471714 123130 63920 -1 2730
2732 0 471898 123302 64000 -1 2731
2733 0 472114 123374 64040 -1 2732
2734 0 472466 123458 64080 -1 2733
2735 0 472794 123594 64080 -1 2734
2736 0 473034 123510 64040 -1 2735
2737 0 473278 123366 63960 -1 2736
2738 0 473326 123318 63920 -1 2737
2739 0 473462 123118 63840 -1 2738
2740 0 473706 123026 63760 -1 2739
2741 0 474050 122938 63680 -1 2740
2742 0 474620 122950 63640 -1 2741
2743 0 474740 122990 63560 -1 2742
2744 0 474908 122982 63680 -1 2743
2745 0 475140 123438 63840 -1 2744
2746 0 475332 123554 63920 -1 2745
2747 0 475684 123642 64000 -1 2746
2748 0 475780 123730 64040 -1 2747
2749 0 475740 124030 64160 -1 2748
2750 0 475908 123862 64200 -1 2749
2751 0 475996 123866 64240 -1 2750
2752 0 476188 123826 64360 -1 2751
2753 0 476220 123530 64520 -1 2752
2754 0 476332 123426 64600 -1 2753
2755 0 476704 123794 64600 -1 2754
2756 0 476780 123674 64680 -1 2755
2757 0 476916 123818 64760 -1 2756
2758 0 477028 123922 64800 -1 2757
2759 0 477016 124054 64840 -1 2758
2760 0 477056 124186 64920 -1 2759
2761 0 477336 124426 65000 -1 2760
2762 0 477512 124598 65080 -1 2761
2763 0 477612 124774 65160 -1 2762
2764 0 477808 124990 65280 -1 2763
2765 0 477876 125094 65400 -1 2764
2766 0 477976 125162 65560 -1 2765
2767 0 478160 125274 65680 -1 2766
2768 0 478276 125422 65760 -1 2767
2769 0 478524 125578 65920 -1 2768
2770 0 478592 125706 66040 -1 2769
2771 0 478664 125882 66120 -1 2770
2772 0 478708 126010 66200 -1 2771
2773 0 478856 126150 66320 -1 2772
2774 0 479004 126262 66440 -1 2773
2775 0 479240 126458 66480 -1 2774
2776 0 480428 127130 66480 -1 2775
2777 0 480564 127298 66600 -1 2776
2778 0 480592 127326 66680 -1 2777
2779 0 480508 127266 66720 -1 2778
2780 0 480408 127326 66800 -1 2779
2781 0 480436 127502 66840 -1 2780
2782 0 480472 127638 66880 -1 2781
2783 0 480504 127674 66920 -1 2782
2784 0 480540 127870 67000 -1 2783
2785 0 480540 128070 67040 -1 2784
2786 0 480620 128266 67080 -1 2785
2787 0 480292 128066 67120 -1 2786
2788 0 480300 128158 67160 -1 2787
2789 0 480296 128158 67200 -1 2788
2790 0 480528 128250 67280 -1 2789
2791 0 480540 128190 67360 -1 2790
2792 0 480520 127806 67440 -1 2791
2793 0 480504 127702 67480 -1 2792
2794 0 480492 127614 67520 -1 2793
2795 0 480472 127478 67560 -1 2794
2796 0 481012 128958 67120 -1 2786
2797 0 480660 129222 67200 -1 2796
2798 0 480532 129350 67280 -1 2797
2799 0 480468 129206 67400 -1 2798
2800 0 480376 129042 67480 -1 2799
2801 0 481624 128066 66600 -1 2777
2802 0 481712 128362 66440 -1 2801
2803 0 481722 128422 66400 -1 2802
2804 0 481746 128466 66360 -1 2803
2805 0 481939.7 128744.45 66240 -1 2804
2806 0 482000.88 128897.125 66160 -1 2805
2807 0 482158.62 128983.11 66080 -1 2806
2808 0 482375.8 129095.53 66000 -1 2807
2809 0 482587.62 129143.89 65920 -1 2808
2810 0 482726.7 129261.375 65840 -1 2809
2811 0 482823.7 129282.984 65760 -1 2810
2812 0 483234.3 129347.58 65680 -1 2811
2813 0 483764.94 129520.97 65640 -1 2812
2814 0 484376.5 129680.484 65680 -1 2813
2815 0 484553.75 129736.75 65680 -1 2814
2816 0 484628.56 129828.17 65640 -1 2815
2817 0 484905.22 129991.3 65600 -1 2816
2818 0 485005.75 129991.11 65560 -1 2817
2819 0 485247.5 130100.03 65560 -1 2818
2820 0 485402.84 130082.92 65560 -1 2819
2821 0 485572.75 130140.2 65560 -1 2820
2822 0 485816.56 130023.78 65560 -1 2821
2823 0 485998.3 129997.55 65480 -1 2822
2824 0 486208.84 130096.3 65440 -1 2823
2825 0 486461.7 130100.78 65400 -1 2824
2826 0 486674.78 130127.31 65360 -1 2825
2827 0 486767.6 130127.44 65320 -1 2826
2828 0 486820.5 130130.67 65240 -1 2827
2829 0 480516 127078 66360 -1 2776
2830 0 480724 127190 66240 -1 2829
2831 0 480804 127278 66160 -1 2830
2832 0 480824 127310 66080 -1 2831
2833 0 480892 127186 66000 -1 2832
2834 0 480880 127218 65960 -1 2833
2835 0 481000 127146 65880 -1 2834
2836 0 481064 127118 65840 -1 2835
2837 0 472606 117130 64400 -1 1238
2838 0 472538 116950 64320 -1 2837
2839 0 472646 116758 64240 -1 2838
2840 0 472854 116562 64160 -1 2839
2841 0 472914 116602 64120 -1 2840
2842 0 473470 116638 64040 -1 2841
2843 0 473718 116542 64000 -1 2842
2844 0 474018 116442 63920 -1 2843
2845 0 474390 116322 63880 -1 2844
2846 0 475105.2 116061.195 63840 -1 2845
2847 0 475378 115570 63640 -1 2846
2848 0 475382 115738 63520 -1 2847
2849 0 475402 115702 63440 -1 2848
2850 0 475345.53 115830.27 63360 -1 2849
2851 0 475374 115806 63320 -1 2850
2852 0 475546 115638 62960 -1 2851
2853 0 475578 115610 62920 -1 2852
2854 0 475542 115666 62880 -1 2853
2855 0 475542 115666 62800 -1 2854
2856 0 475570 115638 62760 -1 2855
2857 0 475654 115658 62720 -1 2856
2858 0 475674 115678 62680 -1 2857
2859 0 475810 115654 62640 -1 2858
2860 0 475434 115902 62520 -1 2859
2861 0 475302 115878 62480 -1 2860
2862 0 476570 116174 63360 -1 2850
2863 0 476754 116242 63280 -1 2862
2864 0 476786 116282 63200 -1 2863
2865 0 476974 116466 63200 -1 2864
2866 0 477146 116594 63200 -1 2865
2867 0 477346 116746 63200 -1 2866
2868 0 477418 116954 63200 -1 2867
2869 0 477438 116966 63320 -1 2868
2870 0 477514 117018 63400 -1 2869
2871 0 475370 116198 63880 -1 2846
2872 0 476278 116598 63920 -1 2871
2873 0 476334 116610 63960 -1 2872
2874 0 476438 117182 64000 -1 2873
2875 0 476498 117250 64040 -1 2874
2876 0 476438 117346 64160 -1 2875
2877 0 476518 117242 64240 -1 2876
2878 0 476466 117290 64280 -1 2877
2879 0 476450 117286 64360 -1 2878
2880 0 476378 117242 64400 -1 2879
2881 0 476618 117218 64440 -1 2880
2882 0 476670 116922 64560 -1 2881
2883 0 476710 116898 64600 -1 2882
2884 0 476790 116746 64680 -1 2883
2885 0 476902 116786 64720 -1 2884
2886 0 476974 116858 64760 -1 2885
2887 0 477094 116954 64840 -1 2886
2888 0 477150 117022 64880 -1 2887
2889 0 477538 117222 64920 -1 2888
2890 0 477698 117326 64840 -1 2889
2891 0 477922 117406 64800 -1 2890
2892 0 478006 117422 64760 -1 2891
2893 0 478130 117422 64720 -1 2892
2894 0 478454 117426 64680 -1 2893
2895 0 478534 117522 64640 -1 2894
2896 0 478646 117578 64600 -1 2895
2897 0 478670 117642 64560 -1 2896
2898 0 478686 117770 64520 -1 2897
2899 0 478710 117866 64480 -1 2898
2900 0 478742 117966 64440 -1 2899
2901 0 478826 118114 64360 -1 2900
2902 0 478898 118126 64280 -1 2901
2903 0 478918 118098 64240 -1 2902
2904 0 478906 118050 64200 -1 2903
2905 0 478694 118174 64160 -1 2904
2906 0 478770 118118 64120 -1 2905
2907 0 478778 118062 64080 -1 2906
2908 0 474440 114676 72640 -1 854
2909 0 474404 114832 72840 -1 2908
2910 0 474344 114928 73000 -1 2909
2911 0 474252 115088 73160 -1 2910
2912 0 472916 115144 73280 -1 2911
2913 0 472692.66 115112.664 73320 -1 2912
2914 0 472246 115050 73400 -1 2913
2915 0 471902 115022 73520 -1 2914
2916 0 471650 115062 73680 -1 2915
2917 0 471286 114958 73880 -1 2916
2918 0 471082 114914 74000 -1 2917
2919 0 470786 114922 74120 -1 2918
2920 0 470526 114834 74280 -1 2919
2921 0 470357 114707 74320 -1 2920
2922 0 470227 114663 74360 -1 2921
2923 0 470191 114633 74400 -1 2922
2924 0 470147 114591 74440 -1 2923
2925 0 470073 114545 74480 -1 2924
2926 0 470062 114536 74560 -1 2925
2927 0 470046 114504 74640 -1 2926
2928 0 470030 114494 74760 -1 2927
2929 0 469920 114488 74840 -1 2928
2930 0 469868 114476 74960 -1 2929
2931 0 469820 114400 75080 -1 2930
2932 0 469569 114285 75120 -1 2931
2933 0 469365 114277 75200 -1 2932
2934 0 469272 114244 75280 -1 2933
2935 0 469242 114272 75400 -1 2934
2936 0 468911 114197 75360 -1 2935
2937 0 468797 114171 75240 -1 2936
2938 0 468557 114037 75160 -1 2937
2939 0 467720 113972 75120 -1 2938
2940 0 466527 113631 75040 -1 2939
2941 0 465893 113513 74800 -1 2940
2942 0 465369 113693 74600 -1 2941
2943 0 465193 113637 74400 -1 2942
2944 0 465150 113642 74360 -1 2943
2945 0 464935 113667 74160 -1 2944
2946 0 464893.4 113619 74120 -1 2945
2947 0 464851.5 113571 74080 -1 2946
2948 0 464727 113427 73960 -1 2947
2949 0 464623 113231 73760 -1 2948
2950 0 464476.34 112964.336 73680 -1 2949
2951 0 464403 112831 73640 -1 2950
2952 0 464045 112681 73480 -1 2951
2953 0 464002.34 112574.336 73400 -1 2952
2954 0 463981 112521 73360 -1 2953
2955 0 463687 112283 73320 -1 2954
2956 0 463711 112195 73280 -1 2955
2957 0 463711 112195 73200 -1 2956
2958 0 463559 112123 73120 -1 2957
2959 0 463447 111887 73040 -1 2958
2960 0 463393 111657 73160 -1 2959
2961 0 463061 111445 73120 -1 2960
2962 0 462733 111301 73000 -1 2961
2963 0 462537 111217 72800 -1 2962
2964 0 462146.88 111334.9 72360 -1 2963
2965 0 461904.5 111348 72320 -1 2964
2966 0 461662.44 111360.62 72280 -1 2965
2967 0 460757.84 111257.73 72200 -1 2966
2968 0 460333.44 111178.984 72160 -1 2967
2969 0 461928.5 111516 72040 -1 2965
2970 0 464766.34 112978.336 73360 -1 2953
2971 0 464866.34 113058.336 73240 -1 2970
2972 0 465054.34 113526.336 73240 -1 2971
2973 0 465030.34 113534.336 73120 -1 2972
2974 0 464998.34 113534.336 73080 -1 2973
2975 0 465006.34 113574.336 73000 -1 2974
2976 0 464994.34 113542.336 72920 -1 2975
2977 0 465014.34 113506.336 72800 -1 2976
2978 0 465002.34 113466.336 72760 -1 2977
2979 0 465030.34 113506.336 72680 -1 2978
2980 0 465042.34 113510.336 72640 -1 2979
2981 0 466139 113999 75200 -1 2940
2982 0 466251 114091 75320 -1 2981
2983 0 466275 114131 75440 -1 2982
2984 0 466307 114259 75600 -1 2983
2985 0 466299 114257 75640 -1 2984
2986 0 466291 114285 75720 -1 2985
2987 0 466339 114273 75760 -1 2986
2988 0 466351 114305 75880 -1 2987
2989 0 466407 114337 76000 -1 2988
2990 0 466451 114317 76080 -1 2989
2991 0 466395 114425 76280 -1 2990
2992 0 466291 114417 76320 -1 2991
2993 0 466267 114469 76440 -1 2992
2994 0 466287 114453 76480 -1 2993
2995 0 466323 114497 76600 -1 2994
2996 0 466259 114585 76680 -1 2995
2997 0 466295 114593 76840 -1 2996
2998 0 466327 114645 76960 -1 2997
2999 0 466383 114629 77120 -1 2998
3000 0 466339 114677 77280 -1 2999
3001 0 466419 114789 77440 -1 3000
3002 0 466295 114829 77480 -1 3001
3003 0 466235 114877 77560 -1 3002
3004 0 466119 115029 77800 -1 3003
3005 0 466019 115093 77920 -1 3004
3006 0 465991 115233 78080 -1 3005
3007 0 465931 115273 78160 -1 3006
3008 0 465871 115333 78200 -1 3007
3009 0 465795 115437 78360 -1 3008
3010 0 465779 115449 78560 -1 3009
3011 0 465727 115441 78600 -1 3010
3012 0 465747 115437 78680 -1 3011
3013 0 465711 115449 78840 -1 3012
3014 0 465751 115485 78880 -1 3013
3015 0 465747 115557 79000 -1 3014
3016 0 465687 115769 79200 -1 3015
3017 0 465671 115865 79400 -1 3016
3018 0 465679 116077 79640 -1 3017
3019 0 465675 116129 79680 -1 3018
3020 0 465579 116289 79920 -1 3019
3021 0 465555 116397 80000 -1 3020
3022 0 465419 116477 80160 -1 3021
3023 0 465355 116605 80360 -1 3022
3024 0 465295 116669 80560 -1 3023
3025 0 465283 116661 80600 -1 3024
3026 0 465119 116681 80760 -1 3025
3027 0 464791 116633 80920 -1 3026
3028 0 464703 116617 81040 -1 3027
3029 0 464575 116589 81160 -1 3028
3030 0 464347 116609 81360 -1 3029
3031 0 464255 116689 81520 -1 3030
3032 0 464095 116777 81600 -1 3031
3033 0 463803 116977 81640 -1 3032
3034 0 463811 116989 81680 -1 3033
3035 0 463655 117113 81840 -1 3034
3036 0 463595 117377 81880 -1 3035
3037 0 463355 117593 81960 -1 3036
3038 0 462879 117801 82080 -1 3037
3039 0 462851 117829 82200 -1 3038
3040 0 462859 117909 82400 -1 3039
3041 0 462655 117969 82560 -1 3040
3042 0 462555 118057 82640 -1 3041
3043 0 462579 118169 82840 -1 3042
3044 0 462539 118241 82920 -1 3043
3045 0 462567 118281 83040 -1 3044
3046 0 462515 118233 83120 -1 3045
3047 0 462151 118305 83280 -1 3046
3048 0 461591 118845 83280 -1 3047
3049 0 461715 119121 83280 -1 3048
3050 0 461797 119247 83160 -1 3049
3051 0 461879 119373 83040 -1 3050
3052 0 461879 119387 82960 -1 3051
3053 0 462039 119359 82960 -1 3052
3054 0 461435.28 118873.7 83440 -1 3048
3055 0 461345.78 118971.016 83560 -1 3054
3056 0 461378.8 119080.19 83640 -1 3055
3057 0 461160 119405.734 83640 -1 3056
3058 0 461104.3 119596.08 83720 -1 3057
3059 0 461114.12 119706.78 83800 -1 3058
3060 0 461082.9 119837.91 83920 -1 3059
3061 0 461064.88 119971.03 83960 -1 3060
3062 0 460789.47 120150.75 84040 -1 3061
3063 0 462035 118265 83440 -1 3047
3064 0 461983 118225 83520 -1 3063
3065 0 462063 118237 83560 -1 3064
3066 0 462043 118085 83600 -1 3065
3067 0 461843 117945 83640 -1 3066
3068 0 461299 117565 83640 -1 3067
3069 0 461151 117553 83720 -1 3068
3070 0 462271 117757 83760 -1 3067
3071 0 462219 117853 83800 -1 3070
3072 0 461747 118245 83840 -1 3071
3073 0 461715 118221 83880 -1 3072
3074 0 461751 118261 83960 -1 3073
3075 0 462211 117857 83840 -1 3071
3076 0 462307 117785 83960 -1 3071
3077 0 462339 117733 84040 -1 3076
3078 0 462359 117757 84120 -1 3077
3079 0 466043 113215 75200 -1 2940
3080 0 466027 113211 75240 -1 3079
3081 0 465947 113219 75360 -1 3080
3082 0 465795 113075 75400 -1 3081
3083 0 465719 113031 75440 -1 3082
3084 0 465731 113055 75520 -1 3083
3085 0 465707 113031 75600 -1 3084
3086 0 473140.66 115076.664 73600 -1 2914
3087 0 473128.66 114960.664 73720 -1 3086
3088 0 473108.66 115020.664 73840 -1 3087
3089 0 473148.66 115056.664 73920 -1 3088
3090 0 473156.66 115096.664 73960 -1 3089
3091 0 472972.66 115200.664 74080 -1 3090
3092 0 472960.66 114952.664 74120 -1 3091
3093 0 473012.66 115032.664 74160 -1 3092
3094 0 473092.66 114896.664 74240 -1 3093
3095 0 473104.66 114768.664 74320 -1 3094
3096 0 473160.66 114748.664 74360 -1 3095
3097 0 473188.66 114708.664 74400 -1 3096
3098 0 472728.66 114880.664 73120 -1 2913
3099 0 472708.66 114968.664 73000 -1 3098
3100 0 472840.66 115424.664 72920 -1 3099
3101 0 473128.66 115604.664 72760 -1 3100
3102 0 473392.66 115788.664 72760 -1 3101
3103 0 473740.66 116016.664 72800 -1 3102
3104 0 473824.66 116064.664 72880 -1 3103
3105 0 473904.66 116120.664 72960 -1 3104
3106 0 473964.66 116216.664 73000 -1 3105
3107 0 473976.66 116300.664 73040 -1 3106
3108 0 474229 116567 73080 -1 3107
3109 0 474289 116611 73160 -1 3108
3110 0 474441 116811 73040 -1 3109
3111 0 474433 116827 73000 -1 3110
3112 0 474461 116867 72960 -1 3111
3113 0 474465 116895 72920 -1 3112
3114 0 474485 116987 72840 -1 3113
3115 0 472304.66 115724.664 72920 -1 3100
3116 0 472380.66 115972.664 72920 -1 3115
3117 0 472216.66 116064.664 72920 -1 3116
3118 0 472056.66 116096.664 73000 -1 3117
3119 0 472417.34 116042.3 72840 -1 3116
3120 0 472470.2 116082.34 72760 -1 3119
3121 0 472752.66 114212.664 72960 -1 3098
3122 0 472696.66 114224.664 72920 -1 3121
3123 0 472680.66 114296.664 72840 -1 3122
3124 0 472556.66 114276.664 72760 -1 3123
3125 0 472620.66 114252.664 72640 -1 3124
3126 0 474009.25 115177.28 73440 -1 2911
3127 0 478774 113390 72360 -1 852
3128 0 479042 113390 72280 -1 3127
3129 0 479150 113318 72160 -1 3128
3130 0 479242 113334 72000 -1 3129
3131 0 479290 113374 71920 -1 3130
3132 0 479330 113388 71880 -1 3131
3133 0 479346 113360 71840 -1 3132
3134 0 479334 113380 71760 -1 3133
3135 0 479390 113296 71680 -1 3134
3136 0 479478 113124 71640 -1 3135
3137 0 479750 112984 71600 -1 3136
3138 0 480186 112768 71560 -1 3137
3139 0 480290 112848 71480 -1 3138
3140 0 480318 112860 71360 -1 3139
3141 0 480346 112820 71320 -1 3140
3142 0 480342 112848 71200 -1 3141
3143 0 480390 112848 71080 -1 3142
3144 0 480378 112824 71040 -1 3143
3145 0 480422 112896 70960 -1 3144
3146 0 480566 113768 71240 -1 3145
3147 0 480498 113828 71360 -1 3146
3148 0 480538 113868 71440 -1 3147
3149 0 480538 113892 71480 -1 3148
3150 0 480574 113904 71520 -1 3149
3151 0 480586 113876 71600 -1 3150
3152 0 480458 112976 70920 -1 3145
3153 0 480326 112892 70840 -1 3152
3154 0 480226 112840 70760 -1 3153
3155 0 480346 112900 70720 -1 3154
3156 0 480610 113040 70520 -1 3155
3157 0 480674 113072 70480 -1 3156
3158 0 481110 112684 70480 -1 3157
3159 0 481118 112500 70360 -1 3158
3160 0 481074 112464 70280 -1 3159
3161 0 481070 112472 70200 -1 3160
3162 0 481138 112252 70080 -1 3161
3163 0 481154 112204 69960 -1 3162
3164 0 481138 112212 69920 -1 3163
3165 0 481162 112022 69800 -1 3164
3166 0 481142 111846 69720 -1 3165
3167 0 481134 111834 69680 -1 3166
3168 0 481098 111746 69560 -1 3167
3169 0 481074 111766 69400 -1 3168
3170 0 481074 111718 69320 -1 3169
3171 0 481058 111674 69200 -1 3170
3172 0 481078 111590 69040 -1 3171
3173 0 481086 111566 68920 -1 3172
3174 0 481102 111534 68880 -1 3173
3175 0 481126 111510 68840 -1 3174
3176 0 481186 111442 68800 -1 3175
3177 0 481246 111322 68720 -1 3176
3178 0 481210 111278 68640 -1 3177
3179 0 481350 111226 68600 -1 3178
3180 0 481418 111190 68560 -1 3179
3181 0 481458 111186 68520 -1 3180
3182 0 480590 113236 70400 -1 3157
3183 0 480838 113260 70360 -1 3182
3184 0 481098 113332 70280 -1 3183
3185 0 481082 113348 70200 -1 3184
3186 0 481022 113296 70160 -1 3185
3187 0 480526 113376 70160 -1 3186
3188 0 480526 113440 70040 -1 3187
3189 0 480486 113524 69840 -1 3188
3190 0 480690 113404 69640 -1 3189
3191 0 480526 113280 69480 -1 3190
3192 0 480526 113212 69440 -1 3191
3193 0 480574 113060 69240 -1 3192
3194 0 480510 113264 69160 -1 3193
3195 0 480494 113248 69120 -1 3194
3196 0 481258 113384 70000 -1 3186
3197 0 481306 113438 69960 -1 3196
3198 0 481306 113438 69880 -1 3197
3199 0 481302 113490 69760 -1 3198
3200 0 481350 113534 69640 -1 3199
3201 0 481354 113602 69480 -1 3200
3202 0 481358 113630 69400 -1 3201
3203 0 481374 113554 69280 -1 3202
3204 0 481318 113522 69240 -1 3203
3205 0 480434 112220 71880 -1 3138
3206 0 480418 111996 71960 -1 3205
3207 0 480442 111708 72000 -1 3206
3208 0 480454 111308 72120 -1 3207
3209 0 480506 111202 72160 -1 3208
3210 0 480606 111126 72240 -1 3209
3211 0 480794 110934 72280 -1 3210
3212 0 480742 110826 72360 -1 3211
3213 0 480646 110666 72440 -1 3212
3214 0 480654 110470 72480 -1 3213
3215 0 480862 110326 72640 -1 3214
3216 0 480998 110242 72680 -1 3215
3217 0 481002 110210 72720 -1 3216
3218 0 480574 110310 72320 -1 3214
3219 0 485431.25 113313.53 78280 -1 818
3220 0 485559.25 113329.53 78160 -1 3219
3221 0 485647.25 113309.53 78120 -1 3220
3222 0 485755 113284 78080 -1 3221
3223 0 485863 113228 78000 -1 3222
3224 0 485911 113160 77880 -1 3223
3225 0 485971 113104 77800 -1 3224
3226 0 486115 113072 77680 -1 3225
3227 0 486179 113068 77640 -1 3226
3228 0 486383 113036 77520 -1 3227
3229 0 486451 113008 77440 -1 3228
3230 0 486555 112964 77280 -1 3229
3231 0 486579 112876 77120 -1 3230
3232 0 486663 112880 77000 -1 3231
3233 0 486655 112796 76920 -1 3232
3234 0 486659 112792 76840 -1 3233
3235 0 486715 112724 76680 -1 3234
3236 0 486707 112708 76640 -1 3235
3237 0 486911 112760 76480 -1 3236
3238 0 486963 112732 76360 -1 3237
3239 0 487047 112764 76280 -1 3238
3240 0 487015 112724 76240 -1 3239
3241 0 487151 112636 76120 -1 3240
3242 0 487203 112540 76000 -1 3241
3243 0 487371 112488 75880 -1 3242
3244 0 487411 112424 75840 -1 3243
3245 0 487435 112496 75800 -1 3244
3246 0 487447 112424 75760 -1 3245
3247 0 487427 112432 75680 -1 3246
3248 0 487447 112444 75600 -1 3247
3249 0 487315 112276 75480 -1 3248
3250 0 487295 112256 75440 -1 3249
3251 0 487227 112152 75360 -1 3250
3252 0 487263 112096 75280 -1 3251
3253 0 487311 112004 75240 -1 3252
3254 0 487331 111964 75160 -1 3253
3255 0 487415 111856 75080 -1 3254
3256 0 487435 111840 75040 -1 3255
3257 0 487431 111816 75000 -1 3256
3258 0 487387 111768 74920 -1 3257
3259 0 487415 111628 74800 -1 3258
3260 0 487539 111592 74680 -1 3259
3261 0 487495 111560 74560 -1 3260
3262 0 487503 111540 74400 -1 3261
3263 0 487587 111576 74320 -1 3262
3264 0 487907 111708 74160 -1 3263
3265 0 487983 111848 74080 -1 3264
3266 0 488111 111916 73960 -1 3265
3267 0 488207 111928 73760 -1 3266
3268 0 488203 111956 73720 -1 3267
3269 0 488371 111940 73600 -1 3268
3270 0 488387 112068 73480 -1 3269
3271 0 488387 111928 73440 -1 3270
3272 0 488383 111936 73360 -1 3271
3273 0 488403 111916 73240 -1 3272
3274 0 488699 111892 73040 -1 3273
3275 0 489035 112176 72840 -1 3274
3276 0 489255 112336 72720 -1 3275
3277 0 489291 112320 72640 -1 3276
3278 0 489303 112334 72600 -1 3277
3279 0 489411 112302 72440 -1 3278
3280 0 489515 112326 72400 -1 3279
3281 0 489747 112302 72360 -1 3280
3282 0 489827 112306 72240 -1 3281
3283 0 489943 112314 72080 -1 3282
3284 0 489979 112310 72040 -1 3283
3285 0 490063 112406 71920 -1 3284
3286 0 490127 112418 71880 -1 3285
3287 0 490175 112562 71760 -1 3286
3288 0 490223 112590 71680 -1 3287
3289 0 490251 112646 71600 -1 3288
3290 0 490295 112674 71520 -1 3289
3291 0 490347 112706 71400 -1 3290
3292 0 490399 112706 71280 -1 3291
3293 0 490511 112674 71120 -1 3292
3294 0 490595 112642 71000 -1 3293
3295 0 490683 112646 70920 -1 3294
3296 0 490759 112614 70760 -1 3295
3297 0 490891 112606 70640 -1 3296
3298 0 490927 112546 70520 -1 3297
3299 0 490923 112562 70480 -1 3298
3300 0 491007 112542 70400 -1 3299
3301 0 491107 112454 70240 -1 3300
3302 0 491231 112466 70080 -1 3301
3303 0 491331 112430 70000 -1 3302
3304 0 491435 112430 69800 -1 3303
3305 0 491591 112414 69640 -1 3304
3306 0 491671 112374 69480 -1 3305
3307 0 491827 112342 69360 -1 3306
3308 0 491847 112338 69280 -1 3307
3309 0 491899 112302 69160 -1 3308
3310 0 492023 112274 69000 -1 3309
3311 0 492079 112278 68960 -1 3310
3312 0 492067 112286 68920 -1 3311
3313 0 492171 112254 68800 -1 3312
3314 0 492291 112122 68600 -1 3313
3315 0 492339 112126 68560 -1 3314
3316 0 492419 112098 68520 -1 3315
3317 0 492467 112034 68480 -1 3316
3318 0 492499 111986 68440 -1 3317
3319 0 492671 111798 68440 -1 3318
3320 0 492723 111674 68400 -1 3319
3321 0 492795 111602 68240 -1 3320
3322 0 492843 111526 68120 -1 3321
3323 0 492859 111502 68080 -1 3322
3324 0 492879 111434 68000 -1 3323
3325 0 492867 111394 67880 -1 3324
3326 0 492887 111350 67840 -1 3325
3327 0 492899 111326 67800 -1 3326
3328 0 492971 111238 67720 -1 3327
3329 0 492911 111390 67680 -1 3328
3330 0 492943 111522 67640 -1 3329
3331 0 492955 111602 67600 -1 3330
3332 0 492983 111786 67520 -1 3331
3333 0 492995 111978 67440 -1 3332
3334 0 492987 112030 67400 -1 3333
3335 0 492879 112282 67360 -1 3334
3336 0 493007 112146 67320 -1 3335
3337 0 492951 112190 67240 -1 3336
3338 0 492907 112178 67160 -1 3337
3339 0 492843 112018 67080 -1 3338
3340 0 492835 111906 67040 -1 3339
3341 0 492839 111730 66960 -1 3340
3342 0 492751 111318 66840 -1 3341
3343 0 492675 111096 66760 -1 3342
3344 0 492571 111008 66720 -1 3343
3345 0 492511 110848 66640 -1 3344
3346 0 492423 110784 66520 -1 3345
3347 0 492387 110652 66360 -1 3346
3348 0 492243 110508 66280 -1 3347
3349 0 492227 110496 66240 -1 3348
3350 0 492189 110464 66200 -1 3349
3351 0 492153 110460 66160 -1 3350
3352 0 492097 110460 66040 -1 3351
3353 0 491997 110352 65880 -1 3352
3354 0 492025 110348 65760 -1 3353
3355 0 492009 110360 65720 -1 3354
3356 0 491969 110444 65600 -1 3355
3357 0 491965 110480 65480 -1 3356
3358 0 491957 110540 65360 -1 3357
3359 0 491869 110572 65200 -1 3358
3360 0 491833 110592 65040 -1 3359
3361 0 491833 110632 64960 -1 3360
3362 0 491829 110712 64800 -1 3361
3363 0 491869 110772 64680 -1 3362
3364 0 491857 110888 64640 -1 3363
3365 0 491869 110976 64600 -1 3364
3366 0 491893 111112 64560 -1 3365
3367 0 491941 111380 64480 -1 3366
3368 0 491937 111508 64440 -1 3367
3369 0 491985 111612 64400 -1 3368
3370 0 492109 111780 64280 -1 3369
3371 0 492113 111792 64240 -1 3370
3372 0 492177 111788 64160 -1 3371
3373 0 492169 111904 64080 -1 3372
3374 0 492265 112300 64040 -1 3373
3375 0 492281 112368 63960 -1 3374
3376 0 492289 112336 63880 -1 3375
3377 0 492185 112328 63840 -1 3376
3378 0 492065 112296 63760 -1 3377
3379 0 492097 112304 63680 -1 3378
3380 0 492165 112428 63560 -1 3379
3381 0 492277 112504 63520 -1 3380
3382 0 492321 112556 63480 -1 3381
3383 0 492213 112788 63440 -1 3382
3384 0 492345 112880 63280 -1 3383
3385 0 492393 113024 63240 -1 3384
3386 0 492417 112996 63200 -1 3385
3387 0 492669 112276 63200 -1 3386
3388 0 492749 112244 63120 -1 3387
3389 0 492821 112196 63080 -1 3388
3390 0 492841 112188 63040 -1 3389
3391 0 492777 112132 62920 -1 3390
3392 0 492789 112148 62800 -1 3391
3393 0 492493 113088 63120 -1 3386
3394 0 492701 113200 63080 -1 3393
3395 0 492785 113292 63000 -1 3394
3396 0 492679 111246 68560 -1 3319
3397 0 492591 111110 68680 -1 3396
3398 0 492587 111106 68720 -1 3397
3399 0 492587 111090 68760 -1 3398
3400 0 492511 111058 68840 -1 3399
3401 0 492447 111026 68880 -1 3400
3402 0 492379 110986 69000 -1 3401
3403 0 492315 110862 69160 -1 3402
3404 0 492299 110738 69240 -1 3403
3405 0 492119 110682 69400 -1 3404
3406 0 492055 110642 69440 -1 3405
3407 0 491975 110538 69520 -1 3406
3408 0 491959 110546 69600 -1 3407
3409 0 491875 110498 69720 -1 3408
3410 0 491923 110298 69840 -1 3409
3411 0 491919 110282 69880 -1 3410
3412 0 491931 110058 70000 -1 3411
3413 0 488183 111780 72920 -1 3274
3414 0 488179 111624 72880 -1 3413
3415 0 488075 111800 72800 -1 3414
3416 0 488171 111768 72680 -1 3415
3417 0 488443 111800 72560 -1 3416
3418 0 488455 111820 72520 -1 3417
3419 0 488631 111744 72360 -1 3418
3420 0 488715 111948 72160 -1 3419
3421 0 488795 111928 72080 -1 3420
3422 0 488787 111932 72000 -1 3421
3423 0 489150 114930 82960 -1 791
3424 0 489322 115126 82800 -1 3423
3425 0 489562 115370 82640 -1 3424
3426 0 490546 115774 82600 -1 3425
3427 0 490579.34 115813.41 82560 -1 3426
3428 0 490693.75 115956.21 82480 -1 3427
3429 0 490693.75 115956.21 82440 -1 3428
3430 0 490693.75 115956.21 82400 -1 3429
3431 0 490723.28 115916.81 82360 -1 3430
3432 0 490723.28 115916.81 82320 -1 3431
3433 0 490723.28 115916.81 82280 -1 3432
3434 0 490723.28 115916.81 82240 -1 3433
3435 0 490742.97 115798.625 82120 -1 3434
3436 0 490729.38 115793.25 82080 -1 3435
3437 0 490633.9 115752.78 81800 -1 3436
3438 0 490638 115757 81640 -1 3437
3439 0 490639.97 115758.84 81560 -1 3438
3440 0 490639.97 115770.97 81480 -1 3439
3441 0 490646.03 115783.09 81360 -1 3440
3442 0 490570 115819 81320 -1 3441
3443 0 490854 115695 81280 -1 3442
3444 0 490918 115695 81200 -1 3443
3445 0 491102 115855 81120 -1 3444
3446 0 491294 115959 81000 -1 3445
3447 0 491286 115935 80920 -1 3446
3448 0 491334 115855 80800 -1 3447
3449 0 491318 115871 80760 -1 3448
3450 0 491398 115887 80680 -1 3449
3451 0 491398 115951 80560 -1 3450
3452 0 491406 115943 80520 -1 3451
3453 0 491764.9 116358.88 82080 -1 3436
3454 0 491796.9 116378.88 82120 -1 3453
3455 0 491848.9 116386.88 82160 -1 3454
3456 0 491848.9 116386.88 82200 -1 3455
3457 0 490615.72 117159.37 82560 -1 3427
3458 0 490912.8 118056.67 82560 -1 3457
3459 0 491082.56 118299.19 82640 -1 3458
3460 0 490991 118545 82760 -1 3459
3461 0 491027 118625 82920 -1 3460
3462 0 491043 118645 82960 -1 3461
3463 0 491043 118661 83160 -1 3462
3464 0 491043 118617 83240 -1 3463
3465 0 491047 118641 83280 -1 3464
3466 0 491083 118749 83360 -1 3465
3467 0 491103 118689 83400 -1 3466
3468 0 491439 119445 83400 -1 3467
3469 0 491439 119525 83480 -1 3468
3470 0 491123 118649 83440 -1 3467
3471 0 491083 118645 83480 -1 3470
3472 0 490987 118605 83560 -1 3471
3473 0 490963 118621 83680 -1 3472
3474 0 490967 118665 83720 -1 3473
3475 0 490759 119325 83720 -1 3474
3476 0 490883.8 119373 83880 -1 3475
3477 0 490915 119385 83920 -1 3476
3478 0 490954.2 119377.8 83960 -1 3477
3479 0 491111 119349 84120 -1 3478
3480 0 491123 119341 84200 -1 3479
3481 0 491135 119385 84280 -1 3480
3482 0 491191 119421 84400 -1 3481
3483 0 491203 119425 84440 -1 3482
3484 0 491095 119437 84480 -1 3483
3485 0 491051 118605 83800 -1 3474
3486 0 491035 118581 83840 -1 3485
3487 0 491055 118613 83920 -1 3486
3488 0 491127 118505 84000 -1 3487
3489 0 491111 118557 84040 -1 3488
3490 0 491271 118633 84080 -1 3489
3491 0 491519 118461 84160 -1 3490
3492 0 491527 118445 84200 -1 3491
3493 0 491531 118413 84240 -1 3492
3494 0 491531 118365 84280 -1 3493
3495 0 491575 118361 84360 -1 3494
3496 0 491283 118477 84480 -1 3495
3497 0 491183 118589 84560 -1 3496
3498 0 491215 118725 84680 -1 3497
3499 0 491223 118729 84720 -1 3498
3500 0 491231 118685 84760 -1 3499
3501 0 491171 118613 84840 -1 3500
3502 0 491119 118633 84880 -1 3501
3503 0 491087 118629 84920 -1 3502
3504 0 490999 118651 84960 -1 3503
3505 0 490967 118667 85000 -1 3504
3506 0 490895 118695 85080 -1 3505
3507 0 490927 118707 85120 -1 3506
3508 0 490967 118723 85160 -1 3507
3509 0 490851 118711 85280 -1 3508
3510 0 490859 118695 85360 -1 3509
3511 0 490815 118671 85400 -1 3510
3512 0 490823 118679 85480 -1 3511
3513 0 490799 118639 85640 -1 3512
3514 0 490735 118615 85680 -1 3513
3515 0 490659 118595 85760 -1 3514
3516 0 490567 118559 85840 -1 3515
3517 0 490519 118523 85880 -1 3516
3518 0 490559 118473 82560 -1 3458
3519 0 490391 118501 82480 -1 3518
3520 0 490135 118429 82440 -1 3519
3521 0 489827 118373 82360 -1 3520
3522 0 489795 118305 82280 -1 3521
3523 0 489731 118285 82240 -1 3522
3524 0 489779 118277 82200 -1 3523
3525 0 489743 118287 82080 -1 3524
3526 0 489687 118331 82040 -1 3525
3527 0 489647 118291 81960 -1 3526
3528 0 489583 118291 81920 -1 3527
3529 0 489711 118935 81920 -1 3528
3530 0 489499 119387 81840 -1 3529
3531 0 489419 119467 81680 -1 3530
3532 0 489415 119519 81640 -1 3531
3533 0 489215 119707 81560 -1 3532
3534 0 488887 119807 81520 -1 3533
3535 0 488595 119959 81480 -1 3534
3536 0 488211 120107 81440 -1 3535
3537 0 487935 120247 81400 -1 3536
3538 0 487963 120179 81360 -1 3537
3539 0 487639 120315 81280 -1 3538
3540 0 487183 120275 81240 -1 3539
3541 0 487175 120303 81200 -1 3540
3542 0 487011 120347 81160 -1 3541
3543 0 486687 120487 81120 -1 3542
3544 0 486667 120507 81080 -1 3543
3545 0 486675 120479 81040 -1 3544
3546 0 486131 120491 81040 -1 3545
3547 0 485999 120595 80920 -1 3546
3548 0 485907 120639 80760 -1 3547
3549 0 485923 120625 80720 -1 3548
3550 0 485843 120601 80600 -1 3549
3551 0 485831 120593 80560 -1 3550
3552 0 485787 120593 80480 -1 3551
3553 0 485723 120581 80360 -1 3552
3554 0 485675 120585 80280 -1 3553
3555 0 485683 120569 80240 -1 3554
3556 0 485639 120585 80120 -1 3555
3557 0 485623 120581 79960 -1 3556
3558 0 485591 120645 79840 -1 3557
3559 0 485759 120681 79800 -1 3558
3560 0 485571 120613 79760 -1 3559
3561 0 485487 120557 79640 -1 3560
3562 0 485431 120481 79520 -1 3561
3563 0 485351 120541 79400 -1 3562
3564 0 485355 120493 79360 -1 3563
3565 0 485359 120485 79320 -1 3564
3566 0 486155 120503 81160 -1 3546
3567 0 485971 120479 81240 -1 3566
3568 0 485419 120603 81240 -1 3567
3569 0 485123 120735 81200 -1 3568
3570 0 484855 120907 81280 -1 3569
3571 0 484695 120959 81320 -1 3570
3572 0 484527 121043 81400 -1 3571
3573 0 484475 121063 81440 -1 3572
3574 0 484375 121059 81560 -1 3573
3575 0 484027 121031 81600 -1 3574
3576 0 483631 121171 81600 -1 3575
3577 0 483271 121267 81560 -1 3576
3578 0 482963 121335 81600 -1 3577
3579 0 482891 121383 81640 -1 3578
3580 0 482867 121411 81680 -1 3579
3581 0 482655 121555 81760 -1 3580
3582 0 482611 121567 81800 -1 3581
3583 0 482515 121579 81840 -1 3582
3584 0 482911 121795 81960 -1 3583
3585 0 483059 121943 81960 -1 3584
3586 0 483055 121971 81920 -1 3585
3587 0 483263 122143 81920 -1 3586
3588 0 482223 121599 81880 -1 3583
3589 0 481783 121559 81800 -1 3588
3590 0 481563 121523 81720 -1 3589
3591 0 481515 121503 81680 -1 3590
3592 0 481431 121511 81640 -1 3591
3593 0 481163 121447 81520 -1 3592
3594 0 481003 121475 81400 -1 3593
3595 0 480911 121483 81360 -1 3594
3596 0 480747 121559 81280 -1 3595
3597 0 480703 121543 81160 -1 3596
3598 0 480827 121523 81040 -1 3597
3599 0 480819 121591 80960 -1 3598
3600 0 480855 121619 80840 -1 3599
3601 0 480867 121595 80800 -1 3600
3602 0 480887 121615 80720 -1 3601
3603 0 480887 121583 80680 -1 3602
3604 0 481019 121631 80560 -1 3603
3605 0 481069 121627 80520 -1 3604
3606 0 481119 121623 80480 -1 3605
3607 0 481311 121799 80320 -1 3606
3608 0 481395 121851 80240 -1 3607
3609 0 481307 121787 80200 -1 3608
3610 0 481168.38 121625.2 80120 -1 3609
3611 0 480535.2 122072.58 80120 -1 3610
3612 0 480103 122167 80200 -1 3611
3613 0 480123 122161 80240 -1 3612
3614 0 480147 122177 80360 -1 3613
3615 0 480035 122165 80480 -1 3614
3616 0 479975 122177 80640 -1 3615
3617 0 480023 122161 80720 -1 3616
3618 0 480031 122125 80840 -1 3617
3619 0 481219 121627 80080 -1 3610
3620 0 481167 121615 79920 -1 3619
3621 0 481167 121663 79880 -1 3620
3622 0 481115 121603 79840 -1 3621
3623 0 481139 121563 79800 -1 3622
3624 0 481099 121463 79720 -1 3623
3625 0 481164.94 121421.516 79560 -1 3624
3626 0 481207 121503 79520 -1 3625
3627 0 481195 121531 79480 -1 3626
3628 0 481183 121559 79440 -1 3627
3629 0 481287 121543 79320 -1 3628
3630 0 481211 121575 79280 -1 3629
3631 0 481055 121695 79160 -1 3630
3632 0 481039 121323 79160 -1 3631
3633 0 481019 121167 79040 -1 3632
3634 0 480999 121175 79000 -1 3633
3635 0 481015 121163 78920 -1 3634
3636 0 481235 121219 78800 -1 3635
3637 0 481231 121251 78760 -1 3636
3638 0 481039 121735 79120 -1 3631
3639 0 481099 121803 79080 -1 3638
3640 0 481111 121871 79040 -1 3639
3641 0 481099 121923 78960 -1 3640
3642 0 481103 121959 78920 -1 3641
3643 0 481075 121955 78880 -1 3642
3644 0 481143 121995 78760 -1 3643
3645 0 481159 122039 78640 -1 3644
3646 0 481175 122099 78600 -1 3645
3647 0 481091 122211 78480 -1 3646
3648 0 481111 122223 78400 -1 3647
3649 0 482255 121751 82040 -1 3588
3650 0 489291 118031 81760 -1 3528
3651 0 489307 117907 81720 -1 3650
3652 0 489363 117747 81520 -1 3651
3653 0 489371 117719 81440 -1 3652
3654 0 489110 112095.336 85160 -1 780
3655 0 489286 111875.336 85040 -1 3654
3656 0 489354 111871 85000 -1 3655
3657 0 489370 111671 84920 -1 3656
3658 0 489346 111647 84880 -1 3657
3659 0 489250 111559 84800 -1 3658
3660 0 489234 111567 84760 -1 3659
3661 0 489146 111559 84680 -1 3660
3662 0 489170 111527 84560 -1 3661
3663 0 489034 111535 84440 -1 3662
3664 0 489098 111503 84400 -1 3663
3665 0 489034 111375 84280 -1 3664
3666 0 488858 111391 84240 -1 3665
3667 0 488930 111327 84120 -1 3666
3668 0 488930 111351 84040 -1 3667
3669 0 488986 111303 84000 -1 3668
3670 0 489098 111359 83960 -1 3669
3671 0 489074 111487 83880 -1 3670
3672 0 489106 111391 83840 -1 3671
3673 0 489106 111391 83760 -1 3672
3674 0 489114 111495 83720 -1 3673
3675 0 489266 111215 83600 -1 3674
3676 0 489914 110607 83800 -1 3675
3677 0 489848 110521 83960 -1 3676
3678 0 489864 110265 84000 -1 3677
3679 0 489876 110137 84080 -1 3678
3680 0 489992 110081 84200 -1 3679
3681 0 489992 110045 84320 -1 3680
3682 0 490016 109961 84400 -1 3681
3683 0 490084 109885 84520 -1 3682
3684 0 490192 109805 84640 -1 3683
3685 0 490292 109737 84720 -1 3684
3686 0 490312 109729 84760 -1 3685
3687 0 490344 109733 84800 -1 3686
3688 0 490444 109697 84880 -1 3687
3689 0 490552 109685 85000 -1 3688
3690 0 490591 109533.23 85040 -1 3689
3691 0 490584 109509 85160 -1 3690
3692 0 490608 109433 85280 -1 3691
3693 0 490612 109397 85320 -1 3692
3694 0 490600 109365 85400 -1 3693
3695 0 490652 109357 85520 -1 3694
3696 0 490644 109345 85600 -1 3695
3697 0 490672 109365 85720 -1 3696
3698 0 490604 109357 85920 -1 3697
3699 0 490524 109369 86000 -1 3698
3700 0 490488 109385 86040 -1 3699
3701 0 490480 109453 86120 -1 3700
3702 0 490464 109549 86240 -1 3701
3703 0 490436 109653 86360 -1 3702
3704 0 490432 109677 86400 -1 3703
3705 0 490448 109641 86440 -1 3704
3706 0 490416 109629 86480 -1 3705
3707 0 490372 109621 86560 -1 3706
3708 0 490400 109613 86600 -1 3707
3709 0 489226 111191 83480 -1 3675
3710 0 489218 111071 83400 -1 3709
3711 0 489042 111079 83280 -1 3710
3712 0 489106 110919 83240 -1 3711
3713 0 488890 110943 83160 -1 3712
3714 0 488720 111069 83080 -1 3713
3715 0 488704 111081 83000 -1 3714
3716 0 489474 111007 83240 -1 3712
3717 0 489494 111011 83160 -1 3716
3718 0 489498 111063 83040 -1 3717
3719 0 489354 111087 82960 -1 3718
3720 0 489314 111163 82880 -1 3719
3721 0 489258 111275 82800 -1 3720
3722 0 489054 111491 82680 -1 3721
3723 0 488970 111511 82560 -1 3722
3724 0 488902 111543 82440 -1 3723
3725 0 488870 111527 82280 -1 3724
3726 0 487562 110919 84040 -1 3668
3727 0 487466 110911 83960 -1 3726
3728 0 487282 110735 83840 -1 3727
3729 0 487276 110737 83800 -1 3728
3730 0 487184 110745 83680 -1 3729
3731 0 487116 110717 83640 -1 3730
3732 0 487080 110613 83520 -1 3731
3733 0 487112 110529 83400 -1 3732
3734 0 487112 110509 83320 -1 3733
3735 0 487084 110441 83240 -1 3734
3736 0 486996 110417 83160 -1 3735
3737 0 486860 110345 83080 -1 3736
3738 0 486792 110285 83040 -1 3737
3739 0 486604 110145 82960 -1 3738
3740 0 486432 110121 82760 -1 3739
3741 0 486312 109997 82640 -1 3740
3742 0 486248 110041 82560 -1 3741
3743 0 486032 109877 82440 -1 3742
3744 0 485876 109653 82280 -1 3743
3745 0 485756 109597 82120 -1 3744
3746 0 485700 109633 82080 -1 3745
3747 0 485452 109509 81960 -1 3746
3748 0 485420 109521 81880 -1 3747
3749 0 485440 109477 81840 -1 3748
3750 0 485388 109529 81800 -1 3749
3751 0 485196 109501 81720 -1 3750
3752 0 485200 109465 81640 -1 3751
3753 0 485184 109441 81600 -1 3752
3754 0 485140 109417 81560 -1 3753
3755 0 484820 109253 81280 -1 3754
3756 0 484708 109273 81240 -1 3755
3757 0 484068 109289 81240 -1 3756
3758 0 483628 109481 81240 -1 3757
3759 0 483732 109517 81200 -1 3758
3760 0 483728 109537 81080 -1 3759
3761 0 483788 109629 81000 -1 3760
3762 0 483792 109641 80920 -1 3761
3763 0 483840 109633 80840 -1 3762
3764 0 483924 109561 80760 -1 3763
3765 0 483892 109537 80720 -1 3764
3766 0 483840 109541 80680 -1 3765
3767 0 483852 109461 80600 -1 3766
3768 0 483872 109393 80560 -1 3767
3769 0 483820 109489 80440 -1 3768
3770 0 483825.34 109567.664 80400 -1 3769
3771 0 483729.3 108889.06 80400 -1 3770
3772 0 483755.06 108729.64 80280 -1 3771
3773 0 483688.12 108648.016 80040 -1 3772
3774 0 483465.62 108448.08 79840 -1 3773
3775 0 483273.78 108228.5 79560 -1 3774
3776 0 483037.12 108083.72 79360 -1 3775
3777 0 482967.7 108041.59 79200 -1 3776
3778 0 482824.94 107929.58 79080 -1 3777
3779 0 482651.12 107827.39 78920 -1 3778
3780 0 482545.94 107877.92 78720 -1 3779
3781 0 482421.2 107914.33 78520 -1 3780
3782 0 482213.75 107985.28 78360 -1 3781
3783 0 482161.62 107971.5 78120 -1 3782
3784 0 481912.3 107896.266 77960 -1 3783
3785 0 481758.88 107860.42 77880 -1 3784
3786 0 481446.75 107797.31 77640 -1 3785
3787 0 481064.94 107709.42 77480 -1 3786
3788 0 480904.7 107630.69 77280 -1 3787
3789 0 480650.25 107571.16 77080 -1 3788
3790 0 480488.5 107551.86 76960 -1 3789
3791 0 480269.75 107613.47 76800 -1 3790
3792 0 480264.75 107619.19 76720 -1 3791
3793 0 480126.7 107634.09 76560 -1 3792
3794 0 480126.7 107631 76400 -1 3793
3795 0 479821.56 107628.7 76280 -1 3794
3796 0 479646.88 107549.47 76160 -1 3795
3797 0 479547.9 107511.92 76000 -1 3796
3798 0 479355 107551.72 75880 -1 3797
3799 0 479365.66 107433.06 75840 -1 3798
3800 0 479209.8 107548.25 75800 -1 3799
3801 0 479042.88 107538.44 75720 -1 3800
3802 0 478943.62 107507.03 75600 -1 3801
3803 0 478828.7 107475.72 75480 -1 3802
3804 0 478829.72 107476.766 75360 -1 3803
3805 0 478731.56 107425.59 75240 -1 3804
3806 0 478464.3 107401.516 75160 -1 3805
3807 0 478185.06 107281.734 75040 -1 3806
3808 0 477875.4 106750.8 74960 -1 3807
3809 0 477815.84 106638.5 74920 -1 3808
3810 0 477519.94 106076.016 74720 -1 3809
3811 0 477267.8 105949.89 74480 -1 3810
3812 0 477193.62 105928.31 74360 -1 3811
3813 0 476295.3 105036.25 74360 -1 3812
3814 0 476503.88 104975.31 74400 -1 3813
3815 0 476600.88 104919.55 74440 -1 3814
3816 0 476662.25 104937.05 74520 -1 3815
3817 0 476924.4 104950.64 74640 -1 3816
3818 0 477207.5 104813.03 74680 -1 3817
3819 0 477178.38 104819.92 74880 -1 3818
3820 0 477264.75 104778.44 75080 -1 3819
3821 0 477365.22 104789.84 75280 -1 3820
3822 0 477423 104778.34 75480 -1 3821
3823 0 477535.9 104758.72 75680 -1 3822
3824 0 477630.7 104761.59 75800 -1 3823
3825 0 477658.06 104779.89 75880 -1 3824
3826 0 477812.56 104850.42 76080 -1 3825
3827 0 477968.88 104872.41 76320 -1 3826
3828 0 477987.1 104828.67 76520 -1 3827
3829 0 477216.44 105944.59 74320 -1 3812
3830 0 477275.38 105957.92 74280 -1 3829
3831 0 477105.94 105805.09 74240 -1 3830
3832 0 476260.56 105113.266 74040 -1 3831
3833 0 475470.94 104977.91 74160 -1 3832
3834 0 475194.8 104952.7 74200 -1 3833
3835 0 474756.2 105021.7 74360 -1 3834
3836 0 473966.44 105047.7 74240 -1 3835
3837 0 473167.12 104789.03 74160 -1 3836
3838 0 472134.34 103985.31 74320 -1 3837
3839 0 471974.8 103826.5 74440 -1 3838
3840 0 471781.56 103718.64 74680 -1 3839
3841 0 471594.94 103676.72 74920 -1 3840
3842 0 470945 103517.336 74920 -1 3841
3843 0 471182.94 103500.25 75080 -1 3842
3844 0 470859.94 103529.59 75480 -1 3843
3845 0 470988.03 103733.3 75680 -1 3844
3846 0 470826.25 103525.875 74840 -1 3842
3847 0 470025.62 103543.83 74840 -1 3846
3848 0 469932.7 103452 74760 -1 3847
3849 0 469450 103490.36 74560 -1 3848
3850 0 469336.7 103501.11 74320 -1 3849
3851 0 469163.53 103494.45 74160 -1 3850
3852 0 469080.78 103514.75 74040 -1 3851
3853 0 468915.06 103509.11 73960 -1 3852
3854 0 468086.56 103415.11 73960 -1 3853
3855 0 467604.78 103327.45 74080 -1 3854
3856 0 467419.12 103284.67 74200 -1 3855
3857 0 466809.44 103080.33 74280 -1 3856
3858 0 466407.56 102911.78 74560 -1 3857
3859 0 465728.7 102919.19 74840 -1 3858
3860 0 463645.6 102545.8 74840 -1 3859
3861 0 463625.5 102598.5 74800 -1 3860
3862 0 463424.2 102632.45 74720 -1 3861
3863 0 463358.9 102619.234 74480 -1 3862
3864 0 463156.8 102913.81 74440 -1 3863
3865 0 462991.56 102981.625 74320 -1 3864
3866 0 463049.7 103089.33 74240 -1 3865
3867 0 463090.97 103149.05 74120 -1 3866
3868 0 463168.44 103270.22 73960 -1 3867
3869 0 463155.7 103306.28 73840 -1 3868
3870 0 463160.94 103309.42 73600 -1 3869
3871 0 463213.88 103461.22 73440 -1 3870
3872 0 463292.28 103754.766 73240 -1 3871
3873 0 463361.75 103857.67 73000 -1 3872
3874 0 463418.38 103881.36 72880 -1 3873
3875 0 463512.06 104094.375 72840 -1 3874
3876 0 463517.6 104259.64 72640 -1 3875
3877 0 463489.4 104370.05 72440 -1 3876
3878 0 463405.62 104498.875 72240 -1 3877
3879 0 463363.5 104648.84 72120 -1 3878
3880 0 463459.03 105025.58 71960 -1 3879
3881 0 463549.7 105104.7 71840 -1 3880
3882 0 463542.97 105242.67 71760 -1 3881
3883 0 463599.62 105294.53 71680 -1 3882
3884 0 463742.75 105420.97 71600 -1 3883
3885 0 463719 105600.17 71440 -1 3884
3886 0 463707.62 105654.16 71240 -1 3885
3887 0 463578 105960.86 71080 -1 3886
3888 0 463580.3 105957.8 70920 -1 3887
3889 0 463556.2 105907.78 70760 -1 3888
3890 0 463505.75 105996.016 70600 -1 3889
3891 0 463488.5 106041.55 70400 -1 3890
3892 0 463544.97 106041.95 70240 -1 3891
3893 0 463677.4 106032.5 70120 -1 3892
3894 0 463716.56 106005.75 69960 -1 3893
3895 0 463790.84 105996.08 69840 -1 3894
3896 0 463825.88 105985.984 69680 -1 3895
3897 0 463926.3 105998.34 69520 -1 3896
3898 0 463911.34 105967.09 69320 -1 3897
3899 0 463832.72 105966.08 69160 -1 3898
3900 0 463887.84 105864.41 68960 -1 3899
3901 0 463964.28 105932.984 68840 -1 3900
3902 0 464240.53 106081.31 68840 -1 3901
3903 0 465393.94 106018.11 68840 -1 3902
3904 0 465415.94 106087.88 68800 -1 3903
3905 0 465238.44 105998.41 68720 -1 3904
3906 0 464902.56 105976.36 68560 -1 3905
3907 0 464680.9 105986.06 68400 -1 3906
3908 0 464757.3 106009.94 68280 -1 3907
3909 0 464800.44 106058.17 68160 -1 3908
3910 0 464815.47 106601.484 68040 -1 3909
3911 0 464812.25 106596.25 67920 -1 3910
3912 0 464866.28 106636.19 67800 -1 3911
3913 0 464912.56 106750.45 67680 -1 3912
3914 0 464945.3 107010.22 67640 -1 3913
3915 0 464975.5 107154.516 67600 -1 3914
3916 0 465020.7 107523.92 67480 -1 3915
3917 0 465056.25 107827.08 67360 -1 3916
3918 0 465121.7 107910.3 67240 -1 3917
3919 0 465091 107864.44 67160 -1 3918
3920 0 465032.72 107757.59 67120 -1 3919
3921 0 464959.06 107571.734 67040 -1 3920
3922 0 464869.72 107274.53 66960 -1 3921
3923 0 464836.88 107128.75 66920 -1 3922
3924 0 464793.25 106675.59 66800 -1 3923
3925 0 464896.72 106466.47 66760 -1 3924
3926 0 465040.06 106489.984 66720 -1 3925
3927 0 465091.66 106479.61 66640 -1 3926
3928 0 465165.16 106504.66 66520 -1 3927
3929 0 465311.9 106477.17 66400 -1 3928
3930 0 465394.88 106472.78 66320 -1 3929
3931 0 465704.88 106466.56 66240 -1 3930
3932 0 466083.56 106490.25 66160 -1 3931
3933 0 466392 106500.94 66040 -1 3932
3934 0 466529.22 106532.734 65920 -1 3933
3935 0 466624.94 106460.516 65800 -1 3934
3936 0 466680.28 106501.875 65680 -1 3935
3937 0 466775.6 106492.91 65600 -1 3936
3938 0 466824.03 106544.39 65520 -1 3937
3939 0 465476.6 106149.87 68960 -1 3903
3940 0 465534.94 106243.64 69040 -1 3939
3941 0 465357.62 106791.16 69280 -1 3940
3942 0 465375.53 106864.4 69480 -1 3941
3943 0 465290.38 107264.45 69480 -1 3942
3944 0 465685.78 107773.03 69360 -1 3943
3945 0 466325.6 108466.28 69200 -1 3944
3946 0 466302.84 108587.51 69160 -1 3945
3947 0 463724.25 102336.61 75000 -1 3860
3948 0 463609.16 102505.45 75160 -1 3947
3949 0 463614 102500.53 75320 -1 3948
3950 0 463750.88 102462.3 75440 -1 3949
3951 0 463719.6 102427.89 75520 -1 3950
3952 0 463718.56 102421 75680 -1 3951
3953 0 463709.8 102539.3 75720 -1 3952
3954 0 463827.62 102568.34 75760 -1 3953
3955 0 477324.84 105938.57 74240 -1 3830
3956 0 477623.62 105822.375 74000 -1 3955
3957 0 477861.44 105683.5 73960 -1 3956
3958 0 478084.06 105622.09 73800 -1 3955
3959 0 477969.97 105857.2 73360 -1 3958
3960 0 478110 105403.91 73320 -1 3959
3961 0 478349.56 105441.78 73160 -1 3960
3962 0 478481.56 105479.984 73080 -1 3961
3963 0 478512.62 105563.67 73000 -1 3962
3964 0 478434.8 105468.41 72880 -1 3963
3965 0 478338.5 105425.55 72800 -1 3964
3966 0 478312.12 105254.09 72680 -1 3965
3967 0 478390.94 105004.92 72600 -1 3966
3968 0 478369.6 104599.375 72640 -1 3967
3969 0 478285.75 104457.47 72600 -1 3968
3970 0 478403.44 104360.67 72520 -1 3969
3971 0 478596.25 104054.484 72400 -1 3970
3972 0 478689.5 103924.66 72320 -1 3971
3973 0 478589.84 103632.34 72280 -1 3972
3974 0 478702.7 103380.5 72240 -1 3973
3975 0 478776.56 103297.83 72120 -1 3974
3976 0 478860.53 103260.97 72040 -1 3975
3977 0 478968.38 103285.16 71960 -1 3976
3978 0 479045.8 103229.34 71840 -1 3977
3979 0 479133.38 103214.25 71720 -1 3978
3980 0 479394.78 102940.42 71640 -1 3979
3981 0 479635.28 102635.59 71600 -1 3980
3982 0 479760.88 102667.39 71480 -1 3981
3983 0 479819.06 102661.06 71280 -1 3982
3984 0 479788.5 102653.516 71160 -1 3983
3985 0 480521.56 102529.7 71160 -1 3984
3986 0 480850.12 102533.72 71120 -1 3985
3987 0 480908.25 102556.734 70920 -1 3986
3988 0 481049.3 102527.625 70720 -1 3987
3989 0 481183.75 102438.11 70640 -1 3988
3990 0 481204.8 102455.97 70400 -1 3989
3991 0 481254.03 102539.984 70240 -1 3990
3992 0 481269.44 102572.766 70040 -1 3991
3993 0 481288.44 102590.625 69880 -1 3992
3994 0 481353.06 102548.17 69680 -1 3993
3995 0 481429.88 102456.03 69560 -1 3994
3996 0 481446.5 102382.44 69480 -1 3995
3997 0 481439.44 102351.94 69440 -1 3996
3998 0 481488.88 102252.59 69400 -1 3997
3999 0 481522.62 102203.266 69320 -1 3998
4000 0 481526.88 102194.95 69240 -1 3999
4001 0 481527.44 102122.91 69120 -1 4000
4002 0 481508.88 102018.34 68960 -1 4001
4003 0 481499 101978 68920 -1 4002
4004 0 481489.25 101938.06 68880 -1 4003
4005 0 481395.25 101800.266 68600 -1 4004
4006 0 481376.2 101819.06 68440 -1 4005
4007 0 481407.44 101744 68400 -1 4006
4008 0 481318.16 101754.55 68320 -1 4007
4009 0 481288.12 101668.09 68240 -1 4008
4010 0 481297.2 101649.31 68200 -1 4009
4011 0 481576.12 101710.875 68920 -1 4003
4012 0 481537.6 101587.86 69000 -1 4011
4013 0 481463.88 101568.69 69080 -1 4012
4014 0 481436.94 101535.11 69160 -1 4013
4015 0 481377.25 101496.7 69240 -1 4014
4016 0 481125.72 101187.984 69240 -1 4015
4017 0 481161.8 101163.36 69160 -1 4016
4018 0 481277.88 102293.97 70600 -1 3989
4019 0 479757.66 102728.28 71040 -1 3984
4020 0 479844.84 102740.17 70920 -1 4019
4021 0 479968.66 102652.14 70760 -1 4020
4022 0 477970.3 106144.06 73440 -1 3959
4023 0 477994.38 106170.53 73640 -1 4022
4024 0 478054 106311.3 73840 -1 4023
4025 0 478114.25 106317.59 73920 -1 4024
4026 0 478130.03 106339.65 74080 -1 4025
4027 0 477948.25 105881.5 73320 -1 3959
4028 0 477892.38 105987.8 73160 -1 4027
4029 0 477891.4 105990.89 73040 -1 4028
4030 0 477997.75 106016.83 74920 -1 3809
4031 0 477995.7 106001.69 75120 -1 4030
4032 0 483836 109725 80320 -1 3770
4033 0 483824 109729 80240 -1 4032
4034 0 483832 109749 80200 -1 4033
4035 0 483868 109813 80160 -1 4034
4036 0 483884 109697 80080 -1 4035
4037 0 483892 109645 80000 -1 4036
4038 0 483896 109645 79920 -1 4037
4039 0 483916 109625 79840 -1 4038
4040 0 483944 109661 79760 -1 4039
4041 0 483936 109737 79680 -1 4040
4042 0 484380 109829 79680 -1 4041
4043 0 484592 109873 79560 -1 4042
4044 0 484820 109901 79480 -1 4043
4045 0 485088 109869 79400 -1 4044
4046 0 485152 109797 79320 -1 4045
4047 0 485436 109873 79200 -1 4046
4048 0 485468 109889 79160 -1 4047
4049 0 485676 109933 79160 -1 4048
4050 0 485752 109893 79000 -1 4049
4051 0 485700 109837 78960 -1 4050
4052 0 483868 109777 79600 -1 4041
4053 0 483784 109741 79560 -1 4052
4054 0 483480 109813 79560 -1 4053
4055 0 483224 109577 79560 -1 4054
4056 0 483096 109429 79440 -1 4055
4057 0 483014 109347 79400 -1 4056
4058 0 483010 109287 79320 -1 4057
4059 0 483002 109211 79200 -1 4058
4060 0 482962 109159 79120 -1 4059
4061 0 482990 109119 78960 -1 4060
4062 0 482986 109147 78880 -1 4061
4063 0 483014 109155 78800 -1 4062
4064 0 482974 109171 78680 -1 4063
4065 0 482946 109191 78640 -1 4064
4066 0 482886 109231 78520 -1 4065
4067 0 482854 109283 78360 -1 4066
4068 0 482834 109319 78280 -1 4067
4069 0 482862 109339 78200 -1 4068
4070 0 482898 109339 78160 -1 4069
4071 0 482910 109347 78080 -1 4070
4072 0 483892 109657 79400 -1 4053
4073 0 483926 109643 79360 -1 4072
4074 0 483994 109671 79320 -1 4073
4075 0 484050 109651 79280 -1 4074
4076 0 484122 109587 79200 -1 4075
4077 0 484158 109611 79160 -1 4076
4078 0 484664 110177 81000 -1 3761
4079 0 484968 110381 81000 -1 4078
4080 0 485184 110485 81000 -1 4079
4081 0 485148 110449 81120 -1 4080
4082 0 483576 109477 81280 -1 3758
4083 0 483578 109479 81320 -1 4082
4084 0 483430 109539 81360 -1 4083
4085 0 483226 109559 81400 -1 4084
4086 0 483106 109539 81440 -1 4085
4087 0 483118 109599 81520 -1 4086
4088 0 483062 109615 81640 -1 4087
4089 0 483002 109675 81720 -1 4088
4090 0 483030 109595 81840 -1 4089
4091 0 483102 109487 81920 -1 4090
4092 0 483098 109463 82040 -1 4091
4093 0 483158 109515 82160 -1 4092
4094 0 483190 109547 82200 -1 4093
4095 0 489152 111100 86480 -1 773
4096 0 489080 110804 86360 -1 4095
4097 0 488880 110464 86280 -1 4096
4098 0 488680 110124 86200 -1 4097
4099 0 488524 109996 86000 -1 4098
4100 0 488572 109992 85960 -1 4099
4101 0 488540 109940 85920 -1 4100
4102 0 488448 109792 85840 -1 4101
4103 0 488384 109644 85760 -1 4102
4104 0 488308 109512 85640 -1 4103
4105 0 488240 109244 85640 -1 4104
4106 0 487988 108824 85640 -1 4105
4107 0 487876 108608 85640 -1 4106
4108 0 487752 108356 85360 -1 4107
4109 0 487728 108296 85320 -1 4108
4110 0 487748 108258 85280 -1 4109
4111 0 487544 108074 85160 -1 4110
4112 0 487484 108074 85080 -1 4111
4113 0 487336 107938 84960 -1 4112
4114 0 487368 107898 84880 -1 4113
4115 0 487324 107758 84840 -1 4114
4116 0 487352 107714 84800 -1 4115
4117 0 487188 107698 84720 -1 4116
4118 0 487012 107618 84640 -1 4117
4119 0 487020 107630 84600 -1 4118
4120 0 486792 107594 84560 -1 4119
4121 0 486332 107478 84480 -1 4120
4122 0 486244 107462 84440 -1 4121
4123 0 486136 107414 84400 -1 4122
4124 0 485888 107290 84320 -1 4123
4125 0 485820 107226 84280 -1 4124
4126 0 485560 106966 84120 -1 4125
4127 0 485488 106818 84000 -1 4126
4128 0 485296 106658 83840 -1 4127
4129 0 485244 106602 83800 -1 4128
4130 0 485168 106430 83680 -1 4129
4131 0 485108 106318 83560 -1 4130
4132 0 485116 106274 83520 -1 4131
4133 0 485160 106218 83480 -1 4132
4134 0 485140 106206 83440 -1 4133
4135 0 485136 106178 83400 -1 4134
4136 0 485096 106182 83280 -1 4135
4137 0 485004 106146 83200 -1 4136
4138 0 485076 106094 83120 -1 4137
4139 0 485048 106106 83040 -1 4138
4140 0 484972 106022 82960 -1 4139
4141 0 484932 105994 82920 -1 4140
4142 0 484924 106010 82800 -1 4141
4143 0 484928 105938 82720 -1 4142
4144 0 484948 105882 82600 -1 4143
4145 0 484956 105854 82520 -1 4144
4146 0 484952 105694 82400 -1 4145
4147 0 484892 105638 82280 -1 4146
4148 0 484804 105574 82160 -1 4147
4149 0 484700 105502 82000 -1 4148
4150 0 484580 105394 81880 -1 4149
4151 0 484540 105234 81760 -1 4150
4152 0 484464 105046 81600 -1 4151
4153 0 484412 104926 81480 -1 4152
4154 0 484296 104814 81320 -1 4153
4155 0 484180 104770 81120 -1 4154
4156 0 484048 104782 81000 -1 4155
4157 0 483860 104678 80920 -1 4156
4158 0 483788 104678 80800 -1 4157
4159 0 483488 104510 80760 -1 4158
4160 0 482696 104890 80720 -1 4159
4161 0 482468 104982 80600 -1 4160
4162 0 482280 104986 80440 -1 4161
4163 0 482324 104994 80400 -1 4162
4164 0 482288 104898 80280 -1 4163
4165 0 482180 104910 80160 -1 4164
4166 0 482236 104858 80000 -1 4165
4167 0 482240 104822 79880 -1 4166
4168 0 482152 104906 79840 -1 4167
4169 0 482116 104866 79760 -1 4168
4170 0 482408 104810 79600 -1 4169
4171 0 482488 104754 79520 -1 4170
4172 0 482492 104762 79480 -1 4171
4173 0 482622 104896 80760 -1 4160
4174 0 482548 104902 80800 -1 4173
4175 0 482540 104866 80840 -1 4174
4176 0 482488 104762 80920 -1 4175
4177 0 482472 104714 80960 -1 4176
4178 0 482472 104694 81040 -1 4177
4179 0 481948 105162 81040 -1 4178
4180 0 481700 105194 81200 -1 4179
4181 0 481560 105246 81360 -1 4180
4182 0 487660 107666 84600 -1 4119
4183 0 487828 107746 84520 -1 4182
4184 0 487936 107748 84480 -1 4183
4185 0 488440 107580 84360 -1 4184
4186 0 488888 107520 84520 -1 4185
4187 0 489032 107528 84560 -1 4186
4188 0 489168 107628 84640 -1 4187
4189 0 489228 107660 84680 -1 4188
4190 0 489320 107692 84720 -1 4189
4191 0 489584 107708 84840 -1 4190
4192 0 489960 107716 84880 -1 4191
4193 0 490488 107664 84960 -1 4192
4194 0 490596 107628 85000 -1 4193
4195 0 490720 107632 85080 -1 4194
4196 0 491556 107752 85120 -1 4195
4197 0 491888 107780 85120 -1 4196
4198 0 492048 107876 85120 -1 4197
4199 0 492388 107940 85120 -1 4198
4200 0 492760 108084 85120 -1 4199
4201 0 492832 108136 85040 -1 4200
4202 0 492976 108248 84960 -1 4201
4203 0 493012 108380 84880 -1 4202
4204 0 493168 108816 84800 -1 4203
4205 0 493552 108956 84720 -1 4204
4206 0 493612 108860 84640 -1 4205
4207 0 493628 108812 84600 -1 4206
4208 0 493528 108784 84520 -1 4207
4209 0 493476 108664 84480 -1 4208
4210 0 493368 108640 84320 -1 4209
4211 0 493348 108624 84280 -1 4210
4212 0 493268 108672 84200 -1 4211
4213 0 493196 108572 84160 -1 4212
4214 0 493252 108632 84040 -1 4213
4215 0 493212 108624 83920 -1 4214
4216 0 493256 108716 83760 -1 4215
4217 0 493448 108708 83720 -1 4216
4218 0 493528 108704 83680 -1 4217
4219 0 493456 108528 83520 -1 4218
4220 0 493440 108424 83480 -1 4219
4221 0 493500 108384 83400 -1 4220
4222 0 493444 109408 84800 -1 4204
4223 0 494012 110040 84800 -1 4222
4224 0 494212 110240 84680 -1 4223
4225 0 494224 110312 84640 -1 4224
4226 0 494436 110588 84640 -1 4225
4227 0 494316 111120 84640 -1 4226
4228 0 494604 111328 84640 -1 4227
4229 0 494548 111324 84560 -1 4228
4230 0 494648 111224 84440 -1 4229
4231 0 494856 111832 84440 -1 4230
4232 0 495388 112064 84440 -1 4231
4233 0 495476 112092 84560 -1 4232
4234 0 495544 112104 84600 -1 4233
4235 0 495648 112132 84680 -1 4234
4236 0 495792 112152 84760 -1 4235
4237 0 495920 112176 84840 -1 4236
4238 0 495976 112224 84880 -1 4237
4239 0 496008 112200 84920 -1 4238
4240 0 496024 112172 84960 -1 4239
4241 0 496044 112188 85000 -1 4240
4242 0 496080 112176 85040 -1 4241
4243 0 496096 112188 85080 -1 4242
4244 0 496074 112184 85120 -1 4243
4245 0 494596 111260 84400 -1 4230
4246 0 494552 111300 84360 -1 4245
4247 0 494433 111294.03 84320 -1 4246
4248 0 494372 111236 84280 -1 4247
4249 0 494424 111232 84200 -1 4248
4250 0 494280 111128 84120 -1 4249
4251 0 494316 111064 84000 -1 4250
4252 0 494304 111032 83960 -1 4251
4253 0 494324 111072 83880 -1 4252
4254 0 494604 111334 84680 -1 4228
4255 0 494600 111330 84720 -1 4254
4256 0 494560 111330 84760 -1 4255
4257 0 494720 111278 84840 -1 4256
4258 0 494720 111294 84920 -1 4257
4259 0 494780 111330 84960 -1 4258
4260 0 494928 111358 85040 -1 4259
4261 0 494952 111330 85120 -1 4260
4262 0 494936 111374 85160 -1 4261
4263 0 495004 111450 85240 -1 4262
4264 0 495048 111466 85280 -1 4263
4265 0 495240 111550 85360 -1 4264
4266 0 495372 111526 85400 -1 4265
4267 0 494460 112018 84680 -1 4254
4268 0 494480 112014 84760 -1 4267
4269 0 494496 112026 84800 -1 4268
4270 0 487788 108632 85840 -1 4107
4271 0 487732 108584 85880 -1 4270
4272 0 487648 108536 85960 -1 4271
4273 0 487656 108508 86040 -1 4272
4274 0 487688 108544 86080 -1 4273
4275 0 487644 108520 86160 -1 4274
4276 0 487680 108516 86280 -1 4275
4277 0 487728 108472 86360 -1 4276
4278 0 487764 108392 86440 -1 4277
4279 0 487724 108384 86600 -1 4278
4280 0 487736 108424 86760 -1 4279
4281 0 487780 108452 86880 -1 4280
4282 0 487844 108428 86960 -1 4281
4283 0 487848 108396 87000 -1 4282
4284 0 487876 108716 87160 -1 4283
4285 0 487884 108684 87240 -1 4284
4286 0 487888 108712 87280 -1 4285
4287 0 487912 108648 87320 -1 4286
4288 0 487968 108264 87360 -1 4287
4289 0 487908 108176 87520 -1 4288
4290 0 487872 108228 87720 -1 4289
4291 0 487912 108240 87800 -1 4290
4292 0 487976 108216 87920 -1 4291
4293 0 487780 109356 88000 -1 4292
4294 0 487996 109232 88080 -1 4293
4295 0 487982 109230 88120 -1 4294
4296 0 487968 109228 88160 -1 4295
4297 0 488020 109208 88240 -1 4296
4298 0 488024 109256 88360 -1 4297
4299 0 488244 109596 88480 -1 4298
4300 0 488464 109820 88520 -1 4299
4301 0 489316 110540 88560 -1 4300
4302 0 488572 109708 88600 -1 4301
4303 0 488556 109524 88640 -1 4302
4304 0 488564 109444 88720 -1 4303
4305 0 488568 109424 88760 -1 4304
4306 0 488632 109388 88840 -1 4305
4307 0 488668 109296 88920 -1 4306
4308 0 488872 109208 89000 -1 4307
4309 0 488888 109228 89040 -1 4308
4310 0 489056 109428 89080 -1 4309
4311 0 488908 109088 89120 -1 4310
4312 0 489064 108968 89160 -1 4311
4313 0 489088 108948 89200 -1 4312
4314 0 489124 108940 89240 -1 4313
4315 0 489444 108880 89320 -1 4314
4316 0 489456 108888 89360 -1 4315
4317 0 489580 108912 89160 -1 4315
4318 0 489860 108932 89120 -1 4317
4319 0 490000 108956 89040 -1 4318
4320 0 490064 108948 89000 -1 4319
4321 0 490244 108964 88920 -1 4320
4322 0 496096 114330 94160 -1 742
4323 0 496782 114318 93960 -1 4322
4324 0 496774 114364 93920 -1 4323
4325 0 496738 114328 93840 -1 4324
4326 0 499020 115758 108680 -1 536
4327 0 498452 115602 108680 -1 4326
4328 0 498180 115702 108680 -1 4327
4329 0 498060 115694 108600 -1 4328
4330 0 498068 115694 108560 -1 4329
4331 0 497904.66 116605.664 110880 -1 520
4332 0 497848.66 116601.664 110960 -1 4331
4333 0 497796.66 116557.664 111080 -1 4332
4334 0 497784.66 116633.664 111160 -1 4333
4335 0 497823 116764 111200 -1 4334
4336 0 497783 116704 111240 -1 4335
4337 0 497663 116780 111360 -1 4336
4338 0 497591 116844 111440 -1 4337
4339 0 497507 116888 111520 -1 4338
4340 0 497511 116928 111600 -1 4339
4341 0 497515 116940 111680 -1 4340
4342 0 497519 117012 111760 -1 4341
4343 0 497567 117048 111840 -1 4342
4344 0 497647 117096 111960 -1 4343
4345 0 498748 117010 121480 -1 465
4346 0 498112 116806 121400 -1 4345
4347 0 497848 116736 121560 -1 4346
4348 0 497606 116696 121720 -1 4347
4349 0 497282 116650 121760 -1 4348
4350 0 497118 116566 121840 -1 4349
4351 0 496918 116518 121920 -1 4350
4352 0 496722 116510 122040 -1 4351
4353 0 496450 116474 122120 -1 4352
4354 0 496362 116506 122160 -1 4353
4355 0 496158 116522 122200 -1 4354
4356 0 496022 116498 122280 -1 4355
4357 0 495926 116478 122360 -1 4356
4358 0 495598 116482 122480 -1 4357
4359 0 495206 116422 122600 -1 4358
4360 0 494730 116390 122640 -1 4359
4361 0 494558 116330 122680 -1 4360
4362 0 494278 116214 122760 -1 4361
4363 0 493898 115954 122880 -1 4362
4364 0 493678 115802 122920 -1 4363
4365 0 493318 115458 122960 -1 4364
4366 0 492814 115030 122960 -1 4365
4367 0 492686 114798 122840 -1 4366
4368 0 492514 114202 122760 -1 4367
4369 0 492414 113892 122760 -1 4368
4370 0 492346 113192 122720 -1 4369
4371 0 492458 112832 122720 -1 4370
4372 0 492746 112956 122640 -1 4371
4373 0 492926 112900 122600 -1 4372
4374 0 492998 112884 122520 -1 4373
4375 0 493046 112928 122440 -1 4374
4376 0 492930 112952 122360 -1 4375
4377 0 492926 112952 122320 -1 4376
4378 0 493002 112984 122280 -1 4377
4379 0 492998 113020 122240 -1 4378
4380 0 492462 113084 122200 -1 4379
4381 0 492418 113092 122160 -1 4380
4382 0 492338 113152 122120 -1 4381
4383 0 492338 113192 122080 -1 4382
4384 0 492410 113216 122040 -1 4383
4385 0 492410 113232 121960 -1 4384
4386 0 492346 113232 121880 -1 4385
4387 0 492334 113240 121800 -1 4386
4388 0 493710 113120 122160 -1 4379
4389 0 493898 113200 122080 -1 4388
4390 0 493998 113300 122000 -1 4389
4391 0 494090 113248 121960 -1 4390
4392 0 494074 113260 121920 -1 4391
4393 0 494054 113368 121880 -1 4392
4394 0 494062 113396 121840 -1 4393
4395 0 494070 113400 121800 -1 4394
4396 0 492450 112888 122760 -1 4371
4397 0 492874 112948 122800 -1 4396
4398 0 492882 112920 122880 -1 4397
4399 0 492626 112808 122960 -1 4398
4400 0 492542 112740 123080 -1 4399
4401 0 492498 112696 123200 -1 4400
4402 0 492374 112688 123240 -1 4401
4403 0 492198 112484 123280 -1 4402
4404 0 492146 112394 123320 -1 4403
4405 0 491930 112484 123480 -1 4404
4406 0 491870 112504 123520 -1 4405
4407 0 491866 112524 123560 -1 4406
4408 0 492270 112824 123680 -1 4407
4409 0 492094 112304 123360 -1 4404
4410 0 492038 112168 123480 -1 4409
4411 0 491986 112048 123560 -1 4410
4412 0 492002 112024 123640 -1 4411
4413 0 491950 111968 123760 -1 4412
4414 0 491938 112004 123800 -1 4413
4415 0 491950 112024 123880 -1 4414
4416 0 491954 112056 123960 -1 4415
4417 0 491986 112076 124120 -1 4416
4418 0 491886 112048 124280 -1 4417
4419 0 491906 112020 124320 -1 4418
4420 0 491834 111980 124400 -1 4419
4421 0 491786 111976 124520 -1 4420
4422 0 491806 111948 124560 -1 4421
4423 0 491774 111976 124600 -1 4422
4424 0 491782 111980 124640 -1 4423
4425 0 491626 111844 124840 -1 4424
4426 0 491502 111796 124960 -1 4425
4427 0 491062 111584 125000 -1 4426
4428 0 490526 111156 124920 -1 4427
4429 0 490362 111020 124880 -1 4428
4430 0 490314 110856 124840 -1 4429
4431 0 490318 110292 124840 -1 4430
4432 0 489570 109720 124920 -1 4431
4433 0 489494 109368 125040 -1 4432
4434 0 489374 109040 125080 -1 4433
4435 0 489370 108724 125040 -1 4434
4436 0 489310 108504 124920 -1 4435
4437 0 489270 108384 124800 -1 4436
4438 0 489262 108320 124760 -1 4437
4439 0 489386 108084 124680 -1 4438
4440 0 489442 107976 124640 -1 4439
4441 0 489554 107816 124560 -1 4440
4442 0 489522 107760 124520 -1 4441
4443 0 489722 107580 124440 -1 4442
4444 0 489806 107500 124400 -1 4443
4445 0 489790 107480 124360 -1 4444
4446 0 489898 107336 124280 -1 4445
4447 0 489942 107244 124240 -1 4446
4448 0 490026 107132 124200 -1 4447
4449 0 489974 106860 124120 -1 4448
4450 0 489950 106608 124080 -1 4449
4451 0 490334 106080 124080 -1 4450
4452 0 490482 106056 124320 -1 4451
4453 0 490522 106240 124440 -1 4452
4454 0 490270 106368 124480 -1 4453
4455 0 490366 106408 124520 -1 4454
4456 0 490342 105748 124040 -1 4451
4457 0 490330 105632 124000 -1 4456
4458 0 490442 105496 123880 -1 4457
4459 0 490510 105380 123800 -1 4458
4460 0 490510 105220 123720 -1 4459
4461 0 490546 105056 123640 -1 4460
4462 0 490490 104988 123600 -1 4461
4463 0 490514 105084 123560 -1 4462
4464 0 490486 105020 123520 -1 4463
4465 0 490362 104968 123440 -1 4464
4466 0 490442 104992 123400 -1 4465
4467 0 490466 104944 123280 -1 4466
4468 0 490546 105052 123200 -1 4467
4469 0 490062 105520 123200 -1 4468
4470 0 490074 105556 123080 -1 4469
4471 0 490056 105596 123040 -1 4470
4472 0 490080 105640 123000 -1 4471
4473 0 490048 105548 122920 -1 4472
4474 0 489984 105560 122880 -1 4473
4475 0 490000 105504 122800 -1 4474
4476 0 489976 105504 122760 -1 4475
4477 0 490718 104788 123080 -1 4468
4478 0 491050 104736 122960 -1 4477
4479 0 491206 104704 122880 -1 4478
4480 0 491550 104548 122760 -1 4479
4481 0 491706 104464 122720 -1 4480
4482 0 491802 104424 122680 -1 4481
4483 0 491838 104412 122640 -1 4482
4484 0 492078 104288 122520 -1 4483
4485 0 492082 104236 122440 -1 4484
4486 0 492090 104144 122400 -1 4485
4487 0 492138 104132 122360 -1 4486
4488 0 492086 104120 122320 -1 4487
4489 0 492106 104016 122280 -1 4488
4490 0 492130 103968 122200 -1 4489
4491 0 492170 103988 122160 -1 4490
4492 0 492214 104012 122040 -1 4491
4493 0 492414 104076 122040 -1 4492
4494 0 492730 104120 121920 -1 4493
4495 0 493126 104248 121880 -1 4494
4496 0 493158 104216 121800 -1 4495
4497 0 493138 104244 121720 -1 4496
4498 0 493202 104196 121600 -1 4497
4499 0 493374 104212 121440 -1 4498
4500 0 493350 104304 121320 -1 4499
4501 0 493478 104364 121280 -1 4500
4502 0 493534 104416 121240 -1 4501
4503 0 493526 104436 121200 -1 4502
4504 0 493554 104180 121160 -1 4503
4505 0 493622 104152 121080 -1 4504
4506 0 493646 104156 121040 -1 4505
4507 0 493666 104144 121000 -1 4506
4508 0 493702 104104 120960 -1 4507
4509 0 493694 104076 120920 -1 4508
4510 0 493698 104064 120880 -1 4509
4511 0 493750 104016 120840 -1 4510
4512 0 493834 103980 120800 -1 4511
4513 0 493906 103968 120760 -1 4512
4514 0 493910 103908 120720 -1 4513
4515 0 493930 103892 120680 -1 4514
4516 0 492114 103908 122000 -1 4492
4517 0 491950 103780 121920 -1 4516
4518 0 491830 103680 121880 -1 4517
4519 0 491826 103706 121840 -1 4518
4520 0 491834 103666 121760 -1 4519
4521 0 491714 103690 121640 -1 4520
4522 0 491518 103454 121560 -1 4521
4523 0 491458 103418 121480 -1 4522
4524 0 491430 103418 121320 -1 4523
4525 0 491198 103382 121200 -1 4524
4526 0 491066 103174 121080 -1 4525
4527 0 491154 103210 121040 -1 4526
4528 0 491022 103074 120920 -1 4527
4529 0 491014 102934 120880 -1 4528
4530 0 491002 102910 120800 -1 4529
4531 0 490198 103138 120800 -1 4530
4532 0 489842 103086 120760 -1 4531
4533 0 489750 103150 120840 -1 4532
4534 0 489658 103206 120920 -1 4533
4535 0 489658 103206 120960 -1 4534
4536 0 489682 103246 121000 -1 4535
4537 0 490986 102722 120720 -1 4530
4538 0 490994 102606 120600 -1 4537
4539 0 491130 102558 120480 -1 4538
4540 0 491054 102542 120360 -1 4539
4541 0 491154 102322 120240 -1 4540
4542 0 491222 102134 120200 -1 4541
4543 0 491342 101898 120080 -1 4542
4544 0 491302 101782 120040 -1 4543
4545 0 491270 101650 119960 -1 4544
4546 0 491222 101610 119920 -1 4545
4547 0 491190 101522 119840 -1 4546
4548 0 491122 101330 119840 -1 4547
4549 0 491042 101154 119720 -1 4548
4550 0 490986 101114 119640 -1 4549
4551 0 490954 101038 119560 -1 4550
4552 0 490894 100990 119440 -1 4551
4553 0 490870 100834 119280 -1 4552
4554 0 490814 100718 119120 -1 4553
4555 0 490822 100662 119000 -1 4554
4556 0 490842 100642 118960 -1 4555
4557 0 490850 100546 118880 -1 4556
4558 0 490838 100458 118800 -1 4557
4559 0 490834 100454 118720 -1 4558
4560 0 490836.66 100426 118680 -1 4559
4561 0 490842 100370 118600 -1 4560
4562 0 490910 100262 118520 -1 4561
4563 0 490930 100234 118480 -1 4562
4564 0 491038 100150 118320 -1 4563
4565 0 491070 100086 118160 -1 4564
4566 0 490974 100038 118000 -1 4565
4567 0 490962 99990 117960 -1 4566
4568 0 490930 99874 117840 -1 4567
4569 0 490910 99834 117800 -1 4568
4570 0 490894 99790 117760 -1 4569
4571 0 490906 99678 117640 -1 4570
4572 0 490814 99586 117560 -1 4571
4573 0 490766 99490 117480 -1 4572
4574 0 490670 99428 117440 -1 4573
4575 0 490582 99370 117400 -1 4574
4576 0 490578 99390 117360 -1 4575
4577 0 490262 98974 117160 -1 4576
4578 0 490122 98842 117120 -1 4577
4579 0 490034 98802 117080 -1 4578
4580 0 489934 98678 117040 -1 4579
4581 0 489830 98550 116960 -1 4580
4582 0 489714 98494 116880 -1 4581
4583 0 489678 98418 116840 -1 4582
4584 0 489626 98242 116720 -1 4583
4585 0 489526 98126 116640 -1 4584
4586 0 489450 98050 116600 -1 4585
4587 0 489442 98014 116560 -1 4586
4588 0 489446 98026 116520 -1 4587
4589 0 489430 97902 116400 -1 4588
4590 0 489330 97638 116240 -1 4589
4591 0 489326 97542 116160 -1 4590
4592 0 489330 97386 116120 -1 4591
4593 0 488846 96810 116040 -1 4592
4594 0 488474 96542 116200 -1 4593
4595 0 488758 96438 116240 -1 4594
4596 0 488922 96406 116280 -1 4595
4597 0 488862 96846 116000 -1 4593
4598 0 488826 97002 115880 -1 4597
4599 0 488842 97074 115840 -1 4598
4600 0 488890 97122 115800 -1 4599
4601 0 488890 97158 115720 -1 4600
4602 0 488818 97154 115680 -1 4601
4603 0 488882 97270 115560 -1 4602
4604 0 488826 97310 115520 -1 4603
4605 0 488866 97386 115480 -1 4604
4606 0 488882 97430 115440 -1 4605
4607 0 488926 97422 115400 -1 4606
4608 0 488946 97482 115360 -1 4607
4609 0 488902 97606 115240 -1 4608
4610 0 488946 97654 115200 -1 4609
4611 0 488966 97714 115120 -1 4610
4612 0 488890 97718 115080 -1 4611
4613 0 488982 97830 115000 -1 4612
4614 0 489014 97910 114960 -1 4613
4615 0 488998 97974 114880 -1 4614
4616 0 489002 97958 114800 -1 4615
4617 0 489050 97990 114760 -1 4616
4618 0 489070 98018 114720 -1 4617
4619 0 489034 98178 114600 -1 4618
4620 0 489086 98202 114560 -1 4619
4621 0 489118 98254 114480 -1 4620
4622 0 489174 98238 114400 -1 4621
4623 0 489242 98250 114280 -1 4622
4624 0 489350 98230 114160 -1 4623
4625 0 489374 98210 114080 -1 4624
4626 0 489362 98214 114040 -1 4625
4627 0 489450 98162 113920 -1 4626
4628 0 489458 97966 113880 -1 4627
4629 0 489442 98090 113840 -1 4628
4630 0 489454 98102 113800 -1 4629
4631 0 489470 98150 113680 -1 4630
4632 0 489478 98170 113640 -1 4631
4633 0 489562 98114 113560 -1 4632
4634 0 489570 98070 113520 -1 4633
4635 0 489558 97982 113480 -1 4634
4636 0 489654 97930 113440 -1 4635
4637 0 489658 97882 113360 -1 4636
4638 0 489606 97918 113280 -1 4637
4639 0 490882 101166 113240 -1 4638
4640 0 489658 97782 113200 -1 4639
4641 0 489658 97658 113160 -1 4640
4642 0 489662 97650 113120 -1 4641
4643 0 489658 97610 113080 -1 4642
4644 0 489666 97606 113040 -1 4643
4645 0 489630 97622 113000 -1 4644
4646 0 489550 97614 112960 -1 4645
4647 0 489510 97574 112920 -1 4646
4648 0 489446 97502 112880 -1 4647
4649 0 489354 97390 112800 -1 4648
4650 0 489274 97366 112760 -1 4649
4651 0 489258 97330 112720 -1 4650
4652 0 489218 97286 112680 -1 4651
4653 0 489154 97286 112640 -1 4652
4654 0 489146 97230 112600 -1 4653
4655 0 489058 97102 112520 -1 4654
4656 0 489026 97098 112480 -1 4655
4657 0 488982 97042 112440 -1 4656
4658 0 488966 97006 112400 -1 4657
4659 0 488850 96862 112360 -1 4658
4660 0 488554 96762 112280 -1 4659
4661 0 488314 96258 112240 -1 4660
4662 0 487783 96022.4 112320 -1 4661
4663 0 487846 96162 112400 -1 4662
4664 0 487942 96178 112440 -1 4663
4665 0 487778 96158 112480 -1 4664
4666 0 488150 96122 112160 -1 4661
4667 0 487970 95994 112040 -1 4666
4668 0 488018 96038 112000 -1 4667
4669 0 487958 96042 111960 -1 4668
4670 0 487982 96046 111920 -1 4669
4671 0 488150 96114 111880 -1 4670
4672 0 488206 96086 111800 -1 4671
4673 0 488186 96162 111760 -1 4672
4674 0 488246 96218 111720 -1 4673
4675 0 488266 96218 111680 -1 4674
4676 0 488294 96246 111600 -1 4675
4677 0 488310 96222 111520 -1 4676
4678 0 488366 96190 111440 -1 4677
4679 0 488518 96194 111360 -1 4678
4680 0 488562 96222 111320 -1 4679
4681 0 488566 96206 111240 -1 4680
4682 0 488786 96138 111120 -1 4681
4683 0 488770 96110 111080 -1 4682
4684 0 488906 96114 110960 -1 4683
4685 0 489054 96150 110800 -1 4684
4686 0 489046 96158 110720 -1 4685
4687 0 489050 96030 110680 -1 4686
4688 0 489102 96194 110640 -1 4687
4689 0 489202 96238 110520 -1 4688
4690 0 489274 96214 110400 -1 4689
4691 0 489290 96218 110280 -1 4690
4692 0 489338 96218 110240 -1 4691
4693 0 489350 96286 110200 -1 4692
4694 0 489298 96306 110120 -1 4693
4695 0 489294 96286 110080 -1 4694
4696 0 489338 96330 110000 -1 4695
4697 0 489342 96398 109920 -1 4696
4698 0 489414 96434 109880 -1 4697
4699 0 489434 96434 109840 -1 4698
4700 0 489618 96554 109720 -1 4699
4701 0 489746 96614 109560 -1 4700
4702 0 489782 96646 109520 -1 4701
4703 0 489774 96698 109480 -1 4702
4704 0 489818 96770 109360 -1 4703
4705 0 489838 96814 109280 -1 4704
4706 0 489902 96890 109160 -1 4705
4707 0 489910 96874 109040 -1 4706
4708 0 489938 96862 108880 -1 4707
4709 0 490002 96830 108760 -1 4708
4710 0 489998 96750 108600 -1 4709
4711 0 490050 96678 108480 -1 4710
4712 0 489970 96642 108360 -1 4711
4713 0 489894 96562 108280 -1 4712
4714 0 489870 96474 108200 -1 4713
4715 0 489746 96350 108080 -1 4714
4716 0 489722 96326 107960 -1 4715
4717 0 489606 96282 107840 -1 4716
4718 0 489602 96258 107800 -1 4717
4719 0 489602 96226 107760 -1 4718
4720 0 489622 96202 107720 -1 4719
4721 0 489678 96246 107600 -1 4720
4722 0 489622 96250 107520 -1 4721
4723 0 489586 96290 107440 -1 4722
4724 0 489558 96278 107400 -1 4723
4725 0 489678 96346 107280 -1 4724
4726 0 489818 96454 107200 -1 4725
4727 0 489870 96534 107160 -1 4726
4728 0 490638 96830 107160 -1 4727
4729 0 491190 96822 107200 -1 4728
4730 0 491362 96770 107240 -1 4729
4731 0 491390 96734 107280 -1 4730
4732 0 491500 96770 107320 -1 4731
4733 0 491576 96686 107360 -1 4732
4734 0 491640 96726 107440 -1 4733
4735 0 491660 96806 107520 -1 4734
4736 0 491752 96738 107600 -1 4735
4737 0 491772 96734 107640 -1 4736
4738 0 491724 96746 107680 -1 4737
4739 0 491800 96822 107760 -1 4738
4740 0 491952 96822 107840 -1 4739
4741 0 492100 96966 107920 -1 4740
4742 0 492216 96902 107960 -1 4741
4743 0 492212 97018 108040 -1 4742
4744 0 492296 97146 108120 -1 4743
4745 0 492356 97134 108160 -1 4744
4746 0 492608 97306 108280 -1 4745
4747 0 493800 97350 108280 -1 4746
4748 0 493884 97422 108360 -1 4747
4749 0 493960 97486 108400 -1 4748
4750 0 494216 97550 108440 -1 4749
4751 0 494308 97534 108480 -1 4750
4752 0 494580 97674 108480 -1 4751
4753 0 494676 97754 108560 -1 4752
4754 0 494708 97814 108600 -1 4753
4755 0 494796 97906 108640 -1 4754
4756 0 494860 97970 108680 -1 4755
4757 0 494892 98026 108720 -1 4756
4758 0 494936 98042 108760 -1 4757
4759 0 494984 98066 108800 -1 4758
4760 0 492580 97334 108320 -1 4746
4761 0 492640 97334 108360 -1 4760
4762 0 492764 97450 108400 -1 4761
4763 0 492824 97562 108480 -1 4762
4764 0 492876 97686 108640 -1 4763
4765 0 492652 97574 108720 -1 4764
4766 0 492456 97662 108760 -1 4765
4767 0 492464 97722 108800 -1 4766
4768 0 491342 96874 107120 -1 4728
4769 0 491274 96850 107080 -1 4768
4770 0 491286 96858 107040 -1 4769
4771 0 491274 96646 106960 -1 4770
4772 0 491186 96526 106880 -1 4771
4773 0 491170 96510 106840 -1 4772
4774 0 489734 96578 107040 -1 4727
4775 0 489594 96586 106960 -1 4774
4776 0 489514 96510 106880 -1 4775
4777 0 489474 96510 106800 -1 4776
4778 0 489310 96534 106680 -1 4777
4779 0 489282 96494 106600 -1 4778
4780 0 489250 96510 106480 -1 4779
4781 0 489230 96510 106440 -1 4780
4782 0 489634 97522 106400 -1 4781
4783 0 489630 97522 106360 -1 4782
4784 0 489634 97570 106280 -1 4783
4785 0 489690 97478 106200 -1 4784
4786 0 489738 97438 106120 -1 4785
4787 0 489814 97478 106080 -1 4786
4788 0 490782 97506 106080 -1 4787
4789 0 491042 97454 106080 -1 4788
4790 0 491246 97378 106080 -1 4789
4791 0 491450 97522 106080 -1 4790
4792 0 491662 97486 106080 -1 4791
4793 0 492322 97770 106040 -1 4792
4794 0 492474 97802 105960 -1 4793
4795 0 492618 97970 105920 -1 4794
4796 0 492670 98066 105880 -1 4795
4797 0 492750 98098 105840 -1 4796
4798 0 492814 98138 105800 -1 4797
4799 0 493042 98254 105720 -1 4798
4800 0 493090 98282 105680 -1 4799
4801 0 493158 98338 105560 -1 4800
4802 0 493170 98390 105520 -1 4801
4803 0 493726 99178 105400 -1 4802
4804 0 493262 98462 105360 -1 4803
4805 0 493294 98442 105280 -1 4804
4806 0 493386 98506 105200 -1 4805
4807 0 493398 98522 105160 -1 4806
4808 0 493538 98574 105080 -1 4807
4809 0 493670 98570 105000 -1 4808
4810 0 493754 98598 104920 -1 4809
4811 0 493818 98598 104840 -1 4810
4812 0 493922 98602 104760 -1 4811
4813 0 494158 98734 104680 -1 4812
4814 0 494262 98750 104640 -1 4813
4815 0 494310 98754 104600 -1 4814
4816 0 494330 98698 104480 -1 4815
4817 0 494330 98718 104440 -1 4816
4818 0 493978 98210 104400 -1 4817
4819 0 493998 98266 104360 -1 4818
4820 0 493998 98298 104280 -1 4819
4821 0 493994 98366 104200 -1 4820
4822 0 494018 98370 104160 -1 4821
4823 0 494038 98394 104120 -1 4822
4824 0 494022 98370 104080 -1 4823
4825 0 494018 98430 104040 -1 4824
4826 0 494058 98430 104000 -1 4825
4827 0 494042 98474 103920 -1 4826
4828 0 494022 98474 103880 -1 4827
4829 0 493998 98506 103800 -1 4828
4830 0 493994 98546 103760 -1 4829
4831 0 493958 98534 103680 -1 4830
4832 0 493962 98562 103600 -1 4831
4833 0 493930 98538 103560 -1 4832
4834 0 493942 98598 103520 -1 4833
4835 0 493938 98618 103440 -1 4834
4836 0 493886 98634 103280 -1 4835
4837 0 493914 98654 103240 -1 4836
4838 0 494058 98842 103160 -1 4837
4839 0 494098 98930 103120 -1 4838
4840 0 494130 99034 103080 -1 4839
4841 0 494154 99098 103040 -1 4840
4842 0 494234 99138 102960 -1 4841
4843 0 494366 99198 102880 -1 4842
4844 0 494490 99222 102800 -1 4843
4845 0 494614 99238 102720 -1 4844
4846 0 494678 99266 102680 -1 4845
4847 0 494790 99314 102600 -1 4846
4848 0 494818 99330 102560 -1 4847
4849 0 494862 99350 102520 -1 4848
4850 0 495010 99382 102400 -1 4849
4851 0 495122 99406 102320 -1 4850
4852 0 495410 99494 102200 -1 4851
4853 0 495502 99502 102160 -1 4852
4854 0 495822 99574 102080 -1 4853
4855 0 495922 99598 102040 -1 4854
4856 0 495974 99614 102000 -1 4855
4857 0 496134 99670 101960 -1 4856
4858 0 496602 99786 101920 -1 4857
4859 0 497666 99734 101920 -1 4858
4860 0 498570 99722 101920 -1 4859
4861 0 498590 99726 101880 -1 4860
4862 0 498528 99782 101840 -1 4861
4863 0 498528 99782 101800 -1 4862
4864 0 499280 100450 101800 -1 4863
4865 0 498528 99782 101760 -1 4863
4866 0 498764 99722 101640 -1 4865
4867 0 498736 99770 101600 -1 4866
4868 0 498676 99774 101560 -1 4867
4869 0 499008 99656.664 101440 -1 4868
4870 0 499104 99594 101400 -1 4869
4871 0 499476 99566 101360 -1 4870
4872 0 499504 99566 101240 -1 4871
4873 0 499508 99502 101200 -1 4872
4874 0 499484 99450 101160 -1 4873
4875 0 499496 99406 101080 -1 4874
4876 0 499500 99322 101040 -1 4875
4877 0 499568 99118 101000 -1 4876
4878 0 499636 99158 100920 -1 4877
4879 0 499628 99274 100840 -1 4878
4880 0 499636 99278 100800 -1 4879
4881 0 499700 99250 100680 -1 4880
4882 0 499740 99246 100640 -1 4881
4883 0 499784 99258 100600 -1 4882
4884 0 499808 99274 100520 -1 4883
4885 0 499832 99242 100480 -1 4884
4886 0 499828 99206 100440 -1 4885
4887 0 500028 99114 100400 -1 4886
4888 0 500352 99118 100400 -1 4887
4889 0 500660 99026 100400 -1 4888
4890 0 500792 98918 100400 -1 4889
4891 0 501096 98862 100400 -1 4890
4892 0 501240 98766 100400 -1 4891
4893 0 501228 98790 100440 -1 4892
4894 0 499024 99718 101320 -1 4870
4895 0 499036 99734 101280 -1 4894
4896 0 499020 99734 101240 -1 4895
4897 0 499004 99682 101200 -1 4896
4898 0 498988 99730 101160 -1 4897
4899 0 498512 99726 101960 -1 4860
4900 0 498440 99738 102080 -1 4899
4901 0 498804 99742 102200 -1 4900
4902 0 498760 99830 102240 -1 4901
4903 0 498768 99826 102320 -1 4902
4904 0 498684 99818 102360 -1 4903
4905 0 498688 99746 102400 -1 4904
4906 0 498708 99690 102480 -1 4905
4907 0 498768 99638 102520 -1 4906
4908 0 498732 99626 102560 -1 4907
4909 0 498708 99622 102600 -1 4908
4910 0 489690 97502 105880 -1 4787
4911 0 489546 97574 105800 -1 4910
4912 0 489464 97594 105760 -1 4911
4913 0 489452 97578 105680 -1 4912
4914 0 489460 97542 105560 -1 4913
4915 0 489444 97546 105520 -1 4914
4916 0 489920 98318 105400 -1 4915
4917 0 489460 97586 105360 -1 4916
4918 0 489384 97606 105280 -1 4917
4919 0 489348 97594 105240 -1 4918
4920 0 489316 97610 105160 -1 4919
4921 0 489292 97630 105120 -1 4920
4922 0 489336 97594 105040 -1 4921
4923 0 489312 97550 104960 -1 4922
4924 0 489356 97518 104800 -1 4923
4925 0 489392 97402 104600 -1 4924
4926 0 489420 97386 104560 -1 4925
4927 0 489380 97434 104480 -1 4926
4928 0 489408 97414 104440 -1 4927
4929 0 489064 96878 104400 -1 4928
4930 0 489064 96866 104360 -1 4929
4931 0 489020 96858 104280 -1 4930
4932 0 489056 96802 104120 -1 4931
4933 0 488968 96778 103960 -1 4932
4934 0 488900 96658 103800 -1 4933
4935 0 488768 96590 103600 -1 4934
4936 0 488804 96570 103440 -1 4935
4937 0 488716 96502 103240 -1 4936
4938 0 488736 96498 103200 -1 4937
4939 0 488660 96522 103040 -1 4938
4940 0 488604 96490 102920 -1 4939
4941 0 488536 96390 102720 -1 4940
4942 0 488420 96254 102560 -1 4941
4943 0 488336 96210 102440 -1 4942
4944 0 487944 96118 102280 -1 4943
4945 0 487864 96058 102160 -1 4944
4946 0 487568 95942 101960 -1 4945
4947 0 487260 95866 101920 -1 4946
4948 0 487116 95814 101880 -1 4947
4949 0 486612 95762 101760 -1 4948
4950 0 486136 95678 101680 -1 4949
4951 0 485992 95610 101640 -1 4950
4952 0 485896 95562 101600 -1 4951
4953 0 485760 95554 101560 -1 4952
4954 0 485220.25 95556.47 101520 -1 4953
4955 0 484612 95430 101480 -1 4954
4956 0 484444 95426 101440 -1 4955
4957 0 484328 95406 101360 -1 4956
4958 0 484256 95382 101320 -1 4957
4959 0 484084 95342 101200 -1 4958
4960 0 483976 95402 101080 -1 4959
4961 0 483840 95534 100960 -1 4960
4962 0 483848 95494 100880 -1 4961
4963 0 483696 95582 100760 -1 4962
4964 0 483676 95734 100600 -1 4963
4965 0 483722 95762 100560 -1 4964
4966 0 483727.34 95738 100480 -1 4965
4967 0 483730 95726 100440 -1 4966
4968 0 483782 95810 100400 -1 4967
4969 0 483786 95738 100360 -1 4968
4970 0 483734 95766 100320 -1 4969
4971 0 483744 95716 100280 -1 4970
4972 0 483754 95666 100240 -1 4971
4973 0 483726 95822 100160 -1 4972
4974 0 483730 96174 100120 -1 4973
4975 0 483734 96326 100040 -1 4974
4976 0 483622 96302 99920 -1 4975
4977 0 483958 95886 99840 -1 4976
4978 0 484090 95970 99720 -1 4977
4979 0 484172 95966 99640 -1 4978
4980 0 484384 95986 99520 -1 4979
4981 0 484548 95970 99440 -1 4980
4982 0 484640 95974 99400 -1 4981
4983 0 484712 95962 99360 -1 4982
4984 0 484804 95938 99320 -1 4983
4985 0 485060 95902 99280 -1 4984
4986 0 485304 95806 99240 -1 4985
4987 0 485384 95786 99200 -1 4986
4988 0 485648 95802 99120 -1 4987
4989 0 485764 95786 99080 -1 4988
4990 0 485840 95822 99040 -1 4989
4991 0 485908 95874 99000 -1 4990
4992 0 486060 95902 98920 -1 4991
4993 0 486200 95906 98880 -1 4992
4994 0 486584 95850 98800 -1 4993
4995 0 486536 95874 98760 -1 4994
4996 0 486708 95918 98720 -1 4995
4997 0 486832 95966 98640 -1 4996
4998 0 487692 95690 98640 -1 4997
4999 0 487644 95622 98680 -1 4998
5000 0 487676 95590 98720 -1 4999
5001 0 487704 95634 98760 -1 5000
5002 0 487712 95710 98800 -1 5001
5003 0 487760 95670 98880 -1 5002
5004 0 487668 95618 98920 -1 5003
5005 0 488388 95846 98920 -1 5004
5006 0 488404 95794 98960 -1 5005
5007 0 488440 95774 99000 -1 5006
5008 0 488462 95766 99040 -1 5007
5009 0 488542 95658 99080 -1 5008
5010 0 488650 95586 99120 -1 5009
5011 0 488690 95550 99160 -1 5010
5012 0 488978 95538 99160 -1 5011
5013 0 488746 95498 99200 -1 5011
5014 0 487576 95566 98960 -1 5004
5015 0 487484 95510 99000 -1 5014
5016 0 487436 95490 99040 -1 5015
5017 0 487416 95422 99120 -1 5016
5018 0 487328 95370 99160 -1 5017
5019 0 487336 95354 99240 -1 5018
5020 0 487364 95414 99360 -1 5019
5021 0 487368 95458 99440 -1 5020
5022 0 487256 95390 99480 -1 5021
5023 0 487144 95306 99520 -1 5022
5024 0 487060 95266 99600 -1 5023
5025 0 487008 95246 99640 -1 5024
5026 0 487660 95646 98600 -1 4998
5027 0 487650 95674 98560 -1 5026
5028 0 487686 95762 98520 -1 5027
5029 0 487762 95750 98480 -1 5028
5030 0 487890 95714 98440 -1 5029
5031 0 488086 95670 98400 -1 5030
5032 0 488206 95570 98360 -1 5031
5033 0 488354 95570 98320 -1 5032
5034 0 488966 95338 98320 -1 5033
5035 0 489074 94922 98320 -1 5034
5036 0 489030 94634 98400 -1 5035
5037 0 489010 95130 98200 -1 5034
5038 0 489074 95222 98160 -1 5037
5039 0 489126 95222 98120 -1 5038
5040 0 489158 95274 98080 -1 5039
5041 0 489182 95322 98000 -1 5040
5042 0 489162 95282 97960 -1 5041
5043 0 489202 95178 97920 -1 5042
5044 0 489218 95158 97880 -1 5043
5045 0 489294 95022 97800 -1 5044
5046 0 489270 95130 97760 -1 5045
5047 0 488010 96274 98160 -1 5033
5048 0 488046 96402 98040 -1 5047
5049 0 488064 96482 98000 -1 5048
5050 0 488044 96538 97920 -1 5049
5051 0 488032 96562 97840 -1 5050
5052 0 487972 96586 97760 -1 5051
5053 0 488000 96666 97680 -1 5052
5054 0 488040 96710 97640 -1 5053
5055 0 488120 96758 97560 -1 5054
5056 0 488116 96810 97520 -1 5055
5057 0 488096 96830 97480 -1 5056
5058 0 488048 96730 97440 -1 5057
5059 0 488004 96710 97400 -1 5058
5060 0 484310 96734 99880 -1 4976
5061 0 484454 96878 99840 -1 5060
5062 0 485382 97098 99800 -1 5061
5063 0 485562 97190 99760 -1 5062
5064 0 486038 97182 99680 -1 5063
5065 0 486174 97174 99640 -1 5064
5066 0 486270 97214 99600 -1 5065
5067 0 486782 97350 99520 -1 5066
5068 0 486898 97338 99480 -1 5067
5069 0 487050 97446 99320 -1 5068
5070 0 487270 97438 99240 -1 5069
5071 0 487442 97518 99160 -1 5070
5072 0 487530 97534 99120 -1 5071
5073 0 487754 97586 99040 -1 5072
5074 0 487958 97650 99000 -1 5073
5075 0 488122 97742 99000 -1 5074
5076 0 488278 97738 99000 -1 5075
5077 0 488726 97810 99000 -1 5076
5078 0 489086 97762 99000 -1 5077
5079 0 489250 97702 98960 -1 5078
5080 0 489662 97626 98960 -1 5079
5081 0 490202 97590 98960 -1 5080
5082 0 490334 97674 98880 -1 5081
5083 0 490478 97714 98840 -1 5082
5084 0 490670 97738 98720 -1 5083
5085 0 490910 97830 98600 -1 5084
5086 0 490994 97898 98520 -1 5085
5087 0 491090 98030 98400 -1 5086
5088 0 491198 98098 98320 -1 5087
5089 0 491246 98070 98280 -1 5088
5090 0 491382 97970 98280 -1 5089
5091 0 491850 97830 98280 -1 5090
5092 0 492054 97902 98200 -1 5091
5093 0 492242 97830 98160 -1 5092
5094 0 492634 97906 98120 -1 5093
5095 0 492478 97950 98000 -1 5094
5096 0 492418 97962 97920 -1 5095
5097 0 492830 97870 98120 -1 5094
5098 0 493150 98110 98080 -1 5097
5099 0 493370 98134 98040 -1 5098
5100 0 493598 98182 97960 -1 5099
5101 0 493982 98222 97920 -1 5100
5102 0 494226 98234 98000 -1 5101
5103 0 494302 98134 98040 -1 5102
5104 0 494326 98070 98080 -1 5103
5105 0 494602 98038 98080 -1 5104
5106 0 494822 98054 98080 -1 5105
5107 0 495198 97930 98080 -1 5106
5108 0 495166 97902 98120 -1 5107
5109 0 495402 97846 98200 -1 5108
5110 0 495822 97982 98200 -1 5109
5111 0 495910 98062 98120 -1 5110
5112 0 495966 98134 98080 -1 5111
5113 0 496038 98186 98040 -1 5112
5114 0 496202 98302 98000 -1 5113
5115 0 496230 98282 97960 -1 5114
5116 0 496258 98306 97920 -1 5115
5117 0 496386 98362 97840 -1 5116
5118 0 496458 98394 97800 -1 5117
5119 0 496618 98438 97720 -1 5118
5120 0 496662 98526 97640 -1 5119
5121 0 496726 98670 97560 -1 5120
5122 0 496806 98738 97480 -1 5121
5123 0 496906 98782 97400 -1 5122
5124 0 497062 98906 97320 -1 5123
5125 0 497106 98958 97280 -1 5124
5126 0 497186 99002 97240 -1 5125
5127 0 497366 98990 97200 -1 5126
5128 0 497426 98978 97160 -1 5127
5129 0 497566 98918 97120 -1 5128
5130 0 497594 98930 97080 -1 5129
5131 0 491170 98274 98200 -1 5089
5132 0 491142 98418 98120 -1 5131
5133 0 491086 98498 98080 -1 5132
5134 0 491056 98534 98040 -1 5133
5135 0 491048 98590 97960 -1 5134
5136 0 491148 98654 97840 -1 5135
5137 0 491248 98766 97800 -1 5136
5138 0 491240 98938 97760 -1 5137
5139 0 491284 99010 97720 -1 5138
5140 0 491308 99158 97680 -1 5139
5141 0 491428 99526 97640 -1 5140
5142 0 491516 99650 97600 -1 5141
5143 0 491476 99682 97560 -1 5142
5144 0 491712 99978 97480 -1 5143
5145 0 491660 100018 97440 -1 5144
5146 0 491536 100074 97320 -1 5145
5147 0 491460 100202 97160 -1 5146
5148 0 491504 100346 97120 -1 5147
5149 0 491528 100542 97000 -1 5148
5150 0 491468 100598 96920 -1 5149
5151 0 491456 100574 96840 -1 5150
5152 0 491524 100546 96800 -1 5151
5153 0 491516 100514 96760 -1 5152
5154 0 491532 100538 96720 -1 5153
5155 0 491528 100542 96640 -1 5154
5156 0 491464 100594 96600 -1 5155
5157 0 491468 100546 96520 -1 5156
5158 0 491412 100514 96440 -1 5157
5159 0 491404 100462 96360 -1 5158
5160 0 491412 100458 96320 -1 5159
5161 0 491308 100374 96240 -1 5160
5162 0 491148 100302 96200 -1 5161
5163 0 491136 100202 96120 -1 5162
5164 0 491144 100174 96080 -1 5163
5165 0 484367.2 95418 101520 -1 4956
5166 0 484252 95406 101640 -1 5165
5167 0 484232 95478 101800 -1 5166
5168 0 484240 95462 101880 -1 5167
5169 0 484320 95746 102080 -1 5168
5170 0 484212 95810 102200 -1 5169
5171 0 484232 95922 102400 -1 5170
5172 0 484160 95982 102440 -1 5171
5173 0 487838 95338 111800 -1 4672
5174 0 487526 95030 111800 -1 5173
5175 0 487354 94850 111800 -1 5174
5176 0 487162 94446 111880 -1 5175
5177 0 486986 93904 111880 -1 5176
5178 0 486766 93724 111880 -1 5177
5179 0 486742 93660 111920 -1 5178
5180 0 486738 93560 111960 -1 5179
5181 0 486710 93228 112000 -1 5180
5182 0 486650 93036 112040 -1 5181
5183 0 486402 92868 112040 -1 5182
5184 0 486338 92640 112040 -1 5183
5185 0 487034 96054 111920 -1 4670
5186 0 486934 96058 111840 -1 5185
5187 0 486858 96050 111800 -1 5186
5188 0 486502 96022 111760 -1 5187
5189 0 486442 96046 111720 -1 5188
5190 0 486166 96030 111680 -1 5189
5191 0 485886 96082 111600 -1 5190
5192 0 485778 96226 111760 -1 5191
5193 0 485790 96250 111800 -1 5192
5194 0 492314 104392 122800 -1 4482
5195 0 492334 104384 122840 -1 5194
5196 0 492402 104356 122920 -1 5195
5197 0 492390 104316 123000 -1 5196
5198 0 492358 104344 123080 -1 5197
5199 0 490314 110232 124800 -1 4431
5200 0 490492 110176 124760 -1 5199
5201 0 490688 110056 124680 -1 5200
5202 0 490436 110192 124600 -1 5201
5203 0 491248 110064 124600 -1 5202
5204 0 491380 110180 124480 -1 5203
5205 0 490208 110160 124560 -1 5202
5206 0 490156 109988 124520 -1 5205
5207 0 490132 110004 124440 -1 5206
5208 0 490100 110024 124400 -1 5207
5209 0 490072 110012 124320 -1 5208
5210 0 490024 110088 124280 -1 5209
5211 0 490072 110092 124240 -1 5210
5212 0 490120 110096 124200 -1 5211
5213 0 490116 110056 124160 -1 5212
5214 0 490446 110220 124880 -1 4431
5215 0 490666 110108 124960 -1 5214
5216 0 490846 110036 125000 -1 5215
5217 0 490818 109920 125080 -1 5216
5218 0 490906 109764 125120 -1 5217
5219 0 490878 109872 125160 -1 5218
5220 0 490978 109880 125240 -1 5219
5221 0 490734 109664 125280 -1 5220
5222 0 490714 109664 125320 -1 5221
5223 0 491838 110072 124840 -1 5216
5224 0 492026 110040 124800 -1 5223
5225 0 492186 110088 124840 -1 5224
5226 0 492338 110020 124880 -1 5225
5227 0 492526 110068 124800 -1 5226
5228 0 492742 110160 124760 -1 5227
5229 0 492850 110128 124720 -1 5228
5230 0 492970 110128 124640 -1 5229
5231 0 492994 110124 124560 -1 5230
5232 0 492942 110120 124520 -1 5231
5233 0 492570 114990 123080 -1 4366
5234 0 492346 115106 123120 -1 5233
5235 0 492206 115170 123160 -1 5234
5236 0 491962 115170 123240 -1 5235
5237 0 491826 115210 123320 -1 5236
5238 0 491750 115242 123400 -1 5237
5239 0 491578 115354 123560 -1 5238
5240 0 491530 115398 123600 -1 5239
5241 0 491478 115458 123640 -1 5240
5242 0 491430 115494 123720 -1 5241
5243 0 491418 115530 123800 -1 5242
5244 0 491418 115558 123840 -1 5243
5245 0 491394 115590 123880 -1 5244
5246 0 491370 115622 123920 -1 5245
5247 0 491354 115682 124040 -1 5246
5248 0 491290 115690 124200 -1 5247
5249 0 491246 115666 124280 -1 5248
5250 0 491214 115650 124400 -1 5249
5251 0 491154 115634 124560 -1 5250
5252 0 491150 115638 124640 -1 5251
5253 0 491158 115686 124800 -1 5252
5254 0 491162 115686 124920 -1 5253
5255 0 491086 115698 125080 -1 5254
5256 0 491078 115694 125160 -1 5255
5257 0 491098 115690 125320 -1 5256
5258 0 491058 115614 125520 -1 5257
5259 0 491086 115550 125600 -1 5258
5260 0 491082 115526 125640 -1 5259
5261 0 491246 115514 125760 -1 5260
5262 0 491474 115438 125840 -1 5261
5263 0 491582 115490 125920 -1 5262
5264 0 492218 115382 125960 -1 5263
5265 0 492110 115558 125480 -1 5264
5266 0 492126 115618 125440 -1 5265
5267 0 492478 115358 126040 -1 5264
5268 0 492642 115298 126120 -1 5267
5269 0 492606 115290 126160 -1 5268
5270 0 492614 115258 126200 -1 5269
5271 0 492598 115294 126280 -1 5270
5272 0 492594 115278 126400 -1 5271
5273 0 492606 115298 126440 -1 5272
5274 0 492690 115282 126520 -1 5273
5275 0 492718 115262 126640 -1 5274
5276 0 492654 115286 126680 -1 5275
5277 0 492702 115318 126760 -1 5276
5278 0 492590 115394 126840 -1 5277
5279 0 492467.3 115464.91 126880 -1 5278
5280 0 492399.75 115488.16 126920 -1 5279
5281 0 492328.34 115521.39 126960 -1 5280
5282 0 492272.38 115509.97 127000 -1 5281
5283 0 492203.06 115502.14 127040 -1 5282
5284 0 492147.25 115528.8 127080 -1 5283
5285 0 492026.94 115534.25 127120 -1 5284
5286 0 491954.16 115542.58 127200 -1 5285
5287 0 491866.88 115550.94 127240 -1 5286
5288 0 491776.03 115593.8 127280 -1 5287
5289 0 491714.38 115665.84 127320 -1 5288
5290 0 491610.25 115625.266 127360 -1 5289
5291 0 491493.22 115628.61 127400 -1 5290
5292 0 491406.75 115668.234 127440 -1 5291
5293 0 491363.3 115556.234 127520 -1 5292
5294 0 491234.22 115506.875 127560 -1 5293
5295 0 491128.94 115462.25 127600 -1 5294
5296 0 490954.8 115432.84 127680 -1 5295
5297 0 490883.44 115426.984 127800 -1 5296
5298 0 490859.2 115411.484 127880 -1 5297
5299 0 490736.9 115350.22 127920 -1 5298
5300 0 490740.7 115330.84 128000 -1 5299
5301 0 490694.94 115248.56 128080 -1 5300
5302 0 490675.2 115242.44 128120 -1 5301
5303 0 490695.94 115226.19 128160 -1 5302
5304 0 491686.5 115806.45 127400 -1 5289
5305 0 493218 114898 126640 -1 5275
5306 0 493358 114830 126720 -1 5305
5307 0 493430 114822 126760 -1 5306
5308 0 493670 114778 126840 -1 5307
5309 0 493826 114770 126880 -1 5308
5310 0 493890 114790 126920 -1 5309
5311 0 493938 114826 126960 -1 5310
5312 0 493998 114870 127000 -1 5311
5313 0 494054 114846 127040 -1 5312
5314 0 485232.75 134061.25 137520 -1 360
5315 0 485256.75 134173.25 137680 -1 5314
5316 0 485284.75 134181.25 137720 -1 5315
5317 0 485268.75 134173.25 137800 -1 5316
5318 0 482175 134425 136920 -1 356
5319 0 482307 134369 136800 -1 5318
5320 0 482311 134369 136640 -1 5319
5321 0 482311 134321 136480 -1 5320
5322 0 482407 134437 136320 -1 5321
5323 0 482503 134409 136160 -1 5322
5324 0 482523 134349 136000 -1 5323
5325 0 482571 134269 135880 -1 5324
5326 0 482587 134193 135720 -1 5325
5327 0 482595 134115 135600 -1 5326
5328 0 482595 134067 135480 -1 5327
5329 0 482611 134035 135360 -1 5328
5330 0 482627 133999 135200 -1 5329
5331 0 482671 133983 135080 -1 5330
5332 0 482775 133999 134960 -1 5331
5333 0 482851 134019 134800 -1 5332
5334 0 482863 134055 134640 -1 5333
5335 0 482855 134047 134480 -1 5334
5336 0 482855 134035 134360 -1 5335
5337 0 482855 134031 134320 -1 5336
5338 0 482879 134003 134160 -1 5337
5339 0 482811 133895 134040 -1 5338
5340 0 482783 133811 133920 -1 5339
5341 0 482787 133735 133800 -1 5340
5342 0 482799 133675 133640 -1 5341
5343 0 482843 133567 133520 -1 5342
5344 0 482807 133519 133400 -1 5343
5345 0 482823 133375 133280 -1 5344
5346 0 482855 133219 133160 -1 5345
5347 0 482783 133175 133040 -1 5346
5348 0 482731 133047 132920 -1 5347
5349 0 482723 132963 132800 -1 5348
5350 0 482695 132819 132680 -1 5349
5351 0 482699 132691 132600 -1 5350
5352 0 482679 132545 132520 -1 5351
5353 0 482635 132445 132440 -1 5352
5354 0 482639 132365 132360 -1 5353
5355 0 482547 132193 132280 -1 5354
5356 0 482495 132073 132160 -1 5355
5357 0 482439 131973 132040 -1 5356
5358 0 482415 131909 131960 -1 5357
5359 0 482375 131841 131840 -1 5358
5360 0 482255 131745 131720 -1 5359
5361 0 482163 131733 131640 -1 5360
5362 0 482095 131683 131560 -1 5361
5363 0 482019 131603 131480 -1 5362
5364 0 481971 131551 131400 -1 5363
5365 0 481931 131531 131280 -1 5364
5366 0 481839 131503 131120 -1 5365
5367 0 481799 131395 131000 -1 5366
5368 0 481759 131251 130920 -1 5367
5369 0 481771 131167 130840 -1 5368
5370 0 481859 131011 130760 -1 5369
5371 0 481919 130667 130720 -1 5370
5372 0 481755 130315 130680 -1 5371
5373 0 481727 130213 130600 -1 5372
5374 0 481755 130177 130520 -1 5373
5375 0 481715 130153 130400 -1 5374
5376 0 481643 130029 130280 -1 5375
5377 0 481631 129997 130160 -1 5376
5378 0 481495 129957 130080 -1 5377
5379 0 481003 129721 130040 -1 5378
5380 0 480751 129629 129920 -1 5379
5381 0 480499 129701 129840 -1 5380
5382 0 480387 129849 129760 -1 5381
5383 0 480347 129887 129680 -1 5382
5384 0 480299 130007 129560 -1 5383
5385 0 480239 130091 129440 -1 5384
5386 0 480063 130219 129320 -1 5385
5387 0 479863 130283 129200 -1 5386
5388 0 479767 130369 129040 -1 5387
5389 0 479683 130449 128920 -1 5388
5390 0 479623 130561 128840 -1 5389
5391 0 479503 130669 128720 -1 5390
5392 0 479351 130877 128680 -1 5391
5393 0 479211 130873 128640 -1 5392
5394 0 478903 130877 128600 -1 5393
5395 0 478631 131005 128560 -1 5394
5396 0 478443 131229 128520 -1 5395
5397 0 478079 131615 128560 -1 5396
5398 0 477923 131731 128640 -1 5397
5399 0 477883 131807 128720 -1 5398
5400 0 477775 131847 128840 -1 5399
5401 0 477687 131815 128960 -1 5400
5402 0 477563 131819 129080 -1 5401
5403 0 477327 131743 129160 -1 5402
5404 0 477087 131719 129240 -1 5403
5405 0 476951 131731 129400 -1 5404
5406 0 476567 131827 129440 -1 5405
5407 0 476251 131895 129520 -1 5406
5408 0 476159 131903 129600 -1 5407
5409 0 475867 131897 129680 -1 5408
5410 0 475619 131877 129720 -1 5409
5411 0 475359 131837 129800 -1 5410
5412 0 475231 131821 129880 -1 5411
5413 0 475083 131845 129960 -1 5412
5414 0 474863 131865 130040 -1 5413
5415 0 474615 131957 130120 -1 5414
5416 0 474335 132173 130200 -1 5415
5417 0 474095 132201 130280 -1 5416
5418 0 473067 132227 130320 -1 5417
5419 0 472595 132283 130240 -1 5418
5420 0 472079 132267 130360 -1 5419
5421 0 471939 132113 130440 -1 5420
5422 0 471559 132013 130520 -1 5421
5423 0 470515 131781 130600 -1 5422
5424 0 470475 131715 130720 -1 5423
5425 0 470487 131779 130840 -1 5424
5426 0 469715 132063 130840 -1 5425
5427 0 469343 132175 130880 -1 5426
5428 0 469083 132351 130920 -1 5427
5429 0 468927 132491 131000 -1 5428
5430 0 468815 132543 131080 -1 5429
5431 0 468787 132585 131160 -1 5430
5432 0 468711 132713 131240 -1 5431
5433 0 468547 132793 131320 -1 5432
5434 0 468355 132889 131400 -1 5433
5435 0 468187 132909 131520 -1 5434
5436 0 467991 132957 131680 -1 5435
5437 0 467843 133047 131800 -1 5436
5438 0 467699 133147 131920 -1 5437
5439 0 467563 133207 132040 -1 5438
5440 0 467423 133315 132120 -1 5439
5441 0 467115 133531 132200 -1 5440
5442 0 466675 133575 132240 -1 5441
5443 0 465999 133907 132280 -1 5442
5444 0 465799 134041 132360 -1 5443
5445 0 465611 134177 132440 -1 5444
5446 0 465575 134273 132560 -1 5445
5447 0 465135 134721 132640 -1 5446
5448 0 464683 135105 132560 -1 5447
5449 0 464439 135109 132480 -1 5448
5450 0 464259 135141 132360 -1 5449
5451 0 463931 135281 132280 -1 5450
5452 0 463379 135663 132280 -1 5451
5453 0 462935 136379 132280 -1 5452
5454 0 462779 136531 132320 -1 5453
5455 0 462383 136833 132240 -1 5454
5456 0 462335 136941 132120 -1 5455
5457 0 462127 137137 132000 -1 5456
5458 0 462071 137269 131920 -1 5457
5459 0 461991 137337 131800 -1 5458
5460 0 461683 137525 131720 -1 5459
5461 0 461201.88 137807.48 131680 -1 5460
5462 0 460052.84 138985.4 131640 -1 5461
5463 0 459968.72 138900.2 131560 -1 5462
5464 0 459895.78 138907.98 131440 -1 5463
5465 0 459843.47 138921.62 131320 -1 5464
5466 0 459818.47 138920.28 131280 -1 5465
5467 0 459827.28 138991.2 131200 -1 5466
5468 0 459786.97 139050.47 131040 -1 5467
5469 0 459817.75 139248.95 130840 -1 5468
5470 0 459344.4 139375.66 130800 -1 5469
5471 0 460217.3 139039.88 130800 -1 5469
5472 0 459123.22 138217.03 131240 -1 5466
5473 0 458352.38 137918.3 131160 -1 5472
5474 0 457815.6 137753.72 130920 -1 5473
5475 0 457557.62 137799.16 131120 -1 5474
5476 0 457530.84 137836.62 131240 -1 5475
5477 0 457477 137846.34 131280 -1 5476
5478 0 456978.84 137773.83 130800 -1 5474
5479 0 455986.28 137361.42 130760 -1 5478
5480 0 455338.12 136836.88 130760 -1 5479
5481 0 454597.66 136691.81 130760 -1 5480
5482 0 453633.44 136566.83 130680 -1 5481
5483 0 453351.3 136452.14 130640 -1 5482
5484 0 453178.62 136398.55 130560 -1 5483
5485 0 452623.56 136361.38 130640 -1 5484
5486 0 452208.5 136315.8 130680 -1 5485
5487 0 451765.03 136297.38 130720 -1 5486
5488 0 451350.1 136292.97 130800 -1 5487
5489 0 450874.7 135755.88 130760 -1 5488
5490 0 450510.44 135370.31 130800 -1 5489
5491 0 450065.62 135078.23 130880 -1 5490
5492 0 449889.2 134945.6 130960 -1 5491
5493 0 449597.25 134811.8 131040 -1 5492
5494 0 449191.44 134566.69 131120 -1 5493
5495 0 448757.84 134270.5 131160 -1 5494
5496 0 448323.5 134161.36 131200 -1 5495
5497 0 448136.7 134083.81 131360 -1 5496
5498 0 447764.34 133929.53 131560 -1 5497
5499 0 447186.3 133669.67 131640 -1 5498
5500 0 446827.94 133570.17 131720 -1 5499
5501 0 446545.12 133381.6 131840 -1 5500
5502 0 446175.88 133292.42 132040 -1 5501
5503 0 445628.94 133190.66 132080 -1 5502
5504 0 445335.56 133231.11 132160 -1 5503
5505 0 444890 132927.2 132160 -1 5504
5506 0 444789.12 132749.36 132080 -1 5505
5507 0 444357.56 132594.75 132240 -1 5506
5508 0 444077.2 132543.03 132360 -1 5507
5509 0 443911.3 132549.75 132520 -1 5508
5510 0 443633.28 132544.89 132680 -1 5509
5511 0 443393.38 132513.97 132840 -1 5510
5512 0 443120.94 132442.61 133040 -1 5511
5513 0 442918.78 132324.89 133200 -1 5512
5514 0 442659.06 132174.66 133360 -1 5513
5515 0 442481.53 131999.7 133520 -1 5514
5516 0 442384.94 131794.03 133720 -1 5515
5517 0 442247.12 131601.45 133920 -1 5516
5518 0 442067.44 131538.19 134080 -1 5517
5519 0 441970.6 131352.44 134240 -1 5518
5520 0 441827.7 131123.67 134400 -1 5519
5521 0 441698.44 130877.59 134560 -1 5520
5522 0 441542.38 130641.2 134720 -1 5521
5523 0 441421.4 130440.95 134880 -1 5522
5524 0 441130.9 130073.2 135040 -1 5523
5525 0 440968.8 129863.125 135160 -1 5524
5526 0 440859.5 129748.95 135320 -1 5525
5527 0 440747.3 129506.67 135480 -1 5526
5528 0 440514.44 129227.3 135680 -1 5527
5529 0 440386.12 129020.125 135840 -1 5528
5530 0 440112.12 128801.14 135920 -1 5529
5531 0 439751.66 128147 136000 -1 5530
5532 0 439668.94 128111.22 136200 -1 5531
5533 0 439351.1 127788.28 136720 -1 5532
5534 0 439312.03 127719.92 136880 -1 5533
5535 0 439170.94 127549.41 137040 -1 5534
5536 0 439184.94 127092.44 137240 -1 5535
5537 0 439065.22 126768.84 137320 -1 5536
5538 0 438951.88 126547.516 137400 -1 5537
5539 0 438681.03 126317.484 137480 -1 5538
5540 0 438256.56 126236.45 137520 -1 5539
5541 0 437971.2 126027.36 137560 -1 5540
5542 0 437758.97 125868.375 137640 -1 5541
5543 0 436971.34 125779.5 138280 -1 5542
5544 0 436618.06 125620.36 138480 -1 5543
5545 0 436327.28 125323.125 138600 -1 5544
5546 0 436215.25 125042.5 138680 -1 5545
5547 0 436067.06 124847.42 138800 -1 5546
5548 0 436063.78 124814.22 138920 -1 5547
5549 0 435874.75 124333.625 139000 -1 5548
5550 0 435661.72 124197.734 138880 -1 5549
5551 0 435693.7 123822.64 138800 -1 5550
5552 0 435434.25 123404.984 138840 -1 5551
5553 0 435236.75 123084.34 138760 -1 5552
5554 0 434884.44 122761.34 138720 -1 5553
5555 0 434678.1 122318.125 138680 -1 5554
5556 0 434520.88 121952.58 138800 -1 5555
5557 0 434334.12 121619 138840 -1 5556
5558 0 433939.5 121777.8 138840 -1 5557
5559 0 433739 121985.45 138720 -1 5558
5560 0 433752.75 122088.16 138520 -1 5559
5561 0 433791.1 122188.31 138320 -1 5560
5562 0 433890.97 122180.8 138120 -1 5561
5563 0 434055.44 122191.734 137880 -1 5562
5564 0 434234.7 122158.66 137640 -1 5563
5565 0 434461.12 121988.25 137480 -1 5564
5566 0 434558.62 121874.7 137360 -1 5565
5567 0 434422.34 121639.05 137240 -1 5566
5568 0 434121.38 121505.67 137280 -1 5567
5569 0 433940.75 121572.625 137400 -1 5568
5570 0 434253.4 121846.61 139000 -1 5557
5571 0 434253.38 121807.516 139120 -1 5570
5572 0 434280.8 121811.19 139200 -1 5571
5573 0 434252.56 121800.67 139240 -1 5572
5574 0 434463.25 122682.45 139280 -1 5573
5575 0 434483.06 122681.78 139320 -1 5574
5576 0 434407.5 122527.516 139480 -1 5575
5577 0 434336.06 122571.09 139640 -1 5576
5578 0 434230.88 122475.625 139840 -1 5577
5579 0 434150.72 122434.84 140040 -1 5578
5580 0 434144.25 122409.25 140240 -1 5579
5581 0 434058.3 122556.86 140400 -1 5580
5582 0 433967.7 122651.58 140600 -1 5581
5583 0 434026.94 122674.06 140800 -1 5582
5584 0 434237.25 123018.08 140920 -1 5583
5585 0 434255.2 123043.6 140960 -1 5584
5586 0 434327.94 123145.81 141120 -1 5585
5587 0 434477.4 123371.016 141320 -1 5586
5588 0 434531 123366 141440 -1 5587
5589 0 434474.06 123291.39 141600 -1 5588
5590 0 434712.38 123200.78 141760 -1 5589
5591 0 434602.06 123223.03 141920 -1 5590
5592 0 434616.56 123134.8 142040 -1 5591
5593 0 434574.16 123138.67 142120 -1 5592
5594 0 433347.56 122533.53 140960 -1 5585
5595 0 433141.03 122618.44 141160 -1 5594
5596 0 433007.2 122602.5 141320 -1 5595
5597 0 432958.06 122482.375 141480 -1 5596
5598 0 432893.56 122436.95 141600 -1 5597
5599 0 432771.88 122389.2 141760 -1 5598
5600 0 432610.38 122360.375 141920 -1 5599
5601 0 432438.56 122184.81 142080 -1 5600
5602 0 432307.06 122084.59 142240 -1 5601
5603 0 432131.44 122088.83 142360 -1 5602
5604 0 431938.2 122110.53 142520 -1 5603
5605 0 431645.12 122127.97 142680 -1 5604
5606 0 431238.34 121904.95 142840 -1 5605
5607 0 430642.78 121611.78 142880 -1 5606
5608 0 430829.2 121708.5 142920 -1 5607
5609 0 430971.25 121801.78 143040 -1 5608
5610 0 430952.75 121803.19 143120 -1 5609
5611 0 430947.34 121803.19 143240 -1 5610
5612 0 430964.5 121813.25 143400 -1 5611
5613 0 430921.16 121588.34 143520 -1 5612
5614 0 430829.84 121375.7 143640 -1 5613
5615 0 430856.84 121287.83 143720 -1 5614
5616 0 430812.06 121259.22 143760 -1 5615
5617 0 430772.88 121094.6 143920 -1 5616
5618 0 430719.03 121048.03 143960 -1 5617
5619 0 430682.06 121031.53 144080 -1 5618
5620 0 430585.38 120968.25 144240 -1 5619
5621 0 430417.06 121056.33 144400 -1 5620
5622 0 430174.88 121033.83 144600 -1 5621
5623 0 429996.72 121045.16 144800 -1 5622
5624 0 429686.62 121073.86 144960 -1 5623
5625 0 429439.72 120941.59 145120 -1 5624
5626 0 429040.78 120641.984 145080 -1 5625
5627 0 428702.7 120191.83 145080 -1 5626
5628 0 428715.22 119897.05 145040 -1 5627
5629 0 428726.25 119772.55 144960 -1 5628
5630 0 428636.78 119337.41 144880 -1 5629
5631 0 428620.12 119057.2 144840 -1 5630
5632 0 428571.2 118856.33 144760 -1 5631
5633 0 428287.22 118689.11 144800 -1 5632
5634 0 427791.12 118517.66 144800 -1 5633
5635 0 427443.25 118291.734 144840 -1 5634
5636 0 426975.78 117992.016 144800 -1 5635
5637 0 426838.38 117861.75 144680 -1 5636
5638 0 426602.25 117667.22 144520 -1 5637
5639 0 426484.16 117477.78 144400 -1 5638
5640 0 426401.03 117327.3 144280 -1 5639
5641 0 426296.8 117232.06 144120 -1 5640
5642 0 426159.06 117165.03 143920 -1 5641
5643 0 426021.38 117299.2 143760 -1 5642
5644 0 426005.62 117275.11 143720 -1 5643
5645 0 425751.8 117221.625 143600 -1 5644
5646 0 425692.38 116837.42 143520 -1 5645
5647 0 425500.78 116427.75 143480 -1 5646
5648 0 425420.44 116280.81 143600 -1 5647
5649 0 425372 116265.484 143640 -1 5648
5650 0 425388.03 116248.55 143720 -1 5649
5651 0 425374.22 116222.8 143760 -1 5650
5652 0 425232.3 115950.75 143920 -1 5651
5653 0 424962.12 115847.22 143960 -1 5652
5654 0 424757.78 115458.16 144000 -1 5653
5655 0 424719.44 115362.2 144040 -1 5654
5656 0 424583.56 115238.08 144080 -1 5655
5657 0 424463.44 115185.11 144120 -1 5656
5658 0 424425.8 115119.39 144200 -1 5657
5659 0 424347.94 115042.875 144320 -1 5658
5660 0 424234.72 115033.125 144440 -1 5659
5661 0 424120.97 115045.83 144600 -1 5660
5662 0 423921.78 114991.875 144760 -1 5661
5663 0 423682.25 114971.19 144880 -1 5662
5664 0 423600.22 114879.22 145000 -1 5663
5665 0 423457.2 114869.3 145160 -1 5664
5666 0 423218.66 114882.19 145360 -1 5665
5667 0 422915.7 114762.16 145520 -1 5666
5668 0 422649 114714.14 145560 -1 5667
5669 0 422306.25 114530.39 145600 -1 5668
5670 0 421907.03 114324.89 145600 -1 5669
5671 0 421813.03 114493.81 145640 -1 5670
5672 0 421793.75 114545.125 145680 -1 5671
5673 0 421669.5 114624.08 145760 -1 5672
5674 0 421566.06 114618.234 145840 -1 5673
5675 0 421394 114674 145920 -1 5674
5676 0 421307.72 114701.64 145960 -1 5675
5677 0 421185.06 114820.36 146040 -1 5676
5678 0 421153.7 114828.39 146120 -1 5677
5679 0 420921.38 114903.91 146240 -1 5678
5680 0 420769.12 114944.125 146360 -1 5679
5681 0 420583.7 114973.66 146400 -1 5680
5682 0 420457.75 114929.16 146480 -1 5681
5683 0 420335.53 114906.016 146600 -1 5682
5684 0 420202.22 115013.61 146720 -1 5683
5685 0 419892.44 115154.19 146800 -1 5684
5686 0 419695.72 115272.266 146840 -1 5685
5687 0 419594.44 115402.41 146920 -1 5686
5688 0 419488.62 115446.72 146960 -1 5687
5689 0 419285.88 115453.36 147000 -1 5688
5690 0 419093.97 115380.03 147040 -1 5689
5691 0 418924.47 115393.31 147080 -1 5690
5692 0 418764.7 115406.44 147120 -1 5691
5693 0 418568.9 115575.766 147240 -1 5692
5694 0 418499.56 115656.125 147400 -1 5693
5695 0 418414.06 115762.33 147560 -1 5694
5696 0 418382.7 115881.11 147680 -1 5695
5697 0 421801.94 113958.44 145600 -1 5670
5698 0 421648.7 113728.03 145680 -1 5697
5699 0 421509.22 113659.125 145720 -1 5698
5700 0 421671.6 113515.67 145760 -1 5699
5701 0 421663.62 113250.47 145800 -1 5700
5702 0 421577.06 112772.36 145840 -1 5701
5703 0 421271.94 112138.19 145840 -1 5702
5704 0 421280.88 111864.69 145960 -1 5703
5705 0 420944.16 111746.8 146080 -1 5704
5706 0 420811.28 111540.86 146160 -1 5705
5707 0 420751.06 111374.34 146240 -1 5706
5708 0 420708.94 111202.625 146320 -1 5707
5709 0 420603.62 110722.67 146360 -1 5708
5710 0 420567.25 109899.34 146400 -1 5709
5711 0 420593.84 109661.45 146280 -1 5710
5712 0 420762.28 109453.84 146160 -1 5711
5713 0 421654.75 109590.89 146280 -1 5712
5714 0 421857.44 109627.5 146120 -1 5713
5715 0 421927.94 109602.58 146040 -1 5714
5716 0 420746.56 109261.34 146040 -1 5712
5717 0 420992.62 108771.56 146000 -1 5716
5718 0 421523.3 107871.766 146040 -1 5717
5719 0 422175.3 107544.91 146000 -1 5718
5720 0 422103.5 107375.09 145840 -1 5719
5721 0 422143.28 107324.766 145640 -1 5720
5722 0 422341.12 107254.734 145520 -1 5721
5723 0 423111.88 106898.45 145520 -1 5722
5724 0 423293.94 106557.28 145520 -1 5723
5725 0 423573.44 106390.34 145440 -1 5724
5726 0 423922.6 106323.94 145440 -1 5725
5727 0 424303.1 106375.25 145520 -1 5726
5728 0 424573.06 106273.55 145520 -1 5727
5729 0 424769.12 106163.66 145440 -1 5728
5730 0 424886.1 106076.61 145360 -1 5729
5731 0 424937.1 106001.7 145280 -1 5730
5732 0 425104.75 105986.984 145200 -1 5731
5733 0 425324.38 105844.33 145080 -1 5732
5734 0 425386.8 105765.45 144960 -1 5733
5735 0 425326.8 105651.19 144840 -1 5734
5736 0 425274.25 105583.86 144720 -1 5735
5737 0 425273.88 105500.28 144600 -1 5736
5738 0 425365.2 105419.5 144480 -1 5737
5739 0 425355.6 105255.05 144360 -1 5738
5740 0 425344.97 105212.875 144320 -1 5739
5741 0 425365 105186.375 144240 -1 5740
5742 0 425407.5 105127.516 144200 -1 5741
5743 0 425436.62 105028.67 144120 -1 5742
5744 0 425447.88 105008.75 144080 -1 5743
5745 0 422078.12 106814.47 145200 -1 5722
5746 0 422101.53 106683.58 145040 -1 5745
5747 0 422382.72 106624.734 144880 -1 5746
5748 0 422518.53 106682.94 144760 -1 5747
5749 0 422620.75 106657.33 144680 -1 5748
5750 0 422794.38 106710.17 144640 -1 5749
5751 0 420453.66 109677.47 145960 -1 5716
5752 0 420402.2 109551.42 145800 -1 5751
5753 0 420686.62 109398.36 145760 -1 5752
5754 0 420789.56 109543.58 145720 -1 5753
5755 0 420954.03 109496.92 145600 -1 5754
5756 0 421015.25 109452.7 145520 -1 5755
5757 0 421059.2 109410.78 145440 -1 5756
5758 0 421126.28 109381.234 145360 -1 5757
5759 0 421168 109367.33 145320 -1 5758
5760 0 421224.12 109347.09 145240 -1 5759
5761 0 420536.88 109983.36 146640 -1 5710
5762 0 425110.06 116188.734 144120 -1 5653
5763 0 425133.94 116302.69 144280 -1 5762
5764 0 425188.88 116486.91 144440 -1 5763
5765 0 425149.44 116614.75 144560 -1 5764
5766 0 425162.88 116772.06 144720 -1 5765
5767 0 425130.75 116906.45 144840 -1 5766
5768 0 425135.5 117026.47 145000 -1 5767
5769 0 425093.94 117104.17 145120 -1 5768
5770 0 425081.7 117252.25 145280 -1 5769
5771 0 425063.3 117327.016 145440 -1 5770
5772 0 425095.38 117386.08 145600 -1 5771
5773 0 425128.38 117442.25 145800 -1 5772
5774 0 425106.16 117424.83 146000 -1 5773
5775 0 425025.8 117455.86 146160 -1 5774
5776 0 424988.06 117589.16 146360 -1 5775
5777 0 424956.12 117627.69 146520 -1 5776
5778 0 424895.2 117663.22 146720 -1 5777
5779 0 424841.8 117724.28 146840 -1 5778
5780 0 424830.47 117738.44 146880 -1 5779
5781 0 424836.5 117772.7 147000 -1 5780
5782 0 424805.3 117822.56 147160 -1 5781
5783 0 424663.75 117933.44 147320 -1 5782
5784 0 424582.94 118182.2 147520 -1 5783
5785 0 424616.75 118295.03 147640 -1 5784
5786 0 424580.5 118493.67 147760 -1 5785
5787 0 424565.94 118644.64 147920 -1 5786
5788 0 424477.66 118826.734 148120 -1 5787
5789 0 424510.88 118959.66 148320 -1 5788
5790 0 424474.03 119013.516 148480 -1 5789
5791 0 424430.78 119000.14 148560 -1 5790
5792 0 424386 119016.59 148640 -1 5791
5793 0 424124.44 119343.016 148640 -1 5792
5794 0 423561.3 119600.58 148640 -1 5793
5795 0 423370 119658.016 148720 -1 5794
5796 0 423136.25 119696.28 148840 -1 5795
5797 0 422996.3 119746.08 148960 -1 5796
5798 0 422852.62 119818.56 149080 -1 5797
5799 0 422677 119880 149200 -1 5798
5800 0 422454.75 119997.53 149320 -1 5799
5801 0 422252.44 120030.125 149400 -1 5800
5802 0 421946.94 120181 149560 -1 5801
5803 0 421935.62 120240 149600 -1 5802
5804 0 421982.4 120356.84 149640 -1 5803
5805 0 421942.8 120513.66 149680 -1 5804
5806 0 421872.06 120727.625 149720 -1 5805
5807 0 421937.75 120895.86 149760 -1 5806
5808 0 421892.94 121038.44 149800 -1 5807
5809 0 421877.4 121151.55 149840 -1 5808
5810 0 421887.97 121279.86 149880 -1 5809
5811 0 421940.12 121436.31 149920 -1 5810
5812 0 421919.38 121619.86 149960 -1 5811
5813 0 421948.7 121750.69 150000 -1 5812
5814 0 421968.2 121887.83 150040 -1 5813
5815 0 421918.38 121798.08 150080 -1 5814
5816 0 421840.22 121828.3 150120 -1 5815
5817 0 421591.38 121893.734 150200 -1 5816
5818 0 421449.5 121968.2 150240 -1 5817
5819 0 421233.8 121904.61 150320 -1 5818
5820 0 420998.62 121773.58 150400 -1 5819
5821 0 420900 121675.36 150440 -1 5820
5822 0 420809.25 121554.3 150480 -1 5821
5823 0 420710.75 121372.125 150520 -1 5822
5824 0 420581.62 121221.69 150560 -1 5823
5825 0 420524.75 121114.41 150600 -1 5824
5826 0 420381.06 120920.16 150640 -1 5825
5827 0 420289.8 120772.75 150680 -1 5826
5828 0 420162.3 120571.734 150720 -1 5827
5829 0 420133.4 120549.2 150760 -1 5828
5830 0 420072.5 120456.84 150920 -1 5829
5831 0 419925.8 120406.17 151000 -1 5830
5832 0 419793.38 120348.516 151080 -1 5831
5833 0 419560.2 120230.83 151120 -1 5832
5834 0 418766.88 120103.16 151120 -1 5833
5835 0 418016.6 119885.56 151280 -1 5834
5836 0 418100.53 119843.516 151080 -1 5835
5837 0 418112.97 119827.91 150840 -1 5836
5838 0 418398.88 119976.75 150680 -1 5837
5839 0 418563.88 120454.234 150600 -1 5838
5840 0 418608.06 120586.05 150560 -1 5839
5841 0 418712.3 120735.56 150520 -1 5840
5842 0 426756.5 118152.234 144920 -1 5636
5843 0 426635.5 118179.75 145040 -1 5842
5844 0 426582.75 118231.7 145160 -1 5843
5845 0 426478.3 118332.08 145280 -1 5844
5846 0 426443.84 118407.56 145360 -1 5845
5847 0 426196.03 118499.44 145360 -1 5846
5848 0 428362.7 118592.25 144640 -1 5633
5849 0 428344.3 118416 144480 -1 5848
5850 0 428392.7 118353 144320 -1 5849
5851 0 428510.5 118215.14 144120 -1 5850
5852 0 428480.6 118279.46 143920 -1 5851
5853 0 428603.4 118466.35 143760 -1 5852
5854 0 428579.8 118379.69 143680 -1 5853
5855 0 428770.25 118258.766 143480 -1 5854
5856 0 428700.66 118317.92 143440 -1 5855
5857 0 428461.2 118273.36 143320 -1 5856
5858 0 428431.8 118277.516 143280 -1 5857
5859 0 427781.2 118666.92 143280 -1 5858
5860 0 427611.47 118671.92 143120 -1 5859
5861 0 427541 118638.06 143040 -1 5860
5862 0 427292.4 118612.53 142960 -1 5861
5863 0 426968 118615.97 142880 -1 5862
5864 0 427396.75 118833.5 142840 -1 5863
5865 0 427669.62 119002.41 142800 -1 5864
5866 0 427440.94 118998.266 142760 -1 5865
5867 0 427321.88 118986.55 142680 -1 5866
5868 0 427275.62 118997.56 142640 -1 5867
5869 0 427250.56 119085.16 142600 -1 5868
5870 0 427215.62 119145.94 142560 -1 5869
5871 0 427178.12 119209.05 142480 -1 5870
5872 0 427171.6 119212.03 142440 -1 5871
5873 0 437490.2 125400.31 137400 -1 5541
5874 0 437620.72 125155.08 137320 -1 5873
5875 0 437945.2 125126.09 137160 -1 5874
5876 0 438132.06 125167.41 137040 -1 5875
5877 0 438334.5 125158.67 136840 -1 5876
5878 0 437738.56 124927.22 137400 -1 5874
5879 0 437686.4 124786.41 137520 -1 5878
5880 0 437555.06 124723.734 137600 -1 5879
5881 0 437568.78 124712.516 137720 -1 5880
5882 0 437602.62 124690.75 137800 -1 5881
5883 0 437750.62 124548.5 137880 -1 5882
5884 0 437685.25 124524.42 137960 -1 5883
5885 0 439709.44 127937.75 135880 -1 5531
5886 0 439667.38 127780.61 135680 -1 5885
5887 0 439720.8 127714.984 135560 -1 5886
5888 0 439755.16 127599.445 135520 -1 5887
5889 0 439710 127558 135480 -1 5888
5890 0 439620 127476 135400 -1 5889
5891 0 439575.2 127435.21 135360 -1 5890
5892 0 439669.62 127510.016 135120 -1 5891
5893 0 444224.47 132312.72 132040 -1 5506
5894 0 444247.28 132200.81 131960 -1 5893
5895 0 444241.2 132175.73 131880 -1 5894
5896 0 444264.97 132072.47 131720 -1 5895
5897 0 444302 132024.05 131560 -1 5896
5898 0 444328.3 131963.64 131440 -1 5897
5899 0 444352.06 132024.83 131280 -1 5898
5900 0 444314.4 131854.84 131120 -1 5899
5901 0 444355.7 131637.89 131120 -1 5900
5902 0 444371.5 131484.55 131240 -1 5901
5903 0 444310.12 131406.45 131360 -1 5902
5904 0 444288 131396.67 131400 -1 5903
5905 0 444243.5 131378.02 131480 -1 5904
5906 0 444215.2 131372.03 131520 -1 5905
5907 0 444253.2 131896.6 131040 -1 5900
5908 0 444162.34 131958.94 130920 -1 5907
5909 0 444164.28 131980.4 130800 -1 5908
5910 0 444152.12 131989.4 130680 -1 5909
5911 0 444093 132068.77 130440 -1 5910
5912 0 444131.2 131960.39 130160 -1 5911
5913 0 443361.8 132191.11 131040 -1 5907
5914 0 444203.38 132035.58 132080 -1 5893
5915 0 443883.2 131833.45 132120 -1 5914
5916 0 443651.06 131526.27 132040 -1 5915
5917 0 443340.84 131516.22 132080 -1 5916
5918 0 443287.3 131488.62 131960 -1 5917
5919 0 445507.38 133441.53 132280 -1 5504
5920 0 451321.44 136312.19 130680 -1 5488
5921 0 451301.56 136291.72 130560 -1 5920
5922 0 451090.25 136228.72 130400 -1 5921
5923 0 451006.44 136159.64 130280 -1 5922
5924 0 450909.7 136207.97 130160 -1 5923
5925 0 450686.4 136328.89 130080 -1 5924
5926 0 450536.72 136406.73 130000 -1 5925
5927 0 450379.8 136604.83 129880 -1 5926
5928 0 450239.38 136696.97 129760 -1 5927
5929 0 450144.53 136747.19 129640 -1 5928
5930 0 450152.5 136796.55 129480 -1 5929
5931 0 450022.62 136909.78 129360 -1 5930
5932 0 449938.75 136909.97 129320 -1 5931
5933 0 449967.88 136914.84 129240 -1 5932
5934 0 449993.94 137169.3 129120 -1 5933
5935 0 449950.25 137260.52 129040 -1 5934
5936 0 449919.53 137444.14 128960 -1 5935
5937 0 449920.9 137587.31 128920 -1 5936
5938 0 449901.62 137644.34 128840 -1 5937
5939 0 449909.2 137689.7 128760 -1 5938
5940 0 449894.2 137707.4 128640 -1 5939
5941 0 449810.38 137816.69 128560 -1 5940
5942 0 449720.25 137942.4 128440 -1 5941
5943 0 449667.06 138039.2 128360 -1 5942
5944 0 449635.75 138118.31 128280 -1 5943
5945 0 449607.66 138173.61 128200 -1 5944
5946 0 449578.06 138213.23 128120 -1 5945
5947 0 449507.94 138243.06 128000 -1 5946
5948 0 449331.16 138285.34 127880 -1 5947
5949 0 449237.3 138327.3 127840 -1 5948
5950 0 449176.3 138386.02 127720 -1 5949
5951 0 449095.25 138369.45 127600 -1 5950
5952 0 449036.06 138406.7 127480 -1 5951
5953 0 448974.03 138448.44 127320 -1 5952
5954 0 448967.62 138529.03 127160 -1 5953
5955 0 448913.94 138666.72 127000 -1 5954
5956 0 448916.7 138711.25 126880 -1 5955
5957 0 448811.34 138691.44 126760 -1 5956
5958 0 448610.88 138686.77 126680 -1 5957
5959 0 448435 138687.28 126600 -1 5958
5960 0 448324.12 138701.02 126520 -1 5959
5961 0 448311.53 138841.77 126440 -1 5960
5962 0 448321.2 138945.88 126320 -1 5961
5963 0 448091.75 139181.1 126320 -1 5962
5964 0 447643.12 139295.28 126320 -1 5963
5965 0 447525.3 139490.5 126280 -1 5964
5966 0 447319.38 139490.02 126320 -1 5965
5967 0 447148.06 139455.88 126360 -1 5966
5968 0 447038.12 139403.78 126400 -1 5967
5969 0 446681.2 139445.8 126440 -1 5968
5970 0 446591.78 139472.45 126480 -1 5969
5971 0 446286.47 139454.89 126520 -1 5970
5972 0 446132.75 139444.23 126560 -1 5971
5973 0 445824.5 139349.56 126600 -1 5972
5974 0 445742.5 139212.31 126680 -1 5973
5975 0 445236.88 139033 126840 -1 5974
5976 0 445312.25 138902.6 127040 -1 5975
5977 0 445518 138762.92 127120 -1 5976
5978 0 445518 138762.92 127160 -1 5977
5979 0 445811.12 138439.88 127200 -1 5978
5980 0 445792.6 138279.25 127320 -1 5979
5981 0 445697.75 138259.94 127520 -1 5980
5982 0 445697.75 138259.94 127640 -1 5981
5983 0 445755.62 138331.48 127720 -1 5982
5984 0 445837.7 138398.02 128360 -1 5983
5985 0 445686.7 138494.81 128560 -1 5984
5986 0 445469.78 138635.45 128720 -1 5985
5987 0 445454.8 138613.8 128840 -1 5986
5988 0 445383 138594.1 129000 -1 5987
5989 0 445200.7 138629.95 129160 -1 5988
5990 0 445181.62 138612.08 129320 -1 5989
5991 0 445513.25 138964.42 127280 -1 5978
5992 0 447543.25 139632.4 126160 -1 5965
5993 0 447657.62 139844.75 126120 -1 5992
5994 0 447692.56 140048.08 126080 -1 5993
5995 0 447653 140153.42 126040 -1 5994
5996 0 447644.2 140230.98 125960 -1 5995
5997 0 447644.06 140276.86 125800 -1 5996
5998 0 447621.62 140461.17 125720 -1 5997
5999 0 447601.34 140609.97 125640 -1 5998
6000 0 448171.53 140701.58 125600 -1 5999
6001 0 448386.84 140853.77 125560 -1 6000
6002 0 448553.03 141169.14 125520 -1 6001
6003 0 448661.94 141664.55 125480 -1 6002
6004 0 448840.72 141870.75 125440 -1 6003
6005 0 448866.25 141972.56 125360 -1 6004
6006 0 448878.44 142160.11 125320 -1 6005
6007 0 448860.1 142222.62 125240 -1 6006
6008 0 448884.97 142330.97 125200 -1 6007
6009 0 448845.6 142375.25 125160 -1 6008
6010 0 448815.47 142472.33 125120 -1 6009
6011 0 448755.16 142528.28 125040 -1 6010
6012 0 448624.62 142556.7 124920 -1 6011
6013 0 448562.44 142605.22 124880 -1 6012
6014 0 448494.06 142710.2 124840 -1 6013
6015 0 448379.94 142764.62 124800 -1 6014
6016 0 448328.88 142781.3 124760 -1 6015
6017 0 448228.38 142783.73 124720 -1 6016
6018 0 448182 142743.4 124640 -1 6017
6019 0 448124.6 142705.92 124560 -1 6018
6020 0 448054.53 142730.28 124480 -1 6019
6021 0 447886.06 142738.27 124400 -1 6020
6022 0 447789.7 142822.92 124360 -1 6021
6023 0 447679.38 142922.77 124320 -1 6022
6024 0 447460.66 142893.69 124280 -1 6023
6025 0 447342.06 142998.34 124240 -1 6024
6026 0 447201.1 143048.64 124160 -1 6025
6027 0 447016 143192.9 124080 -1 6026
6028 0 446760.06 143366.94 124000 -1 6027
6029 0 446591.7 143554.23 124040 -1 6028
6030 0 446460.7 143681.62 124000 -1 6029
6031 0 446489 143854.78 124040 -1 6030
6032 0 446506 143860.73 124120 -1 6031
6033 0 460301.3 139893.12 131320 -1 5465
6034 0 460420.16 140218.52 131280 -1 6033
6035 0 460581.06 140236.61 131240 -1 6034
6036 0 460563.16 140218.28 131200 -1 6035
6037 0 460613.97 140112 131160 -1 6036
6038 0 460620.66 140033.23 131120 -1 6037
6039 0 460641.06 140073.1 131080 -1 6038
6040 0 460643.9 140078.64 131040 -1 6039
6041 0 460531.38 140154.34 131000 -1 6040
6042 0 460523 140161.02 130920 -1 6041
6043 0 460155 140169 130920 -1 6042
6044 0 459963 139801 130920 -1 6043
6045 0 459843 139793 130800 -1 6044
6046 0 460011 139737 130720 -1 6045
6047 0 459935 139673 130680 -1 6046
6048 0 459887 139397 130640 -1 6047
6049 0 459615 139209 130680 -1 6048
6050 0 459523 139233 130680 -1 6049
6051 0 459495 139229 130600 -1 6050
6052 0 461155 140165 130800 -1 6042
6053 0 461155 140157 130760 -1 6052
6054 0 461039 140181 130720 -1 6053
6055 0 460979 140273 130640 -1 6054
6056 0 459504 139844 131320 -1 5465
6057 0 459384 139972 131320 -1 6056
6058 0 459308 139972 131360 -1 6057
6059 0 459232 139972 131400 -1 6058
6060 0 459224 139932 131440 -1 6059
6061 0 459268 139900 131520 -1 6060
6062 0 460312.06 139788.77 131840 -1 5462
6063 0 460395 139642.5 131880 -1 6062
6064 0 461043 140078.5 131880 -1 6063
6065 0 460751 139570.5 132160 -1 6064
6066 0 460755 139662.5 132240 -1 6065
6067 0 460803 139682.5 132280 -1 6066
6068 0 460787 139678 132320 -1 6067
6069 0 460739 139718 132360 -1 6068
6070 0 463063 136253 132440 -1 5453
6071 0 463139 135989 132600 -1 6070
6072 0 462975 135905 132680 -1 6071
6073 0 462879 135929 132800 -1 6072
6074 0 462827 135941 132920 -1 6073
6075 0 462469 135921 132960 -1 6074
6076 0 462009 135981 133000 -1 6075
6077 0 462493 136057 133040 -1 6076
6078 0 462773 135949 133080 -1 6077
6079 0 462849 135857 133120 -1 6078
6080 0 462789 135869 133200 -1 6079
6081 0 462845 135817 133320 -1 6080
6082 0 462897 135805 133360 -1 6081
6083 0 462837 135825 133480 -1 6082
6084 0 462865 135737 133520 -1 6083
6085 0 462518.34 135769.8 133560 -1 6084
6086 0 462777 135565 133600 -1 6085
6087 0 462593 135558 133640 -1 6086
6088 0 462625 135565 133680 -1 6087
6089 0 462641 135565 133720 -1 6088
6090 0 462693 135709 133800 -1 6089
6091 0 462585 135985 133880 -1 6090
6092 0 462613 135945 133920 -1 6091
6093 0 462625 135949 134000 -1 6092
6094 0 462621 135937 134040 -1 6093
6095 0 470551 131727 130920 -1 5425
6096 0 470503 131487 131000 -1 6095
6097 0 470523 131499 131040 -1 6096
6098 0 470591 131587 131120 -1 6097
6099 0 470519 131767 130480 -1 5423
6100 0 470675 131735 130360 -1 6099
6101 0 470767 131827 130240 -1 6100
6102 0 474521 132269 130440 -1 5417
6103 0 474593 132217 130520 -1 6102
6104 0 474621 132209 130640 -1 6103
6105 0 474613 132189 130680 -1 6104
6106 0 474627 132179 130720 -1 6105
6107 0 474591 132035 130880 -1 6106
6108 0 474615 131999 130920 -1 6107
6109 0 474543 131967 131120 -1 6108
6110 0 474515 131995 131240 -1 6109
6111 0 474523 131995 131360 -1 6110
6112 0 474375 131871 131600 -1 6111
6113 0 474599 131755 131800 -1 6112
6114 0 474623 131655 131920 -1 6113
6115 0 474675 131555 132000 -1 6114
6116 0 474739 131615 132080 -1 6115
6117 0 474891 131659 132160 -1 6116
6118 0 474859 131779 132280 -1 6117
6119 0 474687 132003 132400 -1 6118
6120 0 474671 132115 132480 -1 6119
6121 0 474671 132145 132520 -1 6120
6122 0 474671 132235 132640 -1 6121
6123 0 474639 132315 132720 -1 6122
6124 0 474607 132271 132840 -1 6123
6125 0 474549.97 132207.1 133000 -1 6124
6126 0 474459 131939 133080 -1 6125
6127 0 474439 131923 133120 -1 6126
6128 0 474623 131519 132520 -1 6121
6129 0 474607 131475 132560 -1 6128
6130 0 474715 131327 132560 -1 6129
6131 0 474835 131271 132560 -1 6130
6132 0 474863 131243 132640 -1 6131
6133 0 474887 131155 132680 -1 6132
6134 0 474961 130885 132720 -1 6133
6135 0 474981 130913 132880 -1 6134
6136 0 474961 131005 132920 -1 6135
6137 0 475053 130965 133000 -1 6136
6138 0 475041 130885 133040 -1 6137
6139 0 474981 130797 133080 -1 6138
6140 0 474921 130753 133120 -1 6139
6141 0 474877 130769 133200 -1 6140
6142 0 478801 131035 128400 -1 5396
6143 0 479057 130963 128280 -1 6142
6144 0 479051 130977 128200 -1 6143
6145 0 479045 130991 128120 -1 6144
6146 0 480585.06 129414.78 130160 -1 5377
6147 0 480585.62 129415.11 130280 -1 6146
6148 0 480565.06 129403.984 130440 -1 6147
6149 0 480589.34 129399.266 130520 -1 6148
6150 0 480621.44 129349.266 130640 -1 6149
6151 0 480623.12 129279.09 130760 -1 6150
6152 0 480576.62 129227.94 130920 -1 6151
6153 0 480493.75 129085.234 131040 -1 6152
6154 0 480469.6 128969.875 131160 -1 6153
6155 0 480392.88 128883 131240 -1 6154
6156 0 480197.06 128627.56 131280 -1 6155
6157 0 480087.25 128498.33 131200 -1 6156
6158 0 480034.06 128449.59 131120 -1 6157
6159 0 479986.38 128378.97 131080 -1 6158
6160 0 479882.94 128222.81 131040 -1 6159
6161 0 479587.5 127940.08 131000 -1 6160
6162 0 479256.7 127824.875 130960 -1 6161
6163 0 479006 127614.016 130920 -1 6162
6164 0 478587.25 127501.44 130880 -1 6163
6165 0 478319.06 127259.97 130920 -1 6164
6166 0 477864.5 127176.2 130960 -1 6165
6167 0 477782 127143.39 131040 -1 6166
6168 0 477678.2 127136.8 131120 -1 6167
6169 0 477620 126959.016 131280 -1 6168
6170 0 477518.5 126875.125 131440 -1 6169
6171 0 477636.8 126973.61 131640 -1 6170
6172 0 477690 127017.016 131760 -1 6171
6173 0 478113.56 126873.69 130960 -1 6166
6174 0 478157.56 126766.75 130920 -1 6173
6175 0 478233.22 126706.78 130880 -1 6174
6176 0 481735 130289 130760 -1 5372
6177 0 481707 130301 130800 -1 6176
6178 0 481735 130185 130920 -1 6177
6179 0 481703 130089 131080 -1 6178
6180 0 481567 129933 131160 -1 6179
6181 0 481523 129949 131240 -1 6180
6182 0 481547 129937 131320 -1 6181
6183 0 481747 129737 131400 -1 6182
6184 0 447285 125441 159040 -1 209
6185 0 447309 125429 158920 -1 6184
6186 0 447277 125501 158800 -1 6185
6187 0 447365 125545 158720 -1 6186
6188 0 447525 125537 158560 -1 6187
6189 0 447561 125689 158360 -1 6188
6190 0 447501 125761 158200 -1 6189
6191 0 447345 125701 158040 -1 6190
6192 0 447137 125697 157840 -1 6191
6193 0 447133 125653 157680 -1 6192
6194 0 447053 125533 157480 -1 6193
6195 0 447133 125569 157360 -1 6194
6196 0 447133 125569 157160 -1 6195
6197 0 447099 125493 157120 -1 6196
6198 0 447135 125625 157080 -1 6197
6199 0 447127 125681 157040 -1 6198
6200 0 446731 125813 157000 -1 6199
6201 0 446471 125913 156960 -1 6200
6202 0 446383 125905 156920 -1 6201
6203 0 446249 125921 156880 -1 6202
6204 0 445845 126005 156800 -1 6203
6205 0 445701 126001 156760 -1 6204
6206 0 445581 125989 156720 -1 6205
6207 0 445249 126077 156640 -1 6206
6208 0 445113 126069 156600 -1 6207
6209 0 444761 126305 156520 -1 6208
6210 0 444673 126269 156480 -1 6209
6211 0 444501 126297 156440 -1 6210
6212 0 444217 126325 156360 -1 6211
6213 0 444141 126329 156320 -1 6212
6214 0 444101 126349 156280 -1 6213
6215 0 444029 126333 156200 -1 6214
6216 0 444005 126353 156160 -1 6215
6217 0 443913 126477 156120 -1 6216
6218 0 444093 126261 156000 -1 6217
6219 0 444185 126257 155920 -1 6218
6220 0 444227 126253 155880 -1 6219
6221 0 444251 126289 155840 -1 6220
6222 0 444279 126333 155760 -1 6221
6223 0 444231 126329 155680 -1 6222
6224 0 444219 126345 155640 -1 6223
6225 0 444227 126333 155520 -1 6224
6226 0 444307 126281 155440 -1 6225
6227 0 444443 126337 155360 -1 6226
6228 0 444459 126353 155320 -1 6227
6229 0 444395 126381 155280 -1 6228
6230 0 444443 126505 155240 -1 6229
6231 0 444531 126561 155160 -1 6230
6232 0 444539 126593 155080 -1 6231
6233 0 444523 126593 155040 -1 6232
6234 0 444531 126625 155000 -1 6233
6235 0 444535 126633 154960 -1 6234
6236 0 444579 126725 154920 -1 6235
6237 0 444731 126825 154880 -1 6236
6238 0 444747 126817 154840 -1 6237
6239 0 444839 126825 154720 -1 6238
6240 0 444859 126869 154640 -1 6239
6241 0 443613 126565 156120 -1 6217
6242 0 443481 126437 156120 -1 6241
6243 0 443457 126413 156160 -1 6242
6244 0 443337 126185 156200 -1 6243
6245 0 443233 126069 156240 -1 6244
6246 0 443189 126001 156280 -1 6245
6247 0 443093 125973 156320 -1 6246
6248 0 442993 125965 156400 -1 6247
6249 0 442965 125965 156440 -1 6248
6250 0 442985 125965 156480 -1 6249
6251 0 442981 125961 156640 -1 6250
6252 0 442965 125957 156760 -1 6251
6253 0 442961 125981 156800 -1 6252
6254 0 442893 126037 156920 -1 6253
6255 0 442737 126157 156960 -1 6254
6256 0 442745 126157 157000 -1 6255
6257 0 442713 126157 157040 -1 6256
6258 0 442673 126161 157080 -1 6257
6259 0 442597 126161 157160 -1 6258
6260 0 442593 126161 157200 -1 6259
6261 0 442617 126157 157240 -1 6260
6262 0 443473 126925 155880 -1 6241
6263 0 443363 127005 155840 -1 6262
6264 0 443243 127053 155800 -1 6263
6265 0 443027 127321 155720 -1 6264
6266 0 443055 127281 155680 -1 6265
6267 0 443011 127293 155520 -1 6266
6268 0 442995 127325 155480 -1 6267
6269 0 442979 127381 155440 -1 6268
6270 0 442947 127365 155400 -1 6269
6271 0 442933 127372 155360 -1 6270
6272 0 442891 127393 155240 -1 6271
6273 0 442803 127521 155120 -1 6272
6274 0 442731 127657 155080 -1 6273
6275 0 442691 127753 155040 -1 6274
6276 0 442551 127897 155040 -1 6275
6277 0 442503 128045 155000 -1 6276
6278 0 442491 127905 154920 -1 6277
6279 0 442259 127949 154920 -1 6278
6280 0 442139 127769 154920 -1 6279
6281 0 442091 127697 154880 -1 6280
6282 0 442095 127669 154800 -1 6281
6283 0 442089 127661 154760 -1 6282
6284 0 442045 127613 154680 -1 6283
6285 0 442033 127621 154640 -1 6284
6286 0 442005 127617 154600 -1 6285
6287 0 442001 127593 154520 -1 6286
6288 0 441945 127529 154440 -1 6287
6289 0 441973 127513 154360 -1 6288
6290 0 442001 127493 154240 -1 6289
6291 0 441973 127521 154160 -1 6290
6292 0 441933 127517 154080 -1 6291
6293 0 441901 127521 154000 -1 6292
6294 0 441909 127485 153960 -1 6293
6295 0 441821 127489 153920 -1 6294
6296 0 441999 127665 154920 -1 6280
6297 0 441811 127765 154920 -1 6296
6298 0 441727 127705 154840 -1 6297
6299 0 441715 127745 154800 -1 6298
6300 0 441713 127729 154760 -1 6299
6301 0 441701 127701 154680 -1 6300
6302 0 441689 127733 154640 -1 6301
6303 0 442631 128397 154880 -1 6277
6304 0 442647 128457 154840 -1 6303
6305 0 442687 128597 154800 -1 6304
6306 0 442739 128601 154760 -1 6305
6307 0 442843 128569 154720 -1 6306
6308 0 443035 128461 154680 -1 6307
6309 0 443039 128461 154640 -1 6308
6310 0 443059 128469 154600 -1 6309
6311 0 443296.72 128315.55 154680 -1 6308
6312 0 442647 128873 154800 -1 6305
6313 0 442607 129041 154840 -1 6312
6314 0 442567 129201 154840 -1 6313
6315 0 442531 129293 154800 -1 6314
6316 0 442507 129277 154760 -1 6315
6317 0 442467 129313 154720 -1 6316
6318 0 442415 129373 154640 -1 6317
6319 0 442375 129425 154560 -1 6318
6320 0 442271 129577 154440 -1 6319
6321 0 442255 129693 154320 -1 6320
6322 0 442267 129761 154160 -1 6321
6323 0 442255 129809 154080 -1 6322
6324 0 442243 129829 154040 -1 6323
6325 0 442279 129881 153960 -1 6324
6326 0 442301 129889 153920 -1 6325
6327 0 442325 129921 153800 -1 6326
6328 0 442293 130009 153760 -1 6327
6329 0 442205 130205 153800 -1 6328
6330 0 442097 130341 153880 -1 6329
6331 0 441881 130461 153800 -1 6330
6332 0 441841 130461 153760 -1 6331
6333 0 441773 130429 153680 -1 6332
6334 0 441753 130449 153640 -1 6333
6335 0 441793 130485 153560 -1 6334
6336 0 441789 130489 153480 -1 6335
6337 0 441733 130521 153400 -1 6336
6338 0 441681 130593 153360 -1 6337
6339 0 441569 130721 153320 -1 6338
6340 0 441381 130733 153240 -1 6339
6341 0 441245 130797 153120 -1 6340
6342 0 441101 130937 153040 -1 6341
6343 0 440993 130977 152960 -1 6342
6344 0 440945 130973 152920 -1 6343
6345 0 440837 130941 152800 -1 6344
6346 0 440833 130965 152760 -1 6345
6347 0 440653 130729 152760 -1 6346
6348 0 440533 130669 152720 -1 6347
6349 0 440474.72 130626.36 152680 -1 6348
6350 0 440394.56 130627.734 152640 -1 6349
6351 0 440287.9 130580.11 152560 -1 6350
6352 0 440232 130519.016 152480 -1 6351
6353 0 440183.94 130438.734 152400 -1 6352
6354 0 440213.1 130278.47 152360 -1 6353
6355 0 440195.8 130201.41 152400 -1 6354
6356 0 440099.8 129994.28 152440 -1 6355
6357 0 440004 129930.44 152400 -1 6356
6358 0 439942.6 129856.625 152320 -1 6357
6359 0 439869.9 129821.53 152240 -1 6358
6360 0 439843.34 129788.5 152200 -1 6359
6361 0 439817.3 129742.06 152160 -1 6360
6362 0 439678.44 129645.84 152080 -1 6361
6363 0 439513 129601.95 152080 -1 6362
6364 0 439374.06 129563.45 152120 -1 6363
6365 0 439294.06 129512.41 152080 -1 6364
6366 0 439255.38 129515.97 152040 -1 6365
6367 0 439138.06 129551.3 151960 -1 6366
6368 0 439110.84 129602.53 151920 -1 6367
6369 0 438815.25 129714.516 151920 -1 6368
6370 0 438539.1 129532.92 151920 -1 6369
6371 0 438320.5 129516 151920 -1 6370
6372 0 438253.3 129493.08 151880 -1 6371
6373 0 437975.56 129543.84 151880 -1 6372
6374 0 437886 129461.19 151840 -1 6373
6375 0 437859.2 129442.8 151760 -1 6374
6376 0 440853 131193 152720 -1 6346
6377 0 440815 131223 152680 -1 6376
6378 0 440919 131443 152600 -1 6377
6379 0 441231 131239 152480 -1 6378
6380 0 441335 131151 152440 -1 6379
6381 0 441479 131095 152400 -1 6380
6382 0 441571 131071 152280 -1 6381
6383 0 441723 131055 152240 -1 6382
6384 0 442111 131355 152280 -1 6383
6385 0 442171 131391 152320 -1 6384
6386 0 442331 131371 152520 -1 6385
6387 0 442407 131339 152560 -1 6386
6388 0 440863 131495 152480 -1 6378
6389 0 440859 131495 152440 -1 6388
6390 0 440845 131541 152400 -1 6389
6391 0 440825 131549 152360 -1 6390
6392 0 440745 131577 152280 -1 6391
6393 0 440721 131545 152160 -1 6392
6394 0 440701 131449 152040 -1 6393
6395 0 440605 131389 151920 -1 6394
6396 0 440581 131445 151800 -1 6395
6397 0 440593 131489 151680 -1 6396
6398 0 440433 131769 151520 -1 6397
6399 0 440269 131873 151440 -1 6398
6400 0 440209 131925 151400 -1 6399
6401 0 439869 131985 151280 -1 6400
6402 0 439617 132025 151200 -1 6401
6403 0 439681 132025 151160 -1 6402
6404 0 439667 132039 151120 -1 6403
6405 0 439623 132111 151040 -1 6404
6406 0 439527 132055 150960 -1 6405
6407 0 439527 132099 150880 -1 6406
6408 0 439535 132139 150760 -1 6407
6409 0 439627 132223 150720 -1 6408
6410 0 439795 132371 150680 -1 6409
6411 0 439891 132547 150640 -1 6410
6412 0 439947 132723 150600 -1 6411
6413 0 440039 132855 150560 -1 6412
6414 0 440123 132975 150520 -1 6413
6415 0 440219 133071 150480 -1 6414
6416 0 440299 133183 150440 -1 6415
6417 0 440375 133315 150400 -1 6416
6418 0 440435 133423 150360 -1 6417
6419 0 440451 133527 150320 -1 6418
6420 0 440447 133599 150280 -1 6419
6421 0 440439 133655 150240 -1 6420
6422 0 440471 133719 150200 -1 6421
6423 0 440495 133751 150160 -1 6422
6424 0 440483 133759 150120 -1 6423
6425 0 440483 133759 150080 -1 6424
6426 0 440463 133663 150000 -1 6425
6427 0 440367 133467 149920 -1 6426
6428 0 440307 133323 149880 -1 6427
6429 0 440267 133191 149840 -1 6428
6430 0 440183 133071 149800 -1 6429
6431 0 440151 132911 149760 -1 6430
6432 0 440131 132791 149720 -1 6431
6433 0 440099 132627 149680 -1 6432
6434 0 440031 132479 149640 -1 6433
6435 0 440007 132359 149600 -1 6434
6436 0 439951 132239 149560 -1 6435
6437 0 439967 132207 149520 -1 6436
6438 0 440023 132223 149440 -1 6437
6439 0 440091 132239 149360 -1 6438
6440 0 440099 132239 149280 -1 6439
6441 0 440083 132255 149200 -1 6440
6442 0 440139 132255 149120 -1 6441
6443 0 440183 132159 149040 -1 6442
6444 0 440211 132071 149000 -1 6443
6445 0 440255 131935 148960 -1 6444
6446 0 440335 131895 148920 -1 6445
6447 0 440383 131951 148880 -1 6446
6448 0 440391 131979 148840 -1 6447
6449 0 440403 131899 148800 -1 6448
6450 0 440383 131867 148760 -1 6449
6451 0 440407 131831 148720 -1 6450
6452 0 440463 131847 148640 -1 6451
6453 0 440491 131815 148560 -1 6452
6454 0 440571 131799 148480 -1 6453
6455 0 440679 131763 148400 -1 6454
6456 0 440727 131755 148360 -1 6455
6457 0 440755 131735 148320 -1 6456
6458 0 440815 131687 148240 -1 6457
6459 0 440887 131619 148120 -1 6458
6460 0 440899 131619 148080 -1 6459
6461 0 440918.88 131580.61 148040 -1 6460
6462 0 441222.53 131378.58 148040 -1 6461
6463 0 441313.8 131235.31 148000 -1 6462
6464 0 441306 131126.47 147880 -1 6463
6465 0 441380.53 130951.45 147680 -1 6464
6466 0 441395.94 130922.42 147640 -1 6465
6467 0 441577.97 130827.14 147600 -1 6466
6468 0 441790.97 130746.266 147560 -1 6467
6469 0 441840.8 130707.97 147520 -1 6468
6470 0 441885.88 130632.95 147480 -1 6469
6471 0 441938.12 130584.11 147440 -1 6470
6472 0 442037.56 130501.53 147360 -1 6471
6473 0 442155.7 130521.56 147280 -1 6472
6474 0 442238.8 130586.25 147240 -1 6473
6475 0 442284.3 130570.984 147160 -1 6474
6476 0 442340.56 130573.14 147080 -1 6475
6477 0 442445.22 130611.125 147000 -1 6476
6478 0 442517.7 130585.36 146920 -1 6477
6479 0 442529.6 130588.91 146840 -1 6478
6480 0 442514.5 130655.31 146720 -1 6479
6481 0 442551.88 130696.89 146640 -1 6480
6482 0 442641 130459.09 146560 -1 6481
6483 0 442617.28 130586.89 146520 -1 6482
6484 0 442637.44 130680.31 146400 -1 6483
6485 0 442666.56 130695.58 146320 -1 6484
6486 0 442664 130699.47 146280 -1 6485
6487 0 439533 131949 151360 -1 6402
6488 0 439481 131989 151440 -1 6487
6489 0 439489 132089 151480 -1 6488
6490 0 439417 132181 151520 -1 6489
6491 0 439309 132225 151520 -1 6490
6492 0 439165 132273 151480 -1 6491
6493 0 439093 132305 151520 -1 6492
6494 0 438933 132305 151560 -1 6493
6495 0 438881 132345 151600 -1 6494
6496 0 438853 132401 151640 -1 6495
6497 0 438777 132345 151680 -1 6496
6498 0 438745 132513 151800 -1 6497
6499 0 438729 132533 151840 -1 6498
6500 0 438569 132293 151680 -1 6497
6501 0 438381 132381 151840 -1 6500
6502 0 438313 132297 151880 -1 6501
6503 0 438237 132281 151920 -1 6502
6504 0 438181 132301 151960 -1 6503
6505 0 438149 132365 152040 -1 6504
6506 0 438121 132373 152080 -1 6505
6507 0 438077 132417 152120 -1 6506
6508 0 438097 132361 152200 -1 6507
6509 0 438085 132333 152240 -1 6508
6510 0 438029 132301 152280 -1 6509
6511 0 437981 132277 152320 -1 6510
6512 0 437901 132237 152360 -1 6511
6513 0 437793 132225 152400 -1 6512
6514 0 437765 132241 152440 -1 6513
6515 0 437705 132273 152480 -1 6514
6516 0 437661 132325 152560 -1 6515
6517 0 437653 132365 152600 -1 6516
6518 0 437649 132377 152640 -1 6517
6519 0 437609 132413 152680 -1 6518
6520 0 437449 132385 152760 -1 6519
6521 0 437133 132397 152800 -1 6520
6522 0 436973 132333 152840 -1 6521
6523 0 436557 132289 152840 -1 6522
6524 0 436579 132303 152880 -1 6523
6525 0 436413 132365 152880 -1 6524
6526 0 436409 132349 152920 -1 6525
6527 0 436077 132401 153000 -1 6526
6528 0 436065 132397 153040 -1 6527
6529 0 435997 132389 153080 -1 6528
6530 0 435909 132365 153120 -1 6529
6531 0 435741 132421 153160 -1 6530
6532 0 435669 132417 153200 -1 6531
6533 0 435569 132457 153240 -1 6532
6534 0 435433 132481 153280 -1 6533
6535 0 435237 132425 153360 -1 6534
6536 0 435213 132457 153400 -1 6535
6537 0 435185 132505 153480 -1 6536
6538 0 435121 132645 153440 -1 6537
6539 0 434977 132805 153440 -1 6538
6540 0 434965 132749 153360 -1 6539
6541 0 435065 132449 153520 -1 6537
6542 0 434993 132425 153560 -1 6541
6543 0 434957 132417 153600 -1 6542
6544 0 434901 132421 153640 -1 6543
6545 0 434853 132457 153680 -1 6544
6546 0 434793 132521 153760 -1 6545
6547 0 434681 132541 153840 -1 6546
6548 0 434621 132581 153880 -1 6547
6549 0 434437 132633 153960 -1 6548
6550 0 434445 132621 154000 -1 6549
6551 0 434393 132629 154080 -1 6550
6552 0 434201 132621 154160 -1 6551
6553 0 434161 132693 154080 -1 6552
6554 0 434171 132715 154040 -1 6553
6555 0 434195 132751 153960 -1 6554
6556 0 434211 132763 153920 -1 6555
6557 0 434235 132759 153840 -1 6556
6558 0 434165 132637 154200 -1 6552
6559 0 434109 132637 154240 -1 6558
6560 0 434045 132609 154280 -1 6559
6561 0 433965 132577 154360 -1 6560
6562 0 433817 132561 154480 -1 6561
6563 0 433813 132553 154640 -1 6562
6564 0 433569 132445 154840 -1 6563
6565 0 433489 132433 154880 -1 6564
6566 0 433497 132389 154920 -1 6565
6567 0 433453 132349 154960 -1 6566
6568 0 433397 132493 155000 -1 6567
6569 0 433377 132505 155040 -1 6568
6570 0 433353 132557 155080 -1 6569
6571 0 433265 132465 155200 -1 6570
6572 0 433185 132469 155320 -1 6571
6573 0 433133 132553 155440 -1 6572
6574 0 432881 132721 155480 -1 6573
6575 0 432733 132741 155600 -1 6574
6576 0 432689 132753 155640 -1 6575
6577 0 432649 132769 155680 -1 6576
6578 0 432577 132829 155720 -1 6577
6579 0 432533 132889 155800 -1 6578
6580 0 432413 132993 155960 -1 6579
6581 0 432361 133029 156000 -1 6580
6582 0 432245 132993 156120 -1 6581
6583 0 432129 132945 156240 -1 6582
6584 0 431941 133045 156320 -1 6583
6585 0 431901 133113 156360 -1 6584
6586 0 431697 133237 156520 -1 6585
6587 0 431669 133261 156720 -1 6586
6588 0 431581 133381 156960 -1 6587
6589 0 431669 133453 157000 -1 6588
6590 0 431309 133545 157040 -1 6589
6591 0 430737 133645 157160 -1 6590
6592 0 430753 133673 157200 -1 6591
6593 0 430657 133757 157280 -1 6592
6594 0 430397 133837 157480 -1 6593
6595 0 430257 133849 157560 -1 6594
6596 0 430093 133805 157680 -1 6595
6597 0 430025 133905 157760 -1 6596
6598 0 429825 133873 157920 -1 6597
6599 0 429789 133865 157960 -1 6598
6600 0 429537 133829 158040 -1 6599
6601 0 429329 133837 158080 -1 6600
6602 0 428969 133905 158080 -1 6601
6603 0 428749 134113 158080 -1 6602
6604 0 428663 134471 158080 -1 6603
6605 0 428635 134515 158040 -1 6604
6606 0 428639 134535 158000 -1 6605
6607 0 428687 134567 157920 -1 6606
6608 0 428719 134587 157880 -1 6607
6609 0 428719 134591 157840 -1 6608
6610 0 428703 134595 157800 -1 6609
6611 0 428711 134635 157760 -1 6610
6612 0 428731 134651 157720 -1 6611
6613 0 428739 134659 157680 -1 6612
6614 0 428707 134071 158120 -1 6603
6615 0 428311 134187 158280 -1 6614
6616 0 428187 134243 158320 -1 6615
6617 0 428043 134291 158400 -1 6616
6618 0 427983 134295 158440 -1 6617
6619 0 427931 134283 158480 -1 6618
6620 0 427699 134315 158480 -1 6619
6621 0 427467 134311 158440 -1 6620
6622 0 427011 134363 158520 -1 6621
6623 0 426895 134347 158560 -1 6622
6624 0 426751 134359 158600 -1 6623
6625 0 426463 134275 158600 -1 6624
6626 0 426307 134287 158640 -1 6625
6627 0 426415 134363 158760 -1 6626
6628 0 425867 134459 158720 -1 6626
6629 0 425791 134515 158760 -1 6628
6630 0 425671 134579 158880 -1 6629
6631 0 425271 134631 158880 -1 6630
6632 0 424591 134743 158880 -1 6631
6633 0 423771 134991 158720 -1 6632
6634 0 423745 134957 158680 -1 6633
6635 0 423697 134969 158600 -1 6634
6636 0 423653 134989 158560 -1 6635
6637 0 423665 135001 158520 -1 6636
6638 0 423653 135005 158480 -1 6637
6639 0 423609 135033 158440 -1 6638
6640 0 423617 135005 158360 -1 6639
6641 0 423645 134989 158320 -1 6640
6642 0 423629 134985 158240 -1 6641
6643 0 423629 134981 158200 -1 6642
6644 0 423629 134961 158120 -1 6643
6645 0 423665 134973 158080 -1 6644
6646 0 423733 135053 158040 -1 6645
6647 0 423789 135069 158000 -1 6646
6648 0 423897 135065 157920 -1 6647
6649 0 423977 135033 157880 -1 6648
6650 0 423981 135021 157840 -1 6649
6651 0 424109 135073 157760 -1 6650
6652 0 424189 135129 157720 -1 6651
6653 0 424265 135157 157560 -1 6652
6654 0 424257 135173 157520 -1 6653
6655 0 424285 135145 157360 -1 6654
6656 0 424269 135093 157240 -1 6655
6657 0 424273 135053 157160 -1 6656
6658 0 424353 135005 157120 -1 6657
6659 0 424441 134973 157080 -1 6658
6660 0 424533 134937 157040 -1 6659
6661 0 424589 134893 157000 -1 6660
6662 0 424601 134873 156960 -1 6661
6663 0 424589 134857 156920 -1 6662
6664 0 424649 134793 156840 -1 6663
6665 0 424609 134781 156800 -1 6664
6666 0 424581 134749 156720 -1 6665
6667 0 424613 134753 156680 -1 6666
6668 0 424649 134737 156640 -1 6667
6669 0 424725 134749 156560 -1 6668
6670 0 424729 134745 156520 -1 6669
6671 0 424757 134725 156480 -1 6670
6672 0 424733 134685 156440 -1 6671
6673 0 424669 134633 156360 -1 6672
6674 0 424673 134609 156320 -1 6673
6675 0 424677 134565 156240 -1 6674
6676 0 424645 134517 156200 -1 6675
6677 0 424649 134509 156160 -1 6676
6678 0 424601 134521 156080 -1 6677
6679 0 424339 134915 159000 -1 6632
6680 0 424043 134863 159160 -1 6679
6681 0 423803 134735 159360 -1 6680
6682 0 423607 134695 159480 -1 6681
6683 0 423491 134659 159680 -1 6682
6684 0 423175 134543 159920 -1 6683
6685 0 423059 134431 160000 -1 6684
6686 0 423015 134371 160200 -1 6685
6687 0 422971 134347 160240 -1 6686
6688 0 422975 134375 160280 -1 6687
6689 0 422939 134315 160400 -1 6688
6690 0 422887 134275 160520 -1 6689
6691 0 422819 134267 160680 -1 6690
6692 0 422695 134219 160880 -1 6691
6693 0 422687 134167 160920 -1 6692
6694 0 422671 134147 160960 -1 6693
6695 0 422387 134295 161000 -1 6694
6696 0 422259 134319 161040 -1 6695
6697 0 422049 134373 161080 -1 6696
6698 0 421917 134349 161000 -1 6697
6699 0 422691 134039 161120 -1 6694
6700 0 422551 133675 161280 -1 6699
6701 0 422579 133615 161320 -1 6700
6702 0 422547 133567 161360 -1 6701
6703 0 422487 133379 161480 -1 6702
6704 0 422503 132823 161600 -1 6703
6705 0 422415 132639 161680 -1 6704
6706 0 422367 131815 161520 -1 6705
6707 0 422247 131759 161480 -1 6706
6708 0 422259 131731 161440 -1 6707
6709 0 422095 131539 161400 -1 6708
6710 0 422207 131559 161240 -1 6709
6711 0 422275 131415 161120 -1 6710
6712 0 422281 131389 161080 -1 6711
6713 0 422365 131405 161000 -1 6712
6714 0 422449 131401 160920 -1 6713
6715 0 422501 131345 160800 -1 6714
6716 0 422609 131277 160720 -1 6715
6717 0 422717 131229 160640 -1 6716
6718 0 422841 131093 160560 -1 6717
6719 0 422825 131029 160480 -1 6718
6720 0 423141 130801 160400 -1 6719
6721 0 423405 130693 160280 -1 6720
6722 0 423637 130661 160200 -1 6721
6723 0 423737 130645 160120 -1 6722
6724 0 424053 130533 160000 -1 6723
6725 0 424185 130441 159960 -1 6724
6726 0 424245 130441 159920 -1 6725
6727 0 424549 130389 159840 -1 6726
6728 0 424609 130373 159800 -1 6727
6729 0 424781 130357 159720 -1 6728
6730 0 424841 130341 159680 -1 6729
6731 0 424997 130213 159640 -1 6730
6732 0 425041 130181 159600 -1 6731
6733 0 425165 130029 159560 -1 6732
6734 0 425565 129565 159520 -1 6733
6735 0 425933 129309 159520 -1 6734
6736 0 426281 129185 159520 -1 6735
6737 0 426505 129009 159520 -1 6736
6738 0 426765 128889 159520 -1 6737
6739 0 426805 128589 159480 -1 6738
6740 0 426937 128321 159480 -1 6739
6741 0 427017 128333 159600 -1 6740
6742 0 427117 128329 159680 -1 6741
6743 0 427317 128193 159720 -1 6742
6744 0 427641 127961 159680 -1 6743
6745 0 427825 127921 159600 -1 6744
6746 0 427901 127833 159560 -1 6745
6747 0 427877 127777 159520 -1 6746
6748 0 427997 127701 159440 -1 6747
6749 0 428125 127669 159400 -1 6748
6750 0 428285 127481 159360 -1 6749
6751 0 428385 127429 159400 -1 6750
6752 0 428409 127385 159480 -1 6751
6753 0 428545 127333 159520 -1 6752
6754 0 428877 127033 159520 -1 6753
6755 0 428989 126785 159400 -1 6754
6756 0 429061 126681 159320 -1 6755
6757 0 429173 126617 159280 -1 6756
6758 0 429265 126609 159240 -1 6757
6759 0 429365 126565 159200 -1 6758
6760 0 429577 126489 159160 -1 6759
6761 0 429765 126409 159120 -1 6760
6762 0 429857 126369 159080 -1 6761
6763 0 430089 126141 159080 -1 6762
6764 0 430137 125913 159120 -1 6763
6765 0 430345 125617 159200 -1 6764
6766 0 430521 125477 159200 -1 6765
6767 0 430845 125121 159200 -1 6766
6768 0 431261 124653 159040 -1 6767
6769 0 431565 124469 158960 -1 6768
6770 0 431669 124293 158960 -1 6769
6771 0 431685 124169 158960 -1 6770
6772 0 431709 124037 159000 -1 6771
6773 0 431629 123609 159000 -1 6772
6774 0 431533 123349 159000 -1 6773
6775 0 431713 122801 159000 -1 6774
6776 0 431813 122601 158960 -1 6775
6777 0 431841 122457 158800 -1 6776
6778 0 432005 122197 158680 -1 6777
6779 0 432049 122121 158600 -1 6778
6780 0 432095 122095 158560 -1 6779
6781 0 432239 122043 158520 -1 6780
6782 0 432219 121963 158440 -1 6781
6783 0 432223 121939 158400 -1 6782
6784 0 432290.38 121874.375 158280 -1 6783
6785 0 432271.06 121772.94 158200 -1 6784
6786 0 432284.06 121633.97 158120 -1 6785
6787 0 432266.8 121543.516 158080 -1 6786
6788 0 432261 121428.86 158000 -1 6787
6789 0 432263.8 121358.266 157920 -1 6788
6790 0 432238.75 121301.06 157840 -1 6789
6791 0 432255.7 121160.53 157760 -1 6790
6792 0 432294.7 121091.14 157640 -1 6791
6793 0 432305.44 121102.22 157520 -1 6792
6794 0 432311.2 121155.34 157440 -1 6793
6795 0 432338.88 121199.734 157360 -1 6794
6796 0 432395 121218.78 157280 -1 6795
6797 0 432517.8 121246.78 157240 -1 6796
6798 0 432604.06 121329.64 157200 -1 6797
6799 0 432503.8 121399.5 157080 -1 6798
6800 0 432463.44 121402.91 157040 -1 6799
6801 0 432427.3 121345.72 156960 -1 6800
6802 0 432409.34 121349.33 156880 -1 6801
6803 0 432421.3 121354.875 156800 -1 6802
6804 0 432385.44 121354.234 156720 -1 6803
6805 0 432348.2 121435.34 156640 -1 6804
6806 0 432334.8 121426.89 156560 -1 6805
6807 0 432274.53 121407.64 156440 -1 6806
6808 0 432271 121396.664 156360 -1 6807
6809 0 432269.3 121390.61 156320 -1 6808
6810 0 432109.38 121462.766 156320 -1 6809
6811 0 431951.22 121491.41 156280 -1 6810
6812 0 432482.44 121440.64 156360 -1 6808
6813 0 432487.9 121477.92 156320 -1 6812
6814 0 432455.8 121547.34 156280 -1 6813
6815 0 432449.94 121557.5 156240 -1 6814
6816 0 432349.56 121577.766 156200 -1 6815
6817 0 432301.2 121637.625 156160 -1 6816
6818 0 432277.88 121671.08 156120 -1 6817
6819 0 432220.97 121704.66 156080 -1 6818
6820 0 432168.47 121738.91 156040 -1 6819
6821 0 432085.47 121757.984 156000 -1 6820
6822 0 431999.75 121812.33 155960 -1 6821
6823 0 431845.3 121832.08 155920 -1 6822
6824 0 431595.84 121941.3 155920 -1 6823
6825 0 431591 121943.42 155880 -1 6824
6826 0 431571.94 121889.84 155840 -1 6825
6827 0 431422.88 121842.984 155800 -1 6826
6828 0 431328.1 121698.19 155840 -1 6827
6829 0 432787.3 121341.28 157240 -1 6798
6830 0 432868.12 121409.91 157280 -1 6829
6831 0 433046.7 121492.875 157320 -1 6830
6832 0 431941 122345 159080 -1 6775
6833 0 432065 122193 159120 -1 6832
6834 0 432141 122141 159160 -1 6833
6835 0 432117 122149 159200 -1 6834
6836 0 432101 122149 159240 -1 6835
6837 0 432121 122137 159280 -1 6836
6838 0 432145 122117 159320 -1 6837
6839 0 432125 122029 159400 -1 6838
6840 0 432157 122025 159440 -1 6839
6841 0 432205 121929 159480 -1 6840
6842 0 432309 121893 159520 -1 6841
6843 0 432341 121865 159560 -1 6842
6844 0 432365 121765 159600 -1 6843
6845 0 432361 121697 159640 -1 6844
6846 0 432345 121609 159680 -1 6845
6847 0 432261 121469 159720 -1 6846
6848 0 432273 121341 159760 -1 6847
6849 0 432249 121337 159800 -1 6848
6850 0 432413 121121 160000 -1 6849
6851 0 432477 120985 160040 -1 6850
6852 0 433009 120717 160040 -1 6851
6853 0 433229 120293 160040 -1 6852
6854 0 433261 120213 160120 -1 6853
6855 0 433237 120189 160160 -1 6854
6856 0 433245 120149 160200 -1 6855
6857 0 433317 119945 160280 -1 6856
6858 0 433441 119661 160360 -1 6857
6859 0 433601 119609 160400 -1 6858
6860 0 433761 119505 160440 -1 6859
6861 0 434013 119061 160440 -1 6860
6862 0 434037 118813 160520 -1 6861
6863 0 434125 118705 160600 -1 6862
6864 0 434301 118565 160600 -1 6863
6865 0 434501 118317 160600 -1 6864
6866 0 434545 118225 160560 -1 6865
6867 0 434609 118177 160520 -1 6866
6868 0 434689 118121 160520 -1 6867
6869 0 434841 117809 160520 -1 6868
6870 0 434769 117769 160640 -1 6869
6871 0 434433 117641 160680 -1 6870
6872 0 434093 117501 160760 -1 6871
6873 0 434027 117451 160800 -1 6872
6874 0 433883 117407 160840 -1 6873
6875 0 433799 117359 160880 -1 6874
6876 0 433583 117327 160880 -1 6875
6877 0 433503 117295 160920 -1 6876
6878 0 433459 117319 160960 -1 6877
6879 0 433435 117371 161000 -1 6878
6880 0 433439 117407 161040 -1 6879
6881 0 434909 117625 160480 -1 6869
6882 0 434985 117545 160400 -1 6881
6883 0 435089 117321 160320 -1 6882
6884 0 435097 117249 160280 -1 6883
6885 0 435149 117169 160240 -1 6884
6886 0 435481 116941 160200 -1 6885
6887 0 435709 116681 160080 -1 6886
6888 0 435793 116593 160040 -1 6887
6889 0 435897 116417 159960 -1 6888
6890 0 435917 116305 159840 -1 6889
6891 0 435993 116185 159720 -1 6890
6892 0 435981 116017 159680 -1 6891
6893 0 436593 116517 159680 -1 6892
6894 0 436841 116649 159680 -1 6893
6895 0 437105 116909 159680 -1 6894
6896 0 435997 115821 159560 -1 6892
6897 0 435953 115577 159520 -1 6896
6898 0 435945 115409 159480 -1 6897
6899 0 435905 115285 159400 -1 6898
6900 0 435905 115233 159360 -1 6899
6901 0 435869 115217 159320 -1 6900
6902 0 435869 115209 159280 -1 6901
6903 0 435868.75 115202.34 159240 -1 6902
6904 0 435885 115133 159200 -1 6903
6905 0 435869 115013 159160 -1 6904
6906 0 435925 114925 159080 -1 6905
6907 0 435921 114921 159040 -1 6906
6908 0 435973 114829 158960 -1 6907
6909 0 436017 114685 158880 -1 6908
6910 0 436025 114661 158840 -1 6909
6911 0 436021 114489 158720 -1 6910
6912 0 436001 114321 158680 -1 6911
6913 0 436109 114165 158680 -1 6912
6914 0 436261 114197 158800 -1 6913
6915 0 436037 114093 158640 -1 6913
6916 0 436009 113969 158600 -1 6915
6917 0 435921 113893 158560 -1 6916
6918 0 435889 113825 158520 -1 6917
6919 0 435829 113757 158480 -1 6918
6920 0 435813 113569 158480 -1 6919
6921 0 435765 113469 158440 -1 6920
6922 0 435745 113409 158400 -1 6921
6923 0 435681 113405 158280 -1 6922
6924 0 435533 113377 158160 -1 6923
6925 0 435521 113429 158120 -1 6924
6926 0 435613 113573 158080 -1 6925
6927 0 435633 113549 158040 -1 6926
6928 0 435797 113665 158040 -1 6927
6929 0 435965 113757 158000 -1 6928
6930 0 435625 113185 158360 -1 6922
6931 0 435333 113013 158360 -1 6930
6932 0 435097 112885 158360 -1 6931
6933 0 435173 112781 158400 -1 6932
6934 0 435313 112737 158480 -1 6933
6935 0 435461 112617 158520 -1 6934
6936 0 435501 112549 158560 -1 6935
6937 0 435669 112357 158640 -1 6936
6938 0 435565 112385 158680 -1 6937
6939 0 435617 112373 158760 -1 6938
6940 0 435641 112409 158800 -1 6939
6941 0 435705 112357 158840 -1 6940
6942 0 435741 112345 158880 -1 6941
6943 0 435785 112345 158920 -1 6942
6944 0 435833 112397 159000 -1 6943
6945 0 435865 112441 159120 -1 6944
6946 0 435877 112437 159160 -1 6945
6947 0 435801 112453 159320 -1 6946
6948 0 435793 112469 159360 -1 6947
6949 0 435813 112449 159400 -1 6948
6950 0 435757 112433 159440 -1 6949
6951 0 435769 112461 159480 -1 6950
6952 0 435865 112469 159520 -1 6951
6953 0 435897 112465 159600 -1 6952
6954 0 435841 112461 159720 -1 6953
6955 0 435553 112421 159840 -1 6954
6956 0 435465 112389 159920 -1 6955
6957 0 435361 112313 159960 -1 6956
6958 0 435333 112265 160000 -1 6957
6959 0 435205 112149 160080 -1 6958
6960 0 435169 112081 160120 -1 6959
6961 0 435089 112013 160200 -1 6960
6962 0 435089 112001 160240 -1 6961
6963 0 435053 111841 160320 -1 6962
6964 0 434981 111801 160360 -1 6963
6965 0 434809 111725 160440 -1 6964
6966 0 434765 111689 160480 -1 6965
6967 0 434513 111557 160640 -1 6966
6968 0 434493 111513 160720 -1 6967
6969 0 434501 111505 160760 -1 6968
6970 0 434489 111489 160800 -1 6969
6971 0 434325 111509 160880 -1 6970
6972 0 434289 111513 160920 -1 6971
6973 0 434197 111485 161040 -1 6972
6974 0 434157 111457 161120 -1 6973
6975 0 434125 111481 161160 -1 6974
6976 0 434049 111517 161200 -1 6975
6977 0 433921 111541 161360 -1 6976
6978 0 433857 111561 161440 -1 6977
6979 0 433843 111551 161480 -1 6978
6980 0 433829 111541 161520 -1 6979
6981 0 433745 111585 161600 -1 6980
6982 0 433689 111605 161640 -1 6981
6983 0 433581 111649 161680 -1 6982
6984 0 433571 111675 161720 -1 6983
6985 0 433495 111723 161800 -1 6984
6986 0 433447 111707 161840 -1 6985
6987 0 433347 111719 161880 -1 6986
6988 0 433143 111747 162000 -1 6987
6989 0 433099 111735 162080 -1 6988
6990 0 433051 111719 162120 -1 6989
6991 0 432979 111735 162200 -1 6990
6992 0 432899 111759 162280 -1 6991
6993 0 432855 111783 162320 -1 6992
6994 0 432703 111823 162400 -1 6993
6995 0 432647 111879 162440 -1 6994
6996 0 432539 111971 162520 -1 6995
6997 0 432507 111991 162560 -1 6996
6998 0 432475 112043 162640 -1 6997
6999 0 432503 112055 162680 -1 6998
7000 0 432331 112107 162680 -1 6999
7001 0 432135 112099 162640 -1 7000
7002 0 432011 112099 162680 -1 7001
7003 0 431959 112103 162720 -1 7002
7004 0 431883 112083 162760 -1 7003
7005 0 431795 112123 162800 -1 7004
7006 0 431671 112139 162840 -1 7005
7007 0 431567 112219 162880 -1 7006
7008 0 431433.06 112177.875 162840 -1 7007
7009 0 431387.25 112130.97 162800 -1 7008
7010 0 431355.5 112053.06 162760 -1 7009
7011 0 431306.84 111990.984 162800 -1 7010
7012 0 431321.53 111983.06 162840 -1 7011
7013 0 431390.25 112032.64 162920 -1 7012
7014 0 431474.28 112074 163000 -1 7013
7015 0 431487.88 112087.266 163040 -1 7014
7016 0 431523.3 112062.03 163080 -1 7015
7017 0 431501.62 111956 163120 -1 7016
7018 0 431429.38 111869.016 163160 -1 7017
7019 0 431261.28 111826.84 163160 -1 7018
7020 0 431200.3 111741.22 163200 -1 7019
7021 0 431160.5 111617.05 163240 -1 7020
7022 0 431060.8 111452.03 163280 -1 7021
7023 0 431029.06 111365.875 163400 -1 7022
7024 0 431067.75 111322.375 163480 -1 7023
7025 0 430833.3 111780.34 163240 -1 7020
7026 0 430679.12 111867.7 163280 -1 7025
7027 0 430540 111898 163240 -1 7026
7028 0 433653.34 111786.03 161480 -1 6979
7029 0 433368.12 111843.59 161520 -1 7028
7030 0 433252.2 111875.89 161560 -1 7029
7031 0 433208.7 111882.125 161600 -1 7030
7032 0 433095.75 111988.92 161640 -1 7031
7033 0 432811 111992.28 161680 -1 7032
7034 0 432618.56 111962.97 161640 -1 7033
7035 0 432526.84 112068.05 161680 -1 7034
7036 0 432461.8 112111.05 161760 -1 7035
7037 0 434301 111317 161280 -1 6974
7038 0 434305 111249 161320 -1 7037
7039 0 434361 111225 161360 -1 7038
7040 0 434381 111229 161400 -1 7039
7041 0 434477 111313 161480 -1 7040
7042 0 434485 111349 161560 -1 7041
7043 0 434757 111573 160800 -1 6970
7044 0 434977 111497 160800 -1 7043
7045 0 435021 111465 160840 -1 7044
7046 0 435393 111553 160840 -1 7045
7047 0 436054.7 112376.83 158920 -1 6943
7048 0 436109.84 112411.34 158880 -1 7047
7049 0 435801 112289 158600 -1 6937
7050 0 435877 112229 158520 -1 7049
7051 0 435901 112189 158480 -1 7050
7052 0 435849 112129 158400 -1 7051
7053 0 435833 112109 158360 -1 7052
7054 0 435781 111981 158280 -1 7053
7055 0 435733 111893 158200 -1 7054
7056 0 435701 111833 158160 -1 7055
7057 0 435641 111797 158120 -1 7056
7058 0 435557 111781 158040 -1 7057
7059 0 435497 111761 158000 -1 7058
7060 0 435483 111751 157960 -1 7059
7061 0 435479 111775 157880 -1 7060
7062 0 435415 111739 157800 -1 7061
7063 0 435411 111755 157760 -1 7062
7064 0 435617 111641 158120 -1 7057
7065 0 435633 111553 158200 -1 7064
7066 0 435631 111527 158240 -1 7065
7067 0 435779 111403 158240 -1 7066
7068 0 435803 111239 158240 -1 7067
7069 0 435803 111131 158160 -1 7068
7070 0 435799 111039 158040 -1 7069
7071 0 435931 111011 158160 -1 7069
7072 0 436135 110839 158160 -1 7071
7073 0 436171 110783 158120 -1 7072
7074 0 436331 110651 158080 -1 7073
7075 0 436551 110515 158160 -1 7074
7076 0 436767.8 110549.72 158200 -1 7075
7077 0 436973.66 110437.53 158200 -1 7076
7078 0 436992.25 110365.22 158280 -1 7077
7079 0 437045.7 110404.75 158360 -1 7078
7080 0 437103.53 110478.84 158440 -1 7079
7081 0 437173.88 110489.625 158520 -1 7080
7082 0 437314.38 110496.97 158680 -1 7081
7083 0 437431.34 110454.03 158720 -1 7082
7084 0 437662.47 110501.36 158760 -1 7083
7085 0 437800.3 110471.8 158720 -1 7084
7086 0 437873.2 110398.06 158720 -1 7085
7087 0 437941.88 110356.95 158680 -1 7086
7088 0 437946.03 110336.95 158640 -1 7087
7089 0 438041.75 110214.61 158600 -1 7088
7090 0 438092.06 110125.83 158560 -1 7089
7091 0 438219.56 110036.67 158520 -1 7090
7092 0 438314 109991.125 158480 -1 7091
7093 0 438337.38 109935.16 158440 -1 7092
7094 0 438377.22 109790.375 158360 -1 7093
7095 0 438326.3 109734.75 158280 -1 7094
7096 0 438319.53 109708.59 158240 -1 7095
7097 0 438357.56 109666.06 158200 -1 7096
7098 0 438374.62 109604.39 158160 -1 7097
7099 0 438329.44 109532.59 158080 -1 7098
7100 0 438309.7 109529.72 158000 -1 7099
7101 0 438278.16 109538.55 157880 -1 7100
7102 0 438298.47 109523.11 157760 -1 7101
7103 0 438281.62 109485.625 157640 -1 7102
7104 0 438257.56 109517.66 157600 -1 7103
7105 0 438243.16 109562.36 157560 -1 7104
7106 0 438203.25 109616.17 157520 -1 7105
7107 0 438169.2 109649.22 157440 -1 7106
7108 0 438131.75 109650.47 157360 -1 7107
7109 0 438109.16 109630.86 157320 -1 7108
7110 0 436938.25 110208.97 158120 -1 7077
7111 0 436922.1 110159.41 158080 -1 7110
7112 0 436933.25 110111.69 158040 -1 7111
7113 0 436931.66 110028.25 157960 -1 7112
7114 0 436913.7 109958.33 157920 -1 7113
7115 0 436854.5 109885.03 157840 -1 7114
7116 0 436841.9 109828.66 157760 -1 7115
7117 0 436835.47 109773.875 157720 -1 7116
7118 0 436832.25 109720.75 157640 -1 7117
7119 0 436795.28 109736.05 157560 -1 7118
7120 0 436731.84 109687.7 157480 -1 7119
7121 0 436692.4 109675.56 157400 -1 7120
7122 0 436383 110563 158000 -1 7074
7123 0 436363 110535 157920 -1 7122
7124 0 436367 110503 157880 -1 7123
7125 0 436327 110491 157800 -1 7124
7126 0 435977 113641 158760 -1 6920
7127 0 435447.7 115227.97 159200 -1 6903
7128 0 435329.22 115247.84 159240 -1 7127
7129 0 435282.84 115251.75 159320 -1 7128
7130 0 435513 116893 160400 -1 6886
7131 0 434358.88 118489.91 160720 -1 6865
7132 0 434208.22 118544.03 160760 -1 7131
7133 0 434108.12 118515.42 160840 -1 7132
7134 0 434085.62 118477.8 160920 -1 7133
7135 0 434120.3 118360.8 161000 -1 7134
7136 0 434146.44 118291.41 161040 -1 7135
7137 0 434150.7 118251.34 161080 -1 7136
7138 0 434168.06 118203.25 161160 -1 7137
7139 0 434013 119069 160280 -1 6861
7140 0 432421 121021 160240 -1 6851
7141 0 432409 120965 160480 -1 7140
7142 0 432369 122249 159200 -1 6835
7143 0 432781 122353 159160 -1 7142
7144 0 432969 122433 159200 -1 7143
7145 0 433085 122453 159200 -1 7144
7146 0 431633 124417 158920 -1 6769
7147 0 431761 124313 158840 -1 7146
7148 0 429801 126305 159000 -1 6762
7149 0 429797 126289 158920 -1 7148
7150 0 426933 128313 159360 -1 6740
7151 0 426977 128309 159320 -1 7150
7152 0 422039 131119 161520 -1 6709
7153 0 422047 131067 161560 -1 7152
7154 0 421939 130855 161720 -1 7153
7155 0 421543 130691 161720 -1 7154
7156 0 421519 130655 161760 -1 7155
7157 0 421539 130643 161880 -1 7156
7158 0 421451 130763 161960 -1 7157
7159 0 421447 130739 162000 -1 7158
7160 0 421355 130739 162040 -1 7159
7161 0 421223 130767 162120 -1 7160
7162 0 421215 130791 162200 -1 7161
7163 0 421187 130847 162240 -1 7162
7164 0 421027 131019 162240 -1 7163
7165 0 420851 131087 162200 -1 7164
7166 0 420711 131179 162160 -1 7165
7167 0 420539 131347 162160 -1 7166
7168 0 420455 131395 162160 -1 7167
7169 0 420319 131491 162200 -1 7168
7170 0 420231 131531 162240 -1 7169
7171 0 420135 131587 162280 -1 7170
7172 0 419995 131651 162280 -1 7171
7173 0 419959 131719 162280 -1 7172
7174 0 419955 131775 162240 -1 7173
7175 0 419943 131819 162160 -1 7174
7176 0 419835.56 131970.11 162120 -1 7175
7177 0 419748.53 132097.12 162160 -1 7176
7178 0 419730.2 132203.03 162240 -1 7177
7179 0 419705 132237.83 162280 -1 7178
7180 0 419504.47 132259.92 162280 -1 7179
7181 0 419428.7 132353.22 162360 -1 7180
7182 0 419298.12 132433 162400 -1 7181
7183 0 419227.4 132505.08 162440 -1 7182
7184 0 419128 132572.2 162520 -1 7183
7185 0 418974.88 132642.4 162600 -1 7184
7186 0 421351 130543 161720 -1 7156
7187 0 421183 130567 161680 -1 7186
7188 0 421071 130591 161640 -1 7187
7189 0 420987 130631 161560 -1 7188
7190 0 420947 130687 161520 -1 7189
7191 0 420891 130739 161480 -1 7190
7192 0 420891 130795 161400 -1 7191
7193 0 420807 130799 161320 -1 7192
7194 0 420795 130803 161240 -1 7193
7195 0 420775 130843 161160 -1 7194
7196 0 420785.78 130872.95 161120 -1 7195
7197 0 420800.22 130947.42 161080 -1 7196
7198 0 420739.2 131027.58 161120 -1 7197
7199 0 420676.06 131014.06 161160 -1 7198
7200 0 420527.5 130951.09 161200 -1 7199
7201 0 420494.7 130970.81 161240 -1 7200
7202 0 420409.94 130962.56 161280 -1 7201
7203 0 420348.62 130970.766 161320 -1 7202
7204 0 420200.44 131032.14 161360 -1 7203
7205 0 420133.53 131074.31 161400 -1 7204
7206 0 420101.06 131122.25 161440 -1 7205
7207 0 422579 132811 161800 -1 6705
7208 0 422543 132883 161840 -1 7207
7209 0 422611 132939 161960 -1 7208
7210 0 434321 132733 153920 -1 6549
7211 0 434313 132717 153880 -1 7210
7212 0 434325 132729 153840 -1 7211
7213 0 434377 132721 153800 -1 7212
7214 0 434321 132713 153720 -1 7213
7215 0 442971 127593 155800 -1 6265
7216 0 442947 127617 155840 -1 7215
7217 0 442935 127633 155880 -1 7216
7218 0 442923 127653 155960 -1 7217
7219 0 442909 127647 156000 -1 7218
7220 0 442861 127699 156120 -1 7219
7221 0 442857 127701 156160 -1 7220
7222 0 443013 127859 156120 -1 7221
7223 0 443049 127883 156080 -1 7222
7224 0 443109 127923 156000 -1 7223
7225 0 443129 127943 155960 -1 7224
7226 0 443201 127971 155880 -1 7225
7227 0 443241 127891 155800 -1 7226
7228 0 443277 127895 155760 -1 7227
7229 0 443357 127859 155720 -1 7228
7230 0 443409 127863 155680 -1 7229
7231 0 443473 127879 155600 -1 7230
7232 0 443557 127891 155520 -1 7231
7233 0 443581 127899 155480 -1 7232
7234 0 443649 127891 155440 -1 7233
7235 0 443685 127895 155360 -1 7234
7236 0 443653 127871 155320 -1 7235
7237 0 442853 127703 156200 -1 7221
7238 0 442813 127687 156240 -1 7237
7239 0 442757 127627 156360 -1 7238
7240 0 442709 127651 156440 -1 7239
7241 0 442669 127691 156480 -1 7240
7242 0 442609 127707 156560 -1 7241
7243 0 442549 127795 156640 -1 7242
7244 0 442529 127847 156680 -1 7243
7245 0 442509 127955 156800 -1 7244
7246 0 442485 128007 156880 -1 7245
7247 0 442453 128071 157040 -1 7246
7248 0 442467 128091 157160 -1 7247
7249 0 442485 128135 157240 -1 7248
7250 0 442517 128179 157360 -1 7249
7251 0 442501 128207 157400 -1 7250
7252 0 442501 128215 157480 -1 7251
7253 0 442513 128215 157640 -1 7252
7254 0 442481 128283 157800 -1 7253
7255 0 442473 128279 157840 -1 7254
7256 0 442509 128275 157920 -1 7255
7257 0 442509 128291 157960 -1 7256
7258 0 442545 128343 158040 -1 7257
7259 0 442553 128375 158080 -1 7258
7260 0 442589.56 128487.06 158120 -1 7259
7261 0 442615.66 128573.19 158160 -1 7260
7262 0 442655.7 128604.05 158200 -1 7261
7263 0 442646.88 128641.09 158280 -1 7262
7264 0 442580.5 128818.67 158400 -1 7263
7265 0 442557.47 128868.83 158480 -1 7264
7266 0 442547.25 128907.81 158560 -1 7265
7267 0 442573.12 128991.67 158680 -1 7266
7268 0 447123 125245 157080 -1 6197
7269 0 447175 124925 157000 -1 7268
7270 0 447203 124709 157000 -1 7269
7271 0 447231 124497 157200 -1 7270
7272 0 447091 124445 157120 -1 7271
7273 0 447023 124429 157000 -1 7272
7274 0 446995 124437 156960 -1 7273
7275 0 446899 124373 156920 -1 7274
7276 0 446843 124345 156880 -1 7275
7277 0 446751 124293 156800 -1 7276
7278 0 446719 124237 156760 -1 7277
7279 0 446691 124209 156720 -1 7278
7280 0 446627 124161 156680 -1 7279
7281 0 446595 124117 156640 -1 7280
7282 0 446547 124061 156560 -1 7281
7283 0 446531 124025 156520 -1 7282
7284 0 446499 123901 156480 -1 7283
7285 0 446435 123821 156520 -1 7284
7286 0 446395 123801 156600 -1 7285
7287 0 446319 123857 156760 -1 7286
7288 0 446299 123873 156800 -1 7287
7289 0 446275 123881 156840 -1 7288
7290 0 446271 123881 156920 -1 7289
7291 0 446283 123881 156960 -1 7290
7292 0 446267 123829 157040 -1 7291
7293 0 446239 123777 157080 -1 7292
7294 0 446219 123793 157120 -1 7293
7295 0 446231 123769 157200 -1 7294
7296 0 446235 123781 157240 -1 7295
7297 0 446439 123893 156400 -1 7284
7298 0 446451 123865 156360 -1 7297
7299 0 446435 123849 156320 -1 7298
7300 0 446419 123769 156240 -1 7299
7301 0 446399 123741 156200 -1 7300
7302 0 446463 123665 156080 -1 7301
7303 0 446495 123677 155960 -1 7302
7304 0 446515 123537 155920 -1 7303
7305 0 446519 123409 155880 -1 7304
7306 0 446535 123229 155800 -1 7305
7307 0 446575 123165 155760 -1 7306
7308 0 446543 123101 155720 -1 7307
7309 0 446527 123033 155680 -1 7308
7310 0 446499 123013 155640 -1 7309
7311 0 446463 122849 155600 -1 7310
7312 0 446187 122593 155560 -1 7311
7313 0 446119 122129 155560 -1 7312
7314 0 445939 121945 155480 -1 7313
7315 0 445891 121861 155440 -1 7314
7316 0 445559 121769 155440 -1 7315
7317 0 445563 121733 155480 -1 7316
7318 0 445571 121665 155560 -1 7317
7319 0 445583 121653 155640 -1 7318
7320 0 445543 121593 155680 -1 7319
7321 0 445503 121525 155720 -1 7320
7322 0 445467 121513 155760 -1 7321
7323 0 445419 121513 155800 -1 7322
7324 0 445303 121449 155840 -1 7323
7325 0 445207 121325 155720 -1 7324
7326 0 445199 121325 155680 -1 7325
7327 0 445247 121253 155560 -1 7326
7328 0 445315 121173 155520 -1 7327
7329 0 445287 121113 155440 -1 7328
7330 0 445519 121885 155320 -1 7316
7331 0 445507 121885 155280 -1 7330
7332 0 445403 121993 155240 -1 7331
7333 0 445371 122025 155200 -1 7332
7334 0 445371 122057 155160 -1 7333
7335 0 445279 122073 155120 -1 7334
7336 0 445263 122101 155080 -1 7335
7337 0 445211 122121 155000 -1 7336
7338 0 445199 122137 154960 -1 7337
7339 0 445223 122113 154920 -1 7338
7340 0 445239 122133 154880 -1 7339
7341 0 445155 122197 154880 -1 7340
7342 0 445139 122221 154840 -1 7341
7343 0 445111 122265 154800 -1 7342
7344 0 445123 122337 154720 -1 7343
7345 0 445107 122361 154680 -1 7344
7346 0 445095 122329 154640 -1 7345
7347 0 445067 122353 154600 -1 7346
7348 0 445051 122449 154520 -1 7347
7349 0 445019 122445 154480 -1 7348
7350 0 444971 122453 154440 -1 7349
7351 0 444931 122477 154400 -1 7350
7352 0 444911 122533 154360 -1 7351
7353 0 444907 122541 154320 -1 7352
7354 0 444927 122613 154240 -1 7353
7355 0 444919 122597 154200 -1 7354
7356 0 444927 122609 154160 -1 7355
7357 0 444911 122613 154120 -1 7356
7358 0 444931 122649 154040 -1 7357
7359 0 444955 122693 153960 -1 7358
7360 0 444999 122725 153920 -1 7359
7361 0 445023 122745 153880 -1 7360
7362 0 445263 122793 153880 -1 7361
7363 0 445287 122801 153840 -1 7362
7364 0 445351 122793 153800 -1 7363
7365 0 445391 122797 153760 -1 7364
7366 0 445415 122801 153720 -1 7365
7367 0 445467 122781 153680 -1 7366
7368 0 445279 122053 154840 -1 7340
7369 0 445311 122065 154800 -1 7368
7370 0 445339 122081 154760 -1 7369
7371 0 445953 121813 155400 -1 7315
7372 0 446015 121765 155360 -1 7371
7373 0 446027 121769 155320 -1 7372
7374 0 446079 121757 155280 -1 7373
7375 0 446211 121673 155200 -1 7374
7376 0 446355 121565 155200 -1 7375
7377 0 446515 121485 155160 -1 7376
7378 0 446651 121497 155120 -1 7377
7379 0 446801 121589 155080 -1 7378
7380 0 446877 121641 155040 -1 7379
7381 0 447045 121597 155000 -1 7380
7382 0 447165 121561 154960 -1 7381
7383 0 447129 121641 154880 -1 7382
7384 0 446957 121737 154800 -1 7383
7385 0 446893 121769 154760 -1 7384
7386 0 446865 121781 154720 -1 7385
7387 0 446857 121945 154720 -1 7386
7388 0 446857 121989 154680 -1 7387
7389 0 446965 122149 154640 -1 7388
7390 0 446949 122173 154600 -1 7389
7391 0 446941 122185 154560 -1 7390
7392 0 446953 122177 154520 -1 7391
7393 0 447029 122125 154440 -1 7392
7394 0 447061 122113 154400 -1 7393
7395 0 447157 122109 154320 -1 7394
7396 0 447205 122113 154280 -1 7395
7397 0 447369 122153 154280 -1 7396
7398 0 447553 122297 154280 -1 7397
7399 0 447701 122497 154320 -1 7398
7400 0 447785 122573 154320 -1 7399
7401 0 448009 122605 154320 -1 7400
7402 0 448113 122757 154320 -1 7401
7403 0 448165 122809 154280 -1 7402
7404 0 448353 122917 154280 -1 7403
7405 0 448345 122945 154240 -1 7404
7406 0 448325 122993 154200 -1 7405
7407 0 448237 123013 154160 -1 7406
7408 0 448157 123005 154120 -1 7407
7409 0 448097 122737 154400 -1 7402
7410 0 448145 122737 154440 -1 7409
7411 0 446741 121957 154640 -1 7388
7412 0 446657 121977 154560 -1 7411
7413 0 447393 121433 154960 -1 7382
7414 0 447425 121381 154880 -1 7413
7415 0 447423 121381 154840 -1 7414
7416 0 447459 121377 154800 -1 7415
7417 0 447507 121397 154760 -1 7416
7418 0 447531 121397 154680 -1 7417
7419 0 447555 121401 154640 -1 7418
7420 0 447555 121421 154600 -1 7419
7421 0 447667 121485 154520 -1 7420
7422 0 447879 121453 154440 -1 7421
7423 0 448043 121445 154280 -1 7422
7424 0 448147 121485 154240 -1 7423
7425 0 448213 121465 154200 -1 7424
7426 0 448449 121393 154160 -1 7425
7427 0 448753 121521 154160 -1 7426
7428 0 448833 121537 154120 -1 7427
7429 0 448889 121545 154080 -1 7428
7430 0 448917 121533 154040 -1 7429
7431 0 448933 121545 154000 -1 7430
7432 0 448981 121529 153960 -1 7431
7433 0 449005 121533 153920 -1 7432
7434 0 449053 121521 153880 -1 7433
7435 0 449333 121525 153880 -1 7434
7436 0 449357 121529 153840 -1 7435
7437 0 449409 121549 153800 -1 7436
7438 0 449433 121557 153760 -1 7437
7439 0 449453 121545 153680 -1 7438
7440 0 449453 121513 153640 -1 7439
7441 0 449489 121505 153600 -1 7440
7442 0 449513 121469 153560 -1 7441
7443 0 448221 121433 154080 -1 7425
7444 0 448235 121401 154040 -1 7443
7445 0 448223 121421 154000 -1 7444
7446 0 448215 121429 153960 -1 7445
7447 0 447487 121477 154480 -1 7421
7448 0 447443 121453 154440 -1 7447
7449 0 447415 121461 154360 -1 7448
7450 0 447407 121473 154240 -1 7449
7451 0 447427 121473 154200 -1 7450
7452 0 447427 121493 154160 -1 7451
7453 0 447415 121493 154080 -1 7452
7454 0 447427 121473 154040 -1 7453
7455 0 447415 121469 153960 -1 7454
7456 0 447395 121481 153920 -1 7455
7457 0 447367 121473 153840 -1 7456
7458 0 447347 121465 153800 -1 7457
7459 0 447315 121453 153760 -1 7458
7460 0 447279 121457 153720 -1 7459
7461 0 447259 121441 153680 -1 7460
7462 0 447203 121429 153600 -1 7461
7463 0 447215 121465 153520 -1 7462
7464 0 447139 121453 153480 -1 7463
7465 0 447043 121437 153400 -1 7464
7466 0 446979 121405 153360 -1 7465
7467 0 446927 121389 153320 -1 7466
7468 0 446907 121365 153280 -1 7467
7469 0 446827 121357 153200 -1 7468
7470 0 446779 121413 153160 -1 7469
7471 0 446751 121405 153120 -1 7470
7472 0 446731 121409 153080 -1 7471
7473 0 446719 121425 153040 -1 7472
7474 0 446691 121429 153000 -1 7473
7475 0 446655 121441 152960 -1 7474
7476 0 446583 121449 152880 -1 7475
7477 0 446543 121485 152840 -1 7476
7478 0 446367 121561 152800 -1 7477
7479 0 446239 121645 152760 -1 7478
7480 0 446131 121725 152680 -1 7479
7481 0 446119 121709 152640 -1 7480
7482 0 446183 121689 152600 -1 7481
7483 0 446151 121601 152520 -1 7482
7484 0 446119 121553 152480 -1 7483
7485 0 446123 121521 152440 -1 7484
7486 0 446119 121513 152400 -1 7485
7487 0 446099 121429 152360 -1 7486
7488 0 446043 121337 152280 -1 7487
7489 0 445951 121325 152200 -1 7488
7490 0 445995 121257 152120 -1 7489
7491 0 445979 121261 152080 -1 7490
7492 0 446007 121237 152000 -1 7491
7493 0 445995 121229 151960 -1 7492
7494 0 446015 121237 151920 -1 7493
7495 0 446039 121277 151880 -1 7494
7496 0 446055 121273 151840 -1 7495
7497 0 446095 121309 151760 -1 7496
7498 0 446103 121333 151680 -1 7497
7499 0 446127 121421 151560 -1 7498
7500 0 446179 121433 151520 -1 7499
7501 0 446191 121465 151480 -1 7500
7502 0 446207 121489 151360 -1 7501
7503 0 446235 121477 151320 -1 7502
7504 0 446247 121489 151240 -1 7503
7505 0 446263 121533 151160 -1 7504
7506 0 446291 121573 151080 -1 7505
7507 0 446291 121553 151000 -1 7506
7508 0 446299 121553 150960 -1 7507
7509 0 446291 121609 150880 -1 7508
7510 0 446327 121653 150840 -1 7509
7511 0 446335 121685 150800 -1 7510
7512 0 446371 121701 150760 -1 7511
7513 0 446415 121773 150720 -1 7512
7514 0 446499 121985 150680 -1 7513
7515 0 446547 122125 150640 -1 7514
7516 0 446551 122285 150600 -1 7515
7517 0 446565 122403 150560 -1 7516
7518 0 446593 122567 150520 -1 7517
7519 0 446669 122803 150480 -1 7518
7520 0 446705 122907 150440 -1 7519
7521 0 446725 123035 150400 -1 7520
7522 0 446737 123139 150360 -1 7521
7523 0 446757 123247 150320 -1 7522
7524 0 446725 123343 150280 -1 7523
7525 0 446609 123411 150240 -1 7524
7526 0 446485 123511 150160 -1 7525
7527 0 446445 123527 150120 -1 7526
7528 0 446329 123507 150080 -1 7527
7529 0 446189 123487 150000 -1 7528
7530 0 446097 123403 149960 -1 7529
7531 0 445981 123339 149920 -1 7530
7532 0 445933 123227 149880 -1 7531
7533 0 445885 123051 149840 -1 7532
7534 0 445857 122843 149800 -1 7533
7535 0 447275 121465 153480 -1 7463
7536 0 447283 124481 157240 -1 7271
7537 0 447329 124449 157280 -1 7536
7538 0 447321 124477 157320 -1 7537
7539 0 447345 124405 157400 -1 7538
7540 0 447357 124333 157480 -1 7539
7541 0 447397 124317 157520 -1 7540
7542 0 447341 124317 157600 -1 7541
7543 0 447329 124337 157680 -1 7542
7544 0 447369 124329 157720 -1 7543
7545 0 447393 124293 157760 -1 7544
7546 0 447445 124181 157840 -1 7545
7547 0 447505 124073 157800 -1 7546
7548 0 447513 124005 157760 -1 7547
7549 0 447521 123981 157720 -1 7548
7550 0 447617 123805 157680 -1 7549
7551 0 447761 123581 157680 -1 7550
7552 0 447873 123481 157640 -1 7551
7553 0 447953 123393 157560 -1 7552
7554 0 447905 123329 157480 -1 7553
7555 0 447949 123249 157400 -1 7554
7556 0 447961 123197 157360 -1 7555
7557 0 447825 123013 157280 -1 7556
7558 0 447785 122977 157200 -1 7557
7559 0 447801 122953 157080 -1 7558
7560 0 447705 122961 157320 -1 7557
7561 0 447573 122833 157400 -1 7560
7562 0 447473 122773 157480 -1 7561
7563 0 447405 122733 157520 -1 7562
7564 0 447297 122681 157560 -1 7563
7565 0 447193 122673 157600 -1 7564
7566 0 446933 122521 157560 -1 7565
7567 0 446853 122497 157520 -1 7566
7568 0 447467 123987 162560 -1 190
7569 0 447531 124147 162720 -1 7568
7570 0 447799 124371 162880 -1 7569
7571 0 448075 124619 163040 -1 7570
7572 0 448173 124669 163120 -1 7571
7573 0 448209 124741 163200 -1 7572
7574 0 448413 124805 163280 -1 7573
7575 0 448449 124821 163360 -1 7574
7576 0 448489 124865 163440 -1 7575
7577 0 448549 124969 163520 -1 7576
7578 0 448625 125001 163600 -1 7577
7579 0 448677 125005 163680 -1 7578
7580 0 448645 124985 163800 -1 7579
7581 0 448665 124965 163880 -1 7580
7582 0 448705 124949 164000 -1 7581
7583 0 448761 124909 164120 -1 7582
7584 0 448873 124953 164240 -1 7583
7585 0 449233 125113 164240 -1 7584
7586 0 449329 125197 164160 -1 7585
7587 0 449393 125229 164080 -1 7586
7588 0 449505 125285 164000 -1 7587
7589 0 449585 125317 163920 -1 7588
7590 0 449629 125353 163800 -1 7589
7591 0 449949 125361 163720 -1 7590
7592 0 450057 125309 163640 -1 7591
7593 0 450093 125317 163560 -1 7592
7594 0 450149 125313 163480 -1 7593
7595 0 450145 125329 163440 -1 7594
7596 0 450119 125347 163360 -1 7595
7597 0 450111 125367 163280 -1 7596
7598 0 449971 125443 163160 -1 7597
7599 0 449895 125499 163120 -1 7598
7600 0 449899 125511 163080 -1 7599
7601 0 448933 124965 164320 -1 7584
7602 0 448922.34 124946.336 164360 -1 7601
7603 0 448901 124909 164440 -1 7602
7604 0 448885 124905 164560 -1 7603
7605 0 448837 124877 164680 -1 7604
7606 0 448785 124893 164800 -1 7605
7607 0 448749 124889 164920 -1 7606
7608 0 448753 124897 165080 -1 7607
7609 0 448709 124913 165240 -1 7608
7610 0 448657 124917 165400 -1 7609
7611 0 448705 124917 165520 -1 7610
7612 0 448657 124953 165640 -1 7611
7613 0 448649 124941 165760 -1 7612
7614 0 448629 124965 165880 -1 7613
7615 0 448557 124913 165960 -1 7614
7616 0 448469 124849 166040 -1 7615
7617 0 448447 124799 166160 -1 7616
7618 0 448395 124767 166200 -1 7617
7619 0 448343 124719 166280 -1 7618
7620 0 448295 124671 166400 -1 7619
7621 0 448195 124659 166520 -1 7620
7622 0 448147 124659 166640 -1 7621
7623 0 448019 124667 166720 -1 7622
7624 0 447947 124671 166800 -1 7623
7625 0 447951 124663 166920 -1 7624
7626 0 447867 124703 167000 -1 7625
7627 0 447847 124835 167080 -1 7626
7628 0 447783 125019 167160 -1 7627
7629 0 447759 125235 167200 -1 7628
7630 0 447795 125467 167280 -1 7629
7631 0 447715 125531 167360 -1 7630
7632 0 447689 125617 167440 -1 7631
7633 0 447741 125665 167520 -1 7632
7634 0 447513 125649 167600 -1 7633
7635 0 447793 125913 167560 -1 7633
7636 0 447689 126105 167640 -1 7635
7637 0 447665 126213 167720 -1 7636
7638 0 447687 126451 167840 -1 7637
7639 0 447651 126523 167960 -1 7638
7640 0 447635 126587 168080 -1 7639
7641 0 447635 126587 168200 -1 7640
7642 0 447615 126711 168320 -1 7641
7643 0 447671 126779 168440 -1 7642
7644 0 447679 126815 168520 -1 7643
7645 0 447703 126863 168640 -1 7644
7646 0 447743 126935 168760 -1 7645
7647 0 447807 126931 168880 -1 7646
7648 0 447955 127059 168960 -1 7647
7649 0 447915 127135 169080 -1 7648
7650 0 447891 127187 169200 -1 7649
7651 0 447883 127213.664 169280 -1 7650
7652 0 447879 127227 169320 -1 7651
7653 0 447787 127323 169400 -1 7652
7654 0 447607 127423 169480 -1 7653
7655 0 447419 127767 169560 -1 7654
7656 0 447417 128093 169600 -1 7655
7657 0 447469 128281 169680 -1 7656
7658 0 447489 128381 169760 -1 7657
7659 0 447859 128467 169800 -1 7658
7660 0 448159 128391 169760 -1 7659
7661 0 448305 128329 169720 -1 7660
7662 0 448517 128237 169680 -1 7661
7663 0 448525 128213 169640 -1 7662
7664 0 447387 128527 169880 -1 7658
7665 0 447323 128579 170000 -1 7664
7666 0 447339 128715 170080 -1 7665
7667 0 447363 128819 170160 -1 7666
7668 0 447387 128895 170240 -1 7667
7669 0 447421 129033 170360 -1 7668
7670 0 447521 129105 170480 -1 7669
7671 0 447609 129177 170600 -1 7670
7672 0 447705 129201 170720 -1 7671
7673 0 447745 129193 170800 -1 7672
7674 0 447869 129209 170920 -1 7673
7675 0 447957 129161 171000 -1 7674
7676 0 448037 129185 171080 -1 7675
7677 0 448237 129181 171200 -1 7676
7678 0 448417 129177 171280 -1 7677
7679 0 448561 129083 171320 -1 7678
7680 0 448860.34 128735 171160 -1 7679
7681 0 448912.34 128743 171120 -1 7680
7682 0 448916.34 128715 171000 -1 7681
7683 0 448924.34 128711 170960 -1 7682
7684 0 448705 128989 171360 -1 7679
7685 0 448789 128965 171480 -1 7684
7686 0 448849 128973 171600 -1 7685
7687 0 448911 129003 171680 -1 7686
7688 0 449031 129003 171760 -1 7687
7689 0 450107 128899 171720 -1 7688
7690 0 450191 129039 171840 -1 7689
7691 0 450163 129035 172000 -1 7690
7692 0 450143 128987 172120 -1 7691
7693 0 450163 128939 172240 -1 7692
7694 0 450171 128795 172360 -1 7693
7695 0 450103 128655 172440 -1 7694
7696 0 450039 128531 172520 -1 7695
7697 0 449987 128411 172640 -1 7696
7698 0 449927 128279 172720 -1 7697
7699 0 449843 128227 172760 -1 7698
7700 0 449727 128223 172800 -1 7699
7701 0 449459 127979 172840 -1 7700
7702 0 449369 127833 172880 -1 7701
7703 0 449357 127765 172920 -1 7702
7704 0 449293 127669 173000 -1 7703
7705 0 449277 127657 173040 -1 7704
7706 0 449269 127509 173080 -1 7705
7707 0 449249 127437 173120 -1 7706
7708 0 449241 127333 173160 -1 7707
7709 0 449217 127205 173200 -1 7708
7710 0 449213 127193 173240 -1 7709
7711 0 449153 127057 173320 -1 7710
7712 0 449053 126897 173400 -1 7711
7713 0 449089 126909 173440 -1 7712
7714 0 448885 126901 173600 -1 7713
7715 0 449017 126853 173720 -1 7714
7716 0 449201 126885 173840 -1 7715
7717 0 449233 126877 173880 -1 7716
7718 0 449225 126957 173920 -1 7717
7719 0 448533 126793 173600 -1 7714
7720 0 448393 126709 173640 -1 7719
7721 0 448265 126617 173680 -1 7720
7722 0 448237 126561 173760 -1 7721
7723 0 448073 126377 173840 -1 7722
7724 0 448033 126353 173880 -1 7723
7725 0 447893 126209 173920 -1 7724
7726 0 447833 126201 173960 -1 7725
7727 0 447737 126137 174000 -1 7726
7728 0 447697 126101 174040 -1 7727
7729 0 447621 126081 174160 -1 7728
7730 0 447533 126117 174240 -1 7729
7731 0 447481 126169 174280 -1 7730
7732 0 447417 126213 174360 -1 7731
7733 0 447253 126217 174440 -1 7732
7734 0 447221 126225 174520 -1 7733
7735 0 447149 126177 174600 -1 7734
7736 0 447113 126237 174680 -1 7735
7737 0 447269 125881 174680 -1 7736
7738 0 447121 125701 174680 -1 7737
7739 0 446969 125633 174800 -1 7738
7740 0 446921 125633 174840 -1 7739
7741 0 446817 125637 174920 -1 7740
7742 0 446769 125597 174960 -1 7741
7743 0 447261 125893 174760 -1 7737
7744 0 447313 125901 174840 -1 7743
7745 0 447389 125825 174840 -1 7744
7746 0 447421 125705 174840 -1 7745
7747 0 447533 125569 174840 -1 7746
7748 0 447653 125385 174840 -1 7747
7749 0 447665 125369 174800 -1 7748
7750 0 447767 125431 174760 -1 7749
7751 0 447831 125451 174720 -1 7750
7752 0 447835 125443 174640 -1 7751
7753 0 447915 125471 174600 -1 7752
7754 0 447989 125499 174560 -1 7753
7755 0 448063 125527 174520 -1 7754
7756 0 448163 125615 174480 -1 7755
7757 0 448247 125647 174440 -1 7756
7758 0 448299 125671 174400 -1 7757
7759 0 448355 125643 174320 -1 7758
7760 0 448391 125627 174240 -1 7759
7761 0 448435 125595 174200 -1 7760
7762 0 448651 125591 174080 -1 7761
7763 0 448869 125597 174080 -1 7762
7764 0 447831 125407 174480 -1 7754
7765 0 447849 125361 174440 -1 7764
7766 0 447877 125333 174400 -1 7765
7767 0 447905 125301 174360 -1 7766
7768 0 447905 125233 174280 -1 7767
7769 0 447849 125129 174240 -1 7768
7770 0 447845 124933 174200 -1 7769
7771 0 447853 124845 174160 -1 7770
7772 0 447869 124717 174080 -1 7771
7773 0 447877 124609 174040 -1 7772
7774 0 447873 124529 174000 -1 7773
7775 0 447869 124469 173960 -1 7774
7776 0 447853 124393 173880 -1 7775
7777 0 447853 124365 173840 -1 7776
7778 0 447869 124333 173800 -1 7777
7779 0 447929 124145 173720 -1 7778
7780 0 447969 124049 173680 -1 7779
7781 0 447977 124021 173640 -1 7780
7782 0 447993 124005 173600 -1 7781
7783 0 448065 123925 173560 -1 7782
7784 0 448169 123849 173600 -1 7783
7785 0 448117 123813 173680 -1 7784
7786 0 448193 123937 173440 -1 7783
7787 0 448273 123885 173360 -1 7786
7788 0 448297 123893 173280 -1 7787
7789 0 448269 123893 173240 -1 7788
7790 0 448341 123873 173160 -1 7789
7791 0 448417 123885 173080 -1 7790
7792 0 448469 123853 173040 -1 7791
7793 0 448557 123801 173000 -1 7792
7794 0 448629 123805 172960 -1 7793
7795 0 448741 123629 172840 -1 7794
7796 0 448821 123513 172720 -1 7795
7797 0 448845 123497 172680 -1 7796
7798 0 448959 123451 172640 -1 7797
7799 0 449279 123275 172600 -1 7798
7800 0 449303 123199 172560 -1 7799
7801 0 449427 123131 172520 -1 7800
7802 0 449499 123135 172480 -1 7801
7803 0 449931 123043 172480 -1 7802
7804 0 450243 123039 172400 -1 7803
7805 0 450317.88 123028.61 172360 -1 7804
7806 0 450338.3 122996.86 172320 -1 7805
7807 0 450357.9 122991.19 172280 -1 7806
7808 0 450364.16 122982.78 172200 -1 7807
7809 0 450374.38 122984.22 172120 -1 7808
7810 0 450398.88 122982.05 172040 -1 7809
7811 0 450414.94 122988.2 171960 -1 7810
7812 0 449439 123095 172400 -1 7802
7813 0 449467 122991 172320 -1 7812
7814 0 449467 122967 172280 -1 7813
7815 0 449491 122879 172240 -1 7814
7816 0 449535 122887 172200 -1 7815
7817 0 449595 122915 172080 -1 7816
7818 0 449647 122943 171960 -1 7817
7819 0 449711 122927 171800 -1 7818
7820 0 449747 122859 171640 -1 7819
7821 0 449759 122807 171560 -1 7820
7822 0 449815 122783 171520 -1 7821
7823 0 449799 122775 171480 -1 7822
7824 0 449831 122727 171400 -1 7823
7825 0 450011 122667 171320 -1 7824
7826 0 450279 122455 171280 -1 7825
7827 0 450291 122375 171240 -1 7826
7828 0 450263 122375 171200 -1 7827
7829 0 450571 122315 171200 -1 7828
7830 0 450635 122215 171120 -1 7829
7831 0 450651 122111 171040 -1 7830
7832 0 450703 121999 170960 -1 7831
7833 0 450783 121995 170920 -1 7832
7834 0 450819 122059 170880 -1 7833
7835 0 450803 122095 170840 -1 7834
7836 0 450779 122151 170760 -1 7835
7837 0 450791 122139 170720 -1 7836
7838 0 450823 122059 170640 -1 7837
7839 0 450863 121915 170600 -1 7838
7840 0 450887 121887 170520 -1 7839
7841 0 450971 121847 170360 -1 7840
7842 0 451021.53 121819.39 170320 -1 7841
7843 0 451050.34 121806.625 170280 -1 7842
7844 0 451193.03 121642.59 170240 -1 7843
7845 0 451273.12 121501.56 170200 -1 7844
7846 0 451290.22 121327.86 170160 -1 7845
7847 0 451319 121281.016 170120 -1 7846
7848 0 451349.53 121231.53 170080 -1 7847
7849 0 451380.94 121189.56 170040 -1 7848
7850 0 451432.12 121144.234 169960 -1 7849
7851 0 451428.38 121113.484 169920 -1 7850
7852 0 451419.12 121033.8 169840 -1 7851
7853 0 451456.8 120953.78 169720 -1 7852
7854 0 451454.44 120928.625 169640 -1 7853
7855 0 451481.06 121072.016 169600 -1 7854
7856 0 451533.44 121166.03 169560 -1 7855
7857 0 451537.94 121221.875 169480 -1 7856
7858 0 451515.12 121224.234 169360 -1 7857
7859 0 451506.56 121197.31 169240 -1 7858
7860 0 451560.44 121187.36 169120 -1 7859
7861 0 447657 125405 174920 -1 7748
7862 0 447617 125309 175000 -1 7861
7863 0 447597 125309 175080 -1 7862
7864 0 447565 125289 175120 -1 7863
7865 0 447129 125029 175120 -1 7864
7866 0 447121 125029 175080 -1 7865
7867 0 447109 125021 175040 -1 7866
7868 0 447321 124913 175000 -1 7867
7869 0 447345 124817 174960 -1 7868
7870 0 447321 124733 174920 -1 7869
7871 0 447293 124701 174880 -1 7870
7872 0 447261 124597 174800 -1 7871
7873 0 447229 124501 174760 -1 7872
7874 0 447257 124457 174720 -1 7873
7875 0 447333 124361 174640 -1 7874
7876 0 447349 124337 174600 -1 7875
7877 0 447333 124273 174520 -1 7876
7878 0 447281 124213 174440 -1 7877
7879 0 447245 124197 174400 -1 7878
7880 0 447545 125265 175160 -1 7864
7881 0 447553 125309 175280 -1 7880
7882 0 447557 125317 175320 -1 7881
7883 0 447685 124909 175360 -1 7882
7884 0 447493 125417 175400 -1 7883
7885 0 447397 125325 175440 -1 7884
7886 0 447345 125265 175480 -1 7885
7887 0 447361 125273 175520 -1 7886
7888 0 447381 125249 175560 -1 7887
7889 0 447073 125169 175440 -1 7886
7890 0 447041 125209 175400 -1 7889
7891 0 446902.88 125055.28 175400 -1 7890
7892 0 446851.44 124979.19 175320 -1 7891
7893 0 446603.06 124471.41 175320 -1 7892
7894 0 446541.8 124228.016 175320 -1 7893
7895 0 446651.4 123813.94 175320 -1 7894
7896 0 446729.34 123510.95 175280 -1 7895
7897 0 446821.8 123376.11 175200 -1 7896
7898 0 447021.44 123239.36 175120 -1 7897
7899 0 447151.78 123191.72 175040 -1 7898
7900 0 447318.16 123170.16 174960 -1 7899
7901 0 447542.38 123172.11 174840 -1 7900
7902 0 447605.72 123165.2 174760 -1 7901
7903 0 447688.8 123156.34 174680 -1 7902
7904 0 447790.97 123156.81 174600 -1 7903
7905 0 447863.06 123118.16 174520 -1 7904
7906 0 447863.94 123098.72 174480 -1 7905
7907 0 447832.3 123021.7 174400 -1 7906
7908 0 447834.75 123011.56 174360 -1 7907
7909 0 447946.88 123070.78 174320 -1 7908
7910 0 448030.2 123207.03 174280 -1 7909
7911 0 448241.88 123209 174240 -1 7910
7912 0 448287.5 123135.83 174200 -1 7911
7913 0 448345.88 123063.42 174080 -1 7912
7914 0 448390.75 123090.14 174000 -1 7913
7915 0 448430.97 123125.86 173960 -1 7914
7916 0 448528.75 123236.89 173920 -1 7915
7917 0 448566.44 123281.45 173960 -1 7916
7918 0 448591.94 123278.61 174040 -1 7917
7919 0 448680.94 123215.09 174080 -1 7918
7920 0 448768.53 123176.83 174000 -1 7919
7921 0 448797.7 123183.45 173920 -1 7920
7922 0 448817.7 123164.08 173840 -1 7921
7923 0 448955.88 123167.75 173800 -1 7922
7924 0 449069.34 123207.59 173760 -1 7923
7925 0 449116.94 123272.266 173720 -1 7924
7926 0 449149.7 123377.66 173640 -1 7925
7927 0 449278.75 123483.97 173520 -1 7926
7928 0 449341.12 123635.69 173400 -1 7927
7929 0 449339.94 123649.05 173360 -1 7928
7930 0 449403.56 123704.19 173280 -1 7929
7931 0 449407.38 123767.734 173200 -1 7930
7932 0 449447.22 123828.94 173120 -1 7931
7933 0 449425.56 124007.125 173080 -1 7932
7934 0 449420.56 124068.89 173040 -1 7933
7935 0 449430.44 124186.47 173000 -1 7934
7936 0 449466.75 124320.08 172960 -1 7935
7937 0 449491.94 124475.28 173000 -1 7936
7938 0 449498 124513.484 173040 -1 7937
7939 0 449513.22 124893.17 173080 -1 7938
7940 0 448308.94 123293.266 174280 -1 7911
7941 0 448209.94 123600.97 174320 -1 7940
7942 0 448269 123688.72 174320 -1 7941
7943 0 448296.16 123729.64 174360 -1 7942
7944 0 446786.7 124970.06 175280 -1 7892
7945 0 448177 126441 173920 -1 7724
7946 0 448273 126465 174000 -1 7945
7947 0 449144.12 127916.11 173000 -1 7704
7948 0 449177.62 128074.75 173000 -1 7947
7949 0 449106.94 128158.266 173040 -1 7948
7950 0 449095.44 128277.64 173000 -1 7949
7951 0 449169.3 128407.875 172960 -1 7950
7952 0 449227.5 128571.06 173040 -1 7951
7953 0 449240.75 128625.2 173080 -1 7952
7954 0 449354.7 128809.11 173080 -1 7953
7955 0 449469.44 128816.55 173160 -1 7954
7956 0 449568.78 128890.17 173200 -1 7955
7957 0 449670.7 129055.984 173200 -1 7956
7958 0 449646.12 129244.69 173160 -1 7957
7959 0 449640.53 129491.95 173160 -1 7958
7960 0 449531.84 129682.22 173160 -1 7959
7961 0 449496.8 129721.3 173200 -1 7960
7962 0 450335 129043 171680 -1 7689
7963 0 450647 129091 171600 -1 7962
7964 0 450935 129243 171560 -1 7963
7965 0 451505 129277 171560 -1 7964
7966 0 451857 129601 171520 -1 7965
7967 0 452249 129785 171480 -1 7966
7968 0 452583 130127 171440 -1 7967
7969 0 452755 130587 171400 -1 7968
7970 0 452823 130627 171320 -1 7969
7971 0 452899 130631 171240 -1 7970
7972 0 453147 130259 171200 -1 7971
7973 0 453383.6 130021.34 171240 -1 7972
7974 0 453681.8 129963.17 171200 -1 7973
7975 0 453918.66 129857.234 171120 -1 7974
7976 0 453989.7 129769.7 171080 -1 7975
7977 0 454196.44 129636.59 171040 -1 7976
7978 0 454665.53 129537.59 171000 -1 7977
7979 0 454736.25 129491.83 170960 -1 7978
7980 0 454937.25 129576.56 170920 -1 7979
7981 0 454998.12 129587.3 170880 -1 7980
7982 0 455071.8 129580.3 170800 -1 7981
7983 0 455193.94 129615.61 170760 -1 7982
7984 0 455255.66 129624.34 170720 -1 7983
7985 0 455414.75 129668.484 170640 -1 7984
7986 0 455437.8 129679.05 170600 -1 7985
7987 0 455562.97 129771.25 170720 -1 7986
7988 0 455562.03 129794.84 170760 -1 7987
7989 0 454631.53 129635.11 171040 -1 7978
7990 0 453065 130837 171200 -1 7971
7991 0 453537 131061 171120 -1 7990
7992 0 454245 131473 171080 -1 7991
7993 0 454437 132217 171160 -1 7992
7994 0 454447 132219 171040 -1 7993
7995 0 454467 132251 171000 -1 7994
7996 0 454947 133167 171160 -1 7993
7997 0 455385 133889 171160 -1 7996
7998 0 455819 134091 171200 -1 7997
7999 0 455845 134305 171320 -1 7998
8000 0 456041 134493 171400 -1 7999
8001 0 456097 134613 171480 -1 8000
8002 0 456097 134709 171600 -1 8001
8003 0 456369 135069 171640 -1 8002
8004 0 456283 135499 171680 -1 8003
8005 0 456039 135707 171720 -1 8004
8006 0 455687 136275 171680 -1 8005
8007 0 455165 136805 171640 -1 8006
8008 0 455165 136805 171520 -1 8007
8009 0 455165 136805 171440 -1 8008
8010 0 454825 137717 171440 -1 8009
8011 0 454581 138073 171360 -1 8010
8012 0 453793 138357 171400 -1 8011
8013 0 453291 138599 171440 -1 8012
8014 0 452895 138975 171400 -1 8013
8015 0 452475 139399 171280 -1 8014
8016 0 452255 139739 171400 -1 8015
8017 0 452147 139835 171480 -1 8016
8018 0 452049 140189 171560 -1 8017
8019 0 452037 140309 171680 -1 8018
8020 0 451965 140485 171760 -1 8019
8021 0 451873 140645 171840 -1 8020
8022 0 451809 140705 171920 -1 8021
8023 0 451715 140827 172040 -1 8022
8024 0 451639 140871 172160 -1 8023
8025 0 451587 140923 172240 -1 8024
8026 0 451507 140995 172320 -1 8025
8027 0 451415 141083 172400 -1 8026
8028 0 451359 141151 172480 -1 8027
8029 0 451263 141167 172600 -1 8028
8030 0 451223 141211 172720 -1 8029
8031 0 451123 141219 172840 -1 8030
8032 0 450979 141275 172880 -1 8031
8033 0 450911 141307 172960 -1 8032
8034 0 450803 141355 173080 -1 8033
8035 0 450699 141419 173160 -1 8034
8036 0 450607 141463 173240 -1 8035
8037 0 450555 141443 173320 -1 8036
8038 0 450527 141451 173440 -1 8037
8039 0 450359 141495 173560 -1 8038
8040 0 450091 141647 173640 -1 8039
8041 0 449969 141745 173720 -1 8040
8042 0 449965 141797 173840 -1 8041
8043 0 449913 141841 173920 -1 8042
8044 0 449913 141937 174000 -1 8043
8045 0 449925 141945 174080 -1 8044
8046 0 449901 142021 174200 -1 8045
8047 0 449833 142085 174320 -1 8046
8048 0 449765 142153 174440 -1 8047
8049 0 449729 142173 174560 -1 8048
8050 0 449245 142285 174600 -1 8049
8051 0 449081 142405 174720 -1 8050
8052 0 449023 142459 174800 -1 8051
8053 0 448915 142543 174880 -1 8052
8054 0 448851 142579 174960 -1 8053
8055 0 448735 142619 175040 -1 8054
8056 0 448659 142623 175160 -1 8055
8057 0 448623 142623 175200 -1 8056
8058 0 448685 142486.33 175240 -1 8057
8059 0 448467 142775 175320 -1 8058
8060 0 448431 142783 175360 -1 8059
8061 0 448747.12 142298.1 175400 -1 8060
8062 0 448401 142717 175440 -1 8061
8063 0 448181 142749 175560 -1 8062
8064 0 448177 142705 175680 -1 8063
8065 0 448013 142797 175800 -1 8064
8066 0 447865 142809 175880 -1 8065
8067 0 447785 142801 175960 -1 8066
8068 0 447677 142745 176080 -1 8067
8069 0 447589 142777 176160 -1 8068
8070 0 447481 142813 176200 -1 8069
8071 0 447461 142837 176280 -1 8070
8072 0 447429 142901 176360 -1 8071
8073 0 447381 143057 176440 -1 8072
8074 0 447445 143097 176520 -1 8073
8075 0 447429 143097 176600 -1 8074
8076 0 447401 143137 176720 -1 8075
8077 0 447359 143143 176800 -1 8076
8078 0 446335 143347 176840 -1 8077
8079 0 445879 143651 176880 -1 8078
8080 0 445487 143963 176960 -1 8079
8081 0 445405 144057 177080 -1 8080
8082 0 445345 144077 177240 -1 8081
8083 0 445265 144101 177400 -1 8082
8084 0 445149 144045 177560 -1 8083
8085 0 444975 143964 177680 -1 8084
8086 0 444917 143937 177720 -1 8085
8087 0 444737 143901 177800 -1 8086
8088 0 444637 143881 177880 -1 8087
8089 0 444517 143741 177920 -1 8088
8090 0 444369 143761 178000 -1 8089
8091 0 444281 143733 178080 -1 8090
8092 0 444209 143697 178200 -1 8091
8093 0 444113 143609 178320 -1 8092
8094 0 443917 143593 178400 -1 8093
8095 0 443765 143609 178440 -1 8094
8096 0 443571 143583 178520 -1 8095
8097 0 443291 143567 178600 -1 8096
8098 0 443147 143591 178720 -1 8097
8099 0 442923 143627 178840 -1 8098
8100 0 442763 143707 178920 -1 8099
8101 0 442575 143775 179040 -1 8100
8102 0 442507 143811 179120 -1 8101
8103 0 442423 143835 179200 -1 8102
8104 0 442283 143923 179280 -1 8103
8105 0 442279 143967 179360 -1 8104
8106 0 442219 143975 179440 -1 8105
8107 0 442125 144053 179520 -1 8106
8108 0 442073 144129 179640 -1 8107
8109 0 441981 144153 179760 -1 8108
8110 0 441917 144197 179880 -1 8109
8111 0 441901 144245 180000 -1 8110
8112 0 441885 144253 180040 -1 8111
8113 0 441737 144541 180160 -1 8112
8114 0 441709 144573 180360 -1 8113
8115 0 441625 144661 180520 -1 8114
8116 0 441601 144693 180560 -1 8115
8117 0 441519 144759 180680 -1 8116
8118 0 441319 144847 180760 -1 8117
8119 0 441247 144891 180840 -1 8118
8120 0 441171 144931 180960 -1 8119
8121 0 441163 144947 181000 -1 8120
8122 0 441155 144963 181040 -1 8121
8123 0 441163 144995 181120 -1 8122
8124 0 441139 145115 181200 -1 8123
8125 0 441127 145139 181240 -1 8124
8126 0 440935 145263 181320 -1 8125
8127 0 440861 145325 181400 -1 8126
8128 0 440853 145381 181480 -1 8127
8129 0 440785 145453 181560 -1 8128
8130 0 440781 145493 181640 -1 8129
8131 0 440809 145549 181720 -1 8130
8132 0 440861 145601 181800 -1 8131
8133 0 440861 145657 181880 -1 8132
8134 0 440845 145765 182000 -1 8133
8135 0 440813 145673 182080 -1 8134
8136 0 440861 145665 182200 -1 8135
8137 0 440929 145661 182280 -1 8136
8138 0 441213 145793 182320 -1 8137
8139 0 441301 145833 182400 -1 8138
8140 0 441493 145921 182480 -1 8139
8141 0 441537 145965 182520 -1 8140
8142 0 441573 145977 182600 -1 8141
8143 0 441717 146025 182680 -1 8142
8144 0 441769 145961 182760 -1 8143
8145 0 441837 145937 182840 -1 8144
8146 0 441877 145909 182920 -1 8145
8147 0 441869 145873 182960 -1 8146
8148 0 441857 145849 183000 -1 8147
8149 0 441909 145821 183080 -1 8148
8150 0 441961 145773 183120 -1 8149
8151 0 442029 145717 183160 -1 8150
8152 0 442073 145709 183200 -1 8151
8153 0 442097 145705 183240 -1 8152
8154 0 442193 145777 183360 -1 8153
8155 0 442273 145853 183440 -1 8154
8156 0 442353 145905 183520 -1 8155
8157 0 442397 145945 183560 -1 8156
8158 0 442449 145981 183640 -1 8157
8159 0 442537 146069 183720 -1 8158
8160 0 442561 146169 183800 -1 8159
8161 0 442577 146273 183840 -1 8160
8162 0 442585 146337 183880 -1 8161
8163 0 442617 146385 183920 -1 8162
8164 0 442657 146497 184000 -1 8163
8165 0 442673 146569 184040 -1 8164
8166 0 442665 146729 184200 -1 8165
8167 0 440357 145633 182120 -1 8135
8168 0 440237 145581 182240 -1 8167
8169 0 440133 145561 182320 -1 8168
8170 0 440049 145517 182400 -1 8169
8171 0 439977 145553 182480 -1 8170
8172 0 439923 145553 182520 -1 8171
8173 0 439869 145553 182560 -1 8172
8174 0 439793 145553 182640 -1 8173
8175 0 439673 145569 182760 -1 8174
8176 0 439589 145549 182840 -1 8175
8177 0 439529 145641 182920 -1 8176
8178 0 439357 145657 183000 -1 8177
8179 0 439361 145645 183040 -1 8178
8180 0 438821 145733 183080 -1 8179
8181 0 438377 145889 183120 -1 8180
8182 0 438193 145961 183160 -1 8181
8183 0 438097 145965 183200 -1 8182
8184 0 438013 145971 183240 -1 8183
8185 0 437613 145979 183320 -1 8184
8186 0 437525 145899 183400 -1 8185
8187 0 437457 145891 183520 -1 8186
8188 0 437581 145935 183640 -1 8187
8189 0 437581 145923 183680 -1 8188
8190 0 437401 145991 183800 -1 8189
8191 0 437433 145991 183880 -1 8190
8192 0 436917 145891 183880 -1 8191
8193 0 436861 145955 183960 -1 8192
8194 0 436765 145969 184000 -1 8193
8195 0 436529 146029 184080 -1 8194
8196 0 436493 146029 184120 -1 8195
8197 0 436221 146069 184200 -1 8196
8198 0 436161 146093 184240 -1 8197
8199 0 436101 146169 184320 -1 8198
8200 0 436097 146269 184400 -1 8199
8201 0 436069 146349 184480 -1 8200
8202 0 435965 146453 184560 -1 8201
8203 0 435925 146483 184600 -1 8202
8204 0 435885 146513 184640 -1 8203
8205 0 435781 146473 184720 -1 8204
8206 0 435729 146501 184800 -1 8205
8207 0 435645 146565 184880 -1 8206
8208 0 435653 146605 184920 -1 8207
8209 0 435601 146637 185000 -1 8208
8210 0 435505 146673 185120 -1 8209
8211 0 435357 146705 185240 -1 8210
8212 0 435277 146813 185320 -1 8211
8213 0 435097 146865 185360 -1 8212
8214 0 434937 146877 185440 -1 8213
8215 0 434821 146981 185560 -1 8214
8216 0 434673 147181 185640 -1 8215
8217 0 434581 147245 185680 -1 8216
8218 0 434453 147349 185760 -1 8217
8219 0 434401 147385 185800 -1 8218
8220 0 434357 147429 185880 -1 8219
8221 0 434181 147509 186000 -1 8220
8222 0 434101 147573 186080 -1 8221
8223 0 434041 147645 186120 -1 8222
8224 0 433877 147757 186200 -1 8223
8225 0 433653 147865 186240 -1 8224
8226 0 433297 147997 186320 -1 8225
8227 0 433181 148089 186360 -1 8226
8228 0 433147 148133 186400 -1 8227
8229 0 433113 148177 186440 -1 8228
8230 0 433053 148221 186480 -1 8229
8231 0 432889 148293 186560 -1 8230
8232 0 432869 148321 186600 -1 8231
8233 0 432726.8 148394.84 186640 -1 8232
8234 0 432585 148401 186680 -1 8233
8235 0 432553 148405 186720 -1 8234
8236 0 432665 148501 186800 -1 8235
8237 0 432689 148549 186840 -1 8236
8238 0 433017 148809 186880 -1 8237
8239 0 433093 148865 186920 -1 8238
8240 0 433137 148921 187000 -1 8239
8241 0 433241 149057 187080 -1 8240
8242 0 433337 149089 187120 -1 8241
8243 0 433381 149101 187160 -1 8242
8244 0 433337 149133 187240 -1 8243
8245 0 433385 149177 187320 -1 8244
8246 0 433389 149141 187360 -1 8245
8247 0 433353 149113 187440 -1 8246
8248 0 433341 149157 187480 -1 8247
8249 0 433425 149061 187520 -1 8248
8250 0 433689 149373 187520 -1 8249
8251 0 433749 149581 187520 -1 8250
8252 0 433937 149697 187560 -1 8251
8253 0 434061 149737 187600 -1 8252
8254 0 434077 149799 187640 -1 8253
8255 0 434181 149879 187720 -1 8254
8256 0 434245 149975 187760 -1 8255
8257 0 434313 150007 187800 -1 8256
8258 0 433437 148977 187560 -1 8249
8259 0 433481 149013 187600 -1 8258
8260 0 433449 149013 187680 -1 8259
8261 0 433469 149041 187720 -1 8260
8262 0 433477 149033 187760 -1 8261
8263 0 433465 149009 187880 -1 8262
8264 0 433473 149009 187920 -1 8263
8265 0 433465 149005 187960 -1 8264
8266 0 433445 149057 188000 -1 8265
8267 0 433437 149033 188040 -1 8266
8268 0 433409 148997 188120 -1 8267
8269 0 433377 149009 188240 -1 8268
8270 0 433377 149025 188280 -1 8269
8271 0 433325 149045 188360 -1 8270
8272 0 433261 149049 188440 -1 8271
8273 0 433265 149089 188520 -1 8272
8274 0 433253 149137 188560 -1 8273
8275 0 433269 149165 188600 -1 8274
8276 0 433289 149261 188760 -1 8275
8277 0 433277 149285 188800 -1 8276
8278 0 433285 149401 188920 -1 8277
8279 0 433237 149465 189000 -1 8278
8280 0 433253 149617 189080 -1 8279
8281 0 433273 149693 189120 -1 8280
8282 0 433265 149717 189160 -1 8281
8283 0 433241 149761 189240 -1 8282
8284 0 433233 149853 189280 -1 8283
8285 0 433241 149905 189320 -1 8284
8286 0 433365 150077 189400 -1 8285
8287 0 433409 150113 189440 -1 8286
8288 0 433433 150221 189520 -1 8287
8289 0 433421 150285 189560 -1 8288
8290 0 433385 150385 189600 -1 8289
8291 0 433337 150513 189720 -1 8290
8292 0 433321 150561 189800 -1 8291
8293 0 433315 150627 189880 -1 8292
8294 0 433253 150695 189960 -1 8293
8295 0 433205 150773 190040 -1 8294
8296 0 433101 150931 190120 -1 8295
8297 0 433105 150903 190160 -1 8296
8298 0 433065 150863 190240 -1 8297
8299 0 432985 150827 190280 -1 8298
8300 0 432941 150815 190320 -1 8299
8301 0 432341 148386.53 186720 -1 8235
8302 0 432177.88 148261.62 186720 -1 8301
8303 0 432116.2 148285.88 186760 -1 8302
8304 0 432050.06 148319.86 186840 -1 8303
8305 0 431950.12 148307.48 186920 -1 8304
8306 0 431814.94 148311.44 186960 -1 8305
8307 0 431747.44 148367.05 187040 -1 8306
8308 0 431721.9 148358.56 187120 -1 8307
8309 0 431674.75 148326.6 187200 -1 8308
8310 0 431531.56 148336.84 187240 -1 8309
8311 0 431336.38 148330.28 187240 -1 8310
8312 0 431107.25 148432.25 187240 -1 8311
8313 0 430778.2 148380.72 187280 -1 8312
8314 0 430571.25 148467.38 187280 -1 8313
8315 0 430482.62 148463.64 187240 -1 8314
8316 0 430419.72 148438.9 187200 -1 8315
8317 0 433921 147685 186280 -1 8224
8318 0 433889 147641 186360 -1 8317
8319 0 433891.97 147589.12 186400 -1 8318
8320 0 433913 147541 186440 -1 8319
8321 0 433917 147531 186480 -1 8320
8322 0 433877 147471 186560 -1 8321
8323 0 433869 147375 186680 -1 8322
8324 0 433881 147303 186720 -1 8323
8325 0 433881 147207 186800 -1 8324
8326 0 433861 147071 186840 -1 8325
8327 0 433833 146847 186880 -1 8326
8328 0 433761 146763 186840 -1 8327
8329 0 433365 146567 186840 -1 8328
8330 0 433081 146469 186840 -1 8329
8331 0 432985 146417 186880 -1 8330
8332 0 432961 146349 186920 -1 8331
8333 0 432905 146249 187000 -1 8332
8334 0 432897 146225 187040 -1 8333
8335 0 432893 146189 187120 -1 8334
8336 0 432877 146177 187160 -1 8335
8337 0 432869 146145 187240 -1 8336
8338 0 432865 146097 187280 -1 8337
8339 0 432938 145870 187320 -1 8338
8340 0 432941 145793 187280 -1 8339
8341 0 433117 145689 187240 -1 8340
8342 0 433853 146767 186760 -1 8328
8343 0 433865 146735 186720 -1 8342
8344 0 433893 146711 186680 -1 8343
8345 0 434009 146535 186640 -1 8344
8346 0 434189 146483 186600 -1 8345
8347 0 433997 146585 186400 -1 8346
8348 0 434021 146593 186360 -1 8347
8349 0 434065 146585 186280 -1 8348
8350 0 434109 146589 186200 -1 8349
8351 0 434109 146593 186160 -1 8350
8352 0 434077 146569 186080 -1 8351
8353 0 434077 146545 186000 -1 8352
8354 0 433977 146557 185920 -1 8353
8355 0 433945 146561 185880 -1 8354
8356 0 433889 146605 185800 -1 8355
8357 0 433869 146537 185720 -1 8356
8358 0 433921 146517 185680 -1 8357
8359 0 434501 146417 186640 -1 8346
8360 0 434633 146349 186680 -1 8359
8361 0 434825 146321 186680 -1 8360
8362 0 435277 146321 186680 -1 8361
8363 0 435637 146205 186680 -1 8362
8364 0 435953 146057 186680 -1 8363
8365 0 436057 145921 186720 -1 8364
8366 0 436185 145857 186760 -1 8365
8367 0 436565 145741 186760 -1 8366
8368 0 436829 145673 186760 -1 8367
8369 0 437357 145657 186760 -1 8368
8370 0 437549 145721 186680 -1 8369
8371 0 437489 145441 186640 -1 8370
8372 0 437473 145401 186600 -1 8371
8373 0 437421 145343 186560 -1 8372
8374 0 437877 145913 186600 -1 8370
8375 0 437925 145933 186560 -1 8374
8376 0 437977 145973 186520 -1 8375
8377 0 438041 146047 186480 -1 8376
8378 0 438053 146095 186440 -1 8377
8379 0 438225 146055 186400 -1 8378
8380 0 438349 146059 186360 -1 8379
8381 0 438433 146031 186320 -1 8380
8382 0 438521 146039 186280 -1 8381
8383 0 438649 146015 186240 -1 8382
8384 0 438837 145983 186200 -1 8383
8385 0 438829 145947 186160 -1 8384
8386 0 433785 147375 186920 -1 8325
8387 0 433757 147391 186960 -1 8386
8388 0 433701 147415 187000 -1 8387
8389 0 433593 147403 187080 -1 8388
8390 0 433493 147487 187120 -1 8389
8391 0 433465 147503 187080 -1 8390
8392 0 437493 146207 183920 -1 8191
8393 0 437641 146415 183920 -1 8392
8394 0 437657 146527 183920 -1 8393
8395 0 437701 146691 183960 -1 8394
8396 0 437757 146779 184000 -1 8395
8397 0 437809 146863 184040 -1 8396
8398 0 437917 146947 184080 -1 8397
8399 0 438109 146771 184040 -1 8398
8400 0 438221.84 146912.66 184040 -1 8399
8401 0 438249 146959 184080 -1 8400
8402 0 438361 147055 184160 -1 8401
8403 0 440940.8 145052.62 181000 -1 8121
8404 0 442395 143887 179480 -1 8106
8405 0 442467 143811 179560 -1 8404
8406 0 445445 144098 177680 -1 8085
8407 0 445489 144074 177760 -1 8406
8408 0 445520 144117 177840 -1 8407
8409 0 445573 144110 177880 -1 8408
8410 0 445581 144054 177960 -1 8409
8411 0 444909 143677 177400 -1 8083
8412 0 444905 143245 177400 -1 8411
8413 0 444997 143169 177280 -1 8412
8414 0 445073 143097 177160 -1 8413
8415 0 445209 142997 177080 -1 8414
8416 0 444769 143025 177080 -1 8415
8417 0 444573 142877 177080 -1 8416
8418 0 444489 142889 177160 -1 8417
8419 0 444421 142877 177200 -1 8418
8420 0 444338 142834 177240 -1 8419
8421 0 444322 142798 177280 -1 8420
8422 0 444322 142778 177320 -1 8421
8423 0 444290 142722 177400 -1 8422
8424 0 444262 142706 177440 -1 8423
8425 0 444166 142646 177520 -1 8424
8426 0 444126 142602 177560 -1 8425
8427 0 444098 142590 177600 -1 8426
8428 0 443942 142534 177640 -1 8427
8429 0 443798 142382 177720 -1 8428
8430 0 443698 142226 177720 -1 8429
8431 0 443494 142134 177720 -1 8430
8432 0 443474 142038 177680 -1 8431
8433 0 443506 141822 177720 -1 8432
8434 0 443422 141646 177760 -1 8433
8435 0 443342 141466 177800 -1 8434
8436 0 443330 141314 177800 -1 8435
8437 0 443318 141218 177880 -1 8436
8438 0 443294 141142 177920 -1 8437
8439 0 443166 140970 177920 -1 8438
8440 0 443158 140950 177880 -1 8439
8441 0 443158 140930 177800 -1 8440
8442 0 443168 140928 177760 -1 8441
8443 0 443176 140924 177720 -1 8442
8444 0 442952 140714 177680 -1 8443
8445 0 442811.38 140632.83 177720 -1 8444
8446 0 442717.72 140547.38 177760 -1 8445
8447 0 442640 140352.55 177720 -1 8446
8448 0 442538.56 140200.97 177680 -1 8447
8449 0 442372.12 140102.6 177680 -1 8448
8450 0 442288.25 139988.75 177720 -1 8449
8451 0 442135.38 139861.9 177720 -1 8450
8452 0 442075.25 139862.58 177680 -1 8451
8453 0 441945.6 139856.36 177640 -1 8452
8454 0 441902 139816.31 177680 -1 8453
8455 0 441864.22 139785.06 177720 -1 8454
8456 0 441749.7 139716.34 177800 -1 8455
8457 0 441721.1 139506.77 177760 -1 8456
8458 0 441654.72 139434.73 177800 -1 8457
8459 0 441616.44 139429.92 177880 -1 8458
8460 0 441594.38 139405.8 177960 -1 8459
8461 0 441563.06 139114.88 178080 -1 8460
8462 0 441428.94 138950.16 178120 -1 8461
8463 0 441298.97 138890.72 178120 -1 8462
8464 0 440926.3 138604.7 178120 -1 8463
8465 0 440843.38 138424.88 178160 -1 8464
8466 0 440622.84 138144.2 178160 -1 8465
8467 0 440550.06 137964.55 178120 -1 8466
8468 0 440531.97 137922.86 178080 -1 8467
8469 0 440560.75 137746.17 178040 -1 8468
8470 0 440543.3 137677.3 177960 -1 8469
8471 0 440615.38 137616.34 177880 -1 8470
8472 0 440676.62 137524.33 177800 -1 8471
8473 0 440619.6 137457.14 177680 -1 8472
8474 0 440607.38 137454.8 177560 -1 8473
8475 0 443798 142442 177880 -1 8429
8476 0 443770 142450 177920 -1 8475
8477 0 445241 142905 177040 -1 8415
8478 0 445445 142629 177000 -1 8477
8479 0 445485 142517 176960 -1 8478
8480 0 445593 142265 176880 -1 8479
8481 0 445689 142137 176840 -1 8480
8482 0 445825 141981 176800 -1 8481
8483 0 445777 141761 176760 -1 8482
8484 0 445861 141973 176720 -1 8483
8485 0 445885 141821 176680 -1 8484
8486 0 445877 141925 176640 -1 8485
8487 0 445861 141885 176600 -1 8486
8488 0 445941 141861 176560 -1 8487
8489 0 445917 141637 176560 -1 8488
8490 0 445885 141649 176520 -1 8489
8491 0 445913 141629 176480 -1 8490
8492 0 445905 141613 176400 -1 8491
8493 0 446001 141485 176400 -1 8492
8494 0 446129 141445 176440 -1 8493
8495 0 446221 141369 176480 -1 8494
8496 0 446413 141233 176480 -1 8495
8497 0 446465 141021 176480 -1 8496
8498 0 446465 141025 176440 -1 8497
8499 0 446545 140997 176360 -1 8498
8500 0 446605 140869 176360 -1 8499
8501 0 446569 140821 176400 -1 8500
8502 0 446537 140799 176440 -1 8501
8503 0 446773 140571 176440 -1 8502
8504 0 446721 140507 176440 -1 8503
8505 0 446701 140399 176360 -1 8504
8506 0 446729 140379 176320 -1 8505
8507 0 446765 140395 176280 -1 8506
8508 0 446993 140395 176240 -1 8507
8509 0 447101 140303 176240 -1 8508
8510 0 447237 140259 176240 -1 8509
8511 0 447337 140235 176280 -1 8510
8512 0 447445 140167 176320 -1 8511
8513 0 447617 140035 176320 -1 8512
8514 0 447893 139807 176360 -1 8513
8515 0 447913 139819 176440 -1 8514
8516 0 448025 139731 176480 -1 8515
8517 0 448817 139827 176480 -1 8516
8518 0 448781 139847 176520 -1 8517
8519 0 448941 139931 176520 -1 8518
8520 0 449265 140015 176520 -1 8519
8521 0 449381 140019 176520 -1 8520
8522 0 449621 140063 176520 -1 8521
8523 0 446053 142017 176480 -1 8488
8524 0 446097 142065 176440 -1 8523
8525 0 445423.56 143978.3 176880 -1 8080
8526 0 445330.4 143962.62 176840 -1 8525
8527 0 445309.03 143977.1 176800 -1 8526
8528 0 445254.56 143855.94 176760 -1 8527
8529 0 445317.3 143960.39 176720 -1 8528
8530 0 445291.25 143927.33 176640 -1 8529
8531 0 445253.72 143941.7 176600 -1 8530
8532 0 445276.88 144108.38 176480 -1 8531
8533 0 445286.94 144161.67 176400 -1 8532
8534 0 445282.88 144194.47 176320 -1 8533
8535 0 445417.8 144280 176280 -1 8534
8536 0 445662.38 144358.61 176200 -1 8535
8537 0 445835.62 144445.5 176160 -1 8536
8538 0 445948 144503.52 176120 -1 8537
8539 0 445962.25 144557.6 176080 -1 8538
8540 0 446070.84 144564.23 175960 -1 8539
8541 0 446190.75 144512.23 175880 -1 8540
8542 0 446274 144570.73 175800 -1 8541
8543 0 446398.7 144570.38 175720 -1 8542
8544 0 446409.7 144551.34 175680 -1 8543
8545 0 446474.06 144576.53 175640 -1 8544
8546 0 446509.7 144557.56 175600 -1 8545
8547 0 446533.75 144521.47 175520 -1 8546
8548 0 446619.2 144523.33 175480 -1 8547
8549 0 445186.25 144271.72 176280 -1 8534
8550 0 445207.12 144317.42 176240 -1 8549
8551 0 445223.38 144327.73 176200 -1 8550
8552 0 444970.5 144404.16 176120 -1 8551
8553 0 444892.88 144460.95 176160 -1 8552
8554 0 444724.3 144479.62 176200 -1 8553
8555 0 444550.22 144554.25 176240 -1 8554
8556 0 444385.12 144674.83 176120 -1 8555
8557 0 444087.2 144648.23 176120 -1 8556
8558 0 443959.8 144612.67 176080 -1 8557
8559 0 443871.44 144646.55 176040 -1 8558
8560 0 443809.75 144669.78 176000 -1 8559
8561 0 443759.3 144715.25 175960 -1 8560
8562 0 443711.06 144776.55 175920 -1 8561
8563 0 443598.56 144881.92 175840 -1 8562
8564 0 443546.9 144968.14 175800 -1 8563
8565 0 443465.5 145008.55 175760 -1 8564
8566 0 443429.78 145014.94 175720 -1 8565
8567 0 445029.28 143974.8 176600 -1 8531
8568 0 444966.5 143878.23 176680 -1 8567
8569 0 444889.62 143956.12 176720 -1 8568
8570 0 444775.25 143784.86 176760 -1 8569
8571 0 448255 143275 176800 -1 8077
8572 0 448327 143495 176880 -1 8571
8573 0 448331 143663 176920 -1 8572
8574 0 448319 143759 176960 -1 8573
8575 0 448301 143893 177000 -1 8574
8576 0 448301 143977 177040 -1 8575
8577 0 448349 144133 177160 -1 8576
8578 0 448453 144261 177240 -1 8577
8579 0 448465 144333 177320 -1 8578
8580 0 448473 144365 177360 -1 8579
8581 0 448485 144353 177440 -1 8580
8582 0 448525 144337 177520 -1 8581
8583 0 448529 144357 177680 -1 8582
8584 0 448577 144261 177800 -1 8583
8585 0 448609 144209 177920 -1 8584
8586 0 448605 144157 177960 -1 8585
8587 0 448665 144121 178080 -1 8586
8588 0 448681 144117 178120 -1 8587
8589 0 448729 144113 178200 -1 8588
8590 0 448745 144113 178240 -1 8589
8591 0 448805 144085 178280 -1 8590
8592 0 448825 144097 178320 -1 8591
8593 0 448957 143925 178360 -1 8592
8594 0 448901 144137 178400 -1 8593
8595 0 448937 144129 178440 -1 8594
8596 0 449085 144161 178560 -1 8595
8597 0 449193 144113 178600 -1 8596
8598 0 449329 143989 178680 -1 8597
8599 0 449401 143853 178720 -1 8598
8600 0 449497 143737 178760 -1 8599
8601 0 449781 143649 178760 -1 8600
8602 0 449705 143665 178840 -1 8601
8603 0 449705 143641 178920 -1 8602
8604 0 449693 143529 179000 -1 8603
8605 0 449665 143465 179040 -1 8604
8606 0 449613 143425 179080 -1 8605
8607 0 449573 143433 179160 -1 8606
8608 0 449693 143465 179200 -1 8607
8609 0 449733 143497 179240 -1 8608
8610 0 449805 143473 179280 -1 8609
8611 0 449901 143473 179320 -1 8610
8612 0 449897 143605 178720 -1 8601
8613 0 449921 143693 178680 -1 8612
8614 0 449257 144345 178520 -1 8596
8615 0 449289 144373 178480 -1 8614
8616 0 449337 144429 178440 -1 8615
8617 0 448505 144513 177720 -1 8583
8618 0 448517 144677 177800 -1 8617
8619 0 448503 144743 177840 -1 8618
8620 0 448523 144771 177880 -1 8619
8621 0 448547 144795 177960 -1 8620
8622 0 448583 144815 178000 -1 8621
8623 0 448615 144843 178040 -1 8622
8624 0 448615 144807 178080 -1 8623
8625 0 448611 144807 178120 -1 8624
8626 0 448651 144847 178200 -1 8625
8627 0 448663 144859 178240 -1 8626
8628 0 448699 144827 178280 -1 8627
8629 0 448787 144859 178320 -1 8628
8630 0 448899 144763 178360 -1 8629
8631 0 448879 144963 178400 -1 8630
8632 0 448939 145027 178440 -1 8631
8633 0 449039 145135 178480 -1 8632
8634 0 449063 145187 178560 -1 8633
8635 0 449075 145227 178680 -1 8634
8636 0 449155 145327 178800 -1 8635
8637 0 449299 145479 178880 -1 8636
8638 0 449467 145271 178880 -1 8637
8639 0 449631 145159 178880 -1 8638
8640 0 449567 144923 178880 -1 8639
8641 0 449579 144955 178920 -1 8640
8642 0 449559 144943 179040 -1 8641
8643 0 449347 145499 178920 -1 8637
8644 0 449419 145551 179000 -1 8643
8645 0 449459 145559 179040 -1 8644
8646 0 449483 145591 179080 -1 8645
8647 0 449519 145659 179120 -1 8646
8648 0 449551 145707 179160 -1 8647
8649 0 449499 145819 179240 -1 8648
8650 0 449455 145991 179280 -1 8649
8651 0 449483 146075 179320 -1 8650
8652 0 449455 146171 179440 -1 8651
8653 0 449463 146235 179560 -1 8652
8654 0 449491 146235 179600 -1 8653
8655 0 449511 146287 179680 -1 8654
8656 0 449563 146403 179800 -1 8655
8657 0 449591 146495 179840 -1 8656
8658 0 449575 146715 179960 -1 8657
8659 0 449587 146731 180000 -1 8658
8660 0 449551 146771 180040 -1 8659
8661 0 449551 146827 180080 -1 8660
8662 0 449575 146943 180120 -1 8661
8663 0 449583 146983 180160 -1 8662
8664 0 449575 147023 180200 -1 8663
8665 0 449563 147083 180280 -1 8664
8666 0 449587 147131 180360 -1 8665
8667 0 449559 147215 180440 -1 8666
8668 0 449531 147287 180520 -1 8667
8669 0 449519 147323 180560 -1 8668
8670 0 449511 147423 180680 -1 8669
8671 0 449491 147427 180720 -1 8670
8672 0 449463 147471 180800 -1 8671
8673 0 449447 147543 180880 -1 8672
8674 0 449423 147583 180920 -1 8673
8675 0 449379 147683 181000 -1 8674
8676 0 449315 147731 181080 -1 8675
8677 0 449259 147747 181160 -1 8676
8678 0 449219 147803 181200 -1 8677
8679 0 449091 147659 181240 -1 8678
8680 0 448939 147999 181280 -1 8679
8681 0 448915 147999 181320 -1 8680
8682 0 448875 148015 181360 -1 8681
8683 0 448819 148031 181440 -1 8682
8684 0 448755 148083 181560 -1 8683
8685 0 448733 148129 181600 -1 8684
8686 0 448709 148137 181640 -1 8685
8687 0 448645 148281 181760 -1 8686
8688 0 448601 148433 181840 -1 8687
8689 0 448597 148485 181880 -1 8688
8690 0 448609 148537 181960 -1 8689
8691 0 448297 148173 182000 -1 8690
8692 0 448565 148569 182040 -1 8691
8693 0 448565 148569 182080 -1 8692
8694 0 448541 148561 182200 -1 8693
8695 0 448521 148577 182280 -1 8694
8696 0 448441 148589 182440 -1 8695
8697 0 448401 148573 182480 -1 8696
8698 0 448377 148557 182520 -1 8697
8699 0 448505 148553 182600 -1 8698
8700 0 448521 148561 182640 -1 8699
8701 0 448537 148525 182760 -1 8700
8702 0 448489 148529 182880 -1 8701
8703 0 448513 148541 182960 -1 8702
8704 0 448545 148557 183040 -1 8703
8705 0 448485 148597 183160 -1 8704
8706 0 448463 148575 183240 -1 8705
8707 0 448437 148585 183360 -1 8706
8708 0 448493 148657 183440 -1 8707
8709 0 448509 148683 183480 -1 8708
8710 0 448565 148743 183560 -1 8709
8711 0 448585 148805 183640 -1 8710
8712 0 448585 148889 183720 -1 8711
8713 0 448589 149017 183800 -1 8712
8714 0 448581 149074 183840 -1 8713
8715 0 448585 149089 183880 -1 8714
8716 0 448577 149185 183960 -1 8715
8717 0 448561 149297 184040 -1 8716
8718 0 448569 149389 184120 -1 8717
8719 0 448525 149533 184200 -1 8718
8720 0 448497 149585 184240 -1 8719
8721 0 448485 149661 184280 -1 8720
8722 0 448477 149729 184320 -1 8721
8723 0 448473 149825 184400 -1 8722
8724 0 448485 149865 184440 -1 8723
8725 0 448473 149909 184520 -1 8724
8726 0 448377 150049 184600 -1 8725
8727 0 448357 150065 184680 -1 8726
8728 0 448317 150101 184760 -1 8727
8729 0 448313 150113 184800 -1 8728
8730 0 448297 150117 184840 -1 8729
8731 0 448285 150085 184880 -1 8730
8732 0 448321 150153 184960 -1 8731
8733 0 448365 150185 185000 -1 8732
8734 0 448465 150137 185080 -1 8733
8735 0 448457 150165 185200 -1 8734
8736 0 448477 150209 185280 -1 8735
8737 0 448453 150345 185480 -1 8736
8738 0 448477 150429 185600 -1 8737
8739 0 448405 150649 185760 -1 8738
8740 0 448361 150825 185920 -1 8739
8741 0 448373 150937 185960 -1 8740
8742 0 448389 150965 186000 -1 8741
8743 0 448405 151001 186080 -1 8742
8744 0 448377 150985 186120 -1 8743
8745 0 448393 151073 186160 -1 8744
8746 0 448425 151057 186240 -1 8745
8747 0 448493 151117 186320 -1 8746
8748 0 448501 151133 186400 -1 8747
8749 0 448501 151145 186440 -1 8748
8750 0 448521 151153 186520 -1 8749
8751 0 448601 151141 186640 -1 8750
8752 0 448613 151157 186680 -1 8751
8753 0 448669 151193 186800 -1 8752
8754 0 448701 151213 186880 -1 8753
8755 0 448757 151245 186960 -1 8754
8756 0 448733 151253 187040 -1 8755
8757 0 448701 151257 187160 -1 8756
8758 0 448709 151217 187280 -1 8757
8759 0 448689 151193 187320 -1 8758
8760 0 448693 151177 187360 -1 8759
8761 0 448649 151237 187440 -1 8760
8762 0 448633 151233 187520 -1 8761
8763 0 448617 151245 187680 -1 8762
8764 0 448621 151245 187720 -1 8763
8765 0 448625 151257 187800 -1 8764
8766 0 448541 151197 187960 -1 8765
8767 0 448561 151217 188000 -1 8766
8768 0 448585 151177 188080 -1 8767
8769 0 448509 151017 188080 -1 8768
8770 0 448493 150973 188200 -1 8769
8771 0 448509 151021 188280 -1 8770
8772 0 448649 151269 188160 -1 8768
8773 0 448685 151305 188240 -1 8772
8774 0 448773 151361 188360 -1 8773
8775 0 448789 151377 188440 -1 8774
8776 0 448793 151405 188520 -1 8775
8777 0 448789 151417 188560 -1 8776
8778 0 448789 151429 188600 -1 8777
8779 0 448753 151561 188760 -1 8778
8780 0 448745 151609 188840 -1 8779
8781 0 448749 151725 189040 -1 8780
8782 0 448753 151717 189120 -1 8781
8783 0 448649 151841 189280 -1 8782
8784 0 448637 151861 189320 -1 8783
8785 0 448601 151985 189520 -1 8784
8786 0 448577 152081 189680 -1 8785
8787 0 448553 152085 189720 -1 8786
8788 0 448497 152093 189880 -1 8787
8789 0 448509 152121 190000 -1 8788
8790 0 448549 152185 190040 -1 8789
8791 0 448553 152197 190080 -1 8790
8792 0 448681 152237 190160 -1 8791
8793 0 448697 152281 190240 -1 8792
8794 0 448713 152289 190280 -1 8793
8795 0 448729 152357 190400 -1 8794
8796 0 448777 152349 190440 -1 8795
8797 0 448761 152449 190520 -1 8796
8798 0 448797 152577 190680 -1 8797
8799 0 448817 152589 190720 -1 8798
8800 0 448877 152685 190880 -1 8799
8801 0 448889 152729 190920 -1 8800
8802 0 448973 152833 191000 -1 8801
8803 0 449077 153017 191080 -1 8802
8804 0 449093 153173 191160 -1 8803
8805 0 449093 153197 191200 -1 8804
8806 0 449097 153217 191280 -1 8805
8807 0 449085 153205 191320 -1 8806
8808 0 449105 153213 191400 -1 8807
8809 0 449137 153249 191480 -1 8808
8810 0 449189 153245 191560 -1 8809
8811 0 449021 153185 191600 -1 8810
8812 0 448929 153225 191640 -1 8811
8813 0 448905 153249 191680 -1 8812
8814 0 448825 153297 191760 -1 8813
8815 0 448777 153301 191800 -1 8814
8816 0 448673 153385 191840 -1 8815
8817 0 448613 153469 191880 -1 8816
8818 0 448541 153545 191960 -1 8817
8819 0 448445 153529 192000 -1 8818
8820 0 448245.06 153480.22 192040 -1 8819
8821 0 448043.34 153539.81 192000 -1 8820
8822 0 449389 153313 191680 -1 8810
8823 0 449493 153349 191720 -1 8822
8824 0 449673 153413 191800 -1 8823
8825 0 449725 153449 191880 -1 8824
8826 0 449797 153493 191920 -1 8825
8827 0 449937 153345 192040 -1 8826
8828 0 449953 153345 192080 -1 8827
8829 0 449939 153355 192120 -1 8828
8830 0 449915 153383 192200 -1 8829
8831 0 449899 153319 192320 -1 8830
8832 0 449907 153279 192400 -1 8831
8833 0 449899 153239 192560 -1 8832
8834 0 449867 153231 192600 -1 8833
8835 0 449759 153267 192680 -1 8834
8836 0 449553 153401 192000 -1 8826
8837 0 449489 153421 192040 -1 8836
8838 0 449449 153417 192080 -1 8837
8839 0 449403 153429 192160 -1 8838
8840 0 449307 153491 192280 -1 8839
8841 0 449243 153557 192320 -1 8840
8842 0 449191 153593 192360 -1 8841
8843 0 448999 153549 192400 -1 8842
8844 0 448811 153561 192440 -1 8843
8845 0 448719 153669 192480 -1 8844
8846 0 448636.38 153676.44 192400 -1 8845
8847 0 448650.03 153627.64 192320 -1 8846
8848 0 448910 152387.06 190120 -1 8792
8849 0 449105 152337 190080 -1 8848
8850 0 449088.5 152370.78 190040 -1 8849
8851 0 449092.75 152423.7 189960 -1 8850
8852 0 449116.16 152502.11 189880 -1 8851
8853 0 449049.34 152673.73 189800 -1 8852
8854 0 449046.5 152747.9 189560 -1 8853
8855 0 449010.72 152853.47 189480 -1 8854
8856 0 448834.25 153077.97 189440 -1 8855
8857 0 448762.34 153231.5 189480 -1 8856
8858 0 448782.56 153374.88 189560 -1 8857
8859 0 448805.94 153525 189600 -1 8858
8860 0 448656.72 153699.83 189640 -1 8859
8861 0 448341 150093 184520 -1 8726
8862 0 448341 150153 184440 -1 8861
8863 0 448360 150113 184400 -1 8862
8864 0 450333 142241 174600 -1 8049
8865 0 450379 142279 174560 -1 8864
8866 0 450471 142295 174520 -1 8865
8867 0 450559 142347 174480 -1 8866
8868 0 450623 142435 174520 -1 8867
8869 0 450627 142475 174560 -1 8868
8870 0 450619 142507 174600 -1 8869
8871 0 450611 142531 174680 -1 8870
8872 0 456357 134417 171400 -1 8001
8873 0 456353 133861 171400 -1 8872
8874 0 456185 133785 171360 -1 8873
8875 0 456061 133725 171240 -1 8874
8876 0 456017 133501 171160 -1 8875
8877 0 455961 133265 171120 -1 8876
8878 0 455955 133199 171080 -1 8877
8879 0 455947 133043 171080 -1 8878
8880 0 455995 133027 171120 -1 8879
8881 0 456035 133003 171160 -1 8880
8882 0 456063 133019 171200 -1 8881
8883 0 456087 133019 171240 -1 8882
8884 0 456147 133043 171280 -1 8883
8885 0 456359 133251 171320 -1 8884
8886 0 456799 133315 171360 -1 8885
8887 0 457371 133239 171400 -1 8886
8888 0 457635 133255 171360 -1 8887
8889 0 457731 133271 171320 -1 8888
8890 0 457971 133659 171240 -1 8889
8891 0 458107 133767 171200 -1 8890
8892 0 458195 133859 171160 -1 8891
8893 0 458243 133875 171120 -1 8892
8894 0 458275 133895 171080 -1 8893
8895 0 458359 133923 171000 -1 8894
8896 0 458423 133939 170960 -1 8895
8897 0 458547 133991 170920 -1 8896
8898 0 459067 134075 170840 -1 8897
8899 0 459283 134187 170800 -1 8898
8900 0 459391 134235 170760 -1 8899
8901 0 459399 134223 170640 -1 8900
8902 0 459411 134275 170560 -1 8901
8903 0 459439 134315 170520 -1 8902
8904 0 459615 134463 170440 -1 8903
8905 0 459811 134635 170440 -1 8904
8906 0 459911 134671 170400 -1 8905
8907 0 460227 134671 170320 -1 8906
8908 0 460319 134679 170280 -1 8907
8909 0 460535 134703 170200 -1 8908
8910 0 460663 134675 170160 -1 8909
8911 0 460823 134691 170080 -1 8910
8912 0 460939 134679 170040 -1 8911
8913 0 461203 134643 169960 -1 8912
8914 0 461387 134595 169920 -1 8913
8915 0 461631 134567 169840 -1 8914
8916 0 462131 134735 169760 -1 8915
8917 0 462647 134955 169720 -1 8916
8918 0 462791 135031 169680 -1 8917
8919 0 463035 135107 169600 -1 8918
8920 0 463083 135111 169520 -1 8919
8921 0 463155 135155 169440 -1 8920
8922 0 463255 135183 169320 -1 8921
8923 0 463443 135279 169200 -1 8922
8924 0 463603 135411 169120 -1 8923
8925 0 463879 135467 169160 -1 8924
8926 0 463939 135479 169200 -1 8925
8927 0 464007 135471 169240 -1 8926
8928 0 464243 135567 169240 -1 8927
8929 0 464323 135575 169280 -1 8928
8930 0 464491 135575 169280 -1 8929
8931 0 464687 135711 169280 -1 8930
8932 0 464799 135731 169240 -1 8931
8933 0 464839 135775 169200 -1 8932
8934 0 464767 135747 169160 -1 8933
8935 0 464855 135747 169040 -1 8934
8936 0 464911 135807 168920 -1 8935
8937 0 464903 135827 168880 -1 8936
8938 0 465195 135851 169120 -1 8933
8939 0 465235 135883 169080 -1 8938
8940 0 465271 135915 169040 -1 8939
8941 0 465487 136019 168960 -1 8940
8942 0 465551 136031 168920 -1 8941
8943 0 465699 136151 168840 -1 8942
8944 0 465711 136199 168800 -1 8943
8945 0 465751 136235 168760 -1 8944
8946 0 465903 136283 168680 -1 8945
8947 0 466187 136307 168600 -1 8946
8948 0 466271 136311 168560 -1 8947
8949 0 466463 136391 168440 -1 8948
8950 0 466707 136555 168320 -1 8949
8951 0 466879 136775 168240 -1 8950
8952 0 467023 137051 168160 -1 8951
8953 0 467051 137115 168120 -1 8952
8954 0 467067 137291 168040 -1 8953
8955 0 467075 137351 168000 -1 8954
8956 0 467139 137391 167960 -1 8955
8957 0 467371 137583 167920 -1 8956
8958 0 467495 137623 167880 -1 8957
8959 0 467543 137627 167840 -1 8958
8960 0 467647 137663 167760 -1 8959
8961 0 467839 137739 167600 -1 8960
8962 0 467867 137767 167560 -1 8961
8963 0 467955 137871 167480 -1 8962
8964 0 468071 137963 167440 -1 8963
8965 0 468171 138099 167360 -1 8964
8966 0 468251 138171 167280 -1 8965
8967 0 468375 138239 167200 -1 8966
8968 0 468451 138303 167160 -1 8967
8969 0 468571 138387 167120 -1 8968
8970 0 468687 138439 167080 -1 8969
8971 0 468923 138595 166960 -1 8970
8972 0 469191 138675 166840 -1 8971
8973 0 469335 138767 166800 -1 8972
8974 0 469443 138831 166760 -1 8973
8975 0 469587 138935 166680 -1 8974
8976 0 469619 139007 166640 -1 8975
8977 0 469831 139127 166560 -1 8976
8978 0 469987 139267 166520 -1 8977
8979 0 470067 139347 166480 -1 8978
8980 0 470131 139399 166440 -1 8979
8981 0 470195 139479 166400 -1 8980
8982 0 470255 139563 166360 -1 8981
8983 0 463599 135451 169040 -1 8924
8984 0 463731 135631 168920 -1 8983
8985 0 463811 135695 168840 -1 8984
8986 0 463847 135763 168760 -1 8985
8987 0 463891 135799 168720 -1 8986
8988 0 463907 135851 168680 -1 8987
8989 0 463987 135907 168600 -1 8988
8990 0 463977 135945 168520 -1 8989
8991 0 464117 136001 168440 -1 8990
8992 0 463989 135929 168320 -1 8991
8993 0 464121 136005 168280 -1 8992
8994 0 464133 136049 168240 -1 8993
8995 0 464185 136073 168120 -1 8994
8996 0 464229 136137 167960 -1 8995
8997 0 464261 136193 167880 -1 8996
8998 0 464317 136221 167840 -1 8997
8999 0 464485 136177 167840 -1 8998
9000 0 464453 136125 167880 -1 8999
9001 0 464425 136065 167960 -1 9000
9002 0 464425 136045 168000 -1 9001
9003 0 464393 135949 168120 -1 9002
9004 0 464301 135825 168280 -1 9003
9005 0 464265 135789 168360 -1 9004
9006 0 464217 135757 168400 -1 9005
9007 0 464221 135749 168440 -1 9006
9008 0 464245 135753 168560 -1 9007
9009 0 464273 135757 168680 -1 9008
9010 0 464293 135801 168720 -1 9009
9011 0 464361 135845 168760 -1 9010
9012 0 464365 135861 168800 -1 9011
9013 0 464429 135861 168840 -1 9012
9014 0 464637 135921 168880 -1 9013
9015 0 464637 135977 168920 -1 9014
9016 0 464805 135945 168840 -1 9014
9017 0 464997 135989 168800 -1 9016
9018 0 465297 136045 168760 -1 9017
9019 0 465357 136069 168720 -1 9018
9020 0 465465 136089 168640 -1 9019
9021 0 465529 136073 168600 -1 9020
9022 0 465597 136093 168520 -1 9021
9023 0 465619 136091 168480 -1 9022
9024 0 465641 136089 168440 -1 9023
9025 0 465661 136089 168400 -1 9024
9026 0 465725 136109 168320 -1 9025
9027 0 465777 136197 168200 -1 9026
9028 0 465817 136241 168160 -1 9027
9029 0 465793 136317 168080 -1 9028
9030 0 465809 136321 168040 -1 9029
9031 0 465789 136409 168000 -1 9030
9032 0 457537 133105 171320 -1 8889
9033 0 457473 133045 171240 -1 9032
9034 0 457509 132981 171200 -1 9033
9035 0 457529 132757 171160 -1 9034
9036 0 457723.94 132458.47 171240 -1 9035
9037 0 457540.38 132253.7 171240 -1 9036
9038 0 457579.5 132242.86 171280 -1 9037
9039 0 456087 133019 171360 -1 8884
9040 0 455819 132999 171480 -1 9039
9041 0 455803 133027 171520 -1 9040
9042 0 455799 133039 171560 -1 9041
9043 0 455741 133065 171600 -1 9042
9044 0 455701 133077 171640 -1 9043
9045 0 455681 133121 171680 -1 9044
9046 0 455677 133137 171720 -1 9045
9047 0 455697 133185 171800 -1 9046
9048 0 455701 133229 171880 -1 9047
9049 0 455697 133257 171920 -1 9048
9050 0 455645 133281 171960 -1 9049
9051 0 455573 133281 172040 -1 9050
9052 0 455541 133273 172080 -1 9051
9053 0 455513 133265 172120 -1 9052
9054 0 455437 133245 172200 -1 9053
9055 0 455425 133249 172240 -1 9054
9056 0 455417 133925 171080 -1 7997
9057 0 449057 128385 171440 -1 7685
9058 0 449261 128249 171400 -1 9057
9059 0 449473 128109 171360 -1 9058
9060 0 449633 127945 171320 -1 9059
9061 0 449813 127757 171280 -1 9060
9062 0 450067 127695 171280 -1 9061
9063 0 450331 127447 171280 -1 9062
9064 0 450343 127435 171200 -1 9063
9065 0 450327 127439 171160 -1 9064
9066 0 450307 127483 171320 -1 9063
9067 0 450311 127491 171400 -1 9066
9068 0 450311 127595 171440 -1 9067
9069 0 450119 127691 171480 -1 9068
9070 0 450115 127715 171520 -1 9069
9071 0 450415 127495 171520 -1 9068
9072 0 450447 127543 171600 -1 9071
9073 0 450487 127511 171640 -1 9072
9074 0 450523 127467 171680 -1 9073
9075 0 450607 127371 171720 -1 9074
9076 0 450615 127419 171760 -1 9075
9077 0 450631 127447 171800 -1 9076
9078 0 450583 127491 171880 -1 9077
9079 0 450739 126803 171640 -1 9075
9080 0 450715 126779 171600 -1 9079
9081 0 451035 126547 171600 -1 9080
9082 0 451139 126451 171520 -1 9081
9083 0 451215 126387 171480 -1 9082
9084 0 451283 126331 171440 -1 9083
9085 0 451359 126219 171400 -1 9084
9086 0 451523 126023 171400 -1 9085
9087 0 451463 126075 171440 -1 9086
9088 0 451467 126083 171480 -1 9087
9089 0 451467 126131 171560 -1 9088
9090 0 451559 126099 171640 -1 9089
9091 0 451575 126127 171720 -1 9090
9092 0 451555 125991 171360 -1 9086
9093 0 451579 125959 171320 -1 9092
9094 0 451655 125895 171280 -1 9093
9095 0 451679 125867 171240 -1 9094
9096 0 451723 125839 171200 -1 9095
9097 0 451835 125751 171160 -1 9096
9098 0 451935 125647 171120 -1 9097
9099 0 451959 125631 171080 -1 9098
9100 0 452035 125531 171040 -1 9099
9101 0 452175 125347 171040 -1 9100
9102 0 452147 125291 170960 -1 9101
9103 0 452179 125195 170880 -1 9102
9104 0 452207 125103 170880 -1 9103
9105 0 452311 124979 170880 -1 9104
9106 0 452335 124835 170880 -1 9105
9107 0 452319 124787 170840 -1 9106
9108 0 452307 124747 170800 -1 9107
9109 0 452323 124719 170760 -1 9108
9110 0 452335 124683 170720 -1 9109
9111 0 452323 124579 170640 -1 9110
9112 0 452311 124535 170600 -1 9111
9113 0 452355 124591 170520 -1 9112
9114 0 450691 126715 171560 -1 9080
9115 0 450715 126675 171520 -1 9114
9116 0 450595 126667 171400 -1 9115
9117 0 450479 126599 171320 -1 9116
9118 0 450519 126647 171280 -1 9117
9119 0 450539 126631 171200 -1 9118
9120 0 450311 126559 171160 -1 9119
9121 0 450163 126511 171120 -1 9120
9122 0 450139 126475 171080 -1 9121
9123 0 450115 126443 171040 -1 9122
9124 0 450099 126427 171000 -1 9123
9125 0 450067 126419 170960 -1 9124
9126 0 448197.5 129110.984 171440 -1 7685
9127 0 447954.72 128949.75 171480 -1 9126
9128 0 447864.12 128911.36 171520 -1 9127
9129 0 447729.12 128815.67 171480 -1 9128
9130 0 447757.9 128874.34 171680 -1 9128
9131 0 447690.56 128856.59 171760 -1 9130
9132 0 447588.75 128857.19 171920 -1 9131
9133 0 447520.38 128847.94 172040 -1 9132
9134 0 447390.03 128742.64 172040 -1 9133
9135 0 447305 128673.39 171960 -1 9134
9136 0 447280.56 128607.44 171840 -1 9135
9137 0 447323.12 128564.25 171800 -1 9136
9138 0 447391.8 128535.08 171760 -1 9137
9139 0 447533.75 128425.84 171720 -1 9138
9140 0 447623.12 128433.2 171760 -1 9139
9141 0 447628.6 128462.47 171800 -1 9140
9142 0 447576.3 128422.7 171840 -1 9141
9143 0 447430 128187.375 171840 -1 9142
9144 0 447460.44 128092.44 171800 -1 9143
9145 0 447448.06 128170.78 171640 -1 9144
9146 0 447306.94 128141.08 171560 -1 9145
9147 0 447245.12 128117.56 171520 -1 9146
9148 0 447470.56 128926.94 172160 -1 9133
9149 0 447439.5 128967.47 172240 -1 9148
9150 0 447400.75 128993.75 172360 -1 9149
9151 0 447335.38 129015.7 172440 -1 9150
9152 0 447389.44 128964.984 172480 -1 9151
9153 0 447225.94 129119.75 172480 -1 9151
9154 0 447146.56 129136.91 172520 -1 9153
9155 0 447058.9 129189.92 172600 -1 9154
9156 0 446953.88 129284.84 172680 -1 9155
9157 0 446889.7 129461.67 172640 -1 9156
9158 0 446782.88 129626.5 172640 -1 9157
9159 0 448039 127379 169280 -1 7651
9160 0 448057 127401 169240 -1 9159
9161 0 448125 127437 169160 -1 9160
9162 0 448141 127485 169120 -1 9161
9163 0 448197 127525 169040 -1 9162
9164 0 448117 127701 169040 -1 9163
9165 0 448101 127837 169080 -1 9164
9166 0 447925 127965 169080 -1 9165
9167 0 447917 128025 169120 -1 9166
9168 0 447873 128077 169160 -1 9167
9169 0 447805 128137 169200 -1 9168
9170 0 447785 128157 169240 -1 9169
9171 0 447765 128217 169280 -1 9170
9172 0 448233 127557 169000 -1 9163
9173 0 448445 127617 168920 -1 9172
9174 0 448509 127617 168880 -1 9173
9175 0 448561 127637 168840 -1 9174
9176 0 448649 127661 168760 -1 9175
9177 0 449314.47 125231.266 164360 -1 7602
9178 0 449414.47 125375.266 164360 -1 9177
9179 0 449522.47 125439.266 164360 -1 9178
9180 0 449642.47 125471.266 164280 -1 9179
9181 0 449674.47 125471.266 164240 -1 9180
9182 0 449672 125481 164200 -1 9181
9183 0 449688 125497 164160 -1 9182
9184 0 449880 125485 164080 -1 9183
9185 0 450040 125469 164040 -1 9184
9186 0 450244 125517 164000 -1 9185
9187 0 450368 125621 163920 -1 9186
9188 0 450372 125729 163880 -1 9187
9189 0 450392 125789 163840 -1 9188
9190 0 450540 125929 163800 -1 9189
9191 0 450660 126009 163760 -1 9190
9192 0 450724 126077 163720 -1 9191
9193 0 450776 126145 163680 -1 9192
9194 0 450960 126205 163640 -1 9193
9195 0 451024 126233 163600 -1 9194
9196 0 451136 126277 163560 -1 9195
9197 0 451156 126261 163480 -1 9196
9198 0 451160 126261 163440 -1 9197
9199 0 451160 126245 163400 -1 9198
9200 0 451184 126237 163360 -1 9199
9201 0 451248 126245 163320 -1 9200
9202 0 451324.3 126302.64 163280 -1 9201
9203 0 451415.38 126381.19 163200 -1 9202
9204 0 451466.56 126368.766 163120 -1 9203
9205 0 451547.7 126305.53 163040 -1 9204
9206 0 451606.8 126284.5 163000 -1 9205
9207 0 451669.44 126287.3 162960 -1 9206
9208 0 451744.47 126267.36 162920 -1 9207
9209 0 451892.62 126245.19 162880 -1 9208
9210 0 451931.94 126234.484 162840 -1 9209
9211 0 451984.44 126236.89 162760 -1 9210
9212 0 452236.1 126270.3 162720 -1 9211
9213 0 452395.1 126350.67 162720 -1 9212
9214 0 452581.12 126265.875 162680 -1 9213
9215 0 452631.38 126227.5 162600 -1 9214
9216 0 450332 125849 163800 -1 9189
9217 0 450140 125849 163760 -1 9216
9218 0 450132 125857 163720 -1 9217
9219 0 445909 122897 163640 -1 188
9220 0 445709 123021 163840 -1 9219
9221 0 445581 122869 164040 -1 9220
9222 0 445365 122877 164240 -1 9221
9223 0 445043 122847 164320 -1 9222
9224 0 444991 122907 164440 -1 9223
9225 0 445015 122887 164600 -1 9224
9226 0 444851 122967 164680 -1 9225
9227 0 444795 122975 164840 -1 9226
9228 0 444723 123003 164960 -1 9227
9229 0 444439 123083 165080 -1 9228
9230 0 444387 123103 165240 -1 9229
9231 0 444091 122951 165360 -1 9230
9232 0 444001 122801 165520 -1 9231
9233 0 443973 122777 165680 -1 9232
9234 0 443869 122545 165880 -1 9233
9235 0 443477 122341 166000 -1 9234
9236 0 443423 122335 166120 -1 9235
9237 0 443211 122211 166320 -1 9236
9238 0 442879 121979 166480 -1 9237
9239 0 442793 122097 166600 -1 9238
9240 0 442573 122061 166760 -1 9239
9241 0 442373 121921 166920 -1 9240
9242 0 442113 121701 167080 -1 9241
9243 0 441847 121587 167240 -1 9242
9244 0 441619 121455 167360 -1 9243
9245 0 441579 121303 167520 -1 9244
9246 0 441561 121121 167720 -1 9245
9247 0 441417 120925 167880 -1 9246
9248 0 441177 120869 168040 -1 9247
9249 0 441149 120773 168240 -1 9248
9250 0 441037 120641 168440 -1 9249
9251 0 440731 120523 168640 -1 9250
9252 0 440447 120503 168760 -1 9251
9253 0 440095 120455 168880 -1 9252
9254 0 440013 120305 169040 -1 9253
9255 0 439353 120105 169160 -1 9254
9256 0 439105 120165 169320 -1 9255
9257 0 438869 120113 169480 -1 9256
9258 0 438815 120055 169680 -1 9257
9259 0 438555 119995 169840 -1 9258
9260 0 438527 119919 170040 -1 9259
9261 0 438527 119911 170200 -1 9260
9262 0 438475 119975 170360 -1 9261
9263 0 438339 120047 170480 -1 9262
9264 0 438235 120071 170600 -1 9263
9265 0 438175 120103 170760 -1 9264
9266 0 438035 120143 170920 -1 9265
9267 0 437935 120155 171040 -1 9266
9268 0 437783 120155 171200 -1 9267
9269 0 437659 120123 171400 -1 9268
9270 0 437203 119963 171560 -1 9269
9271 0 436757 119905 171720 -1 9270
9272 0 436745 119953 171880 -1 9271
9273 0 436649 119973 172000 -1 9272
9274 0 436541 119941 172160 -1 9273
9275 0 436389 119833 172360 -1 9274
9276 0 436157 119781 172560 -1 9275
9277 0 436031 119623 172720 -1 9276
9278 0 435863 119607 172840 -1 9277
9279 0 435773 119637 172960 -1 9278
9280 0 435708.06 119706.27 173040 -1 9279
9281 0 435327.34 119449.1 173240 -1 9280
9282 0 435086.34 119357.664 173400 -1 9281
9283 0 434966.3 119311.93 173480 -1 9282
9284 0 434224.94 119285.97 173680 -1 9283
9285 0 433839.22 119182.91 173920 -1 9284
9286 0 433187.03 119156.05 174160 -1 9285
9287 0 433002.1 119133.914 174440 -1 9286
9288 0 432532.75 119239.43 174680 -1 9287
9289 0 432227.66 119153.48 174920 -1 9288
9290 0 431676 118993.234 175160 -1 9289
9291 0 431628.78 118815.195 175320 -1 9290
9292 0 431366.22 118984.5 175400 -1 9291
9293 0 431625.84 118862.36 175480 -1 9292
9294 0 431087.88 118750.945 175720 -1 9293
9295 0 430896.75 118588.23 175960 -1 9294
9296 0 430393.25 118427.53 176200 -1 9295
9297 0 430068.94 118135.64 176480 -1 9296
9298 0 429860.7 117939.586 176720 -1 9297
9299 0 429755 117986.875 177000 -1 9298
9300 0 429261.94 118092.38 177280 -1 9299
9301 0 428982.84 118012.695 177520 -1 9300
9302 0 428754.53 117959.69 177760 -1 9301
9303 0 428845.3 117871.72 177960 -1 9302
9304 0 428455.3 117791.67 178160 -1 9303
9305 0 428404.16 117832.06 178400 -1 9304
9306 0 428325.4 117810.1 178720 -1 9305
9307 0 427948.53 117754.375 179080 -1 9306
9308 0 427818.6 117858.695 179360 -1 9307
9309 0 427259.9 117857.96 179680 -1 9308
9310 0 427210.16 117911.555 179880 -1 9309
9311 0 427081.5 118121.42 180160 -1 9310
9312 0 426692.22 118304.38 180400 -1 9311
9313 0 426386.75 118550.13 180600 -1 9312
9314 0 426248.4 118716.29 180800 -1 9313
9315 0 426162.75 118815.25 180840 -1 9314
9316 0 425907.22 119113.03 180960 -1 9315
9317 0 425142.1 119531.79 181200 -1 9316
9318 0 424877.03 119823.234 181440 -1 9317
9319 0 424417.9 119934.88 181600 -1 9318
9320 0 424384.5 119975.5 181640 -1 9319
9321 0 424350.84 120015.57 181680 -1 9320
9322 0 424182.6 120216.63 181880 -1 9321
9323 0 424124.16 120228.61 182080 -1 9322
9324 0 423701.38 120186.8 182280 -1 9323
9325 0 422982.8 120478.36 182640 -1 9324
9326 0 422021.62 120478.53 183040 -1 9325
9327 0 421507.06 121704.99 183440 -1 9326
9328 0 421289.03 121811.1 183520 -1 9327
9329 0 421041 122231 183600 -1 9328
9330 0 420693 122571 183680 -1 9329
9331 0 420067 123409 183760 -1 9330
9332 0 420043 123489 183920 -1 9331
9333 0 419895 123661 184040 -1 9332
9334 0 419815 124121 184160 -1 9333
9335 0 419689 124259 184280 -1 9334
9336 0 419517 124503 184400 -1 9335
9337 0 419427 125049 184560 -1 9336
9338 0 419319 125185 184720 -1 9337
9339 0 419105 125935 184880 -1 9338
9340 0 418945 126115 185000 -1 9339
9341 0 418783 126281.8 185120 -1 9340
9342 0 418675 126393 185200 -1 9341
9343 0 418455 126545 185360 -1 9342
9344 0 418319 126761 185520 -1 9343
9345 0 418303 126893 185720 -1 9344
9346 0 417893 127191 185840 -1 9345
9347 0 417521 127523 185960 -1 9346
9348 0 417181 127671 186120 -1 9347
9349 0 416519 128253 186320 -1 9348
9350 0 416199 128457 186480 -1 9349
9351 0 415923 128481 186640 -1 9350
9352 0 415773.4 128485 186720 -1 9351
9353 0 415549 128491 186840 -1 9352
9354 0 415213 128619 187000 -1 9353
9355 0 414749 128671 187120 -1 9354
9356 0 414373 128807 187280 -1 9355
9357 0 414159 128977 187440 -1 9356
9358 0 413935 129081 187600 -1 9357
9359 0 413643 129157 187760 -1 9358
9360 0 413447 129181 187920 -1 9359
9361 0 413267 129237 188080 -1 9360
9362 0 412967 129309 188240 -1 9361
9363 0 412723 129353 188400 -1 9362
9364 0 412379 129457 188560 -1 9363
9365 0 412307.8 129552.2 188640 -1 9364
9366 0 412201 129695 188760 -1 9365
9367 0 412009 129803 188920 -1 9366
9368 0 411775.4 129991.8 189080 -1 9367
9369 0 411717 130039 189120 -1 9368
9370 0 411241 130259 189240 -1 9369
9371 0 410963 130485 189400 -1 9370
9372 0 410671 130749 189560 -1 9371
9373 0 410547 131009 189720 -1 9372
9374 0 410597 131179 189880 -1 9373
9375 0 410377 131419 190040 -1 9374
9376 0 410377 131579 190120 -1 9375
9377 0 410377 131659 190160 -1 9376
9378 0 410285 131739 190280 -1 9377
9379 0 410189 131783 190440 -1 9378
9380 0 410037 132059 190560 -1 9379
9381 0 409893 132283 190720 -1 9380
9382 0 409821 132651 190880 -1 9381
9383 0 409813 132668 190920 -1 9382
9384 0 409733 133229 190920 -1 9383
9385 0 409757 133177 190800 -1 9384
9386 0 409789 132719 191040 -1 9383
9387 0 409647 133113 191240 -1 9386
9388 0 409516 133001.61 191280 -1 9387
9389 0 409435 133209 191440 -1 9388
9390 0 409063 133449 191600 -1 9389
9391 0 408881 133931 191720 -1 9390
9392 0 408813 134115 191840 -1 9391
9393 0 408669 134855 191960 -1 9392
9394 0 408559 135201 192160 -1 9393
9395 0 408363 135345 192360 -1 9394
9396 0 408195 135649 192520 -1 9395
9397 0 408133 136139 192680 -1 9396
9398 0 407933 136479 192840 -1 9397
9399 0 407975 136805 192960 -1 9398
9400 0 407743 136989 193080 -1 9399
9401 0 407575 137397 193200 -1 9400
9402 0 406597 138523 193240 -1 9401
9403 0 406363 139121 193360 -1 9402
9404 0 406191 139333 193520 -1 9403
9405 0 405549 139927 193640 -1 9404
9406 0 404905 140603 193800 -1 9405
9407 0 404304.12 141569.62 193880 -1 9406
9408 0 403954.9 142277.9 194000 -1 9407
9409 0 403424.3 142978.7 194160 -1 9408
9410 0 403084.28 143672.52 194320 -1 9409
9411 0 402195.2 144722.44 194400 -1 9410
9412 0 402051 144962.67 194440 -1 9411
9413 0 401763.28 145443.81 194520 -1 9412
9414 0 401608 145873 194600 -1 9413
9415 0 401453 146302 194680 -1 9414
9416 0 401217 147242 194800 -1 9415
9417 0 401119 147540 194960 -1 9416
9418 0 400743 147700 195080 -1 9417
9419 0 400523 147860 195200 -1 9418
9420 0 399851 148124 195320 -1 9419
9421 0 399625 148966 195440 -1 9420
9422 0 399113 149602 195560 -1 9421
9423 0 398615 149996 195720 -1 9422
9424 0 398187 150140 195840 -1 9423
9425 0 398099 150196 196000 -1 9424
9426 0 397875 150504 196160 -1 9425
9427 0 397633 150794 196280 -1 9426
9428 0 397341 151026 196440 -1 9427
9429 0 397245 151126 196600 -1 9428
9430 0 397101 151298 196760 -1 9429
9431 0 396797 151446 196920 -1 9430
9432 0 396417 151634 197040 -1 9431
9433 0 396327 151824 197200 -1 9432
9434 0 396083 152108 197320 -1 9433
9435 0 396048.34 152145.33 197360 -1 9434
9436 0 395979 152220 197440 -1 9435
9437 0 395459 152536 197640 -1 9436
9438 0 395351.66 152648.67 197680 -1 9437
9439 0 395137 152874 197760 -1 9438
9440 0 394685 153382 197880 -1 9439
9441 0 394627 153429.33 197920 -1 9440
9442 0 394337 153666 198120 -1 9441
9443 0 393927 154156 198280 -1 9442
9444 0 393927 154584 198440 -1 9443
9445 0 393571 155000 198640 -1 9444
9446 0 393005 155490 198760 -1 9445
9447 0 392573 155858 198920 -1 9446
9448 0 392157 156094 199040 -1 9447
9449 0 391292 156646 199160 -1 9448
9450 0 390615 156832 199320 -1 9449
9451 0 388681 158202 199360 -1 9450
9452 0 388091 159048 199520 -1 9451
9453 0 388037 158578 199680 -1 9452
9454 0 387665 158706 199800 -1 9453
9455 0 387537 158734 199920 -1 9454
9456 0 386861 158590 200080 -1 9455
9457 0 386885 158738 200200 -1 9456
9458 0 387297 159018 200280 -1 9457
9459 0 386743 158596 200320 -1 9458
9460 0 386763 158532 200360 -1 9459
9461 0 386359 158228 200400 -1 9460
9462 0 386151 157936 200320 -1 9461
9463 0 386047 157740 200240 -1 9462
9464 0 385999 157636 200200 -1 9463
9465 0 386055 157700 200360 -1 9462
9466 0 385987 157600 200400 -1 9465
9467 0 385983 157600 200480 -1 9466
9468 0 386308.6 157499.47 200480 -1 9467
9469 0 386191.8 157487.56 200520 -1 9468
9470 0 386098.8 157389.31 200560 -1 9469
9471 0 386095.2 157266.55 200560 -1 9470
9472 0 386094.38 157124.77 200520 -1 9471
9473 0 386053.16 156978.5 200480 -1 9472
9474 0 385997.6 156795.45 200400 -1 9473
9475 0 385966.38 156766.92 200520 -1 9474
9476 0 385896.2 156713.22 200560 -1 9475
9477 0 385813.44 156639.7 200640 -1 9476
9478 0 386449.7 157458.55 200400 -1 9468
9479 0 386459.8 157368.77 200320 -1 9478
9480 0 386459.16 157214.02 200240 -1 9479
9481 0 386465.78 157134.1 200200 -1 9480
9482 0 386517.34 157071.2 200160 -1 9481
9483 0 386516 156977.4 200120 -1 9482
9484 0 386635.1 156783.11 200080 -1 9483
9485 0 386696.88 156571.12 200040 -1 9484
9486 0 386650.12 156516.9 2e+05 -1 9485
9487 0 386638.12 156510.03 199960 -1 9486
9488 0 386673.75 156494.58 199880 -1 9487
9489 0 386717.3 156483.94 199800 -1 9488
9490 0 386806.25 156454.03 199680 -1 9489
9491 0 386852.8 156516.02 199600 -1 9490
9492 0 386905.75 156527.98 199520 -1 9491
9493 0 387011.5 156435.52 199440 -1 9492
9494 0 387024.88 156354.8 199360 -1 9493
9495 0 387045.56 156311.98 199240 -1 9494
9496 0 387071.16 156314.02 199120 -1 9495
9497 0 387146.8 156312.39 199000 -1 9496
9498 0 387185.66 156252.55 198960 -1 9497
9499 0 387278.2 156158.78 198920 -1 9498
9500 0 387275.6 156054.33 198800 -1 9499
9501 0 387303.38 156048.7 198720 -1 9500
9502 0 387311.53 156163.84 198640 -1 9501
9503 0 387380.7 156218.47 198560 -1 9502
9504 0 387440.44 156208.75 198480 -1 9503
9505 0 387445.66 156100.42 198400 -1 9504
9506 0 387438.56 156089.12 198360 -1 9505
9507 0 387435.8 156102.72 198320 -1 9506
9508 0 387455.8 156120.98 198240 -1 9507
9509 0 387406.88 156097.45 198160 -1 9508
9510 0 387369.38 156076.47 198080 -1 9509
9511 0 387441.75 156087.2 197960 -1 9510
9512 0 387391.9 156017.4 197840 -1 9511
9513 0 387319.3 155888.25 197840 -1 9512
9514 0 387358.6 155795.31 197800 -1 9513
9515 0 387340.3 155709 197720 -1 9514
9516 0 387298.28 155628.81 197680 -1 9515
9517 0 387108.03 155567.38 197680 -1 9516
9518 0 387078.9 155497.33 197640 -1 9517
9519 0 387083.62 155415.78 197560 -1 9518
9520 0 387117.06 155353.25 197480 -1 9519
9521 0 387121.84 155333.62 197440 -1 9520
9522 0 385848.84 157431.56 200520 -1 9467
9523 0 385793.44 157199.47 200560 -1 9522
9524 0 385681.62 156963.45 200600 -1 9523
9525 0 385545.56 156837.16 200640 -1 9524
9526 0 385309 156686.73 200720 -1 9525
9527 0 385127.66 156524.39 200800 -1 9526
9528 0 385051.97 156456.14 200840 -1 9527
9529 0 384937.75 156303.9 200880 -1 9528
9530 0 384796.25 156192.28 200920 -1 9529
9531 0 384699.12 156119.34 200960 -1 9530
9532 0 384593.88 156015.2 201000 -1 9531
9533 0 384454.16 155907.4 201080 -1 9532
9534 0 384410.25 155857.61 201200 -1 9533
9535 0 384449.44 155727.67 201360 -1 9534
9536 0 384610.12 155384.22 201400 -1 9535
9537 0 384829.84 155261.69 201440 -1 9536
9538 0 384755.53 155077.23 201320 -1 9537
9539 0 384749.2 154867.16 201280 -1 9538
9540 0 384796.2 154858.27 201240 -1 9539
9541 0 384856.66 154788.52 201160 -1 9540
9542 0 384884.16 154710.72 201080 -1 9541
9543 0 384950.94 154663.3 201000 -1 9542
9544 0 385025.38 154667.9 200960 -1 9543
9545 0 385142.03 154707.34 200880 -1 9544
9546 0 385220.3 154708.62 200800 -1 9545
9547 0 385311.3 154749.02 200680 -1 9546
9548 0 385430.06 154827.62 200520 -1 9547
9549 0 385408.7 154806.33 200480 -1 9548
9550 0 385373.12 154759.5 200400 -1 9549
9551 0 385204.9 154610.12 200280 -1 9550
9552 0 385091.06 154552.73 200240 -1 9551
9553 0 384981.6 154448.9 200200 -1 9552
9554 0 384905.22 154386.48 200160 -1 9553
9555 0 384743.25 154151.44 200080 -1 9554
9556 0 384429.03 153966.3 2e+05 -1 9555
9557 0 384455.53 153978.88 199920 -1 9556
9558 0 384482.34 154048.81 199640 -1 9557
9559 0 384106.25 153810.98 199600 -1 9558
9560 0 383841.34 153702.52 199480 -1 9559
9561 0 383735.22 153590.19 199360 -1 9560
9562 0 383743.8 153544.36 199160 -1 9561
9563 0 383619.62 153326.92 199040 -1 9562
9564 0 383530.06 153144.81 198920 -1 9563
9565 0 383416.78 153036.6 198840 -1 9564
9566 0 383247.22 152801.23 198760 -1 9565
9567 0 383105 152671.6 198720 -1 9566
9568 0 382771.03 152544.95 198760 -1 9567
9569 0 382543.25 152557.47 198720 -1 9568
9570 0 382389.8 152850.98 198720 -1 9569
9571 0 382395.2 152920.36 198800 -1 9570
9572 0 382168.6 153066.36 198760 -1 9571
9573 0 382142.53 153101.03 198720 -1 9572
9574 0 382147.94 153122.42 198640 -1 9573
9575 0 382188.06 153111.1 198560 -1 9574
9576 0 382269.1 153072.4 198480 -1 9575
9577 0 382305.78 153055.7 198400 -1 9576
9578 0 382346.06 153018.61 198320 -1 9577
9579 0 382361.62 153045.44 198280 -1 9578
9580 0 382338.28 153022.98 198240 -1 9579
9581 0 382326.3 153040.94 198160 -1 9580
9582 0 382303.4 153004.2 198080 -1 9581
9583 0 382194.38 152936.28 197960 -1 9582
9584 0 382274 152908.64 197880 -1 9583
9585 0 382286.44 152935.78 197840 -1 9584
9586 0 382069 152868.38 197680 -1 9585
9587 0 381998.88 152840.8 197600 -1 9586
9588 0 381961.44 152814.1 197560 -1 9587
9589 0 381945.12 152814.73 197520 -1 9588
9590 0 381867 152838.88 197480 -1 9589
9591 0 381807.03 152852.62 197400 -1 9590
9592 0 381751.06 152943.52 197320 -1 9591
9593 0 381729.97 152922.53 197240 -1 9592
9594 0 381613.06 152941.67 197160 -1 9593
9595 0 381590.38 153013.78 197120 -1 9594
9596 0 381583.22 153088.39 197080 -1 9595
9597 0 381541.5 153180.36 197040 -1 9596
9598 0 381519.3 153249.38 197000 -1 9597
9599 0 381568.1 153268.4 196920 -1 9598
9600 0 382448.16 152381.55 198680 -1 9569
9601 0 382435.84 152204.9 198600 -1 9600
9602 0 382650.4 151929.97 198640 -1 9601
9603 0 382744.2 151885.83 198720 -1 9602
9604 0 383045.62 151725.31 198800 -1 9603
9605 0 383167.5 151648.81 198880 -1 9604
9606 0 383459.8 151175.95 198880 -1 9605
9607 0 383578.03 151075.56 198920 -1 9606
9608 0 384051.34 150922.86 198960 -1 9607
9609 0 384311.78 150862.72 199000 -1 9608
9610 0 384416.8 150902.1 199040 -1 9609
9611 0 384513.38 150967.38 199120 -1 9610
9612 0 384594.7 151024.4 199200 -1 9611
9613 0 384677.56 151072.14 199320 -1 9612
9614 0 384784.75 151042.06 199440 -1 9613
9615 0 384803.78 151068.16 199560 -1 9614
9616 0 384835.62 151079.58 199640 -1 9615
9617 0 384918.97 150999.42 199720 -1 9616
9618 0 385055.25 150915.25 199800 -1 9617
9619 0 385186.47 150953.44 199880 -1 9618
9620 0 385266.94 151020.27 199960 -1 9619
9621 0 385289.12 151065.62 2e+05 -1 9620
9622 0 385444.44 151177.73 200040 -1 9621
9623 0 385597.88 151355.38 200080 -1 9622
9624 0 385819 151572.62 200120 -1 9623
9625 0 386067.62 151665.98 200160 -1 9624
9626 0 386555.7 151495.47 200160 -1 9625
9627 0 386852.72 151632.81 200280 -1 9626
9628 0 387098.03 151685.2 200320 -1 9627
9629 0 387271.44 151609.89 200360 -1 9628
9630 0 387471.53 151481.97 200400 -1 9629
9631 0 387502.06 151562.17 200480 -1 9630
9632 0 387396.12 151558.9 200680 -1 9631
9633 0 387237.84 151413.4 200800 -1 9632
9634 0 387226.5 151587.92 200800 -1 9633
9635 0 387132.94 151535.97 200880 -1 9634
9636 0 387006.44 151489.6 200960 -1 9635
9637 0 386961.3 151470.1 201000 -1 9636
9638 0 386955.66 151583.6 201040 -1 9637
9639 0 387157.56 151307.3 200840 -1 9633
9640 0 387022.66 151176.64 200840 -1 9639
9641 0 386925.2 151053.05 200800 -1 9640
9642 0 386615.53 150909.67 200840 -1 9641
9643 0 386445.5 150902.36 200880 -1 9642
9644 0 386353.56 150801.73 200920 -1 9643
9645 0 386197.34 150660.64 200960 -1 9644
9646 0 385935.97 150470.4 201000 -1 9645
9647 0 385775.53 150367.89 201000 -1 9646
9648 0 385809.44 150399.36 200960 -1 9647
9649 0 385892.38 150441.23 200880 -1 9648
9650 0 385959.06 150523.23 200800 -1 9649
9651 0 386015.8 150607.81 200720 -1 9650
9652 0 386054.56 150641.27 200680 -1 9651
9653 0 386016.3 150553.08 200640 -1 9652
9654 0 385948.2 150420.84 200680 -1 9653
9655 0 385882.38 150315.22 200720 -1 9654
9656 0 385879.75 150196.67 200680 -1 9655
9657 0 385898.94 150196.67 200640 -1 9656
9658 0 385925 150150.38 200560 -1 9657
9659 0 385896.88 150173.98 200520 -1 9658
9660 0 385901.7 150160.8 200480 -1 9659
9661 0 385899.88 150107.39 200400 -1 9660
9662 0 385907.06 150109.17 200360 -1 9661
9663 0 385916 149968.8 200280 -1 9662
9664 0 385792.3 149809.34 200200 -1 9663
9665 0 385871.62 149794.6 200160 -1 9664
9666 0 385822.56 149716.84 200120 -1 9665
9667 0 385796 149638.6 200080 -1 9666
9668 0 385765.6 149532.94 200040 -1 9667
9669 0 385847.47 149507.66 2e+05 -1 9668
9670 0 385865.7 149455.62 199960 -1 9669
9671 0 385990.94 149325.58 199920 -1 9670
9672 0 386081.3 149266.22 199840 -1 9671
9673 0 386113.28 149228.97 199800 -1 9672
9674 0 386158.62 149115.38 199720 -1 9673
9675 0 386161.66 149010.52 199640 -1 9674
9676 0 386182.8 148932.06 199600 -1 9675
9677 0 386232.44 148823.5 199560 -1 9676
9678 0 386326.16 148822.5 199520 -1 9677
9679 0 386348.5 148829.48 199480 -1 9678
9680 0 386398.84 148793.97 199440 -1 9679
9681 0 386407.66 148811.14 199400 -1 9680
9682 0 386603 148830.66 199320 -1 9681
9683 0 386965.88 148744.84 199320 -1 9682
9684 0 387082.3 148795.66 199320 -1 9683
9685 0 387274.3 148731.97 199320 -1 9684
9686 0 387442.75 148702.97 199320 -1 9685
9687 0 387758.88 148502.08 199280 -1 9686
9688 0 387906.3 148503 199280 -1 9687
9689 0 388018.94 148529.33 199240 -1 9688
9690 0 388109.38 148549.95 199200 -1 9689
9691 0 388244.88 148590.47 199160 -1 9690
9692 0 388313.12 148678.9 199080 -1 9691
9693 0 388580.75 148679.17 199000 -1 9692
9694 0 388619.34 148624.03 198960 -1 9693
9695 0 388672.38 148638.97 198880 -1 9694
9696 0 388692.38 148579.55 198760 -1 9695
9697 0 388699.75 148577.44 198680 -1 9696
9698 0 385613 149656.06 200120 -1 9664
9699 0 387524.2 151967.66 200480 -1 9631
9700 0 387590.5 152087.7 200520 -1 9699
9701 0 387562.25 152082.11 200600 -1 9700
9702 0 387507.03 152043.33 200680 -1 9701
9703 0 387453.66 151997.8 200760 -1 9702
9704 0 387417.7 151960.97 200840 -1 9703
9705 0 387396.53 151916.7 200880 -1 9704
9706 0 383881.38 150765.3 199040 -1 9608
9707 0 383781.8 150557.31 199040 -1 9706
9708 0 383764.2 150454.12 199000 -1 9707
9709 0 383745.56 150346.66 198960 -1 9708
9710 0 383898.38 150165.89 198920 -1 9709
9711 0 383909.38 150101.6 198880 -1 9710
9712 0 383859.12 149995.7 198840 -1 9711
9713 0 383750.56 149950.03 198800 -1 9712
9714 0 383708.06 149847.52 198720 -1 9713
9715 0 383726.12 149726.48 198640 -1 9714
9716 0 383781.75 149701.77 198680 -1 9715
9717 0 383832.12 149696.55 198760 -1 9716
9718 0 383848.8 149663.27 198840 -1 9717
9719 0 383823.53 149653.19 198920 -1 9718
9720 0 383844.56 149676.92 199000 -1 9719
9721 0 383816.8 149642.92 199040 -1 9720
9722 0 383783.5 149607.55 199000 -1 9721
9723 0 383743.62 149530.3 198920 -1 9722
9724 0 383726.12 149449.06 198840 -1 9723
9725 0 383701.56 149429.61 198800 -1 9724
9726 0 383785.5 150656.25 199080 -1 9706
9727 0 383724.5 150568.81 199120 -1 9726
9728 0 382044.4 152444.88 198680 -1 9600
9729 0 381901.44 152469.36 198720 -1 9728
9730 0 381696.3 152449.27 198760 -1 9729
9731 0 381723.88 152524.88 198840 -1 9730
9732 0 381822 152555.61 198920 -1 9731
9733 0 382039.88 152508.05 198960 -1 9732
9734 0 382148.88 152567.97 199000 -1 9733
9735 0 381715.78 152689.4 198760 -1 9730
9736 0 381620.44 152713.17 198680 -1 9735
9737 0 381575.12 152667.22 198600 -1 9736
9738 0 381495.56 152632.42 198520 -1 9737
9739 0 381242.22 152723.44 198400 -1 9738
9740 0 381044.8 152811.77 198320 -1 9739
9741 0 381005.88 152836.05 198240 -1 9740
9742 0 380989.38 152834.97 198160 -1 9741
9743 0 381551.75 152256.56 198760 -1 9730
9744 0 381120.62 152167.34 198760 -1 9743
9745 0 380865.78 152059.88 198680 -1 9744
9746 0 380429.94 152255.19 198680 -1 9745
9747 0 380458.62 152410.78 198760 -1 9746
9748 0 380514.16 152532.44 198800 -1 9747
9749 0 380343.16 152733.31 198800 -1 9748
9750 0 380537.56 152902.05 198840 -1 9749
9751 0 380705.44 152981.97 198880 -1 9750
9752 0 380897.56 153038.39 199000 -1 9751
9753 0 381001.94 153050.19 199120 -1 9752
9754 0 381126.5 153084.22 199240 -1 9753
9755 0 381165.38 153120.81 199280 -1 9754
9756 0 381217.9 153252.42 199280 -1 9755
9757 0 381171.56 153315.42 199240 -1 9756
9758 0 381082.25 153402.7 199200 -1 9757
9759 0 381076.44 153435.53 199160 -1 9758
9760 0 381049.38 153561.88 199080 -1 9759
9761 0 381007.5 153580.95 198960 -1 9760
9762 0 380982.62 153561.38 198880 -1 9761
9763 0 380968.5 153551.02 198840 -1 9762
9764 0 380808.62 153515.06 198800 -1 9763
9765 0 380648.44 153491.62 198760 -1 9764
9766 0 380487.44 153402.9 198720 -1 9765
9767 0 380376.2 153378.03 198680 -1 9766
9768 0 380224.44 153360.8 198560 -1 9767
9769 0 380216.5 153321.17 198480 -1 9768
9770 0 380274.7 153259.08 198440 -1 9769
9771 0 380449.22 153148.11 198400 -1 9770
9772 0 380648.47 153141.08 198400 -1 9771
9773 0 380860.3 153185.56 198280 -1 9772
9774 0 380228.16 152652.52 198680 -1 9749
9775 0 380761.4 151835.14 198560 -1 9745
9776 0 380666.88 151678.2 198440 -1 9775
9777 0 380653.3 151543.38 198320 -1 9776
9778 0 380412.8 151516.38 198280 -1 9777
9779 0 380248.94 151329.72 198240 -1 9778
9780 0 380127.97 151274.47 198200 -1 9779
9781 0 379979.44 151214.16 198120 -1 9780
9782 0 379907.66 151041.1 198000 -1 9781
9783 0 379777.16 151017.88 197960 -1 9782
9784 0 379592.1 151099.97 197920 -1 9783
9785 0 379462.12 151080.56 197880 -1 9784
9786 0 379040.6 151112.12 197840 -1 9785
9787 0 378633.5 151155.14 197800 -1 9786
9788 0 378484.75 151193.84 197760 -1 9787
9789 0 378353.3 151204.48 197720 -1 9788
9790 0 378258.22 151220.62 197680 -1 9789
9791 0 378069.25 151213.39 197600 -1 9790
9792 0 378010.94 151188.47 197480 -1 9791
9793 0 378015.3 151195.03 197360 -1 9792
9794 0 377755.9 150864.42 197360 -1 9793
9795 0 377612.62 150843.67 197280 -1 9794
9796 0 377533.44 150779.94 197200 -1 9795
9797 0 377390.16 150715.66 197080 -1 9796
9798 0 377325.2 150669.89 197000 -1 9797
9799 0 377246.3 150624.78 196880 -1 9798
9800 0 377219.7 150640.89 196800 -1 9799
9801 0 377179.7 150660.61 196680 -1 9800
9802 0 377196.7 150607.34 196560 -1 9801
9803 0 377181.06 150630.86 196440 -1 9802
9804 0 377129 150609.56 196320 -1 9803
9805 0 377074.4 150627.7 196200 -1 9804
9806 0 377059.12 150626.77 196080 -1 9805
9807 0 377004.38 150609.25 195960 -1 9806
9808 0 376957.75 150612.98 195840 -1 9807
9809 0 376891.5 150614.05 195680 -1 9808
9810 0 376848.38 150633.81 195520 -1 9809
9811 0 376857.75 150645.34 195360 -1 9810
9812 0 376831.16 150722.5 195200 -1 9811
9813 0 376754.9 150738.97 195080 -1 9812
9814 0 376572.56 150774.72 194960 -1 9813
9815 0 376541.3 150776.58 194880 -1 9814
9816 0 376487 150808.73 194760 -1 9815
9817 0 376451.25 150808.31 194720 -1 9816
9818 0 376416.06 150809.94 194680 -1 9817
9819 0 376291.88 150852.33 194640 -1 9818
9820 0 376203.38 150845.92 194560 -1 9819
9821 0 376117.38 150839.19 194440 -1 9820
9822 0 376049.62 150878.77 194280 -1 9821
9823 0 375858.22 150897.1 194120 -1 9822
9824 0 375464.88 150948.12 194000 -1 9823
9825 0 375247.94 151091.7 193960 -1 9824
9826 0 375256.5 151150.33 193880 -1 9825
9827 0 375191.56 151242.73 193800 -1 9826
9828 0 375172.97 151268.88 193720 -1 9827
9829 0 375074.12 151318.72 193600 -1 9828
9830 0 374978.94 151374.97 193520 -1 9829
9831 0 375024.75 151482.39 193440 -1 9830
9832 0 375102.84 151607.58 193360 -1 9831
9833 0 375111.2 151660.38 193280 -1 9832
9834 0 375044.56 151777.12 193240 -1 9833
9835 0 375002.2 151912.53 193160 -1 9834
9836 0 374873.78 151794.31 193000 -1 9835
9837 0 374785.94 151659.03 192880 -1 9836
9838 0 374716.44 151601.25 192760 -1 9837
9839 0 374717.3 151618.61 192640 -1 9838
9840 0 374747.5 151592.66 192480 -1 9839
9841 0 374881.3 151590.55 192440 -1 9840
9842 0 374977.34 151545.45 192360 -1 9841
9843 0 375095.5 151522.83 192280 -1 9842
9844 0 375157.8 151503.81 192240 -1 9843
9845 0 375236.2 151458.27 192160 -1 9844
9846 0 375291.9 151408.5 192040 -1 9845
9847 0 375478.2 151300.73 191920 -1 9846
9848 0 375555.25 151211.08 191800 -1 9847
9849 0 375600.5 151160.62 191680 -1 9848
9850 0 375654.75 151089.78 191560 -1 9849
9851 0 375677.5 151088.33 191440 -1 9850
9852 0 375729.25 151043.72 191320 -1 9851
9853 0 375751.56 151037.78 191160 -1 9852
9854 0 375754.5 150993.48 191000 -1 9853
9855 0 375689.9 150975.97 190840 -1 9854
9856 0 375632.56 150984.33 190680 -1 9855
9857 0 375591.2 150921.39 190560 -1 9856
9858 0 375627.06 150873.95 190520 -1 9857
9859 0 375613.88 150835.61 190480 -1 9858
9860 0 375599.56 150787.28 190440 -1 9859
9861 0 375596.5 150718.16 190360 -1 9860
9862 0 375623.7 150668.27 190280 -1 9861
9863 0 375635.12 150657.61 190200 -1 9862
9864 0 375681.06 150599.08 190080 -1 9863
9865 0 375714.12 150588.7 189960 -1 9864
9866 0 375658.44 150687.36 189840 -1 9865
9867 0 375579.62 150746.52 189720 -1 9866
9868 0 375513.4 150741.05 189600 -1 9867
9869 0 375454.62 150733.3 189480 -1 9868
9870 0 375403.72 150719.12 189360 -1 9869
9871 0 375374.5 150697.31 189280 -1 9870
9872 0 375334.88 150646.75 189200 -1 9871
9873 0 375261.88 150624.23 189080 -1 9872
9874 0 375188.25 150611 189040 -1 9873
9875 0 375100.44 150571.34 189000 -1 9874
9876 0 375046.97 150563.8 188960 -1 9875
9877 0 374981.38 150583.03 188880 -1 9876
9878 0 374957 150599.92 188800 -1 9877
9879 0 374962.66 150603.45 188720 -1 9878
9880 0 374824.5 150507.86 188720 -1 9879
9881 0 374735.38 150468.95 188640 -1 9880
9882 0 374642.2 150466.69 188560 -1 9881
9883 0 374564.94 150461.72 188480 -1 9882
9884 0 374547.34 150460.55 188400 -1 9883
9885 0 374571.7 150457.84 188360 -1 9884
9886 0 374532.56 150429.88 188240 -1 9885
9887 0 374517.94 150428.12 188120 -1 9886
9888 0 374564.25 150435.73 188000 -1 9887
9889 0 374559.8 150411.42 187920 -1 9888
9890 0 374455.9 150474.73 187920 -1 9889
9891 0 374415.06 150495.95 187880 -1 9890
9892 0 374388.5 150434.56 187800 -1 9891
9893 0 374396.8 150375.5 187720 -1 9892
9894 0 374271.88 150280.3 187600 -1 9893
9895 0 374183.9 150159.52 187520 -1 9894
9896 0 374163.44 150085.67 187480 -1 9895
9897 0 374176.94 149987.7 187440 -1 9896
9898 0 374225 149889.22 187360 -1 9897
9899 0 374275.12 149880.4 187240 -1 9898
9900 0 374265.5 149856.89 187160 -1 9899
9901 0 374190.7 149918.66 187040 -1 9900
9902 0 374168.3 150088.61 186880 -1 9901
9903 0 374123.06 150244.69 186800 -1 9902
9904 0 374089.3 150350.33 186720 -1 9903
9905 0 374123.25 150471.08 186680 -1 9904
9906 0 374059.25 150661.14 186680 -1 9905
9907 0 373886.06 150721.95 186720 -1 9906
9908 0 373604.03 150870.78 186840 -1 9907
9909 0 373544 150887.88 186880 -1 9908
9910 0 373496.7 150969.92 186960 -1 9909
9911 0 374140.7 150650.89 186600 -1 9906
9912 0 374152.56 150680.25 186520 -1 9911
9913 0 374224.7 150667 186400 -1 9912
9914 0 374371.94 150678.89 186320 -1 9913
9915 0 374469.66 150662.62 186240 -1 9914
9916 0 374524.2 150603.58 186200 -1 9915
9917 0 374538.7 150534 186120 -1 9916
9918 0 374564.44 150507.33 186080 -1 9917
9919 0 374543.38 150478.23 186000 -1 9918
9920 0 374528.88 150514.42 185800 -1 9919
9921 0 374430.25 150214.16 185720 -1 9920
9922 0 374441.75 150106.27 185680 -1 9921
9923 0 374480.8 149998.3 185640 -1 9922
9924 0 374526.16 149899.06 185560 -1 9923
9925 0 374556.06 149799.58 185520 -1 9924
9926 0 374558 149731.75 185480 -1 9925
9927 0 374537.3 149658.27 185440 -1 9926
9928 0 374546.2 149626.72 185400 -1 9927
9929 0 374499.88 149543.4 185320 -1 9928
9930 0 374394.25 149527.62 185280 -1 9929
9931 0 374301.5 149655.16 185400 -1 9930
9932 0 374293.72 149692.78 185440 -1 9931
9933 0 374360.84 149492.19 185200 -1 9930
9934 0 374388.56 149459.83 185120 -1 9933
9935 0 374404.8 149376.3 185040 -1 9934
9936 0 374450.2 149230.42 184960 -1 9935
9937 0 374464.88 149079.9 184880 -1 9936
9938 0 374469.62 148969.92 184800 -1 9937
9939 0 374465.34 148910.7 184720 -1 9938
9940 0 374487.78 148748.06 184680 -1 9939
9941 0 374480.62 148688.61 184640 -1 9940
9942 0 374527.44 148493.73 184520 -1 9941
9943 0 374540.38 148420.75 184440 -1 9942
9944 0 374533.12 148297.67 184320 -1 9943
9945 0 374552.88 148172.78 184200 -1 9944
9946 0 374589.56 148109.94 184080 -1 9945
9947 0 374567.25 148044.23 184000 -1 9946
9948 0 374430.94 150569.16 185640 -1 9920
9949 0 374401.7 150555.19 185560 -1 9948
9950 0 374445.3 150480.61 185480 -1 9949
9951 0 374632.06 151649.2 192400 -1 9840
9952 0 374579.5 151688.36 192280 -1 9951
9953 0 374544.25 151739.52 192240 -1 9952
9954 0 374541.3 151761.23 192200 -1 9953
9955 0 374526.9 151861.53 192120 -1 9954
9956 0 374515.6 151926.78 192080 -1 9955
9957 0 374540.94 151793.66 192040 -1 9956
9958 0 374518.88 151722.67 191960 -1 9957
9959 0 374455.56 151671.78 191920 -1 9958
9960 0 374451.88 151657.67 191840 -1 9959
9961 0 374513.44 151711.83 191760 -1 9960
9962 0 374516.3 151821.1 191640 -1 9961
9963 0 374585 151874.75 191520 -1 9962
9964 0 374638.28 151866.77 191440 -1 9963
9965 0 374533.25 152097.16 192040 -1 9956
9966 0 374563.34 152124.86 191880 -1 9965
9967 0 374465 152225.22 191880 -1 9966
9968 0 374431.62 152289.45 191960 -1 9967
9969 0 374489.25 152330.97 191840 -1 9968
9970 0 374514.88 152306.02 191760 -1 9969
9971 0 374504.56 152320 191680 -1 9970
9972 0 374511.38 152344.8 191600 -1 9971
9973 0 374480.5 152399.45 191480 -1 9972
9974 0 374396.38 152453.86 191400 -1 9973
9975 0 374347.7 152422.52 191360 -1 9974
9976 0 374291.12 152382.7 191320 -1 9975
9977 0 374360.03 152528.31 191320 -1 9974
9978 0 374242.06 152562.28 191280 -1 9977
9979 0 374969.3 152055.84 193240 -1 9835
9980 0 374949.88 152202.83 193360 -1 9979
9981 0 374997.75 152413.33 193360 -1 9980
9982 0 375103 152449.47 193320 -1 9981
9983 0 375071.88 152578.83 193360 -1 9982
9984 0 375106.5 152634.2 193440 -1 9983
9985 0 375145.03 152681.69 193520 -1 9984
9986 0 375120 152873.89 193600 -1 9985
9987 0 375142.4 152964.77 193560 -1 9986
9988 0 375142.3 153043.64 193520 -1 9987
9989 0 375180.25 153097.42 193480 -1 9988
9990 0 375221.06 153124.88 193440 -1 9989
9991 0 375343.28 153261.81 193360 -1 9990
9992 0 375378.38 153315.14 193280 -1 9991
9993 0 375400 153371.6 193200 -1 9992
9994 0 375422.94 153450.52 193160 -1 9993
9995 0 375603.72 153505.75 193120 -1 9994
9996 0 375011.94 153110.34 193520 -1 9988
9997 0 374975.62 153078.52 193560 -1 9996
9998 0 374930.3 153056.17 193640 -1 9997
9999 0 375248.06 152368.02 193440 -1 9982
10000 0 375278.06 152382 193520 -1 9999
10001 0 375293.4 152391.56 193600 -1 10000
10002 0 375193.12 152482.77 193680 -1 10001
10003 0 375138.53 152498.4 193760 -1 10002
10004 0 382108.94 152405.62 198640 -1 9728
10005 0 382149.38 152387.9 198560 -1 10004
10006 0 382128.22 152339.11 198480 -1 10005
10007 0 382111.38 152362.72 198400 -1 10006
10008 0 382074.75 152309.89 198320 -1 10007
10009 0 382045.44 152302.39 198240 -1 10008
10010 0 381995.8 152252.39 198160 -1 10009
10011 0 381855.75 152190.28 198080 -1 10010
10012 0 381767.4 152068.52 198000 -1 10011
10013 0 384963.38 154321.95 199600 -1 9558
10014 0 385034.2 154344.08 199560 -1 10013
10015 0 385114.88 154363.12 199480 -1 10014
10016 0 385229.62 154358.34 199400 -1 10015
10017 0 385272.25 154343.67 199360 -1 10016
10018 0 385360.8 154279.73 199320 -1 10017
10019 0 385599.62 154260.23 199280 -1 10018
10020 0 385900.9 154318.58 199280 -1 10019
10021 0 386027.34 154235.78 199280 -1 10020
10022 0 386204.44 154178.38 199240 -1 10021
10023 0 386282.66 154161.55 199160 -1 10022
10024 0 386408 154073.06 199080 -1 10023
10025 0 386456.6 154025.2 199000 -1 10024
10026 0 386407 153926.86 198920 -1 10025
10027 0 386382.06 153879.84 198880 -1 10026
10028 0 386068 154445.88 199320 -1 10020
10029 0 386326 154609.7 199320 -1 10028
10030 0 386350.62 154617.39 199360 -1 10029
10031 0 386373 154682.14 199440 -1 10030
10032 0 386438.12 154696.64 199520 -1 10031
10033 0 385108.06 155277.61 201480 -1 9537
10034 0 385177.7 155301.42 201560 -1 10033
10035 0 385257.88 155393.27 201640 -1 10034
10036 0 385309 155491.38 201760 -1 10035
10037 0 385373.06 155518.28 201800 -1 10036
10038 0 385430.3 155489.98 201840 -1 10037
10039 0 385526.16 155512.39 201880 -1 10038
10040 0 385594.06 155477.2 201960 -1 10039
10041 0 385867.75 155529.61 202040 -1 10040
10042 0 386036 155436.66 202080 -1 10041
10043 0 386154.7 155298.03 202120 -1 10042
10044 0 386341.94 155231.14 202080 -1 10043
10045 0 386435 155126.77 202080 -1 10044
10046 0 386552.78 155041.19 202120 -1 10045
10047 0 386586.7 155039.39 202160 -1 10046
10048 0 386676.75 154877.55 202200 -1 10047
10049 0 386801.3 154833.45 202160 -1 10048
10050 0 386837.56 154786.66 202120 -1 10049
10051 0 386915.5 154740.23 202080 -1 10050
10052 0 387079.06 154717.56 202040 -1 10051
10053 0 387306.6 154620.95 202000 -1 10052
10054 0 387697.72 154533.67 201960 -1 10053
10055 0 387737.56 154470.48 201880 -1 10054
10056 0 387824.62 154406 201880 -1 10055
10057 0 387967.34 154395.1 201880 -1 10056
10058 0 388161.88 154446.94 201920 -1 10057
10059 0 388330.03 154456.06 201920 -1 10058
10060 0 388533.16 154520.64 201920 -1 10059
10061 0 388727.88 154402.97 201920 -1 10060
10062 0 388702.44 154362.16 201960 -1 10061
10063 0 388738.9 154313.12 202000 -1 10062
10064 0 386379.53 155345.33 202240 -1 10044
10065 0 386410.62 155371.95 202280 -1 10064
10066 0 385580.7 155621.3 202080 -1 10040
10067 0 385536.12 155735 202120 -1 10066
10068 0 385519.16 155790.44 202200 -1 10067
10069 0 385562.56 155860.84 202280 -1 10068
10070 0 385600.62 155899.73 202320 -1 10069
10071 0 385845.75 156019.98 202360 -1 10070
10072 0 385975.5 155923.25 202240 -1 10071
10073 0 386024.2 155942.67 202160 -1 10072
10074 0 386157.4 158312.92 200480 -1 9461
10075 0 386059.94 158342.4 200600 -1 10074
10076 0 385774.06 158389.9 200720 -1 10075
10077 0 385536.75 158333.78 200840 -1 10076
10078 0 385480.12 158347.03 200880 -1 10077
10079 0 385274.7 158426.86 200960 -1 10078
10080 0 385172 158384.53 201000 -1 10079
10081 0 385099.97 158315.11 201040 -1 10080
10082 0 384862.88 158280.83 201080 -1 10081
10083 0 384827.88 158306.81 201120 -1 10082
10084 0 384779.8 158376.06 201200 -1 10083
10085 0 384713.5 158397.27 201280 -1 10084
10086 0 384620.75 158467.98 201400 -1 10085
10087 0 384240.44 158590.5 201480 -1 10086
10088 0 383973.38 158719.6 201440 -1 10087
10089 0 383829.22 158774.28 201360 -1 10088
10090 0 383763.06 158803.42 201320 -1 10089
10091 0 383486.47 158895.77 201240 -1 10090
10092 0 383394.56 158888.8 201280 -1 10091
10093 0 383264.6 158910.98 201360 -1 10092
10094 0 383125.38 158962.16 201440 -1 10093
10095 0 382989.44 159001.98 201480 -1 10094
10096 0 382863.88 158878.1 201400 -1 10095
10097 0 382796.84 158850.95 201360 -1 10096
10098 0 382652.94 158883.52 201320 -1 10097
10099 0 382492.38 158850.8 201280 -1 10098
10100 0 382395.28 158940.52 201240 -1 10099
10101 0 382184.72 158905.89 201240 -1 10100
10102 0 382113.06 158926.27 201200 -1 10101
10103 0 382058.5 158991.88 201120 -1 10102
10104 0 381894.44 158969.56 201040 -1 10103
10105 0 381592 158990.64 201080 -1 10104
10106 0 381499.75 159149.28 201120 -1 10105
10107 0 381486.7 159343.81 201200 -1 10106
10108 0 381422.4 159426.92 201200 -1 10107
10109 0 381323.06 159404.81 201160 -1 10108
10110 0 381177.3 159268.47 201160 -1 10109
10111 0 381116.75 159245.62 201120 -1 10110
10112 0 380960.62 159483.39 201160 -1 10111
10113 0 380989.94 159495.81 201200 -1 10112
10114 0 380971.7 159540.9 201120 -1 10112
10115 0 380824.7 159703.05 201120 -1 10114
10116 0 380792.4 159743.28 201000 -1 10115
10117 0 380822.88 159775.92 200960 -1 10116
10118 0 380961.38 159922.22 200880 -1 10117
10119 0 380990.38 159997.42 200840 -1 10118
10120 0 381027.6 160065.97 200800 -1 10119
10121 0 380915.12 160191.06 200760 -1 10120
10122 0 380962.94 160363.66 200640 -1 10121
10123 0 380919.3 160521.94 200560 -1 10122
10124 0 380930 160620.89 200480 -1 10123
10125 0 388188.44 159568.89 199360 -1 9452
10126 0 388528.44 159688.89 199400 -1 10125
10127 0 388563 159646 199560 -1 10126
10128 0 388635 159648 199600 -1 10127
10129 0 388937 159784 199640 -1 10128
10130 0 389215 159826 199680 -1 10129
10131 0 389284 159857 199480 -1 10130
10132 0 389350 159811 199360 -1 10131
10133 0 389368 159775 199240 -1 10132
10134 0 389564 159811 199240 -1 10133
10135 0 389636 159815 199280 -1 10134
10136 0 389740 159847 199320 -1 10135
10137 0 389840 159987 199200 -1 10136
10138 0 389952 160099 199160 -1 10137
10139 0 389956 160095 199040 -1 10138
10140 0 389952 160071 199000 -1 10139
10141 0 389368 159771 199200 -1 10133
10142 0 389368 159763 199120 -1 10141
10143 0 389324 159715 198960 -1 10142
10144 0 389320 159627 198840 -1 10143
10145 0 389280 159547 198720 -1 10144
10146 0 389252 159479 198560 -1 10145
10147 0 389284 159423 198480 -1 10146
10148 0 389236 159391 198440 -1 10147
10149 0 389140 159403 198320 -1 10148
10150 0 389116 159355 198200 -1 10149
10151 0 389032 159435 198080 -1 10150
10152 0 389160 159535 198000 -1 10151
10153 0 389120 159199 198080 -1 10151
10154 0 389068 159039 197920 -1 10153
10155 0 388904 158959 197880 -1 10154
10156 0 388644 158927 197760 -1 10155
10157 0 388544 158955 197680 -1 10156
10158 0 388336 158895 197600 -1 10157
10159 0 388256 158851 197480 -1 10158
10160 0 389350 159823 199720 -1 10130
10161 0 389534 159857 199760 -1 10160
10162 0 389716 159881 199800 -1 10161
10163 0 389824 160085 199840 -1 10162
10164 0 390037 160354 199800 -1 10163
10165 0 390109 160394 199760 -1 10164
10166 0 390205 160450 199720 -1 10165
10167 0 390329 160468 199680 -1 10166
10168 0 390463 160506 199640 -1 10167
10169 0 390481 160536 199560 -1 10168
10170 0 390517 160642 199480 -1 10169
10171 0 390660 160823 199440 -1 10170
10172 0 390785 160814 199520 -1 10171
10173 0 390873 160836 199560 -1 10172
10174 0 390953 160854 199600 -1 10173
10175 0 391115 161180 199640 -1 10174
10176 0 391582 161531 199760 -1 10175
10177 0 391989 161658 199720 -1 10176
10178 0 392241 161808 199680 -1 10177
10179 0 392490 162013 199720 -1 10178
10180 0 392854 162159 199600 -1 10179
10181 0 393675 162470 199560 -1 10180
10182 0 393853 162530 199680 -1 10181
10183 0 394198 162711 199520 -1 10182
10184 0 394172 162735 199440 -1 10183
10185 0 394278 162721 199360 -1 10184
10186 0 394322 162823 199280 -1 10185
10187 0 394390 162877 199200 -1 10186
10188 0 394407 162908 199120 -1 10187
10189 0 394443 162950 199040 -1 10188
10190 0 394495 162802 198960 -1 10189
10191 0 394465 162802 198920 -1 10190
10192 0 394487 162802 198840 -1 10191
10193 0 394537 162750 198800 -1 10192
10194 0 394537 162714 198760 -1 10193
10195 0 394571 162670 198680 -1 10194
10196 0 394533 162642 198560 -1 10195
10197 0 394577 162602 198440 -1 10196
10198 0 394517 162506 198280 -1 10197
10199 0 394485 162458 198160 -1 10198
10200 0 394385 162486 197960 -1 10199
10201 0 394201 162602 197920 -1 10200
10202 0 394061 162546 197800 -1 10201
10203 0 393869 162450 197760 -1 10202
10204 0 394037 162550 197720 -1 10202
10205 0 394009 162542 197640 -1 10204
10206 0 393929 162514 197560 -1 10205
10207 0 393889 162522 197480 -1 10206
10208 0 393805 162506 197360 -1 10207
10209 0 393685 162438 197280 -1 10208
10210 0 393641 162446 197200 -1 10209
10211 0 393604.12 162403.3 197080 -1 10210
10212 0 393502.22 162428.48 197000 -1 10211
10213 0 393441.88 162458.36 196920 -1 10212
10214 0 393309.88 162545.22 196840 -1 10213
10215 0 393185.22 162831.11 196840 -1 10214
10216 0 393154.22 162845.38 196760 -1 10215
10217 0 393208.62 163035.44 196680 -1 10216
10218 0 393278.88 163153.55 196640 -1 10217
10219 0 393263.8 163262.88 196600 -1 10218
10220 0 393235.25 163298.42 196480 -1 10219
10221 0 393139.03 163456.17 196400 -1 10220
10222 0 393102.8 163485.8 196360 -1 10221
10223 0 393097.66 163505.56 196320 -1 10222
10224 0 393109.53 163569.47 196280 -1 10223
10225 0 393121.44 163606.22 196240 -1 10224
10226 0 393130.84 163705.7 196120 -1 10225
10227 0 393198.94 163954.58 196080 -1 10226
10228 0 393203.75 163973.94 196000 -1 10227
10229 0 393167.6 163965.61 195880 -1 10228
10230 0 393079.75 163969.95 195800 -1 10229
10231 0 393055 163965.95 195760 -1 10230
10232 0 392984.44 163987.03 195680 -1 10231
10233 0 392910.06 164043.69 195600 -1 10232
10234 0 392889.03 164234.47 195560 -1 10233
10235 0 392892.5 164273.92 195520 -1 10234
10236 0 392894.75 164293.98 195440 -1 10235
10237 0 392832.94 164294.08 195400 -1 10236
10238 0 392768.72 164263.61 195360 -1 10237
10239 0 392707.84 164225.28 195320 -1 10238
10240 0 392664.5 164172.89 195240 -1 10239
10241 0 392638.62 164141.55 195160 -1 10240
10242 0 392636.3 164111.4 195080 -1 10241
10243 0 392829.38 163295.27 196360 -1 10222
10244 0 392747.5 163286.55 196320 -1 10243
10245 0 392619.62 163229.3 196280 -1 10244
10246 0 392516.62 163110.31 196240 -1 10245
10247 0 392490.78 163051.33 196160 -1 10246
10248 0 392446.44 162841.8 196120 -1 10247
10249 0 392339.47 162803.2 196080 -1 10248
10250 0 392117.44 162880.92 196040 -1 10249
10251 0 391890.06 162866.05 196040 -1 10250
10252 0 391806.8 162861.7 196000 -1 10251
10253 0 391697 162837.62 195960 -1 10252
10254 0 391641.34 162743.52 195880 -1 10253
10255 0 391702.2 162715.02 195760 -1 10254
10256 0 391734.66 162672.45 195680 -1 10255
10257 0 391737.06 162580.69 195600 -1 10256
10258 0 391741 162529.45 195560 -1 10257
10259 0 391787.44 162496.75 195480 -1 10258
10260 0 391832.44 162428.11 195400 -1 10259
10261 0 391959.12 162229.48 195320 -1 10260
10262 0 391958.38 162209.42 195280 -1 10261
10263 0 391457.78 162745.47 195920 -1 10254
10264 0 391397.7 162758.42 195880 -1 10263
10265 0 391342.28 162751.31 195800 -1 10264
10266 0 391278.3 162760.23 195720 -1 10265
10267 0 392579.72 163146.4 196120 -1 10247
10268 0 392649 163176.78 196040 -1 10267
10269 0 392685.2 163199.33 196000 -1 10268
10270 0 393011.44 163308.3 195920 -1 10269
10271 0 393003.38 163350.94 195880 -1 10270
10272 0 393000.75 163521.89 195840 -1 10271
10273 0 393186.06 163263.44 195880 -1 10271
10274 0 393206.72 163228.31 195840 -1 10273
10275 0 393451.8 163212.61 195840 -1 10274
10276 0 393470.25 163252.17 195920 -1 10275
10277 0 392754.66 163343.84 196480 -1 10243
10278 0 392654.7 163306.33 196560 -1 10277
10279 0 392626.84 163295.19 196640 -1 10278
10280 0 392691.1 163197.75 196720 -1 10279
10281 0 392714.2 163185.31 196760 -1 10280
10282 0 392684.62 163112.17 196800 -1 10281
10283 0 392738.25 163016.72 196880 -1 10282
10284 0 392776.84 163015.64 196960 -1 10283
10285 0 392759.12 163031.25 197040 -1 10284
10286 0 394479 163094.5 199000 -1 10189
10287 0 394543 163118.5 198920 -1 10286
10288 0 394560.22 163149.9 198880 -1 10287
10289 0 394538.34 163141.47 198840 -1 10288
10290 0 394532.62 163186.95 198800 -1 10289
10291 0 394551 163338.69 198760 -1 10290
10292 0 394535.78 163318.31 198680 -1 10291
10293 0 394729.25 163496.42 198840 -1 10291
10294 0 394782.88 163571.6 198880 -1 10293
10295 0 394908.62 163657.55 198920 -1 10294
10296 0 394957.62 163702.52 198840 -1 10295
10297 0 394976.62 163747.62 198760 -1 10296
10298 0 394950.12 163744.02 198640 -1 10297
10299 0 394881.3 163726.42 198520 -1 10298
10300 0 394945.56 163727.66 198440 -1 10299
10301 0 395038.8 163853.23 198360 -1 10300
10302 0 395119.8 163982.36 198280 -1 10301
10303 0 395181.38 163992.98 198200 -1 10302
10304 0 395275.8 164007.23 198080 -1 10303
10305 0 394439.84 162820.83 199560 -1 10183
10306 0 394463.84 162840.83 199600 -1 10305
10307 0 394519.84 162856.83 199640 -1 10306
10308 0 394547.84 162868.83 199680 -1 10307
10309 0 394563.84 162856.83 199720 -1 10308
10310 0 394587.84 162832.83 199760 -1 10309
10311 0 394751.84 162852.83 199800 -1 10310
10312 0 395075.84 162960.83 199840 -1 10311
10313 0 392494 161945 199480 -1 10179
10314 0 392542 161901 199440 -1 10313
10315 0 392482 161821 199400 -1 10314
10316 0 392418 161777 199360 -1 10315
10317 0 392354 161729 199320 -1 10316
10318 0 392338 161649 199280 -1 10317
10319 0 392354 161549 199200 -1 10318
10320 0 392354 161521 199160 -1 10319
10321 0 392347.88 161474.27 199120 -1 10320
10322 0 392347.94 161373.23 199040 -1 10321
10323 0 392320.44 161331.38 199000 -1 10322
10324 0 392348.12 161063.38 198920 -1 10323
10325 0 392290.34 160912.28 198920 -1 10324
10326 0 392340.9 160713.3 198880 -1 10325
10327 0 392321.66 160683.94 198840 -1 10326
10328 0 390504 160699 199400 -1 10171
10329 0 390476 160691 199240 -1 10328
10330 0 390444 160659 199160 -1 10329
10331 0 390432 160643 199080 -1 10330
10332 0 390372 160595 199040 -1 10331
10333 0 390364 160623 199000 -1 10332
10334 0 390313.38 160635.45 198920 -1 10333
10335 0 390258.56 160670.34 198840 -1 10334
10336 0 390192.44 160708.4 198760 -1 10335
10337 0 390048.94 160760.81 198720 -1 10336
10338 0 389999.47 160810.89 198680 -1 10337
10339 0 389940.44 160812.84 198640 -1 10338
10340 0 389886.5 160820.61 198600 -1 10339
10341 0 389772 160870.03 198480 -1 10340
10342 0 389864.94 160952.31 198400 -1 10341
10343 0 389923.72 160975.11 198320 -1 10342
10344 0 390040 160943.31 198240 -1 10343
10345 0 390100.88 160865.19 198160 -1 10344
10346 0 390225.7 160782.38 198080 -1 10345
10347 0 390486.56 160910.81 198080 -1 10346
10348 0 390270.2 160826.44 197960 -1 10346
10349 0 390240.56 160811.08 197880 -1 10348
10350 0 390372.25 160764.39 197840 -1 10349
10351 0 389737.34 160816.67 198560 -1 10341
10352 0 387721 159858 199320 -1 10125
10353 0 387681 160098 199080 -1 10352
10354 0 387609 160110 198920 -1 10353
10355 0 387587 160116 198880 -1 10354
10356 0 387571 160176 198800 -1 10355
10357 0 387491 160136 198760 -1 10356
10358 0 387403 160212 198680 -1 10357
10359 0 387007 160336 198640 -1 10358
10360 0 386863 160456 198600 -1 10359
10361 0 386735 160496 198560 -1 10360
10362 0 386663 160460 198480 -1 10361
10363 0 386671 160576 198440 -1 10362
10364 0 386623 160564 198320 -1 10363
10365 0 386423 160476 198120 -1 10364
10366 0 386337 160454 197960 -1 10365
10367 0 386049 160470 197840 -1 10366
10368 0 385925 160494 197720 -1 10367
10369 0 385761 160610 197560 -1 10368
10370 0 385533 160646 197440 -1 10369
10371 0 385449 160646 197320 -1 10370
10372 0 385309 160610 197200 -1 10371
10373 0 385001 160778 197120 -1 10372
10374 0 384803 160852 197040 -1 10373
10375 0 384647 160932 196920 -1 10374
10376 0 384311 161116 196800 -1 10375
10377 0 384251 161076 196640 -1 10376
10378 0 383955 161152 196480 -1 10377
10379 0 383723 161196 196360 -1 10378
10380 0 383671 161304 196240 -1 10379
10381 0 383597 161246 196120 -1 10380
10382 0 383525 161250 196000 -1 10381
10383 0 383325 161282 195880 -1 10382
10384 0 383233 161286 195760 -1 10383
10385 0 382389 161094 195720 -1 10384
10386 0 382687 161204 195360 -1 10385
10387 0 382639 161384 195080 -1 10386
10388 0 382403 161328 194920 -1 10387
10389 0 381827 161360 194760 -1 10388
10390 0 381515 161560 194600 -1 10389
10391 0 381445 161590 194560 -1 10390
10392 0 381409 161686 194480 -1 10391
10393 0 381337 161730 194400 -1 10392
10394 0 381229 161730 194280 -1 10393
10395 0 380693 161826 194240 -1 10394
10396 0 379946 161981 194360 -1 10395
10397 0 380110 162001 194440 -1 10396
10398 0 379976 162067 194520 -1 10397
10399 0 379786 162071 194600 -1 10398
10400 0 379598 162017 194680 -1 10399
10401 0 379424 162077 194800 -1 10400
10402 0 379438 162159 194880 -1 10401
10403 0 379288 162223 195000 -1 10402
10404 0 379246 162233 195040 -1 10403
10405 0 378758 162289 195080 -1 10404
10406 0 378726 162349 195120 -1 10405
10407 0 378238 162525 195200 -1 10406
10408 0 378162 162553 195240 -1 10407
10409 0 378310 162645 195320 -1 10408
10410 0 378062 162701 195360 -1 10409
10411 0 377798 162757 195400 -1 10410
10412 0 377290 162885 195440 -1 10411
10413 0 376666 163201 195440 -1 10412
10414 0 376510 163297 195440 -1 10413
10415 0 376186 163281 195440 -1 10414
10416 0 376222 163273 195360 -1 10415
10417 0 376222 163261 195320 -1 10416
10418 0 376130 163297 195480 -1 10415
10419 0 376106 163565 195480 -1 10418
10420 0 376062 163577 195520 -1 10419
10421 0 376134 163581 195440 -1 10419
10422 0 376150 163621 195400 -1 10421
10423 0 376174 163649 195320 -1 10422
10424 0 376178 163653 195280 -1 10423
10425 0 376218 163653 195240 -1 10424
10426 0 376286 163677 195200 -1 10425
10427 0 376030 163341 195520 -1 10418
10428 0 375854 163397 195560 -1 10427
10429 0 375654 163489 195560 -1 10428
10430 0 375614 163473 195480 -1 10429
10431 0 375598 163445 195440 -1 10430
10432 0 375598 163437 195400 -1 10431
10433 0 375610 163369 195360 -1 10432
10434 0 375586 163341 195320 -1 10433
10435 0 375558 163293 195280 -1 10434
10436 0 375530 163249 195240 -1 10435
10437 0 375506 163209 195200 -1 10436
10438 0 375526 163165 195160 -1 10437
10439 0 375622 163209 195080 -1 10438
10440 0 375394 163077 195200 -1 10438
10441 0 375146 162969 195200 -1 10440
10442 0 375110 162909 195160 -1 10441
10443 0 375086 162877 195120 -1 10442
10444 0 375026 162769 195080 -1 10443
10445 0 374898 162661 195040 -1 10444
10446 0 374834 162613 195000 -1 10445
10447 0 374854 162545 194960 -1 10446
10448 0 374875.5 162375.73 194920 -1 10447
10449 0 374805.7 162329.72 194960 -1 10448
10450 0 374643.94 162365.11 195000 -1 10449
10451 0 374518.38 162317.95 195000 -1 10450
10452 0 374485.94 162329.48 195040 -1 10451
10453 0 374578 162617 195000 -1 10446
10454 0 374562 162573 194960 -1 10453
10455 0 374558 162533 194920 -1 10454
10456 0 374606 162513 194880 -1 10455
10457 0 378922 162353 195320 -1 10406
10458 0 379002 162361 195400 -1 10457
10459 0 379022 162345 195440 -1 10458
10460 0 380362 161811 194200 -1 10395
10461 0 379866 161917 194120 -1 10460
10462 0 379164 161911 194040 -1 10461
10463 0 378980 162035 193960 -1 10462
10464 0 378468 162115 193840 -1 10463
10465 0 377960 162207 193760 -1 10464
10466 0 377782 162261 193680 -1 10465
10467 0 377458 162305 193640 -1 10466
10468 0 377342 162297 193600 -1 10467
10469 0 377250 162281 193520 -1 10468
10470 0 377058 162289 193440 -1 10469
10471 0 376654 162185 193400 -1 10470
10472 0 376190 161989 193360 -1 10471
10473 0 376147 161942 193320 -1 10472
10474 0 376131 161932 193280 -1 10473
10475 0 376067 161896 193240 -1 10474
10476 0 375977 161790 193200 -1 10475
10477 0 375881 161736 193160 -1 10476
10478 0 375747 161642 193120 -1 10477
10479 0 375666 161619 193080 -1 10478
10480 0 375532 161563 193000 -1 10479
10481 0 375576 161407 192960 -1 10480
10482 0 375533 161342 192840 -1 10481
10483 0 375441 161274 192720 -1 10482
10484 0 375385 161172 192600 -1 10483
10485 0 375477 161186 192440 -1 10484
10486 0 375469 161108 192280 -1 10485
10487 0 375317 161100 192200 -1 10486
10488 0 375353 161040 192120 -1 10487
10489 0 375358 161063 192040 -1 10488
10490 0 375360 161007 191880 -1 10489
10491 0 375300 161067 191760 -1 10490
10492 0 375286 161063 191600 -1 10491
10493 0 375258 161241 191480 -1 10492
10494 0 375143 161338 191360 -1 10493
10495 0 374924 161173 190760 -1 10494
10496 0 374792 161137 190560 -1 10495
10497 0 374816 161073 190400 -1 10496
10498 0 374760 161127 190280 -1 10497
10499 0 374834 161181 190080 -1 10498
10500 0 374812 161157 189960 -1 10499
10501 0 374732 161117 189840 -1 10500
10502 0 374662 161157 189720 -1 10501
10503 0 374586 161191 189600 -1 10502
10504 0 374432 161181 189480 -1 10503
10505 0 374383 161026 189440 -1 10504
10506 0 374297 161018 189360 -1 10505
10507 0 374213 160962 189280 -1 10506
10508 0 374113 160942 189240 -1 10507
10509 0 374101 160946 189200 -1 10508
10510 0 374081 160876 189160 -1 10509
10511 0 373959 160858 189080 -1 10510
10512 0 373857 160756 189000 -1 10511
10513 0 373861 160750 188920 -1 10512
10514 0 373793 160704 188840 -1 10513
10515 0 373775.5 160687.5 188800 -1 10514
10516 0 373758 160671 188760 -1 10515
10517 0 373780 160611 188640 -1 10516
10518 0 373800 160539 188520 -1 10517
10519 0 373846 160485 188440 -1 10518
10520 0 373903 160488 188360 -1 10519
10521 0 373969 160508 188280 -1 10520
10522 0 373943 160476 188200 -1 10521
10523 0 373940.34 160476 188160 -1 10522
10524 0 373935 160476 188080 -1 10523
10525 0 373981 160494 188000 -1 10524
10526 0 374027 160534 187880 -1 10525
10527 0 374121 160474 187760 -1 10526
10528 0 374223 160452 187640 -1 10527
10529 0 374401 160410 187520 -1 10528
10530 0 374449 160406 187400 -1 10529
10531 0 374536 160349 187200 -1 10530
10532 0 374488 160341 187000 -1 10531
10533 0 374698 160301 186920 -1 10532
10534 0 374781 160342 186840 -1 10533
10535 0 374809 160392 186720 -1 10534
10536 0 374815 160290 186640 -1 10535
10537 0 374879 160278 186560 -1 10536
10538 0 374883 160240 186440 -1 10537
10539 0 374963 160210 186320 -1 10538
10540 0 375046 160159 186200 -1 10539
10541 0 374944 160073 186120 -1 10540
10542 0 374980 159989 186040 -1 10541
10543 0 374864 159911 186000 -1 10542
10544 0 374965 159852 185920 -1 10543
10545 0 374969 159820 185760 -1 10544
10546 0 375063 159818 185640 -1 10545
10547 0 375149 159746 185560 -1 10546
10548 0 375171 159674.06 185480 -1 10547
10549 0 375166 159651 185440 -1 10548
10550 0 375266 159623 185360 -1 10549
10551 0 375302 159583 185320 -1 10550
10552 0 375370 159527 185240 -1 10551
10553 0 375398 159499 185200 -1 10552
10554 0 375478 159447 185120 -1 10553
10555 0 375514 159295 184960 -1 10554
10556 0 375634 159123 184800 -1 10555
10557 0 375750 158979 184640 -1 10556
10558 0 375778 158895 184560 -1 10557
10559 0 375874 158787 184440 -1 10558
10560 0 375942 158563 184280 -1 10559
10561 0 376086 158375 184080 -1 10560
10562 0 376186 158339 183880 -1 10561
10563 0 376222 158319 183720 -1 10562
10564 0 376202 158251 183600 -1 10563
10565 0 376214 158243 183560 -1 10564
10566 0 376262 158199 183480 -1 10565
10567 0 376298 158247 183400 -1 10566
10568 0 376330 158279 183360 -1 10567
10569 0 376430 158271 183280 -1 10568
10570 0 376722 158291 183160 -1 10569
10571 0 376774 158327 183080 -1 10570
10572 0 376978 158363 182960 -1 10571
10573 0 377074 158359 182880 -1 10572
10574 0 377310 158507 182720 -1 10573
10575 0 377578 158567 182600 -1 10574
10576 0 377906 158663 182440 -1 10575
10577 0 377990 158655 182400 -1 10576
10578 0 378030 158735 182320 -1 10577
10579 0 378134 158767 182200 -1 10578
10580 0 378210 158787 182160 -1 10579
10581 0 378270 158831 182080 -1 10580
10582 0 378238 158723 182040 -1 10581
10583 0 378354 158851 182000 -1 10582
10584 0 378366 158831 181880 -1 10583
10585 0 378386 158807 181840 -1 10584
10586 0 378414 158811 181800 -1 10585
10587 0 378322 158895 181720 -1 10586
10588 0 378326 158915 181640 -1 10587
10589 0 378374 158883 181600 -1 10588
10590 0 378470 158959 181480 -1 10589
10591 0 378538 158951 181440 -1 10590
10592 0 378486 158955 181400 -1 10591
10593 0 378586 158959 181320 -1 10592
10594 0 378714 158895 181240 -1 10593
10595 0 378822 158911 181160 -1 10594
10596 0 378966 158871 181040 -1 10595
10597 0 379006 158915 181000 -1 10596
10598 0 378934 159199 181000 -1 10597
10599 0 378974 159279 180960 -1 10598
10600 0 379022 159379 181000 -1 10599
10601 0 379066 159431 181040 -1 10600
10602 0 379038 158763 180920 -1 10597
10603 0 379130 158759 180880 -1 10602
10604 0 379142 158763 180840 -1 10603
10605 0 379234 158735 180680 -1 10604
10606 0 379286 158699 180640 -1 10605
10607 0 379234 158695 180600 -1 10606
10608 0 379250 158687 180360 -1 10607
10609 0 379230 158695 180320 -1 10608
10610 0 379238 158671 180160 -1 10609
10611 0 379210 158599 180000 -1 10610
10612 0 379502 158779 179800 -1 10611
10613 0 379454 158843 179720 -1 10612
10614 0 379442 158871 179680 -1 10613
10615 0 379622 158943 179560 -1 10614
10616 0 379746 158975 179480 -1 10615
10617 0 379790 158981 179440 -1 10616
10618 0 379818 158973 179360 -1 10617
10619 0 379986 159009 179240 -1 10618
10620 0 380050 159001 179200 -1 10619
10621 0 380162 159057 179080 -1 10620
10622 0 380190 159085 178920 -1 10621
10623 0 380234 159117 178880 -1 10622
10624 0 380262 159177 178760 -1 10623
10625 0 380322 159189 178720 -1 10624
10626 0 380762 159257 178720 -1 10625
10627 0 380830 159149 178760 -1 10626
10628 0 380886 159081 178800 -1 10627
10629 0 380934 159057 178840 -1 10628
10630 0 381114 158969 178880 -1 10629
10631 0 381222 158985 178920 -1 10630
10632 0 381670 158745 178840 -1 10631
10633 0 382058 158521 178760 -1 10632
10634 0 382226 158429 178720 -1 10633
10635 0 382382 158433 178640 -1 10634
10636 0 382582 158345 178560 -1 10635
10637 0 382694 158329 178520 -1 10636
10638 0 382818 158293 178440 -1 10637
10639 0 382850 158281 178400 -1 10638
10640 0 382790 158209 178400 -1 10639
10641 0 382730 158149 178320 -1 10640
10642 0 382686 158139 178280 -1 10641
10643 0 382686 158147 178240 -1 10642
10644 0 382626 158167 178160 -1 10643
10645 0 382626 158175 178120 -1 10644
10646 0 382638 158167 178080 -1 10645
10647 0 382666 158143 178040 -1 10646
10648 0 382730 158111 178000 -1 10647
10649 0 382810 158099 177960 -1 10648
10650 0 382866 157967 177920 -1 10649
10651 0 382826 157951 177880 -1 10650
10652 0 382810 157931 177840 -1 10651
10653 0 382806 157923 177800 -1 10652
10654 0 382770 157943 177760 -1 10653
10655 0 382714 157711 177760 -1 10654
10656 0 382658 157639 177840 -1 10655
10657 0 382646 157619 177880 -1 10656
10658 0 382942 158409 178320 -1 10639
10659 0 383118 158405 178240 -1 10658
10660 0 383102 158377 178200 -1 10659
10661 0 380298 159177 178640 -1 10625
10662 0 380194 159309 178520 -1 10661
10663 0 380194 159331 178480 -1 10662
10664 0 380170 159443 178360 -1 10663
10665 0 380130 159535 178200 -1 10664
10666 0 380102 159507 178160 -1 10665
10667 0 380018 159591 178080 -1 10666
10668 0 379942 159611 178000 -1 10667
10669 0 379854 159679 177920 -1 10668
10670 0 379838 159771 177840 -1 10669
10671 0 379742 159835 177760 -1 10670
10672 0 379522 159919 177720 -1 10671
10673 0 379430 159923 177680 -1 10672
10674 0 379438 159931 177600 -1 10673
10675 0 379542 159963 177560 -1 10674
10676 0 379426 160035 177440 -1 10675
10677 0 379390 160067 177360 -1 10676
10678 0 379416.16 160115.38 177280 -1 10677
10679 0 379346 160075 177240 -1 10678
10680 0 379294 160087 177160 -1 10679
10681 0 379298 160099 177080 -1 10680
10682 0 379294 160091 176960 -1 10681
10683 0 379266 160111 176800 -1 10682
10684 0 379126 160099 176640 -1 10683
10685 0 379082 160083 176600 -1 10684
10686 0 378982 160159 176480 -1 10685
10687 0 379014 160191 176360 -1 10686
10688 0 379026 160203 176280 -1 10687
10689 0 379050 160223 176200 -1 10688
10690 0 379026 160223 176120 -1 10689
10691 0 379018 160255 176040 -1 10690
10692 0 378994 160239 176000 -1 10691
10693 0 378894 160403 175840 -1 10692
10694 0 378766 160215 175640 -1 10693
10695 0 378746 160191 175600 -1 10694
10696 0 378550 160007 175480 -1 10695
10697 0 378446 159851 175400 -1 10696
10698 0 378298 159747 175320 -1 10697
10699 0 378218 159703 175160 -1 10698
10700 0 378178 159703 174920 -1 10699
10701 0 378066 159627 174840 -1 10700
10702 0 377994 159607 174760 -1 10701
10703 0 377910 159631 174680 -1 10702
10704 0 377838 159603 174640 -1 10703
10705 0 377782 159551 174600 -1 10704
10706 0 377754 159475 174520 -1 10705
10707 0 377806 159551 174400 -1 10706
10708 0 377826 159531 174280 -1 10707
10709 0 377890 159567 174160 -1 10708
10710 0 378006 159651 174000 -1 10709
10711 0 378050 159635 173960 -1 10710
10712 0 378062 159635 173920 -1 10711
10713 0 378082 159651 173880 -1 10712
10714 0 378114 159663 173800 -1 10713
10715 0 378114 159751 173680 -1 10714
10716 0 378202 159807 173560 -1 10715
10717 0 378254 159803 173520 -1 10716
10718 0 378298 159791 173480 -1 10717
10719 0 378322 159807 173440 -1 10718
10720 0 378354 159815 173360 -1 10719
10721 0 378342 159823 173320 -1 10720
10722 0 378354 159823 173280 -1 10721
10723 0 378338 159803 173160 -1 10722
10724 0 378382 159823 173080 -1 10723
10725 0 378390 159823 172960 -1 10724
10726 0 378378 159851 172920 -1 10725
10727 0 378374 159899 172880 -1 10726
10728 0 378430 159963 172800 -1 10727
10729 0 378566 159991 172720 -1 10728
10730 0 378718 160111 172680 -1 10729
10731 0 378738 160123 172640 -1 10730
10732 0 378754 160115 172600 -1 10731
10733 0 378798 160139 172520 -1 10732
10734 0 378838 160151 172480 -1 10733
10735 0 378886 160175 172360 -1 10734
10736 0 378854 160103 172200 -1 10735
10737 0 378830 160087 172160 -1 10736
10738 0 378782 160035 172040 -1 10737
10739 0 378842 159979 171880 -1 10738
10740 0 378758 159923 171760 -1 10739
10741 0 378802 159887 171600 -1 10740
10742 0 378838 159907 171440 -1 10741
10743 0 378898 160023 171320 -1 10742
10744 0 378918 160047 171280 -1 10743
10745 0 378826 160135 171200 -1 10744
10746 0 378818 160163 171160 -1 10745
10747 0 378810 160183 171120 -1 10746
10748 0 378810 160179 171000 -1 10747
10749 0 378794 160171 170880 -1 10748
10750 0 378862 160163 170800 -1 10749
10751 0 378974 160115 170720 -1 10750
10752 0 379002 160107 170680 -1 10751
10753 0 379058 160075 170560 -1 10752
10754 0 379070 160063 170440 -1 10753
10755 0 379050 160063 170400 -1 10754
10756 0 379090 160051 170320 -1 10755
10757 0 379130 159983 170200 -1 10756
10758 0 379162 159907 170160 -1 10757
10759 0 379294 159911 170080 -1 10758
10760 0 379314 159895 170040 -1 10759
10761 0 379338 159879 169960 -1 10760
10762 0 379390 159903 169800 -1 10761
10763 0 379438 159875 169760 -1 10762
10764 0 379424 159873 169720 -1 10763
10765 0 379410 159871 169680 -1 10764
10766 0 379414 159811 169600 -1 10765
10767 0 379430 159827 169560 -1 10766
10768 0 379442 159827 169520 -1 10767
10769 0 379434 159831 169480 -1 10768
10770 0 379494 159823 169440 -1 10769
10771 0 379522 159819 169400 -1 10770
10772 0 379506 159839 169360 -1 10771
10773 0 379486 159867 169320 -1 10772
10774 0 379574 159927 169280 -1 10773
10775 0 379666 160011 169240 -1 10774
10776 0 379766 160023 169200 -1 10775
10777 0 379790 160035 169120 -1 10776
10778 0 379826 160079 168960 -1 10777
10779 0 379786 160131 168840 -1 10778
10780 0 379758 160179 168760 -1 10779
10781 0 379630 160327 168680 -1 10780
10782 0 379346 160395 168640 -1 10781
10783 0 378790 160487 168600 -1 10782
10784 0 378650 160535 168520 -1 10783
10785 0 378518 160459 168480 -1 10784
10786 0 378466 160415 168440 -1 10785
10787 0 378418 160411 168400 -1 10786
10788 0 378026 160407 168400 -1 10787
10789 0 377758 160407 168360 -1 10788
10790 0 377650 160417 168320 -1 10789
10791 0 377506 160365 168280 -1 10790
10792 0 377410 160373 168240 -1 10791
10793 0 377282 160405 168200 -1 10792
10794 0 377214 160457 168160 -1 10793
10795 0 377102 160533 168120 -1 10794
10796 0 377030 160541 168080 -1 10795
10797 0 376818 160517 168040 -1 10796
10798 0 376666 160525 168000 -1 10797
10799 0 376594 160481 167960 -1 10798
10800 0 376194 160453 167880 -1 10799
10801 0 375662 160305 167880 -1 10800
10802 0 375578 160377 167840 -1 10801
10803 0 375470 160401 167800 -1 10802
10804 0 375390 160437 167760 -1 10803
10805 0 375270 160485 167720 -1 10804
10806 0 379954 160199 168600 -1 10780
10807 0 379974 160155 168520 -1 10806
10808 0 380006 160127 168400 -1 10807
10809 0 380042 160139 168360 -1 10808
10810 0 380026 160123 168320 -1 10809
10811 0 380046 160143 168280 -1 10810
10812 0 380038 160159 168240 -1 10811
10813 0 380110 160199 168200 -1 10812
10814 0 380198 160191 168120 -1 10813
10815 0 380218 160171 168080 -1 10814
10816 0 380246 160171 168040 -1 10815
10817 0 380250 160183 168000 -1 10816
10818 0 380274 160187 167960 -1 10817
10819 0 380318 160179 167880 -1 10818
10820 0 380330 160187 167840 -1 10819
10821 0 380358 160159 167760 -1 10820
10822 0 380326 160135 167720 -1 10821
10823 0 380306 160135 167640 -1 10822
10824 0 380310 160167 167600 -1 10823
10825 0 380330 160191 167480 -1 10824
10826 0 380378 160219 167400 -1 10825
10827 0 380394 160227 167360 -1 10826
10828 0 380398 160227 167280 -1 10827
10829 0 380346 160219 167240 -1 10828
10830 0 380286 160243 167160 -1 10829
10831 0 380234 160227 167080 -1 10830
10832 0 380182 160247 167000 -1 10831
10833 0 380142 160327 166880 -1 10832
10834 0 380006 160327 166760 -1 10833
10835 0 379990 160363 166720 -1 10834
10836 0 379958 160383 166640 -1 10835
10837 0 379954 160379 166600 -1 10836
10838 0 379982 160417 166520 -1 10837
10839 0 380004 160415 166480 -1 10838
10840 0 380024 160389 166440 -1 10839
10841 0 380016 160405 166360 -1 10840
10842 0 379996 160357 166320 -1 10841
10843 0 380272 160617 166200 -1 10842
10844 0 380280 160597 166160 -1 10843
10845 0 380256 160633 166080 -1 10844
10846 0 380252 160637 166040 -1 10845
10847 0 380240 160721 165960 -1 10846
10848 0 380208 160785 165920 -1 10847
10849 0 380168 160801 165880 -1 10848
10850 0 380076 160829 165800 -1 10849
10851 0 379968 160853 165720 -1 10850
10852 0 379920 160809 165640 -1 10851
10853 0 379840 160729 165560 -1 10852
10854 0 379820 160709 165520 -1 10853
10855 0 379852 160717 165480 -1 10854
10856 0 379816 160725 165400 -1 10855
10857 0 379812 160737 165360 -1 10856
10858 0 379664 160701 165240 -1 10857
10859 0 379640 160697 165200 -1 10858
10860 0 379456 160773 165080 -1 10859
10861 0 379296 160857 165000 -1 10860
10862 0 379332 160869 164960 -1 10861
10863 0 379276 160917 164920 -1 10862
[truncated: 445,916 more chars]
