# Supplementary material for: Connectomics Analysis Reveals First-, Second-, and Third-Order Thermosensory and Hygrosensory Neurons in the Adult Drosophila Brain
Source: Curr Biol. 2020 Aug 17;30(16):3167–3182.e4. doi: 10.1016/j.cub.2020.06.028 (PMC7443704; doi:10.1016/j.cub.2020.06.028)
Supplement: Data S1. Skeletons and Meshes, Related to STAR Methods — marin2020-skeletons contains files describing the morphology of each neuron in this study (in FAFB14 space, .swc format). glomeruli_meshes contains the glomerular meshes (in FAFB14 space, .stl format). neuropil_meshes contains the glomerular meshes (in FAFB14 space, .stl format). [file mmc5.zip › VP_SI/marin2020-skeletons/4954519.swc]

# SWC format file
# based on specifications at http://www.neuronland.org/NLMorphologyConverter/MorphologyFormats/SWC/Spec.html
# Created by nat::write.neuron.swc
# PointNo Label X Y Z Radius Parent 
1 0 422508.75 295805.88 62520 1912 -1
2 0 422480.75 295694.6 62320 -1 1
3 0 422079.72 295529.72 62160 -1 2
4 0 424822.75 296656.28 62160 -1 3
5 0 425083.28 296654.75 62120 -1 4
6 0 425210.34 296618.66 62040 -1 5
7 0 425468.56 296577.28 61960 -1 6
8 0 425515.16 296539.8 61920 -1 7
9 0 425772.5 296505.9 61880 -1 8
10 0 426060.25 296461 61800 -1 9
11 0 426383.84 296500.28 61680 -1 10
12 0 426628.72 296423.94 61600 -1 11
13 0 426908.53 296296.78 61480 -1 12
14 0 427490.47 296069 61280 -1 13
15 0 427584.3 296063.47 61080 -1 14
16 0 428307.4 295968.44 60960 -1 15
17 0 428749.9 295845.9 60880 -1 16
18 0 428866.34 295835.84 60800 -1 17
19 0 428988.9 295842.22 60720 -1 18
20 0 428993.88 295866.03 60680 -1 19
21 0 428787.12 295955.03 60600 -1 20
22 0 428962.25 296002.5 60520 -1 21
23 0 429123.44 296044.66 60400 -1 22
24 0 429292.62 296102.78 60280 -1 23
25 0 429370.6 296135.7 60200 -1 24
26 0 429415.84 296139.22 60160 -1 25
27 0 429664.28 296108.1 60080 -1 26
28 0 430232.1 296053.88 59920 -1 27
29 0 430565.75 295934.25 59800 -1 28
30 0 431478.56 295725.84 59800 -1 29
31 0 432098.06 295570.62 59920 -1 30
32 0 432855.94 295366.34 60000 -1 31
33 0 433176.47 295313.16 60080 -1 32
34 0 433811.7 294980.4 60160 -1 33
35 0 434360.38 294623.03 60240 -1 34
36 0 434753.75 294285.62 60360 -1 35
37 0 435159.25 293961.1 60440 -1 36
38 0 435467.56 293635.94 60520 -1 37
39 0 435757.44 293328.47 60600 -1 38
40 0 435935.4 293242.78 60640 -1 39
41 0 436231.97 293161.94 60680 -1 40
42 0 436465.03 292901.06 60760 -1 41
43 0 436732.4 292613.34 60840 -1 42
44 0 437299.38 292202.12 60920 -1 43
45 0 437499.38 292006.2 61000 -1 44
46 0 437770.44 291910.5 61080 -1 45
47 0 437828.7 291810.84 61160 -1 46
48 0 438614.03 291492.47 61280 -1 47
49 0 438997.75 291285.6 61360 -1 48
50 0 439367.66 291076.6 61440 -1 49
51 0 440084.1 290668.56 61560 -1 50
52 0 440530.03 290482.34 61760 -1 51
53 0 440772.56 290475.84 61920 -1 52
54 0 441131 290368.25 62080 -1 53
55 0 441822.84 290077.5 62240 -1 54
56 0 442192.84 289960.38 62440 -1 55
57 0 442428.53 289813.88 62560 -1 56
58 0 442737.66 289506.44 62800 -1 57
59 0 442897.8 289265.12 63000 -1 58
60 0 443101.75 289069.7 63160 -1 59
61 0 443233.9 288934.2 63360 -1 60
62 0 443449.66 288710.94 63560 -1 61
63 0 443790.62 288528.88 63720 -1 62
64 0 444043.7 288312.8 63840 -1 63
65 0 444328.66 288134.28 63960 -1 64
66 0 444819.28 287678.06 64080 -1 65
67 0 444995.62 287605.56 64200 -1 66
68 0 445153.84 287315.1 64360 -1 67
69 0 445242.22 287003.47 64480 -1 68
70 0 445344.62 286763.97 64640 -1 69
71 0 445580.7 286371.5 64840 -1 70
72 0 445840.9 285911.44 65000 -1 71
73 0 445919.28 285745.22 65040 -1 72
74 0 446373.34 285232.53 65240 -1 73
75 0 446553.2 285079.66 65480 -1 74
76 0 446879.62 284780.25 65680 -1 75
77 0 446995.12 284413.62 65840 -1 76
78 0 446961.97 283741.62 66000 -1 77
79 0 446930.84 283346.84 66200 -1 78
80 0 446986.56 282967.88 66360 -1 79
81 0 447003.12 282439.3 66560 -1 80
82 0 446977.2 282064.78 66720 -1 81
83 0 447076.94 281615.72 66880 -1 82
84 0 447242.22 281312.97 67120 -1 83
85 0 447220.47 280915.44 67280 -1 84
86 0 447123.4 280738.53 67480 -1 85
87 0 446865.3 280601.66 67680 -1 86
88 0 446817.16 280401.6 67920 -1 87
89 0 446773.78 280178.16 68080 -1 88
90 0 446788.9 279766.8 68280 -1 89
91 0 446725.5 279348.94 68480 -1 90
92 0 446669.03 279051.6 68680 -1 91
93 0 446514.22 278697.03 68840 -1 92
94 0 446412.4 278462 69040 -1 93
95 0 446413.44 278494.44 69240 -1 94
96 0 446297.38 278394.6 69440 -1 95
97 0 446261.38 278236.3 69640 -1 96
98 0 446113 277670.38 69800 -1 97
99 0 446018.5 277294.34 70000 -1 98
100 0 445954.12 277031.62 70240 -1 99
101 0 445830.12 276825.6 70400 -1 100
102 0 445800.2 276685.25 70600 -1 101
103 0 445626.25 276452.84 70760 -1 102
104 0 445561.38 276297.12 70920 -1 103
105 0 445349.25 276125.34 71120 -1 104
106 0 445199.3 275937.62 71320 -1 105
107 0 445054.03 275676.84 71480 -1 106
108 0 444996.66 275517.25 71680 -1 107
109 0 444848.97 275290.7 71880 -1 108
110 0 444657.84 275011.84 72080 -1 109
111 0 444589.7 274777.25 72240 -1 110
112 0 444479.4 274503.94 72480 -1 111
113 0 444369.6 274302.72 72640 -1 112
114 0 444332.47 274076.88 72800 -1 113
115 0 444325.25 273949.2 72920 -1 114
116 0 444288.72 273742.7 73080 -1 115
117 0 444242.1 273487.47 73240 -1 116
118 0 444187.06 273148.8 73440 -1 117
119 0 444188.5 272972.7 73640 -1 118
120 0 444052.78 272802.25 73800 -1 119
121 0 443947.84 272601.53 73920 -1 120
122 0 443908.72 272409.38 74080 -1 121
123 0 443776.72 272275.34 74200 -1 122
124 0 443783.38 272148.03 74320 -1 123
125 0 443668.84 272005.78 74480 -1 124
126 0 443640.94 271843.06 74640 -1 125
127 0 443620.47 271702.94 74800 -1 126
128 0 443608.22 271690.12 74920 -1 127
129 0 443588.53 271588.56 75080 -1 128
130 0 443555.94 271455 75200 -1 129
131 0 443510.03 271302.88 75320 -1 130
132 0 443478.44 271162.7 75480 -1 131
133 0 443523.72 271073.62 75680 -1 132
134 0 443491.6 270929.9 75840 -1 133
135 0 443488.38 270815.9 76000 -1 134
136 0 443508.5 270730.16 76080 -1 135
137 0 443404.9 270629.34 76240 -1 136
138 0 443381.22 270502.56 76400 -1 137
139 0 443321.53 270429.47 76560 -1 138
140 0 443275 270262.03 76720 -1 139
141 0 443179.62 270093.22 76880 -1 140
142 0 443140.22 269978.56 77040 -1 141
143 0 443074 269830 77200 -1 142
144 0 443090.38 269721.62 77360 -1 143
145 0 443017.47 269588.22 77520 -1 144
146 0 443014.75 269457.94 77680 -1 145
147 0 442921.06 269315.4 77840 -1 146
148 0 442806.1 269201.56 77960 -1 147
149 0 442656.97 268986.12 78120 -1 148
150 0 442637.97 268861.25 78320 -1 149
151 0 442577.72 268739.03 78520 -1 150
152 0 442483.16 268591 78720 -1 151
153 0 442474.75 268408.06 78840 -1 152
154 0 442345.72 268284.22 79000 -1 153
155 0 442285.25 268222.88 79120 -1 154
156 0 442213.12 268098.03 79280 -1 155
157 0 442140.62 268052.62 79400 -1 156
158 0 442001.3 267979.6 79560 -1 157
159 0 441925.06 267865.4 79680 -1 158
160 0 443113.97 266039.16 79880 -1 159
161 0 441636.03 267605.06 80080 -1 160
162 0 441560.34 267479.25 80280 -1 161
163 0 441524.62 267396.12 80400 -1 162
164 0 441420.28 267243.66 80520 -1 163
165 0 441337.34 267165.88 80680 -1 164
166 0 441252.8 266981.84 80800 -1 165
167 0 441204.72 266902.22 80920 -1 166
168 0 441147.9 266711.62 81080 -1 167
169 0 441041.9 266527.8 81240 -1 168
170 0 441016.62 266414.4 81440 -1 169
171 0 440947.25 266254.1 81640 -1 170
172 0 440815.8 266071.25 81800 -1 171
173 0 440827.2 266001.66 82000 -1 172
174 0 440789.47 265908.88 82160 -1 173
175 0 440707.84 265795.22 82280 -1 174
176 0 440611.94 265661.7 82440 -1 175
177 0 440571.16 265514.66 82640 -1 176
178 0 440480.8 265385.88 82840 -1 177
179 0 440423.6 265173.34 83040 -1 178
180 0 440289.53 264867.28 83240 -1 179
181 0 440144.38 264641.06 83400 -1 180
182 0 440019.53 264241.78 83600 -1 181
183 0 439878.28 263986.53 83760 -1 182
184 0 439890.94 263765.5 83960 -1 183
185 0 439935.53 263517.28 84080 -1 184
186 0 439957.25 263177.34 84280 -1 185
187 0 440028 262912.06 84440 -1 186
188 0 440029 262578.94 84560 -1 187
189 0 440062.6 262290.56 84680 -1 188
190 0 440175.78 262048.27 84800 -1 189
191 0 440382.9 261657.12 84920 -1 190
192 0 440503.47 261410.17 85040 -1 191
193 0 440550.53 261183 85120 -1 192
194 0 440594.66 260894.75 85200 -1 193
195 0 440707.78 260808.7 85280 -1 194
196 0 440830.4 260497.08 85360 -1 195
197 0 440925.44 260401.11 85440 -1 196
198 0 441067.88 260167.9 85520 -1 197
199 0 441217.7 259904.55 85600 -1 198
200 0 441329.16 259730.28 85680 -1 199
201 0 441508.6 259511.2 85760 -1 200
202 0 441617.53 259288.64 85800 -1 201
203 0 441792.5 259129.36 85840 -1 202
204 0 441874.3 258998.44 85880 -1 203
205 0 441978.97 258871.84 85920 -1 204
206 0 442225.34 258637.16 85960 -1 205
207 0 442679.03 257831.25 85960 -1 206
208 0 442855.53 257562.77 86000 -1 207
209 0 442893.72 257443.84 86040 -1 208
210 0 443252.94 256858.36 86040 -1 209
211 0 443404.1 256554.7 86080 -1 210
212 0 443581.3 256253.19 86120 -1 211
213 0 443922.22 255746.02 86120 -1 212
214 0 444236.53 255285.27 86160 -1 213
215 0 444490.25 254834.92 86200 -1 214
216 0 444695.75 254557.44 86240 -1 215
217 0 444895.25 254365.48 86280 -1 216
218 0 445002.75 254223.62 86320 -1 217
219 0 445418.44 253794.73 86320 -1 218
220 0 445765.25 253391.52 86320 -1 219
221 0 446091.66 253103.6 86360 -1 220
222 0 446504.12 252721.48 86440 -1 221
223 0 446904.3 252302.6 86520 -1 222
224 0 447048.44 252167.2 86560 -1 223
225 0 447349.47 251892.75 86640 -1 224
226 0 448135.8 251333.34 86640 -1 225
227 0 448981.22 250916.55 86640 -1 226
228 0 449696.94 250409.1 86640 -1 227
229 0 450709.3 249902.75 86640 -1 228
230 0 451548.44 249495.56 86640 -1 229
231 0 452173.72 249239.8 86640 -1 230
232 0 452719.03 249115.25 86600 -1 231
233 0 452791.06 249078.86 86560 -1 232
234 0 452882.78 249067.8 86520 -1 233
235 0 452952.25 249034.81 86480 -1 234
236 0 453191.1 249003.56 86400 -1 235
237 0 453444.8 248915.3 86320 -1 236
238 0 453666.47 248804.48 86280 -1 237
239 0 454314.16 248586.31 86280 -1 238
240 0 454729 248446.67 86200 -1 239
241 0 454996.66 248446.42 86120 -1 240
242 0 455326.28 248282.56 86040 -1 241
243 0 455598.12 248139.38 85960 -1 242
244 0 455794.72 248006.31 85880 -1 243
245 0 455983.9 247884.08 85800 -1 244
246 0 456145.66 247832.1 85760 -1 245
247 0 456486.06 247663.86 85680 -1 246
248 0 457210.06 247263.95 85680 -1 247
249 0 457769.12 247014.02 85680 -1 248
250 0 458130.38 246852.83 85600 -1 249
251 0 458468.44 246706.45 85520 -1 250
252 0 458718.56 246583.33 85480 -1 251
253 0 459065.12 246397.11 85400 -1 252
254 0 459407.97 246307.73 85320 -1 253
255 0 459684.2 246250.72 85200 -1 254
256 0 459884.03 246185.81 85120 -1 255
257 0 460071.56 246103.7 85000 -1 256
258 0 460333.94 245987.12 84880 -1 257
259 0 460754.7 245873.25 84800 -1 258
260 0 460855.12 245831.36 84640 -1 259
261 0 460996.8 245767.62 84480 -1 260
262 0 461134.22 245757.34 84280 -1 261
263 0 461140.5 245732.84 84120 -1 262
264 0 461237.16 245770.53 84040 -1 263
265 0 461293.8 245770.08 83960 -1 264
266 0 461419.78 245788.52 83880 -1 265
267 0 461509.47 245835.48 83800 -1 266
268 0 461510.97 245827.25 83720 -1 267
269 0 461584 245866.47 83680 -1 268
270 0 461664.4 245892.16 83600 -1 269
271 0 461708.9 245909.34 83520 -1 270
272 0 461857.9 245982.05 83440 -1 271
273 0 461915.5 245968.95 83320 -1 272
274 0 461975.75 245977.48 83240 -1 273
275 0 462136.16 245956.61 83160 -1 274
276 0 462201.12 245939.5 83080 -1 275
277 0 462308.6 245978.88 83000 -1 276
278 0 462621.44 245972.16 82920 -1 277
279 0 462807.47 245925.8 82840 -1 278
280 0 462992.56 245850.11 82760 -1 279
281 0 463135.56 245801.66 82680 -1 280
282 0 463313.34 245735.64 82600 -1 281
283 0 463437.53 245723.06 82520 -1 282
284 0 463526.84 245684.69 82440 -1 283
285 0 463703.72 245635.95 82360 -1 284
286 0 463882.94 245591.34 82280 -1 285
287 0 464026.97 245559.33 82200 -1 286
288 0 464236.5 245535.28 82120 -1 287
289 0 464425.97 245474.5 82040 -1 288
290 0 464513.5 245437.58 81960 -1 289
291 0 464582.12 245422.33 81920 -1 290
292 0 464664.62 245430.4 81880 -1 291
293 0 464758.84 245423.83 81840 -1 292
294 0 464887 245432.39 81760 -1 293
295 0 464984.38 245430.31 81680 -1 294
296 0 465068.22 245443.2 81640 -1 295
297 0 465164.38 245425.86 81560 -1 296
298 0 465274.56 245414.62 81480 -1 297
299 0 465364.56 245412.39 81400 -1 298
300 0 465465.56 245416.81 81320 -1 299
301 0 465460 245430.52 81240 -1 300
302 0 465519.3 245492.56 81200 -1 301
303 0 465600.2 245485.33 81120 -1 302
304 0 465669.72 245514.88 81040 -1 303
305 0 465740.4 245554.83 81000 -1 304
306 0 465782.3 245582.98 80960 -1 305
307 0 465814.75 245589.69 80920 -1 306
308 0 465923.1 245653.92 80840 -1 307
309 0 466063.97 245775.14 80760 -1 308
310 0 466287.6 245874.45 80680 -1 309
311 0 466380.53 245939.84 80640 -1 310
312 0 466573.9 245990.64 80560 -1 311
313 0 466590.9 245980.75 80520 -1 312
314 0 467028.56 246046.05 80400 -1 313
315 0 467102.03 246085.58 80320 -1 314
316 0 467659.25 246016.9 80280 -1 315
317 0 467766.16 245965.98 80240 -1 316
318 0 468062.84 245794.88 80160 -1 317
319 0 468690.44 245586.9 80160 -1 318
320 0 468886.12 245541.27 80360 -1 319
321 0 469010.16 245510.55 80560 -1 320
322 0 469149.1 245258.9 80720 -1 321
323 0 469142.38 245126.69 80960 -1 322
324 0 469101.6 245007.03 81120 -1 323
325 0 469096.44 244935.19 81280 -1 324
326 0 469139.9 244838.72 81480 -1 325
327 0 469269.88 244737.64 81720 -1 326
328 0 469315.4 244574.39 81920 -1 327
329 0 469376.28 244407.6 82120 -1 328
330 0 469335.25 244379.52 82400 -1 329
331 0 469623.6 244299.66 82640 -1 330
332 0 469793.6 244238.98 82840 -1 331
333 0 469859.4 244102.12 83040 -1 332
334 0 470040.2 243886.83 83240 -1 333
335 0 469976.44 243633.95 83440 -1 334
336 0 469930.5 243547.39 83600 -1 335
337 0 469915.4 243434.97 83840 -1 336
338 0 469945.16 243287.55 84040 -1 337
339 0 470005.72 243261.42 84200 -1 338
340 0 470201.9 243207.95 84360 -1 339
341 0 470257.6 243180.61 84560 -1 340
342 0 470307.5 243138.94 84800 -1 341
343 0 470351.16 243073 85040 -1 342
344 0 470491.97 242936.31 85240 -1 343
345 0 470609.47 242889.11 85360 -1 344
346 0 470557.22 242722.25 85560 -1 345
347 0 470445.06 242546.61 85720 -1 346
348 0 470453.16 242410.64 85880 -1 347
349 0 470385.28 242393.38 86080 -1 348
350 0 470351.44 242233.75 86320 -1 349
351 0 470308.38 242136.19 86600 -1 350
352 0 470378.9 242077.81 86840 -1 351
353 0 470510.03 242003.58 87000 -1 352
354 0 470741.78 241800.58 87240 -1 353
355 0 471248.97 241295.86 87440 -1 354
356 0 471454.1 241002.14 87560 -1 355
357 0 471751.9 240710.72 87720 -1 356
358 0 471905.97 240488.53 87880 -1 357
359 0 472034.94 240371.34 88040 -1 358
360 0 472070.7 240359.1 88160 -1 359
361 0 472217.9 240179.11 88280 -1 360
362 0 472518.25 240016.33 88480 -1 361
363 0 472535.78 240001.52 88560 -1 362
364 0 472767.7 239885.9 88600 -1 363
365 0 472657.94 239456.27 88800 -1 364
366 0 472681.94 239248.88 88960 -1 365
367 0 472983.88 239137.06 89160 -1 366
368 0 473261.6 239017.62 89360 -1 367
369 0 473421.66 238891.66 89520 -1 368
370 0 473438.03 238683.72 89680 -1 369
371 0 473748.72 238412.89 89920 -1 370
372 0 473757.34 238256.73 90200 -1 371
373 0 473877.3 238006.89 90440 -1 372
374 0 473908.94 237853.88 90560 -1 373
375 0 475622.72 237903.47 90640 -1 374
376 0 475526.34 237869.86 90680 -1 375
377 0 475879.5 237391.92 90920 -1 376
378 0 476177.03 236934.6 91200 -1 377
379 0 476466.03 236564.47 91440 -1 378
380 0 476983.28 235960.7 91560 -1 379
381 0 477095.97 235545.48 91760 -1 380
382 0 477184.53 235212.61 92000 -1 381
383 0 477217.16 235037.39 92120 -1 382
384 0 477359.94 234739.31 92320 -1 383
385 0 477598.3 234299.27 92720 -1 384
386 0 477824.03 233866.25 93000 -1 385
387 0 477933.1 233681.1 93240 -1 386
388 0 478319.34 232980.44 93480 -1 387
389 0 478805.12 232657.42 93680 -1 388
390 0 479075.1 232596.58 93840 -1 389
391 0 479380.62 232402.28 94040 -1 390
392 0 479568.34 232180.38 94200 -1 391
393 0 479655 231965.47 94360 -1 392
394 0 479663.53 231702.95 94560 -1 393
395 0 479746.8 231359.58 94720 -1 394
396 0 480138.03 230920.17 94880 -1 395
397 0 480271.03 230690.78 95040 -1 396
398 0 480331.6 230504.81 95240 -1 397
399 0 480632.5 229904.73 95440 -1 398
400 0 480969.38 229628.8 95560 -1 399
401 0 481120.38 229449.55 95800 -1 400
402 0 481267 229352.94 96000 -1 401
403 0 481387.47 229160.81 96200 -1 402
404 0 481546.3 229031.17 96400 -1 403
405 0 481921.8 228573.94 96560 -1 404
406 0 482271.72 227936.5 96680 -1 405
407 0 482454.44 227382.2 96800 -1 406
408 0 482754.6 226987.94 96960 -1 407
409 0 482893.94 226940.36 97160 -1 408
410 0 482946.56 226840.97 97320 -1 409
411 0 482985 226839.84 97480 -1 410
412 0 483187.97 226612.34 97640 -1 411
413 0 483260.88 226388.4 97760 -1 412
414 0 483234.06 226276.78 97880 -1 413
415 0 483221.16 226167.48 98040 -1 414
416 0 483233.8 226023.28 98200 -1 415
417 0 483398.56 225843.36 98480 -1 416
418 0 483635.34 225595.33 98640 -1 417
419 0 483626.22 225487.31 98920 -1 418
420 0 483727.94 225245.81 99160 -1 419
421 0 484050.47 224911.75 99440 -1 420
422 0 484103.6 224739.62 99600 -1 421
423 0 484169.8 224509.25 99800 -1 422
424 0 484267.12 224418.64 1e+05 -1 423
425 0 484370.72 224235.75 100120 -1 424
426 0 484475.56 224051.48 100360 -1 425
427 0 484669.22 223706.11 100560 -1 426
428 0 484843.75 223322.19 100800 -1 427
429 0 484970.4 222963.34 101040 -1 428
430 0 485181.28 222663.73 101240 -1 429
431 0 485246.78 222295.4 101480 -1 430
432 0 485421.1 222127.38 101680 -1 431
433 0 485538.88 221949.95 101920 -1 432
434 0 485623.38 221831.62 102160 -1 433
435 0 485750.7 221767.03 102400 -1 434
436 0 485810.12 221629.08 102600 -1 435
437 0 485840.38 221160.14 102800 -1 436
438 0 485759.72 220729 102960 -1 437
439 0 485630.22 220548.61 103040 -1 438
440 0 485551.28 220399.38 103280 -1 439
441 0 485658.34 220352.16 103600 -1 440
442 0 485988.25 220290.08 103840 -1 441
443 0 486257.88 219961.89 104200 -1 442
444 0 486334 219506.03 104440 -1 443
445 0 486359.34 219164.2 104680 -1 444
446 0 486431.78 218612.23 104920 -1 445
447 0 486372.22 218142.89 105200 -1 446
448 0 486317.44 217929.98 105480 -1 447
449 0 486209.22 217664.52 105800 -1 448
450 0 486331.56 217176.1 106080 -1 449
451 0 486188.66 216639.66 106360 -1 450
452 0 486006.53 216283.27 106720 -1 451
453 0 485965.06 215965.6 107000 -1 452
454 0 486013.4 215618.7 107160 -1 453
455 0 485897.4 215001.05 107280 -1 454
456 0 485888.53 214488.97 107560 -1 455
457 0 485862.3 214218.27 107720 -1 456
458 0 485910.97 214089.45 108000 -1 457
459 0 486354.75 213652.33 108240 -1 458
460 0 486505.9 213091.75 108440 -1 459
461 0 486449.56 212689.5 108640 -1 460
462 0 486459.72 212462.98 108800 -1 461
463 0 486317.84 212197.1 109000 -1 462
464 0 486311.84 211948.62 109240 -1 463
465 0 486301.03 211772.89 109480 -1 464
466 0 486184.47 211717.58 109680 -1 465
467 0 485880.62 211009.67 109680 -1 466
468 0 485728.72 210556.56 109880 -1 467
469 0 485655.6 210283.27 110040 -1 468
470 0 485740.16 209998.25 110240 -1 469
471 0 485831.16 209737.23 110480 -1 470
472 0 485877.25 209610.45 110680 -1 471
473 0 485854.8 209290.4 110920 -1 472
474 0 485424.44 208641.67 111120 -1 473
475 0 485246.28 208356.69 111320 -1 474
476 0 485147.62 207977.06 111520 -1 475
477 0 485235.03 207782.4 111640 -1 476
478 0 485183.84 207009.28 111800 -1 477
479 0 484762.16 206529.64 111960 -1 478
480 0 484584.94 205861.53 111960 -1 479
481 0 484449.56 205565.25 111880 -1 480
482 0 484094.22 205393.1 111600 -1 481
483 0 483995.97 204909.42 111880 -1 481
484 0 484082.88 204209.52 111880 -1 483
485 0 484092.56 203813.02 111760 -1 484
486 0 483828.38 203034.02 111600 -1 485
487 0 483613.12 202639.4 111320 -1 486
488 0 483496.88 202454.67 111160 -1 487
489 0 483374.9 202226.28 110960 -1 488
490 0 483139.16 201931.7 110720 -1 489
491 0 482681.38 201384.5 110800 -1 490
492 0 482119.5 200799 110880 -1 491
493 0 481796.72 200595.62 110760 -1 492
494 0 481217.72 200348.44 110520 -1 493
495 0 481050 199932.72 110240 -1 494
496 0 480894.28 199428.44 110240 -1 495
497 0 480518.34 198936.48 110040 -1 496
498 0 479826.66 198368.83 109840 -1 497
499 0 479393.75 197808.69 109840 -1 498
500 0 478557.44 197193.5 109600 -1 499
501 0 478216.56 197021.2 109320 -1 500
502 0 476866.75 196235.25 109320 -1 501
503 0 476233.75 195538.42 109320 -1 502
504 0 475849.06 195025.92 109320 -1 503
505 0 475188.12 194601.3 109320 -1 504
506 0 474851.66 194409 109320 -1 505
507 0 474206.66 193956.44 109320 -1 506
508 0 473664.7 193731.88 109560 -1 507
509 0 473309.44 193627.92 109680 -1 508
510 0 472377.78 193364.56 109680 -1 509
511 0 471780.88 193137.52 109520 -1 510
512 0 471333.34 192977.3 109600 -1 511
513 0 470952.28 192661.75 109720 -1 512
514 0 470302.28 192375.69 109840 -1 513
515 0 469946.38 192209.86 109920 -1 514
516 0 469410.2 192097.23 110000 -1 515
517 0 468519.9 191788.83 110000 -1 516
518 0 467908 191345.39 110000 -1 517
519 0 467180.06 191138.16 110000 -1 518
520 0 466364.2 190818.9 110000 -1 519
521 0 465734.7 190469.84 110080 -1 520
522 0 465327.47 190377.86 110200 -1 521
523 0 464113.9 190134.58 110200 -1 522
524 0 463068.9 189470.52 110200 -1 523
525 0 462700.9 189266.45 110160 -1 524
526 0 462191.12 189069.05 109960 -1 525
527 0 460938.5 188725.16 109960 -1 526
528 0 459990.5 188645.45 109960 -1 527
529 0 459186.25 188225.69 109960 -1 528
530 0 458517.38 188015.88 110160 -1 529
531 0 458217.03 187723.78 110160 -1 530
532 0 457380.3 187707.55 110160 -1 531
533 0 456754.78 187524.72 110040 -1 532
534 0 455785.34 187224.44 110040 -1 533
535 0 454986.12 186953.02 110120 -1 534
536 0 454533.4 186727.02 110240 -1 535
537 0 454152.56 186478.97 110240 -1 536
538 0 453555.4 186378.97 110240 -1 537
539 0 452748.03 186254.98 110240 -1 538
540 0 451860.72 185974.86 110240 -1 539
541 0 451310.97 185982.48 110440 -1 540
542 0 451088.3 185920.69 110680 -1 541
543 0 450759.88 185798.14 110840 -1 542
544 0 450363.8 185382.2 110840 -1 543
545 0 449283.4 185278.48 110840 -1 544
546 0 448952.97 185236.25 110880 -1 545
547 0 448430.16 184990.23 111000 -1 546
548 0 447374.06 184534.33 111000 -1 547
549 0 447003.4 184423.94 111160 -1 548
550 0 446383.2 184424.11 111280 -1 549
551 0 445708.28 183852.67 111400 -1 550
552 0 445406.44 183660.98 111600 -1 551
553 0 445273.3 183624.86 111680 -1 552
554 0 444999.62 183569.56 111720 -1 553
555 0 444695.06 183534.66 111800 -1 554
556 0 444477.34 183428.38 111920 -1 555
557 0 443627.97 182991.88 112160 -1 556
558 0 443194.78 182921.42 112400 -1 557
559 0 442822.97 182890.64 112600 -1 558
560 0 442368.25 182739.36 112840 -1 559
561 0 441936.12 182565.73 113040 -1 560
562 0 441429.44 182501.05 113200 -1 561
563 0 441127.97 182456.56 113360 -1 562
564 0 440701.5 182327.8 113560 -1 563
565 0 440514.72 182174.98 113800 -1 564
566 0 440018.28 181944.03 114000 -1 565
567 0 439700.94 181823.62 114200 -1 566
568 0 439426.47 181717.23 114360 -1 567
569 0 439213.38 181676.62 114520 -1 568
570 0 438997.4 181599.66 114760 -1 569
571 0 438584.56 181400.56 115000 -1 570
572 0 438443.12 181186.47 115200 -1 571
573 0 438164.3 181020.42 115320 -1 572
574 0 437942.6 180926.72 115480 -1 573
575 0 437811.56 180862.27 115600 -1 574
576 0 437607.3 180679.72 115760 -1 575
577 0 437495.56 180652.34 115880 -1 576
578 0 437337.06 180508.34 116000 -1 577
579 0 437198.3 180434.47 116200 -1 578
580 0 437006.7 180272.3 116360 -1 579
581 0 436725.88 180141.39 116560 -1 580
582 0 436338.9 180123.95 116760 -1 581
583 0 436126 180101 116960 -1 582
584 0 436028.53 180092.55 117200 -1 583
585 0 435799.53 179918.06 117400 -1 584
586 0 435561.5 179858.47 117640 -1 585
587 0 435436.72 179876.6 117840 -1 586
588 0 435140.4 179875.72 118000 -1 587
589 0 434848.56 179858.39 118240 -1 588
590 0 434546.16 179873.03 118560 -1 589
591 0 434457.66 179760.36 118840 -1 590
592 0 434224.56 179559.4 119160 -1 591
593 0 433857.47 179472.19 119400 -1 592
594 0 433664.7 179582.92 119680 -1 593
595 0 433513.56 179702.02 119920 -1 594
596 0 433310 179811.83 120200 -1 595
597 0 432909.12 179747.42 120440 -1 596
598 0 432755.84 179755.08 120720 -1 597
599 0 432595.97 179837.97 121000 -1 598
600 0 432424.3 179770.88 121240 -1 599
601 0 432252.88 179709.88 121480 -1 600
602 0 431888.25 179554.5 121720 -1 601
603 0 431507.28 179448.03 122000 -1 602
604 0 431328 179440.73 122240 -1 603
605 0 431173.03 179268.52 122480 -1 604
606 0 431019.9 179195.78 122720 -1 605
607 0 430605.3 179154.66 122960 -1 606
608 0 430202.1 179097.28 123160 -1 607
609 0 429791.44 179132.31 123400 -1 608
610 0 429464.25 179118.44 123640 -1 609
611 0 429397.5 179181.02 123920 -1 610
612 0 429444.4 179237.5 124200 -1 611
613 0 429318.34 179270.86 124400 -1 612
614 0 429277.22 179361.84 124640 -1 613
615 0 429121.34 179222.11 124880 -1 614
616 0 428856.3 179206.33 125160 -1 615
617 0 428511.2 179180.58 125440 -1 616
618 0 428215.28 179128.08 125720 -1 617
619 0 428094.8 178996.73 126000 -1 618
620 0 428001.28 178929.45 126200 -1 619
621 0 427860.8 178814.25 126360 -1 620
622 0 427608.38 178776.86 126640 -1 621
623 0 427514.22 178736.86 126880 -1 622
624 0 427422.22 178729.69 126960 -1 623
625 0 427466.3 178725.62 127000 -1 624
626 0 427352.6 178643.8 127240 -1 625
627 0 427064.66 178549.42 127480 -1 626
628 0 427049.66 178512.27 127760 -1 627
629 0 427065.75 178491.22 127960 -1 628
630 0 426877.56 178454.4 128200 -1 629
631 0 426497.62 178565.8 128440 -1 630
632 0 426204.47 178585.06 128680 -1 631
633 0 425961.38 178551.31 128880 -1 632
634 0 425721.78 178517.39 129160 -1 633
635 0 425576 178496.75 129440 -1 634
636 0 425333.1 178513.98 129680 -1 635
637 0 425142.22 178486.58 129960 -1 636
638 0 425048.8 178591.16 130160 -1 637
639 0 424907.53 178640.6 130400 -1 638
640 0 424643.1 178563.1 130720 -1 639
641 0 424349.1 178471.22 131000 -1 640
642 0 424254.12 178429 131240 -1 641
643 0 423924.4 178434.73 131440 -1 642
644 0 423699 178542.28 131760 -1 643
645 0 423667.7 178593.66 132000 -1 644
646 0 423662.3 178570.58 132200 -1 645
647 0 423670.5 178642.56 132400 -1 646
648 0 423628.72 178727.12 132640 -1 647
649 0 423404.2 178668.55 132920 -1 648
650 0 423122.72 178680.33 133160 -1 649
651 0 422902.16 178535 133360 -1 650
652 0 422672.03 178455.4 133560 -1 651
653 0 422456.56 178433.66 133760 -1 652
654 0 422342.78 178362.73 133960 -1 653
655 0 422101.94 178273.39 134160 -1 654
656 0 421837.5 178106.48 134320 -1 655
657 0 421584.3 177804.45 134600 -1 656
658 0 421419.38 177769.62 134800 -1 657
659 0 421219.5 177688.69 135040 -1 658
660 0 420985.4 177625.62 135280 -1 659
661 0 420763.62 177567.3 135520 -1 660
662 0 420624.1 177430.77 135760 -1 661
663 0 420505.97 177288.22 135920 -1 662
664 0 420416.2 177209.16 136160 -1 663
665 0 420140.9 177161.38 136360 -1 664
666 0 419988.66 176964.84 136560 -1 665
667 0 419780.78 176839.9 136800 -1 666
668 0 419701.25 176800.27 137000 -1 667
669 0 419556.38 176645.6 137200 -1 668
670 0 419574.62 176546.67 137360 -1 669
671 0 419423.6 176431.69 137560 -1 670
672 0 419213.6 176302.36 137800 -1 671
673 0 418973.47 176198.7 138000 -1 672
674 0 418745.6 176119.2 138200 -1 673
675 0 418710.3 176091.84 138440 -1 674
676 0 418536 176049.45 138520 -1 675
677 0 418483.3 176063.89 138680 -1 676
678 0 418482.3 176075.22 138800 -1 677
679 0 418477.66 176077.12 138920 -1 678
680 0 418417.53 176136.72 139040 -1 679
681 0 418367.44 176100.98 139120 -1 680
682 0 418304.34 176045.62 139240 -1 681
683 0 417740.34 176297.3 139280 -1 682
684 0 418180.44 176016.14 139320 -1 683
685 0 418294.16 175895.67 139640 -1 684
686 0 418212.56 175794.69 139800 -1 685
687 0 418069.9 175734.97 139920 -1 686
688 0 417980.66 175718.81 140040 -1 687
689 0 417929.94 175608.14 140160 -1 688
690 0 417826.38 175496.97 140320 -1 689
691 0 417774.2 175454.5 140520 -1 690
692 0 417651.6 175342.83 140720 -1 691
693 0 417603.2 175185.17 140920 -1 692
694 0 417500.03 175000.05 141160 -1 693
695 0 417316.12 174845.14 141440 -1 694
696 0 417186.53 174684.45 141640 -1 695
697 0 417100.8 174489.39 141800 -1 696
698 0 417090.84 174338.16 142000 -1 697
699 0 417057.88 174179.83 142280 -1 698
700 0 416993.25 174070.23 142520 -1 699
701 0 416938.56 174062.38 142760 -1 700
702 0 416890.88 173945.77 142960 -1 701
703 0 416971.38 173838.78 143160 -1 702
704 0 416961.5 173532.39 143440 -1 703
705 0 416869.78 173147.81 143680 -1 704
706 0 416850.88 172832.7 144000 -1 705
707 0 416734.66 172760.36 144240 -1 706
708 0 416706.34 172641.9 144480 -1 707
709 0 416475.03 172496.27 144680 -1 708
710 0 416192.03 172355.48 144960 -1 709
711 0 416237.78 172246.86 145280 -1 710
712 0 416066.75 172109.81 145440 -1 711
713 0 415847.16 171897.33 145640 -1 712
714 0 415809.1 171615.36 145800 -1 713
715 0 415835.47 171338.2 146080 -1 714
716 0 415820 171278.9 146360 -1 715
717 0 415528.8 171156.61 146640 -1 716
718 0 415342.6 171169.83 146960 -1 717
719 0 415311.28 171114.97 147200 -1 718
720 0 415244 171095.05 147360 -1 719
721 0 415116.9 171142.55 147560 -1 720
722 0 414950.5 171197.17 147800 -1 721
723 0 414761.3 171204.4 148080 -1 722
724 0 414646.97 171184.72 148320 -1 723
725 0 414486.28 170969.72 148680 -1 724
726 0 414336.72 170775.73 148920 -1 725
727 0 414099.7 170533.34 149200 -1 726
728 0 413806.8 170448.58 149440 -1 727
729 0 413683.78 170570.97 149680 -1 728
730 0 413783.44 171060.22 149960 -1 729
731 0 413612.03 170993.98 150240 -1 730
732 0 413355.22 170394 150520 -1 731
733 0 412876.12 169520.16 150760 -1 732
734 0 412682.75 169227.47 150960 -1 733
735 0 412430.5 169074.69 151160 -1 734
736 0 412243.22 169014.9 151400 -1 735
737 0 412094.62 168935.95 151480 -1 736
738 0 412045.6 168893.38 151560 -1 737
739 0 411949.38 168780.56 151760 -1 738
740 0 411646.38 168548.12 152000 -1 739
741 0 411357.88 168326.95 152240 -1 740
742 0 411099.56 168207.11 152440 -1 741
743 0 410952.8 167898.72 152600 -1 742
744 0 410974.88 167580.89 152760 -1 743
745 0 410931.22 167437.39 152920 -1 744
746 0 410884.25 167273.47 153080 -1 745
747 0 410711.16 167159.48 153280 -1 746
748 0 410438.22 167042.1 153440 -1 747
749 0 410127.66 166879.75 153680 -1 748
750 0 409840.94 166749.47 153960 -1 749
751 0 409301.62 166478.27 154240 -1 750
752 0 409125.03 166352.42 154480 -1 751
753 0 409080.66 166317.34 154720 -1 752
754 0 408727.4 166131.22 155000 -1 753
755 0 408402.28 166061.88 155240 -1 754
756 0 407952.1 165918.23 155560 -1 755
757 0 407820.1 165801.3 155840 -1 756
758 0 407603.97 165656.56 156160 -1 757
759 0 407049.47 165414.83 156400 -1 758
760 0 406697.8 165222.14 156720 -1 759
761 0 406480.84 165080.33 157040 -1 760
762 0 406061.62 164883.42 157240 -1 761
763 0 405770.4 164693.86 157440 -1 762
764 0 405370.72 164581.55 157640 -1 763
765 0 404662.72 164311.88 157840 -1 764
766 0 404298.12 164324 158080 -1 765
767 0 403820.16 164209.84 158240 -1 766
768 0 403285.56 164129.55 158400 -1 767
769 0 403062.7 164021.58 158640 -1 768
770 0 402667.34 163872.48 158880 -1 769
771 0 402072.16 163815.36 159160 -1 770
772 0 401641.12 163859.03 159400 -1 771
773 0 401030.34 163930.16 159720 -1 772
774 0 400394.44 163785.23 159960 -1 773
775 0 399958.3 163772.73 160200 -1 774
776 0 399625.9 163782.55 160440 -1 775
777 0 399330.6 163806.02 160680 -1 776
778 0 398889.1 163805.9 160960 -1 777
779 0 398735.75 163676.61 161200 -1 778
780 0 398516.72 163607.69 161520 -1 779
781 0 398210.28 163514.42 161840 -1 780
782 0 397919.22 163457.05 162120 -1 781
783 0 397332.66 163265.89 162440 -1 782
784 0 397267.28 163105.94 162600 -1 783
785 0 396906.97 163153.05 162840 -1 784
786 0 396659 163273.3 163120 -1 785
787 0 396384.34 163190.11 163400 -1 786
788 0 395943.1 162899.39 163680 -1 787
789 0 395518.88 162480.02 163880 -1 788
790 0 395178.03 162104.39 164160 -1 789
791 0 394946.8 162048.28 164360 -1 790
792 0 394466.56 162057.75 164640 -1 791
793 0 393948.44 161606.19 164880 -1 792
794 0 393478.44 161142.48 165120 -1 793
795 0 393027.7 161167.95 165400 -1 794
796 0 392386.72 160785.2 165600 -1 795
797 0 392116.78 160495.16 165800 -1 796
798 0 391497.22 160085.62 165960 -1 797
799 0 390817.97 159810.02 166200 -1 798
800 0 390433.16 159665.72 166360 -1 799
801 0 389356.88 159086.31 166360 -1 800
802 0 388196 158634.19 166440 -1 801
803 0 388429.84 158973.48 166640 -1 802
804 0 388459.84 158959.42 166680 -1 803
805 0 388519.66 158932 166760 -1 804
806 0 388638.78 158877.83 166920 -1 805
807 0 388901.6 158470.23 167240 -1 806
808 0 388823.2 158101.75 167400 -1 807
809 0 388695.9 157849.36 167600 -1 808
810 0 388458.97 157638.94 167840 -1 809
811 0 388142.66 157493.62 168040 -1 810
812 0 387751.38 157357.84 168280 -1 811
813 0 387582.94 157306.53 168400 -1 812
814 0 387334.3 157177.2 168560 -1 813
815 0 386783.1 156962.69 168800 -1 814
816 0 386551.5 156867.47 168960 -1 815
817 0 386156.1 156751.8 169040 -1 816
818 0 386033.66 156635.67 169080 -1 817
819 0 385788.72 156402.58 169160 -1 818
820 0 385580.4 156187.75 169360 -1 819
821 0 385320.4 156051.33 169480 -1 820
822 0 385167.03 155948.33 169680 -1 821
823 0 385211.22 155842.56 169840 -1 822
824 0 384986.8 155898.03 170000 -1 823
825 0 384807.5 155827.2 170160 -1 824
826 0 384650.38 155882.72 170280 -1 825
827 0 384542.4 155880.03 170440 -1 826
828 0 384515.62 155873.36 170600 -1 827
829 0 384391.06 155786.05 170720 -1 828
830 0 384320 155506.92 171000 -1 829
831 0 384143.47 155322.3 171240 -1 830
832 0 383805.4 155281.12 171440 -1 831
833 0 383414.88 155099.86 171600 -1 832
834 0 383102.03 155074.61 171800 -1 833
835 0 382751.72 155093.92 172040 -1 834
836 0 382590.62 155166.61 172240 -1 835
837 0 382400.34 155121.42 172440 -1 836
838 0 382226.28 155154.45 172680 -1 837
839 0 382046.66 155040.1 172840 -1 838
840 0 381650.9 154911.11 173040 -1 839
841 0 381291.1 154887.23 173200 -1 840
842 0 380533.06 154862.06 173360 -1 841
843 0 379748.75 154741.31 173560 -1 842
844 0 379648 154870.3 173800 -1 843
845 0 379446.7 154939.83 173920 -1 844
846 0 378858.84 155107.86 173920 -1 845
847 0 378658.8 155495.83 173920 -1 846
848 0 377898.97 156027.78 173920 -1 847
849 0 377539.06 156171.27 173960 -1 848
850 0 377203.97 156411.27 174040 -1 849
851 0 376842.22 156607.06 174240 -1 850
852 0 376390.34 157295.08 174240 -1 851
853 0 375606.4 157883.16 174240 -1 852
854 0 374771.47 158312.67 174440 -1 853
855 0 373783.47 158824.92 174440 -1 854
856 0 373038.7 159004.53 174440 -1 855
857 0 372340.4 158948.55 174440 -1 856
858 0 372133.03 158999.64 174240 -1 857
859 0 370449.8 159871.81 174240 -1 858
860 0 369929 160366.2 174360 -1 859
861 0 369654 160661.89 174480 -1 860
862 0 369659.72 160960.45 174600 -1 861
863 0 369445.88 161164.23 174760 -1 862
864 0 369266.12 161405.58 174880 -1 863
865 0 368905.84 161584.9 175120 -1 864
866 0 368815.3 161696.1 175160 -1 865
867 0 368708.53 161800.17 175200 -1 866
868 0 368440.9 161921.64 175360 -1 867
869 0 368244.56 162100.06 175320 -1 868
870 0 368132.66 162217.14 175280 -1 869
871 0 367956.12 162226.3 175160 -1 870
872 0 367806.25 162099.08 175080 -1 871
873 0 367554 162087.94 175120 -1 872
874 0 367376.66 162114.6 175200 -1 873
875 0 367366.12 162155.9 175280 -1 874
876 0 367282.22 162088.77 175360 -1 875
877 0 367280.75 162038.88 175440 -1 876
878 0 367191.94 161955.44 175480 -1 877
879 0 367079.66 161892.56 175560 -1 878
880 0 366973.53 161815.25 175600 -1 879
881 0 366822.12 161845.61 175640 -1 880
882 0 366668.78 161894.3 175680 -1 881
883 0 365920.4 161943.6 175720 -1 882
884 0 365164.2 162244.77 175600 -1 883
885 0 365084.78 162363.73 175560 -1 884
886 0 364927.28 162226.5 175440 -1 885
887 0 364912.06 162048.6 175400 -1 886
888 0 364886.8 162051.81 175360 -1 887
889 0 364977.4 162282.38 175200 -1 888
890 0 365311.12 162133.02 175080 -1 889
891 0 365632 162028 175840 -1 883
892 0 365536.5 162056.27 175880 -1 891
893 0 365373.34 162024.25 176000 -1 892
894 0 365135 162084.08 176200 -1 893
895 0 365035.66 162082.75 176280 -1 894
896 0 364627.53 162133.83 176440 -1 895
897 0 364237.47 162549.31 176560 -1 896
898 0 364266.66 162638.67 176600 -1 897
899 0 364326.47 162818.2 176680 -1 898
900 0 364358.34 162825.53 176840 -1 899
901 0 364416.28 162914.88 176960 -1 900
902 0 364521.53 163047.86 177080 -1 901
903 0 364614.75 163117.84 177240 -1 902
904 0 364632.4 163061.83 177400 -1 903
905 0 364646.3 163097.38 177520 -1 904
906 0 364734.4 163228.94 177680 -1 905
907 0 364658.1 163225.22 177840 -1 906
908 0 364629.4 163231.69 178000 -1 907
909 0 364622.2 163239.2 178160 -1 908
910 0 364655.56 163248.17 178320 -1 909
911 0 364737.4 163233.45 178440 -1 910
912 0 364766.1 163222.45 178600 -1 911
913 0 364771 163259.7 178760 -1 912
914 0 364794.7 163332.58 178920 -1 913
915 0 364830.22 163396.67 179120 -1 914
916 0 364768.2 163478.03 179280 -1 915
917 0 364772.34 163535.73 179400 -1 916
918 0 364734.2 163641.89 179520 -1 917
919 0 364692.38 163737.4 179640 -1 918
920 0 364573.6 163890.52 179760 -1 919
921 0 364558.7 163900.02 179880 -1 920
922 0 364660.72 163914.05 179920 -1 921
923 0 364770.34 163819.12 180040 -1 922
924 0 364609.16 163982.6 180120 -1 923
925 0 364687.4 164104.88 180280 -1 924
926 0 364658.44 164080.58 180360 -1 925
927 0 364652.62 164230.97 180520 -1 926
928 0 364576.66 164346.06 180720 -1 927
929 0 364677.28 164341.52 180880 -1 928
930 0 364637 164430.33 180920 -1 929
931 0 364556.62 164607.4 181000 -1 930
932 0 364515.7 164631.97 181080 -1 931
933 0 364513.72 165132.02 181080 -1 932
934 0 364571.9 165174.11 180960 -1 933
935 0 364718.12 165235.03 180840 -1 934
936 0 364749.56 165227.58 180680 -1 935
937 0 364760.75 165230.4 180600 -1 936
938 0 364476.38 164653.92 181160 -1 932
939 0 364488.62 164636.52 181200 -1 938
940 0 364415.7 164885.94 181320 -1 939
941 0 364473.2 164836 181400 -1 940
942 0 364558.84 164761.11 181520 -1 941
943 0 364627.53 164765.12 181680 -1 942
944 0 364547.5 164829.17 181840 -1 943
945 0 364414.2 164872.3 181960 -1 944
946 0 364431.06 164876.73 182000 -1 945
947 0 364480.5 164920.73 182120 -1 946
948 0 364410.5 164942 182200 -1 947
949 0 364435.9 164848.56 182240 -1 948
950 0 364446.56 164811.67 182320 -1 949
951 0 364457.44 164731.23 182400 -1 950
952 0 364478.2 164596.05 182480 -1 951
953 0 364511.16 164553.38 182520 -1 952
954 0 364550.6 164497.6 182600 -1 953
955 0 364558.56 164314.44 182680 -1 954
956 0 364528.34 164214.5 182800 -1 955
957 0 364520 164112.6 182920 -1 956
958 0 364510.2 164015.16 183040 -1 957
959 0 364500.03 163924.34 183160 -1 958
960 0 364496.72 163916.39 183240 -1 959
961 0 364456.56 163990.55 183360 -1 960
962 0 364399.3 164040.3 183480 -1 961
963 0 364384.47 164116 183560 -1 962
964 0 364379.2 164167.58 183640 -1 963
965 0 364447.9 164209.58 183720 -1 964
966 0 364418.47 164309.84 183800 -1 965
967 0 364434.6 164339.17 183880 -1 966
968 0 364478.75 164486.69 183960 -1 967
969 0 364442.6 164604.36 184040 -1 968
970 0 364427.03 164680.14 184120 -1 969
971 0 364502.66 164724.61 184200 -1 970
972 0 364522.97 164861.45 184280 -1 971
973 0 364549.03 164968.78 184360 -1 972
974 0 364633.7 165170.27 184480 -1 973
975 0 365179.06 164860.69 184640 -1 974
976 0 365070.5 164890.06 184760 -1 975
977 0 364991.1 164887.7 184840 -1 976
978 0 364900.1 165037.75 184960 -1 977
979 0 364945.7 164973.25 185120 -1 978
980 0 365039.06 165070.86 185240 -1 979
981 0 365015.38 165118.2 185280 -1 980
982 0 365076.12 165184.83 185360 -1 981
983 0 364965.22 164468.67 184440 -1 975
984 0 364935.06 164428.56 184360 -1 983
985 0 364934.88 164330.22 184280 -1 984
986 0 365325.84 164820.19 184480 -1 975
987 0 365528.97 164662.1 184280 -1 986
988 0 368468.94 162163.5 175440 -1 868
989 0 368473.84 162296.3 175560 -1 988
990 0 368441.4 162334.28 175680 -1 989
991 0 368408.12 162504.12 175840 -1 990
992 0 368322.12 162758.88 175960 -1 991
993 0 368179.9 162924.16 176040 -1 992
994 1 368118.22 163403.75 176120 -1 993
995 0 368035.34 163515.39 176200 -1 994
996 0 368004.34 163655.53 176280 -1 995
997 0 367924.88 163811.94 176360 -1 996
998 0 367860.38 164043.4 176440 -1 997
999 0 367821.3 164316.61 176520 -1 998
1000 0 367897 165221 176480 -1 999
1001 0 367941 165505 176440 -1 1000
1002 0 368105 165921 176320 -1 1001
1003 0 368277 166273 176280 -1 1002
1004 0 368397 166469 176160 -1 1003
1005 0 368701 166577 176040 -1 1004
1006 0 368713 166673 175960 -1 1005
1007 0 368869 166881 175880 -1 1006
1008 0 368821 166905 175800 -1 1007
1009 0 368881 167037 175680 -1 1008
1010 0 369517 167093 175640 -1 1009
1011 0 369793 167013 175600 -1 1010
1012 0 369829 167133 175520 -1 1011
1013 0 369877 167185 175440 -1 1012
1014 0 369877 167181 175400 -1 1013
1015 0 369869 167025 175880 -1 1007
1016 0 370477 167257 175880 -1 1015
1017 0 371209 167221 175920 -1 1016
1018 0 371609 167217 175960 -1 1017
1019 0 372321 167125 176080 -1 1018
1020 0 373285 166809 176120 -1 1019
1021 0 373589 166661 176160 -1 1020
1022 0 374221 166437 176240 -1 1021
1023 0 374397 166249 176320 -1 1022
1024 0 374677 166045 176400 -1 1023
1025 0 374809 166029 176480 -1 1024
1026 0 374881 165837 176600 -1 1025
1027 0 374941 165681 176720 -1 1026
1028 0 375065 165545 176880 -1 1027
1029 0 375441 164993 177000 -1 1028
1030 0 375541 164781 177080 -1 1029
1031 0 375681 164657 177200 -1 1030
1032 0 375777 164521 177320 -1 1031
1033 0 376217 164441 177400 -1 1032
1034 0 376130 164424 177520 -1 1033
1035 0 375758 164492 177600 -1 1034
1036 0 375702 164524 177640 -1 1035
1037 0 376613 164281 177360 -1 1033
1038 0 377149 164249 177320 -1 1037
1039 0 377881 164577 177120 -1 1038
1040 0 378609 165517 177240 -1 1039
1041 0 378701 165641 177320 -1 1040
1042 0 378937 165793 177400 -1 1041
1043 0 377981 164689 177040 -1 1039
1044 0 377969 164833 176920 -1 1043
1045 0 378087 164929.03 176880 -1 1044
1046 0 378217 165273 176840 -1 1045
1047 0 378297 165569 176760 -1 1046
1048 0 377973 165353 176680 -1 1047
1049 0 377669 165197 176520 -1 1048
1050 0 377605 165269 176440 -1 1049
1051 0 377541 165297 176360 -1 1050
1052 0 378445 165777 176720 -1 1047
1053 0 378454.6 165804.2 176680 -1 1052
1054 0 378493 165913 176520 -1 1053
1055 0 378649 165909 176480 -1 1054
1056 0 378573 166005 176360 -1 1055
1057 0 378621 166041 176320 -1 1056
1058 0 378569 165981 176240 -1 1057
1059 0 378505 165981 176160 -1 1058
1060 0 378437 165961 176120 -1 1059
1061 0 378105 166261 176680 -1 1053
1062 0 377745 166413 176640 -1 1061
1063 0 377405 166429 176560 -1 1062
1064 0 377277 166445 176520 -1 1063
1065 0 377325 166497 176480 -1 1064
1066 0 377309 166561 176440 -1 1065
1067 0 377341 166565 176400 -1 1066
1068 0 373525 166865 176080 -1 1020
1069 0 373373 166885 175960 -1 1068
1070 0 373437 166657 175800 -1 1069
1071 0 373357 166665 175640 -1 1070
1072 0 373437 166737 175520 -1 1071
1073 0 373553 166765 175400 -1 1072
1074 0 373557 167025 175360 -1 1073
1075 0 373601 167097 175320 -1 1074
1076 0 373631.66 167109 175280 -1 1075
1077 0 373693 167133 175200 -1 1076
1078 0 373837 167353 175080 -1 1077
1079 0 373829 167341 175040 -1 1078
1080 0 373549 167537 175280 -1 1076
1081 0 373601 167585 175200 -1 1080
1082 0 373673 167697 175120 -1 1081
1083 0 373709 167753 175080 -1 1082
1084 0 373717 167857 175000 -1 1083
1085 0 373773 167921 174920 -1 1084
1086 0 373797 167885 174880 -1 1085
1087 0 368633 166341 176320 -1 1003
1088 0 368781 166377 176360 -1 1087
1089 0 370406.72 159829.66 174040 -1 859
1090 0 370484.66 159787.31 173840 -1 1089
1091 0 370728.94 159803.06 173640 -1 1090
1092 0 370725.2 159928.14 173440 -1 1091
1093 0 370601.66 159945.02 173240 -1 1092
1094 0 370563.97 159963.6 173080 -1 1093
1095 0 370533.47 159978.88 172880 -1 1094
1096 0 370565.84 160061.33 172680 -1 1095
1097 0 370473.1 160020.84 172560 -1 1096
1098 0 370369.4 159999.81 172440 -1 1097
1099 0 370216.88 160101.2 172240 -1 1098
1100 0 369476.97 160185.19 172240 -1 1099
1101 0 368941.1 160317.12 172240 -1 1100
1102 0 368626.22 160436.55 172040 -1 1101
1103 0 368469.88 160601.19 171840 -1 1102
1104 0 368281.6 160701.56 171640 -1 1103
1105 0 367914 160801.3 171400 -1 1104
1106 0 367758.06 160877.28 171240 -1 1105
1107 0 367689.94 160967.03 171000 -1 1106
1108 0 367610.72 160943.95 170840 -1 1107
1109 0 367610.03 160945.4 170640 -1 1108
1110 0 367522.8 160836.2 170440 -1 1109
1111 0 367466.6 160915.2 170240 -1 1110
1112 0 367421.6 160918.77 170040 -1 1111
1113 0 367386.53 160789.38 169840 -1 1112
1114 0 367292.03 160670.27 169640 -1 1113
1115 0 367289.03 160596.97 169440 -1 1114
1116 0 367477.2 160577.16 169280 -1 1115
1117 0 367642 160581.73 169080 -1 1116
1118 0 367625.06 160599 169040 -1 1117
1119 0 368249.72 160288.53 168920 -1 1118
1120 0 368434 160161 168840 -1 1119
1121 0 368634 160081 168720 -1 1120
1122 0 369058 159733 168560 -1 1121
1123 0 369130 159593 168440 -1 1122
1124 0 369242 159541 168240 -1 1123
1125 0 369388.66 159565 168160 -1 1124
1126 0 369462 159577 168120 -1 1125
1127 0 369450 159545 168000 -1 1126
1128 0 369426 159561 167880 -1 1127
1129 0 369334 159621 167720 -1 1128
1130 0 369450 159549 167520 -1 1129
1131 0 367582.7 160651.58 168960 -1 1118
1132 0 367534.62 160840.62 168800 -1 1131
1133 0 367456.9 160973.53 168680 -1 1132
1134 0 367164.72 161097.33 168560 -1 1133
1135 0 366898.84 161176.27 168480 -1 1134
1136 0 366851.28 161327.98 168440 -1 1135
1137 0 366798.03 161560.75 168280 -1 1136
1138 0 366742.62 161676.48 168160 -1 1137
1139 0 366629.56 161840.72 167920 -1 1138
1140 0 366609.34 161871.61 167760 -1 1139
1141 0 366458.5 161964.98 167520 -1 1140
1142 0 366474.8 162113.44 167360 -1 1141
1143 0 366537.16 162150.95 167200 -1 1142
1144 0 366320.62 162158.47 167040 -1 1143
1145 0 366387.7 162216.31 166800 -1 1144
1146 0 366350.2 162231.47 166640 -1 1145
1147 0 366303.1 162208.28 166520 -1 1146
1148 0 366414.34 162238.28 166400 -1 1147
1149 0 366356.62 162157.97 166360 -1 1148
1150 0 366160.12 161971.3 166320 -1 1149
1151 0 366892.06 162463.2 166200 -1 1150
1152 0 366957.28 162381.45 166080 -1 1151
1153 0 367039.53 162437.11 165920 -1 1152
1154 0 367045.44 162437.84 165760 -1 1153
1155 0 367189.6 162552.38 165600 -1 1154
1156 0 367384.2 162533.05 165440 -1 1155
1157 0 367383.34 162433 165360 -1 1156
1158 0 367383.47 162383.17 165320 -1 1157
1159 0 367356.47 162349.66 165200 -1 1158
1160 0 367412.97 162103.98 165080 -1 1159
1161 0 367669.44 162020.88 164920 -1 1160
1162 0 367656 162039.5 164880 -1 1161
1163 0 367617.44 162095.14 164760 -1 1162
1164 0 367524.75 162106.23 164600 -1 1163
1165 0 367416.94 162147.58 164440 -1 1164
1166 0 367172.12 162140.58 164280 -1 1165
1167 0 367053.97 162266.28 164120 -1 1166
1168 0 366956.94 162244.4 163920 -1 1167
1169 0 366988.97 162323.72 163760 -1 1168
1170 0 366905.62 162293.67 163560 -1 1169
1171 0 366736.1 162289.44 163400 -1 1170
1172 0 366839.06 162227.34 163240 -1 1171
1173 0 366954.7 162096.97 163080 -1 1172
1174 0 366857.25 162028.67 162960 -1 1173
1175 0 366735.53 161980.84 162840 -1 1174
1176 0 366745.06 161917.33 162680 -1 1175
1177 0 366746.22 161853.8 162480 -1 1176
1178 0 366752.6 161807.7 162320 -1 1177
1179 0 366828.75 161781 162200 -1 1178
1180 0 366853.6 161771.61 162160 -1 1179
1181 0 366932.72 161624 162040 -1 1180
1182 0 367163.12 161117.38 161760 -1 1181
1183 0 367195.8 161044.73 161720 -1 1182
1184 0 367162.75 160981.25 161680 -1 1183
1185 0 367062.66 160789.53 161560 -1 1184
1186 0 367313.06 160612.22 161440 -1 1185
1187 0 367406.66 160585.81 161320 -1 1186
1188 0 367364.3 160724.6 161160 -1 1187
1189 0 367571.6 160702.55 161120 -1 1188
1190 0 367392.88 160710.27 160960 -1 1189
1191 0 367248.3 160628.75 160800 -1 1190
1192 0 366664 160281 160720 -1 1191
1193 0 366328 159717 160760 -1 1192
1194 0 366048 159585 160920 -1 1193
1195 0 365864 159449 160880 -1 1194
1196 0 365492 159253 160760 -1 1195
1197 0 365020 159209 160800 -1 1196
1198 0 364568 158893 160880 -1 1197
1199 0 364364 158721 160960 -1 1198
1200 0 363932 158561 161080 -1 1199
1201 0 363416 157973 160960 -1 1200
1202 0 363348 157897 160880 -1 1201
1203 0 363352 158017 160760 -1 1202
1204 0 363380 158045 160680 -1 1203
1205 0 363112 157869 161000 -1 1201
1206 0 363016 157737 161120 -1 1205
1207 0 362964 157749 161200 -1 1206
1208 0 362840 157549 161240 -1 1207
1209 0 362444 157057 161320 -1 1208
1210 0 362184 156765 161440 -1 1209
1211 0 362052 156577 161600 -1 1210
1212 0 362192 156325 161560 -1 1211
1213 0 362252 156305 161400 -1 1212
1214 0 362296 156265 161280 -1 1213
1215 0 362388 156357 161160 -1 1214
1216 0 361960 156557 161760 -1 1211
1217 0 361576 156525 161920 -1 1216
1218 0 361124 156437 162000 -1 1217
1219 0 360640 156361 162120 -1 1218
1220 0 360292 156325 162040 -1 1219
1221 0 360048 156237 161920 -1 1220
1222 0 359864 156105 161800 -1 1221
1223 0 359816 156005 161680 -1 1222
1224 0 359860 155917 161520 -1 1223
1225 0 359680 155621 161360 -1 1224
1226 0 359656 155673 161280 -1 1225
1227 0 359488 155737 161200 -1 1226
1228 0 359444 155761 161160 -1 1227
1229 0 359332 155757 161000 -1 1228
1230 0 359402.62 155770.52 160880 -1 1229
1231 0 359287 155851 160800 -1 1230
1232 0 358699 156115 160640 -1 1231
1233 0 358711 156271 160520 -1 1232
1234 0 358699 156327 160440 -1 1233
1235 0 358531 156407 160400 -1 1234
1236 0 358339 156511 160320 -1 1235
1237 0 358259 156503 160200 -1 1236
1238 0 358287 156495 160160 -1 1237
1239 0 366040 159573 161120 -1 1194
1240 0 365916 159537 161280 -1 1239
1241 0 365796 159525 161360 -1 1240
1242 0 365820 159397 161480 -1 1241
1243 0 365648 159325 161640 -1 1242
1244 0 365660 159305 161800 -1 1243
1245 0 365600 159329 161960 -1 1244
1246 0 365384 159401 162160 -1 1245
1247 0 365152 159537 162320 -1 1246
1248 0 364928 159673 162480 -1 1247
1249 0 364648 159849 162600 -1 1248
1250 0 364472 159829 162720 -1 1249
1251 0 364615.72 159779.78 162760 -1 1250
1252 0 364380 159868 162920 -1 1251
1253 0 364220 160044 162960 -1 1252
1254 0 364244 160024 163040 -1 1253
1255 0 364360 159840 163120 -1 1254
1256 0 364356 159772 163240 -1 1255
1257 0 364252 159840 163360 -1 1256
1258 0 364252 159800 163480 -1 1257
1259 0 364180 159952 163560 -1 1258
1260 0 364048 159984 163680 -1 1259
1261 0 364042 159982 163720 -1 1260
1262 0 364036 159980 163760 -1 1261
1263 0 367336 160941 160760 -1 1191
1264 0 367432 161069 160640 -1 1263
1265 0 367380 161157 160560 -1 1264
1266 0 367316 161141 160480 -1 1265
1267 0 367480 161345 160400 -1 1266
1268 0 367512 161449 160320 -1 1267
1269 0 367528 161449 160240 -1 1268
1270 0 367355 160190 161600 -1 1185
1271 0 367355 160170 161680 -1 1270
1272 0 367371 160182 161800 -1 1271
1273 0 367407 160162 161880 -1 1272
1274 0 367307 160066 162000 -1 1273
1275 0 367371 160078 162040 -1 1274
1276 0 367375 160066 162160 -1 1275
1277 0 367315 160106 162240 -1 1276
1278 0 367239 160126 162360 -1 1277
1279 0 367119 160162 162440 -1 1278
1280 0 367131 160246 162520 -1 1279
1281 0 367099 160318 162600 -1 1280
1282 0 367067 160346 162640 -1 1281
1283 0 367111 160058 162040 -1 1274
1284 0 367035 160046 162080 -1 1283
1285 0 366851 159966 162160 -1 1284
1286 0 366815 159970 162200 -1 1285
1287 0 368223 161944 164880 -1 1162
1288 0 368487 162012 164920 -1 1287
1289 0 368539 162076 164960 -1 1288
1290 0 368867 162160 165000 -1 1289
1291 0 369151 162092 164880 -1 1290
1292 0 369295 162060 164840 -1 1291
1293 0 369439 161968 164800 -1 1292
1294 0 369575 161880 164720 -1 1293
1295 0 368271 161852 164760 -1 1287
1296 0 368267 161852 164720 -1 1295
1297 0 368307 161848 164640 -1 1296
1298 0 368315 161852 164600 -1 1297
1299 0 372295.66 159020 174080 -1 858
1300 0 371469 158882 174040 -1 1299
1301 0 371341 158666 174000 -1 1300
1302 0 371177 158646 173960 -1 1301
1303 0 371205 158542 173920 -1 1302
1304 0 371165 158274 173800 -1 1303
1305 0 371149 158110 173880 -1 1304
1306 0 370745 159006 173960 -1 1302
1307 0 370697 159006 174000 -1 1306
1308 0 372377.16 159029.53 174000 -1 1299
1309 0 372661.66 159064.33 173720 -1 1308
1310 0 373164.28 159187.06 173560 -1 1309
1311 0 373321.34 159228.62 173360 -1 1310
1312 0 373409 159277 173240 -1 1311
1313 0 373629 159237 173080 -1 1312
1314 0 373745 159137 173000 -1 1313
1315 0 373801 159161 172880 -1 1314
1316 0 373957 159241 172720 -1 1315
1317 0 374085 159281 172560 -1 1316
1318 0 374313 159289 172400 -1 1317
1319 0 374449 159373 172240 -1 1318
1320 0 374485 159413 172080 -1 1319
1321 0 374657 159409 171960 -1 1320
1322 0 374641 159453 171800 -1 1321
1323 0 374721 159461 171640 -1 1322
1324 0 374885 159489 171520 -1 1323
1325 0 374885 159521 171320 -1 1324
1326 0 374905 159485 171200 -1 1325
1327 0 374953 159537 171080 -1 1326
1328 0 374881 159585 170880 -1 1327
1329 0 374877 159701 170680 -1 1328
1330 0 374765 159957 170520 -1 1329
1331 0 374721 159893 170280 -1 1330
1332 0 374842 158347 174480 -1 854
1333 0 374802 158375 174640 -1 1332
1334 0 374822 158487 174760 -1 1333
1335 0 374846 158487 174920 -1 1334
1336 0 374854 158407 174960 -1 1335
1337 0 374846 158367 175040 -1 1336
1338 0 374850 158303 175160 -1 1337
1339 0 374902 158231 175200 -1 1338
1340 0 374970 158155 175280 -1 1339
1341 0 374994 158207 175360 -1 1340
1342 0 375050 158139 175480 -1 1341
1343 0 375070 158043 175600 -1 1342
1344 0 375130 158019 175720 -1 1343
1345 0 375174 158019 175880 -1 1344
1346 0 375178 157975 176040 -1 1345
1347 0 375234 157975 176200 -1 1346
1348 0 375246 158103 176360 -1 1347
1349 0 375266 158171 176520 -1 1348
1350 0 375362 158127 176640 -1 1349
1351 0 375446 158127 176760 -1 1350
1352 0 375538 158099 176920 -1 1351
1353 0 375442 158103 177080 -1 1352
1354 0 375454 158215 177240 -1 1353
1355 0 375374 158255 177400 -1 1354
1356 0 375334 158251 177520 -1 1355
1357 0 375290 158175 177640 -1 1356
1358 0 375286 158155 177840 -1 1357
1359 0 375274 158159 178000 -1 1358
1360 0 375222 158095 178160 -1 1359
1361 0 375174 158115 178320 -1 1360
1362 0 375038 158151 178520 -1 1361
1363 0 374942 158067 178680 -1 1362
1364 0 374790 158011 178880 -1 1363
1365 0 374654 158059 179120 -1 1364
1366 0 374554 158051 179280 -1 1365
1367 0 374550 158051 179440 -1 1366
1368 0 374494 158043 179600 -1 1367
1369 0 374630 158323 179760 -1 1368
1370 0 374626 158319 179920 -1 1369
1371 0 374670 158307 180000 -1 1370
1372 0 374846 158399 180040 -1 1371
1373 0 374962 158567 180160 -1 1372
1374 0 375046 158503 180200 -1 1373
1375 0 375106 158695 180320 -1 1374
1376 0 375038 158791 180400 -1 1375
1377 0 375082 158799 180480 -1 1376
1378 0 386090 157019.14 169120 -1 818
1379 0 386006 157183.14 169200 -1 1378
1380 0 385918 157255.14 169360 -1 1379
1381 0 385914 157419.14 169520 -1 1380
1382 0 385818 157603.14 169640 -1 1381
1383 0 385842 157671.14 169880 -1 1382
1384 0 385914 157827.14 170000 -1 1383
1385 0 385990 157991.11 170120 -1 1384
1386 0 385874 158063.11 170280 -1 1385
1387 0 385630 158375.11 170440 -1 1386
1388 0 385586 158467.06 170640 -1 1387
1389 0 385670 158631.06 170840 -1 1388
1390 0 385662 158791.06 171000 -1 1389
1391 0 385590 158867.06 171160 -1 1390
1392 0 385494 158995.06 171360 -1 1391
1393 0 385510 159155.06 171560 -1 1392
1394 0 385474 159419.03 171720 -1 1393
1395 0 385350 159755.03 171920 -1 1394
1396 0 385278 159783.03 172080 -1 1395
1397 0 385290 159859.03 172240 -1 1396
1398 0 385158 159971.03 172400 -1 1397
1399 0 385082 160039.03 172560 -1 1398
1400 0 385022 159991.03 172760 -1 1399
1401 0 384870 160043.03 172880 -1 1400
1402 0 384862 160183.03 173000 -1 1401
1403 0 384846 160287.03 173160 -1 1402
1404 0 384818 160443.03 173320 -1 1403
1405 0 384846 160443.03 173480 -1 1404
1406 0 384894 160479.03 173600 -1 1405
1407 0 384894 160543.03 173720 -1 1406
1408 0 384898 160567.03 173880 -1 1407
1409 0 384906 160759.03 174000 -1 1408
1410 0 385018 160875.03 174200 -1 1409
1411 0 385154 160927.03 174360 -1 1410
1412 0 385206 160979.03 174400 -1 1411
1413 0 385318 161127.03 174480 -1 1412
1414 0 385378 161299.03 174600 -1 1413
1415 0 385474 161547.03 174840 -1 1414
1416 0 385542 161495.03 175040 -1 1415
1417 0 385542 161419.03 175160 -1 1416
1418 0 385474 161327.03 175320 -1 1417
1419 0 385394 161335.03 175480 -1 1418
1420 0 385450 161287.03 175640 -1 1419
1421 0 385626 161323.03 175800 -1 1420
1422 0 385615 161378 175840 -1 1421
1423 0 385650 161471.06 175960 -1 1422
1424 0 385646 161455.06 176120 -1 1423
1425 0 385666 161535.06 176240 -1 1424
1426 0 385562 161571.06 176320 -1 1425
1427 0 385594 161663.06 176480 -1 1426
1428 0 385646 161747.06 176640 -1 1427
1429 0 385578 161939.06 176800 -1 1428
1430 0 385582 162067.06 176920 -1 1429
1431 0 385462 162183.11 177040 -1 1430
1432 0 385370 162335.03 177120 -1 1431
1433 0 385226 162407.03 177240 -1 1432
1434 0 385086 162403.03 177400 -1 1433
1435 0 384966 162371.03 177560 -1 1434
1436 0 384714 162291.06 177600 -1 1435
1437 0 384594 162147.06 177720 -1 1436
1438 0 384330 161987.06 177840 -1 1437
1439 0 384266 161799.11 177960 -1 1438
1440 0 384126 161723.11 178120 -1 1439
1441 0 384078 161747.11 178240 -1 1440
1442 0 384067 161726 178320 -1 1441
1443 0 383959 161658 178400 -1 1442
1444 0 383787 161718 178480 -1 1443
1445 0 383571 161786 178560 -1 1444
1446 0 383523 161852 178640 -1 1445
1447 0 383527 161652 178760 -1 1446
1448 0 383407 161408 178840 -1 1447
1449 0 383235 161242 178880 -1 1448
1450 0 383159 161310 179000 -1 1449
1451 0 383075 161362 179120 -1 1450
1452 0 383095 161368 179240 -1 1451
1453 0 383127 161316 179320 -1 1452
1454 0 383139 161288 179400 -1 1453
1455 0 383147 161232 179520 -1 1454
1456 0 382911 160908.03 179560 -1 1455
1457 0 382903 160868.03 179640 -1 1456
1458 0 382903 160792.03 179720 -1 1457
1459 0 382963 160724.03 179840 -1 1458
1460 0 383059 160708.03 179960 -1 1459
1461 0 383203 160712.03 180120 -1 1460
1462 0 383279 160692.03 180200 -1 1461
1463 0 383463 161336.03 179560 -1 1455
1464 0 383543 161364.06 179680 -1 1463
1465 0 383775 161296.03 179760 -1 1464
1466 0 383879 161088.03 179800 -1 1465
1467 0 384003 161100.03 179840 -1 1466
1468 0 384019 161112.03 179880 -1 1467
1469 0 384107 161160.03 179960 -1 1468
1470 0 384173 161220 180000 -1 1469
1471 0 384239 161280.03 180040 -1 1470
1472 0 384363 161328.06 180120 -1 1471
1473 0 384571 161392.06 180240 -1 1472
1474 0 384827 161428.03 180320 -1 1473
1475 0 385031 161344.03 180440 -1 1474
1476 0 385095 161324.03 180560 -1 1475
1477 0 385131 161384.03 180720 -1 1476
1478 0 385123 161444.03 180840 -1 1477
1479 0 385147 161524.03 181000 -1 1478
1480 0 385183 161512.03 181160 -1 1479
1481 0 385211 161512.03 181200 -1 1480
1482 0 383751 161076.03 179840 -1 1466
1483 0 383055 161528.03 179560 -1 1455
1484 0 382999 161560.03 179680 -1 1483
1485 0 383051 161632.03 179760 -1 1484
1486 0 383187 161604.03 179880 -1 1485
1487 0 385054 162735.06 177480 -1 1435
1488 0 385170 162911.06 177400 -1 1487
1489 0 385178 163035.06 177360 -1 1488
1490 0 385126 163051.06 177240 -1 1489
1491 0 386366 161775.06 176240 -1 1425
1492 0 386938 162039.03 176240 -1 1491
1493 0 387262 162207.03 176160 -1 1492
1494 0 387554 162307.03 176240 -1 1493
1495 0 387886 162343.03 176320 -1 1494
1496 0 387882 162331.03 176400 -1 1495
1497 0 387899 158558 166360 -1 802
1498 0 387304.7 158405.78 166200 -1 1497
1499 0 386555.84 158799.42 166120 -1 1498
1500 0 386331.84 158839.42 166080 -1 1499
1501 0 385868 158899 166000 -1 1500
1502 0 385616 159031 165880 -1 1501
1503 0 385522.66 159127 165800 -1 1502
1504 0 385476 159175 165760 -1 1503
1505 0 385420 159251 165640 -1 1504
1506 0 385160 159567 165520 -1 1505
1507 0 384852 160071 165400 -1 1506
1508 0 384272 160499 165320 -1 1507
1509 0 383784 161043 165360 -1 1508
1510 0 383376 161699 165400 -1 1509
1511 0 383144 162015 165440 -1 1510
1512 0 383072.88 161968.47 165480 -1 1511
1513 0 382988 162223 165560 -1 1512
1514 0 382972 162467 165600 -1 1513
1515 0 382808 162547 165680 -1 1514
1516 0 382388 162515 165840 -1 1515
1517 0 382052 162603 165960 -1 1516
1518 0 381992 162643 166000 -1 1517
1519 0 381440 163231 165960 -1 1518
1520 0 381204 163527 165920 -1 1519
1521 0 381708 163379 165880 -1 1520
1522 0 381740 163379 165840 -1 1521
1523 0 380576 163919 165960 -1 1520
1524 0 379912 164651 165920 -1 1523
1525 0 379500 165343 165880 -1 1524
1526 0 379128 165483 165800 -1 1525
1527 0 378976 165751 165720 -1 1526
1528 0 378772 165931 165640 -1 1527
1529 0 378636 166159 165560 -1 1528
1530 0 378520 166411 165440 -1 1529
1531 0 378164 166763 165320 -1 1530
1532 0 377644 167407 165240 -1 1531
1533 0 377528 168331 165160 -1 1532
1534 0 377524 168859 165080 -1 1533
1535 0 377432 169431 165160 -1 1534
1536 0 377012 169939 165120 -1 1535
1537 0 376976 169979 165000 -1 1536
1538 0 376936 170087 164880 -1 1537
1539 0 376628 170399 164760 -1 1538
1540 0 376476 170667 164800 -1 1539
1541 0 375856 171363 164880 -1 1540
1542 0 375436 172063 164680 -1 1541
1543 0 375536 172183 164560 -1 1542
1544 0 375536 172187 164480 -1 1543
1545 0 375516 172163 164440 -1 1544
1546 0 375480 172663 164640 -1 1542
1547 0 375432 172751 164560 -1 1546
1548 0 375432 172823 164520 -1 1547
1549 0 375452 172951 164440 -1 1548
1550 0 375524 173035 164360 -1 1549
1551 0 375524 173039 164280 -1 1550
1552 0 375364 172975 164160 -1 1551
1553 0 375372 173047 164080 -1 1552
1554 0 375360 173067 164000 -1 1553
1555 0 375316 173087 163920 -1 1554
1556 0 375272 173115 163840 -1 1555
1557 0 375184 173135 163800 -1 1556
1558 0 374900 173147 163720 -1 1557
1559 0 374716 173247 163680 -1 1558
1560 0 374644 173347 163640 -1 1559
1561 0 374488 173487 163720 -1 1560
1562 0 374308 173655 163800 -1 1561
1563 0 374336 174107 163800 -1 1562
1564 0 374276 174187 163880 -1 1563
1565 0 374192 174259 163960 -1 1564
1566 0 374128 174359 164080 -1 1565
1567 0 373868 174627 164040 -1 1566
1568 0 373696 174683 163960 -1 1567
1569 0 373572 174723 163920 -1 1568
1570 0 373456 174739 163840 -1 1569
1571 0 373180 174639 163880 -1 1570
1572 0 372916 174603 163920 -1 1571
1573 0 372748 174343 163960 -1 1572
1574 0 372676 174303 164000 -1 1573
1575 0 372544 174247 164080 -1 1574
1576 0 372456 174163 164160 -1 1575
1577 0 372420 174139 164240 -1 1576
1578 0 372016 174163 164320 -1 1577
1579 0 374792 173111 163760 -1 1558
1580 0 374740 172995 163840 -1 1579
1581 0 374704 172911 163920 -1 1580
1582 0 374684 172835 164000 -1 1581
1583 0 374576 172687 164080 -1 1582
1584 0 374488 172579 164160 -1 1583
1585 0 374528 172491 164240 -1 1584
1586 0 374568 172403 164360 -1 1585
1587 0 374588 172207 164440 -1 1586
1588 0 374428 172023 164520 -1 1587
1589 0 374400 171935 164640 -1 1588
1590 0 374200 171835 164720 -1 1589
1591 0 374100 171803 164840 -1 1590
1592 0 373432 172059 164880 -1 1591
1593 0 373208 172543 164920 -1 1592
1594 0 373076 172855 164880 -1 1593
1595 0 373256 173075 164920 -1 1594
1596 0 373709.16 173135.4 165000 -1 1595
1597 0 373804 173123 165080 -1 1596
1598 0 373896 173127 165120 -1 1597
1599 0 373944 173163 165160 -1 1598
1600 0 374020 173263 165200 -1 1599
1601 0 374100 173283 165280 -1 1600
1602 0 374256 173255 165360 -1 1601
1603 0 375576 171759 164920 -1 1541
1604 0 375468 171795 165040 -1 1603
1605 0 375453.5 171811.5 165160 -1 1604
1606 0 375520 171675 165240 -1 1605
1607 0 375256 171715 165400 -1 1606
1608 0 375008 171755 165480 -1 1607
1609 0 374924 171659 165640 -1 1608
1610 0 374772 171555 165760 -1 1609
1611 0 374776 171367 165920 -1 1610
1612 0 374884 171239 166000 -1 1611
1613 0 374720 171247 166080 -1 1612
1614 0 374628 171235 166200 -1 1613
1615 0 374260 170895 166320 -1 1614
1616 0 374176 171119 166360 -1 1615
1617 0 374196 171127 166400 -1 1616
1618 0 374120 171159 166480 -1 1617
1619 0 374068 171223 166600 -1 1618
1620 0 374032 171243 166680 -1 1619
1621 0 373996 171267 166800 -1 1620
1622 0 374072 171351 166880 -1 1621
1623 0 374040 171371 166960 -1 1622
1624 0 373978 171381 167000 -1 1623
1625 0 373916 171391 167040 -1 1624
1626 0 373936 171327 167120 -1 1625
1627 0 373756 171191 166840 -1 1621
1628 0 373680 171179 166920 -1 1627
1629 0 373656 171219 167000 -1 1628
1630 0 373660 171215 167080 -1 1629
1631 0 373592 171119 167160 -1 1630
1632 0 373548 171019 167240 -1 1631
1633 0 375232 171987 165240 -1 1605
1634 0 374392 172451 165320 -1 1633
1635 0 374168 172591 165360 -1 1634
1636 0 374150 172645 165400 -1 1635
1637 0 374132 172699 165440 -1 1636
1638 0 374160 172679 165480 -1 1637
1639 0 385932 158595 165760 -1 1503
1640 0 385896 158491 165720 -1 1639
1641 0 385920 158503 165680 -1 1640
1642 0 387803.84 157427.42 166360 -1 1497
1643 0 387863.84 156603.42 166280 -1 1642
1644 0 388132 156611 166200 -1 1643
1645 0 388304 156339 166080 -1 1644
1646 0 388624 155719 166000 -1 1645
1647 0 388759 155197.11 165960 -1 1646
1648 0 388995 155181.11 165760 -1 1647
1649 0 389044 155055 165640 -1 1648
1650 0 389056 154919 165480 -1 1649
1651 0 388984 154579 165360 -1 1650
1652 0 389132 153939 165200 -1 1651
1653 0 389128 153803 165080 -1 1652
1654 0 389248 153583 165000 -1 1653
1655 0 389412 153359 164880 -1 1654
1656 0 389620 153107 164760 -1 1655
1657 0 389772 152743 164680 -1 1656
1658 0 389868 152615 164600 -1 1657
1659 0 389892 152303 164480 -1 1658
1660 0 389968 152027 164400 -1 1659
1661 0 388411.84 158531.42 166200 -1 1497
1662 0 388511.84 158507.42 166040 -1 1661
1663 0 388691.84 158595.42 165960 -1 1662
1664 0 388744 158775 165880 -1 1663
1665 0 388792 158763 165760 -1 1664
1666 0 388816 158815 165720 -1 1665
1667 0 388872 158811 165640 -1 1666
1668 0 388880 158787 165520 -1 1667
1669 0 388836 158695 165480 -1 1668
1670 0 388800 158587 165400 -1 1669
1671 0 388800 158575 165360 -1 1670
1672 0 388920 158659 165720 -1 1665
1673 0 389068 158547 165680 -1 1672
1674 0 389068 158491 165640 -1 1673
1675 0 389084 158475 165560 -1 1674
1676 0 389172 158447 165480 -1 1675
1677 0 389188 158471 165400 -1 1676
1678 0 468718.28 245648.67 79920 -1 319
1679 0 468707.94 245474.81 79680 -1 1678
1680 0 468785.94 245301.48 79400 -1 1679
1681 0 468781.97 245302.06 79240 -1 1680
1682 0 468902.3 245269.3 79040 -1 1681
1683 0 468974.44 245225.95 78880 -1 1682
1684 0 468962.88 245263.27 78680 -1 1683
1685 0 469034.03 245295.22 78480 -1 1684
1686 0 469007.53 245307.19 78280 -1 1685
1687 0 468905.94 245329.84 78200 -1 1686
1688 0 468921.78 245364.67 78080 -1 1687
1689 0 468967.34 245405.78 77880 -1 1688
1690 0 469141.84 245508.12 77720 -1 1689
1691 0 469254.25 245499.38 77440 -1 1690
1692 0 469359.62 245493.6 77240 -1 1691
1693 0 469481.9 245441.03 77000 -1 1692
1694 0 469674.1 245437.66 76840 -1 1693
1695 0 469741.66 245351.6 76600 -1 1694
1696 0 469986.47 245222.3 76240 -1 1695
1697 0 470057.34 245085.19 76000 -1 1696
1698 0 470185.2 244976.62 75760 -1 1697
1699 0 470350.84 244813.34 75520 -1 1698
1700 0 470293 244726.02 75280 -1 1699
1701 0 470414.25 244671.77 75080 -1 1700
1702 0 470484.44 244594.89 74840 -1 1701
1703 0 470617.25 244538.1 74600 -1 1702
1704 0 470689.88 244465.31 74360 -1 1703
1705 0 470889.16 244418.2 74120 -1 1704
1706 0 471015.9 244425.08 73920 -1 1705
1707 0 471258.28 244417.61 73720 -1 1706
1708 0 471482.84 244324.67 73440 -1 1707
1709 0 471838.16 244325.44 73240 -1 1708
1710 0 472081.4 244166.02 73080 -1 1709
1711 0 472049.5 244193.78 72920 -1 1710
1712 0 472010.38 244222.25 72720 -1 1711
1713 0 472057.94 244189.81 72560 -1 1712
1714 0 472212.97 244313.78 72360 -1 1713
1715 0 472149.97 244296.75 72120 -1 1714
1716 0 472156.53 244344.48 71920 -1 1715
1717 0 472258.3 244404.94 71720 -1 1716
1718 0 472137.9 244396.6 71520 -1 1717
1719 0 471957.5 244337.12 71360 -1 1718
1720 0 472013.97 244377.14 71160 -1 1719
1721 0 471932.94 244377.02 70960 -1 1720
1722 0 471841.56 244309.34 70760 -1 1721
1723 0 471833.28 244301.9 70560 -1 1722
1724 0 471730.75 244193.19 70360 -1 1723
1725 0 471585 244117.7 70200 -1 1724
1726 0 471521 244134 70000 -1 1725
1727 0 471481.03 244110.05 69800 -1 1726
1728 0 471421.56 244165.48 69600 -1 1727
1729 0 471409.38 244193.45 69360 -1 1728
1730 0 471395.84 244241.52 69160 -1 1729
1731 0 471377.6 244337.56 68920 -1 1730
1732 0 471253.06 244394.86 68760 -1 1731
1733 0 471201.53 244481.83 68560 -1 1732
1734 0 471265.28 244313.47 68240 -1 1733
1735 0 471356.22 243838.31 68000 -1 1734
1736 0 471505.9 243805.27 67840 -1 1735
1737 0 471547.78 243661.38 67680 -1 1736
1738 0 471631.97 243602.78 67520 -1 1737
1739 0 471769.44 243474.36 67360 -1 1738
1740 0 471886.1 243417.1 67200 -1 1739
1741 0 471838.16 243415.4 67000 -1 1740
1742 0 471941.8 243414.56 66960 -1 1741
1743 0 472150.3 243420.56 66880 -1 1742
1744 0 472460.9 243502.67 66760 -1 1743
1745 0 472860.34 243583.83 66640 -1 1744
1746 0 473192.06 243608.02 66520 -1 1745
1747 0 473459.72 243671.16 66320 -1 1746
1748 0 473788.34 243727.72 66120 -1 1747
1749 0 474599.34 243795.25 65960 -1 1748
1750 0 475103.56 243806.95 65760 -1 1749
1751 0 475363.84 243882.55 65520 -1 1750
1752 0 475638.1 243940.38 65360 -1 1751
1753 0 475894.25 243959.7 65240 -1 1752
1754 0 476230.8 243927.06 65040 -1 1753
1755 0 476614.62 243810.34 64880 -1 1754
1756 0 477000.47 243797.02 64720 -1 1755
1757 0 477334.06 243894.14 64560 -1 1756
1758 0 477635.34 243889.11 64400 -1 1757
1759 0 477774.72 243967.3 64240 -1 1758
1760 0 477931.56 244165.48 64200 -1 1759
1761 0 478206.2 244303.75 64120 -1 1760
1762 0 478323.47 244356.36 64040 -1 1761
1763 0 477797.06 243887.22 64040 -1 1762
1764 0 477550.53 243843.95 63920 -1 1763
1765 0 477407 243844 63880 -1 1764
1766 0 477311 243796 63840 -1 1765
1767 0 477127 243900 63720 -1 1766
1768 0 477075 243988 63600 -1 1767
1769 0 476947 243904 63440 -1 1768
1770 0 476879.8 243910.4 63280 -1 1769
1771 0 476863 243912 63240 -1 1770
1772 0 476483 243828 63120 -1 1771
1773 0 476279 243844 63000 -1 1772
1774 0 476331 243920 62840 -1 1773
1775 0 476215 243944 62680 -1 1774
1776 0 476179 244000 62640 -1 1775
1777 0 476159 244032 62560 -1 1776
1778 0 476131 244008 62520 -1 1777
1779 0 476035 244044 62400 -1 1778
1780 0 475919 244044 62240 -1 1779
1781 0 475807 243992 62080 -1 1780
1782 0 475727 244020 62000 -1 1781
1783 0 475507 244072 61960 -1 1782
1784 0 475419 244112 61920 -1 1783
1785 0 475427 243940 61880 -1 1784
1786 0 475063 244224 61840 -1 1785
1787 0 475019 244220 61800 -1 1786
1788 0 474651 244424 61840 -1 1787
1789 0 474291 244320 61880 -1 1788
1790 0 473895 244744 61920 -1 1789
1791 0 473311 244996 61840 -1 1790
1792 0 473083 245136 61800 -1 1791
1793 0 473283 245032 61760 -1 1792
1794 0 473271 245032 61720 -1 1793
1795 0 473215 245092 61640 -1 1794
1796 0 472703 245284 61760 -1 1792
1797 0 472259 245564 61720 -1 1796
1798 0 472123 245516 61600 -1 1797
1799 0 471903 245616 61440 -1 1798
1800 0 471487 245776 61400 -1 1799
1801 0 471271 245900 61360 -1 1800
1802 0 471123 246140 61320 -1 1801
1803 0 470967 246184 61280 -1 1802
1804 0 470651 246344 61160 -1 1803
1805 0 470531 246496 61040 -1 1804
1806 0 470371 246796 60880 -1 1805
1807 0 470339 246984 60800 -1 1806
1808 0 470583 247264 60680 -1 1807
1809 0 470699 247156 60560 -1 1808
1810 0 470799 246852 60400 -1 1809
1811 0 470971 246616 60280 -1 1810
1812 0 471011 246392 60120 -1 1811
1813 0 470799 246336 59960 -1 1812
1814 0 470895 246140 59920 -1 1813
1815 0 471047 246008 59840 -1 1814
1816 0 471083 245732 59680 -1 1815
1817 0 471079 245540 59560 -1 1816
1818 0 471027 245432 59400 -1 1817
1819 0 471043 245296 59280 -1 1818
1820 0 471151 245220 59080 -1 1819
1821 0 471287 245000 58920 -1 1820
1822 0 471427 244876 58720 -1 1821
1823 0 471635 244756 58600 -1 1822
1824 0 471887 244624 58440 -1 1823
1825 0 472075 244536 58240 -1 1824
1826 0 472239 244488 58080 -1 1825
1827 0 472495 244464 57880 -1 1826
1828 0 472791 244384 57680 -1 1827
1829 0 473019 244316 57480 -1 1828
1830 0 473087 244216 57280 -1 1829
1831 0 473239 244144 57120 -1 1830
1832 0 473299 244100 56920 -1 1831
1833 0 473423 244040 56720 -1 1832
1834 0 473671 243972 56520 -1 1833
1835 0 473879 243952 56360 -1 1834
1836 0 473947 243956 56120 -1 1835
1837 0 474127 244020 55960 -1 1836
1838 0 474067 243960 55720 -1 1837
1839 0 474235 243904 55520 -1 1838
1840 0 474299 243820 55280 -1 1839
1841 0 474343 243816 55040 -1 1840
1842 0 474511 243664 54800 -1 1841
1843 0 474607 243736 54520 -1 1842
1844 0 474847 243792 54440 -1 1843
1845 0 475063 243888 54240 -1 1844
1846 0 475159 243928 54040 -1 1845
1847 0 475243 243916 53960 -1 1846
1848 0 475463 243900 53840 -1 1847
1849 0 475843 243892 53680 -1 1848
1850 0 476143 243800 53520 -1 1849
1851 0 476071 243824 53400 -1 1850
1852 0 476079 243728 53200 -1 1851
1853 0 476095 243596 53080 -1 1852
1854 0 476075 243584 53040 -1 1853
1855 0 476103 243540 53000 -1 1854
1856 0 476179 243336 52960 -1 1855
1857 0 476183 243320 52920 -1 1856
1858 0 476219 243320 52760 -1 1857
1859 0 476423 243400 52600 -1 1858
1860 0 476559 243432 52440 -1 1859
1861 0 476691 243484 52280 -1 1860
1862 0 476851 243556 52120 -1 1861
1863 0 476907 243584 51920 -1 1862
1864 0 476935 243596 51720 -1 1863
1865 0 477011 243612 51680 -1 1864
1866 0 477075 243640 51600 -1 1865
1867 0 477055 243632 51480 -1 1866
1868 0 477051 243676 51320 -1 1867
1869 0 477107 243700 51120 -1 1868
1870 0 477215 243792 50960 -1 1869
1871 0 477247 243944 50920 -1 1870
1872 0 477083 243704 50840 -1 1871
1873 0 477103 243340 50640 -1 1872
1874 0 477099 243172 50440 -1 1873
1875 0 477095 243168 50200 -1 1874
1876 0 477043 243404 49960 -1 1875
1877 0 476987 243444 49760 -1 1876
1878 0 477019 242824 49760 -1 1877
1879 0 477023 242732 49680 -1 1878
1880 0 476915 242368 49600 -1 1879
1881 0 476963 242224 49480 -1 1880
1882 0 477019 242088 49440 -1 1881
1883 0 477171 241916 49400 -1 1882
1884 0 477387 241656 49240 -1 1883
1885 0 477471 241480 49200 -1 1884
1886 0 477487 241340 49120 -1 1885
1887 0 477583 241092 49000 -1 1886
1888 0 477691 240872 48880 -1 1887
1889 0 477927 240624 48800 -1 1888
1890 0 477963 240472 48640 -1 1889
1891 0 478151 240264 48600 -1 1890
1892 0 478215 239940 48440 -1 1891
1893 0 478175 239804 48320 -1 1892
1894 0 478187 239396 48200 -1 1893
1895 0 477995 238980 48080 -1 1894
1896 0 477735 238812 47960 -1 1895
1897 0 477963 238908 47920 -1 1896
1898 0 478091 238952 47880 -1 1897
1899 0 478039 238912 47760 -1 1898
1900 0 478067 239016 47640 -1 1899
1901 0 478371 238672 47480 -1 1900
1902 0 478511 238356 47320 -1 1901
1903 0 478595 238348 47240 -1 1902
1904 0 478559 238216 47080 -1 1903
1905 0 478595 237996 46920 -1 1904
1906 0 478527 239084 46800 -1 1905
1907 0 478579 239176 46760 -1 1906
1908 0 478539 239152 46680 -1 1907
1909 0 478535 239132 46520 -1 1908
1910 0 478631 238944 46320 -1 1909
1911 0 478575 239008 46160 -1 1910
1912 0 478419 239092 45960 -1 1911
1913 0 478399 239052 45760 -1 1912
1914 0 478531 238780 45640 -1 1913
1915 0 478775 238388 45520 -1 1914
1916 0 478899 237976 45440 -1 1915
1917 0 478975 237740 45360 -1 1916
1918 0 478895 237628 45240 -1 1917
1919 0 478831 237068 45040 -1 1918
1920 0 478711 236852 44960 -1 1919
1921 0 478751 236716 44800 -1 1920
1922 0 478795 236500 44640 -1 1921
1923 0 478903 236252 44480 -1 1922
1924 0 479043 235988 44360 -1 1923
1925 0 479175 235836 44280 -1 1924
1926 0 479167 235620 44240 -1 1925
1927 0 479143 235480 44080 -1 1926
1928 0 479059 235272 43960 -1 1927
1929 0 478963 234888 43880 -1 1928
1930 0 478875 234452 43760 -1 1929
1931 0 478511 233764 43680 -1 1930
1932 0 478099 233452 43560 -1 1931
1933 0 477235 233380 43560 -1 1932
1934 0 477091 233332 43600 -1 1933
1935 0 476947 233284 43640 -1 1934
1936 0 478231 233112 43520 -1 1932
1937 0 478307 232920 43440 -1 1936
1938 0 478267 232812 43400 -1 1937
1939 0 478163 232664 43240 -1 1938
1940 0 478127 232520 43120 -1 1939
1941 0 478043 232340 42960 -1 1940
1942 0 477911 232224 42840 -1 1941
1943 0 477851 232140 42720 -1 1942
1944 0 477795 231944 42560 -1 1943
1945 0 477859 231532 42400 -1 1944
1946 0 477875 231408 42320 -1 1945
1947 0 477939 231356 42160 -1 1946
1948 0 478035 231160 42000 -1 1947
1949 0 478155 230860 41840 -1 1948
1950 0 478195 230792 41720 -1 1949
1951 0 478339 230468 41560 -1 1950
1952 0 478399 230324 41440 -1 1951
1953 0 478395 230160 41240 -1 1952
1954 0 478463 230064 41160 -1 1953
1955 0 478675 229948 41040 -1 1954
1956 0 478743 229824 40880 -1 1955
1957 0 478783 229820 40840 -1 1956
1958 0 478843 229780 40720 -1 1957
1959 0 478947 229604 40640 -1 1958
1960 0 478955 229504 40520 -1 1959
1961 0 479155 229300 40480 -1 1960
1962 0 479243 229068 40320 -1 1961
1963 0 479339 228964 40200 -1 1962
1964 0 479267 228920 40040 -1 1963
1965 0 479107 228740 39960 -1 1964
1966 0 479015 228696 39880 -1 1965
1967 0 478923 228652 39800 -1 1966
1968 0 478923 228612 39680 -1 1967
1969 0 478819 228524 39520 -1 1968
1970 0 478631 228416 39320 -1 1969
1971 0 478479 228364 39160 -1 1970
1972 0 478451 228388 39080 -1 1971
1973 0 478423 228412 39000 -1 1972
1974 0 478199 228236 38840 -1 1973
1975 0 477911 228064 38640 -1 1974
1976 0 477783 227836 38560 -1 1975
1977 0 477675 227712 38440 -1 1976
1978 0 477583 227516 38320 -1 1977
1979 0 477503 227512 38200 -1 1978
1980 0 477447 227484 38040 -1 1979
1981 0 477439 227436 37880 -1 1980
1982 0 477431 227484 37680 -1 1981
1983 0 477419 227532 37480 -1 1982
1984 0 477971 227728 37240 -1 1983
1985 0 478043 227760 37200 -1 1984
1986 0 478363 227844 37040 -1 1985
1987 0 478399 227832 37000 -1 1986
1988 0 478347 233564 43840 -1 1931
1989 0 478311 233596 44040 -1 1988
1990 0 478315 233680 44240 -1 1989
1991 0 478239 233804 44400 -1 1990
1992 0 476979 243512 49560 -1 1877
1993 0 477055 243692 49400 -1 1992
1994 0 477171 243788 49200 -1 1993
1995 0 477295 243932 49080 -1 1994
1996 0 477399 244208 48880 -1 1995
1997 0 477379 244344 48760 -1 1996
1998 0 477335 244492 48600 -1 1997
1999 0 477323 244624 48480 -1 1998
2000 0 477235 244772 48240 -1 1999
2001 0 476927 244716 48080 -1 2000
2002 0 476623 244996 47880 -1 2001
2003 0 476151 245344 47720 -1 2002
2004 0 476927 245204 47520 -1 2003
2005 0 477039 245100 47320 -1 2004
2006 0 476967 245228 47120 -1 2005
2007 0 476963 245276 47080 -1 2006
2008 0 476943 245324 47040 -1 2007
2009 0 476935 245484 47000 -1 2008
2010 0 476939 245504 46960 -1 2009
2011 0 476907 246228 46880 -1 2010
2012 0 476935 246392 46760 -1 2011
2013 0 476887 246532 46560 -1 2012
2014 0 476755 246500 46400 -1 2013
2015 0 476735 246492 46360 -1 2014
2016 0 476483 246724 46200 -1 2015
2017 0 476275 246816 46080 -1 2016
2018 0 476087 246984 45920 -1 2017
2019 0 475979 247228 45800 -1 2018
2020 0 475659 247564 45760 -1 2019
2021 0 475499 247732 45640 -1 2020
2022 0 475347 247832 45520 -1 2021
2023 0 475335 247812 45480 -1 2022
2024 0 475091 247920 45320 -1 2023
2025 0 474835 248236 45240 -1 2024
2026 0 474571 248552 45320 -1 2025
2027 0 474411 248936 45440 -1 2026
2028 0 474275 249156 45480 -1 2027
2029 0 473915 249640 45560 -1 2028
2030 0 473707 249892 45520 -1 2029
2031 0 473543 250024 45440 -1 2030
2032 0 473399 250248 45280 -1 2031
2033 0 472947 250852 45120 -1 2032
2034 0 472655.06 251097.98 45120 -1 2033
2035 0 472603.25 251196.2 45080 -1 2034
2036 0 475027 244240 61760 -1 1787
2037 0 475035 244260 61720 -1 2036
2038 0 475019 244284 61680 -1 2037
2039 0 475015 244284 61640 -1 2038
2040 0 478379.56 244386.02 64000 -1 1762
2041 0 478439.97 244516.38 63880 -1 2040
2042 0 478510.53 244597.78 63800 -1 2041
2043 0 478584.12 244715.81 63720 -1 2042
2044 0 478598.16 244704.38 63640 -1 2043
2045 0 478602.22 244740.4 63520 -1 2044
2046 0 478768.47 244770.23 63400 -1 2045
2047 0 478793.66 244721.08 63280 -1 2046
2048 0 478874.25 244659.38 63160 -1 2047
2049 0 478924.97 244704.36 63000 -1 2048
2050 0 478937.12 244824.72 62880 -1 2049
2051 0 479372.53 244820.8 62720 -1 2050
2052 0 479338.66 244952.64 62520 -1 2051
2053 0 479304.34 244878.33 62440 -1 2052
2054 0 479287.38 244840.98 62400 -1 2053
2055 0 479260.2 244828.4 62360 -1 2054
2056 0 479880.25 244943.98 62360 -1 2055
2057 0 479954.34 245010.56 62360 -1 2056
2058 0 480010.5 245049.84 62360 -1 2057
2059 0 480119.5 245090.31 62400 -1 2058
2060 0 479153.38 244777.89 62200 -1 2055
2061 0 479116.47 244755.42 62000 -1 2060
2062 0 478857.34 244508.75 61920 -1 2061
2063 0 478760.12 244503.22 61880 -1 2062
2064 0 478763 244578.84 61840 -1 2063
2065 0 478612.7 244591.88 61720 -1 2064
2066 0 478769.94 244621.38 61520 -1 2065
2067 0 478772 244719.6 61240 -1 2066
2068 0 478804.4 244847.73 61040 -1 2067
2069 0 478876 244894.6 61000 -1 2068
2070 0 478869.62 244971.62 60920 -1 2069
2071 0 479007.25 245186.52 60800 -1 2070
2072 0 479107.66 245361.45 60640 -1 2071
2073 0 479147.47 245289.38 60560 -1 2072
2074 0 479282 245160.8 60400 -1 2073
2075 0 479286.16 244989.73 60320 -1 2074
2076 0 479279.72 244998.6 60240 -1 2075
2077 0 479280.6 244915.92 60200 -1 2076
2078 0 479302.25 244923.69 60080 -1 2077
2079 0 479217.4 244905.17 59960 -1 2078
2080 0 479218.2 244909.25 59840 -1 2079
2081 0 479181.25 244917.23 59800 -1 2080
2082 0 479231.12 244927.6 59640 -1 2081
2083 0 479272.34 244940.34 59440 -1 2082
2084 0 479246.47 244958.64 59280 -1 2083
2085 0 479210.06 245005.25 59120 -1 2084
2086 0 479220.84 245000.23 58960 -1 2085
2087 0 479280.72 244992.73 58800 -1 2086
2088 0 479373.88 244941.1 58640 -1 2087
2089 0 479462.94 244940.45 58480 -1 2088
2090 0 479573.53 244983.81 58360 -1 2089
2091 0 479620.44 244960.84 58200 -1 2090
2092 0 479797.4 244989.64 58080 -1 2091
2093 0 479950.78 244985.56 57880 -1 2092
2094 0 480108 245093.02 57760 -1 2093
2095 0 480205.94 245048.94 57600 -1 2094
2096 0 480305.8 245069.28 57440 -1 2095
2097 0 480383.12 245091.25 57280 -1 2096
2098 0 480365.78 245160.56 57120 -1 2097
2099 0 480505.03 245224.25 56960 -1 2098
2100 0 480485.56 245260.39 56840 -1 2099
2101 0 480461.5 245304.1 56720 -1 2100
2102 0 480469.66 245384.7 56600 -1 2101
2103 0 480529.9 245460.95 56480 -1 2102
2104 0 480542.3 245520.88 56320 -1 2103
2105 0 480513.7 245553.28 56120 -1 2104
2106 0 480537.7 245601.39 56000 -1 2105
2107 0 480537.97 245600.81 55920 -1 2106
2108 0 480504.66 245649.78 55800 -1 2107
2109 0 480493.97 245661.7 55640 -1 2108
2110 0 480497.8 245708.58 55480 -1 2109
2111 0 480541.5 245665.02 55320 -1 2110
2112 0 480545.06 245687.34 55200 -1 2111
2113 0 480493.8 245606.23 55080 -1 2112
2114 0 480438.84 245667.89 54880 -1 2113
2115 0 480479.47 245669.16 54800 -1 2114
2116 0 480370.25 245699.9 54680 -1 2115
2117 0 480352.2 245650.12 54560 -1 2116
2118 0 480241.4 245645.03 54440 -1 2117
2119 0 480177.53 245717.08 54360 -1 2118
2120 0 480173.7 245708.19 54240 -1 2119
2121 0 480118 245769.5 54120 -1 2120
2122 0 480081.3 245821.53 54000 -1 2121
2123 0 479973.72 245820.86 53880 -1 2122
2124 0 479881.2 245824.83 53800 -1 2123
2125 0 479901.72 245861.81 53680 -1 2124
2126 0 479804.88 245827.86 53600 -1 2125
2127 0 479800.84 245854.61 53520 -1 2126
2128 0 479505.38 245931.34 53440 -1 2127
2129 0 479588.1 245883.52 53320 -1 2128
2130 0 479563.66 245973.05 53240 -1 2129
2131 0 479557.75 245983.97 53120 -1 2130
2132 0 479501.8 246046.33 53080 -1 2131
2133 0 479467.62 246051.4 53040 -1 2132
2134 0 479529.8 245881.48 52960 -1 2133
2135 0 479585.22 245870.17 52880 -1 2134
2136 0 479541.84 245901.27 52720 -1 2135
2137 0 479380.03 245911.64 52600 -1 2136
2138 0 479313.72 245970.53 52440 -1 2137
2139 0 479274.62 246051.94 52320 -1 2138
2140 0 479249.78 246152.47 52200 -1 2139
2141 0 479240.9 246155.58 52040 -1 2140
2142 0 479205.8 246167.89 51840 -1 2141
2143 0 479305.66 246329.72 51640 -1 2142
2144 0 479362.66 246510 51440 -1 2143
2145 0 479374.1 246546.2 51400 -1 2144
2146 0 479422 246638 51240 -1 2145
2147 0 479434.3 246661.44 51200 -1 2146
2148 0 479309.7 246829.2 51000 -1 2147
2149 0 479204.9 246782.3 50960 -1 2148
2150 0 479155.16 246849.17 50880 -1 2149
2151 0 478853.12 246821.89 50800 -1 2150
2152 0 478864.7 246722.88 50720 -1 2151
2153 0 478940.78 246570.62 50560 -1 2152
2154 0 478890.03 246509.47 50440 -1 2153
2155 0 478849.1 246403.25 50320 -1 2154
2156 0 478750.22 246392.23 50280 -1 2155
2157 0 478828.1 246382.27 50240 -1 2156
2158 0 478806.62 246445.97 50160 -1 2157
2159 0 478792.4 246336.53 50040 -1 2158
2160 0 478609.5 246508.3 49920 -1 2159
2161 0 478672.28 246519.27 49800 -1 2160
2162 0 478780.72 246476.55 49560 -1 2161
2163 0 478792.75 246448.61 49320 -1 2162
2164 0 478843.03 246368.73 49160 -1 2163
2165 0 478753.53 246320.86 48960 -1 2164
2166 0 478608.94 246249.55 48800 -1 2165
2167 0 478544.88 246187.42 48640 -1 2166
2168 0 478457.72 246125.14 48480 -1 2167
2169 0 478277.72 246085.31 48320 -1 2168
2170 0 478049.16 245816.52 48120 -1 2169
2171 0 477891.72 245579.66 48040 -1 2170
2172 0 477671.62 245493.61 47960 -1 2171
2173 0 477789.28 245629.27 47880 -1 2172
2174 0 477792.22 245674.64 47760 -1 2173
2175 0 477288.97 245998.31 47720 -1 2174
2176 0 477877.12 245776.88 47680 -1 2175
2177 0 477878.25 245766.02 47640 -1 2176
2178 0 477918.22 245514.72 47560 -1 2177
2179 0 477859.47 245299.89 47480 -1 2178
2180 0 477833.47 244976.95 47400 -1 2179
2181 0 477813.44 244817.69 47320 -1 2180
2182 0 477678.34 244660.58 47240 -1 2181
2183 0 477620.25 244643.97 47120 -1 2182
2184 0 477525.5 244612.89 47040 -1 2183
2185 0 477407.44 244443.5 46960 -1 2184
2186 0 477332.94 245123.95 46880 -1 2185
2187 0 477448.2 245197.06 46840 -1 2186
2188 0 477298.3 245261.62 46800 -1 2187
2189 0 477390.03 245279.08 46760 -1 2188
2190 0 477284.8 245267.39 46640 -1 2189
2191 0 477158.1 245067.5 46440 -1 2190
2192 0 477125.5 245080 46400 -1 2191
2193 0 477028.1 245116.03 46280 -1 2192
2194 0 476828.03 245150.73 46120 -1 2193
2195 0 476766.66 245238.73 45960 -1 2194
2196 0 476751.5 245297.8 45760 -1 2195
2197 0 476821.66 245169.77 45520 -1 2196
2198 0 476945.8 245076.72 45280 -1 2197
2199 0 476938.25 245062.38 45080 -1 2198
2200 0 476921.75 245004.66 44920 -1 2199
2201 0 477002.1 244992.72 44720 -1 2200
2202 0 476893.7 244921.58 44520 -1 2201
2203 0 476857.25 244828.47 44320 -1 2202
2204 0 476698.75 244797.25 44200 -1 2203
2205 0 476646.44 244787.48 44160 -1 2204
2206 0 476482.97 244760.31 43960 -1 2205
2207 0 476245.16 244800.61 43760 -1 2206
2208 0 476181.34 244799.81 43560 -1 2207
2209 0 476065.53 244768.12 43360 -1 2208
2210 0 475972.8 244796.69 43160 -1 2209
2211 0 475989.75 244824.58 42960 -1 2210
2212 0 475840.62 244793.02 42760 -1 2211
2213 0 475869.84 244861.31 42560 -1 2212
2214 0 475809.97 244860.55 42320 -1 2213
2215 0 475799.06 244910.06 42120 -1 2214
2216 0 475797.75 245032.22 41880 -1 2215
2217 0 475757.9 245083.94 41640 -1 2216
2218 0 475701.62 245056.83 41360 -1 2217
2219 0 475685.62 245041.22 41160 -1 2218
2220 0 475609.6 244893.47 41000 -1 2219
2221 0 475486 244761.44 40760 -1 2220
2222 0 475259.06 244720.47 40600 -1 2221
2223 0 475177.1 244781.3 40440 -1 2222
2224 0 475129.7 244752.44 40240 -1 2223
2225 0 475073.9 244596.16 40040 -1 2224
2226 0 475213.28 244593.78 39880 -1 2225
2227 0 475193.84 244616.8 39680 -1 2226
2228 0 475165.03 244608.86 39480 -1 2227
2229 0 475118.16 244489.08 39280 -1 2228
2230 0 474913.8 244469.84 39040 -1 2229
2231 0 474380.7 244416.9 38840 -1 2230
2232 0 473945.34 244165.5 38640 -1 2231
2233 0 473710.22 244091.88 38520 -1 2232
2234 0 473410.78 243856.4 38400 -1 2233
2235 0 473324.97 243761.58 38240 -1 2234
2236 0 473271.8 243678.12 38200 -1 2235
2237 0 473110.12 243428.42 38080 -1 2236
2238 0 473096.47 243201.75 38000 -1 2237
2239 0 473126.25 243036.38 37920 -1 2238
2240 0 473290 242764 37840 -1 2239
2241 0 473322 242516 37720 -1 2240
2242 0 473262 242436 37480 -1 2241
2243 0 473798 242452 37200 -1 2242
2244 0 474084 242528 37080 -1 2243
2245 0 474144 242564 37000 -1 2244
2246 0 474288 242692 36880 -1 2245
2247 0 474194.66 242681.33 36800 -1 2246
2248 0 474148 242676 36760 -1 2247
2249 0 474028 242616 36640 -1 2248
2250 0 473808 242548 36520 -1 2249
2251 0 473660 242424 36440 -1 2250
2252 0 473772 242052 36400 -1 2251
2253 0 473892 241888 36360 -1 2252
2254 0 473932 241846 36280 -1 2253
2255 0 473972 241804 36200 -1 2254
2256 0 474056 241604 36000 -1 2255
2257 0 474176 241360 35800 -1 2256
2258 0 474156 240936 35560 -1 2257
2259 0 474192 240744 35480 -1 2258
2260 0 474244 240496 35280 -1 2259
2261 0 474296 240452 35240 -1 2260
2262 0 474288 240192 35120 -1 2261
2263 0 474420 239996 35000 -1 2262
2264 0 474644 239532 34800 -1 2263
2265 0 474852 239276 34600 -1 2264
2266 0 474952 239004 34400 -1 2265
2267 0 475076 238552 34280 -1 2266
2268 0 475096 238256 34120 -1 2267
2269 0 475052 238056 33920 -1 2268
2270 0 475036 237664 33800 -1 2269
2271 0 475052 237388 33680 -1 2270
2272 0 475028 236928 33480 -1 2271
2273 0 475028 236776 33400 -1 2272
2274 0 474996 236568 33200 -1 2273
2275 0 474932 236304 33040 -1 2274
2276 0 474836 235932 32880 -1 2275
2277 0 474796 235600 32760 -1 2276
2278 0 474716 235300 32560 -1 2277
2279 0 474516 234704 32440 -1 2278
2280 0 474164 233436 32440 -1 2279
2281 0 474068 233236 32600 -1 2280
2282 0 474072 233148 32840 -1 2281
2283 0 474068 233116 33080 -1 2282
2284 0 474028 233272 33240 -1 2283
2285 0 473948 233152 33400 -1 2284
2286 0 473760 233144 33480 -1 2285
2287 0 473548 233124 33680 -1 2286
2288 0 473296 233048 33880 -1 2287
2289 0 473168 232992 33960 -1 2288
2290 0 473004 232828 34040 -1 2289
2291 0 472784 232728 34240 -1 2290
2292 0 472484 232572 34440 -1 2291
2293 0 472204 232404 34520 -1 2292
2294 0 471764 231916 34560 -1 2293
2295 0 471452 231732 34440 -1 2294
2296 0 471304 231612 34240 -1 2295
2297 0 471080 231424 34040 -1 2296
2298 0 470992 231272 33760 -1 2297
2299 0 470952 231196 33720 -1 2298
2300 0 470912 231120 33680 -1 2299
2301 0 470820 231100 33600 -1 2300
2302 0 470756 231000 33400 -1 2301
2303 0 470652 230860 33240 -1 2302
2304 0 470488 230776 33040 -1 2303
2305 0 470512 230732 32960 -1 2304
2306 0 470376 230616 32840 -1 2305
2307 0 470300 230560 32640 -1 2306
2308 0 469824 230388 32560 -1 2307
2309 0 469440 230240 32360 -1 2308
2310 0 469228 230128 32200 -1 2309
2311 0 469112 230116 31960 -1 2310
2312 0 468932 230016 31720 -1 2311
2313 0 467984 229424 31680 -1 2312
2314 0 467954 229413.33 31720 -1 2313
2315 0 467804 229360 31920 -1 2314
2316 0 467900 229328 31960 -1 2315
2317 0 467656 229240 31560 -1 2314
2318 0 466824 228788 31480 -1 2317
2319 0 466320 228608 31520 -1 2318
2320 0 466080 228504 31640 -1 2319
2321 0 466052 228548 31680 -1 2320
2322 0 465976 228536 31720 -1 2321
2323 0 465704 228488 31880 -1 2322
2324 0 465440 228488 32040 -1 2323
2325 0 465088 228492 32200 -1 2324
2326 0 464848 228492 32320 -1 2325
2327 0 464644 228420 32440 -1 2326
2328 0 464324 228356 32600 -1 2327
2329 0 463812 228204 32760 -1 2328
2330 0 463564 228112 32920 -1 2329
2331 0 462960 228040 33040 -1 2330
2332 0 462520 228072 32880 -1 2331
2333 0 462084 228108 32760 -1 2332
2334 0 461920 228122 32720 -1 2333
2335 0 461756 228136 32680 -1 2334
2336 0 461600 228088 32800 -1 2335
2337 0 461440 228072 32960 -1 2336
2338 0 461339 228080 33000 -1 2337
2339 0 461036 228104 33120 -1 2338
2340 0 471098.5 231219.11 33720 -1 2299
2341 0 471194.3 231256.77 33720 -1 2340
2342 0 471242.3 231300.61 33680 -1 2341
2343 0 471679.44 232041.72 34720 -1 2294
2344 0 471616 232136 34840 -1 2343
2345 0 473956.75 233140.6 32320 -1 2280
2346 0 473928.66 233109.33 32280 -1 2345
2347 0 474384.47 233746.78 32280 -1 2346
2348 0 474388.22 233896.06 32280 -1 2347
2349 0 474373.12 234081.36 32280 -1 2348
2350 0 474442.2 234203.62 32280 -1 2349
2351 0 474429.97 234182.78 32240 -1 2350
2352 0 473871.7 233046.47 32200 -1 2346
2353 0 473793.12 232987.38 32120 -1 2352
2354 0 473679.97 232963.88 32080 -1 2353
2355 0 473642.3 232951.97 32040 -1 2354
2356 0 475035.88 239250.03 34400 -1 2266
2357 0 475055.1 239262.16 34320 -1 2356
2358 0 473684 242800 36400 -1 2251
2359 0 473688 242960 36320 -1 2358
2360 0 473612 242988 36240 -1 2359
2361 0 473656 243016 36120 -1 2360
2362 0 473620 243084 36000 -1 2361
2363 0 473536 243172 35880 -1 2362
2364 0 473536 243184 35800 -1 2363
2365 0 473456 243128 35720 -1 2364
2366 0 473360 243104 35680 -1 2365
2367 0 473577.12 243161.34 35680 -1 2366
2368 0 473577.12 243161.34 35640 -1 2367
2369 0 473264 243080 35640 -1 2366
2370 0 473164 243096 35560 -1 2369
2371 0 473116 243048 35480 -1 2370
2372 0 473064 243028 35440 -1 2371
2373 0 472940 242936 35400 -1 2372
2374 0 472884 242880 35320 -1 2373
2375 0 472808 242772 35160 -1 2374
2376 0 472740 242704 35040 -1 2375
2377 0 472604 242552 34920 -1 2376
2378 0 472520 242456 34840 -1 2377
2379 0 472448 242424 34720 -1 2378
2380 0 472408 242368 34600 -1 2379
2381 0 472400 242324 34440 -1 2380
2382 0 472354 242296 34320 -1 2381
2383 0 472318 242276 34240 -1 2382
2384 0 472302 242272 34160 -1 2383
2385 0 472366 242228 34040 -1 2384
2386 0 472398 242216 33920 -1 2385
2387 0 472422 242156 33760 -1 2386
2388 0 472458 242156 33600 -1 2387
2389 0 472454 242144 33480 -1 2388
2390 0 472454 242144 33320 -1 2389
2391 0 472386 242180 33200 -1 2390
2392 0 472354 242188 33160 -1 2391
2393 0 472282 242232 33080 -1 2392
2394 0 472294 242229.33 33040 -1 2393
2395 0 472318 242224 32960 -1 2394
2396 0 472310 242232 32880 -1 2395
2397 0 472314 242268 32680 -1 2396
2398 0 472266 242298 32560 -1 2397
2399 0 472250 242308 32520 -1 2398
2400 0 472190 242300 32360 -1 2399
2401 0 471966 242472 32200 -1 2400
2402 0 472091.5 241949.16 33040 -1 2394
2403 0 472072.8 241910.75 33000 -1 2402
2404 0 472324.84 243613.64 38120 -1 2236
2405 0 472035 243698 38160 -1 2404
2406 0 471691 243670 38240 -1 2405
2407 0 471607 243638 38280 -1 2406
2408 0 471399 243626 38360 -1 2407
2409 0 471155 243638 38440 -1 2408
2410 0 470645 243478 38520 -1 2409
2411 0 470289 243406 38560 -1 2410
2412 0 470141 243426 38640 -1 2411
2413 0 469905 243350 38720 -1 2412
2414 0 469743 243318 38800 -1 2413
2415 0 469547 243278 38880 -1 2414
2416 0 469339 243254 39000 -1 2415
2417 0 469203 243282 39080 -1 2416
2418 0 469067 243234 39160 -1 2417
2419 0 468943 243238 39240 -1 2418
2420 0 468831 243250 39320 -1 2419
2421 0 468597 243298 39400 -1 2420
2422 0 468293 243334 39480 -1 2421
2423 0 468029 243406 39560 -1 2422
2424 0 467789 243562 39600 -1 2423
2425 0 467471 243718 39640 -1 2424
2426 0 466911 243834 39720 -1 2425
2427 0 466339 244102 39680 -1 2426
2428 0 465813 244214 39640 -1 2427
2429 0 465441 244314 39560 -1 2428
2430 0 465125 244318 39480 -1 2429
2431 0 464645 244262 39400 -1 2430
2432 0 464197 244298 39360 -1 2431
2433 0 464055 244298 39240 -1 2432
2434 0 463911 244490 39120 -1 2433
2435 0 463799 244706 39080 -1 2434
2436 0 463535 245206 39040 -1 2435
2437 0 463123 245406 39040 -1 2436
2438 0 462819 245558 38960 -1 2437
2439 0 462647 245678 38880 -1 2438
2440 0 462399 245834 38800 -1 2439
2441 0 462307 245902 38760 -1 2440
2442 0 462061 246086 38720 -1 2441
2443 0 461805 246298 38760 -1 2442
2444 0 461661 246458 38840 -1 2443
2445 0 461557 246818 38920 -1 2444
2446 0 461601 247082 38880 -1 2445
2447 0 461641 247346 38840 -1 2446
2448 0 461577 247494 38760 -1 2447
2449 0 461503 247658 38680 -1 2448
2450 0 461451 247802 38600 -1 2449
2451 0 461411 247950 38520 -1 2450
2452 0 461392.34 248054 38440 -1 2451
2453 0 461383 248106 38400 -1 2452
2454 0 461451 248258 38320 -1 2453
2455 0 461611 248482 38280 -1 2454
2456 0 461699 248622 38240 -1 2455
2457 0 461795 248754 38200 -1 2456
2458 0 461869 248910 38160 -1 2457
2459 0 461881 249038 38080 -1 2458
2460 0 461909 249146 38000 -1 2459
2461 0 461945 249306 37920 -1 2460
2462 0 462033 249490 37840 -1 2461
2463 0 462041 249618 37760 -1 2462
2464 0 462129 249770 37680 -1 2463
2465 0 462185 249914 37600 -1 2464
2466 0 462341 250026 37520 -1 2465
2467 0 462473 250158 37440 -1 2466
2468 0 462653 250250 37400 -1 2467
2469 0 462929 250382 37360 -1 2468
2470 0 463283 250526 37280 -1 2469
2471 0 463639 250718 37200 -1 2470
2472 0 463907 250830 37120 -1 2471
2473 0 464055 250906 37040 -1 2472
2474 0 464355 251222 36960 -1 2473
2475 0 464255 251170 36840 -1 2474
2476 0 464091 251254 36720 -1 2475
2477 0 463967 251346 36640 -1 2476
2478 0 463787 251410 36520 -1 2477
2479 0 463751 251566 36440 -1 2478
2480 0 463831 251726 36320 -1 2479
2481 0 464017 251878 36280 -1 2480
2482 0 464181 251962 36200 -1 2481
2483 0 464409 252066 36160 -1 2482
2484 0 464681 252230 36080 -1 2483
2485 0 464813 252338 36040 -1 2484
2486 0 464893 252442 36000 -1 2485
2487 0 465009 252482 35920 -1 2486
2488 0 465177 252582 35800 -1 2487
2489 0 465261 252682 35720 -1 2488
2490 0 465383 252754 35640 -1 2489
2491 0 465511 252850 35560 -1 2490
2492 0 465671 252998 35480 -1 2491
2493 0 465719 253046 35400 -1 2492
2494 0 465815 253166 35280 -1 2493
2495 0 465875 253294 35200 -1 2494
2496 0 465995 253422 35080 -1 2495
2497 0 466059 253590 34960 -1 2496
2498 0 466123 253682 34880 -1 2497
2499 0 466271 253846 34800 -1 2498
2500 0 466421 253918 34720 -1 2499
2501 0 466505 253978 34640 -1 2500
2502 0 466617 254154 34560 -1 2501
2503 0 466705 254166 34480 -1 2502
2504 0 466889 254178 34360 -1 2503
2505 0 466973 254314 34240 -1 2504
2506 0 467413 254622 34200 -1 2505
2507 0 467605 254766 34160 -1 2506
2508 0 468221 255102 34160 -1 2507
2509 0 468285 255158 34200 -1 2508
2510 0 468561 255674 34200 -1 2509
2511 0 468549.9 255690 34240 -1 2510
2512 0 468520.38 256290.8 34280 -1 2511
2513 0 468527.75 256290.8 34320 -1 2512
2514 0 468577 256660.14 34360 -1 2513
2515 0 468562.22 256482.86 34400 -1 2514
2516 0 468665.66 257127.98 34400 -1 2515
2517 0 468744.44 257285.56 34440 -1 2516
2518 0 468902.78 257779.42 34480 -1 2517
2519 0 468968.78 257989.42 34520 -1 2518
2520 0 469032.78 258095.42 34560 -1 2519
2521 0 469060.78 258229.42 34600 -1 2520
2522 0 469816.78 258639.42 34560 -1 2521
2523 0 469858.78 258625.42 34520 -1 2522
2524 0 469924.78 258627.42 34480 -1 2523
2525 0 470270.78 258665.42 34440 -1 2524
2526 0 470284.78 258675.42 34400 -1 2525
2527 0 470370.78 258711.42 34360 -1 2526
2528 0 470580.78 258747.42 34320 -1 2527
2529 0 470688.78 258785.42 34280 -1 2528
2530 0 470688.78 258785.42 34240 -1 2529
2531 0 470592.78 258855.42 34200 -1 2530
2532 0 470628.78 258793.42 34160 -1 2531
2533 0 470636.78 258813.42 34120 -1 2532
2534 0 470660.78 258833.42 34080 -1 2533
2535 0 470652.78 258881.42 34000 -1 2534
2536 0 470666.78 258919.42 33920 -1 2535
2537 0 470668.78 258895.42 33880 -1 2536
2538 0 470884.78 258801.42 34360 -1 2537
2539 0 471060.78 258837.42 34400 -1 2538
2540 0 471144.78 258871.42 34440 -1 2539
2541 0 471472.78 259057.42 34480 -1 2540
2542 0 471790.78 259147.42 34440 -1 2541
2543 0 471914.78 259175.42 34400 -1 2542
2544 0 472032.78 259205.42 34360 -1 2543
2545 0 472144.78 259239.42 34320 -1 2544
2546 0 472198.78 259259.42 34280 -1 2545
2547 0 472470.78 259425.42 34240 -1 2546
2548 0 472466.78 259509.42 34200 -1 2547
2549 0 469656.3 258648.73 34480 -1 2524
2550 0 469550.75 258682.53 34480 -1 2549
2551 0 469508.97 258804.16 34480 -1 2550
2552 0 469494.28 258838.39 34440 -1 2551
2553 0 468815.2 255656.45 34240 -1 2511
2554 0 468885 255634.25 34240 -1 2553
2555 0 468956.78 255641.22 34240 -1 2554
2556 0 469024.25 255622.33 34240 -1 2555
2557 0 461171.88 248125.55 38440 -1 2452
2558 0 461146.75 248240.81 38440 -1 2557
2559 0 461146.38 248284.84 38480 -1 2558
2560 0 466851 243634 39760 -1 2426
2561 0 466871.88 243634.4 39800 -1 2560
2562 0 466871.88 243638.16 39840 -1 2561
2563 0 477999.34 245709.33 47960 -1 2171
2564 0 478053.25 245773.75 47920 -1 2563
2565 0 478196.8 245842.6 47840 -1 2564
2566 0 478208.8 245854.6 47800 -1 2565
2567 0 478288.8 246002.6 47680 -1 2566
2568 0 478456.8 245938.6 47560 -1 2567
2569 0 478688.8 245778.6 47440 -1 2568
2570 0 478756.8 245742.6 47320 -1 2569
2571 0 478804.8 245826.6 47120 -1 2570
2572 0 478732.8 245794.6 46960 -1 2571
2573 0 477554.75 243599.03 65040 -1 1755
2574 0 477827 243579 65160 -1 2573
2575 0 477963 243603 65240 -1 2574
2576 0 478171 243699 65320 -1 2575
2577 0 478371 243823 65360 -1 2576
2578 0 478622.84 243916.94 65360 -1 2577
2579 0 478680.97 243954.28 65320 -1 2578
2580 0 471158.8 243335.53 66800 -1 1742
2581 0 471216.72 243331.61 66640 -1 2580
2582 0 471140.25 243260.39 66520 -1 2581
2583 0 471203.78 243224.61 66400 -1 2582
2584 0 471163.84 243140.53 66280 -1 2583
2585 0 471211.75 243072.33 66160 -1 2584
2586 0 471303.47 242976.97 66040 -1 2585
2587 0 471268.5 242919.11 65920 -1 2586
2588 0 471259.16 242839.03 65760 -1 2587
2589 0 471271.3 242651.16 65600 -1 2588
2590 0 471311.34 242517.89 65440 -1 2589
2591 0 471227.12 242406.78 65280 -1 2590
2592 0 471287.03 242405.53 65160 -1 2591
2593 0 471263.03 242354.84 65000 -1 2592
2594 0 471204.6 242301.3 64840 -1 2593
2595 0 471182.12 242245.06 64680 -1 2594
2596 0 471301.84 242167.61 64520 -1 2595
2597 0 471288.4 242064.14 64400 -1 2596
2598 0 471127.75 241954.1 64200 -1 2597
2599 0 471078.6 241848.8 64080 -1 2598
2600 0 470892.66 241788.75 63960 -1 2599
2601 0 470746.9 241649.28 63840 -1 2600
2602 0 470569.12 241549.73 63720 -1 2601
2603 0 470433.97 241520.55 63640 -1 2602
2604 0 470277.2 241431.78 63560 -1 2603
2605 0 470280.72 241402.61 63480 -1 2604
2606 0 470160.8 241364.45 63400 -1 2605
2607 0 470028.8 241320.95 63280 -1 2606
2608 0 469821.16 241225.1 63200 -1 2607
2609 0 469637.16 241204.84 63120 -1 2608
2610 0 469610.7 241216.89 63040 -1 2609
2611 0 469382.9 241176.42 62960 -1 2610
2612 0 469253.06 241251.77 62840 -1 2611
2613 0 469088.12 241228.84 62720 -1 2612
2614 0 468965.22 241149.16 62640 -1 2613
2615 0 468914.12 241225.6 62560 -1 2614
2616 0 468801.66 241243.56 62440 -1 2615
2617 0 468641.22 241233.95 62320 -1 2616
2618 0 468433.53 241157.86 62160 -1 2617
2619 0 468324.53 241178.61 62040 -1 2618
2620 0 468195 241151 61920 -1 2619
2621 0 467959 241095 61800 -1 2620
2622 0 467827 241103 61640 -1 2621
2623 0 467599 241067 61440 -1 2622
2624 0 467379 241003 61240 -1 2623
2625 0 467251 240995 61040 -1 2624
2626 0 467119 241015 60880 -1 2625
2627 0 467053 241003 60640 -1 2626
2628 0 466841 240795 60480 -1 2627
2629 0 466681 240559 60320 -1 2628
2630 0 466585 240419 60200 -1 2629
2631 0 466505 240127 60040 -1 2630
2632 0 466235 239935 59840 -1 2631
2633 0 466011 239643 59720 -1 2632
2634 0 465889 239387 59600 -1 2633
2635 0 465715 239015 59440 -1 2634
2636 0 465535 238827 59280 -1 2635
2637 0 465373 238451 59120 -1 2636
2638 0 465353 238067 59000 -1 2637
2639 0 465227 237659 58880 -1 2638
2640 0 465139 237219 58760 -1 2639
2641 0 465163 236839 58640 -1 2640
2642 0 465209 236239 58520 -1 2641
2643 0 465203 236123 58400 -1 2642
2644 0 465247 235983 58240 -1 2643
2645 0 465315 235919 58080 -1 2644
2646 0 465343 235867 58040 -1 2645
2647 0 465279 235735 57960 -1 2646
2648 0 465219 235611 57800 -1 2647
2649 0 465187 235503 57600 -1 2648
2650 0 465211 235347 57440 -1 2649
2651 0 465197 235111 57280 -1 2650
2652 0 465157 234935 57120 -1 2651
2653 0 465089 234815 57000 -1 2652
2654 0 465077 234703 56880 -1 2653
2655 0 465037 234483 56760 -1 2654
2656 0 465025 234355 56640 -1 2655
2657 0 465063 234251 56480 -1 2656
2658 0 465023 234111 56360 -1 2657
2659 0 465011 233927 56200 -1 2658
2660 0 464967 233719 56080 -1 2659
2661 0 464999 233519 55960 -1 2660
2662 0 465015 233335 55880 -1 2661
2663 0 465099 233263 55800 -1 2662
2664 0 465167 233167 55720 -1 2663
2665 0 465175 233111 55680 -1 2664
2666 0 465241 233045 55640 -1 2665
2667 0 465307 232979 55600 -1 2666
2668 0 465581 232847 55520 -1 2667
2669 0 465629 232751 55360 -1 2668
2670 0 465673 232671 55200 -1 2669
2671 0 465681 232623 55040 -1 2670
2672 0 465737 232571 54880 -1 2671
2673 0 465841 232475 54680 -1 2672
2674 0 465757 232327 54480 -1 2673
2675 0 465805 232139 54360 -1 2674
2676 0 465953 231943 54240 -1 2675
2677 0 465999 231843 54120 -1 2676
2678 0 466167 231703 54000 -1 2677
2679 0 466231 231555 53840 -1 2678
2680 0 466327 231431 53680 -1 2679
2681 0 466343 231391 53480 -1 2680
2682 0 466379 231259 53280 -1 2681
2683 0 466423 231071 53120 -1 2682
2684 0 466415 230939 53000 -1 2683
2685 0 466395 230443 52960 -1 2684
2686 0 466407 230215 52920 -1 2685
2687 0 466611 230311 52800 -1 2686
2688 0 466703 230355 52760 -1 2687
2689 0 466767 230215 52720 -1 2688
2690 0 466835 230123 52680 -1 2689
2691 0 466963 229951 52640 -1 2690
2692 0 467359 229275 52560 -1 2691
2693 0 467487 228747 52520 -1 2692
2694 0 468023 227899 52440 -1 2693
2695 0 467983 227367 52400 -1 2694
2696 0 468187 226931 52360 -1 2695
2697 0 468619 226659 52320 -1 2696
2698 0 468687 226339 52440 -1 2697
2699 0 468647 226139 52480 -1 2698
2700 0 468723 225635 52600 -1 2699
2701 0 468827 224819 52520 -1 2700
2702 0 468812 224636 52400 -1 2701
2703 0 468682.44 225239.3 52400 -1 2702
2704 0 468718.47 225260.62 52360 -1 2703
2705 0 468672.47 225248.62 52320 -1 2704
2706 0 468631.38 225249.61 52280 -1 2705
2707 0 468807 224575 52360 -1 2702
2708 0 468703 224091 52320 -1 2707
2709 0 468603 223471 52200 -1 2708
2710 0 468447 222487 52280 -1 2709
2711 0 468483 222431 52440 -1 2710
2712 0 468667 222319 52680 -1 2711
2713 0 468535 221559 52760 -1 2712
2714 0 468863 221019 52560 -1 2713
2715 0 469043 220755 52520 -1 2714
2716 0 469199 220607 52640 -1 2715
2717 0 469523 220479 52760 -1 2716
2718 0 469719 220439 52880 -1 2717
2719 0 469879 220235 52920 -1 2718
2720 0 470115 220107 52960 -1 2719
2721 0 470299 219739 53000 -1 2720
2722 0 470447 219683 53040 -1 2721
2723 0 470903 219515 53120 -1 2722
2724 0 471087 219459 53200 -1 2723
2725 0 471407 219335 53360 -1 2724
2726 0 471787 219403 53440 -1 2725
2727 0 472271 219143 53400 -1 2726
2728 0 472471 218743 53360 -1 2727
2729 0 472675 218467 53480 -1 2728
2730 0 472787 218463 53600 -1 2729
2731 0 472727 218155 53760 -1 2730
2732 0 473039 218080 53880 -1 2731
2733 0 473143 218055 53920 -1 2732
2734 0 473271 218067 53960 -1 2733
2735 0 473303 218075 54000 -1 2734
2736 0 473523 218011 54080 -1 2735
2737 0 474423 217703 54240 -1 2736
2738 0 475071 217359 54200 -1 2737
2739 0 475439 217163 54120 -1 2738
2740 0 476087 217047 54160 -1 2739
2741 0 476331 217083 54240 -1 2740
2742 0 476787 217203 54360 -1 2741
2743 0 476947 217235 54400 -1 2742
2744 0 477023 217239 54440 -1 2743
2745 0 477127 217239 54560 -1 2744
2746 0 477235 217251 54680 -1 2745
2747 0 477203 217279 54800 -1 2746
2748 0 477255 217303 54960 -1 2747
2749 0 477383 217419 55120 -1 2748
2750 0 477619 217375 55280 -1 2749
2751 0 477715 217351 55400 -1 2750
2752 0 477715 217219 55560 -1 2751
2753 0 477663 217371 55760 -1 2752
2754 0 477737.94 217420.48 55800 -1 2753
2755 0 477715.62 217482.86 55840 -1 2754
2756 0 477724.3 217543.23 55920 -1 2755
2757 0 477671.88 217630.5 56000 -1 2756
2758 0 477600.16 217734.08 56080 -1 2757
2759 0 474385.22 217635.97 54240 -1 2737
2760 0 474337.22 217595.25 54240 -1 2759
2761 0 474338 217514.2 54240 -1 2760
2762 0 474319.75 217428.19 54240 -1 2761
2763 0 474300.8 217370.58 54280 -1 2762
2764 0 472718.12 218159.72 53880 -1 2732
2765 0 472760.84 218156.17 53920 -1 2764
2766 0 469662.12 220704.08 52760 -1 2717
2767 0 468283 221375 52800 -1 2713
2768 0 468135 221287 52840 -1 2767
2769 0 467947 220935 52920 -1 2768
2770 0 467579 220863 52960 -1 2769
2771 0 467351 220555 53000 -1 2770
2772 0 466987 220499 52960 -1 2771
2773 0 466891 220427 52920 -1 2772
2774 0 466807 220559 52880 -1 2773
2775 0 466787 220619 52840 -1 2774
2776 0 466671 220471 52800 -1 2775
2777 0 466431 220327 52760 -1 2776
2778 0 466247 220207 52720 -1 2777
2779 0 466075 220123 52680 -1 2778
2780 0 465571 220179 52600 -1 2779
2781 0 465383 220159 52440 -1 2780
2782 0 465059 220103 52320 -1 2781
2783 0 464783 220115 52160 -1 2782
2784 0 464483 220047 51960 -1 2783
2785 0 464063 219859 51800 -1 2784
2786 0 464047 219883 51760 -1 2785
2787 0 464011 219863 51720 -1 2786
2788 0 463959 219867 51600 -1 2787
2789 0 463851 219883 51440 -1 2788
2790 0 463751 219855 51280 -1 2789
2791 0 463395 219915 51080 -1 2790
2792 0 463431 219923 50960 -1 2791
2793 0 463051 219743 50760 -1 2792
2794 0 462839 219643 50640 -1 2793
2795 0 462735 219563 50600 -1 2794
2796 0 462663 219563 50560 -1 2795
2797 0 462583 219455 50440 -1 2796
2798 0 462627 219439 50400 -1 2797
2799 0 462563 219627 50360 -1 2798
2800 0 462475 219647 50320 -1 2799
2801 0 462411 219775 50240 -1 2800
2802 0 462231 220003 50160 -1 2801
2803 0 462143 220071 50120 -1 2802
2804 0 462099 220107 50000 -1 2803
2805 0 461983 220159 49960 -1 2804
2806 0 461827 220211 49920 -1 2805
2807 0 461659 220299 49880 -1 2806
2808 0 461503 220419 49840 -1 2807
2809 0 461263 220515 49800 -1 2808
2810 0 460963 220651 49680 -1 2809
2811 0 460779 220659 49560 -1 2810
2812 0 460651 220631 49400 -1 2811
2813 0 460579 220639 49200 -1 2812
2814 0 460523 220527 49000 -1 2813
2815 0 460371 220599 48920 -1 2814
2816 0 460235 220607 48800 -1 2815
2817 0 465839 236163 58000 -1 2646
2818 0 465875 236175 57960 -1 2817
2819 0 470693.22 245781.97 68560 -1 1733
2820 0 470777.12 246134.39 68720 -1 2819
2821 0 470769.16 246378.38 68880 -1 2820
2822 0 470970.1 246628.36 69000 -1 2821
2823 0 471357.2 247057.36 69160 -1 2822
2824 0 471456.88 247318.27 69400 -1 2823
2825 0 471570.47 247496.98 69600 -1 2824
2826 0 471633.28 247637.31 69800 -1 2825
2827 0 471697.38 247925.6 70000 -1 2826
2828 0 471620.7 248302.3 70200 -1 2827
2829 0 471722.62 248730.08 70360 -1 2828
2830 0 471882.2 249513.33 70400 -1 2829
2831 0 472254.94 249929.42 70240 -1 2830
2832 0 472419 250065 70120 -1 2831
2833 0 472423 250233 69920 -1 2832
2834 0 472475 250485 69680 -1 2833
2835 0 472491 250829 69480 -1 2834
2836 0 472511 251029 69320 -1 2835
2837 0 472591 251429 69120 -1 2836
2838 0 472811 251641 68880 -1 2837
2839 0 473211 252089 68880 -1 2838
2840 0 473159 252281 68880 -1 2839
2841 0 473159 252445 68960 -1 2840
2842 0 473127 252565 69040 -1 2841
2843 0 473153 252661 69200 -1 2842
2844 0 473049 252829 69320 -1 2843
2845 0 472985 253033 69360 -1 2844
2846 0 472737 253221 69400 -1 2845
2847 0 472673 253301 69440 -1 2846
2848 0 472663 253425 69560 -1 2847
2849 0 472663 253575 69680 -1 2848
2850 0 472663 253625 69720 -1 2849
2851 0 472635 253773 69840 -1 2850
2852 0 472687 253797 69920 -1 2851
2853 0 472731 253965 70000 -1 2852
2854 0 472855 254077 70120 -1 2853
2855 0 472895 254133 70240 -1 2854
2856 0 473007 254093 70320 -1 2855
2857 0 473015 254117 70400 -1 2856
2858 0 472799 254285 70280 -1 2855
2859 0 472839 254405 70360 -1 2858
2860 0 472895 254561 70480 -1 2859
2861 0 472957 254669 70600 -1 2860
2862 0 473137 254945 70680 -1 2861
2863 0 473449 255149 70720 -1 2862
2864 0 473705 255313 70680 -1 2863
2865 0 473745 255353 70600 -1 2864
2866 0 473917 255369 70480 -1 2865
2867 0 474045 255353 70400 -1 2866
2868 0 473122.3 252719.95 69320 -1 2844
2869 0 473176.7 252661.39 69400 -1 2868
2870 0 473215 252078.6 68840 -1 2839
2871 0 473231 252037 68680 -1 2870
2872 0 473347 252133 68480 -1 2871
2873 0 473571 252533 68360 -1 2872
2874 0 473403 252125 68200 -1 2873
2875 0 473443 252161 68000 -1 2874
2876 0 473523 252261 67800 -1 2875
2877 0 473687 252317 67560 -1 2876
2878 0 474063 252373 67320 -1 2877
2879 0 474167 252429 67160 -1 2878
2880 0 473991 252529 67040 -1 2879
2881 0 474027 252545 66840 -1 2880
2882 0 474123 252493 66640 -1 2881
2883 0 474227 252387 66560 -1 2882
2884 0 474359 252273 66560 -1 2883
2885 0 475183 252157 66560 -1 2884
2886 0 475785.66 252059.67 66600 -1 2885
2887 0 476337.66 251995.67 66680 -1 2886
2888 0 476757.66 251955.67 66760 -1 2887
2889 0 477059.66 251867.67 66840 -1 2888
2890 0 477319.66 251819.67 66920 -1 2889
2891 0 477471.66 251735.67 67000 -1 2890
2892 0 477775.66 251591.67 67080 -1 2891
2893 0 477975.66 251511.67 67160 -1 2892
2894 0 478099.66 251467.67 67240 -1 2893
2895 0 478427.66 251595.67 67280 -1 2894
2896 0 478423.66 251583.67 67400 -1 2895
2897 0 478351.66 251563.67 67520 -1 2896
2898 0 478463.66 251567.67 67600 -1 2897
2899 0 478559.66 251583.67 67640 -1 2898
2900 0 478551 251615 67680 -1 2899
2901 0 478515 251615 67720 -1 2900
2902 0 478497 251625 67760 -1 2901
2903 0 478483 251649 67800 -1 2902
2904 0 474331 252281 66480 -1 2883
2905 0 474247 252309 66280 -1 2904
2906 0 474359 252333 66120 -1 2905
2907 0 474335 252261 65960 -1 2906
2908 0 474411 252129 65760 -1 2907
2909 0 474815 251829 65560 -1 2908
2910 0 475223 251677 65400 -1 2909
2911 0 475483 251629 65200 -1 2910
2912 0 476057.66 251235.67 65240 -1 2911
2913 0 476241.66 251067.67 65160 -1 2912
2914 0 476376 250924 65040 -1 2913
2915 0 476428 250856 64960 -1 2914
2916 0 476484 250804 64840 -1 2915
2917 0 476364 250664 64680 -1 2916
2918 0 476484 250652 64480 -1 2917
2919 0 476352 250640 64360 -1 2918
2920 0 476292 250648 64240 -1 2919
2921 0 476184 250728 64120 -1 2920
2922 0 475988 250884 64040 -1 2921
2923 0 475704 251036 63960 -1 2922
2924 0 475464 251160 63920 -1 2923
2925 0 475178 251364 63840 -1 2924
2926 0 474810 251588 63760 -1 2925
2927 0 474664 251621.33 63720 -1 2926
2928 0 475016 251812 63600 -1 2927
2929 0 475096 251888 63520 -1 2928
2930 0 475292 251944 63440 -1 2929
2931 0 475304 252000 63280 -1 2930
2932 0 475412 252060 63120 -1 2931
2933 0 475544 252100 62960 -1 2932
2934 0 475680 252220 62840 -1 2933
2935 0 475732 252340 62720 -1 2934
2936 0 475724 252392 62640 -1 2935
2937 0 475790 252660 62520 -1 2936
2938 0 475766 252736 62440 -1 2937
2939 0 475790 252800 62320 -1 2938
2940 0 475830 252916 62240 -1 2939
2941 0 475806 252932 62080 -1 2940
2942 0 475806 252980 61960 -1 2941
2943 0 475794 252952 61880 -1 2942
2944 0 475664 252960 61760 -1 2943
2945 0 475656 252992 61640 -1 2944
2946 0 475596 253024 61520 -1 2945
2947 0 475520 253076 61360 -1 2946
2948 0 475512 253132 61200 -1 2947
2949 0 475492 253180 61040 -1 2948
2950 0 475356 253452 60880 -1 2949
2951 0 475184 253592 60760 -1 2950
2952 0 475012 253560 60720 -1 2951
2953 0 474938 253616 60640 -1 2952
2954 0 474898 253252 60560 -1 2953
2955 0 474658 253408 60600 -1 2953
2956 0 474396.44 253273.75 60600 -1 2955
2957 0 474283.94 253195.66 60600 -1 2956
2958 0 474217.44 253073.95 60560 -1 2957
2959 0 474192.38 252931.55 60520 -1 2958
2960 0 474155.5 252760.53 60440 -1 2959
2961 0 474073.75 252572.22 60360 -1 2960
2962 0 473976.94 252479.16 60320 -1 2961
2963 0 473905.06 252369.55 60280 -1 2962
2964 0 473643.88 252253.17 60280 -1 2963
2965 0 473147.2 252100.34 60280 -1 2964
2966 0 472587.2 252018.97 60280 -1 2965
2967 0 472371.06 252125.56 60320 -1 2966
2968 0 472073.7 252266.08 60360 -1 2967
2969 0 472003.44 252319.73 60400 -1 2968
2970 0 471852.3 252360.02 60400 -1 2969
2971 0 471835.2 252318.28 60360 -1 2970
2972 0 475985.44 252949.95 61520 -1 2946
2973 0 476095.6 252963.47 61520 -1 2972
2974 0 476230.56 252970.73 61520 -1 2973
2975 0 476303.34 252982.03 61480 -1 2974
2976 0 474372 251688 63640 -1 2927
2977 0 473780 251713 63560 -1 2976
2978 0 473356 251781 63520 -1 2977
2979 0 473072 251809 63480 -1 2978
2980 0 472708 251865 63400 -1 2979
2981 0 472482 251921 63360 -1 2980
2982 0 472398 251925 63240 -1 2981
2983 0 472346 251985 63120 -1 2982
2984 0 472222 251981 63040 -1 2983
2985 0 472222 251977 62920 -1 2984
2986 0 472134 251985 62720 -1 2985
2987 0 472010 252105 62560 -1 2986
2988 0 471842 252089 62480 -1 2987
2989 0 471664 252149 62400 -1 2988
2990 0 471532 252193 62320 -1 2989
2991 0 471356 252233 62240 -1 2990
2992 0 471116 252301 62160 -1 2991
2993 0 470908 252317 62080 -1 2992
2994 0 470590 252397 62000 -1 2993
2995 0 469966 252417 61920 -1 2994
2996 0 469480 252589 61840 -1 2995
2997 0 469368 252689 61720 -1 2996
2998 0 469224 252697 61600 -1 2997
2999 0 468064 252793 61600 -1 2998
3000 0 467782 252749 61560 -1 2999
3001 0 467342 252701 61520 -1 3000
3002 0 466762 252625 61480 -1 3001
3003 0 466514 252633 61400 -1 3002
3004 0 465990 252749 61360 -1 3003
3005 0 465442 252757 61320 -1 3004
3006 0 465158 252825 61240 -1 3005
3007 0 464696 252745 61200 -1 3006
3008 0 464576 252813 61120 -1 3007
3009 0 464364 252853 61040 -1 3008
3010 0 464044 253189 60920 -1 3009
3011 0 463854 253333 60840 -1 3010
3012 0 473764 251993 63520 -1 2977
3013 0 473812 252049 63440 -1 3012
3014 0 473828 252021 63400 -1 3013
3015 0 473844 251993 63360 -1 3014
3016 0 473844 251981 63320 -1 3015
3017 0 476193.66 251763.67 65200 -1 2911
3018 0 476649 252085 65120 -1 3017
3019 0 476819 252201 65080 -1 3018
3020 0 476991 252565 65040 -1 3019
3021 0 477251 252853 65000 -1 3020
3022 0 477527 253305 65040 -1 3021
3023 0 477971 253593 65000 -1 3022
3024 0 478277 253849 64960 -1 3023
3025 0 478705 254025 65000 -1 3024
3026 0 478829 254065 65080 -1 3025
3027 0 478957 254209 65120 -1 3026
3028 0 478985 254301 65240 -1 3027
3029 0 479253 254421 65280 -1 3028
3030 0 479513 254801 65280 -1 3029
3031 0 479477 254877 65320 -1 3030
3032 0 479709 254985 65360 -1 3031
3033 0 479873 255137 65400 -1 3032
3034 0 480211 255377 65440 -1 3033
3035 0 480227 255401 65480 -1 3034
3036 0 480591 255953 65480 -1 3035
3037 0 480663 256029 65560 -1 3036
3038 0 480815 256205 65640 -1 3037
3039 0 480965 256377 65720 -1 3038
3040 0 481293 256613 65760 -1 3039
3041 0 481509 256725 65720 -1 3040
3042 0 481569 256809 65640 -1 3041
3043 0 481953 256973 65720 -1 3042
3044 0 482245 257189 65760 -1 3043
3045 0 482573 257441 65840 -1 3044
3046 0 482649 257489 65920 -1 3045
3047 0 482767 257485 66000 -1 3046
3048 0 483023 257569 66080 -1 3047
3049 0 483483 257805 66120 -1 3048
3050 0 483587 257941 66160 -1 3049
3051 0 484107 258201 66160 -1 3050
3052 0 484515 258453 66200 -1 3051
3053 0 485219 258949 66240 -1 3052
3054 0 486089 259665 66200 -1 3053
3055 0 486687 260249 66280 -1 3054
3056 0 487147 260401 66240 -1 3055
3057 0 487783 260553 66280 -1 3056
3058 0 488055 260501 66240 -1 3057
3059 0 488195 260445 66320 -1 3058
3060 0 488459 260405 66400 -1 3059
3061 0 488679 260373 66480 -1 3060
3062 0 488835 260381 66560 -1 3061
3063 0 488969 260405 66640 -1 3062
3064 0 489081 260377 66760 -1 3063
3065 0 489289 260293 66840 -1 3064
3066 0 489421 260225 66920 -1 3065
3067 0 489501 260181 67000 -1 3066
3068 0 489585 260141 67080 -1 3067
3069 0 489697 260133 67200 -1 3068
3070 0 489789 260153 67320 -1 3069
3071 0 489937 260197 67440 -1 3070
3072 0 489961 260145 67560 -1 3071
3073 0 490357 260189 67640 -1 3072
3074 0 490321 260201 67760 -1 3073
3075 0 490453 260197 67880 -1 3074
3076 0 490477 260185 67920 -1 3075
3077 0 490563 260185 68040 -1 3076
3078 0 490683 260182.33 68120 -1 3077
3079 0 490743 260181 68160 -1 3078
3080 0 490783 260149 68240 -1 3079
3081 0 488159 260721 66200 -1 3058
3082 0 488187 260777 66120 -1 3081
3083 0 488199 260901 66040 -1 3082
3084 0 488273 261121 65880 -1 3083
3085 0 479258.06 254935.06 65320 -1 3031
3086 0 478987.53 254969.25 65320 -1 3085
3087 0 478827.2 254964.97 65360 -1 3086
3088 0 473775 253033 68360 -1 2873
3089 0 473871 253421 68240 -1 3088
3090 0 473955 253673 68120 -1 3089
3091 0 474035 253897 67960 -1 3090
3092 0 474075 254009 67880 -1 3091
3093 0 474183 254167.4 67760 -1 3092
3094 0 474255 254273 67680 -1 3093
3095 0 474443 254513 67640 -1 3094
3096 0 474615 254669 67600 -1 3095
3097 0 474783 254869 67480 -1 3096
3098 0 474899 255057 67360 -1 3097
3099 0 475003 255197 67200 -1 3098
3100 0 475025.66 255297.67 67120 -1 3099
3101 0 475036.6 255348.2 67080 -1 3100
3102 0 475059 255449 67000 -1 3101
3103 0 475143 255749 67000 -1 3102
3104 0 475287 255861 67000 -1 3103
3105 0 475415 256333 66840 -1 3104
3106 0 475699 256661 66840 -1 3105
3107 0 475831 257205 66720 -1 3106
3108 0 475983 257869 66600 -1 3107
3109 0 476043 258169 66480 -1 3108
3110 0 476067 258361 66400 -1 3109
3111 0 476143 258465 66240 -1 3110
3112 0 476167 258553 66080 -1 3111
3113 0 476151 258581 65960 -1 3112
3114 0 476099 258641 65840 -1 3113
3115 0 476095 258649 65640 -1 3114
3116 0 476095 258765 65440 -1 3115
3117 0 476095 258921 65240 -1 3116
3118 0 476077.28 258930.14 65200 -1 3117
3119 0 475988.66 258975.83 65000 -1 3118
3120 0 475971 258985 64960 -1 3119
3121 0 476159 259173 64800 -1 3120
3122 0 476363 259253 64640 -1 3121
3123 0 476607 259101 64440 -1 3122
3124 0 476895 258997 64240 -1 3123
3125 0 476867 259021 64160 -1 3124
3126 0 476887 259013 64120 -1 3125
3127 0 476971 259085 64000 -1 3126
3128 0 477131 259173 63800 -1 3127
3129 0 477223 259185 63560 -1 3128
3130 0 477443 259089 63560 -1 3129
3131 0 477355 259185 63480 -1 3130
3132 0 477647 259245 63320 -1 3131
3133 0 477827 259265 63240 -1 3132
3134 0 478191 259385 63160 -1 3133
3135 0 478371 259469 63080 -1 3134
3136 0 478797 259745 63040 -1 3135
3137 0 478941 259941 63000 -1 3136
3138 0 479313 260205 62960 -1 3137
3139 0 479413 260341 62920 -1 3138
3140 0 479657 260445 62880 -1 3139
3141 0 479825 260465 62800 -1 3140
3142 0 480401 260341 62800 -1 3141
3143 0 481001 260417 62800 -1 3142
3144 0 480911 260421 62920 -1 3143
3145 0 480839 260405 63040 -1 3144
3146 0 480990.8 260301.47 63360 -1 3145
3147 0 481013 260248.42 63400 -1 3146
3148 0 480959.84 260308.89 63480 -1 3147
3149 0 481607 259981 62840 -1 3143
3150 0 482011 259445 62840 -1 3149
3151 0 482051 259401 62720 -1 3150
3152 0 482087 259373 62680 -1 3151
3153 0 482139 259221 62800 -1 3150
3154 0 482507 258949 62760 -1 3153
3155 0 482607 258881 62720 -1 3154
3156 0 482743 258817 62680 -1 3155
3157 0 477539 258729 63680 -1 3130
3158 0 477683.4 258485.8 63640 -1 3157
3159 0 477779.4 258441.8 63560 -1 3158
3160 0 478147.4 258489.8 63600 -1 3159
3161 0 478137.34 258478.42 63640 -1 3160
3162 0 476607 259297 64160 -1 3125
3163 0 476519 259481 64160 -1 3162
3164 0 476367 259669 64080 -1 3163
3165 0 476259 259901 64000 -1 3164
3166 0 475927 260277 63920 -1 3165
3167 0 475695 260485 63840 -1 3166
3168 0 475487 260685 63760 -1 3167
3169 0 475375 260821 63680 -1 3168
3170 0 475255 260993 63560 -1 3169
3171 0 475135 261385 63480 -1 3170
3172 0 475023 261641 63400 -1 3171
3173 0 475011 261937 63280 -1 3172
3174 0 474947 262413 63200 -1 3173
3175 0 474767 262689 63200 -1 3174
3176 0 474579 263117 63200 -1 3175
3177 0 474407 263661 63120 -1 3176
3178 0 474363 264049 63120 -1 3177
3179 0 474479 264389 63120 -1 3178
3180 0 474475 264829 63000 -1 3179
3181 0 474219 265121 62840 -1 3180
3182 0 474071 265457 62680 -1 3181
3183 0 474142 265488 62560 -1 3182
3184 0 474152 265498 62520 -1 3183
3185 0 475283.2 255243.62 67120 -1 3100
3186 0 475488.78 255221.75 67120 -1 3185
3187 0 474250.56 254107.81 67960 -1 3091
3188 0 474312.7 254095.17 68000 -1 3187
3189 0 474322.06 254147.2 68080 -1 3188
3190 0 474243.38 253684.06 68120 -1 3090
3191 0 474289.62 253686.62 68080 -1 3190
3192 0 471657.34 249193.97 70560 -1 2830
3193 0 471694.78 249213.11 70760 -1 3192
3194 0 471814.22 249349.31 70960 -1 3193
3195 0 471606.4 249382.1 71200 -1 3194
3196 0 471587.9 249385.47 71440 -1 3195
3197 0 471425.06 249566.34 71600 -1 3196
3198 0 471418.06 249593.83 71760 -1 3197
3199 0 471406.1 249601.06 71920 -1 3198
3200 0 471301.6 249651.11 72040 -1 3199
3201 0 471278.34 249694.02 72160 -1 3200
3202 0 471218.72 249696.94 72320 -1 3201
3203 0 471030.62 249744.81 72440 -1 3202
3204 0 471011.56 249793.44 72520 -1 3203
3205 0 471174.22 249445.58 72640 -1 3204
3206 0 471154 249366 72680 -1 3205
3207 0 471154 249278 72800 -1 3206
3208 0 471318 249150 72920 -1 3207
3209 0 471494 249030 73080 -1 3208
3210 0 471578 248886 73240 -1 3209
3211 0 472150 248506 73400 -1 3210
3212 0 472350 248334 73480 -1 3211
3213 0 472338 248330 73640 -1 3212
3214 0 472806 248286 73800 -1 3213
3215 0 472990 248210 73960 -1 3214
3216 0 473418 248282 74080 -1 3215
3217 0 473534 248274 74240 -1 3216
3218 0 473546 248290 74440 -1 3217
3219 0 473630 248366 74600 -1 3218
3220 0 473746 248414 74800 -1 3219
3221 0 473922 248486 75000 -1 3220
3222 0 474134 248634 75200 -1 3221
3223 0 474267.34 248720.67 75400 -1 3222
3224 0 474294 248738 75440 -1 3223
3225 0 474418 248730 75600 -1 3224
3226 0 474502 248754 75640 -1 3225
3227 0 474578 248802 75760 -1 3226
3228 0 474578 248810 75960 -1 3227
3229 0 474622 248890 76120 -1 3228
3230 0 474690 248934 76360 -1 3229
3231 0 474714 248938 76560 -1 3230
3232 0 474730.56 248945.42 76600 -1 3231
3233 0 474830 248990 76840 -1 3232
3234 0 474902 249046 76920 -1 3233
3235 0 474930 248962 77120 -1 3234
3236 0 475006 248966 77320 -1 3235
3237 0 475038 248906 77520 -1 3236
3238 0 475030 248878 77720 -1 3237
3239 0 475186 248746 77920 -1 3238
3240 0 475270 248554 78160 -1 3239
3241 0 475266 248450 78360 -1 3240
3242 0 475194 248402 78440 -1 3241
3243 0 475118 248338 78560 -1 3242
3244 0 475054 248294 78760 -1 3243
3245 0 474894 248198 78960 -1 3244
3246 0 474770 248154 79160 -1 3245
3247 0 474678 248074 79320 -1 3246
3248 0 474610 247958 79480 -1 3247
3249 0 474434 247918 79640 -1 3248
3250 0 474338 247938 79840 -1 3249
3251 0 474278 247890 80040 -1 3250
3252 0 474150 247766 80240 -1 3251
3253 0 474022 247678 80360 -1 3252
3254 0 474038 247614 80480 -1 3253
3255 0 474050 247586 80680 -1 3254
3256 0 474050 247554 80840 -1 3255
3257 0 474046 247514 81000 -1 3256
3258 0 473970 247410 81200 -1 3257
3259 0 473998 247222 81400 -1 3258
3260 0 474034 247126 81600 -1 3259
3261 0 474106 247070 81800 -1 3260
3262 0 474038 246962 82000 -1 3261
3263 0 473898 246846 82240 -1 3262
3264 0 474002 246790 82400 -1 3263
3265 0 474034 246746 82600 -1 3264
3266 0 473782 246834 82800 -1 3265
3267 0 474122 246962 82960 -1 3266
3268 0 474246 246938 83120 -1 3267
3269 0 474302 246858 83280 -1 3268
3270 0 474206 246862 83480 -1 3269
3271 0 474198 246846 83600 -1 3270
3272 0 474174 246778 83720 -1 3271
3273 0 474078 246718 83920 -1 3272
3274 0 474210 246658 84080 -1 3273
3275 0 474290 246542 84240 -1 3274
3276 0 474510 246518 84320 -1 3275
3277 0 474834 246614 84400 -1 3276
3278 0 475118 246706 84360 -1 3277
3279 0 474138.34 248863 75480 -1 3223
3280 0 474074 248934 75520 -1 3279
3281 0 474057.8 248995.7 75560 -1 3280
3282 0 472106.1 248323.84 73640 -1 3213
3283 0 472027 248257.77 73640 -1 3282
3284 0 471982.03 248230.6 73680 -1 3283
3285 0 470982.2 249865.67 72640 -1 3204
3286 0 470878.56 250008.64 72760 -1 3285
3287 0 470798.2 250124.47 72880 -1 3286
3288 0 470743.03 250241.83 73040 -1 3287
3289 0 470697.94 250409.64 73160 -1 3288
3290 0 470618.12 250512.86 73240 -1 3289
3291 0 470510 250617.92 73360 -1 3290
3292 0 470504 250647.25 73480 -1 3291
3293 0 470502.34 250657.44 73520 -1 3292
3294 0 470534.88 250816.69 73680 -1 3293
3295 0 470523.44 250925.44 73800 -1 3294
3296 0 470447.5 251081.06 73920 -1 3295
3297 0 470450.34 251254.66 74040 -1 3296
3298 0 470540.8 251385.73 74160 -1 3297
3299 0 470524.38 251461.42 74320 -1 3298
3300 0 470609.78 251656.77 74480 -1 3299
3301 0 470802 251849.75 74600 -1 3300
3302 0 470455.16 251840.89 74600 -1 3301
3303 0 470379.6 251864.97 74600 -1 3302
3304 0 470325.7 251882.78 74640 -1 3303
3305 0 470866.4 251914.05 74640 -1 3301
3306 0 471490.4 252381.9 74640 -1 3305
3307 0 471789.3 252573.73 74760 -1 3306
3308 0 472081.2 252832.34 74920 -1 3307
3309 0 472215.38 253024.44 75120 -1 3308
3310 0 472368.03 253480.42 75320 -1 3309
3311 0 472502.44 253592.77 75520 -1 3310
3312 0 472647.12 254025.16 75760 -1 3311
3313 0 472966.28 254056.64 75960 -1 3312
3314 0 472999.97 254236.47 76160 -1 3313
3315 0 473011.12 255072.72 76160 -1 3314
3316 0 472646.88 255701.06 75960 -1 3315
3317 0 472403 255973 75960 -1 3316
3318 0 472259 256349 75960 -1 3317
3319 0 472495 256529 75960 -1 3318
3320 0 472603 256685 75800 -1 3319
3321 0 473003 257081 75640 -1 3320
3322 0 473631 257313 75640 -1 3321
3323 0 474055 257441 75520 -1 3322
3324 0 474239 257499.4 75480 -1 3323
3325 0 475247 257893 75480 -1 3324
3326 0 475368.6 257987.4 75560 -1 3325
3327 0 475541.94 257749.53 75560 -1 3326
3328 0 475793.38 257607.39 75560 -1 3327
3329 0 475823.2 257582.6 75600 -1 3328
3330 0 475551 258129 75680 -1 3326
3331 0 476109 258549 75760 -1 3330
3332 0 476445 259221 75800 -1 3331
3333 0 476283 260065 75800 -1 3332
3334 0 476361 260929 75880 -1 3333
3335 0 476305 261225 75760 -1 3334
3336 0 475869 261489 75680 -1 3335
3337 0 475577 261641 75600 -1 3336
3338 0 475667 262161 75560 -1 3337
3339 0 475659 262265 75480 -1 3338
3340 0 475635 262369 75400 -1 3339
3341 0 475501 263001 75320 -1 3340
3342 0 475273 263381 75280 -1 3341
3343 0 475001 263669 75240 -1 3342
3344 0 474959 263721 75160 -1 3343
3345 0 474823 263869 75080 -1 3344
3346 0 474443 264453 75040 -1 3345
3347 0 474199 264621 75120 -1 3346
3348 0 474111 264693 75200 -1 3347
3349 0 474029 264777 75280 -1 3348
3350 0 473937 264829 75360 -1 3349
3351 0 473801 264929 75440 -1 3350
3352 0 473597 265069 75520 -1 3351
3353 0 473309 265349 75600 -1 3352
3354 0 473007 265633 75640 -1 3353
3355 0 472519 266001 75680 -1 3354
3356 0 472183 266345 75720 -1 3355
3357 0 471949 266793 75760 -1 3356
3358 0 471813 267257 75800 -1 3357
3359 0 471767 267417 75880 -1 3358
3360 0 471791 267485 75960 -1 3359
3361 0 471819 267561 76080 -1 3360
3362 0 471883 267661 76200 -1 3361
3363 0 471931 267773 76320 -1 3362
3364 0 472111 267861 76440 -1 3363
3365 0 472215 267891 76480 -1 3364
3366 0 472319 267921 76520 -1 3365
3367 0 472191 267997 76560 -1 3366
3368 0 472003 268161 76600 -1 3367
3369 0 471847 268417 76560 -1 3368
3370 0 471723.34 268571 76560 -1 3369
3371 0 471700.62 268622.53 76520 -1 3370
3372 0 471680.9 268649.8 76480 -1 3371
3373 0 471723.34 268718.03 76440 -1 3372
3374 0 471768.8 268781.7 76400 -1 3373
3375 0 471803.7 268984.78 76360 -1 3374
3376 0 471796.1 269092.4 76320 -1 3375
3377 0 471699.78 269275.5 76280 -1 3376
3378 0 471677.06 269305.8 76240 -1 3377
3379 0 471660.38 269319.47 76200 -1 3378
3380 0 471633.1 269343.72 76160 -1 3379
3381 0 471599.75 269390.7 76200 -1 3380
3382 0 471602.78 269414.94 76240 -1 3381
3383 0 471605.8 269421 76280 -1 3382
3384 0 471616.4 269442.22 76320 -1 3383
3385 0 471639.4 269452.56 76360 -1 3384
3386 0 471687.62 269459.47 76400 -1 3385
3387 0 471697.97 269481.28 76440 -1 3386
3388 0 471703.72 269487.03 76480 -1 3387
3389 0 471696.84 269521.5 76520 -1 3388
3390 0 471675 269553.66 76560 -1 3389
3391 0 471658.9 269595 76600 -1 3390
3392 0 471662.38 269643.25 76640 -1 3391
3393 0 471676.16 269692.66 76680 -1 3392
3394 0 471695.7 269727.1 76720 -1 3393
3395 0 471714.06 269754.7 76760 -1 3394
3396 0 471738.2 269817.84 76800 -1 3395
3397 0 471765.75 269860.34 76840 -1 3396
3398 0 471782.97 269898.25 76880 -1 3397
3399 0 471814 269947.66 76920 -1 3398
3400 0 471897.84 270100.44 76960 -1 3399
3401 0 471959.88 270388.75 77000 -1 3400
3402 0 472230.97 270725.3 77000 -1 3401
3403 0 472225.22 270729.9 77040 -1 3402
3404 0 472358.47 270983.78 76960 -1 3403
3405 0 472500.9 271076.8 76920 -1 3404
3406 0 472852.4 271506.44 76960 -1 3405
3407 0 472981.06 271569.62 77000 -1 3406
3408 0 473050 271589.16 77040 -1 3407
3409 0 473108.6 271621.3 77080 -1 3408
3410 0 473160.28 271630.5 77120 -1 3409
3411 0 473217.72 271658.06 77160 -1 3410
3412 0 473284.34 271701.72 77200 -1 3411
3413 0 473531.3 271861.38 77240 -1 3412
3414 0 473591.03 271911.94 77200 -1 3413
3415 0 473671.44 272150.84 77200 -1 3414
3416 0 473558.88 272336.94 77240 -1 3415
3417 0 473427.9 272490.88 77200 -1 3416
3418 0 473464.7 272795.28 77200 -1 3417
3419 0 473464.7 272795.28 77160 -1 3418
3420 0 473522.12 272905.56 77240 -1 3419
3421 0 473560.03 272963 77280 -1 3420
3422 0 473596.78 273033.06 77320 -1 3421
3423 0 473641.56 273072.12 77360 -1 3422
3424 0 473674.88 273098.53 77400 -1 3423
3425 0 473712.78 273124.97 77440 -1 3424
3426 0 473739.22 273133 77480 -1 3425
3427 0 473758.75 273149.06 77520 -1 3426
3428 0 473777.12 273160.56 77560 -1 3427
3429 0 473827.66 273205.38 77600 -1 3428
3430 0 473849.5 273227.2 77640 -1 3429
3431 0 473869.03 273245.56 77680 -1 3430
3432 0 471980.16 268153.1 76520 -1 3368
3433 0 471939.56 268153.22 76480 -1 3432
3434 0 472507 267941 76600 -1 3366
3435 0 472619 267965 76680 -1 3434
3436 0 472903 267985 76760 -1 3435
3437 0 473255 268045 76840 -1 3436
3438 0 473395 268061 76920 -1 3437
3439 0 473523 268041 77040 -1 3438
3440 0 473703 268045 77160 -1 3439
3441 0 473823 268049 77280 -1 3440
3442 0 473935 268065 77360 -1 3441
3443 0 474091 268093 77480 -1 3442
3444 0 474199 268117 77600 -1 3443
3445 0 474355 268185 77680 -1 3444
3446 0 474423 268181 77840 -1 3445
3447 0 474611 268101 78000 -1 3446
3448 0 471691 267277 75680 -1 3358
3449 0 471575 267189 75520 -1 3448
3450 0 471451 267081 75360 -1 3449
3451 0 471243 266965 75240 -1 3450
3452 0 471159 266925 75120 -1 3451
3453 0 471051 266905 75000 -1 3452
3454 0 470919 266833 74840 -1 3453
3455 0 470797 266757 74720 -1 3454
3456 0 470713 266633 74640 -1 3455
3457 0 470641 266591 74520 -1 3456
3458 0 470617 266577 74480 -1 3457
3459 0 470569 266525 74320 -1 3458
3460 0 470457 266453 74200 -1 3459
3461 0 470397 266401 74040 -1 3460
3462 0 470249 266357 73920 -1 3461
3463 0 470117 266213 73800 -1 3462
3464 0 470061 266185 73720 -1 3463
3465 0 469953 266141 73560 -1 3464
3466 0 469601 266049 73480 -1 3465
3467 0 469529 265973 73360 -1 3466
3468 0 469489 265921 73120 -1 3467
3469 0 469447 265905 73000 -1 3468
3470 0 469511 265797 72880 -1 3469
3471 0 469503 265681 72760 -1 3470
3472 0 469423 265709 72600 -1 3471
3473 0 469431 265637 72440 -1 3472
3474 0 469411 265577 72240 -1 3473
3475 0 469411 265533 72160 -1 3474
3476 0 469447 265509 72040 -1 3475
3477 0 469463 265541 71840 -1 3476
3478 0 469483 265585 71680 -1 3477
3479 0 469495 265581 71520 -1 3478
3480 0 469491 265581 71320 -1 3479
3481 0 469443 265593 71120 -1 3480
3482 0 469399 265505 70960 -1 3481
3483 0 469323 265453 70760 -1 3482
3484 0 469267 265389 70560 -1 3483
3485 0 469291 265265 70360 -1 3484
3486 0 469259 265165 70160 -1 3485
3487 0 469399 265069 70000 -1 3486
3488 0 469507 264985 69880 -1 3487
3489 0 469559 264913 69720 -1 3488
3490 0 469615 264861 69560 -1 3489
3491 0 469683 264873 69360 -1 3490
3492 0 469671 264813 69240 -1 3491
3493 0 469713 264757 69080 -1 3492
3494 0 469713 264757 68920 -1 3493
3495 0 469729 264697 68720 -1 3494
3496 0 469721 264593 68560 -1 3495
3497 0 469693 264553 68400 -1 3496
3498 0 469667.5 264515.75 68360 -1 3497
3499 0 469659.03 264550.25 68320 -1 3498
3500 0 469018.38 265969.12 73000 -1 3469
3501 0 468943.56 265983.53 73000 -1 3500
3502 0 468906.3 266020.94 73040 -1 3501
3503 0 470821 266241 74520 -1 3457
3504 0 470861 266189 74480 -1 3503
3505 0 470869 266157 74440 -1 3504
3506 0 470937 265977 74400 -1 3505
3507 0 471033 265909 74320 -1 3506
3508 0 471097 265865 74240 -1 3507
3509 0 476377 260957 76040 -1 3334
3510 0 476365 261017 76240 -1 3509
3511 0 476337 261101 76440 -1 3510
3512 0 476329 261189 76640 -1 3511
3513 0 476281 261277 76840 -1 3512
3514 0 476237 261361 77040 -1 3513
3515 0 476153 261393 77240 -1 3514
3516 0 476013 261425 77440 -1 3515
3517 0 475833 261393 77560 -1 3516
3518 0 475617 261421 77640 -1 3517
3519 0 475493 261365 77720 -1 3518
3520 0 475189 261385 77840 -1 3519
3521 0 474985 261445 77920 -1 3520
3522 0 474765 261445 78000 -1 3521
3523 0 474505 261361 78080 -1 3522
3524 0 474185 261345 78160 -1 3523
3525 0 473939 261357 78240 -1 3524
3526 0 473831 261325 78320 -1 3525
3527 0 473739 261321 78400 -1 3526
3528 0 473571 261365 78560 -1 3527
3529 0 473427 261377 78680 -1 3528
3530 0 473311 261417 78840 -1 3529
3531 0 473123 261461 79000 -1 3530
3532 0 472995 261513 79120 -1 3531
3533 0 472787 261629 79280 -1 3532
3534 0 472659 261725 79440 -1 3533
3535 0 472451 261765 79600 -1 3534
3536 0 472275 261813 79760 -1 3535
3537 0 472005 261721 79840 -1 3536
3538 0 471893 261677 79920 -1 3537
3539 0 471673 261657 80040 -1 3538
3540 0 471425 261581 80160 -1 3539
3541 0 471285 261537 80240 -1 3540
3542 0 471161 261501 80360 -1 3541
3543 0 471017 261497 80520 -1 3542
3544 0 470833 261505 80640 -1 3543
3545 0 470705 261513 80800 -1 3544
3546 0 470557 261485 80960 -1 3545
3547 0 470409 261449 81120 -1 3546
3548 0 470219 261333 81240 -1 3547
3549 0 470103 261285 81320 -1 3548
3550 0 469927 261181 81360 -1 3549
3551 0 469787 261133 81440 -1 3550
3552 0 469715 261033 81520 -1 3551
3553 0 469531 260901 81560 -1 3552
3554 0 469499 260893 81600 -1 3553
3555 0 469339 260773 81680 -1 3554
3556 0 469099 260405 81720 -1 3555
3557 0 469001 260385 81760 -1 3556
3558 0 468961 260245 81840 -1 3557
3559 0 468933 260105 81960 -1 3558
3560 0 468845 260025 82040 -1 3559
3561 0 468685 259817 82080 -1 3560
3562 0 468397 259625 82160 -1 3561
3563 0 467917 259065 82200 -1 3562
3564 0 467559 258633 82160 -1 3563
3565 0 467211 258533 82240 -1 3564
3566 0 466943 258421 82320 -1 3565
3567 0 466731 258357 82400 -1 3566
3568 0 466651 258349 82480 -1 3567
3569 0 466585 258339 82520 -1 3568
3570 0 466519 258329 82560 -1 3569
3571 0 466459 258321 82640 -1 3570
3572 0 466375 258225 82760 -1 3571
3573 0 466287 258185 82880 -1 3572
3574 0 466259 258189 83040 -1 3573
3575 0 466207 258181 83160 -1 3574
3576 0 466151 258193 83280 -1 3575
3577 0 465731 258201 83280 -1 3576
3578 0 465367 258045 83360 -1 3577
3579 0 465137 257993 83400 -1 3578
3580 0 464885 257881 83480 -1 3579
3581 0 464789 257801 83560 -1 3580
3582 0 464705 257705 83640 -1 3581
3583 0 464565 257633 83720 -1 3582
3584 0 464421 257509 83800 -1 3583
3585 0 464205 257421 83840 -1 3584
3586 0 464133 257373 83880 -1 3585
3587 0 464029 257325 83960 -1 3586
3588 0 463965 257273 84080 -1 3587
3589 0 463873 257205 84160 -1 3588
3590 0 463825 257049 84200 -1 3589
3591 0 463826 257000 84240 -1 3590
3592 0 463864 257014 84280 -1 3591
3593 0 463896 257063 84320 -1 3592
3594 0 463881 257061 84360 -1 3593
3595 0 463881 257061 84400 -1 3594
3596 0 463881 257061 84440 -1 3595
3597 0 463836 257041 84480 -1 3596
3598 0 463795 257026 84520 -1 3597
3599 0 463788 257024 84560 -1 3598
3600 0 463763 257041 84600 -1 3599
3601 0 463716 257041 84640 -1 3600
3602 0 463701 257024 84680 -1 3601
3603 0 463637 257024 84720 -1 3602
3604 0 463592 257032 84760 -1 3603
3605 0 463537 257032 84800 -1 3604
3606 0 463310 256992 84840 -1 3605
3607 0 463198.88 256989.06 84880 -1 3606
3608 0 463026.1 257002.7 84920 -1 3607
3609 0 462362.22 257233.1 84920 -1 3608
3610 0 462145.47 257267.95 84880 -1 3609
3611 0 462048.47 257321.02 84840 -1 3610
3612 0 461957.53 257366.48 84800 -1 3611
3613 0 461915.06 257410.44 84760 -1 3612
3614 0 461904.47 257433.17 84720 -1 3613
3615 0 461889.3 257461.97 84680 -1 3614
3616 0 461848.38 257539.28 84640 -1 3615
3617 0 461830.2 257560.5 84600 -1 3616
3618 0 461815.03 257574.14 84560 -1 3617
3619 0 461793.8 257586.27 84520 -1 3618
3620 0 461783.22 257602.94 84480 -1 3619
3621 0 461749.88 257759.05 84360 -1 3620
3622 0 461786.25 257840.9 84280 -1 3621
3623 0 461807.47 257983.38 84200 -1 3622
3624 0 461731.7 258016.72 84120 -1 3623
3625 0 461713 258048 84080 -1 3624
3626 0 461693.78 258078.88 84040 -1 3625
3627 0 461651.34 258116.77 83960 -1 3626
3628 0 461651.34 258118.28 83920 -1 3627
3629 0 461634.66 258110.7 83880 -1 3628
3630 0 461631.62 258094.03 83840 -1 3629
3631 0 461640.72 258054.62 83800 -1 3630
3632 0 461634.66 258047.03 83760 -1 3631
3633 0 461654.38 258036.42 83720 -1 3632
3634 0 461663.47 258030.36 83680 -1 3633
3635 0 461683.2 258021.27 83640 -1 3634
3636 0 461687.72 258024.3 83600 -1 3635
3637 0 461690.75 258012.17 83560 -1 3636
3638 0 461661.94 257986.4 83520 -1 3637
3639 0 461786.25 257942.45 83440 -1 3638
3640 0 461804.44 257924.27 83400 -1 3639
3641 0 461845.34 257921.23 83360 -1 3640
3642 0 461899.9 257919.72 83320 -1 3641
3643 0 461946.9 257892.44 83280 -1 3642
3644 0 462157.6 257195.2 84960 -1 3609
3645 0 462115.16 257101.23 85000 -1 3644
3646 0 462062.1 257067.89 85040 -1 3645
3647 0 462004.5 257031.52 85080 -1 3646
3648 0 461987.84 257002.7 85120 -1 3647
3649 0 461916.6 256967.84 85200 -1 3648
3650 0 461904.47 256919.34 85240 -1 3649
3651 0 461859 256845.08 85280 -1 3650
3652 0 461845.34 256825.38 85320 -1 3651
3653 0 461808.97 256769.3 85360 -1 3652
3654 0 461780.2 256698.05 85400 -1 3653
3655 0 461705.9 256543.45 85440 -1 3654
3656 0 461684.7 256502.53 85480 -1 3655
3657 0 461584.66 256378.23 85520 -1 3656
3658 0 461467.94 256391.88 85600 -1 3657
3659 0 460984.44 256364.6 85640 -1 3658
3660 0 460981.4 256364.6 85680 -1 3659
3661 0 460981 256365 85760 -1 3660
3662 0 460981.4 256364.6 85800 -1 3661
3663 0 460919.25 256350.95 85840 -1 3662
3664 0 460502.44 256278.2 85800 -1 3661
3665 0 460179.6 256329.73 85840 -1 3664
3666 0 461001.1 256344.89 85600 -1 3659
3667 0 461025.5 256341 85560 -1 3666
3668 0 461049.6 256337.31 85520 -1 3667
3669 0 461049.6 256337.31 85480 -1 3668
3670 0 461070.8 256297.9 85440 -1 3669
3671 0 468840.5 260017.62 82120 -1 3561
3672 0 468915.16 260043.47 82160 -1 3671
3673 0 468945.53 260072.19 82200 -1 3672
3674 0 468950 260065.72 82240 -1 3673
3675 0 475269.3 261383.48 77920 -1 3521
3676 0 475539 261358.55 77920 -1 3675
3677 0 475770.06 261392.34 77920 -1 3676
3678 0 475841.3 261445.1 77960 -1 3677
3679 0 475906.12 258429.56 75800 -1 3331
3680 0 475848.06 258392.9 75880 -1 3679
3681 0 474975 257733 75320 -1 3324
3682 0 474715 257549 75120 -1 3681
3683 0 474657 257493 75000 -1 3682
3684 0 474599 257437 74880 -1 3683
3685 0 473007.2 254273.47 76200 -1 3314
3686 0 473106.94 254297.53 76400 -1 3685
3687 0 473666.38 254261.33 76560 -1 3686
3688 0 473735.9 254221.22 76680 -1 3687
3689 0 473838.94 254157.36 76840 -1 3688
3690 0 473943.53 254079.81 77000 -1 3689
3691 0 474097.9 254073.34 77160 -1 3690
3692 0 474229.44 254114.92 77320 -1 3691
3693 0 474393.7 254178.7 77520 -1 3692
3694 0 474494.44 254204.11 77720 -1 3693
3695 0 474582.78 254304.52 77880 -1 3694
3696 0 474635.94 254405.03 78040 -1 3695
3697 0 474681.66 254468.88 78120 -1 3696
3698 0 474487.97 254867.16 78160 -1 3697
3699 0 474427.28 255008.03 78280 -1 3698
3700 0 474347.47 254912.8 78400 -1 3699
3701 0 474227.66 254981.39 78600 -1 3700
3702 0 474120.03 255038.92 78760 -1 3701
3703 0 474081.06 255088.83 78920 -1 3702
3704 0 473925.8 255141.47 79080 -1 3703
3705 0 473818.72 255179.36 79240 -1 3704
3706 0 473822.72 255217.25 79400 -1 3705
3707 0 473832.6 255245.8 79520 -1 3706
3708 0 473838.94 255264.9 79600 -1 3707
3709 0 473873.75 255329.78 79800 -1 3708
3710 0 474017.34 255465.2 79920 -1 3709
3711 0 474093.2 255516.23 79960 -1 3710
3712 0 474142.97 255604.25 80040 -1 3711
3713 0 474150.97 255637.28 80120 -1 3712
3714 0 474158.5 255641.12 80240 -1 3713
3715 0 474226.38 255705.58 80360 -1 3714
3716 0 474210.56 255776.88 80480 -1 3715
3717 0 474263.6 255828.45 80600 -1 3716
3718 0 474321.66 255932.45 80680 -1 3717
3719 0 474350.94 255993.22 80760 -1 3718
3720 0 474362.4 256005.23 80840 -1 3719
3721 0 474382.88 256065.77 80960 -1 3720
3722 0 474467.28 256029.27 81080 -1 3721
3723 0 474491 256005.17 81160 -1 3722
3724 0 474622.84 256036.45 81280 -1 3723
3725 0 474810.88 256084.95 81400 -1 3724
3726 0 475062.47 256096.88 81480 -1 3725
3727 0 475210.75 256067.19 81600 -1 3726
3728 0 475479.16 256104.64 81720 -1 3727
3729 0 475987 256097.52 81800 -1 3728
3730 0 476163.22 256113.58 81880 -1 3729
3731 0 476442.88 256087.58 82000 -1 3730
3732 0 476532.03 256044.7 82080 -1 3731
3733 0 476709.75 256065.78 82240 -1 3732
3734 0 477142.66 256244.12 82320 -1 3733
3735 0 477185.97 256248.31 82400 -1 3734
3736 0 477266 256232.33 82480 -1 3735
3737 0 477355.47 256235.36 82640 -1 3736
3738 0 477379.1 256204.12 82680 -1 3737
3739 0 477398.75 256192.42 82720 -1 3738
3740 0 477530.78 256412.4 82720 -1 3739
3741 0 477529 256514.5 82760 -1 3740
3742 0 477526.8 256617.34 82800 -1 3741
3743 0 477438.2 256084.61 82760 -1 3739
3744 0 477566.06 255977.67 82800 -1 3743
3745 0 477603.84 255865.5 82880 -1 3744
3746 0 477682.9 255748.2 83000 -1 3745
3747 0 477799 255533 83040 -1 3746
3748 0 477935 255513 83080 -1 3747
3749 0 477941 255513 83120 -1 3748
3750 0 478021 255411 83240 -1 3749
3751 0 478053 255333 83320 -1 3750
3752 0 478079 255191 83400 -1 3751
3753 0 478077 255189 83520 -1 3752
3754 0 478141 255029 83600 -1 3753
3755 0 478141 254981 83720 -1 3754
3756 0 478135 254931 83760 -1 3755
3757 0 478111 254903 83880 -1 3756
3758 0 478111 254903 84000 -1 3757
3759 0 478860.3 254951.95 83720 -1 3755
3760 0 478996.22 254945.31 83720 -1 3759
3761 0 479101.75 254854.97 83680 -1 3760
3762 0 479185.44 254802.11 83640 -1 3761
3763 0 479199.66 254807.22 83600 -1 3762
3764 0 474836.62 254127.95 78040 -1 3696
3765 0 474866.6 254097.61 78040 -1 3764
3766 0 474918.88 254079.1 78040 -1 3765
3767 0 474986.62 254069.94 78040 -1 3766
3768 0 475026.16 254066.12 78000 -1 3767
3769 0 471762.1 252513.11 74600 -1 3301
3770 0 472073.75 252533.86 74600 -1 3769
3771 0 472200.94 252477.86 74600 -1 3770
3772 0 472261.38 252447.94 74560 -1 3771
3773 0 472350.2 252435.88 74520 -1 3772
3774 0 470313.9 250387.66 73480 -1 3292
3775 0 470251.3 250312.83 73480 -1 3774
3776 0 470216.72 250292.52 73440 -1 3775
