# Supplementary material for: Connectomics Analysis Reveals First-, Second-, and Third-Order Thermosensory and Hygrosensory Neurons in the Adult Drosophila Brain
Source: Curr Biol. 2020 Aug 17;30(16):3167–3182.e4. doi: 10.1016/j.cub.2020.06.028 (PMC7443704; doi:10.1016/j.cub.2020.06.028)
Supplement: Data S1. Skeletons and Meshes, Related to STAR Methods — marin2020-skeletons contains files describing the morphology of each neuron in this study (in FAFB14 space, .swc format). glomeruli_meshes contains the glomerular meshes (in FAFB14 space, .stl format). neuropil_meshes contains the glomerular meshes (in FAFB14 space, .stl format). [file mmc5.zip › VP_SI/marin2020-skeletons/7427360.swc]

# SWC format file
# based on specifications at http://www.neuronland.org/NLMorphologyConverter/MorphologyFormats/SWC/Spec.html
# Created by nat::write.neuron.swc
# PointNo Label X Y Z Radius Parent 
1 0 436902 257656 26240 -1 -1
2 0 437134 257864 26200 -1 1
3 0 437174 258064 26080 -1 2
4 0 437254 258152 25880 -1 3
5 0 437414 258256 25720 -1 4
6 0 437466 258444 25560 -1 5
7 0 437690 258564 25400 -1 6
8 0 438298 258756 25240 -1 7
9 0 439242 259164 25080 -1 8
10 0 440446 260064 25240 -1 9
11 0 441022 260448 25360 -1 10
12 0 441494 260568 25480 -1 11
13 0 442134 260816 25640 -1 12
14 0 442550 261040 25800 -1 13
15 0 443034 261684 25920 -1 14
16 0 443514 262964 25800 -1 15
17 0 444274 263620 25880 -1 16
18 0 444618 263876 26040 -1 17
19 0 444850 263980 26200 -1 18
20 0 445162 264100 26360 -1 19
21 0 445366 264184 26520 -1 20
22 0 445862 264560 26640 -1 21
23 0 445950 264584 26760 -1 22
24 0 446134 264480 26920 -1 23
25 0 446574 264352 27080 -1 24
26 0 446758 264280 27240 -1 25
27 0 447062 264360 27440 -1 26
28 0 447326 264512 27600 -1 27
29 0 447558 264712 27680 -1 28
30 0 447662 264816 27800 -1 29
31 0 447782 264912 27960 -1 30
32 0 447870 264944 28120 -1 31
33 0 448106 265188 28280 -1 32
34 0 448434 265476 28440 -1 33
35 0 448746 265572 28600 -1 34
36 0 449058 265724 28760 -1 35
37 0 449338 265980 28880 -1 36
38 0 449650 266204 29040 -1 37
39 0 450174 266584 29160 -1 38
40 0 450350 266776 29280 -1 39
41 0 450550 267104 29440 -1 40
42 0 450854 267320 29560 -1 41
43 0 451070 267520 29720 -1 42
44 0 451290 267748 29880 -1 43
45 0 451378 267892 30040 -1 44
46 0 451610 268012 30200 -1 45
47 0 451882 268284 30360 -1 46
48 0 452154 268436 30480 -1 47
49 0 452298 268564 30640 -1 48
50 0 452558 268696 30800 -1 49
51 0 452990 268944 30960 -1 50
52 0 453214 269096 31120 -1 51
53 0 453494 269336 31280 -1 52
54 0 453630 269472 31440 -1 53
55 0 453678 269616 31600 -1 54
56 0 453830 269832 31760 -1 55
57 0 454038 270024 31920 -1 56
58 0 454162 270212 32080 -1 57
59 0 454426 270308 32200 -1 58
60 0 454578 270436 32360 -1 59
61 0 454642 270636 32520 -1 60
62 0 454738 270860 32680 -1 61
63 0 454834 271036 32840 -1 62
64 0 455058 271276 33000 -1 63
65 0 455286 271424 33160 -1 64
66 0 455446 271536 33320 -1 65
67 0 455590 271744 33520 -1 66
68 0 455830 272032 33640 -1 67
69 0 456190 272480 33760 -1 68
70 0 456478 272648 33920 -1 69
71 0 456774 272808 34080 -1 70
72 0 456914 272908 34240 -1 71
73 0 457090 273108 34400 -1 72
74 0 457282 273300 34560 -1 73
75 0 457426 273476 34720 -1 74
76 0 457554 273620 34880 -1 75
77 0 457842 273860 35000 -1 76
78 0 458290 274124 35160 -1 77
79 0 458714 274268 35280 -1 78
80 0 459070 274328 35440 -1 79
81 0 459166 274344 35680 -1 80
82 0 459310 274360 35880 -1 81
83 0 459862 274544 36120 -1 82
84 0 460742 274832 36280 -1 83
85 0 461110 274856 36480 -1 84
86 0 461766 274712 36640 -1 85
87 0 462262 274592 36800 -1 86
88 0 462606 274472 37000 -1 87
89 0 462358 274424 37160 -1 88
90 0 461918 274480 37320 -1 89
91 0 461598 274496 37480 -1 90
92 0 461718 274464 37720 -1 91
93 0 462014 274504 37920 -1 92
94 0 462178 274556 38040 -1 93
95 0 462642 274596 38200 -1 94
96 0 462850 274572 38400 -1 95
97 0 463034 274540 38600 -1 96
98 0 463258 274516 38800 -1 97
99 0 463482 274516 39000 -1 98
100 0 463610 274564 39200 -1 99
101 0 463898 274548 39440 -1 100
102 0 464122 274508 39640 -1 101
103 0 464314 274508 39840 -1 102
104 0 464538 274556 40040 -1 103
105 0 464850 274572 40240 -1 104
106 0 465026 274644 40400 -1 105
107 0 465266 274668 40560 -1 106
108 0 465474 274700 40720 -1 107
109 0 465626 274708 40920 -1 108
110 0 465730 274668 41120 -1 109
111 0 465906 274604 41320 -1 110
112 0 465994 274604 41520 -1 111
113 0 466066 274564 41720 -1 112
114 0 466114 274492 41920 -1 113
115 0 466098 274500 42120 -1 114
116 0 466130 274420 42320 -1 115
117 0 466146 274340 42520 -1 116
118 0 466138 274404 42760 -1 117
119 0 466074 274412 42960 -1 118
120 0 466050 274388 43160 -1 119
121 0 466034 274436 43360 -1 120
122 0 466026 274492 43560 -1 121
123 0 465954 274532 43760 -1 122
124 0 465898 274668 43960 -1 123
125 0 465890 274700 44160 -1 124
126 0 465786 274860 44360 -1 125
127 0 465738 274900 44560 -1 126
128 0 465802 274996 44760 -1 127
129 0 465810 275092 44960 -1 128
130 0 465854 275168 45120 -1 129
131 0 465870 275264 45320 -1 130
132 0 465822 275464 45520 -1 131
133 0 465662 275664 45680 -1 132
134 0 465598 275792 45880 -1 133
135 0 465558 275768 46080 -1 134
136 0 465646 275784 46280 -1 135
137 0 465646 275840 46480 -1 136
138 0 465646 275848 46720 -1 137
139 0 465582 275800 46920 -1 138
140 0 465654 275424 47040 -1 139
141 0 465590 275480 47240 -1 140
142 0 465446 275608 47440 -1 141
143 0 465046 276008 47640 -1 142
144 0 464742 275912 47840 -1 143
145 0 464582 275872 48040 -1 144
146 0 464862 276336 48240 -1 145
147 0 464522 276540 48440 -1 146
148 0 464386 276676 48600 -1 147
149 0 464298 276740 48800 -1 148
150 0 464098 276788 48960 -1 149
151 0 463786 276932 49160 -1 150
152 0 463322 277028 49320 -1 151
153 0 463098 277084 49480 -1 152
154 0 462914 277148 49640 -1 153
155 0 462658 277204 49840 -1 154
156 0 462402 277196 50000 -1 155
157 0 462298 277140 50200 -1 156
158 0 460990 276640 50240 -1 157
159 0 458118 276104 50040 -1 158
160 0 457790 276016 49840 -1 159
161 0 456614 275744 49680 -1 160
162 0 456262 275760 50000 -1 161
163 0 455210 275484 50120 -1 162
164 0 455002 275404 50320 -1 163
165 0 454922 275428 50520 -1 164
166 0 454978 275476 50760 -1 165
167 0 455250 275380 50960 -1 166
168 0 455130 275324 51160 -1 167
169 0 455082 275332 51360 -1 168
170 0 455082 275292 51560 -1 169
171 0 454978 275300 51800 -1 170
172 0 454930 275332 52000 -1 171
173 0 454866 275316 52200 -1 172
174 0 454826 275364 52400 -1 173
175 0 454810 275412 52600 -1 174
176 0 454882 275364 52800 -1 175
177 0 454946 275340 53040 -1 176
178 0 454922 275380 53240 -1 177
179 0 454834 275428 53440 -1 178
180 0 455058 275524 53640 -1 179
181 0 455018 275588 53840 -1 180
182 0 455002 275588 54040 -1 181
183 0 454978 275668 54280 -1 182
184 0 454978 275732 54440 -1 183
185 0 454970 275836 54640 -1 184
186 0 454978 275884 54840 -1 185
187 0 454914 276004 55040 -1 186
188 0 454842 276060 55240 -1 187
189 0 454738 276108 55440 -1 188
190 0 454698 276092 55640 -1 189
191 0 454602 276092 55840 -1 190
192 0 454546 276076 56000 -1 191
193 0 454450 276060 56200 -1 192
194 0 454402 276044 56400 -1 193
195 0 454226 276012 56600 -1 194
196 0 454082 275956 56800 -1 195
197 0 453890 275924 56960 -1 196
198 0 453642 275860 57120 -1 197
199 0 453498 275788 57320 -1 198
200 0 453410 275716 57520 -1 199
201 0 453210 275652 57680 -1 200
202 0 452978 275556 57840 -1 201
203 0 452694 275504 58000 -1 202
204 0 452446 275432 58160 -1 203
205 0 451974 275400 58320 -1 204
206 0 451734 275392 58480 -1 205
207 0 451350 275336 58640 -1 206
208 0 451006 275384 58800 -1 207
209 0 450686 275472 58960 -1 208
210 0 450470 275536 59120 -1 209
211 0 450190 275584 59280 -1 210
212 0 449926 275624 59440 -1 211
213 0 449806 275608 59600 -1 212
214 0 449542 275616 59760 -1 213
215 0 449462 275592 59920 -1 214
216 0 449382 275616 60120 -1 215
217 0 449254 275536 60360 -1 216
218 0 449102 275424 60560 -1 217
219 0 449038 274776 60720 -1 218
220 0 448910 274968 60920 -1 219
221 0 448806 275216 61120 -1 220
222 0 448598 275336 61320 -1 221
223 0 448510 275384 61520 -1 222
224 0 448422 275408 61720 -1 223
225 0 448382 275536 61920 -1 224
226 0 448222 275640 62120 -1 225
227 0 448110 275704 62320 -1 226
228 0 447934 275640 62520 -1 227
229 0 447558 275456 62680 -1 228
230 0 447362 275372 62840 -1 229
231 0 447218 275204 63040 -1 230
232 0 447082 275076 63240 -1 231
233 0 447002 274972 63400 -1 232
234 0 446874 274884 63600 -1 233
235 0 446922 274644 63760 -1 234
236 0 447034 274388 63920 -1 235
237 0 447122 274156 64120 -1 236
238 0 447018 274060 64320 -1 237
239 0 446834 273996 64520 -1 238
240 0 446618 273972 64720 -1 239
241 0 446602 273836 64920 -1 240
242 0 446602 273692 65120 -1 241
243 0 446642 273540 65320 -1 242
244 0 446634 273452 65520 -1 243
245 0 446634 273356 65720 -1 244
246 0 446730 273164 65920 -1 245
247 0 446698 273036 66040 -1 246
248 0 446666 272964 66200 -1 247
249 0 446642 272876 66400 -1 248
250 0 446606 272712 66640 -1 249
251 0 446694 272480 66800 -1 250
252 0 446990 272280 67000 -1 251
253 0 447142 272176 67160 -1 252
254 0 447190 272136 67360 -1 253
255 0 447022 272120 67560 -1 254
256 0 446990 272136 67760 -1 255
257 0 447142 272080 67960 -1 256
258 0 447238 272040 68160 -1 257
259 0 447382 271952 68360 -1 258
260 0 447518 271912 68560 -1 259
261 0 447806 271840 68720 -1 260
262 0 448022 271736 68880 -1 261
263 0 448142 271696 69040 -1 262
264 0 448294 271680 69240 -1 263
265 0 448422 271616 69440 -1 264
266 0 448566 271576 69600 -1 265
267 0 448630 271592 69800 -1 266
268 0 448750 271568 70000 -1 267
269 0 448854 271592 70200 -1 268
270 0 448990 271584 70360 -1 269
271 0 448998 271584 70560 -1 270
272 0 449094 271592 70760 -1 271
273 0 449094 271592 70960 -1 272
274 0 449062 271592 71160 -1 273
275 0 449042 271556 71320 -1 274
276 0 449051.6 271532 71440 -1 275
277 0 449058 271516 71520 -1 276
278 0 449026 271476 71720 -1 277
279 0 448978 271420 71920 -1 278
280 0 448858 271364 72120 -1 279
281 0 448810 271308 72320 -1 280
282 0 448626 271236 72560 -1 281
283 0 448506 271188 72760 -1 282
284 0 448354 271156 72960 -1 283
285 0 448354 271148 73160 -1 284
286 0 448258 271132 73320 -1 285
287 0 448258 271132 73360 -1 286
288 0 448218 271172 73560 -1 287
289 0 448178 271188 73680 -1 288
290 0 448058 271140 73840 -1 289
291 0 447954 271084 74000 -1 290
292 0 447878 271016 74080 -1 291
293 0 447802 270948 74160 -1 292
294 0 447730 271036 74320 -1 293
295 0 447682 271004 74520 -1 294
296 0 447610 271004 74680 -1 295
297 0 447588 270992 74720 -1 296
298 0 447522 270956 74840 -1 297
299 0 447474 270908 75000 -1 298
300 0 447447.6 270881.6 75120 -1 299
301 0 447430.4 270864.2 75200 -1 300
302 0 447374.4 271112.2 75360 -1 301
303 0 447374.4 271096.2 75560 -1 302
304 0 447382.4 271088.2 75760 -1 303
305 0 447382 271088 75920 -1 304
306 0 447382.4 271088.2 75960 -1 305
307 0 447414.4 271256.2 76160 -1 306
308 0 447398.4 271344.2 76360 -1 307
309 0 447414.4 271488.2 76560 -1 308
310 0 447462.4 271688.2 76720 -1 309
311 0 447510.4 271904.2 76880 -1 310
312 0 447542.4 272104.2 77040 -1 311
313 0 447548.4 272296 77200 -1 312
314 0 447550.4 272344.2 77240 -1 313
315 0 447542.4 272568.2 77440 -1 314
316 0 447638.4 272720.2 77600 -1 315
317 0 447702.4 272928.2 77760 -1 316
318 0 447750.4 273096.2 77920 -1 317
319 0 447590.4 273336.2 78120 -1 318
320 0 447558.4 273576.2 78280 -1 319
321 0 447502.4 273784.2 78440 -1 320
322 0 447510.4 273936.2 78640 -1 321
323 0 447502.4 273992.2 78840 -1 322
324 0 447438.4 274024.2 79040 -1 323
325 0 447350.4 274072.2 79240 -1 324
326 0 447246.4 274168.2 79440 -1 325
327 0 447158.4 274160.2 79680 -1 326
328 0 446998.4 274096.2 79960 -1 327
329 0 446918.4 274008.2 80160 -1 328
330 0 446822.4 273936.2 80360 -1 329
331 0 446694.4 273760.2 80560 -1 330
332 0 446622.4 273536.2 80760 -1 331
333 0 446514.4 273348.2 80960 -1 332
334 0 446466.4 273156.2 81120 -1 333
335 0 446418.4 272956.2 81280 -1 334
336 0 446394.4 272652.2 81480 -1 335
337 0 446358 272412 81600 -1 336
338 0 446346.4 272332.2 81640 -1 337
339 0 446278.4 272120.2 81840 -1 338
340 0 446238.4 271896.2 82040 -1 339
341 0 446102.4 271712.2 82240 -1 340
342 0 445910.4 271456.2 82400 -1 341
343 0 445801.2 271225.6 82560 -1 342
344 0 445774.4 271168.2 82600 -1 343
345 0 445538.4 270932.2 82800 -1 344
346 0 445362.4 270724.2 82960 -1 345
347 0 445226.4 270516.2 83160 -1 346
348 0 445010.4 270252.2 83320 -1 347
349 0 444722.4 269916.2 83480 -1 348
350 0 444466.4 269700.2 83640 -1 349
351 0 444314.4 269460.2 83800 -1 350
352 0 444098.4 269172.2 83960 -1 351
353 0 443990.4 268996.2 84120 -1 352
354 0 443850 268832 84280 -1 353
355 0 443690 268592 84480 -1 354
356 0 443426 268424 84680 -1 355
357 0 443226 268144 84840 -1 356
358 0 443034 267864 85000 -1 357
359 0 442826 267560 85160 -1 358
360 0 442610 267360 85320 -1 359
361 0 442570 267272 85480 -1 360
362 0 442418 267224 85640 -1 361
363 0 442406 267224 85680 -1 362
364 0 442370 267224 85800 -1 363
365 0 442186 267152 85960 -1 364
366 0 442026 266976 86120 -1 365
367 0 441994 266856 86280 -1 366
368 0 441854 266708 86400 -1 367
369 0 441406 266444 86520 -1 368
370 0 441166 266332 86720 -1 369
371 0 440998 266268 86880 -1 370
372 0 440998 266244 87080 -1 371
373 0 440974 266228 87280 -1 372
374 0 440878 266124 87440 -1 373
375 0 440746 266024 87640 -1 374
376 0 440762 265968 87840 -1 375
377 0 440714 265872 88080 -1 376
378 0 440722 265728 88280 -1 377
379 0 440594 265552 88440 -1 378
380 0 440522 265432 88600 -1 379
381 0 440358 265492 88760 -1 380
382 0 440270 265548 88960 -1 381
383 0 440206 265436 89160 -1 382
384 0 440046 265348 89360 -1 383
385 0 439886 265172 89520 -1 384
386 0 440238 266100 89640 -1 385
387 0 440046 265788 89800 -1 386
388 0 439966 265612 89960 -1 387
389 0 439942 265596 90120 -1 388
390 0 439942 265596 90320 -1 389
391 0 439934 265572 90520 -1 390
392 0 440230 265540 90680 -1 391
393 0 440326 265500 90840 -1 392
394 0 440430 265380 91000 -1 393
395 0 440574 265332 91160 -1 394
396 0 440558 265236 91320 -1 395
397 0 440558 265164 91480 -1 396
398 0 440518 265052 91640 -1 397
399 0 440206 264844 91800 -1 398
400 0 440182 264732 91960 -1 399
401 0 440118 264604 92120 -1 400
402 0 440142 264524 92280 -1 401
403 0 440066 264344 92440 -1 402
404 0 440154 264176 92600 -1 403
405 0 440074 264008 92760 -1 404
406 0 440090 263816 92920 -1 405
407 0 440066 263616 93080 -1 406
408 0 440090 263352 93240 -1 407
409 0 440122 263192 93400 -1 408
410 0 440230 262900 93560 -1 409
411 0 440350 262540 93720 -1 410
412 0 440574 262260 93880 -1 411
413 0 440778 260376 94040 -1 412
414 0 440934 259100 93880 -1 413
415 0 440734 258908 93720 -1 414
416 0 440670 258756 93600 -1 415
417 0 440694 258572 93440 -1 416
418 0 440614 258428 93280 -1 417
419 0 440622 258260 93080 -1 418
420 0 440622 258276 92920 -1 419
421 0 440622 258316 92760 -1 420
422 0 440646 258308 92600 -1 421
423 0 440602 258280 92400 -1 422
424 0 440602 258280 92320 -1 423
425 0 440602 258280 92200 -1 424
426 0 440578 258304 92000 -1 425
427 0 440594 258376 91800 -1 426
428 0 440626 258408 91600 -1 427
429 0 440594 258608 91400 -1 428
430 0 440541.2 258660.8 91280 -1 429
431 0 440506 258696 91200 -1 430
432 0 440410 258768 91000 -1 431
433 0 440266 258896 90840 -1 432
434 0 440042 259096 90680 -1 433
435 0 439746 259224 90520 -1 434
436 0 439546 259368 90360 -1 435
437 0 439426 259592 90200 -1 436
438 0 439426 259752 90000 -1 437
439 0 439322 260152 89840 -1 438
440 0 439306 260720 89680 -1 439
441 0 439062 260508 89560 -1 440
442 0 439142 260780 89400 -1 441
443 0 439118 261460 89200 -1 442
444 0 439662 262476 89040 -1 443
445 0 441098 263848 89280 -1 444
446 0 441966 264332 89440 -1 445
447 0 442718 265236 89720 -1 446
448 0 443438 265868 89880 -1 447
449 0 446090 266768 90040 -1 448
450 0 446230 266684 89960 -1 449
451 0 446184.9 266695.47 89760 -1 450
452 0 445828.62 265366.88 89480 -1 451
453 0 445927.5 265411.5 89360 -1 452
454 0 448124.22 265773 89360 -1 453
455 0 448991.53 265530.97 89160 -1 454
456 0 449400.06 265628.25 88960 -1 455
457 0 449371.2 265640.75 88760 -1 456
458 0 449305 265600.06 88720 -1 457
459 0 449214.56 265892.88 88560 -1 458
460 0 449166.5 266041.25 88440 -1 459
461 0 446025.72 265455.5 89240 -1 453
462 0 446049.6 265866.7 88800 -1 461
463 0 446081.88 265864.88 88760 -1 462
464 0 446336.8 265847.97 88440 -1 463
465 0 446426.5 266001.03 88200 -1 464
466 0 446468.75 266134.34 88040 -1 465
467 0 446660.12 266231.94 87880 -1 466
468 0 446779.1 266249.25 87800 -1 467
469 0 447071.12 266335.6 87560 -1 468
470 0 447216.34 266439.56 87400 -1 469
471 0 447311.1 266548.88 87200 -1 470
472 0 447553.62 266652.03 87040 -1 471
473 0 447762.4 266860.34 86800 -1 472
474 0 447956.62 266993.78 86480 -1 473
475 0 447353.1 266161.12 86560 -1 474
476 0 447096.5 265240.16 86600 -1 475
477 0 446980.62 265051.72 86800 -1 476
478 0 447166.38 265190.44 86920 -1 477
479 0 447213.62 265120.2 87000 -1 478
480 0 447417.44 264971.88 86360 -1 476
481 0 447679.94 264963.56 86160 -1 480
482 0 447650.5 265065.8 86040 -1 481
483 0 447717.06 265087 85880 -1 482
484 0 447823.7 264957.06 85720 -1 483
485 0 447875 265009 85640 -1 484
486 0 447926.03 265061.22 85560 -1 485
487 0 447927.12 265075.44 85520 -1 486
488 0 448229.5 267097 86360 -1 474
489 0 448296 266975.12 86240 -1 488
490 0 448392 267172.2 86040 -1 489
491 0 448413.7 267192.16 85920 -1 490
492 0 448588 267065.12 85760 -1 491
493 0 448409.75 266277.44 86320 -1 488
494 0 448931 266049.44 86200 -1 493
495 0 449352.9 265854.38 86480 -1 494
496 0 449438.3 265829.12 86560 -1 495
497 0 449509.28 265785.7 86640 -1 496
498 0 449586.62 265712.88 86720 -1 497
499 0 449325.38 265923.5 86080 -1 494
500 0 449591.66 265897.34 86000 -1 499
501 0 449725.44 265883.94 85960 -1 500
502 0 449783.8 265887.06 85800 -1 501
503 0 449911.3 265960.56 85680 -1 502
504 0 450115.84 265900.1 85520 -1 503
505 0 449985.2 265415.8 85320 -1 504
506 0 449904.06 265063.25 85160 -1 505
507 0 449898.34 265124.34 85080 -1 506
508 0 449886.75 265246.6 84920 -1 507
509 0 449888.56 265246.28 84880 -1 508
510 0 449898.3 265241.75 84640 -1 509
511 0 449924.4 265347 84520 -1 510
512 0 449941.8 265417.44 84440 -1 511
513 0 449772.7 265485.7 84280 -1 512
514 0 449469 265686.75 84120 -1 513
515 0 449475.25 265805.38 84000 -1 514
516 0 449387 263858.9 84880 -1 509
517 0 448795.88 263679.22 84760 -1 516
518 0 448533.62 263666.3 84560 -1 517
519 0 448470.25 263778.75 84360 -1 518
520 0 448328.4 263970.75 84160 -1 519
521 0 448312.4 263978.2 84120 -1 520
522 0 448250.3 264006.8 83960 -1 521
523 0 448090.84 264138 83800 -1 522
524 0 448065.8 264211.03 83600 -1 523
525 0 447838.25 264204.25 83560 -1 524
526 0 447493.06 264243.44 83400 -1 525
527 0 447467.44 264250.56 83280 -1 526
528 0 447376.06 264269.94 83240 -1 527
529 0 448084.06 264496.88 83120 -1 528
530 0 448292.28 264415.22 83000 -1 529
531 0 448341.25 264323.03 82840 -1 530
532 0 448312.4 264241.88 82800 -1 531
533 0 448314.56 264122.38 82680 -1 532
534 0 448326.75 264039.5 82640 -1 533
535 0 448626.3 263681.56 82760 -1 534
536 0 448657.2 263632.4 82920 -1 535
537 0 448664.62 263619.94 82960 -1 536
538 0 448814 263483.7 83120 -1 537
539 0 448849.75 263362.78 83240 -1 538
540 0 448362.38 263791.62 82520 -1 534
541 0 448428.94 263765.5 82440 -1 540
542 0 448426 263942 82320 -1 541
543 0 448422.56 264117.8 82200 -1 542
544 0 448577.5 264115.44 82080 -1 543
545 0 448689.3 263848.3 81920 -1 544
546 0 448523 263739 81880 -1 545
547 0 448356.78 263629.5 81840 -1 546
548 0 445986 266792 90120 -1 449
549 0 448182 266172 90200 -1 548
550 0 448114 266392 90360 -1 549
551 0 448066 266592 90480 -1 550
552 0 448466 267552 90480 -1 551
553 0 448458 267518 90560 -1 552
554 0 449146 267654 90680 -1 553
555 0 449258 267746 90760 -1 554
556 0 449266 267734 90880 -1 555
557 0 449466 267706 91000 -1 556
558 0 449490 267702 91040 -1 557
559 0 449498 267702 91160 -1 558
560 0 449470 267994 91320 -1 559
561 0 449762 268222 91400 -1 560
562 0 449654 268134 91520 -1 561
563 0 449766 268002 91600 -1 562
564 0 449718 267932.66 91680 -1 563
565 0 449694 267898 91720 -1 564
566 0 449202 267782 91800 -1 565
567 0 449146 267782 91880 -1 566
568 0 449032.84 267839.16 91960 -1 567
569 0 448750 267982 92160 -1 568
570 0 448738 267738 92280 -1 569
571 0 448634 267574 92440 -1 570
572 0 448594 267422 92520 -1 571
573 0 448590 267354 92560 -1 572
574 0 448593.94 267215.25 92680 -1 573
575 0 448617.8 267151.25 92720 -1 574
576 0 450170 268622 91320 -1 561
577 0 450214 268662 91280 -1 576
578 0 450222 268666 91240 -1 577
579 0 450226 268670 91160 -1 578
580 0 450450.56 268479.7 91080 -1 579
581 0 450496.38 268449.2 91040 -1 580
582 0 450475.88 268449.3 91000 -1 581
583 0 448438 267474 90320 -1 552
584 0 448470 267446 90200 -1 583
585 0 448466 267418 90040 -1 584
586 0 448506 267466 89920 -1 585
587 0 448530 267514 89840 -1 586
588 0 449182 265476 90040 -1 549
589 0 450216 265194 90080 -1 588
590 0 450266 265264 90280 -1 589
591 0 450322 265248 90440 -1 590
592 0 450786 265136 90600 -1 591
593 0 452851.1 264761.78 90640 -1 592
594 0 453090.1 264763.06 90840 -1 593
595 0 453281.3 264700.66 91000 -1 594
596 0 453340.78 264769.12 91200 -1 595
597 0 453347.38 264992.7 91400 -1 596
598 0 453274.62 265336.9 91560 -1 597
599 0 452989.3 266708.12 91440 -1 598
600 0 453086.53 267051.4 91080 -1 599
601 0 453335 267455 90920 -1 600
602 0 453458.75 267656.62 90840 -1 601
603 0 453722.72 267889.25 90680 -1 602
604 0 453577.12 267664.5 90640 -1 603
605 0 453319.9 267287.28 90600 -1 604
606 0 452437.22 267250.22 90560 -1 605
607 0 452509.4 267345.8 90520 -1 606
608 0 452464 267166.66 90280 -1 607
609 0 452501.3 267086.2 90160 -1 608
610 0 452372.3 266997.7 89960 -1 609
611 0 452366.75 266961.56 89920 -1 610
612 0 452502.97 266993.44 89800 -1 611
613 0 452637.06 267062.7 89720 -1 612
614 0 454329.44 268863.8 90600 -1 603
615 0 454529.56 269204.94 90560 -1 614
616 0 454507.12 269461.72 90440 -1 615
617 0 454505.5 269531.94 90280 -1 616
618 0 454474.25 269632.34 90120 -1 617
619 0 454518.4 269583.94 90000 -1 618
620 0 454538 269605.44 89960 -1 619
621 0 453537.97 269110.88 90560 -1 614
622 0 453326.62 269193.7 90400 -1 621
623 0 453305 269159 90360 -1 622
624 0 453299.44 269176.5 90320 -1 623
625 0 453660.25 268995.94 91080 -1 601
626 0 453688.88 268994.78 91200 -1 625
627 0 453606.2 268841.7 91240 -1 626
628 0 453144.2 264667.47 91760 -1 598
629 0 452925.56 263994.06 91880 -1 628
630 0 452861.22 263919.5 92000 -1 629
631 0 452921.56 263753.8 92160 -1 630
632 0 453059.53 263916.38 92360 -1 631
633 0 452970.94 264054.25 92520 -1 632
634 0 452848.25 264156.12 92720 -1 633
635 0 452711.56 264170.38 92920 -1 634
636 0 452537.8 264160.5 93120 -1 635
637 0 452455 264194 93320 -1 636
638 0 452445.16 264749.75 93560 -1 637
639 0 452733.62 265356.62 93760 -1 638
640 0 453000.38 265652.8 93960 -1 639
641 0 452969.38 265914.53 94160 -1 640
642 0 452836.22 266091.12 94360 -1 641
643 0 452958.44 266138.28 93680 -1 640
644 0 453532.7 266528.88 93480 -1 643
645 0 454035.3 267339.2 93320 -1 644
646 0 454195.5 267414.75 93280 -1 645
647 0 454676.6 267642.3 93160 -1 646
648 0 454868.34 267732.66 93080 -1 647
649 0 454964.5 267778.5 93040 -1 648
650 0 455060 267823.66 93000 -1 649
651 0 455252 267915.38 92920 -1 650
652 0 455300.5 268084.5 92840 -1 651
653 0 455349 268254.44 92760 -1 652
654 0 455284.75 268476.25 92680 -1 653
655 0 455354.47 268542.62 92520 -1 654
656 0 455428.5 268852.94 92400 -1 655
657 0 455219.84 269528.78 92280 -1 656
658 0 455061.3 269769.06 92160 -1 657
659 0 454912.56 269782.75 92120 -1 658
660 0 454831.4 270040.6 92040 -1 659
661 0 454905.6 269971.47 92040 -1 660
662 0 454708.8 270426.94 91920 -1 660
663 0 454806.78 270759.7 91800 -1 662
664 0 455159.2 269552.6 92360 -1 657
665 0 455068.2 269587.75 92480 -1 664
666 0 455032.8 269506.94 92680 -1 665
667 0 455068.03 269404.47 92840 -1 666
668 0 455246.7 269431 93000 -1 667
669 0 455660.53 269253 93160 -1 668
670 0 455794.94 269131.88 93200 -1 669
671 0 453869.12 267682.66 93440 -1 645
672 0 454264.12 268288.3 93680 -1 671
673 0 454427.75 268382.53 93840 -1 672
674 0 454453.62 268350.94 94000 -1 673
675 0 454460.56 268289.1 94200 -1 674
676 0 454460.56 268289.1 94200 -1 675
677 0 454355.2 268204.56 94360 -1 676
678 0 454152.56 268116.16 94560 -1 677
679 0 453886.62 268175.44 94720 -1 678
680 0 453744.66 268150.88 94920 -1 679
681 0 453789.06 267266.8 95120 -1 680
682 0 453821 266375.62 95200 -1 681
683 0 454707.1 265773.2 95320 -1 682
684 0 455258.75 265598.2 95520 -1 683
685 0 454664.2 265144.25 95840 -1 684
686 0 454587.88 264281.38 95960 -1 685
687 0 454528.75 263896.25 96080 -1 686
688 0 454509.12 263767.84 96120 -1 687
689 0 454542.34 263734.66 96200 -1 688
690 0 454558.75 263717.94 96240 -1 689
691 0 454612.2 263602.06 96440 -1 690
692 0 454665.62 263956.25 95720 -1 686
693 0 454595.94 263949.72 95600 -1 692
694 0 454805.2 263894.25 95400 -1 693
695 0 454900.75 263746.62 95240 -1 694
696 0 454927 263717.7 95200 -1 695
697 0 455014.7 263643.44 95080 -1 696
698 0 456327.06 265313.16 95480 -1 684
699 0 457040.62 265333.44 95360 -1 698
700 0 457866.44 265214.38 95280 -1 699
701 0 453895.3 267392.94 93560 -1 671
702 0 454007.1 267073.7 93760 -1 701
703 0 453924.8 267142.66 93840 -1 702
704 0 451018 265080 90680 -1 592
705 0 451082 265016 90720 -1 704
706 0 451330 264716 90920 -1 705
707 0 451198 264728 91040 -1 706
708 0 451210 264740 91080 -1 707
709 0 450938 264824 91160 -1 708
710 0 450516 264538 91360 -1 709
711 0 450392 264446 91400 -1 710
712 0 450390 264434 91440 -1 711
713 0 450388 264422 91480 -1 712
714 0 449980 263994 91560 -1 713
715 0 449736.2 263718.75 91720 -1 714
716 0 450744 264610 91560 -1 713
717 0 450888 264386 91680 -1 716
718 0 451132 264158 91800 -1 717
719 0 451132 264118 91960 -1 718
720 0 451040 264086 92040 -1 719
721 0 450448 264650 91720 -1 716
722 0 450360 264586 91840 -1 721
723 0 450280 264562 92000 -1 722
724 0 450244 264558 92160 -1 723
725 0 450184 264618 92360 -1 724
726 0 450134 264636 92520 -1 725
727 0 450062 264600 92680 -1 726
728 0 450042 264596 92840 -1 727
729 0 449942 264640 93000 -1 728
730 0 449922 264680 93200 -1 729
731 0 449950 264828 93360 -1 730
732 0 450026 264968 93440 -1 731
733 0 450090 265132 93520 -1 732
734 0 450154 265236 93680 -1 733
735 0 450266 265344 93800 -1 734
736 0 450338 265528 93880 -1 735
737 0 450324 265454 93960 -1 736
738 0 450372 266802 93960 -1 737
739 0 450416 266862 94080 -1 738
740 0 450332 266898 94200 -1 739
741 0 450328 266899.34 94240 -1 740
742 0 450320 266902 94320 -1 741
743 0 450374 266880 94400 -1 742
744 0 450428 266858 94480 -1 743
745 0 450524 266794 94520 -1 744
746 0 450897 266852 94560 -1 745
747 0 450923.56 266814.06 94640 -1 746
748 0 450092 266870 93880 -1 738
749 0 449824 266898 93760 -1 748
750 0 449404 266782 93680 -1 749
751 0 449404 266782 93640 -1 750
752 0 449232 266782 93560 -1 751
753 0 450264 265262 94120 -1 737
754 0 450204 265070 94240 -1 753
755 0 450104 264818 94280 -1 754
756 0 449812 264534 94320 -1 755
757 0 449776 264510 94440 -1 756
758 0 449704 264542 94600 -1 757
759 0 449600 264590 94680 -1 758
760 0 449604 264566 94720 -1 759
761 0 449604 264536.66 94800 -1 760
762 0 449604 264522 94840 -1 761
763 0 449620 264542 94880 -1 762
764 0 449832.38 264567.8 91280 -1 712
765 0 449182.25 264814.2 91120 -1 764
766 0 448771.34 264872.12 91320 -1 765
767 0 448482.56 264824.88 91480 -1 766
768 0 448259.6 264716.44 91640 -1 767
769 0 448116.8 264619.6 91720 -1 768
770 0 447901.7 264474.56 91840 -1 769
771 0 447874.34 264441.94 91920 -1 770
772 0 447567.66 264460.88 92000 -1 771
773 0 446447.3 264313.38 92120 -1 772
774 0 446131.03 264264.12 92240 -1 773
775 0 445833.9 264140.94 92400 -1 774
776 0 445712.8 264099.9 92560 -1 775
777 0 445723.8 263906.2 92680 -1 776
778 0 445731.12 263776.56 92760 -1 777
779 0 445661.12 263789.7 92880 -1 778
780 0 445554.47 263529.8 93040 -1 779
781 0 445503.44 263435.3 93200 -1 780
782 0 445482.5 263481 93240 -1 781
783 0 445406.5 263204.5 93280 -1 782
784 0 445665.8 262863.97 93320 -1 783
785 0 446135.94 262652.1 93360 -1 784
786 0 446247.97 262678.5 93440 -1 785
787 0 445379.7 263710.94 93440 -1 782
788 0 445380.53 263817.12 93520 -1 787
789 0 445368.66 263856.66 93560 -1 788
790 0 445343.8 263936.3 93640 -1 789
791 0 445299.5 263996.9 93880 -1 790
792 0 447855.84 264524.06 92120 -1 772
793 0 447662.88 264489.6 92320 -1 792
794 0 447408.2 264316.62 92440 -1 793
795 0 451250 264912 90120 -1 589
796 0 452986 263968 90200 -1 795
797 0 453818 263344 90280 -1 796
798 0 454890 263734 90280 -1 797
799 0 455162 263938 90120 -1 798
800 0 455614 264122 90040 -1 799
801 0 456378 264356 89960 -1 800
802 0 456934 264692 89920 -1 801
803 0 457510 264904 89840 -1 802
804 0 457722 264990 89800 -1 803
805 0 457862 265062 89680 -1 804
806 0 457806 264746 89520 -1 805
807 0 457930 264822 89360 -1 806
808 0 458130 264910 89240 -1 807
809 0 458490 265222 89120 -1 808
810 0 458530 265196 89000 -1 809
811 0 459406 265556 88960 -1 810
812 0 459498 265608 88840 -1 811
813 0 459504 265628 88800 -1 812
814 0 459510 265648 88760 -1 813
815 0 459770.4 265340.66 88680 -1 814
816 0 459675.06 265302.34 88640 -1 815
817 0 460287 266052 88600 -1 816
818 0 460751 266812 88520 -1 817
819 0 460727 266862 88480 -1 818
820 0 460763 266824 88400 -1 819
821 0 460675 267146 88280 -1 820
822 0 460691 267198 88240 -1 821
823 0 460775 266998 88600 -1 818
824 0 460679 267402 88760 -1 823
825 0 460775 267358 88880 -1 824
826 0 461315 267210 88960 -1 825
827 0 459726 265484 89120 -1 811
828 0 459806 265466 89160 -1 827
829 0 459513.62 265634.9 89320 -1 828
830 0 454510 262830 90400 -1 797
831 0 454618 262674 90520 -1 830
832 0 455186 262746 90640 -1 831
833 0 455186 262712 90720 -1 832
834 0 455170 262698 90800 -1 833
835 0 456430 263426 90800 -1 834
836 0 456666 263578 90880 -1 835
837 0 456842 263662 91000 -1 836
838 0 457150 263808 91080 -1 837
839 0 458342 264408 91120 -1 838
840 0 458386 264440 91080 -1 839
841 0 458442 264672 90960 -1 840
842 0 458570 265394 90840 -1 841
843 0 458666 265646 90720 -1 842
844 0 458698 265726 90680 -1 843
845 0 458710 265782 90640 -1 844
846 0 458658.62 265868.25 90600 -1 845
847 0 457491.3 265881.62 90560 -1 846
848 0 457365.56 265906.22 90520 -1 847
849 0 457294.7 265909.75 90480 -1 848
850 0 458862 264334 90880 -1 841
851 0 458894 264214 90840 -1 850
852 0 458894 264218 90800 -1 851
853 0 459246 264234 90720 -1 852
854 0 459434 264210 90640 -1 853
855 0 458426 264318 91240 -1 839
856 0 458474 264046 91360 -1 855
857 0 458486 263950 91480 -1 856
858 0 458486 263946 91560 -1 857
859 0 458490 264034 91680 -1 858
860 0 458754 264314 91760 -1 859
861 0 458790 264406 91920 -1 860
862 0 458890 264434 92080 -1 861
863 0 459034 264414 92200 -1 862
864 0 458906 264398 92360 -1 863
865 0 458430 264254 92400 -1 864
866 0 458330 264210 92520 -1 865
867 0 458254 264106 92640 -1 866
868 0 458114 263966 92760 -1 867
869 0 457878 263826 92880 -1 868
870 0 457730 263670 93000 -1 869
871 0 457594 263554 93120 -1 870
872 0 457584 263464 93240 -1 871
873 0 457552 263396 93360 -1 872
874 0 457500 263380 93480 -1 873
875 0 457452 263300 93600 -1 874
876 0 457372 263156 93680 -1 875
877 0 457360 263104 93800 -1 876
878 0 457464 263116 93920 -1 877
879 0 457524 263096 94000 -1 878
880 0 457536 263068 94160 -1 879
881 0 457528 263016 94280 -1 880
882 0 457548 262956 94400 -1 881
883 0 457588 262920 94520 -1 882
884 0 457652 262848 94640 -1 883
885 0 457664 262748 94760 -1 884
886 0 457648 262744 94880 -1 885
887 0 459386 264558 92440 -1 864
888 0 459518 264578 92600 -1 887
889 0 459506 264570 92640 -1 888
890 0 459570 264562 92800 -1 889
891 0 459634 264566 92960 -1 890
892 0 459742 264534 93120 -1 891
893 0 459790 264534 93160 -1 892
894 0 459858 264514 93280 -1 893
895 0 459986 264534 93400 -1 894
896 0 460102 264550 93480 -1 895
897 0 460246 264586 93600 -1 896
898 0 460440 264600 93720 -1 897
899 0 460916 264536 93880 -1 898
900 0 461256 264512 93960 -1 899
901 0 461356 264492 94040 -1 900
902 0 461356 264492 94160 -1 901
903 0 461552 264372 94280 -1 902
904 0 461556 264376 94360 -1 903
905 0 461680 264400 94480 -1 904
906 0 461654 264394 94520 -1 905
907 0 461726 264382 94560 -1 906
908 0 461710 264342 94680 -1 907
909 0 461654 264274 94800 -1 908
910 0 461686 264242 94840 -1 909
911 0 460938 263902 94920 -1 910
912 0 460594 263526 95000 -1 911
913 0 460658 263346 95120 -1 912
914 0 460650 263118 95240 -1 913
915 0 460518 262890 95280 -1 914
916 0 460132 262592 95320 -1 915
917 0 460154.66 262525.34 95360 -1 916
918 0 460200 262392 95440 -1 917
919 0 460186.66 262285.34 95520 -1 918
920 0 460180 262232 95560 -1 919
921 0 460120 262204 95640 -1 920
922 0 462434 265002 94560 -1 907
923 0 462506 265230 94480 -1 922
924 0 462626 265366 94360 -1 923
925 0 462742 265582 94240 -1 924
926 0 462782 265732 94200 -1 925
927 0 462822 265882 94160 -1 926
928 0 462748 265988 94080 -1 927
929 0 462816 266008 94000 -1 928
930 0 462868 265920 93920 -1 929
931 0 462714 265074 94320 -1 923
932 0 462838 264998 94160 -1 931
933 0 462874 265094 94040 -1 932
934 0 462894 265094 94000 -1 933
935 0 458727.94 263610 91760 -1 858
936 0 458750.38 263429.2 91960 -1 935
937 0 458796.3 263259.34 92160 -1 936
938 0 458841 263182.2 92360 -1 937
939 0 458827.75 263018.44 92520 -1 938
940 0 458826 262959.3 92680 -1 939
941 0 458913.94 262776.75 92840 -1 940
942 0 458867.72 262659.7 93000 -1 941
943 0 458823.6 262640 93080 -1 942
944 0 458757 262610.38 93200 -1 943
945 0 458268 265506 91240 -1 855
946 0 459136 266434 91240 -1 945
947 0 459426 266852 91160 -1 946
948 0 459570 267036 91080 -1 947
949 0 459758 267120 90960 -1 948
950 0 460164 267446 90880 -1 949
951 0 460476 267526 90760 -1 950
952 0 460614 267624 90640 -1 951
953 0 459306 267780 90520 -1 952
954 0 459478 267992 90400 -1 953
955 0 459478 267992 90280 -1 954
956 0 459494 268000 90160 -1 955
957 0 459558 268016 90080 -1 956
958 0 459582 268048 90040 -1 957
959 0 459630 268112 89960 -1 958
960 0 459702 268188 89840 -1 959
961 0 459806 268276 89720 -1 960
962 0 459801.38 268186.1 89600 -1 961
963 0 459738 268162.88 89520 -1 962
964 0 459732.44 268169.44 89480 -1 963
965 0 460182 267588 90520 -1 953
966 0 460338 267596 90360 -1 965
967 0 460370 267558 90320 -1 966
968 0 460402 267520 90280 -1 967
969 0 460540.16 267426.84 90160 -1 968
970 0 460040 267490 91080 -1 950
971 0 459912 267446 91240 -1 970
972 0 459912 267446 91400 -1 971
973 0 459916 267322 91600 -1 972
974 0 459968 267258 91760 -1 973
975 0 459864 267170 91920 -1 974
976 0 459964 267054 92080 -1 975
977 0 460984 267218 92080 -1 976
978 0 461336 267102 92160 -1 977
979 0 461456 266886 92240 -1 978
980 0 462060 267318 92280 -1 979
981 0 462080 267292 92320 -1 980
982 0 462100 267266 92360 -1 981
983 0 462191.88 267338.12 92480 -1 982
984 0 462340.78 267407.62 92560 -1 983
985 0 462160 267514 92200 -1 980
986 0 462192 267638 92080 -1 985
987 0 462208 267778 91960 -1 986
988 0 462348 268034 91840 -1 987
989 0 462532 268114 91760 -1 988
990 0 462724 268158 91680 -1 989
991 0 462848 268170 91600 -1 990
992 0 462912 268222 91480 -1 991
993 0 462996 268218 91400 -1 992
994 0 462944 268274 91280 -1 993
995 0 462944 268226 91120 -1 994
996 0 462832 268222 90960 -1 995
997 0 462768 268266 90880 -1 996
998 0 461484 266690 92280 -1 979
999 0 459916 267042 92240 -1 976
1000 0 459836 267006 92400 -1 999
1001 0 459668 267114 92520 -1 1000
1002 0 459664 267270 92560 -1 1001
1003 0 459700 267270 92600 -1 1002
1004 0 459616 267310 92720 -1 1003
1005 0 459554 267294 92760 -1 1004
1006 0 459492 267278 92800 -1 1005
1007 0 459534 267036 92920 -1 1006
1008 0 459534 266908 93040 -1 1007
1009 0 459558 266880 93160 -1 1008
1010 0 459586 266616 93240 -1 1009
1011 0 459534 266484 93360 -1 1010
1012 0 459614 266520 93520 -1 1011
1013 0 459626 266512 93680 -1 1012
1014 0 459578 266436 93840 -1 1013
1015 0 459530 266240 93960 -1 1014
1016 0 459406 266140 94080 -1 1015
1017 0 459414 266072 94240 -1 1016
1018 0 459726 266004 94320 -1 1017
1019 0 459842 266028 94440 -1 1018
1020 0 459878 266028 94480 -1 1019
1021 0 459893.44 266038.84 94520 -1 1020
1022 0 459986 266104 94760 -1 1021
1023 0 458890 266076 94240 -1 1017
1024 0 459434 267600 93160 -1 1009
1025 0 459506 267608 93320 -1 1024
1026 0 459566 267716 93440 -1 1025
1027 0 460458 268012 93480 -1 1026
1028 0 460606 268096 93600 -1 1027
1029 0 460942 268160 93720 -1 1028
1030 0 461070 268128 93800 -1 1029
1031 0 461262 268080 93920 -1 1030
1032 0 461106.38 268055.62 94040 -1 1031
1033 0 460846.94 268014.9 94240 -1 1032
1034 0 460638 267976 93360 -1 1027
1035 0 461042 267992 93280 -1 1034
1036 0 461222 268092 93160 -1 1035
1037 0 461518 268156 93040 -1 1036
1038 0 461762 268120 92920 -1 1037
1039 0 461844.66 268132 92880 -1 1038
1040 0 462010 268156 92800 -1 1039
1041 0 459108 266358 91320 -1 946
1042 0 459096 266310 91360 -1 1041
1043 0 459128 266242 91520 -1 1042
1044 0 459128 266162 91640 -1 1043
1045 0 459120 266086 91760 -1 1044
1046 0 459052 266070 91840 -1 1045
1047 0 458965.56 266029.34 92040 -1 1046
1048 0 458925 265994.66 92080 -1 1047
1049 0 458842.88 265926.3 92160 -1 1048
1050 0 458264 265906 91520 -1 1042
1051 0 458008 265682 91680 -1 1050
1052 0 458762 266692 91040 -1 946
1053 0 458722 266788 90880 -1 1052
1054 0 458778 266860 90800 -1 1053
1055 0 454562 262922 90840 -1 834
1056 0 454182 263090 90880 -1 1055
1057 0 454218 262954 91040 -1 1056
1058 0 453633.94 263341.75 91080 -1 1057
1059 0 453555.97 263559.5 91160 -1 1058
1060 0 453570.62 263676.7 91200 -1 1059
1061 0 453570.25 263720.88 91240 -1 1060
1062 0 454302 262878 91080 -1 1057
1063 0 454626 262934 91160 -1 1062
1064 0 454678 262942 91200 -1 1063
1065 0 455698 261256.47 90960 -1 834
1066 0 455715.8 260707.81 91120 -1 1065
1067 0 455742.2 260473.58 91280 -1 1066
1068 0 454927 259914.03 91480 -1 1067
1069 0 454666.34 259718.94 91280 -1 1068
1070 0 454618.88 259750.44 91160 -1 1069
1071 0 454760.22 259870.58 91560 -1 1068
1072 0 454754.7 259949.31 91720 -1 1071
1073 0 454767.94 259896.73 91840 -1 1072
1074 0 454685.3 259799.53 92000 -1 1073
1075 0 454681 259783 92040 -1 1074
1076 0 454676.94 259766.27 92080 -1 1075
1077 0 454548.6 259435.97 92200 -1 1076
1078 0 454407.94 259436.7 92280 -1 1077
1079 0 454135.34 259299.61 92480 -1 1078
1080 0 453830.97 259270.36 92640 -1 1079
1081 0 453368.8 259083.9 92800 -1 1080
1082 0 453021.56 258815.8 92960 -1 1081
1083 0 452730.22 258424.8 93160 -1 1082
1084 0 452872.22 258014.58 93280 -1 1083
1085 0 452738.3 258341.1 93320 -1 1084
1086 0 452599.75 258823.02 93480 -1 1085
1087 0 452718.8 259234.8 93600 -1 1086
1088 0 452875.44 259319.8 93760 -1 1087
1089 0 452947.44 259341.19 93800 -1 1088
1090 0 452981.25 259389.97 93880 -1 1089
1091 0 453012 259420.5 93920 -1 1090
1092 0 453026.12 259437.75 93960 -1 1091
1093 0 453038.56 259458.2 94040 -1 1092
1094 0 453085.38 259421.75 94120 -1 1093
1095 0 453069.03 259452.97 94200 -1 1094
1096 0 453091.72 259479.5 94280 -1 1095
1097 0 453143.78 259480.1 94360 -1 1096
1098 0 453167.62 259478.8 94440 -1 1097
1099 0 453205.22 259486.25 94520 -1 1098
1100 0 453285.94 259513.7 94600 -1 1099
1101 0 453393.9 259537.56 94680 -1 1100
1102 0 453522.44 259560.23 94760 -1 1101
1103 0 453617.38 259591.67 94840 -1 1102
1104 0 453731.53 259597.25 94920 -1 1103
1105 0 453930.3 259696.36 95000 -1 1104
1106 0 453976.88 259869.52 95040 -1 1105
1107 0 454006.2 259976.7 95120 -1 1106
1108 0 454056.7 260021.55 95200 -1 1107
1109 0 454073.56 260014.27 95240 -1 1108
1110 0 454130.06 260189.75 95320 -1 1109
1111 0 454196.25 260128.56 95400 -1 1110
1112 0 454274 260024.5 95440 -1 1111
1113 0 454352.34 259919.95 95480 -1 1112
1114 0 454529.75 259751.69 95560 -1 1113
1115 0 454938.06 259712.53 95640 -1 1114
1116 0 455410.28 259894.9 95600 -1 1115
1117 0 455700.5 260371 95560 -1 1116
1118 0 455951.5 260520.48 95520 -1 1117
1119 0 456045 260640 95480 -1 1118
1120 0 456323.8 261000.02 95360 -1 1119
1121 0 456714.75 261132.88 95280 -1 1120
1122 0 456888.22 261056.86 95200 -1 1121
1123 0 456951 261025 95160 -1 1122
1124 0 457013.62 260993.05 95120 -1 1123
1125 0 457114.44 260959.36 95040 -1 1124
1126 0 457089 261033.83 95000 -1 1125
1127 0 456877.94 260995.53 94920 -1 1126
1128 0 456723.38 260979.23 94840 -1 1127
1129 0 456853 261031.5 94800 -1 1128
1130 0 456982.56 261084.06 94760 -1 1129
1131 0 456994.12 261181.86 94600 -1 1130
1132 0 457330.44 261251.05 95280 -1 1121
1133 0 457548.2 261246.95 95360 -1 1132
1134 0 457771.2 261267.62 95480 -1 1133
1135 0 457883.94 261316.78 95640 -1 1134
1136 0 457886.7 261366.39 95720 -1 1135
1137 0 452891.94 257489.88 93040 -1 1084
1138 0 453201 257300.34 92880 -1 1137
1139 0 453827.75 257017.39 92720 -1 1138
1140 0 453607.88 257301.9 92440 -1 1139
1141 0 453648.62 257276.2 92400 -1 1140
1142 0 454653.44 257183.14 92720 -1 1139
1143 0 454875.94 257176.72 92600 -1 1142
1144 0 455045.2 257221.12 92480 -1 1143
1145 0 455240.28 257372.27 92280 -1 1144
1146 0 455470.25 257581.02 92160 -1 1145
1147 0 455586.12 257743.14 92040 -1 1146
1148 0 455829.38 257881.42 91880 -1 1147
1149 0 455988.6 258008.8 91760 -1 1148
1150 0 456095.38 258094.11 91680 -1 1149
1151 0 456199.7 258198.55 91480 -1 1150
1152 0 456109.12 258132.61 91440 -1 1151
1153 0 455866 261558 90640 -1 832
1154 0 455498 261076 90520 -1 1153
1155 0 455798 260672 90400 -1 1154
1156 0 455942 260268 90280 -1 1155
1157 0 455966 259976 90160 -1 1156
1158 0 456042 259862 90040 -1 1157
1159 0 456066 259582 89920 -1 1158
1160 0 456242 258806 89840 -1 1159
1161 0 456454 258362 89760 -1 1160
1162 0 456702 257822 89680 -1 1161
1163 0 457612 256624 89680 -1 1162
1164 0 457650 256514 89480 -1 1163
1165 0 457690 256390 89360 -1 1164
1166 0 457798 256302 89240 -1 1165
1167 0 457854 256506 89760 -1 1163
1168 0 457958 256506 89800 -1 1167
1169 0 458102 256514 89880 -1 1168
1170 0 458230 256554 89960 -1 1169
1171 0 458118 256654 90080 -1 1170
1172 0 458262 256738 90240 -1 1171
1173 0 458366 256738 90320 -1 1172
1174 0 458392 256788 90440 -1 1173
1175 0 458452 256864 90560 -1 1174
1176 0 459596 256852 90600 -1 1175
1177 0 459616 256856 90720 -1 1176
1178 0 459500 256856 90880 -1 1177
1179 0 459408 256828 91000 -1 1178
1180 0 459360 256812 91160 -1 1179
1181 0 459316 256780 91320 -1 1180
1182 0 459292 256692 91480 -1 1181
1183 0 459224 256608 91600 -1 1182
1184 0 459152 256504 91720 -1 1183
1185 0 459120 256380 91840 -1 1184
1186 0 459256 256336 91960 -1 1185
1187 0 459296 256320 92000 -1 1186
1188 0 459212 256260 92120 -1 1187
1189 0 459156 256184 92240 -1 1188
1190 0 459188 256136 92320 -1 1189
1191 0 459164 256100 92360 -1 1190
1192 0 459108 256036 92480 -1 1191
1193 0 459080 255956 92600 -1 1192
1194 0 459094 255939 92640 -1 1193
1195 0 459136 255888 92760 -1 1194
1196 0 459296 255508 92840 -1 1195
1197 0 459386 255406 92960 -1 1196
1198 0 459395.34 255319.33 93000 -1 1197
1199 0 459414 255146 93080 -1 1198
1200 0 459530 254954 93160 -1 1199
1201 0 459570 254878 93200 -1 1200
1202 0 459610 254802 93240 -1 1201
1203 0 460158 254558 93360 -1 1202
1204 0 460386 254642 93480 -1 1203
1205 0 460442 254702 93520 -1 1204
1206 0 459930 254542 93120 -1 1201
1207 0 460182 254570 93040 -1 1206
1208 0 460262 254578 93000 -1 1207
1209 0 460598 254902 92720 -1 1208
1210 0 460762 255062 92520 -1 1209
1211 0 460790 255086 92480 -1 1210
1212 0 458946 256302 90040 -1 1170
1213 0 460298.75 255644.83 90040 -1 1212
1214 0 461094.6 255326.52 89960 -1 1213
1215 0 462026.25 255185.81 89880 -1 1214
1216 0 462457.03 255306.78 89760 -1 1215
1217 0 462629.3 255427.4 89680 -1 1216
1218 0 462798.28 255511.95 89520 -1 1217
1219 0 462948.88 255581.61 89320 -1 1218
1220 0 463116.75 255659.16 89160 -1 1219
1221 0 463282.94 255832.88 88960 -1 1220
1222 0 463349.06 256018.44 88800 -1 1221
1223 0 463538.3 255951.61 88560 -1 1222
1224 0 463546.62 256297.28 88400 -1 1223
1225 0 463512.4 256860.44 88200 -1 1224
1226 0 463425.16 257144.28 88000 -1 1225
1227 0 463343.75 257518.62 87880 -1 1226
1228 0 463247.25 257775.69 87720 -1 1227
1229 0 463180.28 258162.98 87600 -1 1228
1230 0 463228.34 258421.23 87440 -1 1229
1231 0 463148.84 259351.77 87280 -1 1230
1232 0 463580.8 260202.27 87480 -1 1231
1233 0 463607.75 259898.44 87600 -1 1232
1234 0 463705.84 260012.25 87800 -1 1233
1235 0 463650.2 259979.56 87920 -1 1234
1236 0 463542 260224.89 87200 -1 1231
1237 0 463640.6 260336.25 87120 -1 1236
1238 0 463874.7 260618.05 87000 -1 1237
1239 0 463977 260914.67 86920 -1 1238
1240 0 464028.34 261062.64 86880 -1 1239
1241 0 463531.38 261320.53 86760 -1 1240
1242 0 462685.06 261641.39 86800 -1 1241
1243 0 462662 261554.6 86840 -1 1242
1244 0 462605.97 261580.14 86960 -1 1243
1245 0 462698.88 261486.67 87000 -1 1244
1246 0 462719.3 261446.94 87080 -1 1245
1247 0 462785.7 261450.9 87160 -1 1246
1248 0 462474.2 261985.34 86640 -1 1242
1249 0 462349.8 262154.7 86480 -1 1248
1250 0 462325.8 262370.88 86440 -1 1249
1251 0 462274.56 262318.5 86320 -1 1250
1252 0 462177.75 261965.47 86200 -1 1251
1253 0 462188.34 261903.8 86040 -1 1252
1254 0 462240.2 261824.8 85920 -1 1253
1255 0 462275.3 261772.45 85840 -1 1254
1256 0 462201.75 261772.8 85600 -1 1255
1257 0 464112.5 261990.52 87040 -1 1240
1258 0 464015.22 262142.42 87200 -1 1257
1259 0 463993.9 262330.03 87320 -1 1258
1260 0 464100.4 262273.53 87440 -1 1259
1261 0 464113.3 262127.58 87560 -1 1260
1262 0 464190.06 262080.22 87760 -1 1261
1263 0 464215.75 262048.2 87960 -1 1262
1264 0 464123.2 262091.5 88000 -1 1263
1265 0 464136.5 262013.25 88120 -1 1264
1266 0 464141.34 261987.4 88160 -1 1265
1267 0 464076.38 261917.6 88280 -1 1266
1268 0 464120.2 261827.23 88320 -1 1267
1269 0 464005.16 261403.5 88520 -1 1268
1270 0 464142.8 261121.02 88560 -1 1269
1271 0 464198 260783.2 88640 -1 1270
1272 0 464112.44 259909.06 88680 -1 1271
1273 0 464145.94 261317.02 88720 -1 1272
1274 0 464004.88 261354.98 88840 -1 1273
1275 0 463916.12 261283.72 89000 -1 1274
1276 0 463873.5 261280.58 89080 -1 1275
1277 0 463832.5 261022.64 89120 -1 1276
1278 0 464100.06 260983.8 89280 -1 1277
1279 0 463946.5 260864.7 89440 -1 1278
1280 0 463882.78 260930.6 89560 -1 1279
1281 0 463786.94 260810.86 89640 -1 1280
1282 0 463772.53 260808.5 89720 -1 1281
1283 0 463512 261581.08 88560 -1 1269
1284 0 463394.7 261610.75 88600 -1 1283
1285 0 463305.2 261348.45 88640 -1 1284
1286 0 463216.12 260548.78 88680 -1 1285
1287 0 463118.47 262058.38 88720 -1 1286
1288 0 463082.3 262060.44 88760 -1 1287
1289 0 463029.28 262156.9 88880 -1 1288
1290 0 462962.75 262226.16 88960 -1 1289
1291 0 461246.25 255041.78 90120 -1 1214
1292 0 461407.47 254899.38 90320 -1 1291
1293 0 461566.38 254585.67 90400 -1 1292
1294 0 461752.12 254252.4 90440 -1 1293
1295 0 461896.72 253925.7 90480 -1 1294
1296 0 462205.22 253698.78 90520 -1 1295
1297 0 462296.94 253683.33 90560 -1 1296
1298 0 463689.8 253795.2 90600 -1 1297
1299 0 463748.06 253797.08 90640 -1 1298
1300 0 463699.97 253654.33 90760 -1 1299
1301 0 463631.88 253623.52 90920 -1 1300
1302 0 463483.56 253661.3 91120 -1 1301
1303 0 463528.56 253550.83 91320 -1 1302
1304 0 463923.3 253183.06 91520 -1 1303
1305 0 463039.1 252618.17 91680 -1 1304
1306 0 462541 252389.16 91800 -1 1305
1307 0 462158.5 252139.9 91800 -1 1306
1308 0 461996.5 251988.17 91920 -1 1307
1309 0 461766.8 251774.27 92080 -1 1308
1310 0 461002.6 251830.4 92200 -1 1309
1311 0 460493.1 251867.84 92280 -1 1310
1312 0 460046.56 252056.44 92400 -1 1311
1313 0 459836.8 252234.4 92360 -1 1312
1314 0 458996.06 252947.88 92200 -1 1313
1315 0 458519.56 253184.34 92080 -1 1314
1316 0 458478.44 253377.42 91960 -1 1315
1317 0 461949.1 252100.45 91600 -1 1307
1318 0 461983 252132 91560 -1 1317
1319 0 462051.38 252196.16 91480 -1 1318
1320 0 462155.12 252158.14 91440 -1 1319
1321 0 462022.84 252139.2 91360 -1 1320
1322 0 464513.06 252660.9 91680 -1 1304
1323 0 464562.25 252644 91720 -1 1322
1324 0 464710.06 252592.55 91840 -1 1323
1325 0 462365.34 253548 90280 -1 1294
1326 0 462672.25 253195.69 90200 -1 1325
1327 0 462871.6 253165.45 90120 -1 1326
1328 0 462886.75 253012.5 90040 -1 1327
1329 0 462741 252618.84 89920 -1 1328
1330 0 462911.12 252362.11 89720 -1 1329
1331 0 462964.3 252121.89 89680 -1 1330
1332 0 463019.06 252268.06 89560 -1 1331
1333 0 463095.62 252055.48 89440 -1 1332
1334 0 463211.38 251825.23 89240 -1 1333
1335 0 463304 251697.5 89120 -1 1334
1336 0 463335.28 251655.17 89080 -1 1335
1337 0 463404.75 251259.62 88960 -1 1336
1338 0 463025.88 250709.86 88880 -1 1337
1339 0 462627.56 250255.38 89080 -1 1338
1340 0 463077.38 250728.38 88720 -1 1338
1341 0 463281.25 250812.58 88560 -1 1340
1342 0 463383.5 250859.56 88400 -1 1341
1343 0 463580.5 250955.34 88200 -1 1342
1344 0 463668.16 250793.73 88000 -1 1343
1345 0 464160.44 250546.61 87880 -1 1344
1346 0 464858.06 250398.66 88040 -1 1345
1347 0 464868.5 250383.25 88080 -1 1346
1348 0 464899.8 250335.97 88200 -1 1347
1349 0 464820.25 250147.95 88400 -1 1348
1350 0 464965.06 250100.8 88560 -1 1349
1351 0 464461.7 250506.86 87760 -1 1345
1352 0 464599.88 250386.8 87600 -1 1351
1353 0 464866.44 250339.14 87440 -1 1352
1354 0 465074.38 250427.9 87240 -1 1353
1355 0 465294.3 250606.58 87120 -1 1354
1356 0 465506.75 250623.62 86960 -1 1355
1357 0 465038.78 251109.31 86800 -1 1356
1358 0 465085.28 251038.33 86640 -1 1357
1359 0 465681 250389.25 86840 -1 1356
1360 0 465739.25 250310.98 86800 -1 1359
1361 0 465923.97 250298.86 86720 -1 1360
1362 0 462870.5 252196.75 90040 -1 1329
1363 0 463207.5 252040.42 90160 -1 1362
1364 0 463352.06 251928.62 90280 -1 1363
1365 0 463713.62 251768.47 90320 -1 1364
1366 0 463974.25 251674.25 90080 -1 1365
1367 0 464061.44 251643.33 90000 -1 1366
1368 0 464187.47 251691.81 89920 -1 1367
1369 0 464206.44 251604.7 89840 -1 1368
1370 0 464246.22 251502.28 89760 -1 1369
1371 0 463830.62 251600.45 90480 -1 1365
1372 0 464034.8 251674 90520 -1 1371
1373 0 463920.1 251842.44 90560 -1 1372
1374 0 465591.62 251956.03 90600 -1 1373
1375 0 465402.5 252075.31 90640 -1 1374
1376 0 465140.44 252078.84 90720 -1 1375
1377 0 465080 252012.39 90800 -1 1376
1378 0 456758 257650 89600 -1 1162
1379 0 456942 257482 89480 -1 1378
1380 0 457042 257422 89360 -1 1379
1381 0 457122 257318 89240 -1 1380
1382 0 457154 257259.33 89160 -1 1381
1383 0 457170 257230 89120 -1 1382
1384 0 457154 257210 89000 -1 1383
1385 0 457149.3 257192.12 88880 -1 1384
1386 0 456980.38 256890.47 88720 -1 1385
1387 0 457018.78 256460.97 88760 -1 1386
1388 0 456905.44 256378.53 88840 -1 1387
1389 0 456900.75 256409.64 88880 -1 1388
1390 0 456885.75 256259.64 88960 -1 1389
1391 0 456796.38 256222.73 89040 -1 1390
1392 0 456814.62 256236.45 89120 -1 1391
1393 0 456703.28 256245.11 89200 -1 1392
1394 0 456656.72 256249.8 89280 -1 1393
1395 0 456657.88 256286.84 89440 -1 1394
1396 0 457175.97 256267.42 88640 -1 1386
1397 0 457343.38 256709.75 88560 -1 1396
1398 0 456230 260122 89880 -1 1158
1399 0 456278 260150 89720 -1 1398
1400 0 456118 260010 89560 -1 1399
1401 0 456082 259926 89400 -1 1400
1402 0 456099.6 259894 89320 -1 1401
1403 0 456126 259846 89200 -1 1402
1404 0 456026 259758 89040 -1 1403
1405 0 456066 259730 88880 -1 1404
1406 0 456050 259642 88720 -1 1405
1407 0 456182 259362 88560 -1 1406
1408 0 456150 259422 88440 -1 1407
1409 0 455626 259310 88400 -1 1408
1410 0 454970 259342 88440 -1 1409
1411 0 454618 259194 88520 -1 1410
1412 0 454434 258994 88640 -1 1411
1413 0 454162 259346 88720 -1 1412
1414 0 454154 259298 88880 -1 1413
1415 0 454136 259304 89000 -1 1414
1416 0 454136 259304 89120 -1 1415
1417 0 454088 259316 89200 -1 1416
1418 0 454092 259308 89280 -1 1417
1419 0 453915 259468.61 89480 -1 1418
1420 0 453861.25 259535.97 89600 -1 1419
1421 0 453906.84 259672.95 89760 -1 1420
1422 0 453891.12 259646.45 89920 -1 1421
1423 0 453798.8 259869.39 90040 -1 1422
1424 0 456258 259602 88280 -1 1408
1425 0 456286 259670 88160 -1 1424
1426 0 456271 259733 88040 -1 1425
1427 0 456266 259754 88000 -1 1426
1428 0 456206 259754 87840 -1 1427
1429 0 456138 259794 87680 -1 1428
1430 0 456122 259846 87560 -1 1429
1431 0 456090 259858 87520 -1 1430
1432 0 456106 259890 87360 -1 1431
1433 0 456102 259902 87280 -1 1432
1434 0 456054 259866 87160 -1 1433
1435 0 455954 259838 87040 -1 1434
1436 0 455950 260150 86880 -1 1435
1437 0 456090 260266 86760 -1 1436
1438 0 455990 260402 86680 -1 1437
1439 0 455922 260436.67 86640 -1 1438
1440 0 455786 260506 86560 -1 1439
1441 0 455670 260754 86480 -1 1440
1442 0 455610 260894 86400 -1 1441
1443 0 455590 261118 86320 -1 1442
1444 0 455414 261178 86240 -1 1443
1445 0 454554 261678 86160 -1 1444
1446 0 453738 262668 86120 -1 1445
1447 0 453580 263017 86160 -1 1446
1448 0 453422 263366 86200 -1 1447
1449 0 453366 263510 86280 -1 1448
1450 0 453426 263802 86360 -1 1449
1451 0 454234 264354 86360 -1 1450
1452 0 453850 264792 86440 -1 1451
1453 0 453662 264764 86600 -1 1452
1454 0 453302 264720 86680 -1 1453
1455 0 453090 264642 86800 -1 1454
1456 0 452994 264602 86920 -1 1455
1457 0 452842 264514 87040 -1 1456
1458 0 452682 264458 87120 -1 1457
1459 0 452654 264502 87160 -1 1458
1460 0 452406 264526 87280 -1 1459
1461 0 452350 264546 87400 -1 1460
1462 0 452242 264594 87480 -1 1461
1463 0 452022 264854 87560 -1 1462
1464 0 452018 264858 87680 -1 1463
1465 0 451986 264882 87800 -1 1464
1466 0 451946 264870 87920 -1 1465
1467 0 451878 264858 88040 -1 1466
1468 0 451830 264714 87280 -1 1460
1469 0 451746 264846 87160 -1 1468
1470 0 451726 264866 87120 -1 1469
1471 0 454130 264474 86280 -1 1451
1472 0 454090 264562 86200 -1 1471
1473 0 454074 264682 86160 -1 1472
1474 0 454062 264810 86040 -1 1473
1475 0 454266 264880 85920 -1 1474
1476 0 454470 264864 85760 -1 1475
1477 0 454486 264920 85680 -1 1476
1478 0 454494 264916 85520 -1 1477
1479 0 454530 264952 85400 -1 1478
1480 0 454618 264964 85240 -1 1479
1481 0 454594 264972 85080 -1 1480
1482 0 454582 264972 84920 -1 1481
1483 0 454618 264948 84760 -1 1482
1484 0 454626 264920 84640 -1 1483
1485 0 454994 264936 84360 -1 1484
1486 0 455042 264996 84200 -1 1485
1487 0 454898 265020 84040 -1 1486
1488 0 454874 265020 84000 -1 1487
1489 0 454866 265008 83880 -1 1488
1490 0 454926 264974.4 83760 -1 1489
1491 0 454966 264952 83680 -1 1490
1492 0 455002 265084 83480 -1 1491
1493 0 455022 265144 83400 -1 1492
1494 0 454998 265528 83200 -1 1493
1495 0 455014 265612 83120 -1 1494
1496 0 454998 265592 83040 -1 1495
1497 0 454946 265592 83000 -1 1496
1498 0 454938 265608 82960 -1 1497
1499 0 454802 265712 82800 -1 1498
1500 0 454762 265756 82680 -1 1499
1501 0 454794 265776 82640 -1 1500
1502 0 454826 265796 82600 -1 1501
1503 0 454894 265936 82480 -1 1502
1504 0 455898 264772 84760 -1 1483
1505 0 456426 264528 84720 -1 1504
1506 0 456794 264368 84680 -1 1505
1507 0 456956 264207 84720 -1 1506
1508 0 457118 264046 84760 -1 1507
1509 0 456950 264310 84600 -1 1506
1510 0 456950 264310 84520 -1 1509
1511 0 454314 264269.34 86400 -1 1451
1512 0 454474 264100 86480 -1 1511
1513 0 454390 264032 86560 -1 1512
1514 0 454294 263980 86600 -1 1513
1515 0 454314 264044 86720 -1 1514
1516 0 453654 262730 86000 -1 1446
1517 0 453635.34 262724.66 85960 -1 1516
1518 0 453598 262714 85880 -1 1517
1519 0 453474 262734 85760 -1 1518
1520 0 453222 262774 85640 -1 1519
1521 0 453114 262802 85480 -1 1520
1522 0 452970 262762 85360 -1 1521
1523 0 452690 262922 85280 -1 1522
1524 0 452338 263054 85200 -1 1523
1525 0 452322 263086 85160 -1 1524
1526 0 452306 263118 85120 -1 1525
1527 0 451870 263456 85120 -1 1526
1528 0 451858 263552 85040 -1 1527
1529 0 452046 263012 85480 -1 1521
1530 0 452018 263076 85560 -1 1529
1531 0 451950 263132 85600 -1 1530
1532 0 455882 259362 86880 -1 1435
1533 0 455866 259194 86760 -1 1532
1534 0 456266 258744 86760 -1 1533
1535 0 456790 258464 86640 -1 1534
1536 0 457146 258328 86560 -1 1535
1537 0 457342 258140 86520 -1 1536
1538 0 457610 257756 86480 -1 1537
1539 0 457590 257620 86400 -1 1538
1540 0 457638 257580 86320 -1 1539
1541 0 457678 257532 86280 -1 1540
1542 0 457678 257460 86160 -1 1541
1543 0 457734 257176 86080 -1 1542
1544 0 457768.75 257348.12 85840 -1 1543
1545 0 458136.25 257663.64 85640 -1 1544
1546 0 458296.47 257478.48 85520 -1 1545
1547 0 455658 259098 86640 -1 1533
1548 0 455658 259098 86600 -1 1547
1549 0 454884 257992 86600 -1 1548
1550 0 455231.22 257569.69 86560 -1 1549
1551 0 455161.4 257533.88 86360 -1 1550
1552 0 454978.06 258170.3 86080 -1 1551
1553 0 455020.16 258368.44 86040 -1 1552
1554 0 455032 258348 85920 -1 1553
1555 0 455064 258412 85800 -1 1554
1556 0 455064 258408 85760 -1 1555
1557 0 455156 258496 85600 -1 1556
1558 0 455240 258628 85480 -1 1557
1559 0 455344 258732 85360 -1 1558
1560 0 455376 258790.67 85280 -1 1559
1561 0 455392 258820 85240 -1 1560
1562 0 455400 258876 85120 -1 1561
1563 0 455408 258972 84960 -1 1562
1564 0 455482 259110 84840 -1 1563
1565 0 455442 259330 84720 -1 1564
1566 0 455418 259474 84600 -1 1565
1567 0 455384 259636 84480 -1 1566
1568 0 455376 259718 84440 -1 1567
1569 0 455368 259800 84400 -1 1568
1570 0 455344 259932 84280 -1 1569
1571 0 455288 260148 84160 -1 1570
1572 0 455206 260374 84040 -1 1571
1573 0 455186 260522 83960 -1 1572
1574 0 455218 260618 83840 -1 1573
1575 0 455258 260726 83720 -1 1574
1576 0 455282 260862 83600 -1 1575
1577 0 455326 260986 83480 -1 1576
1578 0 455370 261110 83360 -1 1577
1579 0 455284 261180 83240 -1 1578
1580 0 455216 261324 83160 -1 1579
1581 0 455084 261400 83080 -1 1580
1582 0 455552 261884 83040 -1 1581
1583 0 455572 262064 83120 -1 1582
1584 0 455528 262060 83240 -1 1583
1585 0 455528 262060 83360 -1 1584
1586 0 455532 262064 83400 -1 1585
1587 0 455516 262256 83480 -1 1586
1588 0 455484 262260 83520 -1 1587
1589 0 454244 261620 83080 -1 1581
1590 0 453968 261624 83240 -1 1589
1591 0 453644 261580 83360 -1 1590
1592 0 453488 261460 83480 -1 1591
1593 0 453456 261456 83600 -1 1592
1594 0 453440 261364 83720 -1 1593
1595 0 453220 261308 83880 -1 1594
1596 0 453024 261328 84000 -1 1595
1597 0 452984 261332 84120 -1 1596
1598 0 453064 261288 84160 -1 1597
1599 0 452960 261276 84320 -1 1598
1600 0 452912 261224 84440 -1 1599
1601 0 452852 261224 84480 -1 1600
1602 0 452884 261168 84560 -1 1601
1603 0 452848 261040 84680 -1 1602
1604 0 452742 261066 84760 -1 1603
1605 0 452470 261070 84840 -1 1604
1606 0 452262 260990 84920 -1 1605
1607 0 452110 260970 85000 -1 1606
1608 0 451738 260858 85080 -1 1607
1609 0 451378 260702 85000 -1 1608
1610 0 450770 260794 85080 -1 1609
1611 0 450794 260834 85240 -1 1610
1612 0 450890 260822 85280 -1 1611
1613 0 450662 260798 85400 -1 1612
1614 0 450758 260826 85560 -1 1613
1615 0 451182 260830 85360 -1 1612
1616 0 451190 260742 85440 -1 1615
1617 0 451182 260698 85520 -1 1616
1618 0 451187.94 260667.75 85600 -1 1617
1619 0 451738 261318 85360 -1 1615
1620 0 451822 261366 85440 -1 1619
1621 0 451886 261330 85480 -1 1620
1622 0 453278 260986 84800 -1 1604
1623 0 453314 261066 84840 -1 1622
1624 0 453438 261062 85000 -1 1623
1625 0 453430 261050 85080 -1 1624
1626 0 453418 260986 85160 -1 1625
1627 0 453350 260950 85240 -1 1626
1628 0 453390 260970 85320 -1 1627
1629 0 454996 261432 82960 -1 1581
1630 0 454756 261548 82840 -1 1629
1631 0 454716 261620 82760 -1 1630
1632 0 454740 261584 82640 -1 1631
1633 0 454676 261652 82480 -1 1632
1634 0 454612 261684 82320 -1 1633
1635 0 454504 261724 82160 -1 1634
1636 0 454444 261724 82080 -1 1635
1637 0 454416 261732 82040 -1 1636
1638 0 454136 261904 82000 -1 1637
1639 0 454076 261948 81840 -1 1638
1640 0 454064 261960 81720 -1 1639
1641 0 454044 261960 81640 -1 1640
1642 0 453908 261973.33 81560 -1 1641
1643 0 453840 261980 81520 -1 1642
1644 0 453610 262070 81440 -1 1643
1645 0 452978 262646 81360 -1 1644
1646 0 453310 263102 81320 -1 1645
1647 0 453502 263318 81240 -1 1646
1648 0 453698 263402 81400 -1 1647
1649 0 453774 263394 81520 -1 1648
1650 0 453682 263354 81640 -1 1649
1651 0 453654 263350 81800 -1 1650
1652 0 452930 262794 81160 -1 1645
1653 0 452822 262974 81040 -1 1652
1654 0 452630 263062 80960 -1 1653
1655 0 452434 263062 80880 -1 1654
1656 0 452514 263094 80800 -1 1655
1657 0 452518 263106 80720 -1 1656
1658 0 452546 263114 80640 -1 1657
1659 0 452558 263118 80560 -1 1658
1660 0 453798 261990 81360 -1 1644
1661 0 453734 262050 81240 -1 1660
1662 0 453734 262090 81120 -1 1661
1663 0 453670 262166 81000 -1 1662
1664 0 453602 262198 80920 -1 1663
1665 0 453626 262062 80800 -1 1664
1666 0 453582 261982 80720 -1 1665
1667 0 453486 261918 80600 -1 1666
1668 0 453426 261866 80480 -1 1667
1669 0 453394 261802 80360 -1 1668
1670 0 453406 261806 80240 -1 1669
1671 0 453386 261806 80120 -1 1670
1672 0 453354 261822 80000 -1 1671
1673 0 453358 261766 79920 -1 1672
1674 0 453296 261792 79840 -1 1673
1675 0 453276 261832 79720 -1 1674
1676 0 453272 261860 79600 -1 1675
1677 0 453120 261956 79520 -1 1676
1678 0 453140 261960 79480 -1 1677
1679 0 452964 262060 79400 -1 1678
1680 0 452724 262408 79360 -1 1679
1681 0 452484 262672 79480 -1 1680
1682 0 452448 262676 79520 -1 1681
1683 0 452412 262680 79560 -1 1682
1684 0 452416 263036 79560 -1 1683
1685 0 452332 263100 79680 -1 1684
1686 0 452680 262232 79240 -1 1680
1687 0 452640 262208 79200 -1 1686
1688 0 452508 261960 79080 -1 1687
1689 0 452360 261796 78960 -1 1688
1690 0 452108 261712 78880 -1 1689
1691 0 452120 261604 78800 -1 1690
1692 0 452248 261440 78720 -1 1691
1693 0 452312 261352 78640 -1 1692
1694 0 452392 261308 78600 -1 1693
1695 0 452464 261224 78480 -1 1694
1696 0 452592 261040 78360 -1 1695
1697 0 452660 260964 78240 -1 1696
1698 0 452796 260972 78120 -1 1697
1699 0 452856 260944 78040 -1 1698
1700 0 453140 260964 77920 -1 1699
1701 0 453150.66 260998.67 77840 -1 1700
1702 0 453032 260692 77760 -1 1701
1703 0 453156 261016 77800 -1 1701
1704 0 452328 260992 78720 -1 1692
1705 0 452560 260780 78920 -1 1704
1706 0 451420 261756 78800 -1 1691
1707 0 451308 261688 78520 -1 1706
1708 0 451193.34 261517.33 78440 -1 1707
1709 0 451136 261432 78400 -1 1708
1710 0 455176 257328 86640 -1 1550
1711 0 455232 257152 86760 -1 1710
1712 0 455256 257056 86880 -1 1711
1713 0 455236 257014.67 86920 -1 1712
1714 0 455196 256932 87000 -1 1713
1715 0 455124 256844 87160 -1 1714
1716 0 454984 256852 87280 -1 1715
1717 0 454918 256786 87400 -1 1716
1718 0 454244 256956 87400 -1 1717
1719 0 453976 256968 87560 -1 1718
1720 0 453776 257008 87680 -1 1719
1721 0 453592 256928 87800 -1 1720
1722 0 453506 256898 87880 -1 1721
1723 0 453290 256922 88000 -1 1722
1724 0 453122 256870 88080 -1 1723
1725 0 452850 256614 88160 -1 1724
1726 0 452634 256470 88280 -1 1725
1727 0 452342 256362 88400 -1 1726
1728 0 452208 256268 88480 -1 1727
1729 0 452012 256124 88560 -1 1728
1730 0 451884 255984 88640 -1 1729
1731 0 451724 256328 88720 -1 1730
1732 0 451704 256360 88800 -1 1731
1733 0 451700 256356 88920 -1 1732
1734 0 451544 256172 89040 -1 1733
1735 0 451340 255944 89120 -1 1734
1736 0 451268 255924 89240 -1 1735
1737 0 451080 255872 89360 -1 1736
1738 0 450960 255876 89480 -1 1737
1739 0 450892 255888 89640 -1 1738
1740 0 450716 255820 89760 -1 1739
1741 0 450640 255800 89920 -1 1740
1742 0 450520 255708 90000 -1 1741
1743 0 450358 255566 90120 -1 1742
1744 0 450214 255442 90240 -1 1743
1745 0 450150 255402 90360 -1 1744
1746 0 449910 255114 90440 -1 1745
1747 0 449706 254990 90520 -1 1746
1748 0 450404 254960 90600 -1 1747
1749 0 450400 254920 90640 -1 1748
1750 0 450382.66 254856 90680 -1 1749
1751 0 450348 254728 90760 -1 1750
1752 0 450160 254512 90880 -1 1751
1753 0 450048 254372 90920 -1 1752
1754 0 450060 254184 91040 -1 1753
1755 0 449888 254016 91120 -1 1754
1756 0 449808 253868 91200 -1 1755
1757 0 449776 253808 91280 -1 1756
1758 0 449448 253848 91320 -1 1757
1759 0 447888 254132 91480 -1 1758
1760 0 447748 254208 91520 -1 1759
1761 0 447608 254284 91560 -1 1760
1762 0 447764 255392 91560 -1 1761
1763 0 447792 255520 91440 -1 1762
1764 0 447648 255712 91320 -1 1763
1765 0 447596 255932 91200 -1 1764
1766 0 447776 256176 91120 -1 1765
1767 0 447732 256196 91000 -1 1766
1768 0 448158 256190 90920 -1 1767
1769 0 448394 256166 90840 -1 1768
1770 0 448422 256130 90680 -1 1769
1771 0 448410 256110 90640 -1 1770
1772 0 447478 256426 90960 -1 1767
1773 0 447262 256710 90880 -1 1772
1774 0 447126 256814 90800 -1 1773
1775 0 446874 256998 90720 -1 1774
1776 0 446444 257604 90680 -1 1775
1777 0 445746 257838 90560 -1 1776
1778 0 445190 258266 90480 -1 1777
1779 0 445022 258450 90360 -1 1778
1780 0 444902 258526 90240 -1 1779
1781 0 444774 258654 90120 -1 1780
1782 0 444692.66 258735.33 90040 -1 1781
1783 0 444652 258776 90000 -1 1782
1784 0 444572 258848 89920 -1 1783
1785 0 444512 258944 89800 -1 1784
1786 0 444504 259128 89680 -1 1785
1787 0 444568 259304 89600 -1 1786
1788 0 444226 258846 89560 -1 1787
1789 0 444114 258850 89440 -1 1788
1790 0 444094 258922 89320 -1 1789
1791 0 444038 259066 89240 -1 1790
1792 0 444014 259166 89160 -1 1791
1793 0 443978 259294 89080 -1 1792
1794 0 443866 259306 89000 -1 1793
1795 0 443766 259650 88800 -1 1794
1796 0 443726 259654 88720 -1 1795
1797 0 443854 259510 88600 -1 1796
1798 0 443822 259914 88440 -1 1797
1799 0 443698 260202 88360 -1 1798
1800 0 443628 260380 88280 -1 1799
1801 0 443476 260768 88200 -1 1800
1802 0 443428 260916 88120 -1 1801
1803 0 443408 261028 88040 -1 1802
1804 0 442930 261542 88040 -1 1803
1805 0 443026 261786 87920 -1 1804
1806 0 443154 261834 87800 -1 1805
1807 0 443226 261894 87680 -1 1806
1808 0 443302 261882 87560 -1 1807
1809 0 443426 261810 87440 -1 1808
1810 0 443506 261830 87320 -1 1809
1811 0 443506 261830 87240 -1 1810
1812 0 443486 261774 87200 -1 1811
1813 0 443506 261874 86960 -1 1812
1814 0 443618 261870 86800 -1 1813
1815 0 443626 261862 86760 -1 1814
1816 0 443670 261790 86720 -1 1815
1817 0 443790 261858 86600 -1 1816
1818 0 443842 262002 86440 -1 1817
1819 0 443826 262010 86400 -1 1818
1820 0 444034 261758 86360 -1 1819
1821 0 442766 261686 88160 -1 1804
1822 0 442742 261662 88280 -1 1821
1823 0 442678 261546 88360 -1 1822
1824 0 442628 261360 88480 -1 1823
1825 0 442588 261304 88600 -1 1824
1826 0 442534.66 261318.67 88640 -1 1825
1827 0 442428 261348 88720 -1 1826
1828 0 442429.34 261388 88760 -1 1827
1829 0 442432 261468 88840 -1 1828
1830 0 442412 261472 89040 -1 1829
1831 0 442328 261500 89200 -1 1830
1832 0 442300 261540 89360 -1 1831
1833 0 442208 261496 89520 -1 1832
1834 0 442536 262192 89640 -1 1833
1835 0 442560 261984 89760 -1 1834
1836 0 442516 261912 89880 -1 1835
1837 0 442528 261856 90000 -1 1836
1838 0 442580 261876 90120 -1 1837
1839 0 442612 261852 90240 -1 1838
1840 0 442684 261912 90360 -1 1839
1841 0 446550 258214 90760 -1 1776
1842 0 446619.34 258315.33 90840 -1 1841
1843 0 446654 258366 90880 -1 1842
1844 0 446702 258414 91000 -1 1843
1845 0 446706 258426 91040 -1 1844
1846 0 446674 258446 91080 -1 1845
1847 0 446570 258478 91200 -1 1846
1848 0 446302 258582 91280 -1 1847
1849 0 445970 258530 91400 -1 1848
1850 0 445518 258446 91480 -1 1849
1851 0 445442 258458 91560 -1 1850
1852 0 445362 258298 91400 -1 1851
1853 0 445342 258258 91360 -1 1852
1854 0 445570 258466 91360 -1 1850
1855 0 449892 253716 90920 -1 1753
1856 0 449900 253776 90800 -1 1855
1857 0 449920 253788 90720 -1 1856
1858 0 450678 255842 90360 -1 1745
1859 0 450694 255902 90520 -1 1858
1860 0 451482 255978 90600 -1 1859
1861 0 451510 255966 90720 -1 1860
1862 0 451602 255958 90840 -1 1861
1863 0 451678 255898 90920 -1 1862
1864 0 455216 256588 87440 -1 1717
1865 0 455560 256076 87560 -1 1864
1866 0 455555.5 256029.5 87600 -1 1865
1867 0 455542 255890 87720 -1 1866
1868 0 455518 255778 87880 -1 1867
1869 0 455582 255598 88000 -1 1868
1870 0 455614 255458 88080 -1 1869
1871 0 455746 255222 88200 -1 1870
1872 0 455834 254994 88320 -1 1871
1873 0 455828 254868 88360 -1 1872
1874 0 455880 254604 88480 -1 1873
1875 0 455848 254368 88600 -1 1874
1876 0 455832 254288 88640 -1 1875
1877 0 455690 254538 88720 -1 1876
1878 0 455606 254546 88800 -1 1877
1879 0 454914 254830 88840 -1 1878
1880 0 454758 254754 88960 -1 1879
1881 0 454630 254722 89040 -1 1880
1882 0 454534 254730 89120 -1 1881
1883 0 455426 254518 88960 -1 1878
1884 0 455354 254390 89120 -1 1883
1885 0 455302 254290 89200 -1 1884
1886 0 455374 254190 89360 -1 1885
1887 0 455374 254122 89480 -1 1886
1888 0 455486 253798 89600 -1 1887
1889 0 455666 253846 89720 -1 1888
1890 0 455715.34 253824.67 89760 -1 1889
1891 0 455814 253782 89840 -1 1890
1892 0 455808 253752 89960 -1 1891
1893 0 455806 253742 90000 -1 1892
1894 0 455714 253830 90120 -1 1893
1895 0 455566 253894 90240 -1 1894
1896 0 455362 253946 90280 -1 1895
1897 0 455354 253934 90320 -1 1896
1898 0 455182 253974 90440 -1 1897
1899 0 455130 254118 90560 -1 1898
1900 0 456166 254114 90600 -1 1899
1901 0 456166 254114 90640 -1 1900
1902 0 456134 254082 90800 -1 1901
1903 0 456111.34 254063.33 90840 -1 1902
1904 0 456066 254026 90920 -1 1903
1905 0 455954 253946 91040 -1 1904
1906 0 455938 253931.33 91080 -1 1905
1907 0 455906 253902 91160 -1 1906
1908 0 455842 253886 91280 -1 1907
1909 0 455834 253878 91400 -1 1908
1910 0 455874 253810 91520 -1 1909
1911 0 455886 253766 91560 -1 1910
1912 0 455898 253722 91600 -1 1911
1913 0 455902 253702 91680 -1 1912
1914 0 455844 253636 91720 -1 1913
1915 0 455208 253736 91800 -1 1914
1916 0 455232 253732 91960 -1 1915
1917 0 454752 253652 91760 -1 1915
1918 0 454628 253616 91680 -1 1917
1919 0 454492 253576 91520 -1 1918
1920 0 454476 253568 91480 -1 1919
1921 0 456410 253258 89960 -1 1892
1922 0 456550 253022 90040 -1 1921
1923 0 456596 252004 90120 -1 1922
1924 0 456628 251772 90040 -1 1923
1925 0 456628 251764 90000 -1 1924
1926 0 456636 251744 89880 -1 1925
1927 0 456736 251788 89800 -1 1926
1928 0 456960 251936 89760 -1 1927
1929 0 456984 251928 89680 -1 1928
1930 0 457048 251960 89560 -1 1929
1931 0 457088 252048 89480 -1 1930
1932 0 456616 251936 90240 -1 1923
1933 0 456620 251984 90360 -1 1932
1934 0 456644 251984 90400 -1 1933
1935 0 456680 252272 90480 -1 1934
1936 0 456720 252416 90560 -1 1935
1937 0 457852 252408 90600 -1 1936
1938 0 457928 252440 90720 -1 1937
1939 0 457880 252452 90880 -1 1938
1940 0 457712 252584 90960 -1 1939
1941 0 457672 252580 91000 -1 1940
1942 0 457640 252496 91040 -1 1941
1943 0 455446 253170 88640 -1 1876
1944 0 455439 252831 88560 -1 1943
1945 0 455343 252727 88440 -1 1944
1946 0 455327 252683 88320 -1 1945
1947 0 455327 252683 88200 -1 1946
1948 0 455355 252471 88080 -1 1947
1949 0 455381 252325 87920 -1 1948
1950 0 455389 252285 87800 -1 1949
1951 0 455405 252249 87600 -1 1950
1952 0 455429 252233 87400 -1 1951
1953 0 455501 252173 87240 -1 1952
1954 0 455473 251993 87080 -1 1953
1955 0 455437 252081 86920 -1 1954
1956 0 455441 252089 86760 -1 1955
1957 0 455421 252169 86640 -1 1956
1958 0 455397 252201 86600 -1 1957
1959 0 455393 252161 86480 -1 1958
1960 0 455369 252153 86440 -1 1959
1961 0 455377 252261 86320 -1 1960
1962 0 455997 252773 86360 -1 1961
1963 0 456217 252689 86440 -1 1962
1964 0 455369 252237 86240 -1 1961
1965 0 455377 252197 86200 -1 1964
1966 0 455349 252221 86160 -1 1965
1967 0 455249 252217 86080 -1 1966
1968 0 455249 252217 86040 -1 1967
1969 0 455249 252217 86000 -1 1968
1970 0 455253 252209 85840 -1 1969
1971 0 455309 252101 85720 -1 1970
1972 0 455405 252073 85680 -1 1971
1973 0 455477 252041 85560 -1 1972
1974 0 455541 252037 85480 -1 1973
1975 0 455469 252025 85440 -1 1974
1976 0 455317 251989 85320 -1 1975
1977 0 455131 251915 85200 -1 1976
1978 0 455075 251943 85120 -1 1977
1979 0 455031 251967 85000 -1 1978
1980 0 454923 252099 84920 -1 1979
1981 0 454855 252259 84800 -1 1980
1982 0 454807 252363 84680 -1 1981
1983 0 454795 252499 84560 -1 1982
1984 0 454735 252605 84440 -1 1983
1985 0 454759 252705 84400 -1 1984
1986 0 454759 252889 84280 -1 1985
1987 0 454731 253041 84160 -1 1986
1988 0 454587 253097 84120 -1 1987
1989 0 454463 253193 84040 -1 1988
1990 0 454247 253393 83920 -1 1989
1991 0 454095 253509 83800 -1 1990
1992 0 453895 253625 83640 -1 1991
1993 0 453755 253653 83520 -1 1992
1994 0 453655 253661 83360 -1 1993
1995 0 453507 253697 83200 -1 1994
1996 0 453272.25 253823.75 83080 -1 1995
1997 0 453194 253866 83040 -1 1996
1998 0 452718 254050 83160 -1 1997
1999 0 451798 254588 83200 -1 1998
2000 0 451110 254964 83160 -1 1999
2001 0 450838 254988 83240 -1 2000
2002 0 450818 255016 83320 -1 2001
2003 0 450742 255052 83480 -1 2002
2004 0 450790 255048 83600 -1 2003
2005 0 450742 255314 83720 -1 2004
2006 0 450730 255290 83800 -1 2005
2007 0 450846 255066 83960 -1 2006
2008 0 450912.66 254956.67 84040 -1 2007
2009 0 450946 254902 84080 -1 2008
2010 0 450938 254826 84120 -1 2009
2011 0 450858 254694 84240 -1 2010
2012 0 450906 254576 84360 -1 2011
2013 0 450911.34 254517.33 84440 -1 2012
2014 0 450914 254488 84480 -1 2013
2015 0 451018 254400 84600 -1 2014
2016 0 451110 254324 84720 -1 2015
2017 0 451322 254276 84840 -1 2016
2018 0 451442 254212 84960 -1 2017
2019 0 451532.66 254161.33 85040 -1 2018
2020 0 451578 254136 85080 -1 2019
2021 0 451650 254116 85200 -1 2020
2022 0 451726 254132 85320 -1 2021
2023 0 451902 254080 85440 -1 2022
2024 0 451938 254080 85480 -1 2023
2025 0 452042 254172 85600 -1 2024
2026 0 452206 254316 85680 -1 2025
2027 0 452286 254324 85720 -1 2026
2028 0 452338 254260 85840 -1 2027
2029 0 452422 254144 85920 -1 2028
2030 0 452438 254084 86000 -1 2029
2031 0 451798 254248 84800 -1 2017
2032 0 451850 254268 84680 -1 2031
2033 0 450854 255506 83640 -1 2005
2034 0 450926 255622 83520 -1 2033
2035 0 450978 255702 83440 -1 2034
2036 0 451038 255758 83320 -1 2035
2037 0 451038 255758 83160 -1 2036
2038 0 450994 255738 83000 -1 2037
2039 0 450918 255710 82840 -1 2038
2040 0 450882 255702 82760 -1 2039
2041 0 450806 255718 82680 -1 2040
2042 0 450734 255802 82560 -1 2041
2043 0 450658 255806 82400 -1 2042
2044 0 450598 255818 82240 -1 2043
2045 0 450558 255810 82080 -1 2044
2046 0 450514 255806 81920 -1 2045
2047 0 450466 255798 81840 -1 2046
2048 0 450486 255810 81760 -1 2047
2049 0 450510 255830 81600 -1 2048
2050 0 450490 255838 81440 -1 2049
2051 0 450614 255568 81360 -1 2050
2052 0 451002 255010 81400 -1 2051
2053 0 451050 254802 81520 -1 2052
2054 0 450538 255718 81160 -1 2051
2055 0 450478 255814 81000 -1 2054
2056 0 450472 255828 80960 -1 2055
2057 0 450454 255870 80840 -1 2056
2058 0 450510 255882 80680 -1 2057
2059 0 450535.6 255917.2 80520 -1 2058
2060 0 450542 255926 80480 -1 2059
2061 0 450546 255970 80280 -1 2060
2062 0 450566 255998 80080 -1 2061
2063 0 450498 255980 79960 -1 2062
2064 0 450258 255980 79760 -1 2063
2065 0 450162 255852 79640 -1 2064
2066 0 450078 255884 79520 -1 2065
2067 0 450154 255908 79360 -1 2066
2068 0 450170 255864 79240 -1 2067
2069 0 450246 255724 79120 -1 2068
2070 0 450223 255685 79080 -1 2069
2071 0 450154 255568 78960 -1 2070
2072 0 450174 255508 78920 -1 2071
2073 0 453122 253510 82880 -1 1997
2074 0 453090.8 253394.8 82760 -1 2073
2075 0 452586 254146 82720 -1 2074
2076 0 452478 254250 82680 -1 2075
2077 0 452346 254422 82600 -1 2076
2078 0 452266 254522 82520 -1 2077
2079 0 452667 253251 82920 -1 2074
2080 0 452639 253247 83080 -1 2079
2081 0 452439 253323 83240 -1 2080
2082 0 452355 253491 83400 -1 2081
2083 0 452335 253587 83560 -1 2082
2084 0 453070 253318 82680 -1 2074
2085 0 453115 253173 82600 -1 2084
2086 0 453399 252701 82520 -1 2085
2087 0 454091 252349 82480 -1 2086
2088 0 454359 252173 82440 -1 2087
2089 0 454775 251993 82400 -1 2088
2090 0 455091 251697 82360 -1 2089
2091 0 455163 251607 82240 -1 2090
2092 0 455191 251595 82200 -1 2091
2093 0 455151 251589 82000 -1 2092
2094 0 455667 251475 82240 -1 2092
2095 0 455659 251475 82400 -1 2094
2096 0 455647 251531 82520 -1 2095
2097 0 456507 251323 82360 -1 2094
2098 0 457239 251169 82440 -1 2097
2099 0 457219 251185 82360 -1 2098
2100 0 457131 251241 82280 -1 2099
2101 0 457123 251265 82240 -1 2100
2102 0 457603 250997 82480 -1 2098
2103 0 457699 250981 82600 -1 2102
2104 0 457723 250961 82640 -1 2103
2105 0 457755 250937 82760 -1 2104
2106 0 457797 250919 82840 -1 2105
2107 0 457839 250901 82920 -1 2106
2108 0 457911 250869 83040 -1 2107
2109 0 457955 250913 83200 -1 2108
2110 0 457959 250869 83320 -1 2109
2111 0 458243 250825 83440 -1 2110
2112 0 458247 250793 83560 -1 2111
2113 0 458245.66 250821 83600 -1 2112
2114 0 458243 250877 83680 -1 2113
2115 0 458315 250825 83760 -1 2114
2116 0 457867 251261 83400 -1 2110
2117 0 457931 251233 83520 -1 2116
2118 0 454815 250983 82200 -1 2092
2119 0 454683 250935 82080 -1 2118
2120 0 454767 251059 81920 -1 2119
2121 0 454755 251039 81880 -1 2120
2122 0 454835 251027 81720 -1 2121
2123 0 454871 251007 81560 -1 2122
2124 0 454939 250999 81440 -1 2123
2125 0 455035 251019 81360 -1 2124
2126 0 455159 251059 81240 -1 2125
2127 0 455291 251079 81120 -1 2126
2128 0 455379 251091 81040 -1 2127
2129 0 455427 251155 80960 -1 2128
2130 0 454591 250779 82280 -1 2118
2131 0 454595 250647 82360 -1 2130
2132 0 454535 250515 82480 -1 2131
2133 0 454503 250419 82560 -1 2132
2134 0 454455 250743 82560 -1 2132
2135 0 453883 252241 82680 -1 2087
2136 0 453835 252205 82840 -1 2135
2137 0 453843 252129 82960 -1 2136
2138 0 453847 252093 83080 -1 2137
2139 0 453823 252037 83200 -1 2138
2140 0 453815.75 252016.22 83280 -1 2139
2141 0 454095 251683 85120 -1 1978
2142 0 454023 251647 85240 -1 2141
2143 0 453771 251679 85320 -1 2142
2144 0 453567 251671 85440 -1 2143
2145 0 453291 251615 85560 -1 2144
2146 0 453183 251335 85520 -1 2145
2147 0 453191 251295 85400 -1 2146
2148 0 453223 251675 85680 -1 2145
2149 0 453107 251731 85800 -1 2148
2150 0 453083 251771 85840 -1 2149
2151 0 453035 251847 85920 -1 2150
2152 0 452887 251863 86040 -1 2151
2153 0 452863 251863 86080 -1 2152
2154 0 452787 251743 86200 -1 2153
2155 0 452791 251707 86320 -1 2154
2156 0 452759 251691 86440 -1 2155
2157 0 452703 251583 86520 -1 2156
2158 0 452721.66 251577.67 86560 -1 2157
2159 0 452759 251567 86640 -1 2158
2160 0 452843 251569 86680 -1 2159
2161 0 452927 251571 86720 -1 2160
2162 0 453179 251511 86800 -1 2161
2163 0 453255 251459 86880 -1 2162
2164 0 453203 251447 86960 -1 2163
2165 0 453071 251379 87080 -1 2164
2166 0 453079 251375 87120 -1 2165
2167 0 453039 251395 87240 -1 2166
2168 0 453031 251435 87400 -1 2167
2169 0 453071 251559 87560 -1 2168
2170 0 453103 251549 87640 -1 2169
2171 0 453135 251539 87720 -1 2170
2172 0 453105 251505 87920 -1 2171
2173 0 453073 251529 88040 -1 2172
2174 0 453089 251517 88200 -1 2173
2175 0 453987 251583 85080 -1 2141
2176 0 454003 251659 85040 -1 2175
2177 0 455589 251137 86240 -1 1964
2178 0 455787 250583 86280 -1 2177
2179 0 455749 250503 86360 -1 2178
2180 0 455711 250423 86440 -1 2179
2181 0 455787 250339 86600 -1 2180
2182 0 455767 250251 86720 -1 2181
2183 0 455599 250159 86840 -1 2182
2184 0 455589 250211 86920 -1 2183
2185 0 455579 250263 87000 -1 2184
2186 0 455563 250327 87120 -1 2185
2187 0 455739 250279 87240 -1 2186
2188 0 455723 250275 87400 -1 2187
2189 0 455583 250275 87560 -1 2188
2190 0 455475 250263 87600 -1 2189
2191 0 455139 249975 86920 -1 2184
2192 0 455051 249951 87080 -1 2191
2193 0 454939 249879 87200 -1 2192
2194 0 454907.4 249909.56 87240 -1 2193
2195 0 454804.2 249865.64 87320 -1 2194
2196 0 454740.38 249865.61 87400 -1 2195
2197 0 454632.8 249817.75 87480 -1 2196
2198 0 454466.5 249681.08 87560 -1 2197
2199 0 454408.94 249583.89 87680 -1 2198
2200 0 454611.06 249637.6 87800 -1 2199
2201 0 454668.06 249608.42 87880 -1 2200
2202 0 454442.5 249383.38 88040 -1 2201
2203 0 454310.7 249179.56 88120 -1 2202
2204 0 454280.44 249150.53 88200 -1 2203
2205 0 454323.2 249052.2 88280 -1 2204
2206 0 454313.1 249202.33 88360 -1 2205
2207 0 454098.8 249263.44 88440 -1 2206
2208 0 454091.2 249179.47 88520 -1 2207
2209 0 454137.88 249081.7 88600 -1 2208
2210 0 454229.5 249049.27 88680 -1 2209
2211 0 454117.44 248715.62 88760 -1 2210
2212 0 454251.5 248626 88800 -1 2211
2213 0 454386 248535.7 88840 -1 2212
2214 0 454442.22 248456.69 88920 -1 2213
2215 0 454543.06 248447.28 88960 -1 2214
2216 0 454371.4 248599.7 89040 -1 2215
2217 0 454253.5 248582.55 89120 -1 2216
2218 0 454250.5 248526.06 89200 -1 2217
2219 0 454282.72 248488.62 89280 -1 2218
2220 0 454276.44 248573.38 89360 -1 2219
2221 0 454202.56 248597.42 89440 -1 2220
2222 0 454215.5 248544.5 89480 -1 2221
2223 0 454227.6 248491.67 89520 -1 2222
2224 0 454161.66 248592.33 89600 -1 2223
2225 0 454247.56 248634.48 89680 -1 2224
2226 0 454061.38 248632.12 89800 -1 2225
2227 0 454136.28 248861.52 89880 -1 2226
2228 0 454275.12 249168.03 89920 -1 2227
2229 0 454250 248884.47 89960 -1 2228
2230 0 454109.34 248995.92 90040 -1 2229
2231 0 453864 248960.36 90120 -1 2230
2232 0 456125 250425 86240 -1 2178
2233 0 456463 250267 86200 -1 2232
2234 0 456571 250243 86160 -1 2233
2235 0 456547 250347 86000 -1 2234
2236 0 456883 250259 85840 -1 2235
2237 0 456899 250251 85760 -1 2236
2238 0 456939 250283 85600 -1 2237
2239 0 456931 250323 85480 -1 2238
2240 0 456955 250295 85440 -1 2239
2241 0 456903 250307 85400 -1 2240
2242 0 456835 250363 85160 -1 2241
2243 0 456823 250191 84960 -1 2242
2244 0 456835 249999 84920 -1 2243
2245 0 456891 249955 84800 -1 2244
2246 0 456987 249899 84680 -1 2245
2247 0 456158 262677 90640 -1 832
2248 0 456926 262479 90720 -1 2247
2249 0 457354 262331 90840 -1 2248
2250 0 457670 262203 90920 -1 2249
2251 0 457990 262011 91000 -1 2250
2252 0 458522 261631 91040 -1 2251
2253 0 458562 261543 91080 -1 2252
2254 0 458574 261467 91200 -1 2253
2255 0 458596 261479 91320 -1 2254
2256 0 459364 261659 91240 -1 2255
2257 0 459372 261615 91360 -1 2256
2258 0 459484 261511 91480 -1 2257
2259 0 459568 261451 91520 -1 2258
2260 0 460856 261587 91240 -1 2256
2261 0 460784 261591 91360 -1 2260
2262 0 460704 261579 91480 -1 2261
2263 0 460624 261535 91560 -1 2262
2264 0 460620 261339 91640 -1 2263
2265 0 460604 261283 91720 -1 2264
2266 0 460244 261635 91600 -1 2263
2267 0 461238 261617 91160 -1 2260
2268 0 462002 261553 91040 -1 2267
2269 0 462238 261517 90960 -1 2268
2270 0 462842 261025 91040 -1 2269
2271 0 462930 260585 91160 -1 2270
2272 0 463102 260277 91240 -1 2271
2273 0 463162 260029 91400 -1 2272
2274 0 463332 259803 91480 -1 2273
2275 0 463332 259679 91600 -1 2274
2276 0 463368 259587 91640 -1 2275
2277 0 463360 259459 91720 -1 2276
2278 0 463428 259207 91840 -1 2277
2279 0 463448 259059 91920 -1 2278
2280 0 463560 258875 92000 -1 2279
2281 0 463664 258723 92080 -1 2280
2282 0 463564 258591 92160 -1 2281
2283 0 463540 258399 92240 -1 2282
2284 0 463426 258253 92360 -1 2283
2285 0 463362 258161 92440 -1 2284
2286 0 463340.66 258175.67 92480 -1 2285
2287 0 463298 258205 92560 -1 2286
2288 0 463274 258269 92640 -1 2287
2289 0 463240 258397 92720 -1 2288
2290 0 463292 258673 92840 -1 2289
2291 0 463036 258833 92960 -1 2290
2292 0 463004 258825 93040 -1 2291
2293 0 462608 258845 93120 -1 2292
2294 0 463032 258313 93160 -1 2293
2295 0 463168 258257 93280 -1 2294
2296 0 463204 258241 93360 -1 2295
2297 0 463196 258221 93440 -1 2296
2298 0 463257.78 258260.84 93480 -1 2297
2299 0 463323.5 258262.3 93600 -1 2298
2300 0 463406.38 258258.72 93720 -1 2299
2301 0 462304 259021 93040 -1 2293
2302 0 461752 258977 93080 -1 2301
2303 0 461608 258901 93160 -1 2302
2304 0 461512 258705.8 93320 -1 2303
2305 0 461488 258657 93360 -1 2304
2306 0 461782.7 258676.84 93440 -1 2305
2307 0 462264 259001 92960 -1 2301
2308 0 463340 259449 92840 -1 2290
2309 0 463828 259783 92760 -1 2308
2310 0 463988 260015 92640 -1 2309
2311 0 464212 260183 92520 -1 2310
2312 0 464256 260299 92440 -1 2311
2313 0 464240 260399 92360 -1 2312
2314 0 464438 260728 92240 -1 2313
2315 0 464640 260897 92160 -1 2314
2316 0 464720 261061 92080 -1 2315
2317 0 464772 261153 92040 -1 2316
2318 0 458512 261439 91400 -1 2255
2319 0 458414 261405 91480 -1 2318
2320 0 445116.5 266350 90200 -1 548
2321 0 445762.2 265932.53 90360 -1 2320
2322 0 445606.12 265253.62 90520 -1 2321
2323 0 445411.38 264742.97 90320 -1 2322
2324 0 445383.06 264479.75 90120 -1 2323
2325 0 445424.44 264342 90000 -1 2324
2326 0 445164.8 264166.8 89840 -1 2325
2327 0 444609.3 264113.22 90000 -1 2326
2328 0 444629.2 264084 90120 -1 2327
2329 0 444675.9 264124.3 90200 -1 2328
2330 0 444684.66 264154.94 90280 -1 2329
2331 0 445099.62 264123.3 89800 -1 2326
2332 0 444982.25 263961.88 89760 -1 2331
2333 0 444939.06 263923.12 89640 -1 2332
2334 0 444371.7 262903.5 89600 -1 2333
2335 0 444704.62 263092.44 89520 -1 2334
2336 0 444770 263062 89440 -1 2335
2337 0 444778.4 263064.4 89320 -1 2336
2338 0 444784.5 263065.84 89240 -1 2337
2339 0 445065.72 263300.44 89120 -1 2338
2340 0 444303.62 262945 89840 -1 2333
2341 0 444120.88 262897.44 89960 -1 2340
2342 0 444143 262956.5 90000 -1 2341
2343 0 444165.12 263016.47 90040 -1 2342
2344 0 444175 263027.56 90160 -1 2343
2345 0 444246.66 265908.44 90280 -1 2320
2346 0 444436.84 265581.03 90520 -1 2345
2347 0 445195.5 265304.25 90720 -1 2346
2348 0 445070.22 265441.5 90760 -1 2347
2349 0 445171.25 265386.5 90880 -1 2348
2350 0 445205.44 265368.22 90920 -1 2349
2351 0 445263 265295.5 90960 -1 2350
2352 0 445320.56 265222.88 91000 -1 2351
2353 0 445446.56 265127.5 91120 -1 2352
2354 0 445552.72 265098.5 91280 -1 2353
2355 0 445516.9 264895.62 91440 -1 2354
