# Supplementary material for: Connectomics Analysis Reveals First-, Second-, and Third-Order Thermosensory and Hygrosensory Neurons in the Adult Drosophila Brain
Source: Curr Biol. 2020 Aug 17;30(16):3167–3182.e4. doi: 10.1016/j.cub.2020.06.028 (PMC7443704; doi:10.1016/j.cub.2020.06.028)
Supplement: Data S1. Skeletons and Meshes, Related to STAR Methods — marin2020-skeletons contains files describing the morphology of each neuron in this study (in FAFB14 space, .swc format). glomeruli_meshes contains the glomerular meshes (in FAFB14 space, .stl format). neuropil_meshes contains the glomerular meshes (in FAFB14 space, .stl format). [file mmc5.zip › VP_SI/marin2020-skeletons/5400401.swc]

# SWC format file
# based on specifications at http://www.neuronland.org/NLMorphologyConverter/MorphologyFormats/SWC/Spec.html
# Created by nat::write.neuron.swc
# PointNo Label X Y Z Radius Parent 
1 0 435706 253744 21880 -1 -1
2 0 435738 253800 22080 -1 1
3 0 435666 253832 22280 -1 2
4 0 435938 253800 22440 -1 3
5 0 435914 253804 22600 -1 4
6 0 436354 254048 22600 -1 5
7 0 436414 254024 22760 -1 6
8 0 436382 254040 22920 -1 7
9 0 436206 253912 23040 -1 8
10 0 435998 253772 23200 -1 9
11 0 435898 253764 23360 -1 10
12 0 435778 253748 23480 -1 11
13 0 435638 253720 23640 -1 12
14 0 435786 253816 23760 -1 13
15 0 436630 253936 23920 -1 14
16 0 436930 253964 24000 -1 15
17 0 437106 253980 24080 -1 16
18 0 437374 253928 24160 -1 17
19 0 437994 253944 24240 -1 18
20 0 439030 254080 24160 -1 19
21 0 439498 254236 24120 -1 20
22 0 440458 254368 24080 -1 21
23 0 440986 255012 24000 -1 22
24 0 441230 255272 23920 -1 23
25 0 441442 255468 23840 -1 24
26 0 441762 255636 23760 -1 25
27 0 442166 255900 23680 -1 26
28 0 442798 256276 23640 -1 27
29 0 442970 256556 23560 -1 28
30 0 443450 257112 23480 -1 29
31 0 443930 257364 23400 -1 30
32 0 444110 257436 23320 -1 31
33 0 444238 257588 23240 -1 32
34 0 444430 257748 23160 -1 33
35 0 444998 258060 23040 -1 34
36 0 445450 258140 22960 -1 35
37 0 445714 258200 22880 -1 36
38 0 446018 258368 22800 -1 37
39 0 446322 258592 22680 -1 38
40 0 446686 259656 22680 -1 39
41 0 446842 260156 22560 -1 40
42 0 447214 261500 22560 -1 41
43 0 447630 262524 22640 -1 42
44 0 447694 262860 22760 -1 43
45 0 447714 263100 22880 -1 44
46 0 447682 263276 23000 -1 45
47 0 447682 263476 23120 -1 46
48 0 447714 263704 23240 -1 47
49 0 447822 264148 23320 -1 48
50 0 448202 264800 23400 -1 49
51 0 448182 265184 23520 -1 50
52 0 448222 265392 23640 -1 51
53 0 448298 265612 23720 -1 52
54 0 448378 265768 23840 -1 53
55 0 448574 265980 24000 -1 54
56 0 448674 266168 24160 -1 55
57 0 448798 266284 24320 -1 56
58 0 448854 266336 24440 -1 57
59 0 448930 266472 24600 -1 58
60 0 449042 266680 24720 -1 59
61 0 449210 266812 24880 -1 60
62 0 449322 266920 25040 -1 61
63 0 449466 267012 25200 -1 62
64 0 449670 267048 25360 -1 63
65 0 449790 267036 25520 -1 64
66 0 449974 266980 25680 -1 65
67 0 450202 267000 25840 -1 66
68 0 450418 267040 26000 -1 67
69 0 450610 267052 26160 -1 68
70 0 450722 267044 26280 -1 69
71 0 450862 267044 26440 -1 70
72 0 450998 267000 26560 -1 71
73 0 451138 266920 26720 -1 72
74 0 451266 266828 26880 -1 73
75 0 451422 266772 27000 -1 74
76 0 451546 266740 27200 -1 75
77 0 451674 266724 27400 -1 76
78 0 451770 266760 27600 -1 77
79 0 451790 266916 27760 -1 78
80 0 451806 267100 27960 -1 79
81 0 451830 267148 28120 -1 80
82 0 451874 267204 28240 -1 81
83 0 452034 267404 28400 -1 82
84 0 452150 267568 28560 -1 83
85 0 452298 267788 28720 -1 84
86 0 452350 267988 28880 -1 85
87 0 452470 268176 29040 -1 86
88 0 452770 268416 29160 -1 87
89 0 452906 268628 29280 -1 88
90 0 453058 269004 29440 -1 89
91 0 453206 269216 29600 -1 90
92 0 453310 269428 29720 -1 91
93 0 453370 269548 29840 -1 92
94 0 453434 269728 30000 -1 93
95 0 453462 269956 30160 -1 94
96 0 453454 270148 30320 -1 95
97 0 453462 270356 30480 -1 96
98 0 453530 270476 30600 -1 97
99 0 453710 270736 30720 -1 98
100 0 453834 270924 30880 -1 99
101 0 453926 271108 31040 -1 100
102 0 454222 271344 31160 -1 101
103 0 454470 271532 31280 -1 102
104 0 454762 271764 31440 -1 103
105 0 454974 271968 31560 -1 104
106 0 455122 272268 31720 -1 105
107 0 455350 272536 31880 -1 106
108 0 455578 272772 32040 -1 107
109 0 455782 272884 32200 -1 108
110 0 455962 273076 32320 -1 109
111 0 456146 273208 32440 -1 110
112 0 456290 273360 32560 -1 111
113 0 456454 273432 32680 -1 112
114 0 456674 273536 32800 -1 113
115 0 456794 273712 32960 -1 114
116 0 457074 273852 33120 -1 115
117 0 457286 273984 33240 -1 116
118 0 457510 274120 33400 -1 117
119 0 457710 274244 33560 -1 118
120 0 457882 274364 33720 -1 119
121 0 458078 274480 33880 -1 120
122 0 458250 274596 34040 -1 121
123 0 458454 274668 34200 -1 122
124 0 458690 274808 34360 -1 123
125 0 458974 274976 34520 -1 124
126 0 459174 274992 34680 -1 125
127 0 459234 275116 34800 -1 126
128 0 459406 275232 34920 -1 127
129 0 459630 275364 35040 -1 128
130 0 459934 275644 35120 -1 129
131 0 460082 275676 35240 -1 130
132 0 460382 275848 35280 -1 131
133 0 460646 275824 35480 -1 132
134 0 460858 275852 35640 -1 133
135 0 461114 275864 35840 -1 134
136 0 461294 275812 36040 -1 135
137 0 461398 275760 36200 -1 136
138 0 461618 275672 36360 -1 137
139 0 462074 275532 36520 -1 138
140 0 462610 275428 36640 -1 139
141 0 463254 275352 36760 -1 140
142 0 463710 275436 36880 -1 141
143 0 463826 275464 37040 -1 142
144 0 463626 275580 37200 -1 143
145 0 463238 275768 37400 -1 144
146 0 463322 275788 37600 -1 145
147 0 463398 275768 37800 -1 146
148 0 463590 275768 37960 -1 147
149 0 463922 275712 38120 -1 148
150 0 464126 275740 38320 -1 149
151 0 464334 275684 38480 -1 150
152 0 464546 275672 38640 -1 151
153 0 464794 275652 38800 -1 152
154 0 465074 275516 39000 -1 153
155 0 465250 275476 39160 -1 154
156 0 465494 275436 39320 -1 155
157 0 465750 275372 39480 -1 156
158 0 466046 275360 39640 -1 157
159 0 466222 275428 39760 -1 158
160 0 466634 275412 39880 -1 159
161 0 466930 275312 40000 -1 160
162 0 467178 275308 40160 -1 161
163 0 467470 275376 40280 -1 162
164 0 467770 275428 40440 -1 163
165 0 467946 275464 40560 -1 164
166 0 468266 275508 40680 -1 165
167 0 468550 275492 40800 -1 166
168 0 468810 275488 40960 -1 167
169 0 469054 275468 41120 -1 168
170 0 469174 275400 41280 -1 169
171 0 469290 275316 41480 -1 170
172 0 469430 275228 41680 -1 171
173 0 469638 275068 41880 -1 172
174 0 469642 274932 42080 -1 173
175 0 469722 274836 42280 -1 174
176 0 469730 274744 42440 -1 175
177 0 469794 274664 42600 -1 176
178 0 469846 274588 42800 -1 177
179 0 469982 274528 42960 -1 178
180 0 470070 274496 43160 -1 179
181 0 470246 274480 43320 -1 180
182 0 470342 274488 43520 -1 181
183 0 470418 274496 43680 -1 182
184 0 470558 274488 43880 -1 183
185 0 470738 274508 44040 -1 184
186 0 470866 274496 44200 -1 185
187 0 470998 274476 44360 -1 186
188 0 471110 274468 44560 -1 187
189 0 471174 274504 44760 -1 188
190 0 471278 274556 44920 -1 189
191 0 471422 274596 45120 -1 190
192 0 471474 274608 45320 -1 191
193 0 471490 274680 45480 -1 192
194 0 471490 274820 45680 -1 193
195 0 471538 274868 45840 -1 194
196 0 471694 274800 46000 -1 195
197 0 471914 274592 46200 -1 196
198 0 472074 274404 46360 -1 197
199 0 472074 274420 46520 -1 198
200 0 472170 274404 46680 -1 199
201 0 472210 274384 46840 -1 200
202 0 472450 273944 46960 -1 201
203 0 472534 273972 47120 -1 202
204 0 472622 274028 47320 -1 203
205 0 472626 274368 47480 -1 204
206 0 472494 274560 47680 -1 205
207 0 472414 274288 47920 -1 206
208 0 472646 274332 48080 -1 207
209 0 473002 274728 48240 -1 208
210 0 473074 274896 48440 -1 209
211 0 473162 274996 48600 -1 210
212 0 473242 275088 48800 -1 211
213 0 473354 275112 48960 -1 212
214 0 473350 275200 49160 -1 213
215 0 473166 275272 49320 -1 214
216 0 473150 275356 49480 -1 215
217 0 473174 275432 49680 -1 216
218 0 473186 275492 49880 -1 217
219 0 473266 275492 50040 -1 218
220 0 473426 275480 50240 -1 219
221 0 473570 275500 50440 -1 220
222 0 473766 275488 50600 -1 221
223 0 473794 275524 50760 -1 222
224 0 474046 275456 50920 -1 223
225 0 473946 275412 51080 -1 224
226 0 473914 275476 51240 -1 225
227 0 473918 275488 51440 -1 226
228 0 473934 275504 51640 -1 227
229 0 473914 275484 51840 -1 228
230 0 473906 275476 52000 -1 229
231 0 473906 275460 52200 -1 230
232 0 473930 275456 52360 -1 231
233 0 473938 275432 52560 -1 232
234 0 473934 275432 52720 -1 233
235 0 473922 275448 52920 -1 234
236 0 473862 275448 53120 -1 235
237 0 473838 275428 53320 -1 236
238 0 473874 275424 53520 -1 237
239 0 473842 275404 53680 -1 238
240 0 473814 275456 53880 -1 239
241 0 473806 275512 54080 -1 240
242 0 473826 275464 54280 -1 241
243 0 473790 275480 54480 -1 242
244 0 473754 275492 54680 -1 243
245 0 473702 275516 54880 -1 244
246 0 473642 275580 55080 -1 245
247 0 473622 275612 55280 -1 246
248 0 473574 275672 55480 -1 247
249 0 473534 275724 55680 -1 248
250 0 473418 275800 55880 -1 249
251 0 473250 275820 56080 -1 250
252 0 473114 275864 56280 -1 251
253 0 473010 275936 56440 -1 252
254 0 472862 275944 56640 -1 253
255 0 472730 275976 56800 -1 254
256 0 472610 275980 56960 -1 255
257 0 472558 276060 57120 -1 256
258 0 472478 276152 57320 -1 257
259 0 472434 276200 57520 -1 258
260 0 472330 276212 57720 -1 259
261 0 472270 276256 57920 -1 260
262 0 472182 276256 58120 -1 261
263 0 472110 276256 58320 -1 262
264 0 472146 276352 58480 -1 263
265 0 472218 276412 58640 -1 264
266 0 472346 276480 58800 -1 265
267 0 472510 276440 59000 -1 266
268 0 472674 276396 59160 -1 267
269 0 472814 276368 59320 -1 268
270 0 473018 276380 59520 -1 269
271 0 473158 276320 59680 -1 270
272 0 473374 276276 59840 -1 271
273 0 473602 276260 60000 -1 272
274 0 473822 276152 60200 -1 273
275 0 473918 276076 60360 -1 274
276 0 473982 275940 60480 -1 275
277 0 474058 275760 60640 -1 276
278 0 474174 275268 60800 -1 277
279 0 474342 275476 60960 -1 278
280 0 474454 275720 61120 -1 279
281 0 474586 275888 61280 -1 280
282 0 474686 276016 61480 -1 281
283 0 474822 276076 61680 -1 282
284 0 474974 276168 61840 -1 283
285 0 475070 276228 62000 -1 284
286 0 475222 276328 62160 -1 285
287 0 475398 276496 62280 -1 286
288 0 475538 276544 62400 -1 287
289 0 475782 276556 62560 -1 288
290 0 475650 276552 62720 -1 289
291 0 475878 276644 62880 -1 290
292 0 476026 276600 63040 -1 291
293 0 476106 276572 63200 -1 292
294 0 476298 276596 63360 -1 293
295 0 476518 276592 63520 -1 294
296 0 476682 276464 63680 -1 295
297 0 476846 276224 63840 -1 296
298 0 477122 276056 64000 -1 297
299 0 477306 276032 64160 -1 298
300 0 477310 276096 64320 -1 299
301 0 477202 276252 64480 -1 300
302 0 476962 276360 64640 -1 301
303 0 476942 276356 64840 -1 302
304 0 476914 276348 65000 -1 303
305 0 476886 276328 65160 -1 304
306 0 476866 276316 65280 -1 305
307 0 476866 276296 65440 -1 306
308 0 476774 276316 65560 -1 307
309 0 476686 276344 65720 -1 308
310 0 476694 276348 65920 -1 309
311 0 476666 276308 66080 -1 310
312 0 476670 276284 66240 -1 311
313 0 476634 276272 66400 -1 312
314 0 476614 276244 66560 -1 313
315 0 476622 276216 66720 -1 314
316 0 476722 276140 66880 -1 315
317 0 476830 276080 67040 -1 316
318 0 476958 276052 67200 -1 317
319 0 476986 276128 67320 -1 318
320 0 476938 276196 67480 -1 319
321 0 476794 276224 67600 -1 320
322 0 476670 276240 67760 -1 321
323 0 476670 276164 67920 -1 322
324 0 476682 276044 68080 -1 323
325 0 476686 275952 68240 -1 324
326 0 476702 275776 68400 -1 325
327 0 476714 275692 68560 -1 326
328 0 476642 275624 68720 -1 327
329 0 476602 275564 68880 -1 328
330 0 476578 275500 69040 -1 329
331 0 476562 275436 69200 -1 330
332 0 476526 275412 69360 -1 331
333 0 476526 275400 69560 -1 332
334 0 476498 275412 69720 -1 333
335 0 476450 275440 69880 -1 334
336 0 476378 275488 70040 -1 335
337 0 476342 275548 70200 -1 336
338 0 476358 275608 70360 -1 337
339 0 476366 275632 70520 -1 338
340 0 476362 275656 70680 -1 339
341 0 476314 275720 70800 -1 340
342 0 476258 275860 70960 -1 341
343 0 476234 275896 71080 -1 342
344 0 476186 275964 71200 -1 343
345 0 476150 275988 71280 -1 344
346 0 476122 275988 71360 -1 345
347 0 476030 276008 71480 -1 346
348 0 475986 276080 71640 -1 347
349 0 475954 276076 71760 -1 348
350 0 475854 276100 71880 -1 349
351 0 475742 276108 72000 -1 350
352 0 475690 276152 72160 -1 351
353 0 475686 276152 72280 -1 352
354 0 475670 276156 72440 -1 353
355 0 475634 276184 72560 -1 354
356 0 475534 276220 72680 -1 355
357 0 475384.66 276233.34 72760 -1 356
358 0 475314 276252 72880 -1 357
359 0 475270 276284 73000 -1 358
360 0 475242 276360 73120 -1 359
361 0 475199.34 276400 73200 -1 360
362 0 475178 276420 73240 -1 361
363 0 475142 276424 73320 -1 362
364 0 475046 276508 73440 -1 363
365 0 474922 276420 73560 -1 364
366 0 474862 276412 73680 -1 365
367 0 474894 276568 73800 -1 366
368 0 474986 276708 73920 -1 367
369 0 474918 276724 74080 -1 368
370 0 473662 275908 74080 -1 369
371 0 473362 275730.66 74120 -1 370
372 0 472762 275376 74200 -1 371
373 0 471894 275044 74200 -1 372
374 0 470962 274644 74160 -1 373
375 0 470238 274484 74080 -1 374
376 0 469346 274420 74160 -1 375
377 0 468530 274184 74240 -1 376
378 0 468066 273888 74320 -1 377
379 0 468118 273892 74400 -1 378
380 0 467618 273688 74480 -1 379
381 0 467506 273616 74560 -1 380
382 0 467294 273560 74600 -1 381
383 0 467222 273556 74640 -1 382
384 0 467150 273552 74680 -1 383
385 0 466738 273268 74800 -1 384
386 0 466330 273072 74880 -1 385
387 0 466366 273080 75000 -1 386
388 0 466410 273072 75120 -1 387
389 0 466394 273004 75240 -1 388
390 0 466406 272980 75320 -1 389
391 0 466410 272972 75400 -1 390
392 0 466290 272908 75520 -1 391
393 0 466186 272848 75640 -1 392
394 0 466150 272792 75760 -1 393
395 0 466026 272720 75840 -1 394
396 0 466014 272664 75920 -1 395
397 0 466018 272644 76000 -1 396
398 0 466026 272616 76120 -1 397
399 0 466058 272544 76240 -1 398
400 0 465978 272520 76360 -1 399
401 0 465814 272344 76480 -1 400
402 0 465746 272300 76600 -1 401
403 0 465654 272196 76720 -1 402
404 0 465554 272124 76840 -1 403
405 0 465498 272030.66 76920 -1 404
406 0 465470 271984 76960 -1 405
407 0 465430 271962.66 77080 -1 406
408 0 465442 271398.66 77200 -1 407
409 0 465490 271035 77280 -1 408
410 0 465538 270995 77360 -1 409
411 0 465606 270927 77440 -1 410
412 0 465654 270883 77560 -1 411
413 0 465670 270783 77640 -1 412
414 0 465738 270727 77720 -1 413
415 0 465618 270127 77800 -1 414
416 0 465628.66 270145.66 77880 -1 415
417 0 465634 270155 77920 -1 416
418 0 465574 270059 78080 -1 417
419 0 465074 270303 78160 -1 418
420 0 464942 270343 78280 -1 419
421 0 464742 270359 78320 -1 420
422 0 464390 270375 78400 -1 421
423 0 464022 270127 78400 -1 422
424 0 463766 269955 78480 -1 423
425 0 463662 269767 78560 -1 424
426 0 463414 269615 78640 -1 425
427 0 463070 269383 78720 -1 426
428 0 462538 269247 78800 -1 427
429 0 462518 269135 78880 -1 428
430 0 462418 269007 78960 -1 429
431 0 462018 268719 79040 -1 430
432 0 461562 268403 79120 -1 431
433 0 461050 268043 79120 -1 432
434 0 460786 267859 79040 -1 433
435 0 460318 267743 79160 -1 434
436 0 460314 267347 79240 -1 435
437 0 460322 267287 79280 -1 436
438 0 460226 267287 79160 -1 437
439 0 460194 267351 79080 -1 438
440 0 460284.66 267263 79360 -1 437
441 0 460266 267251 79400 -1 440
442 0 460286 267251 79520 -1 441
443 0 460306 267219 79560 -1 442
444 0 460326 267187 79600 -1 443
445 0 460246 267119 79640 -1 444
446 0 460266 267051 79720 -1 445
447 0 460214 266831 79800 -1 446
448 0 459974 266723 79840 -1 447
449 0 459574 266567 79840 -1 448
450 0 459522 266519 79920 -1 449
451 0 459562 266511 80000 -1 450
452 0 459602 266471 80080 -1 451
453 0 459574 266491 80200 -1 452
454 0 458946 266455 80000 -1 451
455 0 458650 266447 80040 -1 454
456 0 458114 266431 80080 -1 455
457 0 457802 266347 80160 -1 456
458 0 457590 266391 80280 -1 457
459 0 457354 266535 80440 -1 458
460 0 456838 266647 80560 -1 459
461 0 455882 266895 80560 -1 460
462 0 455838 266863 80520 -1 461
463 0 455694 266899 80640 -1 461
464 0 455670 266899 80720 -1 463
465 0 455566 266851 80760 -1 464
466 0 455338 266835 80840 -1 465
467 0 455174 266755 80920 -1 466
468 0 454618 266583 80920 -1 467
469 0 454258 266675 81000 -1 468
470 0 454138 266643 81120 -1 469
471 0 454110 266603 81200 -1 470
472 0 454086 266575 81320 -1 471
473 0 454078 266507 81400 -1 472
474 0 454090 266511 81480 -1 473
475 0 454086 266467 81600 -1 474
476 0 454022 266479 81640 -1 475
477 0 453902 266507 81680 -1 476
478 0 453849.38 266531.44 81720 -1 477
479 0 460178 266855 79920 -1 447
480 0 462062 269187 78720 -1 428
481 0 461934 269139 78640 -1 480
482 0 461814 269127 78560 -1 481
483 0 461646 269079 78480 -1 482
484 0 461562 269075 78400 -1 483
485 0 461446 269047 78320 -1 484
486 0 461378 269023 78240 -1 485
487 0 461330 268835 78160 -1 486
488 0 461262 268807 78080 -1 487
489 0 461178 268783 78000 -1 488
490 0 461160 268763 77960 -1 489
491 0 461142 268743 77920 -1 490
492 0 461128.66 268724.34 77840 -1 491
493 0 461122 268715 77800 -1 492
494 0 461050 268587 77720 -1 493
495 0 460942 268527 77640 -1 494
496 0 460866 268499 77560 -1 495
497 0 460806 268463 77480 -1 496
498 0 460722 268431 77400 -1 497
499 0 460546 268391 77320 -1 498
500 0 460070 268303 77240 -1 499
501 0 459314 268355 77240 -1 500
502 0 459074 268307 77320 -1 501
503 0 459054 268295 77360 -1 502
504 0 458674 268207 77200 -1 502
505 0 458150 268031 77120 -1 504
506 0 457938 267951 77080 -1 505
507 0 458448.94 267607.25 77080 -1 506
508 0 458582.88 267572.25 77200 -1 507
509 0 458628.62 267548.12 77280 -1 508
510 0 457726 267871 77040 -1 506
511 0 457634 267823 76960 -1 510
512 0 457454 267775 76880 -1 511
513 0 457294 267803 76800 -1 512
514 0 457266 267823 76720 -1 513
515 0 457166 267863 76680 -1 514
516 0 457170 267847 76600 -1 515
517 0 457094 267911 76480 -1 516
518 0 456966 267923 76360 -1 517
519 0 456910 267991 76240 -1 518
520 0 456874 268027 76200 -1 519
521 0 456812 268053 76160 -1 520
522 0 456750 268079 76120 -1 521
523 0 456686 268119 76040 -1 522
524 0 456746 268079 75920 -1 523
525 0 456734 268067 75840 -1 524
526 0 456722 267999 75760 -1 525
527 0 456710 268031 75720 -1 526
528 0 456726 268023 75680 -1 527
529 0 456718 267979 75600 -1 528
530 0 465858 269675 78200 -1 418
531 0 465922 269519 78280 -1 530
532 0 466102 269247 78360 -1 531
533 0 466146 269123 78440 -1 532
534 0 466306 268907 78520 -1 533
535 0 466434 268855 78600 -1 534
536 0 466454 268727 78680 -1 535
537 0 466466 268715 78760 -1 536
538 0 466386 268643 78840 -1 537
539 0 466206 268663 79000 -1 538
540 0 466002 268571 79120 -1 539
541 0 465754 268347 79200 -1 540
542 0 465718.8 268367 79240 -1 541
543 0 465578 268447 79400 -1 542
544 0 465466 267987 79320 -1 542
545 0 465474 267843 79400 -1 544
546 0 465430 267747 79480 -1 545
547 0 465330 267631 79560 -1 546
548 0 465206 267439 79640 -1 547
549 0 465178 267291 79760 -1 548
550 0 465130 267207 79840 -1 549
551 0 465106 266999 79920 -1 550
552 0 465082 266807 80000 -1 551
553 0 465046 266667 80080 -1 552
554 0 465030 266551 80160 -1 553
555 0 465058 266367 80240 -1 554
556 0 465050 266207 80320 -1 555
557 0 465022 266123 80400 -1 556
558 0 464970 266103 80480 -1 557
559 0 465166 265531 80480 -1 558
560 0 465374 265171 80560 -1 559
561 0 465702 264707 80640 -1 560
562 0 465698 264203 80560 -1 561
563 0 465394 263475 80560 -1 562
564 0 465346 263387 80680 -1 563
565 0 465258 262891 80680 -1 564
566 0 465878 262543 80720 -1 565
567 0 466406 261919 80680 -1 566
568 0 466718 261607 80560 -1 567
569 0 467222 261095 80640 -1 568
570 0 467298 260759 80720 -1 569
571 0 467298 260679 80800 -1 570
572 0 467374 260363 80840 -1 571
573 0 467378 260319 80920 -1 572
574 0 467334 260131 81000 -1 573
575 0 467250 259987 81080 -1 574
576 0 467306 259747 81160 -1 575
577 0 467262 259631 81240 -1 576
578 0 467194 259567 81320 -1 577
579 0 467142 259523 81400 -1 578
580 0 467102 259455 81480 -1 579
581 0 467046 259387 81560 -1 580
582 0 466902 259323 81640 -1 581
583 0 466758 259287 81720 -1 582
584 0 466574 259223 81800 -1 583
585 0 466390 259243 81880 -1 584
586 0 466234 259259 81960 -1 585
587 0 466074 259287 82120 -1 586
588 0 465958 259319 82240 -1 587
589 0 465834 259387 82280 -1 588
590 0 465806 259419 82400 -1 589
591 0 465790 259403 82480 -1 590
592 0 465762 259443 82560 -1 591
593 0 465774 259423 82680 -1 592
594 0 465734 259475 82800 -1 593
595 0 465731.34 259504.33 82880 -1 594
596 0 465730 259519 82920 -1 595
597 0 465714 259583 83000 -1 596
598 0 465826 259639 83120 -1 597
599 0 465854 259623 83200 -1 598
600 0 465926 259635 83280 -1 599
601 0 465918 259467 83400 -1 600
602 0 465934 259411 83520 -1 601
603 0 465950 259291 83600 -1 602
604 0 465994 259271 83640 -1 603
605 0 465274 263424.34 80800 -1 564
606 0 465042 263240.34 80920 -1 605
607 0 464802 263088.34 81000 -1 606
608 0 464746 262984.34 81120 -1 607
609 0 464354 262860.34 81200 -1 608
610 0 464271.34 262886.66 81280 -1 609
611 0 464230 262900.34 81320 -1 610
612 0 464218 262920.34 81400 -1 611
613 0 464138 262972.34 81520 -1 612
614 0 465482 263375 80440 -1 563
615 0 465510 263383 80360 -1 614
616 0 465606 263367 80320 -1 615
617 0 465422 272338.66 77160 -1 407
618 0 465494 272266.66 77240 -1 617
619 0 474818 276716 74160 -1 369
620 0 474506 276420 74280 -1 619
621 0 474534 276440 74360 -1 620
622 0 474430 276324 74480 -1 621
623 0 474478 276332 74640 -1 622
624 0 474530 276320 74800 -1 623
625 0 474634 276252 74960 -1 624
626 0 474698 276176 75080 -1 625
627 0 474702 276096 75200 -1 626
628 0 474694 276008 75360 -1 627
629 0 474710 275972 75520 -1 628
630 0 474750 275988 75680 -1 629
631 0 474874 276008 75800 -1 630
632 0 474986 276032 75920 -1 631
633 0 475178 276004 76040 -1 632
634 0 475238 275992 76200 -1 633
635 0 475314 275984 76360 -1 634
636 0 475362 275984 76520 -1 635
637 0 475414 275972 76680 -1 636
638 0 475462 275984 76800 -1 637
639 0 475506 276028 76920 -1 638
640 0 475514 276068 77000 -1 639
641 0 475626 275996 77080 -1 640
642 0 475662 275944 77160 -1 641
643 0 475690 275892 77240 -1 642
644 0 475690 275892 77280 -1 643
645 0 475682 275900 77360 -1 644
646 0 475706 275856 77400 -1 645
647 0 475730 275912 77520 -1 646
648 0 475786 275876 77640 -1 647
649 0 475718 275820 77720 -1 648
650 0 475802 275736 77880 -1 649
651 0 475926 275664 77920 -1 650
652 0 475958 275644 77960 -1 651
653 0 476026 275688 78040 -1 652
654 0 476102 275720 78160 -1 653
655 0 476094 275724 78280 -1 654
656 0 476110 275724 78440 -1 655
657 0 476154 275700 78560 -1 656
658 0 476138 275688 78720 -1 657
659 0 476146 275636 78760 -1 658
660 0 476122 275664 78840 -1 659
661 0 476050 275636 78920 -1 660
662 0 476014 275692 79040 -1 661
663 0 475914 275728 79160 -1 662
664 0 475806 275772 79280 -1 663
665 0 475790 275756 79400 -1 664
666 0 475746 275752 79440 -1 665
667 0 475747.34 275724 79480 -1 666
668 0 475750 275668 79560 -1 667
669 0 475766 275694 79600 -1 668
670 0 475782 275720 79640 -1 669
671 0 475714 275764 79720 -1 670
672 0 475766 275780 79840 -1 671
673 0 475942 275856 79960 -1 672
674 0 476002 275856 80040 -1 673
675 0 476006 275852 80200 -1 674
676 0 475962 275844 80360 -1 675
677 0 475890 275784 80480 -1 676
678 0 475898 275644 80600 -1 677
679 0 475918 275588 80720 -1 678
680 0 475842 275612 80800 -1 679
681 0 475810 275596 80920 -1 680
682 0 475670 275432 81080 -1 681
683 0 475674 275416 81200 -1 682
684 0 475614 275352 81320 -1 683
685 0 475446 275152 81440 -1 684
686 0 475448.66 275133.34 81480 -1 685
687 0 475454 275096 81560 -1 686
688 0 475486 275096 81640 -1 687
689 0 475466 274976 81760 -1 688
690 0 475494 274920 81920 -1 689
691 0 475486 274856 82000 -1 690
692 0 475498 274872 82040 -1 691
693 0 475558 274864 82160 -1 692
694 0 475566 274860 82240 -1 693
695 0 475630 274760 82360 -1 694
696 0 475726 274648 82480 -1 695
697 0 475786 274448 82600 -1 696
698 0 475922 274124 82720 -1 697
699 0 475846 273812 82840 -1 698
700 0 475618 273500 82920 -1 699
701 0 475578 273412 83000 -1 700
702 0 475578 273412 83040 -1 701
703 0 475578 273412 83080 -1 702
704 0 475542 273384 83160 -1 703
705 0 475506 273376 83280 -1 704
706 0 475362 273336 83360 -1 705
707 0 475182 273268 83480 -1 706
708 0 474962 273220 83600 -1 707
709 0 474846 273064 83720 -1 708
710 0 474614 272916 83800 -1 709
711 0 474246 272716 83800 -1 710
712 0 474222 272580 83880 -1 711
713 0 474214 272400 84000 -1 712
714 0 474210 272264 84080 -1 713
715 0 474110 272156 84200 -1 714
716 0 474038 272000 84280 -1 715
717 0 474034 271908 84400 -1 716
718 0 474026 271836 84520 -1 717
719 0 474010 271688 84640 -1 718
720 0 474074 271696 84680 -1 719
721 0 474086 271724 84760 -1 720
722 0 474074 271748 84800 -1 721
723 0 474074 271692 84920 -1 722
724 0 474046 271668 85000 -1 723
725 0 474022 271620 85040 -1 724
726 0 474022 271624 85080 -1 725
727 0 474022 271628 85120 -1 726
728 0 473954 271680 85240 -1 727
729 0 473910 271652 85320 -1 728
730 0 473922 271600 85400 -1 729
731 0 473850 271536 85480 -1 730
732 0 473798 271544 85560 -1 731
733 0 473210 271664 85640 -1 732
734 0 472762 271556 85720 -1 733
735 0 472610 271500 85800 -1 734
736 0 472534 271504 85880 -1 735
737 0 472426 271472 85960 -1 736
738 0 472382 271460 86040 -1 737
739 0 472242 271292 86120 -1 738
740 0 472234 271200 86200 -1 739
741 0 472260 271138 86240 -1 740
742 0 472286 271076 86280 -1 741
743 0 472254 270828 86360 -1 742
744 0 472242 270728 86440 -1 743
745 0 472238 270580 86520 -1 744
746 0 472286 270292 86600 -1 745
747 0 472362 270120 86680 -1 746
748 0 472362 269968 86760 -1 747
749 0 472402 269804 86840 -1 748
750 0 472442 269704 86920 -1 749
751 0 472762 269016 87000 -1 750
752 0 472868 268846 87040 -1 751
753 0 472974 268676 87080 -1 752
754 0 472974 268744 87160 -1 753
755 0 472998 268832 87280 -1 754
756 0 473070 268748 87400 -1 755
757 0 473086 268644 87520 -1 756
758 0 473106 268520 87640 -1 757
759 0 473094 268424 87760 -1 758
760 0 473114 268352 87920 -1 759
761 0 473322 268124 87160 -1 753
762 0 473518 267516 87080 -1 761
763 0 473766 266824 87120 -1 762
764 0 473658 266112 87120 -1 763
765 0 473206 265512 87040 -1 764
766 0 473118 265588 86920 -1 765
767 0 473122 265618 86880 -1 766
768 0 473126 265648 86840 -1 767
769 0 473114 265620 86800 -1 767
770 0 473082 265472 86720 -1 769
771 0 473070 265424 86680 -1 770
772 0 473058 265376 86640 -1 771
773 0 473006 265276 86560 -1 772
774 0 472890 265304 86480 -1 773
775 0 472926 265330 86440 -1 774
776 0 472962 265356 86400 -1 775
777 0 472946 265400 86320 -1 776
778 0 472982 265424 86240 -1 777
779 0 472990 265484 86160 -1 778
780 0 472986 265568 86080 -1 779
781 0 472982 265692 86000 -1 780
782 0 472946 265768 85880 -1 781
783 0 472824 268918 86920 -1 752
784 0 472748 268994 86880 -1 783
785 0 472732 268994 86760 -1 784
786 0 472428 271206 85720 -1 735
787 0 472540 271178 85600 -1 786
788 0 472552 271242 85520 -1 787
789 0 472596 271210 85440 -1 788
790 0 472564 271254 85360 -1 789
791 0 474654 273212 83840 -1 709
792 0 474506 273180 83960 -1 791
793 0 474482 273116 84040 -1 792
794 0 474470 273068 84160 -1 793
795 0 474482 273052 84280 -1 794
796 0 474487.06 273005.6 84320 -1 795
797 0 474486 273120 84400 -1 796
798 0 474386 273176 84520 -1 797
799 0 474374 273228 84600 -1 798
800 0 474322 273268 84680 -1 799
801 0 474290 273388 84800 -1 800
802 0 474282 273440 84880 -1 801
803 0 474274 273544 84960 -1 802
804 0 474298 273632 85040 -1 803
805 0 474298 273740 85120 -1 804
806 0 474254 273848 85200 -1 805
807 0 474266 273904 85280 -1 806
808 0 473878 274104 85400 -1 807
809 0 473910 274124 85480 -1 808
810 0 473898 274216 85600 -1 809
811 0 473882 274304 85720 -1 810
812 0 473910 274360 85800 -1 811
813 0 473890 274400 85880 -1 812
814 0 473846 274456 86000 -1 813
815 0 473626 274396 86080 -1 814
816 0 473434 274344 86160 -1 815
817 0 473542 274544 86240 -1 816
818 0 473554 274524 86280 -1 817
819 0 473486 274488 86400 -1 818
820 0 473126 274072 86240 -1 816
821 0 473018 273988 86320 -1 820
822 0 473002 273920 86360 -1 821
823 0 473034 273840 86440 -1 822
824 0 475458 273448 82880 -1 700
825 0 475222 273328 82800 -1 824
826 0 475150 273120 82720 -1 825
827 0 475078 272912 82640 -1 826
828 0 475006 272760 82560 -1 827
829 0 474906 272628 82480 -1 828
830 0 474730 272492 82400 -1 829
831 0 474474 272444 82320 -1 830
832 0 474246 272440 82240 -1 831
833 0 474070 272460 82160 -1 832
834 0 473870 272504 82080 -1 833
835 0 473738 272444 81960 -1 834
836 0 473546 272392 81880 -1 835
837 0 473338 272284 81760 -1 836
838 0 473038 272212 81640 -1 837
839 0 472830 272156 81520 -1 838
840 0 472530 272164 81400 -1 839
841 0 472530 272176 81360 -1 840
842 0 472390 272196 81280 -1 841
843 0 472334 272156 81240 -1 842
844 0 472226 272140 81120 -1 843
845 0 472054 272056 80960 -1 844
846 0 471970 272072 80800 -1 845
847 0 471904 272078 80760 -1 846
848 0 471838 272084 80720 -1 847
849 0 470978 271732 80560 -1 848
850 0 470410 271228 80640 -1 849
851 0 470002 271008 80720 -1 850
852 0 469938 270948 80800 -1 851
853 0 469826 270748 80880 -1 852
854 0 469718 270612 80960 -1 853
855 0 469666 270504 81040 -1 854
856 0 469626 270364 81120 -1 855
857 0 469506 270208 81200 -1 856
858 0 469310 270016 81280 -1 857
859 0 469150 269880 81360 -1 858
860 0 469166 269904 81440 -1 859
861 0 469150 269848 81520 -1 860
862 0 469018 269572 81680 -1 861
863 0 469046 269484 81800 -1 862
864 0 469142 269272 81920 -1 863
865 0 469174 269148 82080 -1 864
866 0 469218 269108 82240 -1 865
867 0 469242 269032 82360 -1 866
868 0 469274 268956 82480 -1 867
869 0 469254 268928 82640 -1 868
870 0 469274 268760 82800 -1 869
871 0 469302 268684 82960 -1 870
872 0 469126 268116 83040 -1 871
873 0 469134 267976 83120 -1 872
874 0 469014 267872 83200 -1 873
875 0 468950 267732 83280 -1 874
876 0 468942 267624 83360 -1 875
877 0 469174 267248 83440 -1 876
878 0 469174 267248 83360 -1 877
879 0 469262 266824 83280 -1 878
880 0 469450 266404 83160 -1 879
881 0 469890 266252 83280 -1 880
882 0 470190 265904 83360 -1 881
883 0 470222 265584 83480 -1 882
884 0 470126 265472 83520 -1 883
885 0 470054 265196 83640 -1 884
886 0 470034 264964 83760 -1 885
887 0 470042 264764 83880 -1 886
888 0 470118 264492 84000 -1 887
889 0 470242 264180 84080 -1 888
890 0 470422 263968 84160 -1 889
891 0 470474 263784 84240 -1 890
892 0 470530 263636 84320 -1 891
893 0 470610 263504 84400 -1 892
894 0 470730 263136 84480 -1 893
895 0 471027.8 262718 84520 -1 894
896 0 470986 262084 84600 -1 895
897 0 471170 261892 84720 -1 896
898 0 471290 261696 84800 -1 897
899 0 471418 261360 84880 -1 898
900 0 471658 261000 84960 -1 899
901 0 471942 260704 85040 -1 900
902 0 472494 259624 85120 -1 901
903 0 473058 258900 85080 -1 902
904 0 473646 257708 85080 -1 903
905 0 473730 257560 85160 -1 904
906 0 473858 257036 85040 -1 905
907 0 473270 256720 84960 -1 906
908 0 472890 256648 84920 -1 907
909 0 472566 256524 84960 -1 908
910 0 472310 256276 85000 -1 909
911 0 471910 256064 85040 -1 910
912 0 471562 255880 85120 -1 911
913 0 471414 255768 85200 -1 912
914 0 471250 255620 85320 -1 913
915 0 471170 255496 85400 -1 914
916 0 471202 255428 85480 -1 915
917 0 471110 255292 85560 -1 916
918 0 471192 254944 85600 -1 917
919 0 471274 254596 85640 -1 918
920 0 471258 254512 85520 -1 919
921 0 471222 254412 85440 -1 920
922 0 471306 254264 85680 -1 919
923 0 471304 253760 85720 -1 922
924 0 471306 253764 85600 -1 923
925 0 471330 253780 85520 -1 924
926 0 471302 253256 85760 -1 923
927 0 471362 252864 85840 -1 926
928 0 471342 252836 85880 -1 927
929 0 471274 252988 85960 -1 928
930 0 471234 253056 86040 -1 929
931 0 471173.44 253076.02 86080 -1 930
932 0 471142 252916 86160 -1 931
933 0 471114 252920 86200 -1 932
934 0 471086 252960 86280 -1 933
935 0 471102 255376 85640 -1 917
936 0 470790 255376 85680 -1 935
937 0 470754 255372 85760 -1 936
938 0 470762 255292 85840 -1 937
939 0 470766 255252 85880 -1 938
940 0 474294 256712 84920 -1 906
941 0 474822 256140 84960 -1 940
942 0 475118 255672 84840 -1 941
943 0 475238 255456 84800 -1 942
944 0 475274 255256 84880 -1 943
945 0 475198 255124 84960 -1 944
946 0 475278 254916 85040 -1 945
947 0 475298 254764 85160 -1 946
948 0 475330 254484 85280 -1 947
949 0 475370 254484 85320 -1 948
950 0 475406 254356 85480 -1 949
951 0 475400 254357 85520 -1 950
952 0 475394 254358 85560 -1 951
953 0 475382 254360 85640 -1 952
954 0 475262 254408 85720 -1 953
955 0 475518 254172 85560 -1 951
956 0 475526 253948 85600 -1 955
957 0 475610 253728 85640 -1 956
958 0 475650 253644 85720 -1 957
959 0 475874 253168 85720 -1 958
960 0 476182 252636 85800 -1 959
961 0 476570 252164 85760 -1 960
962 0 476734 251984 85720 -1 961
963 0 477054 251724 85680 -1 962
964 0 477638 251064 85640 -1 963
965 0 477958 250872 85560 -1 964
966 0 478002 250808 85480 -1 965
967 0 478186 250756 85400 -1 966
968 0 478610 250740 85320 -1 967
969 0 479234 250660 85280 -1 968
970 0 480222 250796 85280 -1 969
971 0 480190 250776 85360 -1 970
972 0 480174 250748 85400 -1 971
973 0 480522 250912 85200 -1 970
974 0 479566 250528 85200 -1 969
975 0 479670 250436 85120 -1 974
976 0 479802 250400 85040 -1 975
977 0 477946 250936 85760 -1 964
978 0 477930 250740 85840 -1 977
979 0 477966 250860 85920 -1 978
980 0 477938 250824 86000 -1 979
981 0 477026 251700 85600 -1 963
982 0 476954 251804 85520 -1 981
983 0 477034 251732 85440 -1 982
984 0 477070 251696 85400 -1 983
985 0 477242 251560 85320 -1 984
986 0 477243.34 251549.33 85280 -1 985
987 0 477246 251528 85200 -1 986
988 0 475834 253136 85680 -1 959
989 0 475826 253124 85640 -1 988
990 0 473842.2 257163.08 85400 -1 906
991 0 473804.38 257109.64 85600 -1 990
992 0 469474 269072 83040 -1 871
993 0 469706 269244 83200 -1 992
994 0 469874 269352 83320 -1 993
995 0 469954 269432 83440 -1 994
996 0 470066 269388 83520 -1 995
997 0 470122 269476 83640 -1 996
998 0 469818 269968 83640 -1 997
999 0 469610 270092 83560 -1 998
1000 0 469102 270648 83520 -1 999
1001 0 468690 270864 83640 -1 1000
1002 0 468498 270912 83720 -1 1001
1003 0 468406 270908 83760 -1 1002
1004 0 468326 270944 83840 -1 1003
1005 0 468178 271196 83920 -1 1004
1006 0 468150 271244 84000 -1 1005
1007 0 468182 271248 84120 -1 1006
1008 0 468238 271276 84240 -1 1007
1009 0 468262 271324 84320 -1 1008
1010 0 468310 271352 84400 -1 1009
1011 0 468390 271324 84480 -1 1010
1012 0 468386 271328 84560 -1 1011
1013 0 468418 271336 84640 -1 1012
1014 0 468518 271356 84760 -1 1013
1015 0 468574 271328 84880 -1 1014
1016 0 468574 271328 85000 -1 1015
1017 0 468642 271336 85080 -1 1016
1018 0 468606 271368 85200 -1 1017
1019 0 468654 271388 85280 -1 1018
1020 0 468770 271400 85400 -1 1019
1021 0 468834 271396 85480 -1 1020
1022 0 468810 271424 85560 -1 1021
1023 0 468858 271444 85680 -1 1022
1024 0 468874 271464 85760 -1 1023
1025 0 468878 271568 85880 -1 1024
1026 0 468898 271556 86000 -1 1025
1027 0 468908.66 271484 86080 -1 1026
1028 0 468914 271448 86120 -1 1027
1029 0 468870 271344 86240 -1 1028
1030 0 468842 271264 86360 -1 1029
1031 0 468722 271236 86480 -1 1030
1032 0 468626 271230.66 86560 -1 1031
1033 0 468578 271228 86600 -1 1032
1034 0 468450 271216 86680 -1 1033
1035 0 468350 271166.66 86800 -1 1034
1036 0 468330 271166.66 86840 -1 1035
1037 0 468290 271182.66 86920 -1 1036
1038 0 468414 271054.66 87000 -1 1037
1039 0 468430 270910.66 87080 -1 1038
1040 0 468330 270618.66 87160 -1 1039
1041 0 468162 270570.66 87240 -1 1040
1042 0 468066 270502.66 87320 -1 1041
1043 0 468110 270462.66 87440 -1 1042
1044 0 468058 270390.66 87560 -1 1043
1045 0 468002 270294.66 87680 -1 1044
1046 0 468014 270226.66 87800 -1 1045
1047 0 467938 270162.66 87880 -1 1046
1048 0 467870 270130.66 88000 -1 1047
1049 0 467874 270062.66 88120 -1 1048
1050 0 467882 269982.66 88240 -1 1049
1051 0 467602 269746.66 88320 -1 1050
1052 0 467526 269558.66 88440 -1 1051
1053 0 467330 269354.66 88520 -1 1052
1054 0 467114 269070.66 88640 -1 1053
1055 0 466834 269446.66 88760 -1 1054
1056 0 465826 269462.66 88760 -1 1055
1057 0 465998 269094.66 88640 -1 1056
1058 0 466018 269154.66 88560 -1 1057
1059 0 465926 269354.66 88480 -1 1058
1060 0 465838 269526.66 88440 -1 1059
1061 0 465822 269502.66 88320 -1 1060
1062 0 470290 269236 83680 -1 997
1063 0 470350 269208 83760 -1 1062
1064 0 470318 269268 83800 -1 1063
1065 0 470234 269268 83880 -1 1064
