# Supplementary material for: Connectomics Analysis Reveals First-, Second-, and Third-Order Thermosensory and Hygrosensory Neurons in the Adult Drosophila Brain
Source: Curr Biol. 2020 Aug 17;30(16):3167–3182.e4. doi: 10.1016/j.cub.2020.06.028 (PMC7443704; doi:10.1016/j.cub.2020.06.028)
Supplement: Data S1. Skeletons and Meshes, Related to STAR Methods — marin2020-skeletons contains files describing the morphology of each neuron in this study (in FAFB14 space, .swc format). glomeruli_meshes contains the glomerular meshes (in FAFB14 space, .stl format). neuropil_meshes contains the glomerular meshes (in FAFB14 space, .stl format). [file mmc5.zip › VP_SI/marin2020-skeletons/8715672.swc]

# SWC format file
# based on specifications at http://www.neuronland.org/NLMorphologyConverter/MorphologyFormats/SWC/Spec.html
# Created by nat::write.neuron.swc
# PointNo Label X Y Z Radius Parent 
1 0 430442.56 319238.75 141800 2531 -1
2 0 430442.34 319238.8 141640 -1 1
3 0 430446.28 319236.22 141440 -1 2
4 0 430456.4 319237.12 141280 -1 3
5 0 430444 319226 141120 -1 4
6 0 430453.97 319278.38 140960 -1 5
7 0 430442.1 319238.7 140800 -1 6
8 0 430456.84 319230.1 140640 -1 7
9 0 430460.16 319230 140440 -1 8
10 0 430420.47 319073.72 140240 -1 9
11 0 430432.47 318920 140040 -1 10
12 0 430335.72 318786.84 139880 -1 11
13 0 430349.44 318520.7 139680 -1 12
14 0 430377.88 318222.97 139440 -1 13
15 0 430463.4 318266.56 139200 -1 14
16 0 430392.03 318232.2 139040 -1 15
17 0 430676.28 318677.3 138840 -1 16
18 0 430649 318785.16 138400 -1 17
19 0 431655.6 319743.62 138400 -1 18
20 0 432145.5 320998.88 138400 -1 19
21 0 433508.4 321649.7 138400 -1 20
22 0 434187.2 322108.38 138400 -1 21
23 0 434242.3 322693.3 138400 -1 22
24 0 433944.9 323607.9 138400 -1 23
25 0 433927.12 324466.8 138520 -1 24
26 0 434119.8 324908.12 138200 -1 25
27 0 433880.03 325277.16 138200 -1 26
28 0 434571.28 325775.7 138200 -1 27
29 0 435212 325975.72 138200 -1 28
30 0 435781.88 326579.25 138200 -1 29
31 0 436470.2 326638.84 138200 -1 30
32 0 437013.9 326521.9 138200 -1 31
33 0 437673 326172 138200 -1 32
34 0 438021.06 325904.88 138280 -1 33
35 0 438560.47 325787.7 138400 -1 34
36 0 438886.44 325684.06 138560 -1 35
37 0 439554.16 325457.34 138480 -1 36
38 0 440389.97 325118.97 138480 -1 37
39 0 441581.53 324753.72 138480 -1 38
40 0 442271.06 324827.4 138400 -1 39
41 0 442981.2 324806.12 138320 -1 40
42 0 443472.97 324768.4 138200 -1 41
43 0 444234.28 324782.44 138080 -1 42
44 0 444411.16 324782.44 138000 -1 43
45 0 445571.62 324568.56 137880 -1 44
46 0 446223.16 324430.8 137960 -1 45
47 0 447162.9 324219.62 137960 -1 46
48 0 447832.34 324082.56 137880 -1 47
49 0 448552.2 324024.5 137840 -1 48
50 0 449476.66 323910.25 137800 -1 49
51 0 449887.2 323775.22 137880 -1 50
52 0 450596.2 323503.3 137880 -1 51
53 0 451547.47 323116.03 137920 -1 52
54 0 452398.84 322607.66 137920 -1 53
55 0 452907.44 322531.1 137840 -1 54
56 0 453511.78 322303.1 137840 -1 55
57 0 453803 322095.78 137680 -1 56
58 0 453865.7 322111.94 137520 -1 57
59 0 453912.2 322204.88 137320 -1 58
60 0 454387.66 321799.2 137320 -1 59
61 0 454791.12 321685 137200 -1 60
62 0 455188.4 321555.56 137080 -1 61
63 0 455712.75 321336.72 136960 -1 62
64 0 456057.06 321244.7 136840 -1 63
65 0 456223.97 321139.44 136720 -1 64
66 0 456959.6 320749.7 136680 -1 65
67 0 457716.7 320518.1 136680 -1 66
68 0 458455.4 320524.7 136600 -1 67
69 0 458668.62 320502.16 136520 -1 68
70 0 459194.16 320469.5 136480 -1 69
71 0 459809.12 320276.34 136520 -1 70
72 0 460287.12 320251.1 136600 -1 71
73 0 460553.84 320118.66 136800 -1 72
74 0 461587.22 319521.2 136800 -1 73
75 0 462404.97 319199.16 136760 -1 74
76 0 463084.53 318979.1 136760 -1 75
77 0 463484.34 319010.78 136760 -1 76
78 0 463982 318722.94 136840 -1 77
79 0 464562.88 318330.16 136880 -1 78
80 0 465688.22 317747.16 136840 -1 79
81 0 466220.75 317488 136880 -1 80
82 0 466894.8 317118.66 136920 -1 81
83 0 467993.6 316660.3 136840 -1 82
84 0 468658.84 316001.4 136760 -1 83
85 0 469480.5 315751.7 136720 -1 84
86 0 469935.9 315491.5 136720 -1 85
87 0 470539.22 315247.2 136720 -1 86
88 0 471318.53 314996.66 136720 -1 87
89 0 471818.2 314443.47 136800 -1 88
90 0 472156.2 314155.22 136880 -1 89
91 0 472539.1 314030.16 136800 -1 90
92 0 472997.28 314155.47 136720 -1 91
93 0 473229.6 314172.28 136680 -1 92
94 0 473846 314114.16 136520 -1 93
95 0 474377.2 313749.53 136360 -1 94
96 0 474803.47 313677.56 136240 -1 95
97 0 475481.97 313413.16 136240 -1 96
98 0 476066.8 313382.22 136120 -1 97
99 0 476426.06 312950.72 136120 -1 98
100 0 477184.66 312564.22 136120 -1 99
101 0 477797.94 312174.97 136120 -1 100
102 0 478125.97 311725.3 136040 -1 101
103 0 478401.3 311580.22 135920 -1 102
104 0 478742.16 311529.6 135840 -1 103
105 0 479384.25 311284.75 135720 -1 104
106 0 479748.12 310908.4 135600 -1 105
107 0 479881.66 310347.16 135440 -1 106
108 0 479877.72 310327.62 135280 -1 107
109 0 479980.72 310360.3 135160 -1 108
110 0 480648.53 310274.2 135160 -1 109
111 0 480844.9 309670.5 135160 -1 110
112 0 481063.7 309605.06 135040 -1 111
113 0 481166.22 309552.8 134920 -1 112
114 0 481427.25 309389.56 134800 -1 113
115 0 481903.3 309175.53 134640 -1 114
116 0 482163.03 308736.2 134640 -1 115
117 0 482726.16 308205.12 134680 -1 116
118 0 483479.16 307607.97 134600 -1 117
119 0 484271.3 306804.06 134600 -1 118
120 0 484455.47 306727.47 134480 -1 119
121 0 484849.56 306059.72 134480 -1 120
122 0 484978.88 305817.06 134720 -1 121
123 0 485443.6 305624.78 134840 -1 122
124 0 485570.7 305839.66 134960 -1 123
125 0 486423.16 305413.62 135040 -1 124
126 0 487403.56 304807.22 135120 -1 125
127 0 488104.75 304419.6 135160 -1 126
128 0 488819.28 304252.78 135040 -1 127
129 0 489611.22 303972.97 135040 -1 128
130 0 490379.06 303343.34 135040 -1 129
131 0 490721.1 303077.22 134960 -1 130
132 0 490939.6 302912.9 135000 -1 131
133 0 491038.72 302847.7 135040 -1 132
134 0 490971.53 302711.84 135120 -1 133
135 0 491132.44 302621.56 135240 -1 134
136 0 491334.38 302521.88 135360 -1 135
137 0 491483.66 302435.7 135480 -1 136
138 0 491757.88 302325.22 135600 -1 137
139 0 492281.38 301923.53 135760 -1 138
140 0 492769.38 301619.6 135760 -1 139
141 0 493269.8 301539.62 135920 -1 140
142 0 493385.28 301547.94 135760 -1 141
143 0 493580.4 301702.8 135640 -1 142
144 0 493749.2 301696.3 135760 -1 143
145 0 493806.28 301546.44 135880 -1 144
146 0 493894.8 301375.72 136040 -1 145
147 0 493976.78 301112.94 136160 -1 146
148 0 494412.6 300601 136280 -1 147
149 0 495341.78 300382.28 136320 -1 148
150 0 496122.78 299943.56 136320 -1 149
151 0 496671.53 299731.5 136360 -1 150
152 0 497585.5 299764.7 136400 -1 151
153 0 497785.8 299729.6 136440 -1 152
154 0 498171.44 299679.12 136560 -1 153
155 0 499153.2 299496.1 136640 -1 154
156 0 499604.5 299092.28 136640 -1 155
157 0 500183.5 298976.16 136640 -1 156
158 0 500550.78 299056 136640 -1 157
159 0 500624.5 299144.38 136520 -1 158
160 0 500825.5 299121.44 136400 -1 159
161 0 500997.94 299061.22 136280 -1 160
162 0 501491.62 298728.34 136200 -1 161
163 0 501989.78 298490.16 136240 -1 162
164 0 502453.8 298249.47 136240 -1 163
165 0 503000.44 298105.97 136320 -1 164
166 0 503505.06 297669.66 136400 -1 165
167 0 503797.72 297558.28 136480 -1 166
168 0 504580.53 297115.56 136600 -1 167
169 0 504740.12 296515.3 136680 -1 168
170 0 504839.03 296205.38 136760 -1 169
171 0 504924.97 295969.53 136920 -1 170
172 0 505100.2 295808.44 137040 -1 171
173 0 505301.78 295669.8 137160 -1 172
174 0 505635.16 295401.34 137320 -1 173
175 0 505956.2 295208 137440 -1 174
176 0 506254.8 294993.44 137560 -1 175
177 0 506642.16 294912.6 137720 -1 176
178 0 506928.6 294825.5 137840 -1 177
179 0 507268.53 294749.97 138000 -1 178
180 0 507360.16 294634.53 138160 -1 179
181 0 507623.97 294547.78 138280 -1 180
182 0 508000.47 294478.53 138440 -1 181
183 0 508280.47 294518.75 138560 -1 182
184 0 508488.2 294626.6 138640 -1 183
185 0 508956.94 294673.78 138880 -1 184
186 0 509197.88 294712.1 139040 -1 185
187 0 509468.1 294721.1 139160 -1 186
188 0 509764.22 294702.84 139320 -1 187
189 0 510027.56 294758 139440 -1 188
190 0 510195.16 294889.53 139600 -1 189
191 0 510422.6 294954.38 139760 -1 190
192 0 510714.47 295031.6 139960 -1 191
193 0 510910.5 295042.75 140080 -1 192
194 0 511112.53 294974.2 140280 -1 193
195 0 511746.34 294738.34 140400 -1 194
196 0 512410.8 294898.7 140400 -1 195
197 0 512624.47 294959.7 140480 -1 196
198 0 512911.03 295090.47 140560 -1 197
199 0 513531.72 294799.12 140680 -1 198
200 0 514242.94 294744.1 140720 -1 199
201 0 514579.9 294741.1 140880 -1 200
202 0 515379.97 294737.5 141000 -1 201
203 0 515784.66 294743.16 141080 -1 202
204 0 515780.62 294866.88 141320 -1 203
205 0 516055.75 294858.56 141520 -1 204
206 0 516219.25 295016.25 141680 -1 205
207 0 516433.16 295306.8 141840 -1 206
208 0 517161.16 295471.16 141920 -1 207
209 0 517835.28 295511.3 142000 -1 208
210 0 518234.88 295366.8 142000 -1 209
211 0 518508.16 295346.72 142120 -1 210
212 0 518844.97 295641.56 142280 -1 211
213 0 519456.1 295835.06 142240 -1 212
214 0 520091.97 295824.6 142240 -1 213
215 0 520633.88 296225.03 142240 -1 214
216 0 520995.88 296520.84 142320 -1 215
217 0 521623.9 296518.25 142320 -1 216
218 0 521719.44 296512.06 142440 -1 217
219 0 521870.47 296630.62 142560 -1 218
220 0 522338.38 296797.72 142720 -1 219
221 0 522640.47 296966.25 142840 -1 220
222 0 522922.8 297063.9 142960 -1 221
223 0 523399.84 297004.03 143120 -1 222
224 0 523569.72 296986.66 143280 -1 223
225 0 523702.2 297032 143440 -1 224
226 0 523883.97 297184.94 143600 -1 225
227 0 524192.47 297298.16 143760 -1 226
228 0 524650.6 297433.62 143920 -1 227
229 0 524895.94 297544.06 144000 -1 228
230 0 525396.8 297699.25 144080 -1 229
231 0 525822.9 297942.25 144160 -1 230
232 0 526273.1 298153.34 144240 -1 231
233 0 526428 298223.06 144320 -1 232
234 0 526583.2 298258.44 144440 -1 233
235 0 526704.8 298282.84 144600 -1 234
236 0 526737.9 298292.38 144760 -1 235
237 0 526827.2 298405.62 144880 -1 236
238 0 526916.9 298564.56 145000 -1 237
239 0 527048.06 298614.78 145080 -1 238
240 0 527313.7 298660.47 145240 -1 239
241 0 527583.06 298806.7 145400 -1 240
242 0 527832.75 298825.72 145560 -1 241
243 0 527937.44 298796.38 145640 -1 242
244 0 528176.9 298779.3 145760 -1 243
245 0 528383.25 298892.56 145920 -1 244
246 0 528679.7 298997.75 146040 -1 245
247 0 529162.8 299236.6 146200 -1 246
248 0 529659.94 299321.28 146200 -1 247
249 0 529850 299374.12 146080 -1 248
250 0 530017 299380.44 145920 -1 249
251 0 530041.6 299441.12 145760 -1 250
252 0 530291.44 299300.88 145600 -1 251
253 0 530485.5 299255.72 145440 -1 252
254 0 530782.2 299162.16 145280 -1 253
255 0 531260 299302.4 145160 -1 254
256 0 531624.2 299256.2 145040 -1 255
257 0 532320 299224.06 144920 -1 256
258 0 533032 299024.06 144800 -1 257
259 0 533800 298856.12 144800 -1 258
260 0 533984 299168.12 144760 -1 259
261 0 534072 299080.12 144480 -1 260
262 0 534304 299312.12 144280 -1 261
263 0 534896 299376.22 144120 -1 262
264 0 535328 299424.22 143920 -1 263
265 0 535624 299304.22 143680 -1 264
266 0 535904 299112.22 143480 -1 265
267 0 536256 299024.22 143320 -1 266
268 0 536684 298912.03 143080 -1 267
269 0 536916 299136.03 142920 -1 268
270 0 537152 299120.06 142680 -1 269
271 0 537372 298968.06 142520 -1 270
272 0 537524 298844.06 142360 -1 271
273 0 537648 298648.06 142200 -1 272
274 0 538140 298692.06 142080 -1 273
275 0 538760 298744.1 142000 -1 274
276 0 539212 298628.1 141960 -1 275
277 0 539412 298472.1 141800 -1 276
278 0 539540 298408.03 141680 -1 277
279 0 540344 298388.03 141520 -1 278
280 0 540828 298496.06 141400 -1 279
281 0 541036 298672.06 141280 -1 280
282 0 541244 298736.06 141160 -1 281
283 0 541372 298736.06 141000 -1 282
284 0 541384 298524.03 140880 -1 283
285 0 541724 298328.03 140680 -1 284
286 0 542256 298112.03 140640 -1 285
287 0 542632 298232.03 140600 -1 286
288 0 542848 298284.03 140520 -1 287
289 0 542916 298336.03 140400 -1 288
290 0 542928 298304.03 140200 -1 289
291 0 542924 298272.03 140080 -1 290
292 0 542920 298204.03 139960 -1 291
293 0 542988 298028.03 139840 -1 292
294 0 543044 297832.03 139720 -1 293
295 0 543144 297648.03 139600 -1 294
296 0 543224 297508.03 139480 -1 295
297 0 543416 297280.03 139360 -1 296
298 0 543812 297156.06 139200 -1 297
299 0 543896 297136.06 139040 -1 298
300 0 544116 296992.06 138920 -1 299
301 0 544264 296880.06 138760 -1 300
302 0 544536 296716.06 138640 -1 301
303 0 544748 296568.06 138440 -1 302
304 0 544900 296300.03 138320 -1 303
305 0 544992 296276.03 138120 -1 304
306 0 545540 296284.03 138040 -1 305
307 0 545968 296260.03 137920 -1 306
308 0 546592 296124.06 137800 -1 307
309 0 546840 296040.03 137680 -1 308
310 0 547012 296088.03 137480 -1 309
311 0 547544 296096.03 137320 -1 310
312 0 548068 296100.06 137200 -1 311
313 0 548332 296092.06 137040 -1 312
314 0 548640 296084.1 136800 -1 313
315 0 548924 296204.1 136640 -1 314
316 0 549208 296292.1 136440 -1 315
317 0 549348 296556.12 136280 -1 316
318 0 549424 296716.12 136120 -1 317
319 0 549620 296672.12 135920 -1 318
320 0 549824 296660.03 135720 -1 319
321 0 550124 296644.03 135600 -1 320
322 0 550444 296680.03 135480 -1 321
323 0 550688 296732.03 135360 -1 322
324 0 551028 296992.06 135240 -1 323
325 0 551160 297168.03 135120 -1 324
326 0 551448 297300.03 135000 -1 325
327 0 551688 297468.03 134840 -1 326
328 0 552076 297588.06 134640 -1 327
329 0 552528 297868.06 134440 -1 328
330 0 552912 298032.1 134280 -1 329
331 0 553252 298152.1 134120 -1 330
332 0 553688 298304.12 133960 -1 331
333 0 554472 298212.12 133720 -1 332
334 0 554880 298212.03 133600 -1 333
335 0 555196 298152.03 133480 -1 334
336 0 555656 298272.03 133360 -1 335
337 0 555984 298308.03 133280 -1 336
338 0 556508 298452.06 133160 -1 337
339 0 557012 298616.06 133040 -1 338
340 0 557452 298724.1 132920 -1 339
341 0 557728 298860.1 132760 -1 340
342 0 557884 299004.1 132520 -1 341
343 0 557992 299112.1 132360 -1 342
344 0 558084 299144.1 132120 -1 343
345 0 558452 298972.1 132120 -1 344
346 0 559136 299068.03 132160 -1 345
347 0 559552 299124.06 132080 -1 346
348 0 559820 299096.06 131960 -1 347
349 0 560032 299080.03 131760 -1 348
350 0 560140 298980.03 131640 -1 349
351 0 560284 298992.03 131440 -1 350
352 0 560688 299140.03 131280 -1 351
353 0 561388 299360.03 131160 -1 352
354 0 561972 299424.06 131040 -1 353
355 0 562468 299616.06 130960 -1 354
356 0 562524 299836.1 130800 -1 355
357 0 562532 299984.1 130640 -1 356
358 0 562324 300000.03 130560 -1 357
359 0 562324 300016.03 130440 -1 358
360 0 562328 299976.03 130280 -1 359
361 0 562920 300012.03 130200 -1 360
362 0 563416 300480.03 130280 -1 361
363 0 564328 300748.06 130240 -1 362
364 0 564552 300748.06 130160 -1 363
365 0 564744 300768.03 130040 -1 364
366 0 565152 301020.03 129880 -1 365
367 0 565776 301108.03 129760 -1 366
368 0 566092 301120.06 129600 -1 367
369 0 566528 301192.06 129520 -1 368
370 0 567180 301520.06 129400 -1 369
371 0 567444 302028.1 129000 -1 370
372 0 567504 302084.1 128840 -1 371
373 0 567620 302164.1 128680 -1 372
374 0 567704 302108.1 128560 -1 373
375 0 567816 302216.1 128400 -1 374
376 0 568452 302792.1 128320 -1 375
377 0 569008 302836.03 128360 -1 376
378 0 569104 302792.03 128280 -1 377
379 0 569168 302756.03 128120 -1 378
380 0 569252 302704.03 128000 -1 379
381 0 569356 302708.03 127880 -1 380
382 0 569460 302764.03 127720 -1 381
383 0 569516 302860.03 127600 -1 382
384 0 569672 302960.03 127480 -1 383
385 0 569988 303152.03 127320 -1 384
386 0 570420 303228.06 127200 -1 385
387 0 570692 303504.06 127000 -1 386
388 0 570972 303572.03 126840 -1 387
389 0 571132 303644.03 126720 -1 388
390 0 571248 303568.03 126600 -1 389
391 0 571276 303548.03 126480 -1 390
392 0 571476 303460.03 126280 -1 391
393 0 571620 303592.03 126280 -1 392
394 0 571964 303792.03 126080 -1 393
395 0 571988 303824.03 125920 -1 394
396 0 572036 303856.03 125760 -1 395
397 0 572144 303932.03 125640 -1 396
398 0 572256 304016.03 125560 -1 397
399 0 572368 304036.03 125440 -1 398
400 0 572720 304224.03 125200 -1 399
401 0 573024 304248.06 125000 -1 400
402 0 573412 304428.03 124880 -1 401
403 0 573588 304564.03 124760 -1 402
404 0 574032 304792.03 124640 -1 403
405 0 574316 304964.06 124480 -1 404
406 0 574584 305084.06 124320 -1 405
407 0 574676 305116.06 124120 -1 406
408 0 574740 305112.06 124000 -1 407
409 0 574944 305152.06 123920 -1 408
410 0 575080 305128.06 123800 -1 409
411 0 575476 305088.06 123560 -1 410
412 0 575852 305276.1 123400 -1 411
413 0 575996 305552.1 123160 -1 412
414 0 576112 305652.1 123040 -1 413
415 0 576260 305708.1 122880 -1 414
416 0 576384 305700.1 122720 -1 415
417 0 576788 305780.1 122480 -1 416
418 0 577120 306032.12 122360 -1 417
419 0 577420 306132.12 122160 -1 418
420 0 577524 306220.12 122080 -1 419
421 0 577708 306280.03 121960 -1 420
422 0 577828 306332.03 121800 -1 421
423 0 578124 306316.03 121680 -1 422
424 0 578328 306332.03 121520 -1 423
425 0 578572 306476.03 121360 -1 424
426 0 578680 306584.03 121200 -1 425
427 0 578876 306656.03 121040 -1 426
428 0 579072 306700.06 120840 -1 427
429 0 579440 306696.06 120680 -1 428
430 0 579696 306844.06 120560 -1 429
431 0 579776 306884.1 120400 -1 430
432 0 579776 306932.1 120280 -1 431
433 0 579764 306956.1 120120 -1 432
434 0 579752 306972.1 120000 -1 433
435 0 579876 307020.1 119840 -1 434
436 0 580152 307136.1 119760 -1 435
437 0 580304 307328.1 119600 -1 436
438 0 580444 307772.1 119440 -1 437
439 0 580536 307820.1 119320 -1 438
440 0 580676 307804.1 119200 -1 439
441 0 580924 307864.1 119040 -1 440
442 0 581128 307852.1 118920 -1 441
443 0 581316 307920.1 118760 -1 442
444 0 581628 307908.12 118600 -1 443
445 0 581960 307976.12 118360 -1 444
446 0 581964 308024.12 118200 -1 445
447 0 582056 308040.12 118080 -1 446
448 0 582208 308008.12 117960 -1 447
449 0 582468 308012.12 117720 -1 448
450 0 582664 308012.03 117600 -1 449
451 0 582916 308192.03 117480 -1 450
452 0 582996 308276.03 117320 -1 451
453 0 583036 308244.03 117200 -1 452
454 0 583052 308196.03 117040 -1 453
455 0 583104 308096.03 116920 -1 454
456 0 583188 308044.03 116760 -1 455
457 0 583232 308020.03 116640 -1 456
458 0 583312 308080.03 116560 -1 457
459 0 583424 308148.03 116400 -1 458
460 0 583584 308220.03 116280 -1 459
461 0 583708 308264.03 116160 -1 460
462 0 583872 308360.03 116000 -1 461
463 0 583908 308376.03 115880 -1 462
464 0 584056 308424.03 115760 -1 463
465 0 584184 308386.03 115640 -1 464
466 0 584372 308316.06 115520 -1 465
467 0 584760 308230.1 115320 -1 466
468 0 584948 308104.12 115160 -1 467
469 0 585094 307982.03 115000 -1 468
470 0 585230 307846.03 114800 -1 469
471 0 585530 307622.03 114640 -1 470
472 0 585662 307374.03 114440 -1 471
473 0 586010 307374.03 114280 -1 472
474 0 586170 307450.03 114160 -1 473
475 0 586456 307528.06 114000 -1 474
476 0 586540 307528.06 113880 -1 475
477 0 586620 307548.06 113760 -1 476
478 0 586732 307564.06 113680 -1 477
479 0 586860 307584.06 113560 -1 478
480 0 586908 307616.06 113440 -1 479
481 0 586948 307572.06 113320 -1 480
482 0 587006 307562.1 113200 -1 481
483 0 586974 307526.1 113040 -1 482
484 0 586962 307502.1 112920 -1 483
485 0 587274 307686.1 112760 -1 484
486 0 587844 307932.12 112680 -1 485
487 0 588196 307868.12 112600 -1 486
488 0 588328 307864.12 112440 -1 487
489 0 588422 307818.16 112280 -1 488
490 0 588478 307762.16 112160 -1 489
491 0 588486 307762.16 112040 -1 490
492 0 588574 307778.16 111960 -1 491
493 0 588630 307750.16 111840 -1 492
494 0 588678 307710.16 111720 -1 493
495 0 588682 307650.16 111680 -1 494
496 0 588914 307634.16 111400 -1 495
497 0 589148 307680.03 111280 -1 496
498 0 589064 307724.03 111080 -1 497
499 0 589096 307868.03 110960 -1 498
500 0 589100 307884.03 110840 -1 499
501 0 589084 307904.03 110760 -1 500
502 0 589012 307872.03 110640 -1 501
503 0 588968 307876.03 110560 -1 502
504 0 588964 307876.03 110440 -1 503
505 0 588972 307832.03 110360 -1 504
506 0 589008 307740.03 110240 -1 505
507 0 589250 307534.03 110160 -1 506
508 0 589354 307410.03 110000 -1 507
509 0 589602 307334.03 109840 -1 508
510 0 589816 307372.03 109680 -1 509
511 0 589844 307484.03 109480 -1 510
512 0 589880 307524.03 109280 -1 511
513 0 589792 307640.03 109120 -1 512
514 0 589696 307556.03 109000 -1 513
515 0 589680 307516.03 108840 -1 514
516 0 589692 307500.03 108720 -1 515
517 0 589864 307512.03 108720 -1 516
518 0 590030 307578.03 108560 -1 517
519 0 590222 307610.03 108360 -1 518
520 0 590278 307654.03 108200 -1 519
521 0 590438 307686.03 108080 -1 520
522 0 590554 307662.03 107960 -1 521
523 0 591122 307526.03 107880 -1 522
524 0 591740 307692.06 107960 -1 523
525 0 591736 307744.06 108240 -1 524
526 0 591780 307704.06 108400 -1 525
527 0 591436 307516.06 107800 -1 523
528 0 591504 307544.06 107640 -1 527
529 0 591540 307572.06 107440 -1 528
530 0 591664 307592.06 107280 -1 529
531 0 591816 307652.06 107280 -1 530
532 0 592314 307774.03 107120 -1 531
533 0 592734 307586.03 107080 -1 532
534 0 592948 307368.06 106960 -1 533
535 0 592956 307560.06 106600 -1 534
536 0 593012 307616.06 106400 -1 535
537 0 593092 307648.06 106240 -1 536
538 0 593064 307620.06 106080 -1 537
539 0 593148 307524.06 105960 -1 538
540 0 593600 307116.06 105840 -1 539
541 0 593732 306968.06 105720 -1 540
542 0 593760 306908.06 105560 -1 541
543 0 593856 306824.06 105440 -1 542
544 0 593884 306728.06 105160 -1 543
545 0 593942 306654.1 105040 -1 544
546 0 593958 306578.1 104880 -1 545
547 0 593986 306554.1 104760 -1 546
548 0 594062 306414.1 104520 -1 547
549 0 594070 306406.1 104400 -1 548
550 0 594190 306234.1 104280 -1 549
551 0 594166 306022.1 104160 -1 550
552 0 593922 305690.1 104040 -1 551
553 0 593782 305462.1 103920 -1 552
554 0 593832 305260.12 103800 -1 553
555 0 593856 305060.12 103640 -1 554
556 0 593920 304860.12 103480 -1 555
557 0 593896 304836.12 103280 -1 556
558 0 593904 304816.12 103120 -1 557
559 0 593936 304700.12 103000 -1 558
560 0 593928 304596.12 102880 -1 559
561 0 594020 304564.12 102760 -1 560
562 0 594044 304484.12 102600 -1 561
563 0 594036 304400.12 102480 -1 562
564 0 593972 304332.12 102320 -1 563
565 0 593964 304268.12 102200 -1 564
566 0 593964 304264.12 102120 -1 565
567 0 593944 304256.12 101960 -1 566
568 0 593924 304260.12 101880 -1 567
569 0 593924 304260.12 101760 -1 568
570 0 593948 304208.12 101600 -1 569
571 0 593944 304064.12 101480 -1 570
572 0 593958 303870.16 101280 -1 571
573 0 593958 303838.16 101160 -1 572
574 0 594010 303658.16 101040 -1 573
575 0 593976 303416.03 100920 -1 574
576 0 593960 303256.03 100760 -1 575
577 0 593904 303068.03 100600 -1 576
578 0 593828 302944.03 100440 -1 577
579 0 593802 302954.06 100280 -1 578
580 0 593814 302874.06 100120 -1 579
581 0 593826 302806.06 1e+05 -1 580
582 0 593850 302654.06 99800 -1 581
583 0 593778 302554.06 99680 -1 582
584 0 593778 302386.06 99560 -1 583
585 0 593814 302246.06 99440 -1 584
586 0 593852 302036.03 99320 -1 585
587 0 593920 301792.03 99240 -1 586
588 0 593946 301578.03 99120 -1 587
589 0 593934 301474.03 99000 -1 588
590 0 593954 301342.03 98840 -1 589
591 0 593970 301202.03 98720 -1 590
592 0 593986 301030.03 98560 -1 591
593 0 594134 300830.03 98440 -1 592
594 0 594194 300622.03 98280 -1 593
595 0 594272 300460.06 98120 -1 594
596 0 594272 300348.06 98000 -1 595
597 0 594288 300280.06 97840 -1 596
598 0 594352 300324.06 97720 -1 597
599 0 594344 300396.06 97600 -1 598
600 0 594336 300316.06 97480 -1 599
601 0 594236 300232.06 97280 -1 600
602 0 594188 300280.06 97120 -1 601
603 0 594238 300194.03 96960 -1 602
604 0 594222 300126.03 96840 -1 603
605 0 594222 300050.03 96680 -1 604
606 0 594158 299898.03 96520 -1 605
607 0 593894 299110.03 96560 -1 606
608 0 594140 298740.06 96480 -1 607
609 0 594424 298636.06 96360 -1 608
610 0 594768 298608.06 96200 -1 609
611 0 595304 298384.06 96120 -1 610
612 0 595332 298228.06 96040 -1 611
613 0 595192 297988.06 96120 -1 612
614 0 593980 298760.06 96600 -1 607
615 0 593980 298720.06 96720 -1 614
616 0 594000 298700.06 96880 -1 615
617 0 593824 299120.06 96880 -1 616
618 0 593712 299236.06 96960 -1 617
619 0 593552 299352.06 97080 -1 618
620 0 594232 298496.06 96920 -1 616
621 0 594276 298428.06 97000 -1 620
622 0 594308 298232.06 97120 -1 621
623 0 594156 299864.06 96400 -1 606
624 0 594168 299788.06 96280 -1 623
625 0 594188 299740.06 96160 -1 624
626 0 594240 299640.06 96040 -1 625
627 0 594472 300100.06 96040 -1 626
628 0 594196 299580.06 95920 -1 626
629 0 594192 299564.06 95800 -1 628
630 0 594216 299436.06 95680 -1 629
631 0 594272 299300.06 95520 -1 630
632 0 594252 299168.06 95520 -1 631
633 0 594136 299060.06 95280 -1 632
634 0 593986 299058.03 95160 -1 633
635 0 593958 298982.03 95040 -1 634
636 0 593918 298814.03 94920 -1 635
637 0 593874 298738.03 94800 -1 636
638 0 593854 298710.03 94680 -1 637
639 0 593898 298590.03 94480 -1 638
640 0 593894 298482.03 94320 -1 639
641 0 594018 298430.03 94120 -1 640
642 0 594134 298338.03 93760 -1 641
643 0 594358 298010.03 93400 -1 642
644 0 594472 297628.06 93080 -1 643
645 0 594492 297264.06 92880 -1 644
646 0 594554 297026.1 92760 -1 645
647 0 594674 296706.1 92640 -1 646
648 0 594838 296582.1 92520 -1 647
649 0 595032 296596.12 92400 -1 648
650 0 595160 296536.12 92240 -1 649
651 0 595308 296512.12 92040 -1 650
652 0 595538 296298.25 91960 -1 651
653 0 595576 296560.28 91800 -1 652
654 0 595612 296664.28 91720 -1 653
655 0 595628 296772.28 91320 -1 654
656 0 595568 296880.28 91160 -1 655
657 0 595786 295954.16 92080 -1 652
658 0 595858 295874.16 92160 -1 657
659 0 595778 295730.16 92440 -1 658
660 0 595538 295402.16 92600 -1 659
661 0 595266 294902.16 92680 -1 660
662 0 595500 294464.22 92760 -1 661
663 0 595754 294226.25 92680 -1 662
664 0 595898 294090.25 92560 -1 663
665 0 595934 294006.25 92440 -1 664
666 0 596092 294008.03 92360 -1 665
667 0 596240 293948.03 92200 -1 666
668 0 596284 293880.03 91920 -1 667
669 0 596780 293528.03 91720 -1 668
670 0 596798 292882.06 91800 -1 669
671 0 596852 292716.03 91720 -1 670
672 0 596820 292596.03 91600 -1 671
673 0 596708 292492.03 91440 -1 672
674 0 596460 292764.03 91240 -1 673
675 0 596388 292696.03 91080 -1 674
676 0 596044 292356.03 90840 -1 675
677 0 596136 291848.03 90520 -1 676
678 0 596214 291546.03 90320 -1 677
679 0 596264 291300.06 90120 -1 678
680 0 596404 290912.06 89800 -1 679
681 0 596836 290244.06 89440 -1 680
682 0 596938 289922.1 89200 -1 681
683 0 597122 289622.1 88920 -1 682
684 0 597648 288724.03 88720 -1 683
685 0 597810 288422.03 88640 -1 684
686 0 597706 288818.03 88520 -1 685
687 0 597554 289458.03 88400 -1 686
688 0 597486 289702.03 88240 -1 687
689 0 597532 289760.06 88080 -1 688
690 0 597700 289460.06 87920 -1 689
691 0 597768 289332.06 87800 -1 690
692 0 597864 289188.06 87640 -1 691
693 0 597960 289120.06 87480 -1 692
694 0 598044 289012.06 87360 -1 693
695 0 598132 288924.06 87200 -1 694
696 0 598026 288858.1 87040 -1 695
697 0 597942 288622.1 86960 -1 696
698 0 597858 288374.1 86840 -1 697
699 0 597882 288150.1 86760 -1 698
700 0 597732 287928.03 86600 -1 699
701 0 597728 287784.03 86480 -1 700
702 0 597848 287488.03 86360 -1 701
703 0 598260 287076.03 86240 -1 702
704 0 598418 286642.06 86120 -1 703
705 0 598874 286274.06 86080 -1 704
706 0 598952 285968.1 85960 -1 705
707 0 598884 285612.1 85840 -1 706
708 0 598952 284972.1 85760 -1 707
709 0 599314 284382.12 85680 -1 708
710 0 599788 283892.16 85600 -1 709
711 0 599932 283776.16 85440 -1 710
712 0 600076 283500.16 85280 -1 711
713 0 600182 283462.22 85120 -1 712
714 0 600246 283270.22 85000 -1 713
715 0 600570 282994.22 84840 -1 714
716 0 600922 282894.22 84720 -1 715
717 0 601188 282840.03 84600 -1 716
718 0 601312 282748.03 84440 -1 717
719 0 601396 282688.03 84200 -1 718
720 0 601404 282612.03 84040 -1 719
721 0 601392 282508.03 83920 -1 720
722 0 601376 282416.03 83760 -1 721
723 0 601668 282212.03 83640 -1 722
724 0 601758 282050.06 83400 -1 723
725 0 602400 281820.03 83320 -1 724
726 0 602760 281888.03 83240 -1 725
727 0 602876 281648.03 83120 -1 726
728 0 602854 281314.03 82960 -1 727
729 0 602982 281154.03 82840 -1 728
730 0 603122 280822.03 82640 -1 729
731 0 603250 280738.03 82520 -1 730
732 0 603314 280710.03 82360 -1 731
733 0 603382 280602.03 82200 -1 732
734 0 603434 280642.03 82040 -1 733
735 0 603486 280606.03 81880 -1 734
736 0 603598 280558.03 81760 -1 735
737 0 603658 280474.03 81680 -1 736
738 0 603766 280394.03 81680 -1 737
739 0 603836 280344.03 81560 -1 738
740 0 603968 280308.03 81400 -1 739
741 0 604004 280176.03 81240 -1 740
742 0 604008 280068.03 81080 -1 741
743 0 604044 279960.03 81000 -1 742
744 0 604100 279768.03 80840 -1 743
745 0 604128 279672.03 80680 -1 744
746 0 604236 279604.03 80560 -1 745
747 0 604340 279520.03 80440 -1 746
748 0 604464 279440.03 80320 -1 747
749 0 604520 279368.03 80200 -1 748
750 0 604584 279308.03 80080 -1 749
751 0 604684 279292.03 79960 -1 750
752 0 604820 279208.03 79800 -1 751
753 0 604962 279150.03 79680 -1 752
754 0 605202 279022.03 79560 -1 753
755 0 605520 278924.06 79400 -1 754
756 0 605756 278768.06 79240 -1 755
757 0 605848 278612.06 79080 -1 756
758 0 606276 278200.06 78920 -1 757
759 0 606308 278032.06 78760 -1 758
760 0 606328 277804.06 78560 -1 759
761 0 606110 277694.1 78320 -1 760
762 0 605966 277622.1 78160 -1 761
763 0 605998 277610.1 77880 -1 762
764 0 606024 277540.03 77760 -1 763
765 0 606068 277528.03 77600 -1 764
766 0 606176 277396.03 77400 -1 765
767 0 606476 277296.03 77080 -1 766
768 0 606860 276844.03 76680 -1 767
769 0 606936 276404.03 76520 -1 768
770 0 606974 275902.06 76240 -1 769
771 0 606998 275518.06 75920 -1 770
772 0 606910 275090.06 75520 -1 771
773 0 606988 274624.03 75120 -1 772
774 0 607064 274432.03 74560 -1 773
775 0 607184 274480.03 74040 -1 774
776 0 607136 274452.03 73640 -1 775
777 0 606892 274428.03 73240 -1 776
778 0 606396 273920.03 72320 160 777
779 0 606270 273910.06 72000 160 778
780 0 606142 274138.06 71520 98 779
781 0 606078 274302.06 71120 122 780
782 0 605994 274382.06 70680 181 781
783 0 605818 274362.06 70280 175 782
784 0 605440 274396.03 69920 154 783
785 0 605240 274432.03 69520 163 784
786 0 605096 274444.03 69200 156 785
787 0 604820 274512.03 68840 163 786
788 0 604584 274640.03 68520 148 787
789 0 604470 274558.06 68240 163 788
790 0 604402 274522.06 67920 108 789
791 0 604424 274400.03 67800 108 790
792 0 604424 274400.03 67640 91 791
793 0 604348 274012.03 67400 124 792
794 0 604310 273778.06 67280 131 793
795 0 604298 273922.06 67040 131 794
796 0 604490 274122.06 66920 139 795
797 0 604442 274330.06 66800 172 796
798 0 604410 274402.06 66640 261 797
799 0 604338 274318.06 66560 261 798
800 0 604242 274222.06 66400 224 799
801 0 604178 274114.06 66320 224 800
802 0 604066 273966.06 66160 166 801
803 0 603906 273770.06 66040 150 802
804 0 603646 273566.06 65880 200 803
805 0 603482 273506.06 65800 200 804
806 0 603390 273426.06 65640 189 805
807 0 603234 273378.06 65520 207 806
808 0 603022 273270.06 65400 207 807
809 0 602850 273158.06 65280 212 808
810 0 602664 273032.1 65080 183 809
811 0 602536 272784.1 65080 166 810
812 0 602474 272610.03 64960 163 811
813 0 602282 272366.03 64880 186 812
814 0 602050 272190.03 64760 172 813
815 0 601798 272062.03 64600 120 814
816 0 601638 271818.03 64480 124 815
817 0 601420 271296.03 64320 176 816
818 0 601392 271192.03 64160 176 817
819 0 601204 271216.03 63960 128 818
820 0 601096 271328.03 63840 128 819
821 0 601008 271540.03 63680 166 820
822 0 600840 271628.03 63560 166 821
823 0 600714 271326.03 63480 154 822
824 0 600638 271210.03 63400 178 823
825 0 600534 271142.03 63240 164 824
826 0 600406 271030.03 63120 157 825
827 0 600270 270906.03 62960 157 826
828 0 600078 270614.03 62800 115 827
829 0 599900 270480.06 62680 120 828
830 0 599816 270436.06 62560 120 829
831 0 599770 270258.03 62440 115 830
832 0 599682 270170.03 62280 102 831
833 0 599578 270094.03 62160 102 832
834 0 599438 270030.03 62080 124 833
835 0 599318 269994.03 61960 124 834
836 0 599210 269958.03 61880 81 835
837 0 599110 269942.03 61720 81 836
838 0 598918 269842.03 61640 98 837
839 0 598794 269806.03 61520 150 838
840 0 598650 269674.03 61360 153 839
841 0 598370 269434.03 61280 178 840
842 0 598124 269148.03 61160 160 841
843 0 597972 268912.03 61000 124 842
844 0 597606 268654.06 60800 51 843
845 0 597414 268362.06 60720 124 844
846 0 597254 268034.06 60280 139 845
847 0 597282 267618.06 60200 120 846
848 0 597344 267444.1 60040 80 847
849 0 596534 267474.03 60000 198 848
850 0 596602 267414.03 59960 198 849
851 0 596558 267314.03 59920 198 850
852 0 596392 267236.1 59680 134 851
853 0 596288 267108.1 59680 101 852
854 0 596198 267070.03 59560 101 853
855 0 596098 266922.03 59440 154 854
856 0 596082 266934.03 59280 154 855
857 0 596074 266886.03 59120 122 856
858 0 596014 266738.03 58840 178 857
859 0 596058 266550.03 58680 166 858
860 0 596112 266616.03 58640 166 859
861 0 596092 267104.03 58640 40 860
862 0 595712 267488 58800 60 861
863 0 595584 267712 58880 60 862
864 0 595392 267904 58920 60 863
865 0 595232 268128 58920 40 864
866 0 595168 268384 58960 60 865
867 0 595008 268576 59040 75 866
868 0 594912 268800 59120 64 867
869 0 594720 269024 59120 107 868
870 0 594464 269120 59200 81 869
871 0 594240 269152 59320 51 870
872 0 593984 269216 59360 75 871
873 0 593728 269248 59400 75 872
874 0 593472 269312 59440 60 873
875 0 593280 269312 59640 75 874
876 0 593120 269280 59840 90 875
877 0 593120 269312 59880 71 876
878 0 593096 269394 59960 -1 877
879 0 593107 269435 60000 -1 878
880 0 593930 269551 60040 -1 879
881 0 593940 269570 60080 -1 880
882 0 593957 269679 60280 -1 881
883 0 593920 269664 60320 75 882
884 0 593952 269792 60440 75 883
885 0 594112 269952 60560 51 884
886 0 594272 270048 60760 45 885
887 0 594368 270112 61000 64 886
888 0 594528 270080 61240 64 887
889 0 594656 270016 61480 32 888
890 0 594688 269952 61720 60 889
891 0 594752 269920 62000 64 890
892 0 594794 269979 62200 -1 891
893 0 594782 269976 62440 -1 892
894 0 594674 270013 62640 -1 893
895 0 594585 270034 62840 -1 894
896 0 594642 270155 63000 -1 895
897 0 594976 270368 63120 60 896
898 0 595136 270560 63240 81 897
899 0 595296 270784 63200 124 898
900 0 595424 271040 63160 60 899
901 0 595584 271264 63120 81 900
902 0 595808 271392 63040 71 901
903 0 595840 271424 63040 71 902
904 0 596136 266484.03 58560 86 860
905 0 596152 266304.03 58440 104 904
906 0 596172 266172.03 58240 51 905
907 0 596080 265976.03 58120 108 906
908 0 596032 265760.03 57960 141 907
909 0 596014 265618.06 57800 137 908
910 0 595902 265550.06 57600 137 909
911 0 595986 265434.06 57520 156 910
912 0 596094 265250.06 57360 163 911
913 0 596130 265166.06 57240 163 912
914 0 596242 264978.06 57080 202 913
915 0 596240 264848.1 56880 148 914
916 0 596192 264776.1 56720 51 915
917 0 596184 264700.1 56640 51 916
918 0 596336 264460.1 56280 122 917
919 0 596436 264212.1 56280 40 918
920 0 596208 263880.1 56280 64 919
921 0 596104 263716.1 56200 45 920
922 0 595898 263450.03 56040 122 921
923 0 595774 263346.03 55920 90 922
924 0 595754 263210.03 55720 75 923
925 0 595706 263090.03 55600 86 924
926 0 595142 262558.06 55480 107 925
927 0 594958 262458.03 55400 81 926
928 0 594742 262358.03 55280 60 927
929 0 594430 262306.03 55160 120 928
930 0 594314 262334.03 55000 120 929
931 0 594274 262210.03 54840 120 930
932 0 594134 262214.03 54720 75 931
933 0 593662 262362.03 54520 135 932
934 0 593260 262504.06 54440 139 933
935 0 592754 262598.1 54400 128 934
936 0 592280 262720.03 54320 107 935
937 0 591484 263072.03 54280 137 936
938 0 591456 263552 53920 64 937
939 0 591456 263808 53800 75 938
940 0 591456 263968 53600 75 939
941 0 591424 264096 53360 64 940
942 0 591424 264352 53280 81 941
943 0 591552 264608 53240 71 942
944 0 591744 264832 53240 81 943
945 0 591872 265088 53280 107 944
946 0 592064 265216 53440 64 945
947 0 592256 265280 53480 71 946
948 0 592908 265793 53480 -1 947
949 0 593088 266528 53480 124 948
950 0 592896 266368 53440 32 949
951 0 593267 266747 53360 -1 950
952 0 593280 266688 53240 32 951
953 0 593504 266816 53240 60 952
954 0 593536 267072 53240 107 953
955 0 593760 267232 53240 51 954
956 0 593952 267424 53200 60 955
957 0 594176 267584 53080 75 956
958 0 594432 267648 53000 40 957
959 0 594624 267776 52880 71 958
960 0 594848 267872 52760 80 959
961 0 595008 268096 52680 86 960
962 0 595072 268320 52520 60 961
963 0 595232 268480 52360 98 962
964 0 595456 268608 52240 60 963
965 0 595680 268768 52200 75 964
966 0 595840 268992 52120 98 965
967 0 596000 269120 51920 120 966
968 0 596064 269216 51680 96 967
969 0 596000 269216 51480 81 968
970 0 595868 269316 51160 -1 969
971 0 596032 269376 50960 51 970
972 0 596128 269440 50880 40 971
973 0 596160 269696 50800 40 972
974 0 596192 269888 50600 75 973
975 0 596192 270112 50480 120 974
976 0 596288 270272 50280 101 975
977 0 596384 270272 50000 75 976
978 0 596416 270336 49760 71 977
979 0 596384 270496 49560 75 978
980 0 596320 270656 49320 71 979
981 0 596256 270656 49040 60 980
982 0 596224 270528 48800 60 981
983 0 596320 270560 48560 32 982
984 0 596256 270592 48320 60 983
985 0 596160 270368 48200 80 984
986 0 596032 270208 48040 75 985
987 0 595936 270176 48040 75 986
988 0 595963 270247 47960 -1 987
989 0 596117 270412 47920 -1 988
990 0 596520 270635 47880 -1 989
991 0 596518 270650 47840 -1 990
992 0 596532 270737 47680 -1 991
993 0 596347 270875 47520 -1 992
994 0 596147 270800 47360 -1 993
995 0 596153 270722 47160 -1 994
996 0 596140 270891 46960 -1 995
997 0 596159 271007 46760 -1 996
998 0 596171 271045 46600 -1 997
999 0 596210 271096 46440 -1 998
1000 0 596256 271040 46400 71 999
1001 0 596512 271008 46400 120 1000
1002 0 596640 271008 46160 71 1001
1003 0 596640 270976 45880 81 1002
1004 0 596544 270912 45640 32 1003
1005 0 596384 270880 45440 60 1004
1006 0 596320 270816 45200 101 1005
1007 0 596320 270720 44920 96 1006
1008 0 596320 270624 44680 75 1007
1009 0 596416 270592 44400 45 1008
1010 0 596480 270592 44120 90 1009
1011 0 596576 270560 43880 81 1010
1012 0 596640 270720 43640 96 1011
1013 0 596704 270880 43440 75 1012
1014 0 596768 271008 43200 81 1013
1015 0 596800 271040 43160 81 1014
1016 0 596982 271193 42960 -1 1015
1017 0 597182 271320 42760 -1 1016
1018 0 597315 271429 42560 -1 1017
1019 0 597408 271520 42480 108 1018
1020 0 597568 271616 42320 137 1019
1021 0 597696 271680 42080 101 1020
1022 0 597856 271744 41880 150 1021
1023 0 597984 271872 41680 160 1022
1024 0 597920 272064 41480 176 1023
1025 0 598112 272224 41560 175 1024
1026 0 598240 272096 41800 128 1025
1027 0 598400 271968 42000 81 1026
1028 0 598560 271808 42160 75 1027
1029 0 598688 271616 42280 40 1028
1030 0 598720 271552 42280 40 1029
1031 0 598112 272256 41440 60 1025
1032 0 598144 272416 41240 45 1031
1033 0 598272 272576 41040 80 1032
1034 0 598240 272768 40880 86 1033
1035 0 598080 272928 40680 96 1034
1036 0 597920 272992 40480 32 1035
1037 0 597792 273056 40240 98 1036
1038 0 597824 273056 39960 81 1037
1039 0 597984 272960 39760 60 1038
1040 0 598240 272864 39640 91 1039
1041 0 598368 272800 39400 115 1040
1042 0 598432 272800 39120 90 1041
1043 0 598444 272850 38920 -1 1042
1044 0 598698 272840 38680 -1 1043
1045 0 598958 272880 38400 -1 1044
1046 0 599019 272992 38120 -1 1045
1047 0 599056 273056 37880 -1 1046
1048 0 599011 273116 37680 -1 1047
1049 0 598846 273114 37400 -1 1048
1050 0 598720 273047 37360 -1 1049
1051 0 598592 273019 37320 -1 1050
1052 0 598496 272942 37280 -1 1051
1053 0 598370 272869 37240 -1 1052
1054 0 596864 271168 46160 107 1002
1055 0 597120 271232 46080 124 1054
1056 0 597056 271488 46000 154 1055
1057 0 596896 271648 46120 71 1056
1058 0 596672 271648 46320 32 1057
1059 0 596416 271552 46320 51 1058
1060 0 596320 271584 46360 32 1059
1061 0 596179 271168 46240 74 1000
1062 0 596213 271083 46240 37 1061
1063 0 596384 271168 46320 32 1062
1064 0 596608 271296 46280 32 1063
1065 0 596672 271360 46240 45 1064
1066 0 596128 271040 46200 40 1062
1067 0 596160 271200 46200 75 1061
1068 0 596288 271264 45960 51 1067
1069 0 596192 271264 45720 107 1068
1070 0 596448 270656 50280 60 976
1071 0 596576 270912 50320 51 1070
1072 0 596672 271168 50400 60 1071
1073 0 596704 271424 50520 71 1072
1074 0 596576 271680 50560 75 1073
1075 0 596544 271936 50560 60 1074
1076 0 596736 272128 50640 71 1075
1077 0 596928 272192 50840 45 1076
1078 0 597024 272320 51080 40 1077
1079 0 597056 272576 51160 75 1078
1080 0 597184 272800 51200 80 1079
1081 0 597024 272992 51240 81 1080
1082 0 592928 266112 53440 51 950
1083 0 592864 265856 53440 51 1082
1084 0 593312 266656 53520 71 949
1085 0 593376 266816 53640 32 1084
1086 0 590518 263230.06 54200 150 937
1087 0 589890.4 263401.97 54120 107 1086
1088 0 587967 263939.78 54280 115 1087
1089 0 585792.4 264835.88 54160 96 1088
1090 0 584366.6 265135.88 53960 156 1089
1091 0 584109.1 265427.66 53800 166 1090
1092 0 583909.75 265527.22 53640 91 1091
1093 0 583597.75 265587.12 53480 32 1092
1094 0 583321.5 265774.84 53280 45 1093
1095 0 583334.94 265958.75 53040 98 1094
1096 0 583282.06 266024.84 52840 108 1095
1097 0 582955.5 266026.4 52600 148 1096
1098 0 582793.6 266004.78 52560 153 1097
1099 0 581922.4 265760.06 52400 104 1098
1100 0 581340.9 265309.5 52200 115 1099
1101 0 580827.75 264559.12 52120 107 1100
1102 0 580460.75 264296.53 52040 120 1101
1103 0 580136.2 263980.84 51920 115 1102
1104 0 579589.25 263653.06 51840 98 1103
1105 0 578602.94 263355.47 51640 108 1104
1106 0 578403.56 263162.56 51520 81 1105
1107 0 578009.3 263087.94 51360 81 1106
1108 0 577428.5 262893.06 51280 102 1107
1109 0 576345.8 262617.56 51240 120 1108
1110 0 574926.4 262447.06 51280 81 1109
1111 0 574401.44 262463.2 51200 124 1110
1112 0 574083.4 262425.06 51080 98 1111
1113 0 573757.06 262414.88 50960 128 1112
1114 0 573351 262569.38 50760 101 1113
1115 0 573287.75 262577.8 50600 101 1114
1116 0 572939.9 262318.62 50440 120 1115
1117 0 572110.06 262605.88 50280 91 1116
1118 0 571472.06 263411.03 50400 107 1117
1119 0 571345.8 263690.88 50280 81 1118
1120 0 571062.9 264107.25 50120 98 1119
1121 0 570859.8 264466.2 50160 86 1120
1122 0 570850.5 264524.75 50200 86 1121
1123 0 570484 264385.2 50240 80 1122
1124 0 570821.75 264701.12 50320 80 1122
1125 0 570311.6 265010.06 50280 91 1124
1126 0 569990.44 265494.94 50160 102 1125
1127 0 569860.56 265941.8 50000 81 1126
1128 0 569834.2 266344.7 49800 115 1127
1129 0 569705.8 266321.8 49560 45 1128
1130 0 569430.75 266460.94 49280 32 1129
1131 0 568941.7 266503 49120 -1 1130
1132 0 568696.6 266523.66 49040 -1 1131
1133 0 568451.6 266449.62 49000 -1 1132
1134 0 568359.5 266408.5 48960 -1 1133
1135 0 568267.25 266366.62 48920 -1 1134
1136 0 567828.9 266424.06 48840 -1 1135
1137 0 567690.1 266340.47 48800 -1 1136
1138 0 567494.9 266311.94 48680 -1 1137
1139 0 568717.8 266375.5 48920 -1 1134
1140 0 568740.8 266285.5 48800 -1 1139
1141 0 568855 265993.53 48760 -1 1140
1142 0 568883.06 265957.22 48720 -1 1141
1143 0 568704.9 266873.75 49160 -1 1131
1144 0 568551.9 267079.2 49080 -1 1143
1145 0 582622 266570.6 52520 75 1098
1146 0 582441.06 267038.38 52320 71 1145
1147 0 582225.6 267434.4 52120 -1 1146
1148 0 582241 267624.53 51920 -1 1147
1149 0 582257.25 267663.38 51720 -1 1148
1150 0 582219.2 267833.3 51520 75 1149
1151 0 582198.8 268019.47 51400 51 1150
1152 0 581862.6 268377.38 51160 71 1151
1153 0 581574.1 268558.53 51320 32 1152
1154 0 581307.6 268706.25 51440 32 1153
1155 0 581195.25 268817.56 51600 32 1154
1156 0 581043.6 268799.38 51760 -1 1155
1157 0 581001.3 268872.75 51960 -1 1156
1158 0 581039.8 269021.06 52160 -1 1157
1159 0 580999.5 269337.3 52200 -1 1158
1160 0 580948.2 269429.9 52360 -1 1159
1161 0 580899.06 269576 52560 -1 1160
1162 0 580615.4 270045.5 52640 -1 1161
1163 0 580507.5 270223.12 52760 -1 1162
1164 0 580471.44 270354.53 52920 -1 1163
1165 0 580293.6 270418.22 53080 -1 1164
1166 0 580242.6 270540.44 53240 -1 1165
1167 0 580238.1 270760.75 53400 -1 1166
1168 0 580064.9 270918 53440 -1 1167
1169 0 580175.25 271060.78 53480 -1 1168
1170 0 580163.06 271171.28 53520 -1 1169
1171 0 580176.25 271364.7 53600 -1 1170
1172 0 580164.44 271412.88 53800 -1 1171
1173 0 580137.3 271307.22 54000 -1 1172
1174 0 580125.3 271409.5 54240 -1 1173
1175 0 580097.94 271453.4 54480 -1 1174
1176 0 580017.1 271622 54680 -1 1175
1177 0 580072.2 271689.44 54880 -1 1176
1178 0 579954.44 271767.44 55080 -1 1177
1179 0 579867.56 271802.1 55320 -1 1178
1180 0 579661.75 271916.56 55520 -1 1179
1181 0 579664 271961.94 55720 -1 1180
1182 0 579505.5 272123 55920 -1 1181
1183 0 579367 272270.3 56080 -1 1182
1184 0 579295.1 272308.25 56280 -1 1183
1185 0 579112.8 272347.6 56480 -1 1184
1186 0 578920.75 272457.44 56680 -1 1185
1187 0 578863.1 272600.25 56880 -1 1186
1188 0 578816.6 272351.66 57080 -1 1187
1189 0 578801.7 272215.3 57280 -1 1188
1190 0 578773.4 272072.03 57400 -1 1189
1191 0 578672.4 271942.44 57600 -1 1190
1192 0 578596.06 271697.4 57800 -1 1191
1193 0 578649.1 271465.44 57960 -1 1192
1194 0 578738.8 271407.7 58120 -1 1193
1195 0 578738.3 271300.72 58280 -1 1194
1196 0 578630.9 271179.75 58440 -1 1195
1197 0 578623.8 271217.94 58560 -1 1196
1198 0 578619.94 271269.56 58720 -1 1197
1199 0 578617.3 271304.4 58880 -1 1198
1200 0 578529 271177.7 59080 -1 1199
1201 0 578529.9 271055.56 59240 -1 1200
1202 0 578679.8 271007.72 59400 -1 1201
1203 0 578828 271108.8 59600 -1 1202
1204 0 579093.8 271175.22 59720 -1 1203
1205 0 579243.25 271212.6 59920 -1 1204
1206 0 579255.1 271239.66 60000 -1 1205
1207 0 580111.2 271305.5 60040 -1 1206
1208 0 580094.9 271334.12 60080 -1 1207
1209 0 580135.5 271368.44 60160 -1 1208
1210 0 580178.7 271452.62 60280 -1 1209
1211 0 580146.1 271574.38 60480 -1 1210
1212 0 580187.44 271682 60720 -1 1211
1213 0 580452.4 271705.47 60920 -1 1212
1214 0 581035.25 271746.06 61080 -1 1213
1215 0 581506.1 271896.44 61040 -1 1214
1216 0 582161.5 272027.56 61000 -1 1215
1217 0 582602.75 272161.7 60960 -1 1216
1218 0 583108.75 272250.1 60880 -1 1217
1219 0 583593.4 272556.62 61000 -1 1218
1220 0 583834.8 272801.38 60920 -1 1219
1221 0 583755.44 272885.2 60800 -1 1220
1222 0 583743.56 272977.03 60600 -1 1221
1223 0 584124.25 273452.72 60440 -1 1222
1224 0 584294.06 273689.88 60280 -1 1223
1225 0 584412.94 273917.06 60160 -1 1224
1226 0 584500.06 273966.88 60120 -1 1225
1227 0 584463.1 273979.7 60080 -1 1226
1228 0 584473.2 274029.94 60040 -1 1227
1229 0 583681.5 273948.28 60000 -1 1228
1230 0 583729.8 274002.47 59960 -1 1229
1231 0 583800.4 274041.78 59840 -1 1230
1232 0 583774.9 274228.38 59680 -1 1231
1233 0 583755.06 274305.3 59640 -1 1232
1234 0 583663.5 274431.5 59600 -1 1233
1235 0 583831 274516.2 59480 -1 1234
1236 0 583818 274673.2 59320 -1 1235
1237 0 583811.2 274669.1 59080 -1 1236
1238 0 583799.94 274614.3 58880 -1 1237
1239 0 583775.5 274729.34 58680 -1 1238
1240 0 583794.8 274814.8 58480 -1 1239
1241 0 583846.4 274954.06 58320 -1 1240
1242 0 583937.4 275072.75 58120 -1 1241
1243 0 584211.25 275424.94 58040 -1 1242
1244 0 584253 275778.84 57880 -1 1243
1245 0 584353.25 275959.88 57680 -1 1244
1246 0 584681.44 276082.3 57520 -1 1245
1247 0 584764.9 276072.1 57320 -1 1246
1248 0 584962.06 276200.12 57120 -1 1247
1249 0 585183.5 276626.5 56920 -1 1248
1250 0 585263.4 276781.1 56800 -1 1249
1251 0 585330.8 276818.72 56600 -1 1250
1252 0 585447 277117.53 56440 -1 1251
1253 0 585457.7 277212.5 56320 -1 1252
1254 0 585497.8 277311.47 56120 -1 1253
1255 0 585681.2 277261.2 55920 -1 1254
1256 0 585688.25 277266.12 55720 -1 1255
1257 0 585736.6 277322.7 55520 -1 1256
1258 0 585708.9 277422.88 55320 -1 1257
1259 0 585774.4 277491.16 55080 -1 1258
1260 0 585647.44 277376.5 54880 -1 1259
1261 0 585692.44 277460.62 54680 -1 1260
1262 0 585739.8 277446.75 54640 -1 1261
1263 0 585752.2 277462.62 54600 -1 1262
1264 0 585774.06 277441.94 54560 -1 1263
1265 0 585830.8 277446.03 54480 -1 1264
1266 0 585862.8 277482.06 54360 -1 1265
1267 0 586049.5 277562.3 54160 -1 1266
1268 0 586220.56 277644.22 53960 -1 1267
1269 0 586375.4 277607.6 53760 -1 1268
1270 0 586371 277652.94 53720 -1 1269
1271 0 586377.25 277713.1 53560 -1 1270
1272 0 586452 277355.38 53600 -1 1269
1273 0 586513.25 277308.38 53560 -1 1272
1274 0 586801.2 277236 53480 -1 1273
1275 0 586678.06 277193.5 53440 -1 1274
1276 0 587121.9 277258.62 53400 -1 1275
1277 0 587179.7 277201.22 53320 -1 1276
1278 0 587299.8 277166.9 53160 -1 1277
1279 0 587572.6 277187.66 53040 -1 1278
1280 0 587752 277262.62 53120 -1 1279
1281 0 587819.1 277169.47 53000 -1 1280
1282 0 588021.7 277067 52960 -1 1281
1283 0 588155 276935.12 52920 -1 1282
1284 0 588345.44 276701.25 52880 -1 1283
1285 0 585225.9 264811.38 54240 91 1089
1286 0 585057.1 264784.4 54400 98 1285
1287 0 584952.3 264672.3 54600 98 1286
1288 0 594788 262208.06 55560 71 926
1289 0 594290 261430.03 55520 205 1288
1290 0 593356 260752.06 55480 156 1289
1291 0 592022 260118.11 55440 176 1290
1292 0 590868 259600.03 55360 150 1291
1293 0 589986 258974.06 55480 178 1292
1294 0 589554 258966.06 55600 150 1293
1295 0 589408 259176.11 55800 202 1294
1296 0 589076 259364.11 55920 200 1295
1297 0 588652 259420.11 56080 224 1296
1298 0 588342 259478.14 56200 235 1297
1299 0 587830 259362.14 56320 235 1298
1300 0 586746 259622.2 56520 163 1299
1301 0 586450 259582.2 56600 148 1300
1302 0 586338 259534.2 56800 227 1301
1303 0 586046 259570.27 57000 181 1302
1304 0 585670 259602.27 57200 214 1303
1305 0 585550 259634.27 57320 244 1304
1306 0 585326 259602.27 57440 197 1305
1307 0 585142 259538.27 57680 160 1306
1308 0 584950 259426.27 57800 160 1307
1309 0 584782 259370.27 57800 160 1308
1310 0 584694 259338.27 58000 40 1309
1311 0 584550 259266.27 58240 154 1310
1312 0 584254 259090.27 58400 200 1311
1313 0 583910 259074.27 58600 212 1312
1314 0 583630 259234.27 58760 204 1313
1315 0 583598 259298.27 58920 282 1314
1316 0 583478 259330.27 59040 282 1315
1317 0 583510 259394.27 59120 282 1316
1318 0 583394 259286.34 59280 229 1317
1319 0 583374 259242.06 59440 229 1318
1320 0 583374 259138.06 59520 229 1319
1321 0 583318 259186.06 59680 80 1320
1322 0 583270 259122.06 59800 80 1321
1323 0 583334 259034.06 59920 102 1322
1324 0 583776 258936.05 60080 51 1323
1325 0 583968 258764.03 60120 120 1324
1326 0 583966 259022.03 60160 120 1325
1327 0 583842 259006.03 60280 120 1326
1328 0 583758 259018.03 60440 176 1327
1329 0 583754 259070.03 60560 176 1328
1330 0 583770 259178.03 60720 202 1329
1331 0 583850 259174.03 60840 202 1330
1332 0 583830 259178.03 60960 202 1331
1333 0 583842 259198.03 61080 131 1332
1334 0 583946 259254.03 61240 156 1333
1335 0 583974 259302.03 61360 175 1334
1336 0 584010 259294.03 61480 175 1335
1337 0 584046 259310.03 61600 122 1336
1338 0 584118 259330.03 61680 122 1337
1339 0 584218 259326.03 61840 178 1338
1340 0 584370 259318.03 61960 178 1339
1341 0 584478 259298.03 62040 208 1340
1342 0 584570 259290.03 62160 208 1341
1343 0 584658 259334.03 62280 128 1342
1344 0 584766 259394.03 62400 98 1343
1345 0 584826 259426.03 62560 98 1344
1346 0 584870 259374.03 62720 80 1345
1347 0 584872 259312.03 62840 160 1346
1348 0 584856 259324.03 62960 160 1347
1349 0 584864 259316.03 63080 160 1348
1350 0 584832 259272.03 63240 163 1349
1351 0 584814 259174.06 63360 163 1350
1352 0 584814 259166.06 63480 163 1351
1353 0 584822 259058.06 63600 122 1352
1354 0 584930 259026.06 63720 122 1353
1355 0 585046 258842.06 63800 107 1354
1356 0 585060 258564.03 63960 107 1355
1357 0 585128 258364.03 64120 150 1356
1358 0 585172 258220.03 64240 181 1357
1359 0 585168 258176.03 64400 181 1358
1360 0 585088 258292.03 64520 181 1359
1361 0 585052 258424.03 64640 128 1360
1362 0 584924 258656.03 64840 135 1361
1363 0 584928 258580.03 65000 143 1362
1364 0 585116 258520.03 65200 143 1363
1365 0 585568 258360.03 65720 178 1364
1366 0 585800 258324.03 66080 160 1365
1367 0 585872 258160.03 66400 208 1366
1368 0 585852 257960.03 66800 148 1367
1369 0 585808 257684.03 66920 124 1368
1370 0 585714 257242.03 67360 176 1369
1371 0 585758 257766.03 67880 178 1370
1372 0 585662 257538.03 68200 166 1371
1373 0 585512 257412.03 68320 194 1372
1374 0 585336 257208.03 68560 237 1373
1375 0 585232 256856.03 68840 128 1374
1376 0 585118 256546.03 69000 196 1375
1377 0 585082 256466.03 69080 156 1376
1378 0 584990 256438.03 69200 156 1377
1379 0 584966 256350.03 69360 185 1378
1380 0 584886 256282.03 69520 178 1379
1381 0 584786 256234.03 69600 178 1380
1382 0 584718 256190.03 69760 163 1381
1383 0 584426 256250.03 70000 122 1382
1384 0 584286 256202.05 70040 181 1383
1385 0 584132 256192.08 70160 178 1384
1386 0 583928 256164.08 70280 178 1385
1387 0 583604 255952.08 70520 224 1386
1388 0 583360 255744.08 70720 218 1387
1389 0 583138 255670.11 70840 178 1388
1390 0 582962 255502.11 71080 176 1389
1391 0 582546 255234.11 71400 153 1390
1392 0 582174 254782.11 71760 124 1391
1393 0 581882 254638.11 71880 156 1392
1394 0 582344 254292.14 71840 -1 1393
1395 0 582524 254268.14 71760 -1 1394
1396 0 582584 254212.14 71640 -1 1395
1397 0 580952 254684.14 71920 163 1393
1398 0 580644 254652.14 72000 107 1397
1399 0 580298 254670.19 72120 124 1398
1400 0 579954 254618.19 72240 124 1399
1401 0 579570 254550.19 72360 128 1400
1402 0 579318 254434.19 72480 160 1401
1403 0 578948 254424.03 72640 150 1402
1404 0 578628 254384.03 72760 139 1403
1405 0 577968 254520.03 72800 164 1404
1406 0 577702 254566.06 72920 163 1405
1407 0 577358 254590.06 73040 124 1406
1408 0 576946 254746.06 73160 139 1407
1409 0 576764 254844.11 73280 154 1408
1410 0 576364 254908.11 73400 163 1409
1411 0 576248 254876.11 73560 150 1410
1412 0 576088 254800.11 73720 150 1411
1413 0 575884 254780.11 73880 139 1412
1414 0 575714 254626.03 74040 154 1413
1415 0 575480 254556.06 74240 128 1414
1416 0 575288 254528.06 74360 160 1415
1417 0 575164 254484.06 74480 160 1416
1418 0 574812 254428.06 74640 153 1417
1419 0 574740 254440.06 74760 153 1418
1420 0 574488 254516.06 74880 128 1419
1421 0 574390 254566.11 75040 136 1420
1422 0 574232 254596.03 75240 60 1421
1423 0 574092 254668.03 75400 107 1422
1424 0 573968 254668.03 75520 120 1423
1425 0 573280 254480.03 75680 175 1424
1426 0 573006 254330.03 75760 185 1425
1427 0 572698 254254.03 76120 203 1426
1428 0 572654 254150.03 76440 148 1427
1429 0 572378 253566.03 76600 163 1428
1430 0 571288 252724.03 76640 140 1429
1431 0 570638 252138.06 76680 128 1430
1432 0 569988 251612.11 76800 101 1431
1433 0 569202 250806.03 76800 156 1432
1434 0 568932 250456.06 76960 183 1433
1435 0 568964 249736.06 77000 150 1434
1436 0 568338 249102.11 76920 86 1435
1437 0 568308 248976.03 77040 86 1436
1438 0 568300 248964.03 77240 137 1437
1439 0 568172 248692.03 77360 197 1438
1440 0 568084 248440.03 77440 190 1439
1441 0 567962 247890.03 77520 164 1440
1442 0 567736 247612.06 77400 140 1441
1443 0 567716 247556.06 77280 157 1442
1444 0 567440 247196.06 77120 197 1443
1445 0 567094 246610.11 77080 163 1444
1446 0 566778 246502.11 77160 140 1445
1447 0 566354 246242.11 77280 135 1446
1448 0 566304 245700.03 77360 107 1447
1449 0 566328 245400.03 77440 137 1448
1450 0 566284 245192.03 77560 163 1449
1451 0 566238 245018.06 77720 163 1450
1452 0 566162 244870.06 77840 210 1451
1453 0 565968 244740.11 77960 160 1452
1454 0 565768 244596.11 78120 102 1453
1455 0 565344 244104.11 78280 120 1454
1456 0 565100 243660.11 78400 91 1455
1457 0 565010 243286.03 78600 124 1456
1458 0 564862 242810.03 78760 148 1457
1459 0 564632 242304.06 78880 131 1458
1460 0 564224 241844.06 79000 204 1459
1461 0 563398 241734.11 79120 124 1460
1462 0 562986 241682.11 79240 96 1461
1463 0 562800 241572.14 79400 128 1462
1464 0 562716 241500.14 79520 128 1463
1465 0 562608 240520.14 79600 178 1464
1466 0 562282 239778.17 79680 141 1465
1467 0 561764 239068.2 79600 156 1466
1468 0 561702 238278.23 79680 139 1467
1469 0 561580 238080.27 79800 139 1468
1470 0 561348 237916.27 80000 153 1469
1471 0 561142 237818.31 80160 32 1470
1472 0 561070 237730.31 80240 32 1471
1473 0 561014 237714.31 80360 32 1472
1474 0 560910 237698.31 80360 32 1473
1475 0 560822 237714.31 80600 51 1474
1476 0 560740 237496.34 80720 71 1475
1477 0 560610 237070.03 80880 136 1476
1478 0 560402 236610.03 81120 108 1477
1479 0 559956 236304.06 81320 141 1478
1480 0 559794 236110.11 81640 150 1479
1481 0 559814 235590.11 82080 163 1480
1482 0 559510 235142.11 82240 139 1481
1483 0 558874 234370.06 82440 120 1482
1484 0 558302 233550.14 82840 176 1483
1485 0 558246 233438.14 83160 189 1484
1486 0 558118 233230.14 83480 104 1485
1487 0 557958 232478.14 83680 122 1486
1488 0 557802 232018.06 84080 128 1487
1489 0 557730 231714.06 84440 154 1488
1490 0 557610 231162.06 84760 137 1489
1491 0 557500 230864.03 84920 150 1490
1492 0 557508 230832.03 85240 98 1491
1493 0 557620 230704.03 85560 32 1492
1494 0 557760 230588.03 85880 128 1493
1495 0 557892 230416.03 86200 154 1494
1496 0 557756 230076.03 86480 150 1495
1497 0 557712 229732.03 86720 150 1496
1498 0 557774 229166.06 87160 166 1497
1499 0 557558 228962.06 87360 141 1498
1500 0 557408 228728.03 87640 137 1499
1501 0 557366 228558.06 87840 115 1500
1502 0 557484 228408.11 88240 128 1501
1503 0 557652 228168.11 88520 102 1502
1504 0 557762 227982.14 88720 75 1503
1505 0 557648 227612.17 89160 75 1504
1506 0 557466 227358.03 89480 71 1505
1507 0 557448 227264.06 89680 81 1506
1508 0 557364 227236.06 89800 81 1507
1509 0 557292 226948.06 90040 124 1508
1510 0 557464 226644.06 90320 137 1509
1511 0 557746 226662.11 90440 128 1510
1512 0 557750 226590.11 90680 98 1511
1513 0 557770 226486.11 91040 98 1512
1514 0 557856 226328.03 91200 64 1513
1515 0 557860 226232.03 91360 71 1514
1516 0 557870 226074.03 91640 60 1515
1517 0 557670 224890.03 92080 120 1516
1518 0 557788 224708.06 92240 104 1517
1519 0 557858 224470.03 92680 80 1518
1520 0 557838 223690.03 93080 80 1519
1521 0 557852 223156.03 93520 81 1520
1522 0 557956 223020.03 93880 98 1521
1523 0 558220 222956.03 94240 104 1522
1524 0 558328 222796.03 94560 108 1523
1525 0 558364 222772.03 94920 115 1524
1526 0 558444 222636.03 95240 137 1525
1527 0 558660 222348.03 95640 104 1526
1528 0 558694 221918.03 96160 122 1527
1529 0 558622 221546.03 96320 128 1528
1530 0 558496 221244.03 96520 137 1529
1531 0 558524 220972.03 96680 128 1530
1532 0 558622 220578.06 96960 124 1531
1533 0 558524 220512.03 97080 124 1532
1534 0 558460 220400.03 97200 107 1533
1535 0 558418 220266.03 97360 107 1534
1536 0 558230 220054.03 97640 150 1535
1537 0 558106 219906.03 97920 139 1536
1538 0 558020 219316.03 98600 120 1537
1539 0 558024 219040.03 98800 115 1538
1540 0 557906 218726.06 99200 160 1539
1541 0 557990 218434.06 99440 148 1540
1542 0 557924 218360.11 99800 71 1541
1543 0 558110 218262.03 99960 122 1542
1544 0 558258 218226.03 100120 122 1543
1545 0 558322 218150.03 100240 120 1544
1546 0 558378 218082.03 100400 120 1545
1547 0 558422 217990.03 100520 107 1546
1548 0 558494 217766.03 100640 102 1547
1549 0 558598 217582.03 100760 86 1548
1550 0 558690 217242.03 100920 98 1549
1551 0 558746 217014.03 101040 98 1550
1552 0 558912 216748.06 101480 102 1551
1553 0 559180 216608.06 101720 107 1552
1554 0 559494 216442.11 102000 154 1553
1555 0 559630 215890.11 102080 91 1554
1556 0 559720 215688.14 102280 60 1555
1557 0 559904 215420.14 102560 45 1556
1558 0 560130 215302.03 102640 81 1557
1559 0 560230 215162.03 102800 120 1558
1560 0 560310 215022.03 102920 120 1559
1561 0 560390 214386.03 103080 128 1560
1562 0 560536 213836.06 103160 137 1561
1563 0 560678 213698.03 103320 137 1562
1564 0 560738 213694.03 103440 137 1563
1565 0 560870 213638.03 103920 115 1564
1566 0 561270 213238.03 104080 115 1565
1567 0 561580 212868.06 104200 107 1566
1568 0 561732 212772.06 104320 107 1567
1569 0 561964 212596.06 104840 122 1568
1570 0 562378 212310.11 105040 122 1569
1571 0 562598 211922.11 105200 124 1570
1572 0 562638 211218.11 105360 -1 1571
1573 0 562924 210900.03 105400 -1 1572
1574 0 563028 210860.03 105520 -1 1573
1575 0 563214 210538.03 105680 -1 1574
1576 0 563514 210194.03 105800 -1 1575
1577 0 563530 209790.03 105960 -1 1576
1578 0 563690 209666.03 106080 -1 1577
1579 0 563900 209440.06 106280 -1 1578
1580 0 564096 209252.06 106480 -1 1579
1581 0 564366 208774.11 106720 -1 1580
1582 0 564426 208434.11 106960 -1 1581
1583 0 564492 208088.14 107120 -1 1582
1584 0 564752 207468.14 107240 -1 1583
1585 0 565086 207230.17 107360 -1 1584
1586 0 565230 206850.17 107520 -1 1585
1587 0 565254 206682.17 107680 -1 1586
1588 0 565290 206454.17 107800 -1 1587
1589 0 565456 205852.2 107920 -1 1588
1590 0 565526 205538.03 108120 -1 1589
1591 0 565838 205110.03 108240 -1 1590
1592 0 566152 204780.06 108400 -1 1591
1593 0 566240 204508.06 108560 -1 1592
1594 0 566494 204078.11 108760 -1 1593
1595 0 566566 203978.11 108920 -1 1594
1596 0 566858 203630.11 109080 -1 1595
1597 0 567202 203214.11 109280 -1 1596
1598 0 567372 202564.03 109600 -1 1597
1599 0 567504 202364.03 109960 -1 1598
1600 0 568004 202144.03 110240 -1 1599
1601 0 568158 202002.06 110440 -1 1600
1602 0 568330 201602.06 110840 -1 1601
1603 0 568586 201326.06 111080 -1 1602
1604 0 569072 200920.03 111480 -1 1603
1605 0 569140 200772.03 111560 -1 1604
1606 0 569204 200540.03 111880 -1 1605
1607 0 569428 200212.03 112040 -1 1606
1608 0 569614 199978.06 112440 -1 1607
1609 0 569858 199738.06 112760 -1 1608
1610 0 569740 199440.03 113000 -1 1609
1611 0 569876 199080.03 113240 -1 1610
1612 0 569734 198626.08 113760 -1 1611
1613 0 569672 198284.11 114120 -1 1612
1614 0 569600 197868.11 114480 -1 1613
1615 0 569704 197472.11 114800 -1 1614
1616 0 569720 197324.11 115000 -1 1615
1617 0 569866 197010.14 115480 -1 1616
1618 0 569926 196914.14 115560 -1 1617
1619 0 570028 196712.03 115920 -1 1618
1620 0 570020 196532.03 116360 -1 1619
1621 0 570220 196392.03 116720 -1 1620
1622 0 570168 196220.03 117160 -1 1621
1623 0 570152 196160.03 117480 -1 1622
1624 0 570276 196048.03 117800 -1 1623
1625 0 570266 196062.03 118080 -1 1624
1626 0 570202 196086.03 118400 -1 1625
1627 0 570112 195856.03 118520 -1 1626
1628 0 570144 195688.03 118680 -1 1627
1629 0 570372 195440.03 118840 -1 1628
1630 0 570668 195308.03 119000 -1 1629
1631 0 570872 195104.03 119200 -1 1630
1632 0 570932 195048.03 119360 -1 1631
1633 0 570622 195098.06 119800 -1 1632
1634 0 570686 195162.06 120200 -1 1633
1635 0 570976 195144.03 120480 -1 1634
1636 0 571236 195124.03 120880 -1 1635
1637 0 571472 195048.03 121360 -1 1636
1638 0 571524 194832.03 121680 -1 1637
1639 0 571606 194774.06 122040 -1 1638
1640 0 571710 194658.06 122360 -1 1639
1641 0 571730 194470.06 122720 -1 1640
1642 0 571706 194290.06 123000 -1 1641
1643 0 571614 194042.06 123160 -1 1642
1644 0 571488 193764.03 123480 -1 1643
1645 0 571560 193464.05 123880 -1 1644
1646 0 571734 193434.03 124000 -1 1645
1647 0 571972 193312.06 124320 -1 1646
1648 0 572212 193312.06 124760 -1 1647
1649 0 572268 192976.06 125160 -1 1648
1650 0 572310 192750.11 125400 -1 1649
1651 0 572602 192402.11 125800 -1 1650
1652 0 573066 192174.11 125960 -1 1651
1653 0 573096 191956.14 126600 -1 1652
1654 0 572880 191704.14 126960 -1 1653
1655 0 572868 191232.14 127400 -1 1654
1656 0 573110 191042.03 127640 -1 1655
1657 0 573254 191002.03 128000 -1 1656
1658 0 573478 190878.03 128400 -1 1657
1659 0 573274 190514.03 128840 -1 1658
1660 0 573232 190336.03 129280 -1 1659
1661 0 573172 190080.03 129560 -1 1660
1662 0 573116 189896.03 129920 -1 1661
1663 0 573212 190108.03 130200 -1 1662
1664 0 573312 190192.03 130560 -1 1663
1665 0 573296 189860.03 130960 -1 1664
1666 0 573132 189420.03 131360 -1 1665
1667 0 573056 189120.03 131680 -1 1666
1668 0 573050 189062.06 131880 -1 1667
1669 0 573232 189016.03 132200 -1 1668
1670 0 573340 189108.03 132640 -1 1669
1671 0 573368 189140.03 133000 -1 1670
1672 0 573432 189032.03 133400 -1 1671
1673 0 573504 188972.03 133760 -1 1672
1674 0 573520 188836.03 134080 -1 1673
1675 0 573632 188632.03 134280 -1 1674
1676 0 573668 188400.03 134680 -1 1675
1677 0 573738 188246.03 134960 -1 1676
1678 0 573658 187974.03 135360 -1 1677
1679 0 573596 187884.03 135600 -1 1678
1680 0 573724 187612.03 136280 -1 1679
1681 0 574096 187528.03 136760 -1 1680
1682 0 574536 187400.03 137160 -1 1681
1683 0 574818 187418.03 137520 -1 1682
1684 0 575186 187070.03 137880 -1 1683
1685 0 575484 186824.06 138360 -1 1684
1686 0 575618 186826.03 138680 -1 1685
1687 0 575690 186842.03 139000 -1 1686
1688 0 575780 186864.03 139120 -1 1687
1689 0 575840 186840.03 139200 -1 1688
1690 0 576136 187264.03 139280 -1 1689
1691 0 576208 187392.03 139320 -1 1690
1692 0 576408 187488.03 139440 -1 1691
1693 0 576594 187362.06 139800 -1 1692
1694 0 576842 187266.06 139960 -1 1693
1695 0 577264 187120.11 140320 -1 1694
1696 0 577408 187012.11 140640 -1 1695
1697 0 577538 186918.14 141160 -1 1696
1698 0 578022 186610.14 141480 -1 1697
1699 0 578480 186480.17 141600 -1 1698
1700 0 579164 186284.17 141720 -1 1699
1701 0 579822 186222.2 141840 -1 1700
1702 0 580324 186044.03 142000 -1 1701
1703 0 580640 185996.03 142120 -1 1702
1704 0 580808 185980.03 142280 -1 1703
1705 0 581104 186068.03 142400 -1 1704
1706 0 581296 186108.03 142520 -1 1705
1707 0 581626 186142.06 142680 -1 1706
1708 0 581790 186206.06 142880 -1 1707
1709 0 581878 186270.06 143000 -1 1708
1710 0 581978 186374.06 143160 -1 1709
1711 0 582014 186434.06 143240 -1 1710
1712 0 582342 186598.06 143400 -1 1711
1713 0 582464 186844.11 143960 -1 1712
1714 0 582628 186844.11 144080 -1 1713
1715 0 582872 186796.11 144240 -1 1714
1716 0 583120 186816.11 144360 -1 1715
1717 0 583482 186822.14 144760 -1 1716
1718 0 583492 186924.03 144920 -1 1717
1719 0 583604 186952.03 145080 -1 1718
1720 0 583640 186992.03 145200 -1 1719
1721 0 583652 186976.03 145360 -1 1720
1722 0 583684 186984.03 145480 -1 1721
1723 0 583972 187016.03 145800 -1 1722
1724 0 584268 186884.03 145880 -1 1723
1725 0 584372 186792.03 146000 -1 1724
1726 0 584428 186736.03 146120 -1 1725
1727 0 584480 186676.03 146240 -1 1726
1728 0 584716 186612.03 146400 -1 1727
1729 0 584880 186568.03 146520 -1 1728
1730 0 585100 186524.03 146600 -1 1729
1731 0 585590 186514.06 146760 -1 1730
1732 0 585834 186506.06 146920 -1 1731
1733 0 585948 186584.03 147200 -1 1732
1734 0 586298 186622.06 147480 -1 1733
1735 0 586606 186514.06 147640 -1 1734
1736 0 586820 186380.11 147840 -1 1735
1737 0 587276 186380.11 148120 -1 1736
1738 0 587722 186394.14 148360 -1 1737
1739 0 587934 186318.14 148640 -1 1738
1740 0 588528 186300.03 148840 -1 1739
1741 0 588996 186236.03 149000 -1 1740
1742 0 589382 186174.03 149240 -1 1741
1743 0 589690 186218.03 149400 -1 1742
1744 0 590420 186272.06 149680 -1 1743
1745 0 590462.7 186369.22 149720 -1 1744
1746 1 590558 186550.03 149800 -1 1745
1747 0 590950 186706.03 149920 -1 1746
1748 0 591340 187008.06 150080 -1 1747
1749 0 591912 187056.06 150120 -1 1748
1750 0 592866 186826.11 150160 -1 1749
1751 0 593680 186752.14 150240 -1 1750
1752 0 594698 186650.17 150280 -1 1751
1753 0 595392 186744.03 150200 -1 1752
1754 0 595668 186656.03 150120 -1 1753
1755 0 596006 186382.06 149960 -1 1754
1756 0 596602 186198.06 149920 -1 1755
1757 0 597192 186136.11 149880 -1 1756
1758 0 597868 186044.11 149800 -1 1757
1759 0 598554 186158.14 149720 -1 1758
1760 0 598876 186368.17 149840 -1 1759
1761 0 599412 186436.17 149920 -1 1760
1762 0 600282 186206.2 150000 -1 1761
1763 0 601472 186068.23 149960 -1 1762
1764 0 602534 185942.27 149880 -1 1763
1765 0 603024 185972.31 149960 -1 1764
1766 0 603274 185810.03 149800 -1 1765
1767 0 603350 185590.03 149680 -1 1766
1768 0 603794 185234.03 149520 -1 1767
1769 0 604208 184896.06 149320 -1 1768
1770 0 604544 184760.06 149240 -1 1769
1771 0 605030 184718.11 149160 -1 1770
1772 0 605146 184706.11 149040 -1 1771
1773 0 605226 184578.11 148840 -1 1772
1774 0 605758 184578.11 148680 -1 1773
1775 0 606160 184376.14 148520 -1 1774
1776 0 606572 184272.14 148400 -1 1775
1777 0 606932 184140.14 148320 -1 1776
1778 0 607198 184258.03 148280 -1 1777
1779 0 607402 184026.03 148200 -1 1778
1780 0 607646 183854.03 148080 -1 1779
1781 0 608082 183738.03 147920 -1 1780
1782 0 609204 183464.06 147840 -1 1781
1783 0 609954 183014.11 147800 -1 1782
1784 0 610084 182760.03 147760 -1 1783
1785 0 610188 182452.03 147640 -1 1784
1786 0 610516 182036.03 147600 -1 1785
1787 0 610838 181938.06 147720 -1 1786
1788 0 611126 181846.06 147840 -1 1787
1789 0 612052 181708.03 147960 -1 1788
1790 0 612782 181242.06 148000 -1 1789
1791 0 613136 181120.11 148120 -1 1790
1792 0 613536 180900.11 148240 -1 1791
1793 0 613636 180716.11 148280 -1 1792
1794 0 613722 180742.14 148400 -1 1793
1795 0 613896 180712.03 148560 -1 1794
1796 0 614000 180624.03 148760 -1 1795
1797 0 614064 180520.03 148920 -1 1796
1798 0 614148 180432.03 149040 -1 1797
1799 0 614604 180392.03 149160 -1 1798
1800 0 615262 180318.06 149240 -1 1799
1801 0 615616 180084.03 149440 -1 1800
1802 0 615732 179948.03 149520 -1 1801
1803 0 615924 179780.03 149680 -1 1802
1804 0 615892 180116.05 149880 -1 1803
1805 0 616074 180134.08 150040 -1 1804
1806 0 616254 180154.08 150280 -1 1805
1807 0 616370 180002.08 150400 -1 1806
1808 0 616600 179684.03 150560 -1 1807
1809 0 616796 179484.03 150680 -1 1808
1810 0 616988 179248.03 150880 -1 1809
1811 0 617150 179222.06 151160 -1 1810
1812 0 617150 179234.06 151320 -1 1811
1813 0 617210 179230.06 151440 -1 1812
1814 0 617318 179238.06 151520 -1 1813
1815 0 617410 179174.06 151680 -1 1814
1816 0 617490 179190.06 151800 -1 1815
1817 0 617642 179218.06 151920 -1 1816
1818 0 617782 179234.06 152040 -1 1817
1819 0 617778 179222.06 152200 -1 1818
1820 0 617746 179270.06 152280 -1 1819
1821 0 617746 179190.06 152400 -1 1820
1822 0 617748 179060.03 152560 -1 1821
1823 0 617800 179076.03 152680 -1 1822
1824 0 617820 179068.03 152800 -1 1823
1825 0 617888 179036.03 152920 -1 1824
1826 0 617984 179028.03 153040 -1 1825
1827 0 618044 179004.03 153120 -1 1826
1828 0 618072 178944.03 153240 -1 1827
1829 0 618144 178928.03 153360 -1 1828
1830 0 618188 178948.03 153480 -1 1829
1831 0 618244 178988.03 153520 -1 1830
1832 0 618306 178998.06 153640 -1 1831
1833 0 618326 178998.06 153760 -1 1832
1834 0 618454 179042.06 153880 -1 1833
1835 0 618530 179038.06 154000 -1 1834
1836 0 618630 179022.06 154120 -1 1835
1837 0 618730 179010.06 154200 -1 1836
1838 0 618710 178982.06 154200 -1 1837
1839 0 618730 178926.06 154360 -1 1838
1840 0 618968 178928.11 154800 -1 1839
1841 0 619200 178796.11 155120 -1 1840
1842 0 619386 178886.14 155280 -1 1841
1843 0 619462 178878.14 155400 -1 1842
1844 0 619558 178874.14 155480 -1 1843
1845 0 619626 178822.14 155600 -1 1844
1846 0 619726 178834.14 155720 -1 1845
1847 0 619826 178830.14 155840 -1 1846
1848 0 619946 178794.14 155920 -1 1847
1849 0 620050 178766.14 156120 -1 1848
1850 0 620060 178696.03 156280 -1 1849
1851 0 620132 178628.03 156400 -1 1850
1852 0 620208 178612.03 156560 -1 1851
1853 0 620330 178630.06 156720 -1 1852
1854 0 620522 178634.06 156880 -1 1853
1855 0 620618 178582.06 157000 -1 1854
1856 0 620798 178490.06 157240 -1 1855
1857 0 620950 178498.06 157440 -1 1856
1858 0 621014 178342.06 157560 -1 1857
1859 0 621098 178234.06 157720 -1 1858
1860 0 621218 178174.06 157880 -1 1859
1861 0 621366 178030.06 158000 -1 1860
1862 0 621572 177980.03 158240 -1 1861
1863 0 621752 177920.03 158440 -1 1862
1864 0 621956 177840.03 158600 -1 1863
1865 0 622040 177788.03 158760 -1 1864
1866 0 622168 177724.03 158880 -1 1865
1867 0 622304 177656.03 159000 -1 1866
1868 0 622436 177488.03 159240 -1 1867
1869 0 622662 177206.06 159560 -1 1868
1870 0 622778 176770.06 159800 -1 1869
1871 0 622732 176304.11 159920 -1 1870
1872 0 622576 176112.11 160000 -1 1871
1873 0 622504 176048.11 160160 -1 1872
1874 0 622472 175928.11 160280 -1 1873
1875 0 622392 175812.11 160480 -1 1874
1876 0 622304 175660.11 160600 -1 1875
1877 0 622236 175572.11 160680 -1 1876
1878 0 622078 175326.03 161040 -1 1877
1879 0 622062 174986.03 161440 -1 1878
1880 0 622054 174670.03 161760 -1 1879
1881 0 621982 174618.03 162120 -1 1880
1882 0 621874 174538.03 162320 -1 1881
1883 0 621810 174526.03 162840 -1 1882
1884 0 621496 174244.03 163160 -1 1883
1885 0 621068 173556.03 163720 -1 1884
1886 0 620852 173064.03 164200 -1 1885
1887 0 620690 172698.06 164680 -1 1886
1888 0 620526 172210.06 165000 -1 1887
1889 0 620178 171842.06 165120 -1 1888
1890 0 619564 171272.11 165360 -1 1889
1891 0 619204 171040.11 165440 -1 1890
1892 0 618870 170714.14 165720 -1 1891
1893 0 618354 170378.14 165880 -1 1892
1894 0 617848 169896.03 166000 -1 1893
1895 0 617620 169680.03 166160 -1 1894
1896 0 617392 169600.03 166320 -1 1895
1897 0 617308 169520.03 166440 -1 1896
1898 0 617232 169400.03 166680 -1 1897
1899 0 617172 169428.03 166800 -1 1898
1900 0 617044 169292.03 166960 -1 1899
1901 0 617036 169108.03 167080 -1 1900
1902 0 616866 168506.06 167520 -1 1901
1903 0 616712 168168.03 167720 -1 1902
1904 0 616452 168080.03 167880 -1 1903
1905 0 616236 167996.03 168000 -1 1904
1906 0 616012 167912.03 168120 -1 1905
1907 0 615800 167736.03 168240 -1 1906
1908 0 615608 167340.03 168320 -1 1907
1909 0 615310 166914.03 168160 -1 1908
1910 0 615174 166754.03 168040 -1 1909
1911 0 615038 166422.03 167920 -1 1910
1912 0 614918 166334.03 167760 -1 1911
1913 0 614844 166284.03 167600 -1 1912
1914 0 614708 166320.03 167440 -1 1913
1915 0 614404 166236.03 167200 -1 1914
1916 0 614136 165880.03 167000 -1 1915
1917 0 613874 165714.06 166880 -1 1916
1918 0 613734 165618.06 166760 -1 1917
1919 0 613630 165462.06 166640 -1 1918
1920 0 613530 165346.06 166560 -1 1919
1921 0 613414 165122.06 166400 -1 1920
1922 0 613294 165042.06 166280 -1 1921
1923 0 613150 164938.06 166160 -1 1922
1924 0 613050 164762.06 166000 -1 1923
1925 0 613056 164636.11 165880 -1 1924
1926 0 613024 164556.11 165760 -1 1925
1927 0 612964 164508.11 165680 -1 1926
1928 0 613014 164442.03 165560 -1 1927
1929 0 613028 164336.05 165400 -1 1928
1930 0 612998 164030.08 165200 -1 1929
1931 0 612958 163698.08 165040 -1 1930
1932 0 612972 163384.03 164920 -1 1931
1933 0 612936 163016.03 164760 -1 1932
1934 0 612832 162664.03 164560 -1 1933
1935 0 612762 162354.06 164440 -1 1934
1936 0 612662 162282.06 164320 -1 1935
1937 0 612600 161764.03 164000 -1 1936
1938 0 612524 161380.03 163840 -1 1937
1939 0 612538 160658.06 163760 -1 1938
1940 0 613032 160156.11 163680 -1 1939
1941 0 613138 159698.03 163560 -1 1940
1942 0 613174 159126.03 163400 -1 1941
1943 0 613324 158680.06 163240 -1 1942
1944 0 613420 158432.06 163120 -1 1943
1945 0 613616 157952.06 162960 -1 1944
1946 0 613902 157398.11 162840 -1 1945
1947 0 614306 156878.11 162680 -1 1946
1948 0 615060 156112.14 162560 -1 1947
1949 0 615858 155482.17 162400 -1 1948
1950 0 616672 154928.2 162240 -1 1949
1951 0 617118 154614.23 162040 -1 1950
1952 0 617444 154192.03 161960 -1 1951
1953 0 617944 153792.03 161880 -1 1952
1954 0 618698 153374.06 161720 -1 1953
1955 0 619508 152924.03 161760 -1 1954
1956 0 619762 152862.03 161880 -1 1955
1957 0 619946 152862.03 162000 -1 1956
1958 0 620122 152870.03 162120 -1 1957
1959 0 620510 153082.03 162320 -1 1958
1960 0 620916 153160.06 162480 -1 1959
1961 0 621184 153200.06 162640 -1 1960
1962 0 621356 153240.06 162800 -1 1961
1963 0 621680 153148.06 162920 -1 1962
1964 0 621876 152976.06 163080 -1 1963
1965 0 622246 152594.11 163200 -1 1964
1966 0 622394 152106.11 163400 -1 1965
1967 0 622556 151980.03 163560 -1 1966
1968 0 623128 151504.03 163640 -1 1967
1969 0 623442 151206.06 163800 -1 1968
1970 0 623300 150912.03 163720 -1 1969
1971 0 623292 150796.03 163640 -1 1970
1972 0 623244 150636.03 163520 -1 1971
1973 0 623108 150452.03 163400 -1 1972
1974 0 623004 150240.06 163320 -1 1973
1975 0 622684 149908.06 163160 -1 1974
1976 0 622508 149594.03 163000 -1 1975
1977 0 622432 149426.03 162840 -1 1976
1978 0 622416 149358.03 162800 -1 1977
1979 0 622444 149124.03 162640 -1 1978
1980 0 622584 148616.03 162520 -1 1979
1981 0 622332 148030.06 162560 -1 1980
1982 0 622216 147780.03 162480 -1 1981
1983 0 622104 147448.03 162320 -1 1982
1984 0 622040 147038.03 162200 -1 1983
1985 0 622044 146730.03 162040 -1 1984
1986 0 622056 146378.03 161880 -1 1985
1987 0 622016 146148.03 161760 -1 1986
1988 0 621784 145654.03 161680 -1 1987
1989 0 621640 145434.03 161560 -1 1988
1990 0 621496 145260.03 161440 -1 1989
1991 0 621452 145060.03 161280 -1 1990
1992 0 621368 144964.03 161120 -1 1991
1993 0 621396 144812.03 161000 -1 1992
1994 0 621404 144402.03 160880 -1 1993
1995 0 621368 143896.03 160800 -1 1994
1996 0 621176 143460.03 160840 -1 1995
1997 0 621176 143274.03 160760 -1 1996
1998 0 621208 143162.03 160600 -1 1997
1999 0 621144 143026.03 160440 -1 1998
2000 0 621096 142790.03 160280 -1 1999
2001 0 621072 142668.03 160160 -1 2000
2002 0 621076 142520.03 160120 -1 2001
2003 0 621184 142474.03 160000 -1 2002
2004 0 621184 142314.03 159840 -1 2003
2005 0 621144 141918.03 159720 -1 2004
2006 0 621204 141852.06 159640 -1 2005
2007 0 621176 141718.11 159520 -1 2006
2008 0 621256 141378.11 159400 -1 2007
2009 0 621312 141174.11 159280 -1 2008
2010 0 621396 140864.14 159120 -1 2009
2011 0 621524 140588.14 159000 -1 2010
2012 0 621720 140246.17 158880 -1 2011
2013 0 622036 139752.2 158760 -1 2012
2014 0 622496 139258.23 158640 -1 2013
2015 0 622732 139052.03 158520 -1 2014
2016 0 622732 139056.03 158400 -1 2015
2017 0 623140 138512.03 158360 -1 2016
2018 0 623396 137986.03 158440 -1 2017
2019 0 623540 137986.03 158560 -1 2018
2020 0 623584 137878.03 158680 -1 2019
2021 0 623672 137810.03 158800 -1 2020
2022 0 623788 137802.03 158960 -1 2021
2023 0 623960 137762.03 159080 -1 2022
2024 0 624164 137700.03 159200 -1 2023
2025 0 624164 137812.03 159360 -1 2024
2026 0 624284 137716.03 159520 -1 2025
2027 0 624376 137692.03 159680 -1 2026
2028 0 624484 137644.03 159800 -1 2027
2029 0 624604 137532.03 159920 -1 2028
2030 0 624624 137444.03 160080 -1 2029
2031 0 624772 137296.03 160200 -1 2030
2032 0 625280 137022.06 160240 -1 2031
2033 0 625512 136986.06 160280 -1 2032
2034 0 625656 137002.06 160360 -1 2033
2035 0 625568 136896.03 160480 -1 2034
2036 0 625504 136824.03 160640 -1 2035
2037 0 625448 136792.03 160800 -1 2036
2038 0 625496 136672.03 160960 -1 2037
2039 0 625540 136492.03 161080 -1 2038
2040 0 625644 136368.03 161280 -1 2039
2041 0 625872 136236.03 161440 -1 2040
2042 0 626332 136114.06 161560 -1 2041
2043 0 626740 136036.03 161720 -1 2042
2044 0 627388 136136.03 161920 -1 2043
2045 0 628072 136054.06 162080 -1 2044
2046 0 628748 135968.11 162240 -1 2045
2047 0 628796 135894.14 162400 -1 2046
2048 0 628488 135550.14 162480 -1 2047
2049 0 628608 135226.14 162400 -1 2048
2050 0 628660 135002.14 162320 -1 2049
2051 0 628640 134830.14 162240 -1 2050
2052 0 628648 134640.03 162120 -1 2051
2053 0 628552 134508.03 161960 -1 2052
2054 0 628612 134080.03 161840 -1 2053
2055 0 628648 133726.06 161680 -1 2054
2056 0 628444 133570.06 161560 -1 2055
2057 0 628464 133254.06 161400 -1 2056
2058 0 627804 133058.08 161240 -1 2057
2059 0 627556 132934.06 161320 -1 2058
2060 0 627468 132886.06 161480 -1 2059
2061 0 627404 132894.06 161640 -1 2060
2062 0 627348 133030.06 161800 -1 2061
2063 0 627740 132982.06 161120 -1 2058
2064 0 627724 132958.06 160960 -1 2063
2065 0 628228 132794.06 160920 -1 2064
2066 0 628268 132778.06 160800 -1 2065
2067 0 628292 132738.06 160720 -1 2066
2068 0 628364 132806.06 160600 -1 2067
2069 0 628436 132822.06 160440 -1 2068
2070 0 628388 132838.06 160320 -1 2069
2071 0 626900 132954.06 160920 -1 2064
2072 0 626828 132946.06 160800 -1 2071
2073 0 626860 133010.06 160680 -1 2072
2074 0 626996 133098.06 160480 -1 2073
2075 0 629004 136106.14 162440 -1 2047
2076 0 629152 136174.14 162520 -1 2075
2077 0 629348 136174.14 162640 -1 2076
2078 0 629672 136086.14 162800 -1 2077
2079 0 629936 136048.17 162920 -1 2078
2080 0 630248 136080.17 163000 -1 2079
2081 0 630528 136042.03 163200 -1 2080
2082 0 630764 135954.03 163280 -1 2081
2083 0 630988 135898.03 163360 -1 2082
2084 0 631388 135824.06 163520 -1 2083
2085 0 631612 135764.06 163680 -1 2084
2086 0 631868 135784.06 163800 -1 2085
2087 0 631912 135786.11 163960 -1 2086
2088 0 632156 135774.11 164080 -1 2087
2089 0 632232 135754.11 164240 -1 2088
2090 0 632396 135658.11 164440 -1 2089
2091 0 632344 135408.03 164520 -1 2090
2092 0 632392 135424.03 164680 -1 2091
2093 0 632280 135278.03 164800 -1 2092
2094 0 632356 135318.03 164960 -1 2093
2095 0 632404 135234.03 165160 -1 2094
2096 0 632560 135242.03 165320 -1 2095
2097 0 632996 135138.03 165360 -1 2096
2098 0 633412 134988.03 165480 -1 2097
2099 0 633624 134830.03 165600 -1 2098
2100 0 633876 134818.03 165720 -1 2099
2101 0 634220 134662.03 165800 -1 2100
2102 0 634500 134476.06 166000 -1 2101
2103 0 634856 134284.06 166160 -1 2102
2104 0 635140 133962.03 166280 -1 2103
2105 0 635416 133896.06 166400 -1 2104
2106 0 635684 133848.06 166560 -1 2105
2107 0 636112 133802.11 166680 -1 2106
2108 0 636400 133786.11 166800 -1 2107
2109 0 636660 133604.03 166960 -1 2108
2110 0 636984 133532.05 167120 -1 2109
2111 0 636832 133394.03 167200 -1 2110
2112 0 636804 133326.03 167320 -1 2111
2113 0 636804 133178.03 167480 -1 2112
2114 0 637024 133114.03 167640 -1 2113
2115 0 624656 137474.06 160240 -1 2031
2116 0 624668 137546.06 160320 -1 2115
2117 0 623488 137918.03 158400 -1 2018
2118 0 623496 137886.03 158280 -1 2117
2119 0 623504 137794.03 158120 -1 2118
2120 0 623552 137646.03 158000 -1 2119
2121 0 623516 137558.03 157800 -1 2120
2122 0 623664 137546.03 157640 -1 2121
2123 0 623508 151112.03 163920 -1 1969
2124 0 623564 151024.03 164080 -1 2123
2125 0 623780 150984.03 164240 -1 2124
2126 0 624212 150996.03 164400 -1 2125
2127 0 624732 150908.03 164520 -1 2126
2128 0 625422 150938.06 164600 -1 2127
2129 0 626216 151188.11 164680 -1 2128
2130 0 626466 151194.03 164840 -1 2129
2131 0 626730 151250.03 164960 -1 2130
2132 0 627018 151302.03 165120 -1 2131
2133 0 627304 151328.03 165240 -1 2132
2134 0 627464 151272.03 165360 -1 2133
2135 0 627688 151256.03 165480 -1 2134
2136 0 628084 151268.03 165600 -1 2135
2137 0 628364 151236.03 165760 -1 2136
2138 0 628594 151214.06 165880 -1 2137
2139 0 628842 151250.06 166000 -1 2138
2140 0 629046 151206.06 166120 -1 2139
2141 0 629162 151158.06 166200 -1 2140
2142 0 629372 151028.03 166360 -1 2141
2143 0 629624 150924.03 166440 -1 2142
2144 0 629948 150824.03 166600 -1 2143
2145 0 630020 150724.03 166800 -1 2144
2146 0 630152 150684.03 166960 -1 2145
2147 0 630324 150580.03 167120 -1 2146
2148 0 630612 150440.03 167240 -1 2147
2149 0 630854 150394.06 167280 -1 2148
2150 0 631340 150208.11 167440 -1 2149
2151 0 632002 149974.03 167600 -1 2150
2152 0 632438 149958.03 167760 -1 2151
2153 0 633568 149924.06 167840 -1 2152
2154 0 634038 149890.11 168040 -1 2153
2155 0 634502 149798.11 168160 -1 2154
2156 0 634812 149792.14 168360 -1 2155
2157 0 635612 149748.14 168520 -1 2156
2158 0 636712 149760.06 168560 -1 2157
2159 0 637500 149708.06 168720 -1 2158
2160 0 638204 149684.06 168920 -1 2159
2161 0 638996 149524.06 169080 -1 2160
2162 0 639864 149248.14 169240 -1 2161
2163 0 640456 149016.14 169440 -1 2162
2164 0 641640 148624.14 169560 -1 2163
2165 0 643316 148172.2 169640 -1 2164
2166 0 643980 147580.2 169640 -1 2165
2167 0 645960 147008.06 169680 -1 2166
2168 0 646900 147020.14 169560 -1 2167
2169 0 647660 147012.14 169440 -1 2168
2170 0 648352 146776.06 169320 -1 2169
2171 0 649144 146752.06 169160 -1 2170
2172 0 650548 147132.14 169120 -1 2171
2173 0 652040 147440.23 169120 -1 2172
2174 0 652712 147696.2 169080 -1 2173
2175 0 653500 147588.27 169040 -1 2174
2176 0 655412 148300.27 169040 -1 2175
2177 0 656552 148864.34 169080 -1 2176
2178 0 657108 149188.1 169200 -1 2177
2179 0 658680 149456.5 169200 -1 2178
2180 0 659280 149896.48 169120 -1 2179
2181 0 659240 150008.48 169000 -1 2180
2182 0 659248 150200.48 168880 -1 2181
2183 0 659136 150352.48 168760 -1 2182
2184 0 659066 150422.03 168600 -1 2183
2185 0 659142 150518.03 168400 -1 2184
2186 0 659186 150642.03 168320 -1 2185
2187 0 659048 150780.06 168160 -1 2186
2188 0 659402 150994.03 168080 -1 2187
2189 0 659502 151206.05 168040 -1 2188
2190 0 659592 151300.03 167920 -1 2189
2191 0 659748 151476.03 167760 -1 2190
2192 0 659828 151604.03 167640 -1 2191
2193 0 659932 151828.05 167600 -1 2192
2194 0 659966 151910.03 167480 -1 2193
2195 0 660042 152082.03 167360 -1 2194
2196 0 660186 152510.03 167320 -1 2195
2197 0 660660 152948.03 167360 -1 2196
2198 0 661166 153230.06 167480 -1 2197
2199 0 661644 153624.03 167440 -1 2198
2200 0 661800 153936.05 167360 -1 2199
2201 0 661982 154138.03 167200 -1 2200
2202 0 661974 154294.03 167040 -1 2201
2203 0 662794 154426.03 167000 -1 2202
2204 0 663186 154858.03 166960 -1 2203
2205 0 663462 154790.03 166800 -1 2204
2206 0 663658 154824.03 166680 -1 2205
2207 0 664002 154808.03 166520 -1 2206
2208 0 664238 154802.06 166320 -1 2207
2209 0 664514 154932.03 166280 -1 2208
2210 0 664490 155192.03 166200 -1 2209
2211 0 664726 155204.03 166080 -1 2210
2212 0 665246 155164.03 165960 -1 2211
2213 0 665690 155162.03 166000 -1 2212
2214 0 665866 154952.06 166120 -1 2213
2215 0 666062 154834.03 166240 -1 2214
2216 0 666306 154580.03 166280 -1 2215
2217 0 666522 154506.03 166400 -1 2216
2218 0 666894 154310.03 166480 -1 2217
2219 0 667198 154220.06 166640 -1 2218
2220 0 667450 154144.06 166840 -1 2219
2221 0 667686 153922.11 167040 -1 2220
2222 0 667974 153458.11 167120 -1 2221
2223 0 667942 153412.14 167000 -1 2222
2224 0 667726 153424.14 166880 -1 2223
2225 0 668214 153308.14 167160 -1 2222
2226 0 668510 153172.14 167240 -1 2225
2227 0 668614 153090.17 167400 -1 2226
2228 0 668738 152766.17 167480 -1 2227
2229 0 668734 152744.03 167600 -1 2228
2230 0 668814 152684.03 167800 -1 2229
2231 0 668970 152608.03 167880 -1 2230
2232 0 669082 152550.06 168000 -1 2231
2233 0 669270 152466.06 168200 -1 2232
2234 0 669514 152302.06 168360 -1 2233
2235 0 669470 152252.11 168440 -1 2234
2236 0 669650 152204.11 168640 -1 2235
2237 0 669670 152120.11 168800 -1 2236
2238 0 669798 151872.11 168920 -1 2237
2239 0 669934 151566.14 169000 -1 2238
2240 0 670114 151084.17 169040 -1 2239
2241 0 669922 149984.23 169000 -1 2240
2242 0 669850 150008.23 168920 -1 2241
2243 0 669794 150284.06 168800 -1 2242
2244 0 669834 150500.06 168680 -1 2243
2245 0 669730 150668.06 168440 -1 2244
2246 0 669938 149876.06 169160 -1 2241
2247 0 669970 150028.06 169320 -1 2246
2248 0 669930 150168.06 169440 -1 2247
2249 0 669890 150200.06 169480 -1 2248
2250 0 669866 150332.06 169600 -1 2249
2251 0 669898 150188.06 169760 -1 2250
2252 0 669970 150172.06 169880 -1 2251
2253 0 669970 150220.06 170000 -1 2252
2254 0 669834 150140.06 170160 -1 2253
2255 0 661850 154502.03 166880 -1 2202
2256 0 661620 154880.03 166760 -1 2255
2257 0 661680 154988.03 166600 -1 2256
2258 0 661762 155014.06 166480 -1 2257
2259 0 662164 155296.11 166320 -1 2258
2260 0 662052 156004.11 166160 -1 2259
2261 0 662002 156250.14 165960 -1 2260
2262 0 662076 156468.17 165800 -1 2261
2263 0 662024 156720.17 165640 -1 2262
2264 0 661868 156844.17 165440 -1 2263
2265 0 661604 156848.17 165240 -1 2264
2266 0 661538 156934.2 165080 -1 2265
2267 0 661430 157142.2 164920 -1 2266
2268 0 661362 157214.2 164800 -1 2267
2269 0 661010 157410.2 164720 -1 2268
2270 0 660876 157624.23 164800 -1 2269
2271 0 660828 157832.23 164920 -1 2270
2272 0 660828 158028.23 164960 -1 2271
2273 0 660854 158126.03 165080 -1 2272
2274 0 660922 158390.03 165280 -1 2273
2275 0 660984 158956.06 165360 -1 2274
2276 0 660770 159338.11 165400 -1 2275
2277 0 660648 159816.14 165320 -1 2276
2278 0 660818 160034.17 165240 -1 2277
2279 0 660850 160046.17 165120 -1 2278
2280 0 660994 160154.17 164960 -1 2279
2281 0 660168 159972.03 164920 -1 2280
2282 0 659860 159752.03 164880 -1 2281
2283 0 659784 159698.03 164680 -1 2282
2284 0 659688 159530.03 164560 -1 2283
2285 0 659716 159404.03 164440 -1 2284
2286 0 659564 159280.03 164280 -1 2285
2287 0 659520 159264.03 164160 -1 2286
2288 0 659544 159194.03 164040 -1 2287
2289 0 659584 159130.03 163880 -1 2288
2290 0 659488 159018.03 163720 -1 2289
2291 0 659528 158900.03 163560 -1 2290
2292 0 659356 158808.03 163400 -1 2291
2293 0 659220 158784.03 163200 -1 2292
2294 0 659180 158800.03 163000 -1 2293
2295 0 658976 158880.03 162960 -1 2294
2296 0 658920 158872.03 162800 -1 2295
2297 0 658908 158744.03 162640 -1 2296
2298 0 658696 158528.03 162520 -1 2297
2299 0 658232 158436.03 162520 -1 2298
2300 0 657876 158322.03 162440 -1 2299
2301 0 657776 158194.03 162320 -1 2300
2302 0 657564 158054.03 162160 -1 2301
2303 0 657268 157930.05 162040 -1 2302
2304 0 656988 157836.08 161920 -1 2303
2305 0 656812 157688.08 161760 -1 2304
2306 0 656628 157436.08 161640 -1 2305
2307 0 656328 157162.11 161520 -1 2306
2308 0 655868 156834.11 161480 -1 2307
2309 0 655192 156408.03 161440 -1 2308
2310 0 655080 156220.03 161360 -1 2309
2311 0 655028 156162.06 161240 -1 2310
2312 0 654848 156030.06 161120 -1 2311
2313 0 654544 155860.03 161040 -1 2312
2314 0 654472 155752.03 160960 -1 2313
2315 0 654568 155716.03 160840 -1 2314
2316 0 654580 155632.03 160720 -1 2315
2317 0 654592 155636.03 160560 -1 2316
2318 0 654520 155620.03 160480 -1 2317
2319 0 654452 155626.03 160320 -1 2318
2320 0 654320 155574.03 160160 -1 2319
2321 0 654292 155450.03 160000 -1 2320
2322 0 654308 155250.03 159880 -1 2321
2323 0 654136 155106.03 159720 -1 2322
2324 0 654124 155046.03 159600 -1 2323
2325 0 654108 154982.03 159440 -1 2324
2326 0 653828 154742.05 159240 -1 2325
2327 0 653812 154746.03 159120 -1 2326
2328 0 653824 154778.03 159000 -1 2327
2329 0 653780 154774.03 158880 -1 2328
2330 0 653696 154770.03 158720 -1 2329
2331 0 653736 154814.03 158520 -1 2330
2332 0 653752 154822.03 158480 -1 2331
2333 0 653820 154856.03 158320 -1 2332
2334 0 653824 154916.03 158240 -1 2333
2335 0 653824 154926.03 158080 -1 2334
2336 0 653840 154962.03 157920 -1 2335
2337 0 653944 155020.03 157840 -1 2336
2338 0 654080 154996.03 157720 -1 2337
2339 0 654140 155000.03 157560 -1 2338
2340 0 654072 154968.03 157360 -1 2339
2341 0 654008 154840.03 157280 -1 2340
2342 0 654048 154760.03 157080 -1 2341
2343 0 654012 154760.03 156920 -1 2342
2344 0 653976 154764.03 156800 -1 2343
2345 0 653936 154776.03 156680 -1 2344
2346 0 653904 154800.03 156560 -1 2345
2347 0 653820 154784.03 156440 -1 2346
2348 0 653784 154764.03 156320 -1 2347
2349 0 653772 154748.03 156200 -1 2348
2350 0 653880 154798.06 156040 -1 2349
2351 0 653988 154806.06 155920 -1 2350
2352 0 654108 154758.06 155880 -1 2351
2353 0 654168 154736.11 155720 -1 2352
2354 0 654256 154696.11 155560 -1 2353
2355 0 654376 154622.03 155440 -1 2354
2356 0 654352 154582.03 155280 -1 2355
2357 0 654316 154546.03 155240 -1 2356
2358 0 654352 154598.03 155080 -1 2357
2359 0 654340 154662.03 155040 -1 2358
2360 0 654296 154772.03 154920 -1 2359
2361 0 654356 154796.03 154760 -1 2360
2362 0 654388 154780.03 154640 -1 2361
2363 0 654400 154772.03 154480 -1 2362
2364 0 654492 154748.03 154360 -1 2363
2365 0 654476 154712.03 154200 -1 2364
2366 0 654496 154728.03 154080 -1 2365
2367 0 654592 154588.03 153920 -1 2366
2368 0 654724 154482.03 153800 -1 2367
2369 0 655024 154414.03 153640 -1 2368
2370 0 655304 154506.03 153480 -1 2369
2371 0 655380 154520.03 153320 -1 2370
2372 0 655520 154604.03 153200 -1 2371
2373 0 655568 154728.03 153080 -1 2372
2374 0 655596 154712.03 152960 -1 2373
2375 0 655688 154744.03 152800 -1 2374
2376 0 655828 154688.03 152640 -1 2375
2377 0 655944 154606.06 152480 -1 2376
2378 0 655860 154390.06 152320 -1 2377
2379 0 656048 154302.06 152160 -1 2378
2380 0 656128 154246.06 152000 -1 2379
2381 0 656192 154190.06 151840 -1 2380
2382 0 656196 154222.06 151720 -1 2381
2383 0 656256 154280.05 151680 -1 2382
2384 0 656336 154214.03 151480 -1 2383
2385 0 656404 154250.03 151360 -1 2384
2386 0 656528 154274.03 151160 -1 2385
2387 0 656588 154294.03 151000 -1 2386
2388 0 656560 154410.03 150880 -1 2387
2389 0 656668 154462.03 150680 -1 2388
2390 0 656616 154648.03 150600 -1 2389
2391 0 656456 154750.03 150480 -1 2390
2392 0 656328 154922.03 150360 -1 2391
2393 0 656260 155046.03 150200 -1 2392
2394 0 656612 155152.03 150120 -1 2393
2395 0 656768 155144.03 150000 -1 2394
2396 0 656952 154954.03 149880 -1 2395
2397 0 657388 154732.03 149800 -1 2396
2398 0 657596 154582.03 149680 -1 2397
2399 0 657856 154546.03 149560 -1 2398
2400 0 657928 154294.03 149480 -1 2399
2401 0 657964 154224.03 149320 -1 2400
2402 0 657876 154036.03 149160 -1 2401
2403 0 658116 153828.03 149000 -1 2402
2404 0 658288 153762.03 148880 -1 2403
2405 0 658304 153678.03 148760 -1 2404
2406 0 658432 153688.03 148560 -1 2405
2407 0 658480 153720.03 148480 -1 2406
2408 0 658452 153754.03 148320 -1 2407
2409 0 658308 153822.03 148200 -1 2408
2410 0 658344 153850.03 148040 -1 2409
2411 0 658328 153838.03 147840 -1 2410
2412 0 658336 153786.03 147680 -1 2411
2413 0 658544 153726.03 147520 -1 2412
2414 0 658740 153680.06 147360 -1 2413
2415 0 658756 153748.06 147160 -1 2414
2416 0 658708 153812.06 147000 -1 2415
2417 0 658776 153780.06 146840 -1 2416
2418 0 658824 153772.06 146680 -1 2417
2419 0 658912 153756.06 146560 -1 2418
2420 0 658808 153634.03 146520 -1 2419
2421 0 658808 153630.03 146480 -1 2420
2422 0 658492 153306.03 146440 -1 2421
2423 0 658952 153746.03 146400 -1 2422
2424 0 658816 153612.03 146360 -1 2423
2425 0 658976 153752.03 146280 -1 2424
2426 0 659056 153832.03 146160 -1 2425
2427 0 659060 153836.03 146000 -1 2426
2428 0 659168 153852.03 145880 -1 2427
2429 0 659244 153916.03 145760 -1 2428
2430 0 659392 153864.03 145680 -1 2429
2431 0 659496 153890.06 145520 -1 2430
2432 0 659568 153862.06 145320 -1 2431
2433 0 659704 153822.06 145200 -1 2432
2434 0 659708 153788.11 145040 -1 2433
2435 0 659708 153752.11 144880 -1 2434
2436 0 659704 153732.11 144720 -1 2435
2437 0 659708 153776.11 144600 -1 2436
2438 0 659564 153836.11 144480 -1 2437
2439 0 659592 153812.11 144360 -1 2438
2440 0 659464 153686.03 144280 -1 2439
2441 0 659440 153578.03 144080 -1 2440
2442 0 659448 153426.03 143960 -1 2441
2443 0 659460 153396.03 143920 -1 2442
2444 0 653560 154340.08 159200 -1 2326
2445 0 653100 153766.11 159280 -1 2444
2446 0 653104 153708.14 159320 -1 2445
2447 0 653164 153754.03 159440 -1 2446
2448 0 653264 153982.03 159600 -1 2447
2449 0 653020 153496.14 159240 -1 2445
2450 0 652996 153480.14 159040 -1 2449
2451 0 653032 153424.14 158920 -1 2450
2452 0 653040 153442.03 158760 -1 2451
2453 0 653080 153396.03 158560 -1 2452
2454 0 653160 153412.05 158520 -1 2453
2455 0 653104 153428.03 158400 -1 2454
2456 0 652856 153496.03 158360 -1 2455
2457 0 652668 153460.03 158240 -1 2456
2458 0 659568 158376.03 163000 -1 2294
2459 0 660048 158080.03 162920 -1 2458
2460 0 660308 157946.03 162840 -1 2459
2461 0 660516 157876.03 162720 -1 2460
2462 0 660596 157820.03 162560 -1 2461
2463 0 660648 157700.03 162480 -1 2462
2464 0 660664 157736.03 162320 -1 2463
2465 0 660636 157628.03 162160 -1 2464
2466 0 660576 157552.03 162040 -1 2465
2467 0 660536 157484.03 161840 -1 2466
2468 0 660540 157376.03 161760 -1 2467
2469 0 660620 157282.03 161640 -1 2468
2470 0 660676 157254.03 161480 -1 2469
2471 0 660684 157190.03 161400 -1 2470
2472 0 660692 157154.03 161280 -1 2471
2473 0 660764 157122.03 161080 -1 2472
2474 0 660852 157126.03 160960 -1 2473
2475 0 660832 157092.03 160840 -1 2474
2476 0 660876 157128.03 160680 -1 2475
2477 0 660904 157152.03 160520 -1 2476
2478 0 660888 157148.03 160360 -1 2477
2479 0 660860 157080.03 160200 -1 2478
2480 0 660828 157048.03 160000 -1 2479
2481 0 660832 156984.03 159920 -1 2480
2482 0 660920 156908.03 159720 -1 2481
2483 0 661016 157056.03 159560 -1 2482
2484 0 661060 157092.03 159400 -1 2483
2485 0 661084 157056.03 159320 -1 2484
2486 0 661100 157024.03 159160 -1 2485
2487 0 661244 157028.03 159040 -1 2486
2488 0 661308 157044.03 158920 -1 2487
2489 0 661252 157120.03 158760 -1 2488
2490 0 661236 157186.03 158600 -1 2489
2491 0 660944 157396.03 158560 -1 2490
2492 0 660936 157432.03 158400 -1 2491
2493 0 661020 157408.03 158200 -1 2492
2494 0 661520 156988.03 158560 -1 2490
2495 0 661632 156920.03 158440 -1 2494
2496 0 661696 156834.03 158320 -1 2495
2497 0 661848 156730.03 158200 -1 2496
2498 0 662028 156590.03 158040 -1 2497
2499 0 662208 156462.03 157880 -1 2498
2500 0 662324 156356.06 157680 -1 2499
2501 0 662484 156332.06 157520 -1 2500
2502 0 662608 156320.06 157320 -1 2501
2503 0 662680 156204.06 157160 -1 2502
2504 0 662672 156160.06 157000 -1 2503
2505 0 662740 156104.06 156840 -1 2504
2506 0 662776 156076.06 156720 -1 2505
2507 0 662764 156042.03 156560 -1 2506
2508 0 662904 155986.03 156360 -1 2507
2509 0 662932 155954.03 156160 -1 2508
2510 0 662936 155916.03 156000 -1 2509
2511 0 663016 155928.03 155840 -1 2510
2512 0 663280 155844.03 155720 -1 2511
2513 0 663428 155752.03 155560 -1 2512
2514 0 663576 155674.03 155400 -1 2513
2515 0 663712 155662.03 155240 -1 2514
2516 0 663832 155528.06 155080 -1 2515
2517 0 663884 155518.03 154920 -1 2516
2518 0 663936 155466.03 154800 -1 2517
2519 0 664036 155462.03 154680 -1 2518
2520 0 664088 155450.03 154560 -1 2519
2521 0 664176 155458.03 154360 -1 2520
2522 0 664360 155482.03 154240 -1 2521
2523 0 664540 155418.03 154080 -1 2522
2524 0 664792 155536.06 153960 -1 2523
2525 0 664964 155512.06 153800 -1 2524
2526 0 664984 155536.06 153640 -1 2525
2527 0 665212 155524.06 153520 -1 2526
2528 0 665804 155634.11 153440 -1 2527
2529 0 666228 155716.14 153320 -1 2528
2530 0 666216 155796.14 153200 -1 2529
2531 0 666236 155864.14 153040 -1 2530
2532 0 666264 155956.14 152880 -1 2531
2533 0 666296 156104.14 152720 -1 2532
2534 0 666292 156032.14 152560 -1 2533
2535 0 666244 155920.14 152480 -1 2534
2536 0 666440 155860.14 152280 -1 2535
2537 0 666632 155866.17 152160 -1 2536
2538 0 666704 156054.17 152040 -1 2537
2539 0 666708 156050.17 151880 -1 2538
2540 0 666844 156130.17 151760 -1 2539
2541 0 667008 156236.03 151640 -1 2540
2542 0 667244 156438.03 151480 -1 2541
2543 0 667244 156374.03 151200 -1 2542
2544 0 667428 156414.03 151040 -1 2543
2545 0 667384 156370.03 150840 -1 2544
2546 0 667384 156380.05 150680 -1 2545
2547 0 667500 156490.03 150640 -1 2546
2548 0 667472 156642.03 150560 -1 2547
2549 0 667356 156886.03 150400 -1 2548
2550 0 661628 160552.03 164920 -1 2280
2551 0 662220 160660.03 164880 -1 2550
2552 0 662694 161098.06 164880 -1 2551
2553 0 662878 161314.06 165000 -1 2552
2554 0 663214 161610.06 165080 -1 2553
2555 0 664466 161968.03 165120 -1 2554
2556 0 664890 162386.03 165040 -1 2555
2557 0 664966 162470.03 164960 -1 2556
2558 0 664958 162494.03 164880 -1 2557
2559 0 664998 162610.03 164680 -1 2558
2560 0 665154 162688.03 164560 -1 2559
2561 0 665234 162850.03 164440 -1 2560
2562 0 665290 163046.03 164240 -1 2561
2563 0 665310 163122.03 164200 -1 2562
2564 0 665322 163188.03 164040 -1 2563
2565 0 665266 163372.03 163840 -1 2564
2566 0 665266 163514.06 163720 -1 2565
2567 0 665182 163698.06 163560 -1 2566
2568 0 665234 163882.06 163440 -1 2567
2569 0 665214 163960.03 163280 -1 2568
2570 0 665294 164036.03 163160 -1 2569
2571 0 665258 164024.03 163000 -1 2570
2572 0 665226 164076.03 162800 -1 2571
2573 0 665258 164058.06 162600 -1 2572
2574 0 665254 164040.03 162440 -1 2573
2575 0 665178 164050.03 162280 -1 2574
2576 0 665130 164178.03 162120 -1 2575
2577 0 665114 164250.03 161920 -1 2576
2578 0 665194 164302.03 161720 -1 2577
2579 0 665166 164266.03 161560 -1 2578
2580 0 665090 164346.03 161440 -1 2579
2581 0 665034 164398.03 161280 -1 2580
2582 0 664914 164482.03 161120 -1 2581
2583 0 664810 164672.03 160960 -1 2582
2584 0 664738 164948.03 160720 -1 2583
2585 0 664630 165198.06 160600 -1 2584
2586 0 664558 165424.03 160520 -1 2585
2587 0 664518 165676.03 160360 -1 2586
2588 0 664474 165844.03 160200 -1 2587
2589 0 664438 166082.06 160040 -1 2588
2590 0 664210 166362.06 159960 -1 2589
2591 0 664018 166696.11 159840 -1 2590
2592 0 663966 166946.03 159720 -1 2591
2593 0 664002 167122.03 159680 -1 2592
2594 0 664050 167236.03 159480 -1 2593
2595 0 664010 167172.03 159360 -1 2594
2596 0 663982 167000.03 159280 -1 2595
2597 0 663826 166950.03 159120 -1 2596
2598 0 663862 166958.03 158960 -1 2597
2599 0 663858 167042.03 158800 -1 2598
2600 0 663874 166930.03 158640 -1 2599
2601 0 663842.06 166875.06 158520 -1 2600
2602 0 663818 166858.03 158440 -1 2601
2603 0 663670 166714.03 158280 -1 2602
2604 0 663498 166614.03 158120 -1 2603
2605 0 663230 166618.03 158040 -1 2604
2606 0 663078 166570.03 157920 -1 2605
2607 0 663058 166584.03 157800 -1 2606
2608 0 663106 166560.03 157640 -1 2607
2609 0 663150 166688.03 157560 -1 2608
2610 0 663150 166712.03 157400 -1 2609
2611 0 663110 166768.03 157280 -1 2610
2612 0 663062 166772.03 157080 -1 2611
2613 0 663046 166832.03 157000 -1 2612
2614 0 663158 166844.03 156920 -1 2613
2615 0 663218 166918.03 156800 -1 2614
2616 0 663378 166970.03 156680 -1 2615
2617 0 663410 166978.03 156560 -1 2616
2618 0 663426 167010.03 156400 -1 2617
2619 0 663494 167106.03 156240 -1 2618
2620 0 663426 167122.03 156120 -1 2619
2621 0 663462 167150.03 155960 -1 2620
2622 0 663486 167198.03 155880 -1 2621
2623 0 663398 167278.03 155760 -1 2622
2624 0 663410 167286.03 155640 -1 2623
2625 0 663514 167306.03 155520 -1 2624
2626 0 663674 167370.03 155400 -1 2625
2627 0 663878 167260.06 155240 -1 2626
2628 0 663938 167170.03 155120 -1 2627
2629 0 663946 167158.03 155000 -1 2628
2630 0 664030 167154.03 154800 -1 2629
2631 0 664066 167154.03 154720 -1 2630
2632 0 664134 167114.03 154560 -1 2631
2633 0 664322 167130.03 154440 -1 2632
2634 0 664378 167194.03 154320 -1 2633
2635 0 664226 167266.03 154200 -1 2634
2636 0 664310 167222.03 154040 -1 2635
2637 0 664302 167150.03 153960 -1 2636
2638 0 664278 167132.06 153840 -1 2637
2639 0 664138 167168.06 153680 -1 2638
2640 0 664202 167154.03 153560 -1 2639
2641 0 664134 167090.03 153400 -1 2640
2642 0 664046 167122.03 153240 -1 2641
2643 0 664018 167110.03 153160 -1 2642
2644 0 664654 167354.03 153160 -1 2643
2645 0 664702 167346.03 152960 -1 2644
2646 0 664846 167434.03 152800 -1 2645
2647 0 664834 167518.03 152720 -1 2646
2648 0 663998 167000.03 153000 -1 2643
2649 0 664070 166944.03 152920 -1 2648
2650 0 664110 166984.03 152840 -1 2649
2651 0 664054 166764.03 152640 -1 2650
2652 0 664022 166456.03 152520 -1 2651
2653 0 664046 166198.06 152320 -1 2652
2654 0 663966 165886.06 152080 -1 2653
2655 0 663870 165792.11 151960 -1 2654
2656 0 663734 165588.11 151800 -1 2655
2657 0 663702 165392.11 151680 -1 2656
2658 0 663838 165288.11 151480 -1 2657
2659 0 664010 165296.11 151280 -1 2658
2660 0 664054 165018.03 151120 -1 2659
2661 0 664062 165062.03 150880 -1 2660
2662 0 664050 165042.03 150720 -1 2661
2663 0 663990 165142.05 150680 -1 2662
2664 0 663730 165232.08 150560 -1 2663
2665 0 663490 165344.08 150400 -1 2664
2666 0 663314 165382.11 150280 -1 2665
2667 0 663286 165386.11 150120 -1 2666
2668 0 663278 165222.11 149960 -1 2667
2669 0 663670 167102.03 153600 -1 2639
2670 0 662714 166754.03 153600 -1 2669
2671 0 662334 166408.06 153560 -1 2670
2672 0 662002 166084.06 153520 -1 2671
2673 0 661638 166036.06 153520 -1 2672
2674 0 661314 165514.11 153600 -1 2673
2675 0 661158 165378.11 153680 -1 2674
2676 0 661046 165278.11 153760 -1 2675
2677 0 661054 164724.03 153800 -1 2676
2678 0 660830 164300.03 153760 -1 2677
2679 0 660670 164018.06 153680 -1 2678
2680 0 660490 163862.06 153600 -1 2679
2681 0 660494 163864.03 153480 -1 2680
2682 0 660286 163566.06 153520 -1 2680
2683 0 660242 163412.03 153480 -1 2682
2684 0 660198 163208.03 153400 -1 2683
2685 0 660094 162984.03 153320 -1 2684
2686 0 659730 162702.06 153240 -1 2685
2687 0 659574 162752.03 153120 -1 2686
2688 0 659522 162772.03 152960 -1 2687
2689 0 659342 162882.03 152840 -1 2688
2690 0 659102 162982.03 152720 -1 2689
2691 0 658998 163008.06 152640 -1 2690
2692 0 658902 162994.03 152480 -1 2691
2693 0 658982 162958.03 152320 -1 2692
2694 0 659182 163050.03 152200 -1 2693
2695 0 659334 163190.03 152080 -1 2694
2696 0 659506 163186.03 151960 -1 2695
2697 0 659678 163262.03 151840 -1 2696
2698 0 659798 163516.03 151720 -1 2697
2699 0 659834 163624.03 151600 -1 2698
2700 0 659826 163648.03 151480 -1 2699
2701 0 664262 167782.03 159320 -1 2595
2702 0 664274 168074.03 159280 -1 2701
2703 0 664266 168284.06 159160 -1 2702
2704 0 664306 168420.06 159000 -1 2703
2705 0 664238 168432.06 158800 -1 2704
2706 0 664134 168620.08 158680 -1 2705
2707 0 663906 168978.12 158600 -1 2706
2708 0 663906 169148.03 158480 -1 2707
2709 0 663942 169384.03 158320 -1 2708
2710 0 663882 169622.03 158200 -1 2709
2711 0 663830 169846.03 158120 -1 2710
2712 0 663934 169970.03 157960 -1 2711
2713 0 664078 170092.06 157840 -1 2712
2714 0 664198 170200.06 157680 -1 2713
2715 0 664114 170428.06 157600 -1 2714
2716 0 664050 170658.03 157520 -1 2715
2717 0 663922 170882.03 157400 -1 2716
2718 0 663786 171122.03 157320 -1 2717
2719 0 663826 171328.06 157200 -1 2718
2720 0 663866 171588.06 157120 -1 2719
2721 0 663794 171776.06 157000 -1 2720
2722 0 663798 171926.03 156880 -1 2721
2723 0 663738 171990.03 156760 -1 2722
2724 0 663726 172166.03 156600 -1 2723
2725 0 663582 172174.03 156480 -1 2724
2726 0 663554 172258.03 156320 -1 2725
2727 0 663478 172342.03 156200 -1 2726
2728 0 663446 172510.03 156000 -1 2727
2729 0 663446 172664.06 155840 -1 2728
2730 0 663486 172758.03 155720 -1 2729
2731 0 663514 172766.03 155600 -1 2730
2732 0 663558 172742.03 155440 -1 2731
2733 0 663597 172733 155320 -1 2732
2734 0 663610 172730.03 155280 -1 2733
2735 0 663634 172738.03 155200 -1 2734
2736 0 663802 172906.03 155040 -1 2735
2737 0 663834 172920.03 154920 -1 2736
2738 0 663774 172936.03 154720 -1 2737
2739 0 663762 172968.03 154560 -1 2738
2740 0 663718 172972.03 154440 -1 2739
2741 0 663666 172930.06 154280 -1 2740
2742 0 663606 172870.06 154160 -1 2741
2743 0 663590 172906.06 154000 -1 2742
2744 0 663662 172974.06 153840 -1 2743
2745 0 663670 172942.06 153680 -1 2744
2746 0 663578 172866.06 153560 -1 2745
2747 0 663454 172794.06 153440 -1 2746
2748 0 663434 172750 153360 -1 2747
2749 0 663414 172706.06 153280 -1 2748
2750 0 663214 172718.06 153120 -1 2749
2751 0 663118 172726.06 153000 -1 2750
2752 0 663030 172718.06 152840 -1 2751
2753 0 662978 172662.06 152680 -1 2752
2754 0 662974 172526.06 152560 -1 2753
2755 0 662838 172366.06 152440 -1 2754
2756 0 662902 171986.06 152360 -1 2755
2757 0 662834 171648.11 152240 -1 2756
2758 0 662810 171488.11 152120 -1 2757
2759 0 662958 171402.03 151960 -1 2758
2760 0 663122 171058.03 151880 -1 2759
2761 0 663270 170776.03 151760 -1 2760
2762 0 663382 170488.03 151680 -1 2761
2763 0 663470 170140.03 151600 -1 2762
2764 0 663374 169950.03 151520 -1 2763
2765 0 663474 169910.03 151400 -1 2764
2766 0 663558 169766.03 151240 -1 2765
2767 0 663718 169694.03 151120 -1 2766
2768 0 663690 169772.03 150960 -1 2767
2769 0 665082 162250.03 165080 -1 2556
2770 0 665122 162202.03 165200 -1 2769
2771 0 665194 162138.03 165280 -1 2770
2772 0 665106 162120.06 165480 -1 2771
2773 0 665394 161998.03 165560 -1 2772
2774 0 665530 161894.03 165680 -1 2773
2775 0 665562 161842.03 165880 -1 2774
2776 0 665694 161754.03 166000 -1 2775
2777 0 665842 161564.06 166160 -1 2776
2778 0 665942 161448.06 166320 -1 2777
2779 0 666022 161434.03 166440 -1 2778
2780 0 660990 160522.06 165280 -1 2278
2781 0 660990 160626.06 165440 -1 2780
2782 0 660992 160592.11 165600 -1 2781
2783 0 661096 160712.11 165760 -1 2782
2784 0 661138 160814.14 165920 -1 2783
2785 0 661290 160906.14 166000 -1 2784
2786 0 661476 161084.17 166160 -1 2785
2787 0 661532 161232.17 166240 -1 2786
2788 0 661538 161166.2 166360 -1 2787
2789 0 661718 161390.2 166520 -1 2788
2790 0 661794 161474.2 166720 -1 2789
2791 0 661862 161362.2 166840 -1 2790
2792 0 662020 161360.23 167000 -1 2791
2793 0 662128 161280.23 167200 -1 2792
2794 0 662292 161180.23 167320 -1 2793
2795 0 662428 161312.23 167480 80 2794
2796 0 662428 161452.23 167720 80 2795
2797 0 662180 161716.23 167800 86 2796
2798 0 661874 161914.27 167960 101 2797
2799 0 661774 162086.27 168120 135 2798
2800 0 661650 162290.27 168320 137 2799
2801 0 661644 162392.31 168480 122 2800
2802 0 661452 162452.31 168560 122 2801
2803 0 661308 162524.31 168720 124 2802
2804 0 661200 162604.31 168840 120 2803
2805 0 661152 162680.31 168960 120 2804
2806 0 661204 162728.31 169080 71 2805
2807 0 661212 162768.31 169240 71 2806
2808 0 661100 163052.31 169400 107 2807
2809 0 661186 163378.34 169480 163 2808
2810 0 661314 163654.34 169640 90 2809
2811 0 661348 163744.38 169800 90 2810
2812 0 661372 164108.38 169960 98 2811
2813 0 661512 164564.38 170120 71 2812
2814 0 661710 164714.4 170240 71 2813
2815 0 662080 165020.45 170400 98 2814
2816 0 662008 165004.44 170560 98 2815
2817 0 662652 165172.44 170280 96 2815
2818 0 662848 165176.44 170160 96 2817
2819 0 663000 165128.44 170040 64 2818
2820 0 663442 165062.03 169920 71 2819
2821 0 663926 165042.03 169840 64 2820
2822 0 664420 165076.06 169680 51 2821
2823 0 664860 165352.06 169600 108 2822
2824 0 665730 165694.11 169560 140 2823
2825 0 666396 166268.14 169600 98 2824
2826 0 667042 166494.17 169520 32 2825
2827 0 667248 166676.22 169480 96 2826
2828 0 667950 166670.03 169440 108 2827
2829 0 668310 166574.03 169360 71 2828
2830 0 668302 166602.03 169240 71 2829
2831 0 668394 166786.03 169120 32 2830
2832 0 668428 167272.06 168960 75 2831
2833 0 668412 167548.06 168800 128 2832
2834 0 668318 167642.11 168680 128 2833
2835 0 668218 167646.11 168520 202 2834
2836 0 668174 167694.11 168360 202 2835
2837 0 668174 167722.11 168280 202 2836
2838 0 667948 167660.03 168240 202 2837
2839 0 667720 167660.03 168120 -1 2838
2840 0 668676 167916.03 168240 98 2837
2841 0 668944 168004.03 168200 98 2840
2842 0 669242 168134.03 168040 98 2841
2843 0 669466 168254.03 167840 98 2842
2844 0 669662 168162.03 167720 90 2843
2845 0 669978 168038.03 167560 86 2844
2846 0 670232 168176.03 167400 124 2845
2847 0 670932 168380.05 167400 80 2846
2848 0 671506 168682.05 167480 75 2847
2849 0 672072 168564.08 167600 166 2848
2850 0 672260 168684.08 167800 115 2849
2851 0 672886 168782.11 168000 86 2850
2852 0 673376 169056.16 168120 91 2851
2853 0 674126 169234.03 168200 108 2852
2854 0 674346 169370.03 168280 60 2853
2855 0 674620 169844.03 168200 122 2854
2856 0 675392 170248.03 168160 108 2855
2857 0 675704 170280.03 168120 108 2856
2858 0 675722 170526.03 168000 107 2857
2859 0 675790 170782.03 167920 120 2858
2860 0 675848 170972.06 167800 128 2859
2861 0 675896 171112.06 167600 80 2860
2862 0 675960 171072.06 167480 102 2861
2863 0 675976 171040.06 167320 108 2862
2864 0 675996 171112.06 167240 108 2863
2865 0 675960 171156.06 167120 86 2864
2866 0 675984 171244.06 166960 60 2865
2867 0 675984 171628.06 166840 71 2866
2868 0 676002 171746.03 166720 75 2867
2869 0 676234 171790.03 166600 75 2868
2870 0 676516 171804.06 166480 96 2869
2871 0 676898 171902.03 166360 217 2870
2872 0 677196 172028.03 166200 208 2871
2873 0 677236 172036.03 166120 208 2872
2874 0 677412 172180.05 166040 214 2873
2875 0 677806 172358.03 165960 250 2874
2876 0 678010 172458.03 165840 242 2875
2877 0 678164 172636.03 165680 172 2876
2878 0 678540 172776.03 165560 102 2877
2879 0 678778 173070.06 165360 163 2878
2880 0 678998 173054.06 165240 40 2879
2881 0 679820 172732.11 165280 32 2880
2882 0 680282 172846.14 165240 91 2881
2883 0 680798 172770.14 165280 71 2882
2884 0 681086 172402.14 165320 60 2883
2885 0 681536 172300.17 165240 51 2884
2886 0 681774 172254.03 165320 51 2885
2887 0 681982 172190.03 165520 -1 2886
2888 0 682594 172446.03 165440 -1 2887
2889 0 683102 172490.05 165480 -1 2888
2890 0 683496 172332.06 165400 -1 2889
2891 0 683680 172232.06 165320 -1 2890
2892 0 683848 172144.06 165200 -1 2891
2893 0 684294 171998.11 165080 -1 2892
2894 0 684424 171900.03 165160 -1 2893
2895 0 684452 171828.03 165280 -1 2894
2896 0 684520 171760.03 165400 -1 2895
2897 0 684564 171796.03 165520 -1 2896
2898 0 684624 171772.03 165640 -1 2897
2899 0 684776 171744.03 165800 -1 2898
2900 0 684836 171692.03 165960 -1 2899
2901 0 684916 171636.03 166120 -1 2900
2902 0 684836 171656.03 166200 -1 2901
2903 0 684826 171662.06 166360 -1 2902
2904 0 684902 171698.06 166560 -1 2903
2905 0 684906 171818.06 166760 -1 2904
2906 0 684874 171854.06 166800 -1 2905
2907 0 684932 171800.03 166960 -1 2906
2908 0 685088 171948.03 167120 -1 2907
2909 0 685268 172008.03 167280 -1 2908
2910 0 685808 171924.03 167360 -1 2909
2911 0 686070 171954.03 167480 -1 2910
2912 0 686195.3 171956.67 167560 -1 2911
2913 0 686258 171958.03 167600 -1 2912
2914 0 686390 172078.03 167760 -1 2913
2915 0 684970 172050.03 167320 -1 2909
2916 0 684866 172058.03 167440 -1 2915
2917 0 684990 172022.03 167560 -1 2916
2918 0 685018 171978.03 167760 -1 2917
2919 0 685098 171906.03 167840 -1 2918
2920 0 685102 172010.03 167920 -1 2919
2921 0 682966 172486.03 165520 -1 2889
2922 0 682826 172478.03 165600 -1 2921
2923 0 679236 173064.03 165120 91 2880
2924 0 679292 173192.03 165000 91 2923
2925 0 679256 173348.03 164840 122 2924
2926 0 679260 173408.03 164680 137 2925
2927 0 679316 173504.03 164480 108 2926
2928 0 679316 173544.03 164360 108 2927
2929 0 679348 173656.03 164240 108 2928
2930 0 679376 173696.03 164040 101 2929
2931 0 679476 173712.03 163880 101 2930
2932 0 679544 173724.03 163760 98 2931
2933 0 679524 173704.03 163600 98 2932
2934 0 679588 173692.03 163480 108 2933
2935 0 679656 173696.03 163320 108 2934
2936 0 679728 173664.03 163200 128 2935
2937 0 679708 173644.03 163080 128 2936
2938 0 679744 173660.03 162920 75 2937
2939 0 679780 173664.03 162800 75 2938
2940 0 679820 173580.03 162680 108 2939
2941 0 679848 173576.03 162600 108 2940
2942 0 679852 173496.03 162520 102 2941
2943 0 679944 173416.03 162360 102 2942
2944 0 680568 173028.03 162320 185 2943
2945 0 681056 172840.06 162280 45 2944
2946 0 681324 172808.06 162160 86 2945
2947 0 681474 172782.11 162080 86 2946
2948 0 681980 172828.03 162000 150 2947
2949 0 682762 172982.03 161920 98 2948
2950 0 683368 172960.06 162040 134 2949
2951 0 683696 172996.06 162160 124 2950
2952 0 684060 172932.06 162240 102 2951
2953 0 684534 173010.03 162400 60 2952
2954 0 684896 173168.03 162520 75 2953
2955 0 685532 173172.03 162560 91 2954
2956 0 686154 173346.03 162640 81 2955
2957 0 686552 173472.03 162760 71 2956
2958 0 686660 173584.03 162880 51 2957
2959 0 686792 173728.03 162960 91 2958
2960 0 686998 173802.06 163080 107 2959
2961 0 687204 173848.03 163240 136 2960
2962 0 687272 173820.03 163400 136 2961
2963 0 687336 173868.03 163600 98 2962
2964 0 687416 173908.03 163760 80 2963
2965 0 687480 173960.03 163840 80 2964
2966 0 687578 173998.03 164040 101 2965
2967 0 687758 174162.03 164080 122 2966
2968 0 687830 174322.03 164200 107 2967
2969 0 687908 174568.06 164360 81 2968
2970 0 688016 175092.06 164440 91 2969
2971 0 688212 175384.06 164360 102 2970
2972 0 688170 175858.11 164280 71 2971
2973 0 688568 176320.14 164160 120 2972
2974 0 689060 177128.14 164160 80 2973
2975 0 689534 177582.17 164080 80 2974
2976 0 689850 177762.17 164160 71 2975
2977 0 690094 177798.17 164240 71 2976
2978 0 690174 177910.17 164320 81 2977
2979 0 690162 177978.06 164440 81 2978
2980 0 690430 178004.03 164560 98 2979
2981 0 690646 178088.03 164720 75 2980
2982 0 691042 178264.03 164720 81 2981
2983 0 691154 178380.03 164600 80 2982
2984 0 691354 178554.03 164480 64 2983
2985 0 691626 178618.03 164400 45 2984
2986 0 691950 178996.03 164280 148 2985
2987 0 692218 179522.06 164320 237 2986
2988 0 692698 179522.05 164520 143 2987
2989 0 693522 179472.11 164480 143 2988
2990 0 694442 179358.03 164520 71 2989
2991 0 694862 179418.03 164600 108 2990
2992 0 695390 179304.03 164640 150 2991
2993 0 695422 179202.03 164760 150 2992
2994 0 695394 179102.03 164880 150 2993
2995 0 695402 179018.03 165000 150 2994
2996 0 695419 179000 165040 150 2995
2997 0 695470 178946.03 165160 150 2996
2998 0 695474 178974.03 165320 -1 2997
2999 0 696034 179430.03 164560 137 2992
3000 0 696306 179518.03 164480 71 2999
3001 0 696494 179726.03 164360 96 3000
3002 0 696950 179858.03 164400 45 3001
3003 0 697434 180048.06 164320 107 3002
3004 0 697666 180132.06 164240 98 3003
3005 0 697726 180254.03 164120 98 3004
3006 0 698126 180454.03 164000 128 3005
3007 0 698370 180678.03 163880 101 3006
3008 0 698590 180794.03 163760 150 3007
3009 0 699134 181060.06 163680 140 3008
3010 0 699342 181364.06 163560 178 3009
3011 0 700166 181880.06 163440 224 3010
3012 0 700558 182164.06 163480 246 3011
3013 0 700510 182092.06 163640 246 3012
3014 0 700406 182116.06 163800 -1 3013
3015 0 700134 181884.06 163960 -1 3014
3016 0 700390 182112.06 163280 246 3011
3017 0 700366 182112.1 163200 246 3016
3018 0 700318 182308.17 163040 190 3017
3019 0 700270 182368.06 162920 190 3018
3020 0 700374 182524.06 162760 189 3019
3021 0 700398 182644.06 162680 189 3020
3022 0 700166 182668.06 162560 -1 3021
3023 0 700038 182604.06 162440 -1 3022
3024 0 692646 179460.08 164680 143 2988
3025 0 692538 179244.08 164840 175 3024
3026 0 692458 179220.08 164960 175 3025
3027 0 692486 179148.08 165040 -1 3026
3028 0 692126 179438.03 165040 202 3027
3029 0 691962 179386.03 165120 153 3028
3030 0 691926 179344.03 165200 153 3029
3031 0 691934 179312.03 165400 96 3030
3032 0 691890 179280.03 165560 122 3031
3033 0 691906 179072.03 165680 122 3032
3034 0 692038 178996.03 165800 124 3033
3035 0 692054 178856.03 165840 108 3034
3036 0 687862 174778.03 164600 81 2970
3037 0 687814 174726.03 164760 71 3036
3038 0 687834 174722.03 164920 71 3037
3039 0 687870 174602.03 165160 64 3038
3040 0 687926 174526.03 165320 64 3039
3041 0 687904 174348.03 165440 81 3040
3042 0 687888 174140.03 165560 81 3041
3043 0 688040 173992.03 165760 86 3042
3044 0 688232 173752.03 165880 40 3043
3045 0 688294 173398.03 165960 80 3044
3046 0 688370 173178.03 166040 108 3045
3047 0 688398 172930.03 166120 102 3046
3048 0 688468 172760.06 166240 102 3047
3049 0 688616 172644.06 166360 80 3048
3050 0 688778 172582.03 166560 75 3049
3051 0 688798 172458.03 166680 51 3050
3052 0 688914 172422.03 166880 51 3051
3053 0 689170 172294.03 167040 81 3052
3054 0 689272 172184.06 167160 81 3053
3055 0 689364 172088.06 167320 102 3054
3056 0 689468 172032.06 167440 64 3055
3057 0 689568 171900.06 167600 86 3056
3058 0 689634 171846.03 167760 86 3057
3059 0 689746 171734.03 167920 90 3058
3060 0 689818 171622.03 168160 75 3059
3061 0 690050 171462.03 168320 120 3060
3062 0 690216 171196.08 168440 102 3061
3063 0 690368 171152.06 168520 64 3062
3064 0 690468 171012.06 168680 115 3063
3065 0 690668 170884.06 168800 51 3064
3066 0 690888 170736.06 168920 86 3065
3067 0 691114 170474.11 169040 80 3066
3068 0 691460 170204.03 169160 154 3067
3069 0 691904 170088.03 169240 75 3068
3070 0 692202 169982.03 169320 40 3069
3071 0 692518 169906.03 169400 40 3070
3072 0 692644 169876.06 169560 120 3071
3073 0 692688 169824.06 169600 120 3072
3074 0 692868 169088.06 169600 81 3073
3075 0 693042 169006.03 169640 134 3074
3076 0 693128 168876.03 169760 124 3075
3077 0 693324 168556.03 169840 120 3076
3078 0 693418 168454.03 169960 128 3077
3079 0 693474 168298.03 170120 128 3078
3080 0 693662 168182.03 170240 51 3079
3081 0 693684 168180.06 170400 71 3080
3082 0 693744 168168.06 170560 71 3081
3083 0 693936 168224.06 170720 60 3082
3084 0 694136 168260.06 170840 96 3083
3085 0 694544 168192.06 170960 101 3084
3086 0 694806 168042.03 171080 64 3085
3087 0 695198 168098.03 171120 98 3086
3088 0 695392 168160.03 171240 115 3087
3089 0 695488 168036.03 171360 115 3088
3090 0 695708 168024.03 171480 175 3089
3091 0 695816 168032.03 171600 175 3090
3092 0 696074 168338.03 171760 245 3091
3093 0 696134 168546.03 171920 245 3092
3094 0 695888 168328.06 172080 209 3093
3095 0 695830 168134.03 172200 91 3094
3096 0 695944 168120.03 172320 91 3095
3097 0 695972 168048.03 172400 217 3096
3098 0 696068 167952.03 172520 217 3097
3099 0 697006 167962.06 172560 81 3098
3100 0 697518 167866.05 172520 200 3099
3101 0 697834 167454.03 172440 160 3100
3102 0 697956 167212.06 172320 154 3101
3103 0 698114 167030.03 172480 154 3101
3104 0 698286 166878.03 172600 120 3103
3105 0 698414 166746.03 172840 107 3104
3106 0 698520 166618 172880 124 3105
3107 0 698626 166490.03 172920 128 3106
3108 0 698643 166291 173000 166 3107
3109 0 698660 166092.03 173080 166 3108
3110 0 698796 165404.1 173040 124 3109
3111 0 698400 164976.06 173000 91 3110
3112 0 698484 164940.06 173080 91 3111
3113 0 698604 164892.06 173240 91 3112
3114 0 698668 164900.06 173360 91 3113
3115 0 698192 164888.06 172920 75 3111
3116 0 698152 164904.06 172840 75 3115
3117 0 698100 164980.06 172720 75 3116
3118 0 699276 165340.06 173120 124 3110
3119 0 699444 165212.1 173160 124 3118
3120 0 699526.7 165326.67 173200 -1 3119
3121 0 699516 165300.06 173280 -1 3120
3122 0 699620 165324.06 173480 -1 3121
3123 0 699684 165332.06 173640 -1 3122
3124 0 699676 165468.06 173800 -1 3123
3125 0 698736 165832.06 173160 101 3109
3126 0 697604 168048.08 172600 200 3100
3127 0 697588 168048.08 172760 200 3126
3128 0 697624 168068.08 172880 200 3127
3129 0 697860 168092.08 173000 -1 3128
3130 0 692696 169960.06 169720 120 3073
3131 0 692736 170088.06 169840 -1 3130
3132 0 692826 170286.11 170040 -1 3131
3133 0 692904 170476.03 170200 -1 3132
3134 0 692920 170472.03 170360 -1 3133
3135 0 692920 170488.03 170440 -1 3134
3136 0 692910 170498.03 170680 -1 3135
3137 0 692906 170498.03 170840 -1 3136
3138 0 692838 170366.03 170920 172 3137
3139 0 692576 170152.03 171000 160 3138
3140 0 692476 170120.03 171080 160 3139
3141 0 692344 170132.03 171240 80 3140
3142 0 692432 170084.03 171400 86 3141
3143 0 692540 169928.03 171520 86 3142
3144 0 692540 169876.03 171680 60 3143
3145 0 692340 169992.03 171840 60 3144
3146 0 692156 170056.03 171920 108 3145
3147 0 692044 170024.03 172080 150 3146
3148 0 691920 170016.03 172200 150 3147
3149 0 691756 169920.03 172360 32 3148
3150 0 691478 169822.06 172480 107 3149
3151 0 691214 169822.06 172560 91 3150
3152 0 691024 169840.11 172680 96 3151
3153 0 690836 169808.11 172840 75 3152
3154 0 690552 169700.11 173000 96 3153
3155 0 689818 169154.14 173040 124 3154
3156 0 689284 168612.17 173200 136 3155
3157 0 688506 168314.2 173160 209 3156
3158 0 688368 168256.03 173280 209 3157
3159 0 688384 168252.05 173440 209 3158
3160 0 688278 168246.03 173560 206 3159
3161 0 688190 168210.03 173680 156 3160
3162 0 688014 168126.03 173800 156 3161
3163 0 688124 168324.03 173920 156 3162
3164 0 687992 168372.03 174040 157 3163
3165 0 687912 168412.03 174240 210 3164
3166 0 688152 168668.03 174400 -1 3165
3167 0 687244 168028.06 173840 107 3162
3168 0 686490 168106.11 173800 136 3167
3169 0 686300 167920.03 173960 200 3168
3170 0 686116 167756.05 174040 212 3169
3171 0 686014 167598.03 174200 212 3170
3172 0 686038 167490.03 174320 212 3171
3173 0 690360 171128.06 168440 64 3062
3174 0 681054 172870.03 162400 45 2944
3175 0 680988 172944.06 162680 80 3174
3176 0 681008 172864.06 162720 80 3175
3177 0 668128 166784 170080 101 2828
3178 0 668160 166816 170360 80 3177
3179 0 668192 166816 170640 51 3178
3180 0 668288 166816 170880 98 3179
3181 0 668384 166784 171120 115 3180
3182 0 668416 166752 171400 90 3181
3183 0 668480 166688 171640 108 3182
3184 0 668608 166752 171880 96 3183
3185 0 668672 166720 172160 91 3184
3186 0 668736 166656 172400 124 3185
3187 0 668896 166656 172640 107 3186
3188 0 669056 166688 172840 150 3187
3189 0 669248 166752 173000 137 3188
3190 0 669440 166848 173160 136 3189
3191 0 669664 167040 173160 200 3190
3192 0 669888 167072 173320 232 3191
3193 0 670080 167232 173400 178 3192
3194 0 670336 167168 173440 120 3193
3195 0 670560 167040 173520 80 3194
3196 0 670816 167040 173600 102 3195
3197 0 671072 167040 173640 102 3196
3198 0 671328 167072 173640 128 3197
3199 0 671520 167232 173600 166 3198
3200 0 671648 167328 173560 163 3199
3201 0 671904 167392 173640 163 3200
3202 0 672160 167424 173720 131 3201
3203 0 672416 167424 173680 186 3202
3204 0 672608 167648 173680 140 3203
3205 0 672832 167744 173600 160 3204
3206 0 673056 167584 173600 176 3205
3207 0 673280 167456 173560 166 3206
3208 0 673536 167392 173520 122 3207
3209 0 673760 167232 173520 90 3208
3210 0 673952 167072 173480 80 3209
3211 0 674144 166880 173480 80 3210
3212 0 674304 166784 173480 40 3211
3213 0 674528 166624 173400 51 3212
3214 0 674688 166528 173200 90 3213
3215 0 674816 166528 172960 96 3214
3216 0 674976 166528 172760 32 3215
3217 0 675136 166592 172560 32 3216
3218 0 675360 166560 172400 45 3217
3219 0 675520 166496 172200 81 3218
3220 0 675680 166432 172000 154 3219
3221 0 675872 166304 171840 156 3220
3222 0 676096 166176 171760 134 3221
3223 0 676256 166016 171600 178 3222
3224 0 676416 165792 171480 175 3223
3225 0 676448 165728 171200 75 3224
3226 0 676448 165568 171000 104 3225
3227 0 676448 165440 170760 107 3226
3228 0 676576 165312 170520 107 3227
3229 0 676672 165184 170320 137 3228
3230 0 676736 165024 170120 64 3229
3231 0 676864 164864 169920 71 3230
3232 0 676928 164704 169720 107 3231
3233 0 677024 164544 169520 71 3232
3234 0 677120 164416 169320 60 3233
3235 0 677344 164224 169320 98 3234
3236 0 677504 164096 169480 86 3235
3237 0 677696 164032 169640 122 3236
3238 0 677888 163968 169840 120 3237
3239 0 678335 163805.03 170000 104 3238
3240 0 678624 163648 170400 148 3239
3241 0 678784 163488 170600 131 3240
3242 0 678944 163296 170640 75 3241
3243 0 679136 163104 170640 40 3242
3244 0 679328 162912 170680 32 3243
3245 0 679392 162656 170720 75 3244
3246 0 679360 162432 170840 136 3245
3247 0 679360 162304 170880 204 3246
3248 0 679520 162304 171080 229 3247
3249 0 679392 162432 171280 154 3248
3250 0 679296 162400 171520 164 3249
3251 0 679168 162368 171760 45 3250
3252 0 679008 162368 172000 32 3251
3253 0 679168 162112 170920 212 3247
3254 0 679072 161856 170800 226 3253
3255 0 679040 161600 170800 197 3254
3256 0 679008 161344 170760 203 3255
3257 0 678976 161152 170600 128 3256
3258 0 678976 160896 170560 128 3257
3259 0 679040 160672 170680 166 3258
3260 0 679040 160640 170720 181 3259
3261 0 678816 160512 170840 156 3260
3262 0 678592 160416 170960 81 3261
3263 0 678432 160288 171160 137 3262
3264 0 678240 160096 171240 60 3263
3265 0 678208 160064 171240 75 3264
3266 0 678080 160192 171480 120 3265
3267 0 678016 160320 171720 108 3266
3268 0 677984 160320 172000 143 3267
3269 0 677856 160288 172240 102 3268
3270 0 677728 160256 172480 186 3269
3271 0 677792 160192 172720 160 3270
3272 0 677536 160192 172800 166 3271
3273 0 677376 160096 173000 122 3272
3274 0 677216 159968 173160 60 3273
3275 0 677024 159776 173280 51 3274
3276 0 676992 159744 173320 40 3275
3277 0 677952 160096 172920 154 3271
3278 0 678112 160064 173160 166 3277
3279 0 678208 160064 173400 134 3278
3280 0 678304 159904 173600 122 3279
3281 0 678400 159744 173800 98 3280
3282 0 678336 159584 174000 168 3281
3283 0 678432 159424 174200 164 3282
3284 0 678560 159264 174400 81 3283
3285 0 678560 159008 174520 96 3284
3286 0 678464 158752 174520 124 3285
3287 0 678432 158496 174480 102 3286
3288 0 678464 158240 174480 120 3287
3289 0 678656 158048 174400 217 3288
3290 0 678880 157920 174440 249 3289
3291 0 679136 157888 174320 235 3290
3292 0 679392 157952 174360 259 3291
3293 0 679552 157824 174520 281 3292
3294 0 679744 157600 174480 237 3293
3295 0 679808 157376 174320 185 3294
3296 0 680000 157184 174360 178 3295
3297 0 680224 157056 174440 160 3296
3298 0 680416 156864 174360 108 3297
3299 0 680608 156672 174360 81 3298
3300 0 680704 156480 174160 128 3299
3301 0 680448 156384 174200 40 3300
3302 0 680224 156416 174240 32 3301
3303 0 680143.75 156995.97 174040 -1 3296
3304 0 678016 159840 171240 75 3265
3305 0 677856 159648 171120 45 3304
3306 0 677664 159456 171000 98 3305
3307 0 677536 159264 170840 75 3306
3308 0 677472 159040 170720 80 3307
3309 0 677504 158816 170520 115 3308
3310 0 677600 158656 170320 124 3309
3311 0 677600 158400 170240 102 3310
3312 0 677504 158144 170240 86 3311
3313 0 677344 157920 170280 140 3312
3314 0 677280 157664 170280 91 3313
3315 0 677120 157472 170320 81 3314
3316 0 676992 157248 170360 71 3315
3317 0 676992 156992 170360 98 3316
3318 0 677024 156736 170480 96 3317
3319 0 676992 156480 170520 75 3318
3320 0 676896 156224 170520 81 3319
3321 0 676896 155968 170520 86 3320
3322 0 676928 155712 170520 51 3321
3323 0 677056 155488 170520 98 3322
3324 0 677184 155264 170480 102 3323
3325 0 677344 155104 170280 107 3324
3326 0 677504 154944 170160 80 3325
3327 0 677664 154784 170040 32 3326
3328 0 677920 154656 170040 98 3327
3329 0 678080 154496 170200 45 3328
3330 0 678240 154336 170320 64 3329
3331 0 678336 154144 170480 32 3330
3332 0 678496 153920 170480 120 3331
3333 0 678624 153696 170480 154 3332
3334 0 678848 153504 170480 98 3333
3335 0 679072 153344 170480 90 3334
3336 0 679296 153184 170480 107 3335
3337 0 679488 152992 170560 81 3336
3338 0 679680 152800 170600 71 3337
3339 0 679776 152576 170720 102 3338
3340 0 679808 152320 170720 60 3339
3341 0 679808 152064 170720 124 3340
3342 0 679872 151840 170840 154 3341
3343 0 679936 151584 170840 160 3342
3344 0 680128 151392 170800 166 3343
3345 0 680192 151136 170840 120 3344
3346 0 680192 150880 170840 80 3345
3347 0 680192 150624 170800 124 3346
3348 0 680256 150368 170800 168 3347
3349 0 680384 150208 170880 176 3348
3350 0 680544 150048 171080 32 3349
3351 0 680704 150016 171280 32 3350
3352 0 680864 150112 171480 32 3351
3353 0 681024 150080 171680 163 3352
3354 0 681216 150112 171840 230 3353
3355 0 681440 150240 171920 258 3354
3356 0 681696 150144 171960 197 3355
3357 0 681856 150016 172120 134 3356
3358 0 682048 150016 172320 150 3357
3359 0 682240 150016 172320 86 3358
3360 0 680352 150016 170720 163 3349
3361 0 680384 149760 170680 172 3360
3362 0 680256 149536 170680 244 3361
3363 0 680128 149280 170600 226 3362
3364 0 679936 149120 170520 224 3363
3365 0 679904 148864 170520 226 3364
3366 0 679808 148608 170560 237 3365
3367 0 679744 148448 170760 80 3366
3368 0 679584 148416 170960 32 3367
3369 0 679424 148416 171160 124 3368
3370 0 679360 148416 171280 51 3369
3371 0 679296 160640 170680 120 3260
3372 0 679520 160544 170600 80 3371
3373 0 679744 160512 170480 101 3372
3374 0 679936 160480 170320 108 3373
3375 0 680192 160384 170280 107 3374
3376 0 680448 160320 170280 124 3375
3377 0 680672 160192 170280 120 3376
3378 0 680864 160000 170200 71 3377
3379 0 681024 159872 170040 71 3378
3380 0 681216 159680 170000 64 3379
3381 0 681408 159488 170000 120 3380
3382 0 681600 159264 170000 120 3381
3383 0 681696 159008 169920 128 3382
3384 0 681696 158752 169920 101 3383
3385 0 681888 158560 169920 81 3384
3386 0 682080 158368 169920 80 3385
3387 0 682176 158112 169920 107 3386
3388 0 682368 157952 170040 96 3387
3389 0 682528 157824 170200 128 3388
3390 0 682752 157696 170280 90 3389
3391 0 682976 157536 170280 81 3390
3392 0 683232 157440 170280 120 3391
3393 0 683456 157280 170240 135 3392
3394 0 683680 157120 170240 140 3393
3395 0 683872 156928 170320 108 3394
3396 0 684064 156800 170480 135 3395
3397 0 684064 156640 170680 32 3396
3398 0 684128 156416 170800 134 3397
3399 0 684160 156224 170960 40 3398
3400 0 684192 156064 171160 98 3399
3401 0 684192 155840 171280 102 3400
3402 0 684160 155648 171480 175 3401
3403 0 684064 155392 171560 209 3402
3404 0 683840 155232 171480 164 3403
3405 0 683616 155072 171400 120 3404
3406 0 683424 154912 171360 115 3405
3407 0 683360 154656 171360 91 3406
3408 0 683296 154400 171480 124 3407
3409 0 683232 154176 171640 122 3408
3410 0 683360 153984 171800 71 3409
3411 0 683520 153792 171960 64 3410
3412 0 683680 153632 172160 75 3411
3413 0 683776 153536 172280 75 3412
3414 0 683776 153376 172080 64 3413
3415 0 683744 153152 171920 91 3414
3416 0 683488 153088 172000 101 3415
3417 0 683360 153056 172200 64 3416
3418 0 683840 153376 172480 96 3413
3419 0 683840 153152 172600 80 3418
3420 0 683904 152896 172680 102 3419
3421 0 684032 152640 172680 181 3420
3422 0 684224 152480 172720 178 3421
3423 0 684480 152416 172840 163 3422
3424 0 684512 152416 172880 154 3423
3425 0 684768 152416 172880 120 3424
3426 0 685024 152352 172880 175 3425
3427 0 685280 152320 172880 212 3426
3428 0 685536 152288 172920 262 3427
3429 0 685632 152416 173160 226 3428
3430 0 685600 152480 173400 115 3429
3431 0 685472 152544 173640 64 3430
3432 0 685408 152480 173880 32 3431
3433 0 685088 152448 173840 32 3432
3434 0 684576 152224 173080 200 3424
3435 0 684672 152000 173240 51 3434
3436 0 684736 151840 173480 64 3435
3437 0 684704 151776 173680 45 3436
3438 0 678752 163488 170200 137 3240
3439 0 678784 163360 169960 163 3438
3440 0 678912 163264 169720 64 3439
3441 0 678976 163136 169480 45 3440
3442 0 678976 163104 169440 51 3441
3443 0 674464 166976 173440 51 3212
3444 0 674656 167008 173400 40 3443
3445 0 671456 167488 173600 81 3200
3446 0 671264 167648 173560 40 3445
3447 0 671008 167712 173560 32 3446
3448 0 670944 167648 173600 51 3447
3449 0 661290 153066.08 167560 -1 2198
3450 0 661606 153126.06 167640 -1 3449
3451 0 661908 153216.03 167720 -1 3450
3452 0 659296 149696.48 169240 -1 2179
3453 0 659424 149688.48 169400 -1 3452
3454 0 659456 149528.48 169520 -1 3453
3455 0 659552 149408.06 169640 -1 3454
3456 0 660116 149404.14 169720 -1 3455
3457 0 660196 149356.14 169800 -1 3456
3458 0 660220 149324.14 169920 -1 3457
3459 0 660524 149300.14 170000 -1 3458
3460 0 661076 149260.14 169960 -1 3459
3461 0 661340 149164.14 169880 -1 3460
3462 0 661516 149172.14 169760 -1 3461
3463 0 661664 149144.06 169640 -1 3462
3464 0 661808 149088.06 169520 -1 3463
3465 0 661984 149048.06 169360 -1 3464
3466 0 662064 148904.06 169240 -1 3465
3467 0 662288 148640.06 169200 -1 3466
3468 0 662482 148606.03 169080 -1 3467
3469 0 663242 148178.03 169000 -1 3468
3470 0 663560 148044.06 168920 -1 3469
3471 0 663622 147918.03 168760 -1 3470
3472 0 663732 147798 168720 -1 3471
3473 0 664062 147438.08 168600 -1 3472
3474 0 664752 147328.03 168640 -1 3473
3475 0 665072 147388.03 168680 -1 3474
3476 0 665114 147466.06 168840 -1 3475
3477 0 665174 147502.06 168960 -1 3476
3478 0 665257 147377.03 169080 -1 3477
3479 0 664228 147440.03 168480 -1 3473
3480 0 664304 147288.03 168400 -1 3479
3481 0 664086 147094.03 168320 -1 3480
3482 0 663730 146590.03 168240 -1 3481
3483 0 663220 146300.03 168280 -1 3482
3484 0 663200 146192.03 168360 -1 3483
3485 0 663260 146136.03 168480 -1 3484
3486 0 663352 145996.03 168640 -1 3485
3487 0 663432 146528.03 168120 -1 3482
3488 0 663344 146484.03 168080 -1 3487
3489 0 663169.3 146309.33 168000 -1 3488
3490 0 663082 146222.03 167960 -1 3489
3491 0 663074 145962.03 167880 -1 3490
3492 0 663046 145850.03 167800 -1 3491
3493 0 662792 145776.03 167720 -1 3492
3494 0 662656 145772.03 167560 -1 3493
3495 0 662146 145434.03 167520 -1 3494
3496 0 661830 145218.03 167480 -1 3495
3497 0 661610 145014.03 167400 -1 3496
3498 0 661288 144888.03 167280 -1 3497
3499 0 661000 144492.03 167200 -1 3498
3500 0 660542 144042.06 167120 -1 3499
3501 0 659548 143428.11 167080 -1 3500
3502 0 659082 143206.14 167080 -1 3501
3503 0 659024 143084.03 167200 -1 3502
3504 0 659134 143002.03 167360 -1 3503
3505 0 659244 142916.03 167520 -1 3504
3506 0 658564 142132.03 167520 -1 3505
3507 0 658070 141938.03 167480 -1 3506
3508 0 657684 141828.06 167360 -1 3507
3509 0 657384 141660.06 167240 -1 3508
3510 0 656966 141434.03 167120 -1 3509
3511 0 656806 141366.03 167080 -1 3510
3512 0 656676 141368.03 166880 -1 3511
3513 0 656314 141138.03 166760 -1 3512
3514 0 656214 141134.03 166600 -1 3513
3515 0 656066 141118.03 166480 -1 3514
3516 0 655886 140918.03 166320 -1 3515
3517 0 655780 140800.03 166280 -1 3516
3518 0 655490 141010.03 166200 -1 3517
3519 0 658410 142014.03 167640 -1 3506
3520 0 658390 141970.03 167720 -1 3519
3521 0 658474 141970.03 167760 -1 3520
3522 0 658676 142064.03 167880 -1 3521
3523 0 658824 142100.03 167960 -1 3522
3524 0 658906 142066.06 168040 -1 3523
3525 0 658874 142170.06 168120 -1 3524
3526 0 658922 142182.06 168280 -1 3525
3527 0 659038 142034.06 168400 -1 3526
3528 0 659108 141920.03 168480 -1 3527
3529 0 663052 148004.03 168680 -1 3472
3530 0 662936 148188.03 168600 -1 3529
3531 0 662796 148200.03 168520 -1 3530
3532 0 662802 148326.06 168360 -1 3531
3533 0 660372 149316.14 170120 -1 3459
3534 0 659992 149448.06 170160 -1 3533
3535 0 659832 149528.1 170240 -1 3534
3536 0 657084 149148.06 169320 -1 2178
3537 0 657188 149132.06 169440 -1 3536
3538 0 657244 149148.06 169560 -1 3537
3539 0 657348 149164.06 169720 -1 3538
3540 0 657532 149312.06 170000 -1 3539
3541 0 657564 149456.06 170120 -1 3540
3542 0 657492 149400.06 170320 -1 3541
3543 0 583566 259978.27 59120 60 1317
3544 0 583898 260388.03 59200 80 3543
3545 0 584026 260616.03 59280 75 3544
3546 0 584066 260714.06 59440 60 3545
3547 0 584054 260890.06 59640 60 3546
3548 0 584254 261118.06 59760 81 3547
3549 0 584446 261404.11 59960 60 3548
3550 0 584626 261514.03 60000 60 3549
3551 0 585134 261502.03 60040 -1 3550
3552 0 585166 261542.03 60080 -1 3551
3553 0 585422 261926.03 60200 -1 3552
3554 0 585766 262372.06 60200 -1 3553
3555 0 586030 262552.06 60160 -1 3554
3556 0 585218 261656.06 60240 -1 3553
3557 0 585202 261556.06 60320 -1 3556
3558 0 585174 261548.06 60480 -1 3557
3559 0 585090 261628.06 60640 -1 3558
3560 0 585006 261646.03 60800 -1 3559
3561 0 584778 261642.03 61000 -1 3560
3562 0 584630 261660.06 61240 -1 3561
3563 0 584534 261604.08 61440 -1 3562
3564 0 584582 261614.11 61600 -1 3563
3565 0 590688 259104 55240 181 1292
3566 0 590528 258944 55040 124 3565
3567 0 590336 258752 55040 189 3566
3568 0 590144 258560 55080 245 3567
3569 0 589888 258560 55160 224 3568
3570 0 589888 258336 55000 217 3569
3571 0 589824 258080 54920 207 3570
3572 0 589920 257824 54880 202 3571
3573 0 589984 257568 54840 208 3572
3574 0 589952 257344 54680 221 3573
3575 0 589824 257120 54640 166 3574
3576 0 589728 256864 54720 178 3575
3577 0 589728 256608 54800 256 3576
3578 0 589568 256384 54800 221 3577
3579 0 589408 256160 54880 163 3578
3580 0 589248 255936 54920 163 3579
3581 0 589120 255712 54960 175 3580
3582 0 588992 255488 55000 175 3581
3583 0 588832 255264 55080 178 3582
3584 0 588736 255040 55200 200 3583
3585 0 588640 254784 55240 204 3584
3586 0 588448 254592 55320 160 3585
3587 0 588320 254368 55360 186 3586
3588 0 588128 254176 55360 224 3587
3589 0 588000 253952 55360 200 3588
3590 0 587808 253728 55360 205 3589
3591 0 587616 253536 55360 197 3590
3592 0 587424 253312 55360 256 3591
3593 0 587264 253120 55400 189 3592
3594 0 587168 252896 55520 228 3593
3595 0 587168 252640 55520 153 3594
3596 0 587168 252384 55560 160 3595
3597 0 587136 252128 55520 136 3596
3598 0 587136 252064 55520 128 3597
3599 0 587168 252064 55880 32 3598
3600 0 587296 251968 56040 45 3599
3601 0 587826 252110 56400 -1 3600
3602 0 587904 252096 56520 60 3601
3603 0 588128 252032 56680 75 3602
3604 0 588384 252096 56680 71 3603
3605 0 588640 252128 56680 51 3604
3606 0 588832 252256 56800 71 3605
3607 0 588944 252304 56840 65 3606
3608 0 589056 252352 56880 60 3607
3609 0 589216 252416 56920 45 3608
3610 0 589721 252532 57000 -1 3609
3611 0 590202 252554 57160 -1 3610
3612 0 590336 252512 57240 60 3611
3613 0 590528 252576 57400 80 3612
3614 0 590528 252832 57520 51 3613
3615 0 590656 252928 57720 32 3614
3616 0 587104 251808 55520 150 3598
3617 0 587072 251552 55440 186 3616
3618 0 586944 251392 55440 166 3617
3619 0 586784 251200 55600 124 3618
3620 0 586624 251008 55760 181 3619
3621 0 586592 250976 55800 183 3620
3622 0 586368 251136 55880 122 3621
3623 0 586240 251360 55880 86 3622
3624 0 586176 251616 55920 45 3623
3625 0 586400 251648 55840 32 3624
3626 0 586496 250752 55880 141 3621
3627 0 586336 250592 56040 122 3626
3628 0 586208 250432 56240 104 3627
3629 0 586151.25 250329.92 56320 112 3628
3630 0 586080 250272 56400 120 3629
3631 0 585920 250144 56600 150 3630
3632 0 585824 249952 56760 102 3631
3633 0 585664 249792 56960 124 3632
3634 0 585472 249664 57080 115 3633
3635 0 585280 249472 57160 86 3634
3636 0 585088 249280 57280 86 3635
3637 0 584896 249088 57400 102 3636
3638 0 584736 248896 57520 102 3637
3639 0 584544 248704 57600 140 3638
3640 0 584320 248576 57600 137 3639
3641 0 584096 248448 57600 122 3640
3642 0 583904 248256 57600 128 3641
3643 0 583680 248096 57600 136 3642
3644 0 583520 247936 57720 163 3643
3645 0 583328 247776 57800 139 3644
3646 0 583104 247616 57920 153 3645
3647 0 582912 247424 57960 122 3646
3648 0 582720 247232 58040 102 3647
3649 0 582528 247040 58080 120 3648
3650 0 582368 246880 58080 120 3649
3651 0 582144 246720 58080 107 3650
3652 0 581920 246592 58120 102 3651
3653 0 581664 246496 58160 120 3652
3654 0 581568 246432 58200 120 3653
3655 0 581376 246272 58240 120 3654
3656 0 581152 246112 58240 107 3655
3657 0 580992 245920 58200 150 3656
3658 0 580992 245664 58160 86 3657
3659 0 580960 245408 58080 156 3658
3660 0 580896 245216 57920 175 3659
3661 0 580800 245024 57760 200 3660
3662 0 580800 244928 57520 156 3661
3663 0 580832 244768 57320 186 3662
3664 0 580768 244576 57120 150 3663
3665 0 580672 244448 56880 140 3664
3666 0 580480 244288 56760 163 3665
3667 0 580288 244160 56640 139 3666
3668 0 580064 244000 56600 139 3667
3669 0 579872 243840 56520 139 3668
3670 0 579648 243712 56440 120 3669
3671 0 579456 243520 56400 136 3670
3672 0 579328 243296 56320 166 3671
3673 0 579168 243104 56240 128 3672
3674 0 579040 242912 56120 150 3673
3675 0 578880 242784 55960 164 3674
3676 0 578656 242688 55840 137 3675
3677 0 578496 242560 55680 122 3676
3678 0 578272 242464 55560 134 3677
3679 0 578016 242368 55480 32 3678
3680 0 577856 242400 55280 60 3679
3681 0 577632 242496 55120 32 3680
3682 0 577344 242304 54920 32 3681
3683 0 577440 242368 54680 81 3682
3684 0 577337 242420 54520 -1 3683
3685 0 577138 242364 54240 -1 3684
3686 0 576928 242240 54040 40 3685
3687 0 576768 242176 53840 96 3686
3688 0 576640 242048 53640 108 3687
3689 0 576416 242016 53440 98 3688
3690 0 576384 242048 53160 96 3689
3691 0 576544 242080 53080 32 3690
3692 0 576672 242080 52840 98 3691
3693 0 576736 242112 52600 124 3692
3694 0 576640 241888 52480 32 3693
3695 0 576224 242048 52920 75 3690
3696 0 576032 242080 52760 64 3695
3697 0 575872 242112 52560 96 3696
3698 0 575712 242112 52360 128 3697
3699 0 575552 242048 52120 164 3698
3700 0 575360 242016 51960 163 3699
3701 0 575168 241984 51800 166 3700
3702 0 574976 242016 51640 150 3701
3703 0 574752 242112 51480 137 3702
3704 0 574528 242080 51360 71 3703
3705 0 574304 242080 51160 64 3704
3706 0 574144 242016 50960 91 3705
3707 0 573952 241920 50760 140 3706
3708 0 573728 241792 50640 108 3707
3709 0 573504 241696 50480 157 3708
3710 0 573344 241600 50280 107 3709
3711 0 573152 241440 50160 124 3710
3712 0 572960 241344 50000 98 3711
3713 0 572800 241312 49800 160 3712
3714 0 572640 241184 49600 131 3713
3715 0 572832 241056 49480 86 3714
3716 0 573024 241344 49280 32 3715
3717 0 572800 241136 49200 45 3716
3718 0 572928 241184 49240 51 3717
3719 0 572768 241248 49400 40 3718
3720 0 573088 241152 49440 32 3718
3721 0 573088 241152 49520 32 3720
3722 0 572672 241088 49160 40 3717
3723 0 572544 241024 49120 40 3722
3724 0 572326 240571 48960 -1 3723
3725 0 572184 239784 48720 -1 3724
3726 0 572874 239583 48680 -1 3725
3727 0 572942 239410 48640 -1 3726
3728 0 573362 239076 48480 -1 3727
3729 0 573792 238938 48400 -1 3728
3730 0 574112 238784 48280 124 3729
3731 0 573856 238656 48240 98 3730
3732 0 573696 238432 48240 81 3731
3733 0 573600 238176 48200 64 3732
3734 0 573504 237952 48120 86 3733
3735 0 573440 237728 47960 98 3734
3736 0 573344 237600 47760 115 3735
3737 0 573184 237440 47640 102 3736
3738 0 573120 237248 47480 71 3737
3739 0 572992 237152 47280 96 3738
3740 0 572864 237120 47040 115 3739
3741 0 572640 237024 46920 124 3740
3742 0 572416 237024 47040 81 3741
3743 0 572160 237056 47000 32 3742
3744 0 571936 236960 46840 71 3743
3745 0 571808 236960 46600 101 3744
3746 0 571744 237120 46400 154 3745
3747 0 571488 237024 46360 120 3746
3748 0 571232 237088 46360 75 3747
3749 0 570976 237152 46320 75 3748
3750 0 570720 237216 46280 91 3749
3751 0 570496 237248 46120 91 3750
3752 0 570272 237376 46000 80 3751
3753 0 570048 237472 45920 64 3752
3754 0 569824 237536 45920 40 3753
3755 0 569060 237477 45800 -1 3754
3756 0 568743 237548 45640 -1 3755
3757 0 568239 237583 45440 -1 3756
3758 0 568116 237481 45280 -1 3757
3759 0 567850 237475 45160 -1 3758
3760 0 567565 237541 45040 -1 3759
3761 0 567328 237632 45000 81 3760
3762 0 567104 237728 44880 124 3761
3763 0 566848 237824 44800 148 3762
3764 0 566656 237984 44760 101 3763
3765 0 566449 238247 44560 -1 3764
3766 0 566370 238260 44360 -1 3765
3767 0 566272 238304 44280 64 3766
3768 0 566208 238304 44240 81 3767
3769 0 566016 238304 44040 96 3768
3770 0 565856 238304 43840 102 3769
3771 0 565632 238400 43720 122 3770
3772 0 565408 238400 43520 154 3771
3773 0 565440 238400 43480 148 3772
3774 0 565632 238400 43280 45 3773
3775 0 565728 238400 43040 32 3774
3776 0 565632 238432 42800 32 3775
3777 0 565760 238400 42560 60 3776
3778 0 565888 238400 42320 64 3777
3779 0 566016 238240 42120 60 3778
3780 0 566080 238080 41920 60 3779
3781 0 565984 237888 41720 75 3780
3782 0 565888 237728 41520 45 3781
3783 0 565856 237568 41320 60 3782
3784 0 565696 237536 41120 71 3783
3785 0 565440 237504 41000 98 3784
3786 0 565184 237472 41000 75 3785
3787 0 564960 237344 40920 136 3786
3788 0 564928 237344 40920 124 3787
3789 0 564704 237248 41000 75 3788
3790 0 564448 237248 41000 71 3789
3791 0 564192 237216 41000 75 3790
3792 0 563936 237184 41000 60 3791
3793 0 563680 237120 41040 75 3792
3794 0 563456 237024 41120 51 3793
3795 0 563200 236992 41160 51 3794
3796 0 562976 236896 41280 75 3795
3797 0 562752 236736 41280 101 3796
3798 0 562528 236608 41280 96 3797
3799 0 562336 236480 41400 96 3798
3800 0 562112 236448 41600 190 3799
3801 0 561984 236416 41840 176 3800
3802 0 561728 236448 41920 166 3801
3803 0 561472 236480 41920 108 3802
3804 0 561312 236480 42120 60 3803
3805 0 561056 236416 42200 64 3804
3806 0 560800 236384 42280 64 3805
3807 0 560544 236384 42360 96 3806
3808 0 560320 236384 42480 64 3807
3809 0 560128 236352 42640 45 3808
3810 0 559904 236384 42840 64 3809
3811 0 559712 236352 43000 75 3810
3812 0 559520 236384 43200 71 3811
3813 0 559296 236384 43320 71 3812
3814 0 559104 236320 43480 45 3813
3815 0 558944 236320 43680 51 3814
3816 0 558720 236320 43840 51 3815
3817 0 558496 236256 43960 80 3816
3818 0 558304 236192 44120 51 3817
3819 0 558112 236160 44320 60 3818
3820 0 557856 236096 44440 96 3819
3821 0 557696 236064 44680 104 3820
3822 0 557504 236032 44840 81 3821
3823 0 557344 236096 45040 51 3822
3824 0 557325 236146 45080 -1 3823
3825 0 557299 236191 45240 -1 3824
3826 0 557120 236420 45400 -1 3825
3827 0 557299 236305 45600 -1 3826
3828 0 557416 236202 45760 -1 3827
3829 0 557235 236290 45960 -1 3828
3830 0 556738 236336 46120 -1 3829
3831 0 556800 236352 46160 40 3830
3832 0 556672 236384 46200 40 3831
3833 0 556480 236512 46320 40 3832
3834 0 556256 236544 46440 60 3833
3835 0 556096 236544 46640 64 3834
3836 0 555904 236608 46840 60 3835
3837 0 555680 236608 46960 60 3836
3838 0 555488 236448 47080 81 3837
3839 0 555264 236384 47200 64 3838
3840 0 555008 236320 47200 71 3839
3841 0 554752 236352 47320 45 3840
3842 0 554528 236416 47440 40 3841
3843 0 565056 237088 41000 102 3787
3844 0 565152 236864 41120 86 3843
3845 0 565216 236608 41160 75 3844
3846 0 565376 236448 41280 40 3845
3847 0 565568 236320 41400 32 3846
3848 0 565152 238432 43440 104 3772
3849 0 564928 238464 43320 86 3848
3850 0 564672 238496 43240 86 3849
3851 0 564480 238592 43080 102 3850
3852 0 564288 238688 42920 120 3851
3853 0 564096 238816 42720 71 3852
3854 0 563936 238944 42560 71 3853
3855 0 563808 239168 42520 75 3854
3856 0 563808 239424 42520 176 3855
3857 0 563712 239616 42720 107 3856
3858 0 563552 239744 42880 96 3857
3859 0 563392 239904 43000 102 3858
3860 0 563200 240064 43120 81 3859
3861 0 562944 240192 43120 75 3860
3862 0 562688 240288 43120 81 3861
3863 0 562464 240448 43040 81 3862
3864 0 562304 240576 42880 122 3863
3865 0 562144 240768 42760 81 3864
3866 0 562144 240992 42600 98 3865
3867 0 562112 241184 42440 91 3866
3868 0 562080 241376 42280 98 3867
3869 0 562048 241568 42080 71 3868
3870 0 562112 241760 41920 120 3869
3871 0 562272 241920 41720 81 3870
3872 0 562432 241952 41480 51 3871
3873 0 562464 241984 41440 60 3872
3874 0 562432 242112 41320 32 3873
3875 0 562624 242272 41160 75 3874
3876 0 562720 242368 40920 32 3875
3877 0 562720 242624 40840 32 3876
3878 0 562592 242496 40720 40 3877
3879 0 562831 242765 40560 -1 3878
3880 0 563040 242944 40360 32 3879
3881 0 563072 243200 40360 60 3880
3882 0 563136 243456 40320 60 3881
3883 0 563168 243680 40280 51 3882
3884 0 563254 244429 40320 -1 3883
3885 0 563296 245152 40360 102 3884
3886 0 563328 244896 40440 98 3885
3887 0 563424 244640 40440 32 3886
3888 0 563392 245344 40160 81 3885
3889 0 563424 245536 40320 64 3888
3890 0 563296 245792 40400 51 3889
3891 0 563168 246016 40520 51 3890
3892 0 563104 246272 40560 60 3891
3893 0 563072 246432 40520 40 3892
3894 0 562848 242720 40280 86 3880
3895 0 562784 242720 40000 101 3894
3896 0 562848 242656 39760 75 3895
3897 0 562944 242560 39520 32 3896
3898 0 562784 242592 39160 96 3897
3899 0 562624 242496 38960 102 3898
3900 0 562432 242464 38800 120 3899
3901 0 562368 242304 38600 98 3900
3902 0 562304 242112 38400 71 3901
3903 0 562208 241952 38200 102 3902
3904 0 562112 241728 38080 75 3903
3905 0 562016 241504 38000 91 3904
3906 0 561920 241280 37880 81 3905
3907 0 561792 241056 37880 80 3906
3908 0 561728 240800 37880 75 3907
3909 0 561600 240640 37720 71 3908
3910 0 561440 240416 37720 71 3909
3911 0 561312 240192 37720 60 3910
3912 0 561152 239968 37640 102 3911
3913 0 560928 239840 37560 120 3912
3914 0 560736 239808 37360 45 3913
3915 0 560544 239776 37200 64 3914
3916 0 560320 239648 37200 71 3915
3917 0 560096 239488 37120 81 3916
3918 0 559936 239328 36960 60 3917
3919 0 559776 239104 36840 51 3918
3920 0 567552 237536 44960 64 3761
3921 0 574368 238848 48280 75 3730
3922 0 574624 238784 48280 80 3921
3923 0 574880 238784 48320 96 3922
3924 0 574880 238560 48160 60 3923
3925 0 575040 238368 48080 40 3924
3926 0 575200 238368 48080 40 3925
3927 0 574944 238784 48320 96 3923
3928 0 575200 238784 48280 75 3927
3929 0 575456 238784 48280 60 3928
3930 0 575712 238784 48320 96 3929
3931 0 575968 238784 48360 108 3930
3932 0 576224 238688 48360 163 3931
3933 0 576448 238560 48280 124 3932
3934 0 576640 238368 48160 80 3933
3935 0 576800 238208 48000 40 3934
3936 0 577056 238176 47960 40 3935
3937 0 577312 238144 47960 32 3936
3938 0 577536 238016 47840 96 3937
3939 0 577664 237856 47640 86 3938
3940 0 577760 237696 47440 80 3939
3941 0 577888 237472 47280 124 3940
3942 0 577920 237248 47160 98 3941
3943 0 578048 237024 47040 107 3942
3944 0 578208 236832 46920 98 3943
3945 0 578368 236672 46760 51 3944
3946 0 578560 236544 46640 86 3945
3947 0 578784 236544 46520 71 3946
3948 0 579040 236608 46440 32 3947
3949 0 579200 236576 46240 75 3948
3950 0 579360 236544 46040 96 3949
3951 0 579520 236384 45840 81 3950
3952 0 579712 236192 45760 108 3951
3953 0 579904 236000 45680 128 3952
3954 0 580096 235840 45520 32 3953
3955 0 580256 235776 45320 102 3954
3956 0 580480 235648 45200 120 3955
3957 0 580736 235584 45160 102 3956
3958 0 580960 235456 45160 120 3957
3959 0 581184 235328 45120 139 3958
3960 0 581440 235232 45080 154 3959
3961 0 581696 235136 45000 143 3960
3962 0 581920 234944 44960 150 3961
3963 0 582144 234816 44880 122 3962
3964 0 582336 234656 44760 124 3963
3965 0 582560 234528 44720 120 3964
3966 0 582784 234336 44720 136 3965
3967 0 582976 234176 44640 135 3966
3968 0 583200 234048 44520 134 3967
3969 0 583424 233952 44400 128 3968
3970 0 583680 233856 44320 128 3969
3971 0 583936 233824 44240 128 3970
3972 0 584192 233792 44160 115 3971
3973 0 584416 233728 44040 148 3972
3974 0 584672 233728 43960 128 3973
3975 0 584928 233728 43920 128 3974
3976 0 585120 233600 43760 157 3975
3977 0 585312 233408 43680 124 3976
3978 0 585504 233216 43560 120 3977
3979 0 585664 233024 43520 137 3978
3980 0 585824 232832 43480 102 3979
3981 0 586016 232640 43520 192 3980
3982 0 586240 232544 43400 235 3981
3983 0 586080 232384 43280 153 3982
3984 0 585952 232160 43240 137 3983
3985 0 585760 232064 43080 64 3984
3986 0 585600 231904 42960 40 3985
3987 0 585440 231680 43000 60 3986
3988 0 585440 231424 43080 86 3987
3989 0 585376 231168 43080 91 3988
3990 0 585248 230912 43080 107 3989
3991 0 585120 230688 43000 81 3990
3992 0 585024 230464 42920 102 3991
3993 0 584992 230208 42840 80 3992
3994 0 584864 229984 42720 108 3993
3995 0 584704 229792 42640 107 3994
3996 0 584512 229600 42560 86 3995
3997 0 584288 229440 42520 98 3996
3998 0 584064 229312 42400 90 3997
3999 0 583808 229184 42360 91 3998
4000 0 583584 229024 42360 80 3999
4001 0 583392 228832 42400 81 4000
4002 0 583264 228608 42400 90 4001
4003 0 583168 228352 42360 150 4002
4004 0 583136 228288 42320 166 4003
4005 0 583296 228064 42320 71 4004
4006 0 583328 228032 42320 71 4005
4007 0 583168 227872 42160 96 4006
4008 0 583104 227744 41920 75 4007
4009 0 583040 227552 41720 71 4008
4010 0 583008 227424 41480 86 4009
4011 0 583008 227200 41360 80 4010
4012 0 582976 227008 41200 32 4011
4013 0 582848 226880 41000 81 4012
4014 0 582688 226720 40880 91 4013
4015 0 582464 226624 40720 90 4014
4016 0 582464 226592 40440 98 4015
4017 0 582560 226528 40200 71 4016
4018 0 582656 226528 39960 98 4017
4019 0 582848 226496 39760 81 4018
4020 0 583072 226496 39600 101 4019
4021 0 583296 226432 39480 107 4020
4022 0 583392 226336 39440 64 4021
4023 0 583552 227872 42200 45 4006
4024 0 583776 227776 42080 71 4023
4025 0 584032 227744 42000 51 4024
4026 0 584288 227744 42000 81 4025
4027 0 584544 227648 41960 71 4026
4028 0 584672 227584 41920 101 4027
4029 0 582912 228352 42200 60 4004
4030 0 582688 228352 42080 51 4029
4031 0 582464 228416 41920 40 4030
4032 0 586400 232384 43360 226 3982
4033 0 586656 232384 43280 115 4032
4034 0 586848 232224 43200 163 4033
4035 0 587104 232160 43120 107 4034
4036 0 587328 232032 43040 60 4035
4037 0 587552 231904 42880 75 4036
4038 0 587488 231808 42760 60 4037
4039 0 587424 231808 42480 32 4038
4040 0 587552 231840 42240 45 4039
4041 0 587712 231808 42040 81 4040
4042 0 587808 231904 42880 45 4037
4043 0 588064 231872 42800 60 4042
4044 0 588288 231904 42680 45 4043
4045 0 588544 231904 42640 51 4044
4046 0 588800 231904 42640 107 4045
4047 0 589024 231744 42640 80 4046
4048 0 589280 231616 42600 80 4047
4049 0 589536 231584 42640 71 4048
4050 0 589792 231584 42640 60 4049
4051 0 590048 231584 42720 71 4050
4052 0 590304 231488 42720 51 4051
4053 0 590528 231328 42840 75 4052
4054 0 590752 231328 42960 64 4053
4055 0 591008 231328 43000 60 4054
4056 0 591136 231328 43000 64 4055
4057 0 591456 231264 43000 64 4056
4058 0 591616 231264 43080 75 4057
4059 0 591872 231232 43160 81 4058
4060 0 592128 231264 43200 81 4059
4061 0 592384 231328 43280 71 4060
4062 0 592640 231360 43360 51 4061
4063 0 592864 231456 43440 75 4062
4064 0 593088 231584 43520 81 4063
4065 0 593344 231680 43560 91 4064
4066 0 593568 231808 43640 122 4065
4067 0 593824 231872 43680 81 4066
4068 0 594016 232000 43840 120 4067
4069 0 594272 232064 43800 107 4068
4070 0 594528 232160 43760 124 4069
4071 0 594784 232224 43800 102 4070
4072 0 595040 232256 43840 124 4071
4073 0 595296 232320 43760 136 4072
4074 0 595552 232288 43680 120 4073
4075 0 595808 232224 43600 131 4074
4076 0 596064 232256 43480 124 4075
4077 0 596288 232320 43360 60 4076
4078 0 596544 232320 43280 40 4077
4079 0 596768 232320 43160 51 4078
4080 0 597024 232320 43160 75 4079
4081 0 597280 232256 43120 86 4080
4082 0 597504 232192 43000 64 4081
4083 0 597728 232032 43000 60 4082
4084 0 597888 231840 42880 98 4083
4085 0 598048 231744 42680 64 4084
4086 0 598208 231616 42520 32 4085
4087 0 598524 231610 42360 -1 4086
4088 0 598573 231544 42240 -1 4087
4089 0 598912 231360 42160 32 4088
4090 0 599040 231488 41960 32 4089
4091 0 599264 231488 41800 90 4090
4092 0 599520 231424 41680 81 4091
4093 0 599744 231328 41520 124 4092
4094 0 599904 231104 41480 80 4093
4095 0 600096 230912 41480 102 4094
4096 0 600320 230784 41400 120 4095
4097 0 600544 230656 41320 71 4096
4098 0 600768 230528 41240 90 4097
4099 0 600992 230432 41160 71 4098
4100 0 601216 230304 41080 102 4099
4101 0 601376 230112 41000 81 4100
4102 0 601504 229920 40880 75 4101
4103 0 601621 229794 40640 -1 4102
4104 0 601940 229419 40440 -1 4103
4105 0 602240 229184 40280 40 4104
4106 0 602336 228960 40200 90 4105
4107 0 602496 228800 40040 71 4106
4108 0 602688 228768 39840 81 4107
4109 0 602912 228736 39720 102 4108
4110 0 603136 228544 39720 51 4109
4111 0 603360 228448 39640 75 4110
4112 0 603584 228352 39520 107 4111
4113 0 603808 228256 39440 86 4112
4114 0 604064 228224 39480 80 4113
4115 0 604320 228160 39480 80 4114
4116 0 604544 228000 39480 80 4115
4117 0 604736 227808 39480 51 4116
4118 0 604960 227648 39480 81 4117
4119 0 605216 227520 39480 32 4118
4120 0 605408 227328 39560 60 4119
4121 0 605600 227200 39680 81 4120
4122 0 605792 227040 39720 102 4121
4123 0 605984 226848 39760 90 4122
4124 0 606176 226656 39840 81 4123
4125 0 606368 226432 39840 81 4124
4126 0 606592 226272 39800 40 4125
4127 0 606848 226240 39800 120 4126
4128 0 606944 226016 39880 51 4127
4129 0 607104 225824 39960 51 4128
4130 0 607296 225632 39960 75 4129
4131 0 607456 225440 40000 86 4130
4132 0 607648 225248 40080 80 4131
4133 0 607776 225088 40240 90 4132
4134 0 607776 225184 40480 51 4133
4135 0 607616 225312 40640 60 4134
4136 0 607456 225472 40760 98 4135
4137 0 607264 225568 40960 51 4136
4138 0 607008 225536 41040 32 4137
4139 0 608007 224816 39960 -1 4132
4140 0 608416 224448 39920 120 4139
4141 0 608192 224448 39760 154 4140
4142 0 608000 224288 39680 75 4141
4143 0 608608 224288 40080 90 4140
4144 0 608736 224128 40240 64 4143
4145 0 608896 224032 40440 51 4144
4146 0 609024 223936 40640 81 4145
4147 0 609056 223776 40840 51 4146
4148 0 609088 223616 41040 64 4147
4149 0 609024 223424 41200 71 4148
4150 0 608992 223200 41320 71 4149
4151 0 608992 222944 41320 71 4150
4152 0 608960 222688 41360 75 4151
4153 0 608864 222496 41520 71 4152
4154 0 608800 222336 41720 75 4153
4155 0 608800 222176 41920 51 4154
4156 0 608768 222016 42120 60 4155
4157 0 608800 221856 42320 98 4156
4158 0 608864 221696 42560 90 4157
4159 0 608928 221600 42760 108 4158
4160 0 608768 221792 42880 51 4159
4161 0 608608 221984 42960 40 4160
4162 0 608576 222080 42960 60 4161
4163 0 609024 221440 43000 75 4159
4164 0 609184 221344 43240 102 4163
4165 0 609344 221344 43480 64 4164
4166 0 609440 221248 43600 101 4165
4167 0 609344 220992 43560 102 4166
4168 0 609248 220736 43480 96 4167
4169 0 609216 220480 43440 156 4168
4170 0 609024 220352 43560 135 4169
4171 0 608864 220384 43800 178 4170
4172 0 608640 220544 43800 163 4171
4173 0 608416 220640 43720 128 4172
4174 0 608192 220768 43640 81 4173
4175 0 608000 220832 43480 64 4174
4176 0 607968 220832 43480 64 4175
4177 0 609664 221376 43720 81 4166
4178 0 609856 221536 43880 32 4177
4179 0 609984 221696 44080 32 4178
4180 0 609952 221760 44280 32 4179
4181 0 609970 221715 44440 -1 4180
4182 0 610116 221867 44640 -1 4181
4183 0 610176 221920 44800 71 4182
4184 0 610208 222016 45000 64 4183
4185 0 610272 222080 45240 64 4184
4186 0 610464 222176 45440 96 4185
4187 0 610720 222208 45360 60 4186
4188 0 610976 222080 45320 60 4187
4189 0 611136 221984 45280 51 4188
4190 0 610464 222144 45480 91 4186
4191 0 610688 222048 45640 51 4190
4192 0 610944 222048 45760 60 4191
4193 0 611136 222080 45920 71 4192
4194 0 611040 222112 46160 60 4193
4195 0 610912 222208 46360 75 4194
4196 0 610944 222304 46600 51 4195
4197 0 610976 222400 46840 90 4196
4198 0 610976 222496 47080 96 4197
4199 0 610976 222592 47320 108 4198
4200 0 610880 222816 47400 60 4199
4201 0 610880 223040 47520 40 4200
4202 0 610848 223232 47680 75 4201
4203 0 610784 223296 47680 64 4202
4204 0 611104 222560 47480 40 4199
4205 0 611328 222560 47640 51 4204
4206 0 611584 222464 47680 60 4205
4207 0 611744 222272 47560 45 4206
4208 0 607068 226261 39720 -1 4127
4209 0 577600 242528 54800 96 3683
4210 0 581376 246592 58240 131 3654
4211 0 581216 246720 58400 122 4210
4212 0 581024 246688 58600 98 4211
4213 0 580800 246560 58640 90 4212
4214 0 580672 246336 58640 107 4213
4215 0 580608 246208 58760 32 4214
4216 0 582592 246720 58080 136 3650
4217 0 582816 246592 58120 45 4216
4218 0 583040 246464 58120 40 4217
4219 0 583264 246336 58200 40 4218
4220 0 583520 246240 58280 45 4219
4221 0 586816 251296 55240 164 3618
4222 0 586752 251072 55120 134 4221
4223 0 586624 250880 54960 163 4222
4224 0 586560 250720 54760 140 4223
4225 0 586528 250560 54560 163 4224
4226 0 586432 250400 54320 172 4225
4227 0 586272 250240 54120 175 4226
4228 0 586144 250080 53920 153 4227
4229 0 585984 249920 53760 172 4228
4230 0 585856 249824 53560 178 4229
4231 0 585856 249728 53320 178 4230
4232 0 585856 249504 53120 104 4231
4233 0 585824 249344 52920 136 4232
4234 0 585664 249248 52720 198 4233
4235 0 585600 249120 52480 96 4234
4236 0 585440 248992 52280 148 4235
4237 0 585312 248960 52040 120 4236
4238 0 585152 248864 51840 120 4237
4239 0 584992 248832 51640 141 4238
4240 0 584736 248832 51560 98 4239
4241 0 584544 248896 51360 104 4240
4242 0 584384 248832 51160 75 4241
4243 0 584128 248800 51080 98 4242
4244 0 583872 248800 51000 96 4243
4245 0 583648 248800 50960 32 4244
4246 0 583392 248800 50960 91 4245
4247 0 583136 248896 50920 137 4246
4248 0 582880 248928 50920 190 4247
4249 0 582784 248960 50960 198 4248
4250 0 582592 248896 50760 160 4249
4251 0 582336 248896 50760 98 4250
4252 0 582080 248896 50760 32 4251
4253 0 581824 248864 50720 45 4252
4254 0 581728 248832 50680 45 4253
4255 0 582624 248992 51160 148 4249
4256 0 582464 249056 51360 81 4255
4257 0 582272 249152 51520 80 4256
4258 0 582048 249248 51600 128 4257
4259 0 581792 249248 51640 153 4258
4260 0 581568 249248 51760 107 4259
4261 0 581376 249120 51920 71 4260
4262 0 581120 249120 52000 32 4261
4263 0 580864 249120 52120 71 4262
4264 0 580640 249120 52240 75 4263
4265 0 580416 249120 52360 64 4264
4266 0 580160 249120 52400 71 4265
4267 0 579904 249056 52520 80 4266
4268 0 579648 248960 52560 64 4267
4269 0 579392 248928 52520 98 4268
4270 0 579136 248864 52520 91 4269
4271 0 578880 248800 52440 71 4270
4272 0 578656 248800 52320 75 4271
4273 0 578432 248768 52160 60 4272
4274 0 578208 248800 52040 71 4273
4275 0 577984 248832 51920 71 4274
4276 0 577792 248864 51760 45 4275
4277 0 577632 249024 51600 60 4276
4278 0 577504 249184 51440 81 4277
4279 0 577408 249408 51280 107 4278
4280 0 577152 249472 51280 81 4279
4281 0 576896 249536 51200 71 4280
4282 0 576640 249568 51120 51 4281
4283 0 576384 249600 51040 51 4282
4284 0 576128 249696 51040 40 4283
4285 0 575872 249824 51040 80 4284
4286 0 575648 249984 51120 51 4285
4287 0 575424 250112 51240 51 4286
4288 0 575168 250176 51360 86 4287
4289 0 574976 250336 51440 71 4288
4290 0 574720 250464 51400 45 4289
4291 0 574464 250560 51400 91 4290
4292 0 574304 250752 51320 80 4291
4293 0 574112 250976 51320 51 4292
4294 0 573952 251168 51440 60 4293
4295 0 573760 251360 51400 80 4294
4296 0 573568 251552 51400 60 4295
4297 0 573376 251712 51360 81 4296
4298 0 573184 251904 51320 81 4297
4299 0 572992 252096 51320 81 4298
4300 0 572864 252320 51400 64 4299
4301 0 572640 252480 51400 60 4300
4302 0 572416 252640 51400 120 4301
4303 0 572224 252480 51440 139 4302
4304 0 572064 252416 51640 32 4303
4305 0 571808 252416 51720 124 4304
4306 0 571648 252608 51680 122 4305
4307 0 571520 252832 51760 128 4306
4308 0 571360 252896 51960 81 4307
4309 0 571104 252992 52080 75 4308
4310 0 570848 253024 52160 75 4309
4311 0 570592 253024 52200 75 4310
4312 0 570336 253024 52200 71 4311
4313 0 570080 253056 52160 64 4312
4314 0 569824 253056 52160 64 4313
4315 0 569600 252960 52240 71 4314
4316 0 569376 252800 52320 71 4315
4317 0 569216 252608 52400 71 4316
4318 0 569088 252384 52440 102 4317
4319 0 568864 252288 52360 86 4318
4320 0 568608 252288 52240 71 4319
4321 0 568384 252288 52040 86 4320
4322 0 568160 252288 51880 81 4321
4323 0 568096 252320 51840 51 4322
4324 0 567795 252392 51720 -1 4323
4325 0 567168 252736 51840 45 4324
4326 0 566912 252768 51880 71 4325
4327 0 566656 252768 52000 91 4326
4328 0 566432 252768 52120 71 4327
4329 0 566240 252704 52280 64 4328
4330 0 566048 252672 52440 60 4329
4331 0 565824 252672 52560 71 4330
4332 0 565568 252736 52640 71 4331
4333 0 565312 252832 52640 75 4332
4334 0 565056 252896 52640 64 4333
4335 0 564800 252896 52600 75 4334
4336 0 564544 252960 52520 80 4335
4337 0 564288 252928 52440 71 4336
4338 0 564032 252960 52440 75 4337
4339 0 563776 252992 52560 60 4338
4340 0 563520 252992 52640 60 4339
4341 0 563264 253088 52640 60 4340
4342 0 563136 252960 52680 32 4341
4343 0 562784 252928 52800 120 4342
4344 0 562688 252672 52880 102 4343
4345 0 562496 252576 52880 32 4344
4346 0 561532 252560 53000 -1 4345
4347 0 561246 252520 53160 -1 4346
4348 0 560998 252462 53320 -1 4347
4349 0 561152 252480 53360 71 4348
4350 0 560928 252448 53480 64 4349
4351 0 560672 252448 53520 75 4350
4352 0 560416 252416 53560 86 4351
4353 0 560160 252384 53640 124 4352
4354 0 559904 252416 53680 136 4353
4355 0 559648 252544 53680 45 4354
4356 0 559456 252736 53800 71 4355
4357 0 559360 252928 54000 202 4356
4358 0 559200 252896 54240 172 4357
4359 0 559104 252768 54480 90 4358
4360 0 558944 252832 54720 32 4359
4361 0 558784 252832 54920 32 4360
4362 0 558624 252800 55160 60 4361
4363 0 558432 252736 55320 60 4362
4364 0 558240 252640 55480 71 4363
4365 0 558112 252512 55640 75 4364
4366 0 567745 252370 51640 -1 4324
4367 0 583680 248576 50840 172 4245
4368 0 583712 248352 50720 275 4367
4369 0 583552 248160 50560 237 4368
4370 0 583392 247936 50440 214 4369
4371 0 583200 247744 50320 202 4370
4372 0 583008 247584 50200 186 4371
4373 0 582816 247456 50000 166 4372
4374 0 582656 247264 49920 206 4373
4375 0 582432 247168 49840 186 4374
4376 0 582336 247104 49600 232 4375
4377 0 582176 246976 49400 153 4376
4378 0 582080 246848 49200 51 4377
4379 0 581952 246848 48960 80 4378
4380 0 581856 246336 48800 115 4379
4381 0 581792 246176 48600 148 4380
4382 0 581888 246016 48400 154 4381
4383 0 581920 245824 48200 80 4382
4384 0 581952 245632 48000 108 4383
4385 0 582208 245632 47920 124 4384
4386 0 582432 245664 47800 136 4385
4387 0 582624 245696 47600 176 4386
4388 0 582848 245664 47440 120 4387
4389 0 583072 245696 47280 185 4388
4390 0 583232 245632 47080 204 4389
4391 0 583392 245664 46880 166 4390
4392 0 583584 245504 46720 189 4391
4393 0 583712 245280 46600 163 4392
4394 0 583840 245088 46480 122 4393
4395 0 584000 244960 46280 131 4394
4396 0 584160 244896 46080 156 4395
4397 0 584256 244768 45880 163 4396
4398 0 584224 244576 45680 107 4397
4399 0 584064 244448 45520 164 4398
4400 0 583968 244256 45360 157 4399
4401 0 583968 244224 45080 134 4400
4402 0 583968 244064 44880 160 4401
4403 0 583936 243840 44760 202 4402
4404 0 583936 243616 44560 163 4403
4405 0 583872 243392 44440 200 4404
4406 0 583904 243200 44240 209 4405
4407 0 584000 243008 44080 178 4406
4408 0 584128 242848 43880 140 4407
4409 0 584096 242784 43640 176 4408
4410 0 584256 242656 43440 120 4409
4411 0 584480 242560 43320 197 4410
4412 0 584672 242496 43120 202 4411
4413 0 584864 242432 42920 178 4412
4414 0 585088 242336 42760 200 4413
4415 0 585312 242272 42640 196 4414
4416 0 585536 242272 42480 124 4415
4417 0 585792 242272 42360 189 4416
4418 0 585952 242112 42200 163 4417
4419 0 586112 242016 42000 194 4418
4420 0 586208 242016 41760 175 4419
4421 0 586368 241856 41560 186 4420
4422 0 586592 241728 41520 163 4421
4423 0 586816 241600 41480 153 4422
4424 0 586976 241472 41280 175 4423
4425 0 587168 241312 41160 140 4424
4426 0 587328 241152 40960 104 4425
4427 0 587520 241024 40800 101 4426
4428 0 587744 240960 40680 154 4427
4429 0 587968 240864 40600 150 4428
4430 0 588224 240832 40520 148 4429
4431 0 588480 240896 40400 107 4430
4432 0 588736 240928 40320 124 4431
4433 0 588896 240896 40120 150 4432
4434 0 588832 240896 39840 98 4433
4435 0 588896 240768 39600 172 4434
4436 0 589024 240768 39360 181 4435
4437 0 589152 240736 39120 192 4436
4438 0 589216 240736 38840 236 4437
4439 0 589184 240672 38600 200 4438
4440 0 589152 240576 38360 164 4439
4441 0 589088 240576 38080 115 4440
4442 0 589088 240640 37800 120 4441
4443 0 589216 240608 37560 120 4442
4444 0 589184 240640 37280 181 4443
4445 0 589056 240768 37160 120 4444
4446 0 484814.75 306042.28 134360 -1 121
4447 0 484717.4 305981.12 134240 -1 4446
4448 0 484607.6 305939.94 134120 -1 4447
4449 0 484592.16 305798.3 133960 -1 4448
4450 0 484369.5 305533.8 133840 -1 4449
4451 0 484195 305235.56 133720 -1 4450
4452 0 484182.44 305110.34 133600 -1 4451
4453 0 484153.56 304890.78 133600 -1 4452
4454 0 484026.78 304746.47 133480 -1 4453
4455 0 483912.94 304521.7 133320 -1 4454
4456 0 483790.44 304286.75 133200 -1 4455
4457 0 483654.12 304026.53 133040 -1 4456
4458 0 483569.72 303893.44 132880 -1 4457
4459 0 483549.38 303753.06 132760 -1 4458
4460 0 483550.2 303671.9 132680 -1 4459
4461 0 483572.06 303459.4 132560 -1 4460
4462 0 483485.4 302912.1 132520 -1 4461
4463 0 483190.34 302682.94 132440 -1 4462
4464 0 482986.62 302535.47 132600 -1 4463
4465 0 482514.6 302563.62 132600 -1 4464
4466 0 482014.8 302851.53 132600 -1 4465
4467 0 481236.72 303219.4 132440 -1 4466
4468 0 481079.88 303240.75 132320 -1 4467
4469 0 480794.38 303277.97 132200 -1 4468
4470 0 480358.5 303246.72 132160 -1 4469
4471 0 479991.88 303164.12 132040 -1 4470
4472 0 479366.62 303021.75 132000 -1 4471
4473 0 478906.4 302814.97 131880 -1 4472
4474 0 478451.8 302663.8 131760 -1 4473
4475 0 478045.8 302618.2 131640 -1 4474
4476 0 477634.22 302581.06 131520 -1 4475
4477 0 477296.6 302611 131400 -1 4476
4478 0 477098.44 302603.8 131280 -1 4477
4479 0 476886.8 302549.44 131160 -1 4478
4480 0 476579.1 302451.9 131040 -1 4479
4481 0 476271 302373.4 130960 -1 4480
4482 0 475907.62 302262.66 130880 -1 4481
4483 0 475620.8 302298.34 130800 -1 4482
4484 0 475203.34 302429.75 130680 -1 4483
4485 0 474725.8 302467.75 130560 -1 4484
4486 0 474492.22 302509.7 130440 -1 4485
4487 0 473869.2 302662.4 130280 -1 4486
4488 0 473069.2 303001.1 130280 -1 4487
4489 0 472697.38 303106.78 130200 -1 4488
4490 0 472158.2 303139.22 130080 -1 4489
4491 0 471993.25 303145.7 129960 -1 4490
4492 0 471510.16 303103.88 129840 -1 4491
4493 0 471026.62 303179.78 129720 -1 4492
4494 0 470648.47 303235.66 129600 -1 4493
4495 0 470346.22 303344.38 129440 -1 4494
4496 0 470043.12 303456 129320 -1 4495
4497 0 469717.72 303552.1 129200 -1 4496
4498 0 469255.9 303740.53 129080 -1 4497
4499 0 468927.3 303883.88 128960 -1 4498
4500 0 468405.8 304056.75 128840 -1 4499
4501 0 468038.3 304210.53 128680 -1 4500
4502 0 467739.1 304351.5 128560 -1 4501
4503 0 467561.6 304408.1 128400 -1 4502
4504 0 467449.12 304529.78 128280 -1 4503
4505 0 467303.38 304685.9 128160 -1 4504
4506 0 467215.53 304754.34 128080 -1 4505
4507 0 467155.62 304809.22 128000 -1 4506
4508 0 467064.6 304852.8 127880 -1 4507
4509 0 466784.72 304853.16 127880 -1 4508
4510 0 466296.25 304930.56 127880 -1 4509
4511 0 465849.56 304978.47 127840 -1 4510
4512 0 464931.4 305173.94 127840 -1 4511
4513 0 464155.22 305361.47 127840 -1 4512
4514 0 463775.2 305533.25 127840 -1 4513
4515 0 463282.84 305504.84 127840 -1 4514
4516 0 462814.6 305564.5 127840 -1 4515
4517 0 462346.6 305601.44 127920 -1 4516
4518 0 461868.16 305705.38 127920 -1 4517
4519 0 461105 305895.16 127800 -1 4518
4520 0 460748 305945.66 127720 -1 4519
4521 0 460469 305978.25 127600 -1 4520
4522 0 460323.44 306035.28 127520 -1 4521
4523 0 459882.03 306101.3 127400 -1 4522
4524 0 459743.03 306192.16 127280 -1 4523
4525 0 459568 306247.6 127200 -1 4524
4526 0 459454.3 306239.4 127120 -1 4525
4527 0 459243.28 306306.06 127000 -1 4526
4528 0 459054.06 306385.12 126920 -1 4527
4529 0 458836.62 306460.53 126840 -1 4528
4530 0 458337.9 306621.28 126720 -1 4529
4531 0 458106.8 306609.8 126600 -1 4530
4532 0 457933.78 306566 126480 -1 4531
4533 0 457871.3 306562.28 126360 -1 4532
4534 0 457821.38 306556.16 126280 -1 4533
4535 0 457719.28 306555.03 126200 -1 4534
4536 0 457642.9 306642.8 126080 -1 4535
4537 0 457503.12 306751.94 126000 -1 4536
4538 0 457371.53 306821.2 125880 -1 4537
4539 0 457115.88 306927.78 125800 -1 4538
4540 0 456794.06 307078.03 125720 -1 4539
4541 0 456357.28 307028.94 125640 -1 4540
4542 0 455813.8 307045.53 125640 -1 4541
4543 0 455683.8 307077.88 125560 -1 4542
4544 0 455271.2 307118.94 125480 -1 4543
4545 0 454987.56 307188.34 125400 -1 4544
4546 0 454921.2 307243.56 125280 -1 4545
4547 0 454918.84 307246.8 125160 -1 4546
4548 0 454619.2 307382.4 125160 -1 4547
4549 0 454197.8 307454.75 125080 -1 4548
4550 0 453687.7 307468.03 125080 -1 4549
4551 0 453298.84 307488.22 125080 -1 4550
4552 0 452771.5 307442.2 125040 -1 4551
4553 0 452648.2 307471.1 124960 -1 4552
4554 0 452509.7 307485.8 124840 -1 4553
4555 0 452359.72 307460.53 124720 -1 4554
4556 0 452185.2 307414.47 124600 -1 4555
4557 0 452072.56 307395.16 124480 -1 4556
4558 0 451921.72 307373.2 124360 -1 4557
4559 0 451867.1 307370.12 124280 -1 4558
4560 0 451761.9 307339.62 124200 -1 4559
4561 0 451605.22 307325.06 124120 -1 4560
4562 0 451310.22 307291 124040 -1 4561
4563 0 450970.3 307263.8 124080 -1 4562
4564 0 450811.16 307263.75 124000 -1 4563
4565 0 450590.9 307219.94 124000 -1 4564
4566 0 450301.22 307269.34 123920 -1 4565
4567 0 450044.25 307349.84 123840 -1 4566
4568 0 449842.94 307414.53 123760 -1 4567
4569 0 449446.7 307577.34 123680 -1 4568
4570 0 449346.72 307733.28 123680 -1 4569
4571 0 449162.72 307941.2 123680 -1 4570
4572 0 448582.7 308136.75 123680 -1 4571
4573 0 448389.8 308235.6 123560 -1 4572
4574 0 448309.1 308286.75 123440 -1 4573
4575 0 448191.7 308363.28 123320 -1 4574
4576 0 448106.47 308458.12 123200 -1 4575
4577 0 447432.88 308982.97 123200 -1 4576
4578 0 446773.12 309291.9 123200 -1 4577
4579 0 446274.3 309521.1 123200 -1 4578
4580 0 445902.72 309727.4 123120 -1 4579
4581 0 445718 309872.75 123040 -1 4580
4582 0 445548.22 310025.16 122960 -1 4581
4583 0 445419.97 310146.78 122880 -1 4582
4584 0 445294.47 310259.62 122800 -1 4583
4585 0 445177.78 310404.75 122720 -1 4584
4586 0 444975.38 310561.2 122640 -1 4585
4587 0 444463.88 310982.16 122560 -1 4586
4588 0 444087.7 311145.84 122560 -1 4587
4589 0 443838.44 311268.6 122480 -1 4588
4590 0 443726.8 311359.8 122400 -1 4589
4591 0 443588.34 311509.78 122320 -1 4590
4592 0 443416.3 311585.97 122320 -1 4591
4593 0 443268.25 311882.28 122320 -1 4592
4594 0 443024.2 312025.12 122240 -1 4593
4595 0 442965.22 312112.44 122160 -1 4594
4596 0 442860.03 312202.16 122080 -1 4595
4597 0 442777.47 312305.8 122000 -1 4596
4598 0 442693.94 312467.34 121920 -1 4597
4599 0 442626.22 312662.16 121840 -1 4598
4600 0 442633.1 312812.03 121760 -1 4599
4601 0 442575.03 313007.1 121640 -1 4600
4602 0 442563.75 313114.44 121560 -1 4601
4603 0 442535.84 313219.5 121440 -1 4602
4604 0 442523.3 313362.56 121320 -1 4603
4605 0 442515.88 313466.4 121200 -1 4604
4606 0 442472.6 313598 121080 -1 4605
4607 0 442458.38 313727.75 120960 -1 4606
4608 0 442438.84 313819.84 120840 -1 4607
4609 0 442416.97 313926.34 120720 -1 4608
4610 0 442412.94 314003.84 120600 -1 4609
4611 0 442410.88 314045.28 120480 -1 4610
4612 0 442393.38 314117.22 120360 -1 4611
4613 0 442343.28 314215 120240 -1 4612
4614 0 442319.97 314329.44 120120 -1 4613
4615 0 442306.47 314372.94 120040 -1 4614
4616 0 442294.12 314556.53 119960 -1 4615
4617 0 442307.5 314647.53 119840 -1 4616
4618 0 442325.34 314669.12 119760 -1 4617
4619 0 442322.22 314785.7 119680 -1 4618
4620 0 442347.44 314912.3 119560 -1 4619
4621 0 442357.06 314940.72 119480 -1 4620
4622 0 442340.75 315065.75 119400 -1 4621
4623 0 442345.72 315122.53 119280 -1 4622
4624 0 442269.25 315246.5 119160 -1 4623
4625 0 442281.3 315365.25 119040 -1 4624
4626 0 442282.4 315484.2 118920 -1 4625
4627 0 442301.03 315597.6 118800 -1 4626
4628 0 442341.53 315653.72 118680 -1 4627
4629 0 442320.34 315706.16 118600 -1 4628
4630 0 442337.56 315757.22 118520 -1 4629
4631 0 442408.34 315808.97 118400 -1 4630
4632 0 442424.06 315873.25 118320 -1 4631
4633 0 442452.56 315941.56 118200 -1 4632
4634 0 442438.47 315992.47 118080 -1 4633
4635 0 442428.5 316027.06 117960 -1 4634
4636 0 442420.66 316028.38 117840 -1 4635
4637 0 442429 315968.28 117720 -1 4636
4638 0 442421.44 316017.62 117600 -1 4637
4639 0 442372.25 316028.9 117480 -1 4638
4640 0 442360.34 316049.2 117400 -1 4639
4641 0 442306.34 316008.9 117320 -1 4640
4642 0 442273.97 316001.9 117200 -1 4641
4643 0 442263.53 316023.53 117120 -1 4642
4644 0 442251.78 316024.34 117000 -1 4643
4645 0 442265.56 316043.8 116880 -1 4644
4646 0 442272.9 316065.2 116760 -1 4645
4647 0 442281.66 316065.8 116640 -1 4646
4648 0 442280.16 316089.1 116560 -1 4647
4649 0 442348.44 316069.12 116440 -1 4648
4650 0 442384.47 316058.22 116360 -1 4649
4651 0 442385.4 316051.4 116280 -1 4650
4652 0 442433.34 316054.66 116200 -1 4651
4653 0 442480.8 316029.06 116080 -1 4652
4654 0 442561.38 316010.12 115960 -1 4653
4655 0 442606.4 316000.7 115880 -1 4654
4656 0 442623.8 315956.7 115800 -1 4655
4657 0 442756.6 315856.5 115680 -1 4656
4658 0 442879.38 315796.28 115600 -1 4657
4659 0 442934.53 315699.22 115480 -1 4658
4660 0 442995.53 315683.3 115400 -1 4659
4661 0 443031.06 315646.75 115320 -1 4660
4662 0 443066.22 315606.38 115240 -1 4661
4663 0 443159.5 315521.3 115120 -1 4662
4664 0 443204.34 315452.94 115040 -1 4663
4665 0 443291.75 315349.25 114920 -1 4664
4666 0 443384.84 315314.78 114840 -1 4665
4667 0 443511.88 315206.5 114720 -1 4666
4668 0 443608.22 315123.28 114600 -1 4667
4669 0 443714.47 315083.8 114520 -1 4668
4670 0 443755.94 315066.6 114440 -1 4669
4671 0 443861.7 315032.4 114360 -1 4670
4672 0 443955.28 314983.28 114280 -1 4671
4673 0 444061.44 314967 114200 -1 4672
4674 0 444165.25 314954.16 114120 -1 4673
4675 0 444351.25 314964.16 114000 -1 4674
4676 0 444411.28 314993.6 113920 -1 4675
4677 0 444495.9 314917.2 113840 -1 4676
4678 0 444581.03 314837.12 113760 -1 4677
4679 0 444656.78 314767.72 113680 -1 4678
4680 0 444665.62 314745.44 113600 -1 4679
4681 0 444786.22 314698.7 113520 -1 4680
4682 0 444826.56 314622.75 113440 -1 4681
4683 0 444858.78 314572.5 113360 -1 4682
4684 0 444904.9 314501.03 113280 -1 4683
4685 0 444946.5 314422.5 113160 -1 4684
4686 0 444980.7 314386.72 113040 -1 4685
4687 0 445007.16 314316.66 112920 -1 4686
4688 0 445094.44 314214 112800 -1 4687
4689 0 445092.03 314215.38 112680 -1 4688
4690 0 445113.22 314177.28 112560 -1 4689
4691 0 445118.47 314244.72 112480 -1 4690
4692 0 444948.6 314319.44 112400 -1 4691
4693 0 444816.6 314322.9 112320 -1 4692
4694 0 444705.84 314220.78 112200 -1 4693
4695 0 444712.53 314109.34 112080 -1 4694
4696 0 444701.1 314069.4 112000 -1 4695
4697 0 444676.22 314010.56 111880 -1 4696
4698 0 444666.75 313941.78 111800 -1 4697
4699 0 444718.16 313812.22 111680 -1 4698
4700 0 444743.7 313731 111560 -1 4699
4701 0 444747.1 313700.03 111440 -1 4700
4702 0 444757.28 313590.72 111320 -1 4701
4703 0 444741.22 313581.94 111200 -1 4702
4704 0 444758.94 313564.84 111080 -1 4703
4705 0 444739.6 313532.03 110960 -1 4704
4706 0 444746.97 313474.9 110840 -1 4705
4707 0 444762.88 313467.66 110720 -1 4706
4708 0 444776.44 313465.8 110600 -1 4707
4709 0 444803.5 313365.84 110480 -1 4708
4710 0 444800.66 313332.34 110360 -1 4709
4711 0 444847.84 313243.66 110240 -1 4710
4712 0 444889 313193.47 110120 -1 4711
4713 0 445076.4 313092.3 110000 -1 4712
4714 0 445067.3 312956.7 109880 -1 4713
4715 0 445078.3 312887.62 109760 -1 4714
4716 0 445150.78 312845.47 109640 -1 4715
4717 0 445235.72 312716.2 109520 -1 4716
4718 0 445373.4 312615.47 109400 -1 4717
4719 0 445388.75 312526.03 109320 -1 4718
4720 0 445416.94 312397.16 109200 -1 4719
4721 0 445436.2 312158.47 109080 -1 4720
4722 0 445557.56 312063.75 108960 -1 4721
4723 0 445535.94 312003.53 108840 -1 4722
4724 0 445580.75 311917.06 108720 -1 4723
4725 0 445586.6 311848.84 108600 -1 4724
4726 0 445604.5 311728.12 108480 -1 4725
4727 0 445558.56 311723.72 108360 -1 4726
4728 0 445468.2 311712.38 108240 -1 4727
4729 0 445352.25 311713.8 108120 -1 4728
4730 0 445218.44 311688.78 108000 -1 4729
4731 0 445226.8 311605.84 107880 -1 4730
4732 0 445267 311509.1 107760 -1 4731
4733 0 445096.34 311429.75 107640 -1 4732
4734 0 445086.06 311383.6 107520 -1 4733
4735 0 445041.4 311349.7 107400 -1 4734
4736 0 445135.3 311181.97 107280 -1 4735
4737 0 445258.25 311036.28 107160 -1 4736
4738 0 445561.8 310886.06 107000 -1 4737
4739 0 445692.3 310848.3 106880 -1 4738
4740 0 445901.28 310705.28 106760 -1 4739
4741 0 446168.3 310348.34 106640 -1 4740
4742 0 446386.25 309856.84 106640 -1 4741
4743 0 446613 309657.06 106560 -1 4742
4744 0 446821.5 309610.16 106440 -1 4743
4745 0 446896.4 309442.44 106360 -1 4744
4746 0 446987.56 309353.28 106240 -1 4745
4747 0 447047.75 309249.94 106160 -1 4746
4748 0 447255.53 309024.12 106080 -1 4747
4749 0 447345.44 308902.44 106000 -1 4748
4750 0 447414.4 308812.38 105920 -1 4749
4751 0 447580.5 308687.7 105800 -1 4750
4752 0 447604.62 308583 105680 -1 4751
4753 0 447751.4 308564.97 105600 -1 4752
4754 0 447745.6 308491.22 105480 -1 4753
4755 0 447794.66 308395.25 105360 -1 4754
4756 0 447844.6 308276.66 105240 -1 4755
4757 0 447864.75 308196.28 105160 -1 4756
4758 0 447770.66 307936.97 105080 -1 4757
4759 0 447629.7 307741.28 105000 -1 4758
4760 0 447605.5 307680.84 104880 -1 4759
4761 0 447598 307642.34 104800 -1 4760
4762 0 447561.78 307563.78 104680 -1 4761
4763 0 447537.7 307484.94 104600 -1 4762
4764 0 447525.84 307426.62 104480 -1 4763
4765 0 447437 307052.06 104400 -1 4764
4766 0 447408.62 306848.1 104280 -1 4765
4767 0 447379.84 306765.4 104200 -1 4766
4768 0 447349.16 306672.9 104080 -1 4767
4769 0 447379.47 306581.5 104000 -1 4768
4770 0 447479.16 306375.88 103880 -1 4769
4771 0 447564.25 306281.84 103760 -1 4770
4772 0 448048.22 305845.88 103760 -1 4771
4773 0 448304.2 305517.9 103760 -1 4772
4774 0 448664.16 305147.94 103680 -1 4773
4775 0 448716.5 305015.2 103560 -1 4774
4776 0 448787.25 304887.6 103440 -1 4775
4777 0 448860.84 304788.9 103360 -1 4776
4778 0 448992.97 304701 103240 -1 4777
4779 0 449039.9 304642.88 103160 -1 4778
4780 0 449321.66 304426.56 103080 -1 4779
4781 0 449698.88 304123.97 103000 -1 4780
4782 0 450115.72 303660.88 102920 -1 4781
4783 0 450236.75 303538.3 102840 -1 4782
4784 0 450316.7 303424.25 102720 -1 4783
4785 0 450348.34 303375.56 102640 -1 4784
4786 0 450387.88 303277.22 102560 -1 4785
4787 0 450443.25 303143.88 102440 -1 4786
4788 0 450460.44 303028.97 102360 -1 4787
4789 0 450539.94 302657.03 102240 -1 4788
4790 0 450611 302490.7 102120 -1 4789
4791 0 450606.38 302523.5 102040 -1 4790
4792 0 450648.62 302367.84 101960 -1 4791
4793 0 450654.1 302575.88 101880 -1 4792
4794 0 450506.12 302051.9 101880 -1 4793
4795 0 450590.1 301787.9 101880 -1 4794
4796 0 450768.06 301339.97 101880 -1 4795
4797 0 450863.34 300959.53 101800 -1 4796
4798 0 450999.88 300591.34 101720 -1 4797
4799 0 451285.8 300375.28 101720 -1 4798
4800 0 451433.34 300292.34 101680 -1 4799
4801 0 451641.34 300115.44 101600 -1 4800
4802 0 451821 299936.88 101520 -1 4801
4803 0 451972.97 299806.25 101440 -1 4802
4804 0 452048.84 299631.72 101320 -1 4803
4805 0 452033.78 299556.84 101240 -1 4804
4806 0 452080.25 299421.6 101160 -1 4805
4807 0 452139.1 299151.5 101120 -1 4806
4808 0 452199.06 298691.7 101120 -1 4807
4809 0 452378.53 298249.47 101160 -1 4808
4810 0 452212.56 297873.4 101160 -1 4809
4811 0 452158.7 297321.3 101160 -1 4810
4812 0 452167.22 297188.25 101080 -1 4811
4813 0 452210.6 297084.47 100960 -1 4812
4814 0 452207.4 296638.78 100800 -1 4813
4815 0 452302.25 296496.94 100640 -1 4814
4816 0 452741.8 296005.9 100640 -1 4815
4817 0 452919.8 295497.47 100640 -1 4816
4818 0 452607.72 294917.28 100640 -1 4817
4819 0 452399.4 294643.94 100480 -1 4818
4820 0 452297.34 294583.44 100400 -1 4819
4821 0 452262.25 294539.1 100320 -1 4820
4822 0 452324.2 294135.1 100320 -1 4821
4823 0 452412.1 293827.12 100320 -1 4822
4824 0 452666.72 293415.22 100440 -1 4823
4825 0 452898.34 292799.06 100440 -1 4824
4826 0 453020.12 292414.94 100440 -1 4825
4827 0 452993.97 292247.56 100360 -1 4826
4828 0 452936.62 292060.4 100240 -1 4827
4829 0 452947.16 291864.53 100160 -1 4828
4830 0 452990.47 291714.56 100040 -1 4829
4831 0 453034.53 291543.38 99920 -1 4830
4832 0 453054.1 291452.16 99800 -1 4831
4833 0 452954.16 291252.25 99680 -1 4832
4834 0 452238.9 290807.47 99640 -1 4833
4835 0 452145.44 290741.84 99560 -1 4834
4836 0 452152.12 290620.9 99440 -1 4835
4837 0 452132.2 290500.03 99320 -1 4836
4838 0 451817.4 290089.22 99200 -1 4837
4839 0 451885.28 290103.06 99040 -1 4838
4840 0 451665.16 289547.25 99040 -1 4839
4841 0 451785.1 289215.38 99040 -1 4840
4842 0 451930.38 288527.3 99040 -1 4841
4843 0 451898.56 288187.4 99040 -1 4842
4844 0 452010.78 287799.47 99040 -1 4843
4845 0 452155.1 287657.2 98960 -1 4844
4846 0 452343 287192.94 98960 -1 4845
4847 0 452577.22 286563.16 98840 -1 4846
4848 0 452663.75 286410.34 98760 -1 4847
4849 0 452785.3 285992.66 98680 -1 4848
4850 0 452935.56 285514.72 98600 -1 4849
4851 0 452920.2 285371.84 98560 -1 4850
4852 0 452905.12 285213.94 98520 -1 4851
4853 0 453097.06 284290.47 98520 -1 4852
4854 0 453047.06 284034.28 98440 -1 4853
4855 0 452770.9 283287.1 98360 -1 4854
4856 0 452644.2 282615 98280 -1 4855
4857 0 452548.12 282346.06 98160 -1 4856
4858 0 452561.44 281900.06 98040 -1 4857
4859 0 452561.34 281547.62 97920 -1 4858
4860 0 452597.66 281376.5 97840 -1 4859
4861 0 452644 281030.16 97720 -1 4860
4862 0 452709.3 280856.16 97600 -1 4861
4863 0 452755.62 280724.3 97480 -1 4862
4864 0 452803.47 280592.78 97360 -1 4863
4865 0 452863.6 280443.03 97240 -1 4864
4866 0 452902.78 280365.66 97120 -1 4865
4867 0 452943.5 280266.25 96960 -1 4866
4868 0 452943 280179.2 96840 -1 4867
4869 0 452963.75 280093.16 96720 -1 4868
4870 0 452975.12 279971.84 96560 -1 4869
4871 0 452978.72 279854.4 96440 -1 4870
4872 0 452985.7 279875.72 96320 -1 4871
4873 0 452896.16 279587.44 96320 -1 4872
4874 0 452692.62 279219.06 96320 -1 4873
4875 0 452585.25 278838.6 96320 -1 4874
4876 0 452573.4 278712.72 96200 -1 4875
4877 0 452379.12 278359.9 96200 -1 4876
4878 0 452375.03 278083.22 96200 -1 4877
4879 0 452218.8 277846.66 96200 -1 4878
4880 0 451954.53 277770.56 96200 -1 4879
4881 0 451770.97 277699.72 96040 -1 4880
4882 0 451525.4 277471.2 95880 -1 4881
4883 0 451343.06 277360.5 95720 -1 4882
4884 0 451292.34 277312.72 95560 -1 4883
4885 0 451233.84 277290.8 95400 -1 4884
4886 0 451221.28 277292.34 95280 -1 4885
4887 0 451137.88 277282.34 95160 -1 4886
4888 0 451117.8 277270.44 95000 -1 4887
4889 0 451063 277305.53 94880 -1 4888
4890 0 451050.94 277283.9 94760 -1 4889
4891 0 451073.16 277248.72 94640 -1 4890
4892 0 451122.7 277215.03 94480 -1 4891
4893 0 451109.03 277180.94 94360 -1 4892
4894 0 450791.72 277016.94 94360 -1 4893
4895 0 450806.53 276890.06 94240 -1 4894
4896 0 450564.2 276541.7 94240 -1 4895
4897 0 450175.6 275860.97 94240 -1 4896
4898 0 449919.22 275524.72 94240 -1 4897
4899 0 449700.62 275355.78 94160 -1 4898
4900 0 449488.62 275157.3 94040 -1 4899
4901 0 449316.16 274946.75 93920 -1 4900
4902 0 449233.25 274729.44 93800 -1 4901
4903 0 449218.3 274661.22 93760 -1 4902
4904 0 449063.7 274538.3 93640 -1 4903
4905 0 449033.34 274423.03 93560 -1 4904
4906 0 449033.38 274235.12 93560 -1 4905
4907 0 449156.3 274195.44 93640 -1 4906
4908 0 449125.47 274057.7 93680 -1 4907
4909 0 449079.3 273894.9 93720 -1 4908
4910 0 449049.9 273675.8 93800 -1 4909
4911 0 448808.12 273204.1 93800 -1 4910
4912 0 448612.28 272844.28 93800 -1 4911
4913 0 448329.9 272351.84 93720 -1 4912
4914 0 448080.22 271990.78 93600 -1 4913
4915 0 448029.88 271521.47 93640 -1 4914
4916 0 447949.2 271177.97 93520 -1 4915
4917 0 448011.25 270628.7 93400 -1 4916
4918 0 448140.4 270223.44 93320 -1 4917
4919 0 448144.22 269936.72 93240 -1 4918
4920 0 448116.34 269786.66 93080 -1 4919
4921 0 448088.16 269733.44 92920 -1 4920
4922 0 447944.7 269681.72 92760 -1 4921
4923 0 447866.2 269643.72 92640 -1 4922
4924 0 447488.75 269388.4 92560 -1 4923
4925 0 447076.6 269056.8 92560 -1 4924
4926 0 446804.4 268641.16 92560 -1 4925
4927 0 446562.2 268193.56 92560 -1 4926
4928 0 446430.9 267903.34 92680 -1 4927
4929 0 446342.62 267681.8 92760 -1 4928
4930 0 445865.94 267211.2 92840 -1 4929
4931 0 445209.56 266867.25 92840 -1 4930
4932 0 445048.16 266650.53 92760 -1 4931
4933 0 445072.1 266633.1 92640 -1 4932
4934 0 445047.06 266611.66 92520 -1 4933
4935 0 444999.2 266433.53 92400 -1 4934
4936 0 444925.12 266363.03 92280 -1 4935
4937 0 444891.62 266245 92160 -1 4936
4938 0 444876.1 266226.25 92040 -1 4937
4939 0 444829.72 266159.9 91920 -1 4938
4940 0 444826.94 266164.25 91800 -1 4939
4941 0 444788.88 266171.75 91680 -1 4940
4942 0 444731.97 266155.94 91560 -1 4941
4943 0 444704.16 266116.16 91440 -1 4942
4944 0 444645.1 266089.06 91320 -1 4943
4945 0 444581.97 266077.34 91200 -1 4944
4946 0 444447.72 265986.7 91080 -1 4945
4947 0 444323.66 265869.94 91000 -1 4946
4948 0 444225.78 265796.3 90920 -1 4947
4949 0 444054.53 265691.5 90800 -1 4948
4950 0 443868.75 265500.47 90680 -1 4949
4951 0 443665.97 265340.2 90600 -1 4950
4952 0 443328.22 265323.34 90560 -1 4951
4953 0 443117.16 264988.06 90440 -1 4952
4954 0 442990.88 264736.5 90320 -1 4953
4955 0 442930.47 264624.78 90200 -1 4954
4956 0 442818.72 264464.6 90080 -1 4955
4957 0 442771.9 264379.94 89960 -1 4956
4958 0 442765.84 264375.94 89840 -1 4957
4959 0 442820.44 264475.44 89720 -1 4958
4960 0 442447.16 263739.16 89560 -1 4959
4961 0 442473.53 263631.2 89480 -1 4960
4962 0 442544.2 263606.34 89360 -1 4961
4963 0 442567.78 263613.06 89240 -1 4962
4964 0 442591.06 263705.97 89120 -1 4963
4965 0 442655.12 263690.16 89000 -1 4964
4966 0 442718.4 263716.06 88880 -1 4965
4967 0 442754.56 263616.47 88760 -1 4966
4968 0 442872.44 263355.66 88640 -1 4967
4969 0 442903.94 263431.7 88520 -1 4968
4970 0 442911.38 263503.75 88400 -1 4969
4971 0 442921.62 263728.16 88280 -1 4970
4972 0 442943.22 263863.6 88160 -1 4971
4973 0 442994.47 263916.6 88040 -1 4972
4974 0 443044.38 263966.44 87920 -1 4973
4975 0 443055.16 264045.3 87800 -1 4974
4976 0 443118 264085.6 87680 -1 4975
4977 0 443123.2 264147.1 87560 -1 4976
4978 0 443099.22 264240.34 87440 -1 4977
4979 0 443077.75 264302.25 87320 -1 4978
4980 0 443071.9 264353.6 87200 -1 4979
4981 0 443034.7 264393.78 87080 -1 4980
4982 0 443049.34 264419.16 86960 -1 4981
4983 0 443081.97 264443.34 86840 -1 4982
4984 0 443119.22 264481.94 86720 -1 4983
4985 0 443163.72 264499.28 86600 -1 4984
4986 0 443253 264475.1 86480 -1 4985
4987 0 443347.1 264505.75 86360 -1 4986
4988 0 443347.88 264472.8 86280 -1 4987
4989 0 443391.88 264471.1 86160 -1 4988
4990 0 443421.4 264504.97 86040 -1 4989
4991 0 443450.34 264417.88 85920 -1 4990
4992 0 443515.12 264328.84 85800 -1 4991
4993 0 443547.72 264213.25 85680 -1 4992
4994 0 443570.44 264132.4 85560 -1 4993
4995 0 443613.44 264065.4 85480 -1 4994
4996 0 443625.62 263974.6 85360 -1 4995
4997 0 443748.6 263832.03 85240 -1 4996
4998 0 443778.75 263764.9 85120 -1 4997
4999 0 443771.06 263689.47 85000 -1 4998
5000 0 443773.44 263621.06 84920 -1 4999
5001 0 443808.47 263579.7 84800 -1 5000
5002 0 443821.25 263537.78 84680 -1 5001
5003 0 443864.66 263519.7 84560 -1 5002
5004 0 443900 263469.44 84440 -1 5003
5005 0 443960.12 263397.47 84320 -1 5004
5006 0 444061.44 263318.6 84200 -1 5005
5007 0 444079.9 263197.44 84080 -1 5006
5008 0 444037.44 263351.03 84000 -1 5007
5009 0 444209.47 262918.9 84000 -1 5008
5010 0 444310.4 262754.12 83880 -1 5009
5011 0 444338.34 262663.5 83760 -1 5010
5012 0 444383.47 262549.72 83680 -1 5011
5013 0 444377.2 262400.2 83600 -1 5012
5014 0 444440.12 262230.03 83520 -1 5013
5015 0 444565.25 262032.44 83440 -1 5014
5016 0 444662.3 261829.36 83320 -1 5015
5017 0 444704.34 261736.84 83240 -1 5016
5018 0 444778.62 261560.94 83120 -1 5017
5019 0 444806.94 261459.62 83040 -1 5018
5020 0 444882.97 261361.69 82920 -1 5019
5021 0 444930.9 261248.53 82840 -1 5020
5022 0 444936.3 261132.5 82760 -1 5021
5023 0 445040.53 260901.67 82640 -1 5022
5024 0 445107.38 260769.27 82520 -1 5023
5025 0 445184.12 260653.67 82400 -1 5024
5026 0 445300.44 260517.72 82280 -1 5025
5027 0 445439 260436.28 82160 -1 5026
5028 0 445600 260406.14 82040 -1 5027
5029 0 445749.12 260376.08 81920 -1 5028
5030 0 445826.62 260383.67 81840 -1 5029
5031 0 445969.88 260400.22 81720 -1 5030
5032 0 446130.3 260420.83 81600 -1 5031
5033 0 446185.16 260433.27 81480 -1 5032
5034 0 446261.72 260437.03 81360 -1 5033
5035 0 446321.22 260433.55 81240 -1 5034
5036 0 446424.28 260431.8 81160 -1 5035
5037 0 446531.75 260433.23 81040 -1 5036
5038 0 446627.44 260439.75 80920 -1 5037
5039 0 446691.88 260472.64 80800 -1 5038
5040 0 446800.84 260448.48 80680 -1 5039
5041 0 446899.34 260476.89 80600 -1 5040
5042 0 446961.72 260480.62 80480 -1 5041
5043 0 447004.47 260476.81 80360 -1 5042
5044 0 447061.97 260460.97 80240 -1 5043
5045 0 447141.62 260420.66 80160 -1 5044
5046 0 447277.3 260354.9 80040 -1 5045
5047 0 447393.06 260251.98 79960 -1 5046
5048 0 447512 260177.98 79840 -1 5047
5049 0 447585.7 260116.97 79760 -1 5048
5050 0 447646 260057.56 79680 -1 5049
5051 0 447709.22 260007.83 79600 -1 5050
5052 0 447792.8 259976.97 79520 -1 5051
5053 0 447987.8 259825.25 79400 -1 5052
5054 0 448131.78 259744.77 79280 -1 5053
5055 0 448163.53 259713.02 79160 -1 5054
5056 0 448232.9 259659.45 79040 -1 5055
5057 0 448287.88 259593.23 78960 -1 5056
5058 0 448357.4 259552.78 78880 -1 5057
5059 0 448395.75 259543.69 78800 -1 5058
5060 0 448499.8 259426.92 78680 -1 5059
5061 0 448548.6 259395.27 78600 -1 5060
5062 0 448590.16 259352.92 78520 -1 5061
5063 0 448602.12 259287.75 78400 -1 5062
5064 0 448636.78 259248.94 78320 -1 5063
5065 0 448683.75 259156.58 78200 -1 5064
5066 0 448734.84 259056.52 78120 -1 5065
5067 0 448764.97 258917.95 78000 -1 5066
5068 0 448769.03 258769.03 77880 -1 5067
5069 0 448773.16 258699.62 77760 -1 5068
5070 0 448809.9 258561.77 77680 -1 5069
5071 0 448886.75 258449.2 77560 -1 5070
5072 0 448976.94 258320.72 77440 -1 5071
5073 0 449028.06 258200.45 77320 -1 5072
5074 0 449064.9 258115.72 77240 -1 5073
5075 0 449094.16 258036.5 77120 -1 5074
5076 0 449110.38 257972.78 77040 -1 5075
5077 0 449118.5 257947.92 76960 -1 5076
5078 0 449210.53 257867.78 76880 -1 5077
5079 0 449250.47 257771.92 76800 -1 5078
5080 0 449258.47 257700.75 76720 -1 5079
5081 0 449281.8 257619.88 76640 -1 5080
5082 0 449338.7 257556.44 76560 -1 5081
5083 0 449346.25 257500.84 76480 -1 5082
5084 0 449354.3 257428.02 76400 -1 5083
5085 0 449418.25 257347.69 76280 -1 5084
5086 0 449425.5 257293.64 76200 -1 5085
5087 0 449466.72 257164.1 76080 -1 5086
5088 0 449554.4 257028.36 75960 -1 5087
5089 0 449641.6 256909.14 75880 -1 5088
5090 0 449650.28 256820.1 75800 -1 5089
5091 0 449697.66 256772.05 75720 -1 5090
5092 0 449825.9 256676.47 75640 -1 5091
5093 0 449921.22 256508.48 75560 -1 5092
5094 0 450046.47 256403.6 75480 -1 5093
5095 0 450173.94 256196.22 75360 -1 5094
5096 0 450397.1 256003.72 75240 -1 5095
5097 0 450583.53 255785.73 75160 -1 5096
5098 0 450702.94 255697.61 75040 -1 5097
5099 0 450789.75 255588.56 74960 -1 5098
5100 0 450953.66 255451.88 74880 -1 5099
5101 0 451120.47 255333.22 74800 -1 5100
5102 0 451432.72 255164.06 74680 -1 5101
5103 0 451609.7 255012.25 74600 -1 5102
5104 0 451873.97 254795.2 74520 -1 5103
5105 0 452077.38 254634.2 74400 -1 5104
5106 0 452254.06 254506.55 74320 -1 5105
5107 0 452292.62 254419.9 74240 -1 5106
5108 0 452357.06 254276.23 74160 -1 5107
5109 0 452460.88 254203.27 74080 -1 5108
5110 0 452638.56 254003.7 74000 -1 5109
5111 0 452749.6 253904.73 73920 -1 5110
5112 0 452830.06 253827.95 73840 -1 5111
5113 0 452901.78 253739.39 73760 -1 5112
5114 0 452966.47 253579.25 73680 -1 5113
5115 0 453045.16 253523 73600 -1 5114
5116 0 453196.56 253380.08 73520 -1 5115
5117 0 453337.78 253307.95 73400 -1 5116
5118 0 453345.7 252955.97 73400 -1 5117
5119 0 453410 252916 73280 -1 5118
5120 0 453482 252924 73160 -1 5119
5121 0 453537.6 252716.03 73400 -1 5118
5122 0 453829.25 252483.3 73440 -1 5121
5123 0 454084.62 252299.95 73520 -1 5122
5124 0 454836.75 252051.78 73520 -1 5123
5125 0 455244.84 251955.67 73520 -1 5124
5126 0 455358.9 251889.86 73480 -1 5125
5127 0 455396.94 251899.95 73360 -1 5126
5128 0 455713.34 251772.11 73280 -1 5127
5129 0 456201.28 251668.12 73280 -1 5128
5130 0 456561.16 251412.16 73280 -1 5129
5131 0 456857.2 251612.11 73280 -1 5130
5132 0 457025.3 251908.05 73280 -1 5131
5133 0 457153.25 252025.7 73360 -1 5132
5134 0 457268.78 252124.7 73440 -1 5133
5135 0 457333.28 252176.62 73520 -1 5134
5136 0 457318.22 252204.42 73600 -1 5135
5137 0 457265.38 252254.36 73720 -1 5136
5138 0 457245.44 252337.61 73840 -1 5137
5139 0 457281.5 252407.12 73960 -1 5138
5140 0 457312.4 252394.34 74080 -1 5139
5141 0 457282 252380 74160 -1 5140
5142 0 457120 252354 74320 -1 5141
5143 0 457168 252278 74400 -1 5142
5144 0 457184 252142 74560 -1 5143
5145 0 457204 252138 74840 -1 5144
5146 0 457192 252154 75120 -1 5145
5147 0 457096 252334 75320 -1 5146
5148 0 456948 252526 75480 -1 5147
5149 0 456872 252702 75720 -1 5148
5150 0 456760 252830 76000 -1 5149
5151 0 456736 252954 76240 -1 5150
5152 0 456574 253192 76400 -1 5151
5153 0 456364 253302 76440 -1 5152
5154 0 456306 253332 76520 -1 5153
5155 0 456146 253496 76640 -1 5154
5156 0 455710 253700 76800 -1 5155
5157 0 455408 253842 77080 -1 5156
5158 0 455262 254092 77120 -1 5157
5159 0 454882 254300 77240 -1 5158
5160 0 454576 254414 77280 -1 5159
5161 0 454382 254488 77240 -1 5160
5162 0 454118 254520 77160 -1 5161
5163 0 453932 254618 77120 -1 5162
5164 0 453784 254666 77200 -1 5163
5165 0 453758 254668 77280 -1 5164
5166 0 453398 255036 77280 -1 5165
5167 0 453444 255338 77320 -1 5166
5168 0 453346 255572 77360 -1 5167
5169 0 453286 255916 77440 -1 5168
5170 0 453094 255872 77520 -1 5169
5171 0 452822 255888 77560 -1 5170
5172 0 453322 256208 77440 -1 5169
5173 0 453322 256200 77360 -1 5172
5174 0 453313.5 256161.5 77320 -1 5173
5175 0 453305.1 256123.12 77280 -1 5174
5176 0 453240 256450 77440 -1 5172
5177 0 453366 256720 77480 -1 5176
5178 0 453320 255086 77200 -1 5166
5179 0 454026 254664 77360 -1 5165
5180 0 455440 253626 77120 -1 5157
5181 0 455432 253562 77200 -1 5180
5182 0 456766 252832 76280 -1 5151
5183 0 456798 252800 76360 -1 5182
5184 0 456658.62 251435.33 73200 -1 5130
5185 0 456853.22 251107.81 73120 -1 5184
5186 0 456973 250740 73160 -1 5185
5187 0 456909 250732 73320 -1 5186
5188 0 456873 250606 73440 -1 5187
5189 0 456861 250564 73480 -1 5188
5190 0 456661 250548 73640 -1 5189
5191 0 457061.38 250876.31 73000 -1 5185
5192 0 457301.56 250745.77 72880 -1 5191
5193 0 457581.75 250547.6 72760 -1 5192
5194 0 457465.5 250619.53 72680 -1 5193
5195 0 457897.72 250331.03 72680 -1 5194
5196 0 458234 250082.64 72600 -1 5195
5197 0 458345.47 250042.38 72440 -1 5196
5198 0 458453 250027.53 72360 -1 5197
5199 0 459006.84 249809.47 72280 -1 5198
5200 0 459401.7 249612.06 72200 -1 5199
5201 0 459913.16 249410.77 72080 -1 5200
5202 0 460233.62 249290.95 72000 -1 5201
5203 0 460362.12 249227.45 71920 -1 5202
5204 0 460638.06 248907.4 71920 -1 5203
5205 0 461565.7 248627.42 71920 -1 5204
5206 0 461662 248731 71800 -1 5205
5207 0 461814 248811 71600 -1 5206
5208 0 461998 248851 71440 -1 5207
5209 0 462006 248843 71280 -1 5208
5210 0 462102 248819 71120 -1 5209
5211 0 462134 248795 71040 -1 5210
5212 0 462382 248603 70880 -1 5211
5213 0 462558 248547 70640 -1 5212
5214 0 462724 248441 70520 -1 5213
5215 0 462676 248353 70240 -1 5214
5216 0 462632 248237 69920 -1 5215
5217 0 462628 248085 69680 -1 5216
5218 0 462704 247953 69520 -1 5217
5219 0 462724 247873 69360 -1 5218
5220 0 462700 247757 69200 -1 5219
5221 0 462576 247541 69080 -1 5220
5222 0 462408 247369 68960 -1 5221
5223 0 462206 247219 68760 -1 5222
5224 0 461694 246891 68560 -1 5223
5225 0 461432 246781 68400 -1 5224
5226 0 461142 246723 68120 -1 5225
5227 0 460750 246547 67920 -1 5226
5228 0 460446 246283 67760 -1 5227
5229 0 460412 246073 67480 -1 5228
5230 0 460520 245917 67320 -1 5229
5231 0 460396 245933 67160 -1 5230
5232 0 460084 245905 67000 -1 5231
5233 0 459872 245861 66800 -1 5232
5234 0 459608 245845 66640 -1 5233
5235 0 459766 245687 66480 -1 5234
5236 0 459802 245535 66320 -1 5235
5237 0 459776 245297 66120 -1 5236
5238 0 459784 245097 65960 -1 5237
5239 0 460456 245281 66000 -1 5238
5240 0 459564 244969 65880 -1 5238
5241 0 459272 244825 65760 -1 5240
5242 0 458958 244395 65560 -1 5241
5243 0 458686 244203 65400 -1 5242
5244 0 458506 244099 65120 -1 5243
5245 0 458464 243989 64920 -1 5244
5246 0 458216 243893 64760 -1 5245
5247 0 458248 243833 64480 -1 5246
5248 0 458504 243701 64320 -1 5247
5249 0 458680 243573 64160 -1 5248
5250 0 458696 243513 64000 -1 5249
5251 0 458404 243461 63840 -1 5250
5252 0 458152 243481 63680 -1 5251
5253 0 458050 243343 63560 -1 5252
5254 0 458434 242959 63520 -1 5253
5255 0 460270 241947 63480 -1 5254
5256 0 461530 241583 63440 -1 5255
5257 0 462422 241579 63400 -1 5256
5258 0 462662 241507 63240 -1 5257
5259 0 462990 241435 63040 -1 5258
5260 0 463326 241435 62880 -1 5259
5261 0 463650 241343 62680 -1 5260
5262 0 463978 241303 62440 -1 5261
5263 0 464222 241211 62320 -1 5262
5264 0 464170 241119 62200 -1 5263
5265 0 464226 241039 62080 -1 5264
5266 0 464718 240883 62000 -1 5265
5267 0 465110 240795 61880 -1 5266
5268 0 465570 240655 61800 -1 5267
5269 0 465890 240663 61680 -1 5268
5270 0 466150 240563 61560 -1 5269
5271 0 466254 240571 61320 -1 5270
5272 0 466138 240567 61200 -1 5271
5273 0 466198 240595 61120 -1 5272
5274 0 466598 240603 61000 -1 5273
5275 0 466654 240539 60760 -1 5274
5276 0 466902 240371 60600 -1 5275
5277 0 467238 240123 60440 -1 5276
5278 0 467318 239851 60200 -1 5277
5279 0 467370 239543 60000 -1 5278
5280 0 467426 239327 59800 -1 5279
5281 0 467474 239183 59600 -1 5280
5282 0 467498 239071 59400 -1 5281
5283 0 467714 238959 59240 -1 5282
5284 0 467754 238799 59080 -1 5283
5285 0 467850 238511 58880 -1 5284
5286 0 468074 238399 58720 -1 5285
5287 0 468386 238287 58600 -1 5286
5288 0 468874 238175 58400 -1 5287
5289 0 468986 238183 58240 -1 5288
5290 0 469494 237891 58080 -1 5289
5291 0 469638 237315 58040 -1 5290
5292 0 469678 237083 57880 -1 5291
5293 0 469694 236747 57720 -1 5292
5294 0 469486 236459 57480 -1 5293
5295 0 469262 236171 57280 -1 5294
5296 0 469170 236039 57120 -1 5295
5297 0 469082 235847 56920 -1 5296
5298 0 468946 235895 56720 -1 5297
5299 0 468842 235831 56560 -1 5298
5300 0 468842 235775 56320 -1 5299
5301 0 468786 235775 56160 -1 5300
5302 0 468506 235671 55960 -1 5301
5303 0 468394 235527 55800 -1 5302
5304 0 468294 235371 55680 -1 5303
5305 0 468302 235323 55440 -1 5304
5306 0 468126 234987 55280 -1 5305
5307 0 468102 234715 54960 -1 5306
5308 0 468014 234499 54760 -1 5307
5309 0 467934 234371 54560 -1 5308
5310 0 467854 234347 54360 -1 5309
5311 0 467530 234199 54240 -1 5310
5312 0 467522 234183 54120 -1 5311
5313 0 467534 234107 53920 -1 5312
5314 0 467486 234091 53760 -1 5313
5315 0 467378 233943 53640 -1 5314
5316 0 467330 233871 53440 -1 5315
5317 0 467242 233799 53320 -1 5316
5318 0 467082 233623 53120 -1 5317
5319 0 467102 233539 53000 -1 5318
5320 0 467108 233197 52960 -1 5319
5321 0 467010.2 233385.9 52920 -1 5320
5322 0 466941.16 233342 52880 -1 5321
5323 0 466985.56 233715.62 52840 -1 5322
5324 0 466954.2 233681 52800 -1 5323
5325 0 466905.7 233960.97 52760 -1 5324
5326 0 466840 234195.9 52720 -1 5325
5327 0 466774.75 234287.66 52680 -1 5326
5328 0 466724 234350.5 52640 -1 5327
5329 0 466672.9 234413.3 52600 -1 5328
5330 0 466755.25 234518.11 52480 -1 5329
5331 0 466786.94 234623.31 52320 -1 5330
5332 0 466965.06 235073.47 52120 -1 5331
5333 0 466886.97 235338.27 52040 -1 5332
5334 0 466749.3 235659.88 52000 -1 5333
5335 0 466467.88 236068.31 51960 -1 5334
5336 0 466275.72 236425.1 52040 -1 5335
5337 0 466236.78 236679.44 52120 -1 5336
5338 0 466146.2 236944.25 52160 -1 5337
5339 0 465998.34 237302.06 52120 -1 5338
5340 0 465889.16 237770.25 52080 -1 5339
5341 0 465786.1 238093.03 52200 -1 5340
5342 0 465606.75 238270 52280 -1 5341
5343 0 465422.84 238417.12 52480 -1 5342
5344 0 465294.53 238440.86 52600 -1 5343
5345 0 465197.2 238484.9 52720 -1 5344
5346 0 465088.56 238366.03 52800 -1 5345
5347 0 465079.94 238467.25 52880 -1 5346
5348 0 464974.1 238589.5 52960 -1 5347
5349 0 464768.62 238914.81 53000 -1 5348
5350 0 464680.5 239050.88 53040 -1 5349
5351 0 464547.84 239224.11 53120 -1 5350
5352 0 464333 239651.72 53240 -1 5351
5353 0 464122.5 239888.34 53360 -1 5352
5354 0 463885.12 240213.62 53400 -1 5353
5355 0 463606.84 240473.19 53320 -1 5354
5356 0 463508.6 240709.19 53400 -1 5355
5357 0 463462.03 240944.02 53360 -1 5356
5358 0 463535.78 241262.03 53320 -1 5357
5359 0 463611.34 241422.47 53240 -1 5358
5360 0 463725.44 241420.58 53080 -1 5359
5361 0 463781.16 241361 52960 -1 5360
5362 0 463841.38 241228.22 52800 -1 5361
5363 0 464038.06 241340.72 52640 -1 5362
5364 0 464097.97 241392.16 52440 -1 5363
5365 0 464217.75 241424.03 52200 -1 5364
5366 0 464443.38 241480.72 51960 -1 5365
5367 0 464623.66 241498.69 51800 -1 5366
5368 0 464749.22 241440.22 51600 -1 5367
5369 0 464894.34 241427.5 51440 -1 5368
5370 0 465056.88 241442.81 51240 -1 5369
5371 0 465138.25 241514.6 51080 -1 5370
5372 0 465365.1 241721.81 50920 -1 5371
5373 0 465357.2 241710.5 50880 -1 5372
5374 0 465090.22 241679.8 50840 -1 5373
5375 0 465117.9 241721.3 50800 -1 5374
5376 0 465115.94 241596.69 50760 -1 5375
5377 0 465121.44 241551.7 50720 -1 5376
5378 0 465129.34 241489.34 50640 -1 5377
5379 0 465111.8 241466.4 50520 -1 5378
5380 0 465117.38 241385.58 50440 -1 5379
5381 0 465087.8 241372.31 50280 -1 5380
5382 0 465104.56 241433.25 50240 -1 5381
5383 0 465068.84 241453.8 50200 -1 5382
5384 0 464972.6 241596.06 50160 -1 5383
5385 0 464942.47 241650.67 50120 -1 5384
5386 0 464878.56 241705.03 50080 -1 5385
5387 0 464803.5 241752.75 50000 -1 5386
5388 0 464698.03 241850.4 49960 -1 5387
5389 0 464829.9 241782.17 49920 -1 5388
5390 0 464817.2 241816.5 49880 -1 5389
5391 0 464828.75 241870.78 49720 -1 5390
5392 0 464862.06 241866.69 49640 -1 5391
5393 0 464820.38 241919.69 49520 -1 5392
5394 0 464791.75 242084.62 49440 -1 5393
5395 0 464799.88 242131.89 49360 -1 5394
5396 0 464796.2 242150.84 49280 -1 5395
5397 0 464860.56 242153.66 49240 -1 5396
5398 0 464994.16 242117 49160 -1 5397
5399 0 465035.5 242139.3 49040 -1 5398
5400 0 465057.12 242218.77 48920 -1 5399
5401 0 465090.97 242330.28 48800 -1 5400
5402 0 465226.16 242431.16 48680 -1 5401
5403 0 465202.25 242437.61 48520 -1 5402
5404 0 465272.06 242434.36 48320 -1 5403
5405 0 465467.34 242319.94 48160 -1 5404
5406 0 465400.62 242177.03 48080 -1 5405
5407 0 465254.75 242012.1 48000 -1 5406
5408 0 465128.9 242031.08 47960 -1 5407
5409 0 465323.25 242115.56 47920 -1 5408
5410 0 465369.56 242144.1 47880 -1 5409
5411 0 465426.28 242180.53 47840 -1 5410
5412 0 465509.56 242169.3 47800 -1 5411
5413 0 465552.84 242160.84 47720 -1 5412
5414 0 465683.03 242300.06 47680 -1 5413
5415 0 465844.75 242300.42 47600 -1 5414
5416 0 466095.12 242188.6 47520 -1 5415
5417 0 466342.5 242020.84 47440 -1 5416
5418 0 466385.75 241932.94 47360 -1 5417
5419 0 466326.8 241971.56 47320 -1 5418
5420 0 466320.88 242045.19 47240 -1 5419
5421 0 466321.7 242158.81 47160 -1 5420
5422 0 466431.97 242261.03 47040 -1 5421
5423 0 466435.66 242394.28 46960 -1 5422
5424 0 466532.44 242567.1 46920 -1 5423
5425 0 466551.56 243296.22 46880 -1 5424
5426 0 466621.4 243429.16 46840 -1 5425
5427 0 466705.62 243578.22 46680 -1 5426
5428 0 466724.66 243760.25 46520 -1 5427
5429 0 466752.75 243846.84 46360 -1 5428
5430 0 466714.44 244104.38 46200 -1 5429
5431 0 466618.8 244257.81 46080 -1 5430
5432 0 466692.75 244386.97 45960 -1 5431
5433 0 466781.75 244374.03 45880 -1 5432
5434 0 466709.38 244438.55 45840 -1 5433
5435 0 466701.62 244465.14 45800 -1 5434
5436 0 466747.44 244490.22 45720 -1 5435
5437 0 466880.3 244464.78 45600 -1 5436
5438 0 467055.88 244365.94 45480 -1 5437
5439 0 467074.47 244339.78 45440 -1 5438
5440 0 467148.12 244317.62 45320 -1 5439
5441 0 467106.88 244361.72 45200 -1 5440
5442 0 467100.75 244398.47 45040 -1 5441
5443 0 467176.34 244489.5 44880 -1 5442
5444 0 467226.94 244580.44 44720 -1 5443
5445 0 467310 244638.53 44520 -1 5444
5446 0 467445.44 244725.75 44320 -1 5445
5447 0 467475.06 244855.92 44200 -1 5446
5448 0 467483.03 244894.1 44000 -1 5447
5449 0 467748.47 244886 43800 -1 5448
5450 0 467881.03 244988.66 43640 -1 5449
5451 0 467949.44 245148.48 43600 -1 5450
5452 0 468063.75 245255.28 43480 -1 5451
5453 0 468137.03 245365.16 43360 -1 5452
5454 0 468284 245613.73 43200 -1 5453
5455 0 468264.7 245833.89 43120 -1 5454
5456 0 468505.7 246179.56 43000 -1 5455
5457 0 468640.88 246284.67 42920 -1 5456
5458 0 468744.6 246309.94 42840 -1 5457
5459 0 468790.3 246457.44 42720 -1 5458
5460 0 468762.56 246525.98 42600 -1 5459
5461 0 468654.97 246452.72 42440 -1 5460
5462 0 468618.75 246466.03 42280 -1 5461
5463 0 468530.16 246444.02 42120 -1 5462
5464 0 468468.9 246418.45 41960 -1 5463
5465 0 468358.53 246423.64 41760 -1 5464
5466 0 468287.88 246457.08 41560 -1 5465
5467 0 468213.03 246346.47 41360 -1 5466
5468 0 468152.6 246327.39 41160 -1 5467
5469 0 467953.84 246390.33 40960 -1 5468
5470 0 467642.12 246449.66 40800 -1 5469
5471 0 467391.1 246389.72 40640 -1 5470
5472 0 467115 246381.75 40560 -1 5471
5473 0 466857.56 246428.84 40400 -1 5472
5474 0 466526.62 246357.08 40240 -1 5473
5475 0 466311.28 246349.94 40080 -1 5474
5476 0 466157.3 246372.34 39880 -1 5475
5477 0 465552.6 246314.02 39680 -1 5476
5478 0 465492.28 246376.56 39480 -1 5477
5479 0 465187.75 246489.2 39280 -1 5478
5480 0 465035.53 246573.6 39120 -1 5479
5481 0 464862.25 246772.97 38960 -1 5480
5482 0 464597.8 246910.6 38800 -1 5481
5483 0 464349.75 246882.47 38640 -1 5482
5484 0 463749.84 246952.81 38600 -1 5483
5485 0 463191.94 247133.36 38520 -1 5484
5486 0 462602.03 247391.03 38360 -1 5485
5487 0 462131 247633.34 38160 -1 5486
5488 0 461667.2 247666.36 37920 -1 5487
5489 0 461291.62 247689.95 37760 -1 5488
5490 0 461141.53 247687.4 37640 -1 5489
5491 0 464552.4 247012.56 38760 -1 5482
5492 0 464640.53 247203.95 38720 -1 5491
5493 0 466633.53 241932.78 47480 -1 5417
5494 0 466767.88 234520.1 52280 -1 5331
5495 0 466782.06 234487.81 52200 -1 5494
5496 0 466565.12 234414.97 52680 -1 5328
5497 0 467114 232855 52920 -1 5320
5498 0 467114 232903 52840 -1 5497
5499 0 467450 232983 52680 -1 5498
5500 0 467434 232935 52600 -1 5499
5501 0 467310 232899 52480 -1 5500
5502 0 466870 232587 52440 -1 5501
5503 0 466542 232443 52280 -1 5502
5504 0 466150 232171 52200 -1 5503
5505 0 466158 232019 52040 -1 5504
5506 0 466201.3 231960.11 52000 -1 5505
5507 0 466254.88 231905.66 51880 -1 5506
5508 0 466178.9 231785.23 51760 -1 5507
5509 0 466174.7 231841.55 51640 -1 5508
5510 0 465916.94 231742.22 51520 -1 5509
5511 0 465723.75 231686.66 51400 -1 5510
5512 0 465575.12 231574.06 51240 -1 5511
5513 0 465221.88 231368.03 51160 -1 5512
5514 0 465072.56 231232.19 51080 -1 5513
5515 0 464933.38 231096.62 51000 -1 5514
5516 0 464794.06 230970.06 50920 -1 5515
5517 0 464655.38 230975.2 50880 -1 5516
5518 0 464546 230914.47 50840 -1 5517
5519 0 464415.84 230851.2 50800 -1 5518
5520 0 464378.7 230642.06 50720 -1 5519
5521 0 464356 230511.44 50640 -1 5520
5522 0 464291.84 230399.25 50560 -1 5521
5523 0 464217.25 230238.84 50440 -1 5522
5524 0 464082 230131.06 50400 -1 5523
5525 0 463979.12 230295.19 50360 -1 5524
5526 0 463885.38 230238.19 50320 -1 5525
5527 0 463727.25 230302.89 50240 -1 5526
5528 0 463608.5 230286.5 50200 -1 5527
5529 0 463355.56 230470.5 50160 -1 5528
5530 0 463344.94 230332.94 50120 -1 5529
5531 0 463104.56 230368.72 50040 -1 5530
5532 0 462817.62 230323.92 50000 -1 5531
5533 0 462765.25 230383.28 49960 -1 5532
5534 0 462760.2 230181.23 49920 -1 5533
5535 0 462854.84 230223.16 49880 -1 5534
5536 0 462733.12 230189.47 49760 -1 5535
5537 0 462757.88 229949.56 49600 -1 5536
5538 0 462643.7 229871.9 49480 -1 5537
5539 0 462586.94 229739.12 49360 -1 5538
5540 0 462528.5 229568.97 49240 -1 5539
5541 0 462517.28 229224.81 49120 -1 5540
5542 0 462473.12 229161.44 49000 -1 5541
5543 0 462424.84 229006.47 48880 -1 5542
5544 0 462332.25 228797.61 48720 -1 5543
5545 0 462225.44 228592.56 48640 -1 5544
5546 0 462175 228438.84 48520 -1 5545
5547 0 462224.72 228284.05 48440 -1 5546
5548 0 462194.75 228224.97 48360 -1 5547
5549 0 462153.44 228144.78 48280 -1 5548
5550 0 462000.94 227821.9 48120 -1 5549
5551 0 461833.84 227500.66 48080 -1 5550
5552 0 461458.38 227115.1 48040 -1 5551
5553 0 461266.53 226825.17 48000 -1 5552
5554 0 461142.94 226584.86 47960 -1 5553
5555 0 461235.2 226355.36 47920 -1 5554
5556 0 461186.62 225759.05 47840 -1 5555
5557 0 461011.38 225397.36 47800 -1 5556
5558 0 460983.3 225029.86 47760 -1 5557
5559 0 461166.34 224822 47680 -1 5558
5560 0 461258.3 224717.75 47640 -1 5559
5561 0 461651.94 224429.47 47520 -1 5560
5562 0 461723.16 224201.52 47440 -1 5561
5563 0 461787.7 224034.7 47400 -1 5562
5564 0 461859.5 223963.06 47280 -1 5563
5565 0 461867.94 223751.55 47080 -1 5564
5566 0 461847.56 223666.5 46920 -1 5565
5567 0 461808.6 223781.55 46880 -1 5566
5568 0 461764.12 223804.42 46840 -1 5567
5569 0 461767.66 224008.16 46800 -1 5568
5570 0 461757.88 224029.6 46760 -1 5569
5571 0 461830.34 223827.34 46640 -1 5570
5572 0 461838.3 223634.44 46600 -1 5571
5573 0 461688.25 223320.22 46560 -1 5572
5574 0 461497 222921.88 46520 -1 5573
5575 0 461236.12 222570.5 46440 -1 5574
5576 0 461102.75 222281.75 46360 -1 5575
5577 0 460996.1 222195.05 46320 -1 5576
5578 0 460903.62 222105.06 46240 -1 5577
5579 0 460828.22 222077.66 46160 -1 5578
5580 0 460766.8 222076.44 46080 -1 5579
5581 0 460874.84 222124.34 46000 -1 5580
5582 0 461053.9 222069.62 45960 -1 5581
5583 0 460975.38 222087.69 45920 -1 5582
5584 0 460909.25 222058.81 45800 -1 5583
5585 0 460908 221798.16 45680 -1 5584
5586 0 461165.88 222013.47 45920 -1 5582
5587 0 461337.72 221815 45880 -1 5586
5588 0 461364.44 221776.78 45840 -1 5587
5589 0 461407.4 221734.19 45800 -1 5588
5590 0 461564.94 221548 45680 -1 5589
5591 0 461909.56 221301.47 45560 -1 5590
5592 0 462197.12 221180.02 45520 -1 5591
5593 0 462442.8 220978 45400 -1 5592
5594 0 462619.25 220787.34 45200 -1 5593
5595 0 462798.34 220560.66 45000 -1 5594
5596 0 462955.9 220373.47 44720 -1 5595
5597 0 463015.62 220190.38 44480 -1 5596
5598 0 463111.25 220092.36 44280 -1 5597
5599 0 463266 220039.5 44080 -1 5598
5600 0 463206.1 219968.11 44040 -1 5599
5601 0 463040.16 219873.55 43920 -1 5600
5602 0 462989.94 219712.53 43800 -1 5601
5603 0 462945.88 219665.56 43720 -1 5602
5604 0 462916.3 219584.75 43560 -1 5603
5605 0 462951.8 219599.75 43400 -1 5604
5606 0 463066.9 219533.4 43280 -1 5605
5607 0 463157.53 219528.81 43160 -1 5606
5608 0 463152.22 219485.6 43040 -1 5607
5609 0 463237.47 219441.78 42920 -1 5608
5610 0 463407.38 219293.52 42760 -1 5609
5611 0 463469.16 219272.6 42800 -1 5610
5612 0 463523.03 219267.72 42840 -1 5611
5613 0 463369.9 219145.17 42560 -1 5610
5614 0 463375.5 218969.92 42480 -1 5613
5615 0 463470.7 218891.75 42400 -1 5614
5616 0 463625.47 218688.5 42280 -1 5615
5617 0 463924.56 218497.5 42120 -1 5616
5618 0 463940.5 218483.25 42080 -1 5617
5619 0 463987.44 218438.66 41960 -1 5618
5620 0 463712.2 220004.66 44160 -1 5599
5621 0 462099.4 223627.94 46640 -1 5572
5622 0 461823.25 223927.03 46600 -1 5571
5623 0 461110.38 224855.11 47640 -1 5559
5624 0 461042.7 224987 47560 -1 5623
5625 0 461314.7 224706.48 47360 -1 5624
5626 0 460772 224417.62 47240 -1 5625
5627 0 460653.47 224319.4 47160 -1 5626
5628 0 460421.62 224005.03 47040 -1 5627
5629 0 460044 223763.25 46960 -1 5628
5630 0 459773.44 223658.44 46920 -1 5629
5631 0 459471 223412.72 46880 -1 5630
5632 0 458963.25 222814.7 46840 -1 5631
5633 0 458545.4 222552.17 46800 -1 5632
5634 0 458285.75 222084.77 46720 -1 5633
5635 0 458158.5 221930.94 46680 -1 5634
5636 0 457723.5 221546.03 46640 -1 5635
5637 0 456774.84 221326.19 46600 -1 5636
5638 0 455878.22 221093.48 46520 -1 5637
5639 0 455368.25 220771.58 46440 -1 5638
5640 0 455036.25 220579.94 46400 -1 5639
5641 0 454749.25 220502.64 46360 -1 5640
5642 0 454380.3 220515 46280 -1 5641
5643 0 454235.72 220504.92 46200 -1 5642
5644 0 453765.9 220415.33 46040 -1 5643
5645 0 453487.3 220437.2 45920 -1 5644
5646 0 453292.72 220146.53 45840 -1 5645
5647 0 453117.12 219597.73 45720 -1 5646
5648 0 453217.06 218920.45 45560 -1 5647
5649 0 453315.12 218636.73 45480 -1 5648
5650 0 453449.47 218439.12 45360 -1 5649
5651 0 453434.06 218113.83 45240 -1 5650
5652 0 453095.9 217903.1 45200 -1 5651
5653 0 452677.75 217723.98 45000 -1 5652
5654 0 453032.94 217780.4 44960 -1 5653
5655 0 453349.2 217922.86 44840 -1 5654
5656 0 453481.38 218028.75 44640 -1 5655
5657 0 453239.88 218012.72 44520 -1 5656
5658 0 452359.38 217418.47 44840 -1 5653
5659 0 452100.9 217146.83 44760 -1 5658
5660 0 452055.2 217090.6 44720 -1 5659
5661 0 451872.47 216865.42 44560 -1 5660
5662 0 451489.75 216624.9 44520 -1 5661
5663 0 451022.06 216142.45 44440 -1 5662
5664 0 450629.38 215645.94 44600 -1 5663
5665 0 450146.75 215274.95 44560 -1 5664
5666 0 449965.7 215226.05 44520 -1 5665
5667 0 449822 215177.95 44360 -1 5666
5668 0 449734.88 215116 44200 -1 5667
5669 0 449645.88 215126.42 44040 -1 5668
5670 0 449446.44 215184.06 43840 -1 5669
5671 0 449264.8 215133.84 43600 -1 5670
5672 0 449114.4 214897.16 43320 -1 5671
5673 0 449149.1 214767.86 43160 -1 5672
5674 0 449193.12 214320 42960 -1 5673
5675 0 449228.75 214062.61 42920 -1 5674
5676 0 449294.53 213825.1 42800 -1 5675
5677 0 449358.44 213637.6 42680 -1 5676
5678 0 449401.7 213484.1 42480 -1 5677
5679 0 449463.78 213257.34 42280 -1 5678
5680 0 449529.38 213081.47 42120 -1 5679
5681 0 449594.4 212933.4 42040 -1 5680
5682 0 449629.3 212895.62 41920 -1 5681
5683 0 449686.25 212746.72 41840 -1 5682
5684 0 449723.25 212598.86 41680 -1 5683
5685 0 449787.6 212399.94 41520 -1 5684
5686 0 449801.66 212169.78 41360 -1 5685
5687 0 449816.7 211929.06 41240 -1 5686
5688 0 449678.5 211854.75 41040 -1 5687
5689 0 449871.38 211780.84 41080 -1 5688
5690 0 449982.3 211777.1 41120 -1 5689
5691 0 450204.4 211821.69 41160 -1 5690
5692 0 450155.25 211849.92 41120 -1 5691
5693 0 450148.03 211868.6 41080 -1 5692
5694 0 450244.66 211854.62 41240 -1 5691
5695 0 450313.75 211815.47 41280 -1 5694
5696 0 450337.78 211803.6 41360 -1 5695
5697 0 450344.8 211875.8 41480 -1 5696
5698 0 450419.88 211899.23 41520 -1 5697
5699 0 450452.06 211869.19 41560 -1 5698
5700 0 449414.44 211807.25 40920 -1 5688
5701 0 449166.62 211747.75 40840 -1 5700
5702 0 448605.8 211584.84 40800 -1 5701
5703 0 448340.84 211357.94 40840 -1 5702
5704 0 447941.12 211085.3 40880 -1 5703
5705 0 447553.34 210902.53 40840 -1 5704
5706 0 447034.5 210697.81 40920 -1 5705
5707 0 446648.3 210558.53 40960 -1 5706
5708 0 446376.28 210549.16 41040 -1 5707
5709 0 445740.62 210598.88 41120 -1 5708
5710 0 445516.3 210486.06 41200 -1 5709
5711 0 445381.12 210383.5 41280 -1 5710
5712 0 445188 210164.28 41320 -1 5711
5713 0 445060 210010.72 41200 -1 5712
5714 0 445025.94 209959.23 41080 -1 5713
5715 0 444997.94 209884.25 40960 -1 5714
5716 0 445050.3 209978.34 41360 -1 5712
5717 0 444825.84 209646.61 41480 -1 5716
5718 0 444741.28 209501 41600 -1 5717
5719 0 444719 209474.5 41640 -1 5718
5720 0 444652.7 209395.48 41760 -1 5719
5721 0 444478.2 209213.83 41840 -1 5720
5722 0 444293.3 209150.31 41960 -1 5721
5723 0 444030.75 209025.36 42040 -1 5722
5724 0 443908.34 209027.72 42160 -1 5723
5725 0 443818.8 209046 42320 -1 5724
5726 0 443637.25 209061.9 42440 -1 5725
5727 0 443481.5 208976.78 42600 -1 5726
5728 0 443348.8 208897.62 42720 -1 5727
5729 0 443109.3 208884.19 42920 -1 5728
5730 0 442463.88 208656.02 42880 -1 5729
5731 0 442395.44 208678.1 42920 -1 5730
5732 0 442387.7 208717.6 43080 -1 5731
5733 0 442335.47 208740.72 43120 -1 5732
5734 0 442253.9 208516.31 42760 -1 5730
5735 0 442001.1 208481.75 42680 -1 5734
5736 0 441721.12 208715.94 42720 -1 5735
5737 0 441602.78 208807.28 42760 -1 5736
5738 0 442292.28 208426.5 42720 -1 5734
5739 0 442284.7 208275.22 42640 -1 5738
5740 0 442297.78 208133.69 42560 -1 5739
5741 0 442272.44 207959.69 42440 -1 5740
5742 0 442008.25 207665.25 42320 -1 5741
5743 0 441920.78 207565.69 42120 -1 5742
5744 0 441669.9 207348.6 42000 -1 5743
5745 0 441597 207318 41960 -1 5744
5746 0 441785 207367.69 41920 -1 5745
5747 0 441908.38 207371.44 41840 -1 5746
5748 0 441450.8 207255.5 41880 -1 5745
5749 0 441163.75 207049.17 41920 -1 5748
5750 0 441020.25 206957.88 41840 -1 5749
5751 0 440972.66 206802.69 41800 -1 5750
5752 0 440633.38 206648.66 41760 -1 5751
5753 0 440248.62 206488.1 41720 -1 5752
5754 0 440257.4 206266.97 41760 -1 5753
5755 0 440235.38 206141.78 41840 -1 5754
5756 0 440228.3 206064.19 41880 -1 5755
5757 0 439939.47 206322 41680 -1 5753
5758 0 439586.06 206273.97 41760 -1 5757
5759 0 439370.6 206254.81 41680 -1 5758
5760 0 439235.97 206199.5 41720 -1 5759
5761 0 439045.38 206032.45 41760 -1 5760
5762 0 438974.25 206057.4 41880 -1 5761
5763 0 438905.56 206000.94 42000 -1 5762
5764 0 438931.97 206043.62 42160 -1 5763
5765 0 438968.72 205960.9 41720 -1 5761
5766 0 438869.62 205805.28 41640 -1 5765
5767 0 438753.3 205512.44 41720 -1 5766
5768 0 438709.1 205421 41760 -1 5767
5769 0 438524.78 205247.19 41800 -1 5768
5770 0 438225.25 205073.97 41880 -1 5769
5771 0 438189.03 205032.75 41840 -1 5770
5772 0 438145.7 204931.48 41720 -1 5771
5773 0 438105.2 204859.39 41600 -1 5772
5774 0 438069.12 204817.08 41560 -1 5773
5775 0 438054.7 204813.84 41440 -1 5774
5776 0 437981.62 204895.7 41240 -1 5775
5777 0 438263.53 204743.56 41080 -1 5776
5778 0 438379.03 204571.12 41000 -1 5777
5779 0 438420.2 204402.47 40920 -1 5778
5780 0 438262.06 205202.61 42080 -1 5770
5781 0 438265.1 205266.81 42280 -1 5780
5782 0 438234.97 205290.03 42320 -1 5781
5783 0 438165.7 205253.56 42440 -1 5782
5784 0 438174.56 205195.66 42520 -1 5783
5785 0 438245.25 205204.53 42600 -1 5784
5786 0 438294.72 205219.72 42680 -1 5785
5787 0 438241.75 205201.9 42760 -1 5786
5788 0 438197.38 205230.78 42840 -1 5787
5789 0 438126.38 205256.9 42960 -1 5788
5790 0 438094.62 205252.73 43040 -1 5789
5791 0 438072.94 205234.95 43120 -1 5790
5792 0 438060.34 205237.27 43240 -1 5791
5793 0 438013.78 205281.56 43320 -1 5792
5794 0 438004.9 205202.3 43440 -1 5793
5795 0 443373.2 208955.31 42960 -1 5729
5796 0 443386.2 209036.88 43040 -1 5795
5797 0 444931.06 209474.06 41680 -1 5719
5798 0 445142 209496.58 41720 -1 5797
5799 0 445293.84 209538.1 41760 -1 5798
5800 0 445282.75 209564.05 41800 -1 5799
5801 0 445111.3 209664.14 41880 -1 5800
5802 0 445492.94 209390.75 41840 -1 5800
5803 0 445499.9 209344.12 41880 -1 5802
5804 0 445520.12 209364.56 41720 -1 5799
5805 0 448845.03 215583.25 43640 -1 5671
5806 0 448471.84 215965.69 43680 -1 5805
5807 0 448211.9 216295.69 43720 -1 5806
5808 0 448035.8 216416.28 43640 -1 5807
5809 0 447905.06 216485.75 43600 -1 5808
5810 0 447870.75 216591.9 43520 -1 5809
5811 0 447818.06 216724.31 43440 -1 5810
5812 0 447696.84 216790.38 43240 -1 5811
5813 0 447702.22 216734.19 43040 -1 5812
5814 0 447722.12 216689.12 42880 -1 5813
5815 0 447693.97 216731.89 42680 -1 5814
5816 0 447790.84 216904.9 42520 -1 5815
5817 0 447813.72 216743.39 42320 -1 5816
5818 0 447650 216757.56 42120 -1 5817
5819 0 447583.44 216685.88 41920 -1 5818
5820 0 447736 216500.36 41800 -1 5819
5821 0 447829.12 216512.47 41640 -1 5820
5822 0 447879.03 216578.92 41480 -1 5821
5823 0 448021.3 216644.69 41360 -1 5822
5824 0 448170.8 216707.1 41160 -1 5823
5825 0 448320.6 216623.8 41000 -1 5824
5826 0 447889.84 216718.5 40960 -1 5825
5827 0 447700.8 216750.47 40920 -1 5826
5828 0 448358.25 216603.19 40960 -1 5825
5829 0 448545.9 216460.7 40880 -1 5828
5830 0 448701.9 216385.95 40800 -1 5829
5831 0 448733.5 216322.19 40680 -1 5830
5832 0 448754.75 216319.6 40520 -1 5831
5833 0 448748.75 216272 40440 -1 5832
5834 0 448750.25 216241.6 40400 -1 5833
5835 0 448736.62 216267.89 40360 -1 5834
5836 0 448822.1 216203.44 40280 -1 5835
5837 0 448849.2 216168.62 40160 -1 5836
5838 0 448817.8 216071.84 40040 -1 5837
5839 0 448994.5 216068.83 39880 -1 5838
5840 0 449468.78 216015.38 39720 -1 5839
5841 0 449660.25 215867.25 39600 -1 5840
5842 0 449419.75 215762.19 39560 -1 5841
5843 0 449724.5 215818.1 39560 -1 5841
5844 0 450319.7 215451.44 39440 -1 5843
5845 0 450463.47 215401.16 39360 -1 5844
5846 0 450885 215359.78 39320 -1 5845
5847 0 451003 215351.02 39280 -1 5846
5848 0 451205.62 215326.22 39200 -1 5847
5849 0 451411.12 215282.39 39080 -1 5848
5850 0 451561.47 215315.19 38880 -1 5849
5851 0 451731.7 215448.14 38720 -1 5850
5852 0 452082.28 215433.4 38560 -1 5851
5853 0 452183.12 215473.36 38440 -1 5852
5854 0 452421.75 215585.94 38280 -1 5853
5855 0 452626.25 215746.11 38160 -1 5854
5856 0 452957.72 215795.56 38040 -1 5855
5857 0 453178.34 215790.98 37880 -1 5856
5858 0 453308.03 215798.06 37680 -1 5857
5859 0 453334.94 215945.78 37520 -1 5858
5860 0 453290.56 216198.42 37480 -1 5859
5861 0 453402.62 215942.03 37440 -1 5859
5862 0 453621.16 216048.34 37320 -1 5861
5863 0 453930.2 216197.62 37200 -1 5862
5864 0 454338.16 216418.36 37040 -1 5863
5865 0 454366.38 216465.98 37000 -1 5864
5866 0 454594.3 216733.9 36960 -1 5865
5867 0 454568.2 216664 36920 -1 5866
5868 0 454414.72 216631.75 36760 -1 5867
5869 0 454184.38 216524.86 36640 -1 5868
5870 0 453863.62 216467.81 36520 -1 5869
5871 0 453516.56 216301.94 36400 -1 5870
5872 0 453586.6 216333.34 36280 -1 5871
5873 0 453653.12 216384.97 36080 -1 5872
5874 0 453652.28 216534.75 35920 -1 5873
5875 0 453680.7 216556 35720 -1 5874
5876 0 453609.38 216528.9 35520 -1 5875
5877 0 453623.97 216620.97 35320 -1 5876
5878 0 453698.12 216580.67 35160 -1 5877
5879 0 453804.22 216579.16 34960 -1 5878
5880 0 453860 216618.67 34920 -1 5879
5881 0 454128.75 216751.28 34960 -1 5880
5882 0 453971.56 216697.69 34840 -1 5880
5883 0 454015.62 216576.23 34680 -1 5882
5884 0 454002.03 216501.97 34560 -1 5883
5885 0 454065.78 216466.44 34440 -1 5884
5886 0 454092.6 216417.47 34280 -1 5885
5887 0 454018.16 216334.23 34080 -1 5886
5888 0 453976.7 216340.05 33960 -1 5887
5889 0 453948.38 216258.9 33680 -1 5888
5890 0 453919.22 216298.4 33400 -1 5889
5891 0 454125.6 216440.06 33200 -1 5890
5892 0 454487.5 216907.1 33040 -1 5891
5893 0 454592.94 217038.69 32880 -1 5892
5894 0 454650.8 217127.9 32760 -1 5893
5895 0 454794.84 217133.72 32600 -1 5894
5896 0 454881.94 217151.72 32440 -1 5895
5897 0 454878.66 217097.33 32240 -1 5896
5898 0 454894 216991.78 32040 -1 5897
5899 0 454903.84 216855.94 31840 -1 5898
5900 0 455050.25 216697.27 31680 -1 5899
5901 0 455043.5 216652.88 31640 -1 5900
5902 0 455063.7 216536.8 31600 -1 5901
5903 0 455208.5 216390.27 31560 -1 5902
5904 0 455476.88 216186.03 31400 -1 5903
5905 0 455923.3 216292.38 31360 -1 5904
5906 0 456297.84 216535.78 31320 -1 5905
5907 0 456601.66 216852.64 31360 -1 5906
5908 0 456703.03 217018.64 31320 -1 5907
5909 0 456829.56 217162.72 31320 -1 5908
5910 0 456954.78 217255.03 31280 -1 5909
5911 0 457064.53 217304.4 31320 -1 5910
5912 0 457106.66 217306.53 31360 -1 5911
5913 0 457131.22 217422.11 31200 -1 5910
5914 0 457254.44 217591.28 31080 -1 5913
5915 0 457369.1 217666.12 30960 -1 5914
5916 0 457517.16 217740.9 30840 -1 5915
5917 0 457665.62 217851.97 30720 -1 5916
5918 0 457765.12 217937.05 30560 -1 5917
5919 0 457809.1 218047.08 30440 -1 5918
5920 0 457811.88 218165.02 30320 -1 5919
5921 0 457854.62 218309.67 30160 -1 5920
5922 0 457929.62 218442.36 30080 -1 5921
5923 0 457875.12 218372.06 30040 -1 5922
5924 0 457838.12 218297.67 29840 -1 5923
5925 0 457797.44 218310.97 29640 -1 5924
5926 0 457791.2 218291.78 29440 -1 5925
5927 0 457687.3 218329.03 29240 -1 5926
5928 0 457558.62 218356.94 29040 -1 5927
5929 0 457407.22 218346.69 28840 -1 5928
5930 0 457516.84 218327.36 28640 -1 5929
5931 0 457455.1 218260.1 28440 -1 5930
5932 0 457533.06 218020.25 28320 -1 5931
5933 0 457606.7 217973.28 28200 -1 5932
5934 0 457805.75 217920.03 28040 -1 5933
5935 0 457980.88 217892.73 27880 -1 5934
5936 0 458167.3 217901.6 27720 -1 5935
5937 0 458100.44 218009.34 27560 -1 5936
5938 0 457948.4 218098.19 27440 -1 5937
5939 0 457810.7 217998.78 27360 -1 5938
5940 0 457584.88 217866.06 27400 -1 5939
5941 0 457696.25 217984.56 27240 -1 5939
5942 0 457718.06 218022.66 27200 -1 5941
5943 0 457708 218108.56 27040 -1 5942
5944 0 457615.44 218163.16 26880 -1 5943
5945 0 457500.8 218472.08 26720 -1 5944
5946 0 457398.44 218526.16 26640 -1 5945
5947 0 457366.22 218733.53 26520 -1 5946
5948 0 457282.97 218878.44 26400 -1 5947
5949 0 457247.62 218939.38 26280 -1 5948
5950 0 457152.84 218926.31 26200 -1 5949
5951 0 457048.12 219007.81 26040 -1 5950
5952 0 456887.94 219099.12 25840 -1 5951
5953 0 456670.62 219213.03 25640 -1 5952
5954 0 456629.88 219270.56 25600 -1 5953
5955 0 456565.75 219397.47 25480 -1 5954
5956 0 456462 219483.25 25360 -1 5955
5957 0 456372.9 219490.27 25200 -1 5956
5958 0 456271.56 219474.66 25040 -1 5957
5959 0 456140.3 219247.88 24880 -1 5958
5960 0 456005.62 219151.78 24760 -1 5959
5961 0 455948.12 219334.4 24720 -1 5960
5962 0 455921.34 219206.6 24680 -1 5961
5963 0 455860.25 219127.11 24600 -1 5962
5964 0 455795.7 219070.69 24520 -1 5963
5965 0 455845.75 219111.56 24400 -1 5964
5966 0 455907.1 219133.97 24280 -1 5965
5967 0 455910.2 219038.06 24160 -1 5966
5968 0 455821.4 218945.97 24040 -1 5967
5969 0 455860.6 218824.81 23920 -1 5968
5970 0 455902.62 218745.75 23800 -1 5969
5971 0 456063.56 218517.25 23680 -1 5970
5972 0 456134.3 218387.03 23600 -1 5971
5973 0 456235.03 218405.94 23520 -1 5972
5974 0 456337 218468.14 23400 -1 5973
5975 0 456342.97 218490.97 23320 -1 5974
5976 0 456450.44 218483.1 23160 -1 5975
5977 0 456480.88 218415.94 23000 -1 5976
5978 0 456435.66 218399.44 22840 -1 5977
5979 0 455982.16 218322.5 22760 -1 5978
5980 0 455732.12 218232.22 22680 -1 5979
5981 0 455484.94 218156.11 22640 -1 5980
5982 0 455339.78 217925.31 22600 -1 5981
5983 0 455096.75 217673.86 22680 -1 5982
5984 0 458149.66 218810.84 30160 -1 5922
5985 0 455780.3 215877.16 31360 -1 5904
5986 0 455872.5 215780 31320 -1 5985
5987 0 455964.62 215683.2 31280 -1 5986
5988 0 456088.84 215560.11 31080 -1 5987
5989 0 456145.2 215567.62 31000 -1 5988
5990 0 456276 215562.77 30840 -1 5989
5991 0 456362.62 215625.72 30760 -1 5990
5992 0 456490.66 215604.22 30640 -1 5991
5993 0 456795.62 215623.66 30480 -1 5992
5994 0 457134.25 215597.78 30400 -1 5993
5995 0 457472.97 215593.1 30280 -1 5994
5996 0 457826.2 215707.94 30240 -1 5995
5997 0 458119.94 215778.56 30160 -1 5996
5998 0 458913.75 215805.84 30000 -1 5997
5999 0 459166.25 215732.4 29800 -1 5998
6000 0 459346.66 215560.97 29640 -1 5999
6001 0 459773.2 215374.97 29480 -1 6000
6002 0 460166.38 214993.66 29400 -1 6001
6003 0 460362.6 214569.62 29280 -1 6002
6004 0 460616.16 214258.19 29120 -1 6003
6005 0 460819.12 213879.44 29080 -1 6004
6006 0 460853 213587.06 29120 -1 6005
6007 0 460638.5 213423.94 29080 -1 6006
6008 0 461062.12 213596.23 29000 -1 6005
6009 0 461562.88 213490.9 29040 -1 6008
6010 0 461958.4 213460.16 28920 -1 6009
6011 0 462138.25 213380.61 28840 -1 6010
6012 0 462575.34 213128.03 28800 -1 6011
6013 0 462827.4 213046.16 28600 -1 6012
6014 0 462983.5 212994.22 28440 -1 6013
6015 0 463043.6 212966 28360 -1 6014
6016 0 463133.06 212923.66 28240 -1 6015
6017 0 463451.16 212741.1 28080 -1 6016
6018 0 463597.44 212696.22 27920 -1 6017
6019 0 463786.22 212605.75 27800 -1 6018
6020 0 463971.84 212524.22 27640 -1 6019
6021 0 464068.47 212362.45 27560 -1 6020
6022 0 464220.3 212186.28 27440 -1 6021
6023 0 464404.56 211998.44 27360 -1 6022
6024 0 464664.66 211651.1 27280 -1 6023
6025 0 464766 211471 27240 -1 6024
6026 0 464867.22 211291.3 27200 -1 6025
6027 0 465082.1 211010.44 27120 -1 6026
6028 0 465175.34 211006.4 27000 -1 6027
6029 0 465376.16 210992.66 26880 -1 6028
6030 0 465627.9 210786.78 26800 -1 6029
6031 0 465860.25 210960.64 26840 -1 6030
6032 0 465676.62 210720.16 26720 -1 6030
6033 0 465702.38 210662.9 26560 -1 6032
6034 0 465827.38 210576.5 26400 -1 6033
6035 0 465836.25 210473.12 26320 -1 6034
6036 0 465879.94 210100.12 26440 -1 6035
6037 0 465686.22 209989.17 26400 -1 6036
6038 0 465531.4 209795.73 26320 -1 6037
6039 0 465342.1 209652.56 26240 -1 6038
6040 0 465087.12 209414.61 26200 -1 6039
6041 0 465096.38 209504.97 26160 -1 6040
6042 0 464964.97 209768.12 25960 -1 6041
6043 0 464714.47 209871.16 25920 -1 6042
6044 0 464482.4 209880.19 25880 -1 6043
6045 0 464769.38 209028.31 26320 -1 6040
6046 0 464538.06 208782.75 26280 -1 6045
6047 0 464258.75 208439.12 26240 -1 6046
6048 0 464137.72 208259.34 26280 -1 6047
6049 0 464087.22 208067.4 26360 -1 6048
6050 0 464034.62 207840.22 26440 -1 6049
6051 0 463959.22 207636.75 26520 -1 6050
6052 0 463854.75 207453.34 26600 -1 6051
6053 0 463797 207328.12 26680 -1 6052
6054 0 463661.5 207165.75 26760 -1 6053
6055 0 463495.8 206991.11 26840 -1 6054
6056 0 463439.38 206886.14 26880 -1 6055
6057 0 463389.16 206760.12 26960 -1 6056
6058 0 463346.9 206612.08 27000 -1 6057
6059 0 463072.22 206301.27 27080 -1 6058
6060 0 462916.25 206247.06 27120 -1 6059
6061 0 462648.6 206059.1 27200 -1 6060
6062 0 462697.53 205777.33 27400 -1 6061
6063 0 462505.34 205456.52 27440 -1 6062
6064 0 462789.94 205764.69 27440 -1 6062
6065 0 462803.7 205780.88 27560 -1 6064
6066 0 465986.78 210035.56 26480 -1 6036
6067 0 464799.88 211495.06 27200 -1 6025
6068 0 464746.88 211594.88 27040 -1 6067
6069 0 464745.12 211656.03 27000 -1 6068
6070 0 464737.2 211738.08 26920 -1 6069
6071 0 464520.12 211358.89 27000 -1 6068
6072 0 463380.4 212777.27 28400 -1 6015
6073 0 463463.6 212819.97 28480 -1 6072
6074 0 462569.44 213079.34 28840 -1 6012
6075 0 462455.3 212903.55 29040 -1 6074
6076 0 455900.2 215621.95 31360 -1 5986
6077 0 455916.88 215411.22 31440 -1 6076
6078 0 454079.47 216378 33160 -1 5891
6079 0 453979.3 216321.47 33000 -1 6078
6080 0 453874.72 216242.4 32880 -1 6079
6081 0 449908.56 215154.02 44800 -1 5665
6082 0 449693.62 215032.83 45000 -1 6081
6083 0 449609.88 214779.12 45120 -1 6082
6084 0 449790.06 214944.5 45160 -1 6083
6085 0 449650.53 214663.88 45200 -1 6084
6086 0 449687.3 214560.47 45280 -1 6085
6087 0 449689.72 214444.9 45400 -1 6086
6088 0 449460.3 214512.9 45560 -1 6087
6089 0 449402.47 214508.4 45600 -1 6088
6090 0 449282.7 214489.31 45680 -1 6089
6091 0 449135 214346.69 45760 -1 6090
6092 0 449125.66 213988.97 45800 -1 6091
6093 0 448822.88 213567.2 45720 -1 6092
6094 0 448782.7 213144.6 45680 -1 6093
6095 0 448898.03 212780.58 45600 -1 6094
6096 0 448773.25 213020.77 45720 -1 6094
6097 0 448727.3 212960.67 45800 -1 6096
6098 0 448700.47 212947.9 45840 -1 6097
6099 0 448684.53 212771.81 45880 -1 6098
6100 0 448525.47 212489.88 45920 -1 6099
6101 0 448421.16 212242.69 45880 -1 6100
6102 0 448430.62 211920.75 45840 -1 6101
6103 0 448479 211747.5 45800 -1 6102
6104 0 448480.88 211634.6 45840 -1 6103
6105 0 448557.34 211550.78 45920 -1 6104
6106 0 448568 211334.02 46000 -1 6105
6107 0 448586.7 211118.47 46080 -1 6106
6108 0 448744.62 210853.69 46200 -1 6107
6109 0 449024 210594.4 46320 -1 6108
6110 0 449204.7 210426.16 46400 -1 6109
6111 0 449288.3 210121.08 46520 -1 6110
6112 0 449573.38 209718.4 46560 -1 6111
6113 0 449696.75 209427.47 46400 -1 6112
6114 0 449621.44 209337.97 46320 -1 6113
6115 0 449347.6 209338.22 46200 -1 6114
6116 0 449111.6 209280.12 46120 -1 6115
6117 0 448920.1 209158.31 46000 -1 6116
6118 0 448979.34 208899.66 46040 -1 6117
6119 0 449165.25 208520.61 46000 -1 6118
6120 0 449345.8 208330.56 46040 -1 6119
6121 0 449461.3 208143.25 45920 -1 6120
6122 0 449490.2 208047.67 45880 -1 6121
6123 0 449517.6 207943.4 45800 -1 6122
6124 0 449603.1 207762.72 45720 -1 6123
6125 0 449844 207145 45560 -1 6124
6126 0 449871.94 206675.19 45600 -1 6125
6127 0 449936.66 206231.56 45640 -1 6126
6128 0 450011.28 205692.88 45600 -1 6127
6129 0 449983.88 205366.22 45640 -1 6128
6130 0 449852.4 205074.44 45600 -1 6129
6131 0 449760.8 204916.4 45640 -1 6130
6132 0 449767.56 204893.03 45680 -1 6131
6133 0 449806.47 204937.78 45720 -1 6132
6134 0 449694.2 204940 45800 -1 6133
6135 0 449719.62 204694.22 45680 -1 6131
6136 0 449775.8 204197.16 45560 -1 6135
6137 0 449793.3 204065.64 45520 -1 6136
6138 0 449882.22 203869.28 45440 -1 6137
6139 0 449897.9 203476.03 45480 -1 6138
6140 0 449718.3 203501.42 45600 -1 6139
6141 0 449667.56 203381.03 45760 -1 6140
6142 0 449675.56 203384.25 45800 -1 6141
6143 0 449666.1 203387.92 45880 -1 6142
6144 0 449731.53 203296.03 45960 -1 6143
6145 0 449845.7 203161.31 46040 -1 6144
6146 0 450071.78 202911.19 46160 -1 6145
6147 0 450180.72 202591.67 46200 -1 6146
6148 0 450186.56 202258.53 46240 -1 6147
6149 0 450244.22 201876.34 46280 -1 6148
6150 0 450251.16 201744.64 46240 -1 6149
6151 0 450502.1 201587.47 46280 -1 6150
6152 0 450620.25 201472.4 46320 -1 6151
6153 0 450804.7 201346.5 46400 -1 6152
6154 0 450857.66 201266.42 46520 -1 6153
6155 0 450988.94 201149.05 46640 -1 6154
6156 0 451169.75 200959.56 46720 -1 6155
6157 0 451222.75 200913.9 46800 -1 6156
6158 0 451170.56 200845.69 46840 -1 6157
6159 0 451390.9 201109.78 46880 -1 6158
6160 0 451506.9 200607.19 47000 -1 6159
6161 0 451603.34 200615.78 47080 -1 6160
6162 0 451654.06 200606.28 47120 -1 6161
6163 0 449914.78 205484.12 45720 -1 6129
6164 0 449870.25 207240.53 45520 -1 6125
6165 0 450056.75 207160.4 45400 -1 6164
6166 0 448887.7 209174.44 45960 -1 6117
6167 0 448933.5 209215.75 45880 -1 6166
6168 0 448527.2 211573.78 45760 -1 6103
6169 0 449354 213880.97 45760 -1 6092
6170 0 449518.5 213801.48 45720 -1 6169
6171 0 450485.84 215522.28 44840 -1 6081
6172 0 450676.25 215775.62 44880 -1 6171
6173 0 450745.66 216080.23 44960 -1 6172
6174 0 452481.5 217068.83 44680 -1 5660
6175 0 452604.1 217051.19 44640 -1 6174
6176 0 455794 221097.73 46560 -1 5638
6177 0 455771.62 221050.81 46680 -1 6176
6178 0 455735.06 220985.95 46800 -1 6177
6179 0 461259.12 226475.25 47880 -1 5555
6180 0 461276.7 226697.94 47720 -1 6179
6181 0 461314.1 226874.25 47520 -1 6180
6182 0 461460.84 226724.44 47440 -1 6181
6183 0 461476.62 226487.56 47400 -1 6182
6184 0 461416.53 226415.31 47280 -1 6183
6185 0 461266.1 226421.81 47120 -1 6184
6186 0 461207.44 226457.1 47000 -1 6185
6187 0 461153.78 226483.45 46960 -1 6186
6188 0 461122.56 226497.9 46920 -1 6187
6189 0 461483.38 227022.94 46880 -1 6188
6190 0 461148 226694.56 46840 -1 6189
6191 0 461208.4 227070.34 46800 -1 6190
6192 0 461223.06 227142.88 46760 -1 6191
6193 0 461203.47 227241.16 46680 -1 6192
6194 0 461189.06 227331.22 46520 -1 6193
6195 0 461250.44 227474.5 46360 -1 6194
6196 0 461014.06 227702.88 46200 -1 6195
6197 0 460821.8 227833 46080 -1 6196
6198 0 460695.97 227983.5 45960 -1 6197
6199 0 460786.94 228093.1 45880 -1 6198
6200 0 460924.12 228098.5 45760 -1 6199
6201 0 461046.06 227938.56 45640 -1 6200
6202 0 461199.62 227716.42 45480 -1 6201
6203 0 461327.3 227634.25 45280 -1 6202
6204 0 461524.06 227710.72 45080 -1 6203
6205 0 461574 227709.2 44960 -1 6204
6206 0 461536.53 227801.22 44800 -1 6205
6207 0 461648.6 227970.5 44680 -1 6206
6208 0 461895.9 228329.16 44800 -1 6207
6209 0 461626.62 227925.86 44640 -1 6207
6210 0 461549.06 227873.08 44480 -1 6209
6211 0 461457.88 227858.25 44280 -1 6210
6212 0 461515.75 227843.62 44120 -1 6211
6213 0 461606.4 227964.88 43920 -1 6212
6214 0 461671.38 227998.47 43760 -1 6213
6215 0 461694.25 227930.36 43560 -1 6214
6216 0 461705.66 227937.03 43360 -1 6215
6217 0 461779.84 227949.53 43160 -1 6216
6218 0 461893.44 227879.19 42960 -1 6217
6219 0 461905.1 227866.19 42920 -1 6218
6220 0 461912.7 227849.16 42840 -1 6219
6221 0 461951.34 227807.19 42760 -1 6220
6222 0 462026.03 227809.66 42600 -1 6221
6223 0 462234.94 227882.97 42480 -1 6222
6224 0 462252.6 227804.34 42360 -1 6223
6225 0 462140.75 227764.61 42200 -1 6224
6226 0 462166.88 227651.98 42080 -1 6225
6227 0 462116.7 227573.47 41920 -1 6226
6228 0 462128.62 227610.14 41760 -1 6227
6229 0 462173.8 227674.4 41560 -1 6228
6230 0 462095.8 227715.72 41360 -1 6229
6231 0 462100.72 227670.84 41160 -1 6230
6232 0 462057.25 227628.9 40960 -1 6231
6233 0 462020.12 227677.5 40760 -1 6232
6234 0 462004.12 227570.12 40560 -1 6233
6235 0 461917.28 227464.44 40400 -1 6234
6236 0 461820.38 227423.81 40200 -1 6235
6237 0 461656.97 227302.69 40040 -1 6236
6238 0 461654.62 227185 39920 -1 6237
6239 0 461664.62 227067.94 39760 -1 6238
6240 0 461578.44 226945.22 39640 -1 6239
6241 0 461438.62 226898.16 39440 -1 6240
6242 0 461392.88 226909.66 39240 -1 6241
6243 0 461338.75 226906.53 39040 -1 6242
6244 0 461261.53 226842.69 38840 -1 6243
6245 0 461263.84 226772.61 38640 -1 6244
6246 0 461235.47 226711.39 38440 -1 6245
6247 0 461147.28 226622.25 38200 -1 6246
6248 0 460967.7 226564.22 38000 -1 6247
6249 0 460706.34 226538.5 37800 -1 6248
6250 0 460512.56 226442.98 37680 -1 6249
6251 0 460454.03 226442.98 37520 -1 6250
6252 0 460317.6 226419 37360 -1 6251
6253 0 460668.78 226562.33 37240 -1 6252
6254 0 460984.25 226740.6 37120 -1 6253
6255 0 461118.97 226783.34 37080 -1 6254
6256 0 461161.38 226827.25 37040 -1 6255
6257 0 461161.38 226827.25 37000 -1 6256
6258 0 461416.06 227231.58 36960 -1 6257
6259 0 461232 227127.11 36920 -1 6258
6260 0 461092.16 227003.64 36880 -1 6259
6261 0 460933.47 226922.38 36840 -1 6260
6262 0 460845.7 226918.53 36800 -1 6261
6263 0 460608.06 226862.23 36720 -1 6262
6264 0 460434 226827.34 36680 -1 6263
6265 0 460190.28 226780.66 36640 -1 6264
6266 0 460028.7 226729.25 36600 -1 6265
6267 0 459917.38 226719.81 36560 -1 6266
6268 0 459707.8 226705.34 36520 -1 6267
6269 0 459451.22 226615.66 36440 -1 6268
6270 0 459354.88 226585.81 36360 -1 6269
6271 0 459341.03 226660.47 36320 -1 6270
6272 0 459298.38 226643.97 36240 -1 6271
6273 0 459231.9 226687.56 36120 -1 6272
6274 0 459178.06 226728.6 36000 -1 6273
6275 0 459112.2 226706.94 35880 -1 6274
6276 0 459043.25 226601.3 35800 -1 6275
6277 0 459030.03 226694.83 35720 -1 6276
6278 0 458954.97 226723 35600 -1 6277
6279 0 458884.8 226714.11 35480 -1 6278
6280 0 458865.97 226730.81 35360 -1 6279
6281 0 458895.7 226812.27 35240 -1 6280
6282 0 458862.44 226888.98 35080 -1 6281
6283 0 458971.66 226936.62 35040 -1 6282
6284 0 458970.22 226928.47 35000 -1 6283
6285 0 458950.8 226965.1 34960 -1 6284
6286 0 458874.34 226987.69 34880 -1 6285
6287 0 458939.4 226996.6 34760 -1 6286
6288 0 458941.66 226957.9 34640 -1 6287
6289 0 458910.8 226961.75 34520 -1 6288
6290 0 458902.06 226905.48 34320 -1 6289
6291 0 458952.25 227001.66 34080 -1 6290
6292 0 459015.16 226938.1 33880 -1 6291
6293 0 459049.16 226767.86 33920 -1 6292
6294 0 459056.94 226982.89 33840 -1 6292
6295 0 459018.56 227074.97 33720 -1 6294
6296 0 458955.22 227105.28 33600 -1 6295
6297 0 459086.22 227224.47 33400 -1 6296
6298 0 459166.12 227243.52 33240 -1 6297
6299 0 459133.28 227310.25 33040 -1 6298
6300 0 459094.88 227348.66 32880 -1 6299
6301 0 459032.72 227410.28 32640 -1 6300
6302 0 458966.12 227471.6 32520 -1 6301
6303 0 458887.12 227598.77 32320 -1 6302
6304 0 458807.1 227690.47 32240 -1 6303
6305 0 458735.25 227705.14 32120 -1 6304
6306 0 458652.1 227724.55 31960 -1 6305
6307 0 458545.06 227609.06 31760 -1 6306
6308 0 458437.3 227502.12 31640 -1 6307
6309 0 458169.72 227404.44 31480 -1 6308
6310 0 458121.34 227396.75 31280 -1 6309
6311 0 457896.47 227355.9 31160 -1 6310
6312 0 457753.53 227373.67 31080 -1 6311
6313 0 457562 227491.28 31000 -1 6312
6314 0 457399.1 227577.66 30960 -1 6313
6315 0 457213.16 227670.36 30880 -1 6314
6316 0 457120.62 227866.97 30640 -1 6315
6317 0 457136.75 227954.12 30480 -1 6316
6318 0 457182.28 228044.1 30320 -1 6317
6319 0 457250 228164 30160 -1 6318
6320 0 457313.2 228236.14 30120 -1 6319
6321 0 457443.22 228405.5 29960 -1 6320
6322 0 457476.94 228410.81 29800 -1 6321
6323 0 456887.6 227779.25 30040 -1 6319
6324 0 456824.3 227696.97 29960 -1 6323
6325 0 456723.56 227491.94 29880 -1 6324
6326 0 456458.53 227330.73 29720 -1 6325
6327 0 456261.53 227179.33 29560 -1 6326
6328 0 456151.75 227111.25 29440 -1 6327
6329 0 455897.3 226993.66 29280 -1 6328
6330 0 455659.06 226921.22 29120 -1 6329
6331 0 455495.56 226824.31 29040 -1 6330
6332 0 455292.25 226725.16 28960 -1 6331
6333 0 455132.3 226640.62 28880 -1 6332
6334 0 454985.28 226502.64 28720 -1 6333
6335 0 454857 226383.84 28560 -1 6334
6336 0 454652.72 226253.78 28360 -1 6335
6337 0 454390.3 226123.75 28200 -1 6336
6338 0 454214.25 226038.6 28120 -1 6337
6339 0 454182.5 225973.84 28080 -1 6338
6340 0 454270.5 226042.31 28000 -1 6339
6341 0 454320.6 226033.97 27920 -1 6340
6342 0 454327.94 226017.23 27840 -1 6341
6343 0 454357.16 225921.67 27680 -1 6342
6344 0 454324.25 225843.89 27520 -1 6343
6345 0 454133.2 225844.33 27320 -1 6344
6346 0 454025.2 225885.94 27120 -1 6345
6347 0 453859 226113.03 27000 -1 6346
6348 0 453837.66 226184.52 26960 -1 6347
6349 0 453610.6 226419.2 26840 -1 6348
6350 0 453478.25 226556.34 26760 -1 6349
6351 0 453316.78 226786.06 26680 -1 6350
6352 0 453245.88 226972.8 26600 -1 6351
6353 0 453190.84 227066.66 26560 -1 6352
6354 0 453091.38 227227.6 26520 -1 6353
6355 0 452952.6 227419.23 26440 -1 6354
6356 0 452732.3 227731.31 26400 -1 6355
6357 0 452677 227835.44 26440 -1 6356
6358 0 452583.7 227973.25 26560 -1 6357
6359 0 452403.38 227840.06 26800 -1 6358
6360 0 452322 227767.78 27000 -1 6359
6361 0 452242.03 227605.53 27240 -1 6360
6362 0 452193.34 227498.67 27320 -1 6361
6363 0 452369.62 227650.47 27360 -1 6362
6364 0 452414.38 227684.47 27480 -1 6363
6365 0 452338.8 227671.08 27640 -1 6364
6366 0 452343.2 227713.31 27840 -1 6365
6367 0 452408 227739.03 28040 -1 6366
6368 0 452213.72 227821.81 28160 -1 6367
6369 0 452200.5 227854.5 28200 -1 6368
6370 0 452263.12 227762.5 28240 -1 6369
6371 0 452296.25 227656.25 28360 -1 6370
6372 0 452159.5 227952.11 28320 -1 6369
6373 0 452160.47 228031.1 28440 -1 6372
6374 0 452222.88 228074.38 28480 -1 6373
6375 0 452262.47 228117.27 28600 -1 6374
6376 0 452331.4 228192.62 28720 -1 6375
6377 0 452432.2 228343.28 28880 -1 6376
6378 0 452535.1 228437.27 29040 -1 6377
6379 0 452522.8 228615.86 29200 -1 6378
6380 0 452373.06 228702.22 29320 -1 6379
6381 0 452101.25 228829.78 29440 -1 6380
6382 0 451812.44 228838.78 29680 -1 6381
6383 0 451687.84 228879.56 29880 -1 6382
6384 0 451588.78 228937 30080 -1 6383
6385 0 451676.9 228906 30320 -1 6384
6386 0 451708 228780.77 30520 -1 6385
6387 0 451373.62 229187.1 30360 -1 6385
6388 0 452168.88 227444.81 27360 -1 6362
6389 0 452092.06 227353.62 27400 -1 6388
6390 0 452644.44 227810.06 26280 -1 6356
6391 0 452458.5 227885.81 26160 -1 6390
6392 0 453880.25 225494.1 27160 -1 6346
6393 0 453829.78 225328.22 27200 -1 6392
6394 0 453625.56 225042.5 27160 -1 6393
6395 0 453424.38 224827.66 27040 -1 6394
6396 0 453342.5 224602.56 27000 -1 6395
6397 0 453339.1 224837.69 26920 -1 6396
6398 0 453198.7 224155.02 27160 -1 6396
6399 0 453193.12 223796.16 27200 -1 6398
6400 0 453171.38 223532.12 27240 -1 6399
6401 0 453057.44 223368.53 27280 -1 6400
6402 0 452942.5 223025.28 27320 -1 6401
6403 0 452841.1 222911.5 27360 -1 6402
6404 0 452734.53 222611.94 27440 -1 6403
6405 0 452687.06 222409.17 27600 -1 6404
6406 0 452628.9 222336.02 27760 -1 6405
6407 0 452452.6 222134.92 27880 -1 6406
6408 0 452357.25 221995.14 28000 -1 6407
6409 0 452249.12 221830.6 28120 -1 6408
6410 0 452103.8 221607.53 28240 -1 6409
6411 0 452093.4 221619.1 28280 -1 6410
6412 0 452102.62 221646.31 28440 -1 6411
6413 0 451807.62 221380.52 28200 -1 6410
6414 0 451740.03 221254.75 28120 -1 6413
6415 0 451663.44 221192.8 28080 -1 6414
6416 0 451516.7 221174.17 28000 -1 6415
6417 0 451561.25 221149.53 27800 -1 6416
6418 0 451607.06 221215.25 27680 -1 6417
6419 0 451531 221258.78 27560 -1 6418
6420 0 451500.75 221257 27520 -1 6419
6421 0 451803.22 220965.9 27480 -1 6420
6422 0 451912.3 220894.22 27560 -1 6421
6423 0 451410.16 221251.4 27400 -1 6420
6424 0 451213.75 221404.4 27280 -1 6423
6425 0 451236.5 221437 27240 -1 6424
6426 0 451304.16 221535.69 27120 -1 6425
6427 0 451320.88 221651.9 27040 -1 6426
6428 0 450732.8 221551.84 27240 -1 6425
6429 0 454783.28 226244.25 28320 -1 6336
6430 0 454909.03 226152.73 28240 -1 6429
6431 0 467614 232859 52440 -1 5501
6432 0 467830 232883 52280 -1 6431
6433 0 467942 232875 52120 -1 6432
6434 0 468182 232835 51840 -1 6433
6435 0 468330 232743 51720 -1 6434
6436 0 468330 232743 51600 -1 6435
6437 0 468578 232839 51440 -1 6436
6438 0 468698 232839 51280 -1 6437
6439 0 468834 232743 51080 -1 6438
6440 0 469098 232815 50880 -1 6439
6441 0 469122 232639 50680 -1 6440
6442 0 469370 232423 50480 -1 6441
6443 0 469578 232479 50280 -1 6442
6444 0 469542 232987 50080 -1 6443
6445 0 469718 233091 49880 -1 6444
6446 0 470150 233211 49680 -1 6445
6447 0 470418 233239 49560 -1 6446
6448 0 470882 233159 49360 -1 6447
6449 0 471022 233203 49240 -1 6448
6450 0 471374 233275 49080 -1 6449
6451 0 471698 233271 48880 -1 6450
6452 0 472086 233179 48760 -1 6451
6453 0 472782 232987 48640 -1 6452
6454 0 473218 232823 48480 -1 6453
6455 0 473690 232759 48320 -1 6454
6456 0 474006 232475 48120 -1 6455
6457 0 474038 232339 47880 -1 6456
6458 0 474130 232343 47800 -1 6457
6459 0 474298 232399 47680 -1 6458
6460 0 474562 232319 47600 -1 6459
6461 0 474742 232291 47520 -1 6460
6462 0 475046 232043 47400 -1 6461
6463 0 475262 231851 47240 -1 6462
6464 0 475350 231715 47000 -1 6463
6465 0 475306 231487 46920 -1 6464
6466 0 475446 232547 46880 -1 6465
6467 0 475426 232591 46800 -1 6466
6468 0 475426 232455 46640 -1 6467
6469 0 475394 232439 46440 -1 6468
6470 0 475622 232291 46360 -1 6469
6471 0 475822 232227 46200 -1 6470
6472 0 475866 232223 46080 -1 6471
6473 0 475978 232151 45880 -1 6472
6474 0 476566 231811 45920 -1 6473
6475 0 476750 231771 46080 -1 6474
6476 0 476734 231691 45840 -1 6474
6477 0 477014 231515 45720 -1 6476
6478 0 477326 231291 45600 -1 6477
6479 0 477778 231079 45480 -1 6478
6480 0 478394 230911 45400 -1 6479
6481 0 478990 230643 45320 -1 6480
6482 0 479402 230319 45240 -1 6481
6483 0 479698 229967 45080 -1 6482
6484 0 479970 229751 44960 -1 6483
6485 0 480150 229459 44800 -1 6484
6486 0 480250 228967 44640 -1 6485
6487 0 480454 228675 44560 -1 6486
6488 0 480534 228523 44360 -1 6487
6489 0 480694 228451 44160 -1 6488
6490 0 480966 228267 43960 -1 6489
6491 0 481084.4 228244.6 43800 -1 6490
6492 0 481426 228511 43800 -1 6491
6493 0 481630.44 228552.48 43840 -1 6492
6494 0 481706.06 228603.95 43920 -1 6493
6495 0 481635.12 228615.94 43960 -1 6494
6496 0 481633.9 228650.78 44000 -1 6495
6497 0 481665.9 228698.31 44040 -1 6496
6498 0 481665.94 228787.19 44080 -1 6497
6499 0 481758.5 229002.97 44040 -1 6498
6500 0 481835.2 229059.16 44000 -1 6499
6501 0 482055.75 229336.53 43960 -1 6500
6502 0 482357.3 229482.94 43880 -1 6501
6503 0 482510.3 229483.95 43760 -1 6502
6504 0 482687.66 229560.42 43680 -1 6503
6505 0 482745.44 229619.39 43600 -1 6504
6506 0 482833.22 229729.47 43480 -1 6505
6507 0 483056.12 229966.6 43400 -1 6506
6508 0 483290.44 230148.75 43320 -1 6507
6509 0 483627.8 230368.88 43280 -1 6508
6510 0 483742.72 230526.27 43360 -1 6509
6511 0 483980.75 230737.9 43480 -1 6510
6512 0 484070.56 230930.72 43440 -1 6511
6513 0 484042 231003.4 43320 -1 6512
6514 0 484030.12 230955.5 43280 -1 6513
6515 0 484004.25 230950.28 43200 -1 6514
6516 0 484150.6 230967 43480 -1 6512
6517 0 484244.44 231032.5 43600 -1 6516
6518 0 484346.2 231135.33 43720 -1 6517
6519 0 484278.53 231301.16 43880 -1 6518
6520 0 484412.5 231349.28 43920 -1 6519
6521 0 484329.5 231401.38 43960 -1 6520
6522 0 484356.3 231432.81 44000 -1 6521
6523 0 484452.12 231474.5 44120 -1 6522
6524 0 484237.78 231469.45 44160 -1 6523
6525 0 484237.78 231469.45 44200 -1 6524
6526 0 484639.7 231619.4 44240 -1 6523
6527 0 484736.94 231734.84 44320 -1 6526
6528 0 484752.3 231845.44 44400 -1 6527
6529 0 484931.16 231935.03 44480 -1 6528
6530 0 484992.88 231954.72 44600 -1 6529
6531 0 484961.47 232136.16 44760 -1 6530
6532 0 484934.03 232285.4 44880 -1 6531
6533 0 484921.38 232530.52 45000 -1 6532
6534 0 484985.56 232965.44 45200 -1 6533
6535 0 485038.38 233063.12 45360 -1 6534
6536 0 485134.88 233259.2 45400 -1 6535
6537 0 485073.16 233454.78 45240 -1 6536
6538 0 485077.66 233452.62 45120 -1 6537
6539 0 485062.47 233520.05 45080 -1 6538
6540 0 485041 233617.75 44920 -1 6539
6541 0 485010.3 233736.23 44800 -1 6540
6542 0 484991.66 233833.38 44680 -1 6541
6543 0 484973 233906.28 44520 -1 6542
6544 0 485296.12 233900.25 44440 -1 6543
6545 0 485539.34 233938.9 44360 -1 6544
6546 0 485745.47 234068.28 44320 -1 6545
6547 0 485811.88 234129.06 44240 -1 6546
6548 0 485855.75 234110 44200 -1 6547
6549 0 485986.9 234052.64 44080 -1 6548
6550 0 486041.56 233965.84 43960 -1 6549
6551 0 486129.66 233858.69 43800 -1 6550
6552 0 486157 233827.38 43760 -1 6551
6553 0 486226.12 233775.31 43680 -1 6552
6554 0 486332.44 233734.28 43560 -1 6553
6555 0 486490.12 233650.97 43480 -1 6554
6556 0 486587.8 233584.14 43400 -1 6555
6557 0 486466.88 233687.45 43360 -1 6556
6558 0 486357.6 233719.98 43320 -1 6557
6559 0 487012.03 233409.23 43360 -1 6556
6560 0 487129.94 233390.84 43320 -1 6559
6561 0 487469.75 233116.28 43440 -1 6560
6562 0 487608.8 232867.56 43480 -1 6561
6563 0 487656.94 232557.03 43440 -1 6562
6564 0 487826.12 232147.5 43360 -1 6563
6565 0 487767.47 232348.12 43320 -1 6564
6566 0 487896.56 232015.47 43440 -1 6564
6567 0 487882.94 231803.12 43560 -1 6566
6568 0 487769 231457.81 43600 -1 6567
6569 0 487703.56 231167.69 43520 -1 6568
6570 0 487781.47 230931.66 43720 -1 6569
6571 0 487703.84 231380.28 43480 -1 6569
6572 0 487598.1 231250.08 43360 -1 6571
6573 0 487340.44 231302.28 43200 -1 6572
6574 0 487219.1 231140.9 42960 -1 6573
6575 0 487235.44 231083.22 42720 -1 6574
6576 0 487264.22 230976.88 42480 -1 6575
6577 0 487096.7 231147.69 42320 -1 6576
6578 0 487080.62 231178.4 42160 -1 6577
6579 0 487079.06 231149.33 41960 -1 6578
6580 0 487046 231125.5 41880 -1 6579
6581 0 487137.12 231280.9 41840 -1 6580
6582 0 487186.25 231432.03 41760 -1 6581
6583 0 487164.72 231470.31 41640 -1 6582
6584 0 487141.25 231488.27 41600 -1 6583
6585 0 487147.3 231462.25 41480 -1 6584
6586 0 487160.56 231441.38 41360 -1 6585
6587 0 487270.5 231465 41240 -1 6586
6588 0 487461.62 231272.75 41200 -1 6587
6589 0 487306.9 231473.23 41200 -1 6587
6590 0 487342.3 231579.66 41160 -1 6589
6591 0 487358.97 231606.38 41120 -1 6590
6592 0 487422.4 231680.75 41040 -1 6591
6593 0 487612.78 231682.3 40920 -1 6592
6594 0 487916.16 231708.75 40800 -1 6593
6595 0 488387.06 231888.95 40760 -1 6594
6596 0 488280.62 232007.8 41000 -1 6595
6597 0 488080.56 232169.38 41120 -1 6596
6598 0 488409.12 231931.75 40720 -1 6595
6599 0 488521.47 232065.97 40560 -1 6598
6600 0 488537 232144.62 40440 -1 6599
6601 0 488549 232093.6 40400 -1 6600
6602 0 488597.3 231888.28 40240 -1 6601
6603 0 488710.44 231890.81 40080 -1 6602
6604 0 488769.2 231929.4 39920 -1 6603
6605 0 488783.78 231938.81 39880 -1 6604
6606 0 489115.34 231852.94 39680 -1 6605
6607 0 489346.56 231743.88 39720 -1 6606
6608 0 489461.28 231739.67 39680 -1 6607
6609 0 488377.06 231867.88 39880 -1 6604
6610 0 488289.38 231872.14 39840 -1 6609
6611 0 488262.75 231877.75 39800 -1 6610
6612 0 488165.53 232375.05 40360 -1 6601
6613 0 488092.3 232386.66 40240 -1 6612
6614 0 486701.4 230789.78 41920 -1 6580
6615 0 486598.3 230730.89 41960 -1 6614
6616 0 487013.4 231101.8 41800 -1 6580
6617 0 486641.62 230812.97 41840 -1 6616
6618 0 486641.62 230823.97 41760 -1 6617
6619 0 486997.47 231089.83 41760 -1 6616
6620 0 485880.62 234221.22 44240 -1 6548
6621 0 485841.22 234308.9 44320 -1 6620
6622 0 485146.06 233286.66 45440 -1 6536
6623 0 485139.3 233374.16 45600 -1 6622
6624 0 485088.72 233437.06 45760 -1 6623
6625 0 485047.2 233521.4 45840 -1 6624
6626 0 485148.4 233567.06 45960 -1 6625
6627 0 485289.03 233554.78 46000 -1 6626
6628 0 485403.4 233536.45 46080 -1 6627
6629 0 485457.7 233508.78 46160 -1 6628
6630 0 485562.7 233485.33 46240 -1 6629
6631 0 485660.7 233439.53 46400 -1 6630
6632 0 485651.7 233506.05 46440 -1 6631
6633 0 485665.94 233319.97 46480 -1 6632
6634 0 485648.56 233694.25 46520 -1 6633
6635 0 485683.28 233741.98 46560 -1 6634
6636 0 485687.3 233861.97 46680 -1 6635
6637 0 485791.78 233911 46800 -1 6636
6638 0 485823.4 233972.5 46880 -1 6637
6639 0 485951.5 233149.94 46920 -1 6638
6640 0 485973.47 233142.94 46960 -1 6639
6641 0 486039.34 233226.38 47080 -1 6640
6642 0 486349.66 233319.9 47240 -1 6641
6643 0 486557.22 233371.81 47360 -1 6642
6644 0 486725.34 233579.78 47560 -1 6643
6645 0 486725.1 233561.88 47680 -1 6644
6646 0 486897.3 233377.08 47760 -1 6645
6647 0 486974.5 233344.23 47840 -1 6646
6648 0 487114.03 233325.53 47880 -1 6647
6649 0 487036.88 233198.58 47920 -1 6648
6650 0 487035.25 233111.47 47960 -1 6649
6651 0 487113.25 233109.62 48000 -1 6650
6652 0 487305.8 233206.84 48080 -1 6651
6653 0 487368.7 233278.92 48120 -1 6652
6654 0 487463.97 233326.16 48200 -1 6653
6655 0 487676.4 233313.56 48280 -1 6654
6656 0 487788.6 233230.36 48360 -1 6655
6657 0 487913.6 233183.84 48480 -1 6656
6658 0 488071.84 233146.88 48640 -1 6657
6659 0 488395 233100.22 48800 -1 6658
6660 0 488743.47 233086.62 48960 -1 6659
6661 0 489012.03 233026.98 49120 -1 6660
6662 0 488929.62 233120.4 49160 -1 6661
6663 0 488723.5 233253.75 49320 -1 6662
6664 0 488643.34 233362.81 49440 -1 6663
6665 0 488548.34 233458.6 49560 -1 6664
6666 0 488528.44 233538.11 49760 -1 6665
6667 0 488464.5 233571.2 49920 -1 6666
6668 0 488277.5 233746.12 49960 -1 6667
6669 0 488267.56 233696.25 50000 -1 6668
6670 0 488364.8 233599.34 50080 -1 6669
6671 0 488405.06 233556.86 50160 -1 6670
6672 0 488401 233407.5 50200 -1 6671
6673 0 488429.2 233391.34 50240 -1 6672
6674 0 488339.53 233382.58 50360 -1 6673
6675 0 488308.22 233411.31 50440 -1 6674
6676 0 488286.16 233509.44 50520 -1 6675
6677 0 488204.3 233710.23 50640 -1 6676
6678 0 488107.38 233822.44 50720 -1 6677
6679 0 488032.3 233976.83 50800 -1 6678
6680 0 488014.94 234052.6 50840 -1 6679
6681 0 488183.03 234040.5 50880 -1 6680
6682 0 488200.25 234091.47 50960 -1 6681
6683 0 488154.7 234129.45 51040 -1 6682
6684 0 487840.44 234271.12 51120 -1 6683
6685 0 487655.6 234396.22 51280 -1 6684
6686 0 487420.25 234350.97 51440 -1 6685
6687 0 487399.7 234331.75 51640 -1 6686
6688 0 487207.9 234558.66 51840 -1 6687
6689 0 487016.72 234689.1 52000 -1 6688
6690 0 486866.9 234779.25 52160 -1 6689
6691 0 486952.9 234825.4 52400 -1 6690
6692 0 487233.66 234945 52560 -1 6691
6693 0 487156.56 234872.1 52760 -1 6692
6694 0 487133.16 235165.52 53000 -1 6693
6695 0 487363.88 235310.83 53120 -1 6694
6696 0 487485.2 235389.92 53240 -1 6695
6697 0 487721.9 235457.5 53320 -1 6696
6698 0 488111.47 235664.25 53280 -1 6697
6699 0 488364.56 235827.84 53200 -1 6698
6700 0 488842.06 236041.88 53160 -1 6699
6701 0 489197.66 236303.47 53120 -1 6700
6702 0 489340.12 236420.19 53160 -1 6701
6703 0 489389.25 236482.88 53240 -1 6702
6704 0 489730.25 236226.45 52920 -1 6701
6705 0 489648.03 236299.12 52880 -1 6704
6706 0 489505.66 236377.86 52680 -1 6705
6707 0 489478.25 236384.5 52640 -1 6706
6708 0 489394.84 236403.81 52520 -1 6707
6709 0 489355.44 236425.1 52480 -1 6708
6710 0 489380.62 236647.8 52600 -1 6707
6711 0 490223.44 236156.12 52960 -1 6704
6712 0 490512.06 236166.4 52880 -1 6711
6713 0 490757.88 236203.03 52800 -1 6712
6714 0 490865.56 236223.34 52720 -1 6713
6715 0 491069.94 236278.22 52600 -1 6714
6716 0 491201 236289 52560 -1 6715
6717 0 491332.2 236299.84 52520 -1 6716
6718 0 491453.78 236311.28 52320 -1 6717
6719 0 491599.8 236378.47 52160 -1 6718
6720 0 492184.06 236283.38 52000 -1 6719
6721 0 492531.47 236143.6 51960 -1 6720
6722 0 493073.22 236018.06 52000 -1 6721
6723 0 493459.47 236001.94 52040 -1 6722
6724 0 493737.75 235996.2 51960 -1 6723
6725 0 494046.5 235952.2 52000 -1 6724
6726 0 494337.25 235977.66 51960 -1 6725
6727 0 494536.84 236004.86 51920 -1 6726
6728 0 494732.12 235996.78 51840 -1 6727
6729 0 494989.22 235986.4 51800 -1 6728
6730 0 495048.5 236020.38 51760 -1 6729
6731 0 495138.66 236049.16 51640 -1 6730
6732 0 495423.78 236050.98 51480 -1 6731
6733 0 495556.47 236095.78 51280 -1 6732
6734 0 495717.66 236112.19 51120 -1 6733
6735 0 495916.53 236184.31 50960 -1 6734
6736 0 496078.38 236261.56 50880 -1 6735
6737 0 495860.75 236255.36 50840 -1 6736
6738 0 495911.6 236305.38 50800 -1 6737
6739 0 495874.44 236164 50760 -1 6738
6740 0 495879.56 236114.28 50680 -1 6739
6741 0 496001.94 236041.67 50520 -1 6740
6742 0 496073 236032.12 50400 -1 6741
6743 0 496244.9 236117.78 50320 -1 6742
6744 0 496222.2 236230.36 50200 -1 6743
6745 0 496177.06 236389.31 50160 -1 6744
6746 0 496182.38 236465.25 50120 -1 6745
6747 0 496283.97 236577.6 50040 -1 6746
6748 0 496553.4 236586.66 49960 -1 6747
6749 0 496990.47 236541 49920 -1 6748
6750 0 497357.1 236716.62 49840 -1 6749
6751 0 497672.66 236968.97 49800 -1 6750
6752 0 497931 237218.33 49720 -1 6751
6753 0 497853.75 237164.25 49680 -1 6752
6754 0 497772.25 237040.81 49480 -1 6753
6755 0 497294.7 236686.1 49400 -1 6754
6756 0 496891.6 236602.34 49360 -1 6755
6757 0 497812.9 237026.56 49440 -1 6754
6758 0 498003.66 237008.62 49280 -1 6757
6759 0 498138.38 236948.94 49080 -1 6758
6760 0 498299.84 236707.56 48960 -1 6759
6761 0 498059.97 237342.73 49680 -1 6752
6762 0 498084.22 237421.64 49840 -1 6761
6763 0 498151 237534.5 49920 -1 6762
6764 0 498218.4 237647.36 50000 -1 6763
6765 0 498236.38 237937.66 49960 -1 6764
6766 0 498291.3 238299.08 49920 -1 6765
6767 0 498186.44 238763.28 49960 -1 6766
6768 0 498218.94 238878.95 50040 -1 6767
6769 0 498339.2 238921.16 50120 -1 6768
6770 0 498561.28 239044.88 50200 -1 6769
6771 0 498537.75 239528.42 50240 -1 6770
6772 0 498563.53 239886.03 50200 -1 6771
6773 0 498530.4 240305.62 50080 -1 6772
6774 0 498615.62 240685.66 50000 -1 6773
6775 0 498700.4 240679.56 50160 -1 6774
6776 0 498691.88 240670.77 50360 -1 6775
6777 0 498653.38 240876.28 50400 -1 6776
6778 0 498626.5 241223.69 50440 -1 6777
6779 0 498732.3 241679.97 50400 -1 6778
6780 0 498891.3 242164.44 50360 -1 6779
6781 0 498973.8 242565.44 50440 -1 6780
6782 0 498969.28 242735.39 50560 -1 6781
6783 0 498927.75 243156.6 50680 -1 6782
6784 0 499114.2 243401.53 50720 -1 6783
6785 0 499215.94 243471.02 50760 -1 6784
6786 0 499184.03 243688.56 50840 -1 6785
6787 0 499373.4 243573.22 50880 -1 6786
6788 0 499424.28 243864.16 50960 -1 6787
6789 0 499389.88 243770.6 51000 -1 6788
6790 0 498625.25 237373.27 49880 -1 6763
6791 0 498772.5 237416.11 49840 -1 6790
6792 0 498880.25 237456.25 49800 -1 6791
6793 0 494996.53 235900.4 51840 -1 6729
6794 0 494941.22 235825 51920 -1 6793
6795 0 494839.1 235784.27 52000 -1 6794
6796 0 494733.4 235733.16 52120 -1 6795
6797 0 494720.6 235669.16 52160 -1 6796
6798 0 491032.3 236316.3 52520 -1 6716
6799 0 490979.25 236380.4 52440 -1 6798
6800 0 488998.72 236497.14 53160 -1 6701
6801 0 488962.38 236545.38 53200 -1 6800
6802 0 489354.5 232937.02 49040 -1 6661
6803 0 489624.7 232898.75 49080 -1 6802
6804 0 489698.84 232822.56 49040 -1 6803
6805 0 481114 228239 43760 -1 6491
6806 0 481426 227959 43560 -1 6805
6807 0 481570 227719 43440 -1 6806
6808 0 481682 227487 43320 -1 6807
6809 0 481798 227379 43240 -1 6808
6810 0 481958 227251 43120 -1 6809
6811 0 482068 227141 43040 -1 6810
6812 0 482152 226981 42880 -1 6811
6813 0 482284 226865 42680 -1 6812
6814 0 482326 226575 42560 -1 6813
6815 0 482372 226593 42440 -1 6814
6816 0 482404 226581 42240 -1 6815
6817 0 482548 226541 42040 -1 6816
6818 0 483274 226827 42000 -1 6817
6819 0 483753.34 226859.38 41880 -1 6818
6820 0 483806.25 226872.92 41840 -1 6819
6821 0 483985.44 226816.4 41800 -1 6820
6822 0 484218.44 226772.44 41720 -1 6821
6823 0 484615.62 226700.56 41640 -1 6822
6824 0 484712.62 226614.53 41600 -1 6823
6825 0 484767.5 226494 41560 -1 6824
6826 0 484821.94 226373.03 41520 -1 6825
6827 0 484808.6 226040.4 41480 -1 6826
6828 0 484693.9 225803.53 41440 -1 6827
6829 0 484794.88 225423.16 41480 -1 6828
6830 0 484816.53 225052.77 41440 -1 6829
6831 0 484879.3 224645.69 41360 -1 6830
6832 0 484880.6 224488.12 41200 -1 6831
6833 0 484844.75 224302.62 41120 -1 6832
6834 0 484888.2 224180.1 41000 -1 6833
6835 0 484977.8 223911.75 40880 -1 6834
6836 0 485060.2 223616.56 40840 -1 6835
6837 0 485181.38 223249.34 40720 -1 6836
6838 0 485306.34 223100.03 40640 -1 6837
6839 0 485813.78 222884.84 40400 -1 6838
6840 0 485848.3 222802.9 40200 -1 6839
6841 0 485871.8 222706.97 40000 -1 6840
6842 0 484814.12 226565.16 41520 -1 6825
6843 0 485271.22 226727.52 41560 -1 6842
6844 0 485508.16 226808.22 41600 -1 6843
6845 0 485649.7 226889.97 41560 -1 6844
6846 0 485763.88 226901.44 41480 -1 6845
6847 0 486358.28 226936.47 41320 -1 6846
6848 0 486501.75 226938.69 41240 -1 6847
6849 0 486707.03 226766.56 41120 -1 6848
6850 0 486798.03 226709.8 41040 -1 6849
6851 0 487151.6 227000.22 41000 -1 6850
6852 0 487242.66 227136.81 40960 -1 6851
6853 0 487335.3 227176.86 40840 -1 6852
6854 0 487541.62 227284.78 40680 -1 6853
6855 0 487978.62 227311.88 40520 -1 6854
6856 0 488481.8 227271.8 40400 -1 6855
6857 0 488936.38 227156.89 40360 -1 6856
6858 0 489140.66 227184.6 40240 -1 6857
6859 0 489450.2 227091.9 40160 -1 6858
6860 0 489498.94 226914.11 40040 -1 6859
6861 0 489585.1 226799.75 39960 -1 6860
6862 0 489743.44 226787.2 39800 -1 6861
6863 0 489942.03 226641.98 39640 -1 6862
6864 0 490307.62 226428.44 39400 -1 6863
6865 0 490518.3 226354.97 39440 -1 6864
6866 0 490691.47 226291.42 39560 -1 6865
6867 0 490989.62 226118.19 39680 -1 6866
6868 0 491165.28 226136.53 39760 -1 6867
6869 0 491376.3 226086.53 39880 -1 6868
6870 0 491609.06 225876.44 40000 -1 6869
6871 0 491829.47 225669.84 40040 -1 6870
6872 0 491967.1 225554.6 40080 -1 6871
6873 0 492080.7 225552.25 40200 -1 6872
6874 0 492230.8 225295.05 40360 -1 6873
6875 0 492437.56 225219.78 40480 -1 6874
6876 0 492556.25 225225.1 40640 -1 6875
6877 0 492783.8 225254.4 40840 -1 6876
6878 0 493138.1 225351.22 40880 -1 6877
6879 0 493397.25 225317.94 41000 -1 6878
6880 0 493700.34 225170.3 41200 -1 6879
6881 0 493952.5 225001.97 41400 -1 6880
6882 0 494227.12 224812.97 41560 -1 6881
6883 0 494279.9 224857.62 41640 -1 6882
6884 0 494383.34 224887.75 41800 -1 6883
6885 0 494576.16 224874.1 41920 -1 6884
6886 0 494889 224866.12 42080 -1 6885
6887 0 495027.38 224862.53 42280 -1 6886
6888 0 495114.03 224874.66 42400 -1 6887
6889 0 495134.5 224984.38 42600 -1 6888
6890 0 495193.25 225065.75 42720 -1 6889
6891 0 495396.12 225172.56 42720 -1 6890
6892 0 495213.12 225092.84 42760 -1 6890
6893 0 495335.06 225125.23 42880 -1 6892
6894 0 495297.1 225147.48 42920 -1 6893
6895 0 495295.53 225223.34 43080 -1 6894
6896 0 495347.9 225289.88 43240 -1 6895
6897 0 495426.66 225414.05 43320 -1 6896
6898 0 495588.34 225370.34 43520 -1 6897
6899 0 495636.62 225385.39 43720 -1 6898
6900 0 495577.34 225344.28 43920 -1 6899
6901 0 495756.16 225216.1 44120 -1 6900
6902 0 495910.44 225208.97 44240 -1 6901
6903 0 495947.06 225212.89 44400 -1 6902
6904 0 496050.88 225070.67 44600 -1 6903
6905 0 496222.5 225027.9 44800 -1 6904
6906 0 496281.66 225032.2 44960 -1 6905
6907 0 496327.75 224971.97 45120 -1 6906
6908 0 496373.62 225070.19 45320 -1 6907
6909 0 496498.06 225064.06 45520 -1 6908
6910 0 496520.03 225101.22 45720 -1 6909
6911 0 496708.5 225118.31 45880 -1 6910
6912 0 496853.12 225141.53 46040 -1 6911
6913 0 496886.53 225047.75 46240 -1 6912
6914 0 497027.38 224975.03 46440 -1 6913
6915 0 497115.4 225147.16 46520 -1 6914
6916 0 497141.6 225123.03 46560 -1 6915
6917 0 497353.5 224989.03 46680 -1 6916
6918 0 497463.38 224899.4 46720 -1 6917
6919 0 497709.97 224725.88 46640 -1 6918
6920 0 497843.8 224661.34 46520 -1 6919
6921 0 497852.4 224531.31 46440 -1 6920
6922 0 497917.44 224550.53 46360 -1 6921
6923 0 497898.22 224513.53 46320 -1 6922
6924 0 497762 224423.28 46200 -1 6923
6925 0 497709.06 224411.02 46080 -1 6924
6926 0 497421.8 224323.4 45880 -1 6925
6927 0 498090.88 224578.56 46280 -1 6922
6928 0 498547.2 224551.64 46320 -1 6927
6929 0 498779.22 224639.58 46360 -1 6928
6930 0 498828.12 224650.98 46440 -1 6929
6931 0 499044.6 224856.69 46520 -1 6930
6932 0 499283.06 225019.72 46600 -1 6931
6933 0 499515.5 225125.34 46720 -1 6932
6934 0 499659.7 225163.67 46800 -1 6933
6935 0 499748.66 225158.38 46880 -1 6934
6936 0 499789.88 225000.38 46920 -1 6935
6937 0 499797.12 224937.2 46960 -1 6936
6938 0 499933.06 224856.88 47040 -1 6937
6939 0 500243.28 224765.88 47120 -1 6938
6940 0 500388 224665.53 47200 -1 6939
6941 0 500507.97 224741.75 47320 -1 6940
6942 0 500945.7 224917.23 47440 -1 6941
6943 0 501418.62 225129.1 47480 -1 6942
6944 0 501700.78 225279.89 47600 -1 6943
6945 0 501681.22 225425.81 47680 -1 6944
6946 0 501556.88 225329.72 47720 -1 6945
6947 0 501625.28 225188.22 47960 -1 6946
6948 0 501811.06 225341.94 48120 -1 6947
6949 0 502029 225338.67 48160 -1 6948
6950 0 502034.25 225388.03 48200 -1 6949
6951 0 502043.7 225503.36 48360 -1 6950
6952 0 501975.75 225507.56 48520 -1 6951
6953 0 501987.12 225538.16 48600 -1 6952
6954 0 502464.56 225332.38 48240 -1 6949
6955 0 503071.75 225275.56 48320 -1 6954
6956 0 503257.8 225233.81 48360 -1 6955
6957 0 503525 225278.9 48440 -1 6956
6958 0 503874.94 225285.34 48520 -1 6957
6959 0 504171.16 225359.45 48640 -1 6958
6960 0 504360.97 225310.06 48720 -1 6959
6961 0 504376.06 225332.81 48800 -1 6960
6962 0 504446.47 225371.75 48920 -1 6961
6963 0 504576.72 225365.06 48960 -1 6962
6964 0 504656.9 225422.77 49040 -1 6963
6965 0 504760.88 225467.19 49120 -1 6964
6966 0 504790.75 225435.02 49160 -1 6965
6967 0 504803.2 225373.23 49200 -1 6966
6968 0 504791.66 225348.25 49280 -1 6967
6969 0 504772.5 225387.16 49320 -1 6968
6970 0 504750.66 225462.52 49440 -1 6969
6971 0 504752.5 225493.75 49560 -1 6970
6972 0 504752.88 225504.31 49600 -1 6971
6973 0 504818.88 225566.66 49720 -1 6972
6974 0 504790.62 225664.69 49800 -1 6973
6975 0 504845.3 225719.12 49920 -1 6974
6976 0 504845.47 225776.75 50080 -1 6975
6977 0 504865.75 225764.5 50120 -1 6976
6978 0 504918.16 225482.8 50160 -1 6977
6979 0 505050.16 225332.1 50120 -1 6978
6980 0 504927.78 225726.86 50240 -1 6977
6981 0 504977.5 225639.28 50280 -1 6980
6982 0 505013.72 225558.4 50320 -1 6981
6983 0 505067.47 225458.4 50360 -1 6982
6984 0 505147.97 225385.89 50400 -1 6983
6985 0 505239.88 225465.45 50440 -1 6984
6986 0 505276.44 225588.33 50480 -1 6985
6987 0 505332.9 225749.47 50520 -1 6986
6988 0 505504.06 225858.06 50560 -1 6987
6989 0 505759.16 226004.8 50680 -1 6988
6990 0 505877.78 226185.34 50760 -1 6989
6991 0 505898.5 226346.22 50800 -1 6990
6992 0 505915.44 226398.72 50840 -1 6991
6993 0 506096.28 226412.36 50880 -1 6992
6994 0 506149.38 226381.6 50920 -1 6993
6995 0 506232.06 226397.69 51000 -1 6994
6996 0 506374.34 226370.75 51080 -1 6995
6997 0 506291.78 226323.72 51160 -1 6996
6998 0 506242.25 226240.4 51280 -1 6997
6999 0 506310.8 226241.28 51520 -1 6998
7000 0 506434.5 226337.12 51680 -1 6999
7001 0 506522 226331.9 51840 -1 7000
7002 0 506489.25 226296.72 51880 -1 7001
7003 0 506390.78 226288.16 52000 -1 7002
7004 0 506333.06 226268.6 52040 -1 7003
7005 0 506638.5 226425.62 51920 -1 7001
7006 0 506838 226574.94 51960 -1 7005
7007 0 506880 226601.33 52000 -1 7006
7008 0 506964.12 226653.78 52080 -1 7007
7009 0 507005.9 226600.97 52280 -1 7008
7010 0 507049.6 226606.06 52320 -1 7009
7011 0 507009.5 226856.34 52600 -1 7010
7012 0 506990.5 226959 52640 -1 7011
7013 0 506970.7 227061.88 52680 -1 7012
7014 0 506761.7 227629.39 52800 -1 7013
7015 0 506677.66 227795.12 53000 -1 7014
7016 0 506600.7 227744.56 53160 -1 7015
7017 0 506652.5 227710.5 53360 -1 7016
7018 0 506665.5 227781 53400 -1 7017
7019 0 506459.7 227896.56 53440 -1 7018
7020 0 506546.9 227904.34 53480 -1 7019
7021 0 506534.12 227979.53 53520 -1 7020
7022 0 506528.2 228025 53560 -1 7021
7023 0 506487.47 228076.39 53640 -1 7022
7024 0 506499.16 228137.78 53720 -1 7023
7025 0 506411.2 228269.84 53840 -1 7024
7026 0 506466.9 228388.12 54000 -1 7025
7027 0 506467.72 228447 54040 -1 7026
7028 0 506498.5 228457.53 54120 -1 7027
7029 0 506496.44 228495.19 54240 -1 7028
7030 0 506487.34 228514.22 54400 -1 7029
7031 0 506439.75 228603.22 54560 -1 7030
7032 0 506517.47 228663.97 54720 -1 7031
7033 0 506640.9 228742.94 54920 -1 7032
7034 0 506724.1 228855.28 55040 -1 7033
7035 0 506760.8 228925.17 55240 -1 7034
7036 0 506761.2 228994.56 55440 -1 7035
7037 0 506625.4 229030.98 55600 -1 7036
7038 0 506511.47 229068.7 55800 -1 7037
7039 0 506639.62 229163.72 55920 -1 7038
7040 0 506724.88 229189.27 56120 -1 7039
7041 0 506741.28 229191.81 56320 -1 7040
7042 0 506764.44 229404.12 56360 -1 7041
7043 0 506653.72 229448.25 56520 -1 7042
7044 0 506558.2 229537.77 56720 -1 7043
7045 0 506650.75 229709.4 56920 -1 7044
7046 0 506715.7 229816.28 57080 -1 7045
7047 0 506701.94 229823.84 57280 -1 7046
7048 0 506623.2 229908.3 57480 -1 7047
7049 0 506557.3 229959.56 57640 -1 7048
7050 0 506466.7 229946.7 57760 -1 7049
7051 0 506383.22 229822.75 57880 -1 7050
7052 0 506313.16 229705.95 58120 -1 7051
7053 0 506281.38 229596.4 58320 -1 7052
7054 0 506251.22 229607.9 58560 -1 7053
7055 0 506128.34 229588.25 58840 -1 7054
7056 0 506173.16 229829.9 59080 -1 7055
7057 0 506168.12 229837.97 59320 -1 7056
7058 0 506210.03 229868.17 59440 -1 7057
7059 0 506186.4 229850 59520 -1 7058
7060 0 506259.78 229726.31 59720 -1 7059
7061 0 506360.72 229833.05 59920 -1 7060
7062 0 506285.78 229891.5 59960 -1 7061
7063 0 505937.75 230080.56 59960 -1 7062
7064 0 506314.4 229847.95 60000 -1 7062
7065 0 506319.56 229858.84 60040 -1 7064
7066 0 506420.2 229854.06 60080 -1 7065
7067 0 506430.66 229887.19 60120 -1 7066
7068 0 506510.25 229812.42 60280 -1 7067
7069 0 506500.7 229792.81 60480 -1 7068
7070 0 506491.06 229755.94 60680 -1 7069
7071 0 506588.88 229575.5 60880 -1 7070
7072 0 506586.2 229394.88 61000 -1 7071
7073 0 506570 229354.8 61160 -1 7072
7074 0 506584.88 229300.53 61360 -1 7073
7075 0 506796.9 229096.94 61480 -1 7074
7076 0 506983.22 228974.72 61640 -1 7075
7077 0 507044.28 228879.72 61800 -1 7076
7078 0 507249.97 228714.73 62000 -1 7077
7079 0 507502.03 228656.62 62120 -1 7078
7080 0 507830.25 228363.64 62280 -1 7079
7081 0 507965.25 228244.3 62440 -1 7080
7082 0 508090.56 228056.02 62520 -1 7081
7083 0 508264.8 227791.78 62560 -1 7082
7084 0 508547.12 227594.5 62640 -1 7083
7085 0 508578.88 227509.5 62720 -1 7084
7086 0 508507 227358 62760 -1 7085
7087 0 508422.8 227122.5 62720 -1 7086
7088 0 508408.06 227097.1 62640 -1 7087
7089 0 508413.78 227033.5 62560 -1 7088
7090 0 508435.25 227206.22 62800 -1 7086
7091 0 508394.28 226840.47 62840 -1 7090
7092 0 508467.8 226507.88 62920 -1 7091
7093 0 508401.2 226171.66 62880 -1 7092
7094 0 508409.44 226055.62 62800 -1 7093
7095 0 508414.62 226051.6 62680 -1 7094
7096 0 508567.44 226436.2 62960 -1 7092
7097 0 508726.7 226338.98 63160 -1 7096
7098 0 508990.97 226082.05 63040 -1 7097
7099 0 509079.16 225892.97 63080 -1 7098
7100 0 509207.25 225798.78 63000 -1 7099
7101 0 509339.44 225658.22 62960 -1 7100
7102 0 509656.97 225636.66 62840 -1 7101
7103 0 509699.28 225582.05 62760 -1 7102
7104 0 509906.03 225582 62680 -1 7103
7105 0 510044.44 225573.22 62640 -1 7104
7106 0 510156.25 225393.16 62560 -1 7105
7107 0 510260.97 225380.31 62480 -1 7106
7108 0 510216.7 225257.19 62280 -1 7107
7109 0 510392.12 225257.22 62120 -1 7108
7110 0 510460.6 225089.4 61960 -1 7109
7111 0 510384.7 225033.2 61840 -1 7110
7112 0 510482.8 224911.03 61760 -1 7111
7113 0 510522.62 224824.69 61600 -1 7112
7114 0 510615.62 224696.42 61400 -1 7113
7115 0 510610.44 224651.97 61240 -1 7114
7116 0 510730 224544.77 61040 -1 7115
7117 0 510749.12 224546.95 60840 -1 7116
7118 0 510674.62 224505.12 60680 -1 7117
7119 0 510694.5 224388.16 60520 -1 7118
7120 0 510770.06 224298 60400 -1 7119
7121 0 510814.12 224074.77 60360 -1 7120
7122 0 510880.75 223993.72 60320 -1 7121
7123 0 510899.78 223920.28 60240 -1 7122
7124 0 510863.84 223837.4 60080 -1 7123
7125 0 510747.56 223851.78 60000 -1 7124
7126 0 510714.44 223776.22 59920 -1 7125
7127 0 510836.53 223702.17 59800 -1 7126
7128 0 510996.38 223586.97 59680 -1 7127
7129 0 511111 223389.81 59560 -1 7128
7130 0 511238.94 223148.88 59480 -1 7129
7131 0 511411.12 223072.75 59520 -1 7130
7132 0 511530.9 222997.56 59560 -1 7131
7133 0 511544.1 222972.73 59600 -1 7132
7134 0 511082.56 223146.12 59280 -1 7130
7135 0 511240.66 222838.6 59240 -1 7134
7136 0 511293.75 222780.72 59160 -1 7135
7137 0 511176.1 222752.6 59080 -1 7136
7138 0 511231.1 222708.8 58960 -1 7137
7139 0 511179.3 222593.48 58800 -1 7138
7140 0 511229.34 222436.1 58640 -1 7139
7141 0 511316.97 222331.23 58480 -1 7140
7142 0 511433.94 222232.5 58320 -1 7141
7143 0 511655.06 222100.16 58120 -1 7142
7144 0 512049.94 221939.52 58040 -1 7143
7145 0 512099.94 221928.31 57880 -1 7144
7146 0 512226.3 221736.5 57840 -1 7145
7147 0 512335 221416.47 57840 -1 7146
7148 0 512407.25 221328.72 57760 -1 7147
7149 0 512683.03 220976.97 57600 -1 7148
7150 0 512765.06 220906.6 57520 -1 7149
7151 0 513012.2 220722.25 57440 -1 7150
7152 0 513080.62 220541.11 57320 -1 7151
7153 0 508515.66 226467.08 63200 -1 7097
7154 0 508434.94 226537.66 63320 -1 7153
7155 0 508429.66 226494.66 63560 -1 7154
7156 0 508320.34 226537.33 63640 -1 7155
7157 0 508511.25 226559.14 63680 -1 7156
7158 0 508980.5 226570.66 63880 -1 7157
7159 0 508101.03 226621.95 63800 -1 7156
7160 0 507700.3 226731.4 63880 -1 7159
7161 0 507015.44 226789.4 52680 -1 7012
7162 0 507017.97 226759.44 52920 -1 7161
7163 0 507046.66 226784.64 53000 -1 7162
7164 0 506879.3 227231.97 52520 -1 7011
7165 0 506564.78 227381.67 52280 -1 7164
7166 0 507024.25 226656.38 51960 -1 7007
7167 0 507275.38 226617.56 51760 -1 7166
7168 0 504810.06 225402.55 49520 -1 6971
7169 0 504965.8 225318.62 49440 -1 7168
7170 0 505018.16 225236.4 49320 -1 7169
7171 0 504794.28 225155.14 49120 -1 6968
7172 0 501552.88 225342.77 48160 -1 6948
7173 0 501218.1 225238.22 48240 -1 7172
7174 0 500595 225278.64 48280 -1 7173
7175 0 500584.28 225307.62 48360 -1 7174
7176 0 501201.38 225300.6 48280 -1 7173
7177 0 501269.6 225400.14 48480 -1 7176
7178 0 501507.44 225265.9 48560 -1 7177
7179 0 501842.03 225804.38 48160 -1 6948
7180 0 501799.12 225920.19 48080 -1 7179
7181 0 501778.8 226092.12 47920 -1 7180
7182 0 501871.38 226224.23 47840 -1 7181
7183 0 501592.62 225238.03 47440 -1 6943
7184 0 501837.72 225388.3 47320 -1 7183
7185 0 501842.03 225445.45 47240 -1 7184
7186 0 501798.53 225491.72 47160 -1 7185
7187 0 501751.1 225540.03 47080 -1 7186
7188 0 501716.4 225600.98 47000 -1 7187
7189 0 494231.94 224767.22 41520 -1 6882
7190 0 494292.12 224691.16 41480 -1 7189
7191 0 494320.75 224674.4 41440 -1 7190
7192 0 486773.34 226626 41000 -1 6850
7193 0 482382 226563 41960 -1 6817
7194 0 482278 226535 41840 -1 7193
7195 0 482086 226455 41760 -1 7194
7196 0 482078 226415 41640 -1 7195
7197 0 482134 226391 41520 -1 7196
7198 0 482134 226391 41360 -1 7197
7199 0 482134 226367 41120 -1 7198
7200 0 481840 226125 41040 -1 7199
7201 0 481764 225949 40920 -1 7200
7202 0 481665.66 225879 40840 -1 7201
7203 0 481596.34 225812.1 40720 -1 7202
7204 0 481480.56 225771.86 40680 -1 7203
7205 0 481485.47 225773.62 40560 -1 7204
7206 0 481402.4 225696.22 40400 -1 7205
7207 0 481379.72 225613.44 40280 -1 7206
7208 0 481312.94 225463.88 40120 -1 7207
7209 0 481268 225323.27 39920 -1 7208
7210 0 481159.25 225214.72 39720 -1 7209
7211 0 481043.28 225230.22 39480 -1 7210
7212 0 480822.78 225188.61 39240 -1 7211
7213 0 480720.9 225185.64 39040 -1 7212
7214 0 480687.28 225102.66 38920 -1 7213
7215 0 480693.16 225032.1 38880 -1 7214
7216 0 480663.2 225005.16 38800 -1 7215
7217 0 480627.1 224986.78 38680 -1 7216
7218 0 480589.94 224932.89 38560 -1 7217
7219 0 480571.3 224868.88 38400 -1 7218
7220 0 480524.94 224840.19 38240 -1 7219
7221 0 480441.53 224778.36 38120 -1 7220
7222 0 480469.94 224738.36 37920 -1 7221
7223 0 480620.88 224754.53 37800 -1 7222
7224 0 480638.3 224680.17 37640 -1 7223
7225 0 480621.9 224637.81 37440 -1 7224
7226 0 480931.94 224741.25 37280 -1 7225
7227 0 481159.34 224886.31 37200 -1 7226
7228 0 481402.06 225011.97 37080 -1 7227
7229 0 481424.3 225034.9 37040 -1 7228
7230 0 481446.5 224978.94 37000 -1 7229
7231 0 482173.4 225832.75 36960 -1 7230
7232 0 481548.78 225178.81 36920 -1 7231
7233 0 481536.44 225063.84 36840 -1 7232
7234 0 481408.75 224994.55 36760 -1 7233
7235 0 481306.72 224925.5 36680 -1 7234
7236 0 481204.84 224851 36600 -1 7235
7237 0 480937.38 224637.81 36480 -1 7236
7238 0 480855.75 224564.16 36360 -1 7237
7239 0 480901.94 224428.28 36280 -1 7238
7240 0 480928.62 224394.12 36160 -1 7239
7241 0 480902.7 224281.22 36000 -1 7240
7242 0 480759.2 224334.12 35800 -1 7241
7243 0 480686.2 224316.34 35680 -1 7242
7244 0 480630.12 224300.55 35560 -1 7243
7245 0 480650.56 224264 35320 -1 7244
7246 0 480729.2 224413 35120 -1 7245
7247 0 480696.56 224423.97 34960 -1 7246
7248 0 480567.1 224447.81 34760 -1 7247
7249 0 480496.56 224366.75 34600 -1 7248
7250 0 480399.62 224205.77 34400 -1 7249
7251 0 480249.8 224110.95 34240 -1 7250
7252 0 480107.3 224121.03 34120 -1 7251
7253 0 480082.97 224067.56 33960 -1 7252
7254 0 480017.8 224040.6 33800 -1 7253
7255 0 480006.94 223986.06 33640 -1 7254
7256 0 479948.12 223806.56 33520 -1 7255
7257 0 479931.66 223703.67 33480 -1 7256
7258 0 479899.44 223496.7 33400 -1 7257
7259 0 479839.06 223105.75 33360 -1 7258
7260 0 479758.9 222885.78 33280 -1 7259
7261 0 479718.16 222765.11 33120 -1 7260
7262 0 479788.4 222537.8 32960 -1 7261
7263 0 479806.47 222480.88 32920 -1 7262
7264 0 479962.6 222248.52 32800 -1 7263
7265 0 479939.84 221850.25 32560 -1 7264
7266 0 479925.3 221734.62 32520 -1 7265
7267 0 480014.62 221651.5 32440 -1 7266
7268 0 480070.38 221470.25 32360 -1 7267
7269 0 480120.78 221338.03 32280 -1 7268
7270 0 480145.72 221181.42 32160 -1 7269
7271 0 480204.28 221044.06 32080 -1 7270
7272 0 480233.7 220855.38 31960 -1 7271
7273 0 480257.53 220667.16 31880 -1 7272
7274 0 480130.03 220459.81 31760 -1 7273
7275 0 480052.1 220222.89 31680 -1 7274
7276 0 480111.47 219802.6 31640 -1 7275
7277 0 480026.56 219778.97 31600 -1 7276
7278 0 480031.22 219883.33 31560 -1 7277
7279 0 480144.28 219957.36 31520 -1 7278
7280 0 480507.12 219930.53 31480 -1 7279
7281 0 479918.75 219564.05 31560 -1 7277
7282 0 479919.03 219496.28 31600 -1 7281
7283 0 480015.97 219329.83 31640 -1 7282
7284 0 479847.38 219222.53 31680 -1 7283
7285 0 479786.94 218979.38 31720 -1 7284
7286 0 479608.75 218654.66 31760 -1 7285
7287 0 479316.3 218550.66 31840 -1 7286
7288 0 478927.75 218488.84 31880 -1 7287
7289 0 478419.22 218454.6 31920 -1 7288
7290 0 477625.8 218427.72 31800 -1 7289
7291 0 476905.66 218340.47 31720 -1 7290
7292 0 476679.2 218373.66 31680 -1 7291
7293 0 476565.78 218067.19 31640 -1 7292
7294 0 476499 218271.34 31600 -1 7293
7295 0 476301.66 218246.75 31520 -1 7294
7296 0 475981.72 218092.19 31360 -1 7295
7297 0 475831.38 218105.31 31320 -1 7296
7298 0 475614.2 218041.31 31280 -1 7297
7299 0 475295.56 217977.12 31280 -1 7298
7300 0 474823.22 218049.2 31320 -1 7299
7301 0 474269.62 218163.58 31360 -1 7300
7302 0 473902.6 218192.62 31240 -1 7301
7303 0 473610.2 218000.86 31160 -1 7302
7304 0 473178.94 217826.16 31080 -1 7303
7305 0 472884.06 217764.38 31040 -1 7304
7306 0 472749.75 217718.11 31080 -1 7305
7307 0 472645.72 217578.36 31160 -1 7306
7308 0 472602.62 217344.95 31240 -1 7307
7309 0 472568.1 216947.33 31280 -1 7308
7310 0 472593.38 216734.88 31400 -1 7309
7311 0 472639.8 216525.44 31480 -1 7310
7312 0 472729.97 216512.1 31600 -1 7311
7313 0 472913.06 216470.05 31800 -1 7312
7314 0 472974.7 216184.62 31760 -1 7313
7315 0 473087.12 216167.6 31920 -1 7314
7316 0 473230.56 216136.47 32080 -1 7315
7317 0 473272.7 216030.31 32120 -1 7316
7318 0 473302.6 215867.25 32200 -1 7317
7319 0 473339.72 215612.11 32280 -1 7318
7320 0 473409.5 215353.14 32440 -1 7319
7321 0 473665.5 215299.03 32600 -1 7320
7322 0 473712.2 215185.03 32800 -1 7321
7323 0 473598.06 214999.31 32920 -1 7322
7324 0 473594.97 214932.6 32960 -1 7323
7325 0 473583.7 214879.44 33040 -1 7324
7326 0 473533.6 214757.61 33160 -1 7325
7327 0 473521.03 214667.97 33240 -1 7326
7328 0 473430.03 214580.22 33320 -1 7327
7329 0 473500.66 214566.84 33440 -1 7328
7330 0 473453.06 214535.34 33560 -1 7329
7331 0 473377.66 214511.67 33640 -1 7330
7332 0 473340.38 214499.89 33680 -1 7331
7333 0 473231.44 214478.47 33760 -1 7332
7334 0 473194.8 214469.47 33800 -1 7333
7335 0 473157.8 214503.75 33920 -1 7334
7336 0 473134.06 214536.97 34040 -1 7335
7337 0 473047.44 214509.94 34160 -1 7336
7338 0 473026.8 214471.08 34240 -1 7337
7339 0 472930.44 214518.95 34360 -1 7338
7340 0 472879 214526.5 34480 -1 7339
7341 0 472710.7 214588.69 34440 -1 7340
7342 0 472609.4 214632.34 34320 -1 7341
7343 0 472861.62 214528.72 34520 -1 7340
7344 0 472892 214423.42 34680 -1 7343
7345 0 472795.4 214393.8 34800 -1 7344
7346 0 472733.78 214293.75 35000 -1 7345
7347 0 472725.5 214270.83 35040 -1 7346
7348 0 472682.75 214155 35240 -1 7347
7349 0 472665.9 214064.4 35440 -1 7348
7350 0 472671.84 214059 35640 -1 7349
7351 0 472672.84 214057.92 35680 -1 7350
7352 0 472710.72 213968.19 35840 -1 7351
7353 0 472919.6 213736.28 35800 -1 7352
7354 0 473404.66 213537.4 35840 -1 7353
7355 0 473523.12 213522 35920 -1 7354
7356 0 472663.75 214053.97 35880 -1 7352
7357 0 472707.12 214230.94 36000 -1 7356
7358 0 472878.4 214321.6 36120 -1 7357
7359 0 473022.25 214385.88 36280 -1 7358
7360 0 473189.62 214797.44 36320 -1 7359
7361 0 473479.78 215274.28 36360 -1 7360
7362 0 473013.12 214311.47 36400 -1 7359
7363 0 473028.94 214093.6 36440 -1 7362
7364 0 473327.44 214027.67 36480 -1 7363
7365 0 473415.62 214012.1 36520 -1 7364
7366 0 472888.94 214403.75 36480 -1 7363
7367 0 472980.25 214040.9 36480 -1 7363
7368 0 473042.47 214065.34 36560 -1 7367
7369 0 473572.44 214452.77 33680 -1 7331
7370 0 474074.5 214316.78 33760 -1 7369
7371 0 474325.25 214247.16 33800 -1 7370
7372 0 474403.8 214209.47 33880 -1 7371
7373 0 474657.6 214211 34000 -1 7372
7374 0 474945.12 214167.14 34120 -1 7373
7375 0 474977.56 214310.4 34280 -1 7374
7376 0 475191.12 214329.97 34360 -1 7375
7377 0 475581.2 214552.61 34400 -1 7376
7378 0 475843.16 214766.44 34440 -1 7377
7379 0 476088.44 215041.25 34560 -1 7378
7380 0 476147.44 215180.66 34640 -1 7379
7381 0 475979.44 215584.9 34720 -1 7380
7382 0 475663.8 216092.25 34800 -1 7381
7383 0 475406.62 216446.53 34920 -1 7382
7384 0 475175.28 216552.11 34960 -1 7383
7385 0 475143.66 216642.06 35000 -1 7384
7386 0 475082.12 216872.66 35040 -1 7385
7387 0 475107.56 216917.1 35080 -1 7386
7388 0 475092.53 216943.69 35160 -1 7387
7389 0 475055.6 216874.22 35240 -1 7388
7390 0 474744.88 216885.64 35320 -1 7389
7391 0 474466.62 217105.06 35400 -1 7390
7392 0 474183.5 217211.4 35480 -1 7391
7393 0 474139.44 217318.12 35640 -1 7392
7394 0 474190.6 217205.66 35680 -1 7393
7395 0 474260.53 217046.47 35760 -1 7394
7396 0 474053.78 217550.5 35680 -1 7393
7397 0 475422.5 216556.42 34880 -1 7383
7398 0 475448.56 216630.61 34840 -1 7397
7399 0 472941.38 216083.34 31720 -1 7314
7400 0 472977.8 215740.81 31720 -1 7399
7401 0 479529 222651.4 32920 -1 7262
7402 0 479303.4 222823 32760 -1 7401
7403 0 479453.62 222897.25 32720 -1 7402
7404 0 479617.4 222943.77 32600 -1 7403
7405 0 479659.72 223003.06 32520 -1 7404
7406 0 479247.4 222866.36 32720 -1 7402
7407 0 479079.25 222944.27 32640 -1 7406
7408 0 479069 222958.1 32600 -1 7407
7409 0 479064.12 222990.56 32520 -1 7408
7410 0 479032.4 223057 32320 -1 7409
7411 0 478986.97 223042.92 32120 -1 7410
7412 0 478966 222999.92 31920 -1 7411
7413 0 478837.47 222934.89 31800 -1 7412
7414 0 478862.22 222763.53 31680 -1 7413
7415 0 478784.62 222720.84 31600 -1 7414
7416 0 478759.88 222677.53 31560 -1 7415
7417 0 478716.9 222644.94 31440 -1 7416
7418 0 478615.4 222700.16 31280 -1 7417
7419 0 478531.8 222695.6 31120 -1 7418
7420 0 478405.78 222666.94 31000 -1 7419
7421 0 478323.6 222645.6 30840 -1 7420
7422 0 478306.62 222684.4 30640 -1 7421
7423 0 478253.12 222784.78 30480 -1 7422
7424 0 478225.5 222876.44 30320 -1 7423
7425 0 478193.7 222903.84 30240 -1 7424
7426 0 478261.62 222786.48 30200 -1 7425
7427 0 478343.9 222726.16 30080 -1 7426
7428 0 478353.75 222690.86 29960 -1 7427
7429 0 478277 222661.02 29840 -1 7428
7430 0 478150.97 222582.81 29800 -1 7429
7431 0 478179.84 222520.28 29720 -1 7430
7432 0 478272.72 222422.1 29640 -1 7431
7433 0 478284.44 222364.81 29520 -1 7432
7434 0 478329.12 222309.56 29400 -1 7433
7435 0 478325.66 222184.53 29280 -1 7434
7436 0 478277.8 222084.62 29240 -1 7435
7437 0 478242.34 222073.33 29200 -1 7436
7438 0 478171.25 222050.28 29120 -1 7437
7439 0 478070.84 222055.6 29080 -1 7438
7440 0 478108.38 221904.44 28960 -1 7439
7441 0 478114.5 221809.31 28880 -1 7440
7442 0 478067.7 221657.75 28760 -1 7441
7443 0 478065.62 221495.61 28560 -1 7442
7444 0 477987.22 221182.69 28480 -1 7443
7445 0 477963 221131.25 28360 -1 7444
7446 0 477955.44 221114.34 28320 -1 7445
7447 0 477792.53 220941.58 28280 -1 7446
7448 0 477598.5 220601.1 28320 -1 7447
7449 0 477530.8 220514.97 28360 -1 7448
7450 0 477476.1 220526.61 28400 -1 7449
7451 0 477469.53 220528.89 28480 -1 7450
7452 0 477430.84 220244.16 28400 -1 7449
7453 0 477360.62 220097 28440 -1 7452
7454 0 477164.97 219933.16 28400 -1 7453
7455 0 477093.62 219630.17 28320 -1 7454
7456 0 477095.4 219467.72 28280 -1 7455
7457 0 477140.03 219287.77 28160 -1 7456
7458 0 477293.62 219149.16 28080 -1 7457
7459 0 477648.7 218973.83 28120 -1 7458
7460 0 477779.38 218909.11 28080 -1 7459
7461 0 477083.94 219267.62 28120 -1 7457
7462 0 477032.8 219329.22 27960 -1 7461
7463 0 476966.1 219394.84 27880 -1 7462
7464 0 478158.88 221063.47 28320 -1 7445
7465 0 478315.75 220996.2 28360 -1 7464
7466 0 478509.8 222076.36 29240 -1 7437
7467 0 478002.5 223124.94 30160 -1 7425
7468 0 479957.5 223742.27 33440 -1 7257
7469 0 479991.12 223832.4 33320 -1 7468
7470 0 479927.25 223887.11 33240 -1 7469
7471 0 479800.75 223903.6 33080 -1 7470
7472 0 479736.34 223881.08 33040 -1 7471
7473 0 479676.5 223898.03 32920 -1 7472
7474 0 479662.88 223922.83 32720 -1 7473
7475 0 479564.12 223843.47 32560 -1 7474
7476 0 479575.06 223829.4 32360 -1 7475
7477 0 479494.25 223833.5 32320 -1 7476
7478 0 479252.2 223847.28 32200 -1 7477
7479 0 479119.53 223839.88 32160 -1 7478
7480 0 479028.25 223781.11 32040 -1 7479
7481 0 478930.5 223650.67 31880 -1 7480
7482 0 478423 223566.23 31800 -1 7481
7483 0 478180.84 223618.2 31840 -1 7482
7484 0 478137.34 223595.72 31920 -1 7483
7485 0 478153.28 223510.58 31760 -1 7482
7486 0 477979.88 223450.25 31720 -1 7485
7487 0 477946.8 223426.88 31680 -1 7486
7488 0 477746.44 223184.5 31600 -1 7487
7489 0 477596.8 222890.34 31520 -1 7488
7490 0 477551.3 222799.73 31440 -1 7489
7491 0 477323.28 222657.25 31360 -1 7490
7492 0 477169.3 222444.55 31400 -1 7491
7493 0 477081.34 222226.19 31440 -1 7492
7494 0 476930.62 222063.25 31360 -1 7493
7495 0 476626.5 221806.97 31320 -1 7494
7496 0 476374.84 221672.78 31280 -1 7495
7497 0 476198 221573.58 31240 -1 7496
7498 0 476052.94 221513.38 31200 -1 7497
7499 0 475692.4 221385.56 31160 -1 7498
7500 0 475495.3 221447.38 31080 -1 7499
7501 0 475474.72 221509.64 30960 -1 7500
7502 0 475578.56 221420.4 30840 -1 7501
7503 0 475517.97 221481.81 30680 -1 7502
7504 0 475309.53 221370.97 30520 -1 7503
7505 0 474991.6 221246.34 30480 -1 7504
7506 0 474669.44 221056.45 30440 -1 7505
7507 0 474560.44 221007 30360 -1 7506
7508 0 474302.3 220918.45 30320 -1 7507
7509 0 474008.44 220832.84 30280 -1 7508
7510 0 475380.38 221408.53 30480 -1 7504
7511 0 475468.2 221379 30400 -1 7510
7512 0 475411.2 221488.53 30320 -1 7511
7513 0 475329.7 221413.47 30240 -1 7512
7514 0 476955.06 222066.12 31320 -1 7494
7515 0 477046.94 222022 31240 -1 7514
7516 0 479634.75 223796.06 32280 -1 7477
7517 0 479665.34 223747.64 32200 -1 7516
7518 0 482292 226597 41080 -1 7199
7519 0 482332 226801 40960 -1 7518
7520 0 482540 226849 40840 -1 7519
7521 0 482590 226979 40760 -1 7520
7522 0 482706 227103 40680 -1 7521
7523 0 482744 227057 40600 -1 7522
7524 0 482806 227075 40520 -1 7523
7525 0 482752 227025 40480 -1 7524
7526 0 483310 227239 40520 -1 7524
7527 0 483316 227277 40480 -1 7526
7528 0 483300 227273 40440 -1 7527
7529 0 482356 227409 40720 -1 7522
7530 0 482312 227605 40800 -1 7529
7531 0 475550 231995 45840 -1 6473
7532 0 475438 231771 45720 -1 7531
7533 0 475350 231475 45600 -1 7532
7534 0 475296 231261 45520 -1 7533
7535 0 475380 231193 45440 -1 7534
7536 0 475440 231109 45320 -1 7535
7537 0 475400 231045 45120 -1 7536
7538 0 475324 230941 45040 -1 7537
7539 0 475310 230871 44920 -1 7538
7540 0 475296 230837 44840 -1 7539
7541 0 475192 230713 44760 -1 7540
7542 0 475184 230705 44600 -1 7541
7543 0 475080 230601 44520 -1 7542
7544 0 475032 230537 44360 -1 7543
7545 0 475028 230501 44200 -1 7544
7546 0 474988 230421 44080 -1 7545
7547 0 474924 230273 44000 -1 7546
7548 0 474810 230067 43880 -1 7547
7549 0 474742 229867 43760 -1 7548
7550 0 474694 229867 43560 -1 7549
7551 0 474616 229777 43440 -1 7550
7552 0 474502 229787 43320 -1 7551
7553 0 474450 229827 43200 -1 7552
7554 0 474370 229779 43040 -1 7553
7555 0 474174 229699 42880 -1 7554
7556 0 474958 229859 42880 -1 7555
7557 0 473884 229569 42800 -1 7555
7558 0 473848 229493 42640 -1 7557
7559 0 473848 229461 42440 -1 7558
7560 0 473726 229463 42320 -1 7559
7561 0 473582 229427 42160 -1 7560
7562 0 473494 229479 42040 -1 7561
7563 0 473374 229487 41840 -1 7562
7564 0 473218 229635 41680 -1 7563
7565 0 473022 229907 41520 -1 7564
7566 0 472880 230045 41320 -1 7565
7567 0 472728 230269 41160 -1 7566
7568 0 472572 230365 40920 -1 7567
7569 0 472436 230273 40760 -1 7568
7570 0 472346 230095 40600 -1 7569
7571 0 472218 229939 40400 -1 7570
7572 0 472010 229803 40200 -1 7571
7573 0 471842 229619 40040 -1 7572
7574 0 471694 229467 39840 -1 7573
7575 0 471638 229383 39680 -1 7574
7576 0 471576 229181 39280 -1 7575
7577 0 471488 229025 39080 -1 7576
7578 0 471472 229025 38920 -1 7577
7579 0 471364 228969 38760 -1 7578
7580 0 471228 228957 38640 -1 7579
7581 0 471168 228941 38480 -1 7580
7582 0 471168 228909 38280 -1 7581
7583 0 470920 228841 38040 -1 7582
7584 0 470862 228707 37920 -1 7583
7585 0 470764 228581 37720 -1 7584
7586 0 471028 228585 37360 -1 7585
7587 0 471486 228807 37200 -1 7586
7588 0 471900 228909 37000 -1 7587
7589 0 471822 228919 36960 -1 7588
7590 0 472062 229099 36920 -1 7589
7591 0 471950 229035 36760 -1 7590
7592 0 471626 228867 36600 -1 7591
7593 0 471538 228827 36520 -1 7592
7594 0 471288 228685 36440 -1 7593
7595 0 471350 228683 36160 -1 7594
7596 0 471450 228703 35960 -1 7595
7597 0 471444 228665 35800 -1 7596
7598 0 471448 228625 35600 -1 7597
7599 0 471500 228621 35440 -1 7598
7600 0 471508 228497 35240 -1 7599
7601 0 471548 228433 35080 -1 7600
7602 0 471618 228391 34880 -1 7601
7603 0 471650 228355 34720 -1 7602
7604 0 471678 228295 34560 -1 7603
7605 0 471542 228163 34400 -1 7604
7606 0 471570 228083 34200 -1 7605
7607 0 471568 228101 34120 -1 7606
7608 0 471480 228057 34000 -1 7607
7609 0 471436 228013 33840 -1 7608
7610 0 471432 228001 33720 -1 7609
7611 0 471296 227973 33640 -1 7610
7612 0 471260 227941 33480 -1 7611
7613 0 471192 227885 33280 -1 7612
7614 0 471192 227861 33080 -1 7613
7615 0 470992 227745 32880 -1 7614
7616 0 470884 227673 32680 -1 7615
7617 0 470754 227719 32560 -1 7616
7618 0 470746 227719 32400 -1 7617
7619 0 470606 227691 32240 -1 7618
7620 0 470274 227651 32120 -1 7619
7621 0 470396 227697 32040 -1 7620
7622 0 470376 227649 31880 -1 7621
7623 0 470576 227533 31720 -1 7622
7624 0 470776 227389 31560 -1 7623
7625 0 471014 227311 31480 -1 7624
7626 0 471182 227227 31360 -1 7625
7627 0 471372 226933 31240 -1 7626
7628 0 471474 226635 31120 -1 7627
7629 0 471576 226621 31000 -1 7628
7630 0 471862 226511 31000 -1 7629
7631 0 471978 226523 30920 -1 7630
7632 0 472048 226501 30800 -1 7631
7633 0 472184 226477 30680 -1 7632
7634 0 472354 226543 30600 -1 7633
7635 0 472510 226563 30520 -1 7634
7636 0 472790 226503 30440 -1 7635
7637 0 473028 226389 30320 -1 7636
7638 0 472888 226565 30280 -1 7637
7639 0 472868 226677 30200 -1 7638
7640 0 473008 226777 30080 -1 7639
7641 0 473096 226813 29960 -1 7640
7642 0 473181.34 226219.67 30240 -1 7637
7643 0 473058 226315 30200 -1 7642
7644 0 473086 226295 30160 -1 7643
7645 0 473114 226275 30120 -1 7644
7646 0 473110 226263 30000 -1 7645
7647 0 473258 226135 30200 -1 7642
7648 0 473304 225945 30120 -1 7647
7649 0 473478 225695 30040 -1 7648
7650 0 473888 225393 29960 -1 7649
7651 0 474240 225297 30000 -1 7650
7652 0 474320 225273 30120 -1 7651
7653 0 474528.03 225228.7 30280 -1 7652
7654 0 474531.56 225226.4 30320 -1 7653
7655 0 473918 225291 29840 -1 7650
7656 0 473846 225171 29720 -1 7655
7657 0 473800 225069 29640 -1 7656
7658 0 473828 225093 29600 -1 7657
7659 0 473770 225067 29520 -1 7658
7660 0 473782 225043 29400 -1 7659
7661 0 473750 224831 29240 -1 7660
7662 0 473622 224635 29040 -1 7661
7663 0 473544 224533 28960 -1 7662
7664 0 473468 224409 28880 -1 7663
7665 0 473456 224269 28800 -1 7664
7666 0 473528 224033 28680 -1 7665
7667 0 473558 223783 28600 -1 7666
7668 0 473592 223657 28520 -1 7667
7669 0 473596 223509 28440 -1 7668
7670 0 473492 223453 28280 -1 7669
7671 0 473454 223471 28200 -1 7670
7672 0 473394 223451 28080 -1 7671
7673 0 473370 223479 27920 -1 7672
7674 0 473354 223539 27760 -1 7673
7675 0 473326 223603 27560 -1 7674
7676 0 473470 223739 27520 -1 7675
7677 0 473210 223599 27480 -1 7675
7678 0 473186 223579 27400 -1 7677
7679 0 473034 223491 27320 -1 7678
7680 0 472850 223487 27200 -1 7679
7681 0 472638 223427 27080 -1 7680
7682 0 472534.6 223333.5 27040 -1 7681
7683 0 472434.5 223258.84 27000 -1 7682
7684 0 472277.9 223140.16 26960 -1 7683
7685 0 471970.62 223035.86 26880 -1 7684
7686 0 471811.38 223077.78 26760 -1 7685
7687 0 471575.53 223018.22 26640 -1 7686
7688 0 471388.78 222962.89 26520 -1 7687
7689 0 471131.75 222919.86 26440 -1 7688
7690 0 470834 222884.84 26320 -1 7689
7691 0 470398.38 222483.53 26280 -1 7690
7692 0 469972.56 222232.16 26200 -1 7691
7693 0 469582.78 221936.62 26160 -1 7692
7694 0 469256.78 221560.56 26240 -1 7693
7695 0 468940.4 221118.88 26280 -1 7694
7696 0 468605.8 220646.02 26360 -1 7695
7697 0 468432.44 220271.94 26440 -1 7696
7698 0 468364.6 220116.53 26520 -1 7697
7699 0 468309.6 219976.81 26560 -1 7698
7700 0 468239.16 219846.27 26640 -1 7699
7701 0 468196.7 219682.22 26760 -1 7700
7702 0 468282.78 219587.11 26880 -1 7701
7703 0 468333.3 219361.62 27080 -1 7702
7704 0 468264.44 219143.72 27280 -1 7703
7705 0 468184.6 218942.97 27480 -1 7704
7706 0 467958 219020.6 27680 -1 7705
7707 0 467690.22 219058.88 27920 -1 7706
7708 0 467418.22 218806.38 28120 -1 7707
7709 0 467278.2 218778.2 28320 -1 7708
7710 0 467141.47 218997.86 28440 -1 7709
7711 0 467040.62 219020.33 28600 -1 7710
7712 0 467000.88 219039.28 28800 -1 7711
7713 0 466885.97 219044.06 29000 -1 7712
7714 0 466750.03 219085.89 29160 -1 7713
7715 0 466673.78 219031.31 29280 -1 7714
7716 0 466569.38 218946.47 29480 -1 7715
7717 0 466510.75 218838.95 29640 -1 7716
7718 0 466445.9 218804.97 29800 -1 7717
7719 0 466494.38 218687.4 30000 -1 7718
7720 0 466488.44 218508.9 30080 -1 7719
7721 0 466399.72 218235.34 30200 -1 7720
7722 0 466262.88 217991.84 30240 -1 7721
7723 0 466004.38 218029.73 30320 -1 7722
7724 0 466385.5 217602.53 30360 -1 7722
7725 0 466499.06 217385.81 30400 -1 7724
7726 0 466654.72 217085.12 30440 -1 7725
7727 0 466825.5 216667.44 30400 -1 7726
7728 0 467109.44 216133.78 30440 -1 7727
7729 0 467253 215917.16 30720 -1 7728
7730 0 467183.2 215774.38 30760 -1 7729
7731 0 467096.7 215526.25 30840 -1 7730
7732 0 467012.84 215274.16 30920 -1 7731
7733 0 466889.16 214915.7 31080 -1 7732
7734 0 466715.03 214731.28 31200 -1 7733
7735 0 466682.12 214589.94 31360 -1 7734
7736 0 466718.6 214633.5 31560 -1 7735
7737 0 466647.56 214624.62 31720 -1 7736
7738 0 466639.4 214618.78 31800 -1 7737
7739 0 466649.94 214563.84 31960 -1 7738
7740 0 466670.38 214581.45 32160 -1 7739
7741 0 466644.28 214490.08 32360 -1 7740
7742 0 466603.7 214407.06 32480 -1 7741
7743 0 466583.78 214360.12 32640 -1 7742
7744 0 466502.5 214260.1 32840 -1 7743
7745 0 466461.2 214192.6 33000 -1 7744
7746 0 466384.8 214193 33120 -1 7745
7747 0 466334.4 214193.19 33200 -1 7746
7748 0 466287.06 214226.56 33280 -1 7747
7749 0 465905.06 214089.25 33400 -1 7748
7750 0 466350.9 213861.78 33160 -1 7746
7751 0 473300 224405 28960 -1 7664
7752 0 471518 226735 30960 -1 7629
7753 0 471106 227347 31320 -1 7626
7754 0 471206 227307 31200 -1 7753
7755 0 471318 227419 31080 -1 7754
7756 0 471402 227463 30920 -1 7755
7757 0 471603.44 227482.12 31000 -1 7756
7758 0 471455.4 227539.75 30840 -1 7756
7759 0 471388.12 227564.69 30800 -1 7758
7760 0 471494.88 227641.62 30640 -1 7759
7761 0 471570.66 227667.6 30440 -1 7760
7762 0 471593.75 227718.08 30240 -1 7761
7763 0 471562.06 227713.6 30120 -1 7762
7764 0 471554.03 227654.11 29920 -1 7763
7765 0 471570.8 227603.55 29720 -1 7764
7766 0 471485 227684.84 29520 -1 7765
7767 0 471366.56 227765.23 29320 -1 7766
7768 0 471221.7 227761.33 29080 -1 7767
7769 0 470924.28 227759.38 28920 -1 7768
7770 0 470761.12 227711.69 28760 -1 7769
7771 0 470549 227611.06 28600 -1 7770
7772 0 470290.94 227506.84 28440 -1 7771
7773 0 470157.84 227323 28200 -1 7772
7774 0 470204.47 227284.81 28040 -1 7773
7775 0 469919.2 227233.25 27920 -1 7774
7776 0 469876.2 227160.75 27800 -1 7775
7777 0 469768.53 227251.5 27600 -1 7776
7778 0 469549.53 227386.81 27440 -1 7777
7779 0 469265.3 227429.44 27320 -1 7778
7780 0 469093.75 227546.38 27160 -1 7779
7781 0 468872.47 227528.3 27040 -1 7780
7782 0 468842 227555.67 26920 -1 7781
7783 0 468831.94 227553.25 26880 -1 7782
7784 0 468818.12 227581.56 26840 -1 7783
7785 0 468809.47 227583.2 26800 -1 7784
7786 0 468671.3 227625.4 26760 -1 7785
7787 0 468691.12 227702.27 26680 -1 7786
7788 0 468555.25 227852.75 26560 -1 7787
7789 0 468510.5 227902.53 26520 -1 7788
7790 0 468481.8 227971.17 26480 -1 7789
7791 0 468503.12 227950.4 26400 -1 7790
7792 0 468407.97 227949.75 26240 -1 7791
7793 0 468249.94 227982.72 26080 -1 7792
7794 0 468111.88 228098 25960 -1 7793
7795 0 467986.47 228136.88 25800 -1 7794
7796 0 467874.1 228181.97 25640 -1 7795
7797 0 467647.56 228221.34 25440 -1 7796
7798 0 467568.5 228342.81 25240 -1 7797
7799 0 467360.03 228320.78 25040 -1 7798
7800 0 467114 228268.25 24840 -1 7799
7801 0 467136.3 228137.9 24640 -1 7800
7802 0 466861.88 228082.78 24600 -1 7801
7803 0 466787 228027.55 24560 -1 7802
7804 0 467433.1 228038.44 24480 -1 7801
7805 0 467526 228004.06 24360 -1 7804
7806 0 467583.4 228034.97 24280 -1 7805
7807 0 467655.75 228046.28 24160 -1 7806
7808 0 467728.47 228020.97 24000 -1 7807
7809 0 467903.28 227986.66 23920 -1 7808
7810 0 467876.56 228054.28 23760 -1 7809
7811 0 467941.84 228120.64 23640 -1 7810
7812 0 468112.66 228128.33 23560 -1 7811
7813 0 468197.8 228131.5 23520 -1 7812
7814 0 468384.88 228176.31 23400 -1 7813
7815 0 468452.56 228183.44 23320 -1 7814
7816 0 468540.16 228174.56 23200 -1 7815
7817 0 468679.75 228179.45 23080 -1 7816
7818 0 468879.88 228211.9 22920 -1 7817
7819 0 469016.34 228208.5 22720 -1 7818
7820 0 469089.78 228245.66 22480 -1 7819
7821 0 469092.66 228249.23 22280 -1 7820
7822 0 469132.34 228187.53 22080 -1 7821
7823 0 469204.72 228085.12 21920 -1 7822
7824 0 469298.5 228064.53 21880 -1 7823
7825 0 469339.16 228058.06 21840 -1 7824
7826 0 469472.44 228099.4 21760 -1 7825
7827 0 469571.1 228098.1 21680 -1 7826
7828 0 469637.06 228115.42 21560 -1 7827
7829 0 469720.8 227972.78 21400 -1 7828
7830 0 469585.2 227981.47 21360 -1 7829
7831 0 469528.78 227976.16 21320 -1 7830
7832 0 469446.28 227982.38 21240 -1 7831
7833 0 468542.38 228091.55 21160 -1 7832
7834 0 468492.88 228077.94 21120 -1 7833
7835 0 468486.3 228010.88 21000 -1 7834
7836 0 468438.7 227885.8 20920 -1 7835
7837 0 468416.5 227753.94 20760 -1 7836
7838 0 468372.75 227601.66 20640 -1 7837
7839 0 468344.25 227470.39 20560 -1 7838
7840 0 468361.94 227267.5 20400 -1 7839
7841 0 468379.7 226971.38 20280 -1 7840
7842 0 468477.62 226574.12 20240 -1 7841
7843 0 468566.25 226307.27 20080 -1 7842
7844 0 468666.62 225993.88 20040 -1 7843
7845 0 468866.56 225666.06 19960 -1 7844
7846 0 468976.8 225563.94 19840 -1 7845
7847 0 469066.25 225193.84 19640 -1 7846
7848 0 469257.38 224943.34 19600 -1 7847
7849 0 469406.62 224912.3 19640 -1 7848
7850 0 469664.1 225026.83 19680 -1 7849
7851 0 469930.7 225284.25 19640 -1 7850
7852 0 469405.34 224880.17 19680 -1 7849
7853 0 469387.56 224884.7 19760 -1 7852
7854 0 469178.75 224820.92 19880 -1 7853
7855 0 469094.88 224749.58 20040 -1 7854
7856 0 469127.9 224765.16 20200 -1 7855
7857 0 469114.75 224786.38 20400 -1 7856
7858 0 469163.5 224742 20480 -1 7857
7859 0 469211.97 224698.19 20560 -1 7858
7860 0 469315.9 224674.53 20640 -1 7859
7861 0 469351.8 224639.9 20760 -1 7860
7862 0 469445.6 224593.47 20920 -1 7861
7863 0 469599.38 224540.22 21000 -1 7862
7864 0 470006.47 224463.56 21080 -1 7863
7865 0 470065.44 224448.12 21120 -1 7864
7866 0 470130.9 224458.5 21160 -1 7865
7867 0 471217.03 224153.03 21240 -1 7866
7868 0 471166.12 224175.66 21320 -1 7867
7869 0 471120 224193.34 21360 -1 7868
7870 0 471303.2 224048.84 21480 -1 7869
7871 0 471323.94 224168.84 21520 -1 7870
7872 0 471315.3 224327.55 21640 -1 7871
7873 0 471407.75 224615.69 21680 -1 7872
7874 0 471537.56 224698.44 21760 -1 7873
7875 0 471589.06 224773.97 21800 -1 7874
7876 0 471718.84 223476.77 21520 -1 7870
7877 0 471918.88 223445.1 21680 -1 7876
7878 0 469151.38 224793.9 20520 -1 7858
7879 0 469140.12 224817.66 20560 -1 7878
7880 0 468212.2 228098.27 23600 -1 7812
7881 0 468296.94 227994.83 23640 -1 7880
7882 0 468242.34 227861.75 26560 -1 7788
7883 0 470970.66 227657.19 28560 -1 7771
7884 0 471326.53 227635.47 28480 -1 7883
7885 0 471660.88 227651.12 28360 -1 7884
7886 0 471731.62 227641.19 28280 -1 7885
7887 0 469708 227633 32200 -1 7620
7888 0 469332 227605 32280 -1 7887
7889 0 468784.03 227327.77 32240 -1 7888
7890 0 468471.16 227309.42 32120 -1 7889
7891 0 468295.03 227262.47 32080 -1 7890
7892 0 468210.53 227229.42 32000 -1 7891
7893 0 467826.6 227070.14 31920 -1 7892
7894 0 467291.88 226923.81 31880 -1 7893
7895 0 467032.3 226876.78 31920 -1 7894
7896 0 466782.56 226628.34 32040 -1 7895
7897 0 466556.72 226456.66 32080 -1 7896
7898 0 466360.5 226389.73 32200 -1 7897
7899 0 466145.78 226419.03 32240 -1 7898
7900 0 465562.47 226269.47 32280 -1 7899
7901 0 465045.8 226108.45 32240 -1 7900
7902 0 464407.25 226087.88 32280 -1 7901
7903 0 463883.75 225846.97 32320 -1 7902
7904 0 463296.06 225719.95 32360 -1 7903
7905 0 462852.16 225500.88 32400 -1 7904
7906 0 462424.1 225469.53 32480 -1 7905
7907 0 462479.7 225393.78 32720 -1 7906
7908 0 462362.28 225181.95 32840 -1 7907
7909 0 462171.62 224993 32960 -1 7908
7910 0 461942.72 224621.31 33000 -1 7909
7911 0 461653.8 224151.4 33040 -1 7910
7912 0 461449.44 223760.4 33000 -1 7911
7913 0 461392.5 223641.5 32960 -1 7912
7914 0 461336.44 223523.33 32920 -1 7913
7915 0 461392.44 223434.73 32840 -1 7914
7916 0 461456.34 223363.67 32800 -1 7915
7917 0 461296.97 223372.02 32760 -1 7916
7918 0 461019.72 223340.38 32560 -1 7917
7919 0 460768.12 223328.22 32440 -1 7918
7920 0 460743.1 223317.84 32360 -1 7919
7921 0 460644.75 223343.84 32200 -1 7920
7922 0 460526.75 223336 32160 -1 7921
7923 0 460860.5 223419.44 32120 -1 7922
7924 0 460957.44 223472.42 32000 -1 7923
7925 0 460955.03 223503.1 31920 -1 7924
7926 0 460962.94 223506 31880 -1 7925
7927 0 460996.97 223485.78 31800 -1 7926
7928 0 461083.56 223402.06 31680 -1 7927
7929 0 461087 223357.62 31520 -1 7928
7930 0 461125.06 223329.4 31320 -1 7929
7931 0 461190.56 223361.58 31120 -1 7930
7932 0 461324.97 223516.6 30920 -1 7931
7933 0 461413.62 223645.22 30800 -1 7932
7934 0 461438.44 223748.62 30640 -1 7933
7935 0 461483.12 223894.03 30520 -1 7934
7936 0 461522.94 223991.36 30360 -1 7935
7937 0 461578.3 224104.3 30240 -1 7936
7938 0 461694.47 224141.66 30080 -1 7937
7939 0 462016.8 223984.53 30120 -1 7938
7940 0 462158.5 223903.56 30080 -1 7939
7941 0 461722.16 224100.28 30040 -1 7938
7942 0 461759.38 224056.94 29840 -1 7941
7943 0 461785.47 224133.6 29640 -1 7942
7944 0 461896.2 224351.42 29600 -1 7943
7945 0 461889.97 224514.72 29400 -1 7944
7946 0 461818.38 224653.4 29320 -1 7945
7947 0 461756.88 224999.06 29200 -1 7946
7948 0 461558.53 225269 29120 -1 7947
7949 0 461453.44 225351.9 29040 -1 7948
7950 0 461378.44 225412.66 28920 -1 7949
7951 0 461121.56 225612.81 28840 -1 7950
7952 0 460815.5 226072.9 28800 -1 7951
7953 0 460624.53 226446.73 28840 -1 7952
7954 0 460551.56 226825.81 28800 -1 7953
7955 0 460512.25 227270 28840 -1 7954
7956 0 460519.5 227504 28760 -1 7955
7957 0 460526.66 227737.69 28680 -1 7956
7958 0 460706.3 227857.28 28440 -1 7957
7959 0 460703.3 227947.55 28480 -1 7958
7960 0 460663.62 228031.02 28600 -1 7959
7961 0 460522.06 228086.39 28640 -1 7960
7962 0 460884.78 227905.44 28320 -1 7958
7963 0 461019.03 227909.11 28240 -1 7962
7964 0 460519.03 227653.44 28800 -1 7956
7965 0 460475.1 227769.17 28920 -1 7964
7966 0 460416.88 227857.28 29000 -1 7965
7967 0 460172.47 223312.2 32040 -1 7922
7968 0 459930.38 223314.5 32120 -1 7967
7969 0 459667.88 223303.94 32200 -1 7968
7970 0 459532.9 223301.5 32280 -1 7969
7971 0 459466.06 223356.53 32440 -1 7970
7972 0 459329.88 223546.55 32640 -1 7971
7973 0 459190.2 223665.97 32840 -1 7972
7974 0 458926.94 223808.58 33040 -1 7973
7975 0 458615.06 224065.19 32960 -1 7974
7976 0 458364.97 224382.89 32920 -1 7975
7977 0 457945.88 224722.48 32880 -1 7976
7978 0 457875 224895.44 32920 -1 7977
7979 0 457788.6 225141.89 32960 -1 7978
7980 0 457498.03 225481.69 33000 -1 7979
7981 0 457383 225619.25 32920 -1 7980
7982 0 457178.25 225860.86 32960 -1 7981
7983 0 456888 226179.38 33000 -1 7982
7984 0 456650.47 226501.9 32960 -1 7983
7985 0 456414.56 226743.39 33120 -1 7984
7986 0 456319.7 227007.4 33240 -1 7985
7987 0 456157.06 227203.9 33360 -1 7986
7988 0 456045.94 227405.72 33440 -1 7987
7989 0 455824.75 227621.78 33520 -1 7988
7990 0 455794.7 227647.31 33560 -1 7989
7991 0 455447.34 227733.06 33680 -1 7990
7992 0 455404.2 227845.53 33840 -1 7991
7993 0 455385.03 228013.81 34040 -1 7992
7994 0 455327.75 228257.94 34240 -1 7993
7995 0 455300.22 228471.31 34440 -1 7994
7996 0 458347.38 224419.19 32880 -1 7976
7997 0 458330.75 224471.16 32800 -1 7996
7998 0 461584.62 223220.78 32720 -1 7916
7999 0 461672.12 223039.52 32640 -1 7998
8000 0 461718.3 222678.72 32560 -1 7999
8001 0 461855.44 222248.06 32360 -1 8000
8002 0 461910.47 222012.61 32240 -1 8001
8003 0 461942.94 221824.98 32080 -1 8002
8004 0 461807.3 221717.9 31920 -1 8003
8005 0 461740.9 221675.1 31880 -1 8004
8006 0 461662.56 221487.34 31760 -1 8005
8007 0 461638.7 221430.75 31680 -1 8006
8008 0 461566.56 221260.94 31560 -1 8007
8009 0 461543.2 221144.69 31480 -1 8008
8010 0 461537.75 221035.5 31360 -1 8009
8011 0 461536.38 220999.05 31320 -1 8010
8012 0 461521.38 220829.62 31240 -1 8011
8013 0 461553.25 220769.25 31200 -1 8012
8014 0 461649.8 220587.19 31080 -1 8013
8015 0 461705.38 220654.66 30920 -1 8014
8016 0 461986.75 220748.31 30720 -1 8015
8017 0 462123.16 220729.12 30520 -1 8016
8018 0 462493.47 220662.34 30200 -1 8017
8019 0 462526.7 220571.08 30080 -1 8018
8020 0 462501.47 220386.6 29880 -1 8019
8021 0 462641.4 220228.39 29800 -1 8020
8022 0 462742.8 220102.6 29720 -1 8021
8023 0 462868.94 219963.06 29560 -1 8022
8024 0 462877.88 219817.97 29360 -1 8023
8025 0 462748.38 219596.03 29280 -1 8024
8026 0 462719.4 219363.53 29120 -1 8025
8027 0 462798.7 219245.9 29160 -1 8026
8028 0 462930.6 219008.56 29080 -1 8027
8029 0 462915.97 218906.38 29040 -1 8028
8030 0 462889.22 218677.97 28920 -1 8029
8031 0 463010.38 218575.14 28800 -1 8030
8032 0 463210.06 218537.53 28760 -1 8031
8033 0 463378.75 218462.4 28720 -1 8032
8034 0 462970 218568.86 28760 -1 8031
8035 0 463000.22 218554.48 28600 -1 8034
8036 0 463052.88 218604.6 28480 -1 8035
8037 0 463087 218596.67 28440 -1 8036
8038 0 463154.7 218580.03 28360 -1 8037
8039 0 463243.8 218685.84 28240 -1 8038
8040 0 463196.6 218718.66 28200 -1 8039
8041 0 463132 218797.03 28080 -1 8040
8042 0 463170.25 218864.06 27960 -1 8041
8043 0 463272.3 218894.66 27880 -1 8042
8044 0 463373.44 218989.48 27760 -1 8043
8045 0 463412.78 219076.81 27640 -1 8044
8046 0 463361.38 219294.44 27480 -1 8045
8047 0 463325.8 219535.84 27280 -1 8046
8048 0 463310.25 219766.34 27120 -1 8047
8049 0 463282.72 220061.39 27040 -1 8048
8050 0 463190.94 220337.36 26840 -1 8049
8051 0 463262 220557.6 26760 -1 8050
8052 0 463286.8 220612.72 26680 -1 8051
8053 0 462790.7 219094.31 27480 -1 8046
8054 0 463106.3 218407.03 28400 -1 8037
8055 0 463200 218192 28360 -1 8054
8056 0 463278.12 218047.64 28320 -1 8055
8057 0 463328.06 217864 28280 -1 8056
8058 0 463390.34 217613.1 28160 -1 8057
8059 0 463427.2 217468.92 28080 -1 8058
8060 0 463328.88 217288.69 27960 -1 8059
8061 0 463277.88 217134.16 27840 -1 8060
8062 0 463261.72 217387.97 27760 -1 8061
8063 0 463239.4 217474.11 27640 -1 8062
8064 0 463263.25 217567.56 27480 -1 8063
8065 0 463347.47 217455.94 27400 -1 8064
8066 0 463353.5 217465.16 27280 -1 8065
8067 0 463361.2 217568.22 27160 -1 8066
8068 0 463312.25 217650.89 27120 -1 8067
8069 0 463300.94 217654.25 27080 -1 8068
8070 0 463297.44 217699.47 27040 -1 8069
8071 0 463251.1 217749.7 27000 -1 8070
8072 0 463124.06 217860.77 26880 -1 8071
8073 0 463035.6 218021.84 26760 -1 8072
8074 0 462908.44 218155.88 26680 -1 8073
8075 0 462824.8 218175.28 26560 -1 8074
8076 0 462721.06 218419.56 26480 -1 8075
8077 0 462637.06 218689.86 26360 -1 8076
8078 0 462579.9 218679.38 26320 -1 8077
8079 0 462371.16 218861.22 26200 -1 8078
8080 0 462189.6 219016.27 26120 -1 8079
8081 0 462064.16 219082.38 26040 -1 8080
8082 0 461867.75 219138.5 25920 -1 8081
8083 0 461772.06 219171.03 25840 -1 8082
8084 0 461671.7 219212.28 25720 -1 8083
8085 0 461665.12 219282.17 25680 -1 8084
8086 0 461436.34 219003.53 25680 -1 8084
8087 0 461327.88 218873.9 25640 -1 8086
8088 0 461414.66 218886.34 25720 -1 8086
8089 0 461466.9 218758.4 25800 -1 8088
8090 0 461716 220599.2 31240 -1 8013
8091 0 462005.6 220378.17 31400 -1 8090
8092 0 461117.3 221185.97 31320 -1 8010
8093 0 461661.72 222530.9 32600 -1 8000
8094 0 461578.9 222446.72 32640 -1 8093
8095 0 461196.88 223467.28 33000 -1 7913
8096 0 466049.88 226455.44 32280 -1 7899
8097 0 466021.34 226496.64 32400 -1 8096
8098 0 465948.6 226606.52 32560 -1 8097
8099 0 466862.12 226757.03 31680 -1 7894
8100 0 466752.56 226719.08 31480 -1 8099
8101 0 466751.66 226652.47 31440 -1 8100
8102 0 466900.44 226737.25 31160 -1 8101
8103 0 466917.44 226858.56 30960 -1 8102
8104 0 466891.94 226911.78 30720 -1 8103
8105 0 466868.7 226994.98 30520 -1 8104
8106 0 466916.3 227024.62 30240 -1 8105
8107 0 466951.72 227097.12 30000 -1 8106
8108 0 466904.4 227031.16 29760 -1 8107
8109 0 466913.88 226999.48 29560 -1 8108
8110 0 466980.38 227044.53 29360 -1 8109
8111 0 466963.8 226975.94 29120 -1 8110
8112 0 466993.06 227100.48 28880 -1 8111
8113 0 467007.3 227111.22 28640 -1 8112
8114 0 466938.7 227143.69 28440 -1 8113
8115 0 466922.4 227119.12 28240 -1 8114
8116 0 466979.3 227213.34 28040 -1 8115
8117 0 467235.44 227490.47 27840 -1 8116
8118 0 467413.6 227541.56 27600 -1 8117
8119 0 467465.9 227777.12 27440 -1 8118
8120 0 467713.88 228173.72 27400 -1 8119
8121 0 468008.34 228361.81 27440 -1 8120
8122 0 468055.44 228400.77 27480 -1 8121
8123 0 467699.75 228248.3 27360 -1 8120
8124 0 467779.88 228583.34 27160 -1 8123
8125 0 467962 228721.38 27040 -1 8124
8126 0 467966.8 229095.34 26840 -1 8125
8127 0 467997.2 229444.06 26680 -1 8126
8128 0 467956.16 229767.25 26480 -1 8127
8129 0 467905.12 229889.19 26400 -1 8128
8130 0 467769.38 230113.62 26240 -1 8129
8131 0 467670.06 230358.22 26080 -1 8130
8132 0 467551.4 230579.38 25960 -1 8131
8133 0 467398.25 230625.6 25800 -1 8132
8134 0 467244.06 230644.88 25680 -1 8133
8135 0 467106.84 230710.55 25600 -1 8134
8136 0 466954.75 230780.97 25440 -1 8135
8137 0 466792.44 230903.56 25280 -1 8136
8138 0 466651.7 230938.58 25080 -1 8137
8139 0 466579.3 230957.53 24920 -1 8138
8140 0 466030.2 230711.34 24720 -1 8139
8141 0 465600.34 230485.1 24680 -1 8140
8142 0 465155.88 230370.1 24640 -1 8141
8143 0 466745.97 231119.03 24880 -1 8139
8144 0 467055.25 231390.8 24760 -1 8143
8145 0 467123.53 231525.69 24680 -1 8144
8146 0 467126.38 231692.39 24520 -1 8145
8147 0 467208.6 231823.12 24360 -1 8146
8148 0 467313.56 231964.72 24200 -1 8147
8149 0 467340.88 232201.88 24000 -1 8148
8150 0 467290.66 232307.69 23840 -1 8149
8151 0 467354.5 232453.17 23640 -1 8150
8152 0 467547 232691.1 23440 -1 8151
8153 0 467908.9 232810.08 23320 -1 8152
8154 0 468069.88 232747.61 23280 -1 8153
8155 0 468203.2 232728.62 23200 -1 8154
8156 0 467755.12 232836.44 23120 -1 8153
8157 0 467717.66 232909.38 23040 -1 8156
8158 0 467793.4 232974.84 22960 -1 8157
8159 0 467864.53 233072.47 22840 -1 8158
8160 0 467910.06 233121.31 22600 -1 8159
8161 0 467949.06 233100.95 22400 -1 8160
8162 0 467923.66 233140.44 22200 -1 8161
8163 0 467813.38 233052.06 22160 -1 8162
8164 0 467784.5 233021.98 22040 -1 8163
8165 0 467754.56 233044.45 22000 -1 8164
8166 0 467754.56 233044.45 21960 -1 8165
8167 0 467749.44 233048.03 21880 -1 8166
8168 0 467735.7 233063.66 21840 -1 8167
8169 0 467735.7 233063.66 21800 -1 8168
8170 0 467724.88 233069.25 21760 -1 8169
8171 0 467686.78 233095.28 21680 -1 8170
8172 0 467623.6 233097.77 21560 -1 8171
8173 0 467623.5 233139.34 21440 -1 8172
8174 0 467622.6 233210.78 21320 -1 8173
8175 0 467627.88 233243.08 21240 -1 8174
8176 0 466776.72 233244.19 21160 -1 8175
8177 0 466691.75 233221.38 21120 -1 8176
8178 0 466726.22 233211.75 21040 -1 8177
8179 0 466731.34 233256.16 20800 -1 8178
8180 0 466633.06 233399.75 20600 -1 8179
8181 0 466424.28 233610.44 20480 -1 8180
8182 0 466391.66 233646.06 20320 -1 8181
8183 0 466129 233597.06 20120 -1 8182
8184 0 465858.97 233503.5 20040 -1 8183
8185 0 465409.47 233542.88 19920 -1 8184
8186 0 464779 233496.19 20000 -1 8185
8187 0 464109.56 233776.06 20160 -1 8186
8188 0 463842.75 233745.1 20240 -1 8187
8189 0 463718.97 233767.11 20360 -1 8188
8190 0 463523.47 233832.75 20560 -1 8189
8191 0 463262.44 233836.62 20720 -1 8190
8192 0 463124.44 233882.38 20800 -1 8191
8193 0 462951.75 233912.16 20880 -1 8192
8194 0 462729.7 233907.9 21040 -1 8193
8195 0 462280.2 233964.4 21080 -1 8194
8196 0 461839.5 233947 21120 -1 8195
8197 0 461398.62 233929.7 21160 -1 8196
8198 0 461816.06 233848.38 21240 -1 8197
8199 0 462340 233945.9 21280 -1 8198
8200 0 461565.47 233861.9 21320 -1 8199
8201 0 461420.2 233849.19 21360 -1 8200
8202 0 461259.4 233878.14 21400 -1 8201
8203 0 461111.44 233929.4 21480 -1 8202
8204 0 460847.44 234074.88 21600 -1 8203
8205 0 460459.44 234348.27 21480 -1 8204
8206 0 460154 234484.22 21400 -1 8205
8207 0 459993.5 234643.33 21320 -1 8206
8208 0 460178.06 234753.16 21280 -1 8207
8209 0 459771.28 234801.98 21240 -1 8208
8210 0 458844.06 234955.6 21160 -1 8209
8211 0 458678.2 235065.69 21080 -1 8210
8212 0 458511.6 235244.78 21000 -1 8211
8213 0 458285.53 235597.9 20960 -1 8212
8214 0 458007.75 236044.47 20920 -1 8213
8215 0 457698.1 236418.12 21040 -1 8214
8216 0 457640.38 236472.34 21080 -1 8215
8217 0 457628.53 236485.38 21120 -1 8216
8218 0 457583.7 236542.6 21160 -1 8217
8219 0 458255.84 236551.03 21240 -1 8218
8220 0 458442.12 236656.25 21280 -1 8219
8221 0 458305.62 236714.6 21320 -1 8220
8222 0 458168.1 236773.72 21360 -1 8221
8223 0 458060.38 236844.97 21440 -1 8222
8224 0 458061.3 236999.6 21560 -1 8223
8225 0 458015.7 237105.75 21600 -1 8224
8226 0 457859.38 237452.72 21640 -1 8225
8227 0 457780.4 237588.1 21680 -1 8226
8228 0 457718.88 237785.88 21760 -1 8227
8229 0 457624.75 237871.25 21800 -1 8228
8230 0 457590.75 237934.25 21840 -1 8229
8231 0 457488.38 238124.48 21960 -1 8230
8232 0 457607.88 238167.2 22200 -1 8231
8233 0 457612.47 238185.6 22360 -1 8232
8234 0 457565.9 238202.28 22400 -1 8233
8235 0 457500.28 238198.28 22480 -1 8234
8236 0 457394.75 238188.9 22600 -1 8235
8237 0 457317.8 238107 22760 -1 8236
8238 0 457255.97 238103.94 22920 -1 8237
8239 0 457371.1 238119.78 21800 -1 8230
8240 0 457249.94 238205.31 21760 -1 8239
8241 0 457213.5 238233.88 21680 -1 8240
8242 0 457080.25 238315.4 21560 -1 8241
8243 0 456967.9 238436.77 21520 -1 8242
8244 0 457132.62 238382.53 21440 -1 8243
8245 0 456558.47 238590.75 21480 -1 8243
8246 0 461789.8 233997.89 21080 -1 8196
8247 0 461638.56 233983.2 20840 -1 8246
8248 0 461692.34 233899.81 20640 -1 8247
8249 0 463724.5 233758.52 20600 -1 8190
8250 0 463800.84 233757.48 20640 -1 8249
8251 0 471784 228053 33720 -1 7610
8252 0 475060 231101 45560 -1 7534
8253 0 474952 231089 45640 -1 8252
8254 0 468614 238539 58200 -1 5289
8255 0 468526 238907 58080 -1 8254
8256 0 468630 239259 57960 -1 8255
8257 0 468598 239571 57800 -1 8256
8258 0 468638 239779 57560 -1 8257
8259 0 468870 239899 57400 -1 8258
8260 0 468844 239917 57320 -1 8259
8261 0 468888 240005 57080 -1 8260
8262 0 468978 240151 56880 -1 8261
8263 0 468970 240251 56680 -1 8262
8264 0 468950 240415 56440 -1 8263
8265 0 469054 240539 56240 -1 8264
8266 0 469078 240631 56000 -1 8265
8267 0 469050 240663 55800 -1 8266
8268 0 468954 240695 55640 -1 8267
8269 0 468774 240707 55440 -1 8268
8270 0 468664 240725 55240 -1 8269
8271 0 468596 240793 55040 -1 8270
8272 0 468396 240749 54800 -1 8271
8273 0 468340 240861 54640 -1 8272
8274 0 468296 240949 54480 -1 8273
8275 0 468216 241021 54280 -1 8274
8276 0 468112 241137 54080 -1 8275
8277 0 468084 241161 53920 -1 8276
8278 0 468136 241117 53680 -1 8277
8279 0 468134 241183 53480 -1 8278
8280 0 467834 241207 53440 -1 8279
8281 0 468126 241163 53400 -1 8280
8282 0 468214 241175 53320 -1 8281
8283 0 468410 241159 53080 -1 8282
8284 0 468384 240793 52920 -1 8283
8285 0 468472 240753 52720 -1 8284
8286 0 468594 240875 52600 -1 8285
8287 0 468738 240911 52360 -1 8286
8288 0 468882 240943 52080 -1 8287
8289 0 469030 240875 51840 -1 8288
8290 0 469136 240897 51560 -1 8289
8291 0 469244 240861 51360 -1 8290
8292 0 469420 240957 51160 -1 8291
8293 0 469390 241263 50960 -1 8292
8294 0 469396 241333 50880 -1 8293
8295 0 469300 241005 50480 -1 8294
8296 0 469480 241073 50280 -1 8295
8297 0 469548 241361 50120 -1 8296
8298 0 469600 241621 50000 -1 8297
8299 0 469822 241723 49800 -1 8298
8300 0 470190 241755 49600 -1 8299
8301 0 470602 241835 49400 -1 8300
8302 0 471024 241957 49320 -1 8301
8303 0 471370 242055 49200 -1 8302
8304 0 471800 242165 49120 -1 8303
8305 0 472002 242235 48880 -1 8304
8306 0 472326 242351 48560 -1 8305
8307 0 472528 242513 48320 -1 8306
8308 0 472712 242501 48120 -1 8307
8309 0 473056 242701 47880 -1 8308
8310 0 473570 243031 47760 -1 8309
8311 0 472900 243241 47720 -1 8310
8312 0 473472 243149 47680 -1 8311
8313 0 474076 243365 47560 -1 8312
8314 0 474478 243239 47400 -1 8313
8315 0 474488 243185 47200 -1 8314
8316 0 474562 243391 47080 -1 8315
8317 0 474750 243619 46960 -1 8316
8318 0 475248 244557 46960 -1 8317
8319 0 475062 245355 46880 -1 8318
8320 0 475142 245595 46720 -1 8319
8321 0 475208 246369 46560 -1 8320
8322 0 475466 246891 46640 -1 8321
8323 0 475642 247207 46760 -1 8322
8324 0 475634 247603 46880 -1 8323
8325 0 475832 246745 46960 -1 8324
8326 0 475896 247141 47080 -1 8325
8327 0 475998 247091 47160 -1 8326
8328 0 475993.8 247320.88 47160 -1 8326
8329 0 476080.62 247419.5 47240 -1 8328
8330 0 476164.4 247415.66 47280 -1 8329
8331 0 476235.38 247481.75 47360 -1 8330
8332 0 476263.2 247610.53 47400 -1 8331
8333 0 476227.7 247926.39 47480 -1 8332
8334 0 476257.94 248435.66 47520 -1 8333
8335 0 476508.72 248852.19 47360 -1 8334
8336 0 476604 249178.25 47240 -1 8335
8337 0 476758.1 249345.9 47120 -1 8336
8338 0 476760.97 249466.23 46960 -1 8337
8339 0 476682.38 250193.73 46880 -1 8338
8340 0 476668.88 250596.19 46800 -1 8339
8341 0 476622.94 250842.94 46720 -1 8340
8342 0 476586.34 251073 46560 -1 8341
8343 0 476588.12 250834 46520 -1 8342
8344 0 476518.47 250710.66 46480 -1 8343
8345 0 476545.2 251308.47 46480 -1 8342
8346 0 476566.03 251428.1 46400 -1 8345
8347 0 476609.94 251514.2 46360 -1 8346
8348 0 476695.66 251830.75 46320 -1 8347
8349 0 476929.12 252086.1 46400 -1 8348
8350 0 477185.97 252300.58 46480 -1 8349
8351 0 477391.62 252316.66 46600 -1 8350
8352 0 477790.75 252413.39 46720 -1 8351
8353 0 478325.4 252590.94 46800 -1 8352
8354 0 478704.4 252157.88 46840 -1 8353
8355 0 478733.06 252596.9 46880 -1 8354
8356 0 479383.03 252908.19 46880 -1 8355
8357 0 479410.94 252563.27 46840 -1 8356
8358 0 479382.44 253019.94 46800 -1 8357
8359 0 479562.6 253199.45 46760 -1 8358
8360 0 479699.5 253384.28 46600 -1 8359
8361 0 479787.8 253494.03 46400 -1 8360
8362 0 479727.03 253522.58 46320 -1 8361
8363 0 479704 253593.9 46240 -1 8362
8364 0 479620.8 253756.05 46120 -1 8363
8365 0 479534.34 253979.62 46000 -1 8364
8366 0 479393.56 254190.45 45880 -1 8365
8367 0 479204.38 254299.06 45760 -1 8366
8368 0 479163.88 254240.28 45560 -1 8367
8369 0 479103.44 254133.12 45360 -1 8368
8370 0 479013.94 254170.66 45200 -1 8369
8371 0 478932.56 254311.47 45000 -1 8370
8372 0 478868.5 254384.06 44880 -1 8371
8373 0 478814.12 254572.6 44680 -1 8372
8374 0 478734.7 254845.52 44640 -1 8373
8375 0 478562.12 254975.78 44680 -1 8374
8376 0 478393.94 255040.44 44760 -1 8375
8377 0 478737.2 254910.52 44600 -1 8374
8378 0 478744.2 254949.2 44560 -1 8377
8379 0 478772.78 255102.2 44400 -1 8378
8380 0 478783.5 255412 44280 -1 8379
8381 0 478800.06 255688.86 44160 -1 8380
8382 0 478869.66 255939.62 44080 -1 8381
8383 0 478903.03 256109.53 44000 -1 8382
8384 0 478890.75 256270.89 43840 -1 8383
8385 0 478911.06 256361.44 43720 -1 8384
8386 0 478956.94 256536.55 43600 -1 8385
8387 0 478991.72 256666.72 43480 -1 8386
8388 0 478990.78 256701.83 43400 -1 8387
8389 0 478942.8 256808.69 43280 -1 8388
8390 0 478835.5 256938.1 43160 -1 8389
8391 0 478752 257057.61 43000 -1 8390
8392 0 478564.66 257330.56 42920 -1 8391
8393 0 478466.8 257475.89 42800 -1 8392
8394 0 478256.7 257789.95 42680 -1 8393
8395 0 478066.4 258118.58 42600 -1 8394
8396 0 477989.3 258276.19 42440 -1 8395
8397 0 477932.06 258273.1 42400 -1 8396
8398 0 477654.47 258375.31 42240 -1 8397
8399 0 477560.66 258416.66 42120 -1 8398
8400 0 477456.1 258482.22 42000 -1 8399
8401 0 477354.72 258655.66 41840 -1 8400
8402 0 477243.25 258809.97 41760 -1 8401
8403 0 477160.66 258925.2 41600 -1 8402
8404 0 477062.44 259090.27 41480 -1 8403
8405 0 476935 259174.17 41320 -1 8404
8406 0 476766.47 259237.78 41200 -1 8405
8407 0 476619.3 259383.02 41080 -1 8406
8408 0 476493.1 259491.2 40920 -1 8407
8409 0 476313.38 259601.16 40800 -1 8408
8410 0 476085.97 259637.12 40560 -1 8409
8411 0 475593.3 259624.72 40360 -1 8410
8412 0 475235.53 259561.84 40240 -1 8411
8413 0 475004.12 259420.44 40040 -1 8412
8414 0 474846.25 259201.5 39920 -1 8413
8415 0 474764.72 258890.83 39840 -1 8414
8416 0 474817.7 259046.7 39800 -1 8415
8417 0 474921 259353.25 39560 -1 8416
8418 0 474751.75 259225.78 39320 -1 8417
8419 0 474664.6 259051.16 39080 -1 8418
8420 0 474557.88 258970.56 38880 -1 8419
8421 0 474450.8 258942.6 38640 -1 8420
8422 0 474408.5 258838.67 38480 -1 8421
8423 0 474418.62 258844.14 38240 -1 8422
8424 0 474412.38 258710.53 38000 -1 8423
8425 0 474342.72 258582.17 37760 -1 8424
8426 0 474469.44 258449.94 37520 -1 8425
8427 0 474824.94 258367.9 37320 -1 8426
8428 0 475093.16 258359.47 37240 -1 8427
8429 0 475220.56 258289.4 37200 -1 8428
8430 0 475487.16 258339.25 37120 -1 8429
8431 0 475372.8 258265.25 37080 -1 8430
8432 0 475268.62 258312.72 36920 -1 8431
8433 0 475138.8 258343.7 36840 -1 8432
8434 0 475090.62 258262.98 36800 -1 8433
8435 0 474958.5 258275.03 36760 -1 8434
8436 0 474780.2 258232.55 36720 -1 8435
8437 0 474527.97 258247.56 36640 -1 8436
8438 0 474419.5 258301.16 36600 -1 8437
8439 0 474218.06 258308.92 36520 -1 8438
8440 0 473941.25 258306.9 36440 -1 8439
8441 0 473864.88 258254.14 36360 -1 8440
8442 0 473772.72 258217.34 36280 -1 8441
8443 0 473594.1 258196.31 36200 -1 8442
8444 0 473455.3 258154.38 36120 -1 8443
8445 0 473280.3 258111.6 36000 -1 8444
8446 0 473064.3 257969.88 36000 -1 8445
8447 0 472835.72 257871.06 35920 -1 8446
8448 0 472490.75 257555.69 35880 -1 8447
8449 0 472312.72 257345.36 35800 -1 8448
8450 0 472169.4 257133.16 35680 -1 8449
8451 0 471907.28 257153.38 35560 -1 8450
8452 0 471863.5 256837.66 35480 -1 8451
8453 0 471776.8 256792.28 35400 -1 8452
8454 0 471694.8 256696.25 35320 -1 8453
8455 0 471577.8 256557.31 35160 -1 8454
8456 0 471403.38 256357.06 35080 -1 8455
8457 0 471197.88 256293.16 34960 -1 8456
8458 0 471257.16 256345.25 34920 -1 8457
8459 0 471260.22 256377.44 34800 -1 8458
8460 0 471100.78 256194.66 34920 -1 8457
8461 0 471014.5 256124.86 34880 -1 8460
8462 0 470845.94 256025.69 34800 -1 8461
8463 0 470668.25 255961.06 34760 -1 8462
8464 0 470499.12 255878.9 34680 -1 8463
8465 0 470336.66 255792.67 34600 -1 8464
8466 0 470042.8 255718.62 34480 -1 8465
8467 0 469845.8 255622.33 34360 -1 8466
8468 0 469930.4 255557.1 34320 -1 8467
8469 0 470018.16 255512.7 34160 -1 8468
8470 0 470073.03 255731.31 34000 -1 8469
8471 0 469401 255679.94 34280 -1 8467
8472 0 468963.84 255788.94 34200 -1 8471
8473 0 468854.97 255767.34 34120 -1 8472
8474 0 468674.66 255838.9 34000 -1 8473
8475 0 468665.38 255873.42 33880 -1 8474
8476 0 468571.38 256013.22 33800 -1 8475
8477 0 468293.06 256187.84 33760 -1 8476
8478 0 467902.9 256280.22 33720 -1 8477
8479 0 467855 256560.53 33680 -1 8478
8480 0 467532.34 256912.53 33640 -1 8479
8481 0 467309.22 256989.34 33600 -1 8480
8482 0 467097.66 257029.06 33480 -1 8481
8483 0 466993.62 257010.69 33360 -1 8482
8484 0 466879.7 257075.94 33200 -1 8483
8485 0 466856.66 257144.88 33160 -1 8484
8486 0 466805.2 257187.75 33080 -1 8485
8487 0 466679.97 257227.23 33000 -1 8486
8488 0 466530.3 257268.72 32880 -1 8487
8489 0 466407.1 257298.81 32760 -1 8488
8490 0 466287.4 257374.05 32600 -1 8489
8491 0 466139.5 257396.72 32440 -1 8490
8492 0 465853.94 257426.58 32160 -1 8491
8493 0 465789.75 257516.55 32000 -1 8492
8494 0 465758.84 257443.22 31800 -1 8493
8495 0 465729.62 257427.28 31720 -1 8494
8496 0 465688.7 257369.12 31600 -1 8495
8497 0 465612.38 257342.47 31480 -1 8496
8498 0 465588.06 257330 31360 -1 8497
8499 0 465547.25 257374.06 31240 -1 8498
8500 0 465479.84 257273.84 31160 -1 8499
8501 0 465515.06 257276.8 31040 -1 8500
8502 0 465568.88 257316.06 30880 -1 8501
8503 0 465519.7 257362.97 30680 -1 8502
8504 0 465499.62 257349 30520 -1 8503
8505 0 465459.7 257354.5 30400 -1 8504
8506 0 465380.72 257376.12 30240 -1 8505
8507 0 465457.34 257355.47 30120 -1 8506
8508 0 465536.56 257285.47 30040 -1 8507
8509 0 465600.03 257232.47 29840 -1 8508
8510 0 465591.2 257177.22 29760 -1 8509
8511 0 465572.34 257123.44 29640 -1 8510
8512 0 465570.44 257086.75 29520 -1 8511
8513 0 465588 257027 29400 -1 8512
8514 0 465600.25 256986.55 29320 -1 8513
8515 0 465595.38 256867.97 29240 -1 8514
8516 0 465586.56 256822.94 29160 -1 8515
8517 0 465568.5 256759.58 29080 -1 8516
8518 0 465533.3 256715.38 29000 -1 8517
8519 0 465515.84 256637.06 28920 -1 8518
8520 0 465465.88 256503.47 28800 -1 8519
8521 0 465461.34 256348.08 28680 -1 8520
8522 0 465333.7 256084.48 28560 -1 8521
8523 0 465114.4 255799.16 28440 -1 8522
8524 0 465010.4 255579.9 28480 -1 8523
8525 0 465063.2 255411.22 28560 -1 8524
8526 0 465088.56 255001.64 28600 -1 8525
8527 0 465246.44 254912.14 28720 -1 8526
8528 0 465291.03 254889.22 28840 -1 8527
8529 0 465286.12 254719.06 28960 -1 8528
8530 0 465287.16 254603.19 29120 -1 8529
8531 0 465391.22 254567.27 29280 -1 8530
8532 0 465432.84 254526 29440 -1 8531
8533 0 465374.94 254387.28 29600 -1 8532
8534 0 465526.28 254291.34 29800 -1 8533
8535 0 465577.44 254220.75 30000 -1 8534
8536 0 465665.25 254324.6 30040 -1 8535
8537 0 465589.6 254402.98 30120 -1 8536
8538 0 465511.62 253839.03 29960 -1 8535
8539 0 465519.94 253484.38 30000 -1 8538
8540 0 465478.38 253280.78 30080 -1 8539
8541 0 465455.28 252989.17 30200 -1 8540
8542 0 465485.12 252703.48 30240 -1 8541
8543 0 465563.94 252628.9 30360 -1 8542
8544 0 465783.2 252413.45 30480 -1 8543
8545 0 465897.62 252148.4 30520 -1 8544
8546 0 466005.97 251903.95 30600 -1 8545
8547 0 466317.9 251590.66 30560 -1 8546
8548 0 466399.4 251532.25 30600 -1 8547
8549 0 466401.53 251436.94 30720 -1 8548
8550 0 466464.94 251373.44 30520 -1 8547
8551 0 466614.6 251126.66 30400 -1 8550
8552 0 466658.38 250902.92 30360 -1 8551
8553 0 466809.56 250599.88 30400 -1 8552
8554 0 466952.53 250299.1 30440 -1 8553
8555 0 466944.2 249954.62 30360 -1 8554
8556 0 467071.16 249724.44 30440 -1 8555
8557 0 467258.1 249439.66 30560 -1 8556
8558 0 467348.7 249295.05 30360 -1 8557
8559 0 467490.5 249199 30320 -1 8558
8560 0 467631.6 249102.97 30280 -1 8559
8561 0 467918.94 248911 30200 -1 8560
8562 0 467935.44 248816.9 30120 -1 8561
8563 0 467975.16 248733.86 30000 -1 8562
8564 0 467986.9 248622.19 29840 -1 8563
8565 0 467952.38 248536.75 29680 -1 8564
8566 0 467971.78 248354.53 29560 -1 8565
8567 0 467959.75 248202.06 29440 -1 8566
8568 0 467978.88 247983.98 29280 -1 8567
8569 0 468012.5 247872.97 29200 -1 8568
8570 0 467429.88 249303.6 30280 -1 8559
8571 0 467350.9 249357.88 30120 -1 8570
8572 0 467354.44 249393.08 30040 -1 8571
8573 0 467323.8 249409.88 29840 -1 8572
8574 0 467298.75 249424.16 30600 -1 8557
8575 0 467278.62 249337.14 30720 -1 8574
8576 0 465641.75 257121.72 29360 -1 8513
8577 0 465728.94 257270.47 29280 -1 8576
8578 0 465607.28 257597.75 31200 -1 8499
8579 0 467875.66 256266.02 33680 -1 8478
8580 0 467815.62 256169.95 33520 -1 8579
8581 0 468169.38 256260.22 33320 -1 8580
8582 0 468723.94 256245.53 33120 -1 8581
8583 0 468927.5 256172.06 32920 -1 8582
8584 0 468985.7 256107 32760 -1 8583
8585 0 468988.3 256030.53 32720 -1 8584
8586 0 468965.94 256036.9 32680 -1 8585
8587 0 468773.38 256111.06 32480 -1 8586
8588 0 468750.03 256010.97 32360 -1 8587
8589 0 468886.9 255967.5 32280 -1 8588
8590 0 468938.34 255960.88 32200 -1 8589
8591 0 469413.75 256075.12 32600 -1 8585
8592 0 469617.06 256042.48 32560 -1 8591
8593 0 469770.06 256108.08 32440 -1 8592
8594 0 469951.2 256121.7 32320 -1 8593
8595 0 470139.8 256152.58 32160 -1 8594
8596 0 470380.84 256265.16 32040 -1 8595
8597 0 470411.44 256295.48 31880 -1 8596
8598 0 470331.7 256229.03 31680 -1 8597
8599 0 470513.9 256400.11 31560 -1 8598
8600 0 470595.97 256513.23 31400 -1 8599
8601 0 470801.66 256557 31200 -1 8600
8602 0 471099.7 256632.69 31040 -1 8601
8603 0 471224.25 256702.75 30840 -1 8602
8604 0 471570.56 256695.84 30720 -1 8603
8605 0 471950.2 256853.78 30560 -1 8604
8606 0 472097.97 257012.52 30400 -1 8605
8607 0 472190 257122.62 30200 -1 8606
8608 0 472296 257269.72 30000 -1 8607
8609 0 472490.12 257208.58 29800 -1 8608
8610 0 472858.56 257347.4 29600 -1 8609
8611 0 473006.34 257534.33 29520 -1 8610
8612 0 472826.8 257609.53 29480 -1 8611
8613 0 472723.16 257640.5 29440 -1 8612
8614 0 473080.12 257628.42 29480 -1 8611
8615 0 473600.62 257937.94 29520 -1 8614
8616 0 473676.94 258200.42 29560 -1 8615
8617 0 473959.75 258617.72 29640 -1 8616
8618 0 474050.5 258717.25 29680 -1 8617
8619 0 474174.7 258929.69 29800 -1 8618
8620 0 474573.4 259211.72 29960 -1 8619
8621 0 474850.97 259360.53 30080 -1 8620
8622 0 474908.8 259337.88 30280 -1 8621
8623 0 475064.1 259355.06 30400 -1 8622
8624 0 475193.94 259340.5 30480 -1 8623
8625 0 475212.44 259484.88 30680 -1 8624
8626 0 475230.56 259692.38 30880 -1 8625
8627 0 475301 259927.84 31000 -1 8626
8628 0 475590.88 260090.5 31160 -1 8627
8629 0 475799.75 260174.6 31280 -1 8628
8630 0 475849.12 260258.16 31400 -1 8629
8631 0 475736.7 260419.66 31480 -1 8630
8632 0 475753.94 260475.56 31600 -1 8631
8633 0 475695.62 260599.58 31800 -1 8632
8634 0 475743.34 260770.12 31960 -1 8633
8635 0 475579.16 261101.03 32080 -1 8634
8636 0 475509.2 261337.28 32200 -1 8635
8637 0 475421.06 261743.22 32360 -1 8636
8638 0 475374.94 262007.17 32280 -1 8637
8639 0 475222.75 262447.9 32200 -1 8638
8640 0 475218.56 262571.62 32080 -1 8639
8641 0 475132.7 262813.2 32040 -1 8640
8642 0 474911.8 263145.38 32160 -1 8641
8643 0 474777.9 263544.38 32320 -1 8642
8644 0 474767.3 263756.7 32360 -1 8643
8645 0 474750.16 263865.78 32440 -1 8644
8646 0 474685.03 264296.25 32600 -1 8645
8647 0 474678.22 264563.97 32440 -1 8646
8648 0 474690.22 264656.6 32320 -1 8647
8649 0 474669.72 264420.06 32640 -1 8646
8650 0 474626.7 264598.47 32760 -1 8649
8651 0 474527.84 264671.75 32840 -1 8650
8652 0 474497.06 264757.66 32960 -1 8651
8653 0 474429.75 264818.94 33080 -1 8652
8654 0 474412.16 264794.94 33240 -1 8653
8655 0 474356.22 264909.38 33360 -1 8654
8656 0 474293.22 265079.94 33440 -1 8655
8657 0 474256.34 265110.66 33480 -1 8656
8658 0 474183.03 265171.8 33560 -1 8657
8659 0 474083.9 265379.84 33600 -1 8658
8660 0 473842.56 265504.06 33640 -1 8659
8661 0 473604.53 265702.12 33720 -1 8660
8662 0 473462.38 265798.6 33760 -1 8661
8663 0 473402.97 265855.7 33840 -1 8662
8664 0 473373.22 265909.94 33920 -1 8663
8665 0 473267.7 265985.9 34080 -1 8664
8666 0 473178.12 266017.16 34240 -1 8665
8667 0 472957.12 266265.2 34320 -1 8666
8668 0 472498.78 266434.75 34120 -1 8667
8669 0 472333.03 266517.2 34000 -1 8668
8670 0 472032.47 266585.12 33920 -1 8669
8671 0 471803.6 266585.8 33800 -1 8670
8672 0 471326.7 266464.62 33760 -1 8671
8673 0 470821.62 266387.88 33880 -1 8672
8674 0 470597.2 266409.44 33960 -1 8673
8675 0 470387.66 266261.8 33880 -1 8674
8676 0 470510 266423.3 34000 -1 8674
8677 0 470474.7 266379.3 34120 -1 8676
8678 0 470565.75 266436.06 34280 -1 8677
8679 0 470400.97 266453.6 34360 -1 8678
8680 0 470156.6 266453.2 34480 -1 8679
8681 0 469980.62 266519.06 34600 -1 8680
8682 0 469759.84 266615.25 34720 -1 8681
8683 0 469565.2 266614.06 34800 -1 8682
8684 0 469378.6 266694.94 34920 -1 8683
8685 0 468841.9 266782.44 34960 -1 8684
8686 0 468314.84 266855.7 35040 -1 8685
8687 0 467786.62 266909.44 35160 -1 8686
8688 0 467428.12 266979.62 35200 -1 8687
8689 0 466714.38 267164.88 35240 -1 8688
8690 0 466302.97 267463.12 35160 -1 8689
8691 0 465890.84 267837.66 35120 -1 8690
8692 0 465040.66 267869.97 35080 -1 8691
8693 0 464418.03 268036.56 35040 -1 8692
8694 0 463547.62 268275 35080 -1 8693
8695 0 462702.7 268360.2 35040 -1 8694
8696 0 462344.34 268564.12 35000 -1 8695
8697 0 462195.44 268646.44 34920 -1 8696
8698 0 461850.16 268829.84 34800 -1 8697
8699 0 461696.62 268871.78 34720 -1 8698
8700 0 461621.06 268988.12 34640 -1 8699
8701 0 461535.1 269118.9 34520 -1 8700
8702 0 461284 269294.66 34560 -1 8701
8703 0 461014.8 269445.4 34520 -1 8702
8704 0 460675.72 269619.34 34440 -1 8703
8705 0 460458.06 269726 34560 -1 8704
8706 0 460188.6 269795.16 34680 -1 8705
8707 0 459994.16 269895.38 34800 -1 8706
8708 0 459845.62 270057.2 34960 -1 8707
8709 0 459629.4 270207.8 35120 -1 8708
8710 0 459587.25 270341.84 35240 -1 8709
8711 0 459404.78 270295.66 35360 -1 8710
8712 0 458967.25 270487.5 35520 -1 8711
8713 0 458848.06 270505.66 35680 -1 8712
8714 0 458676.12 270614.25 35880 -1 8713
8715 0 458410.47 270665.44 36080 -1 8714
8716 0 458223.78 270639.97 36240 -1 8715
8717 0 457897.84 270642.5 36280 -1 8716
8718 0 458329.5 270618.22 36320 -1 8716
8719 0 458290.84 270555.7 36440 -1 8718
8720 0 458369.56 270527.62 36480 -1 8719
8721 0 458487 270510.47 36520 -1 8720
8722 0 458604.9 270506.5 36560 -1 8721
8723 0 458700.97 270418.72 36600 -1 8722
8724 0 458837.47 270373.94 36640 -1 8723
8725 0 458933.62 270334.75 36680 -1 8724
8726 0 458964.53 270281.47 36760 -1 8725
8727 0 459047.38 270124.4 36840 -1 8726
8728 0 459060.06 269991.94 36920 -1 8727
8729 0 458919.62 269928.94 37000 -1 8728
8730 0 458704.3 269862.8 37120 -1 8729
8731 0 458614.38 269842.5 37160 -1 8730
8732 0 458241.6 269832.3 37240 -1 8731
8733 0 457950.4 269912.25 37320 -1 8732
8734 0 457782.34 269931.78 37360 -1 8733
8735 0 457629.56 269919.7 37400 -1 8734
8736 0 457494.2 269927.4 37440 -1 8735
8737 0 457329.88 269945.44 37520 -1 8736
8738 0 457152.72 269945.7 37640 -1 8737
8739 0 457020.53 269967.78 37720 -1 8738
8740 0 456887.53 269924.75 37840 -1 8739
8741 0 456682.22 269927.06 38000 -1 8740
8742 0 456488.72 269778.44 38120 -1 8741
8743 0 456359.22 269541.66 38160 -1 8742
8744 0 456190.75 269500.7 38240 -1 8743
8745 0 455935.4 269307.94 38360 -1 8744
8746 0 455727.2 269212.38 38480 -1 8745
8747 0 455529.53 269122.5 38600 -1 8746
8748 0 455477 269025.5 38760 -1 8747
8749 0 455108.1 268887.3 38920 -1 8748
8750 0 454765.53 268982.8 38960 -1 8749
8751 0 454573.06 269093 39120 -1 8750
8752 0 454513.34 269209.75 39280 -1 8751
8753 0 454395.53 269299.38 39400 -1 8752
8754 0 454186.06 269318.25 39480 -1 8753
8755 0 454156.94 269296.53 39640 -1 8754
8756 0 454104.12 269221.66 39800 -1 8755
8757 0 467462.2 266889.16 35280 -1 8688
8758 0 467387.34 266791.66 35440 -1 8757
8759 0 466611.56 267094.2 35480 -1 8758
8760 0 467350.4 266743.3 35520 -1 8758
8761 0 467296.78 266630.62 35560 -1 8760
8762 0 466996.72 266262.03 35600 -1 8761
8763 0 467587.56 266817.38 35600 -1 8761
8764 0 467578.94 266714.8 35680 -1 8763
8765 0 468188.94 266884.3 35000 -1 8686
8766 0 467981.9 266865.56 34800 -1 8765
8767 0 467808.7 266834.94 34600 -1 8766
8768 0 467690.25 267001.12 34520 -1 8767
8769 0 467701.56 267035.8 34440 -1 8768
8770 0 474264.2 265015.34 33520 -1 8657
8771 0 474240.22 264932.5 33640 -1 8770
8772 0 475253.62 262700.78 31920 -1 8641
8773 0 475132.25 262623.66 31720 -1 8772
8774 0 475094.75 262502.66 31560 -1 8773
8775 0 475003.2 262416.6 31360 -1 8774
8776 0 474783.7 262347.66 31320 -1 8775
8777 0 473814.72 258433.1 29520 -1 8616
8778 0 473786.22 258477.78 29480 -1 8777
8779 0 471637.94 257430.84 35520 -1 8451
8780 0 475954.3 258273.08 37040 -1 8430
8781 0 476170.53 258205.45 37000 -1 8780
8782 0 476451.34 258225.12 36920 -1 8781
8783 0 476522.16 258181.31 36840 -1 8782
8784 0 476798.25 258115.83 36760 -1 8783
8785 0 476513.66 258149.1 36720 -1 8784
8786 0 476232.4 258211.75 36560 -1 8785
8787 0 475967.6 258226.66 36480 -1 8786
8788 0 475863.78 258101.84 36360 -1 8787
8789 0 475828.56 257977.42 36280 -1 8788
8790 0 475806.7 257888.45 36200 -1 8789
8791 0 475918.75 257836.95 36040 -1 8790
8792 0 476152.3 257752.19 36000 -1 8791
8793 0 476265.16 257716.44 35920 -1 8792
8794 0 476502.38 257648.72 35840 -1 8793
8795 0 476664.97 257583.62 35760 -1 8794
8796 0 476860.2 257327.11 35720 -1 8795
8797 0 476956.25 257027.69 35760 -1 8796
8798 0 476782.72 256851.58 35840 -1 8797
8799 0 476558.2 256652.81 35960 -1 8798
8800 0 477128.84 256943.6 35680 -1 8796
8801 0 477439.66 256507.52 35640 -1 8800
8802 0 477647.38 256103.56 35600 -1 8801
8803 0 477977.34 255593.52 35520 -1 8802
8804 0 478236.28 255188.36 35440 -1 8803
8805 0 478442.38 255074.11 35320 -1 8804
8806 0 478501.3 254738.45 35240 -1 8805
8807 0 478510.78 254475.27 35160 -1 8806
8808 0 478730.84 254199.22 35080 -1 8807
8809 0 478898.66 254018.19 35000 -1 8808
8810 0 478917 253836.11 35080 -1 8809
8811 0 478921.3 253627.45 35160 -1 8810
8812 0 478864.12 253236.77 35280 -1 8811
8813 0 478836.06 253010.8 35320 -1 8812
8814 0 478811.1 252824.89 35400 -1 8813
8815 0 479059.44 252592.48 35480 -1 8814
8816 0 479359.44 252288.97 35520 -1 8815
8817 0 479673.7 251951.73 35400 -1 8816
8818 0 479684.66 251447.33 35440 -1 8817
8819 0 479686.38 251913.48 35360 -1 8817
8820 0 479750.7 251858.84 35200 -1 8819
8821 0 479821.5 251840.31 35000 -1 8820
8822 0 479796.44 251887.06 34760 -1 8821
8823 0 479658.8 251811.08 34520 -1 8822
8824 0 479728.12 251739.73 34280 -1 8823
8825 0 479900.6 251769.3 34080 -1 8824
8826 0 479911.88 251767.05 33880 -1 8825
8827 0 479826.3 251733.67 33680 -1 8826
8828 0 479849.66 251710.73 33480 -1 8827
8829 0 479882.8 251707.6 33440 -1 8828
8830 0 479813.97 251659.33 33400 -1 8829
8831 0 479798.53 251641.66 33360 -1 8830
8832 0 480014.5 251694.36 33280 -1 8829
8833 0 480075.03 251689.78 33160 -1 8832
8834 0 480135.16 251713.6 33000 -1 8833
8835 0 480125.22 251682.33 32880 -1 8834
8836 0 480094.25 251709.23 32680 -1 8835
8837 0 479895.34 251726.5 32480 -1 8836
8838 0 479774.2 251762.9 32280 -1 8837
8839 0 479741.75 251751.2 32120 -1 8838
8840 0 479510.28 251827.44 31960 -1 8839
8841 0 479407.5 251786 31880 -1 8840
8842 0 479214.56 251487.5 31840 -1 8841
8843 0 479304.78 251745.38 31800 -1 8841
8844 0 479257.62 251816.62 31760 -1 8843
8845 0 479096.06 251891.53 31640 -1 8844
8846 0 478913.06 251921.31 31520 -1 8845
8847 0 478753.84 251988.14 31400 -1 8846
8848 0 478587.62 252109.84 31280 -1 8847
8849 0 478466.2 252159.3 31160 -1 8848
8850 0 478357.28 252210.44 31040 -1 8849
8851 0 478305.5 252362.1 30920 -1 8850
8852 0 478234.4 252532.14 30840 -1 8851
8853 0 478211.12 252681.55 30720 -1 8852
8854 0 478276.12 252833.03 30640 -1 8853
8855 0 478233.03 253051.6 30520 -1 8854
8856 0 478276.84 253148.45 30400 -1 8855
8857 0 478348.53 253377.17 30200 -1 8856
8858 0 478421.97 253505.05 29960 -1 8857
8859 0 478454.53 253559.47 29720 -1 8858
8860 0 478374.56 253611.6 29480 -1 8859
8861 0 478246.25 253602.97 29280 -1 8860
8862 0 478359.06 253553.45 29040 -1 8861
8863 0 478223.7 253731.31 28920 -1 8862
8864 0 478052.7 253732.12 28960 -1 8863
8865 0 477886.88 253662.06 28920 -1 8864
8866 0 477754.28 253555.1 28880 -1 8865
8867 0 477679.94 253441.27 28840 -1 8866
8868 0 477486.22 253288.75 28720 -1 8867
8869 0 477375.1 253189.03 28600 -1 8868
8870 0 477193.84 253139.77 28520 -1 8869
8871 0 478239.16 253949.66 28840 -1 8863
8872 0 478265.88 254091.48 28800 -1 8871
8873 0 477432.5 256784.14 35600 -1 8801
8874 0 477357.25 256972.2 35480 -1 8873
8875 0 477375.3 256910.19 35280 -1 8874
8876 0 477277.7 256967.97 35120 -1 8875
8877 0 477256.97 257010.83 35040 -1 8876
8878 0 475716.06 257961.27 36000 -1 8791
8879 0 475584 258012.03 35960 -1 8878
8880 0 475841.4 257876.78 35960 -1 8878
8881 0 476981.72 258148.72 36720 -1 8784
8882 0 477069.8 258131.9 36680 -1 8881
8883 0 476948.4 258198.19 36640 -1 8882
8884 0 476975.25 258236.22 36560 -1 8883
8885 0 474898.5 258521.25 39960 -1 8415
8886 0 474942.56 258397.58 40000 -1 8885
8887 0 478130.16 258529.5 42480 -1 8396
8888 0 478272.9 258737.62 42440 -1 8887
8889 0 479235.88 256702.06 43520 -1 8387
8890 0 478800.2 254495.03 44520 -1 8378
8891 0 478742 254283 44480 -1 8890
8892 0 479027.44 251997.86 46960 -1 8355
8893 0 479184.12 252053.88 47080 -1 8892
8894 0 479133.38 252064.94 47160 -1 8893
8895 0 457138 243527 63600 -1 5253
8896 0 456730 243591 63720 -1 8895
8897 0 456308.56 243788.98 63760 -1 8896
8898 0 456133.78 243912.14 63840 -1 8897
8899 0 456005.44 243985.19 63880 -1 8898
8900 0 455892.7 244055 63920 -1 8899
8901 0 455906.8 244074.75 64000 -1 8900
8902 0 455830 244104.97 64160 -1 8901
8903 0 455607.5 244167.38 64280 -1 8902
8904 0 455470.06 244232.22 64440 -1 8903
8905 0 455275.25 244390.81 64560 -1 8904
8906 0 455052.78 244459.9 64680 -1 8905
8907 0 454825.8 244663.03 64840 -1 8906
8908 0 454656.3 244793.53 64920 -1 8907
8909 0 454479.66 244970.45 65000 -1 8908
8910 0 454353.44 245020.88 65120 -1 8909
8911 0 457998 243323 63400 -1 5253
8912 0 458098 243135 63320 -1 8911
8913 0 458210 243135 63160 -1 8912
8914 0 458130 243367 63040 -1 8913
8915 0 458670 243267 63000 -1 8914
8916 0 457502 243619 63000 -1 8914
8917 0 457425.4 243698.83 62960 -1 8916
8918 0 457325.25 243705.88 62880 -1 8917
8919 0 457092.28 243698.67 62800 -1 8918
8920 0 456959.53 243710.12 62680 -1 8919
8921 0 456932.25 243777.72 62560 -1 8920
8922 0 456837.84 243822.06 62480 -1 8921
8923 0 456788.97 243861.36 62440 -1 8922
8924 0 456676.12 243833.39 62360 -1 8923
8925 0 456589.2 243810.06 62280 -1 8924
8926 0 456508.16 243813.69 62160 -1 8925
8927 0 456399.72 243881.5 62040 -1 8926
8928 0 456159.8 244013.17 61920 -1 8927
8929 0 455979.44 244058.69 61840 -1 8928
8930 0 455762.62 244111.78 61760 -1 8929
8931 0 455489.47 244178.44 61680 -1 8930
8932 0 455329.97 244195.25 61600 -1 8931
8933 0 454864.06 244285.94 61480 -1 8932
8934 0 454497.2 244396.81 61440 -1 8933
8935 0 454118.56 244578.81 61320 -1 8934
8936 0 453608.1 244821.84 61200 -1 8935
8937 0 453376.53 244973.2 61080 -1 8936
8938 0 453043.8 245246.3 60960 -1 8937
8939 0 452792.44 245371.9 60880 -1 8938
8940 0 452238.06 245594.69 60720 -1 8939
8941 0 451845.62 245747.84 60640 -1 8940
8942 0 451666.94 245906.84 60520 -1 8941
8943 0 451505.66 245900 60360 -1 8942
8944 0 451326.22 245864.97 60200 -1 8943
8945 0 451173.8 245790.4 60000 -1 8944
8946 0 450931.06 245916.69 59960 -1 8945
8947 0 450850.8 246096.66 59840 -1 8946
8948 0 450966.84 246168.66 59760 -1 8947
8949 0 451113.4 246376 59640 -1 8948
8950 0 452135.72 246726.03 59520 -1 8949
8951 0 452316.84 246802.44 59400 -1 8950
8952 0 452457.22 246797.72 59240 -1 8951
8953 0 452605.12 246669.81 59120 -1 8952
8954 0 452607.6 246525 58920 -1 8953
8955 0 452698.75 246468.16 58760 -1 8954
8956 0 452983.72 246396.05 58560 -1 8955
8957 0 453158.16 246328.97 58360 -1 8956
8958 0 453166.6 246214.39 58160 -1 8957
8959 0 453257.75 246322.1 57920 -1 8958
8960 0 453432.47 246231.62 57720 -1 8959
8961 0 453533.56 246074.62 57560 -1 8960
8962 0 453763.78 245935.38 57440 -1 8961
8963 0 453745.47 245793.55 57280 -1 8962
8964 0 453723.5 245596.88 57160 -1 8963
8965 0 453772.03 245374.97 57000 -1 8964
8966 0 453904.56 245286.8 56800 -1 8965
8967 0 454184.06 245160.31 56600 -1 8966
8968 0 454322.62 245129.02 56440 -1 8967
8969 0 454469.44 245159 56240 -1 8968
8970 0 454478.75 245246.69 56040 -1 8969
8971 0 454448.2 245425.92 55800 -1 8970
8972 0 454617.5 245605.75 55720 -1 8971
8973 0 454714.6 245409.1 55480 -1 8972
8974 0 454692.38 245343.83 55400 -1 8973
8975 0 454639.84 245250.92 55160 -1 8974
8976 0 454652.22 245364.5 55000 -1 8975
8977 0 454754.12 245374.38 54840 -1 8976
8978 0 454918.97 245448.27 54800 -1 8977
8979 0 454873.88 245268.12 54800 -1 8977
8980 0 450754.88 246172.42 59600 -1 8949
8981 0 450609.53 246134.6 59520 -1 8980
8982 0 450601.75 246115.19 59480 -1 8981
8983 0 450539 246129.31 59360 -1 8982
8984 0 450393.47 246121.78 59240 -1 8983
8985 0 450144 246080.6 59120 -1 8984
8986 0 449820.34 246513.22 58960 -1 8985
8987 0 449732.75 246563.53 58880 -1 8986
8988 0 449600.47 246649.81 58800 -1 8987
8989 0 449518.12 246753.45 58680 -1 8988
8990 0 449530.72 246933.25 58600 -1 8989
8991 0 449570.94 247263.03 58560 -1 8990
8992 0 449769.28 247481.45 58520 -1 8991
8993 0 450267.03 247661.12 58440 -1 8992
8994 0 449567.84 247592.02 58720 -1 8991
8995 0 449449.7 247753.94 58800 -1 8994
8996 0 449383.12 248069.81 58880 -1 8995
8997 0 449470.56 248360.16 58960 -1 8996
8998 0 449518.78 248714.53 59040 -1 8997
8999 0 449716.4 249115.73 59080 -1 8998
9000 0 449687.25 249546.84 59040 -1 8999
9001 0 449440.12 249934.44 59000 -1 9000
9002 0 449391.44 250057.84 59120 -1 9001
9003 0 449459.8 250184.39 59200 -1 9002
9004 0 449399.53 250475.06 59120 -1 9003
9005 0 449537.1 250684.97 59040 -1 9004
9006 0 449541 250761.72 58960 -1 9005
9007 0 449556.56 250788.03 58800 -1 9006
9008 0 449632.56 250831.56 58600 -1 9007
9009 0 449772.3 250826.53 58360 -1 9008
9010 0 449874.38 250945.81 58160 -1 9009
9011 0 450138.66 251243.4 58000 -1 9010
9012 0 450253.16 251575.1 57840 -1 9011
9013 0 450230.72 251726.1 57760 -1 9012
9014 0 450281.75 252020.4 57680 -1 9013
9015 0 450364.47 252353.16 57480 -1 9014
9016 0 450135.84 252450.4 57440 -1 9015
9017 0 449963.2 252729.56 57360 -1 9016
9018 0 449859.53 252970.97 57280 -1 9017
9019 0 449809.2 253128.9 57240 -1 9018
9020 0 450040.25 253285.97 57160 -1 9019
9021 0 449435.88 253160.38 57280 -1 9019
9022 0 449069.16 253176.38 57320 -1 9021
9023 0 448864.88 253139.6 57360 -1 9022
9024 0 448395.44 253222.66 57320 -1 9023
9025 0 448217.44 253194.28 57280 -1 9024
9026 0 448101.1 253273.9 57200 -1 9025
9027 0 447984.34 253272.5 57160 -1 9026
9028 0 448008.78 253252.22 57040 -1 9027
9029 0 447989.5 253340.81 56880 -1 9028
9030 0 447945.84 253456.33 56640 -1 9029
9031 0 447830.53 253547.47 56520 -1 9030
9032 0 447599.9 253785.56 56400 -1 9031
9033 0 447381.12 254034.19 56360 -1 9032
9034 0 447265.56 254188.38 56320 -1 9033
9035 0 447110.3 254358.17 56240 -1 9034
9036 0 446741.88 254582.98 56200 -1 9035
9037 0 446659.8 254643.33 56160 -1 9036
9038 0 446488.9 254767.34 56040 -1 9037
9039 0 446334.3 254954.77 55960 -1 9038
9040 0 446226.94 255017.72 55880 -1 9039
9041 0 446083.16 255111.62 55760 -1 9040
9042 0 445862.56 255166.45 55680 -1 9041
9043 0 445750.34 255205.33 55600 -1 9042
9044 0 445842.5 255003.78 55560 -1 9043
9045 0 445812.66 254928.44 55520 -1 9044
9046 0 445693.53 255225.44 55560 -1 9043
9047 0 445395.5 255385.4 55480 -1 9046
9048 0 445190.44 255457.58 55400 -1 9047
9049 0 445086.66 255459.2 55320 -1 9048
9050 0 445058 255322.19 55280 -1 9049
9051 0 444886.44 255667.61 55200 -1 9049
9052 0 444777.56 255961 55160 -1 9051
9053 0 444466.34 256367.45 55200 -1 9052
9054 0 444436.7 256657.8 55520 -1 9053
9055 0 444630.9 256451.03 55800 -1 9054
9056 0 444606.97 256315.52 55960 -1 9055
9057 0 444312.62 256360.97 56000 -1 9056
9058 0 444294.2 256495.78 55080 -1 9053
9059 0 443807.28 256744.12 54840 -1 9058
9060 0 443365.16 257015.83 54720 -1 9059
9061 0 443294.22 257146.69 54600 -1 9060
9062 0 443202.88 257393.17 54560 -1 9061
9063 0 443168.44 257702 54520 -1 9062
9064 0 443130.97 257730.56 54560 -1 9063
9065 0 443108.94 257759.38 54760 -1 9064
9066 0 443012.34 257741.56 54920 -1 9065
9067 0 442809 257785.75 55080 -1 9066
9068 0 442721.3 257832.16 55240 -1 9067
9069 0 442746.53 257806.67 55440 -1 9068
9070 0 442630 257651.9 55600 -1 9069
9071 0 442610.6 257533.05 55760 -1 9070
9072 0 442502.78 257336.4 55840 -1 9071
9073 0 442429.34 257286.6 56000 -1 9072
9074 0 442440.7 257064.53 56200 -1 9073
9075 0 442435.88 256991.39 56360 -1 9074
9076 0 442324.84 256817.55 56520 -1 9075
9077 0 442248.5 256651.88 56680 -1 9076
9078 0 442242.7 256375.31 56840 -1 9077
9079 0 442075.62 256137.6 57000 -1 9078
9080 0 442057.9 255815.5 57160 -1 9079
9081 0 442012.6 255759.8 57320 -1 9080
9082 0 442027.44 255561.1 57480 -1 9081
9083 0 442085.06 255442.5 57640 -1 9082
9084 0 441978.8 255364.5 57840 -1 9083
9085 0 441952.06 255253.98 58040 -1 9084
9086 0 442094.8 255047.45 58200 -1 9085
9087 0 442010.66 254898.72 58360 -1 9086
9088 0 441901.25 254823.94 58520 -1 9087
9089 0 441835.53 254733.25 58720 -1 9088
9090 0 441911.75 254597.72 58920 -1 9089
9091 0 442131.94 254512.53 59120 -1 9090
9092 0 442253.16 254355.88 59240 -1 9091
9093 0 442368.5 254296.58 59440 -1 9092
9094 0 442511.56 254167.69 59680 -1 9093
9095 0 442724.22 254119.45 59880 -1 9094
9096 0 442941.53 254098.9 60080 -1 9095
9097 0 443224.44 254125.6 60240 -1 9096
9098 0 443293.16 254143.33 60280 -1 9097
9099 0 443638.7 254230.08 60480 -1 9098
9100 0 443168.25 257728.25 54480 -1 9063
9101 0 443582.34 257751.58 54520 -1 9100
9102 0 443169 257806.62 54360 -1 9100
9103 0 442983.6 257828.62 54320 -1 9102
9104 0 446593.06 254564.34 56280 -1 9036
9105 0 448733.9 253113.36 57400 -1 9023
9106 0 448602 253113 57480 -1 9105
9107 0 448470 253112.75 57560 -1 9106
9108 0 448470.75 253105.3 57640 -1 9107
9109 0 461774 249147 71040 -1 5211
9110 0 461682 249259 70920 -1 9109
9111 0 461778 249499 70760 -1 9110
9112 0 461754 249683 70520 -1 9111
9113 0 461954 249891 70360 -1 9112
9114 0 462190 250067 70200 -1 9113
9115 0 462482 250339 70000 -1 9114
9116 0 462538 250411 69760 -1 9115
9117 0 462682 250643 69520 -1 9116
9118 0 462938 250859 69280 -1 9117
9119 0 463346 251123 69160 -1 9118
9120 0 463654 251403 68960 -1 9119
9121 0 463838 251667 68760 -1 9120
9122 0 463990 251899 68560 -1 9121
9123 0 464166 252139 68320 -1 9122
9124 0 464318 252211 68240 -1 9123
9125 0 464514 252219 68160 -1 9124
9126 0 464886 252475 67960 -1 9125
9127 0 464654 252267 67920 -1 9126
9128 0 464638 252203 67800 -1 9127
9129 0 464641.72 252230.52 67760 -1 9128
9130 0 464662.28 252264.56 67680 -1 9129
9131 0 464774.12 252300.28 67600 -1 9130
9132 0 464914.16 252324.9 67480 -1 9131
9133 0 464965.47 252350.47 67360 -1 9132
9134 0 464747.06 252609.88 67240 -1 9133
9135 0 464627.38 252749.06 67160 -1 9134
9136 0 464558.44 252829.69 67080 -1 9135
9137 0 464375.38 252957.6 67000 -1 9136
9138 0 464211.38 253107.02 66880 -1 9137
9139 0 464053.78 253256.84 66800 -1 9138
9140 0 463872.06 253377.53 66680 -1 9139
9141 0 463683.56 253471.28 66600 -1 9140
9142 0 463576.44 253532.28 66480 -1 9141
9143 0 463179.34 253689.1 66360 -1 9142
9144 0 462896.38 253752.92 66240 -1 9143
9145 0 462818.84 253841.19 66080 -1 9144
9146 0 462637.12 253928.55 66000 -1 9145
9147 0 462712.84 254031.44 66000 -1 9146
9148 0 462354.34 253961.39 65920 -1 9146
9149 0 462142.66 253972.55 65840 -1 9148
9150 0 461597.12 254021.5 65680 -1 9149
9151 0 460970.38 254152.06 65560 -1 9150
9152 0 460649.28 254067.06 65520 -1 9151
9153 0 460053.5 253888.44 65440 -1 9152
9154 0 459520.75 253673.89 65400 -1 9153
9155 0 459093.8 253281 65480 -1 9154
9156 0 459042.5 253067.56 65280 -1 9155
9157 0 459112.38 252932.78 65120 -1 9156
9158 0 458959.9 252841.98 64920 -1 9157
9159 0 458857.12 252882.9 64800 -1 9158
9160 0 465007.97 252172 67320 -1 9133
9161 0 465334 252987 67880 -1 9126
9162 0 465514 253435 67800 -1 9161
9163 0 465686 253819 67680 -1 9162
9164 0 465914 253987 67560 -1 9163
9165 0 466096.4 254135.8 67440 -1 9164
9166 0 466218 254235 67360 -1 9165
9167 0 466506 254395 67320 -1 9166
9168 0 466658 254643 67200 -1 9167
9169 0 466558 254787 67040 -1 9168
9170 0 466422 254843 66960 -1 9169
9171 0 466150 254907 66840 -1 9170
9172 0 465678 254627 66840 -1 9171
9173 0 465550 254715 66760 -1 9172
9174 0 465854 255211 66720 -1 9171
9175 0 465762 255387 66600 -1 9174
9176 0 465882 255627 66480 -1 9175
9177 0 466346 255675 66400 -1 9176
9178 0 466774 255739 66360 -1 9177
9179 0 467086 255755 66400 -1 9178
9180 0 467030 255739 66280 -1 9178
9181 0 467330 255891 66200 -1 9180
9182 0 467474 255867 66160 -1 9181
9183 0 467706 256163 66120 -1 9182
9184 0 467590 256187 66040 -1 9183
9185 0 467770 256763 66080 -1 9183
9186 0 467814 257035 66000 -1 9185
9187 0 467798 257179 65920 -1 9186
9188 0 467878 257331 65760 -1 9187
9189 0 467982 257467 65680 -1 9188
9190 0 468526 257499 65600 -1 9189
9191 0 469114 257523 65560 -1 9190
9192 0 469530 257603 65400 -1 9191
9193 0 469974 257611 65240 -1 9192
9194 0 470190 257667 65120 -1 9193
9195 0 470440 257743 64920 -1 9194
9196 0 470520 257947 64720 -1 9195
9197 0 470840 257947 64480 -1 9196
9198 0 471046 257979 64360 -1 9197
9199 0 471310 257967 64240 -1 9198
9200 0 471432 258111 64080 -1 9199
9201 0 471426 258715 63880 -1 9200
9202 0 471508 259047 63680 -1 9201
9203 0 471910 259175 63600 -1 9202
9204 0 472636 259303 63640 -1 9203
9205 0 472842 259183 63840 -1 9204
9206 0 473030 259091 63920 -1 9205
9207 0 473254 259007 63960 -1 9206
9208 0 473518 258943 64040 -1 9207
9209 0 473646.1 259073.3 64000 -1 9208
9210 0 473689.94 259168.38 63960 -1 9209
9211 0 473885.7 259151.69 64000 -1 9210
9212 0 472690 259559 63920 -1 9206
9213 0 472826 259655 63960 -1 9212
9214 0 472884 259737 64040 -1 9213
9215 0 472928 260053 64080 -1 9214
9216 0 472934 260303 64160 -1 9215
9217 0 472768 260537 64240 -1 9216
9218 0 472332 260873 64280 -1 9217
9219 0 471766 261243 64320 -1 9218
9220 0 471392 261637 64360 -1 9219
9221 0 470894 262147 64280 -1 9220
9222 0 470680 262597 64200 -1 9221
9223 0 470298 263347 64120 -1 9222
9224 0 469892 264205 64080 -1 9223
9225 0 469746 264679 64000 -1 9224
9226 0 469536 265097 64040 -1 9225
9227 0 469604 265273 64160 -1 9226
9228 0 469660 265665 64280 -1 9227
9229 0 469898 266163 64200 -1 9228
9230 0 470030 266379 64080 -1 9229
9231 0 470416 266909 64120 -1 9230
9232 0 470480 267189 64200 -1 9231
9233 0 470582 267719 64280 -1 9232
9234 0 470620 268069 64360 -1 9233
9235 0 470680 268361 64520 -1 9234
9236 0 470924 268533 64480 -1 9235
9237 0 471256 268857 64320 -1 9236
9238 0 471658 269279 64280 -1 9237
9239 0 471992 269665 64320 -1 9238
9240 0 472088 269937 64440 -1 9239
9241 0 472346 270359 64520 -1 9240
9242 0 472342 270559 64640 -1 9241
9243 0 472568 270661 64720 -1 9242
9244 0 472742 270755 64840 -1 9243
9245 0 472980 270865 64960 -1 9244
9246 0 473112 270897 65080 -1 9245
9247 0 473292 271081 65200 -1 9246
9248 0 473396 271141 65280 -1 9247
9249 0 473512 271325 65400 -1 9248
9250 0 473666 271523 65480 -1 9249
9251 0 473774 271795 65560 -1 9250
9252 0 473998 272091 65680 -1 9251
9253 0 474356 272353 65720 -1 9252
9254 0 474616 272613 65800 -1 9253
9255 0 474922 273035 65920 -1 9254
9256 0 475004 273381 66000 -1 9255
9257 0 474760 273601 66040 -1 9256
9258 0 474708 273845 66120 -1 9257
9259 0 474768 273981 66200 -1 9258
9260 0 474880 274025 66280 -1 9259
9261 0 474964 274157 66440 -1 9260
9262 0 474948 274193 66600 -1 9261
9263 0 474876 274373 66760 -1 9262
9264 0 475080 274477 66920 -1 9263
9265 0 475312 274909 67080 -1 9264
9266 0 475156 275209 67040 -1 9265
9267 0 474944 275461 67040 -1 9266
9268 0 475008 275281 66920 -1 9267
9269 0 474724 275409 66800 -1 9268
9270 0 474672 275481 66680 -1 9269
9271 0 474660 275893 67080 -1 9267
9272 0 474477 276080 67200 -1 9271
9273 0 474294 276267 67320 -1 9272
9274 0 474024 276437 67560 -1 9273
9275 0 473860 276553 67680 -1 9274
9276 0 473812 276565 67760 -1 9275
9277 0 473814 276467 67840 -1 9276
9278 0 473718 277047 67800 -1 9276
9279 0 473647 277148 67840 -1 9278
9280 0 473576 277249 67880 -1 9279
9281 0 473636 277281 67960 -1 9280
9282 0 473484 277413 68000 -1 9281
9283 0 473224 277529 68120 -1 9282
9284 0 473130 277647 68200 -1 9283
9285 0 472962 277727 68360 -1 9284
9286 0 472898 277739 68440 -1 9285
9287 0 472870 277795 68560 -1 9286
9288 0 472950 277939 68760 -1 9287
9289 0 472794 278083 68960 -1 9288
9290 0 472570 278227 69120 -1 9289
9291 0 472492 278281 69200 -1 9290
9292 0 472404 278361 69360 -1 9291
9293 0 472128 278597 69320 -1 9292
9294 0 471994 278603 69400 -1 9293
9295 0 471802 278603 69440 -1 9294
9296 0 471594 278551 69400 -1 9295
9297 0 471184 278589 69400 -1 9296
9298 0 471068 278613 69320 -1 9297
9299 0 470918 278667 69240 -1 9298
9300 0 470834 278719 69160 -1 9299
9301 0 470596 278717 69040 -1 9300
9302 0 474318 276451 67160 -1 9272
9303 0 474310 276593 67120 -1 9302
9304 0 474302 276735 67080 -1 9303
9305 0 474454 276951 67000 -1 9304
9306 0 475410.66 274901 67160 -1 9265
9307 0 475460 274897 67200 -1 9306
9308 0 469674 266295 64080 -1 9230
9309 0 469654 266327 64000 -1 9308
9310 0 473126 259407 63320 -1 9204
9311 0 473518 259639 63280 -1 9310
9312 0 473704 259831 63160 -1 9311
9313 0 473766 259951 63040 -1 9312
9314 0 473966 260079 62840 -1 9313
9315 0 474512 260277 62680 -1 9314
9316 0 474674 260519 62560 -1 9315
9317 0 474972 260741 62480 -1 9316
9318 0 475480 261117 62400 -1 9317
9319 0 476102 261351 62360 -1 9318
9320 0 476272 261393 62400 -1 9319
9321 0 476468 261441 62480 -1 9320
9322 0 476842 261427 62560 -1 9321
9323 0 477048 261401 62680 -1 9322
9324 0 477296 261321 62760 -1 9323
9325 0 477814 261335 62840 -1 9324
9326 0 478652 261349 62880 -1 9325
9327 0 478986 261423 62800 -1 9326
9328 0 479198 261427 62720 -1 9327
9329 0 479358 261431 62640 -1 9328
9330 0 479608 261557 62560 -1 9329
9331 0 479815.3 261676.9 62480 -1 9330
9332 0 480003.56 261759.78 62400 -1 9331
9333 0 480382.88 261806.81 62240 -1 9332
9334 0 480689.1 261856.38 62200 -1 9333
9335 0 480933.25 261893 62120 -1 9334
9336 0 481247.44 261908.25 62000 -1 9335
9337 0 481745.94 262065 61880 -1 9336
9338 0 481919.62 262063.47 61840 -1 9337
9339 0 481983.72 262089.75 61800 -1 9338
9340 0 482053.28 262146.38 61720 -1 9339
9341 0 482241.62 262217.53 61600 -1 9340
9342 0 482427.94 262355.97 61480 -1 9341
9343 0 482409.97 262399.53 61400 -1 9342
9344 0 482485.53 262438.38 61320 -1 9343
9345 0 482658.94 262450.2 61200 -1 9344
9346 0 482790.75 262373.12 61080 -1 9345
9347 0 482866.66 262328.84 61040 -1 9346
9348 0 482855.47 262539.56 61000 -1 9347
9349 0 482906.38 262573.28 60960 -1 9348
9350 0 482976.5 262713.03 60880 -1 9349
9351 0 483058.84 262714.2 60800 -1 9350
9352 0 483093.1 262912.75 60720 -1 9351
9353 0 483164.44 262992.06 60640 -1 9352
9354 0 483129.94 262751.28 60600 -1 9353
9355 0 483127.34 262683.44 60560 -1 9354
9356 0 483153.3 262641.75 60520 -1 9355
9357 0 483157.62 262474.16 60440 -1 9356
9358 0 483221.3 262315.88 60360 -1 9357
9359 0 483226.53 262222 60280 -1 9358
9360 0 483230.6 262160.34 60160 -1 9359
9361 0 483197.7 262084.42 60040 -1 9360
9362 0 483142.94 262066.75 59960 -1 9361
9363 0 483268.47 262000.6 59840 -1 9362
9364 0 483304.28 261961.31 59720 -1 9363
9365 0 483508.9 261997.03 59600 -1 9364
9366 0 483728.62 262043.31 59520 -1 9365
9367 0 484013.06 262042.38 59400 -1 9366
9368 0 484303.47 262018.81 59280 -1 9367
9369 0 484375.2 261974.4 59120 -1 9368
9370 0 484604.2 261992.4 58920 -1 9369
9371 0 484661.3 262096.9 58800 -1 9370
9372 0 484508.94 262291.44 58720 -1 9371
9373 0 484347.53 262420.44 58680 -1 9372
9374 0 483896.9 262597.06 58800 -1 9373
9375 0 483855.28 262586.4 58840 -1 9374
9376 0 483684.8 262643.5 58920 -1 9375
9377 0 483611.25 262636.62 59000 -1 9376
9378 0 483453.94 262651.28 59160 -1 9377
9379 0 483132.12 262682.78 59360 -1 9378
9380 0 482792.2 262789.03 59520 -1 9379
9381 0 482551.75 262910.66 59640 -1 9380
9382 0 482117.78 263192.75 59600 -1 9381
9383 0 482001.5 263320.16 59560 -1 9382
9384 0 481877.06 263506.2 59440 -1 9383
9385 0 481807.5 263680.38 59320 -1 9384
9386 0 481666.12 263748.06 59200 -1 9385
9387 0 481417.44 263821.5 59080 -1 9386
9388 0 481169.44 263957.47 58880 -1 9387
9389 0 481022.06 263954.75 58680 -1 9388
9390 0 480732.38 263919.75 58440 -1 9389
9391 0 480383.75 263963.7 58280 -1 9390
9392 0 479938.47 264027.66 58080 -1 9391
9393 0 479600.94 264043.2 57960 -1 9392
9394 0 479139.03 264138.22 57800 -1 9393
9395 0 478983.38 264266.03 57640 -1 9394
9396 0 478829.06 264458.44 57400 -1 9395
9397 0 478687.38 264628.53 57520 -1 9396
9398 0 478478.8 264740.9 57480 -1 9397
9399 0 478264.97 264813.62 57400 -1 9398
9400 0 478217.47 264882.38 57280 -1 9399
9401 0 478162.3 264948.34 57120 -1 9400
9402 0 478115.5 264959.22 56960 -1 9401
9403 0 477888.1 265032.1 56760 -1 9402
9404 0 477794.6 265097.6 56560 -1 9403
9405 0 477802.16 265081.9 56400 -1 9404
9406 0 477798.06 265071.75 56280 -1 9405
9407 0 477808.06 265098 56120 -1 9406
9408 0 477774 265118.8 55960 -1 9407
9409 0 477443.2 265268 55800 -1 9408
9410 0 477307.94 265359.28 55680 -1 9409
9411 0 477102.9 265422.97 55560 -1 9410
9412 0 477112.38 265470.88 55440 -1 9411
9413 0 477051.2 265528.22 55280 -1 9412
9414 0 476893.47 265646.38 55080 -1 9413
9415 0 476941.1 265822.12 54880 -1 9414
9416 0 476894.4 266141.75 54760 -1 9415
9417 0 476820 266339 54600 -1 9416
9418 0 476839.84 266566.4 54480 -1 9417
9419 0 476962.9 266987.25 54440 -1 9418
9420 0 476995.88 267066.12 54400 -1 9419
9421 0 476985.6 267166.38 54240 -1 9420
9422 0 476992.66 267392.56 54200 -1 9421
9423 0 476800.06 267609.03 54160 -1 9422
9424 0 476771.5 267858.06 54080 -1 9423
9425 0 476887.56 268091.2 54040 -1 9424
9426 0 477038.44 267223.62 54680 -1 9419
9427 0 478968.38 264407.56 57360 -1 9396
9428 0 479149.25 264344.28 57120 -1 9427
9429 0 479196.8 264448.66 56960 -1 9428
9430 0 479124.44 264526.62 56800 -1 9429
9431 0 478932.06 264723.8 56640 -1 9430
9432 0 478802.12 264800.56 56520 -1 9431
9433 0 478585.4 264871.16 56400 -1 9432
9434 0 478362.06 264893.6 56320 -1 9433
9435 0 478298.47 264944.5 56280 -1 9434
9436 0 478242.9 264990.12 56240 -1 9435
9437 0 478132.5 265049.2 56080 -1 9436
9438 0 478053.2 265110.25 55880 -1 9437
9439 0 477917.38 265257.03 55680 -1 9438
9440 0 478066.75 265411.12 55480 -1 9439
9441 0 478224.34 265500.78 55280 -1 9440
9442 0 478455.84 265628.2 55000 -1 9441
9443 0 478738.6 265728.44 54760 -1 9442
9444 0 478864.78 265725.66 54520 -1 9443
9445 0 479096.5 265774.12 54280 -1 9444
9446 0 479284.16 265764.16 54040 -1 9445
9447 0 479527.8 265750.44 53880 -1 9446
9448 0 479635.72 265760.44 53720 -1 9447
9449 0 479765.7 265633.44 53640 -1 9448
9450 0 479908.38 265564.2 53400 -1 9449
9451 0 479938 265535.2 53320 -1 9450
9452 0 479983.47 265491.8 53200 -1 9451
9453 0 480191.9 265417.78 52960 -1 9452
9454 0 485378.16 261785.3 58840 -1 9371
9455 0 485673.34 261694.72 58760 -1 9454
9456 0 485785.28 261680.45 58720 -1 9455
9457 0 485954.6 261624.03 58680 -1 9456
9458 0 486155.75 261568.4 58600 -1 9457
9459 0 486339.56 261522.22 58480 -1 9458
9460 0 486610.5 261468.98 58320 -1 9459
9461 0 486706.06 261535.23 58160 -1 9460
9462 0 486811.7 261564.4 58040 -1 9461
9463 0 486897.84 261627.39 57840 -1 9462
9464 0 486993.8 261686.84 57760 -1 9463
9465 0 486950.75 261626.78 57680 -1 9464
9466 0 487023 261599 57640 -1 9465
9467 0 487095.2 261570.61 57600 -1 9466
9468 0 487035.06 261635.39 57480 -1 9467
9469 0 487177.2 261642 57360 -1 9468
9470 0 487197.8 261744.12 57160 -1 9469
9471 0 487259.78 261753.34 56920 -1 9470
9472 0 487349.1 261906.62 56720 -1 9471
9473 0 487320.5 262166.25 56520 -1 9472
9474 0 487201.1 262370.22 56320 -1 9473
9475 0 487249.38 262424.47 56160 -1 9474
9476 0 467650 255787 66120 -1 9182
9477 0 467262 255179 67040 -1 9169
9478 0 468102 255347 67160 -1 9477
9479 0 468236 255337 67240 -1 9478
9480 0 468368 255433 67400 -1 9479
9481 0 468508 255629 67680 -1 9480
9482 0 468950 255555 67800 -1 9481
9483 0 469220 255593 67920 -1 9482
9484 0 469856 255385 68040 -1 9483
9485 0 469994 255375 68160 -1 9484
9486 0 470162 255315 68440 -1 9485
9487 0 470354 255307 68720 -1 9486
9488 0 470474 255263 68960 -1 9487
9489 0 470528 255261 69240 -1 9488
9490 0 470484 255233 69400 -1 9489
9491 0 470412 255281 69680 -1 9490
9492 0 470272 255381 69920 -1 9491
9493 0 470268 255737 70440 -1 9492
9494 0 470388 256089 70800 -1 9493
9495 0 470478 256299 71000 -1 9494
9496 0 470542 256583 71280 -1 9495
9497 0 470606 256783 71520 -1 9496
9498 0 470650 257179 71960 -1 9497
9499 0 470796 257097 72000 -1 9498
9500 0 470828 257097 72160 -1 9499
9501 0 470908 257165 72360 -1 9500
9502 0 471054 257175 72520 -1 9501
9503 0 471262 257051 72760 -1 9502
9504 0 471569.5 256905.5 72880 -1 9503
9505 0 471196 257073 72920 -1 9504
9506 0 471672 256857 72920 -1 9504
9507 0 471896 256833 73040 -1 9506
9508 0 472126 256819 73120 -1 9507
9509 0 472330 256883 73240 -1 9508
9510 0 472588 256941 73360 -1 9509
9511 0 472960 256945 73560 -1 9510
9512 0 473069.66 256987.75 73600 -1 9511
9513 0 473176.94 257034.38 73800 -1 9512
9514 0 473500.28 257191.56 73960 -1 9513
9515 0 473645.8 257267.6 74080 -1 9514
9516 0 473837.88 256999.22 74080 -1 9515
9517 0 473743.3 257317.95 74160 -1 9515
9518 0 473803.8 257801.47 74240 -1 9517
9519 0 473792.3 258150.9 74200 -1 9518
9520 0 473813.62 258425.08 74160 -1 9519
9521 0 474049.12 258689.97 74240 -1 9520
9522 0 474181.88 258978.03 74160 -1 9521
9523 0 474394.25 259415.5 74080 -1 9522
9524 0 474555.03 259826.81 74200 -1 9523
9525 0 474609.53 260136.4 74320 -1 9524
9526 0 474533.8 260361.4 74360 -1 9525
9527 0 474476.25 260712.69 74440 -1 9526
9528 0 474557.16 261124.3 74480 -1 9527
9529 0 474590.56 261419.44 74520 -1 9528
9530 0 474640.2 261553.77 74440 -1 9529
9531 0 474597 261440.75 74560 -1 9529
9532 0 474591.03 261515.94 74760 -1 9531
9533 0 474722.62 261710.97 74920 -1 9532
9534 0 474918.25 261803.53 75080 -1 9533
9535 0 474973.97 261916.22 75320 -1 9534
9536 0 475028.06 261950.83 75560 -1 9535
9537 0 475269.25 261896.36 75720 -1 9536
9538 0 475387.8 261890 75840 -1 9537
9539 0 475699.03 261749.12 75800 -1 9538
9540 0 476008.75 261668.94 75840 -1 9539
9541 0 475466.53 261886.25 75920 -1 9538
9542 0 475496.6 262040.97 76040 -1 9541
9543 0 475373 262140.88 76200 -1 9542
9544 0 475163.1 262458 76400 -1 9543
9545 0 474892.66 262587.78 76600 -1 9544
9546 0 474523.5 262709.97 76560 -1 9545
9547 0 474522.94 263071.94 76520 -1 9546
9548 0 474769.9 263570.12 76640 -1 9547
9549 0 474873.2 263692.22 76680 -1 9548
9550 0 475017.5 263858 76800 -1 9549
9551 0 475134.8 263953.2 76960 -1 9550
9552 0 475163.75 263977.3 77000 -1 9551
9553 0 475792.53 264078.25 77200 -1 9552
9554 0 476045 263989 77280 -1 9553
9555 0 476501.75 263946.25 77360 -1 9554
9556 0 476983.62 263976.78 77400 -1 9555
9557 0 477217.84 264111 77360 -1 9556
9558 0 477214.66 264112.66 77320 -1 9557
9559 0 477208.25 264116.12 77240 -1 9558
9560 0 477681.94 264141.8 77440 -1 9557
9561 0 478167.9 264054.75 77480 -1 9560
9562 0 478540.25 264061.44 77600 -1 9561
9563 0 478802.56 264069.25 77720 -1 9562
9564 0 478937.44 264187.56 77880 -1 9563
9565 0 474700.72 264311.1 76920 -1 9551
9566 0 472064 256629 72880 -1 9506
9567 0 472112 256585 72800 -1 9566
9568 0 470480 257393 72000 -1 9498
9569 0 470012 257485 72040 -1 9568
9570 0 469422 257831 72000 -1 9569
9571 0 469184 258041 71920 -1 9570
9572 0 469104 258277 71720 -1 9571
9573 0 468974 258519 71480 -1 9572
9574 0 468782 258839 71360 -1 9573
9575 0 468696 259041 71200 -1 9574
9576 0 468516 259261 71000 -1 9575
9577 0 468384 259337 70800 -1 9576
9578 0 468288 259409 70480 -1 9577
9579 0 468356 259585 70280 -1 9578
9580 0 468316 259705 70080 -1 9579
9581 0 468216 260009 69960 -1 9580
9582 0 468234 260139 69760 -1 9581
9583 0 468266 260519 69600 -1 9582
9584 0 468394 260903 69440 -1 9583
9585 0 468312 261561 69360 -1 9584
9586 0 468566 262283 69400 -1 9585
9587 0 468648 262593 69280 -1 9586
9588 0 468580 262837 69000 -1 9587
9589 0 468398 263199 68880 -1 9588
9590 0 468334 263259 68960 -1 9589
9591 0 468290 263263 69040 -1 9590
9592 0 468246 263267 69120 -1 9591
9593 0 468238 263291 69320 -1 9592
9594 0 468192 263277 69400 -1 9593
9595 0 468214 263323 69520 -1 9594
9596 0 468330 263383 69640 -1 9595
9597 0 468258 263443 69680 -1 9596
9598 0 468360 263557 69720 -1 9597
9599 0 468072 263569 69720 -1 9597
9600 0 467996 263713 69760 -1 9599
9601 0 467988 263905 69840 -1 9600
9602 0 468032 263989 69920 -1 9601
9603 0 468042 264119 70000 -1 9602
9604 0 468082 264295 70120 -1 9603
9605 0 468264 264517 70200 -1 9604
9606 0 468366 264751 70240 -1 9605
9607 0 468360 264881 70320 -1 9606
9608 0 468308 265033 70440 -1 9607
9609 0 468216 265093 70560 -1 9608
9610 0 468156 265329 70600 -1 9609
9611 0 468074 265471 70680 -1 9610
9612 0 468074 265507 70760 -1 9611
9613 0 468278 263315 68800 -1 9589
9614 0 468074 263411 68680 -1 9613
9615 0 467930 263731 68480 -1 9614
9616 0 467980 263813 68280 -1 9615
9617 0 467968 264037 68040 -1 9616
9618 0 468044 264129 67840 -1 9617
9619 0 468240 264333 67600 -1 9618
9620 0 468440 264485 67400 -1 9619
9621 0 468446 264631 67240 -1 9620
9622 0 468280 264805 67080 -1 9621
9623 0 468008 264965 66920 -1 9622
9624 0 467778 265079 66880 -1 9623
9625 0 467356 265457 66920 -1 9624
9626 0 467242 265607 66960 -1 9625
9627 0 466740 266141 66920 -1 9626
9628 0 466694 266715 66880 -1 9627
9629 0 466880 266969 67000 -1 9628
9630 0 466960 267037 67120 -1 9629
9631 0 467140 267037 67240 -1 9630
9632 0 467172 267089 67440 -1 9631
9633 0 467072 267153 67640 -1 9632
9634 0 467070 267367 67880 -1 9633
9635 0 467042 267567 67920 -1 9634
9636 0 466882 267747 67960 -1 9635
9637 0 466716 267841 68040 -1 9636
9638 0 466660 267989 68160 -1 9637
9639 0 466514 268195 68240 -1 9638
9640 0 466384 268297 68320 -1 9639
9641 0 466244 268325 68440 -1 9640
9642 0 466104 268433 68600 -1 9641
9643 0 465922 268579 68680 -1 9642
9644 0 465724 268773 68760 -1 9643
9645 0 465424 269049 68680 -1 9644
9646 0 465424 269233 68560 -1 9645
9647 0 465100 269509 68480 -1 9646
9648 0 464894 269711 68400 -1 9647
9649 0 464562 270019 68280 -1 9648
9650 0 464192 270261 68360 -1 9649
9651 0 464100 270429 68480 -1 9650
9652 0 463984 270709 68600 -1 9651
9653 0 463874 271247 68680 -1 9652
9654 0 463752 271773 68640 -1 9653
9655 0 463378 272071 68680 -1 9654
9656 0 463322 272127 68600 -1 9655
9657 0 463268 272113 68720 -1 9655
9658 0 463250 272139 68840 -1 9657
9659 0 463190 272323 69000 -1 9658
9660 0 462936 272877 69160 -1 9659
9661 0 462780 273165 69120 -1 9660
9662 0 462856 273345 69040 -1 9661
9663 0 463008 273497 68920 -1 9662
9664 0 462852 273025 69240 -1 9660
9665 0 462664 273285 69360 -1 9664
9666 0 462634 273395 69520 -1 9665
9667 0 462574 273435 69760 -1 9666
9668 0 462478 273495 69920 -1 9667
9669 0 462362 273475 70080 -1 9668
9670 0 462306 273523 70280 -1 9669
9671 0 462158 273539 70480 -1 9670
9672 0 462164 273605 70680 -1 9671
9673 0 462193 273606 70800 -1 9672
9674 0 462169 273580 71000 -1 9673
9675 0 462125 273516 71120 -1 9674
9676 0 462151 273460 71320 -1 9675
9677 0 462190 273457 71440 -1 9676
9678 0 462307 273448 71480 -1 9677
9679 0 462131 273468 71520 -1 9677
9680 0 462041 273416 71680 -1 9679
9681 0 461946 273275 71880 -1 9680
9682 0 461830 273279 72040 -1 9681
9683 0 461755 273238 72160 -1 9682
9684 0 461693 273218 72360 -1 9683
9685 0 461675 273212 72520 -1 9684
9686 0 461577 273230 72640 -1 9685
9687 0 461357 273274 72760 -1 9686
9688 0 461215 273348 72880 -1 9687
9689 0 461169 273426 73000 -1 9688
9690 0 461117 273418 73120 -1 9689
9691 0 460979 273452 73200 -1 9690
9692 0 460869 273470 73320 -1 9691
9693 0 460945 273470 73400 -1 9692
9694 0 460877 273538 73480 -1 9693
9695 0 460909 273594 73600 -1 9694
9696 0 460821 273694 73720 -1 9695
9697 0 460717 273770 73840 -1 9696
9698 0 460613 273826 74000 -1 9697
9699 0 460359 273884 74200 -1 9698
9700 0 460179 273952 74360 -1 9699
9701 0 460085 274150 74520 -1 9700
9702 0 459985 274366 74840 -1 9701
9703 0 459825 274574 75000 -1 9702
9704 0 459679 274736 75080 -1 9703
9705 0 459791 274952 75200 -1 9704
9706 0 459825 275162 75280 -1 9705
9707 0 459949 275270 75480 -1 9706
9708 0 459925 275290 75640 -1 9707
9709 0 459689 275358 75760 -1 9708
9710 0 459795 275400 75920 -1 9709
9711 0 459885 275410 76040 -1 9710
9712 0 460029 275454 76160 -1 9711
9713 0 460229 275566 76240 -1 9712
9714 0 460429 275594 76360 -1 9713
9715 0 460971 275548 76400 -1 9714
9716 0 461085 275610 76520 -1 9715
9717 0 461169 275586 76680 -1 9716
9718 0 461349 275530 76800 -1 9717
9719 0 461355 275576 76840 -1 9718
9720 0 461261 275530 76880 -1 9719
9721 0 461221 275578 76960 -1 9720
9722 0 461535 275484 76880 -1 9719
9723 0 461715 275424 77000 -1 9722
9724 0 461835 275288 77080 -1 9723
9725 0 461809 275150 77200 -1 9724
9726 0 461337 275058 77160 -1 9725
9727 0 461121 275242 77160 -1 9726
9728 0 461155 275296 77080 -1 9727
9729 0 461805 275154 77280 -1 9725
9730 0 461751 275128 77360 -1 9729
9731 0 461951 275156 77480 -1 9730
9732 0 461939 275204 77640 -1 9731
9733 0 461971 275264 77800 -1 9732
9734 0 461943 275280 78000 -1 9733
9735 0 461807 275224 78120 -1 9734
9736 0 461729 275250 78200 -1 9735
9737 0 461793 275334 78320 -1 9736
9738 0 461769 275338 78440 -1 9737
9739 0 461821 275342 78560 -1 9738
9740 0 461941 275346 78720 -1 9739
9741 0 462101 275298 78840 -1 9740
9742 0 462151 275380 79040 -1 9741
9743 0 462453 275502 79240 -1 9742
9744 0 462969 275690 79160 -1 9743
9745 0 463761 276078 79120 -1 9744
9746 0 463705 276150 79160 -1 9745
9747 0 463661 276254 79200 -1 9746
9748 0 463529 276350 79360 -1 9747
9749 0 463467 276460 79400 -1 9748
9750 0 463965 276142 79080 -1 9745
9751 0 464305 276330 79040 -1 9750
9752 0 464767 276424 78960 -1 9751
9753 0 464841 276426 78880 -1 9752
9754 0 464875 276444 78720 -1 9753
9755 0 464875 276444 78560 -1 9754
9756 0 464799 276324 78400 -1 9755
9757 0 464487 276376 78320 -1 9756
9758 0 464307 276292 78240 -1 9757
9759 0 464325 276230 78160 -1 9758
9760 0 464279 276132 78280 -1 9758
9761 0 464337 276096 78320 -1 9760
9762 0 464395 276060 78360 -1 9761
9763 0 464377 276054 78440 -1 9762
9764 0 464505 275998 78560 -1 9763
9765 0 464971 276528 79000 -1 9752
9766 0 465035 276636 79120 -1 9765
9767 0 465183 276824 79280 -1 9766
9768 0 465329 277198 79320 -1 9767
9769 0 465377 277366 79440 -1 9768
9770 0 465559 277416 79440 -1 9769
9771 0 465643 277664 79400 -1 9770
9772 0 465685 277714 79320 -1 9771
9773 0 465757 277762 79200 -1 9772
9774 0 465891 277820 79080 -1 9773
9775 0 466017 277818 79000 -1 9774
9776 0 466165 277902 79000 -1 9775
9777 0 466287 277916 78880 -1 9776
9778 0 462278 275461 79360 -1 9743
9779 0 462103 275420 79480 -1 9778
9780 0 462007 275436 79560 -1 9779
9781 0 459203 275832 75800 -1 9709
9782 0 459131 276008 75840 -1 9781
9783 0 459135 276180 75960 -1 9782
9784 0 459149 276398 76080 -1 9783
9785 0 459013 276550 76160 -1 9784
9786 0 459051 276696 76240 -1 9785
9787 0 459121 276802 76320 -1 9786
9788 0 459195 277124 76360 -1 9787
9789 0 459079 277340 76400 -1 9788
9790 0 460677 273342 73320 -1 9692
9791 0 466494 267383 67120 -1 9630
9792 0 466350 267515 67040 -1 9791
9793 0 465848 267657 67000 -1 9792
9794 0 465580 267897 66960 -1 9793
9795 0 465344 267985 66880 -1 9794
9796 0 465038 268247 66760 -1 9795
9797 0 464954 268395 66720 -1 9796
9798 0 464768 268645 66640 -1 9797
9799 0 464618 268983 66560 -1 9798
9800 0 464560 269177 66440 -1 9799
9801 0 464396 269461 66160 -1 9800
9802 0 464350 269547 66000 -1 9801
9803 0 464258 269639 65880 -1 9802
9804 0 463832 270005 65720 -1 9803
9805 0 463564 270053 65760 -1 9804
9806 0 463352 270101 65840 -1 9805
9807 0 463338.66 270114.34 65880 -1 9806
9808 0 463312 270141 65960 -1 9807
9809 0 463126 270183 66040 -1 9808
9810 0 462822 270255 66120 -1 9809
9811 0 462522 270311 66160 -1 9810
9812 0 462296 270309 66200 -1 9811
9813 0 462296 270241 66280 -1 9812
9814 0 462032 270385 66160 -1 9812
9815 0 461856 270453 66080 -1 9814
9816 0 461670 270511 66120 -1 9815
9817 0 461414 270555 66240 -1 9816
9818 0 461064 270617 66280 -1 9817
9819 0 460886 270731 66320 -1 9818
9820 0 460754 270767 66400 -1 9819
9821 0 460550 270763 66520 -1 9820
9822 0 460330 270747 66640 -1 9821
9823 0 460116 270661 66760 -1 9822
9824 0 459854 270579 66800 -1 9823
9825 0 459590 270587 66840 -1 9824
9826 0 459682 270551 66920 -1 9825
9827 0 463808 270013 65600 -1 9804
9828 0 463740 270137 65480 -1 9827
9829 0 463714 270295 65320 -1 9828
9830 0 463694 270331 65160 -1 9829
9831 0 463154 270415 65200 -1 9830
9832 0 463042 270507 65120 -1 9831
9833 0 462932 270489 64920 -1 9832
9834 0 462880 270506.34 64840 -1 9833
9835 0 462778 270523 64800 -1 9834
9836 0 462742 270531 64720 -1 9835
9837 0 462934 270591 64800 -1 9834
9838 0 462918 270755 64760 -1 9837
9839 0 463746 270343 65080 -1 9830
9840 0 463670 270363 64960 -1 9839
9841 0 467620 265029 66720 -1 9624
9842 0 467624 264969 66560 -1 9841
9843 0 470356 255321 68040 -1 9484
9844 0 470536 255293 67960 -1 9843
9845 0 470541.06 255310.05 67920 -1 9844
9846 0 470802.44 255301.47 67840 -1 9845
9847 0 471001.6 255268.61 67800 -1 9846
9848 0 471359.2 255188 67640 -1 9847
9849 0 471688.22 255199.75 67520 -1 9848
9850 0 471966.72 255189.88 67400 -1 9849
9851 0 472311.6 255202.78 67320 -1 9850
9852 0 472480.06 255184.56 67160 -1 9851
9853 0 472745.53 255133.69 67000 -1 9852
9854 0 472930.97 255132.56 66880 -1 9853
9855 0 473414.94 254969.84 66680 -1 9854
9856 0 473559.5 254908.5 66640 -1 9855
9857 0 473721.44 254802.69 66680 -1 9856
9858 0 474011.7 254615.1 66800 -1 9857
9859 0 473703.88 254847.45 66600 -1 9856
9860 0 473904.53 254978.45 66400 -1 9859
9861 0 474212.38 255037.08 66320 -1 9860
9862 0 474431.12 255087.19 66240 -1 9861
9863 0 474577.8 255112.78 66160 -1 9862
9864 0 474953.22 255168.52 66040 -1 9863
9865 0 475299.12 255164.95 66080 -1 9864
9866 0 475599.78 255139.6 66000 -1 9865
9867 0 475990.56 255186.8 65960 -1 9866
9868 0 476304.7 255242.44 65840 -1 9867
9869 0 476878.16 255436.16 65640 -1 9868
9870 0 477435.9 255604.44 65480 -1 9869
9871 0 478163.06 255604.62 65400 -1 9870
9872 0 478575.44 255775.9 65320 -1 9871
9873 0 478755 255814.67 65240 -1 9872
9874 0 478844.8 255834.5 65200 -1 9873
9875 0 479011.34 255997.4 65160 -1 9874
9876 0 479421.28 256222.42 65040 -1 9875
9877 0 479787.84 256420.88 64960 -1 9876
9878 0 480266.2 256668.81 65000 -1 9877
9879 0 480789.56 256890.28 64920 -1 9878
9880 0 481230 257050.8 64840 -1 9879
9881 0 481646.88 257095.64 64800 -1 9880
9882 0 482193.4 257127.6 64880 -1 9881
9883 0 482684.56 257308.5 64960 -1 9882
9884 0 483379.72 257669.08 64960 -1 9883
9885 0 483825.53 257890.02 64800 -1 9884
9886 0 484057.62 258002.89 64680 -1 9885
9887 0 484788 258059.03 64560 -1 9886
9888 0 485120.44 258013.31 64440 -1 9887
9889 0 485183.2 257945.81 64480 -1 9888
9890 0 485372.56 257853.36 64440 -1 9889
9891 0 485464.47 258320.72 64320 -1 9888
9892 0 485639.38 258494.12 64200 -1 9891
9893 0 485755.84 258682.47 64160 -1 9892
9894 0 485861.2 259044.53 64120 -1 9893
9895 0 486128 259389.22 64080 -1 9894
9896 0 486522.06 259769.78 64000 -1 9895
9897 0 486708.25 260294.97 63880 -1 9896
9898 0 486771.5 260603.56 63840 -1 9897
9899 0 486689.3 260917 63720 -1 9898
9900 0 486731.8 261414.9 63640 -1 9899
9901 0 486828.75 261633.97 63560 -1 9900
9902 0 486928.56 261880.27 63480 -1 9901
9903 0 487159.4 262358.2 63400 -1 9902
9904 0 487269.25 262749.94 63360 -1 9903
9905 0 487149.56 263167.97 63280 -1 9904
9906 0 487109.44 263489.2 63160 -1 9905
9907 0 486796.2 263963 62920 -1 9906
9908 0 486782.78 264286.12 62960 -1 9907
9909 0 487116.84 264521.56 63000 -1 9908
9910 0 487340.6 264903.5 63040 -1 9909
9911 0 487693.75 265386.06 62960 -1 9910
9912 0 487882.12 265628.2 62800 -1 9911
9913 0 487897.8 265880.34 62640 -1 9912
9914 0 488032.53 266079.7 62560 -1 9913
9915 0 488055.88 266364.72 62520 -1 9914
9916 0 488213.78 266446.06 62400 -1 9915
9917 0 488519.28 266496.22 62240 -1 9916
9918 0 488619 266546.25 62200 -1 9917
9919 0 488760.25 266524 62160 -1 9918
9920 0 488886.44 266501.72 62080 -1 9919
9921 0 488980.1 266496.94 61960 -1 9920
9922 0 489142.06 266422.88 61880 -1 9921
9923 0 489434.94 266392.66 61840 -1 9922
9924 0 489462.38 266426.8 61760 -1 9923
9925 0 489574.75 266439.1 61640 -1 9924
9926 0 489615.66 266446.34 61600 -1 9925
9927 0 489697.03 266461.12 61520 -1 9926
9928 0 489921 266503.62 61400 -1 9927
9929 0 490461.72 266573.03 61360 -1 9928
9930 0 490913.3 266723.9 61280 -1 9929
9931 0 491189.66 266944.66 61200 -1 9930
9932 0 491327.62 267055.2 61160 -1 9931
9933 0 491620.25 266978.12 60960 -1 9932
9934 0 491848.28 266774.53 60840 -1 9933
9935 0 492019.72 266719.84 60760 -1 9934
9936 0 492080.38 266700.8 60720 -1 9935
9937 0 492400.34 266760.8 60640 -1 9936
9938 0 493001.12 266846.25 60600 -1 9937
9939 0 493597.22 266773.78 60560 -1 9938
9940 0 493886 266709.2 60520 -1 9939
9941 0 494268.25 266612.56 60440 -1 9940
9942 0 494485.9 266599.75 60360 -1 9941
9943 0 494729 266567.38 60320 -1 9942
9944 0 495257.06 266443.72 60240 -1 9943
9945 0 495710 266358.44 60160 -1 9944
9946 0 495918.2 266318.1 60080 -1 9945
9947 0 496294.4 266229.75 60000 -1 9946
9948 0 496526.3 266207.88 59920 -1 9947
9949 0 496779.44 266181.03 59840 -1 9948
9950 0 497026.06 266111.44 59800 -1 9949
9951 0 496933.44 266235 59760 -1 9950
9952 0 497013.22 266602.8 59720 -1 9951
9953 0 497023.62 267382.88 59760 -1 9952
9954 0 496902.66 267762.3 59800 -1 9953
9955 0 496725.22 268244.78 59840 -1 9954
9956 0 496688.62 268593.94 59880 -1 9955
9957 0 496938.7 269041.25 60000 -1 9956
9958 0 497077.56 269160.47 60080 -1 9957
9959 0 497104.22 269245.06 60120 -1 9958
9960 0 497102.22 269419.3 60240 -1 9959
9961 0 497033.75 269632.2 60360 -1 9960
9962 0 497157.78 269772.3 60520 -1 9961
9963 0 497430.38 269764.62 60600 -1 9962
9964 0 497982.75 269709.5 60520 -1 9963
9965 0 498247 269623.84 60440 -1 9964
9966 0 498257.3 269595.3 60400 -1 9965
9967 0 498357.66 269540.5 60320 -1 9966
9968 0 498431.16 269529.97 60240 -1 9967
9969 0 498769.34 269445.7 60200 -1 9968
9970 0 499105.97 269387.94 60320 -1 9969
9971 0 499195.16 269357.53 60160 -1 9969
9972 0 497369.56 269664.94 60640 -1 9963
9973 0 497304.4 269083.62 60680 -1 9972
9974 0 497343.06 269325.12 60720 -1 9973
9975 0 497381.03 269471.47 60760 -1 9974
9976 0 497461.84 269938.38 60840 -1 9975
9977 0 497550.3 270200.75 60920 -1 9976
9978 0 497655.94 270406.56 61000 -1 9977
9979 0 497706.22 270653.75 61080 -1 9978
9980 0 497900.4 270810.7 61160 -1 9979
9981 0 498193.7 270867.2 61280 -1 9980
9982 0 498463.47 271004 61360 -1 9981
9983 0 496717.44 268274.72 59800 -1 9955
9984 0 496712.38 268286.8 59720 -1 9983
9985 0 497278.2 266041.6 59720 -1 9950
9986 0 497463.47 265939.88 59680 -1 9985
9987 0 497656.03 265833.34 59600 -1 9986
9988 0 497790.88 265773.44 59520 -1 9987
9989 0 498070.28 265617.2 59400 -1 9988
9990 0 498518 265429.38 59320 -1 9989
9991 0 498956.38 265425.34 59360 -1 9990
9992 0 499350.06 265374.1 59440 -1 9991
9993 0 499644.88 265340.25 59520 -1 9992
9994 0 499771.47 265291.5 59640 -1 9993
9995 0 499954.7 265192.72 59720 -1 9994
9996 0 500281.97 265080.62 59880 -1 9995
9997 0 500328.3 265068.1 59920 -1 9996
9998 0 500423.25 265059.53 60000 -1 9997
9999 0 500581.28 265143.7 60080 -1 9998
10000 0 500408.28 265325.62 60200 -1 9999
10001 0 500261.4 265465.2 60360 -1 10000
10002 0 500240.5 265502.75 60400 -1 10001
10003 0 500178.53 265615.75 60520 -1 10002
10004 0 499846.8 265610.8 60560 -1 10003
10005 0 499401.06 265405.28 60520 -1 10004
10006 0 499028.62 265295.16 60560 -1 10005
10007 0 498935 265277 60600 -1 10006
10008 0 498841.28 265259.47 60640 -1 10007
10009 0 498890 265175.9 60680 -1 10008
10010 0 498952.06 265308.22 60720 -1 10009
10011 0 498959.16 265195.44 60760 -1 10010
10012 0 499001 265162.88 60800 -1 10011
10013 0 499046.5 265047.06 60880 -1 10012
10014 0 499223.6 265007.12 60960 -1 10013
10015 0 499250.4 264941.2 61000 -1 10014
10016 0 499172.88 264886.2 61080 -1 10015
10017 0 499073.72 264785.28 61160 -1 10016
10018 0 498795.2 265186.47 60560 -1 10007
10019 0 498647.06 265056.9 60440 -1 10018
10020 0 500234.94 265657.78 60560 -1 10003
10021 0 500283.38 265714.94 60640 -1 10020
10022 0 500255.94 265760.66 60720 -1 10021
10023 0 500121 265763 60760 -1 10022
10024 0 500564.03 265684.53 60880 -1 10023
10025 0 500955.47 265734.8 61000 -1 10024
10026 0 501035.22 265745.1 61160 -1 10025
10027 0 501010.28 265775.22 61240 -1 10026
10028 0 501137.94 265878.6 61360 -1 10027
10029 0 501404.5 265920.5 61400 -1 10028
10030 0 501206.5 265935 61440 -1 10029
10031 0 501277.88 265948.1 61520 -1 10030
10032 0 501326.44 265943.56 61600 -1 10031
10033 0 501376 265973 61640 -1 10032
10034 0 501474.3 265973.12 61720 -1 10033
10035 0 501556.28 266027.5 61800 -1 10034
10036 0 501637.5 266002.28 61920 -1 10035
10037 0 501701.03 265940 62000 -1 10036
10038 0 501845.9 265720.06 62040 -1 10037
10039 0 501599.47 266004.34 62080 -1 10037
10040 0 501570.38 266073 62160 -1 10039
10041 0 501641.78 266097.6 62240 -1 10040
10042 0 501544.1 266097.25 62280 -1 10041
10043 0 501413.28 266097.25 62360 -1 10042
10044 0 501317.38 266091.2 62440 -1 10043
10045 0 501278.75 266059.94 62520 -1 10044
10046 0 501268.9 266087.22 62640 -1 10045
10047 0 501374.3 266137.3 62680 -1 10046
10048 0 501403 266132.5 62720 -1 10047
10049 0 502306.38 266242.06 62720 -1 10048
10050 0 501431.88 266128.03 62760 -1 10048
10051 0 501181.06 266136.78 62880 -1 10050
10052 0 501142 266113.75 63000 -1 10051
10053 0 501128.53 266106.12 63040 -1 10052
10054 0 500970.7 266035.38 63200 -1 10053
10055 0 500788.75 265967.5 63320 -1 10054
10056 0 500727.88 265944.94 63360 -1 10055
10057 0 500571.66 265891.72 63520 -1 10056
10058 0 500169.1 266095.8 63560 -1 10057
10059 0 500859.8 265764.72 63720 -1 10057
10060 0 501012.97 265663.56 63840 -1 10059
10061 0 501098.03 265558.06 63960 -1 10060
10062 0 501182.1 265357 64120 -1 10061
10063 0 501041.66 265304.8 64240 -1 10062
10064 0 501013.34 265367.66 64280 -1 10063
10065 0 500956.22 265493.2 64360 -1 10064
10066 0 500847.06 265703.16 64440 -1 10065
10067 0 500746.5 265751.75 64520 -1 10066
10068 0 500594.1 265875.44 64640 -1 10067
10069 0 501609.7 265856.75 63360 -1 10055
10070 0 501823.5 265733.06 63400 -1 10069
10071 0 501918.94 265714.84 63440 -1 10070
10072 0 499979.66 265785.53 60800 -1 10023
10073 0 499793.94 265780.75 60880 -1 10072
10074 0 499775.78 265863.47 61000 -1 10073
10075 0 501048.8 265371.3 60440 -1 10002
10076 0 501536.2 265381.75 60480 -1 10075
10077 0 500897.62 265028.3 59840 -1 9996
10078 0 501184.2 265061.8 59800 -1 10077
10079 0 491316.6 267038.7 61240 -1 9931
10080 0 491327.9 267113.12 61320 -1 10079
10081 0 491315.88 267176.2 61360 -1 10080
10082 0 489380 266336.9 61560 -1 9926
10083 0 489248.78 266116.72 61600 -1 10082
10084 0 489226.88 266014.34 61640 -1 10083
10085 0 487590.3 266543.7 62560 -1 9915
10086 0 486876.06 266939.8 62480 -1 10085
10087 0 486358.06 267300.75 62400 -1 10086
10088 0 485958.9 267582.25 62320 -1 10087
10089 0 485340.56 267968.22 62160 -1 10088
10090 0 485139.2 268347 62120 -1 10089
10091 0 485314.94 268306.97 62160 -1 10090
10092 0 485413.66 268387.9 62120 -1 10091
10093 0 484986.75 268678.06 62160 -1 10090
10094 0 484812.22 268815.75 62080 -1 10093
10095 0 484617.97 268964.75 62000 -1 10094
10096 0 484360.47 269110.62 61880 -1 10095
10097 0 484140.84 269138.38 61800 -1 10096
10098 0 483909.62 269274.3 61720 -1 10097
10099 0 483552.75 269477.75 61640 -1 10098
10100 0 483312.62 269608.28 61600 -1 10099
10101 0 482662.5 269930.7 61520 -1 10100
10102 0 481966.94 269716.06 61520 -1 10101
10103 0 482626.72 270023.6 61480 -1 10101
10104 0 482594.84 270161.78 61400 -1 10103
10105 0 487618.12 265100.8 63080 -1 9910
10106 0 487727.28 265040.62 63200 -1 10105
10107 0 487971.06 265013.4 63160 -1 10106
10108 0 478721.38 255587.27 65280 -1 9873
10109 0 478891.72 255382.06 65240 -1 10108
10110 0 461676.38 248492.03 72040 -1 5205
10111 0 461796.53 248411.1 72160 -1 10110
10112 0 462005.84 248321.95 72280 -1 10111
10113 0 462060.62 248299 72360 -1 10112
10114 0 462264.9 248194.19 72440 -1 10113
10115 0 462465.4 248073.42 72560 -1 10114
10116 0 463161.84 247865.78 72680 -1 10115
10117 0 463617.94 247706.27 72800 -1 10116
10118 0 463986 247577.81 72920 -1 10117
10119 0 464336.94 247434.8 73040 -1 10118
10120 0 464503.88 247370.55 73160 -1 10119
10121 0 464655.75 247291.44 73280 -1 10120
10122 0 465056.22 247178.16 73400 -1 10121
10123 0 464993.4 247154.36 73440 -1 10122
10124 0 464961.22 247161.98 73520 -1 10123
10125 0 464824.7 247147.33 73600 -1 10124
10126 0 464784.1 247106.58 73720 -1 10125
10127 0 464784.84 247107.84 73840 -1 10126
10128 0 464777.94 247172.23 73920 -1 10127
10129 0 464768.88 247033 74000 -1 10128
10130 0 464776.84 247018.64 74120 -1 10129
10131 0 464760.78 246969.84 74200 -1 10130
10132 0 464735.72 246966.72 74320 -1 10131
10133 0 464713.38 246986.89 74440 -1 10132
10134 0 464760.53 246962.14 74560 -1 10133
10135 0 464761.1 246946.06 74680 -1 10134
10136 0 464792.03 246928.56 74800 -1 10135
10137 0 464800.22 246930.45 74920 -1 10136
10138 0 464872.4 246914.3 75000 -1 10137
10139 0 464903.66 246922.84 75120 -1 10138
10140 0 464935.88 246898.81 75200 -1 10139
10141 0 465009.22 246947.67 75320 -1 10140
10142 0 465033.25 246938.42 75440 -1 10141
10143 0 465096.9 246977.53 75560 -1 10142
10144 0 465096.84 246986.86 75640 -1 10143
10145 0 465153.22 246986.16 75720 -1 10144
10146 0 465176.34 246962.6 75800 -1 10145
10147 0 465241.06 246946.28 75880 -1 10146
10148 0 465279.94 246929.06 75960 -1 10147
10149 0 465278.2 246930.92 76040 -1 10148
10150 0 465320.6 246922.62 76120 -1 10149
10151 0 465329.9 246922.52 76200 -1 10150
10152 0 465377 246923.02 76280 -1 10151
10153 0 465480.34 246881.75 76360 -1 10152
10154 0 465463.75 246881.62 76440 -1 10153
10155 0 465513.66 246875 76520 -1 10154
10156 0 465608.38 246859.61 76600 -1 10155
10157 0 465610 246858.88 76680 -1 10156
10158 0 465649.34 246849.83 76760 -1 10157
10159 0 465713.2 246833.62 76840 -1 10158
10160 0 465744.7 246850.38 76920 -1 10159
10161 0 465861 246809.03 77000 -1 10160
10162 0 465916.53 246809.7 77080 -1 10161
10163 0 465923.84 246835.27 77160 -1 10162
10164 0 466094.3 246806.05 77240 -1 10163
10165 0 466163.8 246805.86 77320 -1 10164
10166 0 466230.28 246824.6 77400 -1 10165
10167 0 466324.97 246801.19 77480 -1 10166
10168 0 466443 246764.16 77600 -1 10167
10169 0 466552.4 246769.72 77680 -1 10168
10170 0 466600.9 246767.62 77800 -1 10169
10171 0 466627.03 246781.86 77880 -1 10170
10172 0 466627.72 246781.1 77960 -1 10171
10173 0 466689.5 246793.75 78040 -1 10172
10174 0 466759.8 246777.25 78120 -1 10173
10175 0 466790.34 246757.45 78200 -1 10174
10176 0 466944.06 246735.39 78280 -1 10175
10177 0 466959.22 246735.02 78320 -1 10176
10178 0 466995.62 246743.86 78400 -1 10177
10179 0 467064.3 246741.1 78520 -1 10178
10180 0 467056.2 246712.62 78640 -1 10179
10181 0 467086.62 246700.9 78760 -1 10180
10182 0 467120.7 246673.94 78840 -1 10181
10183 0 467112.72 246698.8 78960 -1 10182
10184 0 467201.88 246705.19 79040 -1 10183
10185 0 467282.16 246625.64 79120 -1 10184
10186 0 467288.44 246610.55 79240 -1 10185
10187 0 467320.22 246610.06 79360 -1 10186
10188 0 467321.06 246634.05 79480 -1 10187
10189 0 467272.53 246633.31 79600 -1 10188
10190 0 467272.9 246578.05 79720 -1 10189
10191 0 467207.25 246520.86 79840 -1 10190
10192 0 467193.16 246520.36 79920 -1 10191
10193 0 467120.56 246506.3 80040 -1 10192
10194 0 467078.53 246474.75 80160 -1 10193
10195 0 467089.16 246457.89 80280 -1 10194
10196 0 467072.75 246466.95 80400 -1 10195
10197 0 467153.06 246465.58 80520 -1 10196
10198 0 467128.28 246465.77 80640 -1 10197
10199 0 467145.44 246433.47 80760 -1 10198
10200 0 467176.72 246385.58 80880 -1 10199
10201 0 467164.94 246422.44 81000 -1 10200
10202 0 467200.53 246371.05 81120 -1 10201
10203 0 467240.47 246299.4 81240 -1 10202
10204 0 467280.75 246265.16 81320 -1 10203
10205 0 467304.6 246290.88 81400 -1 10204
10206 0 467374.97 246275.19 81480 -1 10205
10207 0 467385.72 246256.94 81560 -1 10206
10208 0 467480.25 246249.72 81640 -1 10207
10209 0 467612.8 246185.77 81720 -1 10208
10210 0 467932.34 246161.62 81840 -1 10209
10211 0 467987.97 246154.17 81920 -1 10210
10212 0 468173.22 246114.84 82040 -1 10211
10213 0 468253.47 246105.95 82120 -1 10212
10214 0 468340.1 246001.7 82200 -1 10213
10215 0 468444.22 245969.69 82280 -1 10214
10216 0 468516.22 245912.98 82360 -1 10215
10217 0 468573.34 245873.88 82480 -1 10216
10218 0 468596.62 245865.97 82600 -1 10217
10219 0 468619.22 245842.69 82680 -1 10218
10220 0 468653.53 245791.78 82760 -1 10219
10221 0 468682.94 245771.64 82840 -1 10220
10222 0 468749.5 245753.44 82920 -1 10221
10223 0 468793.75 245770.95 83000 -1 10222
10224 0 468828.34 245723.12 83080 -1 10223
10225 0 468868.94 245697 83160 -1 10224
10226 0 468932.4 245665.5 83240 -1 10225
10227 0 468930.47 245658.22 83280 -1 10226
10228 0 468929.12 245649.88 83320 -1 10227
10229 0 468944.53 245624.62 83440 -1 10228
10230 0 469008.38 245595.77 83520 -1 10229
10231 0 469057.28 245505.66 83600 -1 10230
10232 0 469104 245450.08 83680 -1 10231
10233 0 469111.7 245394.27 83760 -1 10232
10234 0 469120.7 245337.28 83840 -1 10233
10235 0 469152.94 245264.05 83920 -1 10234
10236 0 469168.94 245231.97 84000 -1 10235
10237 0 469207.97 245185.45 84080 -1 10236
10238 0 469216.97 245185.83 84160 -1 10237
10239 0 469240.66 245144.66 84240 -1 10238
10240 0 469344.34 245042.23 84360 -1 10239
10241 0 469392.56 245002.03 84440 -1 10240
10242 0 469401 244970.23 84560 -1 10241
10243 0 469410.2 244921.45 84640 -1 10242
10244 0 469479.7 244923.03 84760 -1 10243
10245 0 469480.72 244920.45 84840 -1 10244
10246 0 469488.44 244905.77 84960 -1 10245
10247 0 469544.8 244913.72 85040 -1 10246
10248 0 469574.16 244977.27 85120 -1 10247
10249 0 469627.72 245017.7 85240 -1 10248
10250 0 469677.1 245010.19 85360 -1 10249
10251 0 469748.4 245009.5 85480 -1 10250
10252 0 469829.03 245065.73 85560 -1 10251
10253 0 469915.7 245065.88 85640 -1 10252
10254 0 470086.06 245057.16 85720 -1 10253
10255 0 470277.06 245114.64 85760 -1 10254
10256 0 470609.3 245097.1 85800 -1 10255
10257 0 470840.56 245057.1 85880 -1 10256
10258 0 471049.03 245034.7 86000 -1 10257
10259 0 471338.38 244966.48 86080 -1 10258
10260 0 471526.03 244909.67 86200 -1 10259
10261 0 471565.12 244844.2 86280 -1 10260
10262 0 471607.53 244800.1 86360 -1 10261
10263 0 471644.94 244751.2 86440 -1 10262
10264 0 471684.94 244711.78 86520 -1 10263
10265 0 471713.9 244602.62 86640 -1 10264
10266 0 471732.25 244492.77 86720 -1 10265
10267 0 471758.5 244387.33 86840 -1 10266
10268 0 471844.66 244320.58 86920 -1 10267
10269 0 471922.25 244283.98 87000 -1 10268
10270 0 472105.06 244274.4 87080 -1 10269
10271 0 472318.44 244082.16 87200 -1 10270
10272 0 472451.47 244051.7 87320 -1 10271
10273 0 472636.62 243998.4 87440 -1 10272
10274 0 472944.88 243929.08 87520 -1 10273
10275 0 473162.16 243943.7 87600 -1 10274
10276 0 473286.72 243920.64 87680 -1 10275
10277 0 473537.47 243895.89 87760 -1 10276
10278 0 473982.38 243838.42 87880 -1 10277
10279 0 474200.16 243696.28 88000 -1 10278
10280 0 474447.66 243390.98 88120 -1 10279
10281 0 474557.78 243334.42 88240 -1 10280
10282 0 474717.34 243226.31 88360 -1 10281
10283 0 474915.38 243116.55 88480 -1 10282
10284 0 474988 243049.67 88560 -1 10283
10285 0 475061.3 243132.55 88640 -1 10284
10286 0 475021.2 242734.34 88720 -1 10285
10287 0 475394.38 242082.48 88800 -1 10286
10288 0 476327.28 241922.52 88800 -1 10287
10289 0 476561.78 241528.61 88800 -1 10288
10290 0 476846.16 240818.11 88880 -1 10289
10291 0 476688.6 240560.61 89000 -1 10290
10292 0 476743.28 240430.84 89080 -1 10291
10293 0 476687.4 240346.42 89200 -1 10292
10294 0 476639.12 240241.03 89280 -1 10293
10295 0 476608.25 240073.75 89400 -1 10294
10296 0 476616.5 239952.61 89520 -1 10295
10297 0 476685.6 239891.12 89600 -1 10296
10298 0 476700.34 239776.6 89680 -1 10297
10299 0 476799.94 239847.73 89760 -1 10298
10300 0 476876.16 239833.4 89840 -1 10299
10301 0 477003.53 239817.98 89920 -1 10300
10302 0 477133.1 239769.94 90040 -1 10301
10303 0 477243.03 239728.38 90160 -1 10302
10304 0 477290.53 239689.45 90240 -1 10303
10305 0 477525.06 239364.11 90320 -1 10304
10306 0 477615.44 239258.72 90400 -1 10305
10307 0 477620.88 239252.9 90480 -1 10306
10308 0 477563.3 239191.06 90560 -1 10307
10309 0 479152.3 239202.2 90640 -1 10308
10310 0 477281.72 239281.22 90600 -1 10309
10311 0 479246.4 239151.19 90640 -1 10310
10312 0 479218.72 239153.05 90680 -1 10311
10313 0 479248.22 238989.86 90720 -1 10312
10314 0 479447.66 238716.73 90800 -1 10313
10315 0 479618.28 238520.73 90880 -1 10314
10316 0 479818.7 238262.56 90960 -1 10315
10317 0 480218.66 237998.08 90960 -1 10316
10318 0 480208.4 237985.7 91040 -1 10317
10319 0 480251.34 237967.52 91120 -1 10318
10320 0 480316.16 237882.17 91200 -1 10319
10321 0 480402.8 237721.22 91320 -1 10320
10322 0 480483.38 237597.12 91400 -1 10321
10323 0 480575.9 237475.53 91480 -1 10322
10324 0 480672.34 237388.56 91560 -1 10323
10325 0 481137.7 236717.52 91640 -1 10324
10326 0 481274.53 236590.58 91720 -1 10325
10327 0 481354.28 236447.52 91800 -1 10326
[truncated: 242,993 more chars]
