# Supplementary material for: Connectomics Analysis Reveals First-, Second-, and Third-Order Thermosensory and Hygrosensory Neurons in the Adult Drosophila Brain
Source: Curr Biol. 2020 Aug 17;30(16):3167–3182.e4. doi: 10.1016/j.cub.2020.06.028 (PMC7443704; doi:10.1016/j.cub.2020.06.028)
Supplement: Data S1. Skeletons and Meshes, Related to STAR Methods — marin2020-skeletons contains files describing the morphology of each neuron in this study (in FAFB14 space, .swc format). glomeruli_meshes contains the glomerular meshes (in FAFB14 space, .stl format). neuropil_meshes contains the glomerular meshes (in FAFB14 space, .stl format). [file mmc5.zip › VP_SI/marin2020-skeletons/32793.swc]

# SWC format file
# based on specifications at http://www.neuronland.org/NLMorphologyConverter/MorphologyFormats/SWC/Spec.html
# Created by nat::write.neuron.swc
# PointNo Label X Y Z Radius Parent 
1 0 409165.34 248515.08 47320 2746 -1
2 0 409597.28 247757.77 47360 326 1
3 0 409404.78 248210.9 47640 203 2
4 0 408727.62 248172.81 47760 334 3
5 0 409315.25 248173.9 48000 203 4
6 0 409278.4 248118.92 48160 219 5
7 0 409116.66 248286.25 48560 296 6
8 0 408792.47 248589.81 48920 356 7
9 0 409268.9 247948.14 49480 190 8
10 0 409733.03 247733.1 49720 60 9
11 0 409904.78 247363.66 49760 219 10
12 0 409589.06 247719.33 49800 60 11
13 0 410129.44 247898.05 49880 172 12
14 0 410088.5 247913.11 49920 219 13
15 0 409998.75 247184.88 50000 282 14
16 0 409768.12 246854.48 50040 172 15
17 0 409556.12 247870.97 50200 219 16
18 0 409035.84 248171.62 50280 60 17
19 0 408593.12 247092.81 50280 32 18
20 0 408743.62 248192.88 50640 -1 19
21 0 408822.62 247815.55 50920 -1 20
22 0 409157.78 248456.73 51160 -1 21
23 0 409304.56 248694.53 51440 -1 22
24 0 409449.53 248555.81 51680 -1 23
25 0 409600.2 248667.67 51800 -1 24
26 0 409754.22 249045.14 52040 -1 25
27 0 409909.44 249410.19 52280 -1 26
28 0 409865.72 249459.48 52400 -1 27
29 0 409864.6 249505.11 52480 -1 28
30 0 409844.44 249590.03 52560 -1 29
31 0 409985.1 249876.2 52680 -1 30
32 0 410243.47 250186.19 52800 -1 31
33 0 410622.22 250595.22 52960 -1 32
34 0 410779.88 250822.92 53000 -1 33
35 0 410854.12 250825.06 53040 -1 34
36 0 410917.25 250903.19 53080 -1 35
37 0 411669.1 251663.95 53280 -1 36
38 0 413093.44 252778.36 53280 -1 37
39 0 413053.5 252683.48 53320 -1 38
40 0 413411.03 252709.39 53400 -1 39
41 0 413657 253298.44 53680 -1 40
42 0 413754.84 253400.7 53760 -1 41
43 0 414098.75 253760.4 53880 -1 42
44 0 414015.88 253633.62 53840 -1 43
45 0 415060.03 254797.77 53840 -1 44
46 0 415154.75 255044.31 53800 150 45
47 0 415251.4 255232.42 53760 150 46
48 0 415448.56 255451.23 53720 150 47
49 0 415649.47 255998.6 53680 150 48
50 0 416669.53 256098.75 53680 212 49
51 0 416484.44 255946.16 53640 240 50
52 0 416716.22 256079.52 53600 212 51
53 0 416701.16 256106.39 53520 212 52
54 0 416772.97 256098.8 53480 212 53
55 0 416928.88 256445.72 53840 160 50
56 0 416990.84 256776.84 53920 164 55
57 0 417158.72 256906.33 53960 164 56
58 0 417206.97 257097.86 54040 115 57
59 0 417213.62 257146.64 54080 115 58
60 0 417191.1 257256.27 54160 131 59
61 0 417197.84 257270.39 54240 131 60
62 0 417172.06 257235.58 54320 86 61
63 0 417259.25 257324.44 54400 131 62
64 0 417299.22 257418.53 54480 131 63
65 0 417268.2 257471.14 54560 131 64
66 0 417244.3 257498.03 54640 131 65
67 0 417264.72 257675.19 54680 107 66
68 0 417334.56 257681.2 54960 202 67
69 0 417464.3 257871.2 55280 160 68
70 0 417756.97 258051.1 55520 153 69
71 0 417813.44 258011.83 55680 164 70
72 0 417799.22 258007.31 55760 164 71
73 0 417943.16 258061.73 55840 164 72
74 0 417988.7 258109.56 55920 137 73
75 0 417965.2 258229.08 55960 137 74
76 0 417986.4 258345.25 56200 108 75
77 0 417960.8 258463.88 56240 108 76
78 0 417962.12 258464.05 56320 153 77
79 0 418068.4 258579.83 56400 153 78
80 0 418085.53 258594.62 56520 153 79
81 0 418125.78 258623.7 56600 189 80
82 0 418164.84 258687.05 56720 189 81
83 0 418165.12 258799.44 56800 181 82
84 0 418176.84 258832.52 56880 181 83
85 0 418214.4 258979.42 57000 208 84
86 0 418129.22 259006.17 57120 164 85
87 0 418019.44 258972.81 57200 164 86
88 0 417945.97 258922.86 57320 198 87
89 0 417935.53 259087.27 57520 198 88
90 0 417976.38 259223.67 57760 178 89
91 0 418131.06 259319.56 57840 32 90
92 0 417964.66 259167.2 57920 32 91
93 0 417933.06 259155.53 57960 32 92
94 0 417955.8 259243.14 58000 32 93
95 0 417925.5 259437.22 58280 51 94
96 0 417941.34 259710.34 58560 176 95
97 0 417865.84 259820.14 58720 163 96
98 0 418012.62 260019.2 58960 134 97
99 0 418248.94 260323.9 59120 134 98
100 0 418469.1 260424.16 59400 163 99
101 0 418592.7 260475.84 59520 163 100
102 0 418725.66 260392.05 59720 176 101
103 0 418793.53 260474.94 59760 176 102
104 0 419188.38 260495.47 59880 150 103
105 0 419793.2 260693.39 59960 154 104
106 0 419918.56 260731.75 60080 32 105
107 0 420489.78 260903.2 60280 120 106
108 0 420663.88 261040.75 60400 98 107
109 0 420928.2 261425.56 60640 80 108
110 0 421049.78 261947.08 60960 80 109
111 0 421240.78 261678.64 61200 81 110
112 0 421533.28 261710.03 61280 81 111
113 0 421739.72 261744.39 61360 81 112
114 0 421976.6 261732.19 61600 96 113
115 0 422446.84 261655.48 61720 60 114
116 0 423221.16 261996 61840 153 115
117 0 423136 261948.58 61920 153 116
118 0 422871.6 261978.89 62000 128 117
119 0 423052.9 262090.17 62120 128 118
120 0 423216.38 262120.86 62200 153 119
121 0 423480.12 262294.28 62280 124 120
122 0 423508.4 262272.75 62320 160 121
123 0 423564.94 262397.78 62360 160 122
124 0 423715.1 262319.4 62400 160 123
125 0 423979.16 262469.53 62480 150 124
126 0 424037.16 262405.3 62560 150 125
127 0 424504.34 262735.1 62600 101 126
128 0 424088.44 262367.66 62680 150 127
129 0 424464.28 262431.72 63000 101 128
130 0 424503.94 262488.34 63080 101 129
131 0 424688.47 262478.66 63240 154 130
132 0 425233.78 262695.7 63640 178 131
133 0 425849.84 262612.8 63880 136 132
134 0 426071.4 262710.53 64000 136 133
135 0 426491.34 262689 64120 160 134
136 0 426596.44 262648.88 64240 160 135
137 0 426502.5 262729.16 64400 200 136
138 0 426638.25 262779.94 64440 200 137
139 0 426470.9 262895.38 64520 153 138
140 0 426472.25 263016.38 64640 135 139
141 0 426418.97 262989.56 64800 135 140
142 0 426570.88 262997.9 64920 64 141
143 0 426633.4 263018.88 65000 64 142
144 0 426738.72 263038.88 65040 64 143
145 0 426863.5 263145.62 65200 64 144
146 0 426763.8 263147.25 65280 60 145
147 0 426787.1 263175.4 65400 60 146
148 0 426882.84 263171.88 65600 60 147
149 0 426888.34 263120.6 65680 60 148
150 0 427119.22 263060.84 65800 124 149
151 0 427200.94 262952.94 65880 124 150
152 0 427307.4 262956.3 65960 140 151
153 0 427540.66 262933.3 66080 150 152
154 0 427653.6 262888.03 66160 150 153
155 0 427816.16 262906.62 66280 148 154
156 0 427944.1 262929.8 66400 148 155
157 0 428036.72 262910.12 66480 108 156
158 0 428209.56 262866.25 66680 131 157
159 0 428283.84 262880.34 66760 131 158
160 0 428489.53 262839.1 66920 128 159
161 0 428840.47 262909 67080 128 160
162 0 428774.94 262812.44 67240 128 161
163 0 428933.94 262716.7 67320 128 162
164 0 428978.4 262853.8 67480 154 163
165 0 429146.44 262811.5 67560 154 164
166 0 429178.6 262858.8 67640 108 165
167 0 429163.16 262852.8 67760 108 166
168 0 429170.6 262845.25 67840 143 167
169 0 429418.44 262848.78 67920 143 168
170 0 429615.1 262864.6 68040 143 169
171 0 429814.6 262839.97 68200 134 170
172 0 429935.16 262883.66 68320 163 171
173 0 429913.1 262774.9 68400 163 172
174 0 430234.47 262776.78 68520 163 173
175 0 430326.88 262893.38 68600 128 174
176 0 430318.28 262809.06 68720 128 175
177 0 430557.6 262769.88 68840 168 176
178 0 430597.72 262833.06 69000 134 177
179 0 430714.25 262845.88 69160 134 178
180 0 430682.34 262830.9 69200 134 179
181 0 430859.47 262870.12 69280 198 180
182 0 430978.06 262822.44 69400 198 181
183 0 431174.3 262830.22 69640 164 182
184 0 431245.03 262803.78 69720 164 183
185 0 431354.53 262814.7 69880 135 184
186 0 431422.12 262838.2 70080 135 185
187 0 431509.16 262922.84 70280 172 186
188 0 431590.78 262827.16 70400 154 187
189 0 431470.84 263049.12 70520 154 188
190 0 431480.7 263120.8 70600 128 189
191 0 431578.03 263126.06 70680 128 190
192 0 431603.03 263258.7 70800 160 191
193 0 431853.94 263298.1 70840 160 192
194 0 432058.34 263311.06 70960 124 193
195 0 431873.94 263326.5 71000 124 194
196 0 431893.72 263310.97 71080 124 195
197 0 432130.28 263330.88 71160 124 196
198 0 432390.22 263307.03 71240 140 197
199 0 432414.9 263285.53 71280 140 198
200 0 432411.22 263277.03 71320 140 199
201 0 432602.84 263294.9 71400 81 200
202 0 432651 263294.16 71440 81 201
203 0 432653.6 263275.16 71480 81 202
204 0 432884.2 263276.88 71520 75 203
205 0 433139.4 263117.6 71600 80 204
206 0 433203 263026.38 71640 148 205
207 0 433359.4 263190.44 71720 148 206
208 0 433550.62 263164.25 71800 166 207
209 0 433650.75 263140.7 71960 150 208
210 0 433834.84 263116.53 72040 150 209
211 0 434014.6 263051.7 72200 131 210
212 0 434198.78 263033.75 72320 131 211
213 0 434409.9 262938.1 72560 91 212
214 0 434511.8 262933.72 72600 91 213
215 0 434650.25 262957.84 72680 128 214
216 0 434719.62 262988.88 72760 128 215
217 0 434735.4 263034.47 72800 128 216
218 0 434838.47 263102.16 72960 131 217
219 0 434974.1 263126.6 73040 131 218
220 0 435051 263157.66 73120 122 219
221 0 435154.38 263095.1 73200 122 220
222 0 435300.5 263160.62 73360 122 221
223 0 435402.3 263178.78 73440 108 222
224 0 435390.62 263234.4 73520 108 223
225 0 435727.2 263349.3 73600 101 224
226 0 435837.6 263409.62 73840 115 225
227 0 436374.88 263592.5 73920 137 226
228 0 437186.38 263809.53 74080 104 227
229 0 437719.12 263949.62 74240 134 228
230 0 439434.12 264170.66 74520 136 229
231 0 440005.66 264206.16 74760 120 230
232 0 440233.1 264189.12 74880 134 231
233 0 440486.72 264260.16 75040 153 232
234 0 441074.22 264305.62 75200 91 233
235 0 441479.3 264345.66 75280 150 234
236 0 441735.6 264244.7 75440 137 235
237 0 441623.72 264309.38 75520 137 236
238 0 441882.4 264204.6 75640 150 237
239 0 442031.94 264165.28 75760 120 238
240 0 442262.25 264269.34 75840 134 239
241 0 442303.2 264281.12 75880 134 240
242 0 442738.03 264194.28 75960 150 241
243 0 443099.5 264105.06 76160 120 242
244 0 443543.4 264285.03 76160 75 243
245 0 444130.12 264160.6 76040 108 244
246 0 444486.8 264098.1 75920 75 245
247 0 445266.8 264061.97 75920 124 246
248 0 445937.84 264160.94 75840 120 247
249 0 446303.06 264008.97 75800 96 248
250 0 446986 263800.25 75600 128 249
251 0 447483.28 263768.2 75600 140 250
252 0 447927 263676 75400 128 251
253 0 448013.97 263604.6 75360 108 252
254 0 448178.84 263512.03 75200 115 253
255 0 448190.2 263480.53 75120 115 254
256 0 448286.78 263423.72 75040 115 255
257 0 448430.34 263444.44 75000 81 256
258 0 448730.6 263416.2 74920 96 257
259 0 448941.4 263537.28 74880 128 258
260 0 449214.75 263569.03 74760 101 259
261 0 449394.53 263681.22 74680 140 260
262 0 449695.06 263739.4 74600 181 261
263 0 449695.78 263739.8 74480 181 262
264 0 450016.75 263938.16 74400 139 263
265 0 450171.9 263683.28 74320 139 264
266 0 450978.97 263612.1 74240 96 265
267 0 451354.97 263541.28 74080 75 266
268 0 451561.78 263273.22 74000 75 267
269 0 451977.72 263042.25 73800 107 268
270 0 452570.28 262783.12 73640 96 269
271 0 454051.1 262191.56 73520 120 270
272 0 453781.8 262421.72 73480 108 271
273 0 453248.53 262609.9 73440 96 272
274 0 452951.9 262660.78 73400 98 273
275 0 452695.9 262746.97 73320 96 274
276 0 454867.38 261491.22 73640 136 271
277 0 455864.03 260725.52 73520 120 276
278 0 456679.6 260291.2 73320 107 277
279 0 457151.22 260065.25 73160 172 278
280 0 457832.75 259647.31 73000 136 279
281 0 458608.25 258993.64 73040 139 280
282 0 459376.06 258341.94 73000 80 281
283 0 459833.66 258241.02 72920 102 282
284 0 460986 257825.72 72680 107 283
285 0 462190.38 257387.3 72480 120 284
286 0 463324.6 256899.7 72440 86 285
287 0 464341.62 256571.31 72400 186 286
288 0 465005.34 255852.5 73360 244 287
289 0 465074.78 255701.53 73800 200 288
290 0 465400.16 255216.52 74200 202 289
291 0 465707.62 254944.12 74760 279 290
292 0 467179.75 254291.06 75320 273 291
293 0 467364.6 254205.94 75360 326 292
294 0 468466.3 253585.05 75640 257 293
295 0 470611.7 252757.11 75800 172 294
296 0 471691.56 252409.38 76240 163 295
297 0 472611.47 251799.2 76560 269 296
298 0 473713.66 251201.16 76920 275 297
299 0 474929.1 250644.88 77560 190 298
300 0 474945.72 250426.31 77800 200 299
301 0 479981.16 250045.19 77800 218 300
302 0 482139.75 249589.48 77800 189 301
303 0 482573 249521 77920 32 302
304 0 482805 249641 78080 91 303
305 0 485341 252001 78080 148 304
306 0 486149 252625 78240 160 305
307 0 486405 253001 78520 128 306
308 0 486429 252993 78720 124 307
309 0 486447 253021 78760 132 308
310 0 486501 253105 78880 156 309
311 0 486605 253225 79040 156 310
312 0 486933 253489 79240 175 311
313 0 486891 253639 79360 175 312
314 0 486877 253689 79400 207 313
315 0 486972 253964 79560 245 314
316 0 487022 254216 79760 181 315
317 0 487142 255080 79960 280 316
318 0 487190 255360 80120 315 317
319 0 487198 255552 80240 304 318
320 0 487050 255596 80560 221 319
321 0 487126 255456 80600 304 320
322 0 487026 255812 80640 239 321
323 0 487022 256088 80760 226 322
324 0 486938 256384 80920 250 323
325 0 486822 256568 81000 200 324
326 0 486726 256728 81160 141 325
327 0 487222 257088 81240 120 326
328 0 487226 258440 81200 45 327
329 0 487266 258532 81000 45 328
330 0 487218 258476 80840 32 329
331 0 487208 258622 80640 71 330
332 0 487348 258758 80520 71 331
333 0 487332 258818 80480 71 332
334 0 487196 258978 80440 71 333
335 0 487396 258802 80400 71 334
336 0 487452 258730 80320 71 335
337 0 487600 258650 80280 71 336
338 0 487620 258658 80200 71 337
339 0 486900 259098 80360 71 334
340 0 486876 259102 80320 58 339
341 0 486852 259106 80280 45 340
342 0 486820 259122 80120 45 341
343 0 486864 259238 79960 45 342
344 0 486870 259322 79840 45 343
345 0 486872 259350 79800 45 344
346 0 486880 259358 79680 45 345
347 0 486872 259650 79640 45 346
348 0 486936 259830 79560 107 347
349 0 487064 259890 79480 107 348
350 0 487092 259998 79360 131 349
351 0 487137.34 260158 79280 123 350
352 0 487160 260238 79240 120 351
353 0 487272 260379.33 79080 120 352
354 0 487328 260450 79000 120 353
355 0 487140 260474 78800 75 354
356 0 486972 260662 78600 91 355
357 0 486888 260802 78440 71 356
358 0 486880 260866 78360 58 357
359 0 486868 260962 78240 40 358
360 0 486656 261014 78080 45 359
361 0 486512 261130 78040 45 360
362 0 486424 261222 78000 60 361
363 0 486404 261242 77920 60 362
364 0 486164 261414 77840 104 363
365 0 485920 261390 77760 101 364
366 0 485788 261482 77680 101 365
367 0 485732 261522 77640 86 366
368 0 485468 261674 77520 86 367
369 0 485324 261766 77400 81 368
370 0 485228 261882 77360 81 369
371 0 485008 261998 77320 80 370
372 0 484725.34 262092.67 77280 75 371
373 0 484176 262258 77320 98 372
374 0 484256 262218 77480 98 373
375 0 484432 262142 77560 98 374
376 0 484462.66 262079.33 77600 75 375
377 0 484384 262286 77640 98 376
378 0 484452.44 262294.44 77680 -1 377
379 0 484439.22 262279.8 77800 -1 378
380 0 484473.84 262277.3 77880 -1 379
381 0 484530.34 262359.8 77920 -1 380
382 0 484524 261954 77680 75 376
383 0 484601.88 261952.1 77680 -1 382
384 0 484631.4 261930.38 77720 -1 383
385 0 484686.16 261860.16 77760 -1 384
386 0 484749.94 261728.45 77760 -1 385
387 0 484768.8 261675.44 77720 -1 386
388 0 484677.56 261544.1 77720 -1 387
389 0 484680 261385.4 77760 -1 388
390 0 484673 261205.28 77680 -1 389
391 0 484518.5 260987 77680 -1 390
392 0 484405.38 260831.33 77760 -1 391
393 0 484145.3 260683.44 77840 -1 392
394 0 484076.25 260695.2 77920 -1 393
395 0 484072.9 260704.11 77960 -1 394
396 0 484084 260717.86 78000 -1 395
397 0 484160 262282 77200 134 372
398 0 484107 262229.03 77120 134 397
399 0 483976 262190 76920 134 398
400 0 483864 262362 76760 157 399
401 0 483555.06 262764.9 76600 172 400
402 0 483488 262806 76320 101 401
403 0 483504 262859.34 76200 88 402
404 0 483631 262717.03 76200 -1 403
405 0 484140.3 262461.44 76160 -1 404
406 0 484157.75 262432.84 76080 -1 405
407 0 484144.84 262523.9 76000 -1 406
408 0 484185.62 262592.84 75960 -1 407
409 0 484283.3 262706 75920 -1 408
410 0 484297.28 262840.38 76040 -1 409
411 0 483514.66 262894.66 76120 80 403
412 0 483536 262966 75960 64 411
413 0 483248 263402 75920 64 412
414 0 483324 263678 75720 64 413
415 0 483338.8 263679.1 75640 -1 414
416 0 483407.38 263864.12 75360 -1 415
417 0 483522.62 263999.06 75240 -1 416
418 0 483771.62 264159.38 75120 -1 417
419 0 483751 264128.03 75000 -1 418
420 0 483725.44 264097.7 74920 -1 419
421 0 483686.12 264065.06 74800 -1 420
422 0 483551.25 264050.06 74600 -1 421
423 0 483456.88 264148.5 74440 -1 422
424 0 483406.7 264136.06 74280 -1 423
425 0 483482.84 264206.88 74160 -1 424
426 0 483501.78 264212.88 74080 -1 425
427 0 482927.8 262772.38 76120 -1 411
428 0 482706 262665.78 76120 -1 427
429 0 482606.1 262605 76120 -1 428
430 0 482517.2 262605.53 76040 -1 429
431 0 482176.22 262710.66 75960 -1 430
432 0 482038.2 262786.22 75800 -1 431
433 0 481864.4 262687.94 75640 -1 432
434 0 481943.44 262692.8 75600 -1 433
435 0 482086.8 262717.97 75440 -1 434
436 0 482141.9 262760.06 75440 -1 435
437 0 481666.06 262622.12 75600 -1 433
438 0 481266.56 262608.62 75600 -1 437
439 0 481261.9 262639.38 75560 -1 438
440 0 481282.6 262596.2 75520 -1 439
441 0 481181.03 262508.47 75640 -1 438
442 0 481192.66 262328.62 75680 -1 441
443 0 481181.3 262187.25 75640 -1 442
444 0 481156.34 262189.3 75720 -1 443
445 0 481121.53 262185.3 75800 -1 444
446 0 480995.97 262100.28 75880 -1 445
447 0 480907.4 262033.75 75920 -1 446
448 0 480919.84 262005.45 76000 -1 447
449 0 480886 261984.5 76040 -1 448
450 0 481030.9 262021.66 76080 -1 449
451 0 480852.12 261963.83 76080 -1 449
452 0 480712.66 261889.58 76040 -1 451
453 0 480618.28 261847.47 75960 -1 452
454 0 480519.1 261802.5 75880 -1 453
455 0 480487.62 261741.44 75800 -1 454
456 0 480457.88 261615.17 75760 -1 455
457 0 480457.84 261588.45 75680 -1 456
458 0 480421.3 261598.55 75720 -1 457
459 0 480284.8 261603.47 75760 -1 458
460 0 480186.44 261578.75 75760 -1 459
461 0 480117.56 261601.72 75800 -1 460
462 0 480016.4 261646.38 75880 -1 461
463 0 479869.97 261596.94 75840 -1 462
464 0 479782.06 261623.27 75800 -1 463
465 0 479773.72 261627.06 75760 -1 464
466 0 486164 261806 77600 101 367
467 0 486348 261782 77560 104 466
468 0 486860 261694 77600 104 467
469 0 486880 261710 77640 60 468
470 0 486916 261698 77680 60 469
471 0 486937.7 261693.66 77720 -1 470
472 0 487076 261679.66 77720 -1 471
473 0 485468 261266 77600 86 367
474 0 485024 261342 77560 81 473
475 0 484916 261310 77520 81 474
476 0 484788.5 261278.14 77400 -1 475
477 0 484774.4 261125.38 77200 -1 476
478 0 484645.25 261065.4 77200 -1 477
479 0 484513.2 260887.12 77200 -1 478
480 0 484480.3 260813.58 77120 -1 479
481 0 484348.12 260660.39 76920 -1 480
482 0 487100 261050.8 78360 -1 358
483 0 487156.38 261081.12 78360 -1 482
484 0 487187.25 261131.7 78400 -1 483
485 0 487361.75 261302.95 78400 -1 484
486 0 487384.72 261374.05 78520 -1 485
487 0 487412.84 261377.28 78360 -1 485
488 0 487679.2 261619.44 78240 -1 487
489 0 487684.44 261647.28 78200 -1 488
490 0 487717.12 261817.31 77960 -1 489
491 0 487982.03 261811.4 78200 -1 489
492 0 488075.25 261909.12 78200 -1 491
493 0 488134.62 261897.56 78240 -1 492
494 0 487853.44 260632.53 79080 -1 353
495 0 487903.62 260671.28 79120 -1 494
496 0 488000.84 260704.42 79160 -1 495
497 0 488172.16 260745.45 79200 -1 496
498 0 488249.7 260693.83 79240 -1 497
499 0 488348.94 260706.97 79280 -1 498
500 0 488541.44 260762 79200 -1 499
501 0 488685.38 260804.31 79240 -1 500
502 0 488748.5 260875.1 79280 -1 501
503 0 488715.8 260959.7 79320 -1 502
504 0 488554.06 260952.58 79280 -1 503
505 0 488861.8 261063.66 79240 -1 503
506 0 488895.62 261070.33 79200 -1 505
507 0 488989.88 261203.1 79240 -1 506
508 0 489102.62 261272.03 79280 -1 507
509 0 489210.47 261321.72 79320 -1 508
510 0 489293.8 261362.48 79360 -1 509
511 0 489392.22 261350.56 79440 -1 510
512 0 489434.16 261337.66 79480 -1 511
513 0 489463.6 261345.12 79520 -1 512
514 0 489474.8 261388.4 79600 -1 513
515 0 489458.6 261438.22 79640 -1 514
516 0 489386.62 261529.47 79720 -1 515
517 0 489337.06 261584.61 79760 -1 516
518 0 489316.7 261635.1 79800 -1 517
519 0 489445.7 261742.44 79760 -1 518
520 0 489548.62 261773.75 79680 -1 519
521 0 489526.28 261810.28 79600 -1 520
522 0 489569.62 261803.45 79560 -1 521
523 0 488356.7 260739.33 79360 -1 499
524 0 488327.5 260810.12 79440 -1 523
525 0 488317.88 260883.25 79520 -1 524
526 0 487799.72 260814.52 79200 -1 496
527 0 487891.78 260829.2 79160 -1 526
528 0 487952.25 260901.95 79160 -1 527
529 0 487965.62 260927.55 79120 -1 528
530 0 487988.9 260952.72 79160 -1 529
531 0 488057.8 260992.36 79240 -1 530
532 0 488085.06 261008.39 79280 -1 531
533 0 488132.47 261029.77 79360 -1 532
534 0 488136.78 261049.38 79440 -1 533
535 0 488081.38 261093.98 79480 -1 534
536 0 487389.03 260356.75 79280 -1 351
537 0 487495.6 260455.88 79400 -1 536
538 0 487553.56 260468.67 79480 -1 537
539 0 487568 258782 79640 71 346
540 0 487666 258782 79600 61 539
541 0 487764 258782 79560 51 540
542 0 487888 258758 79480 51 541
543 0 487936 258750 79400 32 542
544 0 488058 258696 79280 32 543
545 0 488402 258560 79120 75 544
546 0 488858 258572 78960 81 545
547 0 488986 258576 78840 81 546
548 0 489202 258608 78640 64 547
549 0 489267.34 258670.67 78600 64 548
550 0 489398 258796 78520 64 549
551 0 489706 258868 78400 104 550
552 0 490366 258672 78360 40 551
553 0 490698 258632 78400 32 552
554 0 490802 258640 78560 32 553
555 0 490810 258572 78640 75 554
556 0 490804 258504 78680 80 555
557 0 491006 258144 78680 75 556
558 0 490997.66 258049.94 78720 -1 557
559 0 490997.66 258049.94 78760 -1 558
560 0 490798 258436 78720 80 556
561 0 490730 258516 79080 128 560
562 0 490754 258508 79120 128 561
563 0 490770 258504 79160 128 562
564 0 490882 258554 79280 60 563
565 0 490630 258632 79320 32 564
566 0 490538 258632 79360 32 565
567 0 490466 258656 79480 32 566
568 0 490358 258648 79560 32 567
569 0 490342 258692 79640 32 568
570 0 490994 258604 79400 60 564
571 0 491054 258652 79520 60 570
572 0 491050 258688 79560 60 571
573 0 491199.06 258696.03 79640 -1 572
574 0 491235.56 258725.06 79760 -1 573
575 0 491208.25 258761.78 79840 -1 574
576 0 491188.66 258836.53 79920 -1 575
577 0 491329.88 258785.06 80120 -1 576
578 0 491462.44 258606.31 80280 -1 577
579 0 491503.6 258558.8 80360 -1 578
580 0 491565.88 258487.66 80480 -1 579
581 0 491512.2 258442.7 80560 -1 580
582 0 491603.7 258373.36 80680 -1 581
583 0 491780.94 258408.12 80680 -1 582
584 0 491873.84 258484.94 80760 -1 583
585 0 491901.88 258479.42 80880 -1 584
586 0 491943.6 258505.53 80960 -1 585
587 0 492108.53 258576.4 81040 -1 586
588 0 492117.66 258606.48 81120 -1 587
589 0 491357.7 258626.89 80360 -1 579
590 0 491330.16 258607.38 80400 -1 589
591 0 491280.75 258564.39 80480 -1 590
592 0 491253 258550.67 80560 -1 591
593 0 491149.3 258578.61 80600 -1 592
594 0 491133.12 258668.44 80560 -1 593
595 0 491034.6 258757.62 80600 -1 594
596 0 490953.4 258817.44 80640 -1 595
597 0 490914.28 258839.97 80680 -1 596
598 0 490829.06 258870.83 80760 -1 597
599 0 490659.2 259041.2 80880 -1 598
600 0 490606.56 259081.34 81000 -1 599
601 0 490681.12 259049.88 81080 -1 600
602 0 490869.03 258982.16 81120 -1 601
603 0 491054.9 258982.25 81160 -1 602
604 0 491222.22 258956.69 81200 -1 603
605 0 491369.28 258969.88 81160 -1 604
606 0 491575.8 258925 81120 -1 605
607 0 491668.06 258959.75 81000 -1 606
608 0 491078 258828 78680 75 555
609 0 489292.16 258556.33 78600 -1 549
610 0 489309 258570.19 78640 -1 609
611 0 489364.66 258468.23 78640 -1 610
612 0 489348.53 258445.1 78680 -1 611
613 0 489255.2 258427.94 78800 -1 612
614 0 489249.12 258448.5 78840 -1 613
615 0 489212.84 258469.56 78880 -1 614
616 0 489201.66 258502.84 78920 -1 615
617 0 489178.56 258517.83 78960 -1 616
618 0 488864.03 258428.19 78840 -1 547
619 0 488792.9 258368.03 78840 -1 618
620 0 488738.1 258359.72 78920 -1 619
621 0 488657.25 258347.72 78920 -1 620
622 0 488547.72 258301.75 78920 -1 621
623 0 488461.22 258233.84 79040 -1 622
624 0 488404.7 258278.56 79320 -1 623
625 0 488338.3 258307.92 79360 -1 624
626 0 486844.62 259215.66 80320 -1 340
627 0 486839.06 259257.94 80280 -1 626
628 0 486735.8 259387.89 80280 -1 627
629 0 486696.75 259521.12 80280 -1 628
630 0 486686.4 259583.97 80280 -1 629
631 0 486702.3 259673.81 80280 -1 630
632 0 486704.2 259754.16 80320 -1 631
633 0 486625.44 259850.42 80360 -1 632
634 0 486495.8 259974.88 80360 -1 633
635 0 486430.75 260115.84 80480 -1 634
636 0 486308.47 260227.28 80600 -1 635
637 0 486372.6 260251.19 80640 -1 636
638 0 486350 260329.88 80760 -1 637
639 0 486298.2 260372.78 80880 -1 638
640 0 487104 258530 80440 45 333
641 0 487028 258506 80360 45 640
642 0 487198 257876 81440 40 327
643 0 487070 258512 81480 108 642
644 0 486962 258772 81600 108 643
645 0 486754 259196 81720 198 644
646 0 486714 259360 81880 198 645
647 0 486454 259548 82040 80 646
648 0 486294 259576 82240 122 647
649 0 486166 259736 82400 172 648
650 0 486006 259916 82560 175 649
651 0 485886 259968 82720 175 650
652 0 485702 260040 82920 131 651
653 0 485750 259820 83160 135 652
654 0 485658 259980 83360 157 653
655 0 485626 260076 83520 157 654
656 0 485534 260184 83680 190 655
657 0 485490.8 260259.2 83760 197 656
658 0 485426 260372 83880 209 657
659 0 485350 260704 84080 124 658
660 0 485298 260940 84240 80 659
661 0 485130 261016 84440 102 660
662 0 484938 261128 84600 102 661
663 0 484486 261348 84680 128 662
664 0 484262 261464 84720 128 663
665 0 484118 261600 84800 124 664
666 0 484058 261656 84880 124 665
667 0 483975.34 261685.33 84960 135 666
668 0 483934 261700 85000 141 667
669 0 483690 261892 85120 124 668
670 0 483342 262180 85280 107 669
671 0 483078 262284 85360 128 670
672 0 482986 262344 85400 128 671
673 0 482686 264164 85600 51 672
674 0 482682 264164 85640 51 673
675 0 482690 264172 85680 51 674
676 0 481626 264008 85720 91 675
677 0 481586 264028 85760 91 676
678 0 481550 264048 85800 91 677
679 0 481578 264060 85840 91 678
680 0 481626 264040 85920 91 679
681 0 481602 263972 86040 124 680
682 0 483014 264224 85760 51 675
683 0 482990 264328 85800 51 682
684 0 482658 263544 85840 32 683
685 0 482426 263352 85960 32 684
686 0 482274 263296 86080 32 685
687 0 482150 263096 86240 120 686
688 0 482534 262504 86240 32 687
689 0 482614 262412 86320 32 688
690 0 482506 262284 86360 32 689
691 0 482304.28 262239.84 86480 -1 690
692 0 482266.75 262225.53 86520 -1 691
693 0 482152.94 262183.22 86640 -1 692
694 0 482094.16 262120.31 86760 -1 693
695 0 482030.03 261985 86800 -1 694
696 0 482014.28 261951.28 86840 -1 695
697 0 481594 263204 86320 124 687
698 0 481478 263324 86400 140 697
699 0 481254 263420 86440 120 698
700 0 480994 263504 86520 128 699
701 0 480802 263472 86640 120 700
702 0 480678 263461.34 86680 120 701
703 0 480430 263440 86760 122 702
704 0 480358 263416 86960 122 703
705 0 480329 263139 87000 102 704
706 0 480257 263253 87040 102 705
707 0 480165 263165 87080 102 706
708 0 480021 263069 87120 98 707
709 0 479937 263435 87200 98 708
710 0 479909 263301 87280 98 709
711 0 479851 263307 87360 217 710
712 0 479929 263171 87520 217 711
713 0 479985 263067 87680 218 712
714 0 479969 263023 87840 218 713
715 0 479853 262919 88040 228 714
716 0 479823 262843 88120 189 715
717 0 479443 262255 88120 45 716
718 0 479417 262269 88080 45 717
719 0 479365 262297 88000 45 718
720 0 479279 262301 87920 45 719
721 0 479046.88 262194.2 87920 -1 720
722 0 478926.38 262170.97 87920 -1 721
723 0 478841.62 262112.34 88000 -1 722
724 0 478809.38 261910.75 88120 -1 723
725 0 478816.6 261523.77 88360 -1 724
726 0 478838.75 261448.75 88400 -1 725
727 0 478821.97 261291.83 88480 -1 726
728 0 478839.2 261125.02 88560 -1 727
729 0 478844.7 261004.52 88600 -1 728
730 0 478813.9 260849.03 88640 -1 729
731 0 478720.28 260375.66 88680 -1 730
732 0 478569.16 261468.39 88720 -1 731
733 0 478557.06 261444.45 88760 -1 732
734 0 478515.94 261407.06 88840 -1 733
735 0 478555.28 261362.39 88880 -1 734
736 0 478552.97 261275.16 88960 -1 735
737 0 478569.06 261147.6 89000 -1 736
738 0 478533 261085.5 89040 -1 737
739 0 478509.6 261248.34 89080 -1 738
740 0 478467.2 261276.45 89120 -1 739
741 0 478405.6 261260.14 89160 -1 740
742 0 478358.06 261259.55 89240 -1 741
743 0 478496.75 261022.6 89080 -1 738
744 0 478374.62 260851.6 89160 -1 743
745 0 478321.8 260699.56 89200 -1 744
746 0 478448.22 260475.16 89160 -1 745
747 0 478509.72 260296.52 89080 -1 746
748 0 478490.1 260258.3 89120 -1 747
749 0 478383.84 260156.31 89120 -1 748
750 0 478295.94 260085.45 89160 -1 749
751 0 478283.5 260045.9 89200 -1 750
752 0 478272.62 260021.1 89240 -1 751
753 0 478246.62 260009.03 89280 -1 752
754 0 478158.4 259988.88 89360 -1 753
755 0 478098.3 259951.38 89400 -1 754
756 0 478081.84 259939.58 89440 -1 755
757 0 478041.2 259866.69 89560 -1 756
758 0 478079.38 259756.17 89600 -1 757
759 0 478102.78 259650.28 89640 -1 758
760 0 478220.16 259581.4 89600 -1 759
761 0 478316.56 259547.22 89560 -1 760
762 0 478344.62 259488.94 89520 -1 761
763 0 478337.03 259438.03 89440 -1 762
764 0 478052.5 259624.38 89680 -1 759
765 0 478088.34 259641.66 89720 -1 764
766 0 478109.25 260124.12 89320 -1 754
767 0 478123.56 260183.67 89240 -1 766
768 0 478100.84 260228.78 89160 -1 767
769 0 478468.7 260267.31 89000 -1 747
770 0 478443.44 260256.28 88960 -1 769
771 0 478386.4 260240.86 88880 -1 770
772 0 478354.2 260270.97 88800 -1 771
773 0 478352.56 260339.94 88720 -1 772
774 0 478275.4 260403.78 88800 -1 773
775 0 478249.62 260471.12 88880 -1 774
776 0 478058.8 260666.89 88800 -1 775
777 0 478038.47 260720.92 88760 -1 776
778 0 478048.84 260922.62 88720 -1 777
779 0 478208.34 260346.5 88640 -1 778
780 0 478156.16 260526.38 88600 -1 779
781 0 478088.5 260641.1 88560 -1 780
782 0 477996.66 260770.34 88520 -1 781
783 0 477950.88 260865.5 88480 -1 782
784 0 477895.94 261025.66 88440 -1 783
785 0 477799.7 261116.31 88400 -1 784
786 0 477606.28 261434.05 88280 -1 785
787 0 477577.7 261457.25 88240 -1 786
788 0 477479.75 261619.12 88120 -1 787
789 0 477410.28 261772.12 88000 -1 788
790 0 477347.6 261899.03 87880 -1 789
791 0 477294.06 262002.98 87760 -1 790
792 0 477184.44 262090.94 87640 -1 791
793 0 477116.12 262208.53 87520 -1 792
794 0 476918.3 262351.2 87480 -1 793
795 0 476862.75 262433.56 87440 -1 794
796 0 476850.22 262470.22 87400 -1 795
797 0 476882.94 262504.28 87320 -1 796
798 0 476900.78 262589.5 87240 -1 797
799 0 478254.12 260696.95 89280 -1 745
800 0 478249.9 260751 89360 -1 799
801 0 478266 260807.92 89520 -1 800
802 0 478210.4 260784.64 89600 -1 801
803 0 478745.66 261791.44 88120 -1 724
804 0 478704.62 261875.02 88040 -1 803
805 0 478698.1 261976.61 87920 -1 804
806 0 478905.5 262117.05 87680 -1 805
807 0 478896.6 262147.78 87640 -1 806
808 0 478900.97 262231.28 87560 -1 807
809 0 478856.47 262341.25 87400 -1 808
810 0 478829.1 262342.84 87320 -1 809
811 0 478822.28 262346.8 87240 -1 810
812 0 478769.3 262432.22 87200 -1 811
813 0 478750.25 262350.56 87160 -1 812
814 0 478752.38 262179.7 87120 -1 813
815 0 478800.4 262239.62 87080 -1 814
816 0 478900.38 262299.3 87000 -1 815
817 0 479004.56 262334.7 87000 -1 816
818 0 479112.72 262404.53 87000 -1 817
819 0 479277.9 262523.34 86920 -1 818
820 0 479381.9 262541.97 86840 -1 819
821 0 479402.8 262580.62 86760 -1 820
822 0 479476.47 262673.34 86560 -1 821
823 0 479511.5 262661.5 86520 -1 822
824 0 479813 262771 88200 189 716
825 0 479813 262659 88400 150 824
826 0 479973 262437 88520 102 825
827 0 479689 262281 88600 81 826
828 0 479635 262131 88640 81 827
829 0 479577 262013 88680 81 828
830 0 479341 262769 88720 134 829
831 0 479373 262825 88760 134 830
832 0 479309 262797 88800 134 831
833 0 479017 262813 88880 160 832
834 0 478869 262833 89000 178 833
835 0 478813 262805 89160 178 834
836 0 478749 262949 89320 197 835
837 0 478577 263049 89520 156 836
838 0 478565 263081 89680 178 837
839 0 478465 263009 89840 178 838
840 0 478441 263001 90040 154 839
841 0 478349 263073 90240 175 840
842 0 478280 263079 90280 175 841
843 0 477589 263001 90240 86 842
844 0 478073 263097 90400 189 842
845 0 477893 263157 90560 156 844
846 0 477417 263721 90600 60 845
847 0 479465 263005 90640 104 846
848 0 479417 263005 90680 104 847
849 0 479353 263029 90720 104 848
850 0 479221 262925 90800 120 849
851 0 479981 263249 90840 75 850
852 0 479957 263333 90920 75 851
853 0 479961 263417 91000 75 852
854 0 480065 263405 91080 86 853
855 0 480263 263495 91120 64 854
856 0 480383 263495 91200 64 855
857 0 479835 263263 91240 86 856
858 0 479791 263227 91280 86 857
859 0 480479 263503 91240 64 856
860 0 480011 263371 91280 86 859
861 0 479943 263347 91360 86 860
862 0 479943 263327 91400 86 861
863 0 479928.1 263302.5 91440 -1 862
864 0 479929.25 263288.88 91480 -1 863
865 0 480963 263503 91280 60 859
866 0 481311 263551 91360 60 865
867 0 481395 263543 91400 60 866
868 0 481488 263502 91440 60 867
869 0 481652 263360 91520 60 868
870 0 481730 263292 91560 32 869
871 0 481552 263132 91680 60 870
872 0 481490 263012 91760 60 871
873 0 481589.38 262906.88 91800 -1 872
874 0 481720.8 262889.47 91800 -1 873
875 0 481804.6 262875.88 91760 -1 874
876 0 481898.4 262725.94 91760 -1 875
877 0 482006 262606.94 91800 -1 876
878 0 482026.38 262508.1 91800 -1 877
879 0 482076.5 262423.1 91800 -1 878
880 0 482141.25 262432.75 91800 -1 879
881 0 482182.56 262435.88 91800 -1 880
882 0 482251.12 262529.97 91720 -1 881
883 0 482238.94 262682.06 91680 -1 882
884 0 482162 263292 91560 60 870
885 0 482188 263252 91600 60 884
886 0 482198 263222 91640 60 885
887 0 482158 263158 91720 60 886
888 0 482174 263138 91760 60 887
889 0 482162 263094 91800 60 888
890 0 482106 263032 91880 60 889
891 0 482086 262974 91960 60 890
892 0 482054 262910 92040 60 891
893 0 482074 262742 92160 60 892
894 0 482216 262628 92280 60 893
895 0 482188 262540 92400 60 894
896 0 482190 262454 92520 60 895
897 0 482316 262418 92560 60 896
898 0 482340 262390 92640 -1 897
899 0 482344 262377.34 92680 -1 898
900 0 482352 262352 92760 -1 899
901 0 482258 262196 93080 -1 900
902 0 482198 262236 93240 -1 901
903 0 482114 262252 93360 -1 902
904 0 482098 262254.66 93400 -1 903
905 0 482066 262260 93480 -1 904
906 0 482044 262280 93600 -1 905
907 0 481986 262338 93720 -1 906
908 0 481866 262326 93800 -1 907
909 0 481908 262372 93840 -1 908
910 0 481794 262118 93880 -1 909
911 0 481782 262090 93960 -1 910
912 0 481760 262040 94000 -1 911
913 0 481712 261956 94040 -1 912
914 0 481526 261942 94120 -1 913
915 0 481519 261906 94160 -1 914
916 0 481512 261870 94200 -1 915
917 0 481590 261806 94240 -1 916
918 0 481691.47 261822.06 94280 -1 917
919 0 481692.88 261746.31 94400 -1 918
920 0 481670.12 261747.34 94440 -1 919
921 0 481702.62 261692.03 94520 -1 920
922 0 481698.56 261565.81 94520 -1 921
923 0 481697.62 261457.75 94520 -1 922
924 0 481662.84 261422.14 94440 -1 923
925 0 481691.88 261356.47 94280 -1 924
926 0 481908 262376 93880 -1 909
927 0 481924 262450 94000 -1 926
928 0 481808.78 262475.06 94120 -1 927
929 0 481681.44 262558.66 94360 -1 928
930 0 481536.1 262614.6 94400 -1 929
931 0 481379.56 262643.78 94440 -1 930
932 0 481225.3 262657.3 94440 -1 931
933 0 481106.53 262654.56 94440 -1 932
934 0 480826.8 262616.6 94360 -1 933
935 0 480750.53 262604.62 94280 -1 934
936 0 480654.8 262528.62 94240 -1 935
937 0 480556.72 262488 94240 -1 936
938 0 480561.8 262485.8 94280 -1 937
939 0 482104 263364 91480 60 869
940 0 482352 263440 91400 32 939
941 0 482382 263516 91320 32 940
942 0 482472 263662 91240 40 941
943 0 482539 263671 91200 40 942
944 0 482683 263687 91160 32 943
945 0 483069 263791 91120 32 944
946 0 483819 264005 91000 32 945
947 0 484791 263641 90960 -1 946
948 0 484843 263627 91000 -1 947
949 0 485003 263453 91120 -1 948
950 0 485339 263521 91120 -1 949
951 0 485383 263789 91160 -1 950
952 0 485649 263765 91200 -1 951
953 0 485713 263749 91240 -1 952
954 0 485727 263715 91280 -1 953
955 0 485831 263651 91400 -1 954
956 0 486441 263817 91480 -1 955
957 0 486623 263907 91320 -1 956
958 0 486845 263973 91200 -1 957
959 0 487213 263935 91240 -1 958
960 0 487335 263925 91200 -1 959
961 0 486826.22 263885.44 91200 -1 958
962 0 486860.8 263783.78 91200 -1 961
963 0 486915.06 263779.44 91160 -1 962
964 0 486967.62 263783.12 91120 -1 963
965 0 485507 263077 91120 -1 950
966 0 485543 263057 91080 -1 965
967 0 485575 263031 91000 -1 966
968 0 485657 262987 90960 -1 967
969 0 485809 263009 90920 -1 968
970 0 485905 262991 90880 -1 969
971 0 485914.5 262991.25 90840 -1 970
972 0 479221 262929 90840 178 850
973 0 479113 262649 90880 153 972
974 0 479149 262637 90920 153 973
975 0 479089 262549 90960 153 974
976 0 479145 262289 91080 107 975
977 0 479149 262009 91120 150 976
978 0 479137 261909 91240 150 977
979 0 478889 261217 91240 150 978
980 0 478953 261177 91280 51 979
981 0 478909 261113 91360 40 980
982 0 479137 261869 91280 150 978
983 0 479197 261849 91360 64 982
984 0 479173 261825 91520 32 983
985 0 479553 261633 91600 51 984
986 0 479545 261569 91680 51 985
987 0 479509 261493 91800 51 986
988 0 479897 261537 91840 51 987
989 0 479881 261513 91880 51 988
990 0 480281 261509 91840 51 989
991 0 480369 261597 91800 51 990
992 0 480609 261593 91720 51 991
993 0 480649 261637 91680 51 992
994 0 481129 261661 91640 -1 993
995 0 481213 261553 91680 -1 994
996 0 481209 261565 91720 -1 995
997 0 481349 261525 91760 -1 996
998 0 481629 261465 91800 -1 997
999 0 481781 261501 91760 -1 998
1000 0 481841 261505 91720 -1 999
1001 0 481933 261497 91680 -1 1000
1002 0 481973.2 261522.11 91600 -1 1001
1003 0 482006.4 261539.44 91560 -1 1002
1004 0 482047.66 261577.28 91520 -1 1003
1005 0 482095.25 261646.73 91480 -1 1004
1006 0 482136.2 261796.31 91400 -1 1005
1007 0 482143.03 261834.56 91360 -1 1006
1008 0 481657 261541 91680 -1 1000
1009 0 479927.9 261579.66 91800 -1 988
1010 0 479994.8 261636.94 91760 -1 1009
1011 0 480006.7 261653.81 91720 -1 1010
1012 0 480015.28 261688.5 91680 -1 1011
1013 0 480043.25 261719.28 91640 -1 1012
1014 0 479429 261425 91840 51 987
1015 0 479365 261353 91920 40 1014
1016 0 479293 261325 92000 40 1015
1017 0 478977 261165 92120 60 1016
1018 0 478917 261081 92200 75 1017
1019 0 478801 260721 92320 80 1018
1020 0 478773 260509 92400 98 1019
1021 0 478649 260357 92480 71 1020
1022 0 478601 260237 92600 71 1021
1023 0 478557 260053 92680 51 1022
1024 0 478393 259965 92720 51 1023
1025 0 478173 259801 92800 51 1024
1026 0 478069 259721 92880 183 1025
1027 0 478337 259741 92920 51 1026
1028 0 478165 259629 93040 183 1027
1029 0 478313 259509 93160 228 1028
1030 0 478310 259506 93280 228 1029
1031 0 477233 259785 93280 71 1030
1032 0 477149 259849 93240 51 1031
1033 0 477029 259909 93200 51 1032
1034 0 476973 259909 93160 51 1033
1035 0 478309 259505 93320 228 1030
1036 0 478417 259573 93360 296 1035
1037 0 478601 259597 93480 296 1036
1038 0 478661 259669 93520 214 1037
1039 0 478708.28 259706.05 93720 214 1038
1040 0 478755 259727 93880 136 1039
1041 0 478967 259003 93880 140 1040
1042 0 479247 258963 93920 140 1041
1043 0 479335 258967 94040 140 1042
1044 0 479263 258935 94120 140 1043
1045 0 479217.06 258946.81 94160 -1 1044
1046 0 478869.1 259832.17 94400 120 1040
1047 0 478215 258935 94400 51 1046
1048 0 478211 258863 94320 51 1047
1049 0 478219 258871 94280 51 1048
1050 0 478230.75 258970.02 94520 -1 1047
1051 0 478189 258950.95 94600 -1 1050
1052 0 478169.94 258928.1 94640 -1 1051
1053 0 478142.44 258925.84 94680 -1 1052
1054 0 478092.5 258899.33 94720 -1 1053
1055 0 478888.03 259846.73 94480 120 1046
1056 0 479583 259895 94480 135 1055
1057 0 479607 259943 94520 135 1056
1058 0 479583 259883 94560 135 1057
1059 0 479535 259863 94600 135 1058
1060 0 479539 259875 94640 135 1059
1061 0 479491 259863 94720 135 1060
1062 0 479467 259863 94800 135 1061
1063 0 479011 259943 95000 120 1055
1064 0 478967 259935 95040 120 1063
1065 0 480579 259271 93720 120 1039
1066 0 480739 259187 93840 32 1065
1067 0 480819 259155 93920 32 1066
1068 0 480899 259091 93960 32 1067
1069 0 481179 259055 94040 60 1068
1070 0 481143 259019 94080 60 1069
1071 0 481131 258807 94200 51 1070
1072 0 481451 258639 94320 120 1071
1073 0 481627 258583 94440 160 1072
1074 0 482195 258263 94520 40 1073
1075 0 482349 257853 94560 45 1074
1076 0 482349 257232 94680 32 1075
1077 0 482349 257025 94720 32 1076
1078 0 482355.4 257645.8 94880 32 1077
1079 0 482357 257801 94920 32 1078
1080 0 482289 257969 95040 45 1079
1081 0 482193.78 258224.7 94880 -1 1078
1082 0 482253.06 258303.2 94880 -1 1081
1083 0 482334.62 258317.89 94920 -1 1082
1084 0 482419.8 258349.61 94960 -1 1083
1085 0 482499.6 258387.75 95040 -1 1084
1086 0 482453.78 258362.25 95120 -1 1085
1087 0 482405.8 258346.62 95160 -1 1086
1088 0 482640.72 258398.88 95040 -1 1085
1089 0 482666.44 258482.28 94960 -1 1088
1090 0 482737.22 258561.83 94920 -1 1089
1091 0 482891.66 258641.02 94920 -1 1090
1092 0 482981.34 258677 94840 -1 1091
1093 0 483025.56 258694.7 94800 -1 1092
1094 0 483005.12 258679.55 94760 -1 1093
1095 0 483025.94 258659.1 94720 -1 1094
1096 0 483210.03 258675.81 94840 -1 1092
1097 0 483294.28 258584 94960 -1 1096
1098 0 483214.84 258531.9 95200 -1 1097
1099 0 483205 258472.33 95240 -1 1098
1100 0 483219.3 258370.88 95360 -1 1099
1101 0 483453.34 258232.94 95480 -1 1100
1102 0 483733.9 258154.1 95480 -1 1101
1103 0 483839.06 257973.38 95480 -1 1102
1104 0 484092.12 257681.25 95360 -1 1103
1105 0 484209.22 257467.03 95200 -1 1104
1106 0 484429.88 257213.08 95120 -1 1105
1107 0 484742.84 257030.03 95120 -1 1106
1108 0 484908 256824.5 95240 -1 1107
1109 0 485165.25 256663.34 95240 -1 1108
1110 0 485209.06 256669.38 95080 -1 1109
1111 0 485271.9 256692.19 95000 -1 1110
1112 0 485286.2 256665.27 94880 -1 1111
1113 0 485220.2 256582.6 94880 -1 1112
1114 0 485182.7 256581.22 94920 -1 1113
1115 0 485252.38 256554.94 95280 -1 1109
1116 0 485269.72 256336.19 95280 -1 1115
1117 0 485258.06 256364.84 95160 -1 1116
1118 0 485325.94 256165.45 95360 -1 1116
1119 0 485572.84 255938.52 95360 -1 1118
1120 0 485699 255904.84 95360 -1 1119
1121 0 485831.8 255845.78 95360 -1 1120
1122 0 485895.22 255806.45 95320 -1 1121
1123 0 485970.9 255743.44 95240 -1 1122
1124 0 486083.5 255657.28 95240 -1 1123
1125 0 486133 255611.61 95240 -1 1124
1126 0 486181.38 255523.31 95280 -1 1125
1127 0 486216.8 255428.17 95280 -1 1126
1128 0 486288.06 255258.55 95440 -1 1127
1129 0 486320 255213.1 95520 -1 1128
1130 0 486373.34 255135.06 95520 -1 1129
1131 0 486450.2 255106.44 95440 -1 1130
1132 0 486724.62 254991.17 95240 -1 1131
1133 0 483475.88 258235.9 95600 -1 1101
1134 0 483485.7 258214.78 95720 -1 1133
1135 0 483425.2 258213.78 95800 -1 1134
1136 0 483407.3 258184.42 95840 -1 1135
1137 0 482469 256781 94640 32 1076
1138 0 482233 256689 94600 32 1137
1139 0 482557 256605 94520 32 1138
1140 0 482697 256485 94440 32 1139
1141 0 482758.88 256469.38 94440 -1 1140
1142 0 482772.94 256455.28 94480 -1 1141
1143 0 482840.7 256421.78 94520 -1 1142
1144 0 482903.9 256377.56 94680 -1 1143
1145 0 483152 256290.89 94680 -1 1144
1146 0 483615.25 256167.12 94680 -1 1145
1147 0 483867.12 256147.94 94680 -1 1146
1148 0 484109.34 256052 94600 -1 1147
1149 0 484406.34 255923.9 94520 -1 1148
1150 0 484520.72 255838.25 94440 -1 1149
1151 0 484629.3 255719.55 94400 -1 1150
1152 0 484835 255542.97 94400 -1 1151
1153 0 484935.38 255452.08 94360 -1 1152
1154 0 485053.62 255463.97 94280 -1 1153
1155 0 485374.4 255419.44 94080 -1 1154
1156 0 485417.94 255403.5 94040 -1 1155
1157 0 485672.3 255394.4 93960 -1 1156
1158 0 485813.72 255446.72 93880 -1 1157
1159 0 484848.88 255494.06 94440 -1 1152
1160 0 484819.84 255410.19 94440 -1 1159
1161 0 484774.94 255391.95 94440 -1 1160
1162 0 484709.28 255258.78 94320 -1 1161
1163 0 484694.62 255232.12 94280 -1 1162
1164 0 484549.7 255061.61 94280 -1 1163
1165 0 484485.8 255036.69 94280 -1 1164
1166 0 484421.16 255000.84 94280 -1 1165
1167 0 484292.94 254910.78 94280 -1 1166
1168 0 484255.2 254828.67 94200 -1 1167
1169 0 484527.03 254788.33 94040 -1 1168
1170 0 484469.38 254794.6 93920 -1 1169
1171 0 483929.12 256162.56 94840 -1 1147
1172 0 484012.2 256191.28 94840 -1 1171
1173 0 484152.7 256188.72 94760 -1 1172
1174 0 484296.44 256235.66 94760 -1 1173
1175 0 484320.44 256257.98 94880 -1 1174
1176 0 484318.28 256249.84 95000 -1 1175
1177 0 484154.5 256204.6 95000 -1 1176
1178 0 484051.66 256134.67 95000 -1 1177
1179 0 483970.38 255988.19 95000 -1 1178
1180 0 483942.7 255816.03 95080 -1 1179
1181 0 483837.44 255778.84 95160 -1 1180
1182 0 483645.1 255728.84 95160 -1 1181
1183 0 483605 255716.27 95160 -1 1182
1184 0 483507.2 255623.34 95120 -1 1183
1185 0 483450.16 255513.38 95160 -1 1184
1186 0 482141 256693 94640 32 1138
1187 0 482077 256717 94680 32 1186
1188 0 482045 256717 94720 32 1187
1189 0 481961 256737 94800 32 1188
1190 0 481785 256717 94840 32 1189
1191 0 481610.53 256726.77 94920 -1 1190
1192 0 481386.88 256755.17 94920 -1 1191
1193 0 481391.56 256665.08 95040 -1 1192
1194 0 477901 259369 93520 183 1037
1195 0 478145 258769 93520 64 1194
1196 0 477337 258089 93560 86 1195
1197 0 476655 257667 93520 101 1196
1198 0 476507 257755 93480 107 1197
1199 0 476459 257803 93440 107 1198
1200 0 476431 257807 93400 107 1199
1201 0 476419 257811 93360 107 1200
1202 0 476483 257787 93320 32 1201
1203 0 476587 257743 93280 32 1202
1204 0 476607 257735 93240 32 1203
1205 0 476627 257731 93200 32 1204
1206 0 476659 257739 93120 32 1205
1207 0 476749.8 257784.12 93000 -1 1206
1208 0 476737.16 257914.9 92760 -1 1207
1209 0 476821.34 258025.72 92640 -1 1208
1210 0 476864.78 258084.6 92440 -1 1209
1211 0 476989.72 258158 92200 -1 1210
1212 0 477196.06 258181.81 91960 -1 1211
1213 0 477356.8 258161.25 91840 -1 1212
1214 0 477541.3 258159.78 91720 -1 1213
1215 0 477657.94 258048.02 91560 -1 1214
1216 0 477771.88 257911.81 91560 -1 1215
1217 0 477906.12 257795.97 91560 -1 1216
1218 0 477984.66 257573.31 91560 -1 1217
1219 0 478096.25 257504.62 91520 -1 1218
1220 0 478170.66 257390.53 91520 -1 1219
1221 0 478204.62 257313.44 91520 -1 1220
1222 0 478191.8 257202.97 91600 -1 1221
1223 0 478257.3 256919.17 91720 -1 1222
1224 0 475783 257527 93520 71 1198
1225 0 475519 257531 93560 96 1224
1226 0 475487 257607 93600 96 1225
1227 0 475459 257559 93640 71 1226
1228 0 475581 257497 93680 96 1227
1229 0 475529 257537 93720 96 1228
1230 0 474945 257521 93760 75 1229
1231 0 474697 257517 93720 51 1230
1232 0 474581 257493 93640 51 1231
1233 0 474501 257501 93600 40 1232
1234 0 474401 257501 93560 40 1233
1235 0 474237 257501 93600 45 1234
1236 0 474197 257525 93680 45 1235
1237 0 474133 257573 93760 45 1236
1238 0 473921 257581 93840 45 1237
1239 0 473789 257593 93920 45 1238
1240 0 472889 257649 94000 51 1239
1241 0 472361 257469 94040 51 1240
1242 0 472397 257405 94160 51 1241
1243 0 472165 257393 94320 51 1242
1244 0 471885 257509 94480 51 1243
1245 0 471549 257649 94520 40 1244
1246 0 471453 257641 94600 107 1245
1247 0 470881 257829 94640 136 1246
1248 0 470533 257753 94680 120 1247
1249 0 470277 257765 94720 96 1248
1250 0 470067 257763 94840 102 1249
1251 0 469759 257775 94880 128 1250
1252 0 469907.56 257765.86 95040 180 1251
1253 0 470019 257759 95160 219 1252
1254 0 470071 257627 95200 219 1253
1255 0 470283 257271 95240 64 1254
1256 0 470247 257275 95320 64 1255
1257 0 470539 257131 95320 64 1256
1258 0 470843 257095 95240 64 1257
1259 0 470903 257075 95200 64 1258
1260 0 470211 257271 95360 64 1256
1261 0 469955 257111 95400 45 1260
1262 0 469951 257091 95440 45 1261
1263 0 469951 257095 95560 51 1262
1264 0 469831 256815 95600 32 1263
1265 0 469983 256127 95560 40 1264
1266 0 470011 256003 95480 40 1265
1267 0 470019 256019 95440 40 1266
1268 0 470000.2 256067.48 95400 -1 1267
1269 0 469919 256175 95640 40 1264
1270 0 469831 256175 95720 40 1269
1271 0 470279.4 257247.89 95400 -1 1260
1272 0 470042.88 257639.33 95280 -1 1254
1273 0 469838.5 257765.5 95360 -1 1272
1274 0 469687.5 257868.61 95520 -1 1273
1275 0 469566.12 258017 95560 -1 1274
1276 0 469513.47 258065.56 95600 -1 1275
1277 0 469505.1 258099.31 95640 -1 1276
1278 0 469451.38 258281.72 95720 -1 1277
1279 0 469462.75 258432.31 95760 -1 1278
1280 0 469468.84 258495.34 95800 -1 1279
1281 0 469498.75 258604.12 95840 -1 1280
1282 0 469593.25 258662.86 95880 -1 1281
1283 0 469649.03 258718.97 95920 -1 1282
1284 0 469716.16 258807.67 96000 -1 1283
1285 0 469639.4 258931.19 96080 -1 1284
1286 0 469616.72 259111.36 96120 -1 1285
1287 0 469672.7 259218.95 96160 -1 1286
1288 0 469762.47 259260.55 96200 -1 1287
1289 0 469740.47 259282.1 96280 -1 1288
1290 0 469668.2 259321.03 96360 -1 1289
1291 0 469666.38 259377.3 96440 -1 1290
1292 0 469711.44 259401.47 96480 -1 1291
1293 0 469814.72 259498.16 96520 -1 1292
1294 0 469904.72 259546.95 96480 -1 1293
1295 0 469676.72 257747.34 95640 -1 1274
1296 0 469507.94 257669.81 95720 -1 1295
1297 0 469165.75 257707.72 95760 -1 1296
1298 0 468793.88 257817.3 95840 -1 1297
1299 0 468328.44 257854.62 95880 -1 1298
1300 0 468339.47 257814.48 95840 -1 1299
1301 0 468378.94 257733.97 95760 -1 1300
1302 0 468377.25 257611.34 95760 -1 1301
1303 0 468511.5 257460.34 95760 -1 1302
1304 0 468553.4 257432.66 95800 -1 1303
1305 0 468668.12 257296.14 95920 -1 1304
1306 0 468748.34 257202.77 95920 -1 1305
1307 0 468668.97 257068.38 95960 -1 1306
1308 0 468548.3 257032.89 96000 -1 1307
1309 0 468511.78 257022.94 96000 -1 1308
1310 0 468369.7 257004.58 95960 -1 1309
1311 0 468369.97 256979.62 95920 -1 1310
1312 0 468385.34 256940.8 95880 -1 1311
1313 0 468405.1 256905.5 95840 -1 1312
1314 0 468446.5 256890.66 95800 -1 1313
1315 0 468407 256891.5 95760 -1 1314
1316 0 468367.88 256892.38 95720 -1 1315
1317 0 468255 256947.11 95760 -1 1316
1318 0 468157.2 256966.73 95800 -1 1317
1319 0 468265.38 257920.31 95920 -1 1299
1320 0 468055.84 257942.47 95960 -1 1319
1321 0 467776.72 257940.81 96000 -1 1320
1322 0 467503.06 257913.47 96080 -1 1321
1323 0 467182.84 257960.38 96120 -1 1322
1324 0 467103.7 257960.38 96080 -1 1323
1325 0 466955.16 257923.75 96000 -1 1324
1326 0 466964.12 257937.16 95920 -1 1325
1327 0 466951.3 257917.86 95840 -1 1326
1328 0 466912.47 257912.31 95800 -1 1327
1329 0 466769.8 258060.56 96080 -1 1323
1330 0 466440.66 258117.72 96160 -1 1329
1331 0 466361.44 258088.84 96200 -1 1330
1332 0 466282.88 258082.53 96200 -1 1331
1333 0 466204.38 258153.84 96200 -1 1332
1334 0 466125.12 258244.84 96240 -1 1333
1335 0 466063.47 258402.27 96240 -1 1334
1336 0 466047.22 258488.78 96280 -1 1335
1337 0 466020 258523 96320 -1 1336
1338 0 465992.75 258557.16 96360 -1 1337
1339 0 466188.34 258558.12 96280 -1 1337
1340 0 466243.03 258634.62 96240 -1 1339
1341 0 466226.6 258662.7 96200 -1 1340
1342 0 466113.97 258825.72 96240 -1 1341
1343 0 466279.5 258044.64 96240 -1 1332
1344 0 466280.72 258004.55 96280 -1 1343
1345 0 466254.56 257937.62 96320 -1 1344
1346 0 466238.97 257909.53 96360 -1 1345
1347 0 466225.06 257885.47 96400 -1 1346
1348 0 466172.94 257840.75 96480 -1 1347
1349 0 466114.38 257833.8 96560 -1 1348
1350 0 466051.8 257795.73 96600 -1 1349
1351 0 466013.78 257772.39 96640 -1 1350
1352 0 465914.16 257738.05 96720 -1 1351
1353 0 465930.03 257660.42 96800 -1 1352
1354 0 465918.38 257625.88 96880 -1 1353
1355 0 465915.03 257666.55 96960 -1 1354
1356 0 465904.3 257703.84 97040 -1 1355
1357 0 465821.78 257754.84 97080 -1 1356
1358 0 465783.97 257871.08 97040 -1 1357
1359 0 467782.12 258001.9 95920 -1 1321
1360 0 467753.2 258067.53 95840 -1 1359
1361 0 467614.62 258122.52 95800 -1 1360
1362 0 467594.66 258053.28 95680 -1 1361
1363 0 467665.12 257982.25 95600 -1 1362
1364 0 467657.78 257973.98 95560 -1 1363
1365 0 467607.38 257939.28 95480 -1 1364
1366 0 467582.03 257920.14 95400 -1 1365
1367 0 467591.12 257894.4 95320 -1 1366
1368 0 467599.7 257829.47 95280 -1 1367
1369 0 467593.34 257743.05 95200 -1 1368
1370 0 467579.38 257704.06 95160 -1 1369
1371 0 467572.56 257673.61 95120 -1 1370
1372 0 467533.12 257662.47 95080 -1 1371
1373 0 467534.1 257607.64 95000 -1 1372
1374 0 467450.12 257513.97 94960 -1 1373
1375 0 467337.16 257480.88 95000 -1 1374
1376 0 467266.78 257481.03 95040 -1 1375
1377 0 467208.75 257497.16 95120 -1 1376
1378 0 467348.06 257399.4 94920 -1 1374
1379 0 467324.75 257338.4 94880 -1 1378
1380 0 467323.53 257350.31 94840 -1 1379
1381 0 467397.25 257324.44 94720 -1 1380
1382 0 467562.22 257293.52 94680 -1 1381
1383 0 467542.84 257186.06 94760 -1 1382
1384 0 467549.88 257068.14 94840 -1 1383
1385 0 467627.28 256920.97 94880 -1 1384
1386 0 467641.4 256913.12 94960 -1 1385
1387 0 467621.1 256937.94 95000 -1 1386
1388 0 468635 258511 94800 135 1250
1389 0 468455 258591 94640 135 1388
1390 0 468355 258559 94600 135 1389
1391 0 468227 258955 94560 45 1390
1392 0 468631 258399 94560 80 1390
1393 0 468471 258375 94480 80 1392
1394 0 468559 258279 94440 80 1393
1395 0 475225 257629 93840 80 1230
1396 0 475421 257641 93920 71 1395
1397 0 477159 257931 93600 91 1196
1398 0 476827 257607 93680 101 1397
1399 0 476683 257351 93800 81 1398
1400 0 476111 256963 93880 45 1399
1401 0 476131 256971 93960 45 1400
1402 0 475979 256859 94080 45 1401
1403 0 475783 256643 94120 45 1402
1404 0 475647 256431 94160 71 1403
1405 0 475319 255927 94200 71 1404
1406 0 475447 255783 94280 51 1405
1407 0 475435 255547 94360 51 1406
1408 0 475163 255947 94400 71 1407
1409 0 475087 256015 94480 64 1408
1410 0 475019 256063 94600 64 1409
1411 0 474943 256091 94680 64 1410
1412 0 474839 256123 94800 64 1411
1413 0 474807 256147 94960 64 1412
1414 0 474779 256275 95080 64 1413
1415 0 474719 256183 95200 64 1414
1416 0 474691 256027 95360 64 1415
1417 0 474495 255755 95520 64 1416
1418 0 474435 255727 95680 45 1417
1419 0 474435 255718 95720 45 1418
1420 0 474435 255691 95840 45 1419
1421 0 474411 255659 96040 45 1420
1422 0 474405 255653 96120 45 1421
1423 0 474395 255623 96200 -1 1422
1424 0 474327 255615 96240 -1 1423
1425 0 474303 255647 96400 -1 1424
1426 0 474215 255799 96600 -1 1425
1427 0 474167 255879 96680 -1 1426
1428 0 474083 255883 96720 -1 1427
1429 0 475303 255387 96080 45 1422
1430 0 475595 255287 96040 45 1429
1431 0 475727 255271 96000 45 1430
1432 0 475968.25 255152.55 95920 -1 1431
1433 0 476135.12 255304.94 95880 -1 1432
1434 0 476230.34 255337.81 95760 -1 1433
1435 0 476393.4 255375.19 95640 -1 1434
1436 0 476479.84 255428.69 95560 -1 1435
1437 0 476599.56 255413.19 95520 -1 1436
1438 0 476778.2 255473.08 95520 -1 1437
1439 0 475387 255483 94400 51 1407
1440 0 475363 255451 94440 51 1439
1441 0 475375 255351 94520 51 1440
1442 0 475347 255347 94600 45 1441
1443 0 475391 255291 94720 45 1442
1444 0 475395 255223 94840 60 1443
1445 0 475371 255147 94960 60 1444
1446 0 475348.94 255175.38 95120 -1 1445
1447 0 475326.8 255164.58 95240 -1 1446
1448 0 475291.28 255140.62 95360 -1 1447
1449 0 475149.12 255035.34 95520 -1 1448
1450 0 475128.06 254961.53 95640 -1 1449
1451 0 475066.53 254894.25 95760 -1 1450
1452 0 475135.75 254701.9 95760 -1 1451
1453 0 475115.22 254607.69 95840 -1 1452
1454 0 476666.88 257299.42 93920 -1 1399
1455 0 476643 257264 94000 -1 1454
1456 0 476642.9 257257.98 94040 -1 1455
1457 0 478513 263273 91120 148 976
1458 0 478433 263289 91200 115 1457
1459 0 478325 263413 91240 115 1458
1460 0 477909 263505 91280 139 1459
1461 0 477581 263601 91400 163 1460
1462 0 477347 263646 91520 160 1461
1463 0 478425 263237 91520 128 1462
1464 0 478473 262797 91520 32 1463
1465 0 478497 262749 91560 32 1464
1466 0 478469 262701 91600 32 1465
1467 0 478437 262661 91680 45 1466
1468 0 478357 262585 91800 45 1467
1469 0 478330 262556 91840 45 1468
1470 0 478316 262522 91880 45 1469
1471 0 478184 262464 92000 60 1470
1472 0 478152 262442 92120 51 1471
1473 0 478478.3 262815.62 91360 -1 1464
1474 0 478318.7 262783.06 91360 -1 1473
1475 0 478215.66 262759.62 91400 -1 1474
1476 0 478043.5 262638.12 91520 -1 1475
1477 0 477877.5 262620.38 91520 -1 1476
1478 0 477714.97 262548.88 91600 -1 1477
1479 0 477684 262530.5 91640 -1 1478
1480 0 477652.62 262511.78 91680 -1 1479
1481 0 477269 263661 91560 160 1462
1482 0 477026 263662 91600 150 1481
1483 0 476702 263750 91720 160 1482
1484 0 476542 263722 91760 163 1483
1485 0 476254 263742 91800 175 1484
1486 0 475306 264178 91800 196 1485
1487 0 474930 264086 92000 131 1486
1488 0 474782 264042 92160 131 1487
1489 0 474670 263986 92200 131 1488
1490 0 473438 263414 92200 104 1489
1491 0 472738 263354 92200 86 1490
1492 0 472518 263162 92240 102 1491
1493 0 472484 263096 92280 80 1492
1494 0 472364 263040 92400 80 1493
1495 0 472256 262936 92440 60 1494
1496 0 472160 262840 92560 60 1495
1497 0 471868 262536 92600 102 1496
1498 0 471618 262426 92640 102 1497
1499 0 470874 261970 92600 134 1498
1500 0 470730 261886 92480 91 1499
1501 0 470522 261630 92440 81 1500
1502 0 470302 261258 92400 80 1501
1503 0 470258 261054 92360 81 1502
1504 0 470262 260930 92320 81 1503
1505 0 470018 260758 92280 102 1504
1506 0 469878 260750 92160 124 1505
1507 0 469642 260538 92040 150 1506
1508 0 469250 260434 91960 40 1507
1509 0 468954 260110 91920 166 1508
1510 0 469014 260078 91880 166 1509
1511 0 468894 260150 91840 101 1510
1512 0 468658 260254 91800 71 1511
1513 0 468298 260378 91760 51 1512
1514 0 467902 260618 91720 120 1513
1515 0 467582 260878 91560 60 1514
1516 0 467638 261098 91360 60 1515
1517 0 467618 261174 91240 60 1516
1518 0 467638 261234 91200 60 1517
1519 0 467734 261274 91160 60 1518
1520 0 467774 261314 91120 60 1519
1521 0 467758 261342 91080 60 1520
1522 0 467822 261394 91000 60 1521
1523 0 467886 261414 90880 60 1522
1524 0 468026 261450 90720 60 1523
1525 0 468178 261462 90680 60 1524
1526 0 468318 261502 90640 60 1525
1527 0 468934 261702 90600 -1 1526
1528 0 466538 261574 90560 51 1527
1529 0 466518 261586 90520 51 1528
1530 0 466442 261682 90480 51 1529
1531 0 466478 261646 90440 51 1530
1532 0 466558 261682 90400 51 1531
1533 0 466626 261666 90320 51 1532
1534 0 466638 261638 90280 51 1533
1535 0 466662 261654 90240 51 1534
1536 0 466610 261634 90160 51 1535
1537 0 466602 261554 90080 51 1536
1538 0 466622 261494 90000 51 1537
1539 0 466578 261414 89880 75 1538
1540 0 466518 261342 89800 75 1539
1541 0 466434 261314 89720 60 1540
1542 0 466422 261298 89680 60 1541
1543 0 466434 261310 89600 60 1542
1544 0 466398 261262 89440 45 1543
1545 0 466426 261226 89280 45 1544
1546 0 466354 261226 89120 64 1545
1547 0 466414 261174 89000 71 1546
1548 0 466346 261218 88880 71 1547
1549 0 466318 261218 88800 71 1548
1550 0 466286 261182 88760 71 1549
1551 0 466314 261134 88720 71 1550
1552 0 466472.38 260444.86 88640 -1 1551
1553 0 466607.7 260767.97 88520 -1 1552
1554 0 466505.12 261148.47 88320 -1 1553
1555 0 466460.38 261183.19 88280 -1 1554
1556 0 466433.06 261137.69 88120 -1 1555
1557 0 466387 261128 88040 -1 1556
1558 0 466364.38 261123 88000 -1 1557
1559 0 466258.7 261105.5 87920 -1 1558
1560 0 465969.72 260934.27 87800 -1 1559
1561 0 465851.53 260622.94 87720 -1 1560
1562 0 465902.97 260534.75 87600 -1 1561
1563 0 465871.66 260610 87520 -1 1562
1564 0 465641.56 260678.48 87400 -1 1563
1565 0 465354.56 260589.14 87360 -1 1564
1566 0 465290.34 260568.28 87400 -1 1565
1567 0 465228.3 260517.16 87520 -1 1566
1568 0 465071.56 260416.97 87640 -1 1567
1569 0 465027.78 260400.28 87680 -1 1568
1570 0 464948 260302.42 87760 -1 1569
1571 0 464948.72 260195.38 87720 -1 1570
1572 0 464910.53 260070.61 87760 -1 1571
1573 0 464847.56 259963.66 87800 -1 1572
1574 0 464884 259937.38 87840 -1 1573
1575 0 464928.38 259868.14 87920 -1 1574
1576 0 464831.1 259901.23 88000 -1 1575
1577 0 464791.06 259850.62 88080 -1 1576
1578 0 464777.9 259800.19 88160 -1 1577
1579 0 464736.5 259761.5 88200 -1 1578
1580 0 464662.25 259745.92 88160 -1 1579
1581 0 464628.6 259751.84 88080 -1 1580
1582 0 464590.88 259779.12 88000 -1 1581
1583 0 464582.6 259818.78 87920 -1 1582
1584 0 464588 259838.19 87800 -1 1583
1585 0 464540.8 259691.02 87720 -1 1584
1586 0 464534.9 259726.23 87640 -1 1585
1587 0 464695.47 259723.42 88240 -1 1579
1588 0 464694.28 259652.28 88320 -1 1587
1589 0 464674.97 259611.44 88360 -1 1588
1590 0 464654.7 259563.31 88400 -1 1589
1591 0 464591 259431.4 88480 -1 1590
1592 0 464561.97 259329.81 88520 -1 1591
1593 0 464537.44 259222 88560 -1 1592
1594 0 464528.25 259147.19 88600 -1 1593
1595 0 464490.25 258996.48 88640 -1 1594
1596 0 464443.03 257423.08 88680 -1 1595
1597 0 464422.7 259633.33 88720 -1 1596
1598 0 464483.78 259699.19 88760 -1 1597
1599 0 464549.22 259685.42 88800 -1 1598
1600 0 464478.16 259683.39 88880 -1 1599
1601 0 464444.12 259644.1 88960 -1 1600
1602 0 464370.84 259621.27 89040 -1 1601
1603 0 464334.4 259624.94 89120 -1 1602
1604 0 464371.4 259649.62 89200 -1 1603
1605 0 464353.38 259649.56 89280 -1 1604
1606 0 464340 259637.6 89320 -1 1605
1607 0 464305.94 259650.77 89400 -1 1606
1608 0 464274.62 259693.17 89480 -1 1607
1609 0 464209 259736.34 89560 -1 1608
1610 0 464149.47 259732.92 89640 -1 1609
1611 0 464123 259720.5 89680 -1 1610
1612 0 464097.1 259708.39 89720 -1 1611
1613 0 464061.53 259718.4 89760 -1 1612
1614 0 464051.25 259770.56 89800 -1 1613
1615 0 464185.9 259805.5 89680 -1 1611
1616 0 464166.94 259933.1 89680 -1 1615
1617 0 464091.97 260007.1 89680 -1 1616
1618 0 464056.38 260249.98 89720 -1 1617
1619 0 464036.78 260356.81 89760 -1 1618
1620 0 463999.8 260455.22 89720 -1 1619
1621 0 464018.75 260482.05 89680 -1 1620
1622 0 464028.28 260545.44 89600 -1 1621
1623 0 463980.06 260512.81 89520 -1 1622
1624 0 463996.44 260547.83 89440 -1 1623
1625 0 464036.7 260563.9 89360 -1 1624
1626 0 464076.9 260562.03 89280 -1 1625
1627 0 464151.97 260594.7 89200 -1 1626
1628 0 464236.97 260666.5 89160 -1 1627
1629 0 464256.5 260749.98 89080 -1 1628
1630 0 464293.7 260603.31 89120 -1 1628
1631 0 464441.38 260527.92 89160 -1 1630
1632 0 464518.72 260554.84 89200 -1 1631
1633 0 464082.2 260044.75 89560 -1 1617
1634 0 464068.97 260013.02 89520 -1 1633
1635 0 465259.22 260613.05 87320 -1 1565
1636 0 465275.78 260656.3 87240 -1 1635
1637 0 465279.78 260605.12 87160 -1 1636
1638 0 465316.16 260601 87120 -1 1637
1639 0 465310.22 260580.58 87080 -1 1638
1640 0 466519.1 261243.12 88040 -1 1557
1641 0 466523.06 261374.44 88040 -1 1640
1642 0 466762 260946 91920 60 1514
1643 0 466350 260914 92040 60 1642
1644 0 466222 260918 92120 -1 1643
1645 0 466119 260947 92160 -1 1644
1646 0 466035 260955 92240 -1 1645
1647 0 465947 260959 92360 -1 1646
1648 0 465645 260948 92400 -1 1647
1649 0 465403 260953 92320 -1 1648
1650 0 465227 260975 92200 -1 1649
1651 0 465147 261055 92120 -1 1650
1652 0 465159 261107 92080 -1 1651
1653 0 465173.56 261213.2 92000 -1 1652
1654 0 465181 261280.69 91920 -1 1653
1655 0 465206.5 261287.56 91880 -1 1654
1656 0 465159.2 261326.69 91840 -1 1655
1657 0 465074.84 261412.6 91760 -1 1656
1658 0 465010.75 261438.38 91760 -1 1657
1659 0 464923.5 261372.47 91920 -1 1658
1660 0 465343 260937 92440 -1 1648
1661 0 465255 260893 92480 -1 1660
1662 0 465073 260815 92560 -1 1661
1663 0 465079 260841 92600 -1 1662
1664 0 465205 260843 92680 -1 1663
1665 0 465265 260783 93000 -1 1664
1666 0 465189 260737 93200 32 1665
1667 0 465099 260833 93360 32 1666
1668 0 465051 261093 93520 32 1667
1669 0 465031 261247 93640 32 1668
1670 0 464989 261341 93720 32 1669
1671 0 464915 261397 93800 32 1670
1672 0 464833 261427 93840 32 1671
1673 0 464683 261463 93880 32 1672
1674 0 464017 261777 93920 60 1673
1675 0 463917 262221 94000 71 1674
1676 0 463783 262891 94040 137 1675
1677 0 463735 262799 94080 86 1676
1678 0 463743 262715 94120 86 1677
1679 0 463759 262703 94200 86 1678
1680 0 463731 262767 94280 86 1679
1681 0 463723 262787 94360 86 1680
1682 0 463735 262779 94440 86 1681
1683 0 463739 262767 94480 86 1682
1684 0 463719 262763 94520 86 1683
1685 0 463079 262531 94120 86 1677
1686 0 463063 262547 94160 86 1685
1687 0 463721 263397 93720 156 1675
1688 0 463597 263317 93480 156 1687
1689 0 463591 263341 93360 156 1688
1690 0 463053 263397 93320 156 1689
1691 0 463029 263417 93280 156 1690
1692 0 463589 263349 93320 156 1689
1693 0 463509 263357 93240 156 1692
1694 0 463393 263389 93200 156 1693
1695 0 463361 263389 93120 156 1694
1696 0 464829 260949 92640 -1 1663
1697 0 464419 260939 92640 32 1696
1698 0 464297 260955 92680 32 1697
1699 0 464097 260967 92640 -1 1698
1700 0 463907 260939 92600 -1 1699
1701 0 463711 260801 92640 -1 1700
1702 0 463539 260763 92680 -1 1701
1703 0 463418.28 260777.6 92680 -1 1702
1704 0 463270.72 260736.94 92720 -1 1703
1705 0 463143.97 260705.19 92640 -1 1704
1706 0 463017.16 260736.53 92640 -1 1705
1707 0 462780.84 260712.73 92720 -1 1706
1708 0 462686.72 260627.89 92760 -1 1707
1709 0 462602.84 260535.17 92840 -1 1708
1710 0 462496.38 260467.62 92920 -1 1709
1711 0 462459.6 260436.48 92960 -1 1710
1712 0 462386.28 260520.9 93000 -1 1711
1713 0 462312.53 260522.47 93040 -1 1712
1714 0 462101.34 260391.81 93200 -1 1713
1715 0 462001.12 260359.83 93240 -1 1714
1716 0 461804.7 260347.94 93200 -1 1715
1717 0 461629 260413.27 93240 -1 1716
1718 0 461583.88 260436.22 93280 -1 1717
1719 0 461533.84 260465.08 93360 -1 1718
1720 0 461469.2 260482.23 93440 -1 1719
1721 0 461368.1 260495.52 93480 -1 1720
1722 0 461245.5 260532.53 93560 -1 1721
1723 0 461202.97 260550.12 93640 -1 1722
1724 0 461135 260567.4 93720 -1 1723
1725 0 461032.12 260545.16 93800 -1 1724
1726 0 460999.88 260374 93800 -1 1725
1727 0 460990.75 260325.28 93760 -1 1726
1728 0 460988.44 260282.39 93720 -1 1727
1729 0 460970.6 260270.22 93680 -1 1728
1730 0 460993.3 260580.08 93880 -1 1725
1731 0 460883.28 260572.73 93920 -1 1730
1732 0 460865.97 260539.55 93960 -1 1731
1733 0 460918.3 260452.52 94000 -1 1732
1734 0 460847.94 260399.2 94040 -1 1733
1735 0 460800 260424.1 94080 -1 1734
1736 0 460619.5 260505.83 94120 -1 1735
1737 0 460578.38 260558.19 94120 -1 1736
1738 0 460595.25 260632.84 94120 -1 1737
1739 0 460558.62 260682.22 94080 -1 1738
1740 0 460467.1 260682 94120 -1 1739
1741 0 460419.88 260658.38 94160 -1 1740
1742 0 460398.94 260612.9 94200 -1 1741
1743 0 460318.94 260505.22 94240 -1 1742
1744 0 460285.53 260513.62 94200 -1 1743
1745 0 460154.84 260555.16 94160 -1 1744
1746 0 460091.62 260590.88 94120 -1 1745
1747 0 460043 260596.5 94080 -1 1746
1748 0 459993.5 260601.61 94040 -1 1747
1749 0 459813.88 260510.9 94000 -1 1748
1750 0 459655.84 260437.9 94000 -1 1749
1751 0 459481.22 260428.47 93960 -1 1750
1752 0 459263.28 260434.69 94000 -1 1751
1753 0 459116.03 260412.11 94040 -1 1752
1754 0 458971.88 260301.94 94080 -1 1753
1755 0 458839.44 260249.38 94120 -1 1754
1756 0 458633 260182.55 94160 -1 1755
1757 0 458503.66 260116.52 94200 -1 1756
1758 0 458320.03 260081.75 94160 -1 1757
1759 0 458272.16 260045.62 94200 -1 1758
1760 0 458214 259895.53 94240 -1 1759
1761 0 458151.94 259837.9 94280 -1 1760
1762 0 458113.88 259781.38 94320 -1 1761
1763 0 458132.34 259590.25 94280 -1 1762
1764 0 458139.22 259467.12 94240 -1 1763
1765 0 458173.75 259390.6 94320 -1 1764
1766 0 458270.03 259341.56 94360 -1 1765
1767 0 458135.62 259376.36 94360 -1 1765
1768 0 458117.66 259356.06 94400 -1 1767
1769 0 458083.2 259292.8 94440 -1 1768
1770 0 458115.78 259178.67 94480 -1 1769
1771 0 457935.62 259399.67 94480 -1 1769
1772 0 457789.53 259348.3 94440 -1 1771
1773 0 457600.3 259199.19 94400 -1 1772
1774 0 457465.2 259045.67 94360 -1 1773
1775 0 457373.6 259001.16 94320 -1 1774
1776 0 457240.3 258925.97 94280 -1 1775
1777 0 457101 258836.02 94240 -1 1776
1778 0 456923.88 258793.03 94240 -1 1777
1779 0 456754.6 258707.11 94240 -1 1778
1780 0 456649.62 258695.55 94240 -1 1779
1781 0 456507.8 258671.25 94200 -1 1780
1782 0 456453.97 258618.42 94200 -1 1781
1783 0 456431.84 258561.39 94240 -1 1782
1784 0 456388.66 258516.92 94280 -1 1783
1785 0 456353.62 258502.45 94360 -1 1784
1786 0 456239.1 258392.22 94440 -1 1785
1787 0 456165.38 258328.67 94480 -1 1786
1788 0 456121.25 258224.53 94440 -1 1787
1789 0 456111.3 258155.02 94400 -1 1788
1790 0 456086.72 258108.5 94360 -1 1789
1791 0 456099.22 258011.92 94320 -1 1790
1792 0 456205.88 258004.05 94320 -1 1791
1793 0 456276.28 258008.1 94360 -1 1792
1794 0 456133.12 258164.78 94360 -1 1789
1795 0 456171.53 258168.34 94320 -1 1794
1796 0 456199.56 258166.44 94280 -1 1795
1797 0 456222.94 258093.9 94240 -1 1796
1798 0 456372.38 257943.69 94200 -1 1797
1799 0 456415.7 257901.12 94160 -1 1798
1800 0 456472.66 257886.44 94120 -1 1799
1801 0 456516.53 257879.78 94040 -1 1800
1802 0 456280.4 257886.1 94240 -1 1798
1803 0 456088.47 257836 94280 -1 1802
1804 0 455967.44 257861.62 94320 -1 1803
1805 0 455855.2 257845.03 94320 -1 1804
1806 0 455900.97 257753.8 94280 -1 1805
1807 0 455919.62 257668.17 94280 -1 1806
1808 0 455869.03 257572.72 94280 -1 1807
1809 0 455847.53 257543.16 94240 -1 1808
1810 0 455838.1 257465.1 94200 -1 1809
1811 0 455717 257340.28 94240 -1 1810
1812 0 455705.94 257294.53 94280 -1 1811
1813 0 455790.84 257287.22 94280 -1 1812
1814 0 455926.34 257246.44 94240 -1 1813
1815 0 456119.88 257079.89 94280 -1 1814
1816 0 456150.3 256993.52 94280 -1 1815
1817 0 456094.12 256939 94240 -1 1816
1818 0 456077.28 256836.02 94240 -1 1817
1819 0 456158.7 256796.8 94200 -1 1818
1820 0 456287.94 256766.25 94240 -1 1819
1821 0 456316.9 256690.52 94320 -1 1820
1822 0 456349.62 256654.53 94360 -1 1821
1823 0 456425.88 256647.73 94480 -1 1822
1824 0 456437.62 256687.1 94560 -1 1823
1825 0 456488.62 256717.5 94640 -1 1824
1826 0 456082.06 256790.38 94280 -1 1818
1827 0 456083.88 256752.39 94320 -1 1826
1828 0 456111.03 256689.64 94360 -1 1827
1829 0 456115.75 256600.56 94400 -1 1828
1830 0 456205.84 256520.6 94480 -1 1829
1831 0 456322.94 256513.31 94520 -1 1830
1832 0 456362.25 256514.98 94560 -1 1831
1833 0 456418.6 256525.64 94600 -1 1832
1834 0 456445.9 256553.38 94680 -1 1833
1835 0 456097.5 256550.61 94360 -1 1829
1836 0 456116.56 256455.2 94240 -1 1835
1837 0 456146.5 256417.23 94160 -1 1836
1838 0 456196.9 256396.56 94080 -1 1837
1839 0 456182.25 256362.08 94000 -1 1838
1840 0 456108.28 256291.81 93920 -1 1839
1841 0 456062.38 256252.1 93880 -1 1840
1842 0 456028.88 256212.75 93840 -1 1841
1843 0 455982.34 256154.48 93800 -1 1842
1844 0 455941.12 256122.69 93760 -1 1843
1845 0 455913.53 256086.16 93680 -1 1844
1846 0 455899.7 256045.12 93600 -1 1845
1847 0 455866.22 255957.62 93520 -1 1846
1848 0 455830.1 255881.95 93440 -1 1847
1849 0 455873.5 255813.23 93400 -1 1848
1850 0 455897.84 255797.88 93360 -1 1849
1851 0 455992.88 255791.1 93280 -1 1850
1852 0 456098.84 255702.12 93240 -1 1851
1853 0 456113.7 255660.31 93200 -1 1852
1854 0 456068.94 255603.34 93160 -1 1853
1855 0 456056.7 255554.97 93080 -1 1854
1856 0 456079 255545.69 93000 -1 1855
1857 0 456109.66 255530.38 92920 -1 1856
1858 0 456104.44 255501.5 92880 -1 1857
1859 0 456100.47 255470.77 92840 -1 1858
1860 0 456125.66 255458.86 92800 -1 1859
1861 0 456178.22 255444.12 92720 -1 1860
1862 0 456204.03 255428.89 92680 -1 1861
1863 0 456213.84 255402.25 92600 -1 1862
1864 0 456166.5 255352.86 92480 -1 1863
1865 0 456193.84 255384.19 92360 -1 1864
1866 0 456188.38 255355.06 92240 -1 1865
1867 0 456214 255316.61 92120 -1 1866
1868 0 456294.88 255282.19 92000 -1 1867
1869 0 456380.8 255321.34 91880 -1 1868
1870 0 456493.38 255339.66 91800 -1 1869
1871 0 456561.25 255374.6 91760 -1 1870
1872 0 456598.28 255409.33 91720 -1 1871
1873 0 456638.34 255263.73 91840 -1 1870
1874 0 456670 255252.08 91880 -1 1873
1875 0 456697.47 255304.44 91960 -1 1874
1876 0 456742.97 255324.94 91920 -1 1875
1877 0 456814.6 255302.62 91920 -1 1876
1878 0 456843.25 255240.11 91880 -1 1877
1879 0 456761.25 255155.8 91840 -1 1874
1880 0 456850.28 255144.56 91800 -1 1879
1881 0 457035.9 255183.92 91760 -1 1880
1882 0 457183.97 255189.72 91720 -1 1881
1883 0 456825.9 255040.81 91840 -1 1880
1884 0 456772.12 255000.5 91880 -1 1883
1885 0 456718.9 254949.66 91960 -1 1884
1886 0 456191.88 255538.19 92880 -1 1857
1887 0 456296.84 255522.39 92840 -1 1886
1888 0 456365.62 255548.33 92800 -1 1887
1889 0 458205.9 259329.88 94200 -1 1764
1890 0 458232.28 259292.06 94160 -1 1889
1891 0 458297.4 259261.69 94120 -1 1890
1892 0 458383.3 259194.33 94040 -1 1891
1893 0 458495.44 259097.88 94000 -1 1892
1894 0 458510 258960.4 94000 -1 1893
1895 0 458521.25 258859.62 93960 -1 1894
1896 0 458512 258825 93920 -1 1895
1897 0 458502.9 258790.47 93880 -1 1896
1898 0 458460.7 258741.6 93920 -1 1897
1899 0 458493.44 258584.14 93880 -1 1898
1900 0 458523.72 258543.84 93920 -1 1899
1901 0 458655.72 260251.23 94120 -1 1756
1902 0 458637.56 260301.84 94080 -1 1901
1903 0 458626.2 260333.36 94040 -1 1902
1904 0 468558 259458 91840 96 1510
1905 0 468422 259382 91800 64 1904
1906 0 468626 259494 91680 64 1905
1907 0 468774 259642 91600 96 1906
1908 0 468662 259478 91560 64 1907
1909 0 468712 258716 91520 51 1908
1910 0 468732 258464 91360 115 1909
1911 0 468800 258276 91200 122 1910
1912 0 468860 258112 91080 80 1911
1913 0 468880 258040 91040 80 1912
1914 0 468936 257956 90960 80 1913
1915 0 468952 257572 90920 51 1914
1916 0 469084 257528 90800 51 1915
1917 0 468204 256788 90760 80 1916
1918 0 467656 256516 90680 102 1917
1919 0 467676 256440 90640 102 1918
1920 0 468076 256456 90600 124 1919
1921 0 465772 256456 90560 32 1920
1922 0 465624 256476 90520 32 1921
1923 0 465720 256424 90480 32 1922
1924 0 465696 256400 90400 32 1923
1925 0 465700 256408 90320 71 1924
1926 0 465736 256372 90240 71 1925
1927 0 465756 256292 90080 91 1926
1928 0 465772 256228 89920 91 1927
1929 0 465912 256152 89760 98 1928
1930 0 465836 256040 89600 154 1929
1931 0 465992 256148 89440 154 1930
1932 0 465804 256048 89240 107 1931
1933 0 465448 256080 89040 148 1932
1934 0 465336 256124 88880 143 1933
1935 0 465312 256264 88760 143 1934
1936 0 465276 256252 88720 143 1935
1937 0 465420 255880 88640 71 1936
1938 0 465396 256008 88560 122 1937
1939 0 465376 256228 88400 140 1938
1940 0 465328 256318 88320 140 1939
1941 0 465376 256800 88320 107 1940
1942 0 465392 256872 88280 107 1941
1943 0 465376 256948 88240 107 1942
1944 0 465380 257012 88200 107 1943
1945 0 465356.53 257114.42 88120 -1 1944
1946 0 465310.8 257181.62 88040 -1 1945
1947 0 465301.06 257294.75 87880 -1 1946
1948 0 465263.88 257352.75 87680 -1 1947
1949 0 465268.5 257474.53 87480 -1 1948
1950 0 465295.7 257592.52 87360 -1 1949
1951 0 465453.6 257892.84 87200 -1 1950
1952 0 465470.2 257902.78 87120 -1 1951
1953 0 465280 256408 88240 107 1940
1954 0 465184 256340 88120 107 1953
1955 0 465116 256436 87920 104 1954
1956 0 464924 256548 87600 71 1955
1957 0 464764 256568 87400 96 1956
1958 0 464488 256668 87240 75 1957
1959 0 464283.2 256722.4 87080 66 1958
1960 0 464232 256736 87040 64 1959
1961 0 463971 256913 86920 118 1960
1962 0 463884 256972 86880 136 1961
1963 0 463616 257268 86760 102 1962
1964 0 463268 257452 86680 98 1963
1965 0 463004 257528 86600 81 1964
1966 0 462600 257597.33 86560 81 1965
1967 0 461792 257736 86480 81 1966
1968 0 461348 258004 86360 32 1967
1969 0 461160 258080 86320 32 1968
1970 0 461120 258096 86280 32 1969
1971 0 461056 258108 86240 75 1970
1972 0 460684 258088 86200 75 1971
1973 0 460444 258036 86160 60 1972
1974 0 460108 258240 86080 80 1973
1975 0 459988 258292 86040 80 1974
1976 0 459636 258352 86000 75 1975
1977 0 459336 258296 85960 75 1976
1978 0 459228 258308 85920 75 1977
1979 0 459240 258296 85880 75 1978
1980 0 459196 258284 85840 75 1979
1981 0 459148 258276 85800 75 1980
1982 0 458980 258264 85720 75 1981
1983 0 458938 258250 85680 75 1982
1984 0 458896 258236 85640 75 1983
1985 0 458944 258220 85560 75 1984
1986 0 458916 258128 85520 64 1985
1987 0 458956 258072 85440 64 1986
1988 0 458972 258036 85360 64 1987
1989 0 459028 258052 85280 64 1988
1990 0 459020 258012 85160 64 1989
1991 0 458920 258008 85040 122 1990
1992 0 458932 258076 84880 122 1991
1993 0 458860 258088 84720 98 1992
1994 0 458896 258004 84600 98 1993
1995 0 458936 258068 84440 45 1994
1996 0 459016 258184 84280 45 1995
1997 0 459500 258336 84200 91 1996
1998 0 459580 258684 84040 172 1997
1999 0 459552 258792 83960 32 1998
2000 0 459636 258756 83880 148 1999
2001 0 459576 258652 83840 172 2000
2002 0 459656 258744 83800 148 2001
2003 0 459700 258764 83760 148 2002
2004 0 459716 258776 83720 148 2003
2005 0 459668 258868 83680 172 2004
2006 0 459624 258656 83560 172 2005
2007 0 459888 258768 83440 178 2006
2008 0 460004 258736 83320 178 2007
2009 0 460072 258700 83200 178 2008
2010 0 460028 258636 83120 178 2009
2011 0 460148 258716 83040 178 2010
2012 0 460168 258740 82920 178 2011
2013 0 460100 258772 82800 178 2012
2014 0 460168 258892 82640 178 2013
2015 0 460360 258856 82560 -1 2014
2016 0 460364 258840 82440 -1 2015
2017 0 460324 258736 82280 -1 2016
2018 0 460360 258748 82160 -1 2017
2019 0 460428 258660 82000 -1 2018
2020 0 460494.66 258577.33 81920 -1 2019
2021 0 460528 258536 81880 -1 2020
2022 0 460776 258404 81840 -1 2021
2023 0 460644 258952 83680 178 2005
2024 0 460736 258956 83600 178 2023
2025 0 460852 258988 83520 178 2024
2026 0 460880.84 259018.03 83520 -1 2025
2027 0 460917.9 259081.94 83480 -1 2026
2028 0 461186.03 259088.02 83360 -1 2027
2029 0 461490.78 258937.62 83200 -1 2028
2030 0 461447.53 258793.2 83200 -1 2029
2031 0 461417.62 258584.16 83240 -1 2030
2032 0 461417.62 258584.16 83200 -1 2031
2033 0 461484.88 258366.97 83360 -1 2031
2034 0 461470.84 258278.3 83400 -1 2033
2035 0 461469.4 258273.06 83440 -1 2034
2036 0 460188 258060 84480 45 1997
2037 0 460346.25 258063.47 84480 -1 2036
2038 0 460376.06 258053.14 84440 -1 2037
2039 0 458805.72 258292.97 85680 -1 1983
2040 0 458636.84 258310.38 85680 -1 2039
2041 0 458602.62 258309.4 85680 -1 2040
2042 0 458602.62 258309.4 85680 -1 2041
2043 0 458517.75 258368.75 85680 -1 2042
2044 0 458537.3 258464.53 85680 -1 2043
2045 0 458641.47 258434.4 85560 -1 2044
2046 0 461048 258284 86520 75 1967
2047 0 460780 258460 86600 60 2046
2048 0 460556 258700 86640 81 2047
2049 0 460440 258704 86680 81 2048
2050 0 459982 258930 86720 80 2049
2051 0 459290 259246 86760 102 2050
2052 0 458910 259534 86600 60 2051
2053 0 458665 259761 86560 75 2052
2054 0 458301 260263 86600 51 2053
2055 0 458077 260469 86720 107 2054
2056 0 457997 260515 86760 107 2055
2057 0 457929 260569 86800 107 2056
2058 0 457859 260633 86840 128 2057
2059 0 457805 260625 86880 128 2058
2060 0 457757 260649 87000 128 2059
2061 0 457737 260687 87080 75 2060
2062 0 457673 260903 87200 75 2061
2063 0 457680.5 260934 87240 75 2062
2064 0 457703 261027 87360 75 2063
2065 0 457695 261145 87440 91 2064
2066 0 457723 261621 87480 90 2065
2067 0 457631 261851 87560 98 2066
2068 0 457527 261923 87640 98 2067
2069 0 457357 261963 87720 81 2068
2070 0 457207 262039 87840 81 2069
2071 0 457208 262046 87880 108 2070
2072 0 457705 262139 87840 45 2071
2073 0 457799 262207 87800 45 2072
2074 0 457949 262271 87760 45 2073
2075 0 458041 262315 87720 71 2074
2076 0 458101 262353 87680 71 2075
2077 0 458215 262387 87640 71 2076
2078 0 458245 262421 87600 51 2077
2079 0 458353 262445 87520 51 2078
2080 0 458517 262531 87440 32 2079
2081 0 458693 262607 87360 60 2080
2082 0 458726 262672 87400 60 2081
2083 0 458796 262714 87440 60 2082
2084 0 458808 262768 87480 71 2083
2085 0 458912 262696 87520 71 2084
2086 0 458801.5 262879.28 87400 -1 2084
2087 0 457209 262053 87920 108 2071
2088 0 457137 262033 88000 108 2087
2089 0 457009 261961 88120 64 2088
2090 0 456909 261919 88200 64 2089
2091 0 456791 261885 88320 51 2090
2092 0 456675 261697 88440 60 2091
2093 0 456573 261549 88560 40 2092
2094 0 456559 261503 88600 40 2093
2095 0 456511 261389 88640 40 2094
2096 0 456491 261037 88680 40 2095
2097 0 456349 261847 88720 40 2096
2098 0 456351 261983 88760 60 2097
2099 0 456331 261973 88840 40 2098
2100 0 456325 261983 88960 40 2099
2101 0 456315 262025 89080 40 2100
2102 0 456305 262073 89200 45 2101
2103 0 456273 262085 89320 45 2102
2104 0 456201 262111 89440 45 2103
2105 0 456085 262233 89520 45 2104
2106 0 456081 262277 89560 45 2105
2107 0 456135 262395 89600 45 2106
2108 0 456209 262535 89640 45 2107
2109 0 456241 262645 89680 45 2108
2110 0 456211 262601 89760 45 2109
2111 0 456167 262603 89840 45 2110
2112 0 456143 262815 89920 51 2111
2113 0 456179 262577 89960 45 2112
2114 0 456319 262459 90000 45 2113
2115 0 456403 262439 90080 45 2114
2116 0 456433 262483 90160 45 2115
2117 0 456505 262605 90240 45 2116
2118 0 456617.9 262652.06 90320 -1 2117
2119 0 456700.84 262679.7 90400 -1 2118
2120 0 456876.7 262665.88 90480 -1 2119
2121 0 457088.75 262640.2 90480 -1 2120
2122 0 457088.75 262640.2 90520 -1 2121
2123 0 457126.47 262638.25 90560 -1 2122
2124 0 455999 262989 90000 107 2112
2125 0 455903 263127 90080 81 2124
2126 0 455885 263475 90160 51 2125
2127 0 455923 263645 90240 51 2126
2128 0 456015 263745 90320 108 2127
2129 0 456089 263855 90440 75 2128
2130 0 456463 264251 90560 86 2129
2131 0 457177.28 264219.12 90520 115 2130
2132 0 457163.34 264250.47 90360 115 2131
2133 0 457226.03 264128.6 90240 115 2132
2134 0 457229.5 264086.8 90160 115 2133
2135 0 457285.22 264041.53 90080 115 2134
2136 0 457258.28 264234.25 90560 -1 2131
2137 0 458425.97 264178.3 90600 -1 2136
2138 0 458636.94 264203.38 90600 -1 2137
2139 0 458794.56 264231.38 90640 -1 2138
2140 0 457513 264291 90600 71 2130
2141 0 457637 264315 90640 71 2140
2142 0 457591.66 264414.12 90800 71 2141
2143 0 457504.6 264814.6 90920 128 2142
2144 0 457602.1 264995.66 91040 128 2143
2145 0 457508.1 265072.25 91160 101 2144
2146 0 457424.5 265058.34 91280 101 2145
2147 0 457424.5 265013.06 91400 60 2146
2148 0 457323.53 264908.6 91520 60 2147
2149 0 457243.44 264873.78 91600 32 2148
2150 0 457069.34 264811.1 91720 32 2149
2151 0 456982.28 264807.62 91840 32 2150
2152 0 456975.3 264825.03 91920 32 2151
2153 0 456969.5 264909.16 91960 -1 2152
2154 0 456966.38 264865.88 92040 -1 2153
2155 0 457024.8 264789.8 92200 -1 2154
2156 0 457172.5 264531.5 92360 -1 2155
2157 0 457106.2 264267.16 92560 -1 2156
2158 0 457041.2 264192.5 92720 -1 2157
2159 0 457077.75 264138.25 92880 -1 2158
2160 0 458005 260941 86800 128 2058
2161 0 458065 261007 86760 128 2160
2162 0 458141 261025 86720 128 2161
2163 0 458177 261091 86680 128 2162
2164 0 458209 261153 86640 128 2163
2165 0 458293 261195 86600 128 2164
2166 0 458297 261223 86520 107 2165
2167 0 464580.06 256304.64 87080 -1 1959
2168 0 464599.44 256245.02 87080 -1 2167
2169 0 464598.94 256243.72 87000 -1 2168
2170 0 464587 256199.5 86960 -1 2169
2171 0 464456.88 256034.56 87000 -1 2170
2172 0 464442.53 255957.84 87080 -1 2171
2173 0 464575.16 256155.44 86920 -1 2170
2174 0 464573.56 256134.02 86800 -1 2173
2175 0 464650.06 256167.73 86720 -1 2174
2176 0 464888.38 256202.39 86560 -1 2175
2177 0 464961.47 256259.89 86440 -1 2176
2178 0 465022.3 256243.84 86280 -1 2177
2179 0 465054.44 256242.47 86160 -1 2178
2180 0 465101.34 256230.34 86080 -1 2179
2181 0 465160.1 256202.97 85920 -1 2180
2182 0 465279.94 256121.17 85760 -1 2181
2183 0 465466.75 256179.88 85720 -1 2182
2184 0 465481.56 256200.38 85640 -1 2183
2185 0 465503.28 256287.48 85600 -1 2184
2186 0 465241.94 255961.06 85680 -1 2182
2187 0 465215.94 255877.53 85600 -1 2186
2188 0 465254.56 255769.06 85440 -1 2187
2189 0 465284.72 255692.03 85280 -1 2188
2190 0 465321.72 255648.97 85200 -1 2189
2191 0 465417.62 255559.88 85080 -1 2190
2192 0 465476 255433 84920 -1 2191
2193 0 465548.12 255364 84800 -1 2192
2194 0 465690.56 255344.81 84640 -1 2193
2195 0 465808.75 255280.17 84600 -1 2194
2196 0 466009.75 255228.44 84520 -1 2195
2197 0 466112.25 255162 84440 -1 2196
2198 0 466130.06 255070.44 84320 -1 2197
2199 0 466212.62 255039.77 84240 -1 2198
2200 0 466357.34 254997.25 84120 -1 2199
2201 0 466292.38 254992.25 84000 -1 2200
2202 0 466287.1 255010.94 83880 -1 2201
2203 0 466307.56 255061.34 83760 -1 2202
2204 0 466127.3 254878.95 83600 -1 2203
2205 0 466230.44 254805.72 83480 -1 2204
2206 0 466395.2 254666.27 83400 -1 2205
2207 0 466513.12 254532.22 83360 -1 2206
2208 0 466629.12 254451.25 83240 -1 2207
2209 0 466641.94 254247.34 83160 -1 2208
2210 0 466762.34 254008.69 83120 -1 2209
2211 0 466817.16 253806.9 82960 -1 2210
2212 0 466658 253717.66 83000 -1 2211
2213 0 466327.38 253585.3 83040 -1 2212
2214 0 466160.6 253524.95 83080 -1 2213
2215 0 466024.44 253528.42 83160 -1 2214
2216 0 465895.62 253499.81 83240 -1 2215
2217 0 465783.62 253544.55 83400 -1 2216
2218 0 465712.6 253522.11 83480 -1 2217
2219 0 465651.3 253536.05 83520 -1 2218
2220 0 465578.84 253574.61 83560 -1 2219
2221 0 465527.03 253575.69 83640 -1 2220
2222 0 465500.5 253576.5 83680 -1 2221
2223 0 465474 253577.27 83720 -1 2222
2224 0 465412.22 253540.61 83800 -1 2223
2225 0 465348.34 253519.89 83840 -1 2224
2226 0 465269.53 253516.69 83880 -1 2225
2227 0 465275.34 253457.69 83920 -1 2226
2228 0 465252.25 253405.1 84000 -1 2227
2229 0 465144.62 253251.66 84040 -1 2228
2230 0 465267.72 253384.66 84040 -1 2228
2231 0 465303.47 253343.44 84120 -1 2230
2232 0 465310.38 253249.94 84200 -1 2231
2233 0 465306.6 253129.25 84280 -1 2232
2234 0 465264.28 253087.31 84320 -1 2233
2235 0 465144.7 253034.38 84400 -1 2234
2236 0 464953.47 252876.67 84480 -1 2235
2237 0 464901.47 252861.62 84520 -1 2236
2238 0 465094.75 253624.31 83840 -1 2226
2239 0 465084.8 253659.12 83800 -1 2238
2240 0 466885.53 253804.06 82880 -1 2211
2241 0 467514.88 253922.31 82920 -1 2240
2242 0 467777.56 253968.6 82880 -1 2241
2243 0 468030.06 254065.34 82840 -1 2242
2244 0 468184.94 254107.92 82880 -1 2243
2245 0 468322.12 254225.34 82800 -1 2244
2246 0 468326.94 254399.81 82760 -1 2245
2247 0 468349.75 254568.47 82720 -1 2246
2248 0 468431.22 254902.58 82640 -1 2247
2249 0 468429.8 255018.78 82600 -1 2248
2250 0 468416.7 255094.84 82520 -1 2249
2251 0 468145.25 255416.27 82600 -1 2250
2252 0 468085.53 255457.44 82640 -1 2251
2253 0 468016.97 255505.06 82680 -1 2252
2254 0 467969.75 255503.69 82720 -1 2253
2255 0 467939.06 255503.72 82760 -1 2254
2256 0 467958.03 255502.56 82800 -1 2255
2257 0 468437.38 255131.2 82480 -1 2250
2258 0 468475.06 255193.88 82360 -1 2257
2259 0 468793.94 255291.89 82320 -1 2258
2260 0 468825.75 255326.31 82280 -1 2259
2261 0 468822 255361.5 82240 -1 2260
2262 0 468817.94 255397.39 82200 -1 2261
2263 0 468780.34 255501.9 82160 -1 2262
2264 0 467173.94 253722.6 82760 -1 2240
2265 0 467479.9 253497.73 82680 -1 2264
2266 0 467490.06 253398.12 82640 -1 2265
2267 0 467550.44 253384.6 82560 -1 2266
2268 0 467706.56 253364.83 82520 -1 2267
2269 0 467832.7 253326.23 82480 -1 2268
2270 0 467956.94 253302.9 82400 -1 2269
2271 0 468043.88 253295.34 82360 -1 2270
2272 0 468219.28 253316.67 82320 -1 2271
2273 0 468310.25 253341.34 82280 -1 2272
2274 0 468455.2 253436.33 82240 -1 2273
2275 0 468549.03 253471.94 82200 -1 2274
2276 0 468601.22 253506.73 82160 -1 2275
2277 0 468620.7 253554.2 82120 -1 2276
2278 0 468650.94 253515.33 82080 -1 2277
2279 0 468751.78 253475.45 82000 -1 2278
2280 0 468835.44 253463.44 81960 -1 2279
2281 0 468922.12 253538.72 82000 -1 2280
2282 0 468640.4 253627.88 82080 -1 2277
2283 0 468661 253685.58 82040 -1 2282
2284 0 468711.4 253701.8 81960 -1 2283
2285 0 468742.38 253682.94 81920 -1 2284
2286 0 468757 253676.5 81880 -1 2285
2287 0 468772.12 253669.95 81840 -1 2286
2288 0 468772.88 253656.06 81760 -1 2287
2289 0 468734.78 253669.45 81640 -1 2288
2290 0 468746.56 253609.4 81560 -1 2289
2291 0 468835.34 253614.97 81480 -1 2290
2292 0 468949.94 253612.12 81560 -1 2291
2293 0 469030.12 253475.69 81520 -1 2292
2294 0 469030.75 253447.69 81480 -1 2293
2295 0 469066.38 253384.72 81400 -1 2294
2296 0 469085.88 253350.81 81360 -1 2295
2297 0 469117.28 253329.31 81280 -1 2296
2298 0 469186.75 253350.36 81200 -1 2297
2299 0 469252 253405.94 81120 -1 2298
2300 0 469308.9 253394.95 81000 -1 2299
2301 0 469404.3 253374.2 80880 -1 2300
2302 0 469453.72 253412.47 80720 -1 2301
2303 0 469452.53 253433.55 80560 -1 2302
2304 0 469547.8 253353.28 80440 -1 2303
2305 0 469614.56 253332.19 80400 -1 2304
2306 0 469650.75 253361.1 80360 -1 2305
2307 0 469635.7 253433.67 80320 -1 2306
2308 0 469534 253481.28 80360 -1 2307
2309 0 469536.62 253538.58 80400 -1 2308
2310 0 465372 256308 90480 32 1922
2311 0 465364 256288 90440 32 2310
2312 0 465024 256272 90400 32 2311
2313 0 464860 256260 90440 32 2312
2314 0 464728 256240 90480 32 2313
2315 0 464695.88 256190 90520 -1 2314
2316 0 464703.4 256183.23 90560 -1 2315
2317 0 466750 256176.56 90600 -1 2316
2318 0 466457.25 256158.5 90640 -1 2317
2319 0 475142 264074 92360 128 1489
2320 0 475418 264030 92600 128 2319
2321 0 475530 264058 92760 101 2320
2322 0 475402 264114 92920 115 2321
2323 0 475186 264258 93000 115 2322
2324 0 475022 264226 93080 115 2323
2325 0 474934 264266 93120 166 2324
2326 0 474710 264998 93160 91 2325
2327 0 474622 265106 93280 75 2326
2328 0 474570 265130 93320 75 2327
2329 0 474494 265294 93360 51 2328
2330 0 474106 265610 93400 86 2329
2331 0 472098 266498 93440 98 2330
2332 0 471854 266826 93560 136 2331
2333 0 471998 266986 93680 163 2332
2334 0 471974 267146 93840 163 2333
2335 0 471866 267258 93920 124 2334
2336 0 471742 267326 94040 124 2335
2337 0 471538 267422 94160 71 2336
2338 0 471478 267458 94320 108 2337
2339 0 471334 267482 94440 139 2338
2340 0 471022 267770 94560 154 2339
2341 0 470682 267974 94640 124 2340
2342 0 470530 268058 94680 107 2341
2343 0 470422 268210 94720 107 2342
2344 0 469922 268498 94800 128 2343
2345 0 469698 268706 94840 154 2344
2346 0 468594 269486 94920 86 2345
2347 0 468602 269542 95000 156 2346
2348 0 468530 269630 95160 156 2347
2349 0 468426 269610 95200 163 2348
2350 0 467626 269498 95200 40 2349
2351 0 467406 269294 95320 32 2350
2352 0 467282 269214 95400 40 2351
2353 0 467266 269238 95440 40 2352
2354 0 467094 269094 95520 64 2353
2355 0 467498 269354 95520 32 2354
2356 0 467478 269402 95560 81 2355
2357 0 467138 269774 95600 101 2356
2358 0 466620 270180 95640 175 2357
2359 0 466388 270164 95680 175 2358
2360 0 466340 270124 95760 175 2359
2361 0 466552 269948 95800 197 2360
2362 0 466900 269804 95840 163 2361
2363 0 467332 269676 96040 124 2362
2364 0 467389.6 269538.4 96200 124 2363
2365 0 467404 269504 96240 124 2364
2366 0 467408 269368 96360 157 2365
2367 0 467352 269328 96520 157 2366
2368 0 467380 269236 96600 32 2367
2369 0 467036 269648 96640 157 2368
2370 0 466996 269724 96680 157 2369
2371 0 467420 269188 96680 32 2368
2372 0 467440 269164 96720 32 2371
2373 0 467284 269224 96760 32 2372
2374 0 467300 269208 96800 32 2373
2375 0 467240 269192 96840 32 2374
2376 0 467045.44 269345 96840 -1 2375
2377 0 467019 269267.5 96880 -1 2376
2378 0 466809.88 269266.44 96840 -1 2377
2379 0 466768.2 269266.88 96800 -1 2378
2380 0 466729.9 269269.1 96760 -1 2379
2381 0 466705.2 269259.4 96720 -1 2380
2382 0 466690.94 269251.2 96680 -1 2381
2383 0 466664.94 269255.03 96600 -1 2382
2384 0 466619.84 269236.06 96480 -1 2383
2385 0 466637.06 269230.62 96440 -1 2384
2386 0 466992.97 269189.62 96920 -1 2377
2387 0 466950.06 269177.12 97000 -1 2386
2388 0 466915.7 269179.03 97080 -1 2387
2389 0 466855.12 269168.8 97160 -1 2388
2390 0 466768.53 269156.6 97240 -1 2389
2391 0 466678.8 269102.62 97320 -1 2390
2392 0 466550.38 269130.44 97400 -1 2391
2393 0 466489.38 269136.28 97440 -1 2392
2394 0 466623.5 269635.38 96200 -1 2364
2395 0 466285.5 269627.7 96200 -1 2394
2396 0 466091.1 269569.38 96200 -1 2395
2397 0 466083.5 269543.75 96280 -1 2396
2398 0 465982.84 269462.25 96400 -1 2397
2399 0 465956.88 269469.44 96480 -1 2398
2400 0 465949 269447.5 96520 -1 2399
2401 0 465941.38 269426.03 96560 -1 2400
2402 0 465875.66 269385.88 96720 -1 2401
2403 0 465536.2 269412.88 96840 -1 2402
2404 0 465322.78 269584.2 96720 -1 2403
2405 0 465362.7 269656.16 96600 -1 2404
2406 0 465381.75 269698.5 96560 -1 2405
2407 0 465380 270140 95840 45 2361
2408 0 465212 270116 95920 60 2407
2409 0 465100 270236 95960 60 2408
2410 0 465184 270148 96040 60 2409
2411 0 465072 270116 96120 32 2410
2412 0 464972 270096 96160 32 2411
2413 0 464956 270008 96240 32 2412
2414 0 464948 269984 96280 32 2413
2415 0 465408 270428 95840 120 2361
2416 0 465240 270472 95880 120 2415
2417 0 465008 270480 95920 40 2416
2418 0 464948 270448 95960 40 2417
2419 0 464860 270476 96040 60 2418
2420 0 464788 270484 96120 60 2419
2421 0 464322 270874 96120 64 2420
2422 0 464238 271002 96040 64 2421
2423 0 464098 271234 95960 60 2422
2424 0 464022 271374 95920 51 2423
2425 0 463646 271554 95920 64 2424
2426 0 463178 271678 95960 40 2425
2427 0 462910 271766 96000 51 2426
2428 0 462750 272202 96000 51 2427
2429 0 462574 272506 96040 51 2428
2430 0 462518 272754 96040 51 2429
2431 0 462366 272778 96000 51 2430
2432 0 462318 272798 95960 51 2431
2433 0 462286 272810 95920 51 2432
2434 0 462266 272794 95840 51 2433
2435 0 462198.44 272826.5 95800 -1 2434
2436 0 462131.72 272870.88 95760 -1 2435
2437 0 462085.03 272933.88 95720 -1 2436
2438 0 462139.3 272939.66 95640 -1 2437
2439 0 462007.16 272923.75 95760 -1 2437
2440 0 461844.28 272959.06 95840 -1 2439
2441 0 461623.66 273018.28 95880 -1 2440
2442 0 461040.66 273097.2 95920 -1 2441
2443 0 460311.62 273224.78 95960 -1 2442
2444 0 459974.56 273260.88 96040 -1 2443
2445 0 459730.9 273287.12 96080 -1 2444
2446 0 459464.25 273346.8 96120 -1 2445
2447 0 459135.8 273599.44 96160 -1 2446
2448 0 458779.53 273666.94 96200 -1 2447
2449 0 458627.25 273577.12 96280 -1 2448
2450 0 458295.56 273668.56 96320 -1 2449
2451 0 457925.53 274023 96280 -1 2450
2452 0 457912.1 274045.97 96240 -1 2451
2453 0 458073.53 274027.12 96080 -1 2452
2454 0 457804.3 274169.66 96360 -1 2451
2455 0 457802.75 274268.66 96480 -1 2454
2456 0 457693 274337.5 96520 -1 2455
2457 0 457745.84 274325.2 96560 -1 2456
2458 0 457813.38 274316.7 96680 -1 2457
2459 0 458021.5 274336.5 96720 -1 2458
2460 0 458229.7 274356.4 96760 -1 2459
2461 0 457836.62 274390.22 96880 -1 2460
2462 0 457746.72 274485.12 97000 -1 2461
2463 0 457583.2 274405.8 96560 -1 2456
2464 0 457264.22 274502.97 96600 -1 2463
2465 0 457063.16 274621.03 96640 -1 2464
2466 0 456714.25 274931.7 96680 -1 2465
2467 0 456240.53 275279.88 96560 -1 2466
2468 0 456083 275471.25 96440 -1 2467
2469 0 455995.62 275635.88 96360 -1 2468
2470 0 455986.2 275638.28 96320 -1 2469
2471 0 455980.47 275736.9 96040 -1 2470
2472 0 456062.8 275782.94 95960 -1 2471
2473 0 456120.7 275973.3 95720 -1 2472
2474 0 456012.75 275873.9 96320 -1 2469
2475 0 456027.2 276092.94 96400 -1 2474
2476 0 455859.88 276309.9 96440 -1 2475
2477 0 455845.38 276384.66 96480 -1 2476
2478 0 455830.2 276460.88 96520 -1 2477
2479 0 455953.47 276565.62 96600 -1 2478
2480 0 456169.97 276714.28 96520 -1 2479
2481 0 456319.38 276724.97 96440 -1 2480
2482 0 456433.7 276769.03 96360 -1 2481
2483 0 456687.06 276770.38 96400 -1 2482
2484 0 456543.75 276841 96320 -1 2482
2485 0 456558.62 276897.44 96240 -1 2484
2486 0 456565.8 276938.72 96200 -1 2485
2487 0 456638.44 277015.47 96160 -1 2486
2488 0 456626.06 277020.03 96200 -1 2487
2489 0 456565.47 277060.06 96240 -1 2488
2490 0 456501.34 277105.28 96320 -1 2489
2491 0 456428.2 276916.16 96400 -1 2482
2492 0 456459.12 276992.44 96480 -1 2491
2493 0 456420.94 277041.16 96560 -1 2492
2494 0 456406.8 277039.47 96680 -1 2493
2495 0 456523.94 277065.2 96800 -1 2494
2496 0 456536.47 277138.25 96920 -1 2495
2497 0 456474.75 277105.62 97080 -1 2496
2498 0 456443.3 277094.06 97200 -1 2497
2499 0 456346.62 277077.1 97320 -1 2498
2500 0 456295.25 277058.97 97440 -1 2499
2501 0 456289.56 277006.44 97560 -1 2500
2502 0 456291.56 277033.97 97680 -1 2501
2503 0 456254.88 276981.34 97800 -1 2502
2504 0 456168.38 276956.12 97920 -1 2503
2505 0 456122.84 276892.66 98080 -1 2504
2506 0 456031.72 276993.88 98160 -1 2505
2507 0 455857.9 277125.47 98240 -1 2506
2508 0 455852.44 277152.3 98320 -1 2507
2509 0 455745.5 277213.2 98440 -1 2508
2510 0 455743.75 277294 98560 -1 2509
2511 0 455742.8 277320.78 98600 -1 2510
2512 0 455792.56 277361.56 98720 -1 2511
2513 0 455792.12 277376.78 98800 -1 2512
2514 0 455666.88 277413.9 98920 -1 2513
2515 0 455604.34 277429.34 99000 -1 2514
2516 0 455573.3 277437.38 99040 -1 2515
2517 0 455526.72 277554.7 99200 -1 2516
2518 0 455418.62 277639.34 99320 -1 2517
2519 0 455303.34 277704.88 99480 -1 2518
2520 0 455189.84 277850.16 99600 -1 2519
2521 0 455108.53 277837.3 99640 -1 2520
2522 0 456153.34 278254.62 99680 -1 2521
2523 0 456043.88 278185.44 99720 -1 2522
2524 0 456044.88 278142.12 99840 -1 2523
2525 0 456074 278314.8 99960 -1 2524
2526 0 455967.88 278392.12 100080 -1 2525
2527 0 455247.66 278287 100120 -1 2526
2528 0 455154.2 278226.56 100160 -1 2527
2529 0 455126.38 278131.9 100200 -1 2528
2530 0 455055.8 278093.4 100320 -1 2529
2531 0 455135.66 278062.34 100360 -1 2530
2532 0 455294.62 278001.3 100440 -1 2531
2533 0 455506.2 277900.7 100520 -1 2532
2534 0 455600.28 277835.8 100560 -1 2533
2535 0 455645.38 277766.12 100640 -1 2534
2536 0 455736.25 277716.66 100680 -1 2535
2537 0 455738.78 277685.12 100800 -1 2536
2538 0 455803.88 277649.12 100920 -1 2537
2539 0 455838.47 277552.53 101000 -1 2538
2540 0 455853.38 277466.22 101120 -1 2539
2541 0 455824.5 277346.16 101200 -1 2540
2542 0 455842.3 277225.94 101280 -1 2541
2543 0 455880.5 277069.16 101320 -1 2542
2544 0 455932.4 276974.97 101440 -1 2543
2545 0 455955.44 276925.75 101520 -1 2544
2546 0 455951.94 276906.3 101600 -1 2545
2547 0 455981.62 276827.56 101720 -1 2546
2548 0 456010.78 276731.22 101800 -1 2547
2549 0 456067.03 276654.5 101840 -1 2548
2550 0 456122.34 276547 101880 -1 2549
2551 0 456159.78 276513.62 101920 -1 2550
2552 0 456270.84 276384.22 101960 -1 2551
2553 0 456408.62 276328.7 102000 -1 2552
2554 0 456592.72 276320.16 102040 -1 2553
2555 0 456590.72 276199.62 102040 -1 2554
2556 0 456687.22 276111.06 102000 -1 2555
2557 0 456735.5 276102.97 101960 -1 2556
2558 0 456733.44 276106.4 101920 -1 2557
2559 0 456743.62 276121.4 101880 -1 2558
2560 0 456821.28 276113.44 101840 -1 2559
2561 0 456843.12 276107.66 101800 -1 2560
2562 0 456833.94 276096.88 101760 -1 2561
2563 0 456820.8 276092 101720 -1 2562
2564 0 456810.03 276083.88 101680 -1 2563
2565 0 456417.78 278502.94 100120 -1 2526
2566 0 456813.9 278628.78 100160 -1 2565
2567 0 456936.6 278676.78 100120 -1 2566
2568 0 457000 278662.5 100080 -1 2567
2569 0 457211 278678.5 100120 -1 2568
2570 0 457258.94 278665.6 100160 -1 2569
2571 0 457361.88 278718.56 100160 -1 2570
2572 0 457395.8 278816.44 100160 -1 2571
2573 0 457504.16 278853.7 100200 -1 2572
2574 0 457741.44 278830.06 100200 -1 2573
2575 0 457874.28 278760.34 100200 -1 2574
2576 0 457062.8 278648.06 100040 -1 2568
2577 0 458682.22 273527.75 96320 -1 2449
2578 0 458607.12 273543.88 96400 -1 2577
2579 0 458561.5 273533 96440 -1 2578
2580 0 458515.94 273521.62 96480 -1 2579
2581 0 458410.8 273512.56 96560 -1 2580
2582 0 458238.47 273473.3 96600 -1 2581
2583 0 458152.75 273455.03 96680 -1 2582
2584 0 458125.94 273465.75 96760 -1 2583
2585 0 458113.16 273458.03 96880 -1 2584
2586 0 458077.66 273417.62 97000 -1 2585
2587 0 458004.1 273380.1 97080 -1 2586
2588 0 457892.28 273372.72 97160 -1 2587
2589 0 457861.1 273375.47 97240 -1 2588
2590 0 457877 273324.97 97280 -1 2589
2591 0 457866.2 273272.38 97360 -1 2590
2592 0 457824.84 273274.9 97480 -1 2591
2593 0 457811.94 273255.66 97600 -1 2592
2594 0 457860.4 273236.66 97680 -1 2593
2595 0 457780.4 273167.75 97760 -1 2594
2596 0 457784.6 273122.25 97840 -1 2595
2597 0 457713.53 273082.47 97920 -1 2596
2598 0 457686.97 273052.34 97960 -1 2597
2599 0 457562.7 272984.12 98000 -1 2598
2600 0 457653.56 272932.38 98040 -1 2599
2601 0 457727.12 272898.56 98080 -1 2600
2602 0 457732.5 272873.5 98120 -1 2601
2603 0 457738.1 272847.53 98160 -1 2602
2604 0 457759.72 272865.22 98240 -1 2603
2605 0 457716.62 272874.56 98320 -1 2604
2606 0 458316.56 273562.62 96440 -1 2579
2607 0 458189.84 273703.7 96440 -1 2606
2608 0 458179.06 273750.16 96480 -1 2607
2609 0 458169.44 273740 96520 -1 2608
2610 0 462918.44 271768.28 96080 -1 2427
2611 0 462884.12 271721.44 96160 -1 2610
2612 0 462777.1 271606.8 96320 -1 2611
2613 0 462702.78 271473.97 96560 -1 2612
2614 0 462543.56 271337 96760 -1 2613
2615 0 461880.9 271032.12 97000 -1 2614
2616 0 461728.34 270880.16 97040 -1 2615
2617 0 461580.12 270888.8 97080 -1 2616
2618 0 461536.78 270901.72 97160 -1 2617
2619 0 463858.44 271487.38 95880 -1 2424
2620 0 463741.56 271695.12 95800 -1 2619
2621 0 463669.72 271909 95760 -1 2620
2622 0 463556.88 272159 95760 -1 2621
2623 0 463536.3 272215.72 95720 -1 2622
2624 0 467014 269090 95600 64 2354
2625 0 466662 268926 95680 51 2624
2626 0 466326 268634 95640 81 2625
2627 0 465882 268030 95600 64 2626
2628 0 465750 268002 95560 51 2627
2629 0 465358 268098 95520 60 2628
2630 0 465242 268110 95480 60 2629
2631 0 465146 268150 95440 60 2630
2632 0 465106 268138 95400 60 2631
2633 0 465042 268122 95360 60 2632
2634 0 464982 268122 95320 60 2633
2635 0 464763.44 268165.47 95160 -1 2634
2636 0 464655.44 268204.22 95000 -1 2635
2637 0 464534.38 268194.47 94800 -1 2636
2638 0 464614.6 268213.9 94680 -1 2637
2639 0 464659 268265.66 94560 -1 2638
2640 0 464743.06 268312.56 94360 -1 2639
2641 0 464898.4 268305.22 94240 -1 2640
2642 0 466226 267830 95520 40 2628
2643 0 466362 267830 95440 40 2642
2644 0 466294 267954 95360 40 2643
2645 0 466242 267978 95320 45 2644
2646 0 466224.22 267949.3 95200 -1 2645
2647 0 466182.88 267892.62 95080 -1 2646
2648 0 466159.8 267870.7 95040 -1 2647
2649 0 465920.12 267849.12 95040 -1 2648
2650 0 465784.53 267877.94 95040 -1 2649
2651 0 465773.84 267871.2 94960 -1 2650
2652 0 465826.2 267987.97 95680 -1 2627
2653 0 465814.66 267918.72 95720 -1 2652
2654 0 465794.53 267901.66 95760 -1 2653
2655 0 465715.7 267835.88 95800 -1 2654
2656 0 465670.38 267808.5 95920 -1 2655
2657 0 465696.12 267771.6 95960 -1 2656
2658 0 465753.56 267757.22 96040 -1 2657
2659 0 465766.62 267704.44 96160 -1 2658
2660 0 465807.34 267547.2 96280 -1 2659
2661 0 465859 267319.9 96240 -1 2660
2662 0 465977.53 267116.47 96200 -1 2661
2663 0 466219.94 266832.53 96160 -1 2662
2664 0 466336.22 266764.06 96080 -1 2663
2665 0 466579.44 266675.8 96240 -1 2664
2666 0 466689.25 266529.3 96360 -1 2665
2667 0 466686.56 266391.22 96440 -1 2666
2668 0 466632.25 266214.16 96560 -1 2667
2669 0 466572.8 266117.22 96680 -1 2668
2670 0 466416.53 265923.7 96800 -1 2669
2671 0 466325.5 265746 96880 -1 2670
2672 0 466233.97 265568.16 96960 -1 2671
2673 0 466403.7 265975.03 97000 -1 2672
2674 0 466429.9 266034.8 97040 -1 2673
2675 0 466067.3 265553.78 97040 -1 2672
2676 0 465756.12 265503.62 97120 -1 2675
2677 0 465532.88 265354.28 97160 -1 2676
2678 0 465450.53 265371.62 97320 -1 2677
2679 0 465403.25 265149.8 97400 -1 2678
2680 0 465331.28 264981.12 97520 -1 2679
2681 0 465320.5 264853 97560 -1 2680
2682 0 465334.5 264974.03 97600 -1 2681
2683 0 465245.97 264975.44 97760 -1 2682
2684 0 465223.7 264828.8 97920 -1 2683
2685 0 465265.94 264895.1 98080 -1 2684
2686 0 465363.06 264977.5 98120 -1 2685
2687 0 465310.3 264724.53 97600 -1 2681
2688 0 465329.25 264514.56 97640 -1 2687
2689 0 465338.3 264229.12 97600 -1 2688
2690 0 465476.03 264062.53 97560 -1 2689
2691 0 465557.44 263968.66 97480 -1 2690
2692 0 465600.03 263979.62 97440 -1 2691
2693 0 465616.3 263877.88 97480 -1 2692
2694 0 466447.12 268685.62 95720 -1 2626
2695 0 466415 268687.12 95760 -1 2694
2696 0 466411.2 268684.28 95800 -1 2695
2697 0 466401.47 268670.62 95840 -1 2696
2698 0 468401.28 269742.94 94640 124 2346
2699 0 468426 270242 94640 75 2698
2700 0 468450 270342 94600 75 2699
2701 0 468186 270706 94560 98 2700
2702 0 468170 270850 94440 115 2701
2703 0 468198 270914 94320 115 2702
2704 0 467856 271140 94240 64 2703
2705 0 467736 271220 94160 64 2704
2706 0 467072 271392 94040 81 2705
2707 0 466636 271476 93960 71 2706
2708 0 466428 271592 93880 71 2707
2709 0 466012 271824 93800 80 2708
2710 0 465708 272088 93840 71 2709
2711 0 465752.3 272098.97 93880 -1 2710
2712 0 465732 271912 93720 71 2709
2713 0 465532 271928 93640 81 2712
2714 0 465324 271984 93560 120 2713
2715 0 465204 272028 93440 107 2714
2716 0 464969.34 272033.34 93400 107 2715
2717 0 465164 272168 93360 107 2716
2718 0 465144 272196 93320 107 2717
2719 0 465164 272220 93280 107 2718
2720 0 465148 272272 93200 107 2719
2721 0 465135.75 272327.62 93160 -1 2720
2722 0 465157.94 272425.72 93080 -1 2721
2723 0 465109.84 272614.3 93000 -1 2722
2724 0 465235.25 272762.6 92960 -1 2723
2725 0 465300.88 272842.3 92880 -1 2724
2726 0 465204.2 272848.12 92840 -1 2725
2727 0 465187.16 272871.5 92800 -1 2726
2728 0 465230.9 272882.38 92720 -1 2727
2729 0 465469.3 272954.56 92840 -1 2725
2730 0 465487.6 273023.56 92800 -1 2729
2731 0 465503.72 273035.2 92760 -1 2730
2732 0 465528.8 273086.66 92680 -1 2731
2733 0 465542.9 273163.2 92600 -1 2732
2734 0 465612.53 273246.62 92520 -1 2733
2735 0 465595.03 273263.06 92480 -1 2734
2736 0 465547.9 273292.94 92400 -1 2735
2737 0 465808.97 273333.34 92480 -1 2734
2738 0 465940.34 273431.22 92440 -1 2737
2739 0 465932.8 273463.1 92400 -1 2738
2740 0 465937.5 273487.1 92360 -1 2739
2741 0 465921.47 273361.44 92520 -1 2737
2742 0 466128.38 273361.8 92560 -1 2741
2743 0 466289.66 273361.84 92600 -1 2742
2744 0 466293.78 273348.2 92680 -1 2743
2745 0 466400.8 273212.9 92760 -1 2744
2746 0 466511.9 273138.5 92840 -1 2745
2747 0 466625.2 273065.34 92920 -1 2746
2748 0 466650.8 272999.53 93000 -1 2747
2749 0 466689.22 272906.38 93080 -1 2748
2750 0 466820.9 272848.3 93160 -1 2749
2751 0 466965.22 272822.78 93240 -1 2750
2752 0 467057 272841.94 93320 -1 2751
2753 0 467170.25 272893.44 93400 -1 2752
2754 0 467392.47 272941.44 93480 -1 2753
2755 0 467430.8 272984.62 93560 -1 2754
2756 0 467507.6 272982.66 93600 -1 2755
2757 0 467558.6 272941.25 93680 -1 2756
2758 0 467775.56 272879.7 93720 -1 2757
2759 0 468014 272809.8 93800 -1 2758
2760 0 468138.47 272824 93840 -1 2759
2761 0 468362.8 272727.28 93880 -1 2760
2762 0 468470.06 272697.8 93880 -1 2761
2763 0 468556.34 272771.16 93880 -1 2762
2764 0 468592.8 272883.88 93880 -1 2763
2765 0 468587.7 273041.8 93800 -1 2764
2766 0 468681.56 273106.84 93800 -1 2765
2767 0 468693.75 273118.56 93720 -1 2766
2768 0 468770.06 273138.12 93680 -1 2767
2769 0 468827.44 273229.88 93720 -1 2768
2770 0 468878.56 273291.8 93800 -1 2769
2771 0 468918.3 273312.94 93880 -1 2770
2772 0 468860.62 273243.97 93920 -1 2771
2773 0 468801.12 273107.22 93960 -1 2772
2774 0 468598.2 272801.1 93920 -1 2763
2775 0 468638.2 272780.94 94000 -1 2774
2776 0 468696.47 272753.38 94040 -1 2775
2777 0 468744.62 272743.38 94080 -1 2776
2778 0 468808.44 272743.88 94120 -1 2777
2779 0 468798.06 272775.44 94200 -1 2778
2780 0 468668.06 272832.84 94280 -1 2779
2781 0 468646.7 272918.44 94360 -1 2780
2782 0 468635.6 272998.66 94440 -1 2781
2783 0 468730.1 273117.06 94520 -1 2782
2784 0 468695.44 273145.34 94600 -1 2783
2785 0 468670.75 273175.22 94680 -1 2784
2786 0 468664.25 273195.06 94760 -1 2785
2787 0 468715.5 273213.94 94800 -1 2786
2788 0 468822.16 273285 94840 -1 2787
2789 0 468857.22 273356.4 94840 -1 2788
2790 0 468874.75 273457.62 94840 -1 2789
2791 0 468830.75 273524 94840 -1 2790
2792 0 468783.78 273550.88 94880 -1 2791
2793 0 468699.06 273535.7 94920 -1 2792
2794 0 468598.22 273557.22 94960 -1 2793
2795 0 468423.22 273522.88 95000 -1 2794
2796 0 468508.56 273438.6 94960 -1 2795
2797 0 468614.47 273411.38 94880 -1 2796
2798 0 468694.53 273402.75 94800 -1 2797
2799 0 465154.12 272299.38 93400 -1 2717
2800 0 465111.88 272325.4 93440 -1 2799
2801 0 465109.72 272406.12 93520 -1 2800
2802 0 465155.6 272453.44 93640 -1 2801
2803 0 465205.38 272464.94 93640 -1 2802
2804 0 465281.22 272451.3 93640 -1 2803
2805 0 465356.22 272415.22 93680 -1 2804
2806 0 465451 272387.2 93720 -1 2805
2807 0 465490.75 272372.34 93760 -1 2806
2808 0 464500 272044 93320 120 2716
2809 0 464400 272096 93240 131 2808
2810 0 464200 272104 93120 160 2809
2811 0 463800 272196 93000 137 2810
2812 0 463648 272324 92920 139 2811
2813 0 463440 272472 92840 98 2812
2814 0 463380 272548 92720 98 2813
2815 0 462848 273016 92680 81 2814
2816 0 462844 273108 92920 32 2815
2817 0 462876 273084 93120 148 2816
2818 0 462972 273048 93280 148 2817
2819 0 462992 273052 93320 148 2818
2820 0 462836 273016 92560 81 2815
2821 0 461668 273236 92560 96 2820
2822 0 461304 272780 92600 128 2821
2823 0 461220 272712 92840 120 2822
2824 0 461204 272572 93000 128 2823
2825 0 461120 272440 93080 128 2824
2826 0 461184 272532 93120 128 2825
2827 0 461600 272564 93280 163 2826
2828 0 460872 271888 93120 71 2825
2829 0 460808 271568 93160 102 2828
2830 0 460860 271512 93200 51 2829
2831 0 460840 271584 93280 102 2830
2832 0 460768 271568 93320 51 2831
2833 0 460776 271576 93360 51 2832
2834 0 460712 271568 93440 51 2833
2835 0 460608 271452 93480 32 2834
2836 0 460592 271444 93520 32 2835
2837 0 460552 271468 93560 32 2836
2838 0 460544 271412 93640 32 2837
2839 0 460020 271256 93800 143 2838
2840 0 459172 271172 93280 96 2839
2841 0 459264 271172 93120 80 2840
2842 0 459324 271324 92960 80 2841
2843 0 459508 271496 92800 32 2842
2844 0 459464 271532 92640 75 2843
2845 0 459451.56 271569.06 92560 -1 2844
2846 0 459458 271566.9 92520 -1 2845
2847 0 459575.3 271723.72 92320 -1 2846
2848 0 459721.38 271968.38 92080 -1 2847
2849 0 459771.9 272019.88 92040 -1 2848
2850 0 459948.2 272087.34 91880 -1 2849
2851 0 460070.3 272164.5 91720 -1 2850
2852 0 460253.84 272322.94 91600 -1 2851
2853 0 460205.38 272296.7 91480 -1 2852
2854 0 460303.56 272373.28 91240 -1 2853
2855 0 460361.5 272429.53 91120 -1 2854
2856 0 460313.06 272554.06 91120 -1 2855
2857 0 460269.44 272670.9 91080 -1 2856
2858 0 460238.3 272802.06 91040 -1 2857
2859 0 460275.53 272861.5 91000 -1 2858
2860 0 460309.88 272856.88 90960 -1 2859
2861 0 460315.34 272850.9 90920 -1 2860
2862 0 460338.06 272862.1 90840 -1 2861
2863 0 460378.12 272855.28 90800 -1 2862
2864 0 460393.06 272904.47 90760 -1 2863
2865 0 460356.34 272955.25 90760 -1 2864
2866 0 460458.75 273007.06 90800 -1 2865
2867 0 460409.84 273008.3 90880 -1 2866
2868 0 460418.25 272956.34 91000 -1 2867
2869 0 460364.94 272965.7 91080 -1 2868
2870 0 460368.16 273046.8 91040 -1 2869
2871 0 460383.9 273078.12 91000 -1 2870
2872 0 460458.4 273213.53 90960 -1 2871
2873 0 460404.62 273229.03 91000 -1 2872
2874 0 460361.12 273256.94 91040 -1 2873
2875 0 460511.47 273226.84 90880 -1 2872
2876 0 460235.7 272824.3 91120 -1 2858
2877 0 460412.28 272473.62 90960 -1 2855
2878 0 460529.94 272534.62 90720 -1 2877
2879 0 460641.4 272535.6 90640 -1 2878
2880 0 459285.3 272585.62 90560 -1 2879
2881 0 459228.56 272565.75 90520 -1 2880
2882 0 459233.8 272738.4 90480 -1 2881
2883 0 459242.34 272682.7 90440 -1 2882
2884 0 459368.28 272801.06 90400 -1 2883
2885 0 459268.53 272585.28 90320 -1 2884
2886 0 459329.7 272608.9 90120 -1 2885
2887 0 459487.8 272742.1 90120 -1 2886
2888 0 459537.6 272800.84 89960 -1 2887
2889 0 459586.75 272838.47 89920 -1 2888
2890 0 459650.3 272844.12 89880 -1 2889
2891 0 459729.7 272983.62 89960 -1 2890
2892 0 459722.1 273018.03 90040 -1 2891
2893 0 459852.88 273063.8 90080 -1 2892
2894 0 459898.1 273093.5 90160 -1 2893
2895 0 459921.53 273099.03 90240 -1 2894
2896 0 459958.66 273120.34 90320 -1 2895
2897 0 460061.44 273078.25 90280 -1 2896
2898 0 460132.12 273108.03 90280 -1 2897
2899 0 460170.56 273123.44 90240 -1 2898
2900 0 460212.25 273152.66 90200 -1 2899
2901 0 460240.44 273170.5 90160 -1 2900
2902 0 460281.44 273202.22 90080 -1 2901
2903 0 460269.7 273297.47 90000 -1 2902
2904 0 460234.62 273368.06 90040 -1 2903
2905 0 460240.06 273408.25 90080 -1 2904
2906 0 460244.03 273455.78 90120 -1 2905
2907 0 460239.75 273492.6 90160 -1 2906
2908 0 459976.62 273130.66 90360 -1 2896
2909 0 460072.47 273152.12 90360 -1 2908
2910 0 460128.25 273209.88 90360 -1 2909
2911 0 460102.12 273271.25 90320 -1 2910
2912 0 460088.06 273291.78 90280 -1 2911
2913 0 460082.6 273300.06 90240 -1 2912
2914 0 460081.4 273318.5 90200 -1 2913
2915 0 460090.38 273365.2 90120 -1 2914
2916 0 460111.3 273395.6 90080 -1 2915
2917 0 460117.56 273443.56 90120 -1 2916
2918 0 460135.53 273454.3 90160 -1 2917
2919 0 460157.16 273481.62 90200 -1 2918
2920 0 460083.44 273564.9 89920 -1 2916
2921 0 460039.25 273684.44 89880 -1 2920
2922 0 460049.06 273835.2 89920 -1 2921
2923 0 460030.38 273942 89960 -1 2922
2924 0 460000.62 274083.38 89960 -1 2923
2925 0 459944.4 274200.72 89920 -1 2924
2926 0 459876.03 274365.97 89960 -1 2925
2927 0 459844.78 274429.88 90040 -1 2926
2928 0 459843.12 274480.25 90080 -1 2927
2929 0 459887.1 274555.56 90080 -1 2928
2930 0 459876.16 274620.84 90120 -1 2929
2931 0 459891.8 274662.72 90160 -1 2930
2932 0 459941.56 274741.3 90240 -1 2931
2933 0 459988.25 274800.97 90320 -1 2932
2934 0 459948.22 274822.47 90400 -1 2933
2935 0 460074.94 274856.9 90480 -1 2934
2936 0 460079.72 274973.06 90520 -1 2935
2937 0 460221.12 275022.1 90560 -1 2936
2938 0 461793.84 274941.88 90600 -1 2937
2939 0 461748.44 275029.44 90640 -1 2938
2940 0 461691.06 275086.53 90680 -1 2939
2941 0 461528.8 275163.12 90720 -1 2940
2942 0 461459.25 275188.06 90760 -1 2941
2943 0 461275.47 275233.22 90720 -1 2942
2944 0 461193.56 275247.25 90800 -1 2943
2945 0 459967.6 275028.22 90440 -1 2936
2946 0 459921.25 275041.38 90400 -1 2945
2947 0 459546.94 273051.72 90080 -1 2892
2948 0 459460.6 273146.94 90240 -1 2947
2949 0 459137.75 272530.9 90000 -1 2886
2950 0 459043.34 272475.78 89920 -1 2949
2951 0 459037.8 272377.38 89880 -1 2950
2952 0 458979.9 272409.12 89840 -1 2951
2953 0 458891.72 272399.62 89760 -1 2952
2954 0 458697.03 272071.06 89600 -1 2953
2955 0 458806.1 272098.5 89560 -1 2954
2956 0 458880.75 272112.75 89480 -1 2955
2957 0 458970.75 272182.56 89280 -1 2956
2958 0 458982.94 272206.4 89120 -1 2957
2959 0 458898.97 272106.06 88960 -1 2958
2960 0 458845.94 272079.06 88880 -1 2959
2961 0 458838.38 272071.94 88840 -1 2960
2962 0 458625.9 272082.3 88800 -1 2961
2963 0 458816.47 271997.38 88760 -1 2962
2964 0 458842.4 271979.34 88720 -1 2963
2965 0 458888.72 271936.06 88680 -1 2964
2966 0 458906.1 271869.7 88640 -1 2965
2967 0 458866.38 271843.1 88600 -1 2966
2968 0 458869.22 271809.6 88560 -1 2967
2969 0 458836.28 271848.34 88520 -1 2968
2970 0 458707.2 271837.62 88520 -1 2969
2971 0 458541 271724 88560 -1 2970
2972 0 458484.12 271674.78 88600 -1 2971
2973 0 458370.72 271649.97 88640 -1 2972
2974 0 458299.94 271672.9 88680 -1 2973
2975 0 458174.72 271679.72 88720 -1 2974
2976 0 458036.06 271620.78 88760 -1 2975
2977 0 457784.44 271690.7 88800 -1 2976
2978 0 457954.4 271648.7 88840 -1 2977
2979 0 457933.62 271630.9 88880 -1 2978
2980 0 457870.88 271547.03 88960 -1 2979
2981 0 457766.06 271424.75 89000 -1 2980
2982 0 457564.38 271422.94 89040 -1 2981
2983 0 457406.47 271452.88 89080 -1 2982
2984 0 457356.94 271350.78 89160 -1 2983
2985 0 457168.38 271266.97 89200 -1 2984
2986 0 457011.47 271233.7 89240 -1 2985
2987 0 456727.94 271345.3 89240 -1 2986
2988 0 456508.84 271329.44 89280 -1 2987
2989 0 456329.3 271313.22 89240 -1 2988
2990 0 456192.6 271271.56 89280 -1 2989
2991 0 456128.88 271277.9 89320 -1 2990
2992 0 456073.88 271293.3 89360 -1 2991
2993 0 456007.53 271253 89400 -1 2992
2994 0 455814 271160.28 89480 -1 2993
2995 0 455707.75 271101.38 89520 -1 2994
2996 0 455600.94 271051.62 89560 -1 2995
2997 0 455428.84 270971.94 89600 -1 2996
2998 0 455247.2 270837.16 89600 -1 2997
2999 0 455218.7 270805.2 89600 -1 2998
3000 0 455163.66 270836.16 89560 -1 2999
3001 0 455130.53 270848.84 89520 -1 3000
3002 0 455101.72 270843.44 89480 -1 3001
3003 0 455012.75 270822.62 89520 -1 3002
3004 0 454916.12 270808.53 89560 -1 3003
3005 0 454800.38 270717.34 89600 -1 3004
3006 0 454695.3 270652.28 89520 -1 3005
3007 0 454618.25 270642.22 89480 -1 3006
3008 0 454363.1 270613.53 89520 -1 3007
3009 0 454210.2 270757.16 89560 -1 3008
3010 0 454043 270775.9 89600 -1 3009
3011 0 454314.66 271328.88 89640 -1 3010
3012 0 454270.66 271340.1 89680 -1 3011
3013 0 454222.53 271348.47 89720 -1 3012
3014 0 454184.78 271346.34 89760 -1 3013
3015 0 454138.66 271346.28 89800 -1 3014
3016 0 454097.8 271361.2 89840 -1 3015
3017 0 454103.28 271296.72 89880 -1 3016
3018 0 454110 271320.7 89920 -1 3017
3019 0 454051.12 271258.62 90000 -1 3018
3020 0 454016.47 271183.62 90040 -1 3019
3021 0 453978.56 271159.1 90080 -1 3020
3022 0 453914.62 271104.4 90160 -1 3021
3023 0 453787.62 271010.1 90240 -1 3022
3024 0 453770.84 270971.97 90320 -1 3023
3025 0 453749.6 270870.75 90360 -1 3024
3026 0 453739.7 270869.38 90400 -1 3025
3027 0 453591.03 270923.56 90440 -1 3026
3028 0 453571.72 270923.38 90480 -1 3027
3029 0 453600.47 270830.16 90560 -1 3028
3030 0 454394.2 270806.16 90600 -1 3029
3031 0 454391.16 270828.8 90640 -1 3030
3032 0 454378.94 270830.62 90680 -1 3031
3033 0 454277.84 270807.6 90720 -1 3032
3034 0 454233.47 270787.12 90760 -1 3033
3035 0 454224.38 270773.22 90800 -1 3034
3036 0 454208.38 270768.28 90840 -1 3035
3037 0 454145.44 270768.34 90880 -1 3036
3038 0 454123.12 270766.1 90920 -1 3037
3039 0 454116.6 270765.38 90960 -1 3038
3040 0 454130.84 270762.5 91000 -1 3039
3041 0 454146.94 270779.72 91040 -1 3040
3042 0 454145.16 270836.4 91080 -1 3041
3043 0 454158.8 270882.9 91160 -1 3042
3044 0 454158.62 270862.06 91240 -1 3043
3045 0 454180.47 270817.22 91320 -1 3044
3046 0 454225.88 270773.47 91400 -1 3045
3047 0 454234.4 270742.8 91480 -1 3046
3048 0 454326.5 270631.72 91600 -1 3047
3049 0 454350.3 270571.75 91680 -1 3048
3050 0 454321.94 270485.56 91720 -1 3049
3051 0 454367.7 270380.88 91760 -1 3050
3052 0 454397.12 270281.56 91800 -1 3051
3053 0 454350.4 270308.4 91840 -1 3052
3054 0 454300.66 270258.97 91920 -1 3053
3055 0 454316.22 270273.06 91960 -1 3054
3056 0 454292.22 270271.75 92000 -1 3055
3057 0 454266.4 270235.9 92080 -1 3056
3058 0 454254.22 270206.25 92120 -1 3057
3059 0 454264.53 270237.44 92160 -1 3058
3060 0 454261.06 270346.8 92160 -1 3059
3061 0 454321.12 270439.97 92160 -1 3060
3062 0 454446.5 270418.66 92200 -1 3061
3063 0 454499.44 270392.84 92280 -1 3062
3064 0 454492.25 270353.38 92360 -1 3063
3065 0 454510.38 270331.62 92440 -1 3064
3066 0 454448.5 270296.72 92520 -1 3065
3067 0 454378.72 270245.5 92640 -1 3066
3068 0 454302.72 270249.56 92720 -1 3067
3069 0 454278.4 270252.22 92800 -1 3068
3070 0 454222.16 270227.88 92840 -1 3069
3071 0 454212.3 270148.56 92880 -1 3070
3072 0 454144.06 270031.12 92880 -1 3071
3073 0 454192.44 269839.47 92920 -1 3072
3074 0 454202.66 269769.12 92960 -1 3073
3075 0 454207 269744.16 93000 -1 3074
3076 0 454393.72 269725.38 93040 -1 3075
3077 0 454476.75 269743.47 93080 -1 3076
3078 0 454508.5 269745.9 93120 -1 3077
3079 0 454125.28 269716.56 93040 -1 3075
3080 0 454084.72 269991.1 92920 -1 3072
3081 0 454065.56 269943.4 92960 -1 3080
3082 0 454293.88 270216.06 92880 -1 3070
3083 0 454325 270134.75 92920 -1 3082
3084 0 454315.97 270080.72 92960 -1 3083
3085 0 454336.34 270059.94 93000 -1 3084
3086 0 454323.97 270035.72 92920 -1 3085
3087 0 454345.03 269988.88 92840 -1 3086
3088 0 454385.03 270016.47 92800 -1 3087
3089 0 454467.3 270214.6 91840 -1 3052
3090 0 454560.3 270184.38 91840 -1 3089
3091 0 454725.56 270212.25 91840 -1 3090
3092 0 454741.47 270257 91800 -1 3091
3093 0 454780.72 270348.4 91760 -1 3092
3094 0 454821.38 270390.2 91720 -1 3093
3095 0 454998.25 270393.72 91720 -1 3094
3096 0 455064.25 270425.16 91720 -1 3095
3097 0 455180.22 270411.03 91720 -1 3096
3098 0 455277.72 270318.1 91720 -1 3097
3099 0 455302.88 270245.1 91760 -1 3098
3100 0 455209.6 270223.47 91840 -1 3099
3101 0 459152.7 271580 92520 -1 2846
3102 0 458867.62 271630.06 92520 -1 3101
3103 0 458613.4 271650.7 92520 -1 3102
3104 0 458479.88 271645.62 92520 -1 3103
3105 0 458376.97 271612.34 92560 -1 3104
3106 0 458301.16 271584.6 92600 -1 3105
3107 0 458236.7 271571.78 92640 -1 3106
3108 0 458157.8 271513.25 92720 -1 3107
3109 0 458144.22 271486.16 92800 -1 3108
3110 0 458105.1 271451.47 92880 -1 3109
3111 0 458123.4 271421 92920 -1 3110
3112 0 461428 273140 92520 141 2821
3113 0 461456 273268 92280 160 3112
3114 0 461408 273440 92120 153 3113
3115 0 461316 273580 92000 98 3114
3116 0 461314 273518 91960 98 3115
3117 0 461462 273674 91800 98 3116
3118 0 461562 273726 91720 128 3117
3119 0 461578 274206 91640 75 3118
3120 0 461594 274286 91560 75 3119
3121 0 461550 274338 91480 75 3120
3122 0 461518 274370 91440 75 3121
3123 0 461523.2 274373.16 91400 -1 3122
3124 0 460742 273598 91920 32 3116
3125 0 460722 273718 91800 32 3124
3126 0 460730 273830 91720 32 3125
3127 0 460798 273878 91600 32 3126
3128 0 460867.2 273870.97 91560 -1 3127
3129 0 460610 273495.25 92000 -1 3124
3130 0 460539 273400.16 92160 -1 3129
3131 0 460356.94 273377.22 92240 -1 3130
3132 0 460103.7 273386.7 92280 -1 3131
3133 0 460019.22 273384.56 92240 -1 3132
3134 0 459949.7 273326.94 92240 -1 3133
3135 0 459855.62 273329.5 92160 -1 3134
3136 0 459728.78 273349.66 92160 -1 3135
3137 0 459731.8 273350.03 92080 -1 3136
3138 0 460079.38 273474.62 92360 -1 3132
3139 0 460006.12 273569 92400 -1 3138
3140 0 459882.9 273586 92440 -1 3139
3141 0 459855.12 273547.3 92560 -1 3140
3142 0 459824.03 273491.12 92680 -1 3141
3143 0 459864.53 273412.72 92800 -1 3142
3144 0 459808.62 273340.22 92920 -1 3143
3145 0 459781.75 273312 93000 -1 3144
3146 0 459789.94 273402.53 93160 -1 3145
3147 0 459798 273434.66 93200 -1 3146
3148 0 459814.1 273498.25 93280 -1 3147
3149 0 468126 270110 94240 64 2698
3150 0 468060 270156 94200 71 3149
3151 0 467996 270240 94160 71 3150
3152 0 467708 270360 94200 75 3151
3153 0 467828 270392 94120 75 3151
3154 0 467832 270404 94000 75 3153
3155 0 467856 270332 93880 75 3154
3156 0 467688 270472 93840 51 3155
3157 0 467644 270496 93800 51 3156
3158 0 467420 270688 93840 45 3157
3159 0 467432 270716 93920 45 3158
3160 0 467404 270724 94000 32 3159
3161 0 467600 270520 93760 51 3157
3162 0 467440 270556 93680 108 3161
3163 0 467436 270516 93560 108 3162
3164 0 467312 270552 93440 104 3163
3165 0 467188 270588 93320 104 3164
3166 0 467024 270636 93200 90 3165
3167 0 466948 270704 93080 60 3166
3168 0 467004 270800 93000 60 3167
3169 0 466992 270872 92920 51 3168
3170 0 466988 271052 92800 51 3169
3171 0 467000 271036 92760 51 3170
3172 0 466980 271096 92680 51 3171
3173 0 466992 271120 92640 51 3172
3174 0 467124 271212 92600 51 3173
3175 0 467088 271232 92560 51 3174
3176 0 467084 271288 92520 51 3175
3177 0 467024 271376 92480 51 3176
3178 0 466928 271516 92440 60 3177
3179 0 467008 271584 92360 60 3178
3180 0 467056 271664 92240 71 3179
3181 0 467076 271716 92160 71 3180
3182 0 467072 271748 92040 71 3181
3183 0 467028 271884 91920 40 3182
3184 0 467020 271988 91840 40 3183
3185 0 466956 272104 91800 45 3184
3186 0 467012 272232 91680 45 3185
3187 0 466864 272436 91600 45 3186
3188 0 466712 272596 91520 71 3187
3189 0 466476 272808 91400 51 3188
3190 0 466504 272848 91320 51 3189
3191 0 466604 272940 91200 51 3190
3192 0 466608 272992 91080 51 3191
3193 0 466472 273312 91040 91 3192
3194 0 466440.84 273357.78 91080 -1 3193
3195 0 466385.28 273327.7 91240 -1 3194
3196 0 466321.5 273313.7 91280 -1 3195
3197 0 466499.56 273208.2 91280 -1 3195
3198 0 466462.16 273136.3 91320 -1 3197
3199 0 466442.38 273077.94 91360 -1 3198
3200 0 466510 273382 90960 99 3193
3201 0 466548 273452 90880 108 3200
3202 0 466688 273560 90720 108 3201
3203 0 466808 273556 90680 108 3202
3204 0 466844 273484 90640 91 3203
3205 0 467784 273328 90600 91 3204
3206 0 465168 273496 90560 156 3205
3207 0 465068 273464 90520 156 3206
3208 0 465030.66 273461.34 90440 156 3207
3209 0 465012 273460 90400 156 3208
3210 0 465080 273584 90320 156 3209
3211 0 465168 273480 90160 104 3210
3212 0 465116 273476 90080 104 3211
3213 0 465064 273472 90000 104 3212
3214 0 465172 273400 89920 104 3213
3215 0 465228 273244 89880 122 3214
3216 0 465332 273108 89760 134 3215
3217 0 465484 272844 89680 120 3216
3218 0 465576 272400 89680 107 3217
3219 0 465440 272848 89640 120 3218
3220 0 465284 272720 89520 140 3219
3221 0 465304 272700 89360 140 3220
3222 0 465264 272724 89200 140 3221
3223 0 465192 272800 89160 140 3222
3224 0 466124 272328 89680 134 3218
3225 0 466108 272336 89720 134 3224
3226 0 466144 272332 89800 134 3225
3227 0 466217.9 272317.72 89840 -1 3226
3228 0 466298.5 272288.28 89920 -1 3227
3229 0 466342.34 272256.03 90080 -1 3228
3230 0 466456 272224.62 90240 -1 3229
3231 0 466672.6 272210.75 90240 -1 3230
3232 0 466859.8 272215.12 90240 -1 3231
3233 0 466965.5 272188.12 90240 -1 3232
3234 0 467064.38 272148.2 90120 -1 3233
3235 0 467157.9 272104.9 90000 -1 3234
3236 0 467157.66 272111.6 89960 -1 3235
3237 0 467065.53 272121.56 89840 -1 3236
3238 0 467020.38 272203.53 89800 -1 3237
3239 0 466927.5 272355.25 89800 -1 3238
3240 0 466842.22 272429.72 89840 -1 3239
3241 0 466701.06 272504.03 89800 -1 3240
3242 0 466659.62 272498.75 89720 -1 3241
3243 0 465476.06 272419.22 89720 -1 3218
3244 0 465404.47 272443.88 89760 -1 3243
3245 0 465330.28 272462.38 89800 -1 3244
3246 0 465318.84 272464.94 89840 -1 3245
3247 0 465266.06 272469.03 89920 -1 3246
3248 0 464778.16 273470.4 89760 -1 3216
3249 0 464577.7 273547.3 89760 -1 3248
3250 0 464533.47 273549.3 89680 -1 3249
3251 0 464406.47 273550.56 89560 -1 3250
3252 0 464209.56 273346.7 89440 -1 3251
3253 0 464171.28 273382.16 89320 -1 3252
3254 0 464143.25 273410.5 89200 -1 3253
3255 0 464093.34 273400.5 89120 -1 3254
3256 0 464115.38 273361.16 89120 -1 3255
3257 0 464038.44 273243.3 89120 -1 3256
3258 0 463993.1 273203.4 89160 -1 3257
3259 0 464004 274084 89920 96 3214
3260 0 463864 274132 89800 64 3259
3261 0 463520 274096 89760 64 3260
3262 0 463000 274220 89800 64 3261
3263 0 462744 274292 89840 64 3262
3264 0 462632 274356 89920 64 3263
3265 0 463064 274104 89960 64 3264
3266 0 463148 274084 90000 64 3265
3267 0 462948 274156 90040 64 3266
3268 0 462896 274136 90080 64 3267
3269 0 462760 274172 90120 64 3268
3270 0 462724 274172 90160 64 3269
3271 0 462683.38 274193.66 90200 -1 3270
3272 0 463232 274064 90040 64 3266
3273 0 462492 274384 89960 64 3264
3274 0 462432 274377 90000 31 3273
3275 0 462371.66 274369.94 90040 -1 3274
3276 0 462275.34 274385.7 90080 -1 3275
3277 0 464284 273884 90160 32 3259
3278 0 464203.03 273872.5 90240 -1 3277
3279 0 464103.3 273843 90320 -1 3278
3280 0 464027.5 273848.3 90360 -1 3279
3281 0 463847.2 273849.88 90360 -1 3280
3282 0 463790.9 273802.97 90440 -1 3281
3283 0 463818.4 273822.5 90520 -1 3282
3284 0 464697.12 273694.2 90440 -1 3208
3285 0 464503.2 273703.44 90440 -1 3284
3286 0 464445.06 273782.16 90520 -1 3285
3287 0 464456.44 273775.2 90560 -1 3286
3288 0 466756.3 273636.25 90600 -1 3287
3289 0 466117.94 273779.03 90640 -1 3288
3290 0 466023.06 273780 90680 -1 3289
3291 0 465935.75 273767.38 90720 -1 3290
3292 0 465969.9 273729.97 90760 -1 3291
3293 0 465999.88 273655.47 90760 -1 3292
3294 0 466083.94 273619.94 90720 -1 3293
3295 0 466208.53 273611.9 90680 -1 3294
3296 0 466632 271028 92720 51 3172
3297 0 466620 271032 92760 51 3296
3298 0 466614.75 271026.25 92800 -1 3297
3299 0 479733 262581 88760 81 831
3300 0 479765 262565 88800 81 3299
3301 0 479969 262421 88880 102 3300
3302 0 479913 262353 88960 81 3301
3303 0 479941 262269 89040 81 3302
3304 0 479857 262289 89160 81 3303
3305 0 479813 262277 89200 81 3304
3306 0 479682.5 262292.44 89320 -1 3305
3307 0 479672.8 262322.1 89440 -1 3306
3308 0 479644.94 262344.06 89480 -1 3307
3309 0 479641.94 263562.7 87280 -1 710
3310 0 479605.2 263640.5 87280 -1 3309
3311 0 479554.66 263802.1 87200 -1 3310
3312 0 479514.62 263907.97 87200 -1 3311
3313 0 479453.56 263857.7 87240 -1 3312
3314 0 479449.56 263825.88 87280 -1 3313
3315 0 479415.12 263754.88 87400 -1 3314
3316 0 479384.75 263668.6 87560 -1 3315
3317 0 479162.5 263662.56 87520 -1 3316
3318 0 479072.75 263624.97 87560 -1 3317
3319 0 479045.84 263620.2 87640 -1 3318
3320 0 479217.7 263829.47 87240 -1 3313
3321 0 479136.78 263811 87280 -1 3320
3322 0 479040.03 263792.8 87320 -1 3321
3323 0 478932.56 263812.16 87400 -1 3322
3324 0 478860.1 263811.38 87520 -1 3323
3325 0 478669 263949.2 87560 -1 3324
3326 0 478554.22 264157.47 87440 -1 3325
3327 0 478543.97 264174.28 87400 -1 3326
3328 0 478399.06 264213.3 87440 -1 3327
3329 0 478354.25 264275.25 87480 -1 3328
3330 0 478489.97 264361.22 87440 -1 3329
3331 0 478498.88 264436.84 87360 -1 3330
3332 0 478504.88 264549.88 87320 -1 3331
3333 0 478514.06 264677.84 87320 -1 3332
3334 0 478615.84 264751 87320 -1 3333
3335 0 478785.72 264941.2 87280 -1 3334
3336 0 478752.3 265037.84 87240 -1 3335
3337 0 478701.34 265063.5 87200 -1 3336
3338 0 478526.53 265106.16 87240 -1 3337
3339 0 478471.72 265073.5 87280 -1 3338
3340 0 478394.25 265092.1 87360 -1 3339
3341 0 478351.34 265058.25 87440 -1 3340
3342 0 478344.03 265020.53 87480 -1 3341
3343 0 478428.7 265195.62 87360 -1 3340
3344 0 478468.94 265235.22 87320 -1 3343
3345 0 478502.2 265302.97 87240 -1 3344
3346 0 478524.5 265303.28 87200 -1 3345
3347 0 478539.94 265259.44 87160 -1 3346
3348 0 478591.9 265151.06 87120 -1 3347
3349 0 478584.47 265257.12 87080 -1 3348
3350 0 478569.6 265340.16 87040 -1 3349
3351 0 478495.34 265358.75 87000 -1 3350
3352 0 482872.22 264596.88 86000 93 683
3353 0 482778 264812 86160 128 3352
3354 0 482438 264780 86320 197 3353
3355 0 482431 264769 86360 197 3354
3356 0 482405 264743 86400 197 3355
3357 0 483605.62 264738.75 85440 64 683
3358 0 484288 264864 85160 75 3357
3359 0 484480 264896 85000 148 3358
3360 0 484640 265056 84880 143 3359
3361 0 484832 265216 84760 102 3360
3362 0 485056 265376 84760 60 3361
3363 0 485280 265568 84760 81 3362
3364 0 485472 265760 84720 120 3363
3365 0 485664 265952 84680 60 3364
3366 0 485856 266144 84600 64 3365
3367 0 486112 266176 84600 75 3366
3368 0 486336 266336 84560 86 3367
3369 0 486528 266528 84440 80 3368
3370 0 486560 266560 84440 81 3369
3371 0 486784 266688 84360 60 3370
3372 0 487008 266848 84280 45 3371
3373 0 487264 266880 84200 75 3372
3374 0 487520 266880 84200 80 3373
3375 0 487776 266880 84200 75 3374
3376 0 488032 266880 84240 81 3375
3377 0 488256 267008 84280 51 3376
3378 0 488512 267008 84360 86 3377
3379 0 488704 267008 84400 51 3378
3380 0 488764.2 267024.62 84520 -1 3379
3381 0 489141.53 267063.44 84640 -1 3380
3382 0 489168.66 267085.34 84680 -1 3381
3383 0 489221.75 267129.75 84760 -1 3382
3384 0 489315.6 267203.38 84840 -1 3383
3385 0 489413.34 267250.1 84920 -1 3384
3386 0 489428.62 267297.84 85000 -1 3385
3387 0 489520 267286 85040 -1 3386
3388 0 489610.53 267273.5 85080 -1 3387
3389 0 490080.12 267139.25 85120 -1 3388
3390 0 490504.88 266991.94 85160 -1 3389
3391 0 491174.12 266671.88 85200 -1 3390
3392 0 491742.75 266436.62 85120 -1 3391
3393 0 492109.8 266357.62 85160 -1 3392
3394 0 492278.38 266233.2 85040 -1 3393
3395 0 492347.78 266218.84 84960 -1 3394
3396 0 492448.12 266105.3 84800 -1 3395
3397 0 492594.03 266022.7 84680 -1 3396
3398 0 492868.53 265947.8 84600 -1 3397
3399 0 493084.7 265834.4 84560 -1 3398
3400 0 493199.94 265600.84 84480 -1 3399
3401 0 493290.38 265289.3 84400 -1 3400
3402 0 493390.47 265049.53 84480 -1 3401
3403 0 493256.9 265126.7 84520 -1 3402
3404 0 493201.25 265110.8 84600 -1 3403
3405 0 493099.7 265105 84720 -1 3404
3406 0 492842.75 265077.97 84760 -1 3405
3407 0 492705.06 265203.06 84840 -1 3406
3408 0 492636.06 265281.66 84960 -1 3407
3409 0 492622.72 265340.4 85040 -1 3408
3410 0 492515.88 265413.53 85120 -1 3409
3411 0 492492.62 265443.5 85200 -1 3410
3412 0 492389.22 265520.06 85240 -1 3411
3413 0 492341.75 265708.4 85280 -1 3412
3414 0 492339.7 265810.72 85320 -1 3413
3415 0 492337.1 265905.38 85360 -1 3414
3416 0 492311.53 265526.28 85280 -1 3412
3417 0 492298.66 265531 85320 -1 3416
3418 0 492295.38 265549 85360 -1 3417
3419 0 492300.47 265575.75 85400 -1 3418
3420 0 493597.3 264737.8 84520 -1 3402
3421 0 493977.16 264140.2 84560 -1 3420
3422 0 494247.2 263772 84600 -1 3421
3423 0 494355.4 263620.7 84640 -1 3422
3424 0 494460 263478 84680 -1 3423
3425 0 494565.1 263335.12 84720 -1 3424
3426 0 494519.7 263265.7 84760 -1 3425
3427 0 494447.47 263275.4 84880 -1 3426
3428 0 494406.16 263171.38 84960 -1 3427
3429 0 494393.78 263141.3 85000 -1 3428
3430 0 494428.56 263119.3 85040 -1 3429
3431 0 494443.9 263100.25 85120 -1 3430
3432 0 494444.34 263086.66 85160 -1 3431
3433 0 494444.97 263059.75 85240 -1 3432
3434 0 494463.62 263082.7 85320 -1 3433
3435 0 494472.7 263063.06 85400 -1 3434
3436 0 494461.2 263090.47 85480 -1 3435
3437 0 494501.88 263095.94 85600 -1 3436
3438 0 494423.84 263119.9 85720 -1 3437
3439 0 494334.4 263118.66 85800 -1 3438
3440 0 494248.47 263149.16 85880 -1 3439
3441 0 494219.53 263181.03 85920 -1 3440
3442 0 494218.62 263228.53 85960 -1 3441
3443 0 494170.78 263315.78 86040 -1 3442
3444 0 494135.38 263373.3 86120 -1 3443
3445 0 494093.88 263284.34 86200 -1 3444
3446 0 494054.1 263255.47 86240 -1 3445
3447 0 494000.44 263283.56 86280 -1 3446
3448 0 493935.5 263281.53 86360 -1 3447
3449 0 493866.53 263294.25 86400 -1 3448
3450 0 493784.62 263279.78 86480 -1 3449
3451 0 493679.84 263222.06 86560 -1 3450
3452 0 494808.38 263066.34 84800 -1 3425
3453 0 494833.06 262997.7 84880 -1 3452
3454 0 494965.56 262899.16 84920 -1 3453
3455 0 494994.78 262840.94 85000 -1 3454
3456 0 494893.62 262805.75 85040 -1 3455
3457 0 494723.16 262776.97 85000 -1 3456
3458 0 494695.3 262760.06 84920 -1 3457
3459 0 494650.62 262743.88 85080 -1 3456
3460 0 494578.56 262732.38 85120 -1 3459
3461 0 494565.62 262734.47 85200 -1 3460
3462 0 494509.62 262780.97 85320 -1 3461
3463 0 494402.16 262820.75 85440 -1 3462
3464 0 494384.47 262818.56 85560 -1 3463
3465 0 494374.7 262856.5 85720 -1 3464
3466 0 494400.72 262902.5 85760 -1 3465
3467 0 494478.53 262960.53 85840 -1 3466
3468 0 494613.78 263032.22 85880 -1 3467
3469 0 495105.8 262796.53 85080 -1 3455
3470 0 495182.9 262757.5 85160 -1 3469
3471 0 495233.5 262746.4 85200 -1 3470
3472 0 495444.94 262716.5 85280 -1 3471
3473 0 495531.94 262691.38 85320 -1 3472
3474 0 495696.03 262598.16 85200 -1 3473
3475 0 495823.16 262592.6 85120 -1 3474
3476 0 495962.62 262517.66 85000 -1 3475
3477 0 496043.5 262436.16 84920 -1 3476
3478 0 496155.8 262287 84960 -1 3477
3479 0 496162.2 262158.75 85000 -1 3478
3480 0 496188.2 262054.34 85040 -1 3479
3481 0 496208.1 261956.6 85120 -1 3480
3482 0 496218.53 261892.44 85200 -1 3481
3483 0 496242.97 261855.56 85280 -1 3482
3484 0 494614.34 263264.28 84640 -1 3424
3485 0 494662.16 263245.28 84480 -1 3484
3486 0 495038.25 263286.7 84320 -1 3485
3487 0 495241.53 263233.72 84280 -1 3486
3488 0 495409.62 263206.88 84200 -1 3487
3489 0 495709 263214 84120 -1 3488
3490 0 496191.66 262958.3 84080 -1 3489
3491 0 496222.47 262965.25 84120 -1 3490
3492 0 496083.97 263049.5 84320 -1 3491
3493 0 496211.56 262697.06 83920 -1 3490
3494 0 496249.47 262600 83960 -1 3493
3495 0 496342.75 262135.52 84080 -1 3494
3496 0 496432.5 261838.25 84200 -1 3495
3497 0 496355 261712.33 84240 -1 3496
3498 0 496201.28 261461.42 84320 -1 3497
3499 0 496116.2 261513.78 84360 -1 3498
3500 0 495937.66 261493.03 84400 -1 3499
3501 0 495727.8 261559.64 84440 -1 3500
3502 0 495692.4 261619.06 84480 -1 3501
3503 0 495635.47 261620.25 84560 -1 3502
3504 0 495565.62 261613.33 84640 -1 3503
3505 0 496293.3 261432 84200 -1 3497
3506 0 496256.75 261150.88 84080 -1 3505
3507 0 495997.1 261032.84 84040 -1 3506
3508 0 496081.25 260686.5 84000 -1 3507
3509 0 496267.16 260395.6 84080 -1 3508
3510 0 496476.7 260167.77 84280 -1 3509
3511 0 496540.97 260048.34 84400 -1 3510
3512 0 496591.94 259782.56 84440 -1 3511
3513 0 496518.84 259637.98 84520 -1 3512
3514 0 496533.88 259554.25 84600 -1 3513
3515 0 496466.44 259380.88 84680 -1 3514
3516 0 496448.7 259309.4 84760 -1 3515
3517 0 496436.1 259169.39 84920 -1 3516
3518 0 496439.75 259089.62 85000 -1 3517
3519 0 496452.44 259038.81 85120 -1 3518
3520 0 496439.97 258980.6 85280 -1 3519
3521 0 496513.5 258918.61 85400 -1 3520
3522 0 496586.06 258854.08 85480 -1 3521
3523 0 496709.1 258781.69 85560 -1 3522
3524 0 496786.34 258735.5 85760 -1 3523
3525 0 496972.44 258632.2 85920 -1 3524
3526 0 497072.56 258557.17 86080 -1 3525
3527 0 497158.03 258438.89 86160 -1 3526
3528 0 497345.5 258229.38 86240 -1 3527
3529 0 497467 258126.92 86320 -1 3528
3530 0 497545.22 257956.19 86480 -1 3529
3531 0 497639.28 257862.12 86520 -1 3530
3532 0 497747.62 257715.64 86640 -1 3531
3533 0 497709.84 257604.9 86720 -1 3532
3534 0 497611.5 257545.58 86800 -1 3533
3535 0 497701.75 257484.16 86760 -1 3534
3536 0 497854.5 257431.5 86840 -1 3535
3537 0 497925.4 257281.72 86920 -1 3536
3538 0 498083.56 257076.47 86960 -1 3537
3539 0 498101.62 257001.28 87000 -1 3538
3540 0 498075.72 257007.25 87080 -1 3539
3541 0 498064.84 257080.64 87120 -1 3540
3542 0 498014.38 257173.67 87160 -1 3541
3543 0 498021.06 257142.3 87200 -1 3542
3544 0 496149.1 260492.03 83960 -1 3508
3545 0 496397.12 260486.66 83800 -1 3544
3546 0 496487.44 260525.9 83720 -1 3545
3547 0 496543.94 260573.25 83600 -1 3546
3548 0 496661.84 260696.66 83480 -1 3547
3549 0 496749.22 260728.66 83400 -1 3548
3550 0 496902.75 260677.47 83320 -1 3549
3551 0 496998.4 260596.16 83240 -1 3550
3552 0 497019.44 260568.6 83200 -1 3551
3553 0 497060.84 260490.22 83160 -1 3552
3554 0 497074.56 260408.23 83120 -1 3553
3555 0 497118.2 260286.16 83120 -1 3554
3556 0 497199.94 260196.77 83120 -1 3555
3557 0 497185.47 260105.36 83120 -1 3556
3558 0 497134.28 259987.2 83080 -1 3557
3559 0 497057.2 259861.34 83000 -1 3558
3560 0 497025.97 259847.72 82880 -1 3559
3561 0 496890.84 259731.17 82720 -1 3560
3562 0 496919.94 259712.62 82600 -1 3561
3563 0 496852.06 259672.17 82560 -1 3562
3564 0 496853.28 259696.78 82480 -1 3563
3565 0 496813.44 259729.39 82320 -1 3564
3566 0 496756.6 259746.36 82160 -1 3565
3567 0 496712.94 259768.62 82120 -1 3566
3568 0 496689.22 259761.62 82040 -1 3567
3569 0 496689.94 259747.55 81960 -1 3568
3570 0 496709.78 259744.98 81840 -1 3569
3571 0 496691.9 259807.34 81800 -1 3570
3572 0 496632.38 259821.58 81720 -1 3571
3573 0 496534.9 259817.88 81600 -1 3572
3574 0 496376.97 259848.6 81520 -1 3573
3575 0 496304.16 259871.31 81560 -1 3574
3576 0 496246.5 259919.62 81600 -1 3575
3577 0 496247.66 259976.31 81560 -1 3576
3578 0 496241.7 260021.3 81480 -1 3577
3579 0 496181.1 260064.38 81400 -1 3578
3580 0 496118.78 260102.1 81320 -1 3579
3581 0 496032.28 260159.19 81280 -1 3580
3582 0 496027.62 260193.34 81240 -1 3581
3583 0 496051 260240.28 81200 -1 3582
3584 0 496055.7 260255.7 81160 -1 3583
3585 0 496055.12 260268.44 81200 -1 3584
3586 0 496036.75 260285.92 81280 -1 3585
3587 0 496045.78 260339.5 81360 -1 3586
3588 0 496047.8 260357.98 81440 -1 3587
3589 0 496052.75 260380.39 81400 -1 3588
3590 0 496098.12 260471.95 81280 -1 3589
3591 0 496168.38 260547.55 81280 -1 3590
3592 0 496164.78 260652.95 81200 -1 3591
3593 0 496122.6 260769.98 81120 -1 3592
3594 0 496121.94 260816.44 81120 -1 3593
3595 0 496174.56 260889.2 81080 -1 3594
3596 0 496693.12 259640.69 81840 -1 3570
3597 0 496672.4 259565.34 81800 -1 3596
3598 0 496737.06 259455.02 81760 -1 3597
3599 0 496753.78 259430.4 81720 -1 3598
3600 0 496781 259405.5 81760 -1 3599
3601 0 496808.22 259380.8 81800 -1 3600
3602 0 496903.75 259281.73 81880 -1 3601
3603 0 497002.53 259280.77 81920 -1 3602
3604 0 497101.6 259289.08 81960 -1 3603
3605 0 497263.62 259166.66 82040 -1 3604
3606 0 497431.53 259084.6 82080 -1 3605
3607 0 497820.62 258805.17 82120 -1 3606
3608 0 497921.38 258602.97 82080 -1 3607
3609 0 497921.8 258594.22 82040 -1 3608
3610 0 497910.16 258585.34 82000 -1 3609
3611 0 497902.2 258568.81 81920 -1 3610
3612 0 494252.25 264017.66 84520 -1 3421
3613 0 494266.75 264024 84480 -1 3612
3614 0 494310.7 264042.38 84360 -1 3613
3615 0 494344.3 264081.06 84280 -1 3614
3616 0 494009.1 264161.06 84440 -1 3613
3617 0 493936.53 264252.44 84320 -1 3616
3618 0 493902.62 264318.38 84200 -1 3617
3619 0 493902.78 264376.97 84120 -1 3618
3620 0 493882.03 264416.9 83960 -1 3619
3621 0 493891.66 264445.34 83920 -1 3620
3622 0 493911.12 264501.7 83840 -1 3621
3623 0 493993.84 264516.94 83800 -1 3622
3624 0 494021.4 264519.9 83760 -1 3623
3625 0 494060.38 264538.66 83680 -1 3624
3626 0 494059.25 264532.3 83560 -1 3625
3627 0 494030.53 264533.25 83520 -1 3626
3628 0 489364.66 267423.25 85080 -1 3387
3629 0 489241.4 267591.16 85160 -1 3628
3630 0 489212.1 267643.6 85240 -1 3629
3631 0 489271.75 267880.16 85400 -1 3630
3632 0 489287.62 267983.3 85520 -1 3631
3633 0 489159.9 268119 85640 -1 3632
3634 0 488856.3 268353.53 85760 -1 3633
3635 0 488554 268525.7 85800 -1 3634
3636 0 488255.34 268787 85920 -1 3635
3637 0 488155.62 269040.22 85960 -1 3636
3638 0 488149.28 269217.06 86040 -1 3637
3639 0 488113 269265.8 86160 -1 3638
3640 0 487855 269348 86240 -1 3639
3641 0 487726.5 269389.25 86280 -1 3640
3642 0 487447.53 269605.56 86240 -1 3641
3643 0 487225.16 269784.06 86160 -1 3642
3644 0 487129.2 269793.9 86120 -1 3643
3645 0 487016.6 269774.3 86080 -1 3644
3646 0 486765.25 269850.8 86000 -1 3645
3647 0 486578.75 269862.56 85880 -1 3646
3648 0 486274.4 269869.84 85800 -1 3647
3649 0 485441.7 269811.56 85760 -1 3648
3650 0 484981.47 269700.8 85680 -1 3649
3651 0 484433.53 269605.56 85600 -1 3650
3652 0 484145.88 269545.8 85520 -1 3651
3653 0 483996.34 269492.84 85440 -1 3652
3654 0 483664.9 269463.28 85320 -1 3653
3655 0 483196.22 269370.38 85240 -1 3654
3656 0 482812.62 269357.84 85160 -1 3655
3657 0 482542.75 269204.56 85080 -1 3656
3658 0 482359.8 269090.22 85040 -1 3657
3659 0 482192.5 269002.8 84960 -1 3658
3660 0 482072.03 269002.25 84880 -1 3659
3661 0 481972.75 269003.78 84800 -1 3660
3662 0 481817.5 268997.16 84720 -1 3661
3663 0 481408.12 269043.12 84600 -1 3662
3664 0 480885.8 269124.3 84560 -1 3663
3665 0 480311.16 269225.56 84600 -1 3664
3666 0 479957 269189.84 84640 -1 3665
3667 0 479545.6 269165.94 84680 -1 3666
3668 0 479270.88 268848.12 84760 -1 3667
3669 0 479581.72 269177.78 84800 -1 3668
3670 0 479598.9 269726.56 84840 -1 3669
3671 0 479495 269785.88 84800 -1 3670
3672 0 479438.9 269841.94 84760 -1 3671
3673 0 478760.7 268530.25 84800 -1 3668
3674 0 478812 268565.25 84920 -1 3673
3675 0 478829 268576.66 84960 -1 3674
3676 0 478862.94 268599.88 85040 -1 3675
3677 0 478116.47 268437.12 85080 -1 3676
3678 0 478034.94 268425.8 85160 -1 3677
3679 0 478822.25 268539.16 85080 -1 3676
3680 0 478804 268524.53 85120 -1 3679
3681 0 478803.44 268547.72 85200 -1 3680
3682 0 478641.72 268682.5 85280 -1 3681
3683 0 478656.06 268748.2 85320 -1 3682
3684 0 478752.47 268851.03 85400 -1 3683
3685 0 478804.16 268862.97 85440 -1 3684
3686 0 479010.16 268674.1 85080 -1 3676
3687 0 479199.88 268755.12 85120 -1 3686
3688 0 479154.06 268839.88 85200 -1 3687
3689 0 479148.78 268839.9 85240 -1 3688
3690 0 479607.72 269376.62 84680 -1 3667
3691 0 479242.03 269598.75 84680 -1 3690
3692 0 479047.38 269750.34 84640 -1 3691
3693 0 478936.97 269822.94 84600 -1 3692
3694 0 478747.5 269849.4 84560 -1 3693
3695 0 478608.56 269837.3 84520 -1 3694
3696 0 478525.5 269824.62 84440 -1 3695
3697 0 478413.47 269785.9 84400 -1 3696
3698 0 478231.25 269753.25 84360 -1 3697
3699 0 478108.7 269734.53 84320 -1 3698
3700 0 477860.8 269827.75 84240 -1 3699
3701 0 477684.7 269905.88 84200 -1 3700
3702 0 477385.62 269950.28 84160 -1 3701
3703 0 477266.25 269974.44 84120 -1 3702
3704 0 476881.94 270047.72 84080 -1 3703
3705 0 476582.44 270159.5 84040 -1 3704
3706 0 476373 270200.12 84000 -1 3705
3707 0 476092.22 270313.97 83960 -1 3706
3708 0 475832.1 270307.6 83960 -1 3707
3709 0 475596.25 270325.38 83960 -1 3708
3710 0 475432.38 270398.66 84000 -1 3709
3711 0 475316.12 270427.34 84040 -1 3710
3712 0 475164.84 270466.06 83960 -1 3711
3713 0 475064.22 270450.16 83920 -1 3712
3714 0 474932.22 270508.6 83880 -1 3713
3715 0 474846.06 270559.56 83880 -1 3714
3716 0 474673.62 270424.8 83840 -1 3715
3717 0 474481.06 270489.75 83920 -1 3716
3718 0 474320.4 270533.1 83960 -1 3717
3719 0 474230.5 270580.75 83920 -1 3718
3720 0 474126.9 270662.34 83880 -1 3719
3721 0 474166.62 270778.9 83760 -1 3720
3722 0 474045.2 270677.5 83960 -1 3720
3723 0 474687.8 270367.12 83760 -1 3716
3724 0 474740.6 270283.84 83680 -1 3723
3725 0 474786.1 270194.1 83600 -1 3724
3726 0 474808.25 270061.16 83520 -1 3725
3727 0 474946.84 270049.38 83400 -1 3726
3728 0 474998.53 269987.25 83320 -1 3727
3729 0 475047.75 269948.7 83240 -1 3728
3730 0 475003.2 269867.78 83160 -1 3729
3731 0 475016.7 269794.28 83080 -1 3730
3732 0 474990.97 269744.56 83040 -1 3731
3733 0 474755.3 269657 83080 -1 3732
3734 0 474630.5 269596.12 83040 -1 3733
3735 0 474528.9 269571.28 83000 -1 3734
3736 0 474424.34 269574.47 83080 -1 3735
3737 0 474378.12 269599.84 83040 -1 3736
3738 0 475045.2 269843.22 83040 -1 3731
3739 0 475053.38 269892.53 82920 -1 3738
3740 0 478172.25 269631.66 84400 -1 3699
3741 0 478140.5 269570.28 84480 -1 3740
3742 0 478107.97 269463.2 84560 -1 3741
3743 0 478078.12 269299.12 84600 -1 3742
3744 0 477988.1 269195.3 84640 -1 3743
3745 0 477995.34 269131.47 84680 -1 3744
3746 0 478006.16 269132.2 84760 -1 3745
3747 0 487344.03 269758.28 86280 -1 3642
3748 0 487347.5 269888.88 86320 -1 3747
3749 0 487348.7 269951.38 86400 -1 3748
3750 0 487264.2 270151.84 86480 -1 3749
3751 0 487046.72 270329.75 86560 -1 3750
3752 0 487007.62 270408.03 86640 -1 3751
3753 0 486975.75 270699.75 86680 -1 3752
3754 0 486906.1 271008.9 86640 -1 3753
3755 0 486759 271152.9 86680 -1 3754
3756 0 486564.75 271244 86720 -1 3755
3757 0 486131.66 271381.62 86760 -1 3756
3758 0 485867.94 271598.84 86680 -1 3757
3759 0 485642.4 271731.22 86640 -1 3758
3760 0 485111.1 271985.06 86600 -1 3759
3761 0 484855.97 272157.62 86680 -1 3760
3762 0 484576.5 272284 86640 -1 3761
3763 0 484296.75 272409.88 86600 -1 3762
3764 0 484214.62 272597.9 86480 -1 3763
3765 0 484185.88 272794.62 86360 -1 3764
3766 0 484084.84 272876.38 86320 -1 3765
3767 0 483974.7 272979.44 86240 -1 3766
3768 0 483885.44 273058.28 86160 -1 3767
3769 0 483783.38 273144.44 86080 -1 3768
3770 0 483910.4 273078.2 86040 -1 3769
3771 0 484010.25 273040.62 86000 -1 3770
3772 0 484027.03 273048.44 85920 -1 3771
3773 0 483691.34 273256.56 86040 -1 3769
3774 0 483574.2 273403.53 85960 -1 3773
3775 0 483451.66 273473.97 85920 -1 3774
3776 0 483283.78 273563.1 85880 -1 3775
3777 0 482988.16 273738.03 85840 -1 3776
3778 0 482302.62 274058.56 85880 -1 3777
3779 0 481907.8 274318.9 85920 -1 3778
3780 0 481827.1 274055.53 85720 -1 3779
3781 0 481827.66 274010.75 85640 -1 3780
3782 0 481912.56 273972.7 85560 -1 3781
3783 0 482058.78 273941.56 85440 -1 3782
3784 0 482137.94 273913.78 85400 -1 3783
3785 0 482260.7 273882.22 85360 -1 3784
3786 0 482378.88 273844.3 85320 -1 3785
3787 0 482547.12 273780.56 85280 -1 3786
3788 0 482530.25 273742.94 85200 -1 3787
3789 0 482476.34 273727.25 85120 -1 3788
3790 0 482450.47 273726.06 85040 -1 3789
3791 0 482496.66 273741.6 85000 -1 3790
3792 0 482546.12 273724.1 84960 -1 3791
3793 0 481535.2 274380.44 86000 -1 3779
3794 0 481340.2 274393.88 86040 -1 3793
3795 0 481133.6 274373.44 86120 -1 3794
3796 0 481188.7 274297.25 86160 -1 3795
3797 0 481153 274235.16 86200 -1 3796
3798 0 481084.38 274203.22 86280 -1 3797
3799 0 480959.75 274086.44 86360 -1 3798
3800 0 480917.16 273974.94 86440 -1 3799
3801 0 480917.75 273913.78 86520 -1 3800
3802 0 480927.38 273790.84 86600 -1 3801
3803 0 480947.7 273694.03 86640 -1 3802
3804 0 481076.78 273695.78 86600 -1 3803
3805 0 481371.53 273607.53 86600 -1 3804
3806 0 481459.62 273562.47 86600 -1 3805
3807 0 481531.38 273496.25 86680 -1 3806
3808 0 480904.5 273670.5 86680 -1 3803
3809 0 480861.38 273647.06 86720 -1 3808
3810 0 480870.6 273557.8 86800 -1 3809
3811 0 480904.3 273411.78 86880 -1 3810
3812 0 480889.72 273313 86920 -1 3811
3813 0 480911.2 273194.12 87000 -1 3812
3814 0 481006.62 273113.72 87080 -1 3813
3815 0 481113.53 272892.3 87120 -1 3814
3816 0 481046.28 273104.53 87160 -1 3815
3817 0 481160 273085.7 87200 -1 3816
3818 0 481180.38 273116.12 87240 -1 3817
3819 0 481159.34 273148.7 87280 -1 3818
3820 0 480710.66 274257.3 86160 -1 3795
3821 0 480452.34 274203.84 86080 -1 3820
3822 0 480105.2 274190.7 86000 -1 3821
3823 0 479652.94 274122.5 85920 -1 3822
3824 0 479206.88 273944.84 85840 -1 3823
3825 0 478989.3 273908.94 85800 -1 3824
3826 0 478784.34 273927.9 85880 -1 3825
3827 0 478729.12 273995.75 85960 -1 3826
3828 0 478507.84 273929.44 86080 -1 3827
3829 0 478213.8 273859.3 86160 -1 3828
3830 0 478019.9 273864.72 86240 -1 3829
3831 0 477774.97 273828.38 86320 -1 3830
3832 0 477435.88 273770.7 86400 -1 3831
3833 0 477291.6 273733.2 86480 -1 3832
3834 0 476996.47 273681.1 86560 -1 3833
3835 0 476632.53 273684.38 86600 -1 3834
3836 0 476647.7 273672.75 86640 -1 3835
3837 0 476684.75 273628.25 86800 -1 3836
3838 0 476562.2 273544.56 86920 -1 3837
3839 0 476581.22 273488.62 87080 -1 3838
3840 0 476633.34 273408.62 87120 -1 3839
3841 0 476595.53 273432.44 87160 -1 3840
3842 0 476558.72 273550.2 87240 -1 3841
3843 0 476567.72 273595.22 87320 -1 3842
3844 0 476613.8 273553.2 87480 -1 3843
3845 0 476552.72 273486.34 87640 -1 3844
3846 0 476500.75 273552.53 87760 -1 3845
3847 0 476433.78 273579.34 87800 -1 3846
3848 0 476298.62 273640.47 87840 -1 3847
3849 0 476274.22 273635.7 87880 -1 3848
3850 0 476747.38 273381.94 87160 -1 3840
3851 0 476833.44 273323.7 87120 -1 3850
3852 0 476090.94 273679.2 86640 -1 3835
3853 0 475645.53 273592.2 86600 -1 3852
3854 0 475231.75 273501.56 86680 -1 3853
3855 0 475006.3 273463.97 86720 -1 3854
3856 0 474686 273453.28 86760 -1 3855
3857 0 474120.06 273497.06 86800 -1 3856
3858 0 473973.12 273671.2 86760 -1 3857
3859 0 473942.03 273845.16 86720 -1 3858
3860 0 473794.4 273989.62 86720 -1 3859
3861 0 473598.34 274172.56 86680 -1 3860
3862 0 473441.47 274253.62 86720 -1 3861
3863 0 473421.75 274431.75 86720 -1 3862
3864 0 473428 274484.5 86680 -1 3863
3865 0 473434.03 274536.66 86640 -1 3864
3866 0 473380.16 274559.7 86720 -1 3864
3867 0 473309.34 274549.12 86760 -1 3866
3868 0 473216.47 274532.84 86760 -1 3867
3869 0 473115.12 274519.4 86800 -1 3868
3870 0 473709.72 274218.97 86600 -1 3861
3871 0 473724.8 274262.5 86560 -1 3870
3872 0 473749.38 273152.56 86840 -1 3857
3873 0 473691.5 273057.5 86880 -1 3872
3874 0 473564.75 272911.3 86840 -1 3873
3875 0 473500 272902.06 86760 -1 3874
3876 0 473468.16 272886.3 86720 -1 3875
3877 0 473444.6 272889.38 86560 -1 3876
3878 0 473295.94 272777.06 86520 -1 3877
3879 0 473240.34 272778.2 86480 -1 3878
3880 0 473256.78 272775.72 86440 -1 3879
3881 0 473275.8 272781.16 86360 -1 3880
3882 0 473440.12 272976.34 86520 -1 3877
3883 0 473417.75 273083.97 86440 -1 3882
3884 0 473370.75 273196.22 86360 -1 3883
3885 0 473362.7 273129.6 86320 -1 3884
3886 0 473218 273036.75 86240 -1 3885
3887 0 473231.5 273022 86200 -1 3886
3888 0 473245.1 273006.84 86160 -1 3887
3889 0 473701.25 272884.6 86520 -1 3877
3890 0 473784.44 272896.56 86480 -1 3889
3891 0 473519.12 272771.25 87000 -1 3873
3892 0 473557.25 272715.06 87040 -1 3891
3893 0 473685.3 272681.16 87160 -1 3892
3894 0 473842.6 272550.8 87120 -1 3893
3895 0 473804.94 272442.75 87160 -1 3894
3896 0 473720.75 272879.44 87200 -1 3893
3897 0 473263.78 272630.16 86960 -1 3891
3898 0 473165.5 272418.44 86960 -1 3897
3899 0 473230.7 272241.25 86960 -1 3898
3900 0 473309.28 272079.66 86960 -1 3899
3901 0 473307.1 271952.38 86960 -1 3900
3902 0 473352.2 271830.7 86960 -1 3901
3903 0 473363.62 271706.56 86960 -1 3902
3904 0 473375.84 271641.56 86960 -1 3903
3905 0 473426.4 271415.8 87040 -1 3904
3906 0 473457.62 271338.3 87080 -1 3905
3907 0 473548.56 271225.5 87080 -1 3906
3908 0 473643.88 271220.4 87080 -1 3907
3909 0 473667.22 271257.4 87080 -1 3908
3910 0 473670.9 271354.84 87040 -1 3909
3911 0 484492.03 272300.7 86680 -1 3762
3912 0 484333.5 272368.72 86760 -1 3911
3913 0 484482.88 272132.53 86880 -1 3912
3914 0 484829.34 272052.56 87000 -1 3913
3915 0 484780.8 272131.38 87040 -1 3914
3916 0 484739.66 272108.5 87080 -1 3915
3917 0 484606.4 272125.84 87160 -1 3916
3918 0 484306.03 272097.06 87200 -1 3917
3919 0 484308.44 272166.28 87280 -1 3918
3920 0 486857.75 271151.1 86560 -1 3754
3921 0 486864.34 271237.06 86440 -1 3920
3922 0 486842.84 271255.22 86400 -1 3921
3923 0 486816.4 271314.12 86320 -1 3922
3924 0 486736.75 271418.53 86240 -1 3923
3925 0 486658.2 271488.1 86200 -1 3924
3926 0 486652.12 271536.53 86120 -1 3925
3927 0 486614.62 271642.38 86040 -1 3926
3928 0 486531.03 271708.9 85960 -1 3927
3929 0 486491.16 271743.38 85880 -1 3928
3930 0 486358.38 271787.62 85760 -1 3929
3931 0 486261.4 271878.88 85680 -1 3930
3932 0 486193.62 271981.53 85600 -1 3931
3933 0 486099.03 272095.03 85520 -1 3932
3934 0 486010.06 272170 85440 -1 3933
3935 0 485959.12 272211.94 85360 -1 3934
3936 0 485859 272190.12 85280 -1 3935
3937 0 485767.94 272193.44 85200 -1 3936
3938 0 485712.5 272234.62 85120 -1 3937
3939 0 485683.5 272275.25 85040 -1 3938
3940 0 488211.22 269158.3 86280 -1 3640
3941 0 488229.88 269152.78 86360 -1 3940
3942 0 488325.75 269118.97 86440 -1 3941
3943 0 488405.94 269174.75 86440 -1 3942
3944 0 488569.5 269122.22 86480 -1 3943
3945 0 488589.84 269028.03 86560 -1 3944
3946 0 488584.22 268895.7 86600 -1 3945
3947 0 488571.56 268846.34 86640 -1 3946
3948 0 488530.56 268788 86680 -1 3947
3949 0 488777.12 268651.2 86640 -1 3948
3950 0 488814.88 268660.94 86600 -1 3949
3951 0 486521.6 266611.2 84360 61 3370
3952 0 486464 266688 84240 32 3951
3953 0 486592 266784 84120 32 3952
3954 0 486696.12 266835.3 84040 -1 3953
3955 0 486700.6 266882.8 83960 -1 3954
3956 0 486684.7 267019.1 83920 -1 3955
3957 0 486805.8 267281.72 83840 -1 3956
3958 0 486862.1 267397.5 83720 -1 3957
3959 0 486924.94 267422.03 83680 -1 3958
3960 0 486989.47 267523.56 83640 -1 3959
3961 0 487080.1 267636.62 83560 -1 3960
3962 0 487224.4 267730.44 83520 -1 3961
3963 0 487367.25 267867.88 83400 -1 3962
3964 0 487385.78 268221.2 83200 -1 3963
3965 0 487512.84 268436.38 83160 -1 3964
3966 0 487545.5 268574.03 83080 -1 3965
3967 0 487535 268644.9 83080 -1 3966
3968 0 487555.22 268762.78 83080 -1 3967
3969 0 487570.6 268809.88 83120 -1 3968
3970 0 487480.53 268829.9 83200 -1 3969
3971 0 487427.7 268771.56 83280 -1 3970
3972 0 487366.7 268730.12 83320 -1 3971
3973 0 484829.47 265233.8 84680 -1 3361
3974 0 484734.75 265237.44 84600 -1 3973
3975 0 484698.9 265325.75 84480 -1 3974
3976 0 484744.84 265474.7 84360 -1 3975
3977 0 484625 265798.47 84120 -1 3976
3978 0 484443.28 265870 84000 -1 3977
3979 0 484216.2 265920.94 83920 -1 3978
3980 0 482193.3 264857.44 85800 -1 683
3981 0 482057.62 265084.8 85800 -1 3980
3982 0 481860.66 265225.56 85880 -1 3981
3983 0 481761.7 265168.03 85920 -1 3982
3984 0 481622.9 265071.56 85920 -1 3983
3985 0 481351.44 265462.2 86000 -1 3984
3986 0 481187.62 265554.5 86000 -1 3985
3987 0 482206 264056 85560 160 673
3988 0 481786 264056 85520 91 3987
3989 0 481557 264070 85160 64 3988
3990 0 481654 264088 85120 128 3989
3991 0 481492 264190 84840 128 3990
3992 0 481242 264248 84760 128 3991
3993 0 480404 263898 84760 128 3992
3994 0 479372 263870 84800 75 3993
3995 0 478768 263238 84840 40 3994
3996 0 478030 262524 84840 81 3995
3997 0 477426 261836 84840 40 3996
3998 0 477118 261640 84760 75 3997
3999 0 477022 261252 84720 51 3998
4000 0 476990 261128 84760 75 3999
4001 0 477038 260856 84800 75 4000
4002 0 476854 261080 84840 75 4001
4003 0 476762 261052 84880 75 4002
4004 0 476410 261264 84920 51 4003
4005 0 476010 261328 84880 51 4004
4006 0 475958 261340 84920 51 4005
4007 0 475974 261316 84960 51 4006
4008 0 475958 261336 85000 51 4007
4009 0 477094 260584 84760 64 4001
4010 0 477122 260368 84680 51 4009
4011 0 477094 260288 84640 51 4010
4012 0 476906 260156 84640 45 4011
4013 0 476810 259868 84640 64 4012
4014 0 476418 259748 84640 90 4013
4015 0 476218 259664 84600 90 4014
4016 0 476067.34 259634.67 84560 90 4015
4017 0 475766 259576 84480 90 4016
4018 0 475738 259580 84360 90 4017
4019 0 475706 259596 84200 90 4018
4020 0 475606 259564 84040 90 4019
4021 0 475590 259574 83960 80 4020
4022 0 475574 259584 83880 71 4021
4023 0 475634 259540 83760 71 4022
4024 0 475690 259480 83600 71 4023
4025 0 475682 259476 83520 71 4024
4026 0 475770 259444 83440 71 4025
4027 0 475946 259372 83360 71 4026
4028 0 475950 259356 83200 71 4027
4029 0 476094 259368 83080 71 4028
4030 0 476086 259348 82960 71 4029
4031 0 475923.34 259249.33 82880 71 4030
4032 0 475587.8 259139.22 82920 71 4031
4033 0 475555.94 259220.56 83080 -1 4032
4034 0 475561.88 259237.39 83120 -1 4033
4035 0 475842 259200 82840 71 4031
4036 0 475690 259116 82800 71 4035
4037 0 475622 259032 82760 71 4036
4038 0 475762 259080 82680 32 4037
4039 0 475794 259036 82640 32 4038
4040 0 475878 258928 82600 32 4039
4041 0 475886 258808 82560 60 4040
4042 0 475722 258696 82560 60 4041
4043 0 474926 258672 82560 51 4042
4044 0 474758 258668 82480 51 4043
4045 0 474582 258620 82440 51 4044
4046 0 474494 258584 82480 51 4045
4047 0 474390 258592 82560 51 4046
4048 0 474358 258584 82600 51 4047
4049 0 474310.47 258615.72 82640 -1 4048
4050 0 476190 258808 82200 60 4041
4051 0 476286 258812 82040 60 4050
4052 0 476578.94 258778.28 81920 -1 4051
4053 0 476852.97 258671.38 81720 -1 4052
4054 0 476930.7 258607.95 81640 -1 4053
4055 0 476902.5 258628.55 81560 -1 4054
4056 0 476838.25 258679.89 81560 -1 4055
4057 0 476658.53 258675.22 81560 -1 4056
4058 0 476520.84 258660.64 81320 -1 4057
4059 0 476449.78 258663.3 81200 -1 4058
4060 0 476280.16 258676.56 81000 -1 4059
4061 0 476325 258737.83 80880 -1 4060
4062 0 476214.28 258734.42 80720 -1 4061
4063 0 476124 258802.94 80720 -1 4062
4064 0 476047.12 258819 80600 -1 4063
4065 0 475890.4 258761.9 80520 -1 4064
4066 0 475857.44 258720.55 80480 -1 4065
4067 0 475693.56 258697.83 80360 -1 4066
4068 0 475509.3 258640.12 80280 -1 4067
4069 0 475387.8 258562.28 80160 -1 4068
4070 0 475336.78 258569.58 80120 -1 4069
4071 0 475217.34 258600.53 80120 -1 4070
4072 0 475178.56 258603.19 80160 -1 4071
4073 0 475117.97 258614.27 80280 -1 4072
4074 0 476074.62 259776.89 83960 -1 4021
4075 0 476153.28 259854.08 83960 -1 4074
4076 0 476162.5 259874.7 83960 -1 4075
4077 0 476289 259948.45 83920 -1 4076
4078 0 476519.62 260078.4 83920 -1 4077
4079 0 476585.25 260165.75 83840 -1 4078
4080 0 476674.78 260244.69 83800 -1 4079
4081 0 476865.53 260461.27 83760 -1 4080
4082 0 477072.75 260633.52 83680 -1 4081
4083 0 477131.34 260631.27 83600 -1 4082
4084 0 477109.94 260652.31 83560 -1 4083
4085 0 475560.25 259609.88 84560 -1 4016
4086 0 475366.03 259656.16 84560 -1 4085
4087 0 475402.78 259716.72 84680 -1 4086
4088 0 475404.5 259747.16 84800 -1 4087
4089 0 475431.2 259787.98 84880 -1 4088
4090 0 475455.25 259771.62 85000 -1 4089
4091 0 475414.9 259835.38 85120 -1 4090
4092 0 475388 259869.44 85200 -1 4091
4093 0 475340.84 259913.34 85320 -1 4092
4094 0 475357.3 259819.8 85360 -1 4093
4095 0 475279.97 259708.33 85400 -1 4094
4096 0 475204.12 259650.22 85240 -1 4095
4097 0 475197.12 259608.97 85160 -1 4096
4098 0 475176.75 259976.88 85440 -1 4093
4099 0 474966.4 260028.61 85480 -1 4098
4100 0 474862.2 260056.45 85520 -1 4099
4101 0 474804.06 259938.42 85440 -1 4099
4102 0 474763.12 259897.47 85400 -1 4101
4103 0 474704.44 259829.75 85320 -1 4102
4104 0 474543.84 259778.27 85240 -1 4103
4105 0 474500.38 259790.28 85160 -1 4104
4106 0 474485.3 259752.6 85040 -1 4105
4107 0 474503.7 259713.16 85000 -1 4106
4108 0 474561.88 259677.97 84960 -1 4107
4109 0 478190 262868 84880 91 3996
4110 0 477942 263004 84880 120 4109
4111 0 477634 263096 84880 120 4110
4112 0 477586 263116 84840 120 4111
4113 0 477468.4 263081.72 84720 -1 4112
4114 0 480992 264306 84680 107 3992
4115 0 481048 264318 84640 107 4114
4116 0 481104 264330 84600 107 4115
4117 0 481052 264406 84520 107 4116
4118 0 481308 264310 84440 32 4117
4119 0 481420 264306 84320 32 4118
4120 0 481220 264210 84240 32 4119
4121 0 481188 264174 84200 32 4120
4122 0 481166 264104 84160 32 4121
4123 0 481178 264044 84120 32 4122
4124 0 481194 264044 84080 32 4123
4125 0 480606.88 264037.88 84640 -1 4115
4126 0 480272.06 264023.8 84640 -1 4125
4127 0 480245.66 264152.06 84560 -1 4126
4128 0 480224.88 264207.25 84480 -1 4127
4129 0 480218.7 264251.97 84440 -1 4128
4130 0 480206.1 264248.94 84400 -1 4129
4131 0 482208.06 264173.62 84760 -1 3992
4132 0 482522.78 264295.12 84760 -1 4131
4133 0 482627.94 264419.06 84760 -1 4132
4134 0 482775.28 264501.34 84680 -1 4133
4135 0 482853.88 264539.5 84640 -1 4134
4136 0 482908.47 264537.2 84480 -1 4135
4137 0 483060.88 264671.5 84360 -1 4136
4138 0 483165.9 264794.94 84080 -1 4137
4139 0 483179.94 264675.44 83920 -1 4138
4140 0 483317.62 264730.97 83760 -1 4139
4141 0 483244.4 264804.97 83560 -1 4140
4142 0 483230.6 264816 83520 -1 4141
4143 0 485702 260564 84720 51 663
4144 0 485690.8 260538.4 84800 51 4143
4145 0 485674 260500 84920 51 4144
4146 0 485446.47 260066.4 84800 -1 4144
4147 0 485491.22 260019.12 84880 -1 4146
4148 0 485556.3 259931.9 85000 -1 4147
4149 0 485649.28 259827.16 85040 -1 4148
4150 0 485371.8 259691.36 85080 -1 4149
4151 0 485868.97 259718.78 85000 -1 4149
4152 0 486176.25 259548.11 85040 -1 4151
4153 0 486293.5 259463.94 85120 -1 4152
4154 0 486415.38 259227.94 85160 -1 4153
4155 0 486491.84 259144.77 85280 -1 4154
4156 0 486546.88 258947.78 85440 -1 4155
4157 0 486519.8 258847.33 85520 -1 4156
4158 0 486359.16 258659.95 85640 -1 4157
4159 0 486327.78 258472.48 85760 -1 4158
4160 0 486240.97 258315.66 85880 -1 4159
4161 0 486171.28 258191.02 86040 -1 4160
4162 0 486113.94 258260.1 86200 -1 4161
4163 0 486161.3 258275.95 86240 -1 4162
4164 0 486251.06 258198.4 86360 -1 4163
4165 0 486209.78 258046 86480 -1 4164
4166 0 486414.8 258081.81 86560 -1 4165
4167 0 486306.7 258108.1 86600 -1 4166
4168 0 486292.56 258037.19 86720 -1 4167
4169 0 486290.72 258027.56 86840 -1 4168
4170 0 486303.94 258049.31 86960 -1 4169
4171 0 486248.94 258151.6 87080 -1 4170
4172 0 486181.2 258328.97 87120 -1 4171
4173 0 486092.88 258833.73 87160 -1 4172
4174 0 486141.28 258475.62 87200 -1 4173
4175 0 486100.34 258228.39 87240 -1 4174
4176 0 486163.62 258201.78 87280 -1 4175
4177 0 486129.9 258177.84 87320 -1 4176
4178 0 486125.2 258144.33 87360 -1 4177
4179 0 486085.22 258067.72 87440 -1 4178
4180 0 486099 258021.25 87520 -1 4179
4181 0 486139.44 257887.48 87640 -1 4180
4182 0 486159.97 257852.88 87760 -1 4181
4183 0 486340.72 257919.98 87880 -1 4182
4184 0 486172.8 257801.72 87920 -1 4183
4185 0 486707.06 258131.08 87920 -1 4183
4186 0 486822 258181.48 88000 -1 4185
4187 0 486912.28 258166.55 88080 -1 4186
4188 0 487006.25 258123.88 88160 -1 4187
4189 0 487010.62 257989.67 88280 -1 4188
4190 0 487107.16 257931.47 88360 -1 4189
4191 0 487250.9 257798.28 88400 -1 4190
4192 0 487495.3 257803.16 88440 -1 4191
4193 0 487704.12 257800.92 88480 -1 4192
4194 0 486694.88 257958.39 86600 -1 4166
4195 0 486832.8 257916.33 86560 -1 4194
4196 0 487039.16 257833.75 86520 -1 4195
4197 0 487233.16 257629.5 86600 -1 4196
4198 0 487255 257592 86680 -1 4197
4199 0 487317.8 257517.94 86600 -1 4198
4200 0 487363.38 257516.73 86560 -1 4199
4201 0 487389.75 257551.05 86480 -1 4200
4202 0 487509.94 257581.97 86400 -1 4201
4203 0 487579.38 257601.23 86320 -1 4202
4204 0 487693.62 257637.9 86200 -1 4203
4205 0 487782.78 257495.14 86240 -1 4204
4206 0 487816.56 257485.9 86280 -1 4205
4207 0 487859.78 257496.42 86160 -1 4206
4208 0 485575.8 258433.98 86160 -1 4162
4209 0 485192.34 258503.84 86160 -1 4208
4210 0 484983.7 258595.89 86120 -1 4209
4211 0 484897.06 258677.4 86040 -1 4210
4212 0 484738.78 258808.95 85960 -1 4211
4213 0 484589.7 258970.88 85920 -1 4212
4214 0 484532.03 259017.58 85800 -1 4213
4215 0 484460.6 258972.3 85680 -1 4214
4216 0 484453.4 258941.92 85600 -1 4215
4217 0 484522.38 258871.28 85480 -1 4216
4218 0 484585.1 258766.44 85440 -1 4217
4219 0 484738.25 258667.69 85360 -1 4218
4220 0 484842.1 258606.9 85400 -1 4219
4221 0 484970.7 258567.11 85360 -1 4220
4222 0 485081.78 258579.81 85320 -1 4221
4223 0 485133.7 258648.97 85280 -1 4222
4224 0 484529.56 259034.2 85840 -1 4214
4225 0 484543.25 259094.98 85960 -1 4224
4226 0 484438.97 259297.31 86080 -1 4225
4227 0 484412.25 259339.3 86120 -1 4226
4228 0 486292.84 259526.89 83160 -1 653
4229 0 486442.94 259483.38 83160 -1 4228
4230 0 486465.94 259448.98 83120 -1 4229
4231 0 486500.44 259428.94 83120 -1 4230
4232 0 486597.47 259356.45 83160 -1 4231
4233 0 486512.88 259392.84 83240 -1 4232
4234 0 486447.84 259408.95 83360 -1 4233
4235 0 486332.75 259330.62 83520 -1 4234
4236 0 486438.72 259293.2 83600 -1 4235
4237 0 486405.1 259770.06 81880 -1 646
4238 0 486422.78 259908.72 81880 -1 4237
4239 0 486627.38 260053.75 81960 -1 4238
4240 0 486667.25 260139.56 82000 -1 4239
4241 0 486716.75 260118.45 82040 -1 4240
4242 0 486590.25 260241.75 81960 -1 4240
4243 0 486618.97 260346.52 81920 -1 4242
4244 0 486619.34 260548.03 81880 -1 4243
4245 0 486601.38 260588.19 81800 -1 4244
4246 0 486519.1 260504.92 81760 -1 4245
4247 0 486359.75 260519.23 81720 -1 4246
4248 0 486344.75 260559.02 81680 -1 4247
4249 0 486272.38 260616.17 81640 -1 4248
4250 0 486190.78 260685.47 81600 -1 4249
4251 0 486171 260697.31 81560 -1 4250
4252 0 486116.44 260706.9 81480 -1 4251
4253 0 486123.3 260728.88 81400 -1 4252
4254 0 486143.56 260784.6 81320 -1 4253
4255 0 486141.84 260823.34 81200 -1 4254
4256 0 486148.53 260893.5 81120 -1 4255
4257 0 486131.22 260957.5 81040 -1 4256
4258 0 486068.03 261107.28 80920 -1 4257
4259 0 486064 261121 80880 -1 4258
4260 0 486059.7 261134.78 80840 -1 4259
4261 0 486034.06 261159.14 80760 -1 4260
4262 0 485962.34 261165.88 80720 -1 4261
4263 0 485951.25 261175.39 80680 -1 4262
4264 0 485943.4 261133.34 80600 -1 4263
4265 0 485951.2 261083.47 80520 -1 4264
4266 0 485945.5 261072.94 80400 -1 4265
4267 0 485986.97 261063.94 80320 -1 4266
4268 0 486077.22 260998.38 80200 -1 4267
4269 0 486084.47 260938.53 80120 -1 4268
4270 0 486066.3 260937.14 80040 -1 4269
4271 0 486009 260960.5 80000 -1 4270
4272 0 485951.72 260983.81 79960 -1 4271
4273 0 486014.1 260971.16 79920 -1 4272
4274 0 486057.4 260961.31 79840 -1 4273
4275 0 486039.84 260977.3 79760 -1 4274
4276 0 486040.12 260979.12 79680 -1 4275
4277 0 486025.66 260998.9 79600 -1 4276
4278 0 485995.9 261033 79520 -1 4277
4279 0 485951.94 261202.7 79480 -1 4278
4280 0 485987.75 261271.47 79400 -1 4279
4281 0 485987 261325.6 79480 -1 4280
4282 0 485989.1 261445.23 79520 -1 4281
4283 0 485866.84 261509.45 79480 -1 4282
4284 0 485767.2 261526.61 79520 -1 4283
4285 0 485627.12 261578.45 79560 -1 4284
4286 0 485433.9 261584.16 79520 -1 4285
4287 0 485166.56 261704.66 79560 -1 4286
4288 0 485063.1 261750.1 79640 -1 4287
4289 0 484974.75 261802 79680 -1 4288
4290 0 484938.6 261836.58 79760 -1 4289
4291 0 484884.2 261834.6 79840 -1 4290
4292 0 485704.25 260969.25 80000 -1 4272
4293 0 485636.97 260925.9 79920 -1 4292
4294 0 486269.3 261080.69 80840 -1 4259
4295 0 486415.8 260961.05 80840 -1 4294
4296 0 486435.8 260864.69 80800 -1 4295
4297 0 486454.03 260769.3 80840 -1 4296
4298 0 486450.4 260740.83 80920 -1 4297
4299 0 486479.2 261179.72 80840 -1 4295
4300 0 486442 261229.98 80800 -1 4299
4301 0 486402.44 261238.17 80720 -1 4300
4302 0 486301.97 261262.1 80640 -1 4301
4303 0 486179.9 261259.52 80560 -1 4302
4304 0 486187.53 261233.98 80480 -1 4303
4305 0 487050 257292 81480 107 642
4306 0 486890 257392 81640 102 4305
4307 0 486786 257432 81760 102 4306
4308 0 486798 257492 81800 102 4307
4309 0 486714 257320 81960 102 4308
4310 0 488130 255348 80640 51 321
4311 0 488162 255364 80680 51 4310
4312 0 488366 255320 80720 75 4311
4313 0 488478 255256 80760 75 4312
4314 0 488880 254666 80800 81 4313
4315 0 489192 254510 80920 102 4314
4316 0 489528 254374 81080 75 4315
4317 0 489636 254338 81200 75 4316
4318 0 489720 254314 81320 32 4317
4319 0 489872 254386 81560 32 4318
4320 0 489920 254414 81760 32 4319
4321 0 489920 254466.8 81880 39 4320
4322 0 489920 254502 81960 45 4321
4323 0 489856 254458 82240 45 4322
4324 0 489764.8 254445.2 82320 45 4323
4325 0 489628 254426 82440 45 4324
4326 0 489460 254402 82640 32 4325
4327 0 489308 254218 82800 96 4326
4328 0 489140 254154 83000 122 4327
4329 0 489064 253846 83120 115 4328
4330 0 489092 253786 83280 115 4329
4331 0 489140 253378 83440 102 4330
4332 0 489124 253314 83480 102 4331
4333 0 489004 253286 83600 80 4332
4334 0 489012 253162 83720 80 4333
4335 0 489088 253066 83840 75 4334
4336 0 489028 252870 83960 91 4335
4337 0 489036 252774 84080 91 4336
4338 0 489056 252770 84200 71 4337
4339 0 488996 252714 84240 71 4338
4340 0 488956 252662 84320 71 4339
4341 0 489064 252562 84440 45 4340
4342 0 489084 252442 84520 45 4341
4343 0 489068 252390 84640 75 4342
4344 0 489436 251990 84720 71 4343
4345 0 490108 252378 84760 128 4344
4346 0 490604 252162 84880 60 4345
4347 0 490640 252130 84920 60 4346
4348 0 490012 252486 84800 80 4345
4349 0 489980 252574 84880 80 4348
4350 0 489928 252606 84960 80 4349
4351 0 489924 252654 85040 80 4350
4352 0 489902.3 252673.69 85080 -1 4351
4353 0 489544 251874 84880 71 4344
4354 0 489612 251782 85080 64 4353
4355 0 489656 251822 85320 51 4354
4356 0 489644 251866 85480 51 4355
4357 0 489696 252054 85600 51 4356
4358 0 489648 252150 85760 51 4357
4359 0 489596 252250 85880 32 4358
4360 0 489700 252366 85920 51 4359
4361 0 489788 252370 86040 51 4360
4362 0 489821.34 252368.67 86080 44 4361
4363 0 489888 252366 86160 32 4362
4364 0 489940 252390 86280 32 4363
4365 0 489868 252382 86400 32 4364
4366 0 489987.03 252390.77 86480 -1 4365
4367 0 490048.22 252340.72 86600 -1 4366
4368 0 490248.6 252389.14 86680 -1 4367
4369 0 490453.47 252423.8 86720 -1 4368
4370 0 490593.72 252529.16 86800 -1 4369
4371 0 490765.7 252574.1 86760 -1 4370
4372 0 490923.7 252615.9 86720 -1 4371
4373 0 491122.7 252498.89 86680 -1 4372
4374 0 491159.5 252467.23 86760 -1 4373
4375 0 491117.94 252507.8 86800 -1 4374
4376 0 489531 252108.34 85920 -1 4359
4377 0 489561.88 252068.25 86000 -1 4376
4378 0 489368 251686 85640 32 4357
4379 0 489384 251718 85720 32 4378
4380 0 489368 251738 85800 32 4379
4381 0 489268 251754 85920 32 4380
4382 0 489244 251754 85960 32 4381
4383 0 489206 251762 86000 46 4382
4384 0 489168 251770 86040 60 4383
4385 0 489144 251718 86080 60 4384
4386 0 489096 251590 86160 60 4385
4387 0 489144 251570 86200 60 4386
4388 0 488836 251734 86080 71 4384
4389 0 488592 251530 86160 45 4388
4390 0 488512 251466 86200 45 4389
4391 0 488472 251430 86240 40 4390
4392 0 488382.16 251309.39 86280 -1 4391
4393 0 488336.12 251289.34 86240 -1 4392
4394 0 488225.25 251266.62 86200 -1 4393
4395 0 488053 251182.27 86200 -1 4394
4396 0 487988.22 251144.88 86240 -1 4395
4397 0 487816.84 251087.1 86280 -1 4396
4398 0 489268 252826 84240 91 4338
4399 0 489365.3 252842.94 84280 -1 4398
4400 0 489450.88 252945.38 84160 -1 4399
4401 0 489467 252940 84120 -1 4400
4402 0 489483.34 252935.06 84080 -1 4401
4403 0 489538.22 252932.66 84040 -1 4402
4404 0 489548.1 253134.61 83440 -1 4331
4405 0 489775.12 253014.56 83440 -1 4404
4406 0 489863.34 252932.78 83480 -1 4405
4407 0 489906.66 252833.5 83560 -1 4406
4408 0 489906.66 252833.5 83600 -1 4407
4409 0 490077.2 254591.36 82320 -1 4324
4410 0 490278.62 254695.73 82320 -1 4409
4411 0 490466.22 254730.98 82400 -1 4410
4412 0 490597.78 254827.84 82440 -1 4411
4413 0 490417.2 255010.62 82440 -1 4412
4414 0 490404.62 255084.9 82440 -1 4413
4415 0 490427.25 255100.95 82360 -1 4414
4416 0 490399.97 255099.17 82240 -1 4415
4417 0 490412.7 255178 82520 -1 4414
4418 0 490409.84 255254.4 82640 -1 4417
4419 0 490425.53 255327.2 82840 -1 4418
4420 0 490409.66 255218.52 83000 -1 4419
4421 0 490347.78 255187.69 83120 -1 4420
4422 0 490361.5 255225.23 83200 -1 4421
4423 0 490921.22 254770.6 82600 -1 4412
4424 0 491092.7 254796.56 82840 -1 4423
4425 0 491081.5 254842.81 83000 -1 4424
4426 0 491248.75 254931.12 83000 -1 4425
4427 0 491416 255032.12 83040 -1 4426
4428 0 491642.06 255137.75 83040 -1 4427
4429 0 491784.75 255255.77 82960 -1 4428
4430 0 491840.4 255435.17 82920 -1 4429
4431 0 491839.75 255608.92 82920 -1 4430
4432 0 491793.16 255715.38 82920 -1 4431
4433 0 491931.8 256051.55 82920 -1 4432
4434 0 492174.25 256315.95 82920 -1 4433
4435 0 492342.12 256632.27 83040 -1 4434
4436 0 492327.34 256648 83080 -1 4435
4437 0 492720.56 256646.97 83080 -1 4436
4438 0 492903.8 256761 83080 -1 4437
4439 0 493034.2 256828.27 83080 -1 4438
4440 0 493297.34 256950.34 83160 -1 4439
4441 0 493329.12 256968.78 83200 -1 4440
4442 0 493296.56 257001.38 83200 -1 4441
4443 0 493194.5 257127.75 83280 -1 4442
4444 0 493032.6 257285 83360 -1 4443
4445 0 493412.88 256913.88 83200 -1 4441
4446 0 493568.12 256949.22 83200 -1 4445
4447 0 493677.12 256990.23 83200 -1 4446
4448 0 493756.4 257058.69 83280 -1 4447
4449 0 493824.03 257084.23 83280 -1 4448
4450 0 493887.38 257087.16 83200 -1 4449
4451 0 493997.78 257107.19 83200 -1 4450
4452 0 494318.2 257190.53 83480 -1 4451
4453 0 494329.38 257159.5 83520 -1 4452
4454 0 492298.12 256680.44 83160 -1 4436
4455 0 492096.25 256761.16 83240 -1 4454
4456 0 492010.28 256694.9 83400 -1 4455
4457 0 491979.7 256679.31 83480 -1 4456
4458 0 491915.47 256875.61 83520 -1 4457
4459 0 491649.78 257075.72 83640 -1 4458
4460 0 491501.16 257111.66 83800 -1 4459
4461 0 491378.2 257183.1 83920 -1 4460
4462 0 491213.06 257176.1 83960 -1 4461
4463 0 491165.7 257190.86 84040 -1 4462
4464 0 491162.7 257274.44 84160 -1 4463
4465 0 491094.72 257320.44 84280 -1 4464
4466 0 491101.2 257401.31 84400 -1 4465
4467 0 491083.25 257435.84 84480 -1 4466
4468 0 486398 255560 79960 40 317
4469 0 486350 255556 79920 45 4468
4470 0 486410 255508 79880 45 4469
4471 0 486354 255552 79840 45 4470
4472 0 486214 255508 79760 45 4471
4473 0 486113 255459 79720 75 4472
4474 0 486059 255423 79680 75 4473
4475 0 485901 255417 79600 60 4474
4476 0 485697 255449 79560 51 4475
4477 0 485569 255425 79520 51 4476
4478 0 485373 255403 79480 51 4477
4479 0 485111 255273 79360 75 4478
4480 0 485077 255211 79320 75 4479
4481 0 485011 255147 79240 60 4480
4482 0 484885 255121 79160 60 4481
4483 0 484805 255097 79080 60 4482
4484 0 484703 255083 79000 60 4483
4485 0 484563 255103 78920 51 4484
4486 0 484501 255079 78840 40 4485
4487 0 484465 255043 78720 71 4486
4488 0 484489 255013 78600 71 4487
4489 0 484651 254985 78560 71 4488
4490 0 484777 254949 78480 60 4489
4491 0 484849 254903 78400 60 4490
4492 0 484863 254869 78320 64 4491
4493 0 484855 254787 78240 64 4492
4494 0 484843 254757 78200 51 4493
4495 0 485003 254625 78120 51 4494
4496 0 484927 254663 78040 51 4495
4497 0 484953 254637 77960 64 4496
4498 0 484941 254599 77840 64 4497
4499 0 484811 254591 77720 32 4498
4500 0 484923 254649 77600 32 4499
4501 0 484941 254661 77560 32 4500
4502 0 484847 254693 77520 32 4501
4503 0 484791 254707 77440 122 4502
4504 0 484799 254701 77280 122 4503
4505 0 484749 254769 77160 64 4504
4506 0 484787 254735 77000 64 4505
4507 0 484735 254761 76880 64 4506
4508 0 484585 254801 76840 64 4507
4509 0 484499 254757 76760 64 4508
4510 0 484552 254702 76560 64 4509
4511 0 484532 254714 76520 64 4510
4512 0 484253 255019 78560 51 4488
4513 0 484209 255029 78520 51 4512
4514 0 484149 254993 78480 51 4513
4515 0 484079 254955 78440 51 4514
4516 0 483989 254945 78400 51 4515
4517 0 483926 254944 78360 32 4516
4518 0 483704 254916 78280 40 4517
4519 0 483630 254972 78240 40 4518
4520 0 483478 255002 78200 40 4519
4521 0 483406 255048 78120 40 4520
4522 0 485533 255705 79600 51 4476
4523 0 485487 255789 79640 51 4522
4524 0 485469 255789 79680 51 4523
4525 0 487828 253800 79360 51 313
4526 0 488472 253800 79320 60 4525
4527 0 488634 253726 79280 40 4526
4528 0 489000 253630 79200 60 4527
4529 0 489258 253532 79120 51 4528
4530 0 489344 253422 79080 45 4529
4531 0 489412 253344 79120 45 4530
4532 0 489562 253246 79160 60 4531
4533 0 489682 253226 79200 60 4532
4534 0 489844 253158 79280 40 4533
4535 0 490038 253060 79240 32 4534
4536 0 490112 253000 79200 32 4535
4537 0 490319.66 253055.36 79120 -1 4536
4538 0 490382.56 253107.6 79200 -1 4537
4539 0 490599.62 253281.89 79200 -1 4538
4540 0 490687.56 253429.56 79200 -1 4539
4541 0 490844.28 253569.62 79200 -1 4540
4542 0 490921.25 253613.47 79200 -1 4541
4543 0 491014.94 253654.31 79200 -1 4542
4544 0 491068.7 253727.6 79280 -1 4543
4545 0 491233.7 253808.45 79360 -1 4544
4546 0 491295.2 253791.2 79360 -1 4545
4547 0 491421.94 253633.56 79240 -1 4546
4548 0 491365.88 253576.16 79160 -1 4547
4549 0 485958.66 253103.8 78240 -1 306
4550 0 485797.16 253282.34 78240 -1 4549
4551 0 485683.12 253341.06 78240 -1 4550
4552 0 485620.4 253379.38 78240 -1 4551
4553 0 485542.12 253401.3 78200 -1 4552
4554 0 485549.94 253438.48 78120 -1 4553
4555 0 485552.28 253443.48 78040 -1 4554
4556 0 485213 251409 77000 71 305
4557 0 485277 251385 76800 108 4556
4558 0 485341 251337 76720 108 4557
4559 0 485437 251306 76680 104 4558
4560 0 485507 251276 76560 108 4559
4561 0 485591 251218 76440 108 4560
4562 0 485601 251206 76400 108 4561
4563 0 486059 251108 76360 32 4562
4564 0 486091 251158 76280 32 4563
4565 0 486157 251194 76200 32 4564
4566 0 485855 250974 75960 81 4565
4567 0 485817 250955 75920 81 4566
4568 0 485807 250885 75800 81 4567
4569 0 485781 250759 75720 148 4568
4570 0 485667 250631 75600 148 4569
4571 0 485563 250643 75440 32 4570
4572 0 485399 250713 75280 137 4571
4573 0 485277 250699 75080 176 4572
4574 0 485258 250679.33 75040 163 4573
4575 0 485163 250581 74840 102 4574
4576 0 485049 250519 74800 71 4575
4577 0 485039 250389 74640 71 4576
4578 0 485075 250365 74520 64 4577
4579 0 485111 250321 74360 64 4578
4580 0 485121 250337 74320 60 4579
4581 0 485079 250339 74280 60 4580
4582 0 485309 250451 74160 60 4581
4583 0 485329 250489 74120 62 4582
4584 0 485349 250527 74080 64 4583
4585 0 485315 250499 74000 64 4584
4586 0 485225 250477 73920 64 4585
4587 0 485213 250521 73800 81 4586
4588 0 485199 250595 73680 81 4587
4589 0 485125 250635 73640 83 4588
4590 0 485051 250675 73600 86 4589
4591 0 485111 250683 73480 86 4590
4592 0 485133 250711 73360 107 4591
4593 0 485371 250749 73240 98 4592
4594 0 485330.8 250697.25 73200 98 4593
4595 0 485279 250723 73160 98 4594
4596 0 485361 250689 73040 98 4595
4597 0 485489 250643 72920 108 4596
4598 0 485539 250597 72800 108 4597
4599 0 485593 250597 72680 120 4598
4600 0 485731 250591 72560 108 4599
4601 0 485885 250649 72440 108 4600
4602 0 486019 250687 72320 75 4601
4603 0 486241 250685 72200 60 4602
4604 0 486377 250781 72080 45 4603
4605 0 486481 250849 71960 45 4604
4606 0 486551 250901 71840 45 4605
4607 0 486753 251001 71720 45 4606
4608 0 487047 251165 71680 91 4607
4609 0 487275 251229 71640 91 4608
4610 0 487551 251299 71560 122 4609
4611 0 487637 251395 71520 122 4610
4612 0 487663 251373 71480 122 4611
4613 0 487687 251393 71440 122 4612
4614 0 487743 251445 71400 131 4613
4615 0 487535 251605 71120 203 4614
4616 0 487531 251649 71080 203 4615
4617 0 487559 251577 70920 203 4616
4618 0 487591 251517 70880 203 4617
4619 0 487543 251505 70800 203 4618
4620 0 487531 251597 70760 209 4619
4621 0 487475 251713 70640 209 4620
4622 0 487487 251753 70440 81 4621
4623 0 487469 251780 70200 101 4622
4624 0 487267 252309 70160 32 4623
4625 0 487275 252309 70120 32 4624
4626 0 487253.28 252353.62 70080 -1 4625
4627 0 487223.78 252372.22 69920 -1 4626
4628 0 487195.03 252380.62 69880 -1 4627
4629 0 487137.12 252412.61 69840 -1 4628
4630 0 487082 252455.95 69840 -1 4629
4631 0 487092.2 252513.89 69920 -1 4630
4632 0 487102.16 252601.66 70000 -1 4631
4633 0 487029.16 252669.31 70000 -1 4632
4634 0 486997.94 252731.58 69920 -1 4633
4635 0 486993.78 252773.77 69800 -1 4634
4636 0 487463 251789 70120 101 4623
4637 0 487683 251829 70080 32 4636
4638 0 487707 251909 70040 32 4637
4639 0 487739 252009 69960 32 4638
4640 0 487815 251965 69840 101 4639
4641 0 487907 251957 69680 90 4640
4642 0 487963 251913 69520 90 4641
4643 0 488155 251833 69360 45 4642
4644 0 488283 251769 69200 139 4643
4645 0 488293.22 251760.11 69160 139 4644
4646 0 488267 252053 69160 64 4645
4647 0 488567 252557 69160 40 4646
4648 0 488451 252785 69280 40 4647
4649 0 488375 252777 69360 40 4648
4650 0 488383 252773 69480 40 4649
4651 0 488523 252829 69080 60 4647
4652 0 488371 253181 69040 101 4651
4653 0 488339 253665 69000 86 4652
4654 0 488291 253777 68960 75 4653
4655 0 488287 253921 68880 75 4654
4656 0 488643 254357 68840 81 4655
4657 0 488687 254569 68760 75 4656
4658 0 488695 254797 68680 51 4657
4659 0 488691 254897 68640 51 4658
4660 0 488631 255016 68560 60 4659
4661 0 488609 255224 68480 90 4660
4662 0 488579 255290 68400 90 4661
4663 0 488493 255382 68280 81 4662
4664 0 488429 255450 68240 81 4663
4665 0 488277 255538 68160 81 4664
4666 0 488189 255540 68120 81 4665
4667 0 487899 255600 68040 107 4666
4668 0 487791 255616 67960 107 4667
4669 0 486553 256030 67960 156 4668
4670 0 486321 256032 67840 156 4669
4671 0 485567 255844 67800 75 4670
4672 0 485364.34 255844 67720 75 4671
4673 0 484339 255728 67720 32 4672
4674 0 484355 255736 67760 32 4673
4675 0 484355 255696 67800 32 4674
4676 0 484375 255660 67880 32 4675
4677 0 484405 255618 67920 32 4676
4678 0 484255 255760 67960 32 4677
4679 0 484101.4 255810.61 68040 -1 4678
4680 0 484124.34 255940.2 68160 -1 4679
4681 0 484435 255576 67960 32 4677
4682 0 485263 255844 67680 160 4672
4683 0 485259 255796 67640 160 4682
4684 0 485143 255934 67600 160 4683
4685 0 485571 255696 67560 81 4684
4686 0 485823 255624 67520 91 4685
4687 0 485863 255564 67480 91 4686
4688 0 485931 255564 67440 91 4687
4689 0 485879 255540 67400 81 4688
4690 0 485811 255560 67360 81 4689
4691 0 486363 255412 67320 32 4690
4692 0 486335 255392 67240 32 4691
4693 0 486343 255392 67200 32 4692
4694 0 485771 255592 67320 81 4690
4695 0 485815 255628 67280 81 4694
4696 0 485779 255652 67240 81 4695
4697 0 485779 255716 67200 81 4696
4698 0 485702.44 255811.2 67120 -1 4697
4699 0 485607 255928.86 67080 -1 4698
4700 0 485628.75 256041.81 67040 -1 4699
4701 0 485734 256206.47 67040 -1 4700
4702 0 485858.75 256273.38 66960 -1 4701
4703 0 485838.72 256280.61 66920 -1 4702
4704 0 485027 256072 67560 128 4684
4705 0 485031 256136 67520 160 4704
4706 0 484959.22 256226.72 67520 -1 4705
4707 0 484919.9 256331.03 67480 -1 4706
4708 0 484843.34 256336.77 67360 -1 4707
4709 0 484842.38 256297.22 67280 -1 4708
4710 0 486430.97 256022.3 67720 -1 4672
4711 0 486620.03 256138.72 67720 -1 4710
4712 0 486886.62 256290.27 67640 -1 4711
4713 0 486904.34 256425.23 67640 -1 4712
4714 0 486926.4 256619.19 67640 -1 4713
4715 0 487089.97 256752.56 67640 -1 4714
4716 0 487162.53 256891.52 67520 -1 4715
4717 0 487139.88 257036.05 67480 -1 4716
4718 0 487055.25 257338.77 67440 -1 4717
4719 0 486879.75 257487.75 67400 -1 4718
4720 0 486663.72 257595.81 67480 -1 4719
4721 0 486507.53 257622.83 67560 -1 4720
4722 0 486560.88 257730.34 67520 -1 4721
4723 0 486576.88 257811.4 67480 -1 4722
4724 0 486551.56 257920.11 67440 -1 4723
4725 0 486510.2 257961.25 67400 -1 4724
4726 0 486457.3 257999.5 67360 -1 4725
4727 0 486318.25 258118.48 67400 -1 4726
4728 0 486278.47 258182.47 67440 -1 4727
4729 0 486192.66 258290.19 67480 -1 4728
4730 0 486098.2 258318.64 67520 -1 4729
4731 0 485951.9 258305.98 67560 -1 4730
4732 0 485924.28 258289.97 67520 -1 4731
4733 0 485927.53 258263.6 67480 -1 4732
4734 0 485943.1 258253.97 67440 -1 4733
4735 0 486241.66 258296.05 67400 -1 4728
4736 0 486245.2 258325.5 67360 -1 4735
4737 0 486235.5 258348.61 67320 -1 4736
4738 0 486440.62 257597.48 67600 -1 4721
4739 0 486311.25 257581.75 67640 -1 4738
4740 0 486237.2 257582.8 67680 -1 4739
4741 0 486165.06 257588.3 67720 -1 4740
4742 0 486119.62 257591.8 67760 -1 4741
4743 0 486105.16 257567.4 67840 -1 4742
4744 0 486074.78 257575.97 67920 -1 4743
4745 0 486043.62 257554.38 68000 -1 4744
4746 0 486058.72 257534.22 68080 -1 4745
4747 0 486018.75 257524.34 68120 -1 4746
4748 0 485849.84 257457.55 68160 -1 4747
4749 0 485837.66 257448.88 68200 -1 4748
4750 0 488375 251689 68840 71 4645
4751 0 488375 251609 68720 71 4750
4752 0 488395 251577 68680 71 4751
4753 0 488355 251497 68640 71 4752
4754 0 488347 251501 68600 71 4753
4755 0 488375 251469 68520 32 4754
4756 0 488347 251469 68480 32 4755
4757 0 488571 251661 68600 32 4753
4758 0 488575 251697 68520 32 4757
4759 0 488719 251677 68480 104 4758
4760 0 488783 251649 68440 104 4759
4761 0 488763 251733 68360 104 4760
4762 0 488811 251793 68240 104 4761
4763 0 488827 251775 68200 104 4762
4764 0 488899 251807 68120 104 4763
4765 0 488979 251847 68040 71 4764
4766 0 489063 251919 67960 71 4765
4767 0 489333 252075 67920 96 4766
4768 0 489875 252419 67920 75 4767
4769 0 489971 252403 67960 75 4768
4770 0 490126.94 252465.25 68000 -1 4769
4771 0 490236.22 252486.94 68000 -1 4770
4772 0 490332.5 252533.84 67960 -1 4771
4773 0 490432.22 252559.6 67920 -1 4772
4774 0 490404.56 252571.44 67880 -1 4773
4775 0 489603 252231 67880 148 4767
4776 0 489623 252251 67760 148 4775
4777 0 489699 252331 67720 75 4776
4778 0 489789 252383.67 67680 60 4777
4779 0 490239 252647 67480 64 4778
4780 0 490267 252659 67400 64 4779
4781 0 490291 252667 67280 64 4780
4782 0 490221.66 252687 67240 67 4781
4783 0 490083 252727 67160 75 4782
4784 0 489991 252763 67040 81 4783
4785 0 489799 252851 66920 81 4784
4786 0 489699 252863 66800 81 4785
4787 0 489615 252895 66680 75 4786
4788 0 489623 252991 66560 75 4787
4789 0 489623 253071 66440 96 4788
4790 0 489639 253091 66320 96 4789
4791 0 489801.66 253197.67 66240 79 4790
4792 0 489883 253251 66200 71 4791
4793 0 489991 253307 66120 98 4792
4794 0 490095 253355 66000 98 4793
4795 0 490243 253527 65960 98 4794
4796 0 490411 253719 65920 40 4795
4797 0 490111 254047 65840 80 4796
4798 0 489983 254067 65720 81 4797
4799 0 489967 254103 65600 101 4798
4800 0 489881 254143 65440 101 4799
4801 0 490301 254643 65400 75 4800
4802 0 490323 254751 65360 75 4801
4803 0 491177 255043 65360 45 4802
4804 0 491313 254999 65440 45 4803
4805 0 491581 255011 65480 45 4804
4806 0 491641 254915 65520 45 4805
4807 0 490345 254859 65320 75 4802
4808 0 490221 254903 65280 86 4807
4809 0 490125 254887 65240 86 4808
4810 0 489981 254919 65200 86 4809
4811 0 490053 255131 65160 86 4810
4812 0 490053 255199 65120 86 4811
4813 0 490161 255355 65080 86 4812
4814 0 490198.28 255503.95 65080 -1 4813
4815 0 490329.62 255667.25 65200 -1 4814
4816 0 490338.34 255654.94 65280 -1 4815
4817 0 489753 254739 65160 122 4810
4818 0 489637 254703 65000 60 4817
4819 0 491265 255043 65240 75 4809
4820 0 491649 255415 65200 75 4819
4821 0 491737 255519 65160 115 4820
4822 0 491933 255575 65080 80 4821
4823 0 492305 255609 65040 75 4822
4824 0 492523 255567 65000 40 4823
4825 0 492617 255521 64960 40 4824
4826 0 492701 255483 64920 32 4825
4827 0 493233 255195 64880 160 4826
4828 0 493241 255211 64840 160 4827
4829 0 493331 255365 64800 160 4828
4830 0 493333 255373 64680 160 4829
4831 0 493489 255385 64640 122 4830
4832 0 493787 255281 64560 71 4831
4833 0 493915 255255 64520 60 4832
4834 0 493293 254709 65320 32 4827
4835 0 493349 254663 65440 32 4834
4836 0 493535 254739 65640 75 4835
4837 0 493543 254677 65760 75 4836
4838 0 490703 253835 65960 64 4796
4839 0 490851 253859 66000 64 4838
4840 0 491015 253867 66040 71 4839
4841 0 491090 253848 66080 71 4840
4842 0 491222 253806 66120 86 4841
4843 0 491420 253746 66160 86 4842
4844 0 491478 253748 66120 86 4843
4845 0 491580 253786 66080 86 4844
4846 0 491616 253804 66040 86 4845
4847 0 491650.94 253826.97 66000 -1 4846
4848 0 491440 253760 66280 71 4843
4849 0 491488 253750 66360 71 4848
4850 0 491622 253692 66480 60 4849
4851 0 491692 253644 66560 60 4850
4852 0 491766 253604 66640 60 4851
4853 0 491828 253584 66720 45 4852
4854 0 491932 253536 66800 45 4853
4855 0 492038 253452 66880 32 4854
4856 0 492182 253416 66920 60 4855
4857 0 492280 253398 66960 60 4856
4858 0 492380 253324 67000 60 4857
4859 0 492490 253244 67120 51 4858
4860 0 492528 253338 67200 51 4859
4861 0 492612 253376 67240 45 4860
4862 0 492634 253342 67280 45 4861
4863 0 492786 253218 67320 45 4862
4864 0 492920 253140 67400 71 4863
4865 0 493134 253012 67440 75 4864
4866 0 493360 253016 67520 51 4865
4867 0 493420 253072 67640 51 4866
4868 0 493704 252982 67680 98 4867
4869 0 493952.56 252918.58 67920 65 4868
4870 0 493994 252908 67960 60 4869
4871 0 494352 253042 68000 51 4870
4872 0 494506 253050 68040 98 4871
4873 0 494900 253126 68120 148 4872
4874 0 495284 253260 68240 120 4873
4875 0 495790 253376 68320 122 4874
4876 0 496110 253488 68400 86 4875
4877 0 496052 253906 68440 40 4876
4878 0 495968 253970 68520 40 4877
4879 0 495904 254050 68600 40 4878
4880 0 495924 254152 68640 40 4879
4881 0 495922 254204 68680 40 4880
4882 0 495998 254180 68760 40 4881
4883 0 496040 254160 68880 40 4882
4884 0 496002 254186 69000 40 4883
4885 0 495952 254268 69120 40 4884
4886 0 495980 254248 69240 40 4885
4887 0 495946 254250 69320 40 4886
4888 0 495934.8 254253.47 69480 -1 4887
4889 0 495929.38 254286.61 69600 -1 4888
4890 0 495968.97 254285.28 69720 -1 4889
4891 0 496147.88 254315.69 69840 -1 4890
4892 0 496233.62 254410.52 69920 -1 4891
4893 0 496212.12 253444.72 68400 -1 4876
4894 0 496302.94 253439.53 68360 -1 4893
4895 0 496457.06 253493.66 68320 -1 4894
4896 0 496657.5 253604.92 68320 -1 4895
4897 0 496679.06 253618.34 68360 -1 4896
4898 0 496778.72 253655.72 68400 -1 4897
4899 0 496989.28 253604.5 68440 -1 4898
4900 0 497066.53 253547.05 68480 -1 4899
4901 0 497156.6 253465.55 68520 -1 4900
4902 0 497283.44 253457.02 68560 -1 4901
4903 0 497507.78 253419 68640 -1 4902
4904 0 497628.38 253327.55 68680 -1 4903
4905 0 497777.84 253277.36 68600 -1 4904
4906 0 497930.75 253168.14 68560 -1 4905
4907 0 498171.34 253105.5 68520 -1 4906
4908 0 498403.03 253079 68480 -1 4907
4909 0 498466.06 253052.72 68520 -1 4908
4910 0 498562.72 252922.89 68640 -1 4909
4911 0 498650.44 252849.95 68720 -1 4910
4912 0 498759.4 252776.66 68840 -1 4911
4913 0 498939.97 252668.34 68960 -1 4912
4914 0 499123.62 252569.19 69040 -1 4913
4915 0 499292.1 252360.88 69080 -1 4914
4916 0 499468.4 252265.8 69040 -1 4915
4917 0 499589.78 252241.66 69160 -1 4916
4918 0 499678.84 252227.62 69280 -1 4917
4919 0 499796.94 252223.58 69320 -1 4918
4920 0 499835.9 252265.47 69400 -1 4919
4921 0 499813.75 252355.45 69360 -1 4920
4922 0 499726.34 252429.2 69280 -1 4921
4923 0 499620.16 252455.06 69200 -1 4922
4924 0 499488.75 252496.53 69120 -1 4923
4925 0 499546.6 252594.55 69080 -1 4924
4926 0 499666.44 252564.2 69120 -1 4925
4927 0 499852.34 252569.77 69200 -1 4926
4928 0 499965.94 252544.38 69280 -1 4927
4929 0 499910.75 252583.6 69320 -1 4928
4930 0 499907.3 252629.28 69400 -1 4929
4931 0 500132.3 252536.12 69320 -1 4928
4932 0 500172.9 252576.78 69360 -1 4931
4933 0 500198.44 252615.77 69400 -1 4932
4934 0 500200.34 252557.97 69440 -1 4933
4935 0 500227.75 252455.19 69600 -1 4934
4936 0 500234.53 252670.3 69440 -1 4933
4937 0 500407.88 252724.17 69360 -1 4936
4938 0 500484.88 252733.19 69280 -1 4937
4939 0 500532.06 252951.89 69160 -1 4938
4940 0 500629.8 253158 69080 -1 4939
4941 0 500690.25 253216.03 69000 -1 4940
4942 0 500715.03 253222.98 68960 -1 4941
4943 0 500759.22 253281.62 68880 -1 4942
4944 0 500724.66 253369.12 68800 -1 4943
4945 0 500741.72 253393.53 68760 -1 4944
4946 0 500839.3 253424.39 68680 -1 4945
4947 0 500949.88 253395 68600 -1 4946
4948 0 501002.5 253358 68640 -1 4947
4949 0 501054.62 253321.1 68680 -1 4948
4950 0 501081.94 253385.31 68600 -1 4948
4951 0 501108.56 253435.27 68560 -1 4950
4952 0 501120.5 253477.69 68480 -1 4951
4953 0 501253.66 253453.34 68360 -1 4952
4954 0 501516.1 253462.06 68280 -1 4953
4955 0 501611.44 253413.19 68200 -1 4954
4956 0 501642.25 253359.25 68240 -1 4955
4957 0 501757.38 253351.64 68200 -1 4956
4958 0 501837.75 253360.81 68160 -1 4957
4959 0 501981.2 253387.78 68080 -1 4958
4960 0 502182.03 253388.56 68000 -1 4959
4961 0 502291.06 253344.97 67920 -1 4960
4962 0 502356.94 253358.84 67840 -1 4961
4963 0 502374.34 253375.92 67800 -1 4962
4964 0 502351.97 253394.56 67760 -1 4963
4965 0 502335.62 253399.31 67720 -1 4964
4966 0 502357.84 253311.61 67680 -1 4965
4967 0 502398.34 253207.38 67640 -1 4966
4968 0 502409.56 253174.58 67600 -1 4967
4969 0 502476.2 253123.27 67560 -1 4968
4970 0 502315.97 253363.48 67960 -1 4961
4971 0 502311.1 253358.25 68000 -1 4970
4972 0 502282.22 253344.44 68040 -1 4971
4973 0 502284.3 253336 68120 -1 4972
4974 0 502351.72 253373.03 68240 -1 4973
4975 0 502410.66 253324.72 68360 -1 4974
4976 0 502493.12 253367.5 68320 -1 4975
4977 0 502545.62 253438.67 68200 -1 4976
4978 0 502537.16 253490.84 68120 -1 4977
4979 0 502509.44 253504.08 68000 -1 4978
4980 0 502559.44 253492.94 67880 -1 4979
4981 0 502599.2 253514.12 67720 -1 4980
4982 0 502676.47 253551.38 67680 -1 4981
4983 0 502728.34 253518.38 67600 -1 4982
4984 0 502784.38 253507.4 67520 -1 4983
4985 0 502835.75 253501.72 67440 -1 4984
4986 0 502889.5 253616.39 67400 -1 4985
4987 0 502937.7 253653.25 67360 -1 4986
4988 0 502978.8 253700.66 67280 -1 4987
4989 0 503060.25 253825.25 67240 -1 4988
4990 0 503117.25 253883.53 67160 -1 4989
4991 0 503146.75 254052.3 67280 -1 4989
4992 0 503191.4 254297.89 67200 -1 4991
4993 0 503184.62 254384.6 67160 -1 4992
4994 0 503144.34 254476.55 67080 -1 4993
4995 0 503105.75 254559.62 67000 -1 4994
4996 0 503127.28 254620.61 66960 -1 4995
4997 0 503154.7 254719.84 66920 -1 4996
4998 0 503218.2 254855.39 66880 -1 4997
4999 0 503388.94 254917.62 66840 -1 4998
5000 0 503469 255000.45 66800 -1 4999
5001 0 503518.62 255108.27 66720 -1 5000
5002 0 503588.62 255169.28 66640 -1 5001
5003 0 502417.4 253242.1 68400 -1 4975
5004 0 502375.34 253179.17 68520 -1 5003
5005 0 502350.62 253192.86 68560 -1 5004
5006 0 498532.62 252996.1 68480 -1 4909
5007 0 498621.38 252948.66 68440 -1 5006
5008 0 498603.72 252901.39 68360 -1 5007
5009 0 498593.62 252803.12 68240 -1 5008
5010 0 498628.12 252780.6 68120 -1 5009
5011 0 498678.25 252658.95 67960 -1 5010
5012 0 498728 252668.2 67920 -1 5011
5013 0 498796.88 252707.12 67880 -1 5012
5014 0 498859.28 252732.44 67840 -1 5013
5015 0 498959.12 252662.28 67840 -1 5014
5016 0 498987.22 252594.72 67880 -1 5015
5017 0 498993.75 252560.66 67920 -1 5016
5018 0 489741.97 253328.73 66240 -1 4791
5019 0 489691.44 253407.05 66240 -1 5018
5020 0 489711.44 253497.28 66240 -1 5019
5021 0 489660.38 253623.17 66280 -1 5020
5022 0 489601.22 253713.56 66320 -1 5021
5023 0 489571.3 253773.92 66360 -1 5022
5024 0 489500.97 253904.23 66360 -1 5023
5025 0 489373.5 253859.31 66360 -1 5024
5026 0 489294.2 253827.44 66440 -1 5025
5027 0 489156.5 253778.1 66520 -1 5026
5028 0 488911.4 253731.27 66560 -1 5027
5029 0 488782.06 253705.56 66600 -1 5028
5030 0 489642.1 253940.12 66280 -1 5024
5031 0 489872.4 253966.78 66280 -1 5030
5032 0 489989.88 254126.39 66280 -1 5031
5033 0 490133 254199.92 66240 -1 5032
5034 0 490345.12 254237.1 66280 -1 5033
5035 0 490552.5 254165.38 66280 -1 5034
5036 0 488279 251065 70760 32 4619
5037 0 488331 251077 70720 32 5036
5038 0 488515 251217 70680 206 5037
5039 0 487075 253113 70920 128 4617
5040 0 486983 253109 70880 32 5039
5041 0 486571 253177 70840 45 5040
5042 0 486119 253153 70800 45 5041
5043 0 485947 253129 70840 45 5042
5044 0 485630 253116 70880 45 5043
5045 0 485514 253148 70920 45 5044
5046 0 485338 253232 70960 45 5045
5047 0 485226.7 253251.9 70960 -1 5046
5048 0 485179.16 253272.3 70920 -1 5047
5049 0 485084.6 253298.06 70920 -1 5048
5050 0 484955.66 253253.78 71120 -1 5049
5051 0 488527 251705 70920 206 4617
5052 0 488803 251681 70880 206 5051
5053 0 488714 251706 70840 206 5052
5054 0 488704 251712 70760 206 5053
5055 0 488704 251716 70720 206 5054
5056 0 488690 251718 70640 206 5055
5057 0 488652 251724 70600 206 5056
5058 0 488656 251688 70520 206 5057
5059 0 488653.62 251681.58 70400 -1 5058
5060 0 488641.16 251582.62 70200 -1 5059
5061 0 488715.66 251505.75 70040 -1 5060
5062 0 488743.34 251533.44 69960 -1 5061
5063 0 488783.34 251559.8 69920 -1 5062
5064 0 486783 253401 71120 32 4615
5065 0 486783 253501 71080 32 5064
5066 0 486847 253557 71040 32 5065
5067 0 486858 253690 71000 32 5066
5068 0 486868 253760 70920 32 5067
5069 0 486844 253814 70760 32 5068
5070 0 487691.8 250892.45 71480 -1 4612
5071 0 487682.5 250856 71560 -1 5070
5072 0 487673.4 250819.61 71640 -1 5071
5073 0 487727.75 250778.62 71720 -1 5072
5074 0 487760.53 250634.66 71800 -1 5073
5075 0 487772.06 250581.88 71840 -1 5074
5076 0 487814.16 250497.08 71880 -1 5075
5077 0 487838.44 250376.6 71920 -1 5076
5078 0 487891.62 250209.1 71960 -1 5077
5079 0 487908.9 250117.31 72040 -1 5078
5080 0 487818.75 250017.98 72200 -1 5079
5081 0 487900.75 249885.06 72280 -1 5080
5082 0 487965.75 249842.83 72320 -1 5081
5083 0 488041.34 249784.31 72400 -1 5082
5084 0 488090.97 249710.31 72480 -1 5083
5085 0 488110.88 249565.22 72600 -1 5084
5086 0 488089 249438.94 72680 -1 5085
5087 0 488044.1 249361.45 72760 -1 5086
5088 0 488099.75 249299.58 72800 -1 5087
5089 0 488023.3 249427.97 72800 -1 5087
5090 0 488015.62 249437.2 72840 -1 5089
5091 0 487992.66 249425.84 72960 -1 5090
5092 0 487948.5 249286.31 73120 -1 5091
5093 0 487959.06 249250.64 73080 -1 5092
5094 0 487966.9 249224.27 73040 -1 5093
5095 0 487986.28 249210.23 73000 -1 5094
5096 0 487468.22 250753.12 71560 -1 5071
5097 0 487327.56 250662.64 71560 -1 5096
5098 0 487155.5 250484.83 71480 -1 5097
5099 0 487100.5 250422.14 71440 -1 5098
5100 0 486942.34 250422.52 71400 -1 5099
5101 0 486804.8 250483.72 71440 -1 5100
5102 0 486607.75 250536.72 71440 -1 5101
5103 0 486532.94 250591.4 71480 -1 5102
5104 0 486535.06 250602.88 71520 -1 5103
5105 0 486543.97 250629.94 71560 -1 5104
5106 0 486551.94 250638.88 71640 -1 5105
5107 0 486613.38 250639.12 71680 -1 5106
5108 0 486720.1 250601.9 71760 -1 5107
5109 0 486844.88 250632.5 71720 -1 5108
5110 0 486935.28 250665.98 71640 -1 5109
5111 0 486986.1 250672.77 71560 -1 5110
5112 0 487001.75 250646.28 71520 -1 5111
5113 0 488156.28 251562.7 71480 -1 4612
5114 0 488304.88 251756.23 71480 -1 5113
5115 0 488392.38 251817.42 71480 -1 5114
5116 0 488419.56 251831.48 71560 -1 5115
5117 0 488524.06 251817.83 71640 -1 5116
5118 0 488632.62 251790.75 71760 -1 5117
5119 0 488845.6 251856 71760 -1 5118
5120 0 488966.44 251885.94 71680 -1 5119
5121 0 489019.1 251893.98 71640 -1 5120
5122 0 489100.44 251875.48 71600 -1 5121
5123 0 489177.22 251948.98 71520 -1 5122
5124 0 489216.47 252013.94 71440 -1 5123
5125 0 489208.53 252068.16 71400 -1 5124
5126 0 485125.9 250937.05 75040 -1 4574
5127 0 485099.75 250964.19 75040 -1 5126
5128 0 485074.88 250992.72 75000 -1 5127
5129 0 484997.66 250997.1 74920 -1 5128
5130 0 484704.3 251228.19 74840 -1 5129
5131 0 484610.94 251716.67 74840 -1 5130
5132 0 484638.53 251687.88 74880 -1 5131
5133 0 485047.56 251573.16 74880 -1 5132
5134 0 485216.7 251624.9 74880 -1 5133
5135 0 485269 251627.67 74960 -1 5134
5136 0 485294.88 251628.61 75000 -1 5135
5137 0 485477.72 251642.38 75080 -1 5136
5138 0 485560.22 251619.72 75080 -1 5137
5139 0 485661.8 251656.72 75080 -1 5138
5140 0 485759.4 251675.5 75000 -1 5139
5141 0 485817.28 251654.34 74920 -1 5140
5142 0 483978.44 252234.33 75000 -1 5132
5143 0 483567.94 252836.69 75120 -1 5142
5144 0 483283.25 253208.73 75320 -1 5143
5145 0 483233.25 253433 75360 -1 5144
5146 0 483181.8 253713.9 75360 -1 5145
5147 0 483114 253899.84 75480 -1 5146
5148 0 482885.88 254085.69 75560 -1 5147
5149 0 482832.94 254198.47 75640 -1 5148
5150 0 482742 254348.06 75640 -1 5149
5151 0 482748.22 254474.97 75640 -1 5150
5152 0 482510.88 254625.34 75720 -1 5151
5153 0 482360.62 254823.66 75840 -1 5152
5154 0 482047 255069.56 76000 -1 5153
5155 0 481959.97 255066.4 76000 -1 5154
5156 0 481888.2 255016.98 75880 -1 5155
5157 0 481590.94 254838.64 75680 -1 5156
5158 0 481507.75 254806.9 75640 -1 5157
5159 0 481467 254824.67 75560 -1 5158
5160 0 481277.94 255012 75440 -1 5159
5161 0 481057.2 255044.64 75320 -1 5160
5162 0 481013.22 255005.06 75200 -1 5161
5163 0 482374.3 254578.55 75480 -1 5152
5164 0 482244.75 254594.12 75360 -1 5163
5165 0 482218.5 254609.5 75320 -1 5164
5166 0 482192.03 254624.77 75280 -1 5165
5167 0 482132.9 254769.06 75240 -1 5166
5168 0 482076.03 254808.14 75200 -1 5167
5169 0 482018.8 254874.1 75160 -1 5168
5170 0 481984.72 254948.53 75200 -1 5169
5171 0 482012.5 254993.47 75240 -1 5170
5172 0 482024.75 255020.34 75280 -1 5171
5173 0 482027.56 255030.22 75320 -1 5172
5174 0 482043.75 255043.98 75400 -1 5173
5175 0 482064.8 255080.23 75440 -1 5174
5176 0 481985.44 255161.02 75360 -1 5175
5177 0 481958.62 255136.03 75280 -1 5176
5178 0 481942.06 255122.5 75200 -1 5177
5179 0 481873.03 255111.22 75120 -1 5178
5180 0 487099 250946 76200 32 4565
5181 0 487359 250726 76160 32 5180
5182 0 487693 250332 76120 -1 5181
5183 0 487621 250276 76000 -1 5182
5184 0 487561 250178 75920 -1 5183
5185 0 487543 250154 75840 -1 5184
5186 0 487533 250016 75720 -1 5185
5187 0 487563 249900 75600 -1 5186
5188 0 487281 249974 75640 -1 5187
5189 0 487225 249962 75680 -1 5188
5190 0 487173 249946 75720 -1 5189
5191 0 487167 249908 75760 -1 5190
5192 0 487165 249968 75840 -1 5191
5193 0 487177 249954 75880 -1 5192
5194 0 487191 249982 75920 -1 5193
5195 0 487609 249856 75520 -1 5187
5196 0 487675 249642 75440 -1 5195
5197 0 487689.44 249617.16 75480 -1 5196
5198 0 487813.4 249586.7 75560 -1 5197
5199 0 487853.8 249491.22 75600 -1 5198
5200 0 487338.2 250973.97 76320 -1 5180
5201 0 487508.12 251053.58 76360 -1 5200
5202 0 487665.34 251084.67 76440 -1 5201
5203 0 487939.62 250857.98 76440 -1 5202
5204 0 488101.94 250716.38 76360 -1 5203
5205 0 488285.6 250637.6 76360 -1 5204
5206 0 488367.97 250586.36 76240 -1 5205
5207 0 488400.4 250558.83 76120 -1 5206
5208 0 488245.22 250687.86 76120 -1 5207
5209 0 488245.12 250823.84 76160 -1 5208
5210 0 488220.53 250981.72 76200 -1 5209
5211 0 488068.7 251118.19 76280 -1 5210
5212 0 488100.6 251270.3 76400 -1 5211
5213 0 488527.66 250458.38 76080 -1 5207
5214 0 487744.47 251100.23 76480 -1 5202
5215 0 487832.88 251112.69 76560 -1 5214
5216 0 487896.12 251146.78 76680 -1 5215
5217 0 488040.4 251084.16 76760 -1 5216
5218 0 488227.2 251055.48 76840 -1 5217
5219 0 488296.53 251049.47 76920 -1 5218
5220 0 488359.75 250954.6 77040 -1 5219
5221 0 488361.66 250914.06 77120 -1 5220
5222 0 488377 250900.14 77200 -1 5221
5223 0 488361 250888 77280 -1 5222
5224 0 488352.88 250882.31 77320 -1 5223
5225 0 488399.3 250865.17 77400 -1 5224
5226 0 488400.75 250884.11 77480 -1 5225
5227 0 488392.06 250874.27 77640 -1 5226
5228 0 488437.28 250898.12 77840 -1 5227
5229 0 488461.62 250876.92 77920 -1 5228
5230 0 488458.88 250922.4 78040 -1 5229
5231 0 488484.44 250982.1 78120 -1 5230
5232 0 488526.6 251057.78 78200 -1 5231
5233 0 488647.44 251113.03 78240 -1 5232
5234 0 488688.25 251078.14 78280 -1 5233
5235 0 488720.28 251115.66 78320 -1 5234
5236 0 488756.16 251171.05 78360 -1 5235
5237 0 488814.06 251188.88 78400 -1 5236
5238 0 488875.8 251223.84 78440 -1 5237
5239 0 488938.1 251257.2 78480 -1 5238
5240 0 489026.94 251287.97 78520 -1 5239
5241 0 489127.6 251308.97 78560 -1 5240
5242 0 489284.44 251305.84 78600 -1 5241
5243 0 489527.44 251265.05 78600 -1 5242
5244 0 489731.38 251310.31 78600 -1 5243
5245 0 490029.6 251341.83 78600 -1 5244
5246 0 490286.25 251345.11 78560 -1 5245
5247 0 490451.03 251348.84 78520 -1 5246
5248 0 490572.34 251391.23 78480 -1 5247
5249 0 490642.97 251365.48 78400 -1 5248
5250 0 490791.62 251642.58 78360 -1 5249
5251 0 490813.56 251779.78 78280 -1 5250
5252 0 490833.3 251856.81 78240 -1 5251
5253 0 490650.12 251295.61 78400 -1 5249
5254 0 490811.5 251200.22 78400 -1 5253
5255 0 490828.62 251218.95 78480 -1 5254
5256 0 484139.84 247915.12 77800 240 302
5257 0 485023.75 247558.9 77560 214 5256
5258 0 485978.2 247014.25 77400 226 5257
5259 0 486318.2 246889.67 77200 245 5258
5260 0 486547.72 246658.58 77120 273 5259
5261 0 487121.9 246079.58 76920 226 5260
5262 0 488297.28 245596.02 76880 198 5261
5263 0 488430.03 245569.75 76800 198 5262
5264 0 488637.94 245458.88 76640 240 5263
5265 0 490978.34 244068.86 76560 350 5264
5266 0 491489.44 243742.45 76680 228 5265
5267 0 492565.88 243282.05 76760 80 5266
5268 0 492587.7 243279.17 76560 -1 5267
5269 0 492577.5 243121.77 76400 -1 5268
5270 0 492568.9 243047.88 76240 -1 5269
5271 0 492631.56 243026.05 76160 -1 5270
5272 0 492646.56 243021.28 76120 -1 5271
5273 0 492663.75 242996.34 76080 -1 5272
5274 0 492771.38 242960.33 76040 -1 5273
5275 0 492854.94 243033.4 76040 -1 5274
5276 0 492893.8 243038.31 75880 -1 5275
5277 0 492833.75 243001.31 75840 -1 5276
5278 0 492930.66 243002.67 76840 156 5267
5279 0 493113.34 242862.72 76880 194 5278
5280 0 493497.8 242608.6 77040 190 5279
5281 0 493594.03 242544.88 77080 190 5280
5282 0 495439.2 241667.06 77200 221 5281
5283 0 492873.8 243346.6 77240 32 5282
5284 0 492974 243187 77440 141 5283
5285 0 492993.8 243154.6 77480 163 5284
5286 0 493329.8 243238.6 77640 163 5285
5287 0 493201.66 243297.33 77920 176 5286
5288 0 493109.8 243338.6 78120 186 5287
5289 0 493369.8 243218.6 78280 51 5288
5290 0 493444 243196 78320 32 5289
5291 0 493488 243204 78400 32 5290
5292 0 493550 243194 78480 32 5291
5293 0 493644 243156 78640 101 5292
5294 0 493938 242980 78600 101 5293
5295 0 494034 242914 78560 101 5294
5296 0 494086 242876 78520 101 5295
5297 0 494148 242778 78400 101 5296
5298 0 494270 242658 78400 101 5297
5299 0 494456 242660 78360 172 5298
5300 0 494580 242534 78400 172 5299
5301 0 494588 242532 78440 172 5300
5302 0 494612 242550 78480 172 5301
5303 0 494624 242556 78520 172 5302
5304 0 494628 242552 78560 120 5303
5305 0 494608 242542 78600 120 5304
5306 0 494598 242522 78640 120 5305
5307 0 494592 242498 78680 120 5306
5308 0 494602 242432 78720 120 5307
5309 0 494573.2 242408.5 78760 -1 5308
5310 0 494489.1 242389.6 78840 -1 5309
5311 0 494450.06 242397.94 78880 -1 5310
5312 0 494382.62 242360.97 78960 -1 5311
5313 0 494302.38 242357.75 79080 -1 5312
5314 0 494271.16 242362.47 79200 -1 5313
5315 0 494241.56 242368.9 79280 -1 5314
5316 0 494234.56 242393.5 79360 -1 5315
5317 0 494192.28 242386.75 79440 -1 5316
5318 0 494124.3 242366.5 79520 -1 5317
5319 0 494043.84 242360.89 79600 -1 5318
5320 0 493994.72 242364.31 79640 -1 5319
5321 0 493961.7 242367.5 79680 -1 5320
5322 0 494634 242616 78320 172 5299
5323 0 494732 242616 78280 175 5322
5324 0 494597.25 242756.34 78240 -1 5323
5325 0 494569.38 242784.08 78200 -1 5324
5326 0 494656.5 242765.22 78160 -1 5325
5327 0 494775.28 242783.53 78120 -1 5326
5328 0 494874.28 242790.03 78040 -1 5327
5329 0 494920.03 242878.39 77920 -1 5328
5330 0 494989.5 242984.25 77880 -1 5329
5331 0 494994.94 243058.89 77840 -1 5330
5332 0 494985.38 243071.55 77800 -1 5331
5333 0 494900.44 243113.53 77680 -1 5332
5334 0 494695.9 243113.66 77560 -1 5333
5335 0 494664.3 243144.5 77480 -1 5334
5336 0 494683.28 243148.61 77440 -1 5335
5337 0 495002.03 243085.02 77920 -1 5331
5338 0 495000.6 243116.11 78000 -1 5337
5339 0 494992.4 243131.03 78040 -1 5338
5340 0 495048.84 243231.36 78120 -1 5339
5341 0 494135.47 242862.66 78560 -1 5295
5342 0 494117.75 242871.77 78600 -1 5341
5343 0 493752 243130 78680 101 5293
5344 0 493626 243230 78880 120 5343
5345 0 493816 243272 79040 176 5344
5346 0 493846 243348 79200 176 5345
5347 0 493904 243404 79280 124 5346
5348 0 493980 243478 79400 124 5347
5349 0 494130 243574 79480 86 5348
5350 0 494168 243624 79560 86 5349
5351 0 494252 243694 79640 86 5350
5352 0 494374 243806 79760 91 5351
5353 0 494378 243822 79800 91 5352
5354 0 494454 243958 79840 131 5353
5355 0 494380 244118 79880 131 5354
5356 0 494466 244028 79920 131 5355
5357 0 494508 244072 80000 131 5356
5358 0 494519 244068 80080 158 5357
5359 0 494164.7 244082.55 80080 -1 5358
5360 0 494111.56 244114.42 80080 -1 5359
5361 0 494111.06 244197.5 80120 -1 5360
5362 0 494116.3 244300.03 80160 -1 5361
5363 0 494119.25 244469.33 80240 -1 5362
5364 0 494077.8 244682.42 80200 -1 5363
5365 0 494080.47 244725.31 80160 -1 5364
5366 0 494020.94 244666.3 80000 -1 5365
5367 0 494013.44 244958.2 80240 -1 5364
5368 0 493953.1 245076.88 80320 -1 5367
5369 0 493890.38 245134.56 80400 -1 5368
5370 0 493643.66 245223.53 80480 -1 5369
5371 0 493468.03 245311.44 80560 -1 5370
5372 0 493356.62 245459.56 80520 -1 5371
5373 0 493176.72 245668.22 80560 -1 5372
5374 0 493074.16 245804.1 80480 -1 5373
5375 0 493053.3 245856.86 80400 -1 5374
5376 0 492984.5 245861.16 80320 -1 5375
5377 0 492882.84 245923.39 80320 -1 5376
5378 0 492863.9 245941.81 80400 -1 5377
5379 0 492800.66 245957.33 80480 -1 5378
5380 0 492768.94 245965.31 80520 -1 5379
5381 0 492882.9 246018.39 80320 -1 5377
5382 0 492826.94 246023.53 80280 -1 5381
5383 0 492593.03 246092.1 80240 -1 5382
5384 0 492362.4 246265.3 80240 -1 5383
5385 0 492299.47 246304.23 80200 -1 5384
5386 0 492102.1 246232.77 80160 -1 5385
5387 0 492013.4 246177.47 80240 -1 5386
5388 0 492001 246187.19 80280 -1 5387
5389 0 494530 244064 80160 185 5358
5390 0 494576 244054 80280 185 5389
5391 0 494652 243980 80400 128 5390
5392 0 494810 243982 80520 128 5391
5393 0 495046 244030 80640 86 5392
5394 0 495220 244076 80760 137 5393
5395 0 495194 244002 80880 137 5394
5396 0 495162 244030 81120 141 5395
5397 0 495130 244036 81320 120 5396
5398 0 495134 244092 81480 120 5397
5399 0 495224 244076 81640 45 5398
5400 0 495258 244056 81800 45 5399
5401 0 495286 244016 81960 128 5400
5402 0 495402 244026 82120 101 5401
5403 0 495562 244118 82240 101 5402
5404 0 495624 244174 82400 148 5403
5405 0 495650 244236 82560 115 5404
5406 0 495714 244306 82720 115 5405
5407 0 495828 244314 82920 104 5406
5408 0 496026 244416 83040 75 5407
5409 0 495792 244264 83080 148 5408
5410 0 495742 244278 83400 136 5409
5411 0 495746 244146 83600 115 5410
5412 0 495656 244008 83760 115 5411
5413 0 495664 244036 83800 131 5412
5414 0 495676 244043 83840 131 5413
5415 0 495718 243949 84000 131 5414
5416 0 495752 243903 84160 128 5415
5417 0 495838 243811 84320 175 5416
5418 0 495855.5 243798.5 84360 175 5417
5419 0 495908 243761 84480 175 5418
5420 0 495928 243719 84640 163 5419
5421 0 496078 243811 84760 131 5420
5422 0 496190 243721 84920 131 5421
5423 0 496184 243709 84960 130 5422
5424 0 496166 243673 85080 128 5423
5425 0 496106 243647 85240 128 5424
5426 0 496022 243681 85400 128 5425
5427 0 496006 243763 85560 163 5426
5428 0 496006 243801 85720 163 5427
5429 0 496042 243889 85840 134 5428
5430 0 496068 243915 86040 134 5429
5431 0 495850 243831 86200 120 5430
5432 0 495746 243825 86360 140 5431
5433 0 495716 243842 86440 146 5432
5434 0 495686 243859 86520 153 5433
5435 0 495646 243985 86680 153 5434
5436 0 495606 243993 86720 143 5435
5437 0 495486 244017 86840 115 5436
5438 0 495502 244203 86960 122 5437
5439 0 495466 244361 87120 122 5438
5440 0 495476 244263 87280 107 5439
5441 0 495504 244159 87440 128 5440
5442 0 495516 244049 87600 128 5441
5443 0 495522 244127 87800 90 5442
5444 0 495534 244215 87960 90 5443
5445 0 495398 244277 88040 90 5444
5446 0 495330 244233 88200 98 5445
5447 0 495322 244213 88440 98 5446
5448 0 495128 244451 88520 81 5447
5449 0 495454 244287 88600 40 5448
5450 0 495478 244295 88640 40 5449
5451 0 495646 243757 88720 40 5450
5452 0 495594 243869 88920 81 5451
5453 0 495634 243717 88960 60 5452
5454 0 495646 243633 89000 60 5453
5455 0 495626 243701 89040 60 5454
5456 0 494802 244237 89080 81 5455
5457 0 494250 244281 89240 107 5456
5458 0 494038 244385 89360 104 5457
5459 0 493302 244479 89400 96 5458
5460 0 492598 244551 89360 32 5459
5461 0 492242 244431 89320 81 5460
5462 0 492062 244367 89280 90 5461
5463 0 490470 244255 89280 60 5462
5464 0 489858 244607 89240 -1 5463
5465 0 489514 244611 89160 -1 5464
5466 0 487886 244911 89160 -1 5465
5467 0 486858 244839 89160 128 5466
5468 0 485870 245355 89160 128 5467
5469 0 485630 245187 89120 122 5468
5470 0 484438 245563 89160 91 5469
5471 0 484058 245623 89200 96 5470
5472 0 483746 245711 89240 81 5471
5473 0 483558 245759 89320 51 5472
5474 0 482854 245827 89360 75 5473
5475 0 482494 245887 89320 71 5474
5476 0 482322 245983 89280 71 5475
5477 0 481834 246031 89240 75 5476
5478 0 480866 246127 89200 120 5477
5479 0 479166 246239 89160 60 5478
5480 0 479058 246395 89120 60 5479
5481 0 478986 246451 89040 60 5480
5482 0 478854 246575 88960 60 5481
5483 0 478678 246631 88840 86 5482
5484 0 478638 247047 88720 86 5483
5485 0 478626 247119 88640 86 5484
5486 0 478570 247067 88600 86 5485
5487 0 477266 247863 88520 98 5486
5488 0 476898 247931 88480 80 5487
5489 0 476198 248127 88440 80 5488
5490 0 475918 248331 88240 124 5489
5491 0 475718 248385 88200 75 5490
5492 0 474370 247983 88200 128 5491
5493 0 474074 248039 88360 120 5492
5494 0 473526 248043 88440 120 5493
5495 0 472670 248015 88480 120 5494
5496 0 472230 247727 88520 -1 5495
5497 0 471162 247811 88480 -1 5496
5498 0 469942 247431 88520 -1 5497
5499 0 469834 247383 88560 -1 5498
5500 0 469738 247311 88600 -1 5499
5501 0 469750 247279 88640 -1 5500
5502 0 469138 247095 88720 -1 5501
5503 0 468214 247119 88720 -1 5502
5504 0 467442 247103 88720 -1 5503
5505 0 466950 247231 88640 -1 5504
5506 0 465682 246835 88720 -1 5505
5507 0 465466 246627 88760 -1 5506
5508 0 465114 246535 88800 -1 5507
5509 0 464966 246427 88840 -1 5508
5510 0 464778 246375 88880 -1 5509
5511 0 464598 246339 88960 -1 5510
5512 0 463982 246511 89000 -1 5511
5513 0 463402 246731 88880 -1 5512
5514 0 462530 247363 88800 -1 5513
5515 0 462578 247855 88640 -1 5514
5516 0 462366 247423 88840 -1 5514
5517 0 462298 247503 88880 -1 5516
5518 0 462254 247459 88960 -1 5517
5519 0 462286 247419 89040 -1 5518
5520 0 462290 247523 89160 -1 5519
5521 0 462254 247679 89280 -1 5520
5522 0 462198 247763 89400 -1 5521
5523 0 462046 248003 89480 -1 5522
5524 0 461850 248047 89560 -1 5523
5525 0 461826 248027 89600 -1 5524
5526 0 461874 248119 89720 -1 5525
5527 0 461886 248187 89760 -1 5526
5528 0 461952.2 248238.2 89840 -1 5527
5529 0 461905.75 248353.7 89960 -1 5528
5530 0 461840.44 248434.84 90040 -1 5529
5531 0 461862.72 248466.14 90160 -1 5530
5532 0 461780.97 248542.72 90320 -1 5531
5533 0 461731.78 248735.31 90480 -1 5532
5534 0 461704.44 248806.34 90520 -1 5533
5535 0 461777.25 248891.62 90560 -1 5534
5536 0 463391.44 248961.78 90640 -1 5535
5537 0 463308.5 249042.88 90680 -1 5536
5538 0 463339.5 249204.98 90720 -1 5537
5539 0 463442.78 249459.9 90720 -1 5538
5540 0 463413.38 249591.56 90840 -1 5539
5541 0 463269.03 249852.16 91000 -1 5540
5542 0 463355.28 249816.23 91120 -1 5541
5543 0 463649.3 250003.64 91120 -1 5542
5544 0 463742.06 250138.16 91160 -1 5543
5545 0 463724.38 250265.39 91320 -1 5544
5546 0 463613.47 250354.16 91440 -1 5545
5547 0 463387.16 250618.5 91560 -1 5546
5548 0 463271 250811.66 91680 -1 5547
5549 0 463135.4 250860.22 91840 -1 5548
5550 0 462937.1 251164.62 92040 -1 5549
5551 0 462555.3 251438.08 92320 -1 5550
5552 0 462422.72 251244.52 92320 -1 5551
5553 0 462338.94 251246.88 92360 -1 5552
5554 0 462114.9 251258.97 92400 -1 5553
5555 0 461826.44 251227.22 92360 -1 5554
5556 0 461702.47 251205.88 92320 -1 5555
5557 0 461596.6 251156.1 92320 -1 5556
5558 0 461581.25 251036.83 92320 -1 5557
5559 0 461559.56 250958.9 92400 -1 5558
5560 0 461519.38 250913.17 92440 -1 5559
5561 0 461442.94 250884.16 92440 -1 5560
5562 0 461414.75 250874.84 92480 -1 5561
5563 0 461363.56 250902.89 92400 -1 5562
5564 0 461262.75 250929.05 92320 -1 5563
5565 0 461197.94 250968.78 92240 -1 5564
5566 0 461094.38 250998.22 92160 -1 5565
5567 0 461074.56 251000.98 92080 -1 5566
5568 0 461149.03 251050.22 92040 -1 5567
5569 0 461186.1 251103.84 92040 -1 5568
5570 0 461241.9 251112.62 92040 -1 5569
5571 0 461339.62 251120.5 92000 -1 5570
5572 0 461535.03 251062.36 91960 -1 5571
5573 0 461665.75 251070.73 91880 -1 5572
5574 0 461852.62 251167.11 91800 -1 5573
5575 0 461042.8 250907.31 91960 -1 5567
5576 0 461034.22 250881.9 91880 -1 5575
5577 0 461061.6 250905.97 91800 -1 5576
5578 0 461097.72 250937.31 91720 -1 5577
5579 0 461081.6 250972.83 91640 -1 5578
5580 0 461035.8 250979.64 91520 -1 5579
5581 0 461000.75 250999.7 91480 -1 5580
5582 0 461038.53 250988.4 91400 -1 5581
5583 0 462496.25 251572.55 92480 -1 5551
5584 0 462465.38 251600.16 92640 -1 5583
5585 0 462457.34 251609.22 92840 -1 5584
5586 0 463378.2 251695.97 92840 -1 5585
5587 0 463878.22 252004.84 92800 -1 5586
5588 0 464030 252119 92720 -1 5587
5589 0 464001.34 252353 92760 -1 5588
5590 0 463906.28 252458.75 92800 -1 5589
5591 0 463799.94 252501.47 92880 -1 5590
5592 0 463677.22 252579.88 92920 -1 5591
5593 0 463562 252675.02 92960 -1 5592
5594 0 463471.47 252743.16 93000 -1 5593
5595 0 463375.56 252772.48 93080 -1 5594
5596 0 463259.22 252801.45 93120 -1 5595
5597 0 463689 252776.44 92920 -1 5593
5598 0 463706.97 252924.38 92880 -1 5597
5599 0 463741.3 252960.27 92840 -1 5598
5600 0 463749.06 253039.72 92760 -1 5599
5601 0 463705.38 253148.64 92800 -1 5600
5602 0 463694.47 253247.81 92760 -1 5601
5603 0 463676.25 253334.2 92720 -1 5602
5604 0 463711.8 253360.5 92680 -1 5603
5605 0 463694.44 253412.62 92640 -1 5604
5606 0 463625.97 253489.72 92640 -1 5605
5607 0 463618.72 253515.64 92640 -1 5606
5608 0 463581.94 253597.14 92640 -1 5607
5609 0 463446.5 253801.56 92600 -1 5608
5610 0 463293.75 253908.7 92720 -1 5609
5611 0 463250 253933.5 92760 -1 5610
5612 0 463367.22 253908.16 92800 -1 5611
5613 0 463422.25 253947.89 92840 -1 5612
5614 0 463578.78 253991.36 92760 -1 5613
5615 0 463206 253958.03 92800 -1 5611
5616 0 463104.25 253993.78 92840 -1 5615
5617 0 463047.25 254014.05 92880 -1 5616
5618 0 462973.56 253999.9 92960 -1 5617
5619 0 462730.5 253985.5 93080 -1 5618
5620 0 462496.34 253980.77 93120 -1 5619
5621 0 462288.28 254015.28 93200 -1 5620
5622 0 462130.62 254004.23 93280 -1 5621
5623 0 462023.53 254073.69 93360 -1 5622
5624 0 461964.56 254129.34 93400 -1 5623
5625 0 461838.25 254101.14 93400 -1 5624
5626 0 461806.75 254151.89 93440 -1 5625
5627 0 461800.28 254198.58 93480 -1 5626
5628 0 461862.94 254330.8 93440 -1 5627
5629 0 464106.2 252175.88 92680 -1 5588
5630 0 464182.72 252212.81 92600 -1 5629
5631 0 464370.97 252265.72 92440 -1 5630
5632 0 464598.94 252233.6 92320 -1 5631
5633 0 464686.5 252195.9 92280 -1 5632
5634 0 464873.22 252075.6 92240 -1 5633
5635 0 464957.53 252040.34 92160 -1 5634
5636 0 465134.22 252014.5 92040 -1 5635
5637 0 465284 252017.88 91920 -1 5636
5638 0 465379 252029.34 91800 -1 5637
5639 0 465403.66 252036.23 91680 -1 5638
5640 0 465517.44 252086.16 91600 -1 5639
5641 0 465601.78 252054.62 91520 -1 5640
5642 0 465676.44 252075.16 91400 -1 5641
5643 0 465762.16 252088.77 91320 -1 5642
5644 0 465920.66 252007.6 91280 -1 5643
5645 0 465992.1 251952.4 91240 -1 5644
5646 0 466013 251938 91200 -1 5645
5647 0 466034.06 251924.28 91160 -1 5646
5648 0 465937.28 251917.81 91080 -1 5647
5649 0 465854.1 251961.06 91040 -1 5648
5650 0 466069.3 251930.64 91240 -1 5646
5651 0 466148 251857.4 91360 -1 5650
5652 0 466126 251832.44 91400 -1 5651
5653 0 466079.6 251815.86 91440 -1 5652
5654 0 465977.88 251810.25 91480 -1 5653
5655 0 465892.84 251862.1 91440 -1 5654
5656 0 465753.56 251926.77 91480 -1 5655
5657 0 465694.56 251909.61 91520 -1 5656
5658 0 465700.84 251854.8 91560 -1 5657
5659 0 465772.25 251787.12 91600 -1 5658
5660 0 465810.12 251630.61 91640 -1 5659
5661 0 465756.6 251577.42 91680 -1 5660
5662 0 465751.3 251522.14 91720 -1 5661
5663 0 465751.88 251446.47 91760 -1 5662
5664 0 465718.22 251399.48 91840 -1 5663
5665 0 465658.66 251295.47 91920 -1 5664
5666 0 465665.72 251237.9 91960 -1 5665
5667 0 465714.62 251203.39 92040 -1 5666
5668 0 465697.62 251162.19 92080 -1 5667
5669 0 462018.94 251585.12 92840 -1 5585
5670 0 461614.56 251642.64 92840 -1 5669
5671 0 461552.8 251679.42 92840 -1 5670
5672 0 461408.25 251754.9 92840 -1 5671
5673 0 461180.1 251881.84 92920 -1 5672
5674 0 461146.7 251921.34 92920 -1 5673
5675 0 460783.6 252016.55 92920 -1 5674
5676 0 460607.94 252224.22 92880 -1 5675
5677 0 460554.44 252461.28 92840 -1 5676
5678 0 460385.7 252718.39 92800 -1 5677
5679 0 460287.53 252886.53 92800 -1 5678
5680 0 460251.53 253054.25 92800 -1 5679
5681 0 460252.7 253081.62 92760 -1 5680
5682 0 460238.6 253108.78 92720 -1 5681
5683 0 460184.47 253136.81 92720 -1 5682
5684 0 460129.53 253165.38 92680 -1 5683
5685 0 460095.44 253224.98 92640 -1 5684
5686 0 460066.5 253361.98 92600 -1 5685
5687 0 459953.66 253492.72 92600 -1 5686
5688 0 459869 253619.22 92400 -1 5687
5689 0 459853.84 253650.31 92320 -1 5688
5690 0 459852.3 253660.7 92280 -1 5689
5691 0 459863.53 253675.84 92200 -1 5690
5692 0 459881.56 253707.75 92080 -1 5691
5693 0 459937.5 253761.17 91960 -1 5692
5694 0 460052.53 253823.2 91880 -1 5693
5695 0 460116.66 253853.86 91840 -1 5694
5696 0 460236.6 253954 91800 -1 5695
5697 0 460265.53 253986.5 91760 -1 5696
5698 0 460229.2 254132.33 91720 -1 5697
5699 0 460232.78 254243.67 91680 -1 5698
5700 0 460240.2 254278.55 91640 -1 5699
5701 0 460276.8 254300.45 91600 -1 5700
5702 0 460304.06 254355.2 91560 -1 5701
5703 0 460359.47 254384.58 91520 -1 5702
5704 0 460448.56 254429.4 91480 -1 5703
5705 0 460597.8 254515 91440 -1 5704
5706 0 460608.6 254564.89 91400 -1 5705
5707 0 460497.3 254598.53 91360 -1 5706
5708 0 460288.3 254698.77 91320 -1 5707
5709 0 460258.12 254652.27 91400 -1 5708
5710 0 460252.88 254619.44 91440 -1 5709
5711 0 463451.44 249439.08 90680 -1 5539
5712 0 462025.53 248209.5 89840 -1 5528
5713 0 462075.25 248215.19 89880 -1 5712
5714 0 462087.47 248214.4 89960 -1 5713
5715 0 461427.44 248069.28 89560 -1 5524
5716 0 461185.22 248159.25 89600 -1 5715
5717 0 461020.56 248271.31 89560 -1 5716
5718 0 460952.9 248349.72 89520 -1 5717
5719 0 460890.62 248386.44 89480 -1 5718
5720 0 460743.62 248444.88 89440 -1 5719
5721 0 460718.2 248433.94 89400 -1 5720
5722 0 460545.25 248449.56 89280 -1 5721
5723 0 460498.03 248532.34 89240 -1 5722
5724 0 460336.25 248853.06 89200 -1 5723
5725 0 460257.4 248941.78 89080 -1 5724
5726 0 460107.03 249029.69 89120 -1 5725
5727 0 460072.62 249087.27 89160 -1 5726
5728 0 459830.2 249176.72 89120 -1 5727
5729 0 459691.03 249212.12 89080 -1 5728
5730 0 459621.25 249238.39 89000 -1 5729
5731 0 459604.38 249287.22 88960 -1 5730
5732 0 459604.47 249391.53 88880 -1 5731
5733 0 459545.44 249377.58 88840 -1 5732
5734 0 459508.47 249435.47 88760 -1 5733
5735 0 459476 249491.44 88720 -1 5734
5736 0 459510.8 249663.14 88640 -1 5735
5737 0 459471.56 249608.62 88600 -1 5736
5738 0 459409.12 249649.12 88520 -1 5737
5739 0 459278.16 249501.6 88440 -1 5738
5740 0 459181.72 249401.55 88400 -1 5739
5741 0 459227.7 249379.97 88360 -1 5740
5742 0 459276.6 249336.48 88240 -1 5741
5743 0 459225.53 249358 88160 -1 5742
5744 0 458814.4 249217.88 88360 -1 5740
5745 0 458514.84 249143.4 88320 -1 5744
5746 0 458387.47 249080.78 88280 -1 5745
5747 0 458162.7 248938.5 88240 -1 5746
5748 0 457947.12 248833.33 88200 -1 5747
5749 0 457713.38 248772.5 88160 -1 5748
5750 0 457613.34 248671.8 88200 -1 5749
5751 0 457421.97 248502.42 88160 -1 5750
5752 0 457307.53 248441.22 88080 -1 5751
5753 0 457223.78 248409.81 88000 -1 5752
5754 0 457083.8 248332.9 87920 -1 5753
5755 0 456981.12 248208.36 87840 -1 5754
5756 0 456917.62 248095.72 87760 -1 5755
5757 0 456935.44 247976.94 87680 -1 5756
5758 0 456969.72 247986.69 87600 -1 5757
5759 0 456902.4 248134.72 87440 -1 5758
5760 0 456865.25 248171.6 87320 -1 5759
5761 0 456810 248191.56 87160 -1 5760
5762 0 456841.5 248304.6 87040 -1 5761
5763 0 456872.2 248318.4 86960 -1 5762
5764 0 456901.75 248367.22 86800 -1 5763
5765 0 456904.56 248413.1 86640 -1 5764
5766 0 456926.2 248457.75 86560 -1 5765
5767 0 456903.56 248464.8 86440 -1 5766
5768 0 456915.53 248567.28 86280 -1 5767
5769 0 456939.56 248671.5 86200 -1 5768
5770 0 457000.03 248733.2 86080 -1 5769
5771 0 457145.28 248691.81 85960 -1 5770
5772 0 457196.1 248615.4 85920 -1 5771
5773 0 457205.66 248600.98 85880 -1 5772
5774 0 460688.47 248498.48 89520 -1 5720
5775 0 470992.1 247806.61 88440 -1 5497
5776 0 470933.75 247805.62 88360 -1 5775
5777 0 470751.66 247826.34 88320 -1 5776
5778 0 470732.12 247876.72 88240 -1 5777
5779 0 470677.34 247954.69 88120 -1 5778
5780 0 470715.03 248115.66 88000 -1 5779
5781 0 470713.78 248205.94 87920 -1 5780
5782 0 470741.1 248311.97 87840 -1 5781
5783 0 470754.38 248409.33 87720 -1 5782
5784 0 470693.75 248448.06 87640 -1 5783
5785 0 470702.56 248492.61 87520 -1 5784
5786 0 470677.25 248618.03 87400 -1 5785
5787 0 470618.3 248708.9 87280 -1 5786
5788 0 470700.5 248768.62 87240 -1 5787
5789 0 470827.62 248834.77 87160 -1 5788
5790 0 470976.28 248981.34 87080 -1 5789
5791 0 471071.16 249007.34 87000 -1 5790
5792 0 471151.53 249051.53 86920 -1 5791
5793 0 471243.25 249226.22 86880 -1 5792
5794 0 471283 249262 86840 -1 5793
5795 0 471323.38 249297.75 86800 -1 5794
5796 0 471335.34 249273.81 86720 -1 5795
5797 0 471373.8 249360.22 86640 -1 5796
5798 0 471465.4 249412.98 86560 -1 5797
5799 0 471638.7 249499.62 86440 -1 5798
5800 0 471841.9 249618.64 86280 -1 5799
5801 0 471920.97 249708.08 86200 -1 5800
5802 0 472010.84 249839.1 86080 -1 5801
5803 0 472035.28 249954.88 86000 -1 5802
5804 0 472229.56 250257.38 85880 -1 5803
5805 0 472384.94 250291.34 85760 -1 5804
5806 0 472316.8 250344.95 85600 -1 5805
5807 0 472242.88 250640.44 85560 -1 5806
5808 0 472244.72 250625.39 85520 -1 5807
5809 0 472251.75 250568.28 85360 -1 5808
5810 0 472418.2 250507.33 85280 -1 5809
5811 0 472416.66 250682.86 85120 -1 5810
5812 0 472523.78 250676.86 84960 -1 5811
5813 0 472459.62 250793.03 84800 -1 5812
5814 0 472379.6 250912.94 84680 -1 5813
5815 0 472294.5 251165.78 84560 -1 5814
5816 0 472258.1 251236.81 84480 -1 5815
5817 0 472313.8 251420.39 84360 -1 5816
5818 0 472175.4 251408.4 84320 -1 5817
5819 0 472131.53 251422.44 84280 -1 5818
5820 0 472052.94 251534.14 84240 -1 5819
5821 0 472424.7 251536.69 84440 -1 5817
5822 0 472560.62 251633.5 84400 -1 5821
5823 0 472669.62 251750.62 84360 -1 5822
5824 0 472653.44 251809.19 84400 -1 5823
5825 0 472622.5 251823.5 84440 -1 5824
5826 0 472591.94 251837.84 84480 -1 5825
5827 0 472593.53 251908.84 84520 -1 5826
5828 0 472540 251989.83 84560 -1 5827
5829 0 472474.03 252084.11 84560 -1 5828
5830 0 472494.75 252156.73 84520 -1 5829
5831 0 472630.78 252231.4 84600 -1 5830
5832 0 472708.9 252111.06 84680 -1 5831
5833 0 472156.62 250841.31 85600 -1 5807
5834 0 472214.1 251007.78 85760 -1 5833
5835 0 472193.6 251031.06 85800 -1 5834
5836 0 472181.6 251056.98 85840 -1 5835
5837 0 472172.16 251067.25 85880 -1 5836
5838 0 472104.12 251097.02 85920 -1 5837
5839 0 472006.53 251185.94 85960 -1 5838
5840 0 472019.4 251334.6 86040 -1 5839
5841 0 472694.8 248234.2 88560 -1 5495
5842 0 472647.75 248321.28 88600 -1 5841
5843 0 472415.3 248374.42 88640 -1 5842
5844 0 472023.62 248571.4 88720 -1 5843
5845 0 471431.9 249136.88 88760 -1 5844
5846 0 471167.34 249139 88840 -1 5845
5847 0 471035.47 249140 88880 -1 5846
5848 0 470956.8 249162.56 88960 -1 5847
5849 0 470798.3 249127.8 89080 -1 5848
5850 0 470945.4 249265.12 89240 -1 5849
5851 0 471085.12 249257.64 89320 -1 5850
5852 0 471173.1 249061.4 89400 -1 5851
5853 0 471113.6 249008.6 89480 -1 5852
5854 0 471146.44 248982.62 89560 -1 5853
5855 0 471064.06 248942.5 89680 -1 5854
5856 0 471005.34 248944.5 89800 -1 5855
5857 0 470943.9 249012.97 89920 -1 5856
5858 0 470809.72 249111.88 90080 -1 5857
5859 0 470646.44 249222.81 90240 -1 5858
5860 0 470499.75 249289.67 90360 -1 5859
5861 0 470226.75 249445.55 90440 -1 5860
5862 0 470146.5 249383.72 90480 -1 5861
5863 0 470061.84 249529.34 90520 -1 5862
5864 0 469975.8 249560.97 90560 -1 5863
5865 0 471928.12 249580.03 90640 -1 5864
5866 0 471495.2 249650.36 90720 -1 5865
5867 0 471244.2 249663.62 90760 -1 5866
5868 0 471093.12 249644.81 90840 -1 5867
5869 0 470987.25 249630.72 90880 -1 5868
5870 0 470833.1 249604.66 90960 -1 5869
5871 0 470499 249644.16 91040 -1 5870
5872 0 470216 249710.23 90960 -1 5871
5873 0 470379.88 249713.67 91080 -1 5871
5874 0 470218.94 249786.69 91160 -1 5873
5875 0 470168.9 249771.38 91240 -1 5874
5876 0 470226.94 249736.38 91360 -1 5875
5877 0 470173.16 249737.11 91520 -1 5876
5878 0 469973.94 249794.22 91560 -1 5877
5879 0 469859.06 250050.19 91520 -1 5878
5880 0 469830.3 250118.7 91560 -1 5879
5881 0 469766.78 250112.36 91640 -1 5880
5882 0 469709.1 250066.53 91720 -1 5881
5883 0 469602.6 250015.58 91840 -1 5882
5884 0 469455.75 250011.1 91960 -1 5883
5885 0 469122.84 250063.94 92080 -1 5884
5886 0 469025.25 250167.86 92200 -1 5885
5887 0 468953.44 250197.86 92240 -1 5886
5888 0 468855.78 250253.81 92360 -1 5887
5889 0 468699.66 250345.52 92480 -1 5888
5890 0 468644.75 250531.25 92560 -1 5889
5891 0 468720.25 250904.31 92520 -1 5890
5892 0 468864.9 251160.75 92440 -1 5891
5893 0 469008 251297.33 92400 -1 5892
5894 0 469125.94 251384.58 92440 -1 5893
5895 0 469369.5 251423.69 92480 -1 5894
5896 0 469573.62 251450.95 92400 -1 5895
5897 0 469731.9 251546.58 92280 -1 5896
5898 0 469770.38 251613.5 92200 -1 5897
5899 0 469939.25 251736.69 92120 -1 5898
5900 0 470296.25 251823.3 92200 -1 5899
5901 0 470407.03 251810.47 92280 -1 5900
5902 0 470470.84 251792.47 92360 -1 5901
5903 0 470551.25 251768.88 92440 -1 5902
5904 0 470568.22 251750.83 92560 -1 5903
5905 0 470589.75 251680.17 92640 -1 5904
5906 0 470624.8 251591.05 92720 -1 5905
5907 0 470601.62 251487.02 92800 -1 5906
5908 0 470563.8 251297.81 92840 -1 5907
5909 0 470614.53 251185.42 92880 -1 5908
5910 0 470658.94 251157.69 92960 -1 5909
5911 0 470660.8 251189.16 93000 -1 5910
5912 0 470645.62 251199.44 93040 -1 5911
5913 0 470687.2 251214.81 93120 -1 5912
5914 0 470657.25 251214.75 93200 -1 5913
5915 0 470729.25 250980.42 93000 -1 5910
5916 0 470790.56 250898.78 93040 -1 5915
5917 0 470866.8 250842.08 93120 -1 5916
5918 0 470973.94 250911.69 93200 -1 5917
5919 0 471013.34 250925.67 93240 -1 5918
5920 0 471091.8 250952.62 93320 -1 5919
5921 0 471202.97 250993.45 93400 -1 5920
5922 0 471274.88 251001.12 93440 -1 5921
5923 0 471364.5 251014.2 93520 -1 5922
5924 0 471408.78 251008.1 93560 -1 5923
5925 0 471445.2 251022.95 93600 -1 5924
5926 0 471548.72 251152.69 93640 -1 5925
5927 0 471582.8 251215.62 93680 -1 5926
5928 0 471612.06 251257.16 93720 -1 5927
5929 0 471587.9 251279.31 93760 -1 5928
5930 0 468611.25 250549.75 92680 -1 5890
5931 0 468600 250555.67 92720 -1 5930
5932 0 468567 250606.25 92840 -1 5931
5933 0 468556.12 250622.66 92880 -1 5932
5934 0 468519.6 250620.12 92920 -1 5933
5935 0 468473.6 250595.28 93000 -1 5934
5936 0 468397.5 250564 93040 -1 5935
5937 0 468320.94 250532.56 93080 -1 5936
5938 0 468156.62 250534.08 93120 -1 5937
5939 0 468028.3 250591.1 93160 -1 5938
5940 0 467879 250683.8 93160 -1 5939
5941 0 467822.34 250711.17 93160 -1 5940
5942 0 467751.97 250861.39 93200 -1 5941
5943 0 467719.97 250897.1 93240 -1 5942
5944 0 468645.72 250684.34 93080 -1 5936
5945 0 468725.97 250680.89 93160 -1 5944
5946 0 468946.2 250670.11 93240 -1 5945
5947 0 469079.2 250696.05 93280 -1 5946
5948 0 469194.44 250737.73 93320 -1 5947
5949 0 469285.88 250774.67 93360 -1 5948
5950 0 469472.94 250804.81 93400 -1 5949
5951 0 469744.16 250844.69 93440 -1 5950
5952 0 469992.06 250856.25 93360 -1 5951
5953 0 470133.25 250896.14 93440 -1 5952
5954 0 470187.2 250893.72 93480 -1 5953
5955 0 470281.06 250845.83 93520 -1 5954
5956 0 470491.5 250762.47 93520 -1 5955
5957 0 470596.62 250709.95 93520 -1 5956
5958 0 470728.25 250653.69 93600 -1 5957
5959 0 470827.72 250606.67 93680 -1 5958
5960 0 470884.28 250604.06 93720 -1 5959
5961 0 471006.75 250619.25 93760 -1 5960
5962 0 471295.72 250561.61 93800 -1 5961
5963 0 471542.38 250459.34 93760 -1 5962
5964 0 471716.75 250358.73 93720 -1 5963
5965 0 471741.12 250348.66 93640 -1 5964
5966 0 470712.8 250513.61 93760 -1 5960
5967 0 470643.2 250452.33 93800 -1 5966
5968 0 470663.56 250432.11 93840 -1 5967
5969 0 470720.28 250438.72 93880 -1 5968
5970 0 470243.2 250967.22 93480 -1 5954
5971 0 470201.53 251069.28 93480 -1 5970
5972 0 470193.22 251213.64 93520 -1 5971
5973 0 470201.1 251340.6 93520 -1 5972
5974 0 470005.9 251447.73 93520 -1 5973
5975 0 469834.75 251677.89 93480 -1 5974
5976 0 470211.7 251333.42 93560 -1 5973
5977 0 470142.5 251298.89 93720 -1 5976
5978 0 470145.2 251297.28 93760 -1 5977
5979 0 470210.6 251302.6 93800 -1 5978
5980 0 470245.75 251334.77 93880 -1 5979
5981 0 470338.8 251504.05 93920 -1 5980
5982 0 470410.9 251621.44 94040 -1 5981
5983 0 470440.6 251591.25 94160 -1 5982
5984 0 470029.94 250920.9 93360 -1 5952
5985 0 470016.38 250981.03 93360 -1 5984
5986 0 469991.88 251035.69 93360 -1 5985
5987 0 469968.12 251046.89 93360 -1 5986
5988 0 469904.53 251032.94 93320 -1 5987
5989 0 469848.94 250995.69 93280 -1 5988
5990 0 469783.88 250990 93240 -1 5989
5991 0 469710.53 251015.52 93280 -1 5990
5992 0 469689.78 251040.58 93320 -1 5991
5993 0 469683.5 251114.9 93360 -1 5992
5994 0 469720.97 251157.86 93400 -1 5993
5995 0 469803.2 251209.72 93440 -1 5994
5996 0 469853.47 251235.56 93480 -1 5995
5997 0 468467.4 250085.9 92720 -1 5930
5998 0 468391.38 249998.52 92800 -1 5997
5999 0 468367.38 250009.42 92840 -1 5998
6000 0 468347.16 250022.17 92880 -1 5999
6001 0 468300 249990 92920 -1 6000
6002 0 468276.44 249913.86 92960 -1 6001
6003 0 468246.9 249867.52 93040 -1 6002
6004 0 468162.22 249894.98 93120 -1 6003
6005 0 468088.56 249878.69 93200 -1 6004
6006 0 468048.75 249859.75 93280 -1 6005
6007 0 468117.2 249854.69 93360 -1 6006
6008 0 469827.06 250198.19 91440 -1 5879
6009 0 469844.44 250003.48 91480 -1 5879
6010 0 469667.5 249959.22 91440 -1 6009
6011 0 469660.12 249990.47 91400 -1 6010
6012 0 469654.44 249966.75 91320 -1 6011
6013 0 469710.75 249965.22 91240 -1 6012
6014 0 469760.66 249954.11 91160 -1 6013
6015 0 469831.4 249975.02 91080 -1 6014
6016 0 469950.06 250079.44 91120 -1 6015
6017 0 469845.6 250066.9 91280 -1 6016
6018 0 470015.2 250106.34 91080 -1 6016
6019 0 470070.6 250088.9 91040 -1 6018
6020 0 470782.06 249136.3 90400 -1 5860
6021 0 471182.38 249202.53 90280 -1 6020
6022 0 471270.06 249225 90200 -1 6021
6023 0 471343.94 249242.4 90080 -1 6022
6024 0 471341.56 249354.38 90080 -1 6023
6025 0 471399.9 249410.1 90040 -1 6024
6026 0 471421.47 249380.3 89960 -1 6025
6027 0 471438.6 249301.33 89920 -1 6026
6028 0 471480.9 249230.84 89880 -1 6027
6029 0 471481 249179.98 89800 -1 6028
6030 0 471506.22 249143.22 89720 -1 6029
6031 0 471494.1 249173.34 89680 -1 6030
6032 0 471446.84 249167.42 89640 -1 6031
6033 0 471405.38 249123.55 89600 -1 6032
6034 0 471524.47 248854.1 88880 -1 5846
6035 0 471845.9 248232.19 88920 -1 6034
6036 0 471793.03 248227.12 88960 -1 6035
6037 0 471745.5 248202.36 89120 -1 6036
6038 0 471965.72 248013.05 89160 -1 6037
6039 0 472059.97 247902.19 89320 -1 6038
6040 0 471966.16 247910.88 89440 -1 6039
6041 0 471877.7 247970.97 89560 -1 6040
6042 0 471889.16 247984.19 89600 -1 6041
6043 0 471936.1 247976.64 89640 -1 6042
6044 0 471969.5 247910.55 89680 -1 6043
6045 0 471970.88 247852.69 89760 -1 6044
6046 0 471949.5 247891.8 89840 -1 6045
6047 0 471948.2 247907.72 89920 -1 6046
6048 0 471945 247930 89960 -1 6047
6049 0 471941.75 247951.98 90000 -1 6048
6050 0 471906.28 247949.6 90040 -1 6049
6051 0 471846.44 247919.14 90080 -1 6050
6052 0 471815.12 247903.33 90120 -1 6051
6053 0 471695.2 247921.23 90200 -1 6052
6054 0 471634.3 247915.62 90240 -1 6053
6055 0 471569.3 247894.38 90280 -1 6054
6056 0 471480.44 248300.77 89200 -1 6037
6057 0 474007.03 247987.34 88480 -1 5494
6058 0 474523.38 247884.38 88560 -1 6057
6059 0 474538.78 247915.22 88640 -1 6058
6060 0 474565.88 247882.9 88720 -1 6059
6061 0 474639.66 247721.88 88760 -1 6060
6062 0 474626.75 247293.28 88800 -1 6061
6063 0 475118.72 247533.94 88800 -1 6061
6064 0 475125.7 247508.53 88840 -1 6063
6065 0 475173.5 247455.47 88960 -1 6064
6066 0 475259.8 247408.31 89040 -1 6065
6067 0 475280.06 247412.05 89120 -1 6066
6068 0 475218.78 247424.72 89200 -1 6067
6069 0 475163.6 247459.25 89320 -1 6068
6070 0 475178.9 247427.66 89360 -1 6069
6071 0 474325.28 247690.5 88800 -1 6061
6072 0 474265.47 247700.72 88880 -1 6071
6073 0 474244.12 247733.72 88960 -1 6072
6074 0 474289.06 247715.4 89080 -1 6073
6075 0 474478.9 247704.45 89040 -1 6074
6076 0 474569.25 247660 89000 -1 6075
6077 0 474698.5 247799.33 88480 -1 6057
6078 0 474956.3 247623.14 88480 -1 6077
6079 0 474968.44 247472.73 88480 -1 6078
6080 0 474956.94 247420.86 88480 -1 6079
6081 0 474965.06 247367.94 88520 -1 6080
6082 0 474918.47 247245.53 88560 -1 6081
6083 0 474920.88 247176.36 88520 -1 6082
6084 0 475143.66 247120.78 88560 -1 6083
6085 0 475289 247110.45 88600 -1 6084
6086 0 475410.22 247157.81 88640 -1 6085
6087 0 475199.7 247282.31 88720 -1 6086
6088 0 475184.88 247039.14 88760 -1 6087
6089 0 475167.3 246927.72 88800 -1 6088
6090 0 475126.75 246967.28 88840 -1 6089
6091 0 475114.25 246966.3 88880 -1 6090
6092 0 475518 248439 88160 124 5491
6093 0 475110 248395 88040 32 6092
6094 0 475322 248383 87920 124 6093
6095 0 475470 248539 87680 124 6094
6096 0 475506 248617 87640 124 6095
6097 0 475606 248829 87440 75 6096
6098 0 475606 248773 87280 32 6097
6099 0 475542 248885 87240 32 6098
6100 0 475542 249017 87200 32 6099
6101 0 476110 248713 87200 32 6099
6102 0 476014 248733 87120 32 6101
6103 0 476330 248193 87640 51 6095
6104 0 476330 248157 87600 51 6103
6105 0 476334 248201 87560 51 6104
6106 0 476354 248257 87520 32 6105
6107 0 482060.8 245990.6 89160 -1 5477
6108 0 482112.38 245997.62 89120 -1 6107
6109 0 482159.25 246031.22 89000 -1 6108
6110 0 482168.88 246072.06 88960 -1 6109
6111 0 482252.7 246138.67 88840 -1 6110
6112 0 482354.56 246427.19 88720 -1 6111
6113 0 482511.47 246523.11 88640 -1 6112
6114 0 482498.1 246336.72 88600 -1 6113
6115 0 482723.78 246238.42 88560 -1 6114
6116 0 482410.16 246466.75 88520 -1 6115
6117 0 482228.53 246550.17 88480 -1 6116
6118 0 482200.38 246531.31 88440 -1 6117
6119 0 482127.44 246536.75 88400 -1 6118
6120 0 482097.12 246578.12 88360 -1 6119
6121 0 482087.1 246606.75 88320 -1 6120
6122 0 482043.1 246607.3 88280 -1 6121
6123 0 482018.28 246623.53 88240 -1 6122
6124 0 482005.78 246652.39 88200 -1 6123
6125 0 481980.5 246646.34 88160 -1 6124
6126 0 481986.62 246691.12 88080 -1 6125
6127 0 481967.84 246763 87920 -1 6126
6128 0 481980.12 246891.92 87760 -1 6127
6129 0 481987.8 246963.19 87640 -1 6128
6130 0 481990.53 247077 87480 -1 6129
6131 0 481946.28 247267.92 87320 -1 6130
6132 0 481967 247317.06 87240 -1 6131
6133 0 481984.3 247520.16 87160 -1 6132
6134 0 482061.4 247478.31 87080 -1 6133
6135 0 482169.5 247387.31 87000 -1 6134
6136 0 482238.5 247337.83 86880 -1 6135
6137 0 482338.75 247359.1 86800 -1 6136
6138 0 482427.8 247320.86 86680 -1 6137
6139 0 482549.88 247237.64 86600 -1 6138
6140 0 482598.03 247217.8 86520 -1 6139
6141 0 482611.9 247229.28 86400 -1 6140
6142 0 482565.03 247185.34 86280 -1 6141
6143 0 482591.88 247130.22 86160 -1 6142
6144 0 482790.7 247032.06 86120 -1 6143
6145 0 482836.56 247029.94 86080 -1 6144
6146 0 482876.56 247024.08 86040 -1 6145
6147 0 482463.06 247201.44 86080 -1 6143
6148 0 482468.94 247214.11 86000 -1 6147
6149 0 482484.6 247173.2 85920 -1 6148
6150 0 482465.88 247101.22 85840 -1 6149
6151 0 482452.16 247061.97 85760 -1 6150
6152 0 482457.06 247010.78 85680 -1 6151
6153 0 482424.2 246958.88 85600 -1 6152
6154 0 482500.44 246868.75 85520 -1 6153
6155 0 482573.12 246826.97 85480 -1 6154
6156 0 482591.53 246809.03 85440 -1 6155
6157 0 482596.28 246875.78 85360 -1 6156
6158 0 482605.66 246899.67 85320 -1 6157
6159 0 482717.53 246789.84 85280 -1 6158
6160 0 482772.88 246759.64 85200 -1 6159
6161 0 482625.22 246947.28 85240 -1 6158
6162 0 482609 247038.14 85160 -1 6161
6163 0 482544.34 247109.3 85120 -1 6162
6164 0 482577.2 247194.27 85040 -1 6163
6165 0 482601.34 247265.72 84960 -1 6164
6166 0 482674.9 247295.36 84880 -1 6165
6167 0 482733.44 247280.31 84840 -1 6166
6168 0 482820.5 247256.1 84760 -1 6167
6169 0 482898 247233.33 84680 -1 6168
6170 0 482940 247357.9 84600 -1 6169
6171 0 482969.97 247437.83 84520 -1 6170
6172 0 482969.47 247499.42 84480 -1 6171
6173 0 482983.7 247521.44 84400 -1 6172
6174 0 482996.44 247492.78 84320 -1 6173
6175 0 483042.28 247485.7 84240 -1 6174
6176 0 483067.06 247464.66 84200 -1 6175
6177 0 483132.5 247492.75 84160 -1 6176
6178 0 483227.1 247511.7 84080 -1 6177
6179 0 483268.5 247506.22 84000 -1 6178
6180 0 483411.44 247542.27 83880 -1 6179
6181 0 483621.84 247732.05 83720 -1 6180
6182 0 483743.9 247829.05 83600 -1 6181
6183 0 483853.94 247916.64 83520 -1 6182
6184 0 483959.6 248008.19 83440 -1 6183
6185 0 484071.2 248126.92 83360 -1 6184
6186 0 484143.53 248170.17 83280 -1 6185
6187 0 484153.8 248227.66 83160 -1 6186
6188 0 484206.94 248276.84 83000 -1 6187
6189 0 484295.47 248318.72 82880 -1 6188
6190 0 484381.06 248459.38 82720 -1 6189
6191 0 484521.12 248594.86 82680 -1 6190
6192 0 484775.8 248825.9 82600 -1 6191
6193 0 485558 246303 89360 134 5468
6194 0 485574 246493 89520 134 6193
6195 0 485374 246737 89680 71 6194
6196 0 485154 246961 89760 51 6195
6197 0 485070 247037 89840 51 6196
6198 0 484978 247257 89960 51 6197
6199 0 484926 247817 90000 51 6198
6200 0 484930 247869 90080 51 6199
6201 0 485294 248177 90040 51 6200
6202 0 485466 248213 90000 51 6201
6203 0 485582 248265 89960 51 6202
6204 0 485674 248255.8 89880 -1 6203
6205 0 485852.5 248258.17 89720 -1 6204
6206 0 486053.5 248281.53 89600 -1 6205
6207 0 486146.03 248168.28 89520 -1 6206
6208 0 484818 247873 90120 51 6200
6209 0 484742 247913 90160 51 6208
6210 0 484446 247937 90200 51 6209
6211 0 484210 247929 90280 -1 6210
6212 0 484094 247905 90320 -1 6211
6213 0 483542 248101 90360 -1 6212
6214 0 483254 248173 90400 -1 6213
6215 0 483006 248289 90440 -1 6214
6216 0 482898 248345 90520 -1 6215
6217 0 482674 248409 90600 -1 6216
6218 0 483890 248693 90640 -1 6217
6219 0 483878 248661 90680 -1 6218
6220 0 483694 248805 90760 -1 6219
6221 0 483610 248837 90840 -1 6220
6222 0 483514 248889 90960 -1 6221
6223 0 483558 248853 91000 -1 6222
6224 0 483478 248933 91040 -1 6223
6225 0 483338 248897 91200 -1 6224
6226 0 483274 248873 91280 -1 6225
6227 0 483273.3 248861.16 91320 -1 6226
6228 0 483229.7 248833.3 91440 -1 6227
6229 0 483108.06 248869.52 91560 -1 6228
6230 0 482874.75 248953.47 91720 -1 6229
6231 0 482853.12 249026.53 91760 -1 6230
6232 0 482834.97 249052.45 91880 -1 6231
6233 0 482875.1 249027.48 91960 -1 6232
6234 0 482550.38 249141.25 91960 -1 6233
6235 0 482081.8 249457.16 92080 -1 6234
6236 0 481934.4 249541.4 92080 -1 6235
6237 0 481833.25 249861.88 91960 -1 6236
6238 0 481371.5 250384.66 91960 -1 6237
6239 0 480776.66 250686.78 91960 -1 6238
6240 0 480716.72 250657.06 91840 -1 6239
6241 0 480636.53 250764.83 91760 -1 6240
6242 0 480059.8 250684.36 91760 -1 6241
6243 0 479576.47 250792.27 91760 -1 6242
6244 0 479187.53 250867.95 91760 -1 6243
6245 0 478782.03 251063 91720 -1 6244
6246 0 478648.7 251257.23 91640 -1 6245
6247 0 478816.62 251219.4 91600 -1 6246
6248 0 478871 251156.6 91560 -1 6247
6249 0 478906.7 251462.9 91400 -1 6248
6250 0 479019.88 251652.16 91280 -1 6249
6251 0 478763.03 251778.88 91200 -1 6250
6252 0 478744.7 251801.44 91160 -1 6251
6253 0 478837.78 251925.9 91040 -1 6252
6254 0 478852.1 251933.2 91000 -1 6253
6255 0 478839.6 251987.28 90960 -1 6254
6256 0 478865.38 252000.67 90920 -1 6255
6257 0 478566.38 251618.81 91160 -1 6251
6258 0 478514.88 251653.34 91080 -1 6257
6259 0 478486.38 251675.5 91000 -1 6258
6260 0 478444.88 251757.69 90960 -1 6259
6261 0 478443.44 251793.98 90920 -1 6260
6262 0 478523.34 251807.88 90880 -1 6261
6263 0 478624.78 251826.94 90920 -1 6262
6264 0 479449.2 251748.5 91240 -1 6250
6265 0 479653.22 251795.88 91120 -1 6264
6266 0 479770.06 251836.28 91040 -1 6265
6267 0 479840 251821.22 91000 -1 6266
6268 0 479997.97 251932.66 91000 -1 6267
6269 0 479995.25 251961.97 91040 -1 6268
6270 0 479971.06 251989.03 91080 -1 6269
6271 0 479969.16 251959.22 91120 -1 6270
6272 0 479082.75 250914.84 91560 -1 6248
6273 0 479446.28 250664.75 91560 -1 6272
6274 0 479676.78 250542.44 91560 -1 6273
6275 0 479715.5 250486.89 91480 -1 6274
6276 0 479738.4 250467.66 91400 -1 6275
6277 0 479760.7 250471.31 91360 -1 6276
6278 0 479925.28 250530.11 91280 -1 6277
6279 0 480024.3 250454.5 91200 -1 6278
6280 0 479983.34 250500.78 91120 -1 6279
6281 0 478750.4 251378.67 91600 -1 6247
6282 0 478593.97 251662.84 91600 -1 6281
6283 0 478476.22 251809.45 91600 -1 6282
6284 0 478342.44 251953.62 91600 -1 6283
6285 0 478096.47 252007.97 91600 -1 6284
6286 0 477895.84 252025.62 91600 -1 6285
6287 0 477776.8 251996.6 91600 -1 6286
6288 0 477687.8 251946.06 91640 -1 6287
6289 0 477657.75 251933.05 91680 -1 6288
6290 0 477640.72 251881.67 91720 -1 6289
6291 0 477508.94 251703.1 91760 -1 6290
6292 0 477443.94 251723.75 91800 -1 6291
6293 0 478515 251576.94 91680 -1 6246
6294 0 478099.75 251889.19 91720 -1 6293
6295 0 477845.25 251850.94 91920 -1 6294
6296 0 477757.9 251821.55 91960 -1 6295
6297 0 477666.78 251779.6 92000 -1 6296
6298 0 480555.53 251151.9 91480 -1 6241
6299 0 480520.75 251317.75 91360 -1 6298
6300 0 480509.2 251373.22 91320 -1 6299
6301 0 480525.84 251039.52 91320 -1 6300
6302 0 480484.4 250863.98 91320 -1 6301
6303 0 480445.47 250872.9 91240 -1 6302
6304 0 480191.75 250638.66 91280 -1 6303
6305 0 480079.84 250644.66 91320 -1 6304
6306 0 480020.03 250653.56 91360 -1 6305
6307 0 480467.94 250998.95 91160 -1 6303
6308 0 480389.78 251100.94 91120 -1 6307
6309 0 480334.56 251150.08 91040 -1 6308
6310 0 480376.03 251108.67 91000 -1 6309
6311 0 480335.12 251230.31 90960 -1 6310
6312 0 480393.22 251334.19 90920 -1 6311
6313 0 480408.78 251519.31 90880 -1 6312
6314 0 480433.6 251443.12 90840 -1 6313
6315 0 480497.84 251262 90760 -1 6314
6316 0 480548.8 251200.56 90680 -1 6315
6317 0 480570.72 251209.92 90640 -1 6316
6318 0 478892.44 251138.47 90560 -1 6317
6319 0 478964.62 251104.02 90520 -1 6318
6320 0 478995.3 251076.86 90480 -1 6319
6321 0 479034.06 251013.5 90440 -1 6320
6322 0 479138.9 250997.19 90400 -1 6321
6323 0 479160.5 250949.78 90320 -1 6322
6324 0 479143.88 250958.64 90240 -1 6323
6325 0 480314.6 251450.42 91360 -1 6299
6326 0 480008.28 251544.45 91360 -1 6325
6327 0 479874.62 251548.77 91360 -1 6326
6328 0 479853 251602 91280 -1 6327
6329 0 479831.22 251654.77 91200 -1 6328
6330 0 479934.3 251732.08 91080 -1 6329
6331 0 480090.84 251776.64 91040 -1 6330
6332 0 483373.56 248981.73 91960 -1 6233
6333 0 483489.38 249086.61 91840 -1 6332
6334 0 483533.1 249100.5 91800 -1 6333
6335 0 483588.7 249134.7 91760 -1 6334
6336 0 483709.44 249197.7 91720 -1 6335
6337 0 483837.47 249308.81 91640 -1 6336
6338 0 483870.1 249325.53 91600 -1 6337
6339 0 490210 244629 89040 44 5465
6340 0 490442 244635 89000 60 6339
6341 0 490582 244671 88840 60 6340
6342 0 490606 244803 88760 60 6341
6343 0 490530 245199 88640 -1 6342
6344 0 490562 245119 88600 -1 6343
6345 0 490334 245155 88520 -1 6344
6346 0 490258 245171 88480 -1 6345
6347 0 490214 245107 88440 -1 6346
6348 0 489942 244859 88360 -1 6347
6349 0 489754 244683 88240 -1 6348
6350 0 489462 244451 88160 -1 6349
6351 0 489274 244311 88040 -1 6350
6352 0 489204.53 244387.11 87920 -1 6351
6353 0 489280.28 244444.84 87680 -1 6352
6354 0 489269.72 244412.39 87600 -1 6353
6355 0 489244.5 244448.66 87400 -1 6354
6356 0 489254.3 244520.19 87280 -1 6355
6357 0 489266.38 244578.06 87240 -1 6356
6358 0 489333.5 244255.9 87400 -1 6355
6359 0 489362.97 244107.23 87520 -1 6358
6360 0 489458.12 243924.64 87600 -1 6359
6361 0 489482.94 243824.23 87680 -1 6360
6362 0 489464.25 243714.48 87680 -1 6361
6363 0 489432.56 243655.67 87600 -1 6362
6364 0 489381.38 243594.31 87440 -1 6363
6365 0 489336 243658.39 87240 -1 6364
6366 0 489359.88 243664.31 87120 -1 6365
6367 0 489127.75 243282.47 87000 -1 6366
6368 0 489155.44 243143.22 86960 -1 6367
6369 0 489286.56 242859.53 86960 -1 6368
6370 0 489500.34 242783.11 86960 -1 6369
6371 0 489622.44 242820.53 87080 -1 6370
6372 0 489220.44 242567.06 86760 -1 6369
6373 0 489120.2 242572.7 86760 -1 6372
6374 0 488987.7 242424.47 86720 -1 6373
6375 0 488798.3 242392.34 86680 -1 6374
6376 0 488710.6 242259.58 86680 -1 6375
6377 0 488651.4 242041.75 86680 -1 6376
6378 0 488623.7 241937.56 86720 -1 6377
6379 0 488638.5 241674.14 86840 -1 6378
6380 0 488692.7 241523.53 86840 -1 6379
6381 0 488697.6 241424.84 86840 -1 6380
6382 0 488739.4 241442.97 86920 -1 6381
6383 0 495826 243325 89080 81 5455
6384 0 495654 243021 89120 98 6383
6385 0 495726 242893 89200 96 6384
6386 0 495758 242821 89280 96 6385
6387 0 495710 242473 89400 91 6386
6388 0 495758 242281 89520 86 6387
6389 0 495958 241535 89520 137 6388
6390 0 495914 241435 89560 137 6389
6391 0 495918 241287 90000 98 6390
6392 0 495914 241303 90040 98 6391
6393 0 495982 241295 90080 98 6392
6394 0 496130 241319 90280 154 6393
6395 0 495982 241311 90360 98 6394
6396 0 495462 241199 90080 32 6392
6397 0 496222 241507 89280 137 6389
6398 0 495950 241459 89120 137 6397
6399 0 495794 241323 89080 137 6398
6400 0 495770 241327 89040 137 6399
6401 0 495550 241283 89000 137 6400
6402 0 495510 241295 88960 137 6401
6403 0 495522 241315 88880 137 6402
6404 0 495622 241355 88840 137 6403
6405 0 495642 241383 88800 137 6404
6406 0 495662 241347 88760 137 6405
6407 0 496043.78 243527.86 89120 -1 6383
6408 0 496135.66 243562.86 89120 -1 6407
6409 0 496296.8 243604.62 89160 -1 6408
6410 0 496473.8 243684.55 89160 -1 6409
6411 0 496633.88 243688.12 89120 -1 6410
6412 0 496668.72 243656.25 89080 -1 6411
6413 0 496562.66 243751.8 89200 -1 6410
6414 0 496554.5 243766 89240 -1 6413
6415 0 496555.7 243825.06 89320 -1 6414
6416 0 496687.06 244058.47 89400 -1 6415
6417 0 496831 244279.48 89440 -1 6416
6418 0 496844.4 244440.34 89400 -1 6417
6419 0 496783.88 244647.72 89360 -1 6418
6420 0 496711.28 244871.75 89440 -1 6419
6421 0 496657.6 244939.73 89400 -1 6420
6422 0 496618.8 244958.33 89320 -1 6421
6423 0 496499.6 245022.48 89280 -1 6422
6424 0 496430.6 245030.22 89240 -1 6423
6425 0 496291.38 245052.28 89200 -1 6424
6426 0 496240.03 245100.73 89280 -1 6425
6427 0 496225.62 245136.31 89320 -1 6426
6428 0 496118.4 245251.4 89360 -1 6427
6429 0 496012.94 245287.95 89480 -1 6428
6430 0 496670.53 244952.83 89440 -1 6421
6431 0 496717.8 244969.31 89520 -1 6430
6432 0 496720.06 244919.81 89600 -1 6431
6433 0 496730.38 244912.5 89640 -1 6432
6434 0 496893.2 244381.48 89360 -1 6418
6435 0 497030.94 244338.31 89240 -1 6434
6436 0 497108.66 244301.7 89200 -1 6435
6437 0 497266.62 244328.52 89160 -1 6436
6438 0 497524.47 244308.12 89120 -1 6437
6439 0 497783.2 244120.19 89080 -1 6438
6440 0 497932.38 244026.22 89040 -1 6439
6441 0 498093.7 243891.86 89000 -1 6440
6442 0 498174.3 243895.84 88960 -1 6441
6443 0 498389.97 243814.47 88960 -1 6442
6444 0 498498.84 243836.67 88920 -1 6443
6445 0 498597.38 243942.5 88920 -1 6444
6446 0 498694.44 243974.33 88920 -1 6445
6447 0 498822.38 243934.69 88920 -1 6446
6448 0 498896.9 243918.33 88920 -1 6447
6449 0 498958.9 243923.53 88840 -1 6448
6450 0 498949 243910.5 88800 -1 6449
6451 0 498939.4 243897.12 88760 -1 6450
6452 0 498945.5 243781.06 88720 -1 6451
6453 0 498470.28 243767.62 88880 -1 6444
6454 0 498474.22 243664.47 88880 -1 6453
6455 0 498461.3 243546.28 88880 -1 6454
6456 0 498658.2 243447.44 88880 -1 6455
6457 0 498643.6 243292.44 88880 -1 6456
6458 0 498660.34 243193.7 88920 -1 6457
6459 0 498673.88 243073.78 88960 -1 6458
6460 0 498748.4 243072.73 88960 -1 6459
6461 0 498875.62 243002.56 88960 -1 6460
6462 0 498925.03 243021.45 88920 -1 6461
6463 0 498956.28 242974.69 88880 -1 6462
6464 0 498999.3 242874.86 88880 -1 6463
6465 0 499023.94 242869.89 88840 -1 6464
6466 0 499053 242903.5 88800 -1 6465
6467 0 499078.8 242899.48 88760 -1 6466
6468 0 499102.88 242834.36 88720 -1 6467
6469 0 498890.4 243512.62 88640 -1 6468
6470 0 498790.3 243516.12 88560 -1 6469
6471 0 498732.56 243530.38 88520 -1 6470
6472 0 498828.72 243469.23 88480 -1 6471
6473 0 498902.22 243425.16 88440 -1 6472
6474 0 498949.12 243347.4 88360 -1 6473
6475 0 498971.5 243336.5 88320 -1 6474
6476 0 498993.56 243326.02 88280 -1 6475
6477 0 499086.94 243220.25 88200 -1 6476
6478 0 499243.78 243151.19 88120 -1 6477
6479 0 499347.8 243094.88 88080 -1 6478
6480 0 499423.78 243064.25 88080 -1 6479
6481 0 499497.06 243106.61 88040 -1 6480
6482 0 496250.22 244615.72 83040 -1 5408
6483 0 496349.97 244671.3 83080 -1 6482
6484 0 496642.3 244874.22 83040 -1 6483
6485 0 496819.12 245172.72 83080 -1 6484
6486 0 496823.12 245422.72 83000 -1 6485
6487 0 496747 245784.5 82920 -1 6486
6488 0 496851.6 245916.6 82840 -1 6487
6489 0 497021.66 246029.47 82720 -1 6488
6490 0 497347.44 246015.25 82640 -1 6489
6491 0 497578.12 246131.12 82680 -1 6490
6492 0 498190.6 246140.88 82880 -1 6491
6493 0 498250.53 246241.84 82920 -1 6492
6494 0 498243.5 246322.34 82960 -1 6493
6495 0 498311.66 246448.08 83040 -1 6494
6496 0 498363.56 246534.31 83080 -1 6495
6497 0 498564 246636.03 83160 -1 6496
6498 0 498418.66 246512.81 83200 -1 6497
6499 0 498371.1 246402.94 83320 -1 6498
6500 0 498288.5 246279.61 83400 -1 6499
6501 0 498221.8 246217.19 83480 -1 6500
6502 0 498211.7 246193.56 83520 -1 6501
6503 0 498194.94 246139.34 83640 -1 6502
6504 0 498101.97 246079.61 83680 -1 6503
6505 0 498083.28 246055.12 83720 -1 6504
6506 0 498053.56 246028.45 83760 -1 6505
6507 0 497974.34 245977.16 83840 -1 6506
6508 0 497893.97 245916.95 83920 -1 6507
6509 0 497843.06 245874.12 83960 -1 6508
6510 0 497793.2 245858.47 84040 -1 6509
6511 0 497871.5 245833.22 84120 -1 6510
6512 0 497889.5 245803.28 84200 -1 6511
6513 0 497827.28 245772.78 84240 -1 6512
6514 0 497720.78 245752.56 84280 -1 6513
6515 0 497690.8 245687.88 84320 -1 6514
6516 0 497722.34 245666.67 84400 -1 6515
6517 0 497737.94 245655.61 84440 -1 6516
6518 0 497794.7 245650.69 84520 -1 6517
6519 0 497787.56 245603.88 84560 -1 6518
6520 0 497771.38 245571.05 84600 -1 6519
6521 0 497772.1 245547.89 84680 -1 6520
6522 0 497746.12 245501.12 84800 -1 6521
6523 0 497644.4 245426.25 84920 -1 6522
6524 0 497552.38 245353.31 84880 -1 6523
6525 0 497532.53 245343.64 84920 -1 6524
6526 0 498634.8 246684.12 83000 -1 6495
6527 0 499029.88 246781.61 83040 -1 6526
6528 0 498729.94 246931.02 83000 -1 6527
6529 0 499294.38 246796.25 82960 -1 6527
6530 0 499769.6 246733.16 82920 -1 6529
6531 0 500338.62 246610.06 82960 -1 6530
6532 0 500825.1 246460.6 82920 -1 6531
6533 0 501277.94 246407.62 82960 -1 6532
6534 0 501716.44 246266.62 83040 -1 6533
6535 0 502152.53 246187.5 83080 -1 6534
6536 0 502425.56 246041.81 83280 -1 6535
6537 0 502644.8 245681.28 83480 -1 6536
6538 0 502653.2 245493.92 83600 -1 6537
6539 0 502802.97 245352.75 83680 -1 6538
6540 0 502828.16 245285.33 83720 -1 6539
6541 0 502987.94 245212.23 83800 -1 6540
6542 0 503274 245176.36 83880 -1 6541
6543 0 503471.7 245147.67 84000 -1 6542
6544 0 503564.1 245033.9 84040 -1 6543
6545 0 503626.38 244990.27 84120 -1 6544
6546 0 503661.4 244890.53 84160 -1 6545
6547 0 503642.8 244831.16 84200 -1 6546
6548 0 503569.66 244703 84240 -1 6547
6549 0 503453.34 244529.56 84280 -1 6548
6550 0 503413.06 244377.62 84240 -1 6549
6551 0 503656.53 244059.44 84320 -1 6550
6552 0 503781.53 243964.42 84360 -1 6551
6553 0 503966.75 243877.31 84440 -1 6552
6554 0 504063.56 243789.88 84520 -1 6553
6555 0 504273 243654.5 84640 -1 6554
6556 0 504437.72 243529.28 84760 -1 6555
6557 0 504542.25 243441.78 84960 -1 6556
6558 0 504569.03 243436.55 85000 -1 6557
6559 0 504590.88 243445.9 85080 -1 6558
6560 0 504585.1 243403.61 85160 -1 6559
6561 0 504595.75 243358.2 85240 -1 6560
6562 0 504613.56 243363.56 85320 -1 6561
6563 0 504590 243375.27 85400 -1 6562
6564 0 504574.38 243423.34 85480 -1 6563
6565 0 504518.44 243462.64 85560 -1 6564
6566 0 504601.75 243481.94 85640 -1 6565
6567 0 504582.56 243531.56 85720 -1 6566
6568 0 504536.62 243582.92 85760 -1 6567
6569 0 504504.03 243634 85800 -1 6568
6570 0 504494.44 243714.42 85840 -1 6569
6571 0 504348.38 243831.5 85800 -1 6570
6572 0 504269.56 243890.98 85720 -1 6571
6573 0 504193.97 243910.23 85640 -1 6572
6574 0 503996.9 243977.97 85680 -1 6573
6575 0 503938.9 244028.84 85720 -1 6574
6576 0 503849.34 244066.72 85680 -1 6575
6577 0 503766.97 244089.92 85600 -1 6576
6578 0 503762.22 244078.6 85560 -1 6577
6579 0 504577.2 243478.16 85800 -1 6568
6580 0 504557.16 243494 85840 -1 6579
6581 0 504511.66 243504.53 85920 -1 6580
6582 0 504479.25 243492.5 85960 -1 6581
6583 0 504380.6 243455.48 86080 -1 6582
6584 0 504363.7 243416.53 86120 -1 6583
6585 0 504366.7 243341.03 86160 -1 6584
6586 0 504377.66 243285.55 86200 -1 6585
6587 0 504464.06 243237.02 86320 -1 6586
6588 0 504538 243214.88 86360 -1 6587
6589 0 504581.9 243197.66 86320 -1 6588
6590 0 504678.53 243164.56 86280 -1 6589
6591 0 504814.75 243120.45 86240 -1 6590
6592 0 504958 243002.58 86280 -1 6591
6593 0 505091.56 242848.02 86280 -1 6592
6594 0 505183.97 242751.03 86280 -1 6593
6595 0 505234.44 242671.14 86280 -1 6594
6596 0 505286.97 242587.75 86280 -1 6595
6597 0 505470.94 242409.2 86280 -1 6596
6598 0 505558.88 242285.5 86280 -1 6597
6599 0 505558.16 242015.7 86280 -1 6598
6600 0 505609.66 241840.27 86280 -1 6599
6601 0 505704.25 241703.77 86280 -1 6600
6602 0 505826.38 241498.5 86280 -1 6601
6603 0 505868.66 241391.56 86200 -1 6602
6604 0 505896.4 241367.75 86120 -1 6603
6605 0 503307.94 244469.72 84320 -1 6549
6606 0 503790.03 244935.75 84240 -1 6547
6607 0 503959.28 244892.19 84280 -1 6606
6608 0 504068.3 244901.81 84360 -1 6607
6609 0 504013 244944.66 84400 -1 6608
6610 0 503996.3 244967.17 84480 -1 6609
6611 0 504130.5 245029.95 84520 -1 6610
6612 0 504485.06 245056.69 84400 -1 6611
6613 0 504556.2 245076.19 84320 -1 6612
6614 0 504688.5 245073.4 84240 -1 6613
6615 0 503675.66 244925.27 84520 -1 6610
6616 0 503600.5 244901.44 84640 -1 6615
6617 0 503557.38 244865.3 84720 -1 6616
6618 0 503481.34 244815.27 84760 -1 6617
6619 0 503413.6 244724.94 84800 -1 6618
6620 0 503408.94 244673.77 84840 -1 6619
6621 0 503393.12 244684.17 84880 -1 6620
6622 0 502587.1 245151.94 83840 -1 6541
6623 0 502582.2 245100.84 83880 -1 6622
6624 0 502548 245078.12 83920 -1 6623
6625 0 502376.72 244950 83920 -1 6624
6626 0 502269.62 244920.81 83880 -1 6625
6627 0 499625.66 246896.31 82880 -1 6530
6628 0 499596.84 247068.52 82800 -1 6627
6629 0 499680.66 247232.75 82760 -1 6628
6630 0 499678.44 247291.4 82720 -1 6629
6631 0 499699.7 247391 82600 -1 6630
6632 0 499512.88 247535.47 82440 -1 6631
6633 0 499467.8 247581.25 82320 -1 6632
6634 0 499420.56 247702.73 82200 -1 6633
6635 0 499356.7 247791.08 82040 -1 6634
6636 0 499453.38 247965.77 81880 -1 6635
6637 0 499765.7 248176.03 81760 -1 6636
6638 0 499814.88 248190.98 81680 -1 6637
6639 0 499975.66 248285.16 81600 -1 6638
6640 0 500309.47 248347.56 81720 -1 6639
6641 0 500615.3 248451.94 81760 -1 6640
6642 0 501043.44 248636.22 81720 -1 6641
6643 0 501067.5 248642.19 81760 -1 6642
6644 0 501104.47 248631.72 81800 -1 6643
6645 0 501083.38 248617.3 81840 -1 6644
6646 0 501074.38 248538.9 81880 -1 6645
6647 0 501107.03 248507.81 81920 -1 6646
6648 0 501159.6 248490.08 81960 -1 6647
6649 0 501205.97 248389.6 82000 -1 6648
6650 0 501217.88 248298.52 82040 -1 6649
6651 0 501276.03 248296.77 82120 -1 6650
6652 0 501328.06 248303.45 82200 -1 6651
6653 0 501346 248301.5 82240 -1 6652
6654 0 501364.44 248300 82280 -1 6653
6655 0 501366.56 248296.31 82360 -1 6654
6656 0 501372.7 248318.83 82400 -1 6655
6657 0 501402.16 248355.81 82440 -1 6656
6658 0 501464.25 248397.47 82480 -1 6657
6659 0 501527.56 248450.75 82520 -1 6658
6660 0 501654.75 248522.9 82560 -1 6659
6661 0 501688.12 248517.53 82600 -1 6660
6662 0 501699.3 248540.06 82640 -1 6661
6663 0 501717.28 248569.28 82720 -1 6662
6664 0 501863.06 248671.94 82840 -1 6663
6665 0 502030.1 248646.47 82920 -1 6664
6666 0 501992.25 248677.8 82960 -1 6665
6667 0 501942.62 248741.62 83040 -1 6666
6668 0 501807.53 248730.52 83120 -1 6667
6669 0 499811.16 248266.47 81560 -1 6639
6670 0 499657.78 248254.4 81280 -1 6669
6671 0 499599.6 248366.83 81120 -1 6670
6672 0 499577.06 248441.23 80960 -1 6671
6673 0 499572.5 248458.53 80920 -1 6672
6674 0 499600.2 248516.55 80840 -1 6673
6675 0 499626.56 248611.69 80760 -1 6674
6676 0 499671.3 248646.86 80680 -1 6675
6677 0 499593.3 248683.69 80640 -1 6676
6678 0 499538.88 248713.72 80600 -1 6677
6679 0 499444.84 248741.38 80560 -1 6678
6680 0 499334.12 248879.38 80480 -1 6679
6681 0 499256.72 248973.48 80400 -1 6680
6682 0 499227 248998.5 80360 -1 6681
6683 0 499197.47 249023.95 80320 -1 6682
6684 0 499174.7 249063.34 80240 -1 6683
6685 0 499213.72 249050 80200 -1 6684
6686 0 499269.03 249046.77 80160 -1 6685
6687 0 499329.38 249044.25 80120 -1 6686
6688 0 499388.3 249054.02 80000 -1 6687
6689 0 499407.7 249097.66 79920 -1 6688
6690 0 499420.9 249080.25 79880 -1 6689
6691 0 499427.44 249076.89 79800 -1 6690
6692 0 499445.8 249132.48 79680 -1 6691
6693 0 499377.53 249134.12 79640 -1 6692
6694 0 499361.7 249112.5 79600 -1 6693
6695 0 499703.06 248685.66 80640 -1 6676
6696 0 499735.66 248709.69 80600 -1 6695
6697 0 499786.38 248771.75 80520 -1 6696
6698 0 499869.47 248808.64 80440 -1 6697
6699 0 499918.38 248800.22 80400 -1 6698
6700 0 497467.53 245769.8 82480 -1 6490
6701 0 497531.78 245679.78 82400 -1 6700
6702 0 497469.53 245620.03 82320 -1 6701
6703 0 497443.5 245499.75 82280 -1 6702
6704 0 497499.72 245420.05 82280 -1 6703
6705 0 497520 245209.62 82280 -1 6704
6706 0 497615.2 245051.17 82280 -1 6705
6707 0 497707.34 244888.4 82280 -1 6706
6708 0 497772.6 244793.08 82280 -1 6707
6709 0 497888.2 244741.98 82200 -1 6708
6710 0 498041.16 244676.25 82160 -1 6709
6711 0 498154.6 244529.19 82160 -1 6710
6712 0 498179.62 244495.9 82120 -1 6711
6713 0 498291.44 244374.77 82240 -1 6712
6714 0 498397.22 244319.48 82280 -1 6713
6715 0 498452.22 244211.23 82320 -1 6714
6716 0 498467.06 244103.31 82320 -1 6715
6717 0 498408.12 243988.89 82360 -1 6716
6718 0 498356.8 243939.05 82360 -1 6717
6719 0 498341.6 243847.81 82400 -1 6718
6720 0 498326.12 243798.67 82440 -1 6719
6721 0 498424.06 243723.66 82560 -1 6720
6722 0 498442.94 243698.55 82600 -1 6721
6723 0 498513.28 243666.89 82640 -1 6722
6724 0 498596.94 243639.02 82680 -1 6723
6725 0 493918 243864 79840 91 5353
6726 0 493770 244028 79880 91 6725
6727 0 493868 243888 79920 91 6726
6728 0 493820 243884 79960 91 6727
6729 0 493782 243908 80000 91 6728
6730 0 493746 243920 80040 91 6729
6731 0 493722 243912 80080 91 6730
6732 0 493642 243958 80160 91 6731
6733 0 493156 243959 80200 86 6732
6734 0 492760 244155 80160 -1 6733
6735 0 492764 244129 80080 -1 6734
6736 0 492796 244113 80040 86 6735
6737 0 492830 244001 79960 124 6736
6738 0 493008 243883 80400 86 6733
6739 0 492934 243845 80480 86 6738
6740 0 492856 243801 80560 -1 6739
6741 0 492766 243759 80640 -1 6740
6742 0 492738 243699 80720 -1 6741
6743 0 492722 243703 80760 -1 6742
6744 0 492854 243651 80800 -1 6743
6745 0 492892 243597 80840 -1 6744
6746 0 493080 243501 80880 -1 6745
6747 0 493252 243459 80920 -1 6746
6748 0 493570 243255 80960 91 6747
6749 0 493580 243215 81000 86 6748
6750 0 493644 243151 81080 86 6749
6751 0 493718 243045 81160 -1 6750
6752 0 493774 243031 81240 -1 6751
6753 0 493774 243031 81320 -1 6752
6754 0 493792 243021 81360 -1 6753
6755 0 493819.8 243005.81 81440 -1 6754
6756 0 493876.25 242950.6 81560 -1 6755
6757 0 493897 242931.72 81640 -1 6756
6758 0 493912.34 242828.33 81760 -1 6757
6759 0 493892.56 242790.05 81880 -1 6758
6760 0 493944.44 242710.78 82040 -1 6759
6761 0 493968.3 242588.83 82120 -1 6760
6762 0 494011.3 242509.58 82160 -1 6761
6763 0 494143.38 242432.48 82120 -1 6762
6764 0 494252.12 242330.98 82120 -1 6763
6765 0 494422.03 242230.88 82160 -1 6764
6766 0 494485.44 242116.95 82120 -1 6765
6767 0 494579.6 242069.77 82040 -1 6766
6768 0 494639.97 242035.7 81960 -1 6767
6769 0 494810.53 241968.7 81880 -1 6768
6770 0 494963.2 241912.53 81840 -1 6769
6771 0 495016.7 241921.72 81800 -1 6770
6772 0 495108.12 241953.88 81720 -1 6771
6773 0 495178.3 241952.88 81640 -1 6772
6774 0 495276.75 242030.75 81720 -1 6773
6775 0 495376.22 242003.52 81640 -1 6774
6776 0 495562.78 242003.03 81640 -1 6775
6777 0 495688.16 241965.34 81680 -1 6776
6778 0 495729.4 241932.06 81720 -1 6777
6779 0 495761.28 241858.97 81800 -1 6778
6780 0 495784.66 241825.05 81840 -1 6779
6781 0 495832.9 241844.14 81920 -1 6780
6782 0 495893.66 241896.88 81960 -1 6781
6783 0 495949.38 241923.81 82040 -1 6782
6784 0 495911.78 241985.23 82120 -1 6783
6785 0 495851.12 242002.44 82200 -1 6784
6786 0 495711.62 241958.14 82320 -1 6785
6787 0 495623.3 241849.25 82400 -1 6786
6788 0 495595.2 241817.84 82480 -1 6787
6789 0 495566.97 241764.72 82560 -1 6788
6790 0 495550.06 241747.28 82600 -1 6789
6791 0 495500.25 241742.56 82680 -1 6790
6792 0 495435.94 241767.55 82800 -1 6791
6793 0 495364.03 241778.14 82880 -1 6792
6794 0 495483.97 241798.81 82920 -1 6793
6795 0 495503.75 241783.52 83000 -1 6794
6796 0 495470.7 241772.25 83080 -1 6795
6797 0 495271.28 241725.48 83200 -1 6796
6798 0 495247.66 241697.67 83280 -1 6797
6799 0 495236.3 241683.94 83320 -1 6798
6800 0 495201.1 241701 83360 -1 6799
6801 0 495152.8 241700.4 83440 -1 6800
6802 0 495132.78 241624.44 83480 -1 6801
6803 0 495000.84 241433.56 83520 -1 6802
6804 0 494955.9 241440.86 83560 -1 6803
6805 0 494931.7 241446.98 83600 -1 6804
6806 0 494917.9 241511.56 83680 -1 6805
6807 0 494782.62 241509.6 83840 -1 6806
6808 0 494709.44 241474.44 83920 -1 6807
6809 0 494589.53 241426.45 83960 -1 6808
6810 0 494393.5 241335.7 84000 -1 6809
6811 0 494343.16 241336.44 84080 -1 6810
6812 0 494264.34 241367.47 84160 -1 6811
6813 0 494256.25 241413.48 84280 -1 6812
6814 0 494587.1 242074.08 81920 -1 6768
6815 0 494562.22 242081.22 81840 -1 6814
6816 0 494531.38 242088.36 81760 -1 6815
6817 0 494564.62 242046.33 81680 -1 6816
6818 0 494571.25 242038.03 81600 -1 6817
6819 0 494578.16 242048.19 81560 -1 6818
6820 0 494582.2 242078.66 81480 -1 6819
6821 0 493978.62 242362.38 82240 -1 6762
6822 0 494057.28 242218.62 82320 -1 6821
6823 0 494086.22 242067.38 82400 -1 6822
6824 0 494128.38 242020.84 82440 -1 6823
6825 0 494104.12 241998.11 82520 -1 6824
6826 0 494071.66 242037.53 82640 -1 6825
6827 0 493961.3 242041.03 82720 -1 6826
6828 0 493945.03 242042.11 82760 -1 6827
6829 0 493799.66 242001.1 82800 -1 6828
6830 0 493599.78 241996.45 82760 -1 6829
6831 0 493477 241975.6 82680 -1 6830
6832 0 493360.75 241967.28 82600 -1 6831
6833 0 493290.6 241956.97 82520 -1 6832
6834 0 492590 243767 80800 -1 6743
6835 0 492544 243879 80840 -1 6834
6836 0 492506 243871 80880 -1 6835
6837 0 492400 243745 80760 -1 6834
6838 0 492402.25 243784.4 80720 -1 6837
6839 0 493476.44 242757.81 77440 -1 5284
6840 0 493933.8 242260.12 77440 -1 6839
6841 0 494198.5 241964.23 77640 -1 6840
6842 0 494195.94 241863.38 77840 -1 6841
6843 0 494200.62 241813.19 78000 -1 6842
6844 0 494200.75 241851.36 78080 -1 6843
6845 0 494220.5 241864.42 78120 -1 6844
6846 0 496585.12 241461.02 77080 178 5282
6847 0 497305.72 240629.45 76840 267 6846
6848 0 498493.44 240229.22 76840 228 6847
6849 0 498968.9 240049.92 76640 192 6848
6850 0 499233.56 239981.52 76560 241 6849
6851 0 499078.06 239768.92 76480 32 6850
6852 0 499623.47 239757.62 76200 256 6851
6853 0 499940.88 239685.03 76120 166 6852
6854 0 500636.78 239361.19 75960 237 6853
6855 0 500942.03 239192.95 75880 234 6854
6856 0 500988.53 238885.64 75680 186 6855
6857 0 501015.97 238702.03 75560 186 6856
6858 0 500340 239146 75240 217 6857
6859 0 500292 239082 75080 217 6858
6860 0 501190.78 238642.45 75720 136 6856
6861 0 501330.16 238565 75800 107 6860
6862 0 501517.1 238340.52 75840 140 6861
6863 0 501561.94 238472.86 75880 140 6862
6864 0 501578.12 238513.22 75920 140 6863
6865 0 501741.28 238498.03 76080 163 6864
6866 0 501924.8 238478.88 76240 198 6865
6867 0 501843.97 238521.98 76280 198 6866
6868 0 502133.44 238432.88 76520 197 6867
6869 0 502550.8 238381.78 76760 124 6868
6870 0 502632.84 238277.58 76800 124 6869
6871 0 502836.75 238076.39 76960 107 6870
6872 0 503029 237960.7 77200 153 6871
6873 0 503069.06 237751.2 77320 153 6872
6874 0 503351.2 237353.33 77520 32 6873
6875 0 503494.75 237486.77 77680 32 6874
6876 0 503608.4 237424.39 77720 32 6875
6877 0 503715.4 237283.69 77920 32 6876
6878 0 503477 237057.33 78080 102 6877
6879 0 503358.16 236943.6 78160 137 6878
6880 0 503522.84 236862.78 78200 120 6879
6881 0 503767.84 236714.08 78360 51 6880
6882 0 503571.44 236392.42 78440 194 6881
6883 0 503474.88 236427.69 78480 194 6882
6884 0 503514.7 236265.36 78640 246 6883
6885 0 503529.22 236212.89 78760 282 6884
6886 0 503609.44 236103.52 78800 282 6885
6887 0 503160.66 235933.27 79040 256 6886
6888 0 502481.28 234558.6 79040 128 6887
6889 0 502732.25 233751.05 78840 137 6888
6890 0 502815.03 233053.4 78680 163 6889
6891 0 502772 232959.83 78640 120 6890
6892 0 502607 234648 78640 115 6891
6893 0 502655 234600 78520 115 6892
6894 0 502735 234504 78400 115 6893
6895 0 502671 234584 78240 45 6894
6896 0 502687 234632 78160 45 6895
6897 0 502871 234744 78000 75 6896
6898 0 502871 234808 77840 98 6897
6899 0 503119 234840 77720 102 6898
6900 0 503135 234824 77560 102 6899
6901 0 503215 234936 77400 122 6900
6902 0 503239 235024 77240 128 6901
6903 0 503289 235046.5 77200 128 6902
6904 0 503439 235114 77080 128 6903
6905 0 503451 235142 76920 120 6904
6906 0 503367 235250 76800 120 6905
6907 0 503415 235310 76680 115 6906
6908 0 503359 235270 76520 115 6907
6909 0 503315 235265 76440 90 6908
6910 0 503332 235292 76360 90 6909
6911 0 503349 235319 76280 90 6910
6912 0 503307 235313 76120 96 6911
6913 0 503185 235267 75960 96 6912
6914 0 503115 235241 75840 90 6913
6915 0 503137 235260 75760 90 6914
6916 0 503159 235279 75680 90 6915
6917 0 503067 235185 75640 107 6916
6918 0 502961 235107 75520 107 6917
6919 0 502875 235155 75400 108 6918
6920 0 502723 235185 75280 96 6919
6921 0 502655 235169 75160 96 6920
6922 0 502565 235149 75000 96 6921
6923 0 502527 235149 74840 96 6922
6924 0 502523 235189 74680 115 6923
6925 0 502528 235183 74600 115 6924
6926 0 502499 235543 74560 115 6925
6927 0 502529 235593 74520 115 6926
6928 0 502527 235625 74480 115 6927
6929 0 502513 235731 74400 115 6928
6930 0 502507 235783 74280 115 6929
6931 0 502519 235807 74200 115 6930
6932 0 502507 235853 74080 128 6931
6933 0 502545 235819 74040 128 6932
6934 0 502533.56 235913.38 74080 -1 6932
6935 0 502552.3 235954.2 74040 -1 6934
6936 0 502478.16 235920.16 73960 -1 6935
6937 0 502399.12 235842.98 73880 -1 6936
6938 0 502411.5 235834 73840 -1 6937
6939 0 502424.28 235825.05 73800 -1 6938
6940 0 502435.25 235853.81 73760 -1 6939
6941 0 502533 235177 74520 115 6925
6942 0 502581 235119 74440 96 6941
6943 0 502713 235043 74280 96 6942
6944 0 502871 234973 74160 128 6943
6945 0 502919 235029 74000 131 6944
6946 0 502881 234995 73960 131 6945
6947 0 502815 235055 73920 131 6946
6948 0 502793 235055 73880 131 6947
6949 0 502461 235177 73880 128 6948
6950 0 502313 235291 73880 128 6949
6951 0 502225 235237 73840 128 6950
6952 0 502157 235211 73800 128 6951
6953 0 502117 235141 73760 128 6952
6954 0 502111 235157 73720 128 6953
6955 0 502003.3 235146.81 73600 -1 6954
6956 0 501982.84 235142.56 73560 -1 6955
6957 0 502879 234955 73840 131 6948
6958 0 502921 234911 73760 96 6957
6959 0 503045 234961 73560 96 6958
6960 0 503059 234963 73440 101 6959
6961 0 503071 235029 73280 101 6960
6962 0 503111 235075 73120 120 6961
6963 0 503059 235139 72960 115 6962
6964 0 503025 235199 72800 115 6963
6965 0 503047 235211 72640 107 6964
6966 0 503028 235271 72560 111 6965
6967 0 503009 235331 72480 115 6966
6968 0 503031 235431 72400 115 6967
6969 0 502959 235341 72200 101 6968
6970 0 503023 235393 72040 101 6969
6971 0 503137 235485 71880 120 6970
6972 0 503149 235537 71720 90 6971
6973 0 503203 235587 71560 90 6972
6974 0 503301 235621 71400 90 6973
6975 0 503349 235645 71240 122 6974
6976 0 503309 235679 71080 122 6975
6977 0 503221 235663 70920 104 6976
6978 0 503167 235543 70720 120 6977
6979 0 503099 235517 70560 120 6978
6980 0 502867 235613 70440 51 6979
6981 0 502777 235633 70320 51 6980
6982 0 502713 235591 70160 71 6981
6983 0 502673 235491 70000 115 6982
6984 0 502785 235439 69840 128 6983
6985 0 502783 235355 69600 128 6984
6986 0 502735 235285 69360 128 6985
6987 0 502675 235208.5 69240 178 6986
6988 0 502655 235183 69200 178 6987
6989 0 502533 234997 69160 235 6988
6990 0 502461 234993 69000 214 6989
6991 0 502445 234993 68840 214 6990
6992 0 501789 235061 68840 214 6991
6993 0 501801 235049 68720 214 6992
6994 0 501893 234993 68640 108 6993
6995 0 501773 235025 68600 108 6994
6996 0 502573 235229 68800 148 6991
6997 0 502590 235208 68760 148 6996
6998 0 502641 235145 68640 148 6997
6999 0 502621 235133 68560 148 6998
7000 0 502569 235077 68480 108 6999
7001 0 502497 235041 68400 108 7000
7002 0 502421 234993 68280 141 7001
7003 0 502373 234969 68160 141 7002
7004 0 502473 235013 68040 120 7003
7005 0 502385 235073 67880 120 7004
7006 0 502289 235057 67800 120 7005
7007 0 502285 234921 67720 45 7006
7008 0 502341 234585 67640 102 7007
7009 0 502473 234569 67520 102 7008
7010 0 502473 234493 67400 90 7009
7011 0 502481 234417 67280 90 7010
7012 0 502425 234337 67160 98 7011
7013 0 502321 234277 67040 98 7012
7014 0 502193 234317 66880 64 7013
7015 0 502037 234317 66720 90 7014
7016 0 502225 234377 66560 90 7015
7017 0 502229 234309 66400 90 7016
7018 0 502249 234221 66240 90 7017
7019 0 502309 234029 66120 96 7018
7020 0 502257 233957 66080 96 7019
7021 0 502251.66 233922.33 66000 98 7020
7022 0 502373 234521 65960 45 7021
7023 0 502369 234589 65880 45 7022
7024 0 502225 234753 65760 32 7023
7025 0 502069 234866 65720 64 7024
7026 0 501993 234960 65680 64 7025
7027 0 501809 235112 65600 60 7026
7028 0 501677 235300 65520 32 7027
7029 0 501737 235554 65480 51 7028
7030 0 501721 235570 65560 51 7029
7031 0 501703 235574 65600 51 7030
7032 0 501713 235840 65640 45 7031
7033 0 501617 235854 65680 51 7032
7034 0 501608.16 235949.06 65760 -1 7033
7035 0 501698.6 236147.42 65960 -1 7034
7036 0 501640.06 236283.36 66040 -1 7035
7037 0 501640.7 236297.36 66080 -1 7036
7038 0 501719 235610 65640 51 7031
7039 0 501683 235594 65680 51 7038
7040 0 501629 235612 65720 51 7039
7041 0 501601 235612 65760 51 7040
7042 0 501583 235656 65800 51 7041
7043 0 501885 235848 65400 45 7029
7044 0 501935 235884 65280 86 7043
7045 0 501939 235956 65120 86 7044
7046 0 501875 236016 65040 32 7045
7047 0 501853 236106 64920 115 7046
7048 0 501815 236124 64840 115 7047
7049 0 501577 236358 64800 115 7048
7050 0 501461 236488 64760 32 7049
7051 0 501493 236546 64680 115 7050
7052 0 501625 236798 64640 115 7051
7053 0 501725 237082 64600 115 7052
7054 0 501829 237130 64520 115 7053
7055 0 501673 237188 64480 115 7054
7056 0 501605 237248 64440 32 7055
7057 0 501301 237472 64400 32 7056
7058 0 501013 237912 64280 32 7057
7059 0 500857 238072 64160 32 7058
7060 0 500713 238200 64040 45 7059
7061 0 500885 237888 64000 32 7060
7062 0 500401 238796 63920 81 7060
7063 0 500133 239032 63800 51 7062
7064 0 500093 239120 63760 75 7063
7065 0 500057 239168 63720 75 7064
7066 0 499981 239276 63600 71 7065
7067 0 500029 239492 63560 71 7066
7068 0 500117 239636 63480 86 7067
7069 0 500233 239896 63400 71 7068
7070 0 500309 240096 63320 51 7069
7071 0 500587 240426 63280 60 7070
7072 0 500461 240384 63320 75 7071
7073 0 500449 240428 63360 75 7072
7074 0 500453 240476 63400 75 7073
7075 0 500865 240756 63240 64 7071
7076 0 501101 240976 63200 60 7075
7077 0 501229 241060 63160 40 7076
7078 0 501397 241216 63120 51 7077
7079 0 501633 241456 63080 60 7078
7080 0 501941 241620 63120 45 7079
7081 0 502205 241848 63120 45 7080
7082 0 502993 242044 63080 45 7081
7083 0 503337 242208 63120 -1 7082
7084 0 503565 242304 63160 -1 7083
7085 0 503873 242464 63120 -1 7084
7086 0 503989 242628 63080 -1 7085
7087 0 504013 242692 63120 -1 7086
7088 0 504037 242708 63160 -1 7087
7089 0 503929 242716 63280 -1 7088
7090 0 503939.78 242708.1 63320 -1 7089
7091 0 502934.53 242054.73 63040 -1 7082
7092 0 502863.25 242061.02 63000 -1 7091
7093 0 500120.25 239718.34 63360 -1 7069
7094 0 500118.88 239676.5 63320 -1 7093
7095 0 500445 238632 64080 101 7060
7096 0 500497 238560 64160 71 7095
7097 0 500481 238548 64280 71 7096
7098 0 500369 238504 64400 51 7097
7099 0 500005 238460 64480 32 7098
7100 0 502249 233905 65960 98 7021
7101 0 501869 233109 65840 124 7100
7102 0 501833 233017 65760 124 7101
7103 0 502101 232405 65880 96 7102
7104 0 502129 232181 65960 98 7103
7105 0 502097 232141 66000 98 7104
7106 0 502009 231865 66080 71 7105
7107 0 501962.34 231672.33 66120 71 7106
7108 0 501893 230901 66280 51 7107
7109 0 501729 230709 66320 71 7108
7110 0 501517 229909 66320 75 7109
7111 0 501489 229089 66360 71 7110
7112 0 501361 228825 66400 128 7111
7113 0 501361 228805 66440 128 7112
7114 0 501301 228777 66520 128 7113
7115 0 501201 228729 66640 128 7114
7116 0 500977 228609 66720 81 7115
7117 0 500845 228573 66840 60 7116
7118 0 500685 228381 66920 75 7117
7119 0 500733 228237 67000 75 7118
7120 0 500717 228145 67120 45 7119
7121 0 500565 228025 67240 60 7120
7122 0 500297 227917 67280 60 7121
7123 0 499241 227125 67240 -1 7122
7124 0 499053 227109 67120 -1 7123
7125 0 498937 227065 66960 -1 7124
7126 0 498733 227041 66840 -1 7125
7127 0 498637 227073 66800 -1 7126
7128 0 498569 227117 66760 -1 7127
7129 0 498501 227137 66720 -1 7128
7130 0 498133 227109 66680 -1 7129
7131 0 497889 226977 66520 -1 7130
7132 0 497789 226897 66400 -1 7131
7133 0 497749 226813 66280 -1 7132
7134 0 497749 226673 66200 -1 7133
7135 0 497769 226657 66080 -1 7134
7136 0 497781.8 226648.75 66040 -1 7135
7137 0 497861.75 226599.77 65920 -1 7136
7138 0 497895.66 226602.81 65800 -1 7137
7139 0 497887.88 226452.17 65760 -1 7138
7140 0 497899.53 226417.34 65720 -1 7139
7141 0 497905.47 226392.58 65680 -1 7140
7142 0 497950.97 226423.97 65640 -1 7141
7143 0 497892.97 226396.08 65560 -1 7142
7144 0 497870.44 226362.14 65520 -1 7143
7145 0 497679.1 226157.06 65480 -1 7144
7146 0 497640.34 226142.5 65440 -1 7145
7147 0 497643.8 226181.69 65400 -1 7146
7148 0 497634.94 226212.33 65360 -1 7147
7149 0 497832.88 226673.97 65760 -1 7138
7150 0 497794.56 226679.27 65720 -1 7149
7151 0 497791.3 226656.72 65680 -1 7150
7152 0 497819.8 226625.56 65640 -1 7151
7153 0 497446.47 226572.69 65880 -1 7137
7154 0 497376.88 226581.64 65840 -1 7153
7155 0 497297.94 226603.4 65800 -1 7154
7156 0 497232.84 226611.5 65760 -1 7155
7157 0 497029.94 226759.27 65800 -1 7156
7158 0 496999.62 226766.9 65840 -1 7157
7159 0 497193.97 226576.56 65720 -1 7156
7160 0 497804.22 226539.72 66200 -1 7134
7161 0 497843.62 226396.38 66160 -1 7160
7162 0 497872.44 226406.95 66120 -1 7161
7163 0 497893.62 226423.33 66080 -1 7162
7164 0 497822.2 226340.81 66200 -1 7161
7165 0 499381 227203 67320 60 7122
7166 0 499377 227127 67440 60 7165
7167 0 499565 226831 67480 -1 7166
7168 0 499593 226743 67520 -1 7167
7169 0 499629 226623 67560 -1 7168
7170 0 499645 226595 67600 -1 7169
7171 0 499617 226583 67640 -1 7170
7172 0 499593 226463 67680 -1 7171
7173 0 499637 226043 67760 -1 7172
7174 0 499668.9 225774.25 67680 -1 7173
7175 0 499934.94 225494.44 67520 -1 7174
7176 0 500047.22 225343.47 67520 -1 7175
7177 0 500251.44 225113.72 67520 -1 7176
7178 0 500307.53 225000.44 67520 -1 7177
7179 0 500398.97 224925.03 67520 -1 7178
7180 0 500411.66 224944 67480 -1 7179
7181 0 500465.84 224771.75 67480 -1 7180
7182 0 500561.2 224505.98 67480 -1 7181
7183 0 500678.12 224365.77 67440 -1 7182
7184 0 500696.5 224331.11 67400 -1 7183
7185 0 500765.25 224189.94 67400 -1 7184
7186 0 500810.22 224074.78 67400 -1 7185
7187 0 500975.2 223835.62 67320 -1 7186
7188 0 501084.84 223789.19 67240 -1 7187
7189 0 501207.2 223851.5 67120 -1 7188
7190 0 501234 223929.5 67080 -1 7189
7191 0 501260.66 224007.38 67040 -1 7190
7192 0 501262.97 224084.88 67000 -1 7191
7193 0 501231.56 224246.1 66920 -1 7192
7194 0 501217.8 224303.88 66880 -1 7193
7195 0 501228.5 224331.81 66840 -1 7194
7196 0 501200.25 224331.39 66800 -1 7195
7197 0 500436.53 224982.5 67400 -1 7180
7198 0 500465.38 225013.66 67360 -1 7197
7199 0 501495.38 228787.9 66360 -1 7112
7200 0 501528.2 228785.33 66320 -1 7199
7201 0 503817 231649 66120 120 7107
7202 0 503857 231706 66200 120 7201
7203 0 504185 232180 66120 60 7202
7204 0 504229 232332 66040 75 7203
7205 0 504239 232540 65920 81 7204
7206 0 504299 232744 65880 81 7205
7207 0 504367 232966 65800 60 7206
7208 0 504399 233028 65680 80 7207
7209 0 504439 233168 65600 80 7208
7210 0 504473 233204 65560 71 7209
7211 0 504561 233316 65440 71 7210
7212 0 504639 233508 65320 75 7211
7213 0 504651 233514 65280 75 7212
7214 0 504765 233706 65240 71 7213
7215 0 504849 233812 65160 45 7214
7216 0 504927 234058 65080 32 7215
7217 0 504987 234148 65000 32 7216
7218 0 505193 234280 64880 51 7217
7219 0 505289 234472 64800 75 7218
7220 0 505399 234636 64680 64 7219
7221 0 505463 234686 64640 51 7220
7222 0 505499 234792 64600 51 7221
7223 0 505645 234928 64520 51 7222
7224 0 505743 234990 64480 60 7223
7225 0 505847 235062 64440 60 7224
7226 0 506063 235230 64400 51 7225
7227 0 506287 235678 64360 80 7226
7228 0 506545 236004 64240 51 7227
7229 0 506751 236206 64160 60 7228
7230 0 506803 236280 64120 60 7229
7231 0 506849 236296 64080 60 7230
7232 0 506959 236452 64000 60 7231
7233 0 507161 236714 63920 60 7232
7234 0 507183 236826 63880 60 7233
7235 0 507429 237088 63840 60 7234
7236 0 507649 237356 63800 60 7235
7237 0 507721 237480 63760 -1 7236
7238 0 507705 237526 63600 -1 7237
7239 0 507757 237516 63480 -1 7238
7240 0 507741 237508 63440 -1 7239
7241 0 507771 237460 63400 -1 7240
7242 0 507718.62 237461.84 63320 -1 7241
7243 0 507668.34 237440.34 63160 -1 7242
7244 0 507664.72 237437 63120 -1 7243
7245 0 505404.34 234515.6 64800 -1 7219
7246 0 505541.56 234426.05 64800 -1 7245
7247 0 505620.47 234439.62 64800 -1 7246
7248 0 505813.7 234610.33 65000 -1 7247
7249 0 505789.8 234624.1 65040 -1 7248
7250 0 504631 233254 65240 75 7213
7251 0 504951 233252 65200 75 7250
7252 0 504999 233264 65120 75 7251
7253 0 505115.44 233282.75 65000 -1 7252
7254 0 505276.56 233242.2 64840 -1 7253
7255 0 505467.8 233260 64680 -1 7254
7256 0 505537.2 233275.23 64600 -1 7255
7257 0 505640.62 233323.11 64480 -1 7256
7258 0 505762.16 233379.31 64440 -1 7257
7259 0 505816.8 233410.12 64400 -1 7258
7260 0 505841.06 233444.1 64360 -1 7259
7261 0 505840.9 233477.34 64280 -1 7260
7262 0 505947.28 233408.02 64160 -1 7261
7263 0 505945.03 233417.14 64080 -1 7262
7264 0 505907.7 233422.28 63960 -1 7263
7265 0 505861.44 233422.38 63800 -1 7264
7266 0 505793.2 233419.6 63680 -1 7265
7267 0 505691.94 233357.05 63560 -1 7266
7268 0 504169 231669 66000 71 7201
7269 0 504237 231645 65960 71 7268
7270 0 504273 231630 65920 71 7269
7271 0 504291 231610 65880 71 7270
7272 0 504317 231474 65840 71 7271
7273 0 504361 231444 65800 71 7272
7274 0 504453 231358 65760 71 7273
7275 0 504505 231272 65800 71 7274
7276 0 504519 231210 65840 120 7275
7277 0 504549 231168 65880 120 7276
7278 0 504587 231124 65920 120 7277
7279 0 504649 231094 65960 120 7278
7280 0 504695 230964 66000 120 7279
7281 0 504751 230910.47 66000 -1 7280
7282 0 504898.88 230772.94 65960 -1 7281
7283 0 505029.34 230709.78 65800 -1 7282
7284 0 505219.75 230660.12 65680 -1 7283
7285 0 505258.44 230595.34 65640 -1 7284
7286 0 505430.47 230519 65560 -1 7285
7287 0 505589.3 230378.27 65560 -1 7286
7288 0 505645.66 230312.16 65520 -1 7287
7289 0 505694.25 230234.67 65560 -1 7288
7290 0 505706.94 230094.9 65480 -1 7289
7291 0 505707.4 230052.64 65400 -1 7290
7292 0 505553.4 230641.94 65560 -1 7286
7293 0 505692.53 230693.16 65480 -1 7292
7294 0 505792.16 230735.84 65360 -1 7293
7295 0 505754.47 230728.88 65320 -1 7294
7296 0 502809.3 231661.08 65960 -1 7107
7297 0 503068.94 231709.64 65760 -1 7296
7298 0 503261.66 231795.14 65760 -1 7297
7299 0 503370.78 231856.78 65680 -1 7298
7300 0 503452.06 231900.7 65680 -1 7299
7301 0 503472.56 231926.25 65640 -1 7300
7302 0 502165 235533 67760 120 7006
7303 0 501917 235745 67680 120 7302
7304 0 501857 235793 67600 120 7303
7305 0 501865 235825 67520 120 7304
7306 0 501785 235889 67440 120 7305
7307 0 501557 235964 67480 120 7306
7308 0 501495 235974 67520 120 7307
7309 0 501455 236028 67560 120 7308
7310 0 501371 236080 67600 -1 7309
7311 0 501321 236114 67640 -1 7310
7312 0 501287 236102 67680 -1 7311
7313 0 501737 235908 67400 120 7306
7314 0 501689 235896 67320 120 7313
7315 0 501633 235810 67240 45 7314
7316 0 501345 235662 67120 45 7315
7317 0 500877 235394 67160 -1 7316
7318 0 500845 235362 67200 -1 7317
7319 0 500799 235296 67240 -1 7318
7320 0 500757 235248 67280 -1 7319
7321 0 500705 235086 67360 -1 7320
7322 0 500613 235022 67440 -1 7321
7323 0 500535 234816 67520 -1 7322
7324 0 500551 234574 67480 -1 7323
7325 0 500573 234556 67440 -1 7324
7326 0 500549 234530 67400 -1 7325
7327 0 500561 234394 67320 -1 7326
7328 0 500533 234164 67280 -1 7327
7329 0 500539 234130 67240 -1 7328
7330 0 500549.12 233969.34 67200 -1 7329
7331 0 500518.16 233909.94 67200 -1 7330
7332 0 500511.88 233797.42 67200 -1 7331
7333 0 500572.22 233717.38 67160 -1 7332
7334 0 500581.56 233716.39 67120 -1 7333
7335 0 500445.2 233717.69 67200 -1 7332
7336 0 500237.3 233659.06 67200 -1 7335
7337 0 500139.75 233482.53 67280 -1 7336
7338 0 500106.16 233464.9 67320 -1 7337
7339 0 499866.56 233466.42 67360 -1 7338
7340 0 499733.84 233477.83 67320 -1 7339
7341 0 499675.3 233417 67280 -1 7340
7342 0 499656.25 233398.34 67240 -1 7341
7343 0 499572.12 233419.84 67200 -1 7342
7344 0 499534.94 233454.47 67160 -1 7343
7345 0 499536.84 233494.9 67120 -1 7344
7346 0 502497.2 235669.8 68760 -1 6997
7347 0 502453.6 235706.67 68600 -1 7346
7348 0 502391.94 235741.53 68520 -1 7347
7349 0 502407.78 235739.55 68400 -1 7348
7350 0 502400.5 235755.97 68360 -1 7349
7351 0 503505 234381 69240 122 6987
7352 0 503734.34 234357 69320 83 7351
7353 0 503849 234345 69360 64 7352
7354 0 504009 234229 69480 71 7353
7355 0 504077 234113 69600 71 7354
7356 0 504109 234017 69640 71 7355
7357 0 504109 233674 69680 71 7356
7358 0 504163 233508 69720 71 7357
7359 0 504161 233430 69760 45 7358
7360 0 504269 233286 69840 45 7359
7361 0 504271 233208 69880 81 7360
7362 0 504247 233202 69960 81 7361
7363 0 504267 233216 70080 81 7362
7364 0 504243 233220 70120 81 7363
7365 0 504261.5 233200.58 70160 -1 7364
7366 0 504273.53 233172.6 70200 -1 7365
7367 0 504280.1 233117.53 70120 -1 7366
7368 0 504317.9 233046.36 69960 -1 7367
7369 0 504309.53 233019.28 69920 -1 7368
7370 0 504137 233634 69640 71 7357
7371 0 504143 233648 69560 71 7370
7372 0 504171 233725.33 69480 71 7371
7373 0 504185 233764 69440 71 7372
7374 0 504211.9 233803.19 69360 -1 7373
7375 0 503421.2 234518.84 69320 -1 7352
7376 0 503378.88 234535.4 69440 -1 7375
7377 0 503379.8 234519.34 69480 -1 7376
7378 0 503313 235549 75800 32 6915
7379 0 503335 235581 75840 32 7378
7380 0 503429 235597 75920 64 7379
7381 0 503471 235607 75960 64 7380
7382 0 503495 235613 76040 64 7381
7383 0 503507 235591 76080 64 7382
7384 0 503641 235589 76120 60 7383
7385 0 503807 235587 76160 60 7384
7386 0 503869 235603 76200 60 7385
7387 0 503817 235625 76240 60 7386
7388 0 503855 235642 76280 60 7387
7389 0 504049 235916 76240 32 7388
7390 0 504105 235978 76200 32 7389
7391 0 504081 236000 76160 32 7390
7392 0 503952.47 236091.95 76120 -1 7391
7393 0 503994.62 236126.72 76160 -1 7392
7394 0 504076.3 236151.77 76200 -1 7393
7395 0 504200.12 236184.77 76240 -1 7394
7396 0 504306.6 236232.56 76320 -1 7395
7397 0 503897 235698 76320 60 7388
7398 0 503880.62 235699.22 76360 -1 7397
7399 0 503054.06 234860.19 77200 -1 6903
7400 0 503045.97 234880.81 77160 -1 7399
7401 0 503037.88 234900.47 77120 -1 7400
7402 0 502565.66 232493.11 78440 80 6891
7403 0 501095.9 230687.44 78280 124 7402
7404 0 499321.22 230036.69 78200 101 7403
7405 0 499449 229707 78280 160 7404
7406 0 497505 229295 78280 164 7405
7407 0 496309 228683 78280 196 7406
7408 0 495285 228887 78440 120 7407
7409 0 494339 228893 78480 224 7408
7410 0 493855 229085 78480 120 7409
7411 0 492603 229041 78480 32 7410
7412 0 491799 228833 78480 101 7411
7413 0 490570.7 228891.03 78640 172 7412
7414 0 488712.28 229313.39 78600 32 7413
7415 0 488614.78 229313.39 78520 60 7414
7416 0 488367.88 229488.84 78400 60 7415
7417 0 488263.9 229560.31 78280 60 7416
7418 0 487874.03 229735.77 78200 148 7417
7419 0 487594.6 229950.2 78160 186 7418
7420 0 486528.94 230320.6 78040 163 7419
7421 0 485898.62 230535.02 77920 128 7420
7422 0 485242.3 230885.92 77880 98 7421
7423 0 485027.88 231022.38 77840 102 7422
7424 0 484118.16 231139.34 77800 108 7423
7425 0 483780.28 231295.3 77720 140 7424
7426 0 483344.9 231412.25 77560 156 7425
7427 0 482779.56 231717.66 77400 153 7426
7428 0 482500.16 231841.12 77280 172 7427
7429 0 481609.94 232146.53 77160 160 7428
7430 0 481343.5 232237.5 77000 157 7429
7431 0 481038.1 232334.97 76840 120 7430
7432 0 480784.7 232432.44 76680 98 7431
7433 0 480037.4 232588.39 76520 163 7432
7434 0 479751.5 232679.38 76280 166 7433
7435 0 479576.06 232711.86 76080 139 7434
7436 0 479329.12 232750.84 75840 154 7435
7437 0 479043.22 232763.84 75600 181 7436
7438 0 478867.78 232763.84 75360 122 7437
7439 0 478672.8 232757.34 75160 163 7438
7440 0 478672.8 232711.86 74960 150 7439
7441 0 478354.44 232653.38 74680 128 7440
7442 0 478019 232702.17 74480 157 7441
7443 0 477951.53 232711.86 74440 163 7442
7444 0 477945.06 232718.36 74360 163 7443
7445 0 477923 232748 74120 137 7444
7446 0 477743 232808 73920 108 7445
7447 0 477563 232776 73760 163 7446
7448 0 477455 232844 73560 148 7447
7449 0 477203 232928 73320 120 7448
7450 0 477051.8 233043.2 73200 128 7449
7451 0 476951 233120 73120 134 7450
7452 0 477275 232984 72880 134 7451
7453 0 477095 232980 72680 176 7452
7454 0 476943 232944 72480 160 7453
7455 0 476687 232904 72240 104 7454
7456 0 476563 232960 72000 124 7455
7457 0 476499 233052 71800 137 7456
7458 0 476303 233156 71600 128 7457
7459 0 476171 233208 71360 134 7458
7460 0 476011 233180 71160 160 7459
7461 0 475823 233176 70960 172 7460
7462 0 475623 233144 70760 148 7461
7463 0 475551 233084 70720 148 7462
7464 0 475455 233016 70520 150 7463
7465 0 475355 232936 70320 150 7464
7466 0 475167 232820 70120 160 7465
7467 0 474995 232844 69880 176 7466
7468 0 474847 232848 69720 160 7467
7469 0 474667 232618 69520 122 7468
7470 0 473843 232256 69520 51 7469
7471 0 473831 232276 69640 32 7470
7472 0 473771 232308 69760 32 7471
7473 0 473686 232363 69840 60 7472
7474 0 473610 232385 69920 60 7473
7475 0 473586 232405 70040 60 7474
7476 0 473594 232407 70120 60 7475
7477 0 473610 232417 70160 60 7476
7478 0 473608 232433 70200 60 7477
7479 0 473586 232469 70240 60 7478
7480 0 473584 232489 70280 60 7479
7481 0 473640 232497 70360 60 7480
7482 0 474631 232572 69480 122 7469
7483 0 474441.34 232602.6 68960 170 7482
7484 0 474383 232612 68800 185 7483
7485 0 474303 232676 68560 185 7484
7486 0 473991 232212 68520 91 7485
7487 0 473907 232168 68400 91 7486
7488 0 473643 232064 68320 91 7487
7489 0 473615 232080 68280 91 7488
7490 0 474567 232772 68160 120 7485
7491 0 474503 232724 67880 104 7490
7492 0 474399 232776 67680 122 7491
7493 0 474547 232792 67480 122 7492
7494 0 474619 232808 67320 134 7493
7495 0 474467 232824 67120 150 7494
7496 0 474211 232864 66920 139 7495
7497 0 473963 232896 66720 122 7496
7498 0 473663 232836 66560 124 7497
7499 0 473515 232832 66400 115 7498
7500 0 473291 232700 66240 96 7499
7501 0 473199 232564 66040 104 7500
7502 0 473115 232456 65760 140 7501
7503 0 472967 232244 65600 122 7502
7504 0 472959 232256 65200 102 7503
7505 0 472931 232084 65000 157 7504
7506 0 472947 232032 64800 128 7505
7507 0 472747 232064 64600 122 7506
7508 0 472859 232172 64440 122 7507
7509 0 472891 232196 64280 107 7508
7510 0 472843 232180 64080 107 7509
7511 0 472685 232074 63880 102 7510
7512 0 472345 232026 63720 186 7511
7513 0 472197 232022 63520 186 7512
7514 0 472185 232025.2 63480 173 7513
7515 0 472137 232038 63320 122 7514
7516 0 472105 232082 63120 96 7515
7517 0 471985 232030 62920 96 7516
7518 0 472045 232046.67 62720 105 7517
7519 0 472057 232050 62680 107 7518
7520 0 472029 232022 62400 107 7519
7521 0 471905 231950 62360 81 7520
7522 0 471769 231838 62200 86 7521
7523 0 471665 231602 62080 86 7522
7524 0 471513 231494 61920 86 7523
7525 0 471349 231190 61800 140 7524
7526 0 471329 230934 61680 40 7525
7527 0 471225 230750 61520 148 7526
7528 0 471077 230618 61440 148 7527
7529 0 471025 230442 61320 81 7528
7530 0 470921 230170 61160 124 7529
7531 0 470745 229918 60880 202 7530
7532 0 470748.2 229838 60720 160 7531
7533 0 470749 229818 60680 150 7532
7534 0 470849 229626 60520 163 7533
7535 0 470741 229546 60400 163 7534
7536 0 470733 229466 60200 122 7535
7537 0 470677 229218 60000 107 7536
7538 0 470417 229034 59800 107 7537
7539 0 470397 228970 59640 122 7538
7540 0 470370 228796 59520 143 7539
7541 0 470361 228738 59480 150 7540
7542 0 470277 228634 59320 128 7541
7543 0 470105 228426 59160 140 7542
7544 0 469809 228166 59000 172 7543
7545 0 469537 228034 58800 190 7544
7546 0 469465 227946 58600 190 7545
7547 0 469435 227982 58480 163 7546
7548 0 469425 227994 58440 154 7547
7549 0 469329 227982 58200 164 7548
7550 0 469225 227866 57960 194 7549
7551 0 469221 227814 57800 194 7550
7552 0 469149 227402 57680 208 7551
7553 0 469021 227290 57520 208 7552
7554 0 468957 227214 57360 164 7553
7555 0 468837 227098 57200 209 7554
7556 0 468833 226978 57040 197 7555
7557 0 468573 226618 56920 175 7556
7558 0 468105 226118 56760 156 7557
7559 0 467677 225894 56720 156 7558
7560 0 467393 225766 56640 178 7559
7561 0 466893 225386 56600 164 7560
7562 0 465897 224822 56240 32 7561
7563 0 465621 224594 56080 148 7562
7564 0 465485 224550 55880 153 7563
7565 0 465337 224554 55720 86 7564
7566 0 465205 224510 55480 86 7565
7567 0 465149 224446 55360 124 7566
7568 0 465553 225050 55320 153 7567
7569 0 465445 225134 55240 153 7568
7570 0 465429 225194 55160 153 7569
7571 0 465101 225454 55120 153 7570
7572 0 465133 224402 55320 124 7567
7573 0 465101 224314 55240 124 7572
7574 0 465013 224118 55120 134 7573
7575 0 465097 224010 54960 163 7574
7576 0 464833 223806 54880 178 7575
7577 0 464829 223770 54840 178 7576
7578 0 464656 223549.03 54840 196 7577
7579 0 464853 223694 54760 178 7577
7580 0 464741 223558 54600 196 7579
7581 0 464761 223294 54440 160 7580
7582 0 464677 222974 54360 221 7581
7583 0 464621 222806 54320 80 7582
7584 0 464637 222694 54240 80 7583
7585 0 464625 222710 54040 137 7584
7586 0 464605 222694 53760 128 7585
7587 0 464613 222630 53600 86 7586
7588 0 464421 222646 53440 86 7587
7589 0 464097 222606 53280 104 7588
7590 0 463965 222574 53160 104 7589
7591 0 463941 222590 53080 64 7590
7592 0 463801 222578 52960 64 7591
7593 0 463601 222778 52840 32 7592
7594 0 463541 222630 52800 32 7593
7595 0 463465 222538 52760 96 7594
7596 0 463305 222374 52680 140 7595
7597 0 463169 222294 52600 163 7596
7598 0 463073 222218 52560 163 7597
7599 0 462989 222198 52520 163 7598
7600 0 462945 222102 52480 122 7599
7601 0 462633 221914 52440 80 7600
7602 0 462573 221886 52400 80 7601
7603 0 462861 222134 52360 122 7602
7604 0 462829 222170 52240 122 7603
7605 0 462665 222126 52080 60 7604
7606 0 462617 222286 51920 135 7605
7607 0 462449 222230 51760 135 7606
7608 0 462433 222146 51600 81 7607
7609 0 462341 221990 51480 166 7608
7610 0 462329 221906 51360 166 7609
7611 0 462105 221878 51240 128 7610
7612 0 461777 221818 51000 108 7611
7613 0 461409 221738 50840 80 7612
7614 0 461233 221694 50800 108 7613
7615 0 461265 221574 50720 108 7614
7616 0 461141 221438 50640 108 7615
7617 0 461169 221462 50600 108 7616
7618 0 461181 221322 50520 120 7617
7619 0 461189 220978 50400 120 7618
7620 0 461113 221330 50360 120 7619
7621 0 461133 221298 50320 120 7620
7622 0 461137 221314 50280 120 7621
7623 0 461053 221338 50240 51 7622
7624 0 460861 221590 50160 148 7623
7625 0 460941 221466 50000 148 7624
7626 0 460789 221378 49840 81 7625
7627 0 460725 221314 49760 81 7626
7628 0 460849 221166 49640 120 7627
7629 0 460933 221194 49520 120 7628
7630 0 461045 220946 49400 80 7629
7631 0 460961 220862 49320 40 7630
7632 0 460925 220822 49280 40 7631
7633 0 460917 220758 49240 40 7632
7634 0 461073 220566 49200 80 7633
7635 0 461037 220542 49160 80 7634
7636 0 461033 220354 49080 120 7635
7637 0 460993 220126 49040 102 7636
7638 0 461009 220094 49000 102 7637
7639 0 460977 219950 48920 102 7638
7640 0 460909 219914 48840 81 7639
7641 0 460797 219734 48720 51 7640
7642 0 460725 219374 48640 102 7641
7643 0 460445 219070 48480 32 7642
7644 0 460401 218886 48320 32 7643
7645 0 460521 218642 48200 80 7644
7646 0 460577 218182 48120 98 7645
7647 0 460401 217938 48040 64 7646
7648 0 460061 217618 47960 91 7647
7649 0 460133 217766 47920 32 7648
7650 0 460761 217630 47880 81 7649
7651 0 460193 217746 47840 64 7650
7652 0 460285 217822 47720 64 7651
7653 0 460341 217870 47640 75 7652
7654 0 460369 217894 47600 81 7653
7655 0 460425 218174 47560 81 7654
7656 0 460625 217878 47440 98 7655
7657 0 460593 217814 47400 98 7656
7658 0 460585 217758 47320 98 7657
7659 0 460597 217766 47280 98 7658
7660 0 460673 217678 47240 32 7659
7661 0 460681 217670 47200 32 7660
7662 0 460621 217654 47160 32 7661
7663 0 460569 217618 47080 32 7662
7664 0 460533 217582 47000 32 7663
7665 0 460365 217566 46920 32 7664
7666 0 460312 217745 46880 32 7665
7667 0 460282 217779 46840 32 7666
7668 0 460212 218011 46800 60 7667
7669 0 460100 217991 46760 60 7668
7670 0 460016 218023 46720 60 7669
7671 0 459842 218037 46600 60 7670
7672 0 459692 218059 46520 60 7671
7673 0 459542 218105 46480 64 7672
7674 0 459432 218113 46280 40 7673
7675 0 459216 218143 46200 40 7674
7676 0 459142 218139 46160 40 7675
7677 0 459044 218141 46120 40 7676
7678 0 458958 218117 46080 51 7677
7679 0 458898 218173 46040 51 7678
7680 0 458860 218169 46000 51 7679
7681 0 458758 218167 45920 45 7680
7682 0 458690 218141 45840 45 7681
7683 0 458702 218119 45760 45 7682
7684 0 458746 217991 45680 51 7683
7685 0 458790 217863 45600 51 7684
7686 0 458894 217713 45520 75 7685
7687 0 458924 217625 45400 75 7686
7688 0 458916 217613 45320 75 7687
7689 0 458948 217563 45240 45 7688
7690 0 458988 217583 45200 45 7689
7691 0 458934 217723 45160 45 7690
7692 0 458982 217567 45120 45 7691
7693 0 458968 217537 45080 45 7692
7694 0 458938 217413 45000 45 7693
7695 0 458912 217407 44960 45 7694
7696 0 458886 217341 44880 60 7695
7697 0 458890 217295 44800 60 7696
7698 0 458892 217223 44720 71 7697
7699 0 458832 217169 44600 71 7698
7700 0 458810 217105 44480 71 7699
7701 0 458786 217105 44320 71 7700
7702 0 458856 217023 44200 81 7701
7703 0 458942 216967 44080 81 7702
7704 0 458924 216909 43920 81 7703
7705 0 458900 216861 43760 81 7704
7706 0 458950 216791 43640 81 7705
7707 0 458972 216695 43520 81 7706
7708 0 458976 216659 43360 81 7707
7709 0 459066 216561 43200 81 7708
7710 0 459112 216479 43080 81 7709
7711 0 459104 216411 42920 81 7710
7712 0 459094 216337 42880 81 7711
7713 0 459026 216189 42800 -1 7712
7714 0 459014 216151 42760 -1 7713
7715 0 458986 216105 42680 -1 7714
7716 0 459002 216083 42560 -1 7715
7717 0 459108 216015 42400 -1 7716
7718 0 459142 215973 42280 -1 7717
7719 0 459181.97 215963.44 42240 -1 7718
7720 0 459316.5 215872.6 42040 -1 7719
7721 0 459530.78 215835.58 41920 -1 7720
7722 0 459340 218291 46520 64 7673
7723 0 459338 218393 46560 64 7722
7724 0 459320 218485 46600 64 7723
7725 0 459318 218457 46680 64 7724
7726 0 459344 218475 46800 64 7725
7727 0 459371 218168 46840 64 7726
7728 0 459367 218036 46920 60 7727
7729 0 459435.38 218142 47120 -1 7728
7730 0 460329 217298 47520 40 7654
7731 0 460017 216598 47480 140 7730
7732 0 460361 215734 47280 178 7731
7733 0 460369 215474 47120 102 7732
7734 0 460381 215446 47040 67 7733
7735 0 460393 215418 46960 32 7734
7736 0 460521 215410 46880 51 7735
7737 0 460421 215614 46760 51 7736
7738 0 460457 215454 46640 51 7737
7739 0 460481 215302 46520 80 7738
7740 0 460649 215018 46440 98 7739
7741 0 460853 214742 46360 91 7740
7742 0 460925 214594 46280 91 7741
7743 0 460865 214470 46160 104 7742
7744 0 460757 214470 46040 104 7743
7745 0 460725 214354 45960 122 7744
7746 0 460693 214246 45840 122 7745
7747 0 460821 213974 45720 80 7746
7748 0 461261 213406 45640 128 7747
7749 0 461385 213194 45560 140 7748
7750 0 461585 212938 45480 156 7749
7751 0 461741 212842 45400 139 7750
7752 0 462025 212502 45320 128 7751
7753 0 462161 212386 45160 122 7752
7754 0 462577 211906 45080 172 7753
7755 0 463557 210550 45120 120 7754
7756 0 463745 210398 45080 120 7755
7757 0 464085 210098 44960 136 7756
7758 0 464929 209350 44920 134 7757
7759 0 464942 209295 44880 141 7758
7760 0 464981 209130 44760 164 7759
7761 0 464865 209082 44600 164 7760
7762 0 465101 208918 44440 108 7761
7763 0 465117 208886 44280 86 7762
7764 0 465125 208870 44200 75 7763
7765 0 465257 208610 44040 71 7764
7766 0 465409 208426 43920 101 7765
7767 0 465361 208338 43800 101 7766
7768 0 465501 208286 43680 75 7767
7769 0 465989 208110 43640 91 7768
7770 0 466369 207858 43600 71 7769
7771 0 466585 207668 43560 71 7770
7772 0 466801 207478 43520 71 7771
7773 0 465881 208174 43480 40 7772
7774 0 465849 208162 43400 40 7773
7775 0 465925 208218 43320 40 7774
7776 0 465933 208214 43280 40 7775
7777 0 466017 208222 43200 32 7776
7778 0 466117 208174 43040 64 7777
7779 0 466113 208174 42920 64 7778
7780 0 466213 208162 42760 137 7779
7781 0 466213 208042 42640 137 7780
7782 0 466282 208063 42600 137 7781
7783 0 466406.8 208059.4 42360 134 7782
7784 0 465674 208469 42360 64 7783
7785 0 465384 208547 42480 75 7784
7786 0 465344 208571 42520 75 7785
7787 0 465341 208620 42560 80 7786
7788 0 465377 208720 42640 80 7787
7789 0 465474.16 208842.6 42520 -1 7786
7790 0 465515.28 208911.03 42480 -1 7789
7791 0 465490.6 209159.78 42480 -1 7790
7792 0 465402.2 209320.9 42480 -1 7791
7793 0 465360.2 209444.19 42400 -1 7792
7794 0 466490 208057 42200 160 7783
7795 0 466550 208097 42160 140 7794
7796 0 466654 208079 42120 140 7795
7797 0 466756 208149 42000 124 7796
7798 0 466894 208187 41880 163 7797
7799 0 467102 208187 41720 81 7798
7800 0 467126 208259 41680 81 7799
7801 0 467192 208327 41640 45 7800
7802 0 467200 208267 41600 45 7801
7803 0 467216 208425 41560 45 7802
7804 0 467194 208473 41480 45 7803
7805 0 467188.9 208460.47 41440 -1 7804
7806 0 467348 208151 41560 45 7802
7807 0 467442 208159 41520 45 7806
7808 0 467552 208125 41480 81 7807
7809 0 467446 208123 41360 81 7808
7810 0 467436 208043 41240 81 7809
7811 0 467434 208027 41160 81 7810
7812 0 467730 208073 41520 81 7808
7813 0 467890 208039 41480 81 7812
7814 0 468022 208049 41440 81 7813
7815 0 468132 208013 41400 81 7814
7816 0 468174 207955 41360 81 7815
7817 0 468228 207913 41320 81 7816
7818 0 468280 207853 41280 81 7817
7819 0 468542 207793 41240 81 7818
7820 0 468742 207771 41280 81 7819
7821 0 468882 207659 41320 60 7820
7822 0 469066 207635 41280 60 7821
7823 0 469116 207631 41240 60 7822
7824 0 469162 207619 41160 60 7823
7825 0 469104 207587 41120 60 7824
7826 0 467750 208093 41560 81 7812
7827 0 466844 208107 41600 163 7801
7828 0 466800 208137 41520 163 7827
7829 0 465542 207973 42160 51 7795
7830 0 465400 207985 42080 51 7829
7831 0 467213 207230 43360 80 7772
7832 0 467621 207118 43280 98 7831
7833 0 467493 206994 43040 71 7832
7834 0 467597 206886 42880 71 7833
7835 0 467693 206782 42840 51 7834
7836 0 468009 206738 42800 71 7835
7837 0 468177 206718 42720 71 7836
7838 0 468129 206686 42560 102 7837
7839 0 468305 206718 42400 98 7838
7840 0 468420.2 206708.4 42280 77 7839
7841 0 468497 206702 42200 64 7840
7842 0 468585 206730 42080 60 7841
7843 0 468713 206746 41920 60 7842
7844 0 468893 206726 41800 60 7843
7845 0 469105 206802 41600 60 7844
7846 0 469301 206882 41400 60 7845
7847 0 469469 206806 41240 60 7846
7848 0 469713 206726 41080 -1 7847
7849 0 469721 206602 40920 -1 7848
7850 0 469905 206458 40760 -1 7849
7851 0 470301 206274 40600 -1 7850
7852 0 470437 206194 40480 -1 7851
7853 0 469937 206294 40440 -1 7852
7854 0 469893 206334 40360 -1 7853
7855 0 469698.78 206366.47 40240 -1 7854
7856 0 469275.72 206220.84 40120 -1 7855
7857 0 468836.16 206123.95 39960 -1 7856
7858 0 468533.3 206058.22 39760 -1 7857
7859 0 468590.75 206001.44 39680 -1 7858
7860 0 468455.7 205927.66 39680 -1 7859
7861 0 468293.88 205899.42 39680 -1 7860
7862 0 468188.16 205925.69 39600 -1 7861
7863 0 467920.97 206026.67 39480 -1 7862
7864 0 467770.7 206161.97 39400 -1 7863
7865 0 467675.84 206303.1 39320 -1 7864
7866 0 467772.38 206360.47 39320 -1 7865
7867 0 467880.88 206451.83 39320 -1 7866
7868 0 468008.94 206523.1 39320 -1 7867
7869 0 468121.22 206536.72 39280 -1 7868
7870 0 468205.06 206553.66 39280 -1 7869
7871 0 468239.16 206601.4 39280 -1 7870
7872 0 468247.94 206636.84 39360 -1 7871
7873 0 468314.12 206597.88 39440 -1 7872
7874 0 468483.62 206668.5 39440 -1 7873
7875 0 468741.4 206946.17 39320 -1 7874
7876 0 468780.2 206943.53 39280 -1 7875
7877 0 467519.75 206279.78 39280 -1 7865
7878 0 467114.97 206331.47 39280 -1 7877
7879 0 466888.56 206323.19 39280 -1 7878
7880 0 466500.38 206418.72 39280 -1 7879
7881 0 466506 206420.9 39360 -1 7880
7882 0 466506 206420.9 39400 -1 7881
7883 0 466454.8 206416.72 39520 -1 7882
7884 0 466342.8 206532.95 39280 -1 7880
7885 0 466025.94 206671.88 39160 -1 7884
7886 0 465639.22 206729.08 39160 -1 7885
7887 0 465548.94 206784.47 39160 -1 7886
7888 0 465542.5 206816.42 39200 -1 7887
7889 0 465485.56 206966.9 39200 -1 7888
7890 0 465468.97 207014.34 39280 -1 7889
7891 0 465546.75 206740.06 39080 -1 7887
7892 0 465490 206680.75 38960 -1 7891
7893 0 465470.56 206661.16 38920 -1 7892
7894 0 465331.94 206548.31 38960 -1 7892
7895 0 465143.25 206561.12 38880 -1 7894
7896 0 464947.56 206572.4 38800 -1 7895
7897 0 464927.6 206557.19 38720 -1 7896
7898 0 464834.38 206516.45 38680 -1 7897
7899 0 464717.56 206483.95 38680 -1 7898
7900 0 464693.66 206512.33 38640 -1 7899
7901 0 464645.16 206569.23 38560 -1 7900
7902 0 464574.2 206655.81 38440 -1 7901
7903 0 464546.3 206759.78 38440 -1 7902
7904 0 464500.44 206860.14 38400 -1 7903
7905 0 464469.06 206890.3 38360 -1 7904
7906 0 464440.7 206997.86 38360 -1 7905
7907 0 464353.3 207119.81 38360 -1 7906
7908 0 464312.5 207130 38320 -1 7907
7909 0 464271.97 207140.16 38280 -1 7908
7910 0 464721.88 206407.69 38640 -1 7900
7911 0 464677.34 206303.66 38640 -1 7910
7912 0 464686.12 206241.69 38680 -1 7911
7913 0 464692.5 206133.95 38680 -1 7912
7914 0 464732.72 206076.31 38680 -1 7913
7915 0 464770.94 205924.28 38640 -1 7914
7916 0 464903.5 205746.47 38520 -1 7915
7917 0 465010.88 205626.12 38360 -1 7916
7918 0 465136.62 205611.38 38200 -1 7917
7919 0 465310.78 205623.34 38000 -1 7918
7920 0 465493.47 205530.25 37720 -1 7919
7921 0 465604.25 205413.19 37560 -1 7920
7922 0 465744.62 205353.08 37440 -1 7921
7923 0 466168 205477.67 37320 -1 7922
7924 0 466456.2 205589.06 37240 -1 7923
7925 0 466902.12 205752.28 37120 -1 7924
7926 0 467013.5 205795.73 37080 -1 7925
7927 0 467138.75 205739.94 37000 -1 7926
7928 0 467336.7 205927.05 36920 -1 7927
7929 0 467378.25 205734.83 36840 -1 7928
7930 0 467556.3 205580.47 36800 -1 7929
7931 0 467713 205491.36 36800 -1 7930
7932 0 467784.88 205426.28 36760 -1 7931
7933 0 467783.28 205180.86 36680 -1 7932
7934 0 467921.34 205016.69 36680 -1 7933
7935 0 468058.6 204941.88 36680 -1 7934
7936 0 468241.44 204879.61 36680 -1 7935
7937 0 468297.03 204786.17 36680 -1 7936
7938 0 468323.9 204704.69 36680 -1 7937
7939 0 468223 204509.58 36640 -1 7938
7940 0 468323.44 204393.52 36640 -1 7939
7941 0 468259.34 204314.27 36600 -1 7940
7942 0 468183.72 204191.88 36560 -1 7941
7943 0 466790.44 206383.89 39240 -1 7879
7944 0 466798.88 206487.47 39240 -1 7943
7945 0 466869.12 206518.95 39200 -1 7944
7946 0 466899.12 206502.19 39120 -1 7945
7947 0 466967 206554 39040 -1 7946
7948 0 467006.94 206559.92 39000 -1 7947
7949 0 468590.16 206007.45 39640 -1 7859
7950 0 468591.56 206018.23 39600 -1 7949
7951 0 468618.56 206057.69 39520 -1 7950
7952 0 468741.72 206056.66 39440 -1 7951
7953 0 468936.4 206025.16 39280 -1 7952
7954 0 468964 206040 39240 -1 7953
7955 0 468925.22 205950.66 39040 -1 7954
7956 0 468912.2 205980.47 38920 -1 7955
7957 0 468832.8 205898.34 38920 -1 7956
7958 0 468810.88 205854.94 38840 -1 7957
7959 0 468855.75 205789.31 38760 -1 7958
7960 0 468925.2 205759.53 38760 -1 7959
7961 0 469080.47 205763.47 38760 -1 7960
7962 0 469229.5 205704.25 38760 -1 7961
7963 0 469433.62 205608.77 38840 -1 7962
7964 0 469415.84 205594.53 38880 -1 7963
7965 0 469615.7 205610.62 38880 -1 7964
7966 0 469623.12 205628.53 38920 -1 7965
7967 0 469416.3 205595.47 38920 -1 7964
7968 0 470685 206226 40400 -1 7852
7969 0 470885 206262 40360 -1 7968
7970 0 471181 206314 40280 -1 7969
7971 0 471289 206330 40160 -1 7970
7972 0 471469 206230 40040 -1 7971
7973 0 471797 206234 39920 -1 7972
7974 0 472013 206306 39840 80 7973
7975 0 472113 206286 39680 80 7974
7976 0 472313 206270 39520 80 7975
7977 0 472681 206294 39360 80 7976
7978 0 473001 206270 39240 80 7977
7979 0 473301 206258 39120 81 7978
7980 0 473569 206178 39000 108 7979
7981 0 473701 206222 38880 108 7980
7982 0 473787 206244 38720 137 7981
7983 0 473823 206264 38600 137 7982
7984 0 473847 206284 38440 60 7983
7985 0 474007 206416 38360 51 7984
7986 0 474107 206492 38240 51 7985
7987 0 474111 206552 38160 64 7986
7988 0 474087 206620 38040 64 7987
7989 0 474080 206603 37920 64 7988
7990 0 474194 206489 37840 45 7989
7991 0 474088 206647 37800 45 7990
7992 0 474100 206679 37720 45 7991
7993 0 474098 206683 37600 32 7992
7994 0 474064 206663 37480 32 7993
7995 0 474302 206895 37320 32 7994
7996 0 474484 207085 37240 40 7995
7997 0 474542 207151 37200 40 7996
7998 0 474658 207325 37120 45 7997
7999 0 474710 207461 37040 45 7998
8000 0 474726 207475 37000 45 7999
8001 0 474852 207767 36920 32 8000
8002 0 474696 207921 36880 86 8001
8003 0 474604 207911 36840 86 8002
8004 0 474530 207899 36800 64 8003
8005 0 474420 207821 36720 64 8004
8006 0 474310 207807 36680 40 8005
8007 0 474122 207773 36600 51 8006
8008 0 473950 207735 36520 51 8007
8009 0 473834 207715 36440 75 8008
8010 0 473866 207773 36360 75 8009
8011 0 473926 207807 36280 75 8010
8012 0 474028 207973 36200 75 8011
8013 0 474288 208035 36120 75 8012
8014 0 474288 208079 36000 208 8013
8015 0 474324 208107 35840 194 8014
8016 0 474228 208059 35680 208 8015
8017 0 474188 207991 35640 208 8016
8018 0 474200 207963 35600 208 8017
8019 0 474246 208025 35520 208 8018
8020 0 474308 208135 35440 194 8019
8021 0 474316 208209 35360 160 8020
8022 0 474352 208341 35200 124 8021
8023 0 474366 208467 35040 124 8022
8024 0 474384 208469 35000 124 8023
8025 0 474408 208287 34960 124 8024
8026 0 474502 208203 34840 124 8025
8027 0 474592 208359 34760 124 8026
8028 0 474612 208351 34640 124 8027
8029 0 474638 208341 34560 124 8028
8030 0 474662 208377 34480 124 8029
8031 0 474738 208451 34400 124 8030
8032 0 474790 208431 34360 124 8031
8033 0 474774 208367 34320 124 8032
8034 0 474188 209019 34960 45 8024
8035 0 474086 209385 34920 51 8034
8036 0 474074 209433 34880 51 8035
8037 0 474054 209481 34760 51 8036
8038 0 474008 209537 34720 51 8037
8039 0 473964 209555 34680 51 8038
8040 0 473832.88 209582.36 34640 -1 8039
8041 0 473800.03 209619.58 34640 -1 8040
8042 0 473840.56 209694.31 34640 -1 8041
8043 0 473851.06 209821.72 34560 -1 8042
8044 0 473900.78 209923.94 34480 -1 8043
8045 0 473978.38 209984.4 34480 -1 8044
8046 0 474017.06 210187.94 34480 -1 8045
8047 0 474017.53 210196.38 34560 -1 8046
8048 0 474060.56 210337.72 34680 -1 8047
8049 0 468277 206926 43320 60 7832
8050 0 468569 206938 43360 90 8049
8051 0 468621 206954 43440 90 8050
8052 0 468657 206950 43560 90 8051
8053 0 468782 206967 43600 75 8052
8054 0 468908 206943 43640 75 8053
8055 0 469106 206829 43720 86 8054
8056 0 468846 207021 43760 75 8055
8057 0 468856 207083 43800 75 8056
8058 0 468842 207147 43840 75 8057
8059 0 468848 207187 43880 75 8058
8060 0 468949.6 207242 43960 -1 8059
8061 0 469109.06 207278.53 43960 -1 8060
8062 0 469340.5 207382.94 43960 -1 8061
8063 0 469374.1 207501.78 44080 -1 8062
8064 0 469345.5 207610.48 44280 -1 8063
8065 0 469297.16 207727.06 44560 -1 8064
8066 0 469358.8 207836.62 44760 -1 8065
8067 0 469414.84 207964.77 44840 -1 8066
8068 0 469475.34 208081.36 44840 -1 8067
8069 0 469533.22 208225.47 44840 -1 8068
8070 0 469577.75 208258.28 44840 -1 8069
8071 0 469616.2 208280.23 44800 -1 8070
8072 0 469672.38 208315.06 44760 -1 8071
8073 0 469709.9 208370.72 44680 -1 8072
8074 0 469725.38 208390.1 44640 -1 8073
8075 0 469672.78 208430.62 44520 -1 8074
8076 0 469634.12 208382.7 44400 -1 8075
8077 0 469524 206559 43760 60 8055
8078 0 470012 206139 43720 51 8077
8079 0 470258 205923 43760 45 8078
8080 0 470310 205821 43800 45 8079
8081 0 470398 205743 43840 45 8080
8082 0 470512 205661 43960 75 8081
8083 0 470638 205505 44040 75 8082
8084 0 470768 205379 44120 75 8083
8085 0 471034 205187 44240 90 8084
8086 0 471222 205091 44280 80 8085
8087 0 471356 205031 44240 80 8086
8088 0 471448 205003 44200 80 8087
8089 0 472160 204797 44200 75 8088
8090 0 472306 204699 44160 81 8089
8091 0 472377 204652 44120 78 8090
8092 0 472448 204605 44080 75 8091
8093 0 472504 204549 44040 75 8092
8094 0 472656 204513 43960 32 8093
8095 0 473060 204391 43920 91 8094
8096 0 473502 204109 43920 40 8095
8097 0 473858 204035 43960 60 8096
8098 0 474126 204003 43920 60 8097
8099 0 474278 203957 43880 60 8098
8100 0 474486 203939 43840 60 8099
8101 0 474814 203899 43800 60 8100
8102 0 475016 203867 43760 60 8101
8103 0 475142 203889 43720 60 8102
8104 0 476070 204141 43720 81 8103
8105 0 477124 204583 43760 120 8104
8106 0 477604 204561 43800 107 8105
8107 0 477546 204579.5 43880 106 8106
8108 0 477488.5 204597.5 43960 105 8107
8109 0 477142 204707 44440 101 8108
8110 0 477424 204507 43720 107 8105
8111 0 477376 204505 43600 107 8110
8112 0 477246 204483 43520 64 8111
8113 0 477152 204401 43480 64 8112
8114 0 477148 204393 43440 64 8113
8115 0 477122 204423 43400 51 8114
8116 0 477112 204433 43360 51 8115
8117 0 477118 204433 43320 51 8116
8118 0 477140 204513 43240 51 8117
8119 0 477208 204521 43160 51 8118
8120 0 477198 204531 43080 51 8119
8121 0 471328 204919 44160 51 8088
8122 0 471302 204749 44120 51 8121
8123 0 471358 204551 44160 60 8122
8124 0 471378 204469 44200 60 8123
8125 0 471386 204463 44240 60 8124
8126 0 471432 204457 44320 45 8125
8127 0 471510 204379 44360 45 8126
8128 0 471564 204329 44400 45 8127
8129 0 471582 204305 44520 45 8128
8130 0 471836 204203 44560 45 8129
8131 0 471799 204138 44600 45 8130
8132 0 471762 204073 44640 45 8131
8133 0 471751.06 204099.47 44680 -1 8132
8134 0 464415.03 209148.33 44880 -1 7759
8135 0 464423.06 209107.53 45040 -1 8134
8136 0 464313.3 208816.47 45360 -1 8135
8137 0 464216.4 208871.06 45480 -1 8136
8138 0 463967.75 208972.06 45680 -1 8137
8139 0 463823.8 209034.19 45880 -1 8138
8140 0 463833.47 208889.12 46040 -1 8139
8141 0 464013.72 208706.84 46240 -1 8140
8142 0 464028.7 208608.97 46400 -1 8141
8143 0 463983.12 208566.81 46680 -1 8142
8144 0 463910.3 208609.3 46760 -1 8143
8145 0 464105.75 208465.17 46760 -1 8144
8146 0 464294.38 208337.44 46800 -1 8145
8147 0 464418.9 208097.3 46800 -1 8146
8148 0 464397.38 207868.98 46800 -1 8147
8149 0 464387.4 207598.77 46800 -1 8148
8150 0 464388.5 207365.52 46800 -1 8149
8151 0 464567.66 207817.17 46880 -1 8150
8152 0 464284.06 206289.53 46960 -1 8151
8153 0 464230.75 206262.25 47080 -1 8152
8154 0 464212.56 206252.95 47120 -1 8153
8155 0 464206.88 206250.1 47200 -1 8154
8156 0 464246.2 206293.72 47280 -1 8155
8157 0 464287 206308.6 47360 -1 8156
8158 0 464265.22 206480.52 47520 -1 8157
8159 0 464268.16 206359.39 47640 -1 8158
8160 0 464326 206300.44 47680 -1 8159
8161 0 464394.44 206242.86 47760 -1 8160
8162 0 464358.34 206130.98 47800 -1 8161
8163 0 463687.06 208650.36 46800 -1 8144
8164 0 463738.44 209423.47 46880 -1 8163
8165 0 463456.94 208256.66 46960 -1 8164
8166 0 463445 208302 47080 -1 8165
8167 0 463432.8 208346.94 47200 -1 8166
8168 0 463567.75 208333.81 47320 -1 8167
8169 0 463679.75 208477.78 47480 -1 8168
8170 0 463624.88 208590.16 47600 -1 8169
8171 0 463643.75 208542 47720 -1 8170
8172 0 463565.03 208407.66 47800 -1 8171
8173 0 463663.12 208366.44 47960 -1 8172
8174 0 463948.56 208443.45 48080 -1 8173
8175 0 464062.4 208425.56 48160 -1 8174
8176 0 464071 208414.66 48200 -1 8175
8177 0 463855.28 208431.19 48200 -1 8176
8178 0 463927.22 208716.25 48240 -1 8177
8179 0 463869.25 208777.34 48320 -1 8178
8180 0 463840.56 208804.38 48400 -1 8179
8181 0 463799.88 208985.6 48600 -1 8180
8182 0 463840.12 209108.58 48680 -1 8181
8183 0 463837.1 209155.34 48640 -1 8182
8184 0 463750.8 209293.89 48640 -1 8183
8185 0 463748.78 209316.17 48680 -1 8184
8186 0 463626.47 209359.83 48680 -1 8185
8187 0 463540.6 209440.89 48680 -1 8186
8188 0 463450.88 209453.34 48600 -1 8187
8189 0 463328.66 209452.64 48600 -1 8188
8190 0 463164.03 209482.67 48680 -1 8189
8191 0 463042.12 209529.45 48840 -1 8190
8192 0 463050.66 209602.64 49040 -1 8191
8193 0 463077.5 209724.61 49200 -1 8192
8194 0 462959.12 209823.19 49240 -1 8193
8195 0 462952.66 209815 49280 -1 8194
8196 0 462885.78 209802.11 49320 -1 8195
8197 0 462781.03 209802.23 49280 -1 8196
8198 0 462708 209802.4 49320 -1 8197
8199 0 462634.84 209817.75 49320 -1 8198
8200 0 462554.25 209946.83 49240 -1 8199
8201 0 462430.25 209992.94 49240 -1 8200
8202 0 462473.3 210015.31 49320 -1 8201
8203 0 462413.38 210023.66 49400 -1 8202
8204 0 464210.34 208672.81 48240 -1 8176
8205 0 464332.47 208531.78 48240 -1 8204
8206 0 464435.3 208559.72 48360 -1 8205
8207 0 464682.38 208679.6 48520 -1 8206
8208 0 464872.12 208686.02 48640 -1 8207
8209 0 464946.16 208756.6 48800 -1 8208
8210 0 465334.47 208843.52 48880 -1 8209
8211 0 465526.2 208859.45 48960 -1 8210
8212 0 465755.44 208803.62 49000 -1 8211
8213 0 465883.22 208796.44 49080 -1 8212
8214 0 465920.34 208803.16 49120 -1 8213
8215 0 465932.3 208850.31 49160 -1 8214
8216 0 466003.34 208761.17 49000 -1 8212
8217 0 466149.34 208755.03 49000 -1 8216
8218 0 466347.5 208698.64 48920 -1 8217
8219 0 466353.22 208664.72 48800 -1 8218
8220 0 466536.97 208661.88 48800 -1 8219
8221 0 466636.53 208656.1 48680 -1 8220
8222 0 466911.75 208742.6 48680 -1 8221
8223 0 466957.78 208780.4 48720 -1 8222
8224 0 467186.8 208931.16 48720 -1 8223
8225 0 467330 209036.9 48720 -1 8224
8226 0 467544.97 209126.39 48720 -1 8225
8227 0 467873.94 209200.97 48840 -1 8226
8228 0 467929.44 209184.02 48720 -1 8227
8229 0 468133.78 209323.56 48600 -1 8228
8230 0 468527.8 209300.53 48440 -1 8229
8231 0 468763.66 209408.89 48400 -1 8230
8232 0 469001.62 209584.98 48400 -1 8231
8233 0 469236.94 209585.38 48400 -1 8232
8234 0 469366.44 209589.56 48400 -1 8233
8235 0 469452.8 209599.03 48320 -1 8234
8236 0 469624.75 209675.1 48240 -1 8235
8237 0 470084 209860.38 48240 -1 8236
8238 0 470150.9 209901.92 48240 -1 8237
8239 0 470226.7 210107.6 48240 -1 8238
8240 0 470273.66 210324.36 48240 -1 8239
8241 0 470296.7 210184.06 48200 -1 8240
8242 0 470323.3 210189.75 48120 -1 8241
8243 0 467932.5 209245.75 48920 -1 8227
8244 0 468045.34 209313.6 49040 -1 8243
8245 0 468067.78 209491.69 49120 -1 8244
8246 0 468274.3 209559.12 49200 -1 8245
8247 0 468497.06 209712.44 49280 -1 8246
8248 0 468482.28 209733.81 49320 -1 8247
8249 0 468439 209715.72 49400 -1 8248
8250 0 468340.53 209803.47 49480 -1 8249
8251 0 468334.8 209805.81 49520 -1 8250
8252 0 468299.25 209626.8 49520 -1 8251
8253 0 468267.97 209508.7 49640 -1 8252
8254 0 468259 209452.44 49680 -1 8253
8255 0 468252.7 209424.53 49720 -1 8254
8256 0 468296.47 209360.5 49720 -1 8255
8257 0 468351.47 209322.22 49720 -1 8256
8258 0 468421.9 209294.14 49760 -1 8257
8259 0 468461 209296.55 49800 -1 8258
8260 0 468418.78 209244.86 49880 -1 8259
8261 0 468379.47 209291.22 49960 -1 8260
8262 0 468476.84 209226.9 50040 -1 8261
8263 0 468646.78 209248.72 50040 -1 8262
8264 0 468730.16 209240.84 50080 -1 8263
8265 0 468248.8 209887.78 49520 -1 8251
8266 0 468263.25 209967.47 49560 -1 8265
8267 0 468169.3 210178.47 49600 -1 8266
8268 0 468142.4 210257.25 49600 -1 8267
8269 0 468086.12 210408.97 49640 -1 8268
8270 0 466257.72 208558.38 48680 -1 8219
8271 0 466239.62 208527.19 48640 -1 8270
8272 0 465287.2 208980.1 48840 -1 8210
8273 0 465247.9 209002.56 48800 -1 8272
8274 0 463228.8 208693.77 47080 -1 8166
8275 0 463035.88 208898.3 47080 -1 8274
8276 0 462795.38 209061.95 47200 -1 8275
8277 0 462434.78 209301.8 47440 -1 8276
8278 0 461936.94 209718.97 47640 -1 8277
8279 0 461487.44 209591.66 47960 -1 8278
8280 0 461081.34 210101.33 47960 -1 8279
8281 0 460997.06 210166 48120 -1 8280
8282 0 460982.44 210522.62 48240 -1 8281
8283 0 460822.22 210554.61 48320 -1 8282
8284 0 460319.16 210539.78 48560 -1 8283
8285 0 459716.56 210536.52 48560 -1 8284
8286 0 459554.78 210491.62 48640 -1 8285
8287 0 459583.8 210484.48 48720 -1 8286
8288 0 459471.4 210445.38 48920 -1 8287
8289 0 459404.7 210402.27 49120 -1 8288
8290 0 459138.44 210552.52 49120 -1 8289
8291 0 459010.12 210535.03 49160 -1 8290
8292 0 458997.56 210536.67 49200 -1 8291
8293 0 458871.6 210676.42 49240 -1 8292
8294 0 458820.2 210682.28 49320 -1 8293
8295 0 458706.75 210690.55 49440 -1 8294
8296 0 458639.84 210789.38 49560 -1 8295
8297 0 458574.28 210838.31 49640 -1 8296
8298 0 458380.3 210903.66 49720 -1 8297
8299 0 458361.44 210867.78 49760 -1 8298
8300 0 458321.22 210828.72 49840 -1 8299
8301 0 458379.06 210798.97 49920 -1 8300
8302 0 458293.03 210799.83 49960 -1 8301
8303 0 458130.7 210657.47 50120 -1 8302
8304 0 457917.28 210555 50080 -1 8303
8305 0 457784.62 210559.94 50040 -1 8304
8306 0 457609.8 210570.66 50000 -1 8305
8307 0 457455.03 210582.5 49960 -1 8306
8308 0 457497.75 210571.98 49920 -1 8307
8309 0 457430.06 210576.44 49880 -1 8308
8310 0 459293.94 210342.03 49240 -1 8289
8311 0 459424.53 210137 49360 -1 8310
8312 0 459451.2 210070.94 49400 -1 8311
8313 0 459381.66 209876.44 49440 -1 8312
8314 0 459377.75 209808.94 49440 -1 8313
8315 0 459313.56 209626.5 49440 -1 8314
8316 0 459198.7 209479.1 49440 -1 8315
8317 0 459150.47 209425.06 49440 -1 8316
8318 0 459082.97 209370.53 49480 -1 8317
8319 0 458985.7 209289.81 49560 -1 8318
8320 0 458939.62 209235.5 49600 -1 8319
8321 0 458783.12 209079.28 49600 -1 8320
8322 0 458754.12 209127.53 49480 -1 8321
8323 0 458580.7 209330.25 49320 -1 8322
8324 0 458405.7 209325.34 49160 -1 8323
8325 0 458255.06 209347.16 49080 -1 8324
8326 0 458196.3 209377.42 49080 -1 8325
8327 0 458045.4 209341.52 49040 -1 8326
8328 0 457982.75 209351.06 49000 -1 8327
8329 0 457903.2 209459.42 49040 -1 8328
8330 0 457863.84 209527.1 49040 -1 8329
8331 0 457840.56 209566.08 49040 -1 8330
8332 0 457779.88 209586.98 49040 -1 8331
8333 0 457691.53 209617.6 49120 -1 8332
8334 0 457665.56 209668.66 49160 -1 8333
8335 0 457641.53 209705.34 49200 -1 8334
8336 0 457539.56 209850.28 49240 -1 8335
8337 0 457544.38 209872.47 49280 -1 8336
8338 0 457552.53 209885.7 49320 -1 8337
8339 0 458741.12 209067.45 49640 -1 8321
8340 0 458705.2 209069.5 49720 -1 8339
8341 0 458698.06 209049.9 49800 -1 8340
8342 0 458552.4 208983.39 49880 -1 8341
8343 0 458439.66 208957.6 49920 -1 8342
8344 0 458411.94 208943.12 49920 -1 8343
8345 0 458356.3 208905.6 49920 -1 8344
8346 0 458316.8 208881.16 49880 -1 8345
8347 0 458276.62 208890.58 49800 -1 8346
8348 0 458255.03 208904.84 49720 -1 8347
8349 0 459052.97 210657.33 48720 -1 8287
8350 0 459002.28 210780.36 48720 -1 8349
8351 0 459096.7 210869.6 48720 -1 8350
8352 0 459084.94 210871.84 48600 -1 8351
8353 0 459059.06 210973.28 48600 -1 8352
8354 0 458925.9 210996.31 48600 -1 8353
8355 0 458774.1 210985.53 48480 -1 8354
8356 0 459634.06 210527.83 48440 -1 8285
8357 0 459611.62 210525.58 48400 -1 8356
8358 0 463507.78 210605.05 45240 -1 7755
8359 0 463451.44 210665.48 45320 -1 8358
8360 0 463435.25 210760.25 45400 -1 8359
8361 0 463371.8 210842.52 45480 -1 8360
8362 0 460051.88 215974.47 47040 -1 7734
8363 0 460012.94 216000.25 47000 -1 8362
8364 0 459913.75 216009.75 46960 -1 8363
8365 0 459739.25 215918.5 46960 -1 8364
8366 0 459702.94 215902.34 47000 -1 8365
8367 0 459551.62 215773.75 47000 -1 8366
8368 0 459434.06 215718.77 47000 -1 8367
8369 0 459393.78 215696.08 47040 -1 8368
8370 0 459271.53 215582.9 47040 -1 8369
8371 0 459254.44 215571.6 47080 -1 8370
8372 0 459248.72 215560.19 47120 -1 8371
8373 0 459171.38 215470.31 47040 -1 8370
8374 0 459033.75 215406.56 47040 -1 8373
8375 0 458888.47 215324.33 47040 -1 8374
8376 0 458818.16 215225.56 47040 -1 8375
8377 0 458800.47 215200.19 47080 -1 8376
8378 0 458829.06 215397.2 47320 -1 8377
8379 0 458781.72 215426.4 47400 -1 8378
8380 0 458749.56 215489.12 47440 -1 8379
8381 0 458707.8 215569.28 47480 -1 8380
8382 0 458692.44 215633.62 47520 -1 8381
8383 0 458581.4 215688.14 47720 -1 8382
8384 0 458424.22 215726.5 47760 -1 8383
8385 0 458326.75 215632.1 47800 -1 8384
8386 0 458329.7 215622.25 47840 -1 8385
8387 0 460199.75 218548.02 47640 -1 7653
8388 0 460079.66 218630.02 47640 -1 8387
8389 0 459879.12 218629.08 47760 -1 8388
8390 0 459609.1 218671.6 47760 -1 8389
8391 0 459574.56 218723 47680 -1 8390
8392 0 459494.1 218773.89 47600 -1 8391
8393 0 459505.66 218738 47560 -1 8392
8394 0 459315.34 218829.31 47560 -1 8393
8395 0 459042.8 219104.62 47640 -1 8394
8396 0 458970.2 219158.56 47720 -1 8395
8397 0 458866.88 219578.78 47720 -1 8396
8398 0 458847.5 220198.5 47720 -1 8397
8399 0 458836.3 220786.33 47720 -1 8398
8400 0 458900.9 221018.23 47600 -1 8399
8401 0 458855.75 221034.2 47560 -1 8400
8402 0 458451.8 221180.22 47560 -1 8401
8403 0 458188.44 221208.75 47560 -1 8402
8404 0 457956.94 221241.56 47560 -1 8403
8405 0 457842.72 221162.78 47480 -1 8404
8406 0 457762.94 221044.42 47400 -1 8405
8407 0 457678.1 220988.6 47320 -1 8406
8408 0 457327.3 220785.25 47200 -1 8407
8409 0 457132.66 220752.94 47080 -1 8408
8410 0 457027.12 220833.36 46960 -1 8409
8411 0 456888.5 220838.34 46920 -1 8410
8412 0 456736.72 220830.2 46880 -1 8411
8413 0 456658.78 220821.19 46840 -1 8412
8414 0 456281.3 221003.1 46800 -1 8413
8415 0 456239.5 220967.48 46760 -1 8414
8416 0 456113.38 220980.72 46680 -1 8415
8417 0 456022.38 220986.17 46720 -1 8416
8418 0 456552.75 221100.31 46800 -1 8413
8419 0 456647.12 221166.78 46760 -1 8418
8420 0 456711.8 221154.47 46720 -1 8419
8421 0 459529.12 218666.19 47480 -1 8393
8422 0 459586.34 218509.1 47400 -1 8421
8423 0 459611 218403.45 47280 -1 8422
8424 0 459508.94 218377.44 47200 -1 8423
8425 0 459475 218296.62 47080 -1 8424
8426 0 459948.28 219050.16 48320 -1 7644
8427 0 459874.12 219097.56 48400 -1 8426
8428 0 459851.16 219149.9 48440 -1 8427
8429 0 459828.8 219269.5 48600 -1 8428
8430 0 459761.8 219293.23 48640 -1 8429
8431 0 459635.3 219225.83 48640 -1 8430
8432 0 459516.8 219188.81 48720 -1 8431
8433 0 459415.88 219164.16 48760 -1 8432
8434 0 459252.2 219128.67 48800 -1 8433
8435 0 459244.34 219153.53 48880 -1 8434
8436 0 459221.25 219136.16 49000 -1 8435
8437 0 459261.8 219238.86 49120 -1 8436
8438 0 459286.97 219376.12 49200 -1 8437
8439 0 461901 221502 52360 172 7602
8440 0 462142.66 221361.16 52360 -1 8439
8441 0 462206.12 221333.72 52360 -1 8440
8442 0 462281.12 221340.92 52360 -1 8441
8443 0 462320.97 221340.72 52400 -1 8442
8444 0 462346.56 221337.7 52480 -1 8443
8445 0 462346.56 221337.7 52520 -1 8444
8446 0 462358.28 221348.94 52560 -1 8445
8447 0 462378.56 221380.19 52640 -1 8446
8448 0 462413.5 221418.31 52600 -1 8447
8449 0 462462.44 221442.16 52560 -1 8448
8450 0 461819 221482 52320 155 8439
8451 0 461737 221462 52280 139 8450
8452 0 461706 221447 52240 139 8451
8453 0 461826 221413 52160 139 8452
8454 0 461850 221341 52080 139 8453
8455 0 461592 221127 52040 40 8454
8456 0 461315.66 220995.69 52120 -1 8455
8457 0 461332.53 220998.66 52160 -1 8456
8458 0 460566 221225 52280 64 8451
8459 0 460332 221277 52400 64 8458
8460 0 460264 221285 52480 64 8459
8461 0 460234 221331 52520 64 8460
8462 0 460050 221275 52560 45 8461
8463 0 459996 221153 52520 45 8462
8464 0 459902 221039 52480 45 8463
8465 0 459980.2 220963.34 52480 -1 8464
8466 0 460019.9 220954.4 52520 -1 8465
8467 0 460051.62 220926.47 52560 -1 8466
8468 0 460070.22 220929.44 52640 -1 8467
8469 0 460095.3 220895.31 52640 -1 8468
8470 0 460167.56 220909.94 52680 -1 8469
8471 0 460282.47 221050.83 52800 -1 8470
8472 0 460263.03 221069.03 52880 -1 8471
8473 0 460257.28 220979.11 52920 -1 8472
8474 0 460186.8 220728.52 53000 -1 8473
8475 0 460297.9 220809.81 53040 -1 8474
8476 0 460354.38 220851.53 53040 -1 8475
8477 0 459766.44 221052.94 52480 -1 8464
8478 0 459696.2 221075.05 52520 -1 8477
8479 0 459635.12 221096.62 52520 -1 8478
8480 0 459538.75 221126.55 52520 -1 8479
8481 0 459493.06 221091.33 52360 -1 8480
8482 0 459994.2 221292.12 52600 -1 8462
8483 0 460524.78 221213.2 52240 -1 8458
8484 0 460379.9 221172.84 52160 -1 8483
8485 0 460115.5 221116.02 52160 -1 8484
8486 0 460067.12 221090.23 52200 -1 8485
8487 0 460043.53 221086.7 52240 -1 8486
8488 0 462101 221682 52520 86 7600
8489 0 462021 221674 52640 124 8488
8490 0 462017 221782 52720 124 8489
8491 0 461989 221938 52840 124 8490
8492 0 461909 221722 52920 124 8491
8493 0 461933 221758 52960 124 8492
8494 0 461777 221522 53000 124 8493
8495 0 461761 221606 53040 124 8494
8496 0 461745 221586 53080 124 8495
8497 0 461717 221554 53120 124 8496
8498 0 461673 221554 53160 124 8497
8499 0 461469 221438 53200 124 8498
8500 0 461269 221226 53240 75 8499
8501 0 461245 221166 53160 75 8500
8502 0 461213 221162 53120 75 8501
8503 0 461199.75 221179.47 53080 -1 8502
8504 0 461072.44 221086.25 53000 -1 8503
8505 0 461169.3 221305.75 52960 -1 8504
8506 0 464809 221970 54240 32 7584
8507 0 465161 222054 54160 32 8506
8508 0 465293 221986 54080 32 8507
8509 0 465169 221642 54120 32 8508
8510 0 465165 221482 54240 32 8509
8511 0 465365 221386 54400 32 8510
8512 0 465464 221409 54440 32 8511
8513 0 465602 221261 54520 32 8512
8514 0 465653 221211 54600 32 8513
8515 0 466658 221207 54600 32 8514
8516 0 466706 221165 54560 32 8515
8517 0 466780 221097 54520 32 8516
8518 0 466874.8 221053.9 54480 32 8517
8519 0 467313.1 221012.05 54440 -1 8518
8520 0 467352.47 221009.6 54400 -1 8519
8521 0 467468.38 221018.22 54360 -1 8520
8522 0 467549.97 221105.38 54320 -1 8521
8523 0 467735.4 221009.14 54280 -1 8522
8524 0 467607.66 220729.69 54320 -1 8523
8525 0 467582.8 220691.75 54360 -1 8524
8526 0 467476.44 220644.75 54400 -1 8525
8527 0 467371.8 220574.31 54480 -1 8526
8528 0 467201.4 220346.36 54520 -1 8527
8529 0 466916.7 220107.4 54480 -1 8528
8530 0 466964.3 220121.56 54440 -1 8529
8531 0 467003.8 220126.4 54400 -1 8530
8532 0 466980.88 220120.8 54360 -1 8531
8533 0 467834.7 221013.25 54280 -1 8523
8534 0 467954.5 220903.62 54280 -1 8533
8535 0 468071.8 220947.88 54280 -1 8534
8536 0 468216.22 220920.86 54280 -1 8535
8537 0 468343.56 220906.97 54280 -1 8536
8538 0 468360.25 220933.52 54320 -1 8537
8539 0 468373.22 220979.3 54360 -1 8538
8540 0 468478.6 220824.98 54200 -1 8537
8541 0 467976.47 221050.75 54240 -1 8533
8542 0 468085.84 221059.28 54200 -1 8541
8543 0 468091.06 220998.08 54120 -1 8542
8544 0 468107.25 220900.25 54040 -1 8543
8545 0 468135.47 220840.05 53960 -1 8544
8546 0 468133.34 220821.19 53880 -1 8545
8547 0 468129.1 220987.53 53840 -1 8546
8548 0 468249.2 221187.88 53880 -1 8547
8549 0 468406.56 221345.97 53840 -1 8548
8550 0 468378.9 221414.22 53920 -1 8549
8551 0 468298.44 221456.81 53960 -1 8550
8552 0 468254.28 221142.62 54160 -1 8542
8553 0 468277.5 221169.1 54120 -1 8552
8554 0 467539 221129.97 54280 -1 8522
8555 0 467491 221075.06 54200 -1 8554
8556 0 467447.75 221045.88 54160 -1 8555
8557 0 467445.28 221018.25 54120 -1 8556
8558 0 467483.28 221017.94 54080 -1 8557
8559 0 466817.56 221308.31 54520 -1 8516
8560 0 466864.12 221310.03 54440 -1 8559
8561 0 466986.84 221239.75 54400 -1 8560
8562 0 467444.28 221276.03 54360 -1 8561
8563 0 467519.3 221313.66 54400 -1 8562
8564 0 465704 221161 54680 32 8514
8565 0 465688 221161 54720 32 8564
8566 0 465626 221011 55040 32 8565
8567 0 465524 220875 55120 45 8566
8568 0 465412 220785 55200 32 8567
8569 0 465346 220695 55280 32 8568
8570 0 465334 220565 55360 86 8569
8571 0 465288.66 220438.33 55440 86 8570
8572 0 465020 220177 55440 80 8571
8573 0 464674 220025 55440 102 8572
8574 0 464606.28 219898.19 55400 102 8573
8575 0 464571.8 219873.56 55320 102 8574
8576 0 464534.88 219856.33 55240 102 8575
8577 0 464534.88 219883.42 55200 102 8576
8578 0 464522.56 219895.73 55160 102 8577
8579 0 464425.88 219826.28 55000 -1 8578
8580 0 464500.4 219629.8 55360 51 8574
8581 0 464453.62 219454.98 55280 60 8580
8582 0 464534.88 219408.2 55240 60 8581
8583 0 464576.75 219349.11 55160 75 8582
8584 0 464589.06 219235.84 55080 75 8583
8585 0 464603.8 219142.27 55040 75 8584
8586 0 464611.22 219006.84 55000 75 8585
8587 0 464719.56 219068.4 54960 75 8586
8588 0 464512.72 218896.05 54920 75 8587
8589 0 464512.72 218861.56 54880 75 8588
8590 0 464534.88 218802.47 54840 75 8589
8591 0 464525.03 218694.14 54760 75 8590
8592 0 464704.78 218511.92 54680 75 8591
8593 0 464569.34 218598.11 54640 75 8592
8594 0 464658 218499.61 54600 75 8593
8595 0 464754.03 218391.27 54560 75 8594
8596 0 464857.44 218159.81 54520 75 8595
8597 0 464697.4 217797.86 54560 -1 8596
8598 0 464658 217696.9 54600 -1 8597
8599 0 464633.38 217687.06 54680 -1 8598
8600 0 464598.9 217485.16 54760 -1 8599
8601 0 464512.72 217396.5 54800 -1 8600
8602 0 464529.97 217440.83 54840 -1 8601
8603 0 464192.62 217108.42 54880 -1 8602
8604 0 464148.3 217083.8 54920 -1 8603
8605 0 464259.1 217081.33 54960 -1 8604
8606 0 464037.5 216623.34 55000 -1 8605
8607 0 464047.34 216310.64 54640 -1 8606
8608 0 464025.2 216172.75 54480 -1 8607
8609 0 463995.62 216059.48 54320 -1 8608
8610 0 464003.03 216037.33 54240 -1 8609
8611 0 464030.12 216000.39 54120 -1 8610
8612 0 464069.5 215911.75 54000 -1 8611
8613 0 464118.75 215739.39 53960 -1 8612
8614 0 464123.7 215680.3 54000 -1 8613
8615 0 464112.75 215526.78 54080 -1 8614
8616 0 464150.1 215469 54160 -1 8615
8617 0 463927.5 215372.06 54200 -1 8616
8618 0 464035.03 216620.89 55040 -1 8606
8619 0 463948.84 216694.75 55160 -1 8618
8620 0 463939 216699.67 55240 -1 8619
8621 0 463934.1 216724.3 55280 -1 8620
8622 0 464007.94 216694.75 55320 -1 8621
8623 0 463997 216690 55360 -1 8622
8624 0 463985.78 216684.9 55400 -1 8623
8625 0 463710 216857.27 55320 -1 8621
8626 0 463653.38 216916.36 55360 -1 8625
8627 0 463538.25 217078.9 55440 -1 8626
8628 0 463214.28 217226.5 55560 -1 8627
8629 0 462983.47 217357.6 55680 -1 8628
8630 0 462854.84 217383.56 55800 -1 8629
8631 0 462793.12 217426.78 55880 -1 8630
8632 0 462821.16 217377.39 55960 -1 8631
8633 0 462826.34 217392.9 56040 -1 8632
8634 0 462794.25 217386.75 56120 -1 8633
8635 0 462672.8 217410.38 56200 -1 8634
8636 0 464803.28 217320.17 54800 -1 8601
8637 0 464852.22 217307.44 54720 -1 8636
8638 0 464942.06 217235.12 54600 -1 8637
8639 0 465217.16 217178.19 54560 -1 8638
8640 0 465448.06 217127.02 54560 -1 8639
8641 0 465570.34 217055.66 54440 -1 8640
8642 0 465793.22 216964.47 54280 -1 8641
8643 0 465884.56 216967.89 54240 -1 8642
8644 0 464480.72 220041 55600 102 8573
8645 0 464473.3 220077.94 55640 102 8644
8646 0 465266 220375 55480 139 8571
8647 0 465338 220280.6 55640 139 8646
8648 0 465356 220257 55680 139 8647
8649 0 465374 220157 55800 139 8648
8650 0 465232 220037 55920 139 8649
8651 0 465292 219927 56040 139 8650
8652 0 465376 219901 56160 139 8651
8653 0 465380 219901 56280 139 8652
8654 0 465396 219831 56440 139 8653
8655 0 465432 219767 56560 139 8654
8656 0 465490 219631 56680 122 8655
8657 0 465562 219697 56880 122 8656
8658 0 465750 219665 56920 122 8657
8659 0 465902 219611 57000 122 8658
8660 0 465848 219501 57080 122 8659
8661 0 465820 219451 57160 122 8660
8662 0 465820 219525 57280 122 8661
8663 0 465780 219513 57440 122 8662
8664 0 465928 219495 57640 122 8663
8665 0 466018 219389 57760 124 8664
8666 0 465978 219317 57800 124 8665
8667 0 465924 219435 57840 81 8666
8668 0 465818 219595 58040 60 8667
8669 0 465806 219653 58160 60 8668
8670 0 465820 219683 58240 60 8669
8671 0 465994 220135 58280 60 8670
8672 0 466000 220217 58360 60 8671
8673 0 465602 219601 58320 102 8670
8674 0 465390 219621 58360 40 8673
8675 0 465238 219645 58440 40 8674
8676 0 465146 219593 58560 75 8675
8677 0 465034 219601 58680 75 8676
8678 0 464938 219607 58760 71 8677
8679 0 464858 219523 58880 71 8678
8680 0 464768 219445 59000 75 8679
8681 0 464660 219305 59120 60 8680
8682 0 464416 219105 59160 86 8681
8683 0 464364 219007 59240 86 8682
8684 0 464002 218917 59200 64 8683
8685 0 463934 218903 59160 86 8684
8686 0 464408 218975 59360 64 8683
8687 0 464440 218935 59440 64 8686
8688 0 464422 218861 59520 64 8687
8689 0 464466 218807 59720 60 8688
8690 0 464500 218921 59760 60 8689
8691 0 464476 218911 59880 60 8690
8692 0 464474 218945 59960 60 8691
8693 0 464544.9 218993.16 60040 -1 8692
8694 0 464629.22 219076.98 60120 -1 8693
8695 0 464585.7 219172 60160 -1 8694
8696 0 464510.12 219216.45 60200 -1 8695
8697 0 464483.5 219148.08 60280 -1 8696
8698 0 464494.75 219126.77 60320 -1 8697
8699 0 464478.03 219262.19 60280 -1 8697
8700 0 464461.22 219339.44 60280 -1 8699
8701 0 464472.7 219415.77 60320 -1 8700
8702 0 464483.88 219327 60480 -1 8701
8703 0 464555.47 219256.28 60560 -1 8702
8704 0 464468.44 219118.05 60640 -1 8703
8705 0 464417.3 219057.33 60680 -1 8704
8706 0 464481.47 218977.94 60800 -1 8705
8707 0 464538.3 218930.4 60840 -1 8706
8708 0 464384 218599 59760 75 8689
8709 0 464384 218457 59880 51 8708
8710 0 464372 218397 59960 51 8709
8711 0 464372 218351 60000 51 8710
8712 0 464436 218295 60040 51 8711
8713 0 464480 218287 60080 51 8712
8714 0 464542 218309 60120 51 8713
8715 0 464478 218173 60160 51 8714
8716 0 464434 218033 60200 51 8715
8717 0 464444 217965 60240 51 8716
8718 0 464400 217893 60280 51 8717
8719 0 464378 217719 60360 75 8718
8720 0 464342 217667 60400 75 8719
8721 0 464372 217619 60480 91 8720
8722 0 464406 217505 60640 91 8721
8723 0 464082 217023 60720 80 8722
8724 0 463732 216803 60760 75 8723
8725 0 463436 216369 60800 120 8724
8726 0 463179.75 215909.3 60840 136 8725
8727 0 463066.5 215719.7 60960 163 8726
8728 0 462751.3 215781.25 61080 137 8727
8729 0 463034.47 215796.03 61360 163 8728
8730 0 463105.88 215869.9 61480 163 8729
8731 0 463068.94 215719.7 60720 64 8726
8732 0 463022.16 215695.08 60640 64 8731
8733 0 463044.3 215692.61 60600 64 8732
8734 0 463041.88 215707.39 60560 64 8733
8735 0 462997.53 215675.38 60480 64 8734
8736 0 462955.7 215648.3 60400 64 8735
8737 0 462921.22 215576.89 60280 71 8736
8738 0 462921.22 215552.27 60160 71 8737
8739 0 462790.72 215367.6 60040 71 8738
8740 0 462709.47 215291.27 59960 75 8739
8741 0 462672.53 215182.92 59840 75 8740
8742 0 462734.06 215025.33 59760 96 8741
8743 0 462837.5 214897.3 59680 51 8742
8744 0 463029.56 214803.73 59600 51 8743
8745 0 463147.75 214619.06 59480 51 8744
8746 0 463160.06 214488.56 59400 51 8745
8747 0 463162.5 214478.7 59320 51 8746
8748 0 463194.53 214449.16 59280 51 8747
8749 0 463494.94 214367.9 59240 51 8748
8750 0 463753.47 214404.84 59200 51 8749
8751 0 463797.78 214407.3 59160 51 8750
8752 0 463795.3 214417.16 59120 51 8751
8753 0 463768.25 214500.88 59040 51 8752
8754 0 463721.5 214523 59000 51 8753
8755 0 463674.66 214545.19 58960 51 8754
8756 0 463620.5 214548.73 58920 -1 8755
8757 0 463600.5 214548 58880 -1 8756
8758 0 463580.56 214546.7 58840 -1 8757
8759 0 463570.5 214579.88 58800 -1 8758
8760 0 463618.8 214551.12 58760 -1 8759
8761 0 463640.5 214544.5 58720 -1 8760
8762 0 463662.38 214537.84 58680 -1 8761
8763 0 463693.56 214510.88 58640 -1 8762
8764 0 463726.7 214524.56 58560 -1 8763
8765 0 463789.7 214544.36 58480 -1 8764
8766 0 463904.97 214539.44 58400 -1 8765
8767 0 463948.6 214544.67 58320 -1 8766
8768 0 464018.56 214545.05 58200 -1 8767
8769 0 464086.03 214524.9 58120 -1 8768
8770 0 464128.3 214513.4 58000 -1 8769
8771 0 464203.62 214461.22 57960 -1 8770
8772 0 464266 214421 57920 -1 8771
8773 0 464327.56 214380.78 57880 -1 8772
8774 0 464384.72 214371.6 57840 -1 8773
8775 0 464565.3 214369.4 57880 -1 8774
8776 0 464705.4 214297 57920 -1 8775
8777 0 464829.25 214262.9 57880 -1 8776
8778 0 464980.94 214202.94 57840 -1 8777
8779 0 465046.5 214167.31 57800 -1 8778
8780 0 465186.03 214127.84 57800 -1 8779
8781 0 465262.28 214168.19 57760 -1 8780
8782 0 465368.84 214162.38 57720 -1 8781
8783 0 465464.72 214126.75 57680 -1 8782
8784 0 465482.75 214073.28 57680 -1 8783
8785 0 465426.1 214016.08 57680 -1 8784
8786 0 465458.94 213942.64 57680 -1 8785
8787 0 465478.28 213900.27 57640 -1 8786
8788 0 463076.34 214399.9 59440 51 8746
8789 0 462995.1 214316.2 59520 51 8788
8790 0 462940.9 214306.34 59600 51 8789
8791 0 462931.06 214303.89 59640 51 8790
8792 0 462910.75 214263.69 59720 -1 8791
8793 0 462861.97 214246.36 59800 -1 8792
8794 0 462742.4 214274.67 59760 -1 8793
8795 0 462644.84 214257.42 59720 -1 8794
8796 0 462478.16 214197.78 59680 -1 8795
8797 0 462305.25 214091.62 59720 -1 8796
8798 0 462263.3 214059.1 59760 -1 8797
8799 0 462242.53 213988.14 59800 -1 8798
8800 0 462254.38 213921.56 59840 -1 8799
8801 0 462286.75 213881.33 59880 -1 8800
8802 0 462311.75 213825.34 59920 -1 8801
8803 0 462324.94 213788.22 59960 -1 8802
8804 0 462329.88 213737.02 60040 -1 8803
8805 0 462321.5 213648.1 60080 -1 8804
8806 0 462322.6 213616.97 60120 -1 8805
8807 0 462213.53 213546.34 60160 -1 8806
8808 0 462016.97 213463.88 60120 -1 8807
8809 0 461903.6 213413.5 60120 -1 8808
8810 0 461843.1 213267.9 60120 -1 8809
8811 0 461779.3 213111.52 60080 -1 8810
8812 0 461701.47 213027.06 60040 -1 8811
8813 0 461604.56 212965.88 60000 -1 8812
8814 0 461577.03 212935.53 59920 -1 8813
8815 0 461457.84 212874.77 59840 -1 8814
8816 0 461566.34 212876.9 60080 -1 8812
8817 0 461506.34 212854.47 60120 -1 8816
8818 0 461445.66 212826.84 60200 -1 8817
8819 0 461406.94 212789 60240 -1 8818
8820 0 461355.16 212723.53 60280 -1 8819
8821 0 461331.5 212694.58 60240 -1 8820
8822 0 461274.2 212641.19 60200 -1 8821
8823 0 461207.28 212633.34 60160 -1 8822
8824 0 461290.5 212724.62 60360 -1 8820
8825 0 461195.62 212848 60280 -1 8824
8826 0 461187.44 212870.52 60240 -1 8825
8827 0 461254.94 212880 60200 -1 8826
8828 0 463487.53 214557.5 59440 51 8746
8829 0 463586.03 214488.56 59520 51 8828
8830 0 463751 214483.62 59600 51 8829
8831 0 463810.1 214518.11 59640 51 8830
8832 0 463898.75 214532.88 59680 51 8831
8833 0 464091.75 214565.25 59800 12 8832
8834 0 464155.75 214575.92 59840 -1 8833
8835 0 464203.5 214599.03 59880 -1 8834
8836 0 466752 218981 57840 128 8666
8837 0 466900.97 218876.36 57880 128 8836
8838 0 466898.5 218868.97 57920 128 8837
8839 0 466892.4 218866.8 57960 128 8838
8840 0 467637.2 218467.61 57920 120 8839
8841 0 468041 218314.95 57840 102 8840
8842 0 468183.8 218209.08 57760 102 8841
8843 0 468279.84 218100.73 57680 98 8842
8844 0 468373.4 218049.03 57600 98 8843
8845 0 468479.28 218085.95 57560 98 8844
8846 0 468501.47 217997.31 57480 98 8845
8847 0 468661.5 217923.45 57400 96 8846
8848 0 468853.56 217884.05 57320 104 8847
8849 0 469030.84 217869.28 57240 140 8848
8850 0 469269.7 217822.5 57120 45 8849
8851 0 469579.94 217731.39 57040 45 8850
8852 0 469737.53 217709.23 56960 45 8851
8853 0 469939.44 217674.75 56840 32 8852
8854 0 470193.06 217605.81 56760 115 8853
8855 0 470338.3 217544.25 56680 64 8854
8856 0 470542.7 217561.48 56560 80 8855
8857 0 470612.66 217530 56520 82 8856
8858 0 470752 217467.92 56440 86 8857
8859 0 470817.34 217400.67 56360 105 8858
8860 0 470850.47 217366.97 56320 115 8859
8861 0 470862.78 217327.58 56240 115 8860
8862 0 470924.34 217256.17 56120 115 8861
8863 0 471057.3 217256.17 56000 32 8862
8864 0 471123.78 217354.66 55800 60 8863
8865 0 471397.1 217315.27 55600 115 8864
8866 0 471566.34 217254.33 55520 124 8865
8867 0 471978.22 216849.89 55560 75 8866
8868 0 472091.47 216756.33 55640 45 8867
8869 0 472365.53 216710.45 55640 40 8868
8870 0 472483.75 216693.22 55680 40 8869
8871 0 472631.47 216663.67 55720 40 8870
8872 0 472665.94 216653.81 55760 40 8871
8873 0 472764.44 216599.64 55800 60 8872
8874 0 473394.78 216311.56 55760 51 8873
8875 0 473722.28 216146.58 55720 51 8874
8876 0 473727.2 216094.88 55680 45 8875
8877 0 473764.12 216057.94 55640 45 8876
8878 0 473798.6 216018.55 55600 45 8877
8879 0 473813.38 215964.38 55560 45 8878
8880 0 473894.62 215942.22 55520 32 8879
8881 0 473914.3 215907.73 55480 32 8880
8882 0 473946.34 215888.05 55400 32 8881
8883 0 473968.5 215848.64 55360 32 8882
8884 0 473980.8 215819.1 55320 32 8883
8885 0 474059.6 215737.84 55280 32 8884
8886 0 474214.72 215725.53 55200 32 8885
8887 0 474345.22 215693.52 55240 32 8886
8888 0 474379.7 215656.6 55320 32 8887
8889 0 474392 215644.28 55360 32 8888
8890 0 474340.3 215700.9 55400 32 8889
8891 0 472788.38 216585.36 55920 -1 8873
8892 0 472882.06 216552.06 56000 -1 8891
8893 0 472896.44 216545.2 56080 -1 8892
8894 0 472980.25 216596.69 56160 -1 8893
8895 0 473020.75 216628.53 56240 -1 8894
8896 0 473039.06 216709.89 56320 -1 8895
8897 0 473110.06 216871.25 56360 -1 8896
8898 0 473177 217037.16 56440 -1 8897
8899 0 473165.2 217207.25 56520 -1 8898
8900 0 473155.75 217301 56560 -1 8899
8901 0 473263.5 217488.94 56560 -1 8900
8902 0 473211.88 217518.69 56520 -1 8901
8903 0 473170.4 217497.44 56440 -1 8902
8904 0 473195.2 217462.56 56360 -1 8903
8905 0 473239.94 217451.12 56280 -1 8904
8906 0 473296.5 217488.7 56240 -1 8905
8907 0 473304.38 217559.44 56520 -1 8901
8908 0 473358.72 217590.03 56440 -1 8907
8909 0 473394.1 217597.38 56360 -1 8908
8910 0 473409.84 217527.92 56320 -1 8909
8911 0 473416.28 217482.25 56280 -1 8910
8912 0 473439.34 217432.16 56240 -1 8911
8913 0 471976.5 216611.95 55800 45 8868
8914 0 471650.72 217224.16 55480 104 8866
8915 0 471828 217293.1 55160 71 8914
8916 0 471847 217294 55120 81 8915
8917 0 471884.66 217295.56 55040 101 8916
8918 0 472076.7 217226.62 54920 101 8917
8919 0 472079.16 217179.83 54800 71 8918
8920 0 472015.16 217157.67 54680 71 8919
8921 0 471985.6 217133.05 54560 71 8920
8922 0 471978.22 217174.9 54400 104 8921
8923 0 472029 217158.67 54360 104 8922
8924 0 472130.88 217135.52 54280 91 8923
8925 0 472347.56 217039.48 54200 91 8924
8926 0 472505.12 216931.14 54080 122 8925
8927 0 472566.7 216842.5 53920 122 8926
8928 0 472596.25 216731.7 53800 90 8927
8929 0 472615.25 216705.5 53760 80 8928
8930 0 472672.56 216625.83 53640 51 8929
8931 0 472517.44 216827.73 53600 51 8930
8932 0 472482.97 216864.66 53560 120 8931
8933 0 472438.66 216859.73 53480 120 8932
8934 0 472286 216916.38 53440 120 8933
8935 0 472460.8 216854.81 53400 120 8934
8936 0 472495.28 216835.11 53360 120 8935
8937 0 472492.8 216872.05 53240 98 8936
8938 0 472512.53 216889.28 53120 98 8937
8939 0 472556.84 216872.05 53000 40 8938
8940 0 472672.56 217012.4 52960 40 8939
8941 0 472736.6 217066.58 52920 40 8940
8942 0 472697.2 217054.27 52880 40 8941
8943 0 472699.66 217137.98 52840 40 8942
8944 0 472564.22 217133.05 52800 40 8943
8945 0 472460.8 217041.95 52760 40 8944
8946 0 472450.97 216992.7 52720 40 8945
8947 0 472401.72 216906.52 52640 40 8946
8948 0 472337.7 216872.05 52600 40 8947
8949 0 472244.12 216867.12 52560 40 8948
8950 0 472093.94 216830.19 52480 120 8949
8951 0 472002.84 216793.25 52400 120 8950
8952 0 472192.44 216731.7 52240 120 8951
8953 0 472304.8 216703.8 52120 120 8952
8954 0 472379.56 216684.92 52040 120 8953
8955 0 472724.28 216416.53 51920 64 8954
8956 0 472975.44 216204.77 51880 96 8955
8957 0 473182.28 216039.8 51800 40 8956
8958 0 473874.16 215611.36 51760 60 8957
8959 0 474142.56 215342.97 51720 75 8958
8960 0 474273.06 215187.84 51680 86 8959
8961 0 474319.84 215121.36 51600 86 8960
8962 0 474378.94 215064.73 51560 75 8961
8963 0 474465.12 214993.33 51520 75 8962
8964 0 474499.6 214924.38 51440 71 8963
8965 0 474630.1 214857.89 51360 71 8964
8966 0 474701.5 214894.83 51280 71 8965
8967 0 474721.2 214786.48 51200 32 8966
8968 0 474795.06 214685.53 51120 32 8967
8969 0 474841.84 214660.92 51080 75 8968
8970 0 474955.12 214574.73 51000 75 8969
8971 0 475056.06 214439.31 50960 71 8970
8972 0 475176.72 214365.44 50920 71 8971
8973 0 475132.4 214382.67 50880 71 8972
8974 0 475275.22 214161.06 50840 32 8973
8975 0 475457.44 214156.14 50800 51 8974
8976 0 475617.47 214037.95 50760 51 8975
8977 0 475676.56 214020.72 50720 60 8976
8978 0 475728.28 214072.42 50640 60 8977
8979 0 475777.53 213988.7 50560 60 8978
8980 0 475873.56 213961.62 50480 64 8979
8981 0 476050.84 214040.42 50400 64 8980
8982 0 476075.47 213909.92 50320 40 8981
8983 0 476124.7 213789.27 50280 40 8982
8984 0 476230.6 213717.86 50240 40 8983
8985 0 476193.66 213811.42 50160 40 8984
8986 0 476202.5 213794 50120 42 8985
8987 0 476210.88 213776.95 50080 45 8986
8988 0 476314.3 213671.08 49960 45 8987
8989 0 476577.75 213616.9 50000 64 8988
8990 0 476405.4 213678.47 49920 64 8988
8991 0 476407.88 213621.83 49840 64 8990
8992 0 476390.62 213533.19 49800 64 8991
8993 0 476415.25 213626.75 49760 64 8992
8994 0 476425.1 213597.2 49720 64 8993
8995 0 476533.44 213538.11 49680 51 8994
8996 0 476530.97 213518.4 49640 51 8995
8997 0 476550.7 213471.62 49600 51 8996
8998 0 476563 213434.69 49560 51 8997
8999 0 476533.44 213385.45 49520 51 8998
9000 0 476538.38 213368.22 49480 51 8999
9001 0 476603.25 213287.97 49440 51 9000
9002 0 476632.8 213196.88 49400 51 9001
9003 0 474110.56 215020.4 51720 86 8960
9004 0 474036.7 214988.4 51760 86 9003
9005 0 473992.38 214968.7 51800 86 9004
9006 0 473967.75 214958.84 51840 86 9005
9007 0 473965.28 214966.23 51880 86 9006
9008 0 473906.2 214926.84 51920 86 9007
9009 0 473799.06 214879.16 51960 -1 9008
9010 0 473731.47 214865.62 51920 -1 9009
9011 0 473677.88 214844.64 51880 -1 9010
9012 0 472997.6 216204.77 51720 96 8958
9013 0 472904.03 216217.08 51680 96 9012
9014 0 472708.25 215888.28 51640 96 9013
9015 0 472624.53 215757.78 51600 96 9014
9016 0 472599.9 215755.33 51560 96 9015
9017 0 472577.75 215752.86 51520 96 9016
9018 0 472609.75 215678.98 51440 96 9017
9019 0 472644.22 215639.6 51400 96 9018
9020 0 472688.56 215504.17 51320 40 9019
9021 0 472678.7 215496.78 51280 40 9020
9022 0 473627.94 215810.8 51840 71 8957
9023 0 473583.62 215776.33 51880 71 9022
9024 0 473529.44 215771.4 52000 71 9023
9025 0 473531.9 215768.94 52040 71 9024
9026 0 473448.66 215786.2 52200 -1 9025
9027 0 473342.4 215884.17 52400 -1 9026
9028 0 473331.72 215955.75 52480 -1 9027
9029 0 472427.75 216893.83 52040 -1 8954
9030 0 472601.5 216968.5 51880 -1 9029
9031 0 472775.38 217043.05 51720 -1 9030
9032 0 473356.5 217232.1 51480 -1 9031
9033 0 473984 217408 51360 75 9032
9034 0 474176 217536 51200 80 9033
9035 0 474400 217632 51120 86 9034
9036 0 474592 217760 50960 64 9035
9037 0 474784 217792 50760 51 9036
9038 0 475040 217792 50760 75 9037
9039 0 475296 217856 50760 60 9038
9040 0 475424 217888 50720 67 9039
9041 0 475552 217920 50680 75 9040
9042 0 475808 218016 50600 96 9041
9043 0 475904 218176 50400 64 9042
9044 0 476000 218368 50240 60 9043
9045 0 476038.4 218444.8 50160 52 9044
9046 0 476096 218560 50040 40 9045
9047 0 476224 218784 49920 51 9046
9048 0 476448 218816 49800 60 9047
9049 0 476672 218784 49640 102 9048
9050 0 476928 218784 49560 80 9049
9051 0 477152 218720 49440 75 9050
9052 0 477408 218688 49320 80 9051
9053 0 477600 218592 49160 91 9052
9054 0 477856 218624 49080 81 9053
9055 0 478080 218656 48920 81 9054
9056 0 478336 218624 48840 81 9055
9057 0 478496 218624 48640 81 9056
9058 0 478720 218720 48480 81 9057
9059 0 478848 218688 48240 51 9058
9060 0 478768 218634.67 48040 41 9059
9061 0 478752 218624 48000 40 9060
9062 0 478921.5 218720.11 47840 -1 9061
9063 0 479011.28 218918.38 47800 -1 9062
9064 0 479380.03 219049.23 47760 -1 9063
9065 0 479701.94 219309.31 47680 -1 9064
9066 0 479898.38 219544.25 47600 -1 9065
9067 0 480019.72 219505.48 47520 -1 9066
9068 0 480103 219442 47480 -1 9067
9069 0 480186.2 219378.69 47440 -1 9068
9070 0 480623.38 219472.78 47480 -1 9069
9071 0 481040.78 219642.75 47440 -1 9070
9072 0 481029.22 219707.28 47480 -1 9071
9073 0 480947.38 219888.25 47600 -1 9072
9074 0 480942.34 219960.67 47680 -1 9073
9075 0 480939.9 219996.83 47720 -1 9074
9076 0 481003.53 219890.4 47800 -1 9075
9077 0 480936.62 219819.12 47840 -1 9076
9078 0 480923.2 219832.66 48040 -1 9077
9079 0 481202.88 220164.94 48240 -1 9078
9080 0 481486.84 220275.72 48280 -1 9079
9081 0 481559.16 220273.52 48240 -1 9080
9082 0 481542.3 220228.58 48200 -1 9081
9083 0 481456.3 220074.66 48160 -1 9082
9084 0 481440.22 220012.89 48120 -1 9083
9085 0 481356.22 219945.97 48080 -1 9084
9086 0 481305.53 219877.86 48040 -1 9085
9087 0 481225.78 219831.36 48000 -1 9086
9088 0 481130.62 219801.6 47960 -1 9087
9089 0 481570.2 220280.81 48320 -1 9080
9090 0 481642.53 220292.72 48360 -1 9089
9091 0 481756.16 220289.2 48400 -1 9090
9092 0 481837.8 220258.03 48440 -1 9091
9093 0 481896 220224 48480 -1 9092
9094 0 481885.25 220261.62 48520 -1 9093
9095 0 481881.53 220287.03 48600 -1 9094
9096 0 481854.88 220327.8 48720 -1 9095
9097 0 481830.38 220372.05 48800 -1 9096
9098 0 481788.53 220418.6 48880 -1 9097
9099 0 481774.53 220445.02 48920 -1 9098
9100 0 481743.8 220476.31 49040 -1 9099
9101 0 481722.5 220496 49080 -1 9100
9102 0 481701.1 220515.61 49120 -1 9101
9103 0 481127.2 220179.3 48280 -1 9079
9104 0 481084.25 220188.25 48320 -1 9103
9105 0 481016.1 220229.48 48360 -1 9104
9106 0 480968 220243.5 48400 -1 9105
9107 0 480920.3 220257.72 48440 -1 9106
9108 0 480824.5 220356.56 48520 -1 9107
9109 0 480797.97 220410.55 48560 -1 9108
9110 0 480771.66 220460.12 48600 -1 9109
9111 0 480714.62 220497.22 48640 -1 9110
9112 0 480530.3 220490.42 48680 -1 9111
9113 0 480486.3 220610.14 48720 -1 9112
9114 0 480463.84 220680.25 48760 -1 9113
9115 0 480451.97 220759.27 48840 -1 9114
9116 0 480457.7 220782.16 48920 -1 9115
9117 0 480429.25 220808.19 49000 -1 9116
9118 0 480384.22 220867.73 49080 -1 9117
9119 0 480347.4 220927.12 49160 -1 9118
9120 0 480352.4 220958.06 49200 -1 9119
9121 0 480265.97 221044.97 49240 -1 9120
9122 0 480241.62 221075.8 49280 -1 9121
9123 0 480245.06 221074 49360 -1 9122
9124 0 480214.38 221118.52 49440 -1 9123
9125 0 480139.72 221226.55 49520 -1 9124
9126 0 480070.44 221265.69 49600 -1 9125
9127 0 480043.3 221327.92 49680 -1 9126
9128 0 479957 221379.23 49720 -1 9127
9129 0 479924.25 221428.72 49760 -1 9128
9130 0 479920.5 221478.69 49800 -1 9129
9131 0 479837.12 221571.92 49880 -1 9130
9132 0 479786.12 221583.38 49920 -1 9131
9133 0 480141.9 221429.22 49680 -1 9127
9134 0 480233.6 221495.22 49600 -1 9133
9135 0 480258.2 221478.98 49560 -1 9134
9136 0 480349.12 221442.38 49440 -1 9135
9137 0 480391.78 221421.22 49360 -1 9136
9138 0 480449.7 221445.06 49320 -1 9137
9139 0 480494.84 221412.81 49280 -1 9138
9140 0 480492.9 221397.88 49240 -1 9139
9141 0 480604 221312.9 49200 -1 9140
9142 0 480584.3 221325.27 49160 -1 9141
9143 0 480584.6 221349.98 49120 -1 9142
9144 0 481265.2 220098.16 47640 -1 9074
9145 0 481527.3 220190.31 47600 -1 9144
9146 0 481851.88 220288.62 47480 -1 9145
9147 0 481909.3 220368.78 47440 -1 9146
9148 0 481801.22 220298.06 47400 -1 9147
9149 0 481735.72 220287.56 47360 -1 9148
9150 0 481667.94 220331.89 47320 -1 9149
9151 0 481626.7 220385.02 47280 -1 9150
9152 0 481464.3 220483.7 47240 -1 9151
9153 0 481393 220591.05 47280 -1 9152
9154 0 481349.28 220651.27 47320 -1 9153
9155 0 481277.6 220755.97 47400 -1 9154
9156 0 481227.03 220937.56 47360 -1 9155
9157 0 481232.56 221035.14 47320 -1 9156
9158 0 481250.44 221088.17 47280 -1 9157
9159 0 481253.53 221116.73 47240 -1 9158
9160 0 481231.34 221167.81 47200 -1 9159
9161 0 481207.12 221219.64 47160 -1 9160
9162 0 481203.12 221310.48 47080 -1 9161
9163 0 481276.75 221431.9 47000 -1 9162
9164 0 481294.22 221479.06 47040 -1 9163
9165 0 481292 221569.3 47080 -1 9164
9166 0 481346.7 221752.88 47120 -1 9165
9167 0 481356.38 221820.75 47160 -1 9166
9168 0 481372.25 221913.62 47200 -1 9167
9169 0 481444.5 221967.6 47240 -1 9168
9170 0 481506.66 222026.2 47280 -1 9169
9171 0 481536.2 222086.77 47320 -1 9170
9172 0 481579.5 222223.12 47400 -1 9171
9173 0 481603.44 222327.28 47440 -1 9172
9174 0 481602.44 222452.16 47480 -1 9173
9175 0 481583.06 222561.77 47520 -1 9174
9176 0 481564.56 222640.4 47560 -1 9175
9177 0 481517.44 222726 47600 -1 9176
9178 0 481533.56 222785.5 47640 -1 9177
9179 0 481518.5 222780.9 47680 -1 9178
9180 0 481489.44 222770.05 47760 -1 9179
9181 0 481458.12 222720.5 47800 -1 9180
9182 0 481417.06 222716.77 47880 -1 9181
9183 0 481348.06 222728.4 47920 -1 9182
9184 0 481170.7 222658.27 47960 -1 9183
9185 0 481292.4 222699.81 48000 -1 9184
9186 0 481411.2 222741.11 48040 -1 9185
9187 0 481486.7 222762.34 48080 -1 9186
9188 0 481545.62 222871.16 48120 -1 9187
9189 0 481591.62 222888.25 48160 -1 9188
9190 0 481679.2 222957.58 48200 -1 9189
9191 0 481741.75 222994.95 48240 -1 9190
9192 0 481820.16 223009.27 48280 -1 9191
9193 0 481838.94 223021.12 48320 -1 9192
9194 0 481877.25 223038.77 48400 -1 9193
9195 0 481976.6 223047.84 48440 -1 9194
9196 0 482041.75 223031.92 48480 -1 9195
9197 0 482056.44 223008.36 48560 -1 9196
9198 0 481625.94 223038.53 48280 -1 9191
9199 0 481605.56 223084.17 48360 -1 9198
9200 0 481541.62 223134.47 48440 -1 9199
9201 0 481532.7 223173.31 48480 -1 9200
9202 0 481516.53 223217.75 48440 -1 9201
9203 0 481476.25 223243.27 48320 -1 9202
9204 0 481464.88 223191.67 48240 -1 9203
9205 0 481477.97 223178.75 48200 -1 9204
9206 0 481455.72 221938.72 47200 -1 9168
9207 0 481569.16 221873.05 47200 -1 9206
9208 0 481626.34 221814.25 47200 -1 9207
9209 0 481706.5 221740.97 47160 -1 9208
9210 0 481725.84 221700.89 47120 -1 9209
9211 0 481700.7 221633.11 47080 -1 9210
9212 0 481295.78 221456.1 46960 -1 9163
9213 0 481264.28 221553.2 46920 -1 9212
9214 0 481224.94 221181.03 47360 -1 9157
9215 0 481203.28 221219.97 47400 -1 9214
9216 0 481076.75 219526.5 47360 -1 9071
9217 0 481084.84 219381.75 47160 -1 9216
9218 0 481266.75 219238.03 46960 -1 9217
9219 0 481324.06 219250.2 46920 -1 9218
9220 0 481238.28 220110.6 46880 -1 9219
9221 0 481471.1 220202.86 46800 -1 9220
9222 0 481505.2 220257.56 46760 -1 9221
9223 0 481689.84 220284.28 46680 -1 9222
9224 0 481802.62 220347.67 46640 -1 9223
9225 0 481848.78 220375.88 46600 -1 9224
9226 0 481874.7 220370 46520 -1 9225
9227 0 481992.38 220483.55 46480 -1 9226
9228 0 482056.75 220352.19 46440 -1 9227
9229 0 482189.62 220312.75 46400 -1 9228
9230 0 482222.56 220275.81 46360 -1 9229
9231 0 482134.06 220289.73 46280 -1 9230
9232 0 482116.38 220270.34 46200 -1 9231
9233 0 482116.56 220257.06 46160 -1 9232
9234 0 482140.66 220180.53 46120 -1 9233
9235 0 482112.97 220295.22 46080 -1 9234
9236 0 482125.3 220312.98 46040 -1 9235
9237 0 482104.2 220349.6 46000 -1 9236
9238 0 482124.2 220317.84 45960 -1 9237
9239 0 482094.47 220291.9 45920 -1 9238
9240 0 482107.56 220261.48 45840 -1 9239
9241 0 482275.84 220224.47 45760 -1 9240
9242 0 482330.7 220156.06 45720 -1 9241
9243 0 482385.03 220138.47 45680 -1 9242
9244 0 482448.4 220103.19 45640 -1 9243
9245 0 482747.44 219985.62 45560 -1 9244
9246 0 482903.12 219997.67 45520 -1 9245
9247 0 483007.44 220081.39 45480 -1 9246
9248 0 483091.44 220184.66 45440 -1 9247
9249 0 483128.5 220195.5 45400 -1 9248
9250 0 483165.5 220205.5 45360 -1 9249
9251 0 483182.1 220210.69 45280 -1 9250
9252 0 483315.9 220249.62 45440 -1 9249
9253 0 483391.44 220293.69 45520 -1 9252
9254 0 483417.34 220402.05 45600 -1 9253
9255 0 483440 220432.12 45640 -1 9254
9256 0 483574.84 220387.14 45680 -1 9255
9257 0 483720 220434.81 45720 -1 9256
9258 0 483796.97 220510.92 45760 -1 9257
9259 0 483857.12 220533.33 45840 -1 9258
9260 0 483966.1 220494.73 45840 -1 9259
9261 0 484176.3 220429.17 45880 -1 9260
9262 0 484246.28 220407.55 45920 -1 9261
9263 0 484250 220391 45960 -1 9262
9264 0 484253.75 220373.7 46000 -1 9263
9265 0 484231.06 220331.75 46040 -1 9264
9266 0 484330.4 220562.55 46000 -1 9263
9267 0 484468.38 220572.3 46040 -1 9266
9268 0 484692.1 220540.27 46080 -1 9267
9269 0 484968.72 220509.45 46120 -1 9268
9270 0 485048.78 220630.77 46160 -1 9269
9271 0 485074.88 220686.86 46160 -1 9270
9272 0 485211.4 220691.25 46200 -1 9271
9273 0 485363.75 220652.64 46240 -1 9272
9274 0 480077.25 219582.6 47440 -1 9068
9275 0 480102.1 219694.39 47400 -1 9274
9276 0 480157.06 219729.78 47360 -1 9275
9277 0 480149.38 219747.2 47320 -1 9276
9278 0 480149.38 219747.2 47240 -1 9277
9279 0 480103.53 219808.5 47200 -1 9278
9280 0 480081.44 219843.12 47160 -1 9279
9281 0 480048.66 219821.88 47120 -1 9280
9282 0 480030.88 219798.66 47080 -1 9281
9283 0 479995.94 219847.03 47040 -1 9282
9284 0 480035.28 220005.88 47000 -1 9283
9285 0 480100.72 220080.9 47080 -1 9284
9286 0 480099.72 220135.03 47160 -1 9285
9287 0 480117.03 220152.38 47240 -1 9286
9288 0 480042.38 219916.4 46960 -1 9284
9289 0 480023.4 219880.97 46920 -1 9288
9290 0 479987.62 221062.88 46880 -1 9289
9291 0 479812.88 220674.1 46840 -1 9290
9292 0 479764.84 221249.73 46800 -1 9291
9293 0 479758.2 221349.69 46760 -1 9292
9294 0 479744.56 221409.42 46720 -1 9293
9295 0 479736.16 221414.53 46640 -1 9294
9296 0 479733.78 221634.75 46560 -1 9295
9297 0 479647.1 221735.84 46520 -1 9296
9298 0 479595.62 221785.53 46480 -1 9297
9299 0 479550.9 221986.56 46440 -1 9298
9300 0 479555.53 222261.12 46400 -1 9299
9301 0 479550.2 222408.1 46360 -1 9300
9302 0 479508.88 222545.5 46400 -1 9301
9303 0 479511.72 222649.11 46440 -1 9302
9304 0 479531.56 222689.39 46400 -1 9303
9305 0 479543.8 222723.05 46360 -1 9304
9306 0 479528.12 222748.52 46320 -1 9305
9307 0 479481.66 222790.56 46280 -1 9306
9308 0 479403.7 222884.39 46240 -1 9307
9309 0 479428.7 223012.22 46280 -1 9308
9310 0 479527.88 223018.6 46360 -1 9309
9311 0 479528.34 223049.69 46440 -1 9310
9312 0 479336.25 223053.9 46200 -1 9309
9313 0 479236.97 223178.06 46120 -1 9312
9314 0 479229.28 223277.22 46080 -1 9313
9315 0 479272.84 223465.55 46120 -1 9314
9316 0 479151.75 223630.62 46040 -1 9315
9317 0 479205 223681.23 46080 -1 9316
9318 0 479329.88 223742.81 46080 -1 9317
9319 0 474974.3 217810.39 50720 -1 9040
9320 0 475052.62 217737.88 50600 -1 9319
9321 0 472635.62 216138.28 53600 51 8930
9322 0 472576.53 215953.61 53520 51 9321
9323 0 472529 215871.52 53480 51 9322
9324 0 472100.56 215635.14 53440 51 9323
9325 0 472174.4 215539.11 53400 51 9324
9326 0 472181.8 215467.7 53360 51 9325
9327 0 472154.72 215435.69 53320 51 9326
9328 0 472174.4 215386.44 53280 51 9327
9329 0 472226.12 215164.84 53240 -1 9328
9330 0 472216.28 215066.34 53160 -1 9329
9331 0 472221.2 214992.47 53120 -1 9330
9332 0 472247 214923.5 53080 -1 9331
9333 0 472272.9 214854.6 53040 -1 9332
9334 0 472221.2 214694.55 53000 -1 9333
9335 0 472388.62 214716.7 52960 -1 9334
9336 0 472499.44 214625.6 52920 -1 9335
9337 0 472334.47 214667.45 52800 -1 9336
9338 0 472927.88 214564.03 52760 -1 9337
9339 0 472977.12 214394.14 52680 -1 9338
9340 0 473011.6 214359.67 52640 -1 9339
9341 0 472309.84 214667.45 52760 -1 9337
9342 0 472206.44 214578.81 52680 -1 9341
9343 0 472216.28 214492.62 52640 -1 9342
9344 0 472408.34 214512.33 52600 -1 9343
9345 0 472313.44 217117.73 53760 -1 8929
9346 0 472341.4 217239.48 53760 -1 9345
9347 0 472373.8 217364.4 53880 -1 9346
9348 0 472397.12 217498.25 53920 -1 9347
9349 0 472446.47 217559.52 53960 -1 9348
9350 0 472480.44 217591.58 54000 -1 9349
9351 0 472526.84 217636.7 54080 -1 9350
9352 0 472603.38 217690.44 54120 -1 9351
9353 0 472706 217701 54080 -1 9352
9354 0 472808.84 217711.97 54040 -1 9353
9355 0 472827.6 217707.97 54000 -1 9354
9356 0 472860 217725.4 53960 -1 9355
9357 0 473025.34 217855.34 53920 -1 9356
9358 0 473152.6 217898.38 53880 -1 9357
9359 0 472599.38 217725.1 54160 -1 9352
9360 0 472409.1 217103.5 54400 91 8923
9361 0 472443.6 217142.9 54440 91 9360
9362 0 472446.03 217157.67 54480 91 9361
9363 0 472446.03 217162.6 54520 91 9362
9364 0 472431.28 217206.92 54600 71 9363
9365 0 472443.12 217234.56 54680 -1 9364
9366 0 472475.44 217274.92 54720 -1 9365
9367 0 472541.66 217403.94 54760 -1 9366
9368 0 472568.44 217434.73 54840 -1 9367
9369 0 472675.75 217561.69 55000 -1 9368
9370 0 472758.16 217653 55080 -1 9369
9371 0 472810.7 217702.61 55080 -1 9370
9372 0 472898.84 217709.58 55080 -1 9371
9373 0 472974.8 217816.66 55000 -1 9372
9374 0 472954.9 217822.1 54960 -1 9373
9375 0 466841.88 218846.81 58320 120 8839
9376 0 466849.34 218852.67 58360 120 9375
9377 0 466864.03 218864.05 58440 120 9376
9378 0 466896.03 218908.36 58480 120 9377
9379 0 466961.5 218908.03 58600 -1 9378
9380 0 466993.6 218903.03 58760 -1 9379
9381 0 467045.06 218979.12 58920 -1 9380
9382 0 467171.66 219055.72 59040 -1 9381
9383 0 467349.66 219194.25 59160 -1 9382
9384 0 467407.94 219215.19 59160 -1 9383
9385 0 467488.7 219232.9 59200 -1 9384
9386 0 467570.75 219278.9 59240 -1 9385
9387 0 467683.3 219345.48 59240 -1 9386
9388 0 467693.56 219389.88 59440 -1 9387
9389 0 467787.88 219459.66 59600 -1 9388
9390 0 467719.47 219729.69 59720 -1 9389
9391 0 467780.6 219966.1 59960 -1 9390
9392 0 467954.78 220098.86 60080 -1 9391
9393 0 468040.44 220200.56 60160 -1 9392
9394 0 468005.06 220178.62 60200 -1 9393
9395 0 467882.88 220206.66 60240 -1 9394
9396 0 465431.25 220818.98 55640 -1 8647
9397 0 465478.8 220870.72 55640 -1 9396
9398 0 465650.44 220959.22 55640 -1 9397
9399 0 465771.28 221078.81 55640 -1 9398
9400 0 465844.3 221118.34 55640 -1 9399
9401 0 465925.9 221211.39 55720 -1 9400
9402 0 466128.94 221399.16 55800 -1 9401
9403 0 466325 221461.92 55880 -1 9402
9404 0 466447 221471.36 55920 -1 9403
9405 0 466558.3 221565.1 55960 -1 9404
9406 0 466656.25 221657.25 55920 -1 9405
9407 0 466709.38 221719.31 55840 -1 9406
9408 0 466792.06 221764.67 55800 -1 9407
9409 0 466958.2 221842.16 55880 -1 9408
9410 0 467016.75 221858.62 55920 -1 9409
9411 0 467129.66 221862.45 55960 -1 9410
9412 0 467189.75 221832.03 55880 -1 9411
9413 0 467264.62 221799.22 55840 -1 9412
9414 0 467344.1 221801.16 55800 -1 9413
9415 0 467435.2 221869.75 55800 -1 9414
9416 0 467366.44 221926.19 55840 -1 9415
9417 0 467338.75 221954.28 55880 -1 9416
9418 0 467327.9 222007.56 55960 -1 9417
9419 0 467395.8 222071.8 55920 -1 9418
9420 0 467488.38 222099.06 55880 -1 9419
9421 0 467544.66 222130.75 55840 -1 9420
9422 0 467714.3 222297.56 55800 -1 9421
9423 0 468060.5 222436.52 55760 -1 9422
9424 0 468105.44 222449.38 55720 -1 9423
9425 0 468140.16 222466.73 55680 -1 9424
9426 0 468154.16 222488.78 55640 -1 9425
9427 0 468149.88 222503.34 55560 -1 9426
9428 0 468106.44 222520.27 55480 -1 9427
9429 0 468087.28 222525.72 55440 -1 9428
9430 0 472288.94 232278.45 62360 -1 7521
9431 0 472369.47 232353.47 62360 -1 9430
9432 0 472422.3 232386 62360 -1 9431
9433 0 472430.47 232428.75 62320 -1 9432
9434 0 472404.88 232465.47 62240 -1 9433
9435 0 472393.72 232425.88 62160 -1 9434
9436 0 472401.06 232441.34 62080 -1 9435
9437 0 472392 232476.47 62040 -1 9436
9438 0 475175 233580 70720 148 7463
9439 0 475179 233600 70800 148 9438
9440 0 475211 233748 70880 172 9439
9441 0 475183 233772 70960 172 9440
9442 0 475123 233804 71080 172 9441
9443 0 475052 233821 71120 172 9442
9444 0 475040 233827 71160 172 9443
9445 0 476557.7 233278.2 73200 -1 7450
9446 0 476392.7 233330.02 73280 -1 9445
9447 0 476145.88 233521.11 73400 -1 9446
9448 0 475925.25 233663.64 73480 -1 9447
9449 0 475593.94 233761.5 73480 -1 9448
9450 0 475267.12 233898.12 73480 -1 9449
9451 0 475034.38 233998.28 73360 -1 9450
9452 0 474627.5 234177.05 73240 -1 9451
9453 0 474602.5 234181 73200 -1 9452
9454 0 474577.3 234184.75 73160 -1 9453
9455 0 474383.25 234228.22 73200 -1 9453
9456 0 474183.9 234283.75 73200 -1 9455
9457 0 474004.94 234366.66 73120 -1 9456
9458 0 473695.7 234469.75 73120 -1 9457
9459 0 473691.56 234502.53 73000 -1 9458
9460 0 473750.03 234570.23 72840 -1 9459
9461 0 473770.94 234627.39 72680 -1 9460
9462 0 473851.12 234891.94 72520 -1 9461
9463 0 473910.47 235167.88 72520 -1 9462
9464 0 473811 235347.44 72480 -1 9463
9465 0 473856.5 235466.16 72480 -1 9464
9466 0 474032.53 235623.19 72360 -1 9465
9467 0 474216.97 236030.6 72240 -1 9466
9468 0 474161.38 236104.28 72160 -1 9467
9469 0 474207.75 236140.25 72080 -1 9468
9470 0 474323.22 236219.77 72080 -1 9469
9471 0 474439.22 236348.34 71960 -1 9470
9472 0 474603.25 236443.17 71880 -1 9471
9473 0 474708.06 236501.58 71800 -1 9472
9474 0 474857.53 236598.72 71680 -1 9473
9475 0 474939.94 236643.31 71600 -1 9474
9476 0 475121.3 236661.16 71600 -1 9475
9477 0 475159.66 236670.25 71520 -1 9476
9478 0 475263.78 236654.89 71400 -1 9477
9479 0 475355.53 236637.9 71280 -1 9478
9480 0 475493.3 236580.14 71160 -1 9479
9481 0 475488.12 236549.92 70960 -1 9480
9482 0 475471.5 236535.19 70760 -1 9481
9483 0 475385.7 236493.12 70600 -1 9482
9484 0 475314 236429 70520 -1 9483
9485 0 475385.22 236506.9 70440 -1 9484
9486 0 475378.22 236534.06 70360 -1 9485
9487 0 475433.12 236562.81 70280 -1 9486
9488 0 475493.28 236594.77 70280 -1 9487
9489 0 475603.62 236644.02 70360 -1 9488
9490 0 475950.4 236672.47 70480 -1 9489
9491 0 476137.5 236744.36 70520 -1 9490
9492 0 476194.44 236800.44 70560 -1 9491
9493 0 476202.8 236893.53 70600 -1 9492
9494 0 476218.03 237005.06 70640 -1 9493
9495 0 476225.47 237019.45 70680 -1 9494
9496 0 475337.47 236600.48 70160 -1 9487
9497 0 475400.7 236672.97 70000 -1 9496
9498 0 475448.78 236683.9 69960 -1 9497
9499 0 475483.84 236667.39 69920 -1 9498
9500 0 475496.28 236621.16 69880 -1 9499
9501 0 475467.72 236590.64 69840 -1 9500
9502 0 475403.34 236509.97 69840 -1 9501
9503 0 475387.22 236418.02 69800 -1 9502
9504 0 475351.72 236334.33 69800 -1 9503
9505 0 475391.75 236367.56 69760 -1 9504
9506 0 475480.8 236249.6 69600 -1 9505
9507 0 475503.03 236219.94 69560 -1 9506
9508 0 475618.8 236075.03 69440 -1 9507
9509 0 475643.28 236041.62 69360 -1 9508
9510 0 475608.6 235823.56 69360 -1 9509
9511 0 475610.88 235736.81 69440 -1 9510
9512 0 475668.94 235563.25 69600 -1 9511
9513 0 475582.38 235423.6 69800 -1 9512
9514 0 475509.94 235483.69 69840 -1 9513
9515 0 475434.3 235577.28 69840 -1 9514
9516 0 475425.2 235683.5 69920 -1 9515
9517 0 475327.66 236289.7 69840 -1 9504
9518 0 475332.16 236245.77 69880 -1 9517
9519 0 475379.12 236207.94 69920 -1 9518
9520 0 475322.56 236135.7 70000 -1 9519
9521 0 475288.34 236130.14 70040 -1 9520
9522 0 475257.44 236081.84 70120 -1 9521
9523 0 475347 235983.12 70040 -1 9522
9524 0 475221.16 236067.78 70240 -1 9522
9525 0 475245.06 236080.38 70360 -1 9524
9526 0 475691.6 236492.03 71160 -1 9480
9527 0 475744.75 236479.69 71200 -1 9526
9528 0 475830.12 236467.12 71280 -1 9527
9529 0 476005.38 236431.14 71360 -1 9528
9530 0 476104.44 236490.06 71320 -1 9529
9531 0 476163.47 236585.34 71280 -1 9530
9532 0 476144.25 236632 71320 -1 9531
9533 0 476128.75 236662.16 71360 -1 9532
9534 0 476139.16 236654.17 71400 -1 9533
9535 0 476151.6 236636.81 71440 -1 9534
9536 0 476159.9 236613.56 71480 -1 9535
9537 0 476179.44 236604.1 71520 -1 9536
9538 0 476184.78 236599.38 71600 -1 9537
9539 0 476191.16 236596.81 71640 -1 9538
9540 0 474040.72 236292.1 72160 -1 9468
9541 0 474007.28 236480.28 72000 -1 9540
9542 0 473879.66 236591.94 71840 -1 9541
9543 0 473763 236759.4 71800 -1 9542
9544 0 473595.34 236879.19 71800 -1 9543
9545 0 473531.94 236948.84 71800 -1 9544
9546 0 473531.03 237013.56 71760 -1 9545
9547 0 473566.1 237078.11 71640 -1 9546
9548 0 473850.9 235268.66 72560 -1 9463
9549 0 473583.53 235150.25 72680 -1 9548
9550 0 473486.22 235081.86 72720 -1 9549
9551 0 473426.38 235066.88 72800 -1 9550
9552 0 473397.84 235111.67 72680 -1 9550
9553 0 473384.03 235149.81 72640 -1 9552
9554 0 473484.06 234402.31 73120 -1 9458
9555 0 473452.9 234400.4 73160 -1 9554
9556 0 473305.66 234423.95 73240 -1 9555
9557 0 473196.88 234503.19 73280 -1 9556
9558 0 472891.9 234769.1 73280 -1 9557
9559 0 472843.8 234839.9 73280 -1 9558
9560 0 472928.6 234900.53 73440 -1 9559
9561 0 472942.97 234924.34 73480 -1 9560
9562 0 473108.8 234952.75 73480 -1 9561
9563 0 473256.94 234975.62 73480 -1 9562
9564 0 473337.1 235053.72 73400 -1 9563
9565 0 473384.75 235181.36 73360 -1 9564
9566 0 473412.5 235261.98 73360 -1 9565
9567 0 473449.44 235350.44 73360 -1 9566
9568 0 473555.66 235405.86 73360 -1 9567
9569 0 473650.12 235492.97 73280 -1 9568
9570 0 473696.2 235561.39 73240 -1 9569
9571 0 473834.34 235591.11 73200 -1 9570
9572 0 474055.78 235613.39 73200 -1 9571
9573 0 474193.28 235600.2 73200 -1 9572
9574 0 474261.25 235578.77 73160 -1 9573
9575 0 472818 234839.12 73240 -1 9559
9576 0 472611.7 234778.44 73240 -1 9575
9577 0 472552.66 234776.4 73240 -1 9576
9578 0 472468.9 234744.44 73200 -1 9577
9579 0 472279.8 234664.27 73160 -1 9578
9580 0 472164.94 234622.62 73160 -1 9579
9581 0 472075.12 234541.9 73080 -1 9580
9582 0 471854.88 234482.12 73000 -1 9581
9583 0 471704.8 234507.44 72920 -1 9582
9584 0 471624.03 234550.92 72880 -1 9583
9585 0 471497.1 234584.5 72840 -1 9584
9586 0 471343.06 234586.83 72840 -1 9585
9587 0 471147.5 234642.03 72960 -1 9586
9588 0 470871.03 234772.78 73040 -1 9587
9589 0 470764.25 234949.06 73040 -1 9588
9590 0 470740.8 235018.81 72920 -1 9589
9591 0 470563.94 235048.47 72840 -1 9590
9592 0 470717.25 235109.28 72840 -1 9591
9593 0 470654.2 235263.67 72840 -1 9592
9594 0 470613.56 235312.97 72800 -1 9593
9595 0 470464.56 235464.72 72720 -1 9594
9596 0 470489.94 235641.5 72720 -1 9595
9597 0 470706.62 235603.36 72720 -1 9596
9598 0 470825.12 235642.19 72800 -1 9597
9599 0 470490.44 234961.66 72840 -1 9591
9600 0 470457.3 234948.88 72760 -1 9599
9601 0 470391.1 235133.7 72800 -1 9591
9602 0 470050.6 235308.53 72720 -1 9601
9603 0 469792.22 235421.48 72720 -1 9602
9604 0 469673.38 235466.78 72680 -1 9603
9605 0 469492.62 235598.81 72680 -1 9604
9606 0 469398.2 235696.56 72760 -1 9605
9607 0 469045.25 235801.56 72960 -1 9606
9608 0 468839.6 235771 73080 -1 9607
9609 0 468889 235732.06 73160 -1 9608
9610 0 468892.5 235745.5 73200 -1 9609
9611 0 468895.62 235758.92 73240 -1 9610
9612 0 468934 235735.12 73280 -1 9611
9613 0 478034.38 232893.69 74480 -1 7442
9614 0 478062.5 232939.62 74480 -1 9613
9615 0 478173.62 232972.1 74560 -1 9614
9616 0 478190.12 232910.53 74720 -1 9615
9617 0 480805.22 232439.34 77000 -1 7430
9618 0 480552.2 232559 77000 -1 9617
9619 0 480210.22 232564 77000 -1 9618
9620 0 480053.97 232650.5 77080 -1 9619
9621 0 479911.25 232804.94 77160 -1 9620
9622 0 479797.12 232794.28 77240 -1 9621
9623 0 479689.3 232785.81 77320 -1 9622
9624 0 479599.53 232796.72 77440 -1 9623
9625 0 479357.9 232965.83 77520 -1 9624
9626 0 479041.78 233151.95 77560 -1 9625
9627 0 478894.47 233217.25 77640 -1 9626
9628 0 478604.03 233426.1 77720 -1 9627
9629 0 478442.44 233608.81 77760 -1 9628
9630 0 478044.22 233610.47 77720 -1 9629
9631 0 477722.8 233791.22 77680 -1 9630
9632 0 477372.25 233956.03 77720 -1 9631
9633 0 476950.25 234257.36 77600 -1 9632
9634 0 476787.94 234378.28 77640 -1 9633
9635 0 476754.3 234407.78 77600 -1 9634
9636 0 476711.3 234441.25 77560 -1 9635
9637 0 476616.2 234503.84 77480 -1 9636
9638 0 476570.34 234552.75 77400 -1 9637
9639 0 476530.06 234582.81 77320 -1 9638
9640 0 476487.84 234594.34 77280 -1 9639
9641 0 476426.8 234657.19 77200 -1 9640
9642 0 476383.7 234736.11 77120 -1 9641
9643 0 476360 234775 77080 -1 9642
9644 0 476335.5 234813.66 77040 -1 9643
9645 0 476316.8 234950.97 76960 -1 9644
9646 0 476313.16 234989.03 76920 -1 9645
9647 0 476276 235040 76880 -1 9646
9648 0 476246.75 235093.58 76800 -1 9647
9649 0 476246.84 235149.53 76760 -1 9648
9650 0 476502.66 235315.47 76720 -1 9649
9651 0 476559.34 235334.64 76680 -1 9650
9652 0 476611.16 235390.16 76600 -1 9651
9653 0 476646.66 235425.31 76600 -1 9652
9654 0 476612.06 235432.03 76560 -1 9653
9655 0 476537.2 235432.55 76440 -1 9654
9656 0 476573.7 235544.28 76440 -1 9655
9657 0 476613.56 235612.83 76440 -1 9656
9658 0 476612.84 235629.47 76480 -1 9657
9659 0 476622.38 235642.66 76520 -1 9658
9660 0 476638.44 235603.86 76360 -1 9657
9661 0 476665.47 235590.08 76320 -1 9660
9662 0 476654.06 235536.62 76280 -1 9661
9663 0 476623.72 235484.64 76200 -1 9662
9664 0 476565.62 235420.9 76160 -1 9663
9665 0 476429 235457.84 76120 -1 9664
9666 0 476723 235413.28 76640 -1 9653
9667 0 476765.75 235385.53 76680 -1 9666
9668 0 476761.84 235358.47 76720 -1 9667
9669 0 476741.6 235359.88 76760 -1 9668
9670 0 476759.16 235361.4 76840 -1 9669
9671 0 477898.38 233696.45 77760 -1 9630
9672 0 477463.56 233833.47 77920 -1 9671
9673 0 477093.3 234019.4 78040 -1 9672
9674 0 476828.9 234109.75 78160 -1 9673
9675 0 476760.97 234193.06 78280 -1 9674
9676 0 476583.44 234179.84 78400 -1 9675
9677 0 476481 234197 78440 -1 9676
9678 0 476227.06 234473.78 78480 -1 9677
9679 0 476165.28 234482.06 78520 -1 9678
9680 0 476159.38 234508.52 78600 -1 9679
9681 0 476145.56 234520.73 78640 -1 9680
9682 0 476148.1 234531.75 78720 -1 9681
9683 0 476175.2 234566.78 78800 -1 9682
9684 0 476378.88 234214.31 78480 -1 9677
9685 0 476335 234186 78520 -1 9684
9686 0 476291.44 234158.4 78560 -1 9685
9687 0 476253.2 234077.14 78600 -1 9686
9688 0 476036.75 233907.84 78680 -1 9687
9689 0 475683.44 233799.12 78720 -1 9688
9690 0 475502.62 233749.27 78640 -1 9689
9691 0 475436.03 233738.67 78560 -1 9690
9692 0 475342.34 233672.94 78480 -1 9691
9693 0 475285.75 233577.34 78360 -1 9692
9694 0 475283.34 233542.95 78280 -1 9693
9695 0 475030.03 233435.75 78200 -1 9694
9696 0 474979.22 233370.44 78160 -1 9695
9697 0 474866.56 233298.81 78080 -1 9696
9698 0 474688.06 233228.9 78000 -1 9697
9699 0 474490.66 233126.67 77920 -1 9698
9700 0 474428.5 233114.27 77880 -1 9699
9701 0 474373.1 233125.34 77800 -1 9700
9702 0 474225.47 233110.7 77760 -1 9701
9703 0 473947.4 233120.62 77840 -1 9702
9704 0 473767.12 233148.17 77880 -1 9703
9705 0 473770.47 233280.06 77960 -1 9704
9706 0 473805.25 233380.9 77960 -1 9705
9707 0 473538.7 233166.86 77840 -1 9704
9708 0 473449.88 233187.77 77800 -1 9707
9709 0 473372.56 233244.58 77760 -1 9708
9710 0 473197.16 233332.52 77720 -1 9709
9711 0 473161.2 233354.02 77640 -1 9710
9712 0 473168.1 233413.58 77640 -1 9711
9713 0 473104.66 233493.25 77640 -1 9712
9714 0 473067.66 233534.03 77600 -1 9713
9715 0 472978.88 233661.1 77600 -1 9714
9716 0 472881.1 233787.95 77680 -1 9715
9717 0 472744.94 234005.69 77640 -1 9716
9718 0 472762.16 234206.55 77600 -1 9717
9719 0 472703.34 234273.38 77520 -1 9718
9720 0 472673.53 234351.02 77480 -1 9719
9721 0 472612.6 234390.12 77440 -1 9720
9722 0 472633 234509.23 77440 -1 9721
9723 0 472600.62 234593.12 77400 -1 9722
9724 0 472526.28 234683.48 77440 -1 9723
9725 0 472486.56 234762.47 77480 -1 9724
9726 0 472439.38 234684.52 77520 -1 9725
9727 0 472387.12 234642.44 77600 -1 9726
9728 0 472318.7 234686.36 77720 -1 9727
9729 0 472280.66 234791.19 77840 -1 9728
9730 0 471955.72 234799.2 77840 -1 9729
9731 0 471823.56 234826.31 77880 -1 9730
9732 0 471744.72 234853.55 77960 -1 9731
9733 0 471622 234905.14 78000 -1 9732
9734 0 471578.3 234946.33 78040 -1 9733
9735 0 471487.5 235048.94 78120 -1 9734
9736 0 471510.56 235108.4 78120 -1 9735
9737 0 472340.3 234858.5 77880 -1 9729
9738 0 472617.78 234965.06 77400 -1 9725
9739 0 472617.34 234955.42 77360 -1 9738
9740 0 472559.3 234917.55 77320 -1 9739
9741 0 472479.3 234813.47 77240 -1 9740
9742 0 472462.12 234819.6 77200 -1 9741
9743 0 472752.38 234640.73 77360 -1 9723
9744 0 472924.53 234593.11 77400 -1 9743
9745 0 472966.94 234616.23 77320 -1 9744
9746 0 472989.12 234605.86 77280 -1 9745
9747 0 472842.66 234211.92 77680 -1 9718
9748 0 472759.53 234030.22 77680 -1 9717
9749 0 472792.38 233993.1 77800 -1 9748
9750 0 474512.66 233119.83 77720 -1 9702
9751 0 474701.84 233064.03 77680 -1 9750
9752 0 474720.2 233056.14 77640 -1 9751
9753 0 493677.8 228959.12 78800 -1 7410
9754 0 493601.2 228913.66 79000 -1 9753
9755 0 493521.56 228569.98 79320 -1 9754
9756 0 493468.1 228517.5 79360 -1 9755
9757 0 493420.6 228504.1 79400 -1 9756
9758 0 493374.38 228487.39 79480 -1 9757
9759 0 493345.8 228456.25 79520 -1 9758
9760 0 493338.16 228426.4 79600 -1 9759
9761 0 493370.88 228360.98 79680 -1 9760
9762 0 493386.28 228314.2 79760 -1 9761
9763 0 493312.53 228328.31 79840 -1 9762
9764 0 493259.88 228348.78 79920 -1 9763
9765 0 493204.03 228354.1 79960 -1 9764
9766 0 493170 228361 80000 -1 9765
9767 0 493236.7 228322.92 80040 -1 9766
9768 0 493245.94 228302.89 80080 -1 9767
9769 0 493236.56 228267.92 80160 -1 9768
9770 0 493334.3 228241.27 80200 -1 9769
9771 0 493505.28 228095.06 80240 -1 9770
9772 0 493573.84 227968.03 80280 -1 9771
9773 0 493612 227895.69 80360 -1 9772
9774 0 493618.66 227801.33 80440 -1 9773
9775 0 493621.94 227753.84 80480 -1 9774
9776 0 493727.3 227642.98 80560 -1 9775
9777 0 493878.94 227628.25 80640 -1 9776
9778 0 493946.5 227567.56 80720 -1 9777
9779 0 493956.2 227485.67 80800 -1 9778
9780 0 493812.62 227364.56 80840 -1 9779
9781 0 493699 227323.17 80920 -1 9780
9782 0 493470.94 227257.25 80960 -1 9781
9783 0 493296.2 227284.39 80920 -1 9782
9784 0 493137.4 227339.03 80880 -1 9783
9785 0 493026.44 227354.52 80920 -1 9784
9786 0 492823.78 227386.11 80880 -1 9785
9787 0 492627 227394.16 80880 -1 9786
9788 0 492575.06 227436.73 80840 -1 9787
9789 0 492589.75 227472.47 80800 -1 9788
9790 0 492547.75 227437.7 80680 -1 9789
9791 0 492453.03 227439.23 80640 -1 9790
9792 0 492350.22 227443.06 80680 -1 9791
9793 0 492244.34 227387.56 80760 -1 9792
9794 0 492376.25 227318.44 80800 -1 9788
9795 0 492208.03 227277.77 80760 -1 9794
9796 0 492157.16 227147.06 80800 -1 9795
9797 0 492157.9 227108.33 80840 -1 9796
9798 0 492157.34 227021.42 80920 -1 9797
9799 0 492172.12 226977.97 80960 -1 9798
9800 0 492042.56 226952.47 81000 -1 9799
9801 0 491856.97 226917.1 81040 -1 9800
9802 0 491753.7 226858.64 81080 -1 9801
9803 0 491660.12 226797.75 81160 -1 9802
9804 0 491570.8 226747.88 81280 -1 9803
9805 0 491338.25 226712.4 81320 -1 9804
9806 0 491250.16 226676.56 81400 -1 9805
9807 0 491450.06 226665.05 81440 -1 9806
9808 0 491422.84 226622.56 81520 -1 9807
9809 0 491369.94 226585.67 81560 -1 9808
9810 0 491325.38 226562.16 81640 -1 9809
9811 0 491250.03 226520.34 81720 -1 9810
9812 0 491163.8 226406.94 81760 -1 9811
9813 0 491081.62 226359.38 81800 -1 9812
9814 0 491148.66 226707.23 81440 -1 9806
9815 0 491043.4 226724.66 81480 -1 9814
9816 0 490805.22 226731.34 81520 -1 9815
9817 0 490658.7 226794.69 81560 -1 9816
9818 0 490621.12 226838.02 81600 -1 9817
9819 0 493542.28 227900.31 80480 -1 9774
9820 0 493507.53 227930.56 80520 -1 9819
9821 0 493477.97 228017.7 80600 -1 9820
9822 0 493192.56 228205.95 80040 -1 9769
9823 0 493214.8 228167.56 79960 -1 9822
9824 0 493136.3 228368.42 80040 -1 9766
9825 0 493050.44 228340.06 80120 -1 9824
9826 0 493011.7 228334.25 80160 -1 9825
9827 0 493006.88 228365.28 80240 -1 9826
9828 0 499759.3 230197.98 78080 104 7404
9829 0 500085.1 230307.95 78000 107 9828
9830 0 500110.5 230424 77920 107 9829
9831 0 501147.3 230556.77 78080 -1 9828
9832 0 501261.62 230602.8 78000 -1 9831
9833 0 501358.62 230627.55 77840 -1 9832
9834 0 501157.9 230564.16 77640 -1 9833
9835 0 500954.56 230445.03 77520 -1 9834
9836 0 500808.06 230316.89 77360 -1 9835
9837 0 500585.88 230197.25 77160 -1 9836
9838 0 500573.1 230100.33 77080 -1 9837
9839 0 500555.75 229975.72 76960 -1 9838
9840 0 500590.97 229740.03 76920 -1 9839
9841 0 500758.38 229484.31 76840 -1 9840
9842 0 500848.38 229320.9 76720 -1 9841
9843 0 500981.25 228946.94 76560 -1 9842
9844 0 501010.25 228857.44 76520 -1 9843
9845 0 501056.22 228801.36 76400 -1 9844
9846 0 501121.3 228642.56 76280 -1 9845
9847 0 501094.94 228576.44 76120 -1 9846
9848 0 501092 228541.33 76080 -1 9847
9849 0 501086.38 228472.45 76000 -1 9848
9850 0 501142.22 228441.03 75880 -1 9849
9851 0 500871.25 228763.48 75840 -1 9850
9852 0 500688.5 228841.12 75640 -1 9851
9853 0 500579 228888.44 75520 -1 9852
9854 0 500604.7 228846.11 75480 -1 9853
9855 0 500432.03 228914 75360 -1 9854
9856 0 500407.66 228935.86 75320 -1 9855
9857 0 500340.84 228805.31 75240 -1 9856
9858 0 500323.94 228798.95 75160 -1 9857
9859 0 500347.5 228789.47 75120 -1 9858
9860 0 500387.38 228786.62 75040 -1 9859
9861 0 501254.5 228231 75760 -1 9850
9862 0 501560.22 227943.28 75800 -1 9861
9863 0 501631.88 227920.62 75840 -1 9862
9864 0 501625.2 227951.16 75880 -1 9863
9865 0 501691.6 227981.23 76000 -1 9864
9866 0 501724.06 227848.69 76080 -1 9865
9867 0 501766.66 227839.94 76200 -1 9866
9868 0 501815.03 227893.2 76320 -1 9867
9869 0 501870.2 227907 76400 -1 9868
9870 0 502021.34 227924.22 76440 -1 9869
9871 0 502090.7 227910.12 76520 -1 9870
9872 0 502145.97 227821.73 76560 -1 9871
9873 0 502185.3 227810.6 76640 -1 9872
9874 0 502231.16 227803.17 76760 -1 9873
9875 0 502260.56 227792.66 76800 -1 9874
9876 0 502358.4 227840.28 76880 -1 9875
9877 0 502385.53 227854.62 76960 -1 9876
9878 0 502449.7 227771.12 77000 -1 9877
9879 0 502477.4 227763.28 77040 -1 9878
9880 0 502545.06 227759.38 77080 -1 9879
9881 0 502603.3 227735.88 77120 -1 9880
9882 0 502697.7 227695 77200 -1 9881
9883 0 502067.72 227759.47 76520 -1 9872
9884 0 502043.56 227690.53 76480 -1 9883
9885 0 502095.66 227606.88 76440 -1 9884
9886 0 502121.2 227585.72 76400 -1 9885
9887 0 501291.62 228161.4 75720 -1 9861
9888 0 501473.4 227989.86 75600 -1 9887
9889 0 501444.8 228004.56 75520 -1 9888
9890 0 501457 227963.67 75480 -1 9889
9891 0 501376.72 227684.69 75520 -1 9890
9892 0 501342.8 227534.66 75560 -1 9891
9893 0 501363.47 227393.19 75640 -1 9892
9894 0 501385.22 227312 75680 -1 9893
9895 0 501369.3 227216.19 75720 -1 9894
9896 0 501349.66 227169.81 75680 -1 9895
9897 0 501335.7 227137.05 75640 -1 9896
9898 0 501391.06 228011 75400 -1 9890
9899 0 501332.1 228054.97 75360 -1 9898
9900 0 501245.38 228154.7 75240 -1 9899
9901 0 501232.38 228241.84 75080 -1 9900
9902 0 501389.66 228174.42 74960 -1 9901
9903 0 501551.7 228267.08 74920 -1 9902
9904 0 501633.12 228363.25 74760 -1 9903
9905 0 501667.1 228382.67 74720 -1 9904
9906 0 501610.22 228411.28 74640 -1 9905
9907 0 501528.25 228416.67 74560 -1 9906
9908 0 501546.84 228418.39 74480 -1 9907
9909 0 501651.6 228405.64 74440 -1 9908
9910 0 501739.97 228406.55 74360 -1 9909
9911 0 501740.38 228424.98 74320 -1 9910
9912 0 501703.06 228422.44 74240 -1 9911
9913 0 500305.25 229899.94 76920 -1 9839
9914 0 500083.8 229831.48 76920 -1 9913
9915 0 499859.2 229728.03 76880 -1 9914
9916 0 499604.34 229655.19 76840 -1 9915
9917 0 499456.4 229573.81 76840 -1 9916
9918 0 499389.06 229598.95 76840 -1 9917
9919 0 499233.06 229538.86 76840 -1 9918
9920 0 499171.5 229520.58 76800 -1 9919
9921 0 499150.56 229484.98 76720 -1 9920
9922 0 500319.2 230102.03 76960 -1 9913
9923 0 500276.47 230286.33 77000 -1 9922
9924 0 500307.97 230353.11 77040 -1 9923
9925 0 500337.2 230360 77080 -1 9924
9926 0 500736.53 230277.2 78320 -1 7403
9927 0 500736.53 230277.2 78360 -1 9926
9928 0 500730.2 230221.03 78440 -1 9927
9929 0 500730.72 230161.69 78520 -1 9928
9930 0 500760.88 230120.11 78560 -1 9929
9931 0 500746.2 230019.62 78640 -1 9930
9932 0 500720.66 229930.78 78720 -1 9931
9933 0 500727.62 229828.1 78760 -1 9932
9934 0 500925.06 229788.34 78720 -1 9933
9935 0 501186.3 229725.1 78760 -1 9934
9936 0 501244.56 229699.69 78800 -1 9935
9937 0 501215.2 229730.61 78880 -1 9936
9938 0 501173.7 229715.48 78960 -1 9937
9939 0 500930.12 229824.34 78760 -1 9934
9940 0 500922.5 229872.5 78800 -1 9939
9941 0 500914.72 229921.14 78840 -1 9940
9942 0 500855.22 229998.8 78880 -1 9941
9943 0 500755.78 230047.48 78960 -1 9942
9944 0 500724.88 230059.88 79000 -1 9943
9945 0 500669.62 230099.53 79080 -1 9944
9946 0 500595.53 230163.03 79160 -1 9945
9947 0 500522.5 230158.84 79240 -1 9946
9948 0 502554.9 232468.45 78160 -1 7402
9949 0 502553.44 232469.97 78080 -1 9948
9950 0 503223.66 232081.47 78080 -1 9949
9951 0 503260.22 232057.62 78120 -1 9950
9952 0 503359.53 232040.1 78200 -1 9951
9953 0 503647.78 231948.06 78280 -1 9952
9954 0 503765.94 231836.97 78440 -1 9953
9955 0 503784.44 231775.89 78480 -1 9954
9956 0 503961.56 231781.69 78560 -1 9955
9957 0 503998.38 231775.28 78600 -1 9956
9958 0 504149.25 231518.56 78640 -1 9957
9959 0 504233.38 231099.12 78680 -1 9958
9960 0 504302.7 230919.27 78800 -1 9959
9961 0 504387.7 230824.03 78920 -1 9960
9962 0 504430.3 230729.5 79040 -1 9961
9963 0 504418.8 230628.78 79200 -1 9962
9964 0 504415.34 230579.33 79240 -1 9963
9965 0 504408.25 230479.84 79320 -1 9964
9966 0 504403.7 230192.28 79360 -1 9965
9967 0 504375.22 230042.9 79400 -1 9966
9968 0 504369.38 229791.19 79480 -1 9967
9969 0 504213.12 229524.66 79640 -1 9968
9970 0 504078.8 229322.02 79720 -1 9969
9971 0 503960.5 229234 79760 -1 9970
9972 0 503842.22 229145.92 79800 -1 9971
9973 0 503538.47 229111.4 79840 -1 9972
9974 0 503582.78 228952.28 79880 -1 9973
9975 0 503393.38 229086.9 79920 -1 9974
9976 0 503296.56 229115.16 79960 -1 9975
9977 0 503170.47 229039.61 80000 -1 9976
9978 0 502949.56 228999.52 80040 -1 9977
9979 0 502800.22 228923.02 80000 -1 9978
9980 0 502748.22 228873.64 80000 -1 9979
9981 0 502598.25 228826.56 80000 -1 9980
9982 0 502563.78 228766.27 80080 -1 9981
9983 0 502588.66 228661.69 80160 -1 9982
9984 0 502612.75 228607.44 80240 -1 9983
9985 0 502599.38 228494.89 80280 -1 9984
9986 0 502488.16 228348.1 80360 -1 9985
9987 0 502466.84 228232.56 80440 -1 9986
9988 0 502532.7 228038.39 80560 -1 9987
9989 0 502602.88 227915.55 80600 -1 9988
9990 0 502645.25 227825.2 80680 -1 9989
9991 0 502644.4 227792.92 80800 -1 9990
9992 0 502699.53 227620.47 80840 -1 9991
9993 0 502787.53 227453.3 80880 -1 9992
9994 0 502850.22 227317.03 80960 -1 9993
9995 0 502888.12 227246.2 81000 -1 9994
9996 0 502920.8 227174.17 81040 -1 9995
9997 0 502903.94 227079.72 81120 -1 9996
9998 0 502891 227019.72 81200 -1 9997
9999 0 502907.5 226887.1 81280 -1 9998
10000 0 502897.75 226846.27 81360 -1 9999
10001 0 502904.16 226788.4 81440 -1 10000
10002 0 502921.03 226643.84 81480 -1 10001
10003 0 502823.78 226494.44 81560 -1 10002
10004 0 502750.22 226373.45 81600 -1 10003
10005 0 502817.97 226189.84 81640 -1 10004
10006 0 502834.94 226078.45 81680 -1 10005
10007 0 502821.34 225982.06 81760 -1 10006
10008 0 502736.8 225923.08 81840 -1 10007
10009 0 502656.38 225926.83 81920 -1 10008
10010 0 502661.22 225867.88 81960 -1 10009
10011 0 502665.12 225750.78 82000 -1 10010
10012 0 502689.22 225655.03 81960 -1 10011
10013 0 502719.88 225622.34 81920 -1 10012
10014 0 502724.94 225631.62 81880 -1 10013
10015 0 502706.84 225647 81840 -1 10014
10016 0 504267.3 229336.03 79800 -1 9971
10017 0 504434.25 229314.16 79920 -1 10016
10018 0 504468.16 229357.84 80000 -1 10017
10019 0 504518.22 229301.88 80200 -1 10018
10020 0 504638.75 229316.38 80400 -1 10019
10021 0 504657.16 229279.66 80520 -1 10020
10022 0 504707.25 229301.78 80600 -1 10021
10023 0 504823.88 229251.72 80680 -1 10022
10024 0 504911 229192.1 80720 -1 10023
10025 0 504870.66 229139.56 80800 -1 10024
10026 0 504836.97 229072.47 80840 -1 10025
10027 0 504941.7 228910.67 80880 -1 10026
10028 0 505044.6 228862.53 80840 -1 10027
10029 0 505115.6 228835.95 80880 -1 10028
10030 0 505173.16 228829.56 80920 -1 10029
10031 0 505187.25 228811.1 80960 -1 10030
10032 0 505334.1 228857.38 81000 -1 10031
10033 0 505426.38 228841.06 81080 -1 10032
10034 0 505465.53 228822.62 81120 -1 10033
10035 0 505542.7 228771.88 81200 -1 10034
10036 0 505613.44 228704.03 81280 -1 10035
10037 0 505649.28 228562.22 81360 -1 10036
10038 0 505701.75 228471.53 81440 -1 10037
10039 0 505785.06 228444.92 81480 -1 10038
10040 0 505860.38 228424.31 81440 -1 10039
10041 0 505913.2 228405.27 81400 -1 10040
10042 0 505702.22 228437.47 81480 -1 10038
10043 0 505690.1 228266.31 81560 -1 10042
10044 0 505744.9 228136.3 81640 -1 10043
10045 0 505740.88 228099.84 81720 -1 10044
10046 0 505756.03 228050.75 81800 -1 10045
10047 0 505774.97 227990.9 81880 -1 10046
10048 0 505801.8 227792.36 81960 -1 10047
10049 0 505728.97 227631.16 82000 -1 10048
10050 0 505678.34 227562.03 82040 -1 10049
10051 0 505767.7 227438.88 82000 -1 10050
10052 0 505842.7 227402.44 81920 -1 10051
10053 0 505859.22 227404.95 81880 -1 10052
10054 0 505874.1 227416 81960 -1 10052
10055 0 505979.06 227394.5 82000 -1 10054
10056 0 506076.78 227385.77 82040 -1 10055
10057 0 506175.62 227424.75 82120 -1 10056
10058 0 506293.62 227517.34 82160 -1 10057
10059 0 505720.9 227344.39 82040 -1 10051
10060 0 505459.1 227231.06 82000 -1 10059
10061 0 505475.78 227192.03 81960 -1 10060
10062 0 505477.97 227176.06 81920 -1 10061
10063 0 505613.97 227430.61 82160 -1 10050
10064 0 505475.06 227362.6 82240 -1 10063
10065 0 505273.1 227343.88 82200 -1 10064
10066 0 505191.03 227316.6 82240 -1 10065
10067 0 505115.22 227277.6 82280 -1 10066
10068 0 505118.2 227224.28 82360 -1 10067
10069 0 505104.5 227207.56 82440 -1 10068
10070 0 505064.94 227220.42 82480 -1 10069
10071 0 505008.56 227227.12 82520 -1 10070
10072 0 504925.9 227281.16 82480 -1 10071
10073 0 504795.97 227292.62 82440 -1 10072
10074 0 504728.03 227282.36 82400 -1 10073
10075 0 504715.06 227301.62 82360 -1 10074
10076 0 505664.44 227428.9 82200 -1 10063
10077 0 505735.8 227337.9 82320 -1 10076
10078 0 505748.56 227310.89 82360 -1 10077
10079 0 505788.25 227277.47 82400 -1 10078
10080 0 505831.6 227240.4 82440 -1 10079
10081 0 505925.5 227173.33 82480 -1 10080
10082 0 506150.3 227060.58 82520 -1 10081
10083 0 506291.47 226937.25 82560 -1 10082
10084 0 506306.7 226803.25 82640 -1 10083
10085 0 506383.6 226679.73 82720 -1 10084
10086 0 506508.2 226634.45 82760 -1 10085
10087 0 506625.5 226616.78 82840 -1 10086
10088 0 506624.75 226634.72 82880 -1 10087
10089 0 506611.25 226648.8 82960 -1 10088
10090 0 506612.44 226558.42 83080 -1 10089
10091 0 506657.25 226430.55 83160 -1 10090
10092 0 506687.88 226398.66 83240 -1 10091
10093 0 506748.56 226360.06 83360 -1 10092
10094 0 506767 226325.5 83400 -1 10093
10095 0 506945.88 226317.05 83440 -1 10094
10096 0 507004.22 226297.06 83480 -1 10095
10097 0 507043.6 226249.05 83520 -1 10096
10098 0 507084 226257.84 83560 -1 10097
10099 0 507189.1 226236.6 83600 -1 10098
10100 0 507292.06 226222.86 83560 -1 10099
10101 0 507676.03 226135.94 83520 -1 10100
10102 0 507822.88 226152.28 83480 -1 10101
10103 0 507945.4 226215.56 83440 -1 10102
10104 0 508009.97 226371.22 83360 -1 10103
10105 0 508105.4 226456.78 83320 -1 10104
10106 0 508134.9 226575.17 83240 -1 10105
10107 0 506785.44 226291.19 83440 -1 10094
10108 0 506795.4 226159.84 83400 -1 10107
10109 0 506816.3 226130.86 83360 -1 10108
10110 0 506435.16 226516.25 82760 -1 10085
10111 0 506417.06 226391.11 82720 -1 10110
10112 0 504436.94 230751.06 79280 -1 9964
10113 0 504574.38 230836.25 79320 -1 10112
10114 0 502588.94 232422.22 77840 -1 9949
10115 0 502580.78 232409.06 77800 -1 10114
10116 0 502494.62 232278.52 77640 -1 10115
10117 0 502395.38 232331.77 77520 -1 10116
10118 0 502351 232332 77480 -1 10117
10119 0 502306.94 232332.06 77440 -1 10118
10120 0 502294.62 232368.19 77360 -1 10119
10121 0 502309.8 232294.78 77280 -1 10120
10122 0 502280.78 232238.73 77160 -1 10121
10123 0 502255.84 232212.19 77040 -1 10122
10124 0 502195.72 232095.83 76960 -1 10123
10125 0 502237.5 231998.38 76840 -1 10124
10126 0 502146.16 232020.5 76760 -1 10125
10127 0 502049.53 232012 76680 -1 10126
10128 0 501820.8 231981.08 76560 -1 10127
10129 0 501658.56 231985.33 76480 -1 10128
10130 0 501578.94 231972.12 76360 -1 10129
10131 0 501482.16 231931 76240 -1 10130
10132 0 501387.47 231980 76120 -1 10131
10133 0 501327.7 232070.22 76000 -1 10132
10134 0 501220.12 232031.72 75840 -1 10133
10135 0 501120.9 231992.66 75680 -1 10134
10136 0 500898.72 231964.56 75520 -1 10135
10137 0 500678.44 231970.72 75440 -1 10136
10138 0 500542.06 232005.02 75320 -1 10137
10139 0 500394.62 231951.44 75200 -1 10138
10140 0 500281.2 232005.94 75040 -1 10139
10141 0 500182 232120.67 74880 -1 10140
10142 0 499821.56 232336.66 74760 -1 10141
10143 0 499688.94 232458.02 74680 -1 10142
10144 0 499529.2 232479.4 74560 -1 10143
10145 0 499406.84 232495.19 74400 -1 10144
10146 0 499320.88 232539.69 74240 -1 10145
10147 0 499205.84 232541.22 74040 -1 10146
10148 0 499115.53 232595.98 73840 -1 10147
10149 0 499055.8 232643.84 73680 -1 10148
10150 0 498977.38 232701.72 73520 -1 10149
10151 0 498945.94 232720.9 73480 -1 10150
10152 0 498682.16 232810.36 73280 -1 10151
10153 0 498613.34 232850.67 73200 -1 10152
10154 0 498579.3 232871.31 73160 -1 10153
10155 0 498676.97 232902.95 73080 -1 10154
10156 0 498580.2 232934.19 73000 -1 10155
10157 0 498331.62 232953.5 72960 -1 10156
10158 0 498194.62 232870.9 73000 -1 10157
10159 0 498070.75 232798.38 73040 -1 10158
10160 0 497912.03 232787.11 73000 -1 10159
10161 0 497873.8 232791.66 72960 -1 10160
10162 0 497842.6 232797.62 72920 -1 10161
10163 0 497659 232801.02 72880 -1 10162
10164 0 497546.53 232788.2 72800 -1 10163
10165 0 497471.5 232724.1 72760 -1 10164
10166 0 497345.9 232670.89 72720 -1 10165
10167 0 497217.97 232568.38 72800 -1 10166
10168 0 497059.78 232456.58 72880 -1 10167
10169 0 497034.44 232435.1 72960 -1 10168
10170 0 497012.53 232399.69 73040 -1 10169
10171 0 496921.38 232419.53 73160 -1 10170
10172 0 497499.84 232884 72760 -1 10164
10173 0 497372.28 233029.84 72720 -1 10172
10174 0 497304.78 233074.75 72720 -1 10173
10175 0 498110.56 232703.31 72960 -1 10159
10176 0 498136.78 232660.19 72920 -1 10175
10177 0 498164.78 232599.47 72840 -1 10176
10178 0 498145.97 232566.16 72800 -1 10177
10179 0 498063.28 232499.36 72760 -1 10178
10180 0 497992 232494.7 72720 -1 10179
10181 0 497983.72 232411.22 72680 -1 10180
10182 0 497985.84 232224.44 72640 -1 10181
10183 0 497972.1 232150.69 72600 -1 10182
10184 0 498008.62 232106.17 72440 -1 10183
10185 0 498072.62 232499.55 72760 -1 10178
10186 0 498134.88 232345.4 72800 -1 10185
10187 0 498552.53 233011.62 73240 -1 10153
10188 0 498440 233000.2 73320 -1 10187
10189 0 498361.53 233006.22 73360 -1 10188
10190 0 498251.9 232995.1 73400 -1 10189
10191 0 498120.16 232950 73440 -1 10190
10192 0 497941.44 232998.8 73480 -1 10191
10193 0 497890.62 233019.56 73560 -1 10192
10194 0 497867 233006.2 73600 -1 10193
10195 0 497757.47 232932.11 73640 -1 10194
10196 0 497621.62 232778.44 73720 -1 10195
10197 0 497473.5 232694.4 73680 -1 10196
10198 0 497452.16 232684.34 73640 -1 10197
10199 0 497600 232717.36 73760 -1 10196
10200 0 497570.72 232694.52 73840 -1 10199
10201 0 497528.44 232685.34 73920 -1 10200
10202 0 502459.44 231962.16 76840 -1 10125
10203 0 502436.47 231814.34 76800 -1 10202
10204 0 502364.97 231776.48 76720 -1 10203
10205 0 502357 231762.5 76680 -1 10204
10206 0 502349.4 231749.1 76640 -1 10205
10207 0 502468.62 231725.56 76560 -1 10206
10208 0 502483.8 231725.81 76480 -1 10207
10209 0 502485.62 231707.12 76400 -1 10208
10210 0 502509.8 231727.78 76320 -1 10209
10211 0 503023.2 235648.55 79200 -1 6887
10212 0 502900.25 235636.42 79240 -1 10211
10213 0 502844.25 235663.17 79400 -1 10212
10214 0 502810.47 235618.23 79440 -1 10213
10215 0 502780.44 235608 79520 -1 10214
10216 0 502687 235590.75 79640 -1 10215
10217 0 502655.94 235585.45 79680 -1 10216
10218 0 502539.25 235499.64 79880 -1 10217
10219 0 502469 235620.31 79960 -1 10218
10220 0 502888.62 236065.56 79440 -1 10213
10221 0 502792.56 236504.45 79520 -1 10220
10222 0 502673.47 236751.5 79560 -1 10221
10223 0 502687.5 236918.22 79640 -1 10222
10224 0 502697.44 237039.19 79680 -1 10223
10225 0 502739.1 237047.06 79600 -1 10224
10226 0 502816.12 237050 79560 -1 10225
10227 0 502662.06 237062.78 79720 -1 10224
10228 0 502627.2 237078.52 79760 -1 10227
10229 0 503977.12 236726.98 78800 -1 6886
10230 0 504057.75 236765.11 78800 -1 10229
10231 0 504159.78 236821.92 78880 -1 10230
10232 0 504171.56 237197.66 78840 -1 10231
10233 0 504155.78 237213.17 78880 -1 10232
10234 0 504082.8 237256.56 78920 -1 10233
10235 0 504027.94 237362.55 78960 -1 10234
10236 0 504156.8 237508.47 78920 -1 10235
10237 0 504286.8 237656.92 78880 -1 10236
10238 0 504480.1 237830.61 78960 -1 10237
10239 0 504701.56 237977.97 79000 -1 10238
10240 0 504909 238016.88 78960 -1 10239
10241 0 504984.5 238015.62 78880 -1 10240
10242 0 505026.8 238029.3 78840 -1 10241
10243 0 505075.66 238091.38 78760 -1 10242
10244 0 505091.7 238134.5 78720 -1 10243
10245 0 503851.53 237403.81 79000 -1 10235
10246 0 503785.75 237420.92 79080 -1 10245
10247 0 503738.44 237448.47 79120 -1 10246
10248 0 503698.06 237466.36 79160 -1 10247
10249 0 503559.53 237381.6 79200 -1 10248
10250 0 503492.06 237341.03 79240 -1 10249
10251 0 503422.1 237343.03 79280 -1 10250
10252 0 503382.66 237342.56 79360 -1 10251
10253 0 503320 237356.06 79440 -1 10252
10254 0 503283.6 237386.42 79480 -1 10253
10255 0 503242.2 237393.38 79520 -1 10254
10256 0 503152.9 237404.89 79600 -1 10255
10257 0 503052.28 237430.72 79720 -1 10256
10258 0 504240.16 237243.47 78800 -1 10232
10259 0 504264.3 237259.62 78760 -1 10258
10260 0 504279.47 236882.34 78920 -1 10231
10261 0 504338.28 236895.25 79000 -1 10260
10262 0 504450.66 236923.52 79040 -1 10261
10263 0 504577.7 236934.86 79080 -1 10262
10264 0 504642.94 236968.11 79160 -1 10263
10265 0 504686.4 236950.02 79280 -1 10264
10266 0 504649.56 236904.11 79400 -1 10265
10267 0 504733.8 236846.62 79520 -1 10266
10268 0 504814.44 236742.53 79520 -1 10267
10269 0 504921.44 236748.39 79520 -1 10268
10270 0 504944.53 236956.3 79560 -1 10269
10271 0 504903.4 236966.61 79640 -1 10270
10272 0 504843.62 236941.1 79720 -1 10271
10273 0 504816.97 236933.3 79800 -1 10272
10274 0 504948 236770.36 79560 -1 10269
10275 0 504959.3 236769.81 79600 -1 10274
10276 0 504956.44 236746.88 79640 -1 10275
10277 0 504981.78 236761.58 79720 -1 10276
10278 0 505003.53 236805.94 79760 -1 10277
10279 0 505011.4 236861.31 79720 -1 10278
10280 0 505018.1 236906.45 79680 -1 10279
10281 0 505035.5 236918.33 79640 -1 10280
10282 0 505055.2 236911.95 79600 -1 10281
10283 0 505040.88 236879.75 79560 -1 10282
10284 0 503118.16 236619.58 78080 -1 6878
10285 0 503116.88 236658.95 78040 -1 10284
10286 0 502982.06 236683.56 77920 -1 10285
10287 0 502876.1 236588.3 77800 -1 10286
10288 0 502802.75 236553.22 77800 -1 10287
10289 0 502674.25 236356.11 77600 -1 10288
10290 0 502547.22 236139.47 77440 -1 10289
10291 0 502373.06 236003 77440 -1 10290
10292 0 502301.56 235956.72 77440 -1 10291
10293 0 502109.84 235796.69 77600 -1 10292
10294 0 501779.12 235403.53 77920 -1 10293
10295 0 501726.28 235320.62 77920 -1 10294
10296 0 501709.9 235194.81 77920 -1 10295
10297 0 501735.12 235034.62 77920 -1 10296
10298 0 499648 240016 76040 256 6852
10299 0 499836 240240 75880 228 10298
10300 0 500096 240304 75720 200 10299
10301 0 500240 240332 75640 139 10300
10302 0 500256 240308 75600 139 10301
10303 0 500288 240260.06 75520 139 10302
10304 0 500464 240308.06 75440 178 10303
10305 0 500584 240412.06 75320 122 10304
10306 0 500752 240532.06 75240 150 10305
10307 0 500872 240480.11 75080 150 10306
10308 0 501036 240620.03 75120 150 10307
10309 0 501140 240636 75160 150 10308
10310 0 500859.94 240969.77 74200 148 10308
10311 0 500813.94 241060.8 73960 148 10310
10312 0 500768 241152 73720 148 10311
10313 0 500544 241216 73600 181 10312
10314 0 500352 241344 73440 175 10313
10315 0 500192 241504 73280 190 10314
10316 0 499968 241600 73120 160 10315
10317 0 499776 241632 72960 128 10316
[truncated: 925,237 more chars]
