# Supplementary material for: Connectomics Analysis Reveals First-, Second-, and Third-Order Thermosensory and Hygrosensory Neurons in the Adult Drosophila Brain
Source: Curr Biol. 2020 Aug 17;30(16):3167–3182.e4. doi: 10.1016/j.cub.2020.06.028 (PMC7443704; doi:10.1016/j.cub.2020.06.028)
Supplement: Data S1. Skeletons and Meshes, Related to STAR Methods — marin2020-skeletons contains files describing the morphology of each neuron in this study (in FAFB14 space, .swc format). glomeruli_meshes contains the glomerular meshes (in FAFB14 space, .stl format). neuropil_meshes contains the glomerular meshes (in FAFB14 space, .stl format). [file mmc5.zip › VP_SI/marin2020-skeletons/5709099.swc]

# SWC format file
# based on specifications at http://www.neuronland.org/NLMorphologyConverter/MorphologyFormats/SWC/Spec.html
# Created by nat::write.neuron.swc
# PointNo Label X Y Z Radius Parent 
1 0 436781 261372 26040 -1 -1
2 0 436901 261300 26240 -1 1
3 0 437025 261216 26400 -1 2
4 0 437085 261056 26560 -1 3
5 0 437171 260896 26760 -1 4
6 0 437319 260616 26920 -1 5
7 0 437631 260488 27080 -1 6
8 0 437911 260496 27200 -1 7
9 0 438241 260420 27400 -1 8
10 0 438621 260584 27480 -1 9
11 0 439201 260964 27640 -1 10
12 0 439137 260944 27800 -1 11
13 0 439093 260968 27960 -1 12
14 0 439109 260988 28080 -1 13
15 0 439137 261132 28240 -1 14
16 0 439367 261428 28360 -1 15
17 0 439555 261676 28440 -1 16
18 0 439883 261984 28560 -1 17
19 0 440829 262468 28600 -1 18
20 0 441907 262948 28640 -1 19
21 0 443437 263972 28680 -1 20
22 0 443789 264296 28800 -1 21
23 0 444459 264772 28880 -1 22
24 0 445291 265076 28960 -1 23
25 0 445425 265196 29080 -1 24
26 0 445837 265376 29240 -1 25
27 0 446025 265436 29400 -1 26
28 0 446907 265644 29520 -1 27
29 0 448001 266180 29640 -1 28
30 0 448377 266384 29760 -1 29
31 0 448645 266524 29880 -1 30
32 0 448785 266668 30040 -1 31
33 0 448809 266856 30200 -1 32
34 0 448841 267068 30360 -1 33
35 0 448977 267260 30520 -1 34
36 0 449111 267500 30640 -1 35
37 0 449223 267804 30760 -1 36
38 0 449521 268180 30840 -1 37
39 0 449801 268532 30960 -1 38
40 0 450009 268720 31080 -1 39
41 0 450099 268872 31200 -1 40
42 0 450335 269124 31320 -1 41
43 0 450515 269308 31480 -1 42
44 0 450671 269524 31600 -1 43
45 0 450863 269756 31720 -1 44
46 0 451145 270060 31880 -1 45
47 0 451281 270204 32000 -1 46
48 0 451513 270412 32160 -1 47
49 0 451705 270552 32320 -1 48
50 0 451913 270704 32480 -1 49
51 0 452053 270836 32640 -1 50
52 0 452211 270996 32800 -1 51
53 0 452455 271212 33000 -1 52
54 0 452591 271360 33160 -1 53
55 0 452687 271512 33280 -1 54
56 0 452777 271772 33400 -1 55
57 0 452841 272000 33560 -1 56
58 0 452953 272172 33760 -1 57
59 0 453001 272264 33960 -1 58
60 0 453057 272372 34080 -1 59
61 0 453117 272448 34240 -1 60
62 0 453165 272636 34400 -1 61
63 0 453253 272800 34560 -1 62
64 0 453313 272868 34720 -1 63
65 0 453431 273024 34840 -1 64
66 0 453527 273200 35000 -1 65
67 0 453683 273300 35200 -1 66
68 0 453859 273368 35360 -1 67
69 0 454031 273444 35520 -1 68
70 0 454259 273492 35720 -1 69
71 0 454377 273544 35880 -1 70
72 0 454437 273540 36040 -1 71
73 0 454537 273548 36240 -1 72
74 0 454673 273540 36400 -1 73
75 0 455141 273452 36560 -1 74
76 0 455741 273280 36720 -1 75
77 0 456045 273248 36920 -1 76
78 0 456081 273268 37080 -1 77
79 0 455857 273432 37240 -1 78
80 0 455941 273752 37400 -1 79
81 0 456239 273872 37560 -1 80
82 0 456391 273900 37760 -1 81
83 0 456643 273924 37920 -1 82
84 0 456907 273948 38040 -1 83
85 0 457203 273984 38200 -1 84
86 0 457529 274144 38320 -1 85
87 0 458061 274216 38480 -1 86
88 0 458581 274280 38640 -1 87
89 0 458817 274348 38760 -1 88
90 0 459325 274344 38960 -1 89
91 0 459681 274368 39120 -1 90
92 0 459953 274412 39280 -1 91
93 0 460121 274428 39440 -1 92
94 0 460261 274432 39600 -1 93
95 0 460389 274492 39760 -1 94
96 0 460513 274568 39960 -1 95
97 0 460525 274636 40120 -1 96
98 0 460425 274692 40280 -1 97
99 0 460223 274616 40400 -1 98
100 0 459959 274568 40520 -1 99
101 0 459511 274544 40640 -1 100
102 0 459055 274552 40720 -1 101
103 0 458447 274416 40800 -1 102
104 0 457599 274224 40880 -1 103
105 0 456735 274136 40960 -1 104
106 0 456043 274056 41040 -1 105
107 0 455555 273888 41160 -1 106
108 0 455187 273856 41320 -1 107
109 0 455027 273680 41480 -1 108
110 0 454683 273600 41600 -1 109
111 0 454427 273608 41760 -1 110
112 0 454171 273472 41920 -1 111
113 0 453907 273400 42080 -1 112
114 0 453723 273296 42240 -1 113
115 0 453579 273256 42400 -1 114
116 0 453339 273200 42560 -1 115
117 0 453107 273168 42760 -1 116
118 0 452923 273216 42960 -1 117
119 0 452739 273160 43160 -1 118
120 0 452515 273216 43360 -1 119
121 0 452451 273208 43560 -1 120
122 0 452339 273176 43760 -1 121
123 0 452219 273208 43960 -1 122
124 0 452099 273256 44160 -1 123
125 0 451963 273328 44320 -1 124
126 0 451963 273328 44520 -1 125
127 0 451939 273368 44680 -1 126
128 0 451835 273480 44880 -1 127
129 0 451767 273608 45040 -1 128
130 0 451695 273736 45200 -1 129
131 0 451703 273776 45360 -1 130
132 0 451575 273992 45520 -1 131
133 0 451479 274152 45680 -1 132
134 0 451351 274280 45840 -1 133
135 0 451439 274192 46000 -1 134
136 0 451631 274072 46200 -1 135
137 0 451823 273936 46400 -1 136
138 0 451919 273984 46640 -1 137
139 0 451871 274000 46840 -1 138
140 0 452047 273688 47040 -1 139
141 0 452055 273712 47240 -1 140
142 0 452071 273784 47400 -1 141
143 0 451831 274088 47560 -1 142
144 0 451671 274112 47760 -1 143
145 0 451647 273992 47920 -1 144
146 0 451879 274064 48080 -1 145
147 0 452127 274360 48280 -1 146
148 0 452123 274448 48440 -1 147
149 0 452283 274528 48600 -1 148
150 0 452379 274560 48800 -1 149
151 0 452331 274624 49000 -1 150
152 0 452339 274760 49200 -1 151
153 0 452323 274960 49400 -1 152
154 0 452339 275088 49600 -1 153
155 0 452403 275192 49800 -1 154
156 0 452579 275272 50000 -1 155
157 0 452731 275248 50200 -1 156
158 0 452867 275264 50400 -1 157
159 0 452899 275320 50600 -1 158
160 0 453035 275312 50760 -1 159
161 0 453267 275304 50920 -1 160
162 0 453227 275208 51120 -1 161
163 0 453179 275120 51320 -1 162
164 0 453163 275056 51520 -1 163
165 0 453147 274984 51680 -1 164
166 0 453123 274952 51840 -1 165
167 0 453115 274952 52000 -1 166
168 0 453075 274888 52200 -1 167
169 0 453163 274912 52400 -1 168
170 0 453171 274944 52560 -1 169
171 0 453195 274992 52760 -1 170
172 0 453291 275048 52960 -1 171
173 0 453339 275096 53160 -1 172
174 0 453463 275152 53360 -1 173
175 0 453599 275168 53520 -1 174
176 0 453791 275184 53680 -1 175
177 0 454007 275280 53880 -1 176
178 0 454047 275304 54080 -1 177
179 0 454167 275328 54280 -1 178
180 0 454351 275328 54480 -1 179
181 0 454455 275352 54680 -1 180
182 0 454591 275416 54880 -1 181
183 0 454831 275504 55080 -1 182
184 0 454935 275544 55240 -1 183
185 0 455131 275592 55360 -1 184
186 0 455779 275696 55520 -1 185
187 0 455979 275784 55680 -1 186
188 0 456179 275872 55840 -1 187
189 0 456235 276080 56000 -1 188
190 0 456163 276304 56160 -1 189
191 0 456127 276344 56320 -1 190
192 0 456199 276368 56520 -1 191
193 0 456183 276440 56720 -1 192
194 0 456271 276488 56920 -1 193
195 0 456279 276552 57080 -1 194
196 0 456311 276768 57240 -1 195
197 0 456343 276888 57440 -1 196
198 0 456479 277040 57600 -1 197
199 0 456647 277352 57760 -1 198
200 0 456639 277432 57960 -1 199
201 0 456567 277616 58120 -1 200
202 0 456535 277688 58320 -1 201
203 0 456479 277840 58520 -1 202
204 0 456359 277944 58680 -1 203
205 0 456443 278104 58840 -1 204
206 0 456531 278272 59040 -1 205
207 0 456571 278464 59200 -1 206
208 0 456795 278632 59360 -1 207
209 0 456939 278864 59520 -1 208
210 0 457039 279184 59680 -1 209
211 0 457167 279432 59800 -1 210
212 0 457447 279752 59960 -1 211
213 0 457583 279920 60120 -1 212
214 0 457623 279952 60280 -1 213
215 0 457695 279952 60440 -1 214
216 0 457703 279960 60600 -1 215
217 0 457911 279464 60760 -1 216
218 0 457991 279872 60920 -1 217
219 0 458031 280392 61080 -1 218
220 0 458139 280528 61240 -1 219
221 0 458219 280840 61400 -1 220
222 0 458275 281104 61560 -1 221
223 0 458291 281368 61760 -1 222
224 0 458387 281632 61960 -1 223
225 0 458419 281864 62160 -1 224
226 0 458475 282096 62360 -1 225
227 0 458435 282200 62560 -1 226
228 0 458195 282264 62760 -1 227
229 0 458147 282328 62960 -1 228
230 0 458083 282432 63160 -1 229
231 0 458055 282512 63360 -1 230
232 0 457951 282608 63520 -1 231
233 0 457975 282696 63720 -1 232
234 0 458103 282720 63880 -1 233
235 0 458247 282704 64080 -1 234
236 0 458279 282800 64240 -1 235
237 0 458151 282952 64400 -1 236
238 0 457951 283184 64560 -1 237
239 0 457839 283328 64720 -1 238
240 0 457839 283440 64920 -1 239
241 0 457831 283552 65160 -1 240
242 0 457911 283664 65360 -1 241
243 0 458023 283720 65520 -1 242
244 0 458159 283840 65680 -1 243
245 0 458255 283888 65880 -1 244
246 0 458311 283968 66080 -1 245
247 0 458391 283992 66280 -1 246
248 0 458495 284008 66480 -1 247
249 0 458511 284072 66680 -1 248
250 0 458679 284000 66840 -1 249
251 0 458839 283888 67000 -1 250
252 0 459047 283792 67240 -1 251
253 0 459055 283880 67440 -1 252
254 0 459039 283976 67640 -1 253
255 0 459079 284000 67800 -1 254
256 0 459159 283992 68040 -1 255
257 0 459311 284032 68240 -1 256
258 0 459351 284048 68440 -1 257
259 0 459439 284064 68640 -1 258
260 0 459575 284016 68840 -1 259
261 0 459599 283944 69040 -1 260
262 0 459607 283912 69240 -1 261
263 0 459647 283904 69440 -1 262
264 0 459679 283928 69640 -1 263
265 0 459733 283948 69800 -1 264
266 0 459813 283980 69960 -1 265
267 0 459925 283980 70120 -1 266
268 0 460053 283996 70280 -1 267
269 0 460125 284004 70440 -1 268
270 0 460285 284084 70640 -1 269
271 0 460365 284100 70800 -1 270
272 0 460421 284204 71040 -1 271
273 0 460501 284196 71200 -1 272
274 0 460565 284180 71360 -1 273
275 0 460701 284148 71520 -1 274
276 0 460789 284020 71680 -1 275
277 0 460797 283956 71800 -1 276
278 0 460853 283860 71960 -1 277
279 0 460885 283748 72120 -1 278
280 0 461085 283628 72280 -1 279
281 0 461229 283452 72440 -1 280
282 0 461357 283356 72600 -1 281
283 0 461509 283212 72720 -1 282
284 0 461725 283036 72880 -1 283
285 0 461829 282932 73040 -1 284
286 0 462005 282700 73200 -1 285
287 0 462085 282572 73320 -1 286
288 0 462221 282308 73440 -1 287
289 0 462341 281972 73560 -1 288
290 0 462453 281740 73680 -1 289
291 0 462629 281452 73800 -1 290
292 0 462773 281236 73960 -1 291
293 0 462917 280996 74080 -1 292
294 0 463021 280804 74200 -1 293
295 0 463045 280676 74320 -1 294
296 0 463509 280364 74440 -1 295
297 0 463565 280260 74600 -1 296
298 0 463877 280028 74760 -1 297
299 0 464285 279684 74880 -1 298
300 0 465909 278468 74960 -1 299
301 0 467349 277452 75080 -1 300
302 0 468485 275932 75080 -1 301
303 0 468845 275660 75160 -1 302
304 0 468845 275732 75240 -1 303
305 0 468869 275420 75320 -1 304
306 0 468669 274956 75400 -1 305
307 0 468669 274956 75560 -1 306
308 0 468645 274940 75720 -1 307
309 0 468645 274860 75840 -1 308
310 0 468045 273932 75760 -1 309
311 0 467357 272644 75800 -1 310
312 0 467357 272444 75880 -1 311
313 0 467429 272276 76000 -1 312
314 0 466221 272244 76080 -1 313
315 0 465637 272052 76160 -1 314
316 0 465141 271996 76200 -1 315
317 0 465093 271980 76240 -1 316
318 0 464949 271944 76360 -1 317
319 0 464781 271872 76480 -1 318
320 0 464621 271892 76640 -1 319
321 0 464421 271860 76760 -1 320
322 0 464277 271864 76880 -1 321
323 0 464105 271828 77000 -1 322
324 0 463997 271824 77120 -1 323
325 0 463817 271772 77240 -1 324
326 0 463729 271756 77320 -1 325
327 0 463695 271740 77360 -1 326
328 0 463661 271724 77400 -1 327
329 0 463469 271468 77480 -1 328
330 0 463237 270900 77560 -1 329
331 0 463981 270576 77520 -1 330
332 0 464293 270464 77440 -1 331
333 0 464337 270516 77320 -1 332
334 0 462457 270372 77640 -1 330
335 0 461873 270048 77560 -1 334
336 0 461803.66 270042.66 77520 -1 335
337 0 461629 269580 77520 -1 336
338 0 461581 269424 77640 -1 337
339 0 461505 269256 77760 -1 338
340 0 461477 269096 77840 -1 339
341 0 461461 268928 77920 -1 340
342 0 461289 268316 78000 -1 341
343 0 460957 267552 78000 -1 342
344 0 460925 267520 78040 -1 343
345 0 460109 266836 77960 -1 343
346 0 459701 266788 78000 -1 345
347 0 459465 266668 78040 -1 346
348 0 459289 266612 78120 -1 347
349 0 459197 266600 78240 -1 348
350 0 458965 266592 78360 -1 349
351 0 458673 266660 78480 -1 350
352 0 458565 266656 78560 -1 351
353 0 458397 266636 78640 -1 352
354 0 458363 266636 78680 -1 353
355 0 458329 266636 78720 -1 354
356 0 458305 266628 78760 -1 354
357 0 458169 266680 78800 -1 356
358 0 458117 266684 78880 -1 357
359 0 458137 266696 78920 -1 358
360 0 457997 266688 79040 -1 359
361 0 457841 266640 79120 -1 360
362 0 457717 266636 79200 -1 361
363 0 457681 266656 79400 -1 362
364 0 457613 266720 79560 -1 363
365 0 457601 266788 79680 -1 364
366 0 457509 266956 79840 -1 365
367 0 457433 267080 79920 -1 366
368 0 457105 267264 80000 -1 367
369 0 457037 267288 80080 -1 368
370 0 456951.66 267360 80160 -1 369
371 0 456909 267396 80200 -1 370
372 0 456765 267632 80280 -1 371
373 0 456693 267760 80360 -1 372
374 0 456557 267832 80480 -1 373
375 0 456409 267872 80560 -1 374
376 0 456246.34 267882.66 80640 -1 375
377 0 456165 267888 80680 -1 376
378 0 456033 267920 80760 -1 377
379 0 456049 267936 80840 -1 378
380 0 456053.6 267921.9 80880 -1 379
381 0 461073 267732 77960 -1 343
382 0 460977 267544 77840 -1 381
383 0 460929 267400 77760 -1 382
384 0 460901 267332 77680 -1 383
385 0 460793 267280 77640 -1 384
386 0 460757 267180 77560 -1 385
387 0 460649 267072 77480 -1 386
388 0 460597 267080 77360 -1 387
389 0 460521 267024 77240 -1 388
390 0 460485 267000 77120 -1 389
391 0 460449 266924 77000 -1 390
392 0 460393 266816 76880 -1 391
393 0 460357 266664 76800 -1 392
394 0 460337 266416 76720 -1 393
395 0 460501 265944 76760 -1 394
396 0 460549 265840 76840 -1 395
397 0 460597 265756 76920 -1 396
398 0 460585 265600 77040 -1 397
399 0 460525 265500 77120 -1 398
400 0 460497 265364 77200 -1 399
401 0 460429 265280 77280 -1 400
402 0 460429 265220 77360 -1 401
403 0 460473 265084 77440 -1 402
404 0 460477 265000 77520 -1 403
405 0 460513 264940 77600 -1 404
406 0 460601 264868 77720 -1 405
407 0 460677 264808 77800 -1 406
408 0 460741 264756 77880 -1 407
409 0 460841 264684 78000 -1 408
410 0 461001 264556 78080 -1 409
411 0 461061 264496 78160 -1 410
412 0 461109 264460 78280 -1 411
413 0 461165 264416 78360 -1 412
414 0 461229 264360 78480 -1 413
415 0 461309 264324 78600 -1 414
416 0 461309 264240 78720 -1 415
417 0 461373 264204 78800 -1 416
418 0 461361 264172 78920 -1 417
419 0 461385 264164 79040 -1 418
420 0 461445 264152 79160 -1 419
421 0 461437 264176 79280 -1 420
422 0 461477 264196 79360 -1 421
423 0 461481 264232 79440 -1 422
424 0 461485 264248 79520 -1 423
425 0 461537 264228 79640 -1 424
426 0 461601 264188 79720 -1 425
427 0 461577 264228 79800 -1 426
428 0 461565 264248 79840 -1 427
429 0 460201 266504 76640 -1 394
430 0 460169 266688 76560 -1 429
431 0 460197 266868 76480 -1 430
432 0 460221 266892 76400 -1 431
433 0 460193 266936 76320 -1 432
434 0 460113 266896 76240 -1 433
435 0 460057 266940 76160 -1 434
436 0 460037 266956 76120 -1 435
437 0 460077 266980 76040 -1 436
438 0 460153 266980 75920 -1 437
439 0 460197 266956 75840 -1 438
440 0 460205 266916 75760 -1 439
441 0 460217 266944 75680 -1 440
442 0 460209 266944 75560 -1 441
443 0 460233 266944 75440 -1 442
444 0 460133 266936 75400 -1 443
445 0 460113 266908 75320 -1 444
446 0 460105 266912 75240 -1 445
447 0 460113 266920 75200 -1 446
448 0 461665 270032 77440 -1 336
449 0 461529 269976 77320 -1 448
450 0 461441 270004 77200 -1 449
451 0 461229 270044 77080 -1 450
452 0 461149 270024 77000 -1 451
453 0 460057 270148 77000 -1 452
454 0 459681 270056 76920 -1 453
455 0 459053 269656 76840 -1 454
456 0 458933 269600 76760 -1 455
457 0 458933 269572 76640 -1 456
458 0 458769 269576 76560 -1 457
459 0 458593 269504 76480 -1 458
460 0 458565 269472 76400 -1 459
461 0 458513 269436 76360 -1 460
462 0 458461 269364 76280 -1 461
463 0 458369 269328 76200 -1 462
464 0 458225 269280 76080 -1 463
465 0 458225 269276 76000 -1 464
466 0 458381 269452 76840 -1 456
467 0 458225 269468 76920 -1 466
468 0 458165 269504 77000 -1 467
469 0 458233 269504 77080 -1 468
470 0 458309 269472 77200 -1 469
471 0 458317 269472 77240 -1 470
472 0 458325 269472 77280 -1 471
473 0 459087.8 269719.2 77000 -1 455
474 0 459147.97 269772.03 77120 -1 473
475 0 459207 269806.44 77200 -1 474
476 0 459350.3 269822.44 77240 -1 475
477 0 461101.3 270128.84 76920 -1 452
478 0 461468.7 270053.12 76880 -1 477
479 0 461724.53 269978.56 76720 -1 478
480 0 461734.7 269962.06 76680 -1 479
481 0 461739.28 270023.3 76640 -1 480
482 0 460822.44 270168.84 76800 -1 477
483 0 460803.5 270011.8 76680 -1 482
484 0 460770.88 270000.06 76640 -1 483
485 0 463356.12 271113.34 77880 -1 330
486 0 463370.6 271139.75 77920 -1 485
487 0 463357.34 271142.34 77960 -1 486
488 0 463329.5 271147.44 78040 -1 487
489 0 463144.75 271183.88 78120 -1 488
490 0 462871.06 271667.84 78240 -1 489
491 0 462846.12 271678 78320 -1 490
492 0 462831.06 271672.97 78360 -1 491
493 0 465645 272048 76080 -1 315
494 0 465649 272044 76000 -1 493
495 0 465477 272060 75920 -1 494
496 0 465413 272056 75840 -1 495
497 0 465409 272120 75800 -1 496
498 0 465497 272160 75680 -1 497
499 0 464825 271728 75840 -1 496
500 0 464581 271680 75800 -1 499
501 0 464525 271616 75720 -1 500
502 0 464509 271628 75640 -1 501
503 0 464457 271636 75600 -1 502
504 0 467553 272324 76040 -1 313
505 0 467677 272372 76080 -1 504
506 0 467697 272460 76160 -1 505
507 0 467789 271620 76200 -1 505
508 0 467829 271652 76320 -1 507
509 0 467901 271388 76440 -1 508
510 0 467901 271068 76520 -1 509
511 0 467925 270940 76680 -1 510
512 0 467813 270788 76840 -1 511
513 0 467813 270708 77000 -1 512
514 0 467837 270636 77120 -1 513
515 0 467893 270580 77280 -1 514
516 0 467901 270532 77440 -1 515
517 0 467757 270468 77600 -1 516
518 0 467661 270428 77720 -1 517
519 0 467573 270364 77880 -1 518
520 0 467453 270308 78000 -1 519
521 0 467389 270268 78120 -1 520
522 0 467381 270236 78240 -1 521
523 0 467333 270236 78400 -1 522
524 0 467141 270228 78520 -1 523
525 0 467109 270140 78680 -1 524
526 0 467005 270132 78840 -1 525
527 0 466845 270060 79000 -1 526
528 0 466733 270052 79160 -1 527
529 0 466677 270068 79320 -1 528
530 0 466525 270124 79480 -1 529
531 0 466602.4 270169.4 79560 -1 530
532 0 466577.7 270228.6 79600 -1 531
533 0 466509 270156 79720 -1 532
534 0 466461 270164 79800 -1 533
535 0 466381 270108 79920 -1 534
536 0 466349 270132 80000 -1 535
537 0 466269 270060 80120 -1 536
538 0 466229 270044 80200 -1 537
539 0 466157 269980 80320 -1 538
540 0 465997 269916 80440 -1 539
541 0 465957 269820 80520 -1 540
542 0 465909 269676 80640 -1 541
543 0 465885 269668 80680 -1 542
544 0 465917 269428 80800 -1 543
545 0 465933 269284 80920 -1 544
546 0 465981 269012 81000 -1 545
547 0 466053 268828 81080 -1 546
548 0 466061 268588 81160 -1 547
549 0 465941 268100 81240 -1 548
550 0 465725 267844 81320 -1 549
551 0 465581 267596 81400 -1 550
552 0 465429 267364 81520 -1 551
553 0 465245 267028 81600 -1 552
554 0 465125 266756 81680 -1 553
555 0 465050.34 266612 81760 -1 554
556 0 465013 266540 81800 -1 555
557 0 464901 266420 81880 -1 556
558 0 464789 266228 81960 -1 557
559 0 464685 266220 82000 -1 558
560 0 463469 265988 82000 -1 559
561 0 462061 265804 82080 -1 560
562 0 461765 265724 82160 -1 561
563 0 461741 265740 82240 -1 562
564 0 461653 265724 82320 -1 563
565 0 461585 265972 82400 -1 564
566 0 461309 266108 82480 -1 565
567 0 460993 266236 82560 -1 566
568 0 460929 266324 82640 -1 567
569 0 460889 266500 82720 -1 568
570 0 460905 266564 82800 -1 569
571 0 460853 266564 82880 -1 570
572 0 460833 266564 82920 -1 571
573 0 460825 266592 82960 -1 572
574 0 461033 266600 83040 -1 573
575 0 461081 266576 83080 -1 574
576 0 461165 266604 83200 -1 575
577 0 461121 266564 83240 -1 576
578 0 460249.38 266236.3 83040 -1 571
579 0 459940.75 266131.06 83200 -1 578
580 0 459874.5 265848 83360 -1 579
581 0 460026.06 265382.9 83400 -1 580
582 0 459943.75 265429.03 83560 -1 581
583 0 459897.12 265338.3 83720 -1 582
584 0 461405 265432 82360 -1 564
585 0 461337 265452 82440 -1 584
586 0 461725 265752 82000 -1 562
587 0 461741 265744 81920 -1 586
588 0 461801 265756 81880 -1 587
589 0 461753 265788 81800 -1 588
590 0 461729 265776 81720 -1 589
591 0 461745 265756 81640 -1 590
592 0 464797 266132 82080 -1 558
593 0 464781 266020 82160 -1 592
594 0 464889.47 265973.53 82200 -1 593
595 0 464789 265940 82280 -1 594
596 0 464797 265888 82320 -1 595
597 0 464805 265836 82360 -1 596
598 0 464741 265756 82480 -1 597
599 0 464709 265720 82520 -1 598
600 0 464677 265684 82560 -1 599
601 0 464701 265612 82680 -1 600
602 0 464549 265500 82760 -1 601
603 0 464549 265420 82840 -1 602
604 0 464525 265388 82880 -1 603
605 0 464501 265356 82920 -1 604
606 0 464453 265196 83000 -1 605
607 0 464389 265076 83080 -1 606
608 0 464389 264876 83160 -1 607
609 0 464349 264708 83240 -1 608
610 0 464333 264636 83320 -1 609
611 0 464389 264508 83400 -1 610
612 0 464477 264388 83480 -1 611
613 0 464525 264260 83560 -1 612
614 0 464533 264196 83640 -1 613
615 0 464533 264132 83720 -1 614
616 0 464685 264020 83800 -1 615
617 0 464781 263940 83880 -1 616
618 0 464965 263764 84000 -1 617
619 0 465141 263676 84080 -1 618
620 0 465277 263604 84160 -1 619
621 0 465405 263500 84240 -1 620
622 0 465541 263420 84320 -1 621
623 0 465549 263380 84400 -1 622
624 0 465633 263328 84440 -1 623
625 0 465717 263276 84480 -1 624
626 0 465869 263132 84560 -1 625
627 0 466029 263084 84640 -1 626
628 0 466085 263060 84720 -1 627
629 0 466229 262948 84800 -1 628
630 0 466205 262948 84840 -1 629
631 0 466461 262836 84920 -1 630
632 0 466573 262812 85000 -1 631
633 0 466564.25 262747.72 85040 -1 632
634 0 466733 262756 85120 -1 633
635 0 467053 262748 85200 -1 634
636 0 467365 262620 85280 -1 635
637 0 467885 262500 85360 -1 636
638 0 468013 262380 85440 -1 637
639 0 468381 262364 85520 -1 638
640 0 468549 262332 85600 -1 639
641 0 469037 261740 85680 -1 640
642 0 469165 261596 85760 -1 641
643 0 469205 261436 85840 -1 642
644 0 469213 261332 85920 -1 643
645 0 469293 261316 86000 -1 644
646 0 469285 261300 86080 -1 645
647 0 469269 261196 86160 -1 646
648 0 469285 261100 86240 -1 647
649 0 469269 261076 86320 -1 648
650 0 469389 260988 86400 -1 649
651 0 469429 260908 86480 -1 650
652 0 469517 260788 86560 -1 651
653 0 469669 260548 86640 -1 652
654 0 469773 260244 86720 -1 653
655 0 469421 260924 86800 -1 654
656 0 469397 261148 86880 -1 655
657 0 469413 261300 86960 -1 656
658 0 469469 261324 87000 -1 657
659 0 469557 261412 87160 -1 658
660 0 469505 261504 87240 -1 659
661 0 469621 262272 87360 -1 660
662 0 469577 262376 87240 -1 661
663 0 469565 262420 87120 -1 662
664 0 469565 262536 87040 -1 663
665 0 469653 262812 86960 -1 664
666 0 469717 263036 86920 -1 665
667 0 469757 263144 86880 -1 666
668 0 469785 263208 86800 -1 667
669 0 469929 263276 86720 -1 668
670 0 469925 263308 86680 -1 669
671 0 469921 263340 86640 -1 670
672 0 469969 263380 86560 -1 671
673 0 469941 259740 86800 -1 654
674 0 470101 259460 86880 -1 673
675 0 470333 258892 86960 -1 674
676 0 470301 258796 87000 -1 675
677 0 470373 258620 87120 -1 676
678 0 470381 258548 87240 -1 677
679 0 470373 258404 87360 -1 678
680 0 470373 258220 87480 -1 679
681 0 470493 257932 87600 -1 680
682 0 470557 257772 87720 -1 681
683 0 470565 257620 87840 -1 682
684 0 470509 257500 87920 -1 683
685 0 470445 257132 88000 -1 684
686 0 470517 256788 88080 -1 685
687 0 470509 256636 88160 -1 686
688 0 470397 256452 88200 -1 687
689 0 470285 256268 88240 -1 688
690 0 470349 256172 88320 -1 689
691 0 470389 255988 88400 -1 690
692 0 470389 255804 88440 -1 691
693 0 470437 255660 88480 -1 692
694 0 470381 255428 88560 -1 693
695 0 470429 255380 88640 -1 694
696 0 470245 255508 88720 -1 695
697 0 470333 255428 88800 -1 696
698 0 470293 255404 88880 -1 697
699 0 470365 255292 88960 -1 698
700 0 470381 255092 89040 -1 699
701 0 470357 255164 89120 -1 700
702 0 470269 255252 89200 -1 701
703 0 470221 255404 89320 -1 702
704 0 470333 253948 89040 -1 700
705 0 470029 253028 88960 -1 704
706 0 470005 253060 88880 -1 705
707 0 469965 252972 88800 -1 706
708 0 469861 252988 88720 -1 707
709 0 470037 252860 88640 -1 708
710 0 470037 252836 88520 -1 709
711 0 470021 252868 88440 -1 710
712 0 470013 252884 88400 -1 711
713 0 470013 252916 88360 -1 712
714 0 470013 252948 88320 -1 713
715 0 470133 253032 88280 -1 714
716 0 470253 253116 88240 -1 715
717 0 470269 253128 88200 -1 716
718 0 470285 253140 88160 -1 717
719 0 470325 253180 88080 -1 718
720 0 470397 253228 88000 -1 719
721 0 469981 252900 87920 -1 720
722 0 469909 252836 87800 -1 721
723 0 469893 252756 87680 -1 722
724 0 469877 252692 87560 -1 723
725 0 469821 252676 87520 -1 724
726 0 469818.34 252678.67 87480 -1 725
727 0 469813 252684 87400 -1 726
728 0 469805 252532 87280 -1 727
729 0 469885 252468 87160 -1 728
730 0 469973 252364 87080 -1 729
731 0 470109 252404 86960 -1 730
732 0 470245 252460 86880 -1 731
733 0 470237 252428 86840 -1 732
734 0 470341 252548 86720 -1 733
735 0 470381 252700 86640 -1 734
736 0 470405 252764 86560 -1 735
737 0 470493 252812 86480 -1 736
738 0 470661 252812 86360 -1 737
739 0 470813 252852 86280 -1 738
740 0 470845 252836 86200 -1 739
741 0 471149 253524 87920 -1 720
742 0 471957 253612 87840 -1 741
743 0 472317 253604 87760 -1 742
744 0 472605 253556 87680 -1 743
745 0 472765 253580 87560 -1 744
746 0 473037 253548 87480 -1 745
747 0 473293 253508 87400 -1 746
748 0 473573 253580 87320 -1 747
749 0 473773 253644 87200 -1 748
750 0 473893 253660 87120 -1 749
751 0 474005 253628 87000 -1 750
752 0 474189 253556 86920 -1 751
753 0 474301 253588 86840 -1 752
754 0 475173 253140 86840 -1 753
755 0 475629 253124 86800 -1 754
756 0 476085 253108 86760 -1 755
757 0 476325 253164 86680 -1 756
758 0 476637 253100 86600 -1 757
759 0 476629 253076 86560 -1 758
760 0 476861 253172 86480 -1 759
761 0 477093 253116 86400 -1 760
762 0 477605 252980 86360 -1 761
763 0 478077 252924 86280 -1 762
764 0 478341 252940 86200 -1 763
765 0 478319.66 252950.67 86120 -1 764
766 0 478309 252956 86080 -1 765
767 0 478381 252932 86040 -1 766
768 0 478453 252908 86000 -1 767
769 0 478525 252884 85960 -1 768
770 0 478733 252836 85840 -1 769
771 0 478797 252892 85760 -1 770
772 0 479061 252964 85680 -1 771
773 0 479429 252604 85600 -1 772
774 0 479789 252332 85520 -1 773
775 0 479797 252356 85440 -1 774
776 0 476528.3 252978.83 86800 -1 756
777 0 476477.12 252918.42 86920 -1 776
778 0 476722.3 252845.94 87000 -1 777
779 0 473987.75 253675.4 86800 -1 753
780 0 474117.88 253658.44 86680 -1 779
781 0 474417.7 253635.81 86560 -1 780
782 0 474598.7 253624.5 86440 -1 781
783 0 474765.56 253661.27 86320 -1 782
784 0 474864.56 253709.36 86240 -1 783
785 0 474888.62 253733.39 86160 -1 784
786 0 469340.94 253533.89 88280 -1 715
787 0 469342.28 253840.03 88080 -1 786
788 0 469273.75 253999.11 87920 -1 787
789 0 465452.88 264346.38 83560 -1 613
790 0 467593 271528 76040 -1 507
791 0 467513 271496 75920 -1 790
792 0 467485 271612 75800 -1 791
793 0 467479 271578 75760 -1 792
794 0 467473 271544 75720 -1 793
795 0 467517 271544 75640 -1 794
796 0 467477 271496 75560 -1 795
797 0 467541 271448 75480 -1 796
798 0 467621 271392 75400 -1 797
799 0 467669 271324 75320 -1 798
800 0 468109 273920 75840 -1 310
801 0 468213 273908 75920 -1 800
802 0 468233 273816 76000 -1 801
803 0 468229 273760 76040 -1 802
804 0 468225 273708 76160 -1 803
805 0 468227 273708 76200 -1 804
806 0 468229 273708 76240 -1 805
807 0 468201 273724 76320 -1 806
808 0 468153 273716 76400 -1 807
809 0 468109 273696 76480 -1 808
810 0 468981 275244 75920 -1 309
811 0 469493 275348 76000 -1 810
812 0 469989 275316 76080 -1 811
813 0 470653 275268 76200 -1 812
814 0 470805 275292 76320 -1 813
815 0 471053 275324 76440 -1 814
816 0 471389 275324 76560 -1 815
817 0 471525 275356 76680 -1 816
818 0 471725 275412 76800 -1 817
819 0 471821 275420 76880 -1 818
820 0 472429 275284 76960 -1 819
821 0 473413 275196 76960 -1 820
822 0 474013 274892 76920 -1 821
823 0 474357 274852 76840 -1 822
824 0 474517 274812 76760 -1 823
825 0 474589 274780 76640 -1 824
826 0 474645 274760 76520 -1 825
827 0 474705 274712 76400 -1 826
828 0 474761 274680 76280 -1 827
829 0 474849 274628 76160 -1 828
830 0 474945 274596 76040 -1 829
831 0 475025 274560 75920 -1 830
832 0 475049 274504 75800 -1 831
833 0 475093 274460 75680 -1 832
834 0 475109 274416 75560 -1 833
835 0 475117 274368 75440 -1 834
836 0 475173 274308 75320 -1 835
837 0 475181 274228 75200 -1 836
838 0 475165 274140 75080 -1 837
839 0 475117 274068 75000 -1 838
840 0 475089 273972 74880 -1 839
841 0 475153 273924 74760 -1 840
842 0 475153 273924 74680 -1 841
843 0 475178.34 273909.34 74640 -1 842
844 0 475229 273880 74560 -1 843
845 0 475229 273880 74480 -1 844
846 0 475237 273880 74360 -1 845
847 0 475281 273808 74320 -1 846
848 0 475285 273808 74240 -1 847
849 0 475365 273780 74120 -1 848
850 0 475333 273800 74080 -1 849
851 0 475401 273776 74000 -1 850
852 0 475389 273780 73960 -1 851
853 0 475393 273808 73920 -1 852
854 0 475377 273800 73800 -1 853
855 0 475201 273832 73680 -1 854
856 0 474953 273956 73600 -1 855
857 0 474841 273984 73560 -1 856
858 0 474573 273980 73520 -1 857
859 0 474565 273936 73480 -1 858
860 0 474529 273940 73440 -1 859
861 0 475617 273608 73600 -1 855
862 0 475685 273528 73520 -1 861
863 0 475777 273392 73400 -1 862
864 0 475805 273332 73320 -1 863
865 0 475893 273300 73240 -1 864
866 0 476017 273228 73160 -1 865
867 0 476137 273136 73080 -1 866
868 0 476165 273084 73000 -1 867
869 0 476225 273016 72920 -1 868
870 0 476325 273008 72840 -1 869
871 0 476385 272984 72760 -1 870
872 0 476397 272980 72680 -1 871
873 0 476361 272964 72560 -1 872
874 0 476333 272992 72440 -1 873
875 0 476353 273036 72360 -1 874
876 0 476365 273044 72320 -1 875
877 0 476369 273144 72200 -1 876
878 0 476425 273196 72120 -1 877
879 0 476449 273288 72000 -1 878
880 0 476425 273460 71880 -1 879
881 0 476353 273568 71760 -1 880
882 0 474429 274360 73680 -1 855
883 0 474317 274588 73600 -1 882
884 0 474345 274628 73520 -1 883
885 0 474293 274676 73440 -1 884
886 0 474229 274680 73360 -1 885
887 0 474141 274712 73280 -1 886
888 0 474137 274712 73200 -1 887
889 0 472293 275316 77040 -1 820
890 0 472269 275356 77160 -1 889
891 0 472261 275358.66 77200 -1 890
892 0 472245 275364 77280 -1 891
893 0 472245 275364 77320 -1 892
894 0 472189 275332 77400 -1 893
895 0 472151.66 275353.34 77480 -1 894
896 0 472133 275364 77520 -1 895
897 0 472133 275364 77640 -1 896
898 0 472133 275372 77800 -1 897
899 0 472205 275324 77880 -1 898
900 0 472213 275300 77960 -1 899
901 0 472226.34 275294.66 78000 -1 900
902 0 472253 275284 78080 -1 901
903 0 472357 275244 78200 -1 902
904 0 472453 275201.34 78280 -1 903
905 0 472501 275180 78320 -1 904
906 0 472501 275180 78440 -1 905
907 0 472525 275124 78560 -1 906
908 0 472541 275096 78600 -1 907
909 0 472557 275068 78640 -1 908
910 0 472557 275068 78760 -1 909
911 0 472557 275068 78880 -1 910
912 0 472557 275068 78960 -1 911
913 0 472517 275076 79040 -1 912
914 0 472521 275064 79080 -1 913
915 0 472525 275052 79120 -1 914
916 0 472397 275068 79160 -1 915
917 0 472069 275100 79280 -1 916
918 0 472005 275108 79440 -1 917
919 0 471989 275068 79560 -1 918
920 0 471893 275100 79680 -1 919
921 0 471821 275100 79800 -1 920
922 0 471749 275116 79920 -1 921
923 0 471717 275140 80040 -1 922
924 0 471725 275100 80160 -1 923
925 0 471661 275124 80280 -1 924
926 0 471653 275132 80400 -1 925
927 0 471621 275092 80480 -1 926
928 0 471613 275052 80560 -1 927
929 0 471477 274972 80640 -1 928
930 0 471461 274876 80720 -1 929
931 0 471365 274796 80800 -1 930
932 0 471341 274732 80920 -1 931
933 0 471277 274676 81000 -1 932
934 0 471237 274628 81080 -1 933
935 0 471205 274540 81160 -1 934
936 0 471269 274484 81240 -1 935
937 0 471333 274492 81280 -1 936
938 0 471333 274492 81360 -1 937
939 0 471293 274404 81440 -1 938
940 0 471333 274260 81480 -1 939
941 0 471285 274244 81640 -1 940
942 0 471341 274196 81720 -1 941
943 0 471309 274041.34 81800 -1 942
944 0 471293 273964 81840 -1 943
945 0 471205 273876 81920 -1 944
946 0 471149 273748 82040 -1 945
947 0 471125 273764 82120 -1 946
948 0 470941 273660 82240 -1 947
949 0 470829 273660 82360 -1 948
950 0 471009.25 273765.94 82400 -1 949
951 0 471935.8 274040.94 82520 -1 950
952 0 472067.66 273941.75 82560 -1 951
953 0 472559.56 274104.78 82680 -1 952
954 0 472696.3 274354.7 82800 -1 953
955 0 472793 274481.25 82920 -1 954
956 0 472959.5 274552.56 83080 -1 955
957 0 472909.12 274675.22 83240 -1 956
958 0 472805.62 274762.44 83320 -1 957
959 0 472645.56 274725.56 82680 -1 954
960 0 472590.2 275106.2 82520 -1 959
961 0 472387.56 275394.5 82360 -1 960
962 0 472324.1 275464.56 82320 -1 961
963 0 470301 273396 82480 -1 950
964 0 469973 273244 82600 -1 963
965 0 469877 273124 82720 -1 964
966 0 469773 273052 82840 -1 965
967 0 469709 272972 82920 -1 966
968 0 469629 272892 83000 -1 967
969 0 469597 272844 83080 -1 968
970 0 469549 272844 83200 -1 969
971 0 469485 272828 83280 -1 970
972 0 469357 272804 83360 -1 971
973 0 469173 272684 83440 -1 972
974 0 468853 272244 83520 -1 973
975 0 468925 271596 83560 -1 974
976 0 468941 271396 83640 -1 975
977 0 469365 271340 83640 -1 976
978 0 469477 271292 83720 -1 977
979 0 469589 271196 83800 -1 978
980 0 469657 271160 83840 -1 979
981 0 468877 271212 83720 -1 976
982 0 468777 271096 83760 -1 981
983 0 468677 270980 83800 -1 982
984 0 468589 270852 83880 -1 983
985 0 468565 270788 83960 -1 984
986 0 468501 270724 84040 -1 985
987 0 468461 270660 84160 -1 986
988 0 468485 270524 84280 -1 987
989 0 468461 270396 84400 -1 988
990 0 468413 270308 84520 -1 989
991 0 468429 270276 84600 -1 990
992 0 468445 270248 84640 -1 991
993 0 468461 270220 84680 -1 992
994 0 468597 270116 84760 -1 993
995 0 468581 270020 84840 -1 994
996 0 468605 270008 84880 -1 995
997 0 468629 269996 84920 -1 996
998 0 468757 269892 85000 -1 997
999 0 468837 269868 85080 -1 998
1000 0 468869 269732 85160 -1 999
1001 0 469013 269660 85240 -1 1000
1002 0 469205 269452 85320 -1 1001
1003 0 469805 269188 85400 -1 1002
1004 0 470117 269092 85480 -1 1003
1005 0 470477 268948 85560 -1 1004
1006 0 470781 268860 85640 -1 1005
1007 0 471013 268748 85720 -1 1006
1008 0 471173 268716 85800 -1 1007
1009 0 471370.34 268673.34 85880 -1 1008
1010 0 471469 268652 85920 -1 1009
1011 0 471669 268596 86000 -1 1010
1012 0 471965 268484 86080 -1 1011
1013 0 471909 268428 86160 -1 1012
1014 0 471901 268356 86240 -1 1013
1015 0 471742.12 268296.38 86320 -1 1014
1016 0 471722.94 268249.8 86520 -1 1015
1017 0 473517 268116 86160 -1 1013
1018 0 474525 268180 86240 -1 1017
1019 0 475413 268692 86200 -1 1018
1020 0 475484 268630.06 86160 -1 1019
1021 0 475573 268804 86040 -1 1020
1022 0 475575.66 268830.66 86000 -1 1021
1023 0 475581 268884 85920 -1 1022
1024 0 475613 268844 85840 -1 1023
1025 0 475701 268844 85760 -1 1024
1026 0 475701 268844 85680 -1 1025
1027 0 475749 268908 85600 -1 1026
1028 0 475853 268956 85560 -1 1027
1029 0 476077 268932 85520 -1 1028
1030 0 476109 268876 85440 -1 1029
1031 0 476277 268860 85360 -1 1030
1032 0 476597 268884 85280 -1 1031
1033 0 476717 268876 85200 -1 1032
1034 0 476725 268852 85120 -1 1033
1035 0 476781 268788 85000 -1 1034
1036 0 476901 268764 84880 -1 1035
1037 0 477018.44 268906.3 84840 -1 1036
1038 0 477150.7 268999.84 84760 -1 1037
1039 0 477204.12 268999.38 84680 -1 1038
1040 0 477379.72 269084.12 84640 -1 1039
1041 0 475383.25 268629 86480 -1 1019
1042 0 475379 268620 86520 -1 1041
1043 0 469509 272996 83520 -1 973
1044 0 469461 272996 83640 -1 1043
1045 0 469429 272940 83760 -1 1044
1046 0 469405 272868 83800 -1 1045
1047 0 469381 272916 83920 -1 1046
1048 0 469317 272828 84000 -1 1047
1049 0 469389 272796 84080 -1 1048
1050 0 469269 272756 84160 -1 1049
1051 0 469213 272700 84280 -1 1050
1052 0 469157 272660 84400 -1 1051
1053 0 469037 272548 84480 -1 1052
1054 0 469037 272532 84520 -1 1053
1055 0 469077 272516 84560 -1 1054
1056 0 469061 272460 84600 -1 1055
1057 0 470229 272676 84600 -1 1056
1058 0 470661 272988 84680 -1 1057
1059 0 470821 273100 84760 -1 1058
1060 0 471061 273260 84840 -1 1059
1061 0 471213 273324 84920 -1 1060
1062 0 471381 273324 85000 -1 1061
1063 0 471877 273588 85080 -1 1062
1064 0 471989 273612 85160 -1 1063
1065 0 472061 273668 85240 -1 1064
1066 0 472165 273716 85320 -1 1065
1067 0 472189 273748 85440 -1 1066
1068 0 472197 273748 85480 -1 1067
1069 0 472186.34 273812 85560 -1 1068
1070 0 472181 273844 85600 -1 1069
1071 0 472269 273828 85680 -1 1070
1072 0 472381 273817.34 85760 -1 1071
1073 0 472372.75 273837 85800 -1 1072
1074 0 472415.94 273847.75 85880 -1 1073
1075 0 472316.12 273893.5 85920 -1 1074
1076 0 472316.12 273893.5 86000 -1 1075
1077 0 471693 274436 85600 -1 1070
1078 0 471685 274532 85560 -1 1077
1079 0 471685 274532 85480 -1 1078
1080 0 471613 274588 85400 -1 1079
1081 0 468581 272404 84680 -1 1056
1082 0 468501 272204 84760 -1 1081
1083 0 468605 272308 84840 -1 1082
1084 0 468689 272392 84960 -1 1083
1085 0 468709 272420 85000 -1 1084
1086 0 467597 271676 84760 -1 1082
1087 0 467453 271604 84840 -1 1086
1088 0 467261 271572 84920 -1 1087
1089 0 467093 271572 85000 -1 1088
1090 0 466885 271556 85120 -1 1089
1091 0 466669 271612 85240 -1 1090
1092 0 466501 271596 85320 -1 1091
1093 0 466309 271588 85400 -1 1092
1094 0 466149 271628 85520 -1 1093
1095 0 465925 271684 85640 -1 1094
1096 0 465749 271836 85760 -1 1095
1097 0 465713 271916 85800 -1 1096
1098 0 465677 271996 85840 -1 1097
1099 0 465661 272012 85920 -1 1098
1100 0 465653 272004 86000 -1 1099
1101 0 465581 271868 86080 -1 1100
1102 0 465517 271884 86120 -1 1101
1103 0 465405 271676 86240 -1 1102
1104 0 465229 271388 86360 -1 1103
1105 0 465141 271268 86440 -1 1104
1106 0 465157 271228 86560 -1 1105
1107 0 465109 271116 86680 -1 1106
1108 0 465050.34 271068 86760 -1 1107
1109 0 465021 271044 86800 -1 1108
1110 0 464901 270884 86920 -1 1109
1111 0 464805 270708 87040 -1 1110
1112 0 464757 270724 87160 -1 1111
1113 0 464685 270692 87280 -1 1112
1114 0 464613 270596 87400 -1 1113
1115 0 464445 270468 87520 -1 1114
1116 0 464389 270425.34 87560 -1 1115
1117 0 464277 270340 87640 -1 1116
1118 0 464141 270156 87760 -1 1117
1119 0 464101 270020 87880 -1 1118
1120 0 464045 269900 88000 -1 1119
1121 0 463989 269716 88120 -1 1120
1122 0 463845 269492 88200 -1 1121
1123 0 463717 269260 88280 -1 1122
1124 0 463565 269060 88360 -1 1123
1125 0 463525 268884 88440 -1 1124
1126 0 463517 268724 88560 -1 1125
1127 0 463413 268460 88640 -1 1126
1128 0 463173 268828 88720 -1 1127
1129 0 463253 268788 88840 -1 1128
1130 0 463237 268740 88960 -1 1129
1131 0 463197 268708 89040 -1 1130
1132 0 463157 268708 89160 -1 1131
1133 0 462965 268564 89280 -1 1132
1134 0 462933 268356 89360 -1 1133
1135 0 462917 267956 89400 -1 1134
1136 0 462973 267628 89480 -1 1135
1137 0 463045 267540 89560 -1 1136
1138 0 463181 267620 89640 -1 1137
1139 0 463365 267484 89760 -1 1138
1140 0 463437 267340 89840 -1 1139
1141 0 463493 267324 89960 -1 1140
1142 0 463605 267260 90040 -1 1141
1143 0 464005 266916 90160 -1 1142
1144 0 464197 266700 90240 -1 1143
1145 0 464201 266700 90280 -1 1144
1146 0 464205 266700 90320 -1 1145
1147 0 464293 266756 90440 -1 1146
1148 0 464525 266660 90560 -1 1147
1149 0 466221 266572 90640 -1 1148
1150 0 466189 266476 90720 -1 1149
1151 0 466173 266492 90800 -1 1150
1152 0 466285 266524 90840 -1 1151
1153 0 466725 266436 90920 -1 1152
1154 0 467085 266340 91000 -1 1153
1155 0 467901 266188 90920 -1 1154
1156 0 468029 266228 90800 -1 1155
1157 0 468357 266244 90720 -1 1156
1158 0 468557 266300 90640 -1 1157
1159 0 466757 266492 90560 -1 1158
1160 0 466749 266396 90480 -1 1159
1161 0 466821 266460 90360 -1 1160
1162 0 466917 266588 90280 -1 1161
1163 0 466853 266660 90240 -1 1162
1164 0 467077 266460 90120 -1 1163
1165 0 467077 266364 90000 -1 1164
1166 0 467085 266316 89920 -1 1165
1167 0 467093 266388 89880 -1 1166
1168 0 466923.7 266212.2 89760 -1 1167
1169 0 466683.5 266194.75 89640 -1 1168
1170 0 466493.8 266095.38 89560 -1 1169
1171 0 466443.06 266088.3 89520 -1 1170
1172 0 466737.5 267019.97 90280 -1 1163
1173 0 466315.1 267388.4 90280 -1 1172
1174 0 466330.2 267356 90240 -1 1173
1175 0 466354.2 267287 90120 -1 1174
1176 0 466391.72 267262.62 90000 -1 1175
1177 0 466439.2 267270.75 89880 -1 1176
1178 0 466408.34 267268.06 89720 -1 1177
1179 0 463341.62 267120.16 89720 -1 1140
1180 0 463155.8 266910.8 89640 -1 1179
1181 0 462989.44 266662.7 89480 -1 1180
1182 0 462925.5 266656.88 89400 -1 1181
1183 0 467692.12 272598.5 84680 -1 1081
1184 0 467554.06 272629.62 84600 -1 1183
1185 0 471881.47 274170.44 81280 -1 937
1186 0 472165.22 274360 81200 -1 1185
1187 0 472261.75 274428.06 81000 -1 1186
1188 0 472352.38 274513.88 80960 -1 1187
