# Supplementary material for: Connectomics Analysis Reveals First-, Second-, and Third-Order Thermosensory and Hygrosensory Neurons in the Adult Drosophila Brain
Source: Curr Biol. 2020 Aug 17;30(16):3167–3182.e4. doi: 10.1016/j.cub.2020.06.028 (PMC7443704; doi:10.1016/j.cub.2020.06.028)
Supplement: Data S1. Skeletons and Meshes, Related to STAR Methods — marin2020-skeletons contains files describing the morphology of each neuron in this study (in FAFB14 space, .swc format). glomeruli_meshes contains the glomerular meshes (in FAFB14 space, .stl format). neuropil_meshes contains the glomerular meshes (in FAFB14 space, .stl format). [file mmc5.zip › VP_SI/marin2020-skeletons/12819339.swc]

# SWC format file
# based on specifications at http://www.neuronland.org/NLMorphologyConverter/MorphologyFormats/SWC/Spec.html
# Created by nat::write.neuron.swc
# PointNo Label X Y Z Radius Parent 
1 0 628036 264952 22520 -1 -1
2 0 628087 264544 22760 -1 1
3 0 628114 264466 22880 -1 2
4 0 628088 264420 23040 -1 3
5 0 628068 264410 23200 -1 4
6 0 627985 264461 23360 -1 5
7 0 627976 264537 23480 -1 6
8 0 628015 264574 23560 -1 7
9 0 627988 264798 23720 -1 8
10 0 628107 264955 23920 -1 9
11 0 628252 264960 24080 -1 10
12 0 628485 264951 24240 -1 11
13 0 629145 264745 24760 -1 12
14 0 629213 264641 24880 -1 13
15 0 629294 264518 25000 -1 14
16 0 629343 264449 25080 -1 15
17 0 629426 264368 25160 -1 16
18 0 629524 264325 25240 -1 17
19 0 629580 264181 25320 -1 18
20 0 629724 264008 25400 -1 19
21 0 629788 263945 25440 -1 20
22 0 629883 263879 25480 -1 21
23 0 629992 263739 25560 -1 22
24 0 630038 263699 25600 -1 23
25 0 630365 263496 25720 -1 24
26 0 630367 263363 25760 -1 25
27 0 630318 263231 25800 -1 26
28 0 630530 263156 25840 -1 27
29 0 630624 263053 25880 -1 28
30 0 630687 262986 25920 -1 29
31 0 630838 262988 25960 -1 30
32 0 630837 262898 26000 -1 31
33 0 630827 262781 26040 -1 32
34 0 630900 262618 26080 -1 33
35 0 630967 262547 26120 -1 34
36 0 631138 262121 26240 -1 35
37 0 631191 262024 26280 -1 36
38 0 631232 261984 26320 40 37
39 0 631264 261824 26360 40 38
40 0 631424 261632 26440 40 39
41 0 631488 261376 26520 40 40
42 0 631616 261152 26640 40 41
43 0 631776 260960 26760 40 42
44 0 631872 260736 26840 40 43
45 0 631968 260512 27000 40 44
46 0 632032 260288 27120 32 45
47 0 632066 260175 27160 -1 46
48 0 632150 260002 27200 -1 47
49 0 632139 260023 27240 -1 48
50 0 632199 259903 27280 -1 49
51 0 632229 259833 27360 -1 50
52 0 632248 259751 27440 -1 51
53 0 632256 259680 27520 51.225 52
54 0 632288 259584 27600 51.225 53
55 0 632288 259360 27720 51.225 54
56 0 632448 259232 27880 60.3987 55
57 0 632608 259104 28040 75.4718 56
58 0 632800 259104 28240 64 57
59 0 632960 259136 28440 75.4718 58
60 0 633088 259104 28680 90.5097 59
61 0 633280 259008 28880 75.4718 60
62 0 633472 258976 29040 75.4718 61
63 0 633632 258912 29240 75.4718 62
64 0 633792 258912 29440 64 63
65 0 633888 258880 29680 90.5097 64
66 0 633860 258875 29760 -1 65
67 0 633822 258850 29880 -1 66
68 0 633821 258712 30000 -1 67
69 0 633797 258526 30160 -1 68
70 0 633728 258464 30280 32 69
71 0 633664 258208 30400 60.3987 70
72 0 633568 257984 30560 60.3987 71
73 0 633504 257792 30720 75.4718 72
74 0 633568 257728 30960 86.1626 73
75 0 633408 257504 31000 81.9756 74
76 0 633376 257312 31200 60.3987 75
77 0 633408 257280 31240 64 76
78 0 633476 257491 31480 -1 75
79 0 633711 256998 31560 -1 78
80 0 633760 256864 31640 32 79
81 0 633600 256736 31840 60.3987 80
82 0 633472 256704 32080 90.5097 81
83 0 633472 256672 32360 81.9756 82
84 0 633568 256672 32600 71.5542 83
85 0 633664 256672 32760 81.9756 84
86 0 633757 256679 32800 -1 85
87 0 633882 256667 32880 -1 86
88 0 633888 256640 32920 64 87
89 0 634048 256576 32960 32 88
90 0 634208 256448 33120 81.9756 89
91 0 634400 256352 33320 81.9756 90
92 0 634528 256224 33520 60.3987 91
93 0 634624 256224 33800 75.4718 92
94 0 634688 256288 34040 64 93
95 0 634688 256352 34320 64 94
96 0 634752 256416 34560 71.5542 95
97 0 634784 256512 34800 98.9545 96
98 0 634880 256480 35040 81.9756 97
99 0 635040 256416 35280 81.9756 98
100 0 635200 256352 35480 81.9756 99
101 0 635256 256305 35560 -1 100
102 0 635287 256256 35680 -1 101
103 0 635302 256250 35840 -1 102
104 0 635272 256262 35960 -1 103
105 0 635243 256267 36080 -1 104
106 0 635241 256254 36200 -1 105
107 0 635214 256296 36320 -1 106
108 0 635192 256271 36400 -1 107
109 0 635154 256263 36440 -1 108
110 0 635051 256226 36480 -1 109
111 0 634877 256190 36520 -1 110
112 0 634653 256126 36560 -1 111
113 0 634478 256059 36600 -1 112
114 0 634327 256032 36640 -1 113
115 0 634120 255970 36680 -1 114
116 0 633916 255921 36720 -1 115
117 0 633731 255854 36800 -1 116
118 0 633560 255844 36880 -1 117
119 0 633550 255811 36960 -1 118
120 0 633582 255811 37000 -1 119
121 0 633632 255819 37040 -1 120
122 0 633714 255872 37080 -1 121
123 0 633848 255881 37120 -1 122
124 0 634002 255906 37160 -1 123
125 0 634144 255966 37200 -1 124
126 0 634332 256011 37240 -1 125
127 0 634467 256045 37280 -1 126
128 0 634635 256095 37320 -1 127
129 0 634815 256138 37360 -1 128
130 0 634990 256174 37400 -1 129
131 0 635142 256204 37440 -1 130
132 0 635104 256224 37520 64 131
133 0 635200 256160 37720 71.5542 132
134 0 635200 256064 37960 71.5542 133
135 0 635232 256000 38200 96 134
136 0 635200 255936 38440 81.9756 135
137 0 635168 255840 38680 98.9545 136
138 0 635168 255744 38920 101.193 137
139 0 635168 255584 39160 81.9756 138
140 0 635168 255488 39400 60.3987 139
141 0 635136 255360 39640 75.4718 140
142 0 635136 255264 39880 90.5097 141
143 0 635168 255200 40120 96 142
144 0 635264 255136 40360 98.9545 143
145 0 635296 255072 40600 98.9545 144
146 0 635200 254976 40840 81.9756 145
147 0 635200 254848 41080 71.5542 146
148 0 635168 254688 41280 81.9756 147
149 0 635104 254528 41480 81.9756 148
150 0 635040 254336 41680 98.9545 149
151 0 634976 254144 41880 107.331 150
152 0 634944 253952 42080 71.5542 151
153 0 634784 253856 42320 108.812 152
154 0 634784 253728 42560 81.9756 153
155 0 634720 253664 42800 101.193 154
156 0 634688 253568 43040 96 155
157 0 634643 253521 43200 -1 156
158 0 634583 253483 43400 -1 157
159 0 634518 253418 43560 -1 158
160 0 634484 253370 43640 -1 159
161 0 634438 253348 43800 -1 160
162 0 634394 253326 43960 -1 161
163 0 634337 253293 44120 -1 162
164 0 634280 253294 44240 -1 163
165 0 634204 253276 44400 -1 164
166 0 634128 253256 44560 -1 165
167 0 634066 253240 44680 -1 166
168 0 634003 253195 44800 -1 167
169 0 633944 253167 44920 -1 168
170 0 633911 253123 45040 -1 169
171 0 633868 253109 45160 -1 170
172 0 633843 253104 45200 -1 171
173 0 634105 253064 45240 -1 172
174 0 633776 253094 45280 -1 173
175 0 633737 253102 45400 -1 174
176 0 633846 253098 45520 -1 175
177 0 633922 253036 45640 -1 176
178 0 633918 252982 45840 -1 177
179 0 633920 252928 46040 40 178
180 0 633888 252896 46040 40 179
181 0 633728 252896 46240 51.225 180
182 0 633568 252928 46440 96 181
183 0 633504 252896 46680 98.9545 182
184 0 633408 252704 46840 128 183
185 0 633376 252640 47080 120.797 184
186 0 633312 252608 47320 75.4718 185
187 0 633312 252640 47600 90.5097 186
188 0 633411 252658 47640 -1 187
189 0 633257 252643 47680 -1 188
190 0 633199 252500 47720 -1 189
191 0 633193 252503 47840 -1 190
192 0 633187 252472 47880 -1 191
193 0 632866 252323 47920 -1 192
194 0 632616 252192 47960 -1 193
195 0 632628 252111 48040 -1 194
196 0 632698 252189 48080 -1 195
197 0 632734 252305 48120 -1 196
198 0 632876 252449 48160 -1 197
199 0 632858 252524 48200 -1 198
200 0 632881 252553 48240 -1 199
201 0 632922 252636 48400 -1 200
202 0 632925 252705 48560 -1 201
203 0 632914 252776 48720 -1 202
204 0 632900 252806 48840 -1 203
205 0 632896 252832 48960 51.225 204
206 0 632864 252992 49200 86.1626 205
207 0 632736 252928 49440 80 206
208 0 632608 252832 49640 71.5542 207
209 0 632512 252800 49920 64 208
210 0 632469 252779 50000 51 209
211 0 632448 252768 50040 45.2548 210
212 0 632525 252772 50120 -1 210
213 0 632586 252676 50240 -1 212
214 0 632493 252651 50360 -1 213
215 0 632415 252586 50520 -1 214
216 0 632361 252526 50640 -1 215
217 0 632309 252473 50720 -1 216
218 0 632294 252439 50760 -1 217
219 0 632227 252251 50800 -1 218
220 0 632201 252188 50840 -1 219
221 0 631962 252143 50880 -1 220
222 0 631936 252164 50920 -1 221
223 0 631913 252191 50960 -1 222
224 0 631872 252288 51080 75.4718 223
225 0 631808 252480 51280 75.4718 224
226 0 631712 252640 51520 86.1626 225
227 0 631616 252768 51760 98.9545 226
228 0 631584 252896 52000 124.964 227
229 0 631456 252992 52200 175.454 228
230 0 631424 253024 52480 122.115 229
231 0 631296 253152 52680 208.768 230
232 0 631104 253152 52880 143.108 231
233 0 631008 253184 53120 108.812 232
234 0 630848 253120 53320 150.306 233
235 0 630688 253088 53520 75.4718 234
236 0 630464 253088 53680 98.9545 235
237 0 630304 253088 53880 64 236
238 0 630208 253088 54120 75.4718 237
239 0 630144 253088 54400 90.5097 238
240 0 630080 253152 54640 98.9545 239
241 0 629952 253184 54880 75.4718 240
242 0 629824 253248 55120 81.9756 241
243 0 629696 253280 55360 98.9545 242
244 0 629536 253344 55600 81.9756 243
245 0 629440 253376 55680 81.9756 244
246 0 629390 253408 55760 -1 245
247 0 629362 253421 55800 -1 246
248 0 629231 253438 55960 -1 247
249 0 629090 253498 56120 -1 248
250 0 628905 253538 56320 -1 249
251 0 628800 253568 56400 90.5097 250
252 0 628800 253600 56480 102.45 251
253 0 628640 253600 56680 71.5542 252
254 0 628480 253664 56880 75.4718 253
255 0 628320 253696 57120 71.5542 254
256 0 628160 253696 57320 96 255
257 0 628000 253728 57520 80 256
258 0 627776 253760 57640 139.714 257
259 0 627552 253760 57840 120.797 258
260 0 627392 253760 58080 81.9756 259
261 0 627168 253792 58200 51.225 260
262 0 626944 253792 58320 32 261
263 0 626850 253898 58360 -1 262
264 0 626691 253900 58520 -1 263
265 0 626528 253920 58680 91.913 264
266 0 626464 253952 58720 108.812 265
267 0 626304 254016 58960 98.9545 266
268 0 626144 254080 59160 98.9545 267
269 0 625952 254208 59360 45.2548 268
270 0 625973 254208 59400 -1 269
271 0 625912 254286 59560 -1 270
272 0 625856 254304 59680 108.812 271
273 0 625760 254368 59920 75.4718 272
274 0 625728 254496 60160 32 273
275 0 625568 254656 60360 102.45 274
276 0 625408 254784 60560 107.331 275
277 0 625248 254880 60760 40 276
278 0 625120 254976 60960 124.964 277
279 0 624896 255104 61040 122.115 278
280 0 624800 255296 61240 104 279
281 0 624736 255392 61480 140.399 280
282 0 624704 255488 61720 163.169 281
283 0 624608 255584 61960 96 282
284 0 624544 255616 62200 90.5097 283
285 0 624416 255584 62440 135.764 284
286 0 624432 255611 62520 -1 285
287 0 624252 255560 62640 -1 286
288 0 624160 255520 62840 120.797 287
289 0 624032 255552 62960 128 288
290 0 623840 255520 63120 124.964 289
291 0 623616 255520 63240 120.797 290
292 0 623392 255552 63360 122.115 291
293 0 623136 255616 63440 115.378 292
294 0 622912 255680 63560 107.331 293
295 0 622688 255680 63680 80 294
296 0 622432 255680 63760 86.1626 295
297 0 622208 255552 63920 91.913 296
298 0 622016 255456 64080 104 297
299 0 621824 255488 64240 102.45 298
300 0 621568 255552 64320 120 299
301 0 621376 255712 64400 102.45 300
302 0 621152 255840 64520 75.4718 301
303 0 620896 255840 64520 51.225 302
304 0 620672 255904 64640 75.4718 303
305 0 620416 255936 64680 86.1626 304
306 0 620160 255936 64720 80 305
307 0 619904 255936 64800 86.1626 306
308 0 619648 255968 64880 107.331 307
309 0 619424 256032 65040 101.193 308
310 0 619200 256160 65200 107.331 309
311 0 619008 256288 65360 108.812 310
312 0 618816 256352 65560 96 311
313 0 618624 256480 65760 115.378 312
314 0 618368 256544 65840 124.193 313
315 0 618112 256544 65920 107.331 314
316 0 617856 256576 65960 120 315
317 0 617600 256672 65960 163.951 316
318 0 617440 256896 66000 124.964 317
319 0 617248 257088 66120 136 318
320 0 617088 257312 66120 168 319
321 0 616864 257440 66120 163.169 320
322 0 616736 257600 66280 124.193 321
323 0 616512 257760 66400 137.87 322
324 0 616352 257920 66600 178.885 323
325 0 616160 257984 66760 134.104 324
326 0 615936 257888 66880 98.9545 325
327 0 615680 257824 66960 91.913 326
328 0 615456 257792 67080 71.5542 327
329 0 615232 257792 67200 40 328
330 0 614976 257824 67320 80 329
331 0 614816 257984 67520 80 330
332 0 614656 258176 67560 101.193 331
333 0 614624 258432 67640 102.45 332
334 0 614592 258656 67760 98.9545 333
335 0 614496 258880 67840 124.193 334
336 0 614336 259040 68000 124.964 335
337 0 614144 259232 68080 136 336
338 0 613952 259424 68120 107.331 337
339 0 613696 259552 68160 91.913 338
340 0 613472 259680 68200 107.331 339
341 0 613216 259680 68240 175.454 340
342 0 612960 259712 68240 143.108 341
343 0 612704 259712 68240 71.5542 342
344 0 612448 259808 68240 160 343
345 0 612256 260000 68240 160 344
346 0 612128 260192 68440 202.544 345
347 0 612000 260288 68680 185.386 346
348 0 611744 260320 68800 178.885 347
349 0 611584 260352 69000 206.301 348
350 0 611424 260288 69200 198.716 349
351 0 611424 260224 69480 229.783 350
352 0 611296 260000 69600 140.399 351
353 0 611296 259744 69600 124.964 352
354 0 611296 259488 69600 81.9756 353
355 0 611232 259232 69560 107.331 354
356 0 611104 259008 69560 107.331 355
357 0 611008 258752 69560 163.169 356
358 0 610912 258528 69640 140.399 357
359 0 610752 258336 69680 135.764 358
360 0 610592 258176 69880 115.378 359
361 0 610528 258016 70080 115.378 360
362 0 610400 257856 70280 115.378 361
363 0 610272 257696 70480 160 362
364 0 610016 257632 70560 140.399 363
365 0 609824 257472 70640 200 364
366 0 609664 257248 70640 198.716 365
367 0 609472 257056 70680 178.885 366
368 0 609280 256832 70680 237.453 367
369 0 609088 256672 70640 202.544 368
370 0 608864 256512 70600 150.306 369
371 0 608704 256288 70640 166.469 370
372 0 608544 256160 70800 122.115 371
373 0 608320 256032 70840 128.25 372
374 0 608064 255936 70880 156.971 373
375 0 607808 255840 70880 160 374
376 0 607584 255712 70880 202.544 375
377 0 607328 255648 70880 240 376
378 0 607104 255488 70880 234.197 377
379 0 606848 255488 70920 209.99 378
380 0 606624 255488 70800 128.25 379
381 0 606368 255488 70760 136 380
382 0 606112 255456 70760 128.25 381
383 0 605920 255264 70760 124.193 382
384 0 605664 255232 70840 194.648 383
385 0 605440 255104 70880 178.885 384
386 0 605184 255040 70920 107.331 385
387 0 604928 255040 70920 150.944 386
388 0 604672 254944 70920 156.971 387
389 0 604512 254784 71080 150.306 388
390 0 604352 254560 71080 178.348 389
391 0 604128 254400 71000 128.996 390
392 0 603904 254240 71040 148.593 391
393 0 603744 254048 71120 115.378 392
394 0 603552 253856 71120 107.331 393
395 0 603296 253728 71080 128.25 394
396 0 603072 253568 71080 153.675 395
397 0 602816 253472 71080 150.306 396
398 0 602624 253312 71000 140.399 397
399 0 602400 253184 71000 107.331 398
400 0 602144 253056 71000 102.45 399
401 0 601888 252928 71000 122.115 400
402 0 601632 252864 71000 115.378 401
403 0 601376 252768 70960 122.115 402
404 0 601152 252736 70840 150.306 403
405 0 600928 252608 70840 128.996 404
406 0 600672 252608 70800 218.357 405
407 0 600416 252544 70800 219.527 406
408 0 600160 252448 70800 212.415 407
409 0 599936 252352 70720 202.544 408
410 0 599776 252224 70520 137.87 409
411 0 599552 252192 70320 245.927 410
412 0 599360 252352 70280 200 411
413 0 599136 252320 70160 207.384 412
414 0 599008 252320 69920 128.996 413
415 0 598816 252192 69800 181.725 414
416 0 598560 252160 69720 166.277 415
417 0 598304 252128 69680 172.325 416
418 0 598080 252032 69600 178.348 417
419 0 597824 251968 69480 224 418
420 0 597600 251968 69360 178.885 419
421 0 597344 251904 69360 150.944 420
422 0 597088 251904 69360 148.593 421
423 0 596832 251904 69320 192 422
424 0 596608 251904 69200 204.9 423
425 0 596352 251904 69120 154.298 424
426 0 596160 251744 69040 209.838 425
427 0 595904 251648 68960 200 426
428 0 595680 251520 68880 160 427
429 0 595488 251328 68880 153.675 428
430 0 595328 251104 68840 176.907 429
431 0 595296 250848 68760 122.115 430
432 0 595232 250592 68720 166.469 431
433 0 595072 250368 68680 128.25 432
434 0 595104 250112 68720 198.716 433
435 0 595360 250112 68800 148.593 434
436 0 595584 250112 68920 128.996 435
437 0 595808 250048 69040 164.924 436
438 0 595936 250048 69280 101.193 437
439 0 596064 250144 69480 98.9545 438
440 0 596224 250272 69680 45.2548 439
441 0 596352 250368 69840 71.5542 440
442 0 594944 249920 68760 178.348 434
443 0 594720 249792 68760 197.261 442
444 0 594560 249568 68760 204.9 443
445 0 594400 249376 68800 209.99 444
446 0 594304 249152 68880 139.714 445
447 0 594144 248960 68920 91.913 446
448 0 593984 248768 68960 120 447
449 0 593824 248576 69080 98.9545 448
450 0 593728 248384 69280 115.378 449
451 0 593696 248192 69480 131.939 450
452 0 593568 247968 69480 140.399 451
453 0 593376 247776 69400 154.298 452
454 0 593216 247584 69360 181.019 453
455 0 593024 247392 69280 190.83 454
456 0 592832 247200 69280 206.301 455
457 0 592704 247040 69080 134.104 456
458 0 592544 246944 68880 128.25 457
459 0 592352 246752 68760 156.971 458
460 0 592160 246560 68760 102.45 459
461 0 592000 246400 68640 75.4718 460
462 0 591840 246272 68480 120 461
463 0 591648 246080 68480 163.169 462
464 0 591392 246048 68480 218.357 463
465 0 591168 246016 68360 175.454 464
466 0 590912 246112 68320 164.924 465
467 0 590752 246304 68160 108.812 466
468 0 590848 246528 68040 40 467
469 0 591072 246624 67880 32 468
470 0 591584 246592 67920 32 469
471 0 591616 246368 67800 32 470
472 0 590656 246208 68000 122.115 467
473 0 590528 246144 67760 115.378 472
474 0 590368 246016 67560 91.913 473
475 0 590176 245888 67360 134.104 474
476 0 590016 245984 67160 45.2548 475
477 0 589856 246016 66960 75.4718 476
478 0 589696 246048 66720 136 477
479 0 589536 246016 66520 122.115 478
480 0 589536 245920 66280 101.193 479
481 0 589440 245760 66080 153.675 480
482 0 589376 245664 65840 157.582 481
483 0 589184 245632 65680 131.939 482
484 0 589024 245632 65480 128.996 483
485 0 588864 245568 65280 153.675 484
486 0 588640 245504 65160 124.964 485
487 0 588480 245472 64960 122.115 486
488 0 588384 245312 64760 200 487
489 0 588128 245280 64720 163.951 488
490 0 587936 245120 64640 175.454 489
491 0 587680 245088 64520 150.944 490
492 0 587424 244992 64560 183.826 491
493 0 587232 244832 64480 166.277 492
494 0 587008 244768 64360 131.939 493
495 0 586752 244768 64280 98.9545 494
496 0 586496 244704 64320 91.913 495
497 0 586272 244544 64360 108.812 496
498 0 586080 244352 64360 120 497
499 0 585888 244192 64400 131.939 498
500 0 585696 244224 64600 163.169 499
501 0 585440 244256 64600 148.593 500
502 0 585184 244256 64520 115.378 501
503 0 584928 244160 64520 139.714 502
504 0 584704 244192 64400 176.907 503
505 0 584544 244352 64240 107.331 504
506 0 584352 244544 64200 96 505
507 0 584160 244736 64280 51.225 506
508 0 583968 244896 64320 175.454 507
509 0 583744 244992 64240 178.348 508
510 0 583488 245024 64200 163.169 509
511 0 583232 245120 64240 160 510
512 0 582976 245184 64200 115.378 511
513 0 582720 245280 64200 122.115 512
514 0 582528 245408 64360 150.944 513
515 0 582272 245472 64360 136 514
516 0 582016 245568 64360 102.45 515
517 0 582048 245792 64480 51.225 516
518 0 582048 246048 64560 51.225 517
519 0 582080 246144 64600 51.225 518
520 0 581920 245568 64320 102.45 516
521 0 581664 245600 64320 102.45 520
522 0 581408 245632 64320 128 521
523 0 581152 245632 64280 128.25 522
524 0 580896 245600 64280 156.971 523
525 0 580640 245632 64240 178.885 524
526 0 580384 245600 64200 156.971 525
527 0 580160 245536 64040 122.115 526
528 0 579904 245472 63920 164.924 527
529 0 579872 245504 63960 154.298 528
530 0 579840 245696 64120 120.797 529
531 0 579680 245792 64320 81.9756 530
532 0 579488 245824 64520 60.3987 531
533 0 579232 245856 64640 64 532
534 0 578976 245856 64680 96 533
535 0 578720 245856 64720 86.1626 534
536 0 578496 245856 64840 115.378 535
537 0 578272 245760 64960 120 536
538 0 578112 245664 65160 32 537
539 0 577952 245632 65360 136 538
540 0 577696 245536 65400 139.714 539
541 0 577440 245440 65480 45.2548 540
542 0 577184 245344 65520 51.225 541
543 0 576992 245280 65720 96 542
544 0 576832 245248 65920 166.469 543
545 0 576608 245280 66080 163.169 544
546 0 576480 245280 66080 128.25 545
547 0 576224 245280 66120 124.193 546
548 0 575968 245280 66200 178.885 547
549 0 575776 245088 66200 156.971 548
550 0 575520 245120 66320 157.582 549
551 0 575264 245120 66400 124.193 550
552 0 575008 245056 66520 104 551
553 0 574752 245024 66560 120 552
554 0 574496 244992 66560 86.1626 553
555 0 574336 244832 66720 107.331 554
556 0 574208 244640 66840 91.913 555
557 0 574112 244416 66960 80 556
558 0 574048 244160 67040 75.4718 557
559 0 573888 243968 67080 98.9545 558
560 0 573824 243712 67120 150.944 559
561 0 573696 243488 67200 102.45 560
562 0 573568 243264 67320 102.45 561
563 0 573376 243072 67320 107.331 562
564 0 573184 242880 67280 86.1626 563
565 0 572992 242720 67240 86.1626 564
566 0 572736 242656 67120 98.9545 565
567 0 572544 242656 66920 90.5097 566
568 0 572384 242592 66720 120.797 567
569 0 572320 242336 66640 186.762 568
570 0 572096 242176 66720 136 569
571 0 571840 242080 66640 160 570
572 0 571616 241952 66480 122.115 571
573 0 571424 241760 66440 98.9545 572
574 0 571264 241600 66280 81.9756 573
575 0 571136 241504 66160 71.5542 574
576 0 570976 241344 65960 60.3987 575
577 0 570816 241184 65760 64 576
578 0 570816 241184 65720 64 577
579 0 570656 241184 65520 98.9545 578
580 0 570464 241088 65360 163.169 579
581 0 570208 241184 65360 143.108 580
582 0 570272 241248 65120 115.378 581
583 0 570432 241280 64880 32 582
584 0 570624 241376 64680 32 583
585 0 570016 241376 65360 163.169 581
586 0 569984 241632 65360 64 585
587 0 569984 241888 65360 86.1626 586
588 0 569824 242048 65480 148.593 587
589 0 569632 242240 65520 86.1626 588
590 0 569504 242432 65680 101.193 589
591 0 569440 242624 65840 96 590
592 0 569248 242688 66040 98.9545 591
593 0 568992 242784 66080 80 592
594 0 568768 242944 66120 71.5542 593
595 0 568576 243136 66120 80 594
596 0 568416 243296 66000 86.1626 595
597 0 568224 243488 65920 51.225 596
598 0 568000 243680 65920 124.193 597
599 0 567776 243808 65840 150.306 598
600 0 567552 243904 65720 107.331 599
601 0 567392 244032 65640 98.9545 600
602 0 567296 244160 65840 45.2548 601
603 0 567072 244192 65920 64 602
604 0 567232 244192 65520 51.225 601
605 0 567200 244384 65360 60.3987 604
606 0 567072 244544 65160 71.5542 605
607 0 567072 244768 65000 75.4718 606
608 0 567168 244928 64800 71.5542 607
609 0 567328 244960 64600 51.225 608
610 0 567552 244960 64400 45.2548 609
611 0 567712 245024 64160 32 610
612 0 567872 245120 63960 40 611
613 0 568032 245280 63800 51.225 612
614 0 568192 245440 63640 71.5542 613
615 0 568352 245568 63440 75.4718 614
616 0 568512 245696 63280 115.378 615
617 0 568704 245888 63160 81.9756 616
618 0 568928 245984 63080 51.225 617
619 0 569184 246080 63080 64 618
620 0 569408 246208 63160 128.996 619
621 0 569664 246208 63160 75.4718 620
622 0 569920 246240 63080 32 621
623 0 570176 246304 63120 32 622
624 0 571008 241312 65600 51.225 578
625 0 571200 241504 65600 32 624
626 0 571232 241664 65800 32 625
627 0 571456 241600 65920 64 626
628 0 571488 241600 65960 60.3987 627
629 0 570944 241568 66320 32 575
630 0 570720 241472 66320 45.2548 629
631 0 575808 245440 66120 163.169 548
632 0 575648 245632 66200 186.59 631
633 0 575616 245888 66240 131.939 632
634 0 575552 246144 66240 143.108 633
635 0 575360 246304 66200 91.913 634
636 0 575168 246496 66240 86.1626 635
637 0 574944 246400 66160 60.3987 636
638 0 574688 246432 66160 40 637
639 0 574464 246496 66160 32 638
640 0 575168 246592 66240 75.4718 636
641 0 574976 246784 66240 32 640
642 0 574816 246944 66360 75.4718 641
643 0 574624 247104 66480 98.9545 642
644 0 574432 247296 66440 128.25 643
645 0 574208 247264 66560 75.4718 644
646 0 573984 247264 66720 137.87 645
647 0 573728 247360 66720 98.9545 646
648 0 573472 247488 66680 202.544 647
649 0 573344 247712 66720 206.301 648
650 0 573312 247968 66680 140.399 649
651 0 573152 248160 66520 181.019 650
652 0 573280 248224 66280 154.298 651
653 0 573504 248128 66200 120 652
654 0 573760 248096 66200 137.87 653
655 0 573984 248000 66320 139.714 654
656 0 574208 247936 66440 98.9545 655
657 0 574016 247552 66360 32 656
658 0 576640 245024 66160 75.4718 545
659 0 576640 244768 66200 40 658
660 0 576672 244512 66320 91.913 659
661 0 576608 244320 66480 71.5542 660
662 0 576480 244160 66680 45.2548 661
663 0 576512 243936 66840 40 662
664 0 576576 243808 66880 40 663
665 0 579680 245344 63880 139.714 528
666 0 579520 245120 63880 136 665
667 0 579424 244992 63680 75.4718 666
668 0 579424 244832 63480 122.115 667
669 0 579424 244608 63360 120 668
670 0 579392 244384 63160 124.193 669
671 0 579424 244128 63120 115.378 670
672 0 579552 243904 63080 186.59 671
673 0 579392 243680 63080 164.924 672
674 0 579232 243488 63160 163.951 673
675 0 579072 243328 63280 98.9545 674
676 0 579072 243104 63400 128.25 675
677 0 579040 242880 63520 81.9756 676
678 0 578880 242720 63680 40 677
679 0 578688 242528 63760 40 678
680 0 578624 242272 63800 71.5542 679
681 0 578528 242016 63920 40 680
682 0 578368 241824 63960 40 681
683 0 578208 241664 64080 60.3987 682
684 0 578016 241440 64080 80 683
685 0 577888 241216 64120 40 684
686 0 577792 240992 64240 60.3987 685
687 0 577632 240832 64360 98.9545 686
688 0 577472 240672 64520 120 687
689 0 577280 240480 64600 120.797 688
690 0 577120 240288 64680 81.9756 689
691 0 576992 240096 64840 81.9756 690
692 0 576896 239904 65000 75.4718 691
693 0 576800 239712 65200 96 692
694 0 576672 239552 65360 108.812 693
695 0 576640 239456 65600 90.5097 694
696 0 576672 239296 65800 81.9756 695
697 0 576736 239136 66000 124.964 696
698 0 576789 239029 66200 106 697
699 0 576608 238784 66200 32 698
700 0 576576 238784 66200 40 699
701 0 576320 238880 66160 128.996 700
702 0 576160 238688 66280 75.4718 701
703 0 576064 238496 66480 124.964 702
704 0 575872 238304 66560 80 703
705 0 575680 238208 66720 81.9756 704
706 0 575456 238080 66800 71.5542 705
707 0 575296 237888 66920 60.3987 706
708 0 575104 237696 67000 51.225 707
709 0 574944 237504 67120 75.4718 708
710 0 574720 237344 67240 102.45 709
711 0 574464 237280 67280 101.193 710
712 0 574240 237152 67320 90.5097 711
713 0 574016 237024 67360 98.9545 712
714 0 573792 236992 67480 128.996 713
715 0 573536 236896 67480 86.1626 714
716 0 572544 236672 67640 96 715
717 0 572352 236640 67640 178.348 716
718 0 572128 236576 67520 122.115 717
719 0 571904 236416 67480 107.331 718
720 0 571648 236320 67480 107.331 719
721 0 571424 236192 67520 91.913 720
722 0 571200 236064 67480 128.25 721
723 0 571008 235872 67480 32 722
724 0 570784 235744 67480 64 723
725 0 570560 235616 67560 81.9756 724
726 0 570304 235552 67600 91.913 725
727 0 570080 235424 67640 80 726
728 0 569824 235360 67640 71.5542 727
729 0 569632 235200 67720 107.331 728
730 0 569376 235104 67760 91.913 729
731 0 569120 235104 67800 60.3987 730
732 0 568960 234976 67960 75.4718 731
733 0 568704 234976 68000 71.5542 732
734 0 568480 234848 68040 80 733
735 0 568256 234688 68160 120.797 734
736 0 568000 234560 68200 120 735
737 0 567744 234496 68160 86.1626 736
738 0 567520 234368 68160 71.5542 737
739 0 567264 234304 68120 60.3987 738
740 0 567040 234176 68120 60.3987 739
741 0 566816 234048 68120 81.9756 740
742 0 566592 233920 68120 60.3987 741
743 0 566336 233824 68120 60.3987 742
744 0 566080 233728 68120 64 743
745 0 565824 233664 68120 71.5542 744
746 0 565568 233536 68120 71.5542 745
747 0 565312 233440 68120 81.9756 746
748 0 565088 233312 68160 80 747
749 0 564864 233184 68320 115.378 748
750 0 564640 233056 68440 98.9545 749
751 0 564416 232896 68520 81.9756 750
752 0 564224 232704 68600 75.4718 751
753 0 564064 232544 68760 81.9756 752
754 0 563872 232416 68880 96 753
755 0 563648 232288 68920 81.9756 754
756 0 563424 232160 69000 81.9756 755
757 0 563168 232096 69000 75.4718 756
758 0 562944 231968 69080 75.4718 757
759 0 562752 231840 69200 91.913 758
760 0 562560 231712 69400 90.5097 759
761 0 562336 231616 69560 75.4718 760
762 0 562144 231584 69760 60.3987 761
763 0 561952 231520 69960 71.5542 762
764 0 561728 231392 70040 90.5097 763
765 0 561504 231232 70040 64 764
766 0 561280 231040 70040 98.9545 765
767 0 561120 230912 70200 101.193 766
768 0 560928 230784 70360 104 767
769 0 560736 230624 70440 90.5097 768
770 0 560544 230432 70480 101.193 769
771 0 560288 230336 70480 98.9545 770
772 0 560032 230240 70480 101.193 771
773 0 559808 230144 70360 120.797 772
774 0 559584 230016 70320 154.298 773
775 0 559328 229920 70280 164.924 774
776 0 559136 229824 70440 157.582 775
777 0 558912 229728 70360 131.939 776
778 0 558656 229632 70320 102.45 777
779 0 558400 229568 70360 81.9756 778
780 0 558176 229472 70440 98.9545 779
781 0 558016 229376 70640 71.5542 780
782 0 557824 229312 70800 81.9756 781
783 0 557568 229184 70880 75.4718 782
784 0 557344 229024 70880 90.5097 783
785 0 557120 228896 70760 80 784
786 0 556896 228736 70720 107.331 785
787 0 556704 228704 70560 81.9756 786
788 0 556448 228608 70480 60.3987 787
789 0 556192 228544 70360 64 788
790 0 555936 228512 70320 81.9756 789
791 0 555680 228448 70400 96 790
792 0 555424 228448 70480 96 791
793 0 555392 228288 70680 128.25 792
794 0 555232 228192 70880 64 793
795 0 555168 228160 71120 51.225 794
796 0 555104 228032 71360 102.45 795
797 0 555200 227968 71360 32 796
798 0 555424 228096 71360 64 797
799 0 555680 228096 71400 45.2548 798
800 0 554944 227872 71520 115.378 796
801 0 554752 227744 71720 101.193 800
802 0 554528 227680 71840 75.4718 801
803 0 554272 227616 71920 51.225 802
804 0 554176 227456 72120 32 803
805 0 553952 227456 72280 51.225 804
806 0 553696 227424 72360 120.797 805
807 0 553440 227392 72360 143.108 806
808 0 553184 227456 72360 137.87 807
809 0 552960 227488 72480 101.193 808
810 0 552800 227424 72520 60.3987 809
811 0 552512 227360 72440 45.2548 810
812 0 552288 227328 72440 71.5542 811
813 0 552128 227264 72640 96 812
814 0 551904 227168 72720 80 813
815 0 551744 227040 72880 81.9756 814
816 0 551584 226880 73080 90.5097 815
817 0 551520 226720 73280 96 816
818 0 551456 226560 73480 120.797 817
819 0 551200 226432 73560 172.325 818
820 0 550944 226464 73520 153.675 819
821 0 550688 226464 73560 134.104 820
822 0 550464 226496 73680 96 821
823 0 550208 226496 73680 108.812 822
824 0 549984 226528 73800 120.797 823
825 0 549728 226528 73880 75.4718 824
826 0 549504 226528 74040 128.996 825
827 0 549280 226560 74160 163.169 826
828 0 549024 226592 74280 163.951 827
829 0 548768 226688 74320 128.25 828
830 0 548576 226880 74440 80 829
831 0 548352 226944 74560 71.5542 830
832 0 548192 227104 74720 120 831
833 0 548000 227296 74840 75.4718 832
834 0 547840 227456 75040 107.331 833
835 0 547648 227648 75120 122.115 834
836 0 547456 227776 75240 176.907 835
837 0 547456 227776 75320 176.907 836
838 0 547296 227776 75520 104 837
839 0 547104 227808 75680 124.964 838
840 0 546976 227616 75800 98.9545 839
841 0 546976 227392 75960 98.9545 840
842 0 547008 227200 76160 108.812 841
843 0 547008 227008 76360 139.714 842
844 0 547040 226784 76480 124.964 843
845 0 546784 226656 76520 163.169 844
846 0 546528 226592 76560 137.87 845
847 0 546272 226560 76680 107.331 846
848 0 546144 226592 76920 122.115 847
849 0 546016 226592 77160 108.812 848
850 0 545792 226496 77320 96 849
851 0 545536 226464 77400 98.9545 850
852 0 545280 226464 77520 107.331 851
853 0 545024 226464 77560 108.812 852
854 0 544800 226464 77680 115.378 853
855 0 544576 226464 77800 102.45 854
856 0 544320 226496 77840 64 855
857 0 544064 226432 77960 32 856
858 0 544032 226240 78120 51.225 857
859 0 544032 226080 78320 32 858
860 0 543872 226048 78520 51.225 859
861 0 543648 226016 78680 122.115 860
862 0 543424 226016 78800 164.924 861
863 0 543200 225984 78960 137.87 862
864 0 542944 225920 78960 107.331 863
865 0 542720 225856 79080 75.4718 864
866 0 542496 225728 79160 86.1626 865
867 0 542272 225728 79280 107.331 866
868 0 542016 225664 79360 81.9756 867
869 0 541792 225664 79520 107.331 868
870 0 541632 225664 79720 98.9545 869
871 0 541472 225664 79920 32 870
872 0 541312 225728 80120 86.1626 871
873 0 541056 225792 80240 168 872
874 0 540960 225760 80480 176.907 873
875 0 540800 225664 80680 136 874
876 0 540672 225568 80880 148.593 875
877 0 540576 225504 81120 160 876
878 0 540416 225408 81360 115.378 877
879 0 540288 225344 81600 90.5097 878
880 0 540160 225344 81840 81.9756 879
881 0 540000 225344 82040 81.9756 880
882 0 539808 225376 82200 108.812 881
883 0 539648 225440 82400 104 882
884 0 539488 225472 82600 96 883
885 0 539296 225568 82800 108.812 884
886 0 539104 225568 83000 107.331 885
887 0 538880 225632 83160 98.9545 886
888 0 538688 225600 83320 102.45 887
889 0 538464 225600 83480 75.4718 888
890 0 538240 225600 83600 80 889
891 0 538016 225568 83760 102.45 890
892 0 537792 225536 83920 96 891
893 0 537600 225472 84120 104 892
894 0 537344 225472 84160 124.964 893
895 0 537120 225376 84320 124.964 894
896 0 536960 225312 84560 128 895
897 0 536960 225216 84800 160 896
898 0 536896 225152 85040 175.271 897
899 0 536640 225088 85120 153.675 898
900 0 536480 225024 85320 115.378 899
901 0 536352 225056 85560 154.298 900
902 0 536128 225056 85720 122.115 901
903 0 535968 224992 85960 154.298 902
904 0 535776 224928 86160 120.797 903
905 0 535552 224896 86320 120 904
906 0 535328 224928 86440 128 905
907 0 535136 225024 86600 115.378 906
908 0 534976 224992 86800 148.593 907
909 0 534720 224960 86880 160 908
910 0 534464 224896 86960 128 909
911 0 534272 224832 87160 108.812 910
912 0 534144 224736 87360 90.5097 911
913 0 533952 224704 87560 98.9545 912
914 0 533792 224704 87760 71.5542 913
915 0 533632 224672 88000 71.5542 914
916 0 533440 224672 88200 32 915
917 0 533216 224640 88320 90.5097 916
918 0 533024 224544 88480 75.4718 917
919 0 532864 224448 88680 101.193 918
920 0 532608 224480 88720 96 919
921 0 532384 224512 88880 60.3987 920
922 0 532224 224448 89080 32 921
923 0 532096 224320 89280 32 922
924 0 531840 224416 89240 104 923
925 0 531584 224448 89200 139.714 924
926 0 531360 224448 89360 160 925
927 0 531136 224448 89480 143.108 926
928 0 530912 224320 89520 175.271 927
929 0 530656 224224 89520 212.415 928
930 0 530400 224256 89480 160 929
931 0 530176 224256 89360 96 930
932 0 529920 224224 89360 148.593 931
933 0 529664 224256 89320 115.378 932
934 0 529408 224352 89280 81.9756 933
935 0 529152 224384 89320 101.193 934
936 0 528896 224352 89400 102.45 935
937 0 528704 224224 89520 98.9545 936
938 0 528448 224160 89560 90.5097 937
939 0 528256 224064 89760 98.9545 938
940 0 528032 224064 89880 90.5097 939
941 0 527872 224128 90080 96 940
942 0 527648 224224 90240 90.5097 941
943 0 527392 224288 90240 96 942
944 0 527168 224416 90400 107.331 943
945 0 526944 224544 90560 104 944
946 0 526688 224608 90640 120 945
947 0 526432 224672 90720 124.964 946
948 0 526176 224608 90720 91.913 947
949 0 525920 224576 90720 98.9545 948
950 0 525664 224544 90760 102.45 949
951 0 525408 224544 90760 75.4718 950
952 0 525152 224544 90760 101.193 951
953 0 524928 224384 90760 122.115 952
954 0 524672 224320 90800 96 953
955 0 524448 224224 90920 104 954
956 0 524192 224160 90960 120 955
957 0 523936 224096 90880 178.348 956
958 0 523680 224064 90800 164.924 957
959 0 523424 224064 90760 160 958
960 0 523232 224096 90600 183.826 959
961 0 522976 224096 90560 207.384 960
962 0 522720 224000 90520 104 961
963 0 522464 224032 90520 120 962
964 0 522208 224032 90520 124.193 963
965 0 521984 223904 90480 102.45 964
966 0 521728 223872 90400 96 965
967 0 521504 223776 90280 120.797 966
968 0 521248 223776 90160 91.913 967
969 0 520992 223872 90120 120.797 968
970 0 520800 224032 90040 122.115 969
971 0 520608 224064 89880 141.534 970
972 0 520384 224032 89760 176.907 971
973 0 520160 223936 89640 150.944 972
974 0 519904 223936 89600 137.87 973
975 0 519776 224000 89360 164.924 974
976 0 519616 223968 89160 101.193 975
977 0 519456 224096 88960 108.812 976
978 0 519296 224032 88760 51.225 977
979 0 519136 224096 88560 81.9756 978
980 0 518976 224224 88360 81.9756 979
981 0 518816 224352 88160 141.534 980
982 0 518624 224416 88000 154.298 981
983 0 518432 224416 87800 150.944 982
984 0 518176 224416 87680 81.9756 983
985 0 517920 224416 87640 60.3987 984
986 0 517664 224512 87640 81.9756 985
987 0 517408 224544 87640 120.797 986
988 0 517216 224640 87480 86.1626 987
989 0 517024 224768 87360 80 988
990 0 516768 224768 87360 124.193 989
991 0 516640 224800 87120 91.913 990
992 0 516512 224896 86920 128.996 991
993 0 516416 224928 86680 139.714 992
994 0 516256 225088 86480 166.469 993
995 0 516032 225120 86280 163.169 994
996 0 515808 225152 86160 148.593 995
997 0 515552 225216 86120 128 996
998 0 515296 225216 86080 124.193 997
999 0 515072 225376 86080 107.331 998
1000 0 514912 225504 85880 140.399 999
1001 0 514752 225536 85680 120.797 1000
1002 0 514560 225664 85520 163.951 1001
1003 0 514304 225696 85440 160 1002
1004 0 514048 225632 85360 128.25 1003
1005 0 513792 225632 85360 154.298 1004
1006 0 513536 225632 85280 150.306 1005
1007 0 513280 225632 85240 172.325 1006
1008 0 513120 225792 85080 148.593 1007
1009 0 512896 225920 85000 102.45 1008
1010 0 512672 226016 84880 115.378 1009
1011 0 512480 226176 84720 120.797 1010
1012 0 512224 226208 84640 102.45 1011
1013 0 511968 226272 84560 124.193 1012
1014 0 511744 226368 84480 102.45 1013
1015 0 511488 226432 84440 86.1626 1014
1016 0 511264 226528 84360 80 1015
1017 0 511072 226688 84320 91.913 1016
1018 0 510816 226752 84320 102.45 1017
1019 0 510624 226912 84200 120.797 1018
1020 0 510432 227104 84160 124.193 1019
1021 0 510208 227264 84080 108.812 1020
1022 0 510080 227488 84000 107.331 1021
1023 0 509920 227680 83920 107.331 1022
1024 0 509824 227648 83960 86.1626 1023
1025 0 509568 227648 84000 80 1024
1026 0 509312 227648 84000 32 1025
1027 0 509120 227776 83880 102.45 1026
1028 0 509859.9 228810.53 83880 -1 1027
1029 0 509824 227904 83840 51.225 1023
1030 0 509824 228128 83640 104 1029
1031 0 509760 228288 83440 166.469 1030
1032 0 509536 228416 83440 160 1031
1033 0 509280 228512 83560 186.59 1032
1034 0 509152 228704 83600 168 1033
1035 0 508896 228768 83560 124.193 1034
1036 0 508640 228736 83560 81.9756 1035
1037 0 508416 228544 83560 80 1036
1038 0 508192 228352 83560 80 1037
1039 0 508000 228160 83640 86.1626 1038
1040 0 507776 228000 83720 80 1039
1041 0 507552 227872 83800 75.4718 1040
1042 0 507296 227744 83880 71.5542 1041
1043 0 507104 227584 83960 45.2548 1042
1044 0 506848 227520 84040 75.4718 1043
1045 0 506624 227424 84120 91.913 1044
1046 0 506368 227296 84120 51.225 1045
1047 0 506144 227168 84040 51.225 1046
1048 0 505888 227136 83960 75.4718 1047
1049 0 505792 227136 83960 75.4718 1048
1050 0 505536 227136 83960 90.5097 1049
1051 0 505344 227200 83760 160 1050
1052 0 505120 227264 83640 164.924 1051
1053 0 505252.44 227332.81 83600 -1 1052
1054 0 505299.75 227311.52 83520 -1 1053
1055 0 505528.25 227520.31 83360 -1 1054
1056 0 504928 227104 83760 164.924 1052
1057 0 504808 227008 83880 115 1056
1058 0 504768 226976 83920 98.9545 1057
1059 0 504576 226816 83960 124.193 1058
1060 0 504499.2 226713.6 84120 167 1059
1061 0 504480 226688 84160 178.348 1060
1062 0 504640 226592 84360 60.3987 1061
1063 0 504380 226624 84440 19 1062
1064 0 504249.62 226640.16 84480 -1 1063
1065 0 504196.2 226683.97 84680 -1 1064
1066 0 504268.8 226701.47 84760 -1 1065
1067 0 504896 226592 84440 80 1062
1068 0 505120 226496 84360 64 1067
1069 0 505152 226464 84400 81.9756 1068
1070 0 505792 226976 84200 96 1049
1071 0 505696 226944 84440 32 1070
1072 0 505504 227040 84480 45.2548 1071
1073 0 509088 228896 83440 120 1034
1074 0 509178.3 228838.12 83400 -1 1073
1075 0 509276.44 228846.94 83360 -1 1074
1076 0 509088 229152 83440 120 1073
1077 0 509120 229408 83480 108.812 1076
1078 0 509216 229664 83480 80 1077
1079 0 509248 229920 83480 80 1078
1080 0 509280 230176 83440 107.331 1079
1081 0 509344 230432 83440 102.45 1080
1082 0 509344 230688 83480 81.9756 1081
1083 0 509312 230944 83480 91.913 1082
1084 0 509280 231200 83480 80 1083
1085 0 509120 231424 83440 107.331 1084
1086 0 508928 231616 83440 80 1085
1087 0 508704 231808 83440 71.5542 1086
1088 0 508480 231968 83440 128 1087
1089 0 508224 231968 83400 96 1088
1090 0 508154.6 232157.33 83360 -1 1089
1091 0 508198.5 232247.73 83200 -1 1090
1092 0 507968 231968 83440 131.939 1089
1093 0 507744 232096 83520 156.971 1092
1094 0 507552 232128 83680 98.9545 1093
1095 0 507328 232288 83760 124.193 1094
1096 0 507072 232384 83760 153.675 1095
1097 0 506816 232448 83720 172.325 1096
1098 0 506560 232544 83680 156.971 1097
1099 0 506304 232544 83640 139.714 1098
1100 0 506048 232480 83640 140.399 1099
1101 0 505792 232416 83720 160 1100
1102 0 505536 232352 83800 140.399 1101
1103 0 505312 232192 83840 139.714 1102
1104 0 505056 232128 83800 102.45 1103
1105 0 504800 232128 83720 98.9545 1104
1106 0 504672 232080 83680 124 1105
1107 0 504544 232032 83640 150.306 1106
1108 0 504288 232000 83560 153.675 1107
1109 0 504064 232000 83440 163.169 1108
1110 0 503904 231936 83240 166.469 1109
1111 0 503712 231840 83080 131.939 1110
1112 0 503520 231840 82880 160 1111
1113 0 503498.5 231850.5 82800 169 1112
1114 0 503477.34 231861.33 82720 179 1113
1115 0 503466.5 231866.5 82680 184 1114
1116 0 503456 231872 82640 189.989 1115
1117 0 503376 231968 82600 166 1116
1118 0 503296 232064 82560 143.108 1117
1119 0 503040 232128 82480 200 1118
1120 0 502976 232076.8 82400 202 1119
1121 0 502880 232000 82280 207.384 1120
1122 0 502794.66 231872 82200 212 1121
1123 0 502752 231808 82160 214.663 1122
1124 0 502528 231680 82080 150.944 1123
1125 0 502722.8 231798.56 82040 -1 1124
1126 0 502814.7 231811.08 81880 -1 1125
1127 0 502336 231488 82080 75.4718 1124
1128 0 502144 231264 82080 80 1127
1129 0 501952 231072 82080 80 1128
1130 0 501728 230880 82080 120 1129
1131 0 501504 230752 81920 140.399 1130
1132 0 501280 230752 81800 122.115 1131
1133 0 501024 230688 81800 122.115 1132
1134 0 500768 230592 81800 96 1133
1135 0 500544 230464 81800 90.5097 1134
1136 0 500320 230336 81800 120 1135
1137 0 500096 230208 81840 64 1136
1138 0 499968 230080 81920 89 1137
1139 0 499523.75 229623.06 81880 -1 1138
1140 0 499225.7 229444.06 81800 -1 1139
1141 0 499192.62 229403.27 81680 -1 1140
1142 0 499904 230016 81960 102.45 1138
1143 0 499712 229824 81960 91.913 1142
1144 0 499488 229632 81960 115.378 1143
1145 0 499264 229504 82080 186.59 1144
1146 0 499040 229312 82080 181.196 1145
1147 0 498848 229184 82200 203.017 1146
1148 0 499008.7 229309.95 82200 -1 1147
1149 0 498720 228960 82320 137.87 1147
1150 0 498528 228768 82360 136 1149
1151 0 498304 228608 82400 163.951 1150
1152 0 498080 228608 82280 178.885 1151
1153 0 497856 228576 82160 128.25 1152
1154 0 497600 228544 82240 189.315 1153
1155 0 497344 228544 82280 160 1154
1156 0 497088 228640 82320 128 1155
1157 0 496832 228608 82320 178.885 1156
1158 0 496576 228608 82360 140.399 1157
1159 0 496352 228416 82320 200 1158
1160 0 496192 228224 82200 200 1159
1161 0 495936 228128 82240 101.193 1160
1162 0 495680 228096 82280 128.996 1161
1163 0 495424 228192 82360 96 1162
1164 0 495168 228224 82440 104 1163
1165 0 494944 228192 82560 102.45 1164
1166 0 494688 228192 82640 122.115 1165
1167 0 494432 228192 82720 107.331 1166
1168 0 494176 228192 82720 102.45 1167
1169 0 493920 228192 82760 102.45 1168
1170 0 493664 228224 82800 91.913 1169
1171 0 493408 228256 82840 86.1626 1170
1172 0 493152 228256 82880 80 1171
1173 0 492896 228224 82920 91.913 1172
1174 0 492640 228160 82960 98.9545 1173
1175 0 492384 228064 82960 122.115 1174
1176 0 492128 228064 82960 124.964 1175
1177 0 491872 228064 82920 107.331 1176
1178 0 491616 228160 82920 108.812 1177
1179 0 491392 228288 82960 120 1178
1180 0 491136 228416 82960 102.45 1179
1181 0 490880 228480 83000 96 1180
1182 0 490624 228480 83080 101.193 1181
1183 0 490368 228544 83080 75.4718 1182
1184 0 490112 228544 83120 51.225 1183
1185 0 489856 228512 83160 60.3987 1184
1186 0 489600 228576 83160 75.4718 1185
1187 0 489344 228640 83160 96 1186
1188 0 489088 228704 83120 81.9756 1187
1189 0 488832 228768 83080 75.4718 1188
1190 0 488608 228832 82960 102.45 1189
1191 0 488352 228896 82920 120 1190
1192 0 488096 228896 82920 120 1191
1193 0 487840 228896 82920 101.193 1192
1194 0 487584 229024 82920 107.331 1193
1195 0 487328 229120 82920 102.45 1194
1196 0 487072 229184 82920 80 1195
1197 0 486816 229184 82920 86.1626 1196
1198 0 486560 229216 82920 128.996 1197
1199 0 486304 229120 82880 71.5542 1198
1200 0 486048 229152 83000 120.797 1199
1201 0 485888 229184 83240 160 1200
1202 0 485696 229376 83160 135.764 1201
1203 0 485504 229536 83080 154.298 1202
1204 0 485248 229600 83120 120.797 1203
1205 0 484992 229664 83120 86.1626 1204
1206 0 484736 229760 83120 86.1626 1205
1207 0 484512 229888 83120 124.964 1206
1208 0 484256 229920 83160 137.87 1207
1209 0 484000 230016 83160 136 1208
1210 0 483744 230144 83200 148.593 1209
1211 0 483520 230272 83240 120 1210
1212 0 483296 230400 83280 80 1211
1213 0 483072 230528 83240 120 1212
1214 0 482816 230560 83240 124.193 1213
1215 0 482592 230656 83160 64 1214
1216 0 482336 230784 83120 51.225 1215
1217 0 482080 230848 83120 102.45 1216
1218 0 481920 231008 82960 102.45 1217
1219 0 481760 231168 82800 120.797 1218
1220 0 481632 231200 82720 178.885 1219
1221 0 481504 231104 82920 90.5097 1220
1222 0 481376 230976 83120 45.2548 1221
1223 0 481344 230816 83320 101.193 1222
1224 0 481472 230624 83440 60.3987 1223
1225 0 481728 230560 83440 51.225 1224
1226 0 481536 231296 82480 136 1220
1227 0 481344 231424 82360 178.348 1226
1228 0 481152 231456 82200 139.714 1227
1229 0 480896 231488 82120 160 1228
1230 0 480672 231584 82040 139.714 1229
1231 0 480448 231712 82000 124.193 1230
1232 0 480224 231840 81920 124.964 1231
1233 0 479968 231904 81920 115.378 1232
1234 0 479776 232096 81800 164.924 1233
1235 0 479712 232288 81600 107.331 1234
1236 0 479584 232480 81480 80 1235
1237 0 479488 232736 81440 124.193 1236
1238 0 479328 232928 81480 115.378 1237
1239 0 479136 233088 81640 135.764 1238
1240 0 478912 233152 81760 139.714 1239
1241 0 478688 233248 81920 131.939 1240
1242 0 478432 233312 81960 128 1241
1243 0 478208 233440 81840 102.45 1242
1244 0 477952 233504 81840 81.9756 1243
1245 0 477760 233696 81800 128.25 1244
1246 0 477653.34 233802.67 81720 175 1245
1247 0 477600 233856 81680 198.716 1246
1248 0 477536 234016 81440 156.971 1247
1249 0 477408 234176 81280 163.169 1248
1250 0 477152 234240 81200 134.104 1249
1251 0 476896 234368 81160 108.812 1250
1252 0 476736 234496 80960 115.378 1251
1253 0 476608 234592 80720 120.797 1252
1254 0 476416 234528 80560 104 1253
1255 0 476256 234432 80360 90.5097 1254
1256 0 476096 234400 80160 148.593 1255
1257 0 476010.66 234378.67 80120 145 1256
1258 0 475840 234336 80040 139.714 1257
1259 0 475744 234288 79960 147 1258
1260 0 475648 234240 79880 154.298 1259
1261 0 475392 234240 79880 175.454 1260
1262 0 475136 234208 79880 227.543 1261
1263 0 474880 234176 79840 208 1262
1264 0 474624 234112 79760 224 1263
1265 0 474368 234048 79720 228.666 1264
1266 0 474252.8 234009.6 79600 187 1265
1267 0 474176 233984 79520 160 1266
1268 0 473920 233952 79440 136 1267
1269 0 473664 233920 79440 175.454 1268
1270 0 473408 233984 79440 163.951 1269
1271 0 473152 234016 79440 160 1270
1272 0 472896 234048 79400 115.378 1271
1273 0 472640 233984 79400 157.582 1272
1274 0 472416 233856 79400 120.797 1273
1275 0 472160 233792 79400 135.764 1274
1276 0 471904 233792 79400 131.939 1275
1277 0 471648 233824 79280 124.964 1276
1278 0 471392 233856 79240 134.104 1277
1279 0 471136 233952 79240 128.996 1278
1280 0 470880 234016 79240 122.115 1279
1281 0 470624 234080 79240 120.797 1280
1282 0 470400 234240 79240 120.797 1281
1283 0 470176 234368 79240 120.797 1282
1284 0 469920 234464 79240 124.193 1283
1285 0 469696 234592 79200 148.593 1284
1286 0 469440 234720 79200 154.298 1285
1287 0 469216 234880 79240 148.593 1286
1288 0 468992 234976 79360 122.115 1287
1289 0 468800 235136 79440 107.331 1288
1290 0 468608 235328 79440 115.378 1289
1291 0 468416 235488 79520 115.378 1290
1292 0 468224 235648 79560 101.193 1291
1293 0 468000 235744 79720 128 1292
1294 0 467850.66 235765.33 79800 128 1293
1295 0 467776 235776 79840 128.996 1294
1296 0 467552 235936 79960 200 1295
1297 0 467360 236128 80040 224.143 1296
1298 0 467232 236352 80120 200 1297
1299 0 467040 236512 80160 248.387 1298
1300 0 466880 236736 80160 203.017 1299
1301 0 466752 236960 80160 154.298 1300
1302 0 466624 237184 80120 189.315 1301
1303 0 466432 237408 80160 209.99 1302
1304 0 466336 237504 80200 224.143 1303
1305 0 466080 237504 80280 181.196 1304
1306 0 466032 237488 80320 177 1305
1307 0 465888 237440 80440 166.469 1306
1308 0 465856 237452.8 80480 178 1307
1309 0 465728 237504 80640 228.526 1308
1310 0 465621.34 237546.67 80800 193 1309
1311 0 465568 237568 80880 175.454 1310
1312 0 465552 237504 81000 162 1311
1313 0 465536 237440 81120 148.593 1312
1314 0 465440 237312 81360 185.386 1313
1315 0 465280 237344 81560 108.812 1314
1316 0 465088 237504 81680 154.298 1315
1317 0 464896 237664 81760 102.45 1316
1318 0 464736 237792 81920 120.797 1317
1319 0 464576 237920 82120 128 1318
1320 0 464576 238112 82320 80 1319
1321 0 464544 238368 82360 80 1320
1322 0 464544 238624 82320 80 1321
1323 0 464576 238880 82280 128.25 1322
1324 0 464608 239136 82240 160 1323
1325 0 464512 239360 82160 197.261 1324
1326 0 464448 239616 82120 235.151 1325
1327 0 464384 239872 82000 228.666 1326
1328 0 464352 240128 81960 288 1327
1329 0 464352 240192 81960 289.772 1328
1330 0 464288 240384 81800 269.755 1329
1331 0 464160 240608 81920 235.151 1330
1332 0 464096 240832 82080 205.056 1331
1333 0 464224 241056 82120 124.193 1332
1334 0 464240 241184 82160 92 1333
1335 0 464256 241312 82200 60.3987 1334
1336 0 464256 241568 82240 40 1335
1337 0 464320 241824 82320 75.4718 1336
1338 0 464320 242080 82320 60.3987 1337
1339 0 464288 242304 82440 75.4718 1338
1340 0 464288 242560 82440 80 1339
1341 0 464256 242816 82560 75.4718 1340
1342 0 464224 243072 82640 90.5097 1341
1343 0 464160 243328 82680 60.3987 1342
1344 0 464160 243584 82760 32 1343
1345 0 464160 243840 82840 40 1344
1346 0 464192 244096 82800 75.4718 1345
1347 0 464384 244288 82680 71.5542 1346
1348 0 464640 244416 82640 80 1347
1349 0 464896 244512 82640 51.225 1348
1350 0 465152 244512 82640 108.812 1349
1351 0 465408 244512 82640 175.454 1350
1352 0 465664 244512 82600 190.83 1351
1353 0 465920 244512 82600 143.108 1352
1354 0 466144 244640 82600 120 1353
1355 0 466400 244640 82600 90.5097 1354
1356 0 466656 244640 82640 80 1355
1357 0 466912 244672 82600 71.5542 1356
1358 0 467168 244736 82520 120.797 1357
1359 0 467424 244768 82520 75.4718 1358
1360 0 467680 244800 82520 75.4718 1359
1361 0 467936 244864 82560 86.1626 1360
1362 0 468192 244928 82640 75.4718 1361
1363 0 468448 244928 82720 40 1362
1364 0 468704 244928 82720 75.4718 1363
1365 0 468960 244992 82800 71.5542 1364
1366 0 469216 245088 82880 75.4718 1365
1367 0 469440 245184 82960 81.9756 1366
1368 0 469664 245280 83040 80 1367
1369 0 469920 245344 83120 107.331 1368
1370 0 470176 245472 83120 75.4718 1369
1371 0 470432 245504 83120 64 1370
1372 0 470688 245472 83120 64 1371
1373 0 470944 245440 83080 80 1372
1374 0 471200 245440 83080 104 1373
1375 0 471456 245472 83080 81.9756 1374
1376 0 471712 245472 83080 101.193 1375
1377 0 471968 245504 83080 148.593 1376
1378 0 472224 245504 83080 128 1377
1379 0 472480 245504 83120 128 1378
1380 0 472736 245568 83160 128 1379
1381 0 472800 245610.67 83200 160 1380
1382 0 472731.75 245768.38 83200 -1 1381
1383 0 472928 245696 83280 226.416 1381
1384 0 472960 245824 83520 261.075 1383
1385 0 472985.6 245952 83680 184 1384
1386 0 472992 245984 83720 164.924 1385
1387 0 473056 245971.2 83800 165 1386
1388 0 473152 245952 83920 166.469 1387
1389 0 473216 245952 84000 157.582 1388
1390 0 464096 240096 81960 228.666 1329
1391 0 463872 240192 81880 202.386 1390
1392 0 463680 240384 81840 186.59 1391
1393 0 463456 240384 81720 226.274 1392
1394 0 463200 240384 81720 124.964 1393
1395 0 462944 240384 81720 71.5542 1394
1396 0 462688 240384 81720 60.3987 1395
1397 0 462936 240229.23 81680 -1 1396
1398 0 463107.2 240214.64 81600 -1 1397
1399 0 462432 240416 81720 120 1396
1400 0 462208 240576 81720 136 1399
1401 0 461984 240736 81720 115.378 1400
1402 0 461824 240960 81800 140.399 1401
1403 0 461600 241152 81800 148.593 1402
1404 0 461408 241344 81800 156.971 1403
1405 0 461184 241472 81760 200 1404
1406 0 460992 241632 81880 200 1405
1407 0 460800 241856 81880 209.99 1406
1408 0 460768 242112 81880 256.125 1407
1409 0 460892.38 242213.47 81840 -1 1408
1410 0 460969.25 242108.39 81720 -1 1409
1411 0 460932.9 242208.14 81600 -1 1410
1412 0 461033.25 242140.81 81400 -1 1411
1413 0 460544 242272 81840 219.527 1408
1414 0 460384 242464 81880 235.151 1413
1415 0 460384 242720 81880 200 1414
1416 0 460336 242816 81960 190 1415
1417 0 460288 242912 82040 181.725 1416
1418 0 460208 242992 82120 166 1417
1419 0 460128 243072 82200 150.306 1418
1420 0 459968 243200 82400 128.996 1419
1421 0 459808 243360 82560 124.193 1420
1422 0 459648 243424 82760 163.951 1421
1423 0 459456 243552 82880 172.325 1422
1424 0 459264 243744 82960 139.714 1423
1425 0 459008 243808 82960 120 1424
1426 0 458784 243968 82960 86.1626 1425
1427 0 458624 244064 83000 120.797 1426
1428 0 458669.72 244064 83200 112 1427
1429 0 459295.9 243942.39 83200 -1 1428
1430 0 458688 244064 83280 108.812 1428
1431 0 458710.84 244086.86 83480 125 1430
1432 0 459303.66 243988.72 83480 -1 1431
1433 0 458720 244096 83560 131.939 1431
1434 0 458741.5 244074.5 83640 160 1433
1435 0 458762.66 244053.33 83720 189 1434
1436 0 458784 244032 83800 218.357 1435
1437 0 458741.34 244010.67 83880 208 1436
1438 0 458720 244000 83920 204 1437
1439 0 458656 243968 84040 189.989 1438
1440 0 458592 243989.33 84200 152 1439
1441 0 458560 244000 84280 134.104 1440
1442 0 458400 244128 84480 137.87 1441
1443 0 458368 244134.4 84520 134 1442
1444 0 458116.56 244017.6 84520 -1 1443
1445 0 458240 244160 84680 122.115 1443
1446 0 458048 244192 84880 209.99 1445
1447 0 457888 244224 85080 98.9545 1446
1448 0 457824 244240 85160 79 1447
1449 0 457760 244256 85240 60.3987 1448
1450 0 457663.5 244318.56 85400 -1 1449
1451 0 458368 244128 83000 107.331 1427
1452 0 458112 244256 83000 139.714 1451
1453 0 457856 244320 83000 124.193 1452
1454 0 457600 244352 83000 134.104 1453
1455 0 457376 244512 83040 91.913 1454
1456 0 457120 244544 83080 104 1455
1457 0 456896 244576 83200 71.5542 1456
1458 0 456640 244608 83240 75.4718 1457
1459 0 456416 244704 83320 86.1626 1458
1460 0 456160 244800 83320 120 1459
1461 0 455904 244800 83400 91.913 1460
1462 0 455648 244800 83480 81.9756 1461
1463 0 455392 244832 83520 81.9756 1462
1464 0 455136 244832 83520 51.225 1463
1465 0 454880 244832 83520 107.331 1464
1466 0 454624 244864 83560 128.996 1465
1467 0 454368 244832 83600 150.944 1466
1468 0 454073.44 244859 83600 -1 1467
1469 0 454112 244736 83640 166.469 1467
1470 0 453856 244736 83640 197.909 1469
1471 0 453664 244928 83720 128.25 1470
1472 0 453440 245120 83720 120.797 1471
1473 0 453216 245312 83680 208 1472
1474 0 453024 245472 83640 128.996 1473
1475 0 452800 245504 83520 51.225 1474
1476 0 452544 245568 83520 108.812 1475
1477 0 452288 245600 83440 120 1476
1478 0 452032 245696 83400 120 1477
1479 0 451808 245856 83400 120 1478
1480 0 451552 245952 83360 128.996 1479
1481 0 451296 246048 83360 148.593 1480
1482 0 451072 246240 83360 148.593 1481
1483 0 450816 246304 83400 32 1482
1484 0 450560 246432 83440 148.593 1483
1485 0 450304 246528 83520 178.348 1484
1486 0 450080 246656 83520 150.944 1485
1487 0 449856 246752 83600 136 1486
1488 0 449600 246880 83600 157.582 1487
1489 0 449429.34 246901.33 83680 135 1488
1490 0 449445 246867 83680 -1 1489
1491 0 449344 246912 83720 124.193 1489
1492 0 449088 246944 83800 140.399 1491
1493 0 449163.94 246779.58 83840 -1 1492
1494 0 449348 246702.8 84040 -1 1493
1495 0 448864 247136 83840 139.714 1492
1496 0 448608 247232 83840 120.797 1495
1497 0 448384 247360 83920 98.9545 1496
1498 0 448160 247520 83960 98.9545 1497
1499 0 447968 247680 84000 107.331 1498
1500 0 447808 247872 84040 80 1499
1501 0 447616 248064 84080 51.225 1500
1502 0 447424 248256 84080 75.4718 1501
1503 0 447200 248448 84080 51.225 1502
1504 0 447040 248608 84240 148.593 1503
1505 0 446912 248800 84400 166.469 1504
1506 0 446720 248928 84520 148.593 1505
1507 0 446464 248992 84640 143.108 1506
1508 0 446240 248928 84760 221.847 1507
1509 0 446048 248768 84800 239.6 1508
1510 0 445856 248640 84680 202.544 1509
1511 0 445600 248608 84720 209.99 1510
1512 0 445344 248576 84760 226.274 1511
1513 0 445120 248480 84680 192 1512
1514 0 444864 248512 84680 210.447 1513
1515 0 444608 248512 84600 229.783 1514
1516 0 444384 248480 84720 224 1515
1517 0 444128 248384 84720 122.115 1516
1518 0 443872 248384 84720 128 1517
1519 0 443616 248352 84680 190.83 1518
1520 0 443541.34 248373.33 84640 194 1519
1521 0 443392 248416 84560 202.544 1520
1522 0 443543.2 248410.81 84520 -1 1521
1523 0 443670.7 248412.25 84440 -1 1522
1524 0 443817.8 248470.23 84360 -1 1523
1525 0 443558.4 248543.31 84320 -1 1524
1526 0 443408.44 248494.48 84280 -1 1525
1527 0 443366.8 248601.39 84200 -1 1526
1528 0 443652.7 248549.05 84160 -1 1527
1529 0 443762.03 248520.88 84120 -1 1528
1530 0 443136 248480 84520 208 1521
1531 0 442880 248544 84560 200 1530
1532 0 442752 248640 84800 139.714 1531
1533 0 442592 248800 84960 98.9545 1532
1534 0 465317.97 237260.1 81360 -1 1314
1535 0 465535.12 236983.61 81560 -1 1534
1536 0 466528 237696 80160 240 1304
1537 0 466720 237888 80160 209.99 1536
1538 0 466912 238080 80160 226.274 1537
1539 0 467168 238144 80120 128.996 1538
1540 0 467392 238304 80120 98.9545 1539
1541 0 467616 238496 80120 176.907 1540
1542 0 467776 238688 80160 198.716 1541
1543 0 468032 238656 80160 234.197 1542
1544 0 468021.06 238716.06 80120 -1 1543
1545 0 467924.3 238805.88 79760 -1 1544
1546 0 467958 238766 79600 -1 1545
1547 0 468288 238720 80200 217.624 1543
1548 0 468544 238752 80200 186.59 1547
1549 0 468768 238784 80080 236.373 1548
1550 0 468938.66 238741.33 80000 240 1549
1551 0 469024 238720 79960 242.124 1550
1552 0 469280 238720 79960 228.526 1551
1553 0 469504 238784 79840 246.317 1552
1554 0 469632 238816 79800 206 1553
1555 0 469751 238839.03 79800 -1 1554
1556 0 469760 238848 79760 166.277 1554
1557 0 469716.7 238689.89 79720 -1 1556
1558 0 470192.16 238754.08 79600 -1 1557
1559 0 469984 238944 79840 168 1556
1560 0 470176 239008 80000 229.085 1559
1561 0 470432 239072 79960 134.104 1560
1562 0 470688 239040 79880 205.056 1561
1563 0 470944 239104 79800 189.315 1562
1564 0 471200 239232 79760 150.306 1563
1565 0 471392 239424 79760 139.714 1564
1566 0 471584 239616 79720 131.939 1565
1567 0 471840 239648 79680 160 1566
1568 0 472096 239648 79600 91.913 1567
1569 0 472320 239616 79480 60.3987 1568
1570 0 472576 239616 79440 120 1569
1571 0 472832 239616 79440 96 1570
1572 0 473088 239616 79440 96 1571
1573 0 473344 239616 79440 102.45 1572
1574 0 473600 239616 79440 102.45 1573
1575 0 473856 239712 79400 80 1574
1576 0 474112 239744 79400 86.1626 1575
1577 0 474368 239744 79400 80 1576
1578 0 474624 239744 79440 104 1577
1579 0 474880 239744 79480 102.45 1578
1580 0 475136 239744 79480 98.9545 1579
1581 0 475392 239808 79480 136 1580
1582 0 475648 239808 79480 124.964 1581
1583 0 475904 239872 79560 107.331 1582
1584 0 476160 239904 79560 102.45 1583
1585 0 476416 239968 79560 131.939 1584
1586 0 476672 240000 79480 137.87 1585
1587 0 476928 240000 79400 128.25 1586
1588 0 477184 239968 79360 107.331 1587
1589 0 477440 239968 79280 150.944 1588
1590 0 477664 239968 79160 137.87 1589
1591 0 477920 239936 79080 51.225 1590
1592 0 478144 239936 78960 96 1591
1593 0 478400 239968 78920 141.534 1592
1594 0 478656 240032 78800 178.885 1593
1595 0 478880 240032 78680 164.924 1594
1596 0 479136 240064 78600 154.298 1595
1597 0 479392 240064 78560 150.944 1596
1598 0 479616 240064 78440 175.271 1597
1599 0 479840 240064 78280 160 1598
1600 0 480096 240064 78240 203.017 1599
1601 0 480134.4 240057.6 78200 186 1600
1602 0 480288 240032 78040 120 1601
1603 0 480544 239936 78000 148.593 1602
1604 0 480800 239904 78000 71.5542 1603
1605 0 481056 239968 78000 163.169 1604
1606 0 481248 240128 77920 160 1605
1607 0 481504 240192 77840 137.87 1606
1608 0 481760 240224 77760 143.108 1607
1609 0 481952 240288 77600 96 1608
1610 0 482208 240320 77600 60.3987 1609
1611 0 482432 240320 77600 175.271 1610
1612 0 482688 240416 77640 124.193 1611
1613 0 482944 240416 77720 131.939 1612
1614 0 483168 240512 77800 128.25 1613
1615 0 483424 240512 77800 120 1614
1616 0 483648 240480 78000 120.797 1615
1617 0 483872 240480 78160 101.193 1616
1618 0 484064 240416 78360 80 1617
1619 0 484224 240384 78360 51.225 1618
1620 0 484128 240256 78560 40 1619
1621 0 483872 240192 78520 32 1620
1622 0 483776 240064 78360 40 1621
1623 0 484448 240256 78360 64 1619
1624 0 484672 240160 78440 60.3987 1623
1625 0 484896 240032 78520 96 1624
1626 0 485120 239936 78640 156.971 1625
1627 0 485376 239936 78640 124.964 1626
1628 0 485632 239968 78720 163.169 1627
1629 0 485888 239968 78800 202.386 1628
1630 0 486112 240000 78920 176.907 1629
1631 0 486272 240000 79120 136 1630
1632 0 486528 240000 79160 128.25 1631
1633 0 486752 240000 79320 80 1632
1634 0 486944 240000 79360 156.971 1633
1635 0 486880 239808 79520 166.469 1634
1636 0 486832 239696 79560 136 1635
1637 0 486784 239584 79600 107.331 1636
1638 0 486752 239360 79720 206.301 1637
1639 0 486592 239232 79920 186.762 1638
1640 0 486400 239104 80040 200 1639
1641 0 486272 238976 80200 228 1640
1642 0 486240 238944 80240 235.287 1641
1643 0 486080 238816 80440 154.298 1642
1644 0 485960 238720 80560 125 1643
1645 0 485920 238688 80600 115.378 1644
1646 0 485991.34 238667.33 80760 37 1645
1647 0 486026.7 238656.6 80840 -1 1646
1648 0 487136 240192 79360 206.301 1634
1649 0 487328 240384 79480 139.714 1648
1650 0 487424 240640 79480 51.225 1649
1651 0 487552 240832 79640 51.225 1650
1652 0 487584 241024 79800 51.225 1651
1653 0 487616 241184 80040 81.9756 1652
1654 0 487776 241248 80240 90.5097 1653
1655 0 487936 241312 80440 96 1654
1656 0 488096 241440 80640 81.9756 1655
1657 0 488192 241568 80880 154.298 1656
1658 0 488096 241760 81080 81.9756 1657
1659 0 488064 241920 81280 160 1658
1660 0 487904 242048 81480 164.924 1659
1661 0 487797.34 242048 81640 194 1660
1662 0 487744 242048 81720 208.768 1661
1663 0 487648 241888 81920 239.6 1662
1664 0 487669.66 241986.83 81960 -1 1663
1665 0 487632.25 242045.6 82200 -1 1664
1666 0 487551.94 242078.16 82280 -1 1665
1667 0 487392 241856 81920 208.768 1663
1668 0 487136 241920 81880 251.968 1667
1669 0 486880 241888 81880 219.964 1668
1670 0 486624 241856 82000 86.1626 1669
1671 0 486560 241856 82000 60.3987 1670
1672 0 482474.66 240234.67 77760 143 1611
1673 0 482496 240192 77840 128 1672
1674 0 482528 240192 78120 96 1673
1675 0 482368 240352 78240 124.193 1674
1676 0 482432 240544 78080 134.104 1675
1677 0 482592 240768 78080 124.193 1676
1678 0 482592 240800 78080 108.812 1677
1679 0 547360 228032 75200 122.115 836
1680 0 547264 228256 75120 71.5542 1679
1681 0 547136 228448 75000 90.5097 1680
1682 0 547072 228704 74960 96 1681
1683 0 547008 228960 74840 115.378 1682
1684 0 546976 229216 74760 160 1683
1685 0 546944 229440 74640 134.104 1684
1686 0 546944 229568 74400 128.25 1685
1687 0 546976 229728 74200 157.582 1686
1688 0 547008 229984 74160 120.797 1687
1689 0 546944 230176 73960 96 1688
1690 0 546944 230432 73960 96 1689
1691 0 546976 230688 73960 160 1690
1692 0 547168 230816 73760 197.261 1691
1693 0 547328 230976 73600 202.544 1692
1694 0 547424 231104 73400 122.115 1693
1695 0 547552 231232 73200 124.964 1694
1696 0 547616 231424 73040 104 1695
1697 0 547712 231488 72800 96 1696
1698 0 547808 231488 72560 153.675 1697
1699 0 547936 231648 72360 122.115 1698
1700 0 547936 231552 72120 185.386 1699
1701 0 548032 231520 71880 153.675 1700
1702 0 548192 231648 71680 160 1701
1703 0 548096 231872 71560 156.971 1702
1704 0 547936 231936 71360 131.939 1703
1705 0 547776 232128 71240 163.951 1704
1706 0 547872 232256 71040 168 1705
1707 0 547808 232224 70800 186.59 1706
1708 0 547648 232160 70720 60.3987 1707
1709 0 576800 239008 66240 102.45 698
1710 0 576896 238816 66400 104 1709
1711 0 576736 238592 66360 71.5542 1710
1712 0 576544 238432 66240 32 1711
1713 0 576512 238432 66240 32 1712
