# Supplementary material for: Connectomics Analysis Reveals First-, Second-, and Third-Order Thermosensory and Hygrosensory Neurons in the Adult Drosophila Brain
Source: Curr Biol. 2020 Aug 17;30(16):3167–3182.e4. doi: 10.1016/j.cub.2020.06.028 (PMC7443704; doi:10.1016/j.cub.2020.06.028)
Supplement: Data S1. Skeletons and Meshes, Related to STAR Methods — marin2020-skeletons contains files describing the morphology of each neuron in this study (in FAFB14 space, .swc format). glomeruli_meshes contains the glomerular meshes (in FAFB14 space, .stl format). neuropil_meshes contains the glomerular meshes (in FAFB14 space, .stl format). [file mmc5.zip › VP_SI/marin2020-skeletons/79579.swc]

# SWC format file
# based on specifications at http://www.neuronland.org/NLMorphologyConverter/MorphologyFormats/SWC/Spec.html
# Created by nat::write.neuron.swc
# PointNo Label X Y Z Radius Parent 
1 0 376800.75 184815.8 218160 1933 -1
2 0 376751.7 184879.8 217360 -1 1
3 0 377653.16 185742.02 217200 -1 2
4 0 378630.47 186455.64 217200 -1 3
5 0 379562.8 187821.27 217160 -1 4
6 0 379930.03 188636.94 216720 -1 5
7 0 380180.72 188849.8 216200 -1 6
8 0 380584.3 189156.69 215680 -1 7
9 0 380876.4 189504.95 215320 -1 8
10 0 381006.2 189668.8 215080 -1 9
11 0 381143.06 189832.89 214880 -1 10
12 0 381303.78 189861.14 214640 -1 11
13 0 381580.84 189972 214440 -1 12
14 0 382036.94 190184.33 214080 -1 13
15 0 382219.38 190318.02 213840 -1 14
16 0 382302.28 190567.38 213600 -1 15
17 0 382442.34 190940.55 213280 -1 16
18 0 382575.1 191325.42 213040 -1 17
19 0 382539.22 191832.94 212800 -1 18
20 0 382574.47 191691.3 212720 -1 19
21 0 382559.4 191797.2 212680 -1 20
22 0 382281.62 192217.64 212480 -1 21
23 0 381878.22 192552.44 212280 -1 22
24 0 381381.72 192911.84 212040 -1 23
25 0 381140.97 193110.03 211840 -1 24
26 0 381026.66 193245.36 211720 -1 25
27 0 380899.03 193438.8 211640 -1 26
28 0 380584 193640.89 211560 -1 27
29 0 380365.56 193798.38 211440 -1 28
30 0 379732.3 194274.06 211320 -1 29
31 0 378934.56 194666.22 211280 -1 30
32 0 378729.88 194476.22 211240 -1 31
33 0 378534.4 194283.4 211200 -1 32
34 0 378882 194074.34 211120 -1 33
35 0 379027.25 194171.88 211040 -1 34
36 0 379122.38 194262.36 210800 -1 35
37 0 379182 194480.44 210560 -1 36
38 0 379432.4 195254.33 210320 -1 37
39 0 379392.16 196132.48 210120 -1 38
40 0 379504.5 196889.25 210000 -1 39
41 0 379618.3 197678.66 209760 -1 40
42 0 379815 198110.22 209520 -1 41
43 0 379968.5 198416.27 209280 -1 42
44 0 380100 198640.39 209000 -1 43
45 0 380203.28 198937.55 208800 -1 44
46 0 380400.66 199234.11 208560 -1 45
47 0 380551.8 199538.9 208280 -1 46
48 0 380667.5 199811.92 208040 -1 47
49 0 380759.6 200071.27 207840 -1 48
50 0 380754.88 200261.78 207560 -1 49
51 0 380730.25 200476 207280 -1 50
52 0 380793.4 200640.69 207040 -1 51
53 0 380792.12 200812.66 206800 -1 52
54 0 380834.22 201000.05 206560 -1 53
55 0 381157.78 201422.75 206320 -1 54
56 0 381492 201857.1 206120 -1 55
57 0 381727.28 202349.94 205720 -1 56
58 0 381553.44 202273.47 205480 -1 57
59 0 381446.72 202155.39 205240 -1 58
60 0 381569.88 202319.22 205000 -1 59
61 0 381574 202549.64 204760 -1 60
62 0 381579.25 202802.23 204520 -1 61
63 0 381709.6 203017.4 204280 -1 62
64 0 381823.25 203195.42 204000 -1 63
65 0 381929.34 203273.66 203840 -1 64
66 0 382150.56 203420.7 203440 -1 65
67 0 382383.47 203696.36 203160 -1 66
68 0 382524.06 203881.6 202880 -1 67
69 0 382590.1 204068.84 202640 -1 68
70 0 382691.03 204272.45 202400 -1 69
71 0 382770.5 204361.83 202120 -1 70
72 0 382874.2 204455.66 201920 -1 71
73 0 382850.7 204503.19 201680 -1 72
74 0 382829.25 204518.16 201480 -1 73
75 0 382797.1 204517.62 201440 -1 74
76 0 382758.66 204514.78 201400 -1 75
77 0 382750.75 204690.05 201000 -1 76
78 0 383100.2 205075.78 200680 -1 77
79 0 383231.88 205207.11 200560 -1 78
80 0 383170.1 205268.62 200320 -1 79
81 0 382889.88 205093.11 200080 -1 80
82 0 382764.47 205067.61 199880 -1 81
83 0 382838.03 205131.22 199680 -1 82
84 0 382926.8 205209.98 199520 -1 83
85 0 383165 205340.28 199320 -1 84
86 0 383354 205548.33 199040 -1 85
87 0 383437.62 205634.16 198760 -1 86
88 0 383493.62 205674.56 198560 -1 87
89 0 383591.47 205724.73 198400 -1 88
90 0 383663.34 205784.17 198280 -1 89
91 0 383722.56 205886.78 198120 -1 90
92 0 383755.03 205992.73 197840 -1 91
93 0 383682.9 206018.28 197600 -1 92
94 0 383759.7 206102.58 197320 -1 93
95 0 383724 206165.16 197040 -1 94
96 0 383747.4 206188.86 196840 -1 95
97 0 383791.03 206300.1 196600 -1 96
98 0 383865.66 206429.7 196360 -1 97
99 0 383928.47 206507.1 196120 -1 98
100 0 383892.94 206698 195880 -1 99
101 0 383816.38 206868.9 195640 -1 100
102 0 383938.72 207050.3 195400 -1 101
103 0 384050.34 207107.78 195160 -1 102
104 0 384145 207143.42 195000 -1 103
105 0 384152.1 207248.42 194920 -1 104
106 0 384139.3 207285.48 194840 -1 105
107 0 384103.16 207324.94 194720 -1 106
108 0 384146.78 207466.47 194480 -1 107
109 0 384158.16 207592.17 194360 -1 108
110 0 384165.9 207805.47 194120 -1 109
111 0 384224.6 208064.25 193920 -1 110
112 0 384254.94 208298.38 193720 -1 111
113 0 384197.1 208579.58 193480 -1 112
114 0 384222.06 208780.52 193200 -1 113
115 0 384303.6 208942.61 192960 -1 114
116 0 384304.2 209059.05 192760 -1 115
117 0 384385.78 209231.55 192520 -1 116
118 0 384473.22 209434.17 192240 -1 117
119 0 384392.72 209503.06 191800 -1 118
120 0 384339.94 209635.11 191600 -1 119
121 0 384417.34 209711.94 191360 -1 120
122 0 384513.62 209800.19 191200 -1 121
123 0 384466 209923.88 191000 -1 122
124 0 384384.56 210096.2 190720 -1 123
125 0 384378.06 210165.14 190560 -1 124
126 0 384374.28 210292.47 190320 -1 125
127 0 384327.8 210414 190080 -1 126
128 0 384200 210604.64 189800 -1 127
129 0 384123.88 210664.39 189560 -1 128
130 0 384069 210701.38 189320 -1 129
131 0 384049.44 210702.66 189160 -1 130
132 0 384015.8 210637.14 188960 -1 131
133 0 384043.8 210584.3 188720 -1 132
134 0 384173 210605.8 188440 -1 133
135 0 384238 210621.69 188240 -1 134
136 0 384305.44 210640.06 188040 -1 135
137 0 384341.3 210771.1 187720 -1 136
138 0 384359.62 210820.53 187400 -1 137
139 0 384413.06 210860.98 187120 -1 138
140 0 384410.6 210913.84 186840 -1 139
141 0 384276.8 210954.05 186600 -1 140
142 0 384084.84 210949.9 186360 -1 141
143 0 383782.62 210827.58 186160 -1 142
144 0 383585.44 210646.23 185960 -1 143
145 0 383431.78 210521.45 185760 -1 144
146 0 383101.3 210262.97 185560 -1 145
147 0 382855.8 210046.08 185320 -1 146
148 0 382697.1 209862.16 185120 -1 147
149 0 382539.03 209702.48 184920 -1 148
150 0 382411.2 209429.81 184720 -1 149
151 0 382383.12 209180.72 184520 -1 150
152 0 382326.53 209019.36 184360 -1 151
153 0 382235.8 208823.69 184120 -1 152
154 0 382120.66 208698.12 183880 -1 153
155 0 381901.97 208593.44 183640 -1 154
156 0 381652.88 208472.67 183400 -1 155
157 0 381444.66 208408.1 183160 -1 156
158 0 381208.22 208437.36 182880 -1 157
159 0 381143.9 208509.84 182760 -1 158
160 0 381100.1 208657.08 182560 -1 159
161 0 380892.66 208677.67 182320 -1 160
162 0 380415.25 208020.03 181360 -1 161
163 0 380226.66 207854.73 181320 -1 162
164 0 380689.6 208274.88 181280 -1 163
165 0 380515.28 208101.73 181240 -1 164
166 0 380526.4 208140.4 181200 -1 165
167 0 380110.12 207688.27 181200 -1 166
168 0 380107.1 207575.95 181160 -1 167
169 0 380129.6 207338.12 181080 -1 168
170 0 380044.16 206753.77 180840 -1 169
171 0 379976.78 206426.05 180640 -1 170
172 0 379925.38 206350.12 180600 80 171
173 0 379877.16 206142.27 180520 80 172
174 0 379736.38 205904.73 180320 80 173
175 0 379642.8 205666.25 180160 80 174
176 0 379557.66 205468.77 180040 80 175
177 0 379438.2 205301.06 179880 139 176
178 0 379348.97 205076.22 179720 197 177
179 0 379256.03 204632.42 179560 120 178
180 0 379152.5 204258.2 179320 124 179
181 0 378955.53 204038.17 179240 115 180
182 0 378744.78 203753.73 179160 128 181
183 0 378493.2 203444.77 179040 128 182
184 0 378370.47 203192.75 178880 115 183
185 0 378156.4 202893.23 178640 135 184
186 0 378088.5 202758.02 178480 164 185
187 0 377999.8 202653.45 178360 102 186
188 0 377844.94 202281.28 178240 86 187
189 0 377438.34 201801.9 178000 150 188
190 0 377200.56 201069.8 178000 150 189
191 0 376928.75 200701.2 178120 163 190
192 0 376389 199177.7 178120 124 191
193 0 376649.03 197677.83 178120 160 192
194 0 376713.4 197364.97 178000 160 193
195 0 376618.78 196937.72 177840 128 194
196 0 376628.62 196618.4 177640 178 195
197 0 376772.56 196354.4 177560 128 196
198 0 376832.84 195663.7 177440 202 197
199 0 376671.5 194856.39 177360 128 198
200 0 376627.56 194277.64 177000 175 199
201 0 376785.47 194525.47 176840 175 200
202 0 376877.7 194728.9 176720 175 201
203 0 377009.66 194874.05 176640 175 202
204 0 377148.06 195005.22 176560 128 203
205 0 377275.78 195114.4 176480 -1 204
206 0 377468.2 195246.22 176400 -1 205
207 0 377667.66 195287.34 176360 -1 206
208 0 377797.38 195335.25 176320 -1 207
209 0 378054.56 195334.22 176240 -1 208
210 0 376489.53 193425.45 177000 150 200
211 0 376908.94 192769.86 176880 148 210
212 0 376968.62 192462.98 176760 150 211
213 0 376917.78 191677.89 176640 120 212
214 0 376890.22 191413.23 176480 153 213
215 0 376923 190912.53 176360 139 214
216 0 377045.03 190470.05 176240 86 215
217 0 377191.94 190197.95 176200 60 216
218 0 377151.28 189938.3 176160 80 217
219 0 377152.25 189409.81 176080 153 218
220 0 377122.47 189136.44 175920 160 219
221 0 377558.3 188408.34 175920 134 220
222 0 377581.44 188153.88 175800 104 221
223 0 377332.47 187849.42 175640 122 222
224 0 377184.66 187740.58 175280 96 223
225 0 377033.78 187931.67 175240 148 224
226 0 377112.66 187677.11 175200 96 225
227 0 377096.8 187584.88 175160 96 226
228 0 377111.53 187470.89 175040 136 227
229 0 377002.56 187253.55 174840 131 228
230 0 377134.2 186989.45 174640 80 229
231 0 377038.88 186803.72 174560 60 230
232 0 376952.28 186444.77 174400 81 231
233 0 377016.16 186163.34 174200 102 232
234 0 377020.88 185927.89 174080 150 233
235 0 377080.25 185742.3 174000 104 234
236 0 377147.78 185492.88 173880 107 235
237 0 377178.2 185068.67 173800 75 236
238 0 377253.97 184742.25 173680 91 237
239 0 377310.7 184423.9 173520 101 238
240 0 377370.6 183923.73 173520 120 239
241 0 377251.72 183530.7 173680 153 240
242 0 377079.38 183200.25 173880 86 241
243 0 377036.94 182320.48 173920 140 242
244 0 377229.16 181751.14 173960 137 243
245 0 377260.16 181319.66 174160 124 244
246 0 377336.2 180852.12 174280 124 245
247 0 377363.38 180699.05 174400 172 246
248 0 377399.75 180491.22 174560 120 247
249 0 377417.4 180227.66 174800 153 248
250 0 377377.6 179740.38 174840 120 249
251 0 377433.72 179547.94 174920 120 250
252 0 377438.22 179156.34 174960 120 251
253 0 377274.7 178899.7 175000 124 252
254 0 377272.34 178265.84 175080 153 253
255 0 377451.3 177635.05 175120 115 254
256 0 377846.7 177203.5 175160 163 255
257 0 378035.22 176924.45 175280 139 256
258 0 378317.1 176431.19 175440 154 257
259 0 378647.16 174308.12 175440 136 258
260 0 378776.56 173123.47 175560 148 259
261 0 378760.97 172887.77 175640 96 260
262 0 378690.47 172605.92 175720 107 261
263 0 378583 172335.66 175840 101 262
264 0 378465.7 171899.02 176000 91 263
265 0 378657.62 171653.05 176000 32 264
266 0 378840 171648.03 175880 60 265
267 0 378940 171620.03 175800 60 266
268 0 379088 171580.03 175640 45 267
269 0 378364.22 171687.23 176160 150 264
270 0 378247.9 171423.83 176320 153 269
271 0 378027.06 171229.92 176480 102 270
272 0 377827.94 170991 176600 98 271
273 0 377662.25 170840.44 176720 91 272
274 0 377581.34 170724.81 176760 91 273
275 0 377534.66 170693.11 176800 128 274
276 0 377459.12 170541.83 176960 128 275
277 0 377404.56 170298.23 177080 98 276
278 0 377267.38 169883.95 177320 163 277
279 0 377125.72 169471.86 177480 131 278
280 0 377149.56 169189.17 177600 120 279
281 0 377256.44 168952.75 177680 120 280
282 0 377370.25 168817.06 177760 136 281
283 0 377383.03 168598.53 177920 128 282
284 0 377329.2 168338.81 178040 120 283
285 0 377208.7 168037.11 178280 128 284
286 0 377147.12 167713.02 178480 90 285
287 0 377307.16 166752.73 178480 244 286
288 0 377456.75 166526.14 178600 300 287
289 0 377541.03 166041.1 178800 264 288
290 0 377598.03 165241.4 178840 251 289
291 0 377564.88 164632.89 178800 256 290
292 0 377626.44 164490.02 178600 256 291
293 0 377654.34 163353.81 178600 128 292
294 0 378746.4 162809.84 178600 40 293
295 0 378826.03 162851.89 178480 40 294
296 0 378838.72 162849.22 178400 51 295
297 0 378941.72 162857.45 178280 51 296
298 0 379218.2 162801.97 178240 51 297
299 0 380477.84 162158.05 178240 153 298
300 0 380800.44 161860.84 178080 122 299
301 0 381102.12 161735.89 177880 134 300
302 0 381113.2 161702.9 177840 134 301
303 0 381387.2 161594.86 177840 98 302
304 0 381150.03 161604.6 177720 107 302
305 0 381281.1 161480.23 177520 183 304
306 0 381569.94 161386.42 177200 124 305
307 0 381870.6 161161.69 176760 166 306
308 0 381848.16 160258.97 176760 107 307
309 0 381835 160108.11 176880 71 308
310 0 381819 159920.11 176960 75 309
311 0 381883 159776.11 177080 75 310
312 0 381955 159580.11 177160 131 311
313 0 382119 159436.11 177040 140 312
314 0 382147 159348.06 176920 75 313
315 0 382131 159180.06 176960 75 314
316 0 382124 159123.03 176880 75 315
317 0 382108 159151.03 176720 75 316
318 0 382108 159127.03 176560 75 317
319 0 382100 159031.03 176400 81 318
320 0 382064 159095.03 176320 75 319
321 0 382128 159031.03 176280 81 320
322 0 382176 158927.03 176160 81 321
323 0 382096 158875.03 176080 -1 322
324 0 382104 158863.03 175960 -1 323
325 0 382204 158827.03 175840 -1 324
326 0 381816 159219.03 176320 75 320
327 0 381580 159247.03 176360 75 326
328 0 381296 159279.03 176320 -1 327
329 0 381172 159303.03 176240 -1 328
330 0 382327 158972.06 176960 81 315
331 0 382375 158716.06 176960 60 330
332 0 382991 158172.03 177040 32 331
333 0 383599 158096.03 177000 40 332
334 0 383743 158180.03 176880 40 333
335 0 383747 158304.03 176960 32 334
336 0 382951 158084.03 177240 90 332
337 0 382939 157984.03 177400 90 336
338 0 382915 157720.03 177520 98 337
339 0 383255 157428.03 177640 120 338
340 0 383683 157168.03 177720 75 339
341 0 383903 157048.03 177840 102 340
342 0 384115 156936.03 177920 71 341
343 0 384447 156744.03 177840 71 342
344 0 384703 156708.03 177680 71 343
345 0 384827 156772.03 177560 115 344
346 0 384979 156784.03 177440 60 345
347 0 385127 156780.03 177320 60 346
348 0 385343 156512.03 177280 32 347
349 0 385267 155680.03 177280 124 348
350 0 385275 155696.03 177400 124 349
351 0 385255.3 155707.83 177560 172 350
352 0 385332 155693.03 177640 172 351
353 0 385492 155613.03 177800 190 352
354 0 385576 155413.03 177920 51 353
355 0 385788 155109.03 178040 32 354
356 0 386000 154801.03 178240 32 355
357 0 386260 154657.03 178440 60 356
358 0 386380 154553.03 178640 163 357
359 0 386504.03 154437.06 178800 163 358
360 0 386476 154229.03 179080 250 359
361 0 386284 154845.03 178200 60 356
362 0 386340 154885.03 178040 32 361
363 0 386428 154865.03 177920 32 362
364 0 386412 154849.03 177800 32 363
365 0 386480 154785.03 177640 32 364
366 0 386688 154737.03 177520 60 365
367 0 384467 155656.03 177320 60 349
368 0 384123 155692.03 177360 60 367
369 0 384075 155740.03 177440 60 368
370 0 383795 155688.03 177480 75 369
371 0 383683 155624.03 177520 75 370
372 0 383375 155600.03 177520 51 371
373 0 383219 155484.03 177600 40 372
374 0 383031 155388.03 177680 40 373
375 0 384131 155752.03 177520 60 369
376 0 384231 155688.03 177680 60 375
377 0 383935 156976.03 177680 32 340
378 0 383947 157020.03 177560 32 377
379 0 382547 157788.03 177560 128 338
380 0 382411 157700.03 177640 60 379
381 0 382215 157648.03 177720 45 380
382 0 382131 157588.03 177800 45 381
383 0 382487 158524.03 176760 45 331
384 0 382467 158460.03 176640 45 383
385 0 382623 158332.03 176480 40 384
386 0 382775 158272.03 176440 40 385
387 0 382815 158240.03 176320 40 386
388 0 382038.4 161360.81 176240 115 307
389 0 382161.1 161462.67 175960 60 388
390 0 382348.5 161514.95 175760 32 389
391 0 382412.16 161557.2 175520 80 390
392 0 382460.3 161631.9 175280 128 391
393 0 382462 161695.95 175160 128 392
394 0 382470.66 161744.48 174960 120 393
395 0 382596.7 161869.16 174680 137 394
396 0 382747.75 161821.64 174480 150 395
397 0 382836.75 161752.66 174280 120 396
398 0 382852.16 161721.31 174200 120 397
399 0 382766.25 161923.19 174200 120 398
400 0 383078.62 161759.44 174000 124 398
401 0 383195.56 161763.45 173840 122 400
402 0 383517.44 161815.31 173640 124 401
403 0 384268.8 161920.16 173360 81 402
404 0 384586.88 161881.55 173240 91 403
405 0 384966.88 161933.14 173200 124 404
406 0 385656.25 161936.83 173000 124 405
407 0 385713.12 161920.45 172960 124 406
408 0 386243.34 161961.97 172840 107 407
409 0 386253.47 162023.52 172760 107 408
410 0 385937.5 162155.61 172760 71 409
411 0 386587.84 161984.34 172680 45 409
412 0 386936.6 161925.81 172480 122 411
413 0 387025.12 161895 172440 157 412
414 0 387248.03 161734.17 172440 157 413
415 0 387844.3 161753.78 172120 120 414
416 0 387794.38 161777.3 171960 91 415
417 0 388147.9 161712.55 171840 160 416
418 0 388420.9 161729.48 171800 122 417
419 0 388957.62 161599.92 171720 75 418
420 0 389194.38 161513.53 171680 75 419
421 0 389359.84 161440.98 171600 115 420
422 0 389533.9 161430.97 171560 107 421
423 0 389773.3 161421.23 171480 124 422
424 0 389991.22 161337.06 171320 107 423
425 0 390361.4 161295.38 171160 122 424
426 0 390541.28 161270.33 171000 153 425
427 0 390847.06 161190 170880 98 426
428 0 391158.72 161144.56 170800 96 427
429 0 391296.3 161136.2 170760 32 428
430 0 391560.9 161005.89 170720 80 429
431 0 391668.16 161022.19 170760 75 430
432 0 392266 161114.14 170760 45 431
433 0 392730 161157.27 170920 91 432
434 0 393629.25 161156.75 170920 108 433
435 0 393934.22 161202.19 170960 108 434
436 0 394233.7 161241.8 171000 200 435
437 0 394242.3 161187.22 171120 200 436
438 0 394254.16 161122.17 171280 200 437
439 0 394286.94 160991.66 171360 275 438
440 0 394864.94 160775.3 171360 32 439
441 0 394198 161297.3 171600 172 439
442 0 394205.03 161492.47 171760 160 441
443 0 394172.25 161758.78 171880 128 442
444 0 394058.16 161901.27 172040 64 443
445 0 393984.47 161963.06 172120 40 444
446 0 393843.2 162099.25 172280 40 445
447 0 393782.53 162171.22 172480 102 446
448 0 393717.6 162281.28 172720 71 447
449 0 391842.8 160727.8 170720 64 430
450 0 391956.7 160325.67 170680 51 449
451 0 391938.75 160294 170560 51 450
452 0 391884.2 160198.11 170200 120 451
453 0 391945.53 159917.77 169960 143 452
454 0 392051.3 159712.22 169680 168 453
455 0 392564.4 159158.1 169480 32 454
456 0 392682.34 159140.66 169240 32 455
457 0 393089.8 158576.9 169160 102 456
458 0 393185.1 158276.47 169000 98 457
459 0 393481.2 157906.23 168720 32 458
460 0 393517.12 157847.53 168520 60 459
461 0 393600.4 157732.86 168360 75 460
462 0 393691.25 157642.34 168200 75 461
463 0 393876.9 157615.33 168120 96 462
464 0 394127.62 157503.86 168000 75 463
465 0 394159.44 157480.64 167920 81 464
466 0 394476 157320.4 167720 86 465
467 0 394562.44 157303.25 167640 86 466
468 0 394707.75 157227.31 167440 90 467
469 0 394906.16 157183.78 167240 81 468
470 0 395089.5 157109.86 167040 71 469
471 0 395247.78 157102.86 166880 71 470
472 0 395361.8 157102.55 166720 60 471
473 0 395423.22 157064.84 166560 81 472
474 0 395564.7 157083.94 166360 115 473
475 0 395626.12 157058.28 166280 115 474
476 0 395678.5 157073.86 166200 115 475
477 0 395904.47 157283.78 166000 75 476
478 0 396042.8 157404.44 165920 75 477
479 0 396059.28 157409.84 165840 90 478
480 0 396264.66 157683.95 165840 32 479
481 0 396071.1 157414.55 165800 90 479
482 0 396118 157413.03 165760 90 481
483 0 396278 157525.03 165760 32 482
484 0 396502 157517.03 165720 51 483
485 0 396694 157597.03 165640 64 484
486 0 396750 157585.03 165600 64 485
487 0 396774 157553.03 165520 64 486
488 0 396226 157633.03 165760 32 483
489 0 396246 157737.03 165720 32 488
490 0 396298 157813.03 165640 64 489
491 0 396030 157401.03 165680 90 482
492 0 395970 157429.03 165600 81 491
493 0 395906 157437.03 165520 81 492
494 0 395858 157485.03 165440 81 493
495 0 395938 157505.03 165360 120 494
496 0 396012 157477.06 165320 120 495
497 0 396006 157449.03 165200 120 496
498 0 395832 157757.06 165120 120 497
499 0 395828 157761.06 165080 120 498
500 0 395828 157769.06 165040 120 499
501 0 395978 157369.03 165080 148 497
502 0 395934 157237.03 164960 148 501
503 0 395848 156941.03 164920 160 502
504 0 395864 157129.03 164680 154 503
505 0 395864 157249.06 164480 217 504
506 0 395964 157449.03 164400 217 505
507 0 396196 157781.03 164360 102 506
508 0 396396 157781.03 164400 102 507
509 0 396436 157845.03 164360 102 508
510 0 395884 157325.03 164360 217 506
511 0 395876 157205.06 164280 217 510
512 0 396008 156877.03 164280 154 511
513 0 395896 156721.03 164240 154 512
514 0 395864 156661.03 164200 154 513
515 0 395860 156693.03 164120 154 514
516 0 395900 156685.03 164040 154 515
517 0 395896 156785.03 163920 217 516
518 0 396056 157833.03 164240 102 511
519 0 395988 158109.06 164200 80 518
520 0 396064 158249.03 164120 122 519
521 0 395820 158145.03 164080 80 520
522 0 395668 158109.03 164040 80 521
523 0 395720 158037.03 163960 80 522
524 0 395796 157985.03 163880 80 523
525 0 395880 157965.03 163840 80 524
526 0 396124 158409.03 164080 122 520
527 0 396240 158529.03 164000 81 526
528 0 396316 158609.03 163920 81 527
529 0 396544 158733.03 163760 32 528
530 0 396752 158833.06 163680 60 529
531 0 396616 158949.06 163520 60 530
532 0 396496 158989.06 163440 90 531
533 0 396424 159069.06 163400 90 532
534 0 396344 159109.03 163280 45 533
535 0 396320 159249.03 163120 45 534
536 0 396344 159149.03 163000 40 535
537 0 396396 159013.03 162920 40 536
538 0 396464 158945.03 162800 86 537
539 0 396556 158913.03 162640 86 538
540 0 396604 158961.03 162480 81 539
541 0 396512 159037.03 162360 81 540
542 0 396516 159157.03 162240 51 541
543 0 396580 159237.03 162160 51 542
544 0 396544 159429.03 162080 98 543
545 0 396564 159605.03 162000 71 544
546 0 396596 159589.03 161880 71 545
547 0 396492 159653.03 161760 104 546
548 0 396492 159661.03 161600 104 547
549 0 396396 159713.03 161480 150 548
550 0 396344 159857.03 161400 150 549
551 0 396316 160085.06 161240 81 550
552 0 396112 160341.06 161080 60 551
553 0 396220 160041.03 161000 81 552
554 0 396200 159821.03 160880 120 553
555 0 396076 159325.03 160840 32 554
556 0 396496 159001.06 160720 75 555
557 0 396820 158661.06 160640 90 556
558 0 396328 159969.06 160840 64 554
559 0 396272 160001.11 160680 64 558
560 0 396100 159905.11 160600 75 559
561 0 396132 159857.11 160520 75 560
562 0 396360 160217.11 160520 64 561
563 0 396484 160361.11 160440 64 562
564 0 396624 160313.11 160360 64 563
565 0 396688 160225.11 160240 64 564
566 0 396872 160185.11 160160 64 565
567 0 396992 160117.11 160080 -1 566
568 0 396028 160877.03 161040 75 552
569 0 396432 161129.03 161040 60 568
570 0 396416 161285.03 160920 -1 569
571 0 396128 161425.03 160840 -1 570
572 0 396156 161881.03 160680 45 571
573 0 396152 162269.03 160640 45 572
574 0 396004 162517.03 160560 45 573
575 0 395816 162697.03 160600 45 574
576 0 395736 162921.03 160680 81 575
577 0 395640 163177.06 160720 75 576
578 0 395544 163413.06 160680 51 577
579 0 395520 163537.03 160640 60 578
580 0 395396 163577.03 160560 60 579
581 0 395196 163597.03 160480 86 580
582 0 395152 163813.03 160400 51 581
583 0 395248 164065.06 160280 60 582
584 0 395384 164229.06 160200 64 583
585 0 396016 164193.11 160200 40 584
586 0 396184 163993.11 160160 108 585
587 0 396356 163961.11 160080 108 586
588 0 396456 163909.11 159960 71 587
589 0 396536 163821.03 159840 128 588
590 0 396504 163905.03 159720 71 589
591 0 396472 164005.03 159560 71 590
592 0 396516 164069.03 159480 60 591
593 0 397412 164117.03 159520 60 592
594 0 397548 164241.03 159480 60 593
595 0 397740 164249.03 159400 60 594
596 0 396420 164253.03 159400 80 592
597 0 396384 164321.06 159280 80 596
598 0 396720 164201.06 159240 80 597
599 0 397044 164037.06 159200 51 598
600 0 396280 164377.06 159240 140 597
601 0 396184 164333.06 159120 60 600
602 0 396084 164329.06 159040 60 601
603 0 396012 164349.06 158920 60 602
604 0 396036 164381.06 158800 51 603
605 0 395764 164521.06 158760 51 604
606 0 395540 164861.06 158720 80 605
607 0 396520 163249.03 159840 40 589
608 0 396828 163081.03 159800 32 607
609 0 395192 164389.11 160160 51 584
610 0 394916 164505.11 160080 75 609
611 0 394648 164857.11 160040 40 610
612 0 394432 165037.11 160120 51 611
613 0 394440 165277.14 160160 51 612
614 0 394184 165449.14 160280 32 613
615 0 393568 166336 160520 122 614
616 0 393536 166592 160480 86 615
617 0 393408 166784 160280 75 616
618 0 393408 166944 160080 75 617
619 0 393344 167200 160040 51 618
620 0 393312 167424 159880 60 619
621 0 393152 167616 159760 60 620
622 0 392960 167616 159560 51 621
623 0 392704 167520 159520 60 622
624 0 392480 167520 159640 60 623
625 0 392224 167488 159640 75 624
626 0 391968 167488 159600 51 625
627 0 391776 167456 159440 32 626
628 0 391680 167616 159240 32 627
629 0 391424 167680 159160 40 628
630 0 391200 167776 159080 80 629
631 0 391168 168000 158960 64 630
632 0 390944 168096 158840 51 631
633 0 390720 168224 158800 80 632
634 0 390496 168384 158760 60 633
635 0 390240 168448 158640 81 634
636 0 390080 168544 158520 71 635
637 0 396608 158937.03 162120 51 543
638 0 396608 158729.03 162040 96 637
639 0 396636 158753.03 161920 96 638
640 0 396672 158737.03 161840 81 639
641 0 396632 158641.03 161680 81 640
642 0 396692 158577.03 161640 81 641
643 0 396688 158537.03 161560 81 642
644 0 396576 158481.03 161480 81 643
645 0 396596 158541.03 161400 81 644
646 0 396928 158897.06 163720 60 530
647 0 397032 158885.06 163840 60 646
648 0 397148 158829.06 163840 60 647
649 0 397200 158801.06 163920 60 648
650 0 397260 158825.03 164040 60 649
651 0 397376 158917.03 164160 -1 650
652 0 397520 158957.03 164280 -1 651
653 0 397652 159061.03 164400 -1 652
654 0 397768 158997.03 164520 -1 653
655 0 397868 158965.03 164600 -1 654
656 0 398040 158977.03 164640 -1 655
657 0 398108 158965.03 164720 -1 656
658 0 395904.47 156720.67 165040 160 503
659 0 393231.06 157753.48 169000 32 458
660 0 393142.38 157812.31 169200 40 659
661 0 393296.38 157663.78 168960 32 659
662 0 393333.6 157610.66 168920 32 661
663 0 393428.06 157570.8 168880 32 662
664 0 393481.6 157572.56 168840 32 663
665 0 393813.56 157616.58 168840 32 664
666 0 394045.34 157750.55 168800 75 665
667 0 394090 157703.5 168760 75 666
668 0 394135.1 157656.06 168720 75 667
669 0 391694.12 159850.97 170680 98 450
670 0 391624.44 159717.39 170800 98 669
671 0 391557.53 159589.64 171000 32 670
672 0 391428.34 159523.14 171040 32 671
673 0 391177.28 159281.52 171040 45 672
674 0 387821.47 162260.92 171880 120 416
675 0 388074.44 162477.94 171720 86 674
676 0 388188.7 162554.58 171640 102 675
677 0 388345.34 162684.81 171520 122 676
678 0 388391.28 162812.27 171440 122 677
679 0 388470.12 163141.19 171400 45 678
680 0 388482.38 163394.02 171440 71 679
681 0 388465.4 163455.62 171560 75 680
682 0 388485.56 163722.62 171760 60 681
683 0 388495.2 163886.25 171920 64 682
684 0 388550.66 164055.23 172120 81 683
685 0 388585.03 164151.81 172200 81 684
686 0 388570.22 164383.25 172440 71 685
687 0 388549 164446.81 172520 128 686
688 0 388746.28 164650.08 172680 32 687
689 0 388755.44 164727.27 172760 32 688
690 0 388741.6 164807.22 172840 32 689
691 0 388779.8 164871.69 172880 32 690
692 0 388890.88 165031.78 172960 60 691
693 0 388950.06 165110.28 173000 60 692
694 0 389044.22 165187.36 173080 51 693
695 0 389095.53 165246.27 173160 51 694
696 0 389127.53 165245.34 173200 51 695
697 0 389179.5 165267.22 173240 51 696
698 0 389197.66 165312.03 173400 60 697
699 0 389108.34 165273.34 173560 60 698
700 0 389123.44 165268.17 173640 32 699
701 0 389112.56 165248.92 173680 32 700
702 0 388959.88 165307.66 173720 32 701
703 0 388792.3 165274.89 173880 75 702
704 0 388650.22 165365.77 174040 157 703
705 0 388616.62 165389.84 174080 157 704
706 0 388466.62 165433.05 174360 198 705
707 0 388445.75 165460.9 174440 219 706
708 0 388404.22 165517.55 174600 219 707
709 0 388425.1 165560.55 174760 202 708
710 0 388435.56 165582.14 174840 148 709
711 0 388462.25 165634.86 175040 115 710
712 0 388380.38 166404.73 175040 60 711
713 0 388307.2 166446.19 175000 64 712
714 0 388050 166625.03 175040 80 713
715 0 388050 166733.03 175080 80 714
716 0 388098 166953.03 175120 60 715
717 0 388122 166989.03 175080 60 716
718 0 388450.62 165625.9 175120 115 711
719 0 388438 165616.88 175200 115 718
720 0 388689.88 165219.9 175200 148 719
721 0 388888.94 165728.72 175480 115 719
722 0 388921.34 165720.3 175520 115 721
723 0 388924.3 165698.42 175600 115 722
724 0 388904.38 165657.7 175640 115 723
725 0 388902.3 165650.39 175680 115 724
726 0 389389.72 165603.7 175640 115 724
727 0 389424.38 165572.2 175680 115 726
728 0 388155.94 165970.97 174440 75 707
729 0 388109.7 165991.42 174400 75 728
730 0 388583.38 165765.84 174040 157 704
731 0 389538.56 165048.84 173680 60 701
732 0 389701.5 164860.84 173680 60 731
733 0 389760.12 164824.94 173600 60 732
734 0 388911.4 164801.23 172760 32 689
735 0 388927.47 164852.69 172720 32 734
736 0 389030.9 164438.72 172520 40 687
737 0 389303.1 164528.28 172440 64 736
738 0 388588.94 163117.45 171080 90 679
739 0 388599.7 163089.84 171040 90 738
740 0 388605.2 163038.17 171000 90 739
741 0 388614.28 163008.75 170880 64 740
742 0 388575.4 163088 170680 64 741
743 0 388611.94 163197.81 170480 102 742
744 0 388669.75 163195.52 170200 71 743
745 0 388697.34 163194.64 170080 81 744
746 0 388740.8 163133.55 169920 81 745
747 0 388812.28 163022.42 169760 71 746
748 0 388832.4 162997.44 169720 71 747
749 0 388911.97 162969.56 169520 102 748
750 0 389103.03 163128.83 169280 81 749
751 0 389591.72 163572.84 169080 90 750
752 0 389572 164296.61 169080 122 751
753 0 389531.84 164442.17 169360 135 752
754 0 389634.25 164484.7 169680 90 753
755 0 389673.22 164479.17 169760 90 754
756 0 389709.78 164486.81 169840 140 755
757 0 389754.44 164420.89 169920 90 756
758 0 389774.62 164399.34 169960 90 757
759 0 389799.06 164375.95 170000 90 758
760 0 389844.7 164372.77 170040 90 759
761 0 389876.47 164423.23 170080 140 760
762 0 389892.94 164491.61 170200 140 761
763 0 389864.28 164522.94 170240 140 762
764 0 389835.66 164563.56 170320 140 763
765 0 389685.62 164663.56 170320 140 764
766 0 389636.22 164793.08 170280 140 765
767 0 389616.78 164801.25 170240 140 766
768 0 389604.97 164805.69 170200 140 767
769 0 389574.56 164810.2 170160 140 768
770 0 389376.6 164875.38 170080 32 769
771 0 389241.62 164998.4 170080 51 770
772 0 389209.38 165026.14 170120 51 771
773 0 389176.53 165044.27 170160 51 772
774 0 389117.88 165067.77 170200 51 773
775 0 388891.8 165160.78 170200 51 774
776 0 388815.28 165188.14 170240 51 775
777 0 388763.25 165181.27 170280 51 776
778 0 388647.72 165187.97 170360 51 777
779 0 388545.94 165210.77 170440 51 778
780 0 388493.88 165222.1 170480 51 779
781 0 388930.53 165183.31 170160 51 775
782 0 388961.4 165211.02 170120 51 781
783 0 389012.56 165242.31 170080 51 782
784 0 389056.4 165272.19 170000 51 783
785 0 389088.4 165315.14 169960 51 784
786 0 389063.94 165377.64 169920 51 785
787 0 389018.53 165433.75 169880 51 786
788 0 388937.16 165449.52 169800 51 787
789 0 388872.28 165426.25 169760 51 788
790 0 388800.66 165405.47 169680 51 789
791 0 388710.75 165414.3 169600 51 790
792 0 388567.47 165601.77 169560 51 791
793 0 388607.22 165625.25 169480 51 792
794 0 388647.28 165635.02 169400 -1 793
795 0 389864.97 164599.77 170400 -1 764
796 0 389878.8 164619.6 170440 -1 795
797 0 389096.8 164494.19 169360 98 753
798 0 388978.3 164508.94 169440 45 797
799 0 388903.9 164530.94 169520 45 798
800 0 388765.6 164637.94 169680 32 799
801 0 388720.06 164702.23 169760 51 800
802 0 388686 164755.2 169800 51 801
803 0 388639.22 164789.94 169880 51 802
804 0 388642.7 164867.95 169920 51 803
805 0 388619.12 164895.72 170000 51 804
806 0 388561.47 164908.36 170040 51 805
807 0 388520.47 164958.38 170040 51 806
808 0 388458.94 164986.48 169960 51 807
809 0 388437.78 164990.95 169920 51 808
810 0 388330.16 164956.92 169880 51 809
811 0 390600.3 165312 169080 86 752
812 0 390720.56 165855.75 169080 128 811
813 0 390839.4 166027.3 169000 128 812
814 0 390921.9 166009.94 168960 128 813
815 0 391040.97 165995.62 168920 128 814
816 0 391110.8 165955.12 168880 128 815
817 0 391246.25 165922.42 168840 128 816
818 0 391373.7 165883.48 168800 128 817
819 0 391499.6 165807.36 168760 128 818
820 0 391757.6 165799.28 168760 -1 819
821 0 391965.6 165735.22 168760 -1 820
822 0 392118.03 165731.58 168720 -1 821
823 0 392257.97 165689.94 168640 -1 822
824 0 390669.56 166184.55 169320 139 812
825 0 390568.4 166353.64 169480 98 824
826 0 390447.12 166512.36 169600 108 825
827 0 390357.28 166640.86 169680 108 826
828 0 390021.66 167078.95 169800 122 827
829 0 389891.38 167238.23 169880 122 828
830 0 389837.75 167227.34 170040 186 829
831 0 389389.88 167911.4 170040 32 830
832 0 389144.9 168453.75 170320 81 831
833 0 389112.12 168568.16 170360 81 832
834 0 389574.2 168407.94 170400 80 833
835 0 388946.75 169130.61 170560 163 833
836 0 389284.53 169201 170560 163 835
837 0 389368.6 169250.27 170600 163 836
838 0 388936.78 169174.42 170600 163 835
839 0 388838.12 169287.17 170720 124 838
840 0 388586.06 169749.19 170720 71 839
841 0 388446.06 169910.16 170680 107 840
842 0 388358.75 170076.64 170560 107 841
843 0 388257.4 170267.27 170360 120 842
844 0 388085.66 170895.14 170360 202 843
845 0 388042.34 171051.58 170480 60 844
846 0 388257.03 170925.88 170520 202 845
847 0 388723 171032.48 170560 51 846
848 0 388825.7 171055.9 170600 51 847
849 0 388902.72 171085.25 170640 40 848
850 0 389134.3 171114.05 170680 51 849
851 0 389262.78 171117.22 170640 51 850
852 0 389437.38 171221.2 170600 51 851
853 0 389574.88 171349.05 170560 60 852
854 0 389601.44 171385.12 170520 60 853
855 0 387606.44 171717.69 170480 91 845
856 0 387579.12 171799.69 170560 91 855
857 0 387542.38 171921.22 170600 75 856
858 0 387493.72 171991.52 170640 75 857
859 0 387321.66 172124.23 170680 75 858
860 0 387061.78 172590.2 170680 32 859
861 0 387019.94 172572.12 170760 32 860
862 0 386997 172560.77 170800 32 861
863 0 386859.5 172734.89 170840 32 862
864 0 386866.7 172869.1 170920 32 863
865 0 386863.78 172892.05 171000 32 864
866 0 386748.72 172906.11 171240 32 865
867 0 386726.75 172881.73 171360 32 866
868 0 386706.88 172858.92 171480 32 867
869 0 386730.28 172881.8 171520 32 868
870 0 386780.34 172924.33 171600 32 869
871 0 386872.97 172980.92 171640 32 870
872 0 386959.03 173211.5 171720 -1 871
873 0 387010.34 173320.6 171800 -1 872
874 0 387298.9 173610.64 171800 -1 873
875 0 387378.88 173968.73 171800 -1 874
876 0 387389.1 173958.88 171640 -1 875
877 0 387298.72 173614.16 171840 -1 874
878 0 387413.66 173846.42 171880 -1 877
879 0 387337.03 173596.27 171960 -1 878
880 0 387275.72 174146.5 171880 -1 878
881 0 387088.22 174277.8 171920 -1 880
882 0 387065.38 172374.98 170840 81 862
883 0 387047.7 172347.28 170880 81 882
884 0 386972.78 172693.69 170640 32 860
885 0 386830.8 172627.22 170600 32 884
886 0 386744.9 172615.73 170560 32 885
887 0 386678.6 172631.88 170480 32 886
888 0 387990.53 171917.48 170280 86 855
889 0 388066.12 172145.61 170120 128 888
890 0 388142.7 172350.88 170040 81 889
891 0 388254.1 172475.97 169960 101 890
892 0 388262.94 172691.25 169840 75 891
893 0 388261.78 172835.64 169760 81 892
894 0 388311 172890.6 169680 81 893
895 0 388474.94 173319.1 169520 51 894
896 0 388698.2 173512.69 169400 80 895
897 0 388778.4 173527.14 169360 80 896
898 0 389030.94 173822.28 169240 32 897
899 0 389047.75 173957.55 169160 32 898
900 0 389106.03 174063.64 169040 91 899
901 0 388810.8 174184.52 169040 32 900
902 0 388690.62 174164.33 169040 32 901
903 0 388555.75 174229.69 169160 81 902
904 0 388490.25 174429.5 169360 75 903
905 0 388513.4 174007.05 169040 32 902
906 0 388495.1 173988.83 169000 32 905
907 0 388515.56 173961.64 168960 32 906
908 0 389415.53 174101.03 168920 98 900
909 0 389683.78 174261.44 168840 75 908
910 0 389823.53 174299.92 168800 75 909
911 0 389919.66 175015.4 168800 51 910
912 0 390352.72 174856.47 168320 120 911
913 0 390389.5 174843.95 168280 102 912
914 0 390534.1 174789.52 168120 102 913
915 0 390835.25 174508.66 168080 32 914
916 0 390986.2 174330.48 167960 51 915
917 0 390998.2 174312.5 167920 51 916
918 0 391148.9 174279.9 167760 51 917
919 0 391193.12 174262.44 167640 51 918
920 0 391219.1 174233.77 167560 51 919
921 0 391313.34 174307.98 167400 51 920
922 0 391319.28 174322.34 167280 -1 921
923 0 391141.3 174814.34 167280 45 922
924 0 391226.56 175280.47 167280 40 923
925 0 391185.9 175428.73 167320 40 924
926 0 391292.06 174369.6 167200 -1 922
927 0 391255.8 174444.05 167080 -1 926
928 0 392103.7 174631.78 167080 -1 927
929 0 392142.22 174908.16 167080 -1 928
930 0 392211.62 174924.44 167040 -1 929
931 0 391090.75 174588 166760 -1 927
932 0 391607.8 174029.69 166760 -1 931
933 0 391711.84 173750.05 166760 -1 932
934 0 391722.12 173727.42 166800 -1 933
935 0 391008.75 174664.89 166600 -1 931
936 0 390971.12 174701.97 166520 -1 935
937 0 390945.88 174692.45 166480 -1 936
938 0 390913.97 174666.6 166400 -1 937
939 0 391506.28 174310.72 166400 -1 938
940 0 391573.75 174276.06 166320 -1 939
941 0 390545.75 174663.34 167200 -1 926
942 0 390475.78 174833.39 167200 -1 941
943 0 390590.38 174963.62 167240 -1 942
944 0 390615.16 175160.19 167280 40 943
945 0 390922.5 175261.88 168280 32 913
946 0 391015.6 175251.81 168160 32 945
947 0 389787.56 175120.81 168920 51 911
948 0 389784.47 175088.61 168960 51 947
949 0 389359.44 175164.84 168920 40 947
950 0 389170.88 175128.98 169000 71 949
951 0 389161.78 175148.02 169040 71 950
952 0 389150.9 175172.36 169120 71 951
953 0 389195.75 175255.31 169200 32 952
954 0 389201 175270 169240 32 953
955 0 389211.16 175300 169320 32 954
956 0 389118.47 175261.67 169440 32 955
957 0 388653.7 169457.53 170840 124 839
958 0 388522.7 169546.86 170920 51 957
959 0 388394.44 169576.4 171000 51 958
960 0 388250.3 169574.81 171040 51 959
961 0 388174.47 169588.45 171000 71 960
962 0 389237.78 168038.84 169680 90 831
963 0 389169.1 168037.61 169600 90 962
964 0 389072.06 168008.52 169520 90 963
965 0 389141.28 168006.55 169400 71 964
966 0 389326.38 167999.83 169080 75 965
967 0 389636.84 167901.27 168720 45 966
968 0 389662.25 167839.98 168520 60 967
969 0 389705.25 167890.22 168320 71 968
970 0 389741.53 168030.25 168120 71 969
971 0 390290.78 167837.27 168720 45 967
972 0 390224.47 167756.11 168800 45 971
973 0 390356.6 167898.38 168680 45 971
974 0 389694.9 167240.97 170240 186 830
975 0 389641.25 167229.34 170280 186 974
976 0 389404.84 167198 170320 124 975
977 0 388964.94 167154.14 170320 32 976
978 0 388885 167152.08 170200 32 977
979 0 388700.84 166984.08 170200 -1 978
980 0 388634.9 166941.05 170240 -1 979
981 0 388597 166954.3 170320 -1 980
982 0 388576.9 166995.78 170360 -1 981
983 0 388549.22 167223.86 170520 32 982
984 0 388733.56 166826.48 170160 -1 979
985 0 388721.4 166735.48 170040 -1 984
986 0 388703.9 166650.9 170000 -1 985
987 0 388482.4 166661.23 170000 -1 986
988 0 388309.25 166586.47 169960 -1 987
989 0 388205.53 166538.6 169880 -1 988
990 0 387936.4 166302.66 169880 -1 989
991 0 387604.28 166234.69 169880 -1 990
992 0 387538.2 166160.52 169960 -1 991
993 0 388656.7 163257.83 171040 90 739
994 0 388960.7 163349.78 171040 90 993
995 0 389108.7 163404.69 171000 90 994
996 0 385856.72 160922.25 172960 51 407
997 0 386022.97 160738.25 172720 244 996
998 0 386015.12 160717.84 172640 244 997
999 0 386072.53 160731.17 172480 208 998
1000 0 386579.5 160947.38 172440 32 999
1001 0 386791.6 160986.56 172360 60 1000
1002 0 385235.2 160745.84 172640 32 998
1003 0 385241.88 160749.92 172520 32 1002
1004 0 385234.4 160768.42 172120 40 1003
1005 0 385765.6 160846.12 173040 32 996
1006 0 385722.66 160839.67 173120 32 1005
1007 0 385636.4 160827.02 173280 64 1006
1008 0 385289.44 160354.02 173040 32 1005
1009 0 382547.94 161941.97 175160 32 393
1010 0 376738.75 163137.58 178000 186 293
1011 0 376382.22 163027.9 177800 157 1010
1012 0 376220.4 162986.56 177560 181 1011
1013 0 376374.7 162743.08 177040 150 1012
1014 0 376581.75 162635.34 176800 128 1013
1015 0 376615.25 162601.19 176720 128 1014
1016 0 376629.5 162593.86 176680 124 1015
1017 0 376661.7 162476.81 176560 124 1016
1018 0 376865.47 162467.9 176360 98 1017
1019 0 376995.5 162453.16 176200 137 1018
1020 0 377089.78 162429.47 176000 172 1019
1021 0 377402 162291.5 175520 256 1020
1022 0 377568.78 162231.64 174960 224 1021
1023 0 377731.6 161996.34 174480 226 1022
1024 0 377826.72 161794.48 174240 166 1023
1025 0 377908 161692.38 173880 150 1024
1026 0 377899.53 161695.97 173720 150 1025
1027 0 378351.44 161919.95 173720 150 1026
1028 0 378442.53 161946.14 173640 141 1027
1029 0 377930.03 161744.06 173320 141 1026
1030 0 377957.5 161715.72 172960 108 1029
1031 0 378014.34 161898.1 172640 137 1030
1032 0 378166.34 161873.03 172520 90 1031
1033 0 377846.78 162001 172480 163 1032
1034 0 377830.03 162179.73 172080 51 1033
1035 0 377813.03 162190.33 172040 51 1034
1036 0 377779.97 162214.12 171960 51 1035
1037 0 377713.5 162260.34 171800 98 1036
1038 0 377734.88 162242.94 171560 185 1037
1039 0 377487.38 162320.5 171360 185 1038
1040 0 376840.47 162489.7 171360 45 1039
1041 0 377437.25 162335.22 171320 185 1039
1042 0 377388 162316.05 171120 204 1041
1043 0 377252.56 162202.48 170840 168 1042
1044 0 376956 162144.16 170760 128 1043
1045 0 377218.78 162049.47 170440 122 1044
1046 0 377318.44 162112.19 170280 122 1045
1047 0 377255.12 162024.11 169920 168 1046
1048 0 377216.3 162032.19 169840 168 1047
1049 0 377003.62 162077.89 169400 154 1048
1050 0 376774.56 162317.95 169160 124 1049
1051 0 376488.22 162513.22 168840 40 1050
1052 0 376335.6 162807.17 168800 40 1051
1053 0 376114.78 163209.9 168560 81 1052
1054 0 375946.62 163414.22 168320 139 1053
1055 0 375944.47 163464.97 168120 186 1054
1056 0 375945 163456.11 168040 186 1055
1057 0 375315.03 164097.36 168040 178 1056
1058 0 375179.97 164220.56 167960 212 1057
1059 0 374904.6 164382.69 167800 266 1058
1060 0 373854.78 164686.98 167800 60 1059
1061 0 373493.16 164842.42 168080 45 1060
1062 0 373442.25 164834.45 168160 45 1061
1063 0 374758.88 164621.39 167520 150 1059
1064 0 374832.44 164663.36 167440 221 1063
1065 0 373968.34 164991.22 167440 107 1064
1066 0 373684.94 165132.8 167280 153 1065
1067 0 373410.06 165181.3 167080 196 1066
1068 0 373182.78 165310.69 166880 166 1067
1069 0 372734.25 165485.47 166680 154 1068
1070 0 372690.06 165504.48 166640 212 1069
1071 0 372229.53 165526.64 166600 150 1070
1072 0 371338.28 165585.28 166640 214 1071
1073 0 371194.56 165561.64 166680 214 1072
1074 0 370969.66 165572.67 166760 214 1073
1075 0 370857.44 165577.5 166800 160 1074
1076 0 370690.2 165533.1 167040 186 1075
1077 0 370500 165483.89 167320 186 1076
1078 0 370268.66 166119.52 167360 120 1077
1079 0 370029.4 166271.3 167400 81 1078
1080 0 369763.78 166322.25 167480 86 1079
1081 0 369520.44 166370.19 167720 124 1080
1082 0 369689.25 166195.34 167760 90 1081
1083 0 369177.5 166522.81 167840 120 1081
1084 0 368882.25 166743.33 167880 120 1083
1085 0 368742.6 166703.95 168000 120 1084
1086 0 368395.12 166763.89 168120 122 1085
1087 0 368254.8 166540.67 168240 80 1086
1088 0 367991.38 166405.33 168280 51 1087
1089 0 367878.88 166316.6 168320 51 1088
1090 0 367678 166062.83 168400 81 1089
1091 0 367452 165895.19 168480 45 1090
1092 0 367351.9 165791.39 168520 45 1091
1093 0 368303.12 167322.5 168240 136 1086
1094 0 368167.7 167949.72 168360 107 1093
1095 0 368018.88 168117.6 168520 115 1094
1096 0 367837.84 168455.38 168640 107 1095
1097 0 367612.7 168799.8 168840 115 1096
1098 0 367374.62 168884.67 169000 51 1097
1099 0 367210.78 168865.12 169280 32 1098
1100 0 367128.6 168831.06 169440 32 1099
1101 0 366880.62 169261.08 169440 51 1100
1102 0 366718.84 169551.77 169560 51 1101
1103 0 367199.88 168661.1 169680 32 1100
1104 0 367361.1 168643.33 169800 32 1103
1105 0 367472.9 168576.03 169880 32 1104
1106 0 367687.22 168507.14 170040 32 1105
1107 0 367729.03 168508.25 170240 -1 1106
1108 0 367773.84 168525.95 170400 -1 1107
1109 0 367897 168476.12 170520 -1 1108
1110 0 368108.28 168395.98 170560 -1 1109
1111 0 368243 168365.8 170600 -1 1110
1112 0 368336.03 168347.1 170640 -1 1111
1113 0 368503.56 168297.38 170720 -1 1112
1114 0 368939.12 168394.44 170760 -1 1113
1115 0 369594.2 168345.78 170800 164 1114
1116 0 369787.22 168479.67 170800 164 1115
1117 0 369619.28 168646.19 171040 122 1116
1118 0 370517.22 168676.66 170760 164 1116
1119 0 370882.22 168777.06 170720 156 1118
1120 0 371158.03 168867.78 170640 156 1119
1121 0 371212.62 168898.06 170600 -1 1120
1122 0 371242.22 168911.9 170560 -1 1121
1123 0 371344.06 168945.03 170320 -1 1122
1124 0 371497.2 168889.86 170160 -1 1123
1125 0 371636.56 168960.11 170000 -1 1124
1126 0 372008.66 169016.55 169800 -1 1125
1127 0 372210.3 168911 169680 -1 1126
1128 0 372310.5 168886.19 169600 -1 1127
1129 0 372358.2 168901.83 169440 -1 1128
1130 0 372369.03 168906.44 169400 -1 1129
1131 0 372472.75 168973.17 169200 -1 1130
1132 0 372533.7 169027.5 169080 -1 1131
1133 0 372704.56 169136.03 168920 -1 1132
1134 0 372865.75 169186.64 168880 -1 1133
1135 0 373026.94 169237.73 168840 -1 1134
1136 0 373204.94 169285.67 168760 -1 1135
1137 0 373393 169332.34 168600 -1 1136
1138 0 373509.78 169365.39 168480 -1 1137
1139 0 373561.84 169399.53 168360 -1 1138
1140 0 373633.1 169452.64 168240 -1 1139
1141 0 373671.06 169504.75 168200 -1 1140
1142 0 373688.6 169803.48 168160 -1 1141
1143 0 373738.88 169807.3 168000 -1 1142
1144 0 373903.56 170090.39 167880 -1 1143
1145 0 373899.88 170177.86 167800 -1 1144
1146 0 373902.7 170166.7 167760 -1 1145
1147 0 373965.7 170285.39 167520 -1 1146
1148 0 373934.78 170333.78 167080 -1 1147
1149 0 374150.47 170015.58 167080 -1 1148
1150 0 374455.8 169983.06 167120 -1 1149
1151 0 374503.66 169973.69 167200 -1 1150
1152 0 373941.3 170484.12 167000 -1 1148
1153 0 374436.9 170647.52 167000 -1 1152
1154 0 374569.5 170621.47 166960 -1 1153
1155 0 374065 170458.5 166800 -1 1152
1156 0 374188.62 170433.39 166600 -1 1155
1157 0 374233.3 170283.77 166560 -1 1156
1158 0 374225.56 170219.02 166400 -1 1157
1159 0 374439.72 170561.12 167520 -1 1147
1160 0 374590.56 170749.69 167480 -1 1159
1161 0 375097.12 170845.88 167440 -1 1160
1162 0 375319.66 170897.6 167400 -1 1161
1163 0 375746.53 171120.73 167360 -1 1162
1164 0 375780.22 171078.8 167400 -1 1163
1165 0 375825.25 171037.73 167440 -1 1164
1166 0 375690.12 171172.84 167240 -1 1163
1167 0 373564.88 169713.4 168000 -1 1143
1168 0 373569.97 170035.78 168200 -1 1142
1169 0 373003.78 169459.73 168880 -1 1134
1170 0 372955.66 169524.03 168920 -1 1169
1171 0 367517.8 168217.86 168360 32 1094
1172 0 367335.78 168191.56 168320 32 1171
1173 0 367325.1 168185.62 168280 32 1172
1174 0 367294.94 168135.77 168400 32 1171
1175 0 367182.9 168071.27 168480 32 1174
1176 0 368267.53 166859.98 167880 122 1084
1177 0 368127.78 166874.42 167720 122 1176
1178 0 367966.88 166968.86 167400 101 1177
1179 0 367917.1 166917.7 167280 101 1178
1180 0 370587.47 165293.58 167480 128 1077
1181 0 372216.72 165528.8 166520 150 1071
1182 0 371964.25 165602.08 166480 51 1181
1183 0 371461.34 165741.84 166400 64 1182
1184 0 371501.4 165763.14 166320 64 1183
1185 0 371938.6 166218.55 166200 64 1184
1186 0 371904.88 166232.84 166120 164 1185
1187 0 371913.22 166233.81 166080 164 1186
1188 0 371580.06 166495.97 166040 164 1187
1189 0 371558.9 166489.25 165920 164 1188
1190 0 371310 166383.52 165800 135 1189
1191 0 371185.78 166401.47 165720 135 1190
1192 0 371054 166441.03 165640 189 1191
1193 0 371042 166445.03 165560 189 1192
1194 0 370974 166513.06 165400 189 1193
1195 0 370966 166461.06 165240 178 1194
1196 0 370978 166377.06 165160 178 1195
1197 0 370926.03 166305.1 165000 124 1196
1198 0 370962 165809.06 165040 40 1197
1199 0 371158 165641.06 165080 45 1198
1200 0 371254 165537.06 165120 45 1199
1201 0 371338 165717.06 165120 45 1200
1202 0 371430 165781.06 165160 45 1201
1203 0 371274 165477.06 165200 45 1200
1204 0 371326 165429.06 165280 45 1203
1205 0 371234 165317.06 165400 45 1204
1206 0 370862 166341.06 164920 124 1197
1207 0 370722 166449.06 164760 163 1206
1208 0 370626 166461.11 164600 163 1207
1209 0 370582 166569.11 164480 90 1208
1210 0 370466 166749.11 164360 90 1209
1211 0 370246 166925.11 164280 101 1210
1212 0 370086 166873.11 164160 122 1211
1213 0 369850 166941.03 164200 122 1212
1214 0 369818 166997.03 164240 122 1213
1215 0 370030 166881.03 164040 122 1212
1216 0 369946 166929.03 163920 128 1215
1217 0 369974 167057.03 163800 128 1216
1218 0 370094 167153.03 163680 148 1217
1219 0 370082 167279.02 163480 178 1218
1220 0 370102 167295.02 163360 178 1219
1221 0 370184 167277.02 163200 157 1220
1222 0 370312 167347.02 163040 157 1221
1223 0 370366 167311.02 162920 104 1222
1224 0 370282 167277.02 162800 183 1223
1225 0 370322 167189.02 162680 102 1224
1226 0 370390 167187.02 162520 75 1225
1227 0 370510 167125.02 162360 75 1226
1228 0 370636 167077.02 162200 176 1227
1229 0 370766 166993.02 162080 140 1228
1230 0 370894 166917.02 161960 140 1229
1231 0 370814 167165.03 161920 128 1230
1232 0 370774 167333.03 161840 128 1231
1233 0 370830 167757.03 161760 153 1232
1234 0 371030 167769.03 161720 80 1233
1235 0 371306 168017.03 161640 98 1234
1236 0 371354 168269.03 161720 45 1235
1237 0 371254 168441.03 161800 40 1236
1238 0 371174 168701.06 161880 120 1237
1239 0 371022 168945.06 161960 98 1238
1240 0 370982 169045.06 162040 120 1239
1241 0 370890 169201.06 162120 120 1240
1242 0 370834 169377.06 162200 90 1241
1243 0 370682 169437.03 162320 90 1242
1244 0 370454 169561.03 162440 86 1243
1245 0 370290 169845.06 162560 75 1244
1246 0 370134 169945.06 162600 90 1245
1247 0 370094 170165.06 162640 108 1246
1248 0 370034 170281.06 162720 108 1247
1249 0 369938 170741.03 162760 104 1248
1250 0 369722 171281.03 162840 75 1249
1251 0 369610 171605.03 162880 51 1250
1252 0 369926 171413.03 162920 60 1251
1253 0 370250 171433.03 162960 51 1252
1254 0 370570 171329.03 163040 40 1253
1255 0 369102 172069.03 162960 86 1251
1256 0 368842 172261.03 163080 156 1255
1257 0 368594 172321.03 163200 156 1256
1258 0 368390 172289.03 163280 120 1257
1259 0 368322 172405.03 163440 181 1258
1260 0 368182 172517.03 163520 181 1259
1261 0 367802 173117.03 163640 98 1260
1262 0 367614 173441.06 163720 80 1261
1263 0 367478 173673.03 163800 102 1262
1264 0 367318 173961.03 163880 120 1263
1265 0 367122 174005.03 163960 86 1264
1266 0 366906 174101.03 164000 120 1265
1267 0 366850 174217.03 164120 120 1266
1268 0 366826 174299.67 164200 139 1267
1269 0 366814 174341.03 164240 139 1268
1270 0 366866 174421.03 164320 122 1269
1271 0 366950 174509.03 164440 81 1270
1272 0 366910 174609.03 164560 81 1271
1273 0 366966 174865.03 164600 75 1272
1274 0 366934 175037.03 164680 122 1273
1275 0 366714 175269.03 164760 81 1274
1276 0 366554 175509.03 164880 108 1275
1277 0 366282 175857.03 164960 75 1276
1278 0 366294 176233.03 165120 86 1277
1279 0 366370 176353.03 165280 86 1278
1280 0 366894 176369.03 165320 164 1279
1281 0 367266 176441.03 165440 181 1280
1282 0 367466 176493.03 165640 108 1281
1283 0 367934 176505.06 165720 75 1282
1284 0 367670 176533.03 165800 71 1283
1285 0 367602 176545.03 165880 71 1284
1286 0 367530 176549.03 165920 108 1285
1287 0 368310 176621.06 165640 51 1283
1288 0 368493 176647.03 165680 90 1287
1289 0 368573 176667.03 165800 90 1288
1290 0 368653 176751.03 165880 90 1289
1291 0 368721 176867.03 166000 90 1290
1292 0 368813 177055.03 166080 90 1291
1293 0 368681 176767.03 166120 90 1292
1294 0 368473 176643.03 166160 90 1293
1295 0 369105 177255.03 166040 90 1292
1296 0 369217 177343.03 165960 -1 1295
1297 0 369461 177627.03 165840 -1 1296
1298 0 369489 177931.03 165800 -1 1297
1299 0 369577 178063.03 165840 -1 1298
1300 0 369681 178087.03 165960 -1 1299
1301 0 369833 177995.03 166040 -1 1300
1302 0 370089 177999.03 166120 -1 1301
1303 0 370657 178107.06 166160 -1 1302
1304 0 369657 178039.03 165680 -1 1298
1305 0 369757 178023.03 165560 -1 1304
1306 0 369781 178095.03 165440 -1 1305
1307 0 368534 176625.06 165520 51 1287
1308 0 368610 176585.06 165480 51 1307
1309 0 368726 176541.06 165360 71 1308
1310 0 368794 176501.06 165240 71 1309
1311 0 368966 176557.06 165160 64 1310
1312 0 369041 176555.03 165080 64 1311
1313 0 369381 176527.03 165000 120 1312
1314 0 370767 176063.03 164080 81 1313
1315 0 369058 176661.03 165200 64 1311
1316 0 369054 176681.03 165240 64 1315
1317 0 366042 176313.03 165400 172 1279
1318 0 365610 176209.03 165480 32 1317
1319 0 365394 176113.03 165560 32 1318
1320 0 365334 176097.03 165640 32 1319
1321 0 365310 175945.03 165760 32 1320
1322 0 365426 175845.03 165920 32 1321
1323 0 365958 175749.03 164920 45 1277
1324 0 365942 175733.03 164800 45 1323
1325 0 365902 175737.03 164720 45 1324
1326 0 366310 176197.03 164920 75 1277
1327 0 366366 176245.03 164840 75 1326
1328 0 366374 176273.03 164720 75 1327
1329 0 366434 174517.03 164560 51 1272
1330 0 366282 174609.03 164640 51 1329
1331 0 366082 174625.03 164720 75 1330
1332 0 365840 174689.03 164840 45 1331
1333 0 365542 174601.03 164840 40 1332
1334 0 365526 174533.03 164720 40 1333
1335 0 365590 174477.03 164560 40 1334
1336 0 365638 174505.03 164400 40 1335
1337 0 365166 174325.03 164880 80 1333
1338 0 364588 173961.03 164960 71 1337
1339 0 364338 173985.06 164920 75 1338
1340 0 363902 173985.06 164880 71 1339
1341 0 363482 173901.06 164840 45 1340
1342 0 363440 173869.03 164800 45 1341
1343 0 363342 173693.03 164880 60 1342
1344 0 363278 173405.03 164960 60 1343
1345 0 363052 172833.03 165000 108 1344
1346 0 362558 172497.06 165040 122 1345
1347 0 362240 172385.11 165160 108 1346
1348 0 362026 172377.03 165240 81 1347
1349 0 361954 172417.03 165320 81 1348
1350 0 361946 172433.03 165400 81 1349
1351 0 361858 172505.03 165440 81 1350
1352 0 361782 172513.03 165520 81 1351
1353 0 361778 172545.03 165560 81 1352
1354 0 361802 172461.03 165720 81 1353
1355 0 361642 172305.03 165880 81 1354
1356 0 361450 172137.03 166000 -1 1355
1357 0 361028 171989.06 166200 -1 1356
1358 0 362010 172401.03 165440 81 1350
1359 0 361994 172357.03 165560 81 1358
1360 0 362034 172357.03 165600 81 1359
1361 0 362538 172465.03 165200 122 1347
1362 0 362654 172473.03 165280 122 1361
1363 0 362694 172489.03 165360 122 1362
1364 0 362550 172425.03 165520 122 1363
1365 0 362386 172453.03 165640 108 1364
1366 0 364570 173833.06 165040 71 1338
1367 0 367350 174037.03 163840 120 1264
1368 0 367470 173993.03 163760 120 1367
1369 0 367574 174045.03 163680 102 1368
1370 0 367578 174069.03 163560 102 1369
1371 0 367614 174173.03 163520 102 1370
1372 0 367702 174265.03 163480 102 1371
1373 0 367866 174301.03 163400 102 1372
1374 0 368086 174361.03 163360 -1 1373
1375 0 368230 174369.03 163280 -1 1374
1376 0 368490 174365.03 163200 -1 1375
1377 0 368658 174317.03 163240 -1 1376
1378 0 368690 174293.03 163320 -1 1377
1379 0 368834 174285.03 163440 -1 1378
1380 0 368758 172337.03 162920 156 1255
1381 0 368650 172329.03 162840 156 1380
1382 0 368486 172309.03 162760 156 1381
1383 0 368366 172265.03 162640 156 1382
1384 0 368326 172241.03 162560 156 1383
1385 0 371342 168073.03 161520 60 1235
1386 0 371378 168165.03 161400 102 1385
1387 0 371414 168261.03 161240 102 1386
1388 0 371518 168421.03 161120 166 1387
1389 0 371566 168501.03 160960 150 1388
1390 0 371586 168605.03 160840 150 1389
1391 0 371634 168881.03 160720 200 1390
1392 0 371710 169145.03 160600 190 1391
1393 0 371714.03 169177.06 160560 190 1392
1394 0 371502 168641.03 160520 200 1393
1395 0 371450 168513.03 160480 200 1394
1396 0 371710 169309.03 160440 190 1393
1397 0 371726 169569.03 160360 202 1396
1398 0 371746 169729.03 160240 131 1397
1399 0 371786 169741.03 160120 131 1398
1400 0 372022 169809.03 160080 150 1399
1401 0 372098 169869.03 159960 150 1400
1402 0 372210 169565.03 159960 150 1401
1403 0 372234 169445.03 159920 150 1402
1404 0 372370 169381.03 159960 150 1403
1405 0 372518 169269.03 160040 150 1404
1406 0 372610 169221.03 160120 150 1405
1407 0 372650 169197.03 160200 150 1406
1408 0 372234 169445.03 159800 150 1403
1409 0 372194 169505.03 159720 150 1408
1410 0 372026 169521.03 159640 150 1409
1411 0 371986 169497.03 159560 150 1410
1412 0 372262 170101.03 159880 120 1401
1413 0 372490 170309.03 159800 120 1412
1414 0 372926 170565.06 159760 139 1413
1415 0 373122 170637.06 159640 181 1414
1416 0 373402 170625.06 159520 75 1415
1417 0 373874 170677.03 159400 128 1416
1418 0 373994 170713.03 159320 128 1417
1419 0 374250 170661.03 159240 98 1418
1420 0 374258 170601.03 159120 96 1419
1421 0 374274 170577.03 159040 96 1420
1422 0 374226 170577.03 158920 96 1421
1423 0 374266 170525.03 158840 139 1422
1424 0 374310 170501.03 158720 139 1423
1425 0 374446 170449.03 158600 131 1424
1426 0 374578 170441.03 158520 131 1425
1427 0 374418 170393.03 158480 124 1426
1428 0 374414 170385.03 158360 32 1427
1429 0 374306 170313.03 158240 32 1428
1430 0 374190 170357.03 158160 32 1429
1431 0 374370 170253.03 158120 40 1430
1432 0 374478 170093.03 158000 60 1431
1433 0 374710 169977.03 157960 60 1432
1434 0 374794 169757.03 157960 60 1433
1435 0 374730 169589.03 157920 60 1434
1436 0 374730 169409.03 157840 60 1435
1437 0 374666 169069.03 157800 -1 1436
1438 0 374854 168689.03 157800 -1 1437
1439 0 374106 170657.03 158120 101 1430
1440 0 374106 170689.03 158080 101 1439
1441 0 374058 170789.03 158000 101 1440
1442 0 374034 171049.03 157880 81 1441
1443 0 373954 171529.03 157920 75 1442
1444 0 374006 171705.06 158000 64 1443
1445 0 373842 171845.03 158040 98 1444
1446 0 373778 172061.03 158000 98 1445
1447 0 373754.03 172281.1 157920 51 1446
1448 0 373942 172273.06 157880 60 1447
1449 0 374134 172385.06 157880 60 1448
1450 0 374058 172205.03 157840 51 1448
1451 0 374142 172221.03 157760 60 1450
1452 0 373650 172545.03 157880 91 1447
1453 0 373682 172749.06 157800 91 1452
1454 0 373722 172797.06 157720 80 1453
1455 0 373642 172877.03 157640 80 1454
1456 0 373558 173073.03 157560 51 1455
1457 0 373594 173045.03 157520 51 1456
1458 0 373530 173301.03 157480 60 1457
1459 0 373458 173373.03 157400 60 1458
1460 0 373426 173453.03 157320 75 1459
1461 0 373398 173525.06 157200 75 1460
1462 0 373338 173713.06 157120 101 1461
1463 0 373294 173757.06 157040 101 1462
1464 0 373166 173797.06 156920 98 1463
1465 0 373114 173837.06 156800 98 1464
1466 0 373022 174025.06 156760 51 1465
1467 0 372986 174109.06 156680 81 1466
1468 0 373798 171913.03 158160 98 1445
1469 0 373770 171949.03 158280 98 1468
1470 0 373762 172065.03 158360 98 1469
1471 0 373778 172113.03 158480 98 1470
1472 0 373866 172125.03 158600 98 1471
1473 0 374014 170905.03 157800 81 1442
1474 0 375186 170773.03 158480 120 1426
1475 0 375968 171456 158440 45 1474
1476 0 376160 171616 158400 98 1475
1477 0 376416 171616 158320 115 1476
1478 0 376512 171648 158200 124 1477
1479 0 376704 171744 158000 120 1478
1480 0 376928 171776 157800 139 1479
1481 0 377120 171808 157640 143 1480
1482 0 377376 171904 157560 107 1481
1483 0 377600 172064 157560 139 1482
1484 0 377792 172256 157560 120 1483
1485 0 377824 172512 157480 81 1484
1486 0 377920 172736 157360 86 1485
1487 0 377920 172992 157320 102 1486
1488 0 377824 173248 157280 115 1487
1489 0 377792 173504 157240 137 1488
1490 0 377824 173728 157080 80 1489
1491 0 377920 173920 157240 172 1490
1492 0 378048 174176 157240 120 1491
1493 0 378208 174336 157120 148 1492
1494 0 378336 174560 157080 168 1493
1495 0 378208 174656 156840 140 1494
1496 0 378144 174784 156600 181 1495
1497 0 378144 175040 156640 150 1496
1498 0 378272 175264 156720 166 1497
1499 0 378400 175488 156800 108 1498
1500 0 378496 175744 156720 75 1499
1501 0 378592 176000 156720 80 1500
1502 0 378656 176192 156680 86 1501
1503 0 378656 176448 156560 71 1502
1504 0 378496 176672 156520 75 1503
1505 0 378496 176928 156440 71 1504
1506 0 378496 177152 156280 40 1505
1507 0 378496 177376 156160 60 1506
1508 0 378400 177632 156120 51 1507
1509 0 378336 177888 156040 75 1508
1510 0 378272 178080 155840 98 1509
1511 0 378272 178176 155600 96 1510
1512 0 378368 178304 155400 45 1511
1513 0 378432 178336 155160 45 1512
1514 0 378432 178336 154880 71 1513
1515 0 378496 178368 154640 60 1514
1516 0 378592 178432 154400 64 1515
1517 0 378688 178560 154200 71 1516
1518 0 378816 178720 154000 86 1517
1519 0 378912 178848 153800 60 1518
1520 0 379072 179008 153680 81 1519
1521 0 379264 179168 153640 90 1520
1522 0 379456 179360 153560 96 1521
1523 0 379648 179520 153440 40 1522
1524 0 379872 179648 153400 51 1523
1525 0 380096 179808 153280 45 1524
1526 0 380256 179968 153120 60 1525
1527 0 380448 180160 153000 75 1526
1528 0 380672 180288 152840 45 1527
1529 0 380832 180448 152720 75 1528
1530 0 380992 180608 152600 75 1529
1531 0 381152 180640 152400 96 1530
1532 0 381312 180608 152160 107 1531
1533 0 381408 180704 152040 128 1532
1534 0 381600 180800 151880 75 1533
1535 0 381856 180864 151880 51 1534
1536 0 382112 180928 151840 60 1535
1537 0 382336 181056 151680 81 1536
1538 0 382592 181088 151600 75 1537
1539 0 382816 181216 151520 71 1538
1540 0 382976 181376 151320 80 1539
1541 0 383008 181600 151200 150 1540
1542 0 383040 181856 151120 175 1541
1543 0 383104 182048 150960 136 1542
1544 0 383232 182208 150800 128 1543
1545 0 383392 182400 150680 102 1544
1546 0 383924 183419 150320 107 1545
1547 0 381280 180800 151840 60 1533
1548 0 381120 180928 151640 60 1547
1549 0 381120 181120 151440 32 1548
1550 0 381152 181344 151320 51 1549
1551 0 381152 181568 151160 40 1550
1552 0 381280 181824 151160 40 1551
1553 0 381376 181952 151120 45 1552
1554 0 378912 176128 156720 45 1502
1555 0 379008 176256 156880 51 1554
1556 0 378208 175424 156680 107 1498
1557 0 378016 175584 156600 150 1556
1558 0 377760 175584 156600 107 1557
1559 0 377504 175584 156560 107 1558
1560 0 377280 175584 156440 71 1559
1561 0 377120 175744 156320 45 1560
1562 0 376960 175904 156160 108 1561
1563 0 376800 176032 156000 102 1562
1564 0 376640 176192 155800 51 1563
1565 0 376576 176416 156120 32 1564
1566 0 376608 176672 156120 32 1565
1567 0 376608 176736 156160 51 1566
1568 0 376448 176320 155680 80 1564
1569 0 376288 176480 155560 40 1568
1570 0 376096 176672 155440 90 1569
1571 0 376000 176832 155240 122 1570
1572 0 375808 177024 155160 71 1571
1573 0 375584 177088 155040 108 1572
1574 0 375360 177248 155000 154 1573
1575 0 375168 177408 155040 192 1574
1576 0 375168 177888 154920 32 1575
1577 0 375232 178144 154840 81 1576
1578 0 375232 178400 154840 102 1577
1579 0 375264 178656 154760 90 1578
1580 0 375392 178848 154640 107 1579
1581 0 375456 179104 154560 98 1580
1582 0 375392 179360 154480 60 1581
1583 0 375360 179616 154480 120 1582
1584 0 375360 179840 154360 64 1583
1585 0 375296 180096 154320 136 1584
1586 0 375232 180320 154200 107 1585
1587 0 375488 180320 154160 32 1586
1588 0 375744 180320 154160 40 1587
1589 0 376000 180320 154160 40 1588
1590 0 376224 180448 154120 96 1589
1591 0 376480 180448 154120 40 1590
1592 0 376640 180640 154000 32 1591
1593 0 376800 180864 153920 75 1592
1594 0 376896 181088 153800 81 1593
1595 0 376864 181248 153600 128 1594
1596 0 376704 181440 153560 153 1595
1597 0 376736 181696 153600 108 1596
1598 0 376768 181856 153400 45 1597
1599 0 376768 181856 153360 45 1598
1600 0 375200 180352 154240 107 1586
1601 0 375008 180544 154280 115 1600
1602 0 374976 180704 154080 60 1601
1603 0 374976 180768 153800 51 1602
1604 0 374816 180640 154320 71 1601
1605 0 374592 180768 154320 45 1604
1606 0 374464 181024 154360 81 1605
1607 0 374432 181216 154520 120 1606
1608 0 374464 181216 154560 120 1607
1609 0 374656 181280 154760 75 1608
1610 0 374848 181504 154760 60 1609
1611 0 374976 181728 154760 51 1610
1612 0 375232 181792 154680 71 1611
1613 0 374304 181472 154520 81 1607
1614 0 374112 181664 154560 107 1613
1615 0 373952 181824 154440 108 1614
1616 0 373760 181664 154360 96 1615
1617 0 373856 181504 154120 60 1616
1618 0 373824 181312 153920 45 1617
1619 0 373824 181056 153920 40 1618
1620 0 373824 180992 153920 40 1619
1621 0 373952 182080 154440 101 1615
1622 0 373920 182336 154400 115 1621
1623 0 373888 182432 154280 107 1622
1624 0 373856 182688 154240 45 1623
1625 0 373728 182912 154200 45 1624
1626 0 373536 183104 154160 64 1625
1627 0 373312 183232 154080 71 1626
1628 0 373152 183424 154040 51 1627
1629 0 373088 183520 154040 60 1628
1630 0 374112 182304 154200 107 1623
1631 0 374368 182208 154240 101 1630
1632 0 374624 182240 154280 86 1631
1633 0 374880 182240 154280 60 1632
1634 0 374912 182176 154360 51 1633
1635 0 376576 171456 158440 80 1477
1636 0 376800 171456 158600 98 1635
1637 0 376992 171424 158760 40 1636
1638 0 377184 171264 158800 32 1637
1639 0 371790 170449.06 159840 120 1413
1640 0 371698 170465.06 159760 120 1639
1641 0 371666 170461.06 159680 120 1640
1642 0 371486 170473.06 159800 150 1639
1643 0 371246 170557.06 159760 32 1642
1644 0 371058 170645.06 159800 75 1643
1645 0 370930 170677.06 159880 75 1644
1646 0 371490 169741.03 160080 98 1399
1647 0 371274 169737.03 160040 98 1646
1648 0 370962 169753.03 159960 75 1647
1649 0 369856 169824 159880 168 1648
1650 0 369600 169792 159920 154 1649
1651 0 369344 169728 160040 81 1650
1652 0 369088 169728 160040 64 1651
1653 0 368832 169792 160040 71 1652
1654 0 368576 169824 160080 51 1653
1655 0 368320 169856 160080 80 1654
1656 0 368064 169888 160000 75 1655
1657 0 367808 169952 159880 81 1656
1658 0 367552 169952 159880 60 1657
1659 0 367296 169920 159840 51 1658
1660 0 367040 169856 159760 71 1659
1661 0 366848 169760 159560 60 1660
1662 0 366592 169760 159480 75 1661
1663 0 366336 169792 159400 60 1662
1664 0 366144 169728 159240 60 1663
1665 0 365952 169536 159120 81 1664
1666 0 365792 169376 158920 45 1665
1667 0 365568 169376 158800 122 1666
1668 0 365376 169344 158640 101 1667
1669 0 365152 169312 158480 150 1668
1670 0 365088 169216 158360 131 1669
1671 0 371090 166821.03 161920 136 1230
1672 0 371194 166745.03 161800 102 1671
1673 0 371282 166737.03 161640 102 1672
1674 0 371318 166569.03 161560 51 1673
1675 0 371402 166345.03 161520 80 1674
1676 0 371338 166097.03 161560 80 1675
1677 0 371218 166113.03 161600 80 1676
1678 0 371466 166317.03 161440 80 1675
1679 0 371454 166073.03 161240 131 1678
1680 0 371566 165937.03 161120 178 1679
1681 0 371678 165773.03 161040 178 1680
1682 0 371906 165481.03 161000 51 1681
1683 0 371998 165021.03 160960 40 1682
1684 0 372106 164933.03 160880 40 1683
1685 0 372094 164817.03 160800 102 1684
1686 0 371854 164781.06 161040 102 1683
1687 0 371730 164469.06 161000 45 1686
1688 0 371406 164221.06 161040 102 1687
1689 0 371218 163877.06 161120 128 1688
1690 0 371146 163649.11 161080 51 1689
1691 0 371018 163625.11 161120 51 1690
1692 0 370986 163553.11 161240 51 1691
1693 0 371246 163553.11 161000 75 1690
1694 0 371642.03 163417.12 160920 75 1693
1695 0 371650 163441.11 160840 51 1694
1696 0 371618 163409.11 160760 51 1695
1697 0 370944 162624 160080 104 1696
1698 0 370912 162368 160080 80 1697
1699 0 370816 162112 160000 75 1698
1700 0 370688 161920 159880 51 1699
1701 0 370560 161696 159880 40 1700
1702 0 370400 161472 159960 104 1701
1703 0 370368 161216 159960 96 1702
1704 0 370464 160960 160000 60 1703
1705 0 370592 160704 160000 98 1704
1706 0 370720 160448 160040 75 1705
1707 0 370848 160256 160240 101 1706
1708 0 371040 160064 160240 80 1707
1709 0 371040 159840 160440 102 1708
1710 0 371072 159584 160480 60 1709
1711 0 370976 159328 160520 51 1710
1712 0 370848 159104 160480 51 1711
1713 0 370688 158944 160280 86 1712
1714 0 370496 158752 160280 86 1713
1715 0 370240 158784 160240 91 1714
1716 0 369984 158688 160240 86 1715
1717 0 369760 158528 160240 45 1716
1718 0 369504 158528 160240 102 1717
1719 0 369248 158496 160240 91 1718
1720 0 368992 158368 160240 91 1719
1721 0 368736 158368 160240 75 1720
1722 0 368512 158368 160120 136 1721
1723 0 368256 158400 160080 96 1722
1724 0 368032 158432 159960 81 1723
1725 0 367776 158496 159880 104 1724
1726 0 367520 158528 159800 51 1725
1727 0 367264 158496 159720 71 1726
1728 0 367008 158528 159640 86 1727
1729 0 366752 158560 159600 120 1728
1730 0 366528 158400 159600 71 1729
1731 0 366400 158240 159400 71 1730
1732 0 366336 158112 159240 71 1731
1733 0 371706 163061.11 160960 51 1694
1734 0 371666 162897.11 161000 51 1733
1735 0 371686 162873.11 161120 51 1734
1736 0 371938 163049.11 161000 51 1733
1737 0 372170 163145.11 161040 51 1736
1738 0 372222 163241.11 161120 75 1737
1739 0 369874 167595.02 162840 45 1224
1740 0 369746 167747.03 162880 81 1739
1741 0 369698 167841.03 162960 81 1740
1742 0 369496 167939.05 162960 45 1741
1743 0 369370 167935.05 163000 51 1742
1744 0 369028 168107.02 163000 60 1743
1745 0 368926 168141.02 163080 80 1744
1746 0 368754 168273.02 163120 51 1745
1747 0 369366 167961.02 162960 51 1743
1748 0 369402 167969.02 162880 51 1747
1749 0 369866 167545.03 163520 178 1219
1750 0 369986 167645.03 163560 178 1749
1751 0 370122 167683.03 163640 178 1750
1752 0 370240 167641.02 163720 178 1751
1753 0 372240.06 166426.98 166040 98 1187
1754 0 374994 164772.95 167360 266 1064
1755 0 375604.03 164384.64 167960 178 1058
1756 0 375822.2 164297.47 167920 178 1755
1757 0 375956.75 163422.5 167720 160 1056
1758 0 375907.6 163439 167600 160 1757
1759 0 375832.56 163509.75 167440 104 1758
1760 0 375687.12 163603.78 167320 108 1759
1761 0 375796.12 163530.48 167120 108 1760
1762 0 375955.44 163453.7 166880 160 1761
1763 0 376019.44 163451.89 166800 207 1762
1764 0 376189.8 163326.89 166760 207 1763
1765 0 376295.06 163183.3 166640 204 1764
1766 0 376535.8 163089 166560 96 1765
1767 0 376602.5 163060.94 166480 96 1766
1768 0 377011.53 162882.97 166440 96 1767
1769 0 377446.34 162659.73 166400 102 1768
1770 0 377535.75 162581.6 166360 102 1769
1771 0 377541 162568.12 166320 102 1770
1772 0 377721 162968.06 166200 102 1771
1773 0 377913 162868.06 166120 102 1772
1774 0 378157 162864.06 166000 81 1773
1775 0 378365 162740.03 165840 104 1774
1776 0 378673 162588.03 165720 166 1775
1777 0 378813 162364.03 165600 122 1776
1778 0 378937 162084.06 165440 189 1777
1779 0 379049 161876.06 165320 164 1778
1780 0 379161 161644.06 165200 163 1779
1781 0 379329 161524.06 165120 60 1780
1782 0 379185 161708.06 165040 163 1781
1783 0 379129 161676.06 164840 163 1782
1784 0 379673 160932.03 165040 185 1781
1785 0 380089 160620.03 164920 175 1784
1786 0 380213 160576.03 164760 175 1785
1787 0 380293 160548.03 164640 175 1786
1788 0 380369 160324.06 164560 163 1787
1789 0 380569 159992.03 164680 120 1788
1790 0 381149 159776.06 164680 120 1789
1791 0 381449 159372.03 164760 91 1790
1792 0 381733 159172.03 164800 136 1791
1793 0 381961 159008.03 164880 150 1792
1794 0 382105 158876.03 165000 160 1793
1795 0 382337 158768.03 165160 140 1794
1796 0 382513 158524.03 165240 102 1795
1797 0 382665 158488.14 165360 128 1796
1798 0 382693 158760.03 165400 102 1797
1799 0 382805 158820.03 165440 102 1798
1800 0 382813 158812.03 165520 102 1799
1801 0 382677 158200.14 165480 128 1797
1802 0 382861 157892.11 165520 136 1801
1803 0 382901 157668.11 165400 98 1802
1804 0 382973 157564.11 165320 120 1803
1805 0 382841 157628.11 165280 98 1804
1806 0 382733 157548.11 165120 120 1805
1807 0 382685 157460.11 165000 120 1806
1808 0 383049 157132.06 165320 124 1804
1809 0 383321 156416.03 165360 120 1808
1810 0 383393 156184.03 165280 120 1809
1811 0 383445 156060.03 165160 115 1810
1812 0 383501 155908.03 164960 153 1811
1813 0 383541 155836.03 164800 197 1812
1814 0 383721 155748.03 164680 197 1813
1815 0 383701 155444.03 164600 124 1814
1816 0 383737 155272.03 164480 183 1815
1817 0 383729 155144.03 164320 186 1816
1818 0 383785 154916.06 164200 186 1817
1819 0 384185 154900.03 164240 40 1818
1820 0 384385 154876.03 164280 40 1819
1821 0 384541 154856.03 164360 40 1820
1822 0 384673 154772.03 164440 32 1821
1823 0 384777 154768.03 164480 32 1822
1824 0 384829 154796.03 164560 60 1823
1825 0 384957 154844.03 164600 60 1824
1826 0 384640 154400 163200 150 1820
1827 0 384832 154208 163200 71 1826
1828 0 385088 154208 163200 154 1827
1829 0 385344 154208 163160 91 1828
1830 0 385568 154144 163040 51 1829
1831 0 385760 154016 162840 96 1830
1832 0 385952 153856 162680 120 1831
1833 0 386112 153792 162920 32 1832
1834 0 386336 153696 163000 32 1833
1835 0 386528 153536 162960 51 1834
1836 0 386720 153344 162880 86 1835
1837 0 386848 153152 162760 60 1836
1838 0 387008 152992 162640 75 1837
1839 0 387136 152768 162640 80 1838
1840 0 387168 152512 162640 124 1839
1841 0 387168 152256 162720 128 1840
1842 0 387360 152064 162800 51 1841
1843 0 387488 151808 162760 75 1842
1844 0 387680 151616 162640 91 1843
1845 0 387872 151424 162560 40 1844
1846 0 388064 151232 162560 51 1845
1847 0 388256 151040 162440 120 1846
1848 0 388416 150880 162280 134 1847
1849 0 388608 150688 162240 80 1848
1850 0 388768 150464 162240 40 1849
1851 0 388928 150272 162160 32 1850
1852 0 389120 150304 162000 32 1851
1853 0 389280 150208 161800 51 1852
1854 0 389536 150080 161800 40 1853
1855 0 389728 149888 161760 80 1854
1856 0 389920 149696 161760 71 1855
1857 0 390112 149504 161800 71 1856
1858 0 390368 149408 161800 101 1857
1859 0 390624 149280 161720 91 1858
1860 0 390880 149248 161680 86 1859
1861 0 391104 149120 161640 64 1860
1862 0 391328 148960 161640 90 1861
1863 0 391552 148832 161640 101 1862
1864 0 391776 148736 161520 120 1863
1865 0 391968 148544 161440 51 1864
1866 0 392224 148480 161440 80 1865
1867 0 392448 148352 161440 107 1866
1868 0 392640 148192 161400 102 1867
1869 0 392864 148064 161400 80 1868
1870 0 393088 147968 161320 51 1869
1871 0 393312 147808 161320 81 1870
1872 0 393504 147648 161240 101 1871
1873 0 393504 147424 161160 91 1872
1874 0 393280 147232 161200 186 1873
1875 0 393312 147072 161000 175 1874
1876 0 393536 146976 160880 131 1875
1877 0 393664 146720 160800 90 1876
1878 0 393696 146496 160680 60 1877
1879 0 393824 146272 160600 115 1878
1880 0 393888 146080 160440 81 1879
1881 0 393824 145952 160200 81 1880
1882 0 393920 145824 160000 32 1881
1883 0 394144 145664 159880 102 1882
1884 0 394400 145600 159800 128 1883
1885 0 394656 145536 159840 120 1884
1886 0 394912 145536 159840 139 1885
1887 0 395168 145536 159760 122 1886
1888 0 395424 145536 159800 64 1887
1889 0 395552 145312 159800 32 1888
1890 0 395552 145248 159720 32 1889
1891 0 393728 147360 161320 120 1873
1892 0 393984 147296 161360 51 1891
1893 0 394240 147264 161400 64 1892
1894 0 394496 147296 161400 75 1893
1895 0 394752 147360 161400 102 1894
1896 0 395008 147296 161360 71 1895
1897 0 395264 147264 161320 51 1896
1898 0 395520 147168 161320 64 1897
1899 0 395776 147040 161320 60 1898
1900 0 396000 146912 161320 86 1899
1901 0 396256 146880 161280 51 1900
1902 0 396448 146720 161240 80 1901
1903 0 396672 146592 161240 81 1902
1904 0 396896 146432 161320 60 1903
1905 0 397120 146304 161280 75 1904
1906 0 397152 146304 161280 71 1905
1907 0 385984 153824 162640 124 1832
1908 0 386144 153728 162440 90 1907
1909 0 386336 153632 162280 98 1908
1910 0 386528 153696 162080 108 1909
1911 0 386720 153728 161920 80 1910
1912 0 386880 153728 161720 98 1911
1913 0 387040 153760 161520 128 1912
1914 0 387136 153792 161240 90 1913
1915 0 387168 153792 160960 134 1914
1916 0 383829 154740.03 164280 163 1818
1917 0 383977 154164.03 164240 164 1916
1918 0 383937 153924.03 164400 148 1917
1919 0 383921 153820.03 164520 148 1918
1920 0 383893 153676.03 164680 98 1919
1921 0 383925 153604.03 164800 108 1920
1922 0 383897 153528.03 164920 108 1921
1923 0 383897 153636.03 165000 40 1922
1924 0 383829 153428.03 165040 128 1923
1925 0 383845 153280.03 165240 86 1924
1926 0 383629 153176.03 165360 86 1925
1927 0 383441 153148.03 165440 75 1926
1928 0 383321 153144.03 165600 51 1927
1929 0 383313 153080.03 165640 51 1928
1930 0 383353 152996.03 165680 51 1929
1931 0 383477 153040.03 165720 51 1930
1932 0 383621 152936.03 165760 40 1931
1933 0 383793 152828.03 165720 40 1932
1934 0 383921 152752.03 165640 40 1933
1935 0 383993 152700.03 165560 40 1934
1936 0 384105 152676.03 165480 40 1935
1937 0 384157 152712.06 165400 40 1936
1938 0 384197 152732.06 165360 40 1937
1939 0 383441 152652.03 165640 40 1930
1940 0 383453 152260.03 165680 107 1939
1941 0 383589 152112.03 165720 124 1940
1942 0 383617 152076.03 165760 124 1941
1943 0 383569 151864.03 165840 51 1942
1944 0 383529 151664.03 165920 71 1943
1945 0 383413 151360.03 166120 51 1944
1946 0 383433 151192.03 166200 51 1945
1947 0 383293 151024.06 166320 51 1946
1948 0 383325 151068.06 166400 51 1947
1949 0 383405 151076.06 166480 51 1948
1950 0 383489 151028.06 166600 51 1949
1951 0 383561 151036.11 166760 51 1950
1952 0 383657 150900.11 166880 -1 1951
1953 0 383785 150936.11 166920 -1 1952
1954 0 383801 151000.11 166960 -1 1953
1955 0 383797 151016.11 167040 -1 1954
1956 0 383801 151036.11 167120 -1 1955
1957 0 383785 150996.03 167160 -1 1956
1958 0 383781 151076.03 167280 -1 1957
1959 0 383809 151124.03 167400 -1 1958
1960 0 383833 151120.03 167520 -1 1959
1961 0 383797 151132.03 167600 -1 1960
1962 0 383673 151108.03 167720 -1 1961
1963 0 383589 151056.03 167800 -1 1962
1964 0 383625 151004.03 167920 -1 1963
1965 0 383557 150676.11 166960 -1 1952
1966 0 383561 150556.11 167000 -1 1965
1967 0 383597 150440.14 167120 -1 1966
1968 0 384137 150216.14 167160 -1 1967
1969 0 384553 150084.03 167200 -1 1968
1970 0 384613 150108.03 167320 -1 1969
1971 0 384617 150080.03 167440 -1 1970
1972 0 384569 150012.03 167560 -1 1971
1973 0 384605 150096.03 167720 -1 1972
1974 0 384545 150140.03 167840 -1 1973
1975 0 384405 150180.03 167920 -1 1974
1976 0 384345 150292.03 167960 -1 1975
1977 0 384265 150300.03 168040 -1 1976
1978 0 384125 150340.06 168160 -1 1977
1979 0 384137 150348.06 168200 -1 1978
1980 0 384085 150448.06 168280 -1 1979
1981 0 383953 150484.06 168360 -1 1980
1982 0 383901 150456.06 168400 -1 1981
1983 0 383829 150604.11 168440 -1 1982
1984 0 383761 150232.11 168400 -1 1982
1985 0 383745 150120.03 168360 -1 1984
1986 0 383705 150088.03 168400 -1 1985
1987 0 383649 150064.03 168440 -1 1986
1988 0 383609 150076.03 168520 -1 1987
1989 0 383553 150128.03 168640 -1 1988
1990 0 383429 150100.03 168760 -1 1989
1991 0 383365 150056.03 168840 -1 1990
1992 0 383345 150000.03 168920 -1 1991
1993 0 383501 149956.03 168960 -1 1992
1994 0 383609 150004.03 169000 -1 1993
1995 0 383665 149996.03 169080 -1 1994
1996 0 383689 149972.03 169200 -1 1995
1997 0 383513 149888.03 169240 -1 1996
1998 0 383457 149896.03 169320 -1 1997
1999 0 383449 149840.03 169440 -1 1998
2000 0 383301 149912.03 169520 -1 1999
2001 0 383333 149992.03 169640 -1 2000
2002 0 383317 150160.03 169720 -1 2001
2003 0 383693 150040.03 168920 -1 1993
2004 0 383781 150040.03 168840 -1 2003
2005 0 383873 150076.03 168720 -1 2004
2006 0 383289 149996.03 168960 -1 1992
2007 0 384957 150180.06 167160 -1 1969
2008 0 385293 150384.03 167160 -1 2007
2009 0 385341 150640.03 167200 -1 2008
2010 0 385533 150848.03 167320 -1 2009
2011 0 385725 150940.06 167400 -1 2010
2012 0 385337 151268.03 167760 -1 2011
2013 0 385257 151404.03 167840 -1 2012
2014 0 385237 151420.03 168000 -1 2013
2015 0 385232 151421 168040 -1 2014
2016 0 385321 152136.03 168040 -1 2015
2017 0 385293 152172.03 168080 -1 2016
2018 0 385217 151424.03 168160 -1 2015
2019 0 385197 151472.03 168360 -1 2018
2020 0 384961 151444.03 168400 -1 2019
2021 0 384965 151400.03 168520 -1 2020
2022 0 384989 151440.03 168640 -1 2021
2023 0 384869 151580.03 168800 -1 2022
2024 0 384753 151620.06 168920 -1 2023
2025 0 384681 151528.06 169040 -1 2024
2026 0 384693 151520.06 169120 -1 2025
2027 0 385321 150516.03 167080 -1 2008
2028 0 385317 150510 167040 -1 2027
2029 0 385313 150504.03 167000 -1 2028
2030 0 383213 150804.03 166200 51 1946
2031 0 383121 150800.06 166120 51 2030
2032 0 383093 150980.06 166040 51 2031
2033 0 382901 150460.06 166320 -1 2030
2034 0 382821 150320.06 166400 -1 2033
2035 0 382709 150216.06 166520 -1 2034
2036 0 383973 152208.03 165760 32 1942
2037 0 384225 152160.03 165760 40 2036
2038 0 384421 152224.06 165800 71 2037
2039 0 384521 152092.06 165840 71 2038
2040 0 383701 152084.03 165680 124 1941
2041 0 383681 152120.03 165640 124 2040
2042 0 383037 153104.06 165720 60 1930
2043 0 382565 153084.03 165920 75 2042
2044 0 382453 153044.03 166000 80 2043
2045 0 382321 153096.03 166080 80 2044
2046 0 382173 153108.14 166200 80 2045
2047 0 381957 152856.14 166280 80 2046
2048 0 381857 152872.14 166400 80 2047
2049 0 381729 152884.14 166440 80 2048
2050 0 381733 152864.11 166560 80 2049
2051 0 381629 152904.11 166680 -1 2050
2052 0 381441 152968.11 166760 -1 2051
2053 0 381229 152956.06 166920 -1 2052
2054 0 381097 153084.06 167000 -1 2053
2055 0 381077 153144.06 167160 -1 2054
2056 0 381025 153180.03 167280 -1 2055
2057 0 380837 153156.03 167440 -1 2056
2058 0 380785 153120.03 167560 -1 2057
2059 0 380629 153104.03 167640 -1 2058
2060 0 380517 153108.03 167800 -1 2059
2061 0 380437 153064.03 167880 -1 2060
2062 0 379738.8 152671.6 167880 -1 2061
2063 0 379755.5 152682 167920 -1 2062
2064 0 379771.56 152691.62 167960 -1 2063
2065 0 379871.47 152683.55 168120 -1 2064
2066 0 379860.1 152696.73 168280 -1 2065
2067 0 379846.38 152616.25 168480 -1 2066
2068 0 379826.47 152376.39 168600 -1 2067
2069 0 379671.4 152271.11 168720 -1 2068
2070 0 379295.1 152154.19 168760 -1 2069
2071 0 378783.56 152179.28 168800 -1 2070
2072 0 378375.6 152185.66 168920 -1 2071
2073 0 378238.72 152160.62 169120 -1 2072
2074 0 377787 152393.06 169360 -1 2073
2075 0 377307 152213.03 169400 -1 2074
2076 0 377231 151709.03 169440 -1 2075
2077 0 376887 151569.03 169480 -1 2076
2078 0 376707 151449.03 169600 -1 2077
2079 0 376691 151325.03 169680 -1 2078
2080 0 376331 151145.03 169720 -1 2079
2081 0 376383 150809.03 169720 -1 2080
2082 0 376387 150833.03 169800 -1 2081
2083 0 376207 151121.03 169760 -1 2080
2084 0 376095 151185.03 169840 -1 2083
2085 0 376043 151265.03 169920 -1 2084
2086 0 375959 151313.03 170040 -1 2085
2087 0 375915 151341.03 170200 -1 2086
2088 0 375863 151325.03 170320 -1 2087
2089 0 375783 151301.03 170440 -1 2088
2090 0 375635 151245.03 170560 -1 2089
2091 0 375023 150941.03 170520 -1 2090
2092 0 374967 150909.03 170600 -1 2091
2093 0 375667 151265.03 170680 -1 2090
2094 0 375675 151257.03 170800 -1 2093
2095 0 375555 151145.03 170920 -1 2094
2096 0 375503 151049.03 171000 -1 2095
2097 0 375467 151013.03 171080 -1 2096
2098 0 375219 151041.03 171120 -1 2097
2099 0 375099 151001.03 171200 -1 2098
2100 0 375127 151009.03 171080 -1 2098
2101 0 375531 150965.03 171120 -1 2097
2102 0 375635 150833.03 171200 -1 2101
2103 0 375727.03 150749.05 171240 -1 2102
2104 0 375531 150733.03 171280 -1 2103
2105 0 376011 150777.03 171280 -1 2103
2106 0 376315 150729.03 171360 -1 2105
2107 0 376727 150573.03 171280 -1 2106
2108 0 376943 150537.03 171200 -1 2107
2109 0 377019 150573.03 171080 -1 2108
2110 0 377043 150641.03 171000 -1 2109
2111 0 377719 152649.03 169320 -1 2074
2112 0 377819 152801.03 169240 -1 2111
2113 0 377911 152917.03 169160 -1 2112
2114 0 377967 152893.03 169080 -1 2113
2115 0 378923 152197.03 168720 -1 2071
2116 0 379075 152137.03 168600 -1 2115
2117 0 379159 152149.03 168480 -1 2116
2118 0 379215 152113.03 168360 -1 2117
2119 0 379689.44 152641.03 167760 -1 2062
2120 0 378935.12 152456.39 167800 -1 2119
2121 0 378795.28 152386.03 167760 -1 2120
2122 0 378517.28 152299.42 167720 -1 2121
2123 0 378464.3 152223.05 167640 -1 2122
2124 0 378439.28 152239.5 167560 -1 2123
2125 0 379700 152706 167640 -1 2119
2126 0 379733 152836.03 167560 -1 2125
2127 0 379905 152600.06 167520 -1 2126
2128 0 379889 152624.06 167480 -1 2127
2129 0 379489 153052.06 167520 -1 2126
2130 0 379089 153304.06 167560 -1 2129
2131 0 379133 153428.06 167480 -1 2130
2132 0 379161 153532.1 167360 -1 2131
2133 0 379145 153608.14 167280 -1 2132
2134 0 378989 153852.14 167240 -1 2133
2135 0 378969 153988.14 167160 -1 2134
2136 0 378969 154112.17 167040 -1 2135
2137 0 379009 154236.17 166920 -1 2136
2138 0 379089 154340.03 166840 -1 2137
2139 0 379193 154444.06 166800 -1 2138
2140 0 381397 152984.14 166440 -1 2049
2141 0 381313 152996.14 166400 -1 2140
2142 0 383973 153776.03 165040 40 1923
2143 0 383949 153952.03 165120 32 2142
2144 0 383925 154036.03 165240 45 2143
2145 0 383153 156184.06 164720 90 1813
2146 0 382989 156272.06 164600 32 2145
2147 0 384033 156152.03 165080 45 1811
2148 0 384237 156180.03 165000 51 2147
2149 0 384573 156276.03 164960 60 2148
2150 0 382117 158628.03 164880 160 1793
2151 0 380381 160360.03 164480 163 1788
2152 0 380397 160388.03 164400 163 2151
2153 0 380473 160172.03 164400 120 2152
2154 0 380469 160100.03 164320 120 2153
2155 0 380409 160560.03 164360 175 2152
2156 0 380389 160708.03 164280 175 2155
2157 0 380357 160896.03 164200 175 2156
2158 0 376103.66 163135.27 166440 204 1767
2159 0 375730.56 163019.89 166400 207 2158
2160 0 375629.53 162898.55 166320 207 2159
2161 0 375889.4 163775.28 166760 160 1763
2162 0 375903.06 163795.45 166720 160 2161
2163 0 375936.5 163844.92 166680 160 2162
2164 0 375967.06 163882.17 166640 160 2163
2165 0 376001.22 163928.78 166600 160 2164
2166 0 376043.53 164105.23 166560 160 2165
2167 0 376114.4 164204.73 166480 160 2166
2168 0 376116.4 164263.67 166440 160 2167
2169 0 377947.16 161739.19 169840 168 1048
2170 0 376387.94 162524.31 170760 51 1044
2171 0 376210 162556 170720 51 2170
2172 0 376060.88 162628.4 170760 51 2171
2173 0 376035.28 162647.53 170840 51 2172
2174 0 375998.03 162750.97 170920 51 2173
2175 0 375999.22 162798.28 170960 51 2174
2176 0 376000.75 162844.52 171000 51 2175
2177 0 375997.9 162819.88 171040 51 2176
2178 0 376163.94 162570.42 170680 51 2171
2179 0 376491.56 162639.3 170640 32 2178
2180 0 376591.28 162743.05 170560 32 2179
2181 0 375932.5 162619.47 170640 51 2178
2182 0 375779.8 162704.53 170600 51 2181
2183 0 375629 162731.4 170560 80 2182
2184 0 377322.3 161875.34 171960 81 1036
2185 0 377142.28 161863.03 171920 81 2184
2186 0 377018.25 161819 171920 81 2185
2187 0 378739.8 161815.98 172480 40 1032
2188 0 379096.5 162044.17 172320 40 2187
2189 0 375650.6 163023.23 177040 120 1013
2190 0 375528.47 163046.42 176920 120 2189
2191 0 375277.7 163155.31 176680 101 2190
2192 0 375355.8 163320.05 176560 40 2191
2193 0 375125.88 163549.05 176560 40 2192
2194 0 375101.72 163521.02 176680 40 2193
2195 0 375112.84 163502.72 176720 40 2194
2196 0 375091.62 163469.83 176760 40 2195
2197 0 375059.56 163453.44 176800 40 2196
2198 0 375354.22 163387.97 176520 40 2192
2199 0 375333.88 163507.56 176480 40 2198
2200 0 375263.53 163591.97 176440 40 2199
2201 0 375275.84 163633.27 176360 40 2200
2202 0 377654.7 163353.42 179040 198 293
2203 0 377654.47 163353.5 179240 297 2202
2204 0 377680.53 163449.94 179480 248 2203
2205 0 377952.5 163072.92 179880 322 2204
2206 0 378212.5 163114.66 180200 81 2205
2207 0 378280.1 163100.92 180520 32 2206
2208 0 378340.97 163154.1 180600 32 2207
2209 0 379037.53 163376.8 180960 124 2208
2210 0 376891.03 163245.72 180960 45 2209
2211 0 375796.53 163761.92 180960 148 2210
2212 0 374408.28 163770.06 180960 186 2211
2213 0 374204.88 163821.56 180800 185 2212
2214 0 373951.44 163885.89 180600 81 2213
2215 0 373203.12 164234.1 180600 86 2214
2216 0 372970.12 164306.16 180400 86 2215
2217 0 373478.6 163699.19 180200 81 2214
2218 0 373159.12 163448.27 180000 81 2217
2219 0 373108 163401 180000 81 2218
2220 0 373072 163233 179840 81 2219
2221 0 373056 163135 179480 -1 2220
2222 0 372932 163055 179440 -1 2221
2223 0 372912 162803 179440 -1 2222
2224 0 372840 163077 179160 -1 2222
2225 0 372284 163081 178840 -1 2224
2226 0 371896 163021 178800 -1 2225
2227 0 372068 162999 178760 -1 2226
2228 0 372616 162953 178600 -1 2227
2229 0 371516 162995 178600 -1 2227
2230 0 371146 162884.33 178560 -1 2229
2231 0 371104 162887 178600 -1 2230
2232 0 370528 162741 178640 -1 2231
2233 0 370736 162475 178760 -1 2232
2234 0 369928 162637 178560 -1 2232
2235 0 369420 162799 178440 -1 2234
2236 0 369484 162339 178400 -1 2235
2237 0 369528 161991 178320 -1 2236
2238 0 369272 161595 178160 -1 2237
2239 0 369196 161423 177960 -1 2238
2240 0 369080 161197 178000 -1 2239
2241 0 368560 160517 178080 -1 2240
2242 0 368376 160109 178120 -1 2241
2243 0 368408 159753 178120 -1 2242
2244 0 368224 160161 178120 -1 2242
2245 0 368200 160095 178200 -1 2244
2246 0 368204 160063 178240 -1 2245
2247 0 368588 160597.03 178240 -1 2246
2248 0 368604 160701.03 178280 -1 2247
2249 0 368288 159927 178360 -1 2246
2250 0 368224 159815 178440 -1 2249
2251 0 368196 159731 178520 -1 2250
2252 0 368132 159723 178640 -1 2251
2253 0 368052 159409 178840 -1 2252
2254 0 367932 159337 178880 -1 2253
2255 0 367796 159319 178800 -1 2254
2256 0 367732 158995 178800 -1 2255
2257 0 367716 159331 178720 -1 2255
2258 0 368968 162889 178280 -1 2235
2259 0 368456 162973 178240 -1 2258
2260 0 367956 162941 178120 -1 2259
2261 0 367752 162965 178080 -1 2260
2262 0 367496 163117 178040 -1 2261
2263 0 368692 163001 178200 -1 2259
2264 0 368656 163017 178080 -1 2263
2265 0 368660 163037 178000 -1 2264
2266 0 371356 162871 178360 -1 2230
2267 0 371796 162885 178800 -1 2226
2268 0 371908 162641 178840 -1 2267
2269 0 375159.97 163367.38 180960 206 2212
2270 0 374142.6 164126.77 181200 185 2212
2271 0 373903.03 164398.92 181280 80 2270
2272 0 373784.56 163760.83 181280 185 2271
2273 0 373776 164535.47 181320 122 2271
2274 0 373645.7 164694.94 181400 122 2273
2275 0 373653.88 165242.98 181400 140 2274
2276 0 373765.34 165360.53 181360 240 2275
2277 0 373990.2 165598.23 181280 240 2276
2278 0 374126.44 165494.58 181120 240 2277
2279 0 374189.25 165458.2 180960 240 2278
2280 0 374189.16 165364.4 180760 122 2279
2281 0 374103.72 165308.44 180560 122 2280
2282 0 374104.06 165355.6 180480 -1 2281
2283 0 374093.97 165379.61 180320 -1 2282
2284 0 374069.28 165368.69 180280 -1 2283
2285 0 374035.06 165374 180200 -1 2284
2286 0 374016.47 165364.92 180160 -1 2285
2287 0 373795.5 165344.52 180080 -1 2286
2288 0 373734.62 165402.48 180040 -1 2287
2289 0 373390.66 165402.48 180040 -1 2288
2290 0 373674.1 165256.69 181440 140 2275
2291 0 373648.7 165195.86 181720 140 2290
2292 0 373287.6 164912.27 181840 104 2291
2293 0 373147.34 164897.94 181880 104 2292
2294 0 372590.28 164950.3 181880 51 2293
2295 0 373729.6 165679.98 181960 139 2291
2296 0 373694.28 165764.58 182120 139 2295
2297 0 373672 165768.16 182160 202 2296
2298 0 373674.28 165736 182200 202 2297
2299 0 373622.12 165667.69 182400 181 2298
2300 0 373549.47 165573.11 182680 120 2299
2301 0 373734.53 165378.58 182720 32 2300
2302 0 373830.6 165351.1 182960 32 2301
2303 0 374290.62 165287.08 182960 122 2302
2304 0 373762.2 165407.72 183040 32 2302
2305 0 373685.34 165464.27 183080 32 2304
2306 0 373595.66 165479.45 183120 32 2305
2307 0 373312.2 166291.72 182400 107 2299
2308 0 373209.12 166507.98 182480 45 2307
2309 0 373673.16 166093.14 182160 102 2297
2310 0 372757.12 166557.06 182160 81 2309
2311 0 372146.88 166429 182160 101 2310
2312 0 371630.38 166893.92 182160 81 2311
2313 0 370934.78 167184.05 182200 137 2312
2314 0 370732.12 167277.47 182280 86 2313
2315 0 370365.03 167433.22 182400 60 2314
2316 0 370028.03 167545.23 182520 102 2315
2317 0 369885.88 167603 182600 81 2316
2318 0 369811.94 167631.67 182640 81 2317
2319 0 369788.5 167616.36 182680 81 2318
2320 0 369888.4 167256.25 182680 81 2319
2321 0 369397.25 167774.27 182760 98 2319
2322 0 369208.9 167880.34 182920 163 2321
2323 0 369107.94 167961.3 183040 98 2322
2324 0 369045.8 168013.53 183080 98 2323
2325 0 369001.56 168057.17 183120 98 2324
2326 0 368711.88 168203.2 183280 101 2325
2327 0 368725.47 168365.5 183560 60 2326
2328 0 368696.62 168436.4 183600 60 2327
2329 0 368521.6 168515.81 183640 60 2328
2330 0 368585.25 168591.02 183720 101 2329
2331 0 368676.66 168790.67 183840 120 2330
2332 0 368644.25 169110.47 184040 86 2331
2333 0 368555.9 169511.19 184240 75 2332
2334 0 368531.1 169649.78 184280 80 2333
2335 0 368331.44 169843.27 184360 75 2334
2336 0 368058.3 169928.25 184440 102 2335
2337 0 367606.34 170304.4 184440 80 2336
2338 0 367165.56 171022.45 184400 108 2337
2339 0 367101.03 171067.28 184280 96 2338
2340 0 366453.84 171365.6 184240 124 2339
2341 0 366432.12 171646.45 184320 86 2340
2342 0 366537.66 172000.19 184440 40 2341
2343 0 366674.25 172231.52 184520 40 2342
2344 0 366037.06 171373.08 184120 124 2340
2345 0 365704.12 171315.83 183920 120 2344
2346 0 365345.1 171345.16 183760 124 2345
2347 0 365140.34 171354 183600 120 2346
2348 0 364925.8 171392.92 183360 150 2347
2349 0 364956.66 171502.36 183040 143 2348
2350 0 364524.97 171982.5 183040 81 2349
2351 0 364479.44 172078.69 182960 102 2350
2352 0 364414.38 172133.92 182880 102 2351
2353 0 364804.38 172047.77 182880 81 2352
2354 0 364276.88 172323.98 182760 60 2352
2355 0 364157.34 172344.66 182680 71 2354
2356 0 364158.12 172345.39 182640 71 2355
2357 0 364127.94 172452.86 182600 71 2356
2358 0 364123.12 172557.16 182480 75 2357
2359 0 364094.2 172583.53 182400 75 2358
2360 0 364268.22 172627.61 182400 75 2359
2361 0 364399 172775.02 182320 64 2360
2362 0 364059 172688.4 182200 64 2359
2363 0 364142.5 172810.73 181960 75 2362
2364 0 364201.5 172886.05 181720 75 2363
2365 0 364212.9 172938.61 181520 60 2364
2366 0 364230 172957.64 181320 64 2365
2367 0 364228.97 172836.16 181240 64 2366
2368 0 364200.56 172859.36 181160 64 2367
2369 0 364140.22 172958.12 181040 71 2368
2370 0 363903.84 172989.98 180800 71 2369
2371 0 363738.97 173058.08 180560 96 2370
2372 0 363469 173066.2 180560 96 2371
2373 0 363719.34 173134.7 180440 96 2371
2374 0 363545.78 173287.2 180240 64 2373
2375 0 363467.94 173320.66 180160 45 2374
2376 0 363400.3 173360.33 180080 45 2375
2377 0 363179.28 173466.58 179920 75 2376
2378 0 363026.5 173523.27 179800 60 2377
2379 0 362976.4 173541.55 179760 60 2378
2380 0 362682 173705.86 179560 120 2379
2381 0 362440.53 173779.38 179520 107 2380
2382 0 362006.28 173694.61 179480 120 2381
2383 0 361219.38 173603.5 179440 115 2382
2384 0 361061.6 173536.3 179720 71 2383
2385 0 361068.22 173520.12 179800 71 2384
2386 0 361180.72 173617.75 179080 115 2382
2387 0 361173.3 173649 178920 115 2386
2388 0 361083.6 173633 178720 115 2387
2389 0 361679.6 173941 178720 234 2388
2390 0 361772.6 173926.12 178520 234 2389
2391 0 361787.25 173923.83 178480 234 2390
2392 0 360352.1 173641.66 178640 80 2388
2393 0 360361.3 173654.52 178600 80 2392
2394 0 360112 173642.03 178560 40 2393
2395 0 360024 173670.03 178440 51 2394
2396 0 359867 173612.03 178400 51 2395
2397 0 359383 173624.03 178400 51 2396
2398 0 359172 173786.03 178360 51 2397
2399 0 358812 174058.03 178400 45 2398
2400 0 358688 174182.03 178480 60 2399
2401 0 358516 174342.03 178560 71 2400
2402 0 360043 173644.03 178320 51 2396
2403 0 360067 173764.03 178160 81 2402
2404 0 360123 174064.03 178040 156 2403
2405 0 360175 174428.03 177880 91 2404
2406 0 360147 174547.8 177720 80 2405
2407 0 359492.25 173445.62 178640 75 2392
2408 0 358984.3 173517.66 178640 75 2407
2409 0 358671.34 173344.83 178800 40 2408
2410 0 358469.53 173312.66 178880 40 2409
2411 0 358283 173295.39 178920 40 2410
2412 0 358073.6 173168.02 179000 40 2411
2413 0 357811.94 173084.05 179160 32 2412
2414 0 357504.28 173015.94 179280 -1 2413
2415 0 357255.62 172980 179400 -1 2414
2416 0 357270.25 172950.77 179480 -1 2415
2417 0 357530.75 173063.83 179720 -1 2416
2418 0 357656.06 173082.19 179760 -1 2417
2419 0 357702.62 173045.6 179800 -1 2418
2420 0 356500.25 172899.08 179480 -1 2416
2421 0 356350.34 172892.2 179400 -1 2420
2422 0 356310.66 172878.33 179360 -1 2421
2423 0 356301.62 172797.53 179320 -1 2422
2424 0 356273.12 172773.12 179280 -1 2423
2425 0 356153.66 172967.38 179360 -1 2422
2426 0 355944.5 172992.64 179320 -1 2425
2427 0 355683.5 173035.7 179240 -1 2426
2428 0 355627.38 173044.27 179200 -1 2427
2429 0 355421.5 173025.78 179240 -1 2428
2430 0 355461.44 173064.2 179080 -1 2428
2431 0 355138.1 173020.3 178840 -1 2430
2432 0 355131.1 173088.67 178560 -1 2431
2433 0 355137.28 173103.48 178320 -1 2432
2434 0 354941.5 173270.48 178040 -1 2433
2435 0 355009.66 173486.95 177560 -1 2434
2436 0 354167.62 173853.02 177560 -1 2435
2437 0 353959.3 173753.72 177600 -1 2436
2438 0 355021.9 173525.88 177480 -1 2435
2439 0 355055.94 173635.12 177240 -1 2438
2440 0 354994.9 173641.3 177040 -1 2439
2441 0 354980.9 173646.92 177000 -1 2440
2442 0 355070.9 173654.39 176760 -1 2441
2443 0 355093.8 173673.94 176600 -1 2442
2444 0 362480.47 174093.39 179520 71 2381
2445 0 362497.06 174149.3 179640 64 2444
2446 0 362617.06 174069.27 179640 64 2445
2447 0 363223.3 173692.6 179920 75 2377
2448 0 363604.22 172503.48 182640 75 2356
2449 0 363436.3 172695.53 182640 75 2448
2450 0 363413.53 172750.58 182680 75 2449
2451 0 363433.2 172628.7 182560 75 2448
2452 0 364550.78 171120.94 182880 136 2349
2453 0 364430.8 170889.34 182680 75 2452
2454 0 364343.16 170795.22 182600 75 2453
2455 0 364174.66 170695.28 182480 91 2454
2456 0 364022.94 170663.55 182440 80 2455
2457 0 363812.66 170649.47 182400 75 2456
2458 0 363021.75 170687.16 182400 136 2457
2459 0 363350.44 170560.36 182120 108 2458
2460 0 362130.2 170011.22 182400 102 2458
2461 0 361961.22 170003.75 182040 102 2460
2462 0 362104.97 169501.89 182040 102 2461
2463 0 361990.8 170091.3 181960 102 2461
2464 0 360761.66 169725.52 182280 122 2460
2465 0 360022.5 170092.4 182360 139 2464
2466 0 359054.34 170643.5 182480 198 2465
2467 0 359003.7 170612.98 182560 198 2466
2468 0 358642.25 171051.66 182480 198 2466
2469 0 358543.84 171145.06 182560 -1 2468
2470 0 360210.6 170548.42 182360 32 2465
2471 0 360582.22 169331.94 182400 150 2464
2472 0 360486 169104.03 182480 136 2471
2473 0 360486 169068.03 182600 104 2472
2474 0 360478 169068.05 182720 104 2473
2475 0 360446 169092.03 182800 104 2474
2476 0 360358 169308.03 182880 108 2475
2477 0 361118.22 168375.94 182400 75 2471
2478 0 361243.53 167992.1 182440 51 2477
2479 0 361079.4 167060.03 182440 51 2478
2480 0 360635.38 166460.05 182440 -1 2479
2481 0 360626.25 166448.22 182400 -1 2480
2482 0 360378.06 166040.98 182200 -1 2481
2483 0 360331.25 165679.98 182440 -1 2480
2484 0 360282.66 165646.67 182480 -1 2483
2485 0 360186.44 165580.16 182560 -1 2484
2486 0 360029.78 165604.6 182800 -1 2485
2487 0 359662.4 165385.61 183280 -1 2486
2488 0 359631.72 165449.83 183440 -1 2487
2489 0 359610.62 165496.5 183560 -1 2488
2490 0 361182.6 167876.81 182360 51 2478
2491 0 360042.3 170088.92 182120 124 2464
2492 0 359299.47 170453.61 182080 198 2491
2493 0 358957.72 170315.36 182040 108 2492
2494 0 358606.88 170287.22 182000 107 2493
2495 0 357224.62 169957.94 181960 32 2494
2496 0 356680.44 169666 181960 71 2495
2497 0 356456.3 169363.97 181960 81 2496
2498 0 356178.12 169167.05 182080 75 2497
2499 0 355912.94 169005.77 182120 75 2498
2500 0 355934.75 168774.67 182160 75 2499
2501 0 355940.75 168704.34 182200 75 2500
2502 0 355835.06 168478.28 182320 -1 2501
2503 0 355754.4 168402.86 182360 -1 2502
2504 0 355725.34 168359.02 182400 -1 2503
2505 0 355484.25 168315.17 182480 -1 2504
2506 0 355149.25 168185.56 182520 -1 2505
2507 0 354791.12 168170.97 182680 -1 2506
2508 0 354306.8 168218.9 182880 -1 2507
2509 0 354296.3 168115.14 182960 -1 2508
2510 0 354285.75 168078.33 183080 -1 2509
2511 0 354134.03 167871.66 183200 -1 2510
2512 0 354009.53 167786.61 183320 -1 2511
2513 0 353989.3 167685.34 183440 -1 2512
2514 0 353998.78 167617.28 183560 -1 2513
2515 0 353948.62 167514.75 183640 -1 2514
2516 0 353978.47 167537.3 183720 -1 2515
2517 0 354185.28 167535.52 183800 -1 2516
2518 0 354258.56 167450 183880 -1 2517
2519 0 354329.53 167433.33 183920 -1 2518
2520 0 354373.97 167436.75 183960 -1 2519
2521 0 354460.38 167488.5 184000 -1 2520
2522 0 354492.4 167482.84 184040 -1 2521
2523 0 354562 167516.33 184120 -1 2522
2524 0 354573.56 167504.3 184160 -1 2523
2525 0 354776.5 167610.42 184240 -1 2524
2526 0 354966.3 168072.56 184400 -1 2525
2527 0 355197.16 168199.22 184520 -1 2526
2528 0 355453.38 168396.95 184680 -1 2527
2529 0 355486.75 168449.5 184800 -1 2528
2530 0 355497.75 168467.33 184840 -1 2529
2531 0 355573.2 168639.11 184960 -1 2530
2532 0 355501.66 168831.56 185080 -1 2531
2533 0 355514.88 168964.56 185240 -1 2532
2534 0 355406.12 169027.28 185360 -1 2533
2535 0 355618.7 168688.73 182160 75 2500
2536 0 357337.25 169885.47 181880 32 2495
2537 0 357385.75 169828.89 181840 32 2536
2538 0 357388.28 169824.89 181800 32 2537
2539 0 357385.16 169820.05 181760 32 2538
2540 0 357422 169798 181760 32 2539
2541 0 357462 169826 181680 40 2540
2542 0 357462 169806 181440 40 2541
2543 0 357414 169794 181360 32 2542
2544 0 357390 169742 181320 32 2543
2545 0 357322 169730 181240 32 2544
2546 0 357282 169686 181200 32 2545
2547 0 357216 169568 181160 32 2546
2548 0 357088 169696 180960 60.3987 2547
2549 0 356864 169696 180800 71.5542 2548
2550 0 356640 169696 180600 60.3987 2549
2551 0 356512 169888 180440 32 2550
2552 0 356494 169798 180400 -1 2551
2553 0 356338 169902 180240 -1 2552
2554 0 356266 169946 180200 -1 2553
2555 0 356210 169974 180160 -1 2554
2556 0 356230 169974 180120 -1 2555
2557 0 356134 169894 180080 -1 2556
2558 0 356022 169870 179960 -1 2557
2559 0 355926 170010 179920 -1 2558
2560 0 355950 170074 179800 -1 2559
2561 0 355808 170400 179640 75.4718 2560
2562 0 355616 170464 179480 71.5542 2561
2563 0 355552 170560 179240 75.4718 2562
2564 0 355360 170656 179040 32 2563
2565 0 355398 170594 179000 -1 2564
2566 0 355264 170528 178960 32 2565
2567 0 355104 170592 178760 75.4718 2566
2568 0 355040 170528 178520 64 2567
2569 0 354880 170368 178320 51.225 2568
2570 0 354688 170240 178120 91.913 2569
2571 0 354464 170240 178000 75.4718 2570
2572 0 354272 170336 177840 81.9756 2571
2573 0 354080 170400 177680 71.5542 2572
2574 0 354112 170624 177800 32 2573
2575 0 354272 170752 178000 32 2574
2576 0 353824 170400 177600 75.4718 2573
2577 0 353568 170400 177600 64 2576
2578 0 353312 170464 177520 96 2577
2579 0 353120 170592 177360 71.5542 2578
2580 0 352928 170720 177200 122.115 2579
2581 0 352672 170752 177080 60.3987 2580
2582 0 352448 170752 176960 60.3987 2581
2583 0 352192 170720 176920 75.4718 2582
2584 0 351936 170784 176840 90.5097 2583
2585 0 351744 170944 176960 71.5542 2584
2586 0 351616 171136 177080 51.225 2585
2587 0 351488 171328 177240 32 2586
2588 0 351328 171456 177400 98.9545 2587
2589 0 351104 171456 177560 51.225 2588
2590 0 350848 171488 177680 71.5542 2589
2591 0 350656 171584 177840 60.3987 2590
2592 0 350400 171584 177840 96 2591
2593 0 350336 171584 177840 108.812 2592
2594 0 350288 171560 177880 100 2593
2595 0 350736 171559 177880 -1 2594
2596 0 350992 171719 178120 -1 2595
2597 0 350980 171739 178160 -1 2596
2598 0 350144 171488 178000 75.4718 2594
2599 0 349920 171360 178000 98.9545 2598
2600 0 349696 171232 178120 71.5542 2599
2601 0 349536 171040 178160 71.5542 2600
2602 0 349312 170880 178160 219.964 2601
2603 0 349000 170663 178280 -1 2602
2604 0 348780 170703 178800 -1 2603
2605 0 349056 170880 178160 219.964 2602
2606 0 348800 170944 178080 226.416 2605
2607 0 348640 171072 177920 131.939 2606
2608 0 348448 170976 177760 190.83 2607
2609 0 348320 170752 177800 148.593 2608
2610 0 348256 170603 177720 116 2609
2611 0 348358 171075 177600 -1 2610
2612 0 348138 171235 177440 -1 2611
2613 0 348186 171339 177200 -1 2612
2614 0 348272.47 171094.55 177520 -1 2611
2615 0 348224 170528 177680 101.193 2610
2616 0 348064 170304 177600 81.9756 2615
2617 0 347808 170208 177600 51.225 2616
2618 0 347552 170144 177560 81.9756 2617
2619 0 347360 169952 177520 32 2618
2620 0 347328 169760 177320 40 2619
2621 0 347328 169664 177320 32 2620
2622 0 350208 171488 177600 45.2548 2593
2623 0 350048 171488 177400 32 2622
2624 0 349888 171488 177200 32 2623
2625 0 349728 171456 177000 60.3987 2624
2626 0 349632 171488 176880 32 2625
2627 0 356000 170592 179520 64 2561
2628 0 356224 170624 179360 51.225 2627
2629 0 356448 170656 179200 81.9756 2628
2630 0 356416 170656 178920 32 2629
2631 0 356086 169762 179840 -1 2558
2632 0 356130 169722 179760 -1 2631
2633 0 356070 169678 179640 -1 2632
2634 0 356406 170030 180120 -1 2556
2635 0 356530 169986 180400 -1 2552
2636 0 356574 170142 180400 -1 2635
2637 0 356803.12 170171.52 181880 141 2536
2638 0 356749.88 170305 181840 141 2637
2639 0 358507.16 170352.36 181720 107 2494
2640 0 357735.2 170076.3 182160 60 2494
2641 0 357183.25 170010.03 182320 90 2640
2642 0 360135.62 170025.34 181920 124 2491
2643 0 368021.94 169992.72 184480 102 2336
2644 0 368672 170336 185200 98 2335
2645 0 368704 170400 185440 64 2644
2646 0 368768 170624 185640 75 2645
2647 0 368768 170752 185760 60 2646
2648 0 368672 170816 186000 64 2647
2649 0 368672 170752 186280 32 2648
2650 0 368800 170528 186400 80 2649
2651 0 368832 170272 186520 32 2650
2652 0 368928 170080 186640 98 2651
2653 0 368800 169920 186840 51 2652
2654 0 368768 169664 186880 81 2653
2655 0 368896 169472 187000 81 2654
2656 0 368960 169376 187040 81 2655
2657 0 368864 169408 187280 64 2656
2658 0 368768 169440 187520 75 2657
2659 0 368768 169440 187800 96 2658
2660 0 368832 169280 188000 98 2659
2661 0 368704 169152 188200 71 2660
2662 0 368640 169088 188360 60 2661
2663 0 369152 169216 187080 32 2656
2664 0 369376 169056 187080 40 2663
2665 0 369632 169056 187000 40 2664
2666 0 369856 169024 186880 51 2665
2667 0 369920 168992 186880 51 2666
2668 0 369152 169920 186560 98 2652
2669 0 369344 169728 186560 96 2668
2670 0 369472 169504 186440 45 2669
2671 0 369568 169280 186320 51 2670
2672 0 369696 169056 186320 32 2671
2673 0 369856 168832 186280 51 2672
2674 0 369888 168736 186240 40 2673
2675 0 368864 171008 185720 45 2647
2676 0 369024 171200 185640 45 2675
2677 0 369248 171200 185520 32 2676
2678 0 369472 171200 185400 32 2677
2679 0 369664 171072 185200 51 2678
2680 0 369728 171072 185200 40 2679
2681 0 368345.25 168683.03 183720 40 2330
2682 0 368164.66 168667.5 183760 32 2681
2683 0 368024.97 168974.78 183800 45 2682
2684 0 371958.88 167082.73 181920 71 2312
2685 0 372040.03 167283.38 181640 124 2684
2686 0 372063.6 167342.06 181560 124 2685
2687 0 379503.34 163205.7 181160 102 2209
2688 0 379813.3 163041.55 181440 102 2687
2689 0 379990 162900.47 181640 166 2688
2690 0 380409.94 162488.4 181640 189 2689
2691 0 380077.4 162740.78 181760 189 2689
2692 0 380148.16 162655.25 182000 164 2691
2693 0 380224.94 162868.16 182040 164 2692
2694 0 380179.78 162621.86 182080 164 2693
2695 0 380148.12 162562.27 182160 154 2694
2696 0 380147.75 162358.19 182560 128 2695
2697 0 380148.3 162318.17 182640 160 2696
2698 0 380384 162265.02 182920 268 2697
2699 0 380610.62 162291.36 183120 186 2698
2700 0 380854.1 162332.95 183320 143 2699
2701 0 380995.38 162409.19 183560 214 2700
2702 0 381139.84 162614.17 183800 186 2701
2703 0 381515.84 162899.67 184040 86 2702
2704 0 381813.03 163214.17 184320 163 2703
2705 0 382071.2 163588.31 184600 150 2704
2706 0 382152.5 163761.22 184880 163 2705
2707 0 382773.7 163743.98 185080 51 2706
2708 0 383098.97 163715.95 185240 102 2707
2709 0 383177.66 163848.62 185360 102 2708
2710 0 383203.78 163893.14 185400 102 2709
2711 0 383396.44 164250.28 185640 175 2710
2712 0 383114.06 165009.06 186280 40 2711
2713 0 384202.72 164296.55 186400 303 2712
2714 0 384352.88 164032.23 186520 318 2713
2715 0 384525.56 163816.2 186560 318 2714
2716 0 384869.6 163424.08 186560 200 2715
2717 0 385083.9 163056.25 186680 32 2716
2718 0 385139.25 162982.92 186920 32 2717
2719 0 385281.8 162887.4 187000 32 2718
2720 0 385495.56 162744.19 187120 172 2719
2721 0 385768.28 162441.73 187320 226 2720
2722 0 386372.5 161888.66 187520 244 2721
2723 0 386513.7 161671.81 187760 254 2722
2724 0 386914.84 161091.84 188000 153 2723
2725 0 387053.28 160855.73 188200 128 2724
2726 0 387330.62 160662.69 188680 226 2725
2727 0 387738.22 160885.75 189200 120 2726
2728 0 387801.5 160921.19 189280 81 2727
2729 0 388117.5 160233.28 189280 163 2728
2730 0 388499.72 160012.92 189520 150 2729
2731 0 388975.44 159334.38 189760 230 2730
2732 0 389114.56 158890.72 190120 153 2731
2733 0 389131.62 158842.08 190160 86 2732
2734 0 389160.25 158378.88 190320 45 2733
2735 0 389164.53 158203.05 190400 60 2734
2736 0 389216.56 158192.55 190440 60 2735
2737 0 389409.7 158258.42 190440 75 2736
2738 0 389496.75 158306.88 190360 60 2737
2739 0 389306 158164.38 190520 75 2736
2740 0 389420.78 158141.17 190720 64 2739
2741 0 389479.03 158129.52 190760 64 2740
2742 0 389592.25 158138.34 190840 64 2741
2743 0 389658 158191.16 191000 45 2742
2744 0 389731.3 158206.67 191120 45 2743
2745 0 389769.03 158184.73 191200 40 2744
2746 0 389771.12 158126.47 191280 40 2745
2747 0 389720.94 158029.08 191320 40 2746
2748 0 389743.62 157929.97 191400 75 2747
2749 0 389893.12 158167.28 191280 40 2746
2750 0 390020.3 158187.75 191360 40 2749
2751 0 390089.44 158243.55 191560 40 2750
2752 0 390211.6 158292.47 191760 51 2751
2753 0 390297.34 158304.08 191960 51 2752
2754 0 390326.56 158301.77 192000 51 2753
2755 0 390546.34 158388.11 192320 51 2754
2756 0 390206.66 158302.84 192320 60 2755
2757 0 390180.53 158298 192440 60 2756
2758 0 389472 158560 193160 115 2757
2759 0 389376 158656 193280 81 2758
2760 0 389248 158880 193440 51 2759
2761 0 389120 158976 193680 64 2760
2762 0 389024 159008 193840 98 2761
2763 0 388928 159104 194080 32 2762
2764 0 388800 159200 194280 98 2763
2765 0 388640 159232 194480 148 2764
2766 0 388608 159232 194760 141 2765
2767 0 388576 159296 195040 51 2766
2768 0 388544 159456 195240 75 2767
2769 0 388544 159680 195360 71 2768
2770 0 388384 159840 195520 157 2769
2771 0 388192 160000 195600 185 2770
2772 0 388064 160192 195800 64 2771
2773 0 387808 160224 195880 81 2772
2774 0 387552 160224 196000 120 2773
2775 0 387392 160192 196200 81 2774
2776 0 387232 160256 196400 81 2775
2777 0 387136 160256 196480 32 2776
2778 0 386246 161003 196720 108 2777
2779 0 387136 160000 196520 64 2777
2780 0 387104 159776 196640 108 2779
2781 0 386880 159584 196640 64 2780
2782 0 386688 159360 196680 102 2781
2783 0 386560 159136 196800 51 2782
2784 0 386400 158944 196880 64 2783
2785 0 386272 158784 197040 51 2784
2786 0 386208 158656 197200 122 2785
2787 0 386112 158528 197360 75 2786
2788 0 386144 158656 197600 143 2787
2789 0 386304 158816 197720 98 2788
2790 0 386528 158912 197560 71 2789
2791 0 386592 158880 197480 81 2790
2792 0 386112 158368 197560 108 2787
2793 0 386080 158144 197720 32 2792
2794 0 386208 158016 197920 40 2793
2795 0 386240 157760 197960 32 2794
2796 0 386368 158496 197000 80 2786
2797 0 386624 158432 197000 96 2796
2798 0 387367.88 157721.44 197080 40 2797
2799 0 388864 159008 193640 32 2762
2800 0 388704 159008 193440 51 2799
2801 0 388480 159040 193440 32 2800
2802 0 389216 158464 193320 128 2759
2803 0 389312 158208 193360 81 2802
2804 0 389312 158112 193480 91 2803
2805 0 389184 157952 193680 51 2804
2806 0 388992 157792 193720 75 2805
2807 0 388736 157664 193720 75 2806
2808 0 388512 157536 193880 60 2807
2809 0 388288 157408 194040 71 2808
2810 0 388128 157312 194240 45 2809
2811 0 388000 157184 194400 80 2810
2812 0 387872 157024 194560 64 2811
2813 0 387648 156960 194680 91 2812
2814 0 387488 156864 194880 60 2813
2815 0 387328 156832 195120 51 2814
2816 0 387168 156896 195320 32 2815
2817 0 387008 156768 195480 40 2816
2818 0 386848 156544 195520 32 2817
2819 0 386816 156288 195520 75 2818
2820 0 386752 156032 195640 64 2819
2821 0 386688 155936 195680 60 2820
2822 0 387744 157248 194400 51 2811
2823 0 387520 157376 194480 32 2822
2824 0 387328 157568 194480 75 2823
2825 0 387200 157760 194640 51 2824
2826 0 387136 157952 194800 60 2825
2827 0 387104 157984 194840 60 2826
2828 0 389472 157952 193360 101 2804
2829 0 389664 157760 193360 40 2828
2830 0 389696 157504 193320 32 2829
2831 0 389696 157472 193280 32 2830
2832 0 389600 157248 193200 40 2831
2833 0 389440 157056 193160 45 2832
2834 0 389312 156832 193040 51 2833
2835 0 389152 156608 193000 32 2834
2836 0 389024 156416 193040 60 2835
2837 0 389952 157472 193320 32 2831
2838 0 390112 157376 193280 32 2837
2839 0 390783.4 158441.33 192360 64 2755
2840 0 390865.78 158466.23 192480 71 2839
2841 0 390963.12 158487.9 192520 71 2840
2842 0 391235.4 158516.08 192560 40 2841
2843 0 391204.7 158530.53 192720 40 2842
2844 0 391190.16 158481.8 192760 40 2843
2845 0 391180.8 158477.48 192800 40 2844
2846 0 391227.72 158368.62 193040 90 2845
2847 0 391280.3 158290.86 193280 124 2846
2848 0 391387.3 158331.56 193360 124 2847
2849 0 391434.94 158395.17 193400 122 2848
2850 0 391574.66 158444.33 193720 115 2849
2851 0 391260.8 158568.83 193720 115 2850
2852 0 391622.8 158461.89 193840 81 2850
2853 0 391763.72 158405 193960 81 2852
2854 0 391865.3 158418 194000 51 2853
2855 0 391935.97 158470.11 194080 51 2854
2856 0 392017.84 158497.83 194160 51 2855
2857 0 392244.03 158794.52 194280 124 2856
2858 0 392316.97 158884.83 194360 186 2857
2859 0 393649.78 159471.2 194360 51 2858
2860 0 392449 159059 194640 172 2859
2861 0 394131.47 159763.47 194400 40 2859
2862 0 394337 159897 194440 124 2861
2863 0 394465 160069 194480 124 2862
2864 0 394720 161120 195040 60 2863
2865 0 394912 161312 195080 71 2864
2866 0 395072 161504 195240 91 2865
2867 0 395104 161760 195360 45 2866
2868 0 395104 161920 195560 60 2867
2869 0 395104 162048 195720 51 2868
2870 0 395136 162272 195880 90 2869
2871 0 395296 162304 196080 51 2870
2872 0 395456 162304 196280 80 2871
2873 0 395712 162272 196320 75 2872
2874 0 395904 162432 196480 157 2873
2875 0 395968 162528 196480 115 2874
2876 0 396224 162592 196520 104 2875
2877 0 396480 162656 196600 98 2876
2878 0 396672 162816 196720 81 2877
2879 0 396896 162944 196880 108 2878
2880 0 397024 163104 197040 64 2879
2881 0 397216 163232 197200 32 2880
2882 0 397376 163392 197400 60 2881
2883 0 397440 163584 197560 96 2882
2884 0 397632 163808 197600 40 2883
2885 0 397824 164000 197680 51 2884
2886 0 397984 164160 197880 96 2885
2887 0 398112 164288 198120 98 2886
2888 0 398368 164288 198160 137 2887
2889 0 398592 164352 198320 206 2888
2890 0 398848 164352 198360 108 2889
2891 0 398976 164288 198280 32 2890
2892 0 395840 162624 196720 71 2875
2893 0 395744 162784 196920 60 2892
2894 0 395712 163008 197040 45 2893
2895 0 395744 163168 197240 71 2894
2896 0 395776 163232 197320 107 2895
2897 0 394912 161888 195760 51 2869
2898 0 394656 161856 195760 40 2897
2899 0 394496 161856 195760 32 2898
2900 0 395033 159505 194440 124 2861
2901 0 391480.97 158681.14 193400 122 2849
2902 0 391488.7 158693.89 193360 122 2901
2903 0 391184.06 158294.72 192760 40 2844
2904 0 391224.8 158258.61 192680 40 2903
2905 0 391333.16 158583.58 192520 40 2842
2906 0 391428.38 158711.73 192440 40 2905
2907 0 390952.66 158551.88 192000 64 2754
2908 0 390981.38 158568.06 191960 64 2907
2909 0 390129.72 158275.02 191360 40 2750
2910 0 390091.12 158310.94 191280 40 2909
2911 0 389359.4 159552.33 189760 51 2731
2912 0 389975.44 158111.88 189760 64 2731
2913 0 390165.66 157630.83 189520 327 2912
2914 0 390601.8 157108.44 189280 276 2913
2915 0 390869.38 156663.92 189080 328 2914
2916 0 391397.7 155687.64 188800 296 2915
2917 0 391633.34 155432 188680 313 2916
2918 0 391946.94 155090.97 188520 60 2917
2919 0 391907.1 154988.2 188400 143 2918
2920 0 393539.03 154819.7 188400 134 2919
2921 0 393858.8 154749 187920 245 2920
2922 0 394108.75 154778.92 187640 226 2921
2923 0 394768.72 154753.89 187360 107 2922
2924 0 395069.72 154807.45 187160 163 2923
2925 0 395124.3 154967.06 186960 163 2924
2926 0 395188.84 155017.44 186720 163 2925
2927 0 395256.4 154958.45 186560 178 2926
2928 0 395359.8 154834.06 186360 156 2927
2929 0 395554.53 154579.98 186160 181 2928
2930 0 395639 154411.28 185960 154 2929
2931 0 395675.38 154335.83 185720 104 2930
2932 0 395720.56 154179.38 185600 32 2931
2933 0 395786.47 153566.73 185600 128 2932
2934 0 395777.88 153579.25 185680 128 2933
2935 0 395734.56 154127.73 185560 32 2932
2936 0 395733.78 154079.75 185320 32 2935
2937 0 395818.56 153760.12 185040 128 2936
2938 0 395978.4 153638 184960 64 2937
2939 0 396102.7 153480.36 184800 75 2938
2940 0 396061.16 153279.48 184600 139 2939
2941 0 395988.56 153093.3 184400 115 2940
2942 0 396000.66 152853 184200 107 2941
2943 0 396002.75 152805.33 184160 107 2942
2944 0 395933.5 152643.31 184000 120 2943
2945 0 395861.75 152449.88 183840 104 2944
2946 0 395779.94 152338.11 183680 140 2945
2947 0 395691.22 152255.45 183480 156 2946
2948 0 395645 152233.27 183440 156 2947
2949 0 395669.16 152499.16 183440 156 2948
2950 0 395558.34 152183.11 183360 156 2948
2951 0 395498.34 152156.75 183320 120 2950
2952 0 395364.25 151798.92 183320 120 2951
2953 0 395475.28 152220 183160 120 2951
2954 0 395477.84 152224.06 183120 120 2953
2955 0 395525.7 152231.84 183000 71 2954
2956 0 395540.78 152280.31 182800 45 2955
2957 0 395552.84 152425.16 182600 45 2956
2958 0 395251.84 152273.14 182600 45 2957
2959 0 395674.34 152518.89 182360 81 2957
2960 0 395661.06 152603.67 182200 107 2959
2961 0 395681.94 152642.3 182040 150 2960
2962 0 395653.6 152712.52 181920 150 2961
2963 0 395655.03 152824.3 181800 98 2962
2964 0 395670.88 152841.52 181760 98 2963
2965 0 395673.94 152840.12 181720 98 2964
2966 0 395716.94 153117.61 181760 98 2965
2967 0 395864.34 153204.86 181840 98 2966
2968 0 395697.56 152710.25 181320 45 2965
2969 0 395915.22 152447.78 181240 40 2968
2970 0 395815.97 152436.88 180960 60 2969
2971 0 395545.62 152437.42 180720 150 2970
2972 0 395557.22 152440.47 180400 141 2971
2973 0 395191.06 152306.97 180320 148 2972
2974 0 394918.84 152123.72 180160 51 2973
2975 0 394605.1 151979.25 180080 104 2974
2976 0 394469.56 151827.22 179800 71 2975
2977 0 394473.9 151812.27 179760 71 2976
2978 0 394509.22 151728.23 179520 71 2977
2979 0 394546.66 151743.6 179440 71 2978
2980 0 394618.7 151773.39 179280 71 2979
2981 0 394542.03 151870.4 179040 196 2980
2982 0 394528.7 151884.23 179000 196 2981
2983 0 394436.56 151643.3 178760 150 2982
2984 0 394417.03 151572.66 178520 60 2983
2985 0 394474.44 151574.81 178280 115 2984
2986 0 394685.5 151618.9 178040 124 2985
2987 0 394973.53 151680.69 177840 137 2986
2988 0 395229.7 151693.84 177560 108 2987
2989 0 395348.22 151662.28 177400 101 2988
2990 0 395433 151670.06 177200 101 2989
2991 0 395531.8 151569.19 177080 91 2990
2992 0 395624.84 151495.38 177000 91 2991
2993 0 395642.06 151463.02 176960 32 2992
2994 0 395755.16 151305.61 176920 32 2993
2995 0 395674.8 151451.92 176880 32 2994
2996 0 395694.47 151462.42 176840 32 2995
2997 0 395852.34 151233.27 176640 107 2996
2998 0 395794.22 151318.33 176400 86 2997
2999 0 395718.9 151378.52 176360 86 2998
3000 0 395702.06 151456.61 175960 32 2999
3001 0 395618.97 151490.77 175880 32 3000
3002 0 395615.75 151546.23 175760 32 3001
3003 0 395401.72 151334.33 175760 32 3002
3004 0 395174.94 151304.84 175680 60 3003
3005 0 395059.56 151330.2 175600 60 3004
3006 0 394986.34 151316.23 175520 107 3005
3007 0 394784.22 151363.55 175400 81 3006
3008 0 394720.97 151358.67 175360 81 3007
3009 0 394656.44 151349.08 175320 81 3008
3010 0 393860.44 151279.28 175320 51 3009
3011 0 393620.66 151223.02 175480 60 3010
3012 0 393126.53 151138.08 175480 51 3011
3013 0 392546.53 151449.08 175480 71 3012
3014 0 392320.56 151682.94 175360 45 3013
3015 0 392223.78 151823.16 175280 45 3014
3016 0 391797.7 152304.83 175280 115 3015
3017 0 391670.5 152407.84 175120 115 3016
3018 0 391574.94 152505.98 174920 128 3017
3019 0 391484.94 152524.83 174760 96 3018
3020 0 391282.6 152449.08 174680 96 3019
3021 0 391173.25 152573.47 174640 32 3020
3022 0 391070.12 152778.69 174560 75 3021
3023 0 391124.47 152838.61 174520 75 3022
3024 0 391125.38 152840.03 174480 75 3023
3025 0 390925.3 152920.38 174440 80 3024
3026 0 390775.94 152964.17 174360 80 3025
3027 0 390622.94 152998.38 174240 71 3026
3028 0 390636.53 153046.66 174080 40 3027
3029 0 390634.5 153066.94 174040 40 3028
3030 0 390537.9 153123.22 173960 40 3029
3031 0 390411.53 153253.69 173880 51 3030
3032 0 390344.75 153341.36 173840 51 3031
3033 0 390285.44 153363.38 173760 98 3032
3034 0 390217.9 153402.78 173680 98 3033
3035 0 390207.72 153445.58 173640 98 3034
3036 0 390183.25 153446.97 173600 98 3035
3037 0 389525.66 153745.62 173640 64 3035
3038 0 389429.62 153798.42 173560 64 3037
3039 0 389443.53 153892.33 173520 64 3038
3040 0 389440.88 154050.23 173480 32 3039
3041 0 389475.12 154203.25 173400 51 3040
3042 0 389472.06 154271.89 173360 51 3041
3043 0 389425.28 154438.02 173280 60 3042
3044 0 389425.8 154504.7 173240 60 3043
3045 0 389412.75 154583.58 173200 60 3044
3046 0 389434.25 154718.3 173160 32 3045
3047 0 389471.72 154883.66 173120 32 3046
3048 0 389318.3 154806.33 173160 32 3046
3049 0 389257.2 154822.38 173320 32 3048
3050 0 389236.16 154821.27 173400 32 3049
3051 0 391402 152789.02 174360 75 3024
3052 0 393279.97 151123.03 175440 75 3012
3053 0 393903.22 151326.66 175280 51 3010
3054 0 395757.72 151763.55 175600 124 3002
3055 0 395858.84 151943.8 175520 71 3054
3056 0 395953.72 152081.86 175400 90 3055
3057 0 395950.88 152079.17 175320 90 3056
3058 0 395942.47 152104.72 175280 90 3057
3059 0 395988.53 152349.56 175280 91 3058
3060 0 396378.5 152525.95 175280 115 3059
3061 0 396659.47 152898.25 175320 96 3060
3062 0 396762.97 152984.03 175480 96 3061
3063 0 396427.06 152731.31 175160 157 3060
3064 0 396408.47 152715.72 175080 157 3063
3065 0 396397.84 152770.73 174880 157 3064
3066 0 396521.28 152756.9 174640 32 3065
3067 0 396693.56 152735.03 174520 32 3066
3068 0 396686.66 152711.95 174440 51 3067
3069 0 396668.62 152711.61 174280 51 3068
3070 0 396672.53 152653.33 174160 71 3069
3071 0 396596.97 152697.14 174040 71 3070
3072 0 396542.72 152701 173920 71 3071
3073 0 396514.97 152701 173840 71 3072
3074 0 396387.28 152733.77 173760 71 3073
3075 0 396304.8 152782.62 173640 71 3074
3076 0 396288.5 152806.17 173600 71 3075
3077 0 396242.2 152885.17 173480 71 3076
3078 0 396214.16 152929.36 173440 71 3077
3079 0 396166.4 153017.28 173240 -1 3078
3080 0 396069.72 153179.69 172880 -1 3079
3081 0 396235.28 153291.6 172760 -1 3080
3082 0 396234.53 153287.03 172720 -1 3081
3083 0 396259.25 153421.55 172680 -1 3082
3084 0 396363.72 153462.81 172520 -1 3083
3085 0 396452.5 153477.69 172320 -1 3084
3086 0 396591.53 153446.11 172240 -1 3085
3087 0 396731.9 153375.9 172200 -1 3086
3088 0 397043.3 153399.61 172080 -1 3087
3089 0 397315.88 153375.45 172040 -1 3088
3090 0 397900 153358 172000 -1 3089
3091 0 398088 153336 171880 -1 3090
3092 0 396296.5 153061.11 172720 -1 3082
3093 0 396737.5 152905.72 175080 96 3064
3094 0 395632.5 152062.84 175280 90 3058
3095 0 396227.03 151078.55 176360 101 2998
3096 0 396288.28 150998.7 176320 101 3095
3097 0 396387.62 150731.9 176200 108 3096
3098 0 396338.16 150423.11 176080 157 3097
3099 0 396409.44 150259.1 175960 124 3098
3100 0 396437.94 150184.25 175880 124 3099
3101 0 396431.2 150121.53 175800 75 3100
3102 0 396574.53 149854.84 175640 102 3101
3103 0 396636.34 149814.14 175560 102 3102
3104 0 396606.84 149616 175440 40 3103
3105 0 396758.78 149319.9 175440 40 3104
3106 0 396577.3 149649.77 175280 122 3104
3107 0 396548.47 149746.95 175000 107 3106
3108 0 396481.03 149693.58 174720 81 3107
3109 0 396442.84 149414.6 174480 60 3108
3110 0 396463.28 149273.16 174280 51 3109
3111 0 396420.47 149192.88 174200 51 3110
3112 0 396414.38 149120.81 174160 71 3111
3113 0 396448.66 149064.66 174080 71 3112
3114 0 396429.97 148946.16 173920 45 3113
3115 0 396424.06 148865.78 173880 45 3114
3116 0 396443.6 148720.9 173680 90 3115
3117 0 396507.22 148776.78 173520 90 3116
3118 0 396577.72 148716.75 173440 32 3117
3119 0 396780.34 148647.84 173240 32 3118
3120 0 396880 148605.75 173000 32 3119
3121 0 396930.06 148808.05 172840 75 3120
3122 0 397096.44 148959.3 172720 75 3121
3123 0 397185.06 148965.25 172520 75 3122
3124 0 397371.53 148966.1 172400 75 3123
3125 0 397591.97 148828.94 172440 32 3124
3126 0 397497.06 148963.4 172320 75 3124
3127 0 397596.4 148986.06 172120 81 3126
3128 0 397682.03 149043.7 171840 71 3127
3129 0 397819.53 148923.62 171600 104 3128
3130 0 397875.1 148847.34 171360 64 3129
3131 0 397944.12 148812.06 171160 90 3130
3132 0 398152.16 148911.92 171160 120 3131
3133 0 398304.38 149080.33 171080 102 3132
3134 0 399072 149600 170440 120 3133
3135 0 399296 149600 170320 80 3134
3136 0 399552 149568 170200 75 3135
3137 0 399776 149536 170080 91 3136
3138 0 399936 149536 169880 102 3137
3139 0 400192 149536 169840 71 3138
3140 0 400416 149440 169720 75 3139
3141 0 400672 149408 169600 75 3140
3142 0 400896 149408 169440 91 3141
3143 0 401120 149408 169280 75 3142
3144 0 401280 149344 169080 51 3143
3145 0 401472 149280 168920 60 3144
3146 0 401696 149280 168800 75 3145
3147 0 401952 149312 168680 60 3146
3148 0 402208 149344 168600 71 3147
3149 0 402464 149376 168520 51 3148
3150 0 402720 149408 168480 80 3149
3151 0 402976 149408 168560 75 3150
3152 0 403232 149376 168600 75 3151
3153 0 403488 149376 168600 51 3152
3154 0 403744 149376 168520 64 3153
3155 0 404000 149376 168400 51 3154
3156 0 404224 149376 168280 75 3155
3157 0 404448 149312 168160 148 3156
3158 0 404576 149184 167960 156 3157
3159 0 404800 149024 167840 136 3158
3160 0 405056 149088 167760 148 3159
3161 0 405184 149280 167880 131 3160
3162 0 405344 149504 167880 148 3161
3163 0 405536 149696 167880 40 3162
3164 0 405600 149952 167760 51 3163
3165 0 405728 150112 167600 51 3164
3166 0 405856 150336 167560 51 3165
3167 0 406048 150528 167480 120 3166
3168 0 406112 150784 167520 32 3167
3169 0 406336 150944 167520 51 3168
3170 0 406560 151072 167560 60 3169
3171 0 406720 151296 167560 32 3170
3172 0 406848 151520 167560 81 3171
3173 0 407072 151712 167520 60 3172
3174 0 407264 151904 167520 81 3173
3175 0 407488 152000 167400 80 3174
3176 0 407744 152064 167280 128 3175
3177 0 407808 152320 167280 101 3176
3178 0 407904 152576 167280 166 3177
3179 0 408160 152640 167160 137 3178
3180 0 408288 152800 167000 164 3179
3181 0 408416 153024 166920 107 3180
3182 0 408576 153216 166880 71 3181
3183 0 408768 153376 166800 60 3182
3184 0 408960 153568 166760 51 3183
3185 0 409024 153760 166600 75 3184
3186 0 409056 153792 166560 60 3185
3187 0 397889.12 148658.14 171160 90 3131
3188 0 397883.2 148616.44 171080 90 3187
3189 0 397880.6 148577.55 171040 90 3188
3190 0 397856.53 148357.52 171040 102 3189
3191 0 397877.75 148178.45 170880 102 3190
3192 0 397723.84 148048.06 170720 60 3191
3193 0 397618.62 147987.1 170640 96 3192
3194 0 397618.03 147822.19 170400 64 3193
3195 0 397679.72 147741.31 170200 64 3194
3196 0 397646.62 147653.75 170000 64 3195
3197 0 397607.16 147469.19 169840 64 3196
3198 0 397593.97 147359.22 169720 64 3197
3199 0 397096.1 146911.19 169680 -1 3198
3200 0 396792.75 146906 169480 -1 3199
3201 0 396767.66 145584.69 169480 -1 3200
3202 0 397061.56 145460.58 169480 -1 3201
3203 0 397285.5 145477.72 169440 -1 3202
3204 0 397405.8 145416.58 169400 -1 3203
3205 0 397470.62 145431.23 169280 -1 3204
3206 0 396831.38 145500.73 169560 -1 3201
3207 0 396926.44 145189.7 169560 -1 3206
3208 0 397057.62 145052.86 169600 -1 3207
3209 0 396991.8 144808.39 169640 -1 3208
3210 0 396972.88 144703.2 169680 -1 3209
3211 0 396974.84 144706.36 169720 -1 3210
3212 0 396901.7 144365.36 169720 -1 3211
3213 0 397137.66 143997.36 169720 -1 3212
3214 0 397194.88 143956.11 169680 -1 3213
3215 0 397544.84 143775.02 169680 -1 3214
3216 0 397599.25 143664.94 169640 -1 3215
3217 0 397567.78 143514.53 169600 -1 3216
3218 0 397500.44 143168.92 169520 -1 3217
3219 0 397441.03 142911.22 169440 -1 3218
3220 0 397276.25 142423.73 169400 -1 3219
3221 0 397296.6 142470.69 169320 -1 3220
3222 0 397616.7 142573.3 169280 -1 3221
3223 0 397852.56 142477.28 169280 -1 3222
3224 0 397342.25 141763.81 169400 -1 3220
3225 0 397342.56 141767.83 169360 -1 3224
3226 0 397320.34 141631.11 169320 -1 3225
3227 0 397303.53 141429.86 169120 -1 3226
3228 0 397256 141160.22 168880 -1 3227
3229 0 397308.03 141331.31 168800 -1 3228
3230 0 397302.12 141023.83 168840 -1 3228
3231 0 397372.4 140919.84 168760 -1 3230
3232 0 397416.8 140712.2 168600 -1 3231
3233 0 397510.47 140495.62 168520 -1 3232
3234 0 397432.7 140159.83 168440 -1 3233
3235 0 397413.62 139868.23 168320 -1 3234
3236 0 397461.06 139536.03 168280 -1 3235
3237 0 397485.56 139415.66 168160 -1 3236
3238 0 397540.84 139361 168040 -1 3237
3239 0 397557.9 139345.98 168000 -1 3238
3240 0 397419.4 139320.1 167840 -1 3239
3241 0 397547.34 138980.05 167840 -1 3240
3242 0 397652.66 138843.34 167560 -1 3241
3243 0 397825.03 138786.56 167360 -1 3242
3244 0 397966.97 138732.02 167280 -1 3243
3245 0 398281.4 138646.16 167160 -1 3244
3246 0 398503.9 138431.9 167120 -1 3245
3247 0 398807.88 138238.62 167080 -1 3246
3248 0 398914.62 138206.66 167000 -1 3247
3249 0 399180.88 138350.88 167000 -1 3248
3250 0 399465.75 138334.7 166920 -1 3249
3251 0 399415.44 137520.03 166960 -1 3248
3252 0 399489.75 137372 166920 -1 3251
3253 0 399671.25 137001.44 166880 -1 3252
3254 0 399829.97 136831.73 166960 -1 3253
3255 0 399813.44 136701.38 167000 -1 3254
3256 0 399626.03 136415.66 167040 -1 3255
3257 0 399422.6 136101.38 167160 -1 3256
3258 0 399237.44 135880.56 167360 -1 3257
3259 0 398978.66 135718.42 167440 -1 3258
3260 0 398755.38 135588.02 167520 -1 3259
3261 0 398584.38 135459.17 167720 -1 3260
3262 0 398379.4 135182.66 167840 -1 3261
3263 0 398410.53 134770.14 167880 -1 3262
3264 0 398446.25 134433.66 167720 -1 3263
3265 0 398451.5 134623 168000 -1 3263
3266 0 398465.1 134574.11 168040 -1 3265
3267 0 398520.56 134375.98 168200 -1 3266
3268 0 398520.72 134342.56 168440 -1 3267
3269 0 397759.03 134048.22 168040 -1 3266
3270 0 397271.06 134016.19 168040 -1 3269
3271 0 397050.34 134136.55 167840 -1 3270
3272 0 397201.94 139378.9 167640 -1 3240
3273 0 397428.8 138924.25 168040 -1 3238
3274 0 397170.72 141605.73 169480 -1 3224
3275 0 397195.16 143933.1 169640 -1 3214
3276 0 397401.1 143718.75 169360 -1 3275
3277 0 397310.16 143695.8 169200 -1 3276
3278 0 397313.2 143686.73 169160 -1 3277
3279 0 397332.03 143633.12 169080 -1 3278
3280 0 397348.56 143628.8 169000 -1 3279
3281 0 397381.94 143669.22 168880 -1 3280
3282 0 397445.66 143651.45 168720 -1 3281
3283 0 397587.16 143650.75 168520 -1 3282
3284 0 397658.7 143654.19 168440 -1 3283
3285 0 397764.6 143659.86 168320 -1 3284
3286 0 397901.53 143693.12 168160 -1 3285
3287 0 398057.78 143771.25 168000 -1 3286
3288 0 398069.7 143861.69 167880 -1 3287
3289 0 398150.9 143945.22 167760 -1 3288
3290 0 397035.03 144772.17 169760 -1 3211
3291 0 396915.03 145534.34 169600 -1 3206
3292 0 396959 145584.03 169760 -1 3291
3293 0 397079 145644.03 169920 -1 3292
3294 0 397127 145720.03 170040 -1 3293
3295 0 397139 145744.03 170240 -1 3294
3296 0 396650.62 146790.16 169320 -1 3200
3297 0 396362.75 147618.22 169320 -1 3296
3298 0 396243.03 147885.19 169200 -1 3297
3299 0 395910.7 147258.23 169320 -1 3296
3300 0 395393 147297.12 169600 -1 3299
3301 0 395371.3 147341.38 169720 -1 3300
3302 0 395113.25 146997.52 169720 -1 3301
3303 0 395081.94 146989.22 169840 -1 3302
3304 0 395262.7 147122.9 169080 -1 3299
3305 0 395241.3 147075.12 169040 -1 3304
3306 0 396563 146827.62 169160 -1 3296
3307 0 397366.84 147094.73 169160 -1 3306
3308 0 397352 147104.25 169040 -1 3307
3309 0 396518.97 146846.61 169080 -1 3306
3310 0 396534.6 146898.45 169000 -1 3309
3311 0 397732.12 148670.86 170960 90 3189
3312 0 397631.72 148704.58 170880 90 3311
3313 0 396317.9 148773.16 173920 45 3115
3314 0 396264.34 148753.33 173960 45 3313
3315 0 393601.84 151884.72 179760 102 2977
3316 0 393477.34 151912.53 179840 75 3315
3317 0 393404.47 151924.81 179920 75 3316
3318 0 393352.75 151961.25 180040 75 3317
3319 0 393318.53 152028.2 180200 96 3318
3320 0 393032.3 152096.78 180360 51 3319
3321 0 396065.3 152228.42 180400 51 2972
3322 0 396659.62 152200.48 180960 40 2970
3323 0 397160 152129.03 180920 -1 3322
3324 0 397396 152161.03 180960 -1 3323
3325 0 397656 152193.03 181040 -1 3324
3326 0 391750.2 154283.36 188240 178 2919
3327 0 391549.94 154840.86 188200 292 3326
3328 0 391554.8 154862.61 187960 143 3327
3329 0 391869.38 153859.94 188120 289 3326
3330 0 391883.88 153554.89 187880 306 3329
3331 0 391760.44 153179.17 187640 245 3330
3332 0 391612.6 152562.1 187400 150 3331
3333 0 391757.7 152388.42 187200 150 3332
3334 0 392356.56 151944.28 187040 202 3333
3335 0 392654.1 151723.62 186960 280 3334
3336 0 393146.62 151432.81 186800 192 3335
3337 0 393393.94 151286.42 186720 137 3336
3338 0 393572.84 151255.94 186560 135 3337
3339 0 392858.25 150747.73 186560 150 3338
3340 0 392830.4 150660.25 186440 150 3339
3341 0 392918.5 150499.5 186280 136 3340
3342 0 393007.4 150338.92 186120 32 3341
3343 0 392756.28 150191.72 185840 81 3342
3344 0 392538.16 150118.2 185680 166 3343
3345 0 391682.12 149434.3 185680 81 3344
3346 0 390688 148992 185560 80 3345
3347 0 390464 148832 185480 40 3346
3348 0 390240 148704 185440 40 3347
3349 0 389984 148608 185440 102 3348
3350 0 389824 148512 185440 80 3349
3351 0 389600 148352 185440 80 3350
3352 0 389344 148288 185520 40 3351
3353 0 389120 148160 185520 40 3352
3354 0 388896 148160 185400 60 3353
3355 0 388704 148000 185240 75 3354
3356 0 388512 147872 185120 51 3355
3357 0 388448 147936 185160 75 3356
3358 0 389952 148288 185400 75 3350
3359 0 390080 148064 185400 32 3358
3360 0 390272 147872 185400 45 3359
3361 0 390528 147808 185440 40 3360
3362 0 390752 147616 185440 51 3361
3363 0 390976 147488 185400 51 3362
3364 0 391200 147392 185280 32 3363
3365 0 392235.44 150134.39 185640 166 3344
3366 0 391952.16 150317.23 185600 75 3365
3367 0 391809.5 150361.88 185480 75 3366
3368 0 391684.47 150387.08 185320 60 3367
3369 0 391588.03 150363.2 185240 45 3368
3370 0 391525.38 150413.62 185160 45 3369
3371 0 391461.56 150557.03 185120 51 3370
3372 0 391428.7 150686.61 185080 51 3371
3373 0 391268.72 150919.34 185040 32 3372
3374 0 391011.4 151111.92 184920 40 3373
3375 0 390763.62 151176.55 184760 40 3374
3376 0 390692.4 151225.55 184720 40 3375
3377 0 390629.75 151241.06 184680 40 3376
3378 0 390442.7 151318.75 184640 40 3377
3379 0 390371.06 151482.14 184600 40 3378
3380 0 390128.1 151598.17 184600 -1 3379
3381 0 390102.53 151476.81 184480 -1 3380
3382 0 390132 151634 184680 -1 3380
3383 0 390134.47 151651.75 184720 -1 3382
3384 0 390720.56 151245.98 184920 40 3374
3385 0 390624.8 151353.64 185040 40 3384
3386 0 390546.44 151408.75 185120 40 3385
3387 0 390438.53 151467.8 185160 40 3386
3388 0 390361.34 151557.38 185240 40 3387
3389 0 390351.34 151612.53 185280 40 3388
3390 0 390330.22 151670.45 185320 -1 3389
3391 0 390331.4 151748.08 185400 -1 3390
3392 0 390392.5 151807.12 185480 -1 3391
3393 0 390396.9 151906.22 185560 -1 3392
3394 0 390366.72 152050.2 185640 -1 3393
3395 0 390359.88 152087.23 185680 -1 3394
3396 0 394030.75 151191.61 186480 270 3338
3397 0 394646.3 150943.11 186240 219 3396
3398 0 394892 150703.19 185960 293 3397
3399 0 394970.8 150664.27 185880 293 3398
3400 0 395127.88 150578.05 185720 272 3399
3401 0 395421.84 150423.19 185520 124 3400
3402 0 396014.62 150291.12 185400 98 3401
3403 0 396468.25 149994.34 185240 197 3402
3404 0 396944.56 149547.56 185160 86 3403
3405 0 398448.34 148987.06 185160 166 3404
3406 0 398748.03 148772.83 185080 175 3405
3407 0 399247.84 148200.06 184800 163 3406
3408 0 399570.78 147784.28 184520 115 3407
3409 0 399929.75 147171.45 184240 107 3408
3410 0 400100.84 146515.69 183840 75 3409
3411 0 401979.97 145947.39 183840 139 3410
3412 0 402583.34 146172.16 184000 104 3411
3413 0 402740.12 146210.08 184040 104 3412
3414 0 403029.66 146542.94 184320 91 3413
3415 0 403040.16 146571.17 184400 91 3414
3416 0 403357.88 146733.23 184480 104 3415
3417 0 403643.53 146838.69 184640 75 3416
3418 0 404103.94 146878.97 184680 107 3417
3419 0 404537.3 146796.95 184720 139 3418
3420 0 405505.56 146381.95 184640 108 3419
3421 0 405629.2 146008.11 184560 120 3420
3422 0 405746.97 145802.16 184480 139 3421
3423 0 405868.88 145595.28 184400 96 3422
3424 0 405485 145739.16 184400 139 3423
3425 0 405927.94 145489.69 184360 51 3423
3426 0 406012.06 145076.45 184200 32 3425
3427 0 406449.34 144653.56 184080 80 3426
3428 0 406583.8 144390.31 184040 80 3427
3429 0 406764.8 143933.53 183880 156 3428
3430 0 406868.72 143766.14 183840 136 3429
3431 0 406412.62 143370.28 183840 136 3430
3432 0 406325 143285.56 183920 136 3431
3433 0 406253.94 143276.8 183960 156 3432
3434 0 406125.62 143418.72 184000 156 3433
3435 0 406958.62 143502.22 183760 102 3430
3436 0 407072.66 143236.73 183720 86 3435
3437 0 407095.06 143053.45 183680 101 3436
3438 0 407145 142417.42 183680 141 3437
3439 0 407597.03 142077.3 183680 194 3438
3440 0 407374.12 141685.9 183760 86 3439
3441 0 407349.38 141551.31 183840 86 3440
3442 0 407335.56 141483.88 183880 86 3441
3443 0 407366.2 141430.84 184080 80 3442
3444 0 407471.38 141273.06 184120 40 3443
3445 0 407507.53 141094.84 184160 40 3444
3446 0 407452.06 141148.31 184480 64 3445
3447 0 407451.12 141161.55 184560 64 3446
3448 0 407471.4 141113.64 184600 32 3447
3449 0 407503.4 140944.6 184600 32 3448
3450 0 407513.84 140940.33 184680 32 3449
3451 0 407764.9 140845.53 184840 96 3450
3452 0 407840.88 140427.66 184840 60 3451
3453 0 407887.94 140272.23 184800 60 3452
3454 0 407960.28 140137.48 184760 51 3453
3455 0 408057.16 139926.16 184680 75 3454
3456 0 408244.9 139466.12 184680 102 3455
3457 0 408227.06 139483.55 184760 102 3456
3458 0 408152.06 139459.95 185080 128 3457
3459 0 407182 139164.08 185080 60 3458
3460 0 407103.72 139141.4 185200 45 3459
3461 0 406987.25 139087.95 185240 45 3460
3462 0 406906.84 138987.1 185280 45 3461
3463 0 406836.62 138796.98 185320 32 3462
3464 0 406758.38 138802.64 185360 32 3463
3465 0 406735.53 138818.58 185480 32 3464
3466 0 406730.3 138853.1 185560 32 3465
3467 0 408211.53 139489.8 185160 107 3458
3468 0 408464.6 139528.72 185520 51 3467
3469 0 408665.8 139588.38 185600 51 3468
3470 0 408871.4 139634.9 185760 60 3469
3471 0 409170.8 139649.31 185960 90 3470
3472 0 409281.78 139669.88 186120 51 3471
3473 0 409376.78 139742.39 186320 51 3472
3474 0 409396.47 139637.84 186480 75 3473
3475 0 409386.72 139507.83 186640 131 3474
3476 0 409389.1 139429.08 186800 131 3475
3477 0 409673.94 139170.06 187000 115 3476
3478 0 409796.25 139007.7 187120 107 3477
3479 0 409980.1 138797.31 187280 81 3478
3480 0 410357.62 138623.11 187360 115 3479
3481 0 410480.62 138597.11 187520 115 3480
3482 0 410491.72 138646.19 187720 64 3481
3483 0 410549.84 138687.81 187840 51 3482
3484 0 410585.8 138522.25 187960 51 3483
3485 0 410615.06 138447.48 188040 91 3484
3486 0 410618.75 138264.25 188200 81 3485
3487 0 410677.3 138249.53 188320 81 3486
3488 0 410740.94 138191.83 188400 134 3487
3489 0 410775.06 138085.78 188640 75 3488
3490 0 410760.53 137964.25 188720 75 3489
3491 0 410770.25 137890.2 188800 75 3490
3492 0 410802.9 137880.4 188880 75 3491
3493 0 410819.06 137873.67 188920 75 3492
3494 0 410862.9 137952.34 189000 75 3493
3495 0 410755.72 137869.02 189080 75 3494
3496 0 410518.44 137452.81 189160 75 3495
3497 0 410481.72 137250.27 189240 -1 3496
3498 0 410471.34 137135.12 189320 -1 3497
3499 0 410435.16 137148.28 189560 -1 3498
3500 0 410342.03 137104.12 189800 -1 3499
3501 0 410210.1 137003.19 190000 -1 3500
3502 0 410127.9 136717.78 190280 -1 3501
3503 0 410143.72 136648.08 190360 -1 3502
3504 0 410190.7 136525.47 190440 -1 3503
3505 0 410211.2 136397 190520 -1 3504
3506 0 410482.84 135949.55 190680 -1 3505
3507 0 411098.88 135397.02 190680 -1 3506
3508 0 411065.25 135270.5 190520 -1 3507
3509 0 411182.94 135087.86 190240 -1 3508
3510 0 411324.72 135124.88 190200 -1 3509
3511 0 411244.38 135368.25 190840 -1 3507
3512 0 412297.94 134670.03 190840 -1 3511
3513 0 412303.06 134673.05 190760 -1 3512
3514 0 412418.4 134744.23 190600 -1 3513
3515 0 412695.7 134855.7 190440 -1 3514
3516 0 412801.97 134913.23 190360 -1 3515
3517 0 412963.2 134938.45 190240 -1 3516
3518 0 413353.25 135080.39 190240 -1 3517
3519 0 413492.78 135059.62 190200 -1 3518
3520 0 413679.5 135040.92 190040 -1 3519
3521 0 414126.25 134982.95 189760 -1 3520
3522 0 414328.34 134873.92 189640 -1 3521
3523 0 414701.72 134820.12 189600 -1 3522
3524 0 414814.22 134832.92 189560 -1 3523
3525 0 415162.16 134770.78 189560 -1 3524
3526 0 415407.97 134630.22 189360 -1 3525
3527 0 415754.88 134493.39 189280 -1 3526
3528 0 415837.72 134369.8 189200 -1 3527
3529 0 415931.44 134214.6 189120 -1 3528
3530 0 416014.38 134112.73 189040 -1 3529
3531 0 416055.94 134063.7 189000 -1 3530
3532 0 416168.97 133986.4 188880 -1 3531
3533 0 416163.53 133945.98 188800 -1 3532
3534 0 416156.5 133880.19 188760 -1 3533
3535 0 416287.72 133800.94 188520 -1 3534
3536 0 416380.75 133816.36 188480 -1 3535
3537 0 416470.16 133821.45 188440 -1 3536
3538 0 416618.4 133829.64 188400 -1 3537
3539 0 416716.44 133864.2 188360 -1 3538
3540 0 416921.03 133846.77 188320 -1 3539
3541 0 417124.72 133889.28 188200 -1 3540
3542 0 417267.1 133902.45 188120 -1 3541
3543 0 417489.12 133840.39 188120 -1 3542
3544 0 417616.4 133763.42 188160 -1 3543
3545 0 417658.56 133722.17 188200 -1 3544
3546 0 417982.53 133631.48 188160 -1 3545
3547 0 418163.12 133621.2 188040 -1 3546
3548 0 418163 133605.86 188000 -1 3547
3549 0 418416.94 133507.75 188000 -1 3548
3550 0 418487.3 133517.05 188120 -1 3549
3551 0 418567.3 133493.25 188160 -1 3550
3552 0 418694.34 133548 188200 -1 3551
3553 0 418888.47 133620.83 188240 -1 3552
3554 0 418929.88 133652.75 188280 -1 3553
3555 0 418928.72 133654.75 188320 -1 3554
3556 0 416502.84 133818.47 188880 -1 3532
3557 0 416748.75 133176.58 188880 -1 3556
3558 0 416748.78 133006.62 188840 -1 3557
3559 0 416739.56 132684.11 188760 -1 3558
3560 0 416906.6 132387.03 188640 -1 3559
3561 0 417246.3 132128.72 188680 -1 3560
3562 0 417455.78 131904.67 188720 -1 3561
3563 0 417614.25 131783.88 188760 -1 3562
3564 0 417752.62 131761.05 188840 -1 3563
3565 0 418122.62 131575.14 188840 -1 3564
3566 0 418315.1 131519.3 188920 -1 3565
3567 0 419000.9 131115.38 188920 -1 3566
3568 0 419128.62 130933.58 188840 -1 3567
3569 0 419368.03 130765.3 188800 -1 3568
3570 0 419399.78 130469.13 188760 -1 3569
3571 0 419475.53 130224.43 188680 -1 3570
3572 0 419988.7 129648.33 188680 -1 3571
3573 0 420258.03 129443.02 188560 -1 3572
3574 0 420469.22 129344.97 188480 -1 3573
3575 0 420527.97 129326.2 188440 -1 3574
3576 0 420651.1 129507.805 188160 -1 3575
3577 0 420745.28 128853.12 188480 -1 3574
3578 0 420799.56 128824.83 188520 -1 3577
3579 0 420770.72 128781.55 188600 -1 3578
3580 0 420812.62 128690.19 188640 -1 3579
3581 0 420930.2 128664.195 188840 -1 3580
3582 0 421052.88 128605.555 188880 -1 3581
3583 0 421163.2 128558.16 188840 -1 3582
3584 0 421185.62 128422.195 188720 -1 3583
3585 0 421215.62 128323.266 188640 -1 3584
3586 0 421298.72 128238.734 188600 -1 3585
3587 0 421510.6 128171.46 188560 -1 3586
3588 0 421607.03 128038.31 188520 -1 3587
3589 0 421716.97 127915.195 188480 -1 3588
3590 0 421798.47 127813.65 188440 -1 3589
3591 0 421876.62 127754.04 188400 -1 3590
3592 0 421930.25 127750.25 188280 -1 3591
3593 0 421948.12 127749.05 188240 -1 3592
3594 0 421984 127746.336 188160 -1 3593
3595 0 422001.97 127745.11 188120 -1 3594
3596 0 422181.94 127765.086 188120 -1 3595
3597 0 422242.22 127774.32 188160 -1 3596
3598 0 422273.28 127760.24 188200 -1 3597
3599 0 422295.34 127778.04 188280 -1 3598
3600 0 422395.25 127962.88 188280 -1 3599
3601 0 422425.25 128024.98 188240 -1 3600
3602 0 422710.3 127889.34 188200 -1 3601
3603 0 422961.3 127889.37 188200 -1 3602
3604 0 423003.78 127882.914 188080 -1 3603
3605 0 423586.03 127750.58 188080 -1 3604
3606 0 423690.44 127692.71 188040 -1 3605
3607 0 423853.3 127585.77 187960 -1 3606
3608 0 424997.3 127181.375 187960 -1 3607
3609 0 425093.25 127104.74 188040 -1 3608
3610 0 425366.28 126966.49 188000 -1 3609
3611 0 425478.3 126893.21 187960 -1 3610
3612 0 425580.44 126840.37 187920 -1 3611
3613 0 425893.97 126734.11 187920 -1 3612
3614 0 425922.06 126747.71 187880 -1 3613
3615 0 426027.06 126611.73 187880 -1 3614
3616 0 426227 126661.75 187880 -1 3615
3617 0 426295.9 126630.03 187920 -1 3616
3618 0 426328.1 126616.945 188000 -1 3617
3619 0 426696.1 126565.125 188000 -1 3618
3620 0 426711.84 126497.98 187920 -1 3619
3621 0 426740.88 126475.766 187880 -1 3620
3622 0 426973.94 126360.734 187840 -1 3621
3623 0 427113.9 126115.56 187800 -1 3622
3624 0 427351.88 126027.99 187840 -1 3623
3625 0 427466.72 125946.94 187920 -1 3624
3626 0 427553.72 125729.805 188040 -1 3625
3627 0 427537.34 125674.31 188120 -1 3626
3628 0 427483.06 125627.86 188160 -1 3627
3629 0 427555.3 125504.44 188360 -1 3628
3630 0 427491.78 125466.5 188680 -1 3629
3631 0 427472.5 125459.37 188760 -1 3630
3632 0 427497.72 125340.195 188800 -1 3631
3633 0 427527.9 125267.86 188840 -1 3632
3634 0 427633.78 125243.625 188920 -1 3633
3635 0 427774.06 125287.24 189080 -1 3634
3636 0 427880.44 125363.43 189200 -1 3635
3637 0 428110.25 125439.5 189400 -1 3636
3638 0 428212.2 125530.55 189640 -1 3637
3639 0 428180.38 125581.78 189880 -1 3638
3640 0 428144.44 125739.57 190080 -1 3639
3641 0 428402.44 125976.54 190080 -1 3640
3642 0 428573.1 126067.92 190160 -1 3641
3643 0 428850.62 126227.945 190200 -1 3642
3644 0 429022.25 126303.73 190240 -1 3643
3645 0 429025.34 126302.29 190280 -1 3644
3646 0 428065.28 125588.555 190160 -1 3640
3647 0 428019.34 125451.29 190200 -1 3646
3648 0 427984.75 125372.32 190320 -1 3647
3649 0 427951.28 125323.48 190520 -1 3648
3650 0 427926.94 125361.31 190600 -1 3649
3651 0 427893.7 125344.36 190680 -1 3650
3652 0 427845.75 125347.625 190760 -1 3651
3653 0 427750.56 125365.08 190920 -1 3652
3654 0 427643.22 125489.87 191000 -1 3653
3655 0 427357.25 125462.34 191040 -1 3654
3656 0 427214.78 125512.85 191080 -1 3655
3657 0 427088.38 125579.95 191120 -1 3656
3658 0 426967.12 125627.336 191160 -1 3657
3659 0 426930.88 125630.375 191240 -1 3658
3660 0 426856.2 125666.83 191320 -1 3659
3661 0 426870.94 125693.125 191360 -1 3660
3662 0 426850.88 125728.625 191400 -1 3661
3663 0 426895.3 125807.22 191560 -1 3662
3664 0 426909.53 125800.93 191800 -1 3663
3665 0 426891.3 125878.01 191960 -1 3664
3666 0 427810.16 125447.18 191040 -1 3654
3667 0 427919.62 125422.984 191120 -1 3666
3668 0 427985.1 125381.99 191240 -1 3667
3669 0 427996.7 125411.22 191280 -1 3668
3670 0 427993.44 125413.5 191360 -1 3669
3671 0 420776.8 128867.04 188440 -1 3577
3672 0 420832.8 128860.99 188240 -1 3671
3673 0 412283.4 134655 191160 -1 3512
3674 0 412908.34 133931.69 191160 -1 3673
3675 0 413021.34 133064.73 191160 -1 3674
3676 0 413071.12 132795.36 191240 -1 3675
3677 0 412979.84 132478.45 191440 -1 3676
3678 0 412862.9 132076.42 191640 -1 3677
3679 0 412786.06 131974.89 191880 -1 3678
3680 0 412613.03 131911.95 192080 -1 3679
3681 0 412590.6 131908.83 192120 -1 3680
3682 0 412522.22 131937.05 192160 -1 3681
3683 0 412562.47 131886.98 192200 -1 3682
3684 0 412540.84 131880.81 192240 -1 3683
3685 0 412490.44 131891.34 192480 -1 3684
3686 0 412499.9 131916.92 192600 102 3685
3687 0 412515.06 131899.5 192720 172 3686
3688 0 412504.1 131851.88 192840 172 3687
3689 0 412504.16 131794.44 192880 172 3688
3690 0 412498 131715.45 192920 172 3689
3691 0 412560.56 131641.75 193000 172 3690
3692 0 412995.84 131182.16 193000 102 3691
3693 0 412954.7 131120.75 193240 102 3692
3694 0 412832 131112.11 193480 160 3693
3695 0 412737.2 131135.6 193560 160 3694
3696 0 412594.84 131171.34 193680 104 3695
3697 0 412526.16 131128.42 193880 104 3696
3698 0 412526.06 131125.67 193920 104 3697
3699 0 413090.97 130947.92 192960 75 3692
3700 0 413724.38 131522.53 192960 40 3699
3701 0 413814.7 131641.72 193000 51 3700
3702 0 413809.34 131651 193040 51 3701
3703 0 414086 131708 193120 60 3702
3704 0 413986 131732 193200 51 3702
3705 0 414479.78 131713.34 193040 51 3702
3706 0 414554.4 131835.95 193000 40 3705
3707 0 414759 131846.88 192960 40 3706
3708 0 414781.66 131812.42 192920 40 3707
3709 0 415039.16 131735.39 192880 40 3708
3710 0 415205.06 131897.16 192880 75 3709
3711 0 415331 131931.19 192760 75 3710
3712 0 415377.56 131893.25 192720 75 3711
3713 0 415440.9 131855.97 192640 75 3712
3714 0 414866.7 131932.45 193000 75 3707
3715 0 414887.9 132091.9 193080 75 3714
3716 0 414836.6 132226.72 193160 81 3715
3717 0 414840.62 132314.55 193240 81 3716
3718 0 414746.53 132449.03 193400 45 3717
3719 0 414698.1 132538.78 193480 45 3718
3720 0 414632.8 132610.31 193520 45 3719
3721 0 414471.38 132743.28 193680 32 3720
3722 0 414289.12 132870.6 193880 64 3721
3723 0 414099.7 132906.02 194120 45 3722
3724 0 414056.5 132970.3 194240 45 3723
3725 0 413942.62 132998.5 194320 40 3724
3726 0 413747.06 133042.95 194440 40 3725
3727 0 413689.75 133166.14 194560 32 3726
3728 0 413732.6 133259.52 194640 40 3727
3729 0 413777.75 133304.7 194680 40 3728
3730 0 413797.72 133352.22 194720 40 3729
3731 0 413935.03 133401.88 194760 40 3730
3732 0 414236.88 133407.55 194800 45 3731
3733 0 414351.03 133470.25 194880 75 3732
3734 0 414391.03 133240.52 194920 51 3733
3735 0 414449.25 133201.39 194960 51 3734
3736 0 414530.9 133130.94 195000 51 3735
3737 0 414563.7 133019.84 195080 86 3736
3738 0 414499.75 132961.84 195160 86 3737
3739 0 414415.72 132805.23 195240 45 3738
3740 0 414279.6 132723.22 195440 45 3739
3741 0 414266.9 132722.16 195560 45 3740
3742 0 414222.6 132563.16 195720 64 3741
3743 0 414202.56 132524.78 195800 64 3742
3744 0 414181.06 132507.88 195840 64 3743
3745 0 414146.34 132343.44 195920 64 3744
3746 0 414059.66 132321.31 196080 64 3745
3747 0 414014.06 132292.06 196320 64 3746
3748 0 413981.25 132268.73 196480 64 3747
3749 0 413985.34 132169.88 196680 -1 3748
3750 0 413985.12 132150.75 196720 -1 3749
3751 0 413958.1 132141.23 196760 -1 3750
3752 0 413959.66 132048.06 196880 -1 3751
3753 0 414013 131993.25 196920 -1 3752
3754 0 413774.97 132041.11 196920 -1 3753
3755 0 413716.62 132073.58 196960 -1 3754
3756 0 414190.16 131876.17 196960 -1 3753
3757 0 414356 131836 197040 -1 3756
3758 0 414438.84 131816.02 197080 -1 3757
3759 0 414589.88 131791.33 197160 -1 3758
3760 0 414616.1 131807.75 197200 -1 3759
3761 0 414782.12 131854.97 197320 -1 3760
3762 0 414782.62 131895.16 197600 -1 3761
3763 0 414781.12 131895.16 197720 -1 3762
3764 0 414796.84 131930.56 197800 -1 3763
3765 0 414821.62 132011.84 197880 -1 3764
3766 0 414851.53 132035.72 197920 -1 3765
3767 0 414854.3 132068.9 197960 -1 3766
3768 0 414879.34 132090.47 198000 -1 3767
3769 0 414847.22 132145.16 198080 -1 3768
3770 0 414826.9 132175.47 198160 -1 3769
3771 0 414748.25 132205.55 198240 -1 3770
3772 0 414743.94 132221.5 198280 -1 3771
3773 0 414714.56 132223.34 198320 -1 3772
3774 0 414684.94 132246 198360 -1 3773
3775 0 414824.34 132157.64 198360 -1 3774
3776 0 414838.28 132130.3 198440 -1 3775
3777 0 414939.38 132192.36 198560 -1 3776
3778 0 414947.88 132190.47 198600 -1 3777
3779 0 414965.6 132159.48 198720 -1 3778
3780 0 414984.8 132162.56 198760 -1 3779
3781 0 415073.62 132124.78 198840 -1 3780
3782 0 415143.34 131711.8 198840 -1 3781
3783 0 415150.06 131639.77 198920 -1 3782
3784 0 415177.78 131617.84 199000 -1 3783
3785 0 415218.8 131562.05 199080 -1 3784
3786 0 415309.16 131385.16 199120 -1 3785
3787 0 415311.5 131191.39 199240 -1 3786
3788 0 415468.97 130935.93 199280 -1 3787
3789 0 415490.94 130924.49 199200 -1 3788
3790 0 415037.72 132288.55 198600 -1 3778
3791 0 415189.7 132325.45 198720 -1 3790
3792 0 415186.8 132323.52 198760 -1 3791
3793 0 414678 132332.61 198400 -1 3774
3794 0 414568.06 132516.77 198400 -1 3793
3795 0 414579.25 132556.81 198480 -1 3794
3796 0 414584 132564.9 198520 -1 3795
3797 0 414769.34 132641.92 198560 -1 3796
3798 0 414792.97 132700.48 198680 -1 3797
3799 0 414799.3 132702.33 198720 -1 3798
3800 0 414821.47 132709.78 198760 -1 3799
3801 0 414623.84 132842.44 198680 -1 3798
3802 0 414417.84 132882.75 198800 -1 3801
3803 0 414280.25 133017.03 198880 -1 3802
3804 0 414213.6 133184.92 198920 -1 3803
3805 0 414073.12 133441.7 199000 -1 3804
3806 0 413893.38 133631.22 199080 -1 3805
3807 0 413646.44 133734.19 199240 -1 3806
3808 0 413610.72 133791.62 199280 -1 3807
3809 0 413534.88 133853.58 199320 -1 3808
3810 0 413530.94 133937.05 199360 -1 3809
3811 0 413536.34 134032.64 199440 -1 3810
3812 0 413477.56 134188.77 199520 -1 3811
3813 0 413455.38 134275.6 199560 -1 3812
3814 0 413366.53 134455.36 199640 -1 3813
3815 0 413392.94 134556.08 199680 -1 3814
3816 0 413351.25 134664.97 199760 -1 3815
3817 0 413358.8 134716.2 199800 -1 3816
3818 0 413351.7 134728.56 199840 -1 3817
3819 0 414519.97 133652.12 194880 60 3733
3820 0 414462.88 133768.7 194920 75 3819
3821 0 414428.5 133850.56 194960 75 3820
3822 0 414270.88 134057.22 195040 40 3821
3823 0 414180.1 134140.36 195080 40 3822
3824 0 414146.1 134326.44 195080 40 3823
3825 0 414157.84 134366.86 195040 40 3824
3826 0 414169.8 134730.58 195040 40 3825
3827 0 414033.03 134866.75 195080 40 3826
3828 0 413989.97 135465.14 195080 -1 3827
3829 0 413898.97 135598.02 195120 -1 3828
3830 0 413772.3 135767.8 195160 -1 3829
3831 0 413563.3 135933 195200 -1 3830
3832 0 413410.66 136107.56 195280 -1 3831
3833 0 413360.1 136273.95 195400 -1 3832
3834 0 413423.9 136333.47 195480 -1 3833
3835 0 413436 136402.02 195600 -1 3834
3836 0 413391.03 136496.39 195680 -1 3835
3837 0 413345.03 136620.11 195760 -1 3836
3838 0 413212.34 136679.42 195840 -1 3837
3839 0 413114.28 136921.5 195840 -1 3838
3840 0 413122.38 137239.06 195840 -1 3839
3841 0 413242.97 137399.7 195800 -1 3840
3842 0 413231.72 137607.33 195800 -1 3841
3843 0 413141.8 137579.72 195840 -1 3842
3844 0 413019.28 137544.34 195920 -1 3843
3845 0 412845.1 137554.33 195960 -1 3844
3846 0 412790.78 137590.02 196040 -1 3845
3847 0 413161.62 136973.06 195920 -1 3839
3848 0 413165.7 136971.8 195960 -1 3847
3849 0 413112.47 136329.52 195440 -1 3833
3850 0 412975.56 136431.72 195480 -1 3849
3851 0 412911.8 136466.56 195520 -1 3850
3852 0 412847.66 136523.28 195560 -1 3851
3853 0 412718 136659.9 195600 -1 3852
3854 0 412671 136703.55 195640 -1 3853
3855 0 412584.25 136805.77 195720 -1 3854
3856 0 412505.06 136899.25 195760 -1 3855
3857 0 412332.2 136994.89 195800 -1 3856
3858 0 412366.78 137348.12 195800 -1 3857
3859 0 412369.16 137374.02 195720 -1 3858
3860 0 412369.47 137379.45 195680 -1 3859
3861 0 412377.72 137344.6 195880 -1 3858
3862 0 413460.1 133026.1 194640 45 3728
3863 0 413296.9 133088.14 194720 71 3862
3864 0 413182.97 133128.53 194840 71 3863
3865 0 413127.25 133133.66 194920 45 3864
3866 0 412979.75 133082.94 194960 45 3865
3867 0 412708 133109.72 195000 51 3866
3868 0 412460.9 133216.75 195040 51 3867
3869 0 412339 133330.27 195120 51 3868
3870 0 412260.44 133433.11 195200 51 3869
3871 0 411979.34 133506.69 195360 -1 3870
3872 0 411885.5 133516.31 195400 -1 3871
3873 0 411748.62 133635.1 195480 -1 3872
3874 0 411641 133699.48 195520 -1 3873
3875 0 411530.1 133738.89 195560 -1 3874
3876 0 411408.38 133782.58 195640 -1 3875
3877 0 411355.7 133820.22 195680 -1 3876
3878 0 411245.56 133851.08 195720 -1 3877
3879 0 411170.34 133936.38 195840 -1 3878
3880 0 411103.75 134029.95 195960 -1 3879
3881 0 410970.56 134170.66 196040 -1 3880
3882 0 410925 134174.95 196080 -1 3881
3883 0 410819.03 134102.44 196120 -1 3882
3884 0 410779.38 134133.2 196280 -1 3883
3885 0 410779.03 134134.75 196320 -1 3884
3886 0 413350 133026.5 194560 45 3862
3887 0 413120.44 133163.75 194520 71 3886
3888 0 413071.88 133243.45 194400 71 3887
3889 0 413184.6 130700.97 192920 60 3699
3890 0 413227.16 130586.39 192880 60 3889
3891 0 413395.1 130496.88 192680 75 3890
3892 0 413457.62 130424.59 192520 51 3891
3893 0 413452.25 130240.47 192480 40 3892
3894 0 413452.25 130131.22 192400 40 3893
3895 0 413408.66 130139.58 192360 40 3894
3896 0 413242.22 132209.94 191200 -1 3676
3897 0 413331.94 132136.12 191120 -1 3896
3898 0 413528.12 131887.34 191040 -1 3897
3899 0 413737.6 131771.75 190960 -1 3898
3900 0 414142.1 131471.62 190840 -1 3899
3901 0 414303.44 131354.19 190760 -1 3900
3902 0 414405.8 131229.81 190640 -1 3901
3903 0 414439.8 131084.67 190600 -1 3902
3904 0 414477.94 130948.66 190520 -1 3903
3905 0 414560.12 130915.87 190320 -1 3904
3906 0 414645.97 130958.62 190200 -1 3905
3907 0 414675.7 130971.43 190160 -1 3906
3908 0 414718.4 130914.96 190120 -1 3907
3909 0 414372.72 131506.95 190120 -1 3908
3910 0 414142.84 131534.47 190200 -1 3909
3911 0 414106.97 131501.1 190240 -1 3910
3912 0 414071.25 131470.34 190280 -1 3911
3913 0 414841.94 130738.85 190000 -1 3908
3914 0 414926.53 130625.32 189920 -1 3913
3915 0 415052.16 130387.53 189520 -1 3914
3916 0 415125.6 129858.5 189320 -1 3915
3917 0 415271.75 129457.72 189200 -1 3916
3918 0 415424.7 129067.5 189160 -1 3917
3919 0 415441.5 128779.45 189160 -1 3918
3920 0 415423.53 128758.5 189120 -1 3919
3921 0 415386.56 128719.625 189080 -1 3920
3922 0 415337 128666.14 189040 -1 3921
3923 0 415231.56 128551.2 189000 -1 3922
3924 0 415224.06 128457.55 188920 -1 3923
3925 0 415219.78 128309.4 188840 -1 3924
3926 0 415191.03 128077.64 188720 -1 3925
3927 0 415179.16 127991.98 188600 -1 3926
3928 0 415165 127847.83 188480 -1 3927
3929 0 415235.94 127694.305 188400 -1 3928
3930 0 415446.7 127542.96 188360 -1 3929
3931 0 415545.16 127505.08 188320 -1 3930
3932 0 415644.3 127444.91 188280 -1 3931
3933 0 415732.72 127359.23 188240 -1 3932
3934 0 415899.44 127313.75 188200 -1 3933
3935 0 415955.7 127323.7 188120 -1 3934
3936 0 416042.97 127309.33 187960 -1 3935
3937 0 416100.6 127266.414 187840 -1 3936
3938 0 416062.16 127204.99 187760 -1 3937
3939 0 416047.3 127195.62 187720 -1 3938
3940 0 416030.1 127183.61 187680 -1 3939
3941 0 416050.3 127144.93 187640 -1 3940
3942 0 416099.47 127052.086 187600 -1 3941
3943 0 416111.4 127038.555 187480 -1 3942
3944 0 416139.9 126967.38 187440 -1 3943
3945 0 416181.2 126928.93 187400 -1 3944
3946 0 416333.97 126961.35 187440 -1 3945
3947 0 416373.38 126986.55 187480 -1 3946
3948 0 416212.03 126902.125 187360 -1 3945
3949 0 416245 126769.234 187200 -1 3948
3950 0 416311.25 126673.72 187040 -1 3949
3951 0 416358.28 126586.92 187000 -1 3950
3952 0 416564.94 126459.97 186960 -1 3951
3953 0 416698.88 126396.61 186920 -1 3952
3954 0 416838.75 126393.11 186840 -1 3953
3955 0 417058.6 126418.586 186680 -1 3954
3956 0 417120.56 126399.945 186600 -1 3955
3957 0 417149.7 126438.85 186520 -1 3956
3958 0 417260.53 126146.89 186600 -1 3956
3959 0 417155.47 125981.98 186520 -1 3958
3960 0 417275.06 125924.06 186480 -1 3959
3961 0 417446.34 125936.95 186440 -1 3960
3962 0 417481.28 125890.18 186280 -1 3961
3963 0 417504.66 125840.88 186200 -1 3962
3964 0 417552.22 125736.59 186120 -1 3963
3965 0 417613 125659.234 186080 -1 3964
3966 0 417813.75 125606.75 186000 -1 3965
3967 0 417925.88 125462.83 185920 -1 3966
3968 0 418200.44 125328.805 185800 -1 3967
3969 0 418355.75 125129.02 185680 -1 3968
3970 0 418574.66 124837.43 185520 -1 3969
3971 0 418657.03 124726.69 185480 -1 3970
3972 0 418776.12 124704.91 185440 -1 3971
3973 0 419013.5 124789.78 185400 -1 3972
3974 0 419177.06 124616.25 185240 -1 3973
3975 0 419347.72 124516.11 185120 -1 3974
3976 0 419581.1 124377.23 185040 -1 3975
3977 0 419671.5 124352 185000 -1 3976
3978 0 419761.5 124326.84 184960 -1 3977
3979 0 419879.9 124161 184760 -1 3978
3980 0 419991.72 124113.85 184720 -1 3979
3981 0 420100.38 124113.63 184680 -1 3980
3982 0 420303.75 124089.64 184520 -1 3981
3983 0 420331.8 124165.18 184440 -1 3982
3984 0 420602.75 124144.055 184360 -1 3983
3985 0 420716.84 124002.48 184280 -1 3984
3986 0 420785.6 124057.97 184240 -1 3985
3987 0 420936.75 124109.08 184200 -1 3986
3988 0 421133.66 123984.91 184160 -1 3987
3989 0 421329.3 123880.62 184120 -1 3988
3990 0 421492.94 123743.07 184080 -1 3989
3991 0 421632.38 123579.86 183960 -1 3990
3992 0 421906.2 123403.21 183840 -1 3991
3993 0 422076.4 123334.66 183760 -1 3992
3994 0 422157.7 123307.33 183680 -1 3993
3995 0 422257.88 123263.56 183640 -1 3994
3996 0 422189 123241.16 183480 -1 3995
3997 0 422184.5 123244.5 183440 -1 3996
3998 0 422179.56 123248.04 183400 -1 3997
3999 0 415070.75 127844.92 188360 -1 3929
4000 0 415009.5 127978.1 188240 -1 3999
4001 0 414934.62 128005.875 188160 -1 4000
4002 0 414936.44 127975.98 188120 -1 4001
4003 0 415021.2 130441.375 189280 -1 3916
4004 0 415015.88 130340.94 189000 -1 4003
4005 0 415049.38 130378.22 188880 -1 4004
4006 0 415023.5 130403.31 188840 -1 4005
4007 0 414917.94 130588.375 188800 -1 4006
4008 0 414917.94 130578.02 188720 -1 4007
4009 0 414890.44 130664.22 188880 -1 4007
4010 0 414622.75 131225.84 190000 -1 3913
4011 0 414771.44 131317.97 189880 -1 4010
4012 0 414899.2 131434.45 189760 -1 4011
4013 0 414889.16 131422.5 189640 -1 4012
4014 0 415310.8 131061.695 190000 -1 4010
4015 0 415609.66 130998.055 189960 -1 4014
4016 0 415697.16 130910.43 189840 -1 4015
4017 0 415822.84 130882.195 189720 -1 4016
4018 0 415967.38 130770.5 189640 -1 4017
4019 0 416119.75 130741.17 189600 -1 4018
4020 0 416527.72 130711.25 189600 -1 4019
4021 0 416690 130525.27 189560 -1 4020
4022 0 416773.53 130434.8 189480 -1 4021
4023 0 416853.22 130302.43 189440 -1 4022
4024 0 417129.28 130120.445 189440 -1 4023
4025 0 417228.03 130104.31 189520 -1 4024
4026 0 417328.88 130071.99 189560 -1 4025
4027 0 417424.44 130002.234 189600 -1 4026
4028 0 417690.34 129878.26 189600 -1 4027
4029 0 417821.62 129851.445 189640 -1 4028
4030 0 418012.7 129697.46 189640 -1 4029
4031 0 418052.06 129683.62 189680 -1 4030
4032 0 418656.03 129523.54 189680 -1 4031
4033 0 418802.78 129415.695 189840 -1 4032
4034 0 418811.53 129456.305 189960 -1 4033
4035 0 418826.84 129500.97 190000 -1 4034
4036 0 418868.88 129574.086 190040 -1 4035
4037 0 418898.34 129631.25 190080 -1 4036
4038 0 418817.9 129742.33 190120 -1 4037
4039 0 418777.06 129726.305 190200 -1 4038
4040 0 418697.78 129700.13 190280 -1 4039
4041 0 418588.44 129675.17 190440 -1 4040
4042 0 418569.62 129817.445 190560 -1 4041
4043 0 418562.47 129887.17 190680 -1 4042
4044 0 418551.3 129960.28 190800 -1 4043
4045 0 418467.44 129555.15 190440 -1 4041
4046 0 418460 129443.54 190480 -1 4045
4047 0 418607.94 129318.43 190480 -1 4046
4048 0 418711.97 129293.53 190520 -1 4047
4049 0 414513.78 130782.766 190600 -1 3903
4050 0 414613.78 130638.1 190680 -1 4049
4051 0 414662.03 130537.89 190760 -1 4050
4052 0 414690.25 130437.21 190800 -1 4051
4053 0 414863.44 130061.4 190840 -1 4052
4054 0 415006.28 129888.73 190880 -1 4053
4055 0 414958.3 129691.26 190840 -1 4054
4056 0 414853.9 129621.2 190800 -1 4055
4057 0 414743.66 129547.37 190760 -1 4056
4058 0 414752.6 129620.87 190720 -1 4057
4059 0 414792.1 129556.375 190640 -1 4058
4060 0 414844.62 129596.07 190600 -1 4059
4061 0 415012.66 129567.04 190600 -1 4060
4062 0 415035.22 129543.25 190840 -1 4061
4063 0 415000.72 129861.86 190920 -1 4054
4064 0 409899 136762.38 190360 -1 3503
4065 0 409872.22 136789.39 190400 -1 4064
4066 0 409852.97 136862.34 190480 -1 4065
4067 0 409842.16 136903.22 190520 -1 4066
4068 0 407854.1 139170.92 184360 128 3456
4069 0 407574.12 139128.14 184240 128 4068
4070 0 407533.7 139098.44 184200 128 4069
4071 0 407849.34 142348.61 183720 154 3439
4072 0 407868.97 142502.56 183880 172 4071
4073 0 407915.28 142545.28 183920 172 4072
4074 0 408027.8 142650.66 184080 40 4073
4075 0 408111.56 142702.77 184160 -1 4074
4076 0 408194.84 142763.5 184240 -1 4075
4077 0 408255.12 142785.23 184280 -1 4076
4078 0 407935.1 142900.31 184280 -1 4077
4079 0 407897.06 142949.95 184320 -1 4078
4080 0 407875.8 143013.5 184360 -1 4079
4081 0 407863.53 143090.38 184400 -1 4080
4082 0 407831.38 143259.88 184520 -1 4081
4083 0 407820.84 143328.33 184560 -1 4082
4084 0 407743.44 143414.77 184600 -1 4083
4085 0 407723.06 143480.31 184640 -1 4084
4086 0 407653.78 143566.28 184680 -1 4085
4087 0 407677.28 143630.78 184720 -1 4086
4088 0 407698.12 143791.2 184840 -1 4087
4089 0 407702.47 143921.95 184960 -1 4088
4090 0 407574.97 144056.58 185000 -1 4089
4091 0 407521.2 144131.9 185080 -1 4090
4092 0 407759.03 144042.1 185120 -1 4089
4093 0 407745.44 144187.17 185280 -1 4092
4094 0 407815.7 144292.61 185440 -1 4093
4095 0 407848.7 144310.89 185480 -1 4094
4096 0 407880 144340.83 185560 -1 4095
4097 0 407842.4 144387.03 185640 -1 4096
4098 0 407795.25 144512.61 185840 -1 4097
4099 0 407714.75 144623.88 185920 -1 4098
4100 0 407674.97 144726.86 186000 -1 4099
4101 0 407642.72 144784.48 186080 -1 4100
4102 0 407553 144847.75 186200 -1 4101
4103 0 407522.7 144868.69 186240 -1 4102
4104 0 408317.1 142810.89 184320 -1 4077
4105 0 408467.44 142868.36 184400 -1 4104
4106 0 408546.34 142921.28 184520 -1 4105
4107 0 408647.03 143053.25 184640 -1 4106
4108 0 408679.38 143071.7 184720 -1 4107
4109 0 408768 143144.45 184840 -1 4108
4110 0 408770.84 143200.17 184960 -1 4109
4111 0 408762.2 143193.05 185000 -1 4110
4112 0 408719.44 143164.92 185200 -1 4111
4113 0 408728.8 143249.23 185280 -1 4112
4114 0 408750.75 143280.31 185320 -1 4113
4115 0 408865.66 143283.25 185360 -1 4114
4116 0 408926.72 143257.33 185400 -1 4115
4117 0 408970.25 143294.05 185480 -1 4116
4118 0 407632.2 141988.22 183600 154 3439
4119 0 407718.44 141765.53 183400 115 4118
4120 0 407907.12 141580.4 183200 60 4119
4121 0 407779.34 141308.47 183160 60 4120
4122 0 407539.6 140924.66 183200 204 4121
4123 0 407535 140903.58 183400 204 4122
4124 0 407532.66 140895.03 183480 204 4123
4125 0 407446.22 140916.06 183640 40 4124
4126 0 407648.94 141028.98 183120 204 4121
4127 0 407610.62 141061.11 183040 204 4126
4128 0 407409.34 141160.08 182840 189 4127
4129 0 406068.94 140360.19 182840 75 4128
4130 0 405715.3 140272.67 182880 64 4129
4131 0 405275.22 140096.03 183040 64 4130
4132 0 405170.25 140057.64 183080 64 4131
4133 0 405097 140058.02 183120 64 4132
4134 0 405075.4 139994.89 183160 64 4133
4135 0 404775.3 140102.94 183160 -1 4134
4136 0 404427.34 139960.55 183200 -1 4135
4137 0 404242.12 139912.9 183280 -1 4136
4138 0 404086.34 139929.1 183320 -1 4137
4139 0 404060.78 139931.03 183360 -1 4138
4140 0 403859.84 140021.06 183360 -1 4139
4141 0 403560.78 140055.92 183400 -1 4140
4142 0 403481.4 140082.56 183440 -1 4141
4143 0 404068.72 139877.89 183400 -1 4139
4144 0 404041.44 139799.27 183520 -1 4143
4145 0 404000.16 139780.06 183560 -1 4144
4146 0 403945.97 139780.89 183600 -1 4145
4147 0 403797.34 139806.28 183640 -1 4146
4148 0 403529.34 139750.38 183640 -1 4147
4149 0 403710.44 139696.75 183720 -1 4147
4150 0 403603.72 139685.66 183800 -1 4149
4151 0 403561.84 139551.28 183840 -1 4150
4152 0 403563.3 139551.05 183880 -1 4151
4153 0 403737.97 139370.67 183920 -1 4152
4154 0 403900.44 139288.28 184040 -1 4153
4155 0 403989.28 139273.47 184080 -1 4154
4156 0 404106.44 139246.23 184160 -1 4155
4157 0 404465.53 138992 184320 -1 4156
4158 0 404219.56 138644.05 184320 -1 4157
4159 0 404040.5 138573.4 184360 -1 4158
4160 0 404573.22 139037.4 184440 -1 4157
4161 0 404859.2 139237.11 184600 -1 4160
4162 0 404917.53 139308.81 184720 -1 4161
4163 0 404896.16 139355.45 184760 -1 4162
4164 0 405521.72 139125.36 184720 -1 4162
4165 0 405708.94 139095.72 184760 -1 4164
4166 0 405872.9 139057.1 184680 -1 4165
4167 0 405983.16 139003.06 184600 -1 4166
4168 0 405968.2 139007.88 184480 -1 4167
4169 0 405881.8 138723.73 184760 -1 4165
4170 0 406026.7 138759.84 184840 32 4169
4171 0 403355.3 139553.1 183880 -1 4152
4172 0 403352.78 139513.89 183840 -1 4171
4173 0 403467.97 139680.8 183920 -1 4152
4174 0 403430.4 139699.8 183960 -1 4173
4175 0 404078.12 139612.05 183560 -1 4145
4176 0 404070.5 139471.34 183520 -1 4175
4177 0 404024.16 139287.98 183560 -1 4176
4178 0 405824.97 140265.47 182760 64 4129
4179 0 405729.5 140272.94 182720 64 4178
4180 0 405569.56 140088.61 182640 64 4179
4181 0 405556.75 140040.33 182600 64 4180
4182 0 405363.84 139931.72 182560 64 4181
4183 0 405256.78 139919.17 182520 64 4182
4184 0 405082.72 139827.14 182400 64 4183
4185 0 404924.6 139782.7 182160 -1 4184
4186 0 404861.53 139678.08 182080 -1 4185
4187 0 404664.1 139859.28 182040 -1 4186
4188 0 404512.72 139500.55 182040 -1 4187
4189 0 404687.34 139116.02 181920 -1 4188
4190 0 404447.3 138519.84 181920 -1 4189
4191 0 404269.4 138293 182120 -1 4190
4192 0 404267.3 138140.03 182200 -1 4191
4193 0 404265.84 138119.22 182320 -1 4192
4194 0 404435.44 138537.1 181880 -1 4190
4195 0 404377 138647.88 181640 -1 4194
4196 0 404348.03 138703.52 181520 -1 4195
4197 0 404094.38 138803.83 181360 -1 4196
4198 0 403573.16 138664.88 181320 -1 4197
4199 0 403604.4 138446.48 181200 -1 4198
4200 0 403506.22 138339.23 180960 -1 4199
4201 0 403417.22 138068.6 180480 -1 4200
4202 0 403379.03 137933.03 180360 -1 4201
4203 0 403351.34 137846.98 180280 -1 4202
4204 0 403338.12 137802.9 180240 -1 4203
4205 0 403159.75 137912.5 180200 -1 4204
4206 0 403094.03 137955.34 180160 -1 4205
4207 0 403007.72 137905.06 180120 -1 4206
4208 0 402857.44 137733.56 180080 -1 4207
4209 0 402761.06 137638.19 180040 -1 4208
4210 0 405260.1 137750.48 181640 -1 4195
4211 0 405560.16 137634.39 181640 -1 4210
4212 0 405668.25 137467.53 181480 -1 4211
4213 0 407468.22 141076.92 182800 204 4128
4214 0 407782.56 140929.69 182440 120 4213
4215 0 408075.78 140840.39 182400 75 4214
4216 0 408281.62 140745.78 182320 75 4215
4217 0 408537.16 140717.4 182240 51 4216
4218 0 408772.25 140761.38 182120 51 4217
4219 0 408928.4 140825.94 182080 51 4218
4220 0 409390.72 140957.17 182000 -1 4219
4221 0 409492.9 140930.92 181960 -1 4220
4222 0 409562.5 140882.78 181880 -1 4221
4223 0 409744.47 140839.03 181760 -1 4222
4224 0 409808.03 140724.61 181720 -1 4223
4225 0 409972.97 140316.64 181680 -1 4224
4226 0 410289.4 140240.56 182000 -1 4225
4227 0 410440.47 140050.17 182120 -1 4226
4228 0 410542.94 139874.06 182320 -1 4227
4229 0 410568.34 139815.75 182360 -1 4228
4230 0 410622.44 139728.06 182440 -1 4229
4231 0 410651.5 139632.97 182480 -1 4230
4232 0 410716.12 139615.83 182520 -1 4231
4233 0 410779.5 139538.55 182560 -1 4232
4234 0 410864.03 139357.06 182600 -1 4233
4235 0 411322.1 139215.05 182600 -1 4234
4236 0 411430.38 139180.75 182560 -1 4235
4237 0 409943.9 140231.73 181600 -1 4225
4238 0 410265.94 139969.75 181560 -1 4237
4239 0 410349.1 139865.4 181520 -1 4238
4240 0 410563.38 139544.12 181440 -1 4239
4241 0 410595.6 139341.94 181400 -1 4240
4242 0 410748.62 139265.9 181400 -1 4241
4243 0 410772.88 139201.64 181360 -1 4242
4244 0 410771.28 139153.17 181320 -1 4243
4245 0 409591.38 140929.86 182080 -1 4220
4246 0 409799.44 140790.7 182280 -1 4245
4247 0 409966.47 140813.23 182400 -1 4246
4248 0 410197.53 140869.69 182440 -1 4247
4249 0 410469.56 140817.69 182440 -1 4248
4250 0 410661.53 140670.67 182640 -1 4249
4251 0 410676.7 140550.61 182760 -1 4250
4252 0 410671.97 140500.33 182960 -1 4251
4253 0 410703.62 140659.14 183120 -1 4252
4254 0 410631.16 140717.83 183200 -1 4253
4255 0 410467.94 140762 183320 -1 4254
4256 0 410432.34 140789.33 183360 -1 4255
4257 0 410361.25 140843.52 183440 -1 4256
4258 0 410349.1 140890.72 183480 -1 4257
4259 0 410301.62 140982.27 183560 -1 4258
4260 0 410508.62 141114.23 183560 -1 4259
4261 0 410749.97 141238.61 183400 -1 4260
4262 0 410810.16 141278.23 183200 -1 4261
4263 0 410922.2 141365.75 183000 -1 4262
4264 0 410955.22 141508.3 182880 -1 4263
4265 0 410978 141615.2 182800 -1 4264
4266 0 410963.38 141835.7 182720 -1 4265
4267 0 410981.66 141926.64 182680 -1 4266
4268 0 410263.62 140990.5 183600 -1 4259
4269 0 408167.1 141669.17 183600 32 4118
4270 0 408353.7 141703.92 183640 45 4269
4271 0 408423.16 141786.53 183720 45 4270
4272 0 408541.22 141851.75 183760 32 4271
4273 0 408653.2 141791.75 183760 32 4272
4274 0 408787.47 141784.69 183800 32 4273
4275 0 408790.38 141784.86 183840 32 4274
4276 0 407271 143093.89 183640 101 3437
4277 0 407344.34 143157.14 183560 101 4276
4278 0 407404.84 143183.9 183400 101 4277
4279 0 407437.47 143201.69 183360 101 4278
4280 0 407421.34 143290.14 183240 101 4279
4281 0 407524.2 143416.55 183160 102 4280
4282 0 407701.5 143555 183040 -1 4281
4283 0 407892.7 143524.39 182920 -1 4282
4284 0 408005.72 143455.88 182880 -1 4283
4285 0 408103.28 143419.28 182840 -1 4284
4286 0 408349.94 143413.9 182800 -1 4285
4287 0 408543.53 143435.81 182720 -1 4286
4288 0 408806.44 143428.77 182680 -1 4287
4289 0 409151.47 143457.83 182600 -1 4288
4290 0 409236 143492.83 182520 -1 4289
4291 0 409312.44 143494.61 182400 -1 4290
4292 0 409403.88 143486.66 182280 -1 4291
4293 0 409550 143510 182120 -1 4292
4294 0 409810.2 143506.14 181960 -1 4293
4295 0 409878.62 143478.19 181760 -1 4294
4296 0 409996.6 143507.16 181520 -1 4295
4297 0 410149.53 143521.5 181440 -1 4296
4298 0 410272.1 143476.5 181360 -1 4297
4299 0 410344.47 143416.06 181320 -1 4298
4300 0 407286.62 143478.12 183760 102 3435
4301 0 407525.84 143635.86 183960 102 4300
4302 0 406717.84 143841.83 183720 156 3435
4303 0 406680.53 143826.75 183520 156 4302
4304 0 405946.62 145841.25 184600 96 3421
4305 0 405946.53 145955.89 184720 139 4304
4306 0 405943.44 145949 184800 139 4305
4307 0 404737.2 146765.95 184960 137 3419
4308 0 404751.53 146765.38 185040 137 4307
4309 0 404677.56 146822.6 185160 139 4308
4310 0 404478.16 146969.3 185280 134 4309
4311 0 404319.72 147110.44 185360 134 4310
4312 0 404217.7 147139.73 185400 134 4311
4313 0 404134.56 147245.14 185520 107 4312
4314 0 404885.53 146786.64 185160 137 4309
4315 0 402384.2 146802.98 184400 96 3415
4316 0 402354.22 146899.16 184560 96 4315
4317 0 402307.47 147003.16 184640 71 4316
4318 0 402261.03 147061.33 184720 71 4317
4319 0 402215.66 147123.44 184800 51 4318
4320 0 402152.84 147229.28 184840 51 4319
4321 0 402096.47 147375.97 184880 51 4320
4322 0 402077.66 147449.5 184920 51 4321
4323 0 402037.28 147510.27 184960 51 4322
4324 0 401998.12 147537.98 185000 51 4323
4325 0 401950.78 147589.69 185040 51 4324
4326 0 401885.8 147666.44 185080 51 4325
4327 0 401839.22 147752.27 185160 51 4326
4328 0 401761.16 147811.94 185200 51 4327
4329 0 401497.25 148085.86 185200 -1 4328
4330 0 401493.5 148082 185160 -1 4329
4331 0 401490 148078 185120 -1 4330
4332 0 403340.03 146437.97 184040 51 3413
4333 0 403614 146877.8 184040 51 4332
4334 0 403993.88 147143.4 184080 96 4333
4335 0 404112.06 147155.06 184120 96 4334
4336 0 404327 147292.61 184280 96 4335
4337 0 404374.38 147438.64 184400 134 4336
4338 0 404337.97 147510.52 184480 134 4337
4339 0 404345.72 147615.34 184640 134 4338
4340 0 404321.28 147644.9 184720 134 4339
4341 0 404338 147664.25 184760 134 4340
4342 0 404389.44 147721.53 184880 134 4341
4343 0 404327.3 147794.44 184960 134 4342
4344 0 404301 147822.3 185000 134 4343
4345 0 404220.28 147894.25 185080 -1 4344
4346 0 404197.6 147931.58 185120 -1 4345
4347 0 404160.75 147986.81 185160 -1 4346
4348 0 404099.97 148061.36 185200 -1 4347
4349 0 404051.38 148159.89 185240 -1 4348
4350 0 404028.4 148215.73 185280 -1 4349
4351 0 404010.34 148277.45 185320 -1 4350
4352 0 403975.34 148397.84 185440 -1 4351
4353 0 404014.84 148507.97 185520 -1 4352
4354 0 404032.56 148566.72 185560 -1 4353
4355 0 403979.88 146925.67 183880 96 4333
4356 0 404161.6 146947.53 183800 120 4355
4357 0 404296.62 146922.03 183720 51 4356
4358 0 404316.2 146686.8 183400 32 4357
4359 0 404357.28 146675.44 183360 32 4358
4360 0 404502.4 146772.73 183320 32 4359
4361 0 404561.3 146886.53 183280 32 4360
4362 0 404654.3 147007.7 183120 32 4361
4363 0 404796.8 147193.55 182880 32 4362
4364 0 404943.47 147349.6 182840 -1 4363
4365 0 405088.06 147510.16 182800 -1 4364
4366 0 405332.72 147614.28 182760 -1 4365
4367 0 405785.72 147700.14 182760 -1 4366
4368 0 405974.25 147548.27 182720 -1 4367
4369 0 406286.1 147542.03 182680 -1 4368
4370 0 406491.06 147539.44 182600 -1 4369
4371 0 406666.97 147501.61 182560 -1 4370
4372 0 406810.38 147508 182520 -1 4371
4373 0 407406.2 147582.61 182480 -1 4372
4374 0 407480.44 147613.94 182440 -1 4373
4375 0 408342.16 147531.6 182440 -1 4374
4376 0 408646.7 147790.47 182200 -1 4375
4377 0 408499.7 147712.86 182600 -1 4375
4378 0 408771.56 147553.55 182800 -1 4377
4379 0 408863.78 147360.81 183040 -1 4378
4380 0 409682.84 147235.58 183040 -1 4379
4381 0 409893.72 147105.9 183080 -1 4380
4382 0 410440.75 146845.84 183120 -1 4381
4383 0 410926.4 146599 183160 -1 4382
4384 0 411439.38 146458.9 183160 -1 4383
4385 0 411762.1 146137.52 183400 -1 4384
4386 0 412115.6 145979.48 183480 -1 4385
4387 0 412622.7 145735.88 183520 -1 4386
4388 0 412929.9 145550.67 183560 -1 4387
4389 0 413152.1 145448.42 183480 -1 4388
4390 0 413999.97 145344.03 183480 -1 4389
4391 0 414333.66 145356.36 183600 -1 4390
4392 0 414505.47 145351.27 183680 -1 4391
4393 0 414604.8 145317.86 183720 -1 4392
4394 0 414835.62 145287.86 183760 -1 4393
4395 0 414903.88 145320.11 183840 -1 4394
4396 0 415063.78 145012.16 183840 -1 4395
4397 0 415170.47 144741.89 183760 -1 4396
4398 0 415233.75 144481.78 183600 -1 4397
4399 0 415344.88 144404.05 183520 -1 4398
4400 0 415648.8 144398.05 183520 -1 4399
4401 0 415684.97 144441.4 183560 -1 4400
4402 0 415678.78 144479.67 183600 -1 4401
4403 0 415303.97 144154.67 183360 -1 4399
4404 0 415439.3 143959.8 183200 -1 4403
4405 0 415582.78 143935.6 183080 -1 4404
4406 0 415577.47 143922.19 183040 -1 4405
4407 0 415685.62 143822.9 182960 -1 4406
4408 0 416005.7 143748.88 182960 -1 4407
4409 0 416372.06 143599.47 182800 -1 4408
4410 0 416545.75 143476.28 182760 -1 4409
4411 0 416441.72 143055.4 182760 -1 4410
4412 0 416168.84 142656.66 182960 -1 4411
4413 0 416616.3 143201.6 182200 -1 4411
4414 0 415678.1 143833.06 182920 -1 4407
4415 0 416057.62 144010.36 182600 -1 4414
4416 0 416283.6 144121.86 182440 -1 4415
4417 0 414852.44 145625.55 183960 -1 4395
4418 0 414212.56 145347.19 183320 -1 4390
4419 0 411550.56 146474.55 182960 -1 4384
4420 0 408879.06 147340.16 183080 -1 4379
4421 0 408925 147229.16 183200 -1 4420
4422 0 408672.25 147472.11 183280 -1 4421
4423 0 408784.25 147593.38 183480 -1 4422
4424 0 408936.1 147769.33 183680 -1 4423
4425 0 408516.97 148049.86 182600 -1 4377
4426 0 404051.47 147179.56 183880 96 4355
4427 0 404002.4 147343.92 183960 96 4426
4428 0 402044.1 146017.3 183800 75 3411
4429 0 402124 146125 183680 75 4428
4430 0 402012 146325 183600 139 4429
4431 0 402004 146381 183560 139 4430
4432 0 400164.03 146569.7 183800 75 3410
4433 0 400312.88 146594.19 183520 32 4432
4434 0 400832.16 146765.94 183080 64 4433
4435 0 400687.03 146866.22 182880 120 4434
4436 0 400535.22 146914.4 182800 120 4435
4437 0 401064.97 146808.33 182760 120 4436
4438 0 401327.8 146678.52 182640 -1 4437
4439 0 400164.66 147038.42 182600 98 4436
4440 0 400208.12 147113.9 182320 166 4439
4441 0 400128.16 147227.36 181880 200 4440
4442 0 400047.28 147355.88 181680 75 4441
4443 0 400299.16 147767.72 181680 60 4442
4444 0 400032.3 147381.44 181640 75 4442
4445 0 399999.28 147277.72 181360 75 4444
4446 0 399990.84 147281.06 181280 75 4445
4447 0 400109.12 147124.23 181240 75 4446
4448 0 400069.8 147015.97 181120 200 4447
4449 0 399881.62 146861.78 180880 32 4448
4450 0 399902.1 146776.03 180640 32 4449
4451 0 399766.2 146542.9 180360 32 4450
4452 0 399647.66 146215.95 180120 102 4451
4453 0 399437.53 145981.78 179880 104 4452
4454 0 399276.78 145912.72 179680 104 4453
4455 0 399100.28 145740.08 179400 122 4454
4456 0 398222.4 144820.14 179360 150 4455
4457 0 398106.6 144763.2 179400 150 4456
4458 0 397645.28 144536.2 179560 128 4457
4459 0 397221.53 144373.16 179760 163 4458
4460 0 396588.34 144145.58 179760 32 4459
4461 0 396285.66 144183.44 180000 32 4460
4462 0 396234.62 144187.11 180040 32 4461
4463 0 396175.6 144597.56 180160 32 4462
4464 0 396051.97 144696.86 180360 32 4463
4465 0 396012.25 144783.11 180520 32 4464
4466 0 397015.94 145014.92 179760 124 4459
4467 0 397102.75 145045.81 179880 124 4466
4468 0 397165.88 145067.36 180040 124 4467
4469 0 397284.44 145102.4 180120 163 4468
4470 0 397303.28 145217.28 180200 163 4469
4471 0 397205.9 145281.2 180320 124 4470
4472 0 397127.97 145280.25 180360 124 4471
4473 0 397147.84 145375.73 180440 -1 4472
4474 0 397118.47 145420.2 180480 -1 4473
4475 0 397185.53 145563.47 180640 -1 4474
4476 0 397085.56 145685.05 180880 -1 4475
4477 0 397077.62 145732.4 181040 -1 4476
4478 0 397016.88 145750.73 181160 -1 4477
4479 0 396955.06 145769.9 181200 -1 4478
4480 0 396789.12 145905.1 181280 -1 4479
4481 0 396719.22 145885.83 181320 -1 4480
4482 0 396336.3 146144.78 181320 -1 4481
4483 0 396231.44 146288.61 181400 -1 4482
4484 0 396228.94 146376.45 181480 -1 4483
4485 0 396109.56 146526.22 181520 -1 4484
4486 0 395947.3 146635.81 181640 -1 4485
4487 0 395893.94 146629.83 181800 -1 4486
4488 0 395816.84 146604.22 181880 -1 4487
4489 0 395744.2 146611.17 181920 -1 4488
4490 0 395613.03 146653.38 181960 -1 4489
4491 0 395370.97 146524.36 181960 -1 4490
4492 0 395326.06 146510.75 182080 -1 4491
4493 0 396839.53 145874.05 181360 -1 4481
4494 0 396843.94 145780.33 181480 -1 4493
4495 0 396921.1 145673.03 181720 -1 4494
4496 0 396893.1 145570.08 181960 -1 4495
4497 0 396868.3 145507.56 182200 -1 4496
4498 0 396845.06 145433.69 182440 -1 4497
4499 0 396829.84 145294.17 182680 -1 4498
4500 0 396806.3 145187.14 182880 -1 4499
4501 0 396836.9 145136.12 183040 -1 4500
4502 0 396890.06 145131.28 183080 -1 4501
4503 0 396934.72 145083.16 183120 -1 4502
4504 0 396978.72 145032.98 183160 -1 4503
4505 0 397109.25 144929.4 183240 -1 4504
4506 0 397288.34 144898.5 183400 -1 4505
4507 0 397327.6 144918.6 183480 -1 4506
4508 0 397409 145011 183680 -1 4507
4509 0 397398.06 145187.03 183880 -1 4508
4510 0 397321.84 145450.14 184040 -1 4509
4511 0 397249.6 145611.9 184160 -1 4510
4512 0 397235.4 145659.67 184200 -1 4511
4513 0 397218.1 145889.98 184320 -1 4512
4514 0 397222.62 146024.38 184400 -1 4513
4515 0 397167.25 146062.4 184440 -1 4514
4516 0 397112.22 146090.38 184520 -1 4515
4517 0 397043.6 146199.33 184680 -1 4516
4518 0 396968.03 146293.58 184840 -1 4517
4519 0 396935.06 146395.81 184920 -1 4518
4520 0 396896.12 146551.47 185080 -1 4519
4521 0 396867.4 146610.3 185200 -1 4520
4522 0 396829.06 146702.47 185360 -1 4521
4523 0 396703.44 146757.7 185520 -1 4522
4524 0 396584.1 146861.81 185640 -1 4523
4525 0 396566.25 146944.17 185760 -1 4524
4526 0 396586.8 147111.48 185920 -1 4525
4527 0 396594.38 147155.8 186000 -1 4526
4528 0 396591.88 147217.86 186080 -1 4527
4529 0 396562.47 147322.11 186160 -1 4528
4530 0 396525.7 147468.7 186280 -1 4529
4531 0 396371.53 147561.78 186520 -1 4530
4532 0 396148.97 147487.4 186760 -1 4531
4533 0 396008.06 147491.19 186880 -1 4532
4534 0 396046.16 147248.17 186920 -1 4533
4535 0 395989.16 147175.44 186960 -1 4534
4536 0 395961 147146.55 187000 -1 4535
4537 0 396019.06 147059.89 187080 -1 4536
4538 0 396300.75 146849.58 187600 -1 4537
4539 0 396343.8 146816.14 187680 -1 4538
4540 0 396877.72 146426.2 187680 -1 4539
4541 0 396802.94 146382.48 187920 -1 4540
4542 0 395945.3 147635.1 186920 -1 4533
4543 0 395931 147624.25 187000 -1 4542
4544 0 395850.06 147495.08 187160 -1 4543
4545 0 395741.7 147517.92 187280 -1 4544
4546 0 395660.97 147462.28 187400 -1 4545
4547 0 395612.06 147361.7 187600 -1 4546
4548 0 395510.03 147201.22 187640 -1 4547
4549 0 395447.53 147137.95 187720 -1 4548
4550 0 398233 143552.88 179560 32 4458
4551 0 398217.03 143424.94 179480 32 4550
4552 0 398157.4 143440.58 179400 32 4551
4553 0 398117.53 143460.72 179320 32 4552
4554 0 398401.28 143299.42 179480 32 4551
4555 0 398624.25 143262 179400 32 4554
4556 0 398659.12 143244.72 179360 32 4555
4557 0 398699.5 143204.75 179320 32 4556
4558 0 398800.62 143061.17 179240 32 4557
4559 0 398929.97 143015.62 179200 -1 4558
4560 0 398996.56 143042.52 179120 -1 4559
4561 0 396062.12 144080.89 179360 140 4456
4562 0 394910 143613.62 178880 115 4561
4563 0 394758.22 143510.23 178800 148 4562
4564 0 394496.44 143430.12 178600 107 4563
4565 0 394314.06 143397.9 178520 86 4564
4566 0 393978.3 143292.8 178480 107 4565
4567 0 393983.72 143294.73 178440 107 4566
4568 0 394166.94 143069.14 178240 131 4567
4569 0 394165.7 143107.97 178200 131 4568
4570 0 394127.16 143092.92 178040 131 4569
4571 0 394038.53 143133.17 177840 131 4570
4572 0 393979.25 143167.92 177600 96 4571
4573 0 394039.44 143149.73 177280 96 4572
4574 0 393991.56 143037.12 177240 96 4573
4575 0 393914.53 143006.81 177200 90 4574
4576 0 393852.16 142981.17 177120 90 4575
4577 0 393822.75 142954.73 177000 90 4576
4578 0 393817.03 142958.05 176960 90 4577
4579 0 393780.78 143047.62 176920 90 4578
4580 0 393774.34 142978 176880 90 4579
4581 0 393760.3 142934.69 176840 90 4580
4582 0 393807.06 142851.55 176760 90 4581
4583 0 393815.1 142826.61 176720 90 4582
4584 0 393766.78 142827.8 176680 90 4583
4585 0 393707.56 142825.89 176640 90 4584
4586 0 393671.06 142862.7 176520 90 4585
4587 0 393638.03 142887.28 176480 90 4586
4588 0 393406.66 142845.53 176400 90 4587
4589 0 393254.97 142809.19 176360 -1 4588
4590 0 393408.6 142975.81 175960 -1 4589
4591 0 392114.88 142065.53 176360 -1 4589
4592 0 392126.75 141473.39 176360 -1 4591
4593 0 392982.53 140400.94 176360 -1 4592
4594 0 393085.3 140366.81 176120 -1 4593
4595 0 392927.12 140457.2 175960 -1 4594
4596 0 392801 140408 175520 -1 4595
4597 0 392134.78 141501.28 176480 -1 4592
4598 0 391447.8 141763.11 176520 -1 4597
4599 0 391221.62 141862.2 176600 -1 4598
4600 0 390737.8 141810.3 176600 -1 4599
4601 0 390529.88 141882.33 176600 -1 4600
4602 0 390512.84 141898.34 176560 -1 4601
4603 0 390393.38 141617.67 176640 -1 4600
4604 0 390234.7 141518.11 176720 -1 4603
4605 0 392313.03 141055.72 176520 -1 4597
4606 0 392700.16 140714.05 176560 -1 4605
4607 0 392753.53 140661.75 176800 -1 4606
4608 0 392350.75 141336.42 176080 -1 4592
4609 0 394025.62 143279.06 177240 96 4573
4610 0 393901.34 143224.47 177080 90 4609
4611 0 393836.84 143186.78 177000 90 4610
4612 0 393822.9 143194.55 176960 90 4611
4613 0 393450.5 143506.77 178480 81 4566
4614 0 392947.7 143586.75 178480 91 4613
4615 0 392687.06 143627.1 178440 75 4614
4616 0 392535.4 143707.11 178360 102 4615
4617 0 392538.94 143713.48 178240 102 4616
4618 0 392404.2 143828.78 178160 81 4617
4619 0 392321.3 143897.08 178080 71 4618
4620 0 392234.4 143962.48 178040 71 4619
4621 0 392203.78 144048.02 177960 71 4620
4622 0 392116.34 144058.64 177760 104 4621
4623 0 392047.12 144175.4 177520 71 4622
4624 0 392000.44 144210.47 177480 75 4623
4625 0 391791.94 144289.52 177440 75 4624
4626 0 391161.78 144126.98 177440 150 4625
4627 0 391004.4 144006.3 177200 96 4626
4628 0 390604.38 143878.27 177200 98 4627
4629 0 390658.75 143834.98 177240 98 4628
4630 0 390555.84 143890.67 177160 98 4628
4631 0 390489.78 143570.69 177160 51 4630
4632 0 390555.6 143464.12 177080 51 4631
4633 0 390570.28 143416.98 177040 51 4632
4634 0 390600.3 143325.14 176960 51 4633
4635 0 390474.1 143900.61 177000 98 4630
4636 0 390434.06 143909.02 176960 98 4635
4637 0 390334.38 144036.38 176920 98 4636
4638 0 390259.34 143835.64 176880 40 4637
4639 0 395214 143741.06 179360 178 4561
4640 0 394896.88 143728.44 179440 80 4639
4641 0 394817.66 143611.9 179520 32 4640
4642 0 394552 143302 179720 81 4641
4643 0 394276 143022 179880 91 4642
4644 0 394280 143010 179920 91 4643
4645 0 394296 142966 180000 91 4644
4646 0 394296 142966 180040 91 4645
4647 0 394304 142958 180080 91 4646
4648 0 394344 142946 180120 91 4647
4649 0 394276 142938 180160 91 4648
4650 0 394228 142910 180200 91 4649
4651 0 394208 142878 180240 91 4650
4652 0 394208 142878 180280 91 4651
4653 0 394176 142878 180320 91 4652
4654 0 394176 142926 180440 91 4653
4655 0 394164 142910 180480 91 4654
4656 0 394220 142866 180520 91 4655
4657 0 394316 142758 180560 91 4656
4658 0 394536 142538 180640 -1 4657
4659 0 394792 142046 180600 -1 4658
4660 0 394892 141570 180480 -1 4659
4661 0 394920 141146 180360 -1 4660
4662 0 395100 141050 180440 -1 4661
4663 0 395056 140998 180560 -1 4662
4664 0 394924 140902 180720 -1 4663
4665 0 394924 140902 180800 -1 4664
4666 0 394972 140970 181040 -1 4665
4667 0 394944 140926 181160 -1 4666
4668 0 394720 140966 181320 -1 4667
4669 0 394528 140994 181480 -1 4668
4670 0 394396 141014 181600 -1 4669
4671 0 394392 141030 181760 -1 4670
4672 0 394308 140998 181960 -1 4671
4673 0 394214.88 140838.58 182160 -1 4672
4674 0 394224 140762 182200 -1 4673
4675 0 394216 140732.67 182280 -1 4674
4676 0 394212 140718 182320 -1 4675
4677 0 393976 140350 182600 -1 4676
4678 0 393808 140074 182920 -1 4677
4679 0 393736 139702 183240 -1 4678
4680 0 393880 139734 183440 -1 4679
4681 0 393820 139798 183520 -1 4680
4682 0 393816 139854 183600 -1 4681
4683 0 393528 140146 183720 -1 4682
4684 0 393456 140294 183840 -1 4683
4685 0 394000 139446 183400 -1 4680
4686 0 393992 138998 183440 -1 4685
4687 0 394028 138810 183480 -1 4686
4688 0 394304 138474 183600 -1 4687
4689 0 394324 138406 183640 -1 4688
4690 0 394276 138474 183760 -1 4689
4691 0 394244 138554 183880 -1 4690
4692 0 394156 138458 184080 -1 4691
4693 0 394164 138438 184240 -1 4692
4694 0 394180 138426 184360 -1 4693
4695 0 394196 138418 184480 -1 4694
4696 0 394308 138426 184560 -1 4695
4697 0 394656 138194 184600 -1 4696
4698 0 394540 138230 184640 -1 4697
4699 0 394412 138266 184800 -1 4698
4700 0 394380 138266 184960 -1 4699
4701 0 394228 138118 185080 -1 4700
4702 0 394032 138066 185200 -1 4701
4703 0 393880 138054 185280 -1 4702
4704 0 393688 137974 185400 -1 4703
4705 0 393228 137898 185520 -1 4704
4706 0 393112 137906 185640 -1 4705
4707 0 392820 137902 185800 -1 4706
4708 0 392644 137778 185680 -1 4707
4709 0 392428 137606 185480 -1 4708
4710 0 392192 137470 185480 -1 4709
4711 0 392168 137430 185600 -1 4710
4712 0 392174.28 137400.17 185680 -1 4711
4713 0 391932 137054 185680 -1 4712
4714 0 391832 137070 185760 -1 4713
4715 0 391784 137122 185840 -1 4714
4716 0 391728 137142 185960 -1 4715
4717 0 391716 137198 186000 -1 4716
4718 0 391528 137142 186080 -1 4717
4719 0 391332 137098 186200 -1 4718
4720 0 390980 137030 186320 -1 4719
4721 0 390460 137006 186360 -1 4720
4722 0 390080.4 136970.05 186400 -1 4721
4723 0 390024 136970 186520 -1 4722
4724 0 389968 136954 186600 -1 4723
4725 0 389853.34 136927.33 186680 -1 4724
4726 0 390164 136282 186560 -1 4725
4727 0 389796 136914 186720 -1 4725
4728 0 389612 136862 186800 -1 4727
4729 0 388963.47 136890.27 186840 -1 4728
4730 0 388900 136886 186880 -1 4729
4731 0 389283 136335 187240 -1 4730
4732 0 388232 137014 186840 -1 4730
4733 0 387796 137278 186800 -1 4732
4734 0 387488 137254 186760 -1 4733
4735 0 387256 137210 186840 -1 4734
4736 0 387056 137150 186880 -1 4735
4737 0 386864 137082 186960 -1 4736
4738 0 386636 137062 187080 -1 4737
4739 0 386524 137058 187160 -1 4738
4740 0 387616 137374 186680 -1 4734
4741 0 387508 137418 186640 -1 4740
4742 0 387224 137554 186440 -1 4741
4743 0 386996 137906 186360 -1 4742
4744 0 387836 137482 186640 -1 4740
4745 0 391536 137074 186240 -1 4719
4746 0 391424 136970 186360 -1 4745
4747 0 391220 136998 186480 -1 4746
4748 0 391996 137158 186000 -1 4717
4749 0 394692 138034 184480 -1 4697
4750 0 394788 137830 184320 -1 4749
4751 0 394204 138882 184040 -1 4691
4752 0 394588 138166 183680 -1 4689
4753 0 394116 141006 181600 -1 4670
4754 0 393856 141134 181600 -1 4753
4755 0 395008 140970 180240 -1 4661
4756 0 395064 140806 180120 -1 4755
4757 0 394380 142726 180680 -1 4658
4758 0 394197.97 143177.66 180760 91 4757
4759 0 394174 143198 180840 -1 4758
4760 0 393582 143458 180840 -1 4759
4761 0 393250 143050 180840 -1 4760
4762 0 394282 143386 181080 -1 4759
4763 0 394010 143690 181240 -1 4762
4764 0 393848 143934 181320 -1 4763
4765 0 393680 144122 181480 -1 4764
4766 0 393596 144258 181680 -1 4765
4767 0 393788 144522 181920 -1 4766
4768 0 393872 144570 181960 -1 4767
4769 0 393688 142962 180560 -1 4657
4770 0 393332 142794 180560 -1 4769
4771 0 393120 142802 180640 -1 4770
4772 0 400267.03 147190.4 182880 120 4435
4773 0 399943.03 147726.58 182880 98 4772
4774 0 399711 148043 182960 -1 4773
4775 0 399839 148179 183040 -1 4774
4776 0 400087 148515 183120 -1 4775
4777 0 399655 148107 182920 -1 4774
4778 0 399559 148131 182880 -1 4777
4779 0 399463 148203 182840 -1 4778
4780 0 396552.34 150410.3 185240 75 3403
4781 0 396589.03 150513.19 185280 51 4780
4782 0 396710.44 150770.64 185320 45 4781
4783 0 397020.28 150950.36 185360 75 4782
4784 0 397304.97 151002.88 185400 75 4783
4785 0 397598.66 151096.36 185480 75 4784
4786 0 397723.6 151222.84 185560 75 4785
4787 0 397876.84 151382.55 185680 75 4786
4788 0 398018.12 151505.78 185800 75 4787
4789 0 398221.9 151644.67 185960 86 4788
4790 0 398294.47 151689.1 186000 75 4789
4791 0 398405.9 151754.22 186120 75 4790
4792 0 398588.5 151781.92 186160 51 4791
4793 0 398757.7 151739.3 186200 51 4792
4794 0 398923.6 151553.34 186200 90 4793
4795 0 398895.62 151724.97 186320 90 4793
4796 0 399100.34 151641.39 186360 75 4795
4797 0 399226.06 151530.14 186400 96 4796
4798 0 399417.75 151514.64 186440 96 4797
4799 0 399597.88 151563.08 186520 96 4798
4800 0 399877.94 151564.39 186640 101 4799
4801 0 400028.97 151509.64 186920 64 4800
4802 0 400525.12 151321.89 186680 96 4800
4803 0 401129.84 150969.81 186840 120 4802
4804 0 401831.62 150741.8 186840 75 4803
4805 0 401755.22 150714.92 186880 75 4804
4806 0 401738.7 150633.72 186920 75 4805
4807 0 401760.12 150514.22 187040 64 4806
4808 0 401787.25 150439.88 187200 40 4807
4809 0 401781.97 150432.12 187280 40 4808
4810 0 403315.53 150752.83 186840 60 4804
4811 0 403696.44 150649.81 186840 81 4810
4812 0 403686.1 150622.67 186880 81 4811
4813 0 404154.4 150556.78 186840 64 4811
4814 0 404510.88 150593 186720 51 4813
4815 0 404950.75 150854.84 186680 32 4814
4816 0 405113.8 150870.17 186800 64 4815
4817 0 405395.25 150831.39 186880 90 4816
4818 0 405442.78 150798.69 187000 90 4817
4819 0 405428.88 150794.67 187120 90 4818
4820 0 405222.97 150847.69 187160 90 4819
4821 0 405659.84 150676.66 187160 60 4819
4822 0 405712.3 150505.75 187240 81 4821
4823 0 405799.9 150414.88 187320 81 4822
4824 0 405836.1 150307.36 187520 60 4823
4825 0 405962.62 150214.42 187600 32 4824
4826 0 405998.2 150137.62 187760 32 4825
4827 0 406006.22 149964.58 188000 60 4826
4828 0 406123.6 149728.69 188240 32 4827
4829 0 406156.03 149726.22 188360 32 4828
4830 0 405706.97 149730.27 188360 51 4829
4831 0 405664.03 149711.16 188400 32 4830
4832 0 406451.3 149747.02 188400 98 4829
4833 0 406595 149692.64 188480 71 4832
4834 0 406727.12 149634.23 188600 71 4833
4835 0 406852.3 149465.58 188800 90 4834
4836 0 407015.16 149336.86 188880 81 4835
4837 0 407095.06 149187.66 189000 71 4836
4838 0 407179.25 149096.25 189120 71 4837
4839 0 407187.5 149121.14 189280 71 4838
4840 0 407398.6 149071.72 189320 32 4839
4841 0 407734.5 148716.05 189320 40 4840
4842 0 408182.47 148482.27 189320 75 4841
4843 0 408390.47 148334.9 189360 75 4842
4844 0 408559.12 148244.5 189440 75 4843
4845 0 409041.53 147916.75 189640 -1 4844
4846 0 409024.12 147945.48 190080 -1 4845
4847 0 409118.72 147976.92 190240 -1 4846
4848 0 409763.4 147930.94 190240 -1 4847
4849 0 409944.06 147995.42 190200 -1 4848
4850 0 410006.75 148023.1 190160 -1 4849
4851 0 409190 147998.73 190360 -1 4847
4852 0 409158.4 148061.64 190440 -1 4851
4853 0 409043.12 148273.31 190720 -1 4852
4854 0 408877 148537.78 190880 -1 4853
4855 0 408936.38 148484.58 190440 -1 4852
4856 0 407410.3 148946.2 189120 32 4838
4857 0 407435.2 148834.81 189040 40 4856
4858 0 406817 149654.7 188480 71 4833
4859 0 406903.44 149690.94 188400 71 4858
4860 0 404940.16 150918.1 186640 32 4815
4861 0 404922.22 151156.05 186640 32 4860
4862 0 404831.94 151279.02 186720 32 4861
4863 0 404869.34 150947.7 186600 32 4860
4864 0 404917.03 151104.39 186480 32 4863
4865 0 404252.28 150303.73 186840 64 4813
4866 0 403291.12 150748.73 186880 60 4810
4867 0 400986.75 151458.73 186440 122 4802
4868 0 401075.66 151791.73 186240 122 4867
4869 0 397064.47 150852.14 185240 75 4783
4870 0 397160.78 150879.86 185160 32 4869
4871 0 394478.78 150600.33 185880 71 3399
4872 0 391353.3 152499.28 187000 128 3334
4873 0 391182.47 155864.69 188600 259 2917
4874 0 388259.53 160985.14 189280 32 2728
4875 0 388602.78 161074.47 189240 71 4874
4876 0 388901 161301.06 189160 98 4875
4877 0 389021 161381.06 189120 71 4876
4878 0 389269 161521.06 189240 60 4876
4879 0 389657 161845.06 189240 64 4878
4880 0 389853 161961.06 189200 71 4879
4881 0 390055 162053.03 189120 75 4880
4882 0 390267 162369.03 189160 32 4881
4883 0 390207 162601.03 189280 98 4882
4884 0 390339 162689.03 189440 101 4883
4885 0 390363 162809.03 189600 101 4884
4886 0 390451 162785.03 189800 75 4885
4887 0 390391 162857.03 189960 90 4886
4888 0 390219.03 162909.1 190000 90 4887
4889 0 390413 162869.06 190120 90 4888
4890 0 390511 162929.03 190240 122 4889
4891 0 390547 163081.03 190400 101 4890
4892 0 390627 163285.03 190440 71 4891
4893 0 390965 163609.03 190480 102 4892
4894 0 391019 163653.03 190560 178 4893
4895 0 391453 163789.03 190640 75 4894
4896 0 391771 163757.03 190760 75 4895
4897 0 391907.5 163757 190880 64 4896
4898 0 392135.03 163757.08 191080 160 4897
4899 0 392063 163773.03 191240 160 4898
4900 0 391903 163721.03 191400 140 4899
4901 0 391887 163633.03 191560 140 4900
4902 0 392087 163481.03 191720 160 4901
4903 0 392215 163361.03 191800 137 4902
4904 0 392317 163325.03 191960 137 4903
4905 0 392505 163349.03 192080 104 4904
4906 0 392705 163305.03 192160 104 4905
4907 0 392855 163201.03 192280 -1 4906
4908 0 393123 163217.03 192240 -1 4907
4909 0 392979 163437.03 191120 107 4898
4910 0 393191 163229.03 191080 51 4909
4911 0 393475 163073.03 191240 51 4910
4912 0 389991 162805.03 190040 90 4888
4913 0 389553 161769.06 189320 64 4879
4914 0 387056.06 161960.38 187520 254 2722
4915 0 384864.62 162711.92 186560 32 2716
4916 0 384372.8 163800.55 186640 318 2715
4917 0 384237.78 163737 186720 240 4916
4918 0 383789.25 163448.4 186840 86 4917
4919 0 383659 163377.11 186880 86 4918
4920 0 383611.03 163361.14 186920 64 4919
4921 0 383535 163329.03 186960 64 4920
4922 0 383467 163305.03 187040 64 4921
4923 0 383335 163249.05 187080 60 4922
4924 0 383155 163113.03 187040 60 4923
4925 0 383055 163089.03 187120 107 4924
4926 0 382883 162953.03 187200 80 4925
4927 0 382303 162545.11 187160 96 4926
4928 0 382363 162713.03 187200 96 4927
4929 0 382319 162729.03 187280 96 4928
4930 0 382275 162733.03 187360 96 4929
4931 0 382195 162745.03 187440 96 4930
4932 0 382147 162761.03 187520 96 4931
4933 0 382271 162409.03 187200 108 4927
4934 0 382291 162257.03 187240 108 4933
4935 0 381919 162365.03 187160 45 4927
4936 0 381827 162281.03 187240 45 4935
4937 0 381248 161728 187880 64 4936
4938 0 381088 161568 188080 75 4937
4939 0 381024 161536 188160 60 4938
4940 0 381024 161440 188440 51 4939
4941 0 381024 161440 188720 64 4940
4942 0 381024 161376 189000 64 4941
4943 0 381024 161376 189160 32 4942
4944 0 380133 160984 189400 40 4943
4945 0 381152 161600 189320 45 4943
4946 0 381280 161824 189440 64 4945
4947 0 381280 162048 189640 32 4946
4948 0 381184 162144 189760 32 4947
4949 0 380800 161664 188120 102 4939
4950 0 380544 161696 188120 91 4949
4951 0 380320 161888 188120 45 4950
4952 0 380128 161888 188120 40 4951
4953 0 382219 162449.11 186960 108 4927
4954 0 382143 162365.11 186880 108 4953
4955 0 382035 162297.11 186640 96 4954
4956 0 381891 162389.06 186440 60 4955
4957 0 381595 162317.06 186360 128 4956
4958 0 381307 162237.03 186240 141 4957
4959 0 380803 162205.06 186200 81 4958
4960 0 380315 162105.06 186200 71 4959
4961 0 380103 162153.06 186240 71 4960
4962 0 380683 162009.06 186040 122 4959
4963 0 380347 161937.03 185880 178 4962
4964 0 380047 161717.2 185760 115 4963
4965 0 379867 161689.2 185720 120 4964
4966 0 379611 162009.2 185720 120 4965
4967 0 379855 161737.17 185680 120 4965
4968 0 379791 161581.17 185560 124 4967
4969 0 379559 161445.14 185440 75 4968
4970 0 379379 161205.14 185360 80 4969
4971 0 379327 160953.14 185200 157 4970
4972 0 379255 160845.14 185040 157 4971
4973 0 379215 160617.14 184840 157 4972
4974 0 379135 160469.11 184680 148 4973
4975 0 379003 160217.06 184520 139 4974
4976 0 378847 159773.03 184440 51 4975
4977 0 378683 159573.03 184400 51 4976
4978 0 378619 159389.03 184360 107 4977
4979 0 378911 159361.03 184320 51 4978
4980 0 379031 159393.03 184280 51 4979
4981 0 379111 159285.03 184200 51 4980
4982 0 379119 159209.03 184120 51 4981
4983 0 379159 159201.03 184080 51 4982
4984 0 378311 159101.06 184200 102 4978
4985 0 377975 158913.05 184160 75 4984
4986 0 378127 158841.08 184120 107 4985
4987 0 378079 158741.08 184040 107 4986
4988 0 378079 158629.08 184000 75 4987
4989 0 378075 158557.08 183920 75 4988
4990 0 378131 158473.08 183800 75 4989
4991 0 378239 158385.08 183680 107 4990
4992 0 378331 158385.08 183600 107 4991
4993 0 376863 158573.06 184080 124 4985
4994 0 376347 158721.03 184040 139 4993
4995 0 376051 158601.03 183960 60 4994
4996 0 375899 158345.03 183840 178 4995
4997 0 375899 157961.1 183800 115 4996
4998 0 376295 157421.06 183880 120 4997
4999 0 376735 157157.06 183920 115 4998
5000 0 376795.03 157133.05 184000 115 4999
5001 0 376811.03 157177.08 184160 115 5000
5002 0 376883 156721.05 184320 186 5001
5003 0 377223 156325.03 184280 80 5002
5004 0 377519 156157.03 184240 40 5003
5005 0 377795 156029.03 184160 80 5004
5006 0 377911 155893.03 184080 60 5005
5007 0 378099 155741.03 183920 51 5006
5008 0 378365 155753 183880 45 5007
5009 0 378631 155765.12 183840 98 5008
5010 0 378779 155921.11 183880 122 5009
5011 0 378803 156033.11 184000 122 5010
5012 0 378859 156085.11 184080 122 5011
5013 0 379199 155933.11 184080 122 5012
5014 0 379335 155957.11 184120 122 5013
5015 0 379337 155954 184200 122 5014
5016 0 378819 156113.11 184120 32 5012
5017 0 378807 156201.11 184240 32 5016
5018 0 378847 156077.11 183800 122 5010
5019 0 378843 156213.11 183720 122 5018
5020 0 378811 156297.11 183680 122 5019
5021 0 378795 155677.11 183800 102 5009
5022 0 378867 155601.11 183760 51 5021
5023 0 379115 155453.11 183680 64 5022
5024 0 379291 155389.14 183600 60 5023
5025 0 379407 155277.14 183520 60 5024
5026 0 379503 155101.14 183400 71 5025
5027 0 379655 155061.17 183240 45 5026
5028 0 379895 155029.03 183160 45 5027
5029 0 379959 154957.03 183080 45 5028
5030 0 379719 155161.03 183040 45 5029
5031 0 380147 154801.03 183040 32 5029
5032 0 380239.03 154717.05 183000 71 5031
5033 0 380279 154725.03 182920 71 5032
5034 0 380271 154745.03 182880 71 5033
5035 0 380319 154761.03 182840 71 5034
5036 0 380323 154517.03 183000 71 5032
5037 0 380519 154257.03 183080 102 5036
5038 0 380487 154033.06 183160 51 5037
5039 0 380928 153184 183680 81 5038
5040 0 381024 152928 183760 64 5039
5041 0 381184 152704 183760 80 5040
5042 0 381312 152480 183760 80 5041
5043 0 381248 152320 183960 40 5042
5044 0 381280 152448 184200 91 5043
5045 0 381312 152608 184400 98 5044
5046 0 381152 152768 184600 81 5045
5047 0 381152 152896 184840 71 5046
5048 0 381152 153024 185080 32 5047
5049 0 381184 153024 185360 75 5048
5050 0 381376 153056 185520 51 5049
5051 0 381568 153024 185680 98 5050
5052 0 382359 152823.03 186480 51 5051
5053 0 380623 154261.06 183040 102 5037
5054 0 380671 154245.06 182960 75 5053
5055 0 380775 154257.06 182840 75 5054
5056 0 380795 154305.06 182760 75 5055
5057 0 380831 154329.06 182680 45 5056
5058 0 380884.16 154339.97 182640 45 5057
5059 0 380943 154301.06 182560 45 5058
5060 0 381027 154257.06 182440 75 5059
5061 0 381155 154193.06 182320 75 5060
5062 0 378207 155661.11 183840 51 5008
5063 0 378207 155633.11 183800 51 5062
5064 0 376719 156749.03 184440 163 5002
5065 0 376447 156553.03 184560 120 5064
5066 0 376355 156513.06 184680 183 5065
5067 0 376351 156605.06 184800 183 5066
5068 0 376363 156753.06 184920 183 5067
5069 0 376387 156953.03 185200 150 5068
5070 0 376279 157021.03 185320 150 5069
5071 0 376151 156997.03 185400 150 5070
5072 0 376123 156989.03 185440 150 5071
5073 0 376323 157417.03 185440 60 5072
5074 0 375987 156937.03 185520 140 5072
5075 0 375827 156889.03 185680 153 5074
5076 0 375539 157073.06 185640 45 5075
5077 0 375311 157061.06 185600 40 5076
5078 0 375139 156989.06 185560 51 5077
5079 0 375807 156945.06 185800 153 5075
5080 0 375779 156801.06 185880 81 5079
5081 0 375671 156693.06 185960 81 5080
5082 0 375643 156665.06 186080 81 5081
5083 0 375451 156593.06 186160 81 5082
5084 0 375275 156697.06 186280 128 5083
5085 0 375095 156653.11 186440 40 5084
5086 0 374679 156633.11 186520 45 5085
5087 0 374583 156473.03 186600 71 5086
5088 0 374367 156357.03 186680 90 5087
5089 0 373791 156269.06 186720 164 5088
5090 0 373643 156265.03 186680 183 5089
5091 0 373639 156297.03 186600 183 5090
5092 0 373663 156265.03 186840 183 5089
5093 0 373483 156241.06 186880 219 5092
5094 0 373627 156025.03 187000 108 5093
5095 0 373579 155905.03 187080 163 5094
5096 0 373475 155885.03 187200 163 5095
5097 0 373283 155765.03 187360 176 5096
5098 0 373147 155753.03 187520 115 5097
5099 0 373145 155737 187720 90 5098
5100 0 373077 155689 187960 90 5099
5101 0 373013 155569 188120 90 5100
5102 0 372941 155461 188280 40 5101
5103 0 372949 155485 188520 71 5102
5104 0 372949 155485 188640 71 5103
5105 0 372981 155505 188800 81 5104
5106 0 372937 155653 188920 81 5105
5107 0 372957 155761 188960 51 5106
5108 0 373025 155965 189080 75 5107
5109 0 373065 156185 189200 64 5108
5110 0 373045 156261 189360 64 5109
5111 0 372977 156517 189520 96 5110
5112 0 372809 156865 189640 80 5111
5113 0 372713 156861 189560 80 5112
5114 0 372601 156881 189520 80 5113
5115 0 372829 157197 189720 51 5112
5116 0 372731 157421 189920 81 5115
5117 0 372831 157521 189760 81 5116
5118 0 373055 157441 189760 81 5117
5119 0 372715 157449 189960 81 5116
5120 0 372719 157601 190120 71 5119
5121 0 372623 157569 190240 71 5120
5122 0 372623 157569 190360 64 5121
5123 0 372667 157569 190480 64 5122
5124 0 372667 157573 190560 60 5123
5125 0 372595 157573 190760 60 5124
5126 0 372515 157589 190840 60 5125
5127 0 372439 157601 190920 60 5126
5128 0 372371 157645 191040 64 5127
5129 0 372303 157649 191200 64 5128
5130 0 372231 157665 191280 64 5129
5131 0 372099 157621 191480 64 5130
5132 0 372015 157617 191520 64 5131
5133 0 371799 157733 191760 64 5132
5134 0 371651 157921 191960 32 5133
5135 0 371583 158041 192040 32 5134
5136 0 371547 158105 192120 32 5135
5137 0 371483 158181 192280 51 5136
5138 0 371215 158293 192400 75 5137
5139 0 371087 158485 192520 45 5138
5140 0 370871 158605 192640 64 5139
5141 0 370305 159025 192760 51 5140
5142 0 369765 159081 192800 60 5141
5143 0 369469 159133 192840 60 5142
5144 0 373149 155449 188880 81 5106
5145 0 372787 156581.03 186880 40 5093
5146 0 372539 156597.06 186920 60 5145
5147 0 374603 156753.11 186400 45 5086
5148 0 374619 156837.11 186360 45 5147
5149 0 375175 156617.11 186480 40 5085
5150 0 375219 156509.11 186560 40 5149
5151 0 375227 156357.11 186640 51 5150
5152 0 375191 156229.11 186720 51 5151
5153 0 375456 155232 187200 60 5152
5154 0 375616 155200 187400 60 5153
5155 0 375776 155168 187640 140 5154
5156 0 375936 155040 187840 81 5155
5157 0 376032 154880 188040 101 5156
5158 0 376192 154656 188120 90 5157
5159 0 376416 154528 188200 115 5158
5160 0 376608 154336 188280 96 5159
5161 0 376864 154272 188360 90 5160
5162 0 377024 154208 188560 64 5161
5163 0 377184 154144 188760 81 5162
5164 0 377344 154080 188960 91 5163
5165 0 377536 154176 189120 32 5164
5166 0 377632 154272 189240 32 5165
5167 0 376259 156321.06 184520 183 5065
5168 0 376229.03 156176.06 184440 183 5167
5169 0 376075 156009.03 184360 183 5168
5170 0 376107 156137.03 184320 183 5169
5171 0 376183 156209.03 184240 183 5170
5172 0 375839 158041.06 183640 115 4997
5173 0 375951 158121.06 183480 90 5172
5174 0 376015 158369.06 183400 75 5173
5175 0 375995 158425.06 183320 75 5174
5176 0 376131 158469.06 183200 51 5175
5177 0 376211 158549.03 183120 51 5176
5178 0 375915 158713.06 183320 75 5177
5179 0 376527 158765.06 184240 160 4993
5180 0 376223 158909.14 184280 139 5179
5181 0 376311 159021.06 184320 139 5180
5182 0 376231 159181.06 184440 139 5181
5183 0 376271 159333.06 184520 139 5182
5184 0 375871 158953.11 184360 107 5180
5185 0 375687 158961 184400 122 5184
5186 0 375311 158781.06 184360 91 5185
5187 0 375119 158669.06 184240 81 5186
5188 0 374983 158461.06 184160 40 5187
5189 0 374687 158421.03 184080 51 5188
5190 0 374575 158209.03 184000 81 5189
5191 0 374423 158065.03 183880 71 5190
5192 0 375503 158969.11 184440 122 5185
5193 0 375295 159033.06 184600 122 5192
5194 0 375043 159021.06 184680 104 5193
5195 0 374803 159125.03 184800 124 5194
5196 0 374583 159309.03 184920 163 5195
5197 0 374458.72 159449.31 185080 163 5196
5198 0 374431 159423.03 185120 163 5197
5199 0 374371 159459.03 185200 136 5198
5200 0 374199 159515.06 185320 176 5199
5201 0 373911 159723.06 185360 186 5200
5202 0 373159 159987.06 185360 136 5201
5203 0 372967 159923.06 185280 102 5202
5204 0 372951 159787.06 185200 136 5203
5205 0 372955 159715.03 185080 136 5204
5206 0 372962.8 159736.25 184960 136 5205
5207 0 372851 159671.03 184880 136 5206
5208 0 372739 159603.03 184760 -1 5207
5209 0 373782.56 159963.28 185440 166 5201
5210 0 373872 160120.03 185560 166 5209
5211 0 373648 160340.14 185680 166 5210
5212 0 373808 160500.03 185720 136 5211
5213 0 373892 160876.03 185840 90 5212
5214 0 373832 161344.03 185880 86 5213
5215 0 373012 160296.14 185720 80 5211
5216 0 372772 160208.11 185760 71 5215
5217 0 372068 160364.06 185760 60 5216
5218 0 371980 160268.03 185640 32 5217
5219 0 372028 160472.06 185880 60 5217
5220 0 372024 160524.06 186000 60 5219
5221 0 372072 160536.06 186080 60 5220
5222 0 372256 160304.06 186080 90 5221
5223 0 372044 160748.06 186240 98 5221
5224 0 371972 160780.06 186360 98 5223
5225 0 371864 160740.06 186480 143 5224
5226 0 371720 160832.03 186640 137 5225
5227 0 371644 160900.03 186760 137 5226
5228 0 371440 161060.03 186840 75 5227
5229 0 371356 161144.03 186960 75 5228
5230 0 371260 161196.03 187080 75 5229
5231 0 371208 161220.03 187160 81 5230
5232 0 371088 161320.03 187240 81 5231
5233 0 370992 161372.03 187360 96 5232
5234 0 370992 161380.11 187480 96 5233
5235 0 371252 161284.11 187520 96 5234
5236 0 371338 161284 187560 96 5235
5237 0 371424 161284.11 187600 96 5236
5238 0 371460 161332.03 187520 81 5236
5239 0 371348 161532.03 187440 96 5238
5240 0 371260 161708.03 187360 96 5239
5241 0 371484 161936.03 187320 96 5240
5242 0 370852 161480.11 187560 75 5234
5243 0 370736 161696.06 187600 71 5242
5244 0 370984 161964.06 187600 71 5243
5245 0 371028 162044.11 187640 71 5244
5246 0 370188 161592.1 187600 120 5243
5247 0 370500 161296.06 187680 71 5246
5248 0 370504 161292.06 187760 71 5247
5249 0 370504 161296.06 187840 71 5248
5250 0 370556 161160.06 187920 71 5249
5251 0 369700 161956.06 187600 141 5246
5252 0 369671.94 161968.12 187760 141 5251
5253 0 369622.7 162033.58 187840 141 5252
5254 0 369531 162042.03 188000 163 5253
5255 0 369147 162098.03 188160 107 5254
5256 0 368807 162118.06 188240 75 5255
5257 0 368379 162386.03 188320 108 5256
5258 0 368111 162458.03 188280 51 5257
5259 0 368039 162502.03 188160 51 5258
5260 0 368031 162582.03 188080 45 5259
5261 0 368035 162686.03 188000 45 5260
5262 0 368043 162742.03 187880 32 5261
5263 0 368091 162770.03 187760 32 5262
5264 0 368223 162818.03 187680 32 5263
5265 0 368243 162778.03 187600 32 5264
5266 0 367991 162794.03 187600 32 5265
5267 0 368327 162734.03 187560 32 5265
5268 0 368367 162698.03 187480 32 5267
5269 0 368279 162366.03 188440 81 5257
5270 0 368059 162394.03 188520 98 5269
5271 0 367819 162586.03 188600 81 5270
5272 0 367563 162894.06 188720 98 5271
5273 0 367359 163074.06 188760 140 5272
5274 0 367279 163330.03 188760 115 5273
5275 0 367115 163358.03 188680 115 5274
5276 0 367051 163482.1 188640 115 5275
5277 0 366859 163614.06 188560 96 5276
5278 0 366743 163678.11 188480 163 5277
5279 0 366723 163738.11 188360 163 5278
5280 0 366671 163782.11 188240 163 5279
5281 0 366603 163810.11 188160 -1 5280
5282 0 366527 163910.11 188080 -1 5281
5283 0 366543 164042.11 188000 -1 5282
5284 0 366431 164198.14 187920 -1 5283
5285 0 366331 164250.14 187880 -1 5284
5286 0 366135 164354.03 187920 -1 5285
5287 0 365963 164354.03 187960 -1 5286
5288 0 365823 164234.03 188000 -1 5287
5289 0 365695 164150.03 187960 -1 5288
5290 0 365555 164162.03 187920 -1 5289
5291 0 365315 164018.03 187920 -1 5290
5292 0 365103 164038.03 187960 -1 5291
5293 0 365147 164058.03 188040 -1 5292
5294 0 365143 164058.03 188080 -1 5293
5295 0 365767 164242.03 188080 -1 5288
5296 0 365711 164286.03 188160 -1 5295
5297 0 367383 163310.03 188720 140 5274
5298 0 367523 163346.03 188680 140 5297
5299 0 367571 163362.1 188640 140 5298
5300 0 367603 163386.06 188600 140 5299
5301 0 367623 163374.06 188520 140 5300
5302 0 367607 163486.06 188400 140 5301
5303 0 367575 163594.06 188360 140 5302
5304 0 367547 163766.06 188360 140 5303
5305 0 367587 163558.06 188280 140 5303
5306 0 367195 163034.03 188840 115 5273
5307 0 366887 163070.05 188920 75 5306
5308 0 366788.34 163132.67 188960 96 5307
5309 0 366591 163258.08 189040 163 5308
5310 0 366375 163374.08 189120 190 5309
5311 0 365931 163306.03 189200 71 5310
5312 0 365455 163342.03 189240 96 5311
5313 0 365283 163350.03 189320 60 5312
5314 0 365215 163474.03 189400 51 5313
5315 0 365095 163606.03 189480 51 5314
5316 0 364975 163842.03 189560 51 5315
5317 0 364919 164058.03 189680 96 5316
5318 0 364967 164182.06 189800 32 5317
5319 0 364851 164326.06 189880 32 5318
5320 0 364847 164342.06 190000 71 5319
5321 0 364803 164398.06 190120 71 5320
5322 0 364795 164354.06 190240 71 5321
5323 0 364655 164418.06 190320 91 5322
5324 0 364775 164258.06 190400 91 5323
5325 0 364675 163982.06 190400 91 5324
5326 0 364551 163894.06 190440 91 5325
5327 0 365087 164354.06 190440 71 5324
5328 0 365175 164446.06 190520 71 5327
5329 0 364059 164622.03 190280 40 5323
5330 1 364388 164353.38 190360 60 5329
5331 0 364195 165042.03 190240 32 5329
5332 0 364423 164978.03 190240 32 5331
5333 0 364503 165058.03 190120 51 5332
5334 0 364551 165174.06 190000 51 5333
5335 0 364395 164938.06 190280 32 5332
5336 0 364347 164894.06 190360 32 5335
5337 0 363503 164806.06 190320 40 5329
5338 0 363423 164646.03 190240 51 5337
5339 0 363339 164534.03 190200 75 5338
5340 0 363343 164626.03 190080 51 5339
5341 0 363007 164654.03 190240 75 5339
5342 0 362939 164694.03 190280 75 5341
5343 0 363251 164410.03 190240 75 5339
5344 0 363131 164350.03 190320 75 5343
5345 0 362883 164326.03 190400 60 5344
5346 0 362759 164298.03 190480 75 5345
5347 0 362547 164190.03 190520 51 5346
5348 0 362307 164150.06 190560 102 5347
5349 0 362327 164258.03 190600 51 5348
5350 0 362327 164294.03 190680 51 5349
5351 0 362327 164286.03 190760 51 5350
5352 0 362387 164322.03 190840 51 5351
5353 0 362103 164066.06 190600 40 5348
5354 0 361959 164050.06 190640 40 5353
5355 0 362011 164182.03 190720 40 5354
5356 0 361567 163962.03 190600 60 5354
5357 0 361395 164050.03 190560 60 5356
5358 0 361015 164178.03 190440 75 5357
5359 0 360695 164274.06 190360 75 5358
5360 0 360135 164034.06 190320 154 5359
5361 0 359995 164010.03 190400 181 5360
5362 0 359651 163826.03 190480 124 5361
5363 0 359523 163778.03 190640 124 5362
5364 0 359419 163714.06 190720 81 5363
5365 0 359415 163634.06 190840 81 5364
5366 0 359195 162834.06 190800 102 5365
5367 0 359247 162630.06 190840 86 5366
5368 0 359211 162550.06 190920 86 5367
5369 0 359295 162270.03 191000 71 5368
5370 0 359383 162170.03 191080 71 5369
5371 0 359627 162142.03 191080 71 5370
5372 0 359727 162118.03 191160 71 5371
5373 0 359791 162062.03 191240 71 5372
5374 0 359947 161990.03 191320 71 5373
5375 0 359983 161978.03 191400 71 5374
5376 0 359055 161966.03 191080 80 5370
5377 0 358959 161922.03 191120 80 5376
5378 0 358939 161942.03 191200 80 5377
5379 0 358935 161950.03 191280 80 5378
5380 0 358931 161938.02 191320 80 5379
5381 0 358907 161842.03 191080 51 5377
5382 0 358795 161662.03 191000 51 5381
5383 0 358711 161634.03 190920 51 5382
5384 0 358579 161542.03 190840 51 5383
5385 0 358555 161522.06 190760 32 5384
5386 0 358439 161322.06 190680 64 5385
5387 0 358495 161238.06 190600 64 5386
5388 0 358565.9 161224.47 190520 64 5387
5389 0 358526 161188.03 190400 64 5388
5390 0 358510 161188.03 190280 64 5389
5391 0 358494 161232.03 190120 71 5390
5392 0 358506 161100.06 190040 71 5391
5393 0 358274 160856.03 189920 32 5392
5394 0 358046 160924.03 189840 32 5393
5395 0 357846 161168.06 189760 32 5394
5396 0 357670 161212.03 189680 120 5395
5397 0 357374 161052.03 189560 80 5396
5398 0 357290 160976.03 189600 80 5397
5399 0 357246 160984.03 189680 60 5398
5400 0 357238 160972.03 189800 60 5399
5401 0 357122 160960.03 189880 60 5400
5402 0 357018 160996.03 189960 32 5401
5403 0 356830 160960.03 189920 32 5402
5404 0 356810 160976.03 189840 32 5403
5405 0 356770 161000.03 189760 32 5404
5406 0 356618 161029.02 189640 32 5405
5407 0 359250 161068.03 190480 45 5388
5408 0 359550 160940.03 190520 51 5407
5409 0 359746 160820.06 190600 40 5408
5410 0 359826 160792.06 190680 32 5409
5411 0 359898 160660.06 190760 32 5410
5412 0 359890 160556.06 190880 40 5411
5413 0 360030 160476.06 190960 60 5412
5414 0 360094 160374.02 191040 60 5413
5415 0 360120 160348.03 191160 60 5414
5416 0 360068 160290.03 191280 60 5415
5417 0 360166 160122.03 191320 60 5416
5418 0 360228 160020.02 191280 60 5417
5419 0 360332 160056.02 191320 60 5418
5420 0 360398 160072.02 191400 60 5419
5421 0 360452 160056.03 191440 60 5420
5422 0 360216 160002.02 191200 60 5418
5423 0 360218 160004.02 191040 60 5422
5424 0 360276 159996.02 190960 60 5423
5425 0 359507 163722.06 190920 81 5365
5426 0 359487 163458.03 190960 45 5425
5427 0 359567 163358.03 191080 45 5426
5428 0 359539 163378.03 191160 45 5427
5429 0 359131 163626.03 190680 32 5364
5430 0 358927 163554.03 190520 32 5429
5431 0 358639 163458.06 190400 32 5430
5432 0 358451 163474.03 190360 32 5431
5433 0 358383 163506.03 190320 32 5432
5434 0 359371 163662.03 190440 71 5362
5435 0 359307 163654.03 190280 60 5434
5436 0 359279 163742.03 190160 60 5435
5437 0 359247 163794.03 190080 60 5436
5438 0 363171 164374.03 190360 75 5344
5439 0 363187 164358.03 190440 60 5438
5440 0 363211 164322.03 190520 60 5439
5441 0 363239 164278.03 190600 60 5440
5442 0 363231 164210.03 190640 60 5441
5443 0 363163 164122.03 190680 60 5442
5444 0 362971 164038.03 190720 75 5443
5445 0 362749 164034 190760 51 5444
5446 0 362527 164030.03 190800 51 5445
5447 0 362275 163894.03 190720 102 5446
5448 0 362207 163746.03 190680 102 5447
5449 0 362111 163646.03 190640 40 5448
5450 0 362043 163574.03 190560 40 5449
5451 0 361915 163464.02 190440 40 5450
5452 0 361837 163370.02 190480 40 5451
5453 0 361867 163266.02 190560 40 5452
5454 0 361883 163312.02 190640 40 5453
5455 0 361925 163356.02 190720 40 5454
5456 0 363355 165066.03 190320 51 5337
5457 0 363263 165178.03 190360 51 5456
5458 0 363019 165438.03 190440 86 5457
5459 0 362763 165634.03 190520 86 5458
5460 0 366583 163382.03 189160 163 5310
5461 0 366551 163378.03 189320 190 5460
5462 0 366599 163290.03 189440 190 5461
5463 0 366647 163258.03 189600 190 5462
5464 0 366711 163170.03 189760 190 5463
5465 0 366735 163098.03 189920 190 5464
5466 0 366763 163086.06 190040 190 5465
5467 0 366667 163202.08 188920 96 5308
5468 0 366639 163174.08 188840 96 5467
5469 0 366699 163122.08 188760 96 5468
5470 0 366751 163106.08 188680 96 5469
5471 0 366831 163074.08 188600 96 5470
5472 0 366827 163062.08 188520 96 5471
5473 0 366743 163078.08 188400 96 5472
5474 0 366659 163066.08 188320 96 5473
5475 0 366627 163030.08 188240 96 5474
5476 0 366707 162990.08 188160 96 5475
5477 0 369711.75 161951.5 187520 81 5251
5478 0 374152 160056.03 185720 166 5211
5479 0 374360 160104.06 185800 186 5478
5480 0 383539 163405.03 187200 64 4923
5481 0 383595 163493.03 187320 64 5480
5482 0 383591 163505.03 187440 64 5481
5483 0 383699 163585.03 187560 86 5482
5484 0 383735 163713.03 187560 86 5483
5485 0 383615 163425.03 187640 60 5483
5486 0 383563 163425.03 187680 60 5485
5487 0 383595 163461.03 187760 60 5486
5488 0 383807 163329.03 187800 86 5487
5489 0 383911 163317.03 187880 86 5488
5490 0 383959 163237.03 187920 -1 5489
5491 0 383995 163089.03 187880 -1 5490
5492 0 384075 162989.03 187800 -1 5491
5493 0 384043 163169.03 187960 -1 5490
5494 0 384103 163153.03 188080 -1 5493
5495 0 384115 163153.03 188160 -1 5494
5496 0 384099 163155 188280 -1 5495
5497 0 384171 163153 188480 -1 5496
5498 0 384155 163165 188640 -1 5497
5499 0 384179 163013 188800 -1 5498
5500 0 384135 163469.03 187920 -1 5489
5501 0 384355 163517.03 187960 -1 5500
5502 0 383479 163409.03 187760 60 5487
5503 0 383028.7 165224.19 186320 80 2712
5504 0 383053.06 165808.23 186320 120 5503
5505 0 383090.8 165848.58 186360 120 5504
5506 0 382958.88 166096.98 186520 81 5505
5507 0 382787.44 166161.11 186640 81 5506
5508 0 382581.16 166118.66 186760 45 5507
5509 0 382335.84 166038.92 186960 91 5508
5510 0 382126.3 165968.39 187120 102 5509
5511 0 381945 165854.77 187320 64 5510
5512 0 381784.88 165708.97 187560 81 5511
5513 0 381639.34 165614.9 187680 81 5512
5514 0 381430.44 165294.17 187760 91 5513
5515 0 381430 165290.62 187800 91 5514
5516 0 381290.53 164942.19 187840 64 5515
5517 0 381020.2 164697.88 187880 86 5516
5518 0 380978.3 164652.64 187920 86 5517
5519 0 380936.6 164523.11 188040 90 5518
5520 0 380874 164447.03 188120 90 5519
5521 0 380778 164435.03 188160 75 5520
5522 0 380726 164407.03 188280 75 5521
5523 0 381114 164243.03 188280 90 5522
5524 0 380562 164339.03 188440 51 5522
5525 0 380466 164239.03 188560 51 5524
5526 0 380330 164167.03 188600 98 5525
5527 0 379966 164139.03 188640 64 5526
5528 0 379946 164219.03 188600 64 5527
5529 0 379942 164311.03 188480 64 5528
5530 0 379922 164603.03 188400 64 5529
5531 0 379984 164735.06 188440 64 5530
5532 0 380016 164827.06 188480 64 5531
5533 0 379668 164027.03 188720 148 5527
5534 0 379512 163995.03 188880 148 5533
5535 0 379446 164023.03 188960 80 5534
5536 0 379278 164083.03 189040 71 5535
5537 0 379190 164139.03 189200 71 5536
5538 0 379282 164199.03 189360 71 5537
5539 0 379274 164195.03 189520 71 5538
5540 0 379154 164171.03 189600 40 5539
5541 0 379076 164263.03 189640 40 5540
5542 0 379048 164259.03 189800 40 5541
5543 0 379140 164171.03 189880 40 5542
5544 0 379090 163667.03 189880 51 5543
5545 0 379196 163439.03 189960 32 5544
5546 0 379528 163303.03 190040 64 5545
5547 0 379728 163295.03 189960 40 5546
5548 0 379772 163495.03 189880 51 5547
5549 0 379776 163587.03 189720 51 5548
5550 0 379772 163723.03 189600 51 5549
5551 0 379784 163691.03 189520 51 5550
5552 0 379880 163403.03 189840 64 5548
5553 0 379960 163427.03 189760 64 5552
5554 0 380268 163407.03 189720 51 5553
5555 0 380454 163371.03 189680 45 5554
5556 0 379960 163467.03 189680 64 5553
5557 0 379152 164147.03 190040 64 5543
5558 0 379106 164107.03 190200 64 5557
5559 0 379118 164111.03 190360 81 5558
5560 0 379134 164139.03 190520 81 5559
5561 0 379158 164075.03 190640 101 5560
5562 0 379170 164019.03 190800 101 5561
5563 0 379190 164019.05 190920 71 5562
5564 0 379346 163955.2 190960 71 5563
5565 0 379388 163823.17 191080 71 5564
5566 0 379350 163623.14 191160 71 5565
5567 0 379350 163467.14 191320 107 5566
5568 0 379328 163307.11 191400 80 5567
5569 0 379280 163199.11 191560 98 5568
5570 0 379158 162927.06 191720 51 5569
5571 0 379246 162639.06 191880 81 5570
5572 0 379208 162519.03 192040 128 5571
5573 0 379216 162335.03 192120 90 5572
5574 0 379220 161863.03 192160 71 5573
5575 0 379130 161551.03 192160 75 5574
5576 0 378832 161427.03 192120 81 5575
5577 0 378588 161343.03 192080 64 5576
5578 0 378520 161303.03 192040 64 5577
5579 0 379150 161643.03 192360 75 5575
5580 0 379054 161759.03 192520 80 5579
5581 0 379060 161931.03 192640 80 5580
5582 0 379236 162143.03 192760 32 5581
5583 0 378652 162167.03 192840 91 5582
5584 0 378416 162303.03 192960 96 5583
5585 0 378060 162303.03 193000 32 5584
5586 0 377840 162419.03 192960 32 5585
5587 0 377484 162443.03 192920 32 5586
5588 0 377382 162603.06 193000 32 5587
5589 0 377322 162683.06 193040 32 5588
5590 0 377176 162591.03 193000 32 5589
5591 0 377036 162575.03 192920 32 5590
5592 0 376844 162663.03 192840 -1 5591
5593 0 376756 162739.03 192880 -1 5592
5594 0 376696 162799.03 192920 -1 5593
5595 0 376596 162679.03 192960 -1 5594
5596 0 379544 162131.03 192880 32 5582
5597 0 379720 161979.03 192920 32 5596
5598 0 379737.94 162087.47 193000 176 5597
5599 0 380108 162355.03 193120 153 5598
5600 0 379982 162451.06 193320 221 5599
5601 0 379976 162515.03 193480 221 5600
5602 0 380108 162639.03 193720 163 5601
5603 0 380086 162583.03 193880 163 5602
5604 0 379656 162643.03 193920 135 5603
5605 0 379560 162679.03 194080 128 5604
5606 0 379118 162887.06 194200 80 5605
5607 0 378870 163155.06 194280 120 5606
5608 0 378652 163223.03 194400 90 5607
5609 0 378452 163215.03 194560 153 5608
5610 0 378384 163255.03 194760 153 5609
5611 0 378384 163459.03 194840 153 5610
5612 0 378452.03 163455.05 194920 153 5611
5613 0 379068 163891.03 194920 91 5612
5614 0 379406 164123.06 195000 32 5613
5615 0 379686 164155.06 195080 32 5614
5616 0 379764 164187.03 195200 40 5615
5617 0 379832 164239.03 195320 32 5616
5618 0 380300 163927.03 195120 60 5615
5619 0 381174 163859.06 195120 134 5618
5620 0 381412 163779.11 194960 80 5619
5621 0 381380 163807.11 194800 96 5620
5622 0 381380 163791.11 194640 96 5621
5623 0 381466 163895.03 194480 96 5622
5624 0 381388 164019.03 194440 124 5623
5625 0 381344 164163.03 194320 124 5624
5626 0 381384 164183.03 194160 108 5625
5627 0 381660.03 164319.06 193960 40 5626
5628 0 381782 164387.03 193880 40 5627
5629 0 382062 164271.03 193880 40 5628
5630 0 382142 164227.03 193800 40 5629
5631 0 382200 164259.03 193680 40 5630
5632 0 382212 164291.03 193520 40 5631
5633 0 382276 164311.03 193320 40 5632
5634 0 382312 164287.03 193200 40 5633
5635 0 382380 164211.03 193120 -1 5634
5636 0 382212 164175.03 192960 -1 5635
5637 0 382210 164379.03 192960 -1 5636
5638 0 382702 164523.03 192960 -1 5637
5639 0 382934 164631.03 192880 -1 5638
5640 0 383152 164951.03 192800 -1 5639
5641 0 383272 165159.03 192840 -1 5640
5642 0 383332 165215.03 192920 -1 5641
5643 0 382326 164023.03 192920 -1 5636
5644 0 382510 164035.03 192840 -1 5643
5645 0 382640 163919.03 192720 -1 5644
5646 0 382708 163847.03 192560 -1 5645
5647 0 383024 163807.03 192640 -1 5646
5648 0 383136 163739.03 192600 -1 5647
5649 0 383204 163659 192560 -1 5648
5650 0 383448 163527.05 192520 -1 5649
5651 0 383518 163531.03 192440 -1 5650
5652 0 383786 163575.03 192480 -1 5651
5653 0 384106 163531.03 192520 -1 5652
5654 0 383280 163839.03 192600 -1 5647
5655 0 381360 163891.03 195240 80 5619
5656 0 381616 163883.03 195360 45 5655
5657 0 381872.03 163719.06 195480 51 5656
5658 0 381844 163943.03 195520 75 5657
5659 0 381868 164023.03 195640 40 5658
5660 0 382052 164099.03 195800 60 5659
5661 0 382462 164351.06 195880 71 5660
5662 0 382390 164263.06 196000 71 5661
5663 0 382552 164407.03 195800 51 5661
5664 0 382676 164563.03 195720 51 5663
5665 0 382630 164451.06 195640 51 5664
5666 0 382508 164391.03 195520 51 5665
5667 0 382602 164911.06 195760 32 5664
5668 0 382770 164947.06 195880 51 5667
5669 0 382944 165063.03 195960 75 5668
5670 0 383252 165223.03 196040 45 5669
5671 0 383374 165395.03 196120 51 5670
5672 0 383578 165439.03 196240 51 5671
5673 0 383710 165391.03 196120 51 5672
5674 0 383714 165559.03 196040 51 5673
5675 0 383842 165795.03 195960 51 5674
5676 0 383882 165847.03 196000 51 5675
5677 0 383992 165999.06 196000 -1 5675
5678 0 384074 166239.03 195960 -1 5677
5679 0 384204 166347.06 195840 -1 5678
5680 0 384236 166263.03 195680 -1 5679
5681 0 384408 166175.03 195560 -1 5680
5682 0 384580 166207.03 195480 -1 5681
5683 0 384398 166447.03 195840 -1 5679
5684 0 384456 166447.03 195920 -1 5683
5685 0 384500 166479.03 196040 -1 5684
5686 0 382474 165011.06 195720 45 5667
5687 0 382274 165075.06 195600 71 5686
5688 0 382198 165011.06 195520 71 5687
5689 0 382204 164927.03 195440 71 5688
5690 0 382192 164775.03 195280 32 5689
5691 0 382164 164667.03 195200 32 5690
5692 0 381930 164827.03 195160 51 5691
5693 0 381734 164947.03 195080 71 5692
5694 0 381602 164899.03 194920 71 5693
5695 0 381968 163603.03 195440 32 5657
5696 0 382048 163435.03 195360 60 5695
5697 0 382100 163363.03 195320 60 5696
5698 0 382168 163415.03 195200 60 5697
5699 0 382288 163275.03 195080 60 5698
5700 0 382176 163239.03 195360 60 5697
5701 0 382268 163103.03 195440 60 5700
5702 0 381952 163635.03 195640 32 5657
5703 0 378454 163459.06 195040 153 5612
5704 0 378438 163395.06 195120 153 5703
5705 0 377806 163843.03 194960 45 5612
5706 0 377296 163943.06 195000 120 5705
5707 0 376996 163751.06 194920 60 5706
5708 0 376852 163719.06 194840 51 5707
5709 0 376732 163987.06 194840 51 5708
5710 0 377072 164087.06 194960 120 5706
5711 0 376982 164447.03 195040 120 5710
5712 0 380536 162323.03 193920 101 5603
5713 0 380788 162271.03 194000 86 5712
5714 0 380000 161851.03 192920 176 5597
5715 0 380164 161839.03 192840 176 5714
5716 0 378874 164359.2 190960 101 5563
5717 0 378648 164559.03 190960 101 5716
5718 0 378560 164587.03 191080 101 5717
5719 0 378262 164603.03 191240 -1 5718
5720 0 381365.28 165629.95 187840 75 5515
5721 0 381290.16 165696.34 187880 81 5720
5722 0 381219.4 165776.4 187920 81 5721
5723 0 381145.84 165804.28 188000 81 5722
5724 0 381071.1 165822.83 188040 71 5723
5725 0 380952.28 165869.42 188080 71 5724
5726 0 380908.5 165935 188120 71 5725
5727 0 380814 166169 188120 96 5726
5728 0 380866 166177 188080 96 5727
5729 0 380864.56 166000.9 188160 96 5726
5730 0 380787.25 166123.42 188240 96 5729
5731 0 380635 166402.39 188280 81 5730
5732 0 380416 167488 188160 98 5731
5733 0 380224 167712 188160 60 5732
5734 0 380032 167904 188040 75 5733
5735 0 379968 168064 188040 86 5734
5736 0 379776 168256 188080 98 5735
5737 0 379584 168448 188120 139 5736
5738 0 379424 168608 188120 198 5737
5739 0 379232 168416 188160 120 5738
5740 0 379072 168256 188000 40 5739
5741 0 378912 168128 187840 71 5740
5742 0 378688 168032 187760 40 5741
5743 0 378464 167936 187880 51 5742
5744 0 378304 167840 188080 51 5743
5745 0 378176 167840 188320 64 5744
5746 0 378112 167808 188560 45 5745
5747 0 378112 167712 188840 45 5746
5748 0 379232 168800 188200 51 5738
5749 0 379040 168928 188320 96 5748
5750 0 378816 169120 188320 86 5749
5751 0 378560 169184 188320 40 5750
5752 0 378304 169216 188360 80 5751
5753 0 378048 169216 188400 75 5752
5754 0 377792 169216 188480 64 5753
5755 0 377536 169248 188520 71 5754
5756 0 377280 169216 188600 96 5755
5757 0 377024 169280 188640 75 5756
5758 0 376768 169344 188680 96 5757
5759 0 376512 169472 188760 51 5758
5760 0 376256 169600 188800 86 5759
5761 0 376096 169632 188800 81 5760
5762 0 376032 169440 188960 81 5761
5763 0 375840 169216 189000 51 5762
5764 0 375680 169024 189080 32 5763
5765 0 375936 169728 188680 80 5761
5766 0 375506.88 170258.08 187880 60 5765
5767 0 375968 169952 188840 32 5765
5768 0 376064 170048 189080 51 5767
5769 0 376064 170080 189120 60 5768
5770 0 380160 168224 188040 51 5735
5771 0 380288 168384 188240 75 5770
5772 0 380352 168640 188320 40 5771
5773 0 380384 168896 188280 86 5772
5774 0 380384 169056 188280 81 5773
5775 0 380512 169216 188120 81 5774
5776 0 380672 169248 187920 32 5775
5777 0 380800 169376 187680 45 5776
5778 0 380960 169344 187480 32 5777
5779 0 381184 169248 187360 75 5778
5780 0 381376 169184 187200 51 5779
5781 0 381568 169056 187040 51 5780
5782 0 380192 169248 188400 75 5774
5783 0 380128 169504 188520 45 5782
5784 0 380288 169664 188720 60 5783
5785 0 380416 169824 188880 40 5784
5786 0 380448 169856 188920 51 5785
5787 0 380320 168160 187840 45 5770
5788 0 380480 168032 187680 51 5787
5789 0 380576 168000 187560 60 5788
5790 0 381322.16 165330.92 187680 91 5514
5791 0 383022.38 165105.56 186440 80 5503
5792 0 383339.5 163472.66 185360 32 2709
5793 0 383131.4 163224.62 185360 32 5792
5794 0 383131.62 163225.17 185400 32 5793
5795 0 383124.4 163242.6 185440 32 5794
5796 0 381350.97 162692.34 183120 214 2699
5797 0 380035.72 161916.78 182560 160 2696
5798 0 377263.28 167440.95 178120 207 287
5799 0 377246.7 167814.27 177960 226 5798
5800 0 377215.12 168039.75 177840 217 5799
5801 0 377208.2 168346.97 177720 160 5800
5802 0 377446.75 168892.31 177400 186 5801
5803 0 377502.4 169161.89 177240 185 5802
5804 0 377517.6 169227.81 177200 107 5803
5805 0 377725.03 169731.83 176960 143 5804
5806 0 377659 169803.81 176720 141 5805
5807 0 377413.6 170365.06 176680 124 5806
5808 0 377296.75 170514.64 176560 194 5807
5809 0 377078.88 170900.1 176360 134 5808
5810 0 376924.94 171309.44 176160 139 5809
5811 0 376877.84 171522.19 175960 150 5810
5812 0 376787.5 171757.52 175720 148 5811
5813 0 376731.38 171951.34 175440 178 5812
5814 0 376610.22 172117.3 175160 166 5813
5815 0 376525.75 172232.62 174920 140 5814
5816 0 376342.25 172237.19 174600 131 5815
5817 0 376177 172202.72 174400 137 5816
5818 0 375633.56 172156.05 174280 160 5817
5819 0 375329.12 172125.45 174000 160 5818
5820 0 375083.56 172027.38 173800 64 5819
5821 0 374981.9 171985.77 173640 64 5820
5822 0 374870.38 172145.28 173400 175 5821
5823 0 374792.84 172321.34 173160 156 5822
5824 0 373604.8 173117.61 173160 160 5823
5825 0 373551.25 173055.69 173200 160 5824
5826 0 373008.12 173052.44 173240 107 5825
5827 0 372749.1 172837.4 173280 98 5826
5828 0 372164.16 172902.08 173440 164 5827
5829 0 371824.9 172774.12 173520 137 5828
5830 0 370712.34 172550.17 173640 150 5829
5831 0 370384.44 172399.05 173760 124 5830
5832 0 369999.22 172040.88 173800 107 5831
5833 0 369971.5 171541.25 173760 101 5832
5834 0 369987.47 171493.31 173720 101 5833
5835 0 371355.25 170517.25 173720 202 5834
5836 0 371312.4 169753.14 173320 32 5835
5837 0 370819.28 169541.7 173160 124 5836
5838 0 370687.3 169302.72 172960 124 5837
5839 0 370533.97 169070.16 172840 135 5838
5840 0 370520.3 169061.31 172560 135 5839
5841 0 370342.72 169067 172320 101 5840
5842 0 370143.6 169091.94 172040 124 5841
5843 0 369905.78 169151.52 171720 140 5842
5844 0 369931.7 169106.2 171440 108 5843
5845 0 369968.03 168941.61 171120 175 5844
5846 0 370045.03 168873.1 170840 154 5845
5847 0 370052.75 168757.36 170600 164 5846
5848 0 370122 168557.6 170360 156 5847
5849 0 370173.25 168339.38 170120 196 5848
5850 0 370421.88 167905.39 169760 120 5849
5851 0 371493.06 167465.48 169720 240 5850
5852 0 372611.22 167557.05 169720 150 5851
5853 0 373088.88 167753.28 169920 120 5852
5854 0 373441.16 167863.48 170120 135 5853
5855 0 373652.12 167905.73 170200 194 5854
5856 0 374798.66 167309.81 170200 190 5855
5857 0 375136.16 166941.22 169800 163 5856
5858 0 375287.47 166649.95 169560 154 5857
5859 0 375427.06 166445.3 169320 143 5858
5860 0 375891.4 166322.11 168920 150 5859
5861 0 376289 166139.88 168680 172 5860
5862 0 376386.4 166000.92 168480 160 5861
5863 0 376330.66 164692.64 168480 157 5862
5864 0 375454.88 163664.78 168480 124 5863
5865 0 375342.12 163080.67 168680 120 5864
5866 0 375265.4 162779.8 168840 139 5865
5867 0 375187.72 162565.28 169000 139 5866
5868 0 375165.5 162293.02 169120 115 5867
5869 0 375252.3 161941.3 169280 91 5868
5870 0 375326.8 161641.4 169600 81 5869
5871 0 375471.7 161377.7 169880 150 5870
5872 0 375481.88 161103.11 170080 115 5871
5873 0 375552.22 160993.61 170280 98 5872
5874 0 375890.12 160871.11 170440 124 5873
5875 0 376491.1 160848.98 170480 102 5874
5876 0 377138.94 161151.45 170680 140 5875
5877 0 377551.9 161338.45 170720 80 5876
5878 0 378012.5 161659.4 170760 136 5877
5879 0 378153.72 161762.52 170880 115 5878
5880 0 378443.2 161959.73 170960 108 5879
5881 0 379271.28 162123.67 170960 150 5880
5882 0 379587.47 162234.77 170760 148 5881
5883 0 379883.06 162245.05 170560 128 5882
5884 0 380122.25 162189.89 170320 122 5883
5885 0 380390.7 162208.86 170160 139 5884
5886 0 380863.66 162342 169880 107 5885
5887 0 381185.88 162478.9 169680 148 5886
5888 0 381384.44 162557.34 169560 91 5887
5889 0 381480.22 162609.05 169520 91 5888
5890 0 382536.3 163469.14 169520 136 5889
5891 0 382935.44 163610.06 169120 120 5890
5892 0 383082 163735 169080 120 5891
5893 0 383376.3 163985.12 169000 157 5892
5894 0 385012.6 163997.19 169000 51 5893
5895 0 385184.2 163205.23 169000 80 5894
5896 0 385432.72 162901.64 169080 137 5895
5897 0 385466.88 162640.27 169200 102 5896
5898 0 385470.47 162267.11 169240 104 5897
5899 0 384830.2 161251.39 169240 156 5898
5900 0 384709.22 160836.56 169080 136 5899
5901 0 384674.94 160640.94 168960 60 5900
5902 0 383202.84 159633.08 168960 124 5901
5903 0 382847.53 159420.06 169160 153 5902
5904 0 382596.75 159062.83 169400 154 5903
5905 0 382471 158773.19 169560 101 5904
5906 0 382346.97 158542.12 169800 137 5905
5907 0 382410.88 158570.97 170080 128 5906
5908 0 382465.78 158352.1 170480 122 5907
5909 0 382523.8 158182.44 170640 157 5908
5910 0 382025.06 157928.55 171040 156 5909
5911 0 381811 157936.97 171240 160 5910
5912 0 381585.7 157972.06 171480 122 5911
5913 0 381518.1 157999.48 171640 102 5912
5914 0 381410.38 158060.16 171840 64 5913
5915 0 381334.56 158109.94 172080 104 5914
5916 0 381257.62 158084.12 172360 98 5915
5917 0 381123.47 157968.62 172440 98 5916
5918 0 381152.2 157993.31 172480 98 5917
5919 0 381548.9 158160.55 172600 96 5918
5920 0 381617.25 158134.6 172800 101 5919
5921 0 381813.16 158181.53 172920 98 5920
5922 0 382039.78 158106.02 173080 150 5921
5923 0 382213 158065.58 173320 101 5922
5924 0 382315.78 157903.78 173560 98 5923
5925 0 382347.44 157811.86 173760 101 5924
5926 0 382831.97 157650.22 173920 90 5925
5927 0 383085.38 157491.53 174080 156 5926
5928 0 383195.84 157368.25 174280 148 5927
5929 0 383320.4 157213.42 174480 128 5928
5930 0 383379.9 157144.47 174640 128 5929
5931 0 383804.62 157057.55 174680 51 5930
5932 0 383560.97 156921.25 174880 96 5931
5933 0 383428.28 156608.48 175000 96 5932
5934 0 383314.16 156558.66 175160 96 5933
5935 0 383241.5 156465.38 175320 -1 5934
5936 0 383067.66 156340.08 175400 -1 5935
5937 0 383102.03 156192.66 175520 -1 5936
5938 0 383015.34 156153.67 175680 -1 5937
5939 0 382932.94 156195.75 175720 -1 5938
5940 0 382942.78 156132.2 175840 -1 5939
5941 0 382923.75 156097.6 175920 -1 5940
5942 0 382741.16 156041.88 176080 -1 5941
5943 0 382495.2 156089.56 176200 -1 5942
5944 0 382157.34 156069.36 176320 -1 5943
5945 0 381787.7 156063.89 176360 -1 5944
5946 0 381621.34 156023.33 176440 -1 5945
5947 0 381311.62 155686.5 176440 -1 5946
5948 0 381537.75 156002.61 176480 -1 5946
5949 0 381050.4 155759.31 176680 -1 5948
5950 0 380488.25 155880.53 176640 -1 5949
5951 0 380391.97 155863.58 176520 -1 5950
5952 0 380035.06 155847.92 176360 -1 5951
5953 0 379541.84 155674.81 176360 -1 5952
5954 0 379426.66 155682 176320 -1 5953
5955 0 379196.5 155696.48 176240 -1 5954
5956 0 378781.62 155752.11 176080 -1 5955
5957 0 378379.03 155943.44 176120 -1 5956
5958 0 378388.4 156158.6 176160 -1 5957
5959 0 378382.62 156199.53 176200 -1 5958
5960 0 378271.78 156250.5 176280 -1 5959
5961 0 378016.72 156312.58 176320 -1 5960
5962 0 377711.94 156714.34 176280 -1 5961
5963 0 377630.9 156805.17 176200 -1 5962
5964 0 378599.88 155725.86 175960 -1 5956
5965 0 378296.34 155614.84 175800 -1 5964
5966 0 377757.4 155757.92 175760 -1 5965
5967 0 377551.12 155840.75 175640 -1 5966
5968 0 377314.3 155837.86 175480 -1 5967
5969 0 376960.5 155781.98 175360 -1 5968
5970 0 376477.06 155714.89 175200 -1 5969
5971 0 376033 155990.92 175200 -1 5970
5972 0 374936 155981.25 175160 -1 5971
5973 0 374776.75 155963.27 175200 -1 5972
5974 0 374762.03 155967.06 175280 -1 5973
5975 0 374723.75 155942.17 175360 -1 5974
5976 0 374570.53 155886.44 175560 -1 5975
5977 0 374564.62 155923.6 175040 -1 5972
5978 0 374467.3 155926.48 175000 -1 5977
5979 0 374372.84 156009.75 174840 -1 5978
5980 0 374456.28 156034.45 174720 -1 5979
5981 0 374500.4 155941.12 174560 -1 5980
5982 0 374503.16 155982.53 174400 -1 5981
5983 0 374722.4 155945.19 174240 -1 5982
5984 0 374816.22 155985.44 174080 -1 5983
5985 0 374905.28 156019.11 173920 -1 5984
5986 0 374961.9 156158.97 173800 -1 5985
5987 0 374971.1 156160.7 173640 -1 5986
5988 0 375023.47 156252.05 173560 -1 5987
5989 0 375139.56 156325.61 173440 -1 5988
5990 0 375456.38 156298.97 173320 -1 5989
5991 0 375663.84 156334.39 173280 -1 5990
5992 0 375734 156351.5 173240 -1 5991
5993 0 375804 156368.53 173200 -1 5992
5994 0 377592.4 155954.62 175800 -1 5966
5995 0 377819.8 155986.33 175840 -1 5994
5996 0 378023.1 156037.12 175920 -1 5995
5997 0 378156.2 156084.83 175960 -1 5996
5998 0 381039.4 155748.66 176840 -1 5949
5999 0 381137.06 155701.89 176960 -1 5998
6000 0 381268.88 155648.5 177120 -1 5999
6001 0 381371.75 155666.25 177280 -1 6000
6002 0 381476.2 155593.78 177440 -1 6001
6003 0 381548.06 155550.42 177600 -1 6002
6004 0 381667.66 155480.9 177720 60 6003
6005 0 381728.94 155384.53 177920 60 6004
6006 0 382098.78 155188.39 178080 60 6005
6007 0 382303.7 155251.73 178200 60 6006
6008 0 382476.88 155276.06 178360 60 6007
6009 0 382575.38 155260.72 178520 60 6008
6010 0 382771.84 155208.67 178680 51 6009
6011 0 383152.62 154945.14 178720 -1 6010
6012 0 383600.94 154763.7 178760 -1 6011
6013 0 383800.44 154765.03 178840 -1 6012
6014 0 384092.44 154589.23 179000 -1 6013
6015 0 384351.56 154319.81 178920 -1 6014
6016 0 384460.22 154192.86 178840 -1 6015
6017 0 384767.2 154079.58 178680 75 6016
6018 0 384868.3 153985.3 178640 75 6017
6019 0 384788.1 154170.34 178600 75 6018
6020 0 384832.62 154255.42 178440 75 6019
6021 0 384927.88 154391.48 178280 45 6020
6022 0 384996.03 153650.22 178600 -1 6018
6023 0 385063.84 153668.11 178480 75 6022
6024 0 385120 153826 178320 75 6023
6025 0 385080 153854 178200 75 6024
6026 0 385727.9 153707.86 178480 75 6023
6027 0 386040 153638 178400 86 6026
6028 0 385143.94 153440.12 178480 -1 6023
6029 0 385176.66 153371.02 178440 -1 6028
6030 0 385232.4 153236.6 178360 -1 6029
6031 0 385318.62 153176.81 178320 -1 6030
6032 0 385411.53 153035.61 178280 -1 6031
6033 0 385426.5 152996.86 178320 -1 6032
6034 0 384472.38 154293.23 179000 -1 6015
6035 0 384563.47 154296.81 179200 -1 6034
6036 0 384810.38 154195.11 179400 -1 6035
6037 0 384903.16 154040.47 179520 -1 6036
6038 0 385191.9 153643.47 179480 -1 6037
6039 0 385249.22 153600.28 179400 -1 6038
6040 0 385263.28 153548.34 179320 -1 6039
6041 0 385303.84 153377.02 179240 -1 6040
6042 0 385411.6 153284.72 179160 -1 6041
6043 0 385108.16 153941.81 179600 -1 6037
6044 0 385322.84 153898.66 179800 -1 6043
6045 0 385595.6 153896.86 179920 -1 6044
6046 0 385824.75 153738.62 179960 -1 6045
6047 0 385958.7 153694.95 180080 -1 6046
6048 0 386168.56 153632.31 180200 75 6047
6049 0 386403.84 153448.84 180320 -1 6048
6050 0 386687.22 153292.33 180400 -1 6049
6051 0 386807.72 153304.02 180560 -1 6050
6052 0 387172.34 153179.62 180800 -1 6051
6053 0 387395.38 153068.48 180960 -1 6052
6054 0 387634.5 152876.83 181120 -1 6053
6055 0 387643.97 152811.73 181200 -1 6054
6056 0 387706.22 152721.33 181240 -1 6055
6057 0 387634.25 152834.58 181280 -1 6056
6058 0 387668.75 152764.27 181360 -1 6057
6059 0 387831.12 152508.11 181560 -1 6058
6060 0 388159.2 152271.52 181640 -1 6059
6061 0 388702.94 152091.92 181600 -1 6060
6062 0 389183.16 151627.36 181640 -1 6061
6063 0 389177.75 151239.66 181680 -1 6062
6064 0 389252.38 151042.42 181800 -1 6063
6065 0 390092.12 150778.7 181800 -1 6064
6066 0 390967.6 150275.53 181760 -1 6065
6067 0 390962.94 150283.84 181600 40 6066
6068 0 390958.78 150235.23 181560 40 6067
6069 0 390462.78 150527.38 181560 32 6068
6070 0 390379.62 150609.14 181480 32 6069
6071 0 391015.47 150237 181480 40 6068
6072 0 390904.1 150351.1 181320 40 6071
6073 0 390768 150551 181320 40 6072
6074 0 391792.22 151995.03 181080 176 6073
6075 0 390560 149728 180600 120 6072
6076 0 390528 149472 180600 75 6075
6077 0 390528 149216 180600 51 6076
6078 0 390624 148992 180640 60 6077
6079 0 390624 148736 180640 81 6078
6080 0 390624 148480 180640 71 6079
6081 0 390432 148288 180680 45 6080
6082 0 390208 148096 180680 98 6081
6083 0 389952 148032 180640 134 6082
6084 0 389792 147872 180520 186 6083
6085 0 389632 147648 180480 75 6084
6086 0 389536 147552 180600 71 6085
6087 0 390848 148992 180440 32 6078
6088 0 390944 148928 180200 32 6087
6089 0 390944 148928 180160 32 6088
6090 0 391122.22 150204.06 181920 -1 6066
6091 0 391430.44 150621.88 182040 -1 6090
6092 0 391315.84 149980.33 182160 -1 6091
6093 0 391286.9 149948.62 182320 -1 6092
6094 0 391182.34 149919.56 182440 -1 6093
6095 0 391147.38 150031.47 182520 -1 6094
6096 0 389257.56 151076.75 181920 -1 6064
6097 0 389671.22 150828.66 181960 -1 6096
6098 0 389739.16 150745.95 182000 -1 6097
6099 0 389341.44 151126.5 182040 -1 6098
6100 0 389211.9 150856.62 182160 -1 6099
6101 0 389222.16 150835.42 182360 -1 6100
6102 0 389567.8 150613.75 182560 -1 6101
6103 0 389634.4 150650.05 182640 -1 6102
6104 0 382534.6 155288.19 178720 -1 6010
6105 0 382388.78 155378.11 178800 -1 6104
6106 0 382269.53 155451.44 178920 -1 6105
6107 0 382062.1 155544.52 179120 -1 6106
6108 0 381673.97 155660.94 179240 -1 6107
6109 0 381434.06 155779.86 179480 -1 6108
6110 0 381247.25 155805.3 179600 -1 6109
6111 0 380919.88 156188.6 179400 -1 6110
6112 0 379848.12 156194.75 179400 -1 6111
6113 0 379182.47 156141.48 179440 -1 6112
6114 0 379134.56 155750.92 179520 -1 6113
6115 0 379036.88 155602.61 179800 -1 6114
6116 0 378998.4 155720.33 179960 -1 6115
6117 0 378797.38 156169.88 180080 -1 6116
6118 0 378822.72 156389.67 180280 -1 6117
6119 0 378686.28 156451.77 180400 -1 6118
6120 0 378562.38 156721.02 180520 -1 6119
6121 0 378534.3 156944.84 180640 -1 6120
6122 0 378325.78 157244.72 180680 -1 6121
6123 0 377846.47 157476.84 180640 -1 6122
6124 0 377761.53 157665.58 181000 -1 6123
6125 0 377749.25 157645.19 181200 -1 6124
6126 0 377856.9 157556.45 181280 -1 6125
6127 0 377817.28 157487.89 181360 -1 6126
6128 0 377718.53 157384.17 181440 -1 6127
6129 0 377417.8 157228.31 181640 -1 6128
6130 0 377394.1 157149.03 181800 -1 6129
6131 0 377405 157103.78 182000 -1 6130
6132 0 377321.88 156815.73 182200 -1 6131
6133 0 377470.78 156612.22 182440 -1 6132
6134 0 377356.6 156393.89 182600 -1 6133
6135 0 377329.25 156229.94 182680 -1 6134
6136 0 377014.22 155891.98 182760 -1 6135
6137 0 376639.5 155646.9 182880 -1 6136
6138 0 376580.44 155604.31 182920 -1 6137
6139 0 376363.4 155519.06 182880 -1 6138
6140 0 376270.5 155526 182760 -1 6139
6141 0 376178.06 155533.31 182640 -1 6140
6142 0 375869.62 155697.53 182480 -1 6141
6143 0 375774 155864.23 182400 -1 6142
6144 0 375170.72 156074.61 182360 -1 6143
6145 0 374720.75 156203.8 182280 -1 6144
6146 0 374441.5 156272.73 182240 -1 6145
6147 0 374294.47 156364.86 182200 -1 6146
6148 0 374030.6 156292.97 182200 -1 6147
6149 0 373636.66 156314.38 182080 -1 6148
6150 0 373621.97 156332.86 181920 -1 6149
6151 0 373402.06 156400.83 181800 101 6150
6152 0 373135.22 156376.81 181680 51 6151
6153 0 373065.4 156512.5 181720 60 6152
6154 0 373019.28 156537.06 181680 60 6153
6155 0 372881.3 156485.02 181640 51 6154
6156 0 372754 156397.77 181520 51 6155
6157 0 372665.72 156385.19 181440 45 6156
6158 0 372568.1 156353.56 181360 45 6157
6159 0 372554.75 156352.28 181320 45 6158
6160 0 372497.7 156247.38 181240 45 6159
6161 0 372402.5 156224.17 181200 45 6160
6162 0 372305.7 156199.31 181160 45 6161
6163 0 371910.47 156124.98 181040 -1 6162
6164 0 371864.5 156115.52 181000 -1 6163
6165 0 371718.03 156277.44 181080 -1 6163
6166 0 376464.8 155513.44 183000 -1 6138
6167 0 376355.8 155414.73 183080 -1 6166
6168 0 376045.7 155132.45 183280 -1 6167
6169 0 375841.38 154908.61 183360 -1 6168
6170 0 375826.5 154824.98 183480 -1 6169
6171 0 375794.2 154780.73 183560 -1 6170
6172 0 377329.47 158041.4 181200 -1 6125
6173 0 377153.6 158172.75 181240 -1 6172
6174 0 376975.38 158190.73 181320 -1 6173
6175 0 376807.47 158200.8 181360 -1 6174
6176 0 376642.06 158209.53 181400 -1 6175
6177 0 376345.9 158232.67 181520 -1 6176
6178 0 376065.94 158188.88 181600 -1 6177
6179 0 375890 158121.03 181680 -1 6178
6180 0 375594 158161.03 181840 -1 6179
6181 0 375430 158169.03 181960 -1 6180
6182 0 375294 158281.03 182040 -1 6181
6183 0 375178 158305.03 182120 -1 6182
6184 0 374954 158321.03 182200 -1 6183
6185 0 374746 158301.06 182320 -1 6184
6186 0 374514 158285.06 182440 45 6185
6187 0 374162 158337.06 182520 45 6186
6188 0 373710 158345.11 182600 115 6187
6189 0 373514 158329.03 182520 115 6188
6190 0 373146 158429.03 182400 80 6189
6191 0 372834 158561.06 182280 80 6190
6192 0 372646 158565.06 182160 80 6191
6193 0 372150 158713.03 182080 -1 6192
6194 0 371850 158697.06 181960 -1 6193
6195 0 371090 158665.06 181880 -1 6194
6196 0 370674 158561.06 181960 -1 6195
6197 0 370722 158505.06 182080 -1 6196
6198 0 370522 158593.06 182160 -1 6197
6199 0 370386 158625.06 182240 -1 6198
6200 0 370298 158481.06 182440 -1 6199
6201 0 370034 158287 182480 -1 6200
6202 0 370210 158593.06 182120 -1 6198
6203 0 370002 158761.06 182080 -1 6202
6204 0 370858 158633.06 181760 -1 6195
6205 0 370570 158881.06 181760 -1 6204
6206 0 371372 158565.92 182360 -1 6195
6207 0 372026 158721.06 181920 -1 6194
6208 0 372082 158729.06 181800 -1 6207
6209 0 371995.78 158756.45 181760 -1 6208
6210 0 372164 158712.03 181640 -1 6209
6211 0 372304 158852.03 181600 -1 6210
6212 0 372240 158924.03 181480 -1 6211
6213 0 372272 159036.03 181360 -1 6212
6214 0 372844 159144 181280 -1 6213
6215 0 373044 159326 181320 -1 6214
6216 0 373180 159420 181360 -1 6215
6217 0 372960 159212 181200 -1 6214
6218 0 372912 159220 181120 -1 6217
6219 0 372628 159168 181040 -1 6218
6220 0 372552 159124 181000 -1 6219
6221 0 373772 157913.06 183040 115 6189
6222 0 377170.2 158261.39 181400 -1 6175
6223 0 377375.4 158240.6 181520 -1 6222
6224 0 377541.9 158216.31 181640 -1 6223
6225 0 377610.2 158241.44 181800 -1 6224
6226 0 377673 158240.06 181840 -1 6225
6227 0 377881 158280.06 182000 -1 6226
6228 0 377913 158300.06 182040 -1 6227
6229 0 377929 158276.03 182120 -1 6228
6230 0 378045 158248.03 182240 -1 6229
6231 0 378089 158236.03 182400 -1 6230
6232 0 378029 158248.03 182520 -1 6231
6233 0 378001 158092.03 182720 -1 6232
6234 0 378033 157956.03 182880 -1 6233
6235 0 378060 157974.06 182920 -1 6234
6236 0 377956 157938.06 183080 -1 6235
6237 0 377796 157938.06 183240 -1 6236
6238 0 377720 158102.03 183440 96 6237
6239 0 377676 158218.03 183560 96 6238
6240 0 377644 158486.03 183720 96 6239
6241 0 377604 158662.03 183800 96 6240
6242 0 377656 158798.06 183880 40 6241
6243 0 377672 158890.06 184000 40 6242
6244 0 377724 159186.03 184200 75 6243
6245 0 377880 159478.03 184360 102 6244
6246 0 377992 159718.03 184560 107 6245
6247 0 377956 159918.03 184720 51 6246
6248 0 377952 160102.03 184880 163 6247
6249 0 377936 160158.03 185080 163 6248
6250 0 377940 160310.03 185200 104 6249
6251 0 377748 160418.03 185440 -1 6250
6252 0 377632 160438.03 185600 -1 6251
6253 0 377548 160486.03 185760 -1 6252
6254 0 377464 160566.03 185960 -1 6253
6255 0 377424 160734.03 186120 -1 6254
6256 0 377504 160878.03 186280 -1 6255
6257 0 377528 160934.03 186480 -1 6256
6258 0 377400 160942.03 186600 -1 6257
6259 0 377400 161022.03 186680 -1 6258
6260 0 377112 161262.06 186760 -1 6259
6261 0 377052 161146.06 186840 -1 6260
6262 0 376968 161122.06 187040 -1 6261
6263 0 376634.12 161383.28 187120 -1 6262
6264 0 376674 161711.03 187080 -1 6263
6265 0 376618 161851.03 187000 -1 6264
6266 0 376522 161419.03 187200 -1 6263
6267 0 376430 161399.03 187320 -1 6266
6268 0 376382 161379.03 187360 -1 6267
6269 0 376262 161327.03 187400 -1 6268
6270 0 376102 161331.03 187520 -1 6269
6271 0 376050 161335.03 187600 -1 6270
6272 0 375998 161247.03 187760 -1 6271
6273 0 375886 161107.03 187880 -1 6272
6274 0 375770 161175.03 187960 -1 6273
6275 0 375830 161195.03 188120 -1 6274
6276 0 375794 161111.03 188240 -1 6275
6277 0 375794 161091.03 188400 -1 6276
6278 0 375746 161055.03 188560 -1 6277
6279 0 375798 161063.03 188720 -1 6278
6280 0 375798 161063.03 188840 -1 6279
6281 0 375854 161047.03 188920 -1 6280
6282 0 375886 161035.03 189000 -1 6281
6283 0 375910 161099.03 189120 -1 6282
6284 0 375854 161243.03 189240 -1 6283
6285 0 375862 161283.03 189360 -1 6284
6286 0 375634 161595.03 189360 -1 6285
6287 0 375626 161655.03 189400 -1 6286
6288 0 375946 161239.03 189400 -1 6285
6289 0 376074 161235.03 189480 -1 6288
6290 0 376054 161407.03 187040 -1 6263
6291 0 375818 161367.03 187080 -1 6290
6292 0 377152 160758.06 187000 -1 6262
6293 0 377132 160654.06 187080 -1 6292
6294 0 377065.75 160619.33 187120 -1 6293
6295 0 376832 160570.06 187240 -1 6294
6296 0 376816 160530.03 187320 -1 6295
6297 0 376620 161334.06 186760 -1 6260
6298 0 377819.47 157630.53 180560 -1 6123
6299 0 377866.8 157835.97 180400 -1 6298
6300 0 377827.06 157982.02 180280 -1 6299
6301 0 377817.5 157992.62 180080 -1 6300
6302 0 377833.62 158029.36 179920 -1 6301
6303 0 377958.47 158013.06 179720 -1 6302
6304 0 378122.16 158072.11 179520 -1 6303
6305 0 378171.4 158256.97 179320 -1 6304
6306 0 378314.66 158472.7 179120 -1 6305
6307 0 378366.78 158532.4 178880 -1 6306
6308 0 378234.78 158579.62 178680 -1 6307
6309 0 378238.72 158680.94 178520 -1 6308
6310 0 378223.06 158962.2 178320 -1 6309
6311 0 378141.9 159176.17 178160 -1 6310
6312 0 377978.38 159820.61 178120 -1 6311
6313 0 378010.03 160014.67 177920 -1 6312
6314 0 378114.6 160308.62 177760 -1 6313
6315 0 378231.4 160401.2 177640 -1 6314
6316 0 378230.78 160440.08 177520 -1 6315
6317 0 378326.5 160521.81 177400 -1 6316
6318 0 378322.72 160697.48 177240 -1 6317
6319 0 378421.7 160864.88 176960 -1 6318
6320 0 378477.16 160952.11 176920 -1 6319
6321 0 378503.12 161067.1 176800 -1 6320
6322 0 378482.84 161099.94 176640 -1 6321
6323 0 378559.75 161084.28 176480 -1 6322
6324 0 378694.38 161260.36 176280 -1 6323
6325 0 379039.34 161488.28 176120 -1 6324
6326 0 379214.5 161708.44 176000 -1 6325
6327 0 379286.75 161975.66 175920 -1 6326
6328 0 379542.5 162188.95 175680 -1 6327
6329 0 379719.38 162289.88 175440 -1 6328
6330 0 379975.53 162489.28 175320 -1 6329
6331 0 379970.47 162632 175160 -1 6330
6332 0 379932.84 162624.88 175080 -1 6331
6333 0 379975.22 162863.8 174840 -1 6332
6334 0 380062.62 163029.27 174600 -1 6333
6335 0 380150.8 162996.9 174480 -1 6334
6336 0 380251.62 162981.44 174320 -1 6335
6337 0 380115.62 163090.16 174200 -1 6336
6338 0 380147.4 163188.16 173960 -1 6337
6339 0 380171.25 163177.27 173880 -1 6338
6340 0 380183.6 163178.39 173840 -1 6339
6341 0 384244.28 157519.92 174640 71 5931
6342 0 384423.84 157917.06 174600 102 6341
6343 0 384652.4 158232.66 174400 143 6342
6344 0 384864.8 158536.81 174320 102 6343
6345 0 385356.2 158775.81 174240 150 6344
6346 0 385724.38 158939.73 174080 224 6345
6347 0 385957.12 159076.05 174000 156 6346
6348 0 386310.62 159114.67 173880 107 6347
6349 0 386516.38 159199.2 173720 136 6348
6350 0 386650.6 159371 173560 120 6349
6351 0 386675.5 159504.44 173480 120 6350
6352 0 386781.5 159592.9 173280 101 6351
6353 0 387018.8 159657.73 173160 101 6352
6354 0 387354.78 159752.06 173040 120 6353
6355 0 387833.2 159795.42 172960 124 6354
6356 0 388063.84 160067.64 173000 124 6355
6357 0 388150.9 160204.16 173040 124 6356
6358 0 388315.62 159707.72 173000 75 6355
6359 0 388883.53 159771.73 173000 81 6358
6360 0 389042.97 159992.14 173040 51 6359
6361 0 389184 160106 172960 51 6360
6362 0 389220 160118 172840 51 6361
6363 0 389272 160140 172760 128 6362
6364 0 389296 160180 172680 128 6363
6365 0 389332 160208 172600 128 6364
6366 0 389191.3 159953.55 173160 51 6360
6367 0 389427.25 160057.11 173200 102 6366
6368 0 389607.4 160157.52 173160 102 6367
6369 0 389690.97 160324.17 173040 128 6368
6370 0 389712.25 160388.28 172880 102 6369
6371 0 389840.3 160748.2 172880 51 6370
6372 0 389977.25 160845.9 172840 51 6371
6373 0 390108.3 161049.52 172760 107 6372
6374 0 390227.66 161211.66 172640 107 6373
6375 0 390535.62 161316.2 172600 124 6374
6376 0 390667.56 161295.61 172640 124 6375
6377 0 390730.16 161279.31 172720 124 6376
6378 0 390738.84 161221.3 172800 124 6377
6379 0 390744.34 161016 172880 124 6378
6380 0 390706.34 160987.36 172960 124 6379
6381 0 390603 161343.02 172560 124 6375
6382 0 391036.34 161369.34 172440 75 6381
6383 0 391256 161639 172400 81 6382
6384 0 391384 161701 172360 81 6383
6385 0 391664 161841 172320 108 6384
6386 0 391684 161723 172400 64 6385
6387 0 391712 161679 172480 64 6386
6388 0 391692 161555 172600 64 6387
6389 0 391624 161591 172680 51 6388
6390 0 391460 161519 172760 86 6389
6391 0 391360 161419 172840 86 6390
6392 0 391756 161903 172240 108 6385
6393 0 391832 161925 172160 51 6392
6394 0 391960 161965 172040 124 6393
6395 0 392124 162031 172000 124 6394
6396 0 392224 162091 171920 104 6395
6397 0 392308 162163 171840 104 6396
6398 0 392344 162123 171720 104 6397
6399 0 392420 162039 171640 81 6398
6400 0 392564 162031 171560 71 6399
6401 0 392680 161973 171480 71 6400
6402 0 392848 161957 171400 71 6401
6403 0 392940 161865 171320 71 6402
6404 0 392960 161753 171240 71 6403
6405 0 392988 161729 171200 81 6404
6406 0 393084 161685 171120 81 6405
6407 0 393132 161667 171040 81 6406
6408 0 393244 161575 170960 86 6407
6409 0 393252 161507 170880 86 6408
6410 0 393292 161459 170800 124 6409
6411 0 393552 161351 170720 124 6410
6412 0 394084 161169 170680 163 6411
6413 0 394284 161179 170600 164 6412
6414 0 394456 161199 170520 186 6413
6415 0 394624 161243 170480 186 6414
6416 0 394756 161321 170400 140 6415
6417 0 395140 161329 170320 157 6416
6418 0 395384 161303 170240 128 6417
6419 0 395436 161307 170120 128 6418
6420 0 395544 161279 170040 178 6419
6421 0 395612 161313 169920 219 6420
6422 0 395872 161333 169880 227 6421
6423 0 396136 161295 169760 196 6422
6424 0 396288 161263 169680 196 6423
6425 0 396344 161207 169600 196 6424
6426 0 396048 161247 169520 227 6425
6427 0 396012 161241.03 169480 227 6426
6428 0 396000 161247 169400 227 6427
6429 0 396080 161327 169320 227 6428
6430 0 396136 161327 169240 227 6429
6431 0 396152 161311 169160 227 6430
6432 0 396016 161431 169040 227 6431
6433 0 396904 160927 169560 139 6425
6434 0 397232 160567 169520 96 6433
6435 0 397616 160567 169480 120 6434
6436 0 397760 160607 169400 51 6435
6437 0 397792 160579 169320 51 6436
6438 0 398064 160563 169200 40 6437
6439 0 398248 160463 169120 40 6438
6440 0 398448 160487 169040 64 6439
6441 0 398720 160447 168960 60 6440
6442 0 399056 160523 168880 60 6441
6443 0 399504 160395 168800 60 6442
6444 0 400200 160411 168840 -1 6443
6445 0 396608 161647 169720 128 6424
6446 0 396936 161583 169760 175 6445
6447 0 396968 161631 169880 175 6446
6448 0 391956 162421 171960 160 6394
6449 0 391888 162529 171880 160 6448
6450 0 391908 162637 171800 160 6449
6451 0 391740 162731 171720 81 6450
6452 0 391316 162819 171680 81 6451
6453 0 391206 162828 171640 81 6452
6454 0 391086 162892 171560 -1 6453
6455 0 391012 162873 171480 -1 6454
6456 0 391034 162931 171400 -1 6455
6457 0 391034 162977 171320 -1 6456
6458 0 391022 162951 171240 -1 6457
6459 0 391016 162883 171160 -1 6458
6460 0 391006 162917 171080 -1 6459
6461 0 390962 162969 171000 -1 6460
6462 0 390884 162965 170920 -1 6461
6463 0 390796 162967 170880 -1 6462
6464 0 391768 162595 172000 115 6448
6465 0 391676 162619 172080 115 6464
6466 0 391728 162693 172200 115 6465
6467 0 391728 162693 172280 115 6466
6468 0 391732 162673 172360 115 6467
6469 0 391724 162649 172440 115 6468
6470 0 391634.38 162626.89 172480 115 6469
6471 0 391716 162591 172520 115 6470
6472 0 391808 162513 172640 208 6471
6473 0 392104 162445 172760 208 6472
6474 0 392056 162457 172880 208 6473
6475 0 391744 163521 172280 80 6467
6476 0 391864 163733 172200 71 6475
6477 0 391916 163861 172120 81 6476
6478 0 391892 163929 172080 81 6477
6479 0 391920 163939 172000 81 6478
6480 0 391972 164027 171920 154 6479
6481 0 392008 164023 171840 154 6480
6482 0 392072 164067 171760 154 6481
6483 0 392088 164067 171680 102 6482
6484 0 392168 164131 171600 102 6483
6485 0 392196 164265 171520 71 6484
6486 0 392072 164521 171560 71 6485
6487 0 391984 164621 171600 71 6486
6488 0 391924 164701 171640 71 6487
6489 0 392240 164277 171440 71 6485
6490 0 392368 164289 171360 71 6489
6491 0 392532 164355 171280 75 6490
6492 0 392556 164359 171200 75 6491
6493 0 392614 164352 171120 60 6492
6494 0 392644 164378 171040 60 6493
6495 0 392730 164430 170960 60 6494
6496 0 392828 164390 170880 51 6495
6497 0 393002 164411 170800 51 6496
6498 0 393080 164417 170720 81 6497
6499 0 393248 164458 170640 81 6498
6500 0 393248 164438 170560 96 6499
6501 0 393264 164426 170480 96 6500
6502 0 393288 164450 170400 96 6501
6503 0 393330 164474 170320 96 6502
6504 0 393344 164473 170240 81 6503
6505 0 393390 164511 170160 81 6504
6506 0 393382 164491 170080 90 6505
6507 0 393398 164473 170000 90 6506
6508 0 393452 164452 169920 90 6507
6509 0 393470 164432 169840 90 6508
6510 0 393560 164420 169760 90 6509
6511 0 393664 164430 169720 90 6510
6512 0 393728 164439 169680 90 6511
6513 0 389520.25 160392.31 172880 128 6370
6514 0 389465.72 159860.52 173360 71 6367
6515 0 389492.12 159703.92 173520 71 6514
6516 0 389618.97 159511.4 173600 32 6515
6517 0 389715.75 159532.89 173800 115 6516
6518 0 389796.28 159400.08 173920 115 6517
6519 0 389890.03 159277.84 174000 45 6518
6520 0 389782.12 159452 174040 45 6519
6521 0 389762.8 159347.95 174200 45 6520
6522 0 389786.7 159232.27 174400 81 6521
6523 0 389798.44 159135.03 174560 104 6522
6524 0 389870.1 158992.53 174600 104 6523
6525 0 389990 158724.33 174680 104 6524
6526 0 390213.62 158448.25 174720 64 6525
6527 0 390237.8 158372.33 174680 64 6526
6528 0 390285.94 158304.55 174600 60 6527
6529 0 390294.5 158263.34 174560 60 6528
6530 0 390331.16 158252.94 174480 60 6529
6531 0 390373.66 158238.27 174400 60 6530
6532 0 390423.2 158317.88 174360 64 6531
6533 0 390433.62 158403.47 174320 64 6532
6534 0 390409.8 158435 174240 64 6533
6535 0 390388.75 158407.98 174200 64 6534
6536 0 390380.97 158377.02 174080 64 6535
6537 0 390342.34 158543.75 174040 64 6536
6538 0 390236.2 158082.61 174840 60 6526
6539 0 390237.9 157739.5 175000 80 6538
6540 0 390454.9 157311.1 175160 75 6539
6541 0 390580.5 157241.16 175280 75 6540
6542 0 390618.06 156988.94 175400 64 6541
6543 0 390546.56 156691.62 175520 96 6542
6544 0 390478.06 156455.19 175680 81 6543
6545 0 390560.7 156222.36 175840 96 6544
6546 0 390565.38 156111.88 175960 96 6545
6547 0 390466.6 155987.3 176040 124 6546
6548 0 390509.9 155720.42 176080 140 6547
6549 0 390961.9 155296.3 176080 175 6548
6550 0 390974.06 154878.06 176360 175 6549
6551 0 390813.78 154824.64 176560 202 6550
6552 0 391096.8 154448.22 176600 71 6551
6553 0 391138.28 154178.12 176720 45 6552
6554 0 391036.38 153773.45 176720 81 6553
6555 0 391178.88 153414.73 176760 150 6554
6556 0 391013.25 153265.3 176880 150 6555
6557 0 390859.06 153146.83 176920 178 6556
6558 0 390726.1 153136.27 177040 178 6557
6559 0 390614 153006.88 177200 124 6558
6560 0 390490.22 152861.55 177360 102 6559
6561 0 389969.25 152344.23 177400 134 6560
6562 0 389890 152009.06 177440 172 6561
6563 0 389705.66 151411.17 177480 175 6562
6564 0 389537.2 150675.27 177440 139 6563
6565 0 389437.94 150520.14 177320 124 6564
6566 0 389596.72 149943.8 177280 96 6565
6567 0 389517.44 149604.9 177240 134 6566
6568 0 389469.5 149297.78 177160 75 6567
6569 0 389354.72 149112.39 177080 80 6568
6570 0 389340.84 148828.86 176920 32 6569
6571 0 389267.2 148897.23 176880 32 6570
6572 0 389315.47 148899.28 176640 32 6571
6573 0 389396.47 148847.67 176440 51 6572
6574 0 389317.25 148768.97 176240 122 6573
6575 0 388919.84 148427 176200 45 6574
6576 0 388466.97 147963 176080 32 6575
6577 0 388477.25 147911.11 175960 32 6576
6578 0 388558.78 147719 175840 98 6577
6579 0 388761.6 147363.42 175680 128 6578
6580 0 389024.34 146591.25 175520 160 6579
6581 0 389140.03 146495.33 175560 160 6580
6582 0 389179.97 146399.94 175720 160 6581
6583 0 389212.06 146355.34 175760 160 6582
6584 0 389296 146551.06 175360 210 6580
6585 0 389612 146435.03 175280 229 6584
6586 0 389860 146361 175200 229 6585
6587 0 390008 146257 175120 239 6586
6588 0 390264 146063 175040 239 6587
6589 0 391076 145361 175000 150 6588
6590 0 391188 145259 175080 175 6589
6591 0 391132 145175 175160 175 6590
6592 0 391180 145051 175280 175 6591
6593 0 391196 145019 175360 175 6592
6594 0 391180 145307 174960 175 6589
6595 0 391228 145347 174880 150 6594
6596 0 391268 145327 174800 150 6595
6597 0 391291.53 145317.03 174760 150 6596
6598 0 391308 145303 174720 71 6597
6599 0 391464 145071 174640 178 6598
6600 0 391656 145135 174560 150 6599
6601 0 391720 145247 174520 40 6600
6602 0 391800 145425 174440 40 6601
6603 0 391852 145493 174360 40 6602
6604 0 391892 145557 174280 124 6603
6605 0 391924 145857 174200 124 6604
6606 0 391948 145743 174080 124 6605
6607 0 392184 145627 174000 124 6606
6608 0 391772 146487 174240 51 6605
6609 0 391640 146559 174280 51 6608
6610 0 391512 146751 174240 51 6609
6611 0 391520 147007 174200 51 6610
6612 0 390120 146265 174880 239 6588
6613 0 390124 146265 174800 239 6612
6614 0 390248 146241 174720 98 6613
6615 0 390472 146107 174640 122 6614
6616 0 390432 146079 174560 122 6615
6617 0 390428 146071 174480 122 6616
6618 0 390440 146071 174400 122 6617
6619 0 390412 145967 174320 163 6618
6620 0 389714.53 151493.56 177600 175 6563
6621 0 389549.1 151555.97 177760 175 6620
6622 0 389517.12 151417.27 178040 175 6621
6623 0 391222.53 154811.4 176040 86 6549
6624 0 391277.22 154693.14 175920 86 6623
6625 0 391307.9 154733.42 175880 86 6624
6626 0 391350.2 154662.94 175760 32 6625
6627 0 391535.28 154663.61 175600 91 6626
6628 0 391689.28 154552.48 175440 51 6627
6629 0 391847.66 154480.33 175360 51 6628
6630 0 391912.25 154459.73 175280 45 6629
6631 0 391957 154435.08 175080 45 6630
6632 0 392019.88 154268.2 174960 51 6631
6633 0 391930.16 154172.7 174880 51 6632
6634 0 391993.78 154113.16 174760 75 6633
6635 0 392121.72 153949.88 174640 115 6634
6636 0 392343.66 153876.06 174520 115 6635
6637 0 392580.66 154005.28 174480 60 6636
6638 0 392846 153889.61 174440 40 6637
6639 0 390798.56 155487.33 176040 209 6549
6640 0 390848.78 155516.25 175880 209 6639
6641 0 390182.16 159231.83 174040 45 6519
6642 0 390246.9 159191.23 174080 45 6641
6643 0 379637.75 157528.2 172440 137 5917
6644 0 379506.75 157617 172280 160 6643
6645 0 379474.16 157639.25 172240 160 6644
6646 0 379113.28 157884.22 171800 32 6645
6647 0 379025 157844.03 171680 150 6646
6648 0 379121 158000.03 171600 150 6647
6649 0 379180.22 158013.75 171520 150 6648
6650 0 378113.38 157804.62 171800 124 6646
6651 0 377497.72 158232.27 172000 137 6650
6652 0 377437.2 158249.56 172040 137 6651
6653 0 377252.3 158299.94 172160 128 6652
6654 0 376576.34 158376.98 172160 154 6653
6655 0 376552.84 158344.31 172000 154 6654
6656 0 376521 158318 171960 154 6655
6657 0 377129.78 158332.14 172240 128 6653
6658 0 376865.1 158382.84 172320 154 6657
6659 0 376616.38 158515.53 172440 102 6658
6660 0 376611.38 158410.66 172560 102 6659
6661 0 376445.4 158628.72 172560 91 6660
6662 0 376407.44 158650.83 172640 91 6661
6663 0 376420.2 158661.11 172760 91 6662
6664 0 376602.03 158307.36 172680 102 6660
6665 0 376526 158173 172760 102 6664
6666 0 376290 158161 172800 91 6665
6667 0 376270 158337 172760 91 6666
6668 0 376246 158385 172720 91 6667
6669 0 376358 158177 172880 91 6666
6670 0 376410 158281 172920 91 6669
6671 0 376514 158359 172960 91 6670
6672 0 376462 158479 173000 91 6671
6673 0 376454 158581 173040 91 6672
6674 0 376474 158585 173120 91 6673
6675 0 376374 158605 173200 91 6674
6676 0 376290 158609 173280 91 6675
6677 0 376090 158797 173360 91 6676
6678 0 376190 158843 173280 91 6677
6679 0 375874 158831 173400 -1 6677
6680 0 375690 158883 173440 -1 6679
6681 0 375434 158921 173520 -1 6680
6682 0 375226 159037 173480 -1 6681
6683 0 375202 159141 173400 -1 6682
6684 0 375218 159165 173280 -1 6683
6685 0 375190 159219 173200 -1 6684
6686 0 375198 159239 173160 -1 6685
6687 0 375318 159203 173080 -1 6686
6688 0 375486 159179 173000 -1 6687
6689 0 375466 159221 172960 -1 6688
6690 0 376058 158253 172760 91 6666
6691 0 377645.03 158076.4 171640 150 6650
6692 0 377315.56 158191.69 171600 137 6691
6693 0 377311.53 158271.17 171480 137 6692
6694 0 377280.7 158267.53 171360 150 6693
6695 0 377207 158264.97 171320 137 6694
6696 0 377142.34 158223 171240 137 6695
6697 0 377109.7 158202.27 171200 137 6696
6698 0 382921.28 157930.05 170640 102 5909
6699 0 382969.72 157318.62 170640 91 6698
6700 0 383012.44 156951.73 170480 163 6699
6701 0 383091.38 156669.12 170360 166 6700
6702 0 383212.62 156281.08 170240 136 6701
6703 0 383478.03 155927.55 170120 120 6702
6704 0 383613.28 155655.45 169920 156 6703
6705 0 384391.47 155195.08 169920 102 6704
6706 0 384473.78 155091.81 169800 102 6705
6707 0 384844.8 154521.8 169800 136 6706
6708 0 385127.6 154410.77 169960 91 6707
6709 0 385983.47 153722.88 169960 60 6708
6710 0 386742.06 153513.22 170040 229 6709
6711 0 386876.03 153447.56 170200 228 6710
6712 0 387418.62 153190.61 170280 163 6711
6713 0 387993.6 153254.97 170360 101 6712
6714 0 388245.53 153315.06 170440 80 6713
6715 0 388384.1 153494.84 170520 136 6714
6716 0 388512.72 153618.12 170600 136 6715
6717 0 389789.06 154430.33 170640 128 6716
6718 0 390235.34 154850.2 170520 75 6717
6719 0 390384.22 154941.58 170360 141 6718
6720 0 390507.47 155083.27 170240 128 6719
6721 0 390614.2 155123.3 170080 128 6720
6722 0 390729.16 155162.47 169920 86 6721
6723 0 390914.38 155081.95 169680 75 6722
6724 0 391081.16 155053.81 169520 75 6723
6725 0 391276.03 155065.3 169320 128 6724
6726 0 391376.06 155070.86 169280 120 6725
6727 0 391770.62 155098.38 169120 102 6726
6728 0 391900.9 155135.56 169000 51 6727
6729 0 392138.7 155192.2 168840 60 6728
6730 0 392336.4 155197.14 168680 81 6729
6731 0 392728.44 155279.16 168520 86 6730
6732 0 393068.22 155302.92 168400 102 6731
6733 0 393470 155365.78 168240 51 6732
6734 0 393806.78 155502.69 168120 102 6733
6735 0 394004.38 155560.7 168000 124 6734
6736 0 394062.72 155650.88 167840 124 6735
6737 0 394213.16 155796.58 167720 101 6736
6738 0 394450.34 156004.61 167440 40 6737
6739 0 394689.88 156127.61 167160 98 6738
6740 0 394848.8 156219.81 166880 198 6739
6741 0 394861.4 156203.6 166840 198 6740
6742 0 394911.12 156138.33 166680 229 6741
6743 0 394924.06 156117.83 166640 229 6742
6744 0 394967.7 156041.39 166480 284 6743
6745 0 394974.34 156022.53 166440 284 6744
6746 0 395186.78 155917.98 166320 236 6745
6747 0 395210.34 155967.89 166200 236 6746
6748 0 395164.66 156060.27 166120 250 6747
6749 0 395087.88 156191.42 166000 284 6748
6750 0 395073.06 156218.02 165960 284 6749
6751 0 395870.88 155782.88 166160 75 6747
6752 0 396218.8 155751.66 166080 91 6751
6753 0 396591.66 155684.77 165960 91 6752
6754 0 396896.28 155745.17 165880 107 6753
6755 0 397598.9 155505.52 165880 60 6754
6756 0 397816.66 155252.55 166000 51 6755
6757 0 398159.1 155021.86 166040 80 6756
6758 0 398454.16 154945.58 166080 86 6757
6759 0 398513.03 154890.27 166120 154 6758
6760 0 399129.9 154517.92 166280 258 6759
6761 0 399045.28 154348.48 166560 200 6760
6762 0 398959.7 154177.5 166880 156 6761
6763 0 398946.5 154119.16 167000 156 6762
6764 0 398693.62 153899.64 167240 135 6763
6765 0 398455.88 153675.73 167360 135 6764
6766 0 398268.62 153563.28 167480 135 6765
6767 0 398220.1 153500.36 167560 -1 6766
6768 0 398129.62 153421.08 167760 -1 6767
6769 0 398093.03 153510.27 167840 -1 6768
6770 0 398175.9 153311.97 167920 -1 6769
6771 0 397985.72 153272.06 168120 -1 6770
6772 0 397892.16 153224.14 168320 -1 6771
6773 0 397916.8 153085.14 168600 -1 6772
6774 0 397909.4 153061.67 168800 -1 6773
6775 0 397804.72 153005 168920 -1 6774
6776 0 397703.88 152848.64 169040 -1 6775
6777 0 397716.2 152822.81 169080 -1 6776
6778 0 397639.88 152714.47 169280 -1 6777
6779 0 397617.28 152734.7 169400 -1 6778
6780 0 397612.06 152708.8 169480 -1 6779
6781 0 397611.9 152645.89 169520 -1 6780
6782 0 397732.34 152557 169560 -1 6781
6783 0 397742.25 152211.81 169600 -1 6782
6784 0 397524.44 152059.97 169680 -1 6783
6785 0 397287.72 152271.47 170040 -1 6784
6786 0 397651.8 151619.4 170040 -1 6785
6787 0 397812.38 151501 169960 -1 6786
6788 0 398063.97 151369.56 169800 -1 6787
6789 0 398207.72 151316.97 169760 -1 6788
6790 0 398724.2 151399.55 169680 -1 6789
6791 0 398920.94 151342.1 169600 -1 6790
6792 0 398964.66 151275.75 169520 -1 6791
6793 0 398987.78 151241.61 169480 -1 6792
6794 0 399097.22 151275.9 169360 -1 6793
6795 0 397220.44 152299.23 170120 -1 6785
6796 0 396948.97 152402.42 170440 -1 6795
6797 0 396808.62 152333.3 170520 -1 6796
6798 0 399310.34 153456.06 166880 128 6762
6799 0 399278.28 153357.95 166960 128 6798
6800 0 399478.72 154723.14 166280 160 6760
6801 0 399866.12 154951.86 166040 81 6800
6802 0 400039.2 155079.78 165960 75 6801
6803 0 399688.28 153714.95 166280 200 6760
6804 0 399718.78 153951.33 166040 237 6803
6805 0 399717.94 153985.61 166000 237 6804
6806 0 399703.16 154139.36 165880 237 6805
6807 0 399688.25 154183.2 165840 160 6806
6808 0 399658.25 154227.95 165800 160 6807
6809 0 397005.2 155907.25 165760 71 6754
6810 0 397109.53 156060.27 165680 71 6809
6811 0 397293.66 156189.9 165600 80 6810
6812 0 397413.78 156273.34 165560 124 6811
6813 0 397430.7 156269.5 165520 124 6812
6814 0 397422.3 156244.81 165440 124 6813
6815 0 397345.9 156059.1 164880 98 6814
6816 0 397314.3 155980.17 164640 45 6815
6817 0 397308.53 155966.75 164600 45 6816
6818 0 397161.9 155882.16 164400 102 6817
6819 0 396880.44 155770.06 164280 81 6818
6820 0 396716.06 155756.3 164080 60 6819
6821 0 396712.47 155760.2 163840 60 6820
6822 0 396763.7 155732.48 163640 101 6821
6823 0 396864.1 155505.5 163440 128 6822
6824 0 396992.5 155298.17 163240 75 6823
6825 0 397068.28 155212.23 163160 91 6824
6826 0 397214.34 155048.94 163080 98 6825
6827 0 397403 154888.27 162960 102 6826
6828 0 397850.44 154592.9 162760 120 6827
6829 0 399172.12 154080.9 162760 175 6828
6830 0 399760.28 153826.86 162560 189 6829
6831 0 401338.8 152820.22 162080 140 6830
6832 0 402114.5 152648.11 162080 96 6831
6833 0 402061.88 152628.83 162280 128 6832
6834 0 402073.03 152606.02 162320 128 6833
6835 0 402220.4 152580.16 162400 176 6834
6836 0 402461 152338.25 162600 98 6835
6837 0 402711.22 152163.1 162800 141 6836
6838 0 402908.62 151981.28 162840 102 6837
6839 0 403070.7 151978.66 162880 107 6838
6840 0 403210.62 151867.2 162920 107 6839
6841 0 403306.62 151792.77 163080 64 6840
6842 0 403321.66 151685.06 163240 32 6841
6843 0 403367.28 151488.64 163400 32 6842
6844 0 403501.44 151271.86 163560 60 6843
6845 0 403658.97 151315.6 163720 71 6844
6846 0 403730.25 151257.94 163920 90 6845
6847 0 403881.38 151161.62 163960 90 6846
6848 0 403901.94 151117.6 164000 90 6847
6849 0 401372.2 152978.3 161760 140 6831
6850 0 401372.75 152965.98 161680 140 6849
6851 0 397094.4 154863.94 162960 80 6827
6852 0 397010.9 154579.25 162800 75 6851
6853 0 397014.28 154438.61 162720 45 6852
6854 0 397022.94 154296.39 162680 45 6853
6855 0 397015.8 154226.66 162560 71 6854
6856 0 396941.84 154076.1 162440 32 6855
6857 0 396925.8 153967.66 162280 32 6856
6858 0 396970.9 153947.92 162200 32 6857
6859 0 396998.66 153924.5 162120 32 6858
6860 0 396990.62 153878.75 162080 32 6859
6861 0 396808.5 153839.19 162040 32 6860
6862 0 396884.12 153877.03 161960 32 6861
6863 0 396888.72 153808.23 161760 32 6862
6864 0 396900.66 153784.97 161680 32 6863
6865 0 398369.94 157049.94 165520 122 6813
6866 0 398347.6 156851.6 165360 122 6865
6867 0 398342.5 156801.75 165320 108 6866
6868 0 398650.7 156838.4 165160 122 6867
6869 0 398728.16 156927.02 165040 154 6868
6870 0 394763.72 155519.5 166480 102 6744
6871 0 394708.44 155395.83 166520 71 6870
6872 0 394688.75 155129.89 166680 32 6871
6873 0 394664.84 155023.95 166800 45 6872
6874 0 394633.34 154922.31 166920 45 6873
6875 0 394510.75 154822.72 167000 45 6874
6876 0 394476.28 154810.25 167040 45 6875
6877 0 394443.62 154690.8 167120 45 6876
6878 0 394435.34 154638.19 167200 45 6877
6879 0 394392.97 154542.88 167360 45 6878
6880 0 394168.7 155356.95 167840 124 6736
6881 0 394177 155363 167760 124 6880
6882 0 391812.22 154945.19 169320 102 6725
6883 0 391817.03 154835.83 169520 102 6882
6884 0 391873 154862 169640 102 6883
6885 0 391905 154922 169720 102 6884
6886 0 390061.12 154505.56 170800 107 6717
6887 0 390232.47 154357.73 171000 120 6886
6888 0 390260.7 154168.38 171160 120 6887
6889 0 390328.34 154076.22 171240 102 6888
6890 0 390443.4 153800.98 171360 75 6889
6891 0 390503.12 153326.4 171400 40 6890
6892 0 390633.1 152942.4 171400 45 6891
6893 0 390613.03 152366.48 171400 81 6892
6894 0 391142.9 152016.25 171400 64 6893
6895 0 391317.62 151873.77 171320 71 6894
6896 0 391280.47 151556.5 171120 107 6895
6897 0 390968.1 151157.19 170960 120 6896
6898 0 390800 150977.8 170920 124 6897
6899 0 390276.12 150849.77 170920 81 6898
6900 0 390112.66 150806.64 171040 81 6899
6901 0 389728.88 150829.92 171160 86 6900
6902 0 389454.62 150872.62 171240 81 6901
6903 0 389115.8 150804.36 171320 91 6902
6904 0 389050.38 150804.5 171360 81 6903
6905 0 387972.9 150993.78 171400 136 6904
6906 0 387842.5 151032.72 171360 136 6905
6907 0 387794 151033.6 171320 140 6906
6908 0 387602.38 151036.2 171160 235 6907
6909 0 386752.25 151129.25 171120 91 6908
6910 0 386550.97 151141.94 171040 81 6909
6911 0 385527.06 151786.02 171000 134 6910
6912 0 385275.72 151959.34 170920 96 6911
6913 0 384803.28 152213.78 170920 51 6912
6914 0 384646.16 152267.81 171000 60 6913
6915 0 384601 152280.02 171040 60 6914
6916 0 384195 152212.98 171040 40 6915
6917 0 383932.2 152323.77 171000 40 6916
6918 0 383864.9 152364.7 171200 45 6917
6919 0 383631.94 152321.97 170960 80 6917
6920 0 383400.6 152277.34 170840 60 6919
6921 0 383363.8 152234.36 170800 60 6920
6922 0 384314.97 152263.98 171120 32 6916
6923 0 387962.9 151038.33 171440 136 6905
6924 0 387964.1 151026.25 171480 136 6923
6925 0 387960.34 151011.47 171520 136 6924
6926 0 388067.34 151045.89 171640 271 6925
6927 0 388154.72 151034.39 171680 271 6926
6928 0 388132.94 151044.48 171760 271 6927
6929 0 388099.84 151060.69 171880 271 6928
6930 0 390931.16 150778.6 170840 81 6898
6931 0 391159.2 150448.69 170800 32 6930
6932 0 391298.34 150314.83 170720 91 6931
6933 0 391431.75 150022.33 170560 102 6932
6934 0 391537.8 149702.81 170440 81 6933
6935 0 391778.94 149327.98 170200 137 6934
6936 0 391798.66 149042.45 169920 108 6935
6937 0 392033.16 148672.88 169680 124 6936
6938 0 392196.12 148542.4 169600 124 6937
6939 0 392288.75 148328.31 169520 115 6938
6940 0 392559.47 148235.45 169480 122 6939
6941 0 392840.34 148103.28 169480 71 6940
6942 0 392829.75 148210.62 169760 71 6941
6943 0 392809.72 148257.16 169840 71 6942
6944 0 392769.62 148292.39 169920 71 6943
6945 0 392706.62 148346.06 170040 71 6944
6946 0 392831.88 148147.34 169440 71 6941
6947 0 393144.75 148054.64 169320 120 6946
6948 0 393743.34 148329.42 168880 140 6947
6949 0 393946.66 148437.3 168680 140 6948
6950 0 394226.44 148483.88 168560 140 6949
6951 0 394335.4 148536.83 168120 -1 6950
6952 0 394267.72 148563.8 168080 -1 6951
6953 0 394201.25 148587.98 168040 -1 6952
6954 0 392639.38 147670.12 168880 154 6948
6955 0 392844.12 147470.06 168480 202 6954
6956 0 392946.44 147370.34 168280 115 6955
6957 0 392948.3 147293.16 167880 96 6956
6958 0 392946.16 147290.81 167840 96 6957
6959 0 383493.16 155683.28 169880 124 6704
6960 0 383309.56 155567.69 169640 64 6959
6961 0 383202.16 155306.11 169400 115 6960
6962 0 383199.56 155165.47 169280 128 6961
6963 0 383096.72 154942.47 169040 178 6962
6964 0 383079.1 154695.73 168840 136 6963
6965 0 382965.62 154546 168640 120 6964
6966 0 382810.3 154325.48 168440 40 6965
6967 0 382899.72 154365.17 167960 32 6966
6968 0 382812.16 154418.44 167480 32 6967
6969 0 382780.5 154431.83 167240 -1 6968
6970 0 382786.44 154416.22 166960 -1 6969
6971 0 382830.2 154247.44 166680 -1 6970
6972 0 382742.97 154046.02 166440 -1 6971
6973 0 382611.97 153868.19 166320 80 6972
6974 0 382825.56 154073.92 166200 -1 6973
6975 0 382768.97 154031.94 166000 75 6974
6976 0 382809.53 153857.61 165800 91 6975
6977 0 382811.72 153696.12 165560 91 6976
6978 0 382838.38 153671.27 165360 91 6977
6979 0 382178.6 153435.7 165360 80 6978
6980 0 381644.4 151871.27 165360 -1 6979
6981 0 380547.3 151615.56 165360 -1 6980
6982 0 380561.78 151564.75 165160 -1 6981
6983 0 380606 151495 165080 -1 6982
6984 0 380622 151453 165000 -1 6983
6985 0 381592.78 151938.97 165400 -1 6980
6986 0 381579.84 151954.98 165440 -1 6985
6987 0 380417.7 151547.2 165440 -1 6986
6988 0 380433.22 151524.44 165520 -1 6987
6989 0 380353 151346 165560 -1 6988
6990 0 380173 151314 165600 -1 6989
6991 0 381569.5 151972.5 165480 -1 6986
6992 0 381558.53 151990.1 165520 -1 6991
6993 0 381537.44 152025.11 165600 -1 6992
6994 0 381462.25 152147.97 165880 -1 6993
6995 0 381403.66 152231.33 166080 -1 6994
6996 0 381391.72 152248.28 166120 -1 6995
6997 0 381379.88 152264.88 166160 -1 6996
6998 0 382264.7 152159.61 165600 -1 6993
6999 0 382088.94 153479.31 164920 -1 6979
7000 0 382048.22 153498.72 164720 -1 6999
7001 0 381868.75 153657.66 164160 -1 7000
7002 0 381524.8 153828.88 163920 -1 7001
7003 0 381283.7 153989.42 163680 -1 7002
7004 0 381099.7 154084.95 163520 -1 7003
7005 0 380917.84 154143.12 163360 -1 7004
7006 0 378942.53 154876.58 163360 -1 7005
7007 0 377969.78 154909.97 163440 -1 7006
7008 0 377809.66 154665.08 163680 -1 7007
7009 0 377501.4 154396.73 164080 -1 7008
7010 0 377425.75 154238.38 164320 -1 7009
7011 0 377358.7 154157.2 164520 -1 7010
7012 0 377355.12 153916.62 164680 -1 7011
7013 0 377460.44 153714.23 164720 -1 7012
7014 0 377544 153740 164800 -1 7013
7015 0 377464 153708 164840 -1 7014
7016 0 377240 153580 164920 -1 7015
7017 0 377332 153296 164920 -1 7016
7018 0 377327.62 153316.62 164960 -1 7017
7019 0 377304 153379 165040 -1 7018
7020 0 378766.3 155109.08 162840 -1 7006
7021 0 377446.9 156403.97 162840 -1 7020
7022 0 377426.75 156475.42 162800 -1 7021
7023 0 377406.78 156544.92 162760 -1 7022
7024 0 377714.28 156508.72 162440 -1 7023
7025 0 377987.53 156474.25 162160 -1 7024
7026 0 378152 156504 162120 -1 7025
7027 0 378204 156600 162040 -1 7026
7028 0 378280 156660 162000 -1 7027
7029 0 378356 156672 161920 -1 7028
7030 0 378356 156754 161880 -1 7029
7031 0 377458.62 156478.03 163040 -1 7021
7032 0 377455.4 156488.11 163080 -1 7031
7033 0 377454.6 156536.2 163200 -1 7032
7034 0 377468.2 156593.95 163360 -1 7033
7035 0 375390.7 156978.52 163360 -1 7034
7036 0 375344.22 156946.84 163640 -1 7035
7037 0 375356.84 156926.33 163760 -1 7036
7038 0 374221.22 157470.7 163760 -1 7037
7039 0 373757.22 157455.27 163760 -1 7038
7040 0 373372.84 157682.34 163680 -1 7039
7041 0 372935.4 157756.34 163640 -1 7040
7042 0 372435.78 157822.34 163520 -1 7041
7043 0 372190.94 157749.62 163400 -1 7042
7044 0 371959.75 157693.5 163320 -1 7043
7045 0 371484.38 157451.11 163280 -1 7044
7046 0 371444.6 157311.97 163240 -1 7045
7047 0 371231.7 157011.56 163200 -1 7046
7048 0 370167.44 156791.16 163160 -1 7047
7049 0 370154.1 156769.72 163120 -1 7048
7050 0 369446.66 156703.48 163080 -1 7049
7051 0 369136.28 156826.73 163040 -1 7050
7052 0 369067.78 156752.1 162880 -1 7051
7053 0 368277.03 156845.4 162880 -1 7052
7054 0 368244.66 156812.02 162800 -1 7053
7055 0 367184.6 156751.5 162880 -1 7053
7056 0 367117.2 156683.72 163000 -1 7055
7057 0 365735.7 156225.58 163000 -1 7056
7058 0 364792.5 155706.84 163000 -1 7057
7059 0 364509.56 155705.17 163160 -1 7058
7060 0 364510 155831 163240 -1 7059
7061 0 364569 155411.27 162680 -1 7058
7062 0 363848.16 155172.44 162640 -1 7061
7063 0 363735.3 155243.89 162560 -1 7062
7064 0 364591.38 155410.67 162560 -1 7061
7065 0 364551.28 155345.88 162480 -1 7064
7066 0 366937.94 156492.78 163360 -1 7056
7067 0 366826.6 156387.31 163560 -1 7066
7068 0 366786.16 156343.34 163640 -1 7067
7069 0 366736.28 156503.48 163640 -1 7068
7070 0 366720.4 156276.2 163760 -1 7068
7071 0 366651.66 155932.06 163960 -1 7070
7072 0 366632.78 155793.44 164040 -1 7071
7073 0 366917.25 155241.67 164040 -1 7072
7074 0 367326.44 155178.52 164000 -1 7073
7075 0 367387.94 155173.17 163920 -1 7074
7076 0 367508 155199 163880 -1 7075
7077 0 367468.62 155116.22 164080 -1 7073
7078 0 367521.62 154970 164200 -1 7077
7079 0 367885.16 154929.88 164280 -1 7078
7080 0 367578.7 154752 164240 -1 7078
7081 0 367630 154711.62 164280 -1 7080
7082 0 367672 154671.25 164320 -1 7081
7083 0 367481.06 154607.23 164480 -1 7082
7084 0 367323.38 154569.02 164600 -1 7083
7085 0 367259.16 154595.16 164640 -1 7084
7086 0 367220.2 154573.03 164680 -1 7085
7087 0 367161.53 154570.38 164720 -1 7086
7088 0 367101.44 154508.47 164800 -1 7087
7089 0 367110.3 154499.03 164840 -1 7088
7090 0 369070.4 156748.7 162840 -1 7052
7091 0 369067.97 156743.02 162800 -1 7090
7092 0 368931.94 156850.14 163120 -1 7051
7093 0 368801.84 156826.56 163280 -1 7092
7094 0 368736.47 156780.05 163360 -1 7093
7095 0 368804.34 156835.69 163440 -1 7094
7096 0 370202.38 156456.4 163240 -1 7048
7097 0 370295.38 156350.56 163360 -1 7096
7098 0 370367.53 156099.34 163560 -1 7097
7099 0 369966.22 155628.45 164040 -1 7098
7100 0 369907.5 155506.5 164400 -1 7099
7101 0 369901.22 155492.62 164440 -1 7100
7102 0 370124.47 155312.02 163560 -1 7098
7103 0 370054.94 155170.53 163400 -1 7102
7104 0 369858.7 154979.28 163240 -1 7103
7105 0 369789.94 154766.06 163120 -1 7104
7106 0 369662.78 154605.05 163000 -1 7105
7107 0 369582.44 154388.69 162960 -1 7106
7108 0 369518.16 154189.27 162800 -1 7107
7109 0 369373.4 154019.02 162720 -1 7108
7110 0 369249.1 153944.36 162680 -1 7109
7111 0 369024.22 153860.47 162600 -1 7110
7112 0 368664.72 153669.12 162520 -1 7111
7113 0 368551.06 153423.86 162440 -1 7112
7114 0 368166.94 153222.6 162400 -1 7113
7115 0 367989.88 153143.52 162280 -1 7114
7116 0 367639 152984.77 162080 -1 7115
7117 0 367250.4 152818.08 161840 -1 7116
7118 0 366951.3 152615.95 161640 -1 7117
7119 0 366768.53 152548.8 161480 -1 7118
7120 0 366576.38 152510.67 161440 -1 7119
7121 0 366450.22 152338.73 161440 -1 7120
7122 0 366276.47 152243.48 161480 -1 7121
7123 0 366266.7 152247.1 161560 -1 7122
7124 0 366404.44 152302.97 161200 -1 7120
7125 0 366225.78 152120.9 161000 -1 7124
7126 0 366034.62 151986.55 160760 -1 7125
7127 0 365787.56 151910.56 160680 -1 7126
7128 0 365382.25 151681.56 160560 -1 7127
7129 0 365010.28 151549.62 160320 -1 7128
7130 0 364158 151206.4 160000 -1 7129
7131 0 363916.16 151166.36 159760 -1 7130
7132 0 363910.38 151166.2 159680 -1 7131
7133 0 363900.25 151157.75 159560 -1 7132
7134 0 363897.38 151154.92 159520 -1 7133
7135 0 363856.6 151178.25 159480 -1 7134
7136 0 363412.03 151433.73 159040 -1 7135
7137 0 362911.2 151310.72 158760 -1 7136
7138 0 363094.4 151026.98 158480 -1 7137
7139 0 363150.53 150950.39 158400 -1 7138
7140 0 363185.44 150726.84 158200 -1 7139
7141 0 363141 150755.5 158120 -1 7140
7142 0 363096.97 150783.5 158040 -1 7141
7143 0 362646.84 151328.95 158480 -1 7138
7144 0 362487.22 151375.61 158360 -1 7143
7145 0 362000.62 151712.78 158320 -1 7144
7146 0 361536.12 152010.73 158120 -1 7145
7147 0 361150.28 152226.64 158040 -1 7146
7148 0 361100.03 152209.62 157880 -1 7147
7149 0 360992.88 152413.4 157800 -1 7148
7150 0 360845.5 152509.5 157760 -1 7149
7151 0 360697.62 152605.78 157720 -1 7150
7152 0 359281.6 152889.55 157720 -1 7151
7153 0 359061.78 153295.52 157720 -1 7152
7154 0 359066.62 153297.08 157640 -1 7153
7155 0 358873.3 152876.06 157480 -1 7152
7156 0 358634.62 152932.28 157360 -1 7155
7157 0 358554.2 152951.67 157320 -1 7156
7158 0 358387.44 153089.31 157120 -1 7157
7159 0 358335.88 153153.4 157080 -1 7158
7160 0 358320.47 153146.4 157000 -1 7159
7161 0 360870.03 152384.94 157200 -1 7151
7162 0 360696.12 152321.98 157040 -1 7161
7163 0 371760.97 157184.89 163280 -1 7045
7164 0 371907.88 157191 163360 -1 7163
7165 0 371924 157205 163440 -1 7164
7166 0 371936 157213 163480 -1 7165
7167 0 374145.72 157332.72 163880 -1 7038
7168 0 374029.56 157199.34 164000 -1 7167
7169 0 374010.7 157188.7 164040 -1 7168
7170 0 373880.94 157121.16 164080 -1 7169
7171 0 375364 156889 163840 -1 7037
7172 0 375371.22 156852.48 163920 -1 7171
7173 0 375368.06 156793.58 164200 -1 7172
7174 0 375352.34 156848.61 164480 -1 7173
7175 0 375579.47 156888.02 164520 -1 7174
7176 0 375669.47 156856.06 164640 -1 7175
7177 0 375668.56 156839.1 164680 -1 7176
7178 0 375519.88 156697.36 164680 -1 7177
7179 0 375620.5 157018.28 164880 -1 7177
7180 0 375617.4 157033 164920 -1 7179
7181 0 375607.38 157093.12 165080 -1 7180
7182 0 375720.7 157178.7 165280 -1 7181
7183 0 375721.47 157166.25 165400 -1 7182
7184 0 375725.8 157175.81 165480 -1 7183
7185 0 375789.8 157345.88 165480 -1 7184
7186 0 375786.5 157444.34 165520 -1 7185
7187 0 375654.97 157142.39 165520 -1 7184
7188 0 375621.88 157120.8 165640 -1 7187
7189 0 375847.53 156960.9 165640 -1 7188
7190 0 375858.53 156961.84 165680 -1 7189
7191 0 375940.22 156862.8 165720 -1 7190
7192 0 375985.4 156701.94 165800 -1 7191
7193 0 375845.5 156581.86 166040 -1 7192
7194 0 375835.8 156567.98 166080 -1 7193
7195 0 375428.28 157276.67 165640 -1 7188
7196 0 375389 157316 165680 -1 7195
7197 0 375350 157355.02 165720 -1 7196
7198 0 375341.72 157351.88 165760 -1 7197
7199 0 375194.9 157311.72 165840 -1 7198
7200 0 375034.1 157175.58 165920 -1 7199
7201 0 374865.28 157046.64 166080 -1 7200
7202 0 374905 157017 166160 -1 7201
7203 0 375530.06 157110.92 165720 -1 7188
7204 0 375324 157065 165720 -1 7203
7205 0 375226.16 157048.62 165640 -1 7204
7206 0 375117.88 156762.42 164520 -1 7174
7207 0 374943.97 156683.62 164600 -1 7206
7208 0 374844 156618 164640 -1 7207
7209 0 374736 156578 164720 -1 7208
7210 0 374752 156558 164800 -1 7209
7211 0 374808 156494 164840 -1 7210
7212 0 374900 156638 164840 -1 7211
7213 0 374988 156672 164880 -1 7212
7214 0 374820 156482 164880 -1 7211
7215 0 374860 156494 164960 -1 7214
7216 0 377374.9 156646.86 163400 -1 7034
7217 0 376996.6 156974.38 163920 -1 7216
7218 0 377199.34 157407.14 164040 -1 7217
7219 0 377346.88 157542.27 164120 -1 7218
7220 0 377524 157712.4 164360 -1 7219
7221 0 377432.4 158220.19 164360 -1 7220
7222 0 376703.25 159048.73 164360 -1 7221
7223 0 376373.66 159523.36 164040 -1 7222
7224 0 376337.22 159562.83 163960 -1 7223
7225 0 376057.22 159366.38 163960 -1 7224
7226 0 375960.9 159279.11 164080 -1 7225
7227 0 375945 159189 164160 -1 7226
7228 0 375977 159157 164200 -1 7227
7229 0 375985 159141 164280 -1 7228
7230 0 375989 159113 164320 -1 7229
7231 0 375957 159025 164400 -1 7230
7232 0 375909 158965 164480 -1 7231
7233 0 375673 158925 164520 -1 7232
7234 0 375641 158917 164600 -1 7233
7235 0 376514.1 159825.73 163800 -1 7224
7236 0 376512.4 160076.73 163760 -1 7235
7237 0 376536.47 160423.22 163720 -1 7236
7238 0 376340.78 160866.78 163680 -1 7237
7239 0 376278.8 161078.23 163480 -1 7238
7240 0 376312.78 161195.84 163400 -1 7239
7241 0 376355.5 161552.2 163200 -1 7240
7242 0 376420.1 161795.47 163040 -1 7241
7243 0 376381.34 161992.12 162840 -1 7242
7244 0 376310.9 162131.62 162760 -1 7243
7245 0 376232.28 162368.16 162720 -1 7244
7246 0 376086.72 162537.73 162680 -1 7245
7247 0 375787.88 163162.33 162680 -1 7246
7248 0 375784.25 163160.17 162720 -1 7247
7249 0 375608.38 163680.39 162720 -1 7248
7250 0 375574.25 163833.56 162640 -1 7249
7251 0 375514.12 164030.36 162600 -1 7250
7252 0 375512.47 164160.53 162560 -1 7251
7253 0 375546.22 164331.94 162480 -1 7252
7254 0 375571.44 164460.52 162360 -1 7253
7255 0 375638.28 164672.7 162240 -1 7254
7256 0 375808.47 164844.67 162120 -1 7255
7257 0 375996.72 165058.19 162080 -1 7256
7258 0 376125.88 165185.17 161560 -1 7257
7259 0 376004 165787.5 161560 -1 7258
7260 0 376018.44 166157.16 161360 -1 7259
7261 0 375999.5 166644.5 161240 -1 7260
7262 0 375976.97 166687.38 161200 -1 7261
7263 0 375972.2 166710.42 161160 -1 7262
7264 0 375936.84 166948.98 160960 -1 7263
7265 0 375939.75 167188.62 160760 -1 7264
7266 0 376139.44 167359.94 160600 -1 7265
7267 0 376223.44 167392.9 160480 -1 7266
7268 0 376304.94 167484.05 160400 -1 7267
7269 0 376400.34 167634.58 160320 -1 7268
7270 0 376424.28 167819.48 160200 -1 7269
7271 0 376473.25 167997.69 160080 -1 7270
7272 0 376528.16 168143.84 159920 -1 7271
7273 0 376626.6 168228.92 159720 -1 7272
7274 0 376834.66 168384.94 159680 -1 7273
7275 0 376907.3 168623.6 159640 -1 7274
7276 0 376907 168856.11 159480 -1 7275
7277 0 376890 168940.62 159400 -1 7276
7278 0 376836.06 169116.58 159360 -1 7277
7279 0 376952.88 169547.08 159240 -1 7278
7280 0 377042.03 169717.36 159160 -1 7279
7281 0 377096.12 169890.73 159080 -1 7280
7282 0 377099.78 170099.05 159040 -1 7281
7283 0 377280.94 170096.89 158800 -1 7282
7284 0 377355.44 170237.94 158600 51 7283
7285 0 377353.06 170251.8 158560 51 7284
7286 0 377323.44 158444.28 164560 -1 7221
7287 0 377280.03 158533.84 164640 -1 7286
7288 0 376706.97 158723.17 164720 -1 7287
7289 0 376649.34 158764.2 164880 -1 7288
7290 0 376551.56 158781.7 165120 -1 7289
7291 0 376462.84 158832.83 165320 -1 7290
7292 0 376444.78 158843.33 165360 -1 7291
7293 0 376449.03 158877.19 165600 -1 7292
7294 0 376329.56 158868.23 165840 -1 7293
7295 0 376089.28 158893.03 165920 -1 7294
7296 0 375988.66 158889.97 165960 -1 7295
7297 0 378765.75 154777.42 162080 -1 7020
7298 0 378822.16 154776.27 161560 -1 7297
7299 0 378848.78 154745.95 161400 -1 7298
7300 0 378871.84 154802.16 161200 -1 7299
7301 0 378991.66 154774.03 160960 -1 7300
7302 0 379045.78 154703.73 160680 -1 7301
7303 0 379046.03 154720.36 160440 -1 7302
7304 0 379169.53 154681.92 159720 -1 7303
7305 0 379113.94 153734.48 159720 -1 7304
7306 0 378887.56 153481.73 159880 -1 7305
7307 0 378788.66 153411.84 159920 -1 7306
7308 0 378325 153334 159960 -1 7307
7309 0 378201 153286 160000 -1 7308
7310 0 379260.3 154601.6 159600 -1 7304
7311 0 379350.44 154521.42 159480 -1 7310
7312 0 379470.78 154413.56 159320 -1 7311
7313 0 379487.06 155285.25 159320 -1 7312
7314 0 379727.88 155869.14 159080 -1 7313
7315 0 379735.97 155877.42 159040 -1 7314
7316 0 379730.7 155947.8 158920 -1 7315
7317 0 379628.28 156151.7 158800 -1 7316
7318 0 379633.5 156313.6 158640 -1 7317
7319 0 379621.2 156537.97 158440 -1 7318
7320 0 379622.12 156620.22 158240 -1 7319
7321 0 379663.84 156634.2 158200 -1 7320
7322 0 379540 156905 158120 -1 7321
7323 0 379588 157005 158000 -1 7322
7324 0 379596 156989 157920 -1 7323
7325 0 379612 156989 157840 -1 7324
7326 0 379780 157041 157760 -1 7325
7327 0 379900 156969 157680 -1 7326
7328 0 380220 156893 157600 -1 7327
7329 0 380540 156869 157560 -1 7328
7330 0 380714 156871.03 157520 -1 7329
7331 0 380660 156869 157440 -1 7330
7332 0 379003.75 157833.39 158240 -1 7320
7333 0 377995.1 158534.2 158240 -1 7332
7334 0 377489.94 158622.39 158200 -1 7333
7335 0 376967.6 158763.03 157960 -1 7334
7336 0 376991.78 158919.72 157800 -1 7335
7337 0 376982.47 158931.12 157680 -1 7336
7338 0 377166.84 158866.44 157600 -1 7337
7339 0 377180.28 158864.36 157560 -1 7338
7340 0 376586.6 159179.17 157680 -1 7337
7341 0 376246.72 159292.03 157560 -1 7340
7342 0 376325.22 159553.02 156800 -1 7341
7343 0 376449.12 159567.33 156640 -1 7342
7344 0 376991.62 161596.92 156640 -1 7343
7345 0 376998.62 161752.69 156760 -1 7344
7346 0 377001.5 161805 156800 -1 7345
7347 0 377008.62 161960.95 156920 -1 7346
7348 0 376212.66 162146.08 156920 -1 7347
7349 0 375236.6 161967 156920 -1 7348
7350 0 374440.1 161760.08 157120 -1 7349
7351 0 374131.5 161897.64 157360 -1 7350
7352 0 372897.44 162508.4 157480 -1 7351
7353 0 372222.12 162222.25 157320 -1 7352
7354 0 372134 162160 157240 -1 7353
7355 0 372138 162140 157160 -1 7354
7356 0 372122 162120 157080 -1 7355
7357 0 372122 162004 157040 -1 7356
7358 0 372018 161916 156960 -1 7357
7359 0 371998 161824 156880 -1 7358
7360 0 372928.44 162471.42 157640 -1 7352
7361 0 372951.72 162443.86 157760 -1 7360
7362 0 372593.9 162458.27 157840 -1 7361
7363 0 372469.47 163185.47 157880 -1 7362
7364 0 372459.5 163451.92 158000 -1 7363
7365 0 372312.75 163739.5 158160 -1 7364
7366 0 372208.5 163859 158240 -1 7365
7367 0 372103.78 163977.62 158320 -1 7366
7368 0 371494.34 164437.73 158400 -1 7367
7369 0 371499.03 164580.53 158760 -1 7368
7370 0 371476 164603.03 158800 -1 7369
7371 0 370038.7 165336.34 158400 -1 7368
7372 0 369721.25 165526.36 158440 -1 7371
7373 0 369541.3 165602.19 158480 -1 7372
7374 0 368662.16 165808.06 158520 -1 7373
7375 0 368558.3 166412.2 158520 -1 7374
7376 0 368445.75 166465.34 158640 -1 7375
7377 0 368046 166027.69 158800 -1 7374
7378 0 367517.84 166216.17 159040 -1 7377
7379 0 367314.3 166296.22 159160 -1 7378
7380 0 367013.44 166299.47 159360 -1 7379
7381 0 366757.72 166284.38 159480 -1 7380
7382 0 366553.1 166346.11 159560 -1 7381
7383 0 366111.72 166611.44 159680 -1 7382
7384 0 366340.7 166977.7 159680 -1 7383
7385 0 366390.38 167059.25 159720 -1 7384
7386 0 366633.2 167115.47 159840 -1 7385
7387 0 366405 167065 159880 -1 7386
7388 0 367053 167021 159840 -1 7386
7389 0 366035.5 166268.1 160040 -1 7383
7390 0 366026.7 166229.7 160080 -1 7389
7391 0 365958.22 166135.25 160120 -1 7390
7392 0 365506.94 166047.78 160120 -1 7391
7393 0 365262.06 166283.4 160320 -1 7392
7394 0 365238 166321 160360 -1 7393
7395 0 365758.97 166150.97 160320 -1 7391
7396 0 365635.78 166109.94 160360 -1 7395
7397 0 365564.94 166025.44 160400 -1 7396
7398 0 365419.47 165868.67 160560 -1 7397
7399 0 365867.53 166136.78 160600 -1 7398
7400 0 365905.97 166176.64 160680 -1 7399
7401 0 365910 166211 160760 -1 7400
7402 0 365990 166203 160880 -1 7401
7403 0 365994 166251 160960 -1 7402
7404 0 365954 166279 161040 -1 7403
7405 0 365221.7 165657.11 160600 -1 7398
7406 0 364941.38 165438.75 160680 -1 7405
7407 0 363925.72 164884.5 160680 -1 7406
7408 0 363495.8 164582.77 160480 -1 7407
7409 0 363423.1 164474.58 160440 -1 7408
7410 0 362910.8 163637.25 160440 -1 7409
7411 0 362667.84 163531.17 160480 -1 7410
7412 0 362392.1 163485.34 160520 -1 7411
7413 0 362100.75 163408.55 160680 -1 7412
7414 0 361812.78 163225.25 160840 -1 7413
7415 0 361709 163188.2 160920 -1 7414
7416 0 361552.78 163133.36 161040 -1 7415
7417 0 361477.94 163020.94 161120 -1 7416
7418 0 361461.88 162600.9 161120 -1 7417
7419 0 361521.38 162451.45 160960 -1 7418
7420 0 361798.03 162232.75 160760 -1 7419
7421 0 361797.28 162216.03 160720 -1 7420
7422 0 363380.62 164495.42 160400 -1 7409
7423 0 362977.34 164191.52 160120 -1 7422
7424 0 362967.66 164151 160040 -1 7423
7425 0 362949.03 164068.89 159880 -1 7424
7426 0 374895 161834.14 156680 -1 7349
7427 0 374837.62 161811.92 156640 -1 7426
7428 0 377161.12 162707.61 156960 -1 7347
7429 0 377133.75 162940.27 157120 -1 7428
7430 0 377078 163022 157240 -1 7429
7431 0 377017.8 161618.97 156600 -1 7344
7432 0 377114 161679 156520 -1 7431
7433 0 377106 161679 156440 -1 7432
7434 0 377086 161706 156360 -1 7433
7435 0 377066 161733 156280 -1 7434
7436 0 376550.25 159558.97 156400 -1 7343
7437 0 376569 159557 156360 -1 7436
7438 0 376587.8 159554.78 156320 -1 7437
7439 0 376602 159617.03 156240 -1 7438
7440 0 376686 159781.03 156200 -1 7439
7441 0 379454 158557.58 158240 -1 7332
7442 0 379715 158807.66 158200 -1 7441
7443 0 380171 159212 158200 -1 7442
7444 0 380075 159436 158200 -1 7443
7445 0 380067 159484 158280 -1 7444
7446 0 378846.7 157946.77 158400 -1 7332
7447 0 378768.28 158011.6 158480 -1 7446
7448 0 378200.66 158399.06 158680 -1 7447
7449 0 378019.62 158655.75 158920 -1 7448
7450 0 377765.3 158904.05 159200 -1 7449
7451 0 377477.6 159016.5 159440 -1 7450
7452 0 377100.03 159136.56 159600 -1 7451
7453 0 376258.03 159136.62 159600 -1 7452
7454 0 375812.28 159764.98 159600 -1 7453
7455 0 375880 159912 159560 -1 7454
7456 0 375948 160059 159520 -1 7455
7457 0 376012 160179 159480 -1 7456
7458 0 376088 160231 159440 -1 7457
7459 0 375892 160037 159600 -1 7455
7460 0 375904 160097 159680 -1 7459
7461 0 375924 160185 159720 -1 7460
7462 0 376036 160383 159720 -1 7461
7463 0 376156 160605 159640 -1 7462
7464 0 376164 160653 159600 -1 7463
7465 0 376248 160725 159560 -1 7464
7466 0 376216 160677 159480 -1 7465
7467 0 376080 160551 159760 -1 7462
7468 0 376192 160759 159840 -1 7467
7469 0 376324 160827 159800 -1 7468
7470 0 376412 160875 159760 -1 7469
7471 0 376480 161055 159800 -1 7470
7472 0 376680 161219 159840 -1 7471
7473 0 376876 161281 159800 -1 7472
7474 0 377172 161245 159760 -1 7473
7475 0 377276 161263 159680 -1 7474
7476 0 377416 161313 159640 -1 7475
7477 0 377504 161277 159560 -1 7476
7478 0 376020.47 159094.38 159480 -1 7453
7479 0 375840.66 158884.89 159360 -1 7478
7480 0 375620 158790.03 159320 -1 7479
7481 0 375233 158542.1 159080 -1 7480
7482 0 375209.66 158410.33 158960 -1 7481
7483 0 375212 158146.03 158760 -1 7482
7484 0 376325.56 159152.28 159640 -1 7453
7485 0 379489.47 154392.11 159280 -1 7312
7486 0 379756.34 154251.4 158920 -1 7485
7487 0 379780 154273 158880 -1 7486
7488 0 380678.25 154160.64 162880 -1 7005
7489 0 380465.8 154007.6 162640 -1 7488
7490 0 380625.1 153977.3 162360 -1 7489
7491 0 380746.25 153845.77 162160 -1 7490
7492 0 380919.1 153621.56 161920 -1 7491
7493 0 380889.47 153438.75 161800 -1 7492
7494 0 381085.5 153338.6 161720 -1 7493
7495 0 381417.6 153132.89 161560 -1 7494
7496 0 381562.47 152964.27 161480 -1 7495
7497 0 381651.16 152848.12 161360 -1 7496
7498 0 381875.6 152626.86 161200 -1 7497
7499 0 382078.75 152522.78 161080 -1 7498
7500 0 382235.75 152393.44 160920 -1 7499
7501 0 382375.75 152165.34 160840 -1 7500
7502 0 382495.38 152092.02 160720 -1 7501
7503 0 382852.34 151921.86 160480 -1 7502
7504 0 383118.5 151899 160240 -1 7503
7505 0 383216.62 151767.2 160120 -1 7504
7506 0 383259.1 151700.14 160040 -1 7505
7507 0 383257.16 151624.25 160000 -1 7506
7508 0 383202.6 151445.67 159960 -1 7507
7509 0 383169.06 151117.11 160000 -1 7508
7510 0 382913.1 151024.02 160200 -1 7509
7511 0 382781.8 151089.06 160360 -1 7510
7512 0 383154.78 151044.61 159960 -1 7509
7513 0 383164.34 151006.03 159920 -1 7512
7514 0 383232.6 151011.66 159720 -1 7513
7515 0 382875.47 150681.73 159520 -1 7514
7516 0 382836.28 150619.6 159440 -1 7515
7517 0 382713.7 150405.61 159160 -1 7516
7518 0 382724.9 150443.08 159080 -1 7517
7519 0 382738.72 150501.69 158960 -1 7518
7520 0 383596.1 151056.6 159400 -1 7516
7521 0 384300.84 151382.36 159160 -1 7520
7522 0 384607.5 151283.36 158960 -1 7521
7523 0 384899.9 151227.25 158840 -1 7522
7524 0 385153.38 151155.1 158720 -1 7523
7525 0 385350.6 150992.31 158520 -1 7524
7526 0 385513.8 150879.83 158360 -1 7525
7527 0 385550.5 150851.64 158320 -1 7526
7528 0 385708.44 150675.03 158160 -1 7527
7529 0 385757.62 150452.44 157920 -1 7528
7530 0 386039.62 150333.3 157680 -1 7529
7531 0 386388.9 150216.9 157440 -1 7530
7532 0 386580.3 150155.83 157200 -1 7531
7533 0 386703.38 150109.6 157040 -1 7532
7534 0 387747.88 150220.89 157040 -1 7533
7535 0 388005.1 150147.25 157160 -1 7534
7536 0 388351.34 150191.77 157200 -1 7535
7537 0 388510.12 150145.11 157320 -1 7536
7538 0 388764.25 150136.94 157440 -1 7537
7539 0 388794.9 150028.8 157560 -1 7538
7540 0 388925.5 149931.39 157640 -1 7539
7541 0 389085.9 149852.3 157680 -1 7540
7542 0 389301.88 149944.27 157680 -1 7541
7543 0 389651.97 149950.3 157680 128 7542
7544 0 390112 150848 157440 124 7543
7545 0 390368 150816 157480 32 7544
7546 0 390624 150944 157360 64 7545
7547 0 390816 150752 157280 102 7546
7548 0 390976 150560 157200 86 7547
7549 0 391168 150688 157000 122 7548
7550 0 391296 150688 156760 122 7549
7551 0 391392 150656 156560 131 7550
7552 0 391200 150880 156560 71 7551
7553 0 391072 151104 156600 137 7552
7554 0 390912 151328 156680 166 7553
7555 0 390720 151456 156840 104 7554
7556 0 390592 151616 157040 124 7555
7557 0 390432 151840 157120 139 7556
7558 0 390272 152032 157160 120 7557
7559 0 390080 152224 157160 60 7558
7560 0 389920 152384 157280 60 7559
7561 0 389760 152512 157480 98 7560
7562 0 389568 152576 157640 71 7561
7563 0 389344 152640 157800 81 7562
7564 0 389152 152704 157960 115 7563
7565 0 389024 152832 158120 81 7564
7566 0 388928 152992 158320 51 7565
7567 0 388832 153056 158560 90 7566
7568 0 388672 153152 158800 60 7567
7569 0 388544 153312 159000 102 7568
7570 0 388448 153472 159200 40 7569
7571 0 388352 153600 159400 75 7570
7572 0 388192 153696 159600 101 7571
7573 0 388032 153728 159800 104 7572
7574 0 387776 153728 159880 75 7573
7575 0 387584 153760 160040 81 7574
7576 0 387392 153792 160240 115 7575
7577 0 387232 153856 160440 135 7576
7578 0 387232 153888 160720 128 7577
7579 0 388992 153024 157920 32 7565
7580 0 388832 153184 157760 45 7579
7581 0 391616 150560 156440 122 7551
7582 0 391808 150464 156280 102 7581
7583 0 392032 150400 156160 81 7582
7584 0 392224 150272 156040 86 7583
7585 0 392416 150144 155880 60 7584
7586 0 392576 150016 155720 80 7585
7587 0 392800 149824 155720 60 7586
7588 0 392992 149632 155640 51 7587
7589 0 393184 149440 155560 98 7588
7590 0 393408 149344 155440 51 7589
7591 0 393632 149184 155360 80 7590
7592 0 393824 148992 155280 120 7591
7593 0 393952 148832 155120 32 7592
7594 0 393920 148864 154880 32 7593
7595 0 390912 150496 157240 75 7548
7596 0 390784 150272 157320 51 7595
7597 0 390656 150048 157320 32 7596
7598 0 386796.3 150075.66 156920 -1 7533
7599 0 386848.94 150105.78 156680 -1 7598
7600 0 387111 150050.7 156560 -1 7599
7601 0 387236.72 149688.73 156280 -1 7600
7602 0 387331.22 149579.89 156120 -1 7601
7603 0 387630.3 149489.66 156000 -1 7602
7604 0 387700.56 149410.83 155920 -1 7603
7605 0 387733.03 149370.22 155880 -1 7604
7606 0 387774.4 149335.39 155840 -1 7605
7607 0 387921.03 149192.58 155680 -1 7606
7608 0 388152.3 149015.7 155440 -1 7607
7609 0 388173.03 148978.14 155400 -1 7608
7610 0 388298.22 148664.05 155120 -1 7609
7611 0 388365.06 148423.16 154880 -1 7610
7612 0 388734.12 148148.42 154720 -1 7611
7613 0 388936.6 148008.3 154680 -1 7612
7614 0 389027.06 147934.2 154640 -1 7613
7615 0 389287.62 147736.14 154560 -1 7614
7616 0 389611.84 147466.39 154440 -1 7615
7617 0 390024.4 147229.58 154320 -1 7616
7618 0 390153.75 147156.56 154080 -1 7617
7619 0 390322.16 146887.25 153880 -1 7618
7620 0 390725.47 146574.17 153720 -1 7619
7621 0 390829.53 146499.28 153680 -1 7620
7622 0 391024.28 146275.08 153600 -1 7621
7623 0 391956.6 146794.61 153600 -1 7622
7624 0 391052.28 146027.81 153240 -1 7622
7625 0 391133.1 145957.72 153040 -1 7624
7626 0 391131.4 145746.02 152800 -1 7625
7627 0 388319.8 149492.2 155120 -1 7610
7628 0 388433.7 149559.03 154960 -1 7627
7629 0 388688.2 149640.3 154920 -1 7628
7630 0 383079.62 153573.19 165280 75 6978
7631 0 383184.94 153516.52 165240 75 7630
7632 0 383249.7 153491.48 165200 86 7631
7633 0 383216.94 153474.25 165160 86 7632
7634 0 383438.03 153297.95 165120 86 7633
7635 0 384194.84 152888.31 165000 128 7634
7636 0 384374.7 152853.84 164880 128 7635
7637 0 384513.22 152629.89 164800 -1 7636
7638 0 384584.34 152514.55 164720 -1 7637
7639 0 384647.84 152387.12 164560 -1 7638
7640 0 384732.7 152321.52 164480 -1 7639
7641 0 384850.66 152255.56 164400 -1 7640
7642 0 385085.75 151905.03 164320 -1 7641
7643 0 385176 151644.47 164200 -1 7642
7644 0 385331.12 151402 164000 -1 7643
7645 0 385692.62 151162.22 163880 -1 7644
7646 0 385967.03 151140.06 163720 -1 7645
7647 0 386039.4 151130.33 163680 -1 7646
7648 0 386250.78 151028.8 163640 -1 7647
7649 0 386217.97 151023.1 163520 -1 7648
7650 0 385972.75 151092.06 163400 -1 7649
7651 0 385917 151046 163320 -1 7650
7652 0 385977 151066 163240 -1 7651
7653 0 385985 151050 163160 -1 7652
7654 0 385977 151090 163080 -1 7653
7655 0 386737.97 150259.03 163520 -1 7649
7656 0 386766 150129 163320 -1 7655
7657 0 386821 150292.73 163640 -1 7648
7658 0 386861.7 149901.42 163800 -1 7657
7659 0 386922.6 149649.4 163880 -1 7658
7660 0 387113.06 149397.08 163960 -1 7659
7661 0 387281.72 149251.39 164040 -1 7660
7662 0 387450.22 148951.61 164120 -1 7661
7663 0 388054.88 148535.52 164160 -1 7662
7664 0 388074.75 148255.44 164160 -1 7663
7665 0 388861.22 147514.36 164160 -1 7664
7666 0 389051.34 147269.06 164120 -1 7665
7667 0 389028.66 146986.78 164080 -1 7666
7668 0 389074.62 146900.81 163960 -1 7667
7669 0 389172.47 146831.89 163720 -1 7668
7670 0 389490.6 146565.22 163440 -1 7669
7671 0 389708.03 146434.8 163240 -1 7670
7672 0 389923.94 146403.47 163040 -1 7671
7673 0 390023.62 146355.36 162920 -1 7672
7674 0 390194.03 146279.17 162720 -1 7673
7675 0 390322.47 146210.53 162560 -1 7674
7676 0 390437.44 146150.17 162440 -1 7675
7677 0 390476.72 146043.58 162280 -1 7676
7678 0 390404.44 145933.19 162200 -1 7677
7679 0 390333.2 145823.22 162120 -1 7678
7680 0 390364.12 145805.25 161640 -1 7679
7681 0 390216.06 145655.62 161400 -1 7680
7682 0 390217 145543.03 161360 -1 7681
7683 0 390057 145349 161280 -1 7682
7684 0 390069 145353 161200 -1 7683
7685 0 391320.28 145885.1 161640 -1 7680
7686 0 391550.28 145658.77 161400 -1 7685
7687 0 391790.16 145550.4 161240 -1 7686
7688 0 391938.66 145338.23 161000 -1 7687
7689 0 392012.72 145295.27 160840 -1 7688
7690 0 392036.3 145249.8 160800 -1 7689
7691 0 392414.34 144707.9 160800 -1 7690
7692 0 392566 144557.36 160560 -1 7691
7693 0 392685.1 144395.36 160440 -1 7692
7694 0 392765.28 144277.61 160360 -1 7693
7695 0 392917.9 144116.4 160320 -1 7694
7696 0 392940.44 144140.16 160280 -1 7695
7697 0 393310.22 143813 160240 -1 7696
7698 0 393667.3 143442.95 160000 -1 7697
7699 0 393699.8 143389.86 159960 -1 7698
7700 0 393749.25 143357.92 159760 -1 7699
7701 0 393963.97 143313.55 159480 -1 7700
7702 0 394391.9 143302.25 159280 -1 7701
7703 0 394810.28 143199.9 159080 -1 7702
7704 0 395141.84 143045.77 158920 -1 7703
7705 0 395249.03 142977.81 158840 -1 7704
7706 0 395299.84 142943.14 158800 -1 7705
7707 0 395436.97 142980.83 158680 -1 7706
7708 0 395547.62 143015.47 158520 -1 7707
7709 0 395690.53 143037.4 158400 -1 7708
7710 0 395771.03 143022.88 158360 -1 7709
7711 0 395802.2 143022.55 158320 -1 7710
7712 0 395860.84 143049.66 158280 -1 7711
7713 0 395961.2 143101.67 158240 -1 7712
7714 0 395971.44 143000.17 158160 -1 7713
7715 0 396045.53 142940.67 158080 -1 7714
7716 0 396201.72 142975.83 157960 -1 7715
7717 0 396205.25 142976.53 157920 -1 7716
7718 0 394462 142221 159160 -1 7703
7719 0 388901.06 147466.77 164240 -1 7665
7720 0 388959.84 147312.7 164440 -1 7719
7721 0 388993.66 147221.8 164560 -1 7720
7722 0 389026.78 147131.38 164600 -1 7721
7723 0 389083 146929 164680 -1 7722
7724 0 388923 146909 164800 -1 7723
7725 0 371728.34 167504.67 169680 136 5851
7726 0 371792 167757 169360 124 7725
7727 0 371792 167813 169280 124 7726
7728 0 371744 167833 169200 136 7727
7729 0 371792 167809 169120 124 7728
7730 0 371848 167849 169040 124 7729
7731 0 371912 167783 169000 124 7730
7732 0 375294.88 172617.34 173160 175 5823
7733 0 378056.38 169740.05 176720 143 5806
7734 0 377772.44 168723.12 177720 71 5801
7735 0 378122.53 168717.11 177720 40 7734
7736 0 378240.28 168750.89 177760 32 7735
7737 0 377609.53 167325.4 177920 197 5799
7738 0 377757 167257.05 177840 197 7737
7739 0 377785 167213.08 177720 197 7738
7740 0 378382.62 174212.38 175400 134 259
7741 0 378273 174251.06 175280 45 7740
7742 0 378217 174259.06 175160 45 7741
7743 0 378057 174259.06 175040 60 7742
7744 0 377849 174243.06 174920 60 7743
7745 0 377617 174267.06 174800 81 7744
7746 0 377481 174299.06 174680 81 7745
7747 0 377329 174403.06 174600 60 7746
7748 0 377145 174635.14 174520 51 7747
7749 0 376985 174763.06 174480 40 7748
7750 0 376825 174963.06 174520 40 7749
7751 0 376697 175107.06 174560 40 7750
7752 0 376545.03 175171.11 174600 75 7751
7753 0 376321 175299.06 174640 32 7752
7754 0 377242.16 180113 174400 207 247
