# Supplementary material for: Connectomics Analysis Reveals First-, Second-, and Third-Order Thermosensory and Hygrosensory Neurons in the Adult Drosophila Brain
Source: Curr Biol. 2020 Aug 17;30(16):3167–3182.e4. doi: 10.1016/j.cub.2020.06.028 (PMC7443704; doi:10.1016/j.cub.2020.06.028)
Supplement: Data S1. Skeletons and Meshes, Related to STAR Methods — marin2020-skeletons contains files describing the morphology of each neuron in this study (in FAFB14 space, .swc format). glomeruli_meshes contains the glomerular meshes (in FAFB14 space, .stl format). neuropil_meshes contains the glomerular meshes (in FAFB14 space, .stl format). [file mmc5.zip › VP_SI/marin2020-skeletons/192547.swc]

# SWC format file
# based on specifications at http://www.neuronland.org/NLMorphologyConverter/MorphologyFormats/SWC/Spec.html
# Created by nat::write.neuron.swc
# PointNo Label X Y Z Radius Parent 
1 0 430504.4 318098.88 148200 2331 -1
2 0 430653.66 318437.6 147040 -1 1
3 0 428252.5 319309.16 147040 -1 2
4 0 426397.22 318631.66 146240 -1 3
5 0 426479 318736.97 145880 -1 4
6 0 427072.25 319205.3 145400 -1 5
7 0 427125.22 319327.5 145080 -1 6
8 0 427052.56 319398.6 144840 -1 7
9 0 427233.5 319614.7 144640 -1 8
10 0 427353.9 319729.38 144520 -1 9
11 0 427428.47 319794.78 144320 -1 10
12 0 427312.22 319688.94 144120 -1 11
13 0 428680.6 320511.4 144120 -1 12
14 0 428941.16 320661.28 143960 -1 13
15 0 429243.1 320981.56 143600 -1 14
16 0 429234.12 320896.28 143440 -1 15
17 0 428973.56 320667.22 143240 -1 16
18 0 428312.28 320081.72 143040 -1 17
19 0 427076.44 319028.4 142880 -1 18
20 0 428470.94 320246.44 142760 -1 19
21 0 429732.75 321228.47 142560 -1 20
22 0 430269.6 322394.62 142560 -1 21
23 0 431127.6 322813.53 142560 -1 22
24 0 432647.12 324136.72 142200 -1 23
25 0 433008.8 324609.66 141880 -1 24
26 0 433181.97 324605.84 141560 -1 25
27 0 433500.4 324987.28 141200 -1 26
28 0 433685.25 325449.53 140680 -1 27
29 0 434199.56 325986.03 140040 -1 28
30 0 435131.03 326434.25 140040 -1 29
31 0 435730.28 326852 140040 -1 30
32 0 436654.16 327163.28 140040 -1 31
33 0 437330.62 326929.22 140040 -1 32
34 0 439212.66 326313.97 140040 -1 33
35 0 441829.47 325804.34 140040 -1 34
36 0 442549.8 325667.16 140040 -1 35
37 0 442708.16 325462.06 140040 -1 36
38 0 443664.4 325322.06 140040 -1 37
39 0 445009.62 324663.7 139480 -1 38
40 0 445114.38 324628.9 139200 -1 39
41 0 445522.38 324470.12 139200 -1 40
42 0 445813.3 324425.28 139200 -1 41
43 0 446300.44 324331.06 139200 -1 42
44 0 446670 324340.94 139200 -1 43
45 0 446889.03 324182.84 139200 -1 44
46 0 447280.5 324064.7 139200 -1 45
47 0 448383.4 323969.7 139200 -1 46
48 0 448933.88 323837.44 139400 -1 47
49 0 449901.72 323490.78 139320 -1 48
50 0 450423 323551.1 139200 -1 49
51 0 450887.25 323542.78 139160 -1 50
52 0 452565.8 322929.62 139160 -1 51
53 0 454401.6 322402.03 139120 -1 52
54 0 454219.62 322475.25 139040 -1 53
55 0 454150.3 322502.2 138920 -1 54
56 0 454238.6 322461.56 138840 -1 55
57 0 454509.5 322353.12 138760 -1 56
58 0 454830.84 322088.9 138720 -1 57
59 0 455566.88 321548.53 138640 -1 58
60 0 455704.38 321470.47 138600 -1 59
61 0 455684.5 321458.9 138520 -1 60
62 0 455575.5 321412.44 138440 -1 61
63 0 456636.84 321241.7 138480 -1 62
64 0 457070.56 321148.56 138480 -1 63
65 0 457271.94 321088.94 138360 -1 64
66 0 457351.56 321105.9 138200 -1 65
67 0 457506.4 321111.44 138120 -1 66
68 0 457688 321147.9 138000 -1 67
69 0 458946.7 320571.53 137960 -1 68
70 0 459292.12 320538.8 137800 -1 69
71 0 459769.53 320433.22 137840 -1 70
72 0 460708.22 320231.44 137720 -1 71
73 0 461818.38 319737.72 137720 -1 72
74 0 463051 319134.38 137640 -1 73
75 0 464779.97 318516.66 137720 -1 74
76 0 466526.94 317812.88 137680 -1 75
77 0 466813.2 317736.97 137640 -1 76
78 0 466883.66 317744.12 137600 -1 77
79 0 467031.5 317713.4 137520 -1 78
80 0 467033.6 317660.47 137440 -1 79
81 0 467054.53 317664.34 137400 -1 80
82 0 467562.62 317544.16 137320 -1 81
83 0 468002.1 317142.03 137280 -1 82
84 0 468583.4 316859.62 137200 -1 83
85 0 469800.1 316503.78 137160 -1 84
86 0 470044.16 316396.34 137120 -1 85
87 0 470193.8 316277.8 137040 -1 86
88 0 470498.72 316165.75 136960 -1 87
89 0 470919.34 316029.7 136840 -1 88
90 0 471134.66 316009.5 136760 -1 89
91 0 471348 316115.97 136640 -1 90
92 0 473080.28 315294 136560 -1 91
93 0 473779.9 315236.3 136480 -1 92
94 0 474444.2 315138.94 136400 -1 93
95 0 474616.72 315078.94 136320 -1 94
96 0 474847.94 315034.34 136240 -1 95
97 0 475812.7 314689.8 136160 -1 96
98 0 476185.7 314638.38 136120 -1 97
99 0 476272.34 314603.9 136000 -1 98
100 0 476362.88 314577.5 135920 -1 99
101 0 476457.66 314450.7 135840 -1 100
102 0 476779.16 313997.56 135720 -1 101
103 0 477047.44 313773.88 135600 -1 102
104 0 477365.38 313697.47 135520 -1 103
105 0 477540.16 313684.1 135400 -1 104
106 0 477970.38 313532.7 135360 -1 105
107 0 478371.28 313260.62 135240 -1 106
108 0 478644.47 313067.1 135160 -1 107
109 0 478797.97 312906.4 135040 -1 108
110 0 478965.03 312766.16 134960 -1 109
111 0 479036.56 312655.47 134880 -1 110
112 0 479150.5 312506.12 134760 -1 111
113 0 479401.5 312317.9 134640 -1 112
114 0 479597.9 312339.25 134520 -1 113
115 0 480157.56 312378.06 134440 -1 114
116 0 480292.44 312399.1 134320 -1 115
117 0 480465.25 312530.28 134240 -1 116
118 0 480894.78 312509.5 134120 -1 117
119 0 480937.25 312520.75 134040 -1 118
120 0 481194.97 312509.28 133920 -1 119
121 0 481293.34 312453.97 133800 -1 120
122 0 481365.12 312344.66 133680 -1 121
123 0 481409.12 312292.16 133560 -1 122
124 0 481427.7 312205.72 133440 -1 123
125 0 481482.97 312126.38 133320 -1 124
126 0 481546.78 312053.66 133200 -1 125
127 0 481684.9 312014.22 133040 -1 126
128 0 481932.75 311976.1 132880 -1 127
129 0 482072.78 311970.8 132760 -1 128
130 0 482560.7 312256.2 132600 -1 129
131 0 482624.22 312350.4 132480 -1 130
132 0 482717 312501.75 132360 -1 131
133 0 482791.66 312402.34 132200 -1 132
134 0 482846.97 312276.78 132080 -1 133
135 0 482941.7 312124.4 131880 -1 134
136 0 483024.7 311966.44 131760 -1 135
137 0 483068.4 311784.47 131680 -1 136
138 0 483190.5 311623.8 131560 -1 137
139 0 483281.72 311437.53 131440 -1 138
140 0 483344.72 311417.22 131400 -1 139
141 0 483503.97 311358.25 131280 -1 140
142 0 483699.7 311320.66 131160 -1 141
143 0 484047.16 311318.84 131000 -1 142
144 0 484406.5 311320.7 130840 -1 143
145 0 484641.53 311338.78 130680 -1 144
146 0 484964.25 311423.2 130520 -1 145
147 0 485066.28 311429.06 130360 -1 146
148 0 485143.62 311451.16 130280 -1 147
149 0 485189.06 311459.5 130160 -1 148
150 0 485230.94 311394.78 130040 -1 149
151 0 485266.3 311252.75 129920 -1 150
152 0 485329.94 311133.75 129800 -1 151
153 0 485504.78 310974.84 129640 -1 152
154 0 485663.7 310809.84 129480 -1 153
155 0 485806.9 310745.03 129360 -1 154
156 0 485942.25 310728.7 129200 -1 155
157 0 486248.03 310838.6 129000 -1 156
158 0 486431 310886.16 128840 -1 157
159 0 486597.9 311009.53 128720 -1 158
160 0 486768.44 311200.84 128520 -1 159
161 0 487013.97 311318.47 128360 -1 160
162 0 487166.2 311343.1 128160 -1 161
163 0 487444.22 311343.03 127960 -1 162
164 0 488009.97 311110.3 127760 -1 163
165 0 488125.25 311028.62 127600 -1 164
166 0 488335.4 311000.66 127440 -1 165
167 0 488544.75 310970.3 127280 -1 166
168 0 488627.3 310934.72 127120 -1 167
169 0 488917.2 310918.53 126960 -1 168
170 0 489153.3 310900.38 126760 -1 169
171 0 489454.5 310873.6 126600 -1 170
172 0 489615.25 310851.4 126440 -1 171
173 0 489796.22 310863.34 126280 -1 172
174 0 489915.22 310901.44 126160 -1 173
175 0 490004.2 310862.12 126000 -1 174
176 0 490186 310901.56 125760 -1 175
177 0 490308.56 310886.6 125560 -1 176
178 0 490418.28 310963.06 125360 -1 177
179 0 490616.2 310925.1 125160 -1 178
180 0 490775.47 310862.62 124960 -1 179
181 0 490904.28 310734.94 124760 -1 180
182 0 490964.25 310647.75 124560 -1 181
183 0 491051.3 310567 124360 -1 182
184 0 491119.28 310535.9 124120 -1 183
185 0 491105.56 310516.25 123920 -1 184
186 0 491509.6 310676.44 123720 -1 185
187 0 491689.47 310720.1 123560 -1 186
188 0 491933.34 310728.56 123400 -1 187
189 0 492019.9 310784.1 123240 -1 188
190 0 492112.8 310873.25 123040 -1 189
191 0 492354.7 310822.53 122800 -1 190
192 0 492518.78 310803.9 122600 -1 191
193 0 492801.16 310840.97 122360 -1 192
194 0 493071.7 310926.7 122160 -1 193
195 0 493316.53 310949.25 121960 -1 194
196 0 493553.12 310962.22 121800 -1 195
197 0 493721 311015.25 121600 -1 196
198 0 493861.66 311052.38 121400 -1 197
199 0 493998.66 310953.12 121240 -1 198
200 0 493992.66 310936.5 121120 -1 199
201 0 493946.7 310767.16 120920 -1 200
202 0 494061.9 310464.94 120760 -1 201
203 0 494042.94 310353.84 120600 -1 202
204 0 494535.06 309401.7 120440 -1 203
205 0 495281.88 309154.66 120360 -1 204
206 0 495288.56 309274.78 120240 -1 205
207 0 495528.25 309410.12 120080 -1 206
208 0 495636.75 309499.22 119960 -1 207
209 0 495734.94 309585.28 119800 -1 208
210 0 495895.56 309644.25 119640 -1 209
211 0 496044.8 309636.94 119480 -1 210
212 0 496153 309556.78 119280 -1 211
213 0 496351.3 309230.94 119080 -1 212
214 0 496801.38 309005.66 118880 -1 213
215 0 497285.4 308836.12 118720 -1 214
216 0 497404.6 308694.78 118560 -1 215
217 0 497634.75 308465.53 118360 -1 216
218 0 497746.3 308126.9 118160 -1 217
219 0 498020.7 307401.1 117960 -1 218
220 0 498692 307025.88 117760 -1 219
221 0 499091.62 306923.9 117640 -1 220
222 0 499489.22 306737.3 117480 -1 221
223 0 499886.97 306320.4 117360 -1 222
224 0 499893.47 306229.97 117280 -1 223
225 0 500263.7 305803.62 117160 -1 224
226 0 500478.8 305775.4 117120 -1 225
227 0 500447.56 304843.56 116720 -1 226
228 0 500473.34 304495.88 116560 -1 227
229 0 500672.06 304082.97 116400 -1 228
230 0 500976.3 303656.12 116240 -1 229
231 0 501151.16 303471.8 116080 -1 230
232 0 501350.7 303240.38 115920 -1 231
233 0 501513.16 302965.44 115760 -1 232
234 0 501804.5 302693.47 115560 -1 233
235 0 501994.4 302505.25 115480 -1 234
236 0 502114.75 302354.38 115400 -1 235
237 0 502335.4 301996.97 115320 -1 236
238 0 502378.2 301921.75 115280 -1 237
239 0 502469.6 301802.88 115160 -1 238
240 0 502661 301629.8 115040 -1 239
241 0 502767.44 301489.6 114880 -1 240
242 0 502943.28 301269.34 114720 -1 241
243 0 503064.28 301104.84 114560 -1 242
244 0 503222.72 300989.84 114360 -1 243
245 0 503299.72 300874.1 114200 -1 244
246 0 503433.78 300815.62 114000 -1 245
247 0 503476.6 300789.28 113960 -1 246
248 0 503469.56 300769.6 113880 -1 247
249 0 503454.97 300812.75 113760 -1 248
250 0 503489.75 300793.2 113600 -1 249
251 0 503496.22 300762.22 113440 -1 250
252 0 503353.5 300587.03 113280 -1 251
253 0 503240.22 300396.2 113160 -1 252
254 0 503065.78 300180.97 113040 -1 253
255 0 502925.22 299946.84 112880 -1 254
256 0 502737.53 299778 112680 -1 255
257 0 502672.88 299611.62 112520 -1 256
258 0 502599.2 299452.66 112360 -1 257
259 0 502577.34 299320.94 112200 -1 258
260 0 502586.25 299159.12 112040 -1 259
261 0 502743.75 298905.75 111920 -1 260
262 0 502694.34 298774.8 111760 -1 261
263 0 502753.16 298407.78 111600 -1 262
264 0 502626.7 298197.3 111440 -1 263
265 0 502506.22 297961.47 111280 -1 264
266 0 502377.12 297744.6 111120 -1 265
267 0 502333.75 297449.97 110960 -1 266
268 0 502389.38 296952.94 110760 -1 267
269 0 502346.47 296726.7 110600 -1 268
270 0 502430.72 296635.2 110440 -1 269
271 0 502655.88 296538.5 110360 -1 270
272 0 502735.47 296532.06 110240 -1 271
273 0 502777.1 296484 110160 -1 272
274 0 502642.7 296424.22 110000 -1 273
275 0 502479.1 296442.16 109880 -1 274
276 0 502427.9 296489.88 109800 -1 275
277 0 502438.28 296499.16 109680 -1 276
278 0 502399.84 296473.22 109560 -1 277
279 0 502279.9 296366.3 109440 -1 278
280 0 502192.12 296355 109360 -1 279
281 0 502096.03 296207.94 109200 -1 280
282 0 501977.2 296102.78 109080 -1 281
283 0 501813.4 295982.72 108920 -1 282
284 0 501596.28 295913.62 108800 -1 283
285 0 501397.03 295837.72 108680 -1 284
286 0 501093.4 295729.6 108520 -1 285
287 0 500954.1 295651.66 108400 -1 286
288 0 500456.1 295490.66 108240 -1 287
289 0 500149.2 295395.25 108120 -1 288
290 0 499749.06 295275.75 107960 -1 289
291 0 499500.12 295010.7 107800 -1 290
292 0 499333.1 294884.28 107720 -1 291
293 0 499115.56 294760.53 107600 -1 292
294 0 498945.2 294672.44 107480 -1 293
295 0 498865.4 294669.78 107400 -1 294
296 0 498640.88 294597.56 107280 -1 295
297 0 498347 294559.1 107120 -1 296
298 0 498044.56 294577.7 106960 -1 297
299 0 497813.44 294680.12 106800 -1 298
300 0 497593.5 294663.25 106640 -1 299
301 0 497206.22 294657.84 106480 -1 300
302 0 496994.56 294658.22 106360 -1 301
303 0 496669.44 294519.75 106160 -1 302
304 0 495972.66 294268.2 106040 -1 303
305 0 495436.5 293833.56 106360 -1 304
306 0 495123.47 293259.84 106440 -1 305
307 0 494395.8 292911.53 106520 -1 306
308 0 494150.38 292842.66 106560 -1 307
309 0 493728.1 292753.16 106680 -1 308
310 0 493626.44 292616.94 106800 -1 309
311 0 493560.47 292468.38 106920 -1 310
312 0 493333.3 292157.78 107120 -1 311
313 0 492848.97 291466.25 107160 -1 312
314 0 492364.62 291105.5 107160 -1 313
315 0 491615 290898.6 107160 -1 314
316 0 491082.25 290712.12 107120 -1 315
317 0 490533.6 290362.72 107040 -1 316
318 0 490292.88 290193.7 107040 -1 317
319 0 489229.28 290164.88 107000 -1 318
320 0 488604.97 289711.84 107000 -1 319
321 0 488236.56 289659.53 106800 -1 320
322 0 487318.22 289300.4 106800 -1 321
323 0 487041.5 289286.25 106760 -1 322
324 0 486628.03 289181.84 106720 -1 323
325 0 486630.78 289216.4 106680 -1 324
326 0 486643.97 289265.34 106600 -1 325
327 0 486150.6 289133.53 106520 -1 326
328 0 485784.75 289074.38 106440 -1 327
329 0 485027.84 288885.8 106320 -1 328
330 0 484845.5 288829.6 106240 -1 329
331 0 484669.4 288746.84 106160 -1 330
332 0 484451.72 288716.75 106040 -1 331
333 0 484332.3 288690.62 105920 -1 332
334 0 484110.12 288706 105800 -1 333
335 0 483970 288733 105680 -1 334
336 0 483770.34 288697.34 105560 -1 335
337 0 483581.12 288616.94 105400 -1 336
338 0 483386.38 288635.12 105320 -1 337
339 0 483367.75 288635 105240 -1 338
340 0 483169.8 288525.94 105120 -1 339
341 0 482935.4 288414.84 105000 -1 340
342 0 482808.47 288360 104840 -1 341
343 0 482749.97 288264.62 104720 -1 342
344 0 482509.88 288238.9 104600 -1 343
345 0 482145.56 287938.03 104400 -1 344
346 0 481534.44 287644.72 104240 -1 345
347 0 481311.4 287480.06 104080 -1 346
348 0 481102.22 287392.75 103920 -1 347
349 0 480912.34 287291.03 103800 -1 348
350 0 480691.03 287142.06 103640 -1 349
351 0 480359.34 286950.56 103520 -1 350
352 0 479820.44 286631.7 103320 -1 351
353 0 479377.97 286390.03 103240 -1 352
354 0 479233.4 286307.1 103120 -1 353
355 0 479069.9 286181.75 102960 -1 354
356 0 478940.8 286113.97 102840 -1 355
357 0 478797.4 286028.97 102720 -1 356
358 0 478692.66 285888.72 102600 -1 357
359 0 478505.8 285643.16 102400 -1 358
360 0 478521.4 285449.75 102240 -1 359
361 0 478371.44 285249.9 102120 -1 360
362 0 478196.56 284325.78 102040 -1 361
363 0 478506.03 283822.6 102480 -1 362
364 0 478687.7 283767.2 102640 -1 363
365 0 478830.16 283686.4 102880 -1 364
366 0 478921.84 283499 103040 -1 365
367 0 479119.16 283329.22 103280 -1 366
368 0 479324.7 283079.7 103640 -1 367
369 0 479470.62 283139.38 103920 -1 368
370 0 479521.38 283116.38 104160 -1 369
371 0 479842.7 283203.44 104440 -1 370
372 0 479947.5 282881.34 104760 -1 371
373 0 479902.47 282761.5 105040 -1 372
374 0 480036.4 282631.8 105320 -1 373
375 0 480120.88 282504.6 105600 -1 374
376 0 480063.8 282412.38 105880 -1 375
377 0 479966.97 282331.56 106160 -1 376
378 0 480018 282090.5 106480 -1 377
379 0 480018.84 281831.6 106760 -1 378
380 0 479911.66 281664.3 107000 -1 379
381 0 479916.1 281388.03 107280 -1 380
382 0 479862.2 281149.8 107600 -1 381
383 0 480036.4 280927.5 107920 -1 382
384 0 480217.38 280656.8 108200 -1 383
385 0 480293.12 280379.34 108520 -1 384
386 0 480283.62 280125.94 108720 -1 385
387 0 480377.6 279933.5 109000 -1 386
388 0 480247.62 279711.03 109280 -1 387
389 0 480172.66 279339.2 109560 -1 388
390 0 480025.44 279096.5 109760 -1 389
391 0 478104.62 276797.38 109960 -1 390
392 0 476789.44 275051.94 109960 -1 391
393 0 475752.22 274325.28 109920 -1 392
394 0 474221.2 273985.6 110200 -1 393
395 0 473365.4 273541.38 110480 -1 394
396 0 473008.53 273293.5 110680 -1 395
397 0 472736.25 273083.88 110840 -1 396
398 0 472457.38 273008.2 111080 -1 397
399 0 471661.47 272621.56 111320 -1 398
400 0 471387.62 272412.03 111440 -1 399
401 0 471161.75 272241.16 111640 -1 400
402 0 470838.75 272023.47 111880 -1 401
403 0 470660.1 271706.97 112160 -1 402
404 0 470029.72 271375.44 112480 -1 403
405 0 469622.66 271342.3 112720 -1 404
406 0 469354.6 271155.2 112880 -1 405
407 0 468771.28 270576.44 113120 -1 406
408 0 468646.03 270455.84 113240 -1 407
409 0 468667.53 270451.12 113320 -1 408
410 0 468640.62 270382.03 113360 -1 409
411 0 468205.3 269871.97 113480 -1 410
412 0 467797.88 269509.97 113640 -1 411
413 0 467634.2 269244.12 113840 -1 412
414 0 467592.94 269159.53 113960 -1 413
415 0 467332.84 268951.75 114120 -1 414
416 0 467201.84 268842.12 114280 -1 415
417 0 466964.97 268561.34 114480 -1 416
418 0 466923.25 268478.25 114720 -1 417
419 0 466895.9 268350.84 115000 -1 418
420 0 466528.62 267940.28 115200 -1 419
421 0 466195.34 267713.3 115400 -1 420
422 0 465861.7 267307.16 115640 -1 421
423 0 465609.4 267145.2 115880 -1 422
424 0 465492.4 266899.16 116080 -1 423
425 0 465416.34 266722.3 116240 -1 424
426 0 465401.6 266577.6 116320 -1 425
427 0 465380.47 266361.4 116440 -1 426
428 0 465390.22 266067.4 116600 -1 427
429 0 465291.53 265861.9 116800 -1 428
430 0 465247.9 265671.7 117000 -1 429
431 0 465231.2 265514.22 117080 -1 430
432 0 465245 265287.84 117320 -1 431
433 0 465243.3 265082.97 117600 -1 432
434 0 465317.06 264790.88 117880 -1 433
435 0 465251.28 264601.28 118040 -1 434
436 0 465195.28 264457.7 118240 -1 435
437 0 465128.5 264192.47 118480 -1 436
438 0 465054.9 263872.75 118680 -1 437
439 0 464945.06 263633.25 118880 -1 438
440 0 464931.9 263467.88 119080 -1 439
441 0 464891.44 263233.2 119240 -1 440
442 0 464832.9 263055.3 119440 -1 441
443 0 464832.16 262655.12 119640 -1 442
444 0 464862.97 262279.25 119840 -1 443
445 0 464937.5 262064.03 120000 -1 444
446 0 465116.8 261852.58 120200 -1 445
447 0 465018.75 261573.34 120360 -1 446
448 0 464982.16 261377.53 120560 -1 447
449 0 464887.3 261111.16 120760 -1 448
450 0 464840.72 261001.56 121000 -1 449
451 0 464712.56 260856.7 121240 -1 450
452 0 464617.97 260703.78 121440 -1 451
453 0 464474.78 260408.34 121640 -1 452
454 0 464366 260280.28 121840 -1 453
455 0 464314.28 260005.53 122040 -1 454
456 0 464288.8 259599.25 122320 -1 455
457 0 464174.94 259281.02 122520 -1 456
458 0 464101.25 259063.33 122680 -1 457
459 0 464106.4 258838.53 122880 -1 458
460 0 464047.25 258435.5 123160 -1 459
461 0 464049.34 258110.92 123360 -1 460
462 0 464063.28 257907.86 123560 -1 461
463 0 464051.38 257700.19 123800 -1 462
464 0 463985.84 257500.52 124000 -1 463
465 0 463902.47 257360.1 124200 -1 464
466 0 463664.25 257166.73 124440 -1 465
467 0 463500.72 257009.86 124600 -1 466
468 0 463362.5 256918.94 124760 -1 467
469 0 463245.88 256779.61 124920 -1 468
470 0 463198.47 256597.69 125080 -1 469
471 0 463287.5 256342.3 125360 -1 470
472 0 463396.7 255900.56 125600 -1 471
473 0 463460.5 255820.39 125680 -1 472
474 0 463491.22 255519.36 125880 -1 473
475 0 463434.56 255149.88 126160 -1 474
476 0 463385 254832.6 126400 -1 475
477 0 463349.72 254661.22 126600 -1 476
478 0 463276.28 254522.28 126800 -1 477
479 0 463150.2 254333.31 127040 -1 478
480 0 462962.62 254195.1 127240 -1 479
481 0 462874.03 254023.53 127440 -1 480
482 0 462756.97 253889.44 127640 -1 481
483 0 462621.1 253577.16 127880 -1 482
484 0 462543.97 253333.06 128080 -1 483
485 0 462491.78 253228 128160 -1 484
486 0 462497.62 252936.98 128400 -1 485
487 0 462377.12 252567.97 128600 -1 486
488 0 462189 252165.38 128880 -1 487
489 0 462077.1 251991.78 129120 -1 488
490 0 461854.16 251740.2 129360 -1 489
491 0 461782.25 251506.28 129560 -1 490
492 0 461717.94 251169.28 129800 -1 491
493 0 461704.06 251120.1 130000 -1 492
494 0 461452.56 250915.17 130240 -1 493
495 0 461183.44 250404.12 130440 -1 494
496 0 461063 250001.16 130680 -1 495
497 0 460895.22 249526.31 130880 -1 496
498 0 460830.84 249354.38 131040 -1 497
499 0 460395.38 248987.12 131280 -1 498
500 0 460106.38 248722.67 131480 -1 499
501 0 459987.34 248474.06 131680 -1 500
502 0 459820.06 248323.53 131880 -1 501
503 0 459695.3 248109.9 132080 -1 502
504 0 459572.84 247910.38 132240 -1 503
505 0 459350.03 247577.72 132440 -1 504
506 0 459174.84 247418.34 132560 -1 505
507 0 458892.8 247286.19 132760 -1 506
508 0 458615.6 247100.02 132920 -1 507
509 0 458391.75 246996.6 133080 -1 508
510 0 458105.03 246677.42 133320 -1 509
511 0 457861.72 246437.3 133480 -1 510
512 0 457665.6 246227.53 133680 -1 511
513 0 457526.25 245958.06 133880 -1 512
514 0 457367.38 245714.19 134080 -1 513
515 0 457145.94 245554.03 134240 -1 514
516 0 456867.28 245292.95 134480 -1 515
517 0 456702.7 245086.94 134640 -1 516
518 0 456565.34 244996.61 134840 -1 517
519 0 456401.97 244883.67 135000 -1 518
520 0 456206.75 244788.95 135200 -1 519
521 0 456174.28 244710.8 135360 -1 520
522 0 456045.8 244553.47 135520 -1 521
523 0 455891.53 244330.47 135720 -1 522
524 0 455499.75 244077.31 135840 -1 523
525 0 454964.78 243860.25 136000 -1 524
526 0 453837.56 243698.48 136080 -1 525
527 0 453099.28 243523.69 136240 -1 526
528 0 452781.06 243269.31 136440 -1 527
529 0 452242.5 243003.94 136600 -1 528
530 0 451809.1 242904.86 136680 -1 529
531 0 451484.88 242788.4 136800 -1 530
532 0 451302.7 242716.36 136880 -1 531
533 0 450372.5 242416.02 137000 -1 532
534 0 449244.12 242264.83 137080 -1 533
535 0 448485.78 242307.38 137200 -1 534
536 0 448514.06 242237.33 137280 -1 535
537 0 447257.6 242573.9 137080 -1 536
538 0 447259.7 242563.27 136960 -1 537
539 0 447359.84 242540.34 136840 -1 538
540 0 446782.22 242592.86 136720 -1 539
541 0 446122.84 242529.75 136680 -1 540
542 0 445266.16 242420.45 136600 -1 541
543 0 445063.3 242441.17 136520 -1 542
544 0 444377.78 242509.12 136400 -1 543
545 0 443790.47 243018.34 136280 -1 544
546 0 443554.1 243435.8 136200 -1 545
547 0 443473.88 243641.45 136120 -1 546
548 0 443403.25 243757.78 136040 -1 547
549 0 443232.94 243932.55 135920 -1 548
550 0 442764.47 243968.83 135720 -1 549
551 0 442609 243777.03 135520 -1 550
552 0 442542.2 243551.78 135400 -1 551
553 0 442404 243137.44 135240 -1 552
554 0 442371.28 243030.44 135200 -1 553
555 0 442300.94 242503.12 135000 -1 554
556 0 442096.03 242268.53 134880 -1 555
557 0 441992.4 242080 134720 -1 556
558 0 441870.22 241676.28 134520 -1 557
559 0 441773.38 241304.33 134360 -1 558
560 0 441709.84 241061.25 134160 -1 559
561 0 441590.78 241001.45 134000 -1 560
562 0 441348.06 240870.77 133800 -1 561
563 0 441271.88 240752.84 133720 -1 562
564 0 441113.5 240611.61 133560 -1 563
565 0 440765.1 240431.52 133400 -1 564
566 0 440590.12 240384.58 133240 -1 565
567 0 440450.3 240398.78 133080 -1 566
568 0 440055.6 240355.14 132880 -1 567
569 0 439852.3 240250.38 132760 -1 568
570 0 439615.53 240133.69 132600 -1 569
571 0 439374.4 239909.97 132440 -1 570
572 0 439206.28 239695.48 132280 -1 571
573 0 438888.12 239443.19 132120 -1 572
574 0 438524.66 239106.62 131880 -1 573
575 0 438256.47 238947.4 131760 -1 574
576 0 438105.06 238837.84 131560 -1 575
577 0 437484.38 238661.22 131480 -1 576
578 0 437318.84 238634.83 131360 -1 577
579 0 436818.47 238506.9 131200 -1 578
580 0 436521.94 238487.75 131080 -1 579
581 0 436404.8 238400.12 130920 -1 580
582 0 436208.9 238352.25 130800 -1 581
583 0 436017.1 238317.11 130640 -1 582
584 0 435789.03 238224.69 130520 -1 583
585 0 435409.75 238088.4 130360 -1 584
586 0 435118.78 237987.12 130200 -1 585
587 0 434817.84 237863.31 130080 -1 586
588 0 434524.75 237713.27 129960 -1 587
589 0 434365.8 237587.73 129840 -1 588
590 0 434033.8 237437.48 129640 -1 589
591 0 433773 237337.47 129480 -1 590
592 0 433596.47 237237.97 129280 -1 591
593 0 433315.4 237186.52 129160 -1 592
594 0 432998.3 237152.61 129000 -1 593
595 0 432656.06 237077.14 128840 -1 594
596 0 432570.25 237104.78 128800 -1 595
597 0 432130.8 237050.22 128640 -1 596
598 0 431540.5 237054.6 128480 -1 597
599 0 431132.28 237127.69 128320 -1 598
600 0 430878.34 237091.2 128200 -1 599
601 0 430522.34 237109.81 128080 -1 600
602 0 429593.38 237166.98 127920 -1 601
603 0 429016.1 237255.66 127720 -1 602
604 0 428682.94 237414.23 127600 -1 603
605 0 428351.88 237480.33 127440 -1 604
606 0 428021.97 237472.42 127280 -1 605
607 0 427745.28 237457.1 127120 -1 606
608 0 427440.5 237460.52 126960 -1 607
609 0 426910.38 237194.39 126800 -1 608
610 0 424848.4 236541.77 126640 -1 609
611 0 423499.06 236328.06 126640 -1 610
612 0 421880.06 235998.17 126680 -1 611
613 0 420076.03 235778.42 126640 -1 612
614 0 417833.8 235106.77 126680 -1 613
615 0 416344.7 234435.77 126520 -1 614
616 0 414751.8 233317.31 126440 -1 615
617 0 413948.28 232721.34 126440 -1 616
618 0 413208.53 232109.78 126520 -1 617
619 0 412448.7 231619.45 126720 -1 618
620 0 412146 231357.55 126840 -1 619
621 0 411794.6 231136.08 126960 -1 620
622 0 411406.53 230771.6 127080 -1 621
623 0 410675.2 230346.22 127280 -1 622
624 0 410184.28 230271.2 127360 -1 623
625 0 409448.56 230151.55 127480 -1 624
626 0 409050.1 229898.08 127640 -1 625
627 0 408797.75 229581.28 127760 -1 626
628 0 408642.9 229261.7 127920 -1 627
629 0 408710.66 228909.06 128000 -1 628
630 0 408375.53 228587.25 128120 -1 629
631 0 408167.72 228402.7 128240 -1 630
632 0 407915.78 228136.25 128400 -1 631
633 0 407362.22 227889.38 128600 -1 632
634 0 406964.72 227645.8 128760 -1 633
635 0 406731.47 227383.9 128920 -1 634
636 0 406306.97 226797.16 129120 -1 635
637 0 405725.34 226103.12 129320 -1 636
638 0 405261.25 225559.34 129480 -1 637
639 0 405091.97 225213.11 129680 -1 638
640 0 404455.47 224442.67 129680 -1 639
641 0 404106.9 223907.05 129880 -1 640
642 0 403888.3 223691.45 130040 -1 641
643 0 403695.5 223504.06 130200 -1 642
644 0 403051.78 222468 130480 -1 643
645 0 402639.12 221583.48 130600 -1 644
646 0 402342.53 221151.97 130720 -1 645
647 0 401884 220607.28 130880 -1 646
648 0 400981.9 219869.16 131080 -1 647
649 0 400624.22 219486.86 131200 -1 648
650 0 400495.75 218904.45 131360 -1 649
651 0 400288.38 218334.34 131480 -1 650
652 0 399901.6 217760.3 131600 -1 651
653 0 399828.84 217667.95 131720 -1 652
654 0 399505.88 217345.6 131920 -1 653
655 0 399426.4 217271.66 132040 -1 654
656 0 399476.28 217026.78 132280 -1 655
657 0 399416.4 216586.53 132520 -1 656
658 0 398965.56 216226.14 132680 -1 657
659 0 398654.4 215940.69 132960 -1 658
660 0 398415.75 215603.33 133200 -1 659
661 0 398282.94 215369.88 133440 -1 660
662 0 398215.78 214987 133680 -1 661
663 0 396605.03 212706.75 134200 -1 662
664 0 396198.2 212191.77 134440 -1 663
665 0 394791 209675.58 134680 -1 664
666 0 394386.84 209115.27 134880 -1 665
667 0 394239.88 208185.48 135120 -1 666
668 0 394173.38 207811.78 135320 -1 667
669 0 394011.47 207644.98 135480 -1 668
670 0 393779.06 207368.6 135680 -1 669
671 0 393729.56 207102.2 135920 -1 670
672 0 393814.72 206937.8 136120 -1 671
673 0 393821.75 206675.12 136320 -1 672
674 0 393860.78 206570.83 136480 -1 673
675 0 393894.3 206411.12 136680 -1 674
676 0 393876.03 206209.75 136920 -1 675
677 0 393978.94 206041.83 137080 -1 676
678 0 393989.62 205959.89 137320 -1 677
679 0 394043.56 205880.39 137520 -1 678
680 0 394037.94 205651.92 137760 -1 679
681 0 393683.9 204654.75 137880 -1 680
682 0 392881.22 202237.95 137880 -1 681
683 0 392831.97 202834.86 137480 -1 682
684 0 392815.38 203158.66 137360 -1 683
685 0 392921.78 203122.44 137160 -1 684
686 0 392944.72 202826.52 136920 -1 685
687 0 392982.72 202663.36 136880 -1 686
688 0 392820.22 202089.4 138000 -1 682
689 0 392775.44 201957.98 138120 -1 688
690 0 392932.78 201728.95 138320 -1 689
691 0 393044.44 201550.08 138480 -1 690
692 0 393022.88 201294.28 138680 -1 691
693 0 392894.53 200991.6 138880 -1 692
694 0 392613.2 200796.97 139120 -1 693
695 0 392305.22 200448.11 139400 -1 694
696 0 392267.9 200130.31 139680 -1 695
697 0 392324 199812.72 139880 -1 696
698 0 391883.2 198957.89 140160 -1 697
699 0 391867.5 198590.64 140360 -1 698
700 0 391733.56 198328.83 140640 -1 699
701 0 391737.66 197953.53 140840 -1 700
702 0 391643.88 197666.56 141040 -1 701
703 0 391355 196849.42 141240 -1 702
704 0 391385.28 196540.1 141440 -1 703
705 0 391412.3 196347.25 141640 -1 704
706 0 391470.62 196199.08 141800 -1 705
707 0 391541.66 196018.8 142000 -1 706
708 0 391633.94 195873.14 142120 -1 707
709 0 391294.94 195538.42 142280 -1 708
710 0 391093.97 195337.69 142480 -1 709
711 0 390889.66 194745.08 142680 -1 710
712 0 391273.84 193091.31 142840 -1 711
713 0 391308.66 192778.5 143080 -1 712
714 0 391250.25 192713.62 143240 -1 713
715 0 391231.8 192743.02 143400 -1 714
716 0 390998.56 192645.67 143520 -1 715
717 0 390723.4 191291.03 143720 -1 716
718 0 390608.6 191041.47 143920 -1 717
719 0 390449.2 190714.12 144120 -1 718
720 0 390458.8 190344.08 144280 -1 719
721 0 390630.97 189723.39 144480 -1 720
722 0 390763.72 189433.31 144640 -1 721
723 0 390474.66 188818.52 144840 -1 722
724 0 390444.84 188703.75 145000 -1 723
725 0 390381.7 188635.11 145160 -1 724
726 0 390287.44 188449.66 145320 -1 725
727 0 390318.2 188221.08 145480 -1 726
728 0 390293.06 187950.72 145600 -1 727
729 0 390167.7 187205.88 145800 -1 728
730 0 390142.34 187038.38 145960 -1 729
731 0 390158.62 186757.48 146160 -1 730
732 0 390290.53 186627.23 146360 -1 731
733 0 390147.94 186318.98 146640 -1 732
734 0 389968.44 185957.31 146840 -1 733
735 0 389907.5 185882.77 147080 -1 734
736 0 389736.56 185394.78 147240 -1 735
737 0 389839.84 184435.05 147400 -1 736
738 0 389697.53 183921.78 147560 -1 737
739 0 389592.3 183680.22 147720 -1 738
740 0 389506.8 183416.27 147880 -1 739
741 0 389508.6 183309.97 148080 -1 740
742 0 389490.9 183147.23 148240 -1 741
743 0 389474.6 183089.53 148360 -1 742
744 0 389489.16 182765.11 148520 -1 743
745 0 389448.1 182614.83 148720 -1 744
746 0 389103.16 182037.55 149000 -1 745
747 0 388960.56 181709.23 149160 -1 746
748 0 388746.78 181450.84 149320 -1 747
749 0 388773.22 181227.02 149520 -1 748
750 0 388867.2 181133.53 149640 -1 749
751 0 389097.53 181434.73 149800 -1 750
752 0 389241.03 181631.58 149920 -1 751
753 0 389405.97 181633.58 150080 -1 752
754 0 389560.62 181425.89 150280 -1 753
755 0 389522.75 181001.92 150480 -1 754
756 0 389398.22 180434.98 150640 -1 755
757 0 389171.88 179974.4 150800 -1 756
758 0 389132.03 179734.45 150960 -1 757
759 0 389023.78 179388.44 151160 -1 758
760 0 389021.3 178891.06 151280 -1 759
761 0 389073.6 178564.9 151480 -1 760
762 0 389128.06 178333.55 151640 -1 761
763 0 389225.8 178183.2 151800 -1 762
764 0 389282.88 177997.25 151920 -1 763
765 0 389313.2 177942.42 152120 -1 764
766 0 389331.47 177924.8 152280 -1 765
767 0 389334.1 177756.19 152480 -1 766
768 0 389274.4 177632.73 152640 -1 767
769 0 389190.78 177522.25 152840 -1 768
770 0 389248.4 177057.12 153000 -1 769
771 0 389596.16 176637.98 153160 -1 770
772 0 389761.3 176522.08 153320 -1 771
773 0 389869.88 176449 153480 -1 772
774 0 389879.56 176282.52 153640 -1 773
775 0 389917.75 176233.05 153800 -1 774
776 0 389918.88 176199.8 153960 -1 775
777 0 389854.34 175973.17 154160 -1 776
778 0 389947.34 175894.84 154320 -1 777
779 0 389989.3 175739.1 154480 -1 778
780 0 390093.3 175272.73 154720 -1 779
781 0 389943.22 175046.19 154920 -1 780
782 0 390000.94 175035.36 155080 -1 781
783 0 390009.97 174936.58 155360 -1 782
784 0 389998.03 174684.11 155520 -1 783
785 0 389996.34 174494.14 155680 -1 784
786 0 389958.97 174025.55 155840 -1 785
787 0 389943.4 173890.4 155880 -1 786
788 0 389881.2 173347.72 156040 -1 787
789 0 389726.88 173054.03 156200 -1 788
790 0 389852.6 172894.06 156360 -1 789
791 0 389966.38 172848.84 156520 -1 790
792 0 389999.47 172795.47 156680 -1 791
793 0 390045.56 172717.97 156800 -1 792
794 0 390181.6 172446.94 156960 -1 793
795 0 390134.9 172090.62 157120 -1 794
796 0 390051.94 171879.11 157240 -1 795
797 0 389803.66 171530.52 157400 -1 796
798 0 389753.78 171453.33 157600 -1 797
799 0 389782.28 171317.69 157760 -1 798
800 0 389733.7 171221.12 157920 -1 799
801 0 389763.5 171123.75 157960 -1 800
802 0 389851.88 170832.45 158080 -1 801
803 0 389956.94 170444.67 158280 -1 802
804 0 389938 170153.61 158440 -1 803
805 0 390404.25 169488.45 158600 -1 804
806 0 390506.47 169433.33 158760 -1 805
807 0 390575.6 169346.6 158920 -1 806
808 0 390592.62 169325.47 158960 -1 807
809 0 390746.94 169209.77 159120 -1 808
810 0 390898.5 168904 159240 -1 809
811 0 391049.75 168597.97 159360 -1 810
812 0 391317.66 168211.52 159560 -1 811
813 0 391292.12 168097.64 159760 -1 812
814 0 391754.34 167614.48 159960 -1 813
815 0 391834 167049 160160 -1 814
816 0 392085.25 166669.5 160280 -1 815
817 0 392168.9 166542.58 160320 -1 816
818 0 392667.97 166216.69 160560 -1 817
819 0 393011.22 165933.1 160760 -1 818
820 0 393065.47 165435.84 160960 -1 819
821 0 393142.34 164945.58 161120 -1 820
822 0 393401.53 164262.73 161320 -1 821
823 0 394554.8 163091.77 161520 -1 822
824 0 394703.66 162698.88 161680 -1 823
825 0 395239.72 162389.06 161880 -1 824
826 0 395416.62 162071.3 162080 -1 825
827 0 395660.53 161034.8 162400 -1 826
828 0 395244.78 160661 162720 -1 827
829 0 394881.16 160209.69 162880 -1 828
830 0 394777.5 159670.9 163160 -1 829
831 0 394702.47 159339.03 163320 -1 830
832 0 394683.6 159212.12 163480 -1 831
833 0 394616.88 158966.94 163720 -1 832
834 0 394760.62 158581.61 163920 -1 833
835 0 394764 158469.5 164000 -1 834
836 0 394766.6 158357.2 164080 -1 835
837 0 394767.53 158301.33 164120 -1 836
838 0 394769.4 158262.6 164160 -1 837
839 0 394775.44 158109.17 164320 -1 838
840 0 394818.38 157971.52 164560 -1 839
841 0 394850.78 157889.5 164680 -1 840
842 0 394838.6 157729.17 164840 -1 841
843 0 394698.38 157404.86 165040 -1 842
844 0 395306.16 157907.22 165040 -1 843
845 0 396333.34 157884.34 165040 -1 844
846 0 396536.34 157834.52 165160 -1 845
847 0 396688.47 157824.83 165240 -1 846
848 0 396829.75 157806.84 165320 -1 847
849 0 396904.2 157794.75 165360 -1 848
850 0 396981.9 157773.7 165480 -1 849
851 0 397055.6 157764.97 165600 -1 850
852 0 396925.5 157994.23 165800 -1 851
853 0 396896.38 157949.06 165960 -1 852
854 0 397013.16 157840.17 166040 -1 853
855 0 397105.78 157727.36 166120 -1 854
856 0 397514.78 157603.34 166280 -1 855
857 0 397714.44 157481.22 166360 -1 856
858 0 398006.97 157348.2 166440 -1 857
859 0 398237.7 157307.88 166560 -1 858
860 0 398555.8 157296.78 166720 -1 859
861 0 399074.38 157151.9 166840 -1 860
862 0 399423.72 157056.56 166920 -1 861
863 0 399495.4 156973.52 167080 -1 862
864 0 399516.8 156955.06 167120 -1 863
865 0 399519.56 156932.22 167160 -1 864
866 0 399559.12 156813.8 167360 -1 865
867 0 399579.4 156847.2 167440 -1 866
868 0 399610.2 156896.52 167560 -1 867
869 0 399681.34 156871.25 167640 -1 868
870 0 399817.4 156822.02 167800 -1 869
871 0 399870.72 156817.33 167960 -1 870
872 0 399949.66 156768.03 168000 -1 871
873 0 399905.03 156763.58 168040 -1 872
874 0 399455.8 157132.02 166800 -1 861
875 0 399463.72 157113.7 166760 -1 874
876 0 399340.94 157175.78 166640 -1 875
877 0 397289.66 157545.28 165600 -1 851
878 0 397290.75 157483.78 165680 -1 877
879 0 397274 157396.73 165760 -1 878
880 0 397245.8 157362.56 165840 -1 879
881 0 394548.97 157168.98 165240 -1 843
882 0 394388.06 156911.86 165400 -1 881
883 0 394289.78 156665.2 165640 -1 882
884 0 394234.38 156614.25 165680 -1 883
885 0 394080.6 156483.33 165800 -1 884
886 0 393967.84 156281.5 165920 -1 885
887 0 393865.22 156028.16 166080 -1 886
888 0 393694.8 155679.53 166280 -1 887
889 0 393635.25 155369.06 166440 -1 888
890 0 393524.28 155089.73 166640 -1 889
891 0 393437.4 154646.11 166840 -1 890
892 0 393329.16 154450.55 167040 -1 891
893 0 393291.22 154412.73 167080 -1 892
894 0 393119.44 154226.88 167240 -1 893
895 0 392975.75 154101.83 167440 -1 894
896 0 392774.97 153797.1 167600 -1 895
897 0 392792.5 153469.05 167880 -1 896
898 0 392729.5 153331.88 168080 -1 897
899 0 392966.7 153081.75 168240 -1 898
900 0 393021.62 152955.16 168440 -1 899
901 0 393102.75 152689 168600 -1 900
902 0 393087.78 152642.5 168640 -1 901
903 0 393062 152553.78 168720 -1 902
904 0 393083.56 152284.66 168880 -1 903
905 0 393073.1 151974.38 169040 -1 904
906 0 392980.9 151610.95 169280 -1 905
907 0 393059.3 151356.55 169480 -1 906
908 0 393016.44 151308.62 169640 -1 907
909 0 393054.47 151241.53 169760 -1 908
910 0 393025.7 151172.47 169960 -1 909
911 0 393036.6 151025.92 170120 -1 910
912 0 393072.8 151006.75 170280 -1 911
913 0 393159.16 150900.98 170400 -1 912
914 0 393228.53 150781.83 170560 -1 913
915 0 393538.12 150782.88 170720 -1 914
916 0 393736.3 150599.19 170880 -1 915
917 0 393752.22 150476.23 170960 -1 916
918 0 393759.5 150416.73 171000 -1 917
919 0 393803.25 150205.75 171080 -1 918
920 0 393857.3 149893.42 171200 -1 919
921 0 393876.75 149812.39 171240 -1 920
922 0 393891.78 149730.77 171280 -1 921
923 0 393926.16 149632.16 171320 -1 922
924 0 393944.1 149546.39 171360 -1 923
925 0 393980.6 149459.22 171400 -1 924
926 0 393697.03 148349.72 171400 -1 925
927 0 393626.8 148306.23 171360 -1 926
928 0 393572.03 148263.67 171320 -1 927
929 0 393509.6 148233.45 171280 -1 928
930 0 393451.5 148189.47 171240 -1 929
931 0 393425.66 148130.67 171200 -1 930
932 0 393389.06 148081.52 171160 -1 931
933 0 393361.2 148033.06 171120 -1 932
934 0 393340.84 147981.53 171080 -1 933
935 0 393312.06 147926.66 171040 -1 934
936 0 393281.66 147874.73 171000 -1 935
937 0 393254.44 147824.03 170960 -1 936
938 0 393208.75 147783 170920 -1 937
939 0 393167.12 147733.58 170880 -1 938
940 0 393122.44 147690.89 170840 -1 939
941 0 393109.62 147633.84 170800 -1 940
942 0 393052.7 147599.56 170760 -1 941
943 0 392986.66 147527 170720 -1 942
944 0 392886.66 147380.53 170640 -1 943
945 0 392753.5 147363.36 170560 -1 944
946 0 392661.62 147296.72 170440 -1 945
947 0 392629.66 147273.95 170400 -1 946
948 0 392539.38 147194.14 170200 -1 947
949 0 392403.9 147258.56 170000 -1 948
950 0 392288.47 147203.52 169840 -1 949
951 0 392116.84 147192.7 169640 -1 950
952 0 392066.16 147035.98 169440 -1 951
953 0 391910.72 146755.69 169280 -1 952
954 0 391773.78 146556.81 169120 -1 953
955 0 391753.6 146472.4 169000 -1 954
956 0 391739.72 146415.97 168920 -1 955
957 0 391739.94 146445.1 168880 -1 956
958 0 393333.94 145600.55 168880 -1 957
959 0 392832 146079.03 168960 -1 958
960 0 392808 146147.03 169040 -1 959
961 0 392844 146187 169080 -1 960
962 0 392880 146227.03 169120 -1 961
963 0 393560.34 145562.66 168800 -1 958
964 0 393673.5 145542.5 168760 -1 963
965 0 393958 145428.03 168800 -1 964
966 0 394018 145392.03 168920 -1 965
967 0 394062 145396.03 169000 -1 966
968 0 393786.62 145522.36 168720 -1 964
969 0 393810.06 145528.64 168680 -1 968
970 0 393903.1 145540.89 168520 -1 969
971 0 393928.38 145543.64 168480 -1 970
972 0 393892.75 145535 168360 -1 971
973 0 393880.6 145532.42 168320 -1 972
974 0 393753.22 145514.16 168280 -1 973
975 0 393785.3 145505.56 168240 -1 974
976 0 391738.84 146476.61 168840 -1 957
977 0 391732.75 146534.08 168760 -1 976
978 0 391696.62 146511.34 168720 -1 977
979 0 391661.44 146489.64 168680 -1 978
980 0 391589.22 146441.83 168600 -1 979
981 0 391401.2 146337.14 168520 -1 980
982 0 391308.25 146285 168480 -1 981
983 0 391029.88 146128.61 168360 -1 982
984 0 390929.62 146141.67 168240 -1 983
985 0 390864.5 146151.28 168160 -1 984
986 0 390846.4 146129.2 168120 -1 985
987 0 390775.62 146042.4 167960 -1 986
988 0 390760.47 146020.03 167920 -1 987
989 0 390588.28 146019.92 167720 -1 988
990 0 390831.78 145798.81 167480 -1 989
991 0 390851.72 145832.02 167440 -1 990
992 0 390926.53 145942.58 167280 -1 991
993 0 391138.2 145579.66 167080 -1 992
994 0 391297.5 145762.39 166840 -1 993
995 0 391555.6 145796.58 166600 -1 994
996 0 391644.22 145782.3 166400 -1 995
997 0 391649.53 145833.92 166360 -1 996
998 0 391649.88 145924.55 166280 -1 997
999 0 391666.5 146038.69 166200 -1 998
1000 0 391666.38 146088.39 166160 -1 999
1001 0 391643.47 146167.2 166080 -1 1000
1002 0 391606.12 146287.08 165960 -1 1001
1003 0 391677 146494.47 165800 -1 1002
1004 0 391666.7 146530.27 165720 -1 1003
1005 0 392445.28 144389.88 166600 -1 995
1006 0 392396.5 144337.02 166760 -1 1005
1007 0 392387.2 144326.97 166800 -1 1006
1008 0 392260.3 144232.75 166920 -1 1007
1009 0 392225.84 144201 166960 -1 1008
1010 0 392000.97 144201.16 167040 -1 1009
1011 0 392160.62 144928.81 166760 -1 1006
1012 0 392200.56 145081.34 166840 -1 1011
1013 0 390374.2 145878.48 168280 -1 984
1014 0 390374.8 145622.52 168360 -1 1013
1015 0 390338.38 145500.95 168400 -1 1014
1016 0 390287.16 145504.83 168440 -1 1015
1017 0 393970.3 149375.25 171440 -1 925
1018 0 393993.94 149290.66 171480 -1 1017
1019 0 393961.38 149269.88 171520 -1 1018
1020 0 393924.16 149249.94 171560 -1 1019
1021 0 393880.22 149240.16 171600 -1 1020
1022 0 393836.84 149226.94 171640 -1 1021
1023 0 393796.47 149219.66 171680 -1 1022
1024 0 393749.88 149220.83 171720 -1 1023
1025 0 393702.56 149215.22 171760 -1 1024
1026 0 393662.16 149211.45 171800 -1 1025
1027 0 393697.4 149195 171840 -1 1026
1028 0 393716.22 149180.19 171880 -1 1027
1029 0 393740.22 149164.58 171920 -1 1028
1030 0 393763.44 149153.5 171960 -1 1029
1031 0 393788.53 149131.36 172000 -1 1030
1032 0 393792.22 149123.66 172040 -1 1031
1033 0 393838 149089.38 172080 -1 1032
1034 0 393856.03 149050.03 172120 -1 1033
1035 0 394050.53 148927.9 172160 -1 1034
1036 0 394237.3 148800.08 172200 -1 1035
1037 0 394424.06 148675.62 172240 -1 1036
1038 0 394606.97 148541.23 172280 -1 1037
1039 0 394827.38 148398.84 172320 -1 1038
1040 0 394993.1 148280.38 172360 -1 1039
1041 0 395042.34 148234.02 172400 -1 1040
1042 0 395094.94 148175.44 172440 -1 1041
1043 0 395143.22 148124.23 172480 -1 1042
1044 0 395189.3 148082.2 172520 -1 1043
1045 0 395269.94 148025.62 172560 -1 1044
1046 0 395305.7 147978.44 172600 -1 1045
1047 0 395304.06 147957.42 172640 -1 1046
1048 0 395310.75 147933.66 172680 -1 1047
1049 0 395304.12 147907.83 172720 -1 1048
1050 0 395308.16 147869.55 172760 -1 1049
1051 0 395313.12 147833.67 172800 -1 1050
1052 0 395310.88 147794.98 172840 -1 1051
1053 0 395310.62 147748.39 172880 -1 1052
1054 0 395265.62 147783.64 172920 -1 1053
1055 0 395212.9 147813.36 172960 -1 1054
1056 0 395171.88 147830.38 173000 -1 1055
1057 0 395123.47 147863.05 173040 -1 1056
1058 0 395087.97 147878.95 173080 -1 1057
1059 0 395025.1 147915.14 173120 -1 1058
1060 0 394993.2 147935.06 173160 -1 1059
1061 0 394940.47 147967.36 173200 -1 1060
1062 0 394932.5 147973.61 173240 -1 1061
1063 0 394946.9 147975.66 173280 -1 1062
1064 0 394926.44 147981.94 173320 -1 1063
1065 0 394917.56 147990.81 173360 -1 1064
1066 0 394911.38 147995.06 173400 -1 1065
1067 0 394886.7 148007.73 173440 -1 1066
1068 0 394888.75 147996.56 173480 -1 1067
1069 0 395674.78 146916.94 173480 -1 1068
1070 0 397251.75 145905.95 173480 -1 1069
1071 0 396922.3 145877.86 173520 -1 1070
1072 0 396538.06 145854.36 173560 -1 1071
1073 0 396375.03 145610.52 173600 -1 1072
1074 0 396201.25 145354.9 173640 -1 1073
1075 0 396016.4 145101.9 173680 -1 1074
1076 0 395809.06 144878.34 173720 -1 1075
1077 0 395612.8 144632.42 173760 -1 1076
1078 0 395573.2 144615.11 173800 -1 1077
1079 0 395523.75 144587.47 173840 -1 1078
1080 0 395496.2 144539.3 173880 -1 1079
1081 0 395458.06 144495.58 173920 -1 1080
1082 0 395404.16 144469.88 173960 -1 1081
1083 0 395330.97 144512.77 174000 -1 1082
1084 0 395242.78 144540.1 174040 -1 1083
1085 0 395168.16 144496.11 174080 -1 1084
1086 0 395077.62 144352.55 174160 -1 1085
1087 0 394965.12 144324.08 174200 -1 1086
1088 0 394921.53 144294.94 174240 -1 1087
1089 0 394815.53 144269.5 174280 -1 1088
1090 0 394762.2 144215.45 174320 -1 1089
1091 0 394772.7 144248.14 174360 -1 1090
1092 0 394784.8 144301.61 174400 -1 1091
1093 0 394799.62 144335.27 174440 -1 1092
1094 0 394824.88 144344.83 174480 -1 1093
1095 0 394834.56 144378.06 174520 -1 1094
1096 0 394797.22 144379.86 174560 -1 1095
1097 0 394767.22 144367.22 174600 -1 1096
1098 0 394754.62 144351.89 174640 -1 1097
1099 0 394730.66 144341.22 174680 -1 1098
1100 0 394731.8 144335.34 174720 -1 1099
1101 0 394674.84 144289.53 174760 -1 1100
1102 0 394642.8 144236.58 174800 -1 1101
1103 0 394607.25 144170.84 174840 -1 1102
1104 0 394560.34 144129.77 174880 -1 1103
1105 0 394540.8 144045.95 174920 -1 1104
1106 0 394493.84 143990.52 174960 -1 1105
1107 0 394456.25 143914.33 175000 -1 1106
1108 0 394452.97 143876.14 175040 -1 1107
1109 0 394490.84 143854.4 175080 -1 1108
1110 0 394505.88 143828.83 175120 -1 1109
1111 0 394527.25 143801.9 175160 -1 1110
1112 0 394505.12 143759.48 175200 -1 1111
1113 0 394331.62 143583.81 175280 -1 1112
1114 0 394162.84 143635.72 175320 -1 1113
1115 0 394026.12 143602.16 175360 -1 1114
1116 0 393863.03 143602.45 175400 -1 1115
1117 0 393736.12 143571 175440 -1 1116
1118 0 393670.3 143606.97 175480 -1 1117
1119 0 393589.28 143658.81 175520 -1 1118
1120 0 393520.06 143700.31 175560 -1 1119
1121 0 393444.1 143764.77 175600 -1 1120
1122 0 393378.16 143820.78 175640 -1 1121
1123 0 393327.34 143862.73 175680 -1 1122
1124 0 393306.34 143844.77 175720 -1 1123
1125 0 393311.78 143802.73 175760 -1 1124
1126 0 393318.06 143766.67 175800 -1 1125
1127 0 393291.94 143752.12 175840 -1 1126
1128 0 393326.88 143666.69 175880 -1 1127
1129 0 393317.25 143637.6 175920 -1 1128
1130 0 393225.1 143662.14 175960 -1 1129
1131 0 393165.44 143675.81 176000 -1 1130
1132 0 393087.75 143693.45 176040 -1 1131
1133 0 392995.6 143716.42 176080 -1 1132
1134 0 392921.7 143735.53 176120 -1 1133
1135 0 392609.66 144065.81 176160 -1 1134
1136 0 391551.2 144601.66 176160 -1 1135
1137 0 391502.53 144617.98 176200 -1 1136
1138 0 391451.72 144648.4 176240 -1 1137
1139 0 391395.8 144661 176280 -1 1138
1140 0 391362.47 144671.69 176320 -1 1139
1141 0 391314.44 144691.62 176360 -1 1140
1142 0 391287 144705.8 176400 -1 1141
1143 0 390322.38 145450.7 176400 -1 1142
1144 0 390201.9 145506.77 176440 -1 1143
1145 0 388402.97 146652.53 176440 -1 1144
1146 0 388384.2 146714.5 176400 -1 1145
1147 0 388325.5 146755.66 176360 -1 1146
1148 0 388291.2 146790.86 176320 -1 1147
1149 0 388253.8 146835.7 176280 -1 1148
1150 0 388221.16 146885.7 176240 -1 1149
1151 0 388189.03 146921.23 176200 -1 1150
1152 0 388122.3 146979.22 176160 -1 1151
1153 0 388064.62 147028.22 176120 -1 1152
1154 0 387991.66 147089.97 176080 -1 1153
1155 0 387944.16 147137.78 176040 -1 1154
1156 0 387864.4 147198.33 176000 -1 1155
1157 0 387832.06 147241.48 175960 -1 1156
1158 0 387801.9 147291.84 175920 -1 1157
1159 0 387772.72 147338.64 175880 -1 1158
1160 0 387718.56 147399.77 175840 -1 1159
1161 0 387706.6 147400.9 175800 -1 1160
1162 0 387519.78 147500.78 175680 -1 1161
1163 0 387384.66 147452.88 175560 -1 1162
1164 0 387264.97 147539.44 175400 -1 1163
1165 0 387201.3 147696.8 175280 -1 1164
1166 0 387197.88 147662.69 175120 -1 1165
1167 0 387227.53 147756.14 174960 -1 1166
1168 0 387299.97 147781.89 174800 -1 1167
1169 0 387284.88 147763.86 174680 -1 1168
1170 0 387275.8 147628.44 174520 -1 1169
1171 0 387052.97 147657.64 174320 -1 1170
1172 0 386949.5 147719.05 174040 -1 1171
1173 0 386850.94 147757.17 173880 -1 1172
1174 0 386961.97 147773.3 173680 -1 1173
1175 0 386912.44 147896.69 173600 -1 1174
1176 0 386883.3 148012.78 173480 -1 1175
1177 0 386787.7 148127.03 173360 -1 1176
1178 0 386667.84 148343.4 173240 -1 1177
1179 0 386453.28 148252.05 173080 -1 1178
1180 0 386382.38 148382.73 172920 -1 1179
1181 0 386318.78 148508.2 172760 -1 1180
1182 0 386246.9 148647.34 172600 -1 1181
1183 0 386190.03 148748.53 172440 -1 1182
1184 0 386107.88 148658.77 172240 -1 1183
1185 0 385894.6 148729.97 172080 -1 1184
1186 0 385861.5 148834.14 171920 -1 1185
1187 0 385872.66 148817.28 171880 -1 1186
1188 0 385902 148730.16 171760 -1 1187
1189 0 385921.66 148665.86 171640 -1 1188
1190 0 385902.44 148671.28 171480 -1 1189
1191 0 385895.78 148666.78 171280 -1 1190
1192 0 385957.03 148665.38 171120 -1 1191
1193 0 385871.56 148616.72 170880 -1 1192
1194 0 385850.1 148567.3 170640 -1 1193
1195 0 385889.97 148512.61 170400 -1 1194
1196 0 385789.88 148563.83 170200 -1 1195
1197 0 385733.56 148609.92 170000 -1 1196
1198 0 385713.1 148619.3 169760 -1 1197
1199 0 385499.38 148449.84 169520 -1 1198
1200 0 385399.78 148750.8 169320 -1 1199
1201 0 385483.53 148786.98 169160 -1 1200
1202 0 385617.38 148618.75 169040 -1 1201
1203 0 385647.03 148472.77 168960 -1 1202
1204 0 385676.12 148215.52 168840 -1 1203
1205 0 385843.8 148233.16 168640 -1 1204
1206 0 385988.03 148176.97 168480 -1 1205
1207 0 386023.8 148162.89 168440 -1 1206
1208 0 386211.25 148191.36 168240 -1 1207
1209 0 386249.5 148196.75 168200 -1 1208
1210 0 386505.12 148193.6 168120 -1 1209
1211 0 386535.66 148207.77 168080 -1 1210
1212 0 386599.03 148228.28 168000 -1 1211
1213 0 386622.94 148218.56 167880 -1 1212
1214 0 386624.5 148224.8 167840 -1 1213
1215 0 386642.88 148185.72 167800 -1 1214
1216 0 386718.6 148033.38 167640 -1 1215
1217 0 386867.34 148071.3 167440 -1 1216
1218 0 386927.22 148084.47 167360 -1 1217
1219 0 387473.3 147681.22 167360 -1 1218
1220 0 387469.62 147529.34 167560 -1 1219
1221 0 387602.84 147523.7 167720 -1 1220
1222 0 387521.03 147630.28 167840 -1 1221
1223 0 387512.94 147706.61 167880 -1 1222
1224 0 386986.53 148012.36 167200 -1 1218
1225 0 387015.28 148077.88 167040 -1 1224
1226 0 387022.25 148088.33 167000 -1 1225
1227 0 387027.66 148099.38 166960 -1 1226
1228 0 386988.84 148324.52 166800 -1 1227
1229 0 386985.72 148379.23 166760 -1 1228
1230 0 387079.72 148290.9 166720 -1 1229
1231 0 383660.2 149067.5 169320 -1 1200
1232 0 383304.4 149103.2 169400 -1 1231
1233 0 382771.16 149156 169520 -1 1232
1234 0 381905.4 149241.62 169600 -1 1233
1235 0 381474.38 149285.88 169640 -1 1234
1236 0 381250.16 149270.4 169600 -1 1235
1237 0 380806.8 149245.17 169520 -1 1236
1238 0 379917.28 149194.67 169360 -1 1237
1239 0 379694.25 149181.55 169320 -1 1238
1240 0 379225.34 149050.86 169360 -1 1239
1241 0 379005.03 149081.05 169480 -1 1240
1242 0 379029.7 149115.62 169560 -1 1241
1243 0 379040.34 149129.45 169600 -1 1242
1244 0 379691.84 149227 169280 -1 1239
1245 0 379689.7 149272.69 169240 -1 1244
1246 0 379682.78 149365.08 169160 -1 1245
1247 0 379679.1 149407.12 169120 -1 1246
1248 0 379628.9 149439.42 168880 -1 1247
1249 0 378710.47 149433.48 168760 -1 1248
1250 0 377860.25 149585.22 168920 -1 1249
1251 0 377435.56 149661.2 169000 -1 1250
1252 0 377010.06 149736.16 169080 -1 1251
1253 0 376520.16 149669.6 169240 -1 1252
1254 0 376200.22 149585.23 169280 -1 1253
1255 0 375470.12 149551.1 169320 -1 1254
1256 0 374919.62 149567.58 169400 -1 1255
1257 0 374556.34 149588.83 169480 -1 1256
1258 0 374486.22 149641.89 169640 -1 1257
1259 0 374267.94 149689.36 169760 -1 1258
1260 0 373948.22 149799.64 169880 -1 1259
1261 0 373401.44 149863.16 170040 -1 1260
1262 0 372891.66 149981.9 170120 -1 1261
1263 0 372782.47 150116.12 170080 -1 1262
1264 0 372755.28 150134.89 170000 -1 1263
1265 0 372739.53 150146.94 169960 -1 1264
1266 0 372656.25 150140.03 169920 -1 1265
1267 0 372502.56 150168.34 169880 -1 1266
1268 0 372687.22 150123.52 169800 -1 1267
1269 0 372847.28 150017.34 169720 -1 1268
1270 0 372989 149914.05 169600 -1 1269
1271 0 372884.34 150005.61 169560 -1 1270
1272 0 372385.1 150100.3 170200 -1 1262
1273 0 372130.9 150155.64 170240 -1 1272
1274 0 371920.9 150286.33 170320 -1 1273
1275 0 371706.06 150410.25 170400 -1 1274
1276 0 370889.44 150898.7 170560 -1 1275
1277 0 370598.16 151242.28 170720 -1 1276
1278 0 369991.72 151783.34 170880 -1 1277
1279 0 369467.16 152123.89 171080 -1 1278
1280 0 369420.3 152156.58 171160 -1 1279
1281 0 369351.4 152205.28 171280 -1 1280
1282 0 368817.94 152397.6 171480 -1 1281
1283 0 368601.34 152940 171560 -1 1282
1284 0 368234.75 153235.47 171680 -1 1283
1285 0 368157.1 153421.36 171800 -1 1284
1286 0 368072.62 153623.64 172000 -1 1285
1287 0 368050.94 153687.17 172160 -1 1286
1288 0 367727.94 153810.88 172280 -1 1287
1289 0 367538.78 153870.47 172440 -1 1288
1290 0 367463.97 154008.78 172640 -1 1289
1291 0 367201.03 154004.23 172800 -1 1290
1292 0 367191.56 154093.19 172960 -1 1291
1293 0 366893.25 154139.56 173160 -1 1292
1294 0 366646.25 154334.25 173280 -1 1293
1295 0 366564.47 154399.2 173320 -1 1294
1296 0 366191.7 154496.86 173440 -1 1295
1297 0 366069.6 154527.12 173480 -1 1296
1298 0 365961.88 154598.03 173640 -1 1297
1299 0 365904.9 154614.39 173680 -1 1298
1300 0 365621.9 154700.55 173880 -1 1299
1301 0 365547.03 154711.02 173960 -1 1300
1302 0 365360 154744.14 174160 -1 1301
1303 0 365202.62 154828.92 174280 -1 1302
1304 0 365151.4 154854.97 174320 -1 1303
1305 0 365098.84 154883.11 174360 -1 1304
1306 0 365012.7 154908.12 174400 -1 1305
1307 0 364760.8 154980.6 174520 -1 1306
1308 0 365331.7 154518.38 174520 -1 1307
1309 0 365369.2 154271.12 174640 -1 1308
1310 0 365386.4 154186.78 174680 -1 1309
1311 0 365500.34 154119.06 174760 -1 1310
1312 0 365542.75 154167.02 174840 -1 1311
1313 0 365605.75 154164.4 174920 -1 1312
1314 0 364675.75 155009.31 174560 -1 1307
1315 0 363993 155219.72 174760 -1 1314
1316 0 363856.12 155261.08 174800 -1 1315
1317 0 363707.2 155252.06 174880 -1 1316
1318 0 363483.62 155233.81 175000 -1 1317
1319 0 362874.53 155137.36 175160 -1 1318
1320 0 362392.4 155162.3 175320 -1 1319
1321 0 362227.5 155212.42 175360 -1 1320
1322 0 362118.88 155066.16 175400 -1 1321
1323 0 362110.53 155040.75 175440 -1 1322
1324 0 362042.97 154971.42 175480 -1 1323
1325 0 361906.78 154912.05 175520 -1 1324
1326 0 361722.12 154868.08 175560 -1 1325
1327 0 361663.12 154904.11 175600 -1 1326
1328 0 361322.4 154880.08 175800 -1 1327
1329 0 360698.6 154748.05 175800 -1 1328
1330 0 360375.28 154693.77 175840 -1 1329
1331 0 359818.34 154907.47 175880 -1 1330
1332 0 359270.25 155047.31 175920 -1 1331
1333 0 358950.88 155214.23 175960 -1 1332
1334 0 358478.62 155174.98 176040 -1 1333
1335 0 358307.44 155256.52 176080 -1 1334
1336 0 357919.53 155371.33 176160 -1 1335
1337 0 357426.53 155531.31 176240 -1 1336
1338 0 357008.03 155570.42 176400 -1 1337
1339 0 356483.7 155576.67 176480 -1 1338
1340 0 356164.25 155611.7 176600 -1 1339
1341 0 355784.94 155657.22 176760 -1 1340
1342 0 355593.56 155686.3 176920 -1 1341
1343 0 354994.34 155713.98 177080 -1 1342
1344 0 354554.3 155562 177080 -1 1343
1345 0 354363.34 155416 177160 -1 1344
1346 0 354267.94 155343.08 177200 -1 1345
1347 0 354218.88 155376.61 177320 -1 1346
1348 0 354050.72 155319.88 177520 -1 1347
1349 0 353907.7 155047.08 177560 -1 1348
1350 0 353922.72 154615.77 177680 -1 1349
1351 0 353827.3 154454.53 177800 -1 1350
1352 0 353938.78 154201.11 177960 -1 1351
1353 0 354171.1 153666.06 178040 -1 1352
1354 0 354212.72 153240.2 178240 -1 1353
1355 0 354137.22 152999.7 178400 -1 1354
1356 0 354161.1 152911.3 178520 -1 1355
1357 0 353857 152592.22 178600 -1 1356
1358 0 353747.88 152510.36 178800 -1 1357
1359 0 353698.78 152516.44 179000 -1 1358
1360 0 353563.8 152501.28 179120 -1 1359
1361 0 353416.66 152508.2 179240 -1 1360
1362 0 353326.62 152484.19 179360 -1 1361
1363 0 354036 155346 177120 -1 1345
1364 0 353856 155310 177040 -1 1363
1365 0 353852 155302 176960 -1 1364
1366 0 369923.84 152126.31 170840 -1 1278
1367 0 369695 152174.27 170760 -1 1366
1368 0 369467 152220 170680 -1 1367
1369 0 369352.9 152243 170640 -1 1368
1370 0 369404.7 152233.7 170520 -1 1369
1371 0 369293.8 152202.8 170360 -1 1370
1372 0 369266.34 152195.34 170320 -1 1371
1373 0 369476.7 152250.9 170200 -1 1372
1374 0 369646.75 152245.38 170120 -1 1373
1375 0 369619.22 152219.9 170080 -1 1374
1376 0 369484 152088.44 169880 -1 1375
1377 0 369428.66 152035.11 169800 -1 1376
1378 0 369489.97 152060.16 169640 -1 1377
1379 0 369447.25 151943.75 169600 -1 1378
1380 0 369585.28 151962.4 169560 -1 1379
1381 0 369614.72 151963.28 169480 -1 1380
1382 0 370269.2 152540.8 170160 -1 1374
1383 0 370249.2 152616.8 170200 -1 1382
1384 0 370269.2 152652.8 170240 -1 1383
1385 0 371456.6 150303.8 170200 -1 1272
1386 0 371468.12 150257.06 170040 -1 1385
1387 0 371201.34 150274.08 169840 -1 1386
1388 0 371122.25 149946.5 169720 -1 1387
1389 0 371005.2 149935.69 169680 -1 1388
1390 0 370956.66 149878.33 169640 -1 1389
1391 0 378845.8 149427.2 168680 -1 1249
1392 0 378980.72 149421.95 168600 -1 1391
1393 0 379006.78 149414.4 168520 -1 1392
1394 0 379017.78 149411.2 168480 -1 1393
1395 0 379030.84 149406.62 168440 -1 1394
1396 0 379066.9 149462.33 168320 -1 1395
1397 0 378246.78 149571.31 168320 -1 1396
1398 0 378202.6 149633.52 168200 -1 1397
1399 0 378145.28 149695.83 168080 -1 1398
1400 0 378101.03 149700.95 168040 -1 1399
1401 0 378019.4 149700.22 167960 -1 1400
1402 0 378060.47 149712.45 167880 -1 1401
1403 0 378057.62 149727.97 167800 -1 1402
1404 0 378066.9 149731.45 167720 -1 1403
1405 0 377725.16 149890.02 167520 -1 1404
1406 0 377739.8 149913.05 167480 -1 1405
1407 0 377773.62 149969.92 167400 -1 1406
1408 0 377803.38 150023.1 167320 -1 1407
1409 0 377815.84 150141.14 167160 -1 1408
1410 0 377807.2 150115.52 167040 -1 1409
1411 0 377818.56 150106.94 166960 -1 1410
1412 0 377813.5 150112.5 166880 -1 1411
1413 0 377808.44 150117.77 166800 -1 1412
1414 0 377707.62 150268.92 166600 -1 1413
1415 0 377701.3 150322.89 166520 -1 1414
1416 0 377693.1 150417.34 166400 -1 1415
1417 0 378112.5 150863.06 166200 -1 1416
1418 0 378225.4 150881.16 165960 -1 1417
1419 0 378486.1 151156.27 165800 -1 1418
1420 0 378494.25 151536.73 165640 -1 1419
1421 0 378632.1 151537.67 165480 -1 1420
1422 0 378778.47 151547.17 165320 -1 1421
1423 0 378625.28 151690.62 165160 -1 1422
1424 0 378562.22 151686.16 165040 -1 1423
1425 0 378683.06 151680.52 164840 -1 1424
1426 0 378899.9 151477.98 164680 -1 1425
1427 0 379316.75 151336.69 164520 -1 1426
1428 0 379401.1 151296.94 164360 -1 1427
1429 0 379535.75 151257.45 164160 -1 1428
1430 0 379684.44 151325.11 164000 -1 1429
1431 0 379916.34 151335.2 163840 -1 1430
1432 0 380179.03 151354.61 163640 -1 1431
1433 0 380323.06 151366.23 163440 -1 1432
1434 0 380339.1 151432.42 163280 -1 1433
1435 0 380561.9 151380.73 163080 -1 1434
1436 0 380634.44 151377.7 162920 -1 1435
1437 0 380695.66 151356.28 162760 -1 1436
1438 0 380782.62 151359.06 162600 -1 1437
1439 0 380946.3 151312.98 162400 -1 1438
1440 0 381215.12 151278.75 162280 -1 1439
1441 0 381346.5 151185.05 162120 -1 1440
1442 0 381574.53 151122.55 161960 -1 1441
1443 0 381667.62 151119.67 161920 -1 1442
1444 0 382031.56 151087.3 161760 -1 1443
1445 0 382148 151107.25 161720 -1 1444
1446 0 382496.2 151168.47 161600 -1 1445
1447 0 382652.4 151256 161480 -1 1446
1448 0 382752.75 151312.84 161400 -1 1447
1449 0 382805.6 151323.53 161360 -1 1448
1450 0 383000.88 151357.08 161200 -1 1449
1451 0 383044.4 151430.31 161040 -1 1450
1452 0 383073.78 151468.95 160960 -1 1451
1453 0 383089.03 151493.1 160920 -1 1452
1454 0 383182.62 151537.95 160880 -1 1453
1455 0 383629.22 151782.33 160680 -1 1454
1456 0 379076.8 149481.17 168280 -1 1396
1457 0 379274.16 149464.05 168240 -1 1456
1458 0 379473.7 149447.64 168200 -1 1457
1459 0 379576.03 149443.64 168160 -1 1458
1460 0 379642.72 149431.16 168120 -1 1459
1461 0 379884.4 149481.17 168000 -1 1460
1462 0 379861.38 149786.62 169360 -1 1239
1463 0 379869.06 149992.39 169480 -1 1462
1464 0 379964.72 150129.62 169600 -1 1463
1465 0 379877.88 150328.84 169720 -1 1464
1466 0 379863.75 150466.12 169760 -1 1465
1467 0 379585.94 150896.48 169720 -1 1466
1468 0 378864.66 151205.36 169760 -1 1467
1469 0 378048.6 151451.89 169800 -1 1468
1470 0 377669.6 151647.6 169880 -1 1469
1471 0 377465.88 151670.6 170040 -1 1470
1472 0 377396.16 151502.56 170240 -1 1471
1473 0 377159.22 151534.31 170280 -1 1472
1474 0 377205.22 151426.64 170320 -1 1473
1475 0 377933.66 151480.8 169720 -1 1469
1476 0 377740.88 151538.86 169560 -1 1475
1477 0 377721.56 151769.88 169520 -1 1476
1478 0 377834.1 151824.83 169480 -1 1477
1479 0 378051.97 151819.22 169320 -1 1478
1480 0 378193.53 151742.83 169240 -1 1479
1481 0 377613.03 151504.83 169440 -1 1476
1482 0 380026.38 149873.81 169640 -1 1464
1483 0 380031.72 149793.92 169760 -1 1482
1484 0 380076.56 149719.83 169880 -1 1483
1485 0 380092.56 149728.14 169920 -1 1484
1486 0 380108.03 149735.67 169960 -1 1485
1487 0 380711.97 149283.2 169600 -1 1237
1488 0 380689.38 149306.25 169720 -1 1487
1489 0 380731.56 149364.36 169800 -1 1488
1490 0 380696.53 149363.69 169880 -1 1489
1491 0 381745 149325.95 169720 -1 1235
1492 0 381951.75 149324.11 169800 -1 1491
1493 0 381984.44 149327.86 169920 -1 1492
1494 0 390081.3 145594.16 176480 -1 1144
1495 0 389995.25 145627.22 176520 -1 1494
1496 0 389899.16 145669.56 176560 -1 1495
1497 0 389806.66 145713.9 176600 -1 1496
1498 0 389703.53 145769.81 176640 -1 1497
1499 0 389052.56 146190.66 176760 -1 1498
1500 0 388669.9 146285.3 176840 -1 1499
1501 0 388605.38 146430.03 177000 -1 1500
1502 0 388689.72 146385.52 177200 -1 1501
1503 0 388462.25 146494.92 177400 -1 1502
1504 0 388294.5 146386.42 177600 -1 1503
1505 0 388310.78 146547.78 177800 -1 1504
1506 0 388192.03 146537.25 178000 -1 1505
1507 0 388104.2 146438.03 178240 -1 1506
1508 0 388066.22 146470.1 178480 -1 1507
1509 0 387978.3 146288.9 178680 -1 1508
1510 0 387910.9 146293.36 178920 -1 1509
1511 0 387898.84 146367.28 179120 -1 1510
1512 0 387893.75 146396.72 179200 -1 1511
1513 0 387747.56 146687.9 179280 -1 1512
1514 0 387568.4 147944.02 179280 -1 1513
1515 0 388044.1 148594.36 179320 -1 1514
1516 0 388392.12 148726.55 179480 -1 1515
1517 0 388424.97 149210.16 179520 -1 1516
1518 0 389216.25 150641.5 179520 -1 1517
1519 0 389284.88 151558.19 179520 -1 1518
1520 0 389162.3 152083.33 179480 -1 1519
1521 0 389720.12 152724.92 179280 -1 1520
1522 0 389786.03 152766.39 179120 -1 1521
1523 0 389831.9 152803.81 179080 -1 1522
1524 0 389846.75 152810.14 179040 -1 1523
1525 0 390059.4 152968.31 178920 -1 1524
1526 0 390130.97 153023.94 178880 -1 1525
1527 0 390158.38 152939.73 178840 -1 1526
1528 0 390301.4 153150.58 178760 -1 1527
1529 0 390590.22 153573.73 178600 -1 1528
1530 0 390806.56 153982.7 178440 -1 1529
1531 0 391105.03 154086.03 178240 -1 1530
1532 0 391583.88 154667.02 178240 -1 1531
1533 0 391931.7 154853.3 178240 -1 1532
1534 0 392301.12 155073.6 178280 -1 1533
1535 0 392456.25 155091.78 178320 -1 1534
1536 0 392765.12 155128.58 178400 -1 1535
1537 0 394311.25 155273.7 178480 -1 1536
1538 0 394480.72 155125.28 178640 -1 1537
1539 0 395293.4 154455.34 178640 -1 1538
1540 0 395586.62 154049.06 178520 -1 1539
1541 0 395733.1 153911.78 178400 -1 1540
1542 0 395991.34 154036.7 178240 -1 1541
1543 0 396155.9 154097.6 178120 -1 1542
1544 0 396075.44 154212.36 177920 -1 1543
1545 0 396065.28 154218.36 177800 -1 1544
1546 0 396095.3 154243.39 177760 -1 1545
1547 0 395725.94 153657.27 178560 -1 1540
1548 0 396113.25 153505.03 178600 -1 1547
1549 0 396486.06 153325.16 178720 -1 1548
1550 0 397110.94 153123.44 178760 -1 1549
1551 0 397801.3 152814.27 178720 -1 1550
1552 0 398018.53 152235.5 178760 -1 1551
1553 0 398080.84 152176.64 178840 -1 1552
1554 0 398156 152100.95 178880 -1 1553
1555 0 398186.75 152034.75 178920 -1 1554
1556 0 398278.78 151836.48 179040 -1 1555
1557 0 398238.16 151369.44 179120 -1 1556
1558 0 398191.94 151043.17 179280 -1 1557
1559 0 398063.56 151092.81 179320 -1 1558
1560 0 397949.56 151108.27 179400 -1 1559
1561 0 398005.06 150890.77 179520 -1 1560
1562 0 397847.6 150932.72 179640 -1 1561
1563 0 397713.22 150824.84 179720 -1 1562
1564 0 397674.75 150792.33 179840 -1 1563
1565 0 397647.16 150858.7 179960 -1 1564
1566 0 397795.8 150989.75 180080 -1 1565
1567 0 397953.47 151142.89 180160 -1 1566
1568 0 397825.1 152805.08 178640 -1 1551
1569 0 397829.16 152800.83 178600 -1 1568
1570 0 397831.06 152763.89 178520 -1 1569
1571 0 398007.1 152692.12 178400 -1 1570
1572 0 397966.38 152544.8 178320 -1 1571
1573 0 397942.16 152499.19 178240 -1 1572
1574 0 396932.03 153179.75 179000 -1 1550
1575 0 397131.94 153261.28 179120 -1 1574
1576 0 397264.38 153229.84 179160 -1 1575
1577 0 397400.84 153250.92 179280 -1 1576
1578 0 397525 153257.31 179320 -1 1577
1579 0 397476.88 153471.06 179440 -1 1578
1580 0 397269.3 153469.06 179560 -1 1579
1581 0 394320.4 155212.56 178760 -1 1538
1582 0 394376 155273.06 178880 -1 1581
1583 0 394165 155349.3 178920 -1 1582
1584 0 394044.25 155425.55 179040 -1 1583
1585 0 393992 155503.7 179160 -1 1584
1586 0 394637.53 155117.89 178440 -1 1537
1587 0 394720.4 155086.48 178360 -1 1586
1588 0 394761.47 155069.44 178320 -1 1587
1589 0 394917.5 155045.39 178240 -1 1588
1590 0 395121.66 154985.3 178120 -1 1589
1591 0 394760.75 155139.89 177960 -1 1590
1592 0 394760.66 155213.81 177880 -1 1591
1593 0 391884.2 154808.94 178320 -1 1533
1594 0 391740.2 154850.8 178600 -1 1593
1595 0 391660.2 154808.39 178760 -1 1594
1596 0 391635.6 154869.69 178800 -1 1595
1597 0 391623.66 154878.78 178840 -1 1596
1598 0 391683.6 154781.33 179000 -1 1597
1599 0 391732 154645.94 179160 -1 1598
1600 0 391815.8 154469.48 179280 -1 1599
1601 0 391387.25 154211.05 178040 -1 1531
1602 0 391442.25 154234.89 178000 -1 1601
1603 0 391509.56 154225.95 177920 -1 1602
1604 0 391575.47 154217.8 177840 -1 1603
1605 0 390800.44 153881.27 177800 -1 1604
1606 0 390539.28 153880.81 177760 -1 1605
1607 0 390523.9 153909.84 177680 -1 1606
1608 0 390655.84 153950.03 177560 -1 1607
1609 0 391639.12 154211.4 177760 -1 1604
1610 0 391892.28 154447.56 177560 -1 1609
1611 0 392005.53 154385.25 177480 -1 1610
1612 0 392233.47 154262.67 177320 -1 1611
1613 0 392309.72 154096.44 177240 -1 1612
1614 0 392314.6 153996.4 177200 -1 1613
1615 0 388970.4 151714.25 179600 -1 1519
1616 0 388909.16 151696.22 179640 -1 1615
1617 0 388662.84 151520.1 179720 -1 1616
1618 0 388713.56 151820.62 179800 -1 1617
1619 0 389148.94 150722.22 179560 -1 1518
1620 0 389080.7 150787.58 179600 -1 1619
1621 0 389026 150361.19 179640 -1 1620
1622 0 388970.88 150251.12 179720 -1 1621
1623 0 388918.2 150084.61 179760 -1 1622
1624 0 388856.38 150059.94 179840 -1 1623
1625 0 388969.8 150748.14 179680 -1 1620
1626 0 388969.28 150581.14 179760 -1 1625
1627 0 388884.7 150717.47 179440 -1 1518
1628 0 388859.75 150765.98 179360 -1 1627
1629 0 388864.4 150765.03 179280 -1 1628
1630 0 388888.84 150757.27 179240 -1 1629
1631 0 388947.9 150750.27 179200 -1 1630
1632 0 389007.62 150742.66 179160 -1 1631
1633 0 389064.22 150794.48 179040 -1 1632
1634 0 389364.22 150809.23 179000 -1 1633
1635 0 389328.38 150818.6 178880 -1 1634
1636 0 389444.22 150553.19 179000 -1 1634
1637 0 389624.62 150412.56 178920 -1 1636
1638 0 389728.7 150417.58 178840 -1 1637
1639 0 388568.44 150641.52 179000 -1 1633
1640 0 388668.7 150648.62 178920 -1 1639
1641 0 388644.38 150622.81 178880 -1 1640
1642 0 386641.94 148430.03 179440 -1 1514
1643 0 386178.06 148676.45 179520 -1 1642
1644 0 384903.53 149415.48 179520 -1 1643
1645 0 384365.3 150357.28 179680 -1 1644
1646 0 383595.28 151229.78 179680 -1 1645
1647 0 383077.3 151955.92 179800 -1 1646
1648 0 383066.88 152268.19 179960 -1 1647
1649 0 382779.94 152460.83 180000 -1 1648
1650 0 382446.1 152735.11 180120 -1 1649
1651 0 382223.6 152913.64 180200 -1 1650
1652 0 381969.06 153277.14 180280 -1 1651
1653 0 381940.9 153814.12 180240 -1 1652
1654 0 381900.34 153863.33 180200 -1 1653
1655 0 381819.38 153961.56 180120 -1 1654
1656 0 381738.47 154059.14 180040 -1 1655
1657 0 381758.28 154043.03 179960 -1 1656
1658 0 381792.3 154051.53 179840 -1 1657
1659 0 381767.97 154033.47 179800 -1 1658
1660 0 381697.2 154084.66 179640 -1 1659
1661 0 381761.25 154063.64 179560 -1 1660
1662 0 381937.4 153495.39 180320 -1 1652
1663 0 381909.78 153741.05 180360 -1 1662
1664 0 381924.75 153759.75 180400 -1 1663
1665 0 382028.2 153891.44 180680 -1 1664
1666 0 382057.47 153928.97 180760 -1 1665
1667 0 381926.47 153829.36 180880 -1 1666
1668 0 381768.6 153938.62 181080 -1 1667
1669 0 381736.62 154087.31 181240 -1 1668
1670 0 381590.16 154267.33 181320 -1 1669
1671 0 381518.53 154349.72 181360 -1 1670
1672 0 381360.88 154466.11 181560 -1 1671
1673 0 381171.56 154565.88 181680 -1 1672
1674 0 381172.1 154577.17 181720 -1 1673
1675 0 381174.16 154629.48 181920 -1 1674
1676 0 381009.22 154837.73 182120 -1 1675
1677 0 380899.22 154828.11 182320 -1 1676
1678 0 380723.28 154856.95 182520 -1 1677
1679 0 380410.44 154996.89 182720 -1 1678
1680 0 380266.03 155020 182880 -1 1679
1681 0 380217.7 155062.83 183040 -1 1680
1682 0 380104.12 155106.69 183280 -1 1681
1683 0 380074.44 155221.11 183480 -1 1682
1684 0 380010.03 155411.64 183640 -1 1683
1685 0 380113.38 155830.9 183880 -1 1684
1686 0 380124.3 155896.53 183920 -1 1685
1687 0 380161.9 156163.03 184080 -1 1686
1688 0 380172.44 156225.98 184160 -1 1687
1689 0 380185.56 156287.64 184240 -1 1688
1690 0 380196.2 156352.52 184320 -1 1689
1691 0 380172.5 156416.33 184360 -1 1690
1692 0 380224.22 155642.48 184360 -1 1691
1693 0 380464.12 155470.45 184360 -1 1692
1694 0 380512 155170.55 184360 -1 1693
1695 0 380447.12 154929.2 184280 -1 1694
1696 0 380464 154825.2 184240 -1 1695
1697 0 380507.3 154726.39 184160 -1 1696
1698 0 380564.1 154547.44 184080 -1 1697
1699 0 380584.5 154454.23 184000 -1 1698
1700 0 380125.12 156544.17 184440 -1 1691
1701 0 380078.84 156675.94 184520 -1 1700
1702 0 380099.22 156879.11 184720 -1 1701
1703 0 380103.7 156925.55 184760 -1 1702
1704 0 380105.06 157032.84 184840 -1 1703
1705 0 380108.84 157257.08 185000 -1 1704
1706 0 380116.4 157378.27 185200 -1 1705
1707 0 380117.84 157404 185240 -1 1706
1708 0 379918.03 157639.75 185440 -1 1707
1709 0 379838.78 157736.12 185520 -1 1708
1710 0 379819.75 157755.62 185560 -1 1709
1711 0 379741.72 157881.75 185720 -1 1710
1712 0 379676.78 158036.36 185840 -1 1711
1713 0 379592 158248 186000 -1 1712
1714 0 379506.22 158448.72 186160 -1 1713
1715 0 379063.56 158550.44 186360 -1 1714
1716 0 378894.38 158594.39 186480 -1 1715
1717 0 378839.25 158608.22 186520 -1 1716
1718 0 378783.34 158621.25 186560 -1 1717
1719 0 378731.2 158648.36 186600 -1 1718
1720 0 378630.53 158699.53 186680 -1 1719
1721 0 378526 158753.45 186760 -1 1720
1722 0 378474.9 158779.23 186800 -1 1721
1723 0 375618.12 158688.05 186800 -1 1722
1724 0 374517.75 158932.66 186960 -1 1723
1725 0 374426.28 159003.23 187080 -1 1724
1726 0 374148.8 159213.8 187200 -1 1725
1727 0 373671.97 159344.77 187320 -1 1726
1728 0 373292.84 159522.48 187400 -1 1727
1729 0 372824.22 159770.56 187520 -1 1728
1730 0 372623.53 159813.97 187640 -1 1729
1731 0 372054.22 159943.1 187760 -1 1730
1732 0 371771.97 160099.27 187840 -1 1731
1733 0 371223.47 160339.3 187960 -1 1732
1734 0 370487.47 160628.64 188120 -1 1733
1735 0 369428 161029.88 188120 -1 1734
1736 0 369075.94 161241.38 188200 -1 1735
1737 0 369081.25 161291.89 188280 -1 1736
1738 0 369007.66 161302.16 188400 -1 1737
1739 0 368836.22 161435.53 188440 -1 1738
1740 0 368574.3 161512 188560 -1 1739
1741 0 368391.72 161728.58 188680 -1 1740
1742 0 368053.12 162097.44 188800 -1 1741
1743 0 367746.88 162309.72 188880 -1 1742
1744 0 367335.62 162559.69 189040 -1 1743
1745 0 366891.28 162687.31 189160 -1 1744
1746 0 366815.6 162823.3 189280 -1 1745
1747 0 366225.84 162933.4 189320 -1 1746
1748 0 365244.47 163153.9 189520 -1 1747
1749 0 364944.06 163218.22 189640 -1 1748
1750 0 364471.97 163228.7 189720 -1 1749
1751 0 363327.78 163494.55 189720 -1 1750
1752 0 363033.78 163647.55 189800 -1 1751
1753 0 362771.53 163763.14 189880 -1 1752
1754 0 362568.78 163885.45 189960 -1 1753
1755 0 361678.9 164383.05 190040 -1 1754
1756 0 361249.4 164605.08 190240 -1 1755
1757 0 361268.56 164704.38 190400 -1 1756
1758 0 361274.8 164733.4 190440 -1 1757
1759 0 361287.2 164783.12 190520 -1 1758
1760 0 361064.53 165092.55 190720 -1 1759
1761 0 361016.62 165145.81 190760 -1 1760
1762 0 360957.2 165321.64 190920 -1 1761
1763 0 360942.75 165367.47 190960 -1 1762
1764 0 361071.1 165416.98 191120 -1 1763
1765 0 361042.66 165387.92 191200 -1 1764
1766 0 361002.75 165338.36 191320 -1 1765
1767 0 360923.25 165412.6 191480 -1 1766
1768 0 360938.2 165427.67 191520 -1 1767
1769 0 360954.03 165441.5 191560 -1 1768
1770 0 361412.7 164556.12 190000 -1 1755
1771 0 361320.34 164663.4 189880 -1 1770
1772 0 361412.47 164569.3 189760 -1 1771
1773 0 361421.03 164637.27 189600 -1 1772
1774 0 378488.06 158770.02 186840 -1 1722
1775 0 378501.53 158760.28 186880 -1 1774
1776 0 378669.3 158937.17 187280 -1 1775
1777 0 378686.66 158954.4 187320 -1 1776
1778 0 378703.22 158970.7 187360 -1 1777
1779 0 378618 159046.56 187600 -1 1778
1780 0 378653.75 159099.17 187680 -1 1779
1781 0 378689.94 159152.8 187760 -1 1780
1782 0 378706.88 159179.47 187800 -1 1781
1783 0 378541.06 159438.38 188040 -1 1782
1784 0 378449.44 159535.42 188280 -1 1783
1785 0 378761.12 159677.62 188440 -1 1784
1786 0 378654.66 159785.4 188600 -1 1785
1787 0 378719.5 159849.5 188720 -1 1786
1788 0 378784.4 159914.47 188840 -1 1787
1789 0 378909 160110.22 188960 -1 1788
1790 0 378951 160174.67 189000 -1 1789
1791 0 379035.34 160304.19 189080 -1 1790
1792 0 379161.03 160394.3 189160 -1 1791
1793 0 379679.8 160834.23 189120 -1 1792
1794 0 379647.22 160775.98 189000 -1 1793
1795 0 379634.7 160759.31 188960 -1 1794
1796 0 379595.44 160698.33 188800 -1 1795
1797 0 379571.28 160698.06 188760 -1 1796
1798 0 379771.97 160473.22 188720 -1 1797
1799 0 379789.75 160309.48 188640 -1 1798
1800 0 379676.5 160209.14 188520 -1 1799
1801 0 379645.03 160185.86 188480 -1 1800
1802 0 379160.16 160925.38 188720 -1 1797
1803 0 379129.78 160973.5 188640 -1 1802
1804 0 378977 161030.55 188600 -1 1803
1805 0 379349.28 160528.42 189280 -1 1792
1806 0 379486.5 160503.44 189360 -1 1805
1807 0 379828.3 160437.52 189560 -1 1806
1808 0 379950.4 160388.8 189640 -1 1807
1809 0 380134.06 160315.08 189760 -1 1808
1810 0 380237.7 160230.94 189880 -1 1809
1811 0 380342.6 160150.94 190000 -1 1810
1812 0 380546.16 159825.22 190040 -1 1811
1813 0 381280.7 159657.11 190200 -1 1812
1814 0 381888.94 159507.53 190280 -1 1813
1815 0 382527.9 159323.44 190240 -1 1814
1816 0 382982.94 159083.55 190160 -1 1815
1817 0 383185.88 158771.27 190120 -1 1816
1818 0 383471.3 158737.64 190080 -1 1817
1819 0 384065.06 158850.02 190080 -1 1818
1820 0 384455.4 158605.03 190200 -1 1819
1821 0 384896.7 158444.34 190200 -1 1820
1822 0 385278.12 158312.78 190200 -1 1821
1823 0 385291.03 158152.61 190280 -1 1822
1824 0 385491.66 158133.4 190320 -1 1823
1825 0 385616.53 158144.23 190360 -1 1824
1826 0 386351.06 157891.39 190480 -1 1825
1827 0 386543.5 157835.5 190520 -1 1826
1828 0 386736.16 157780.31 190560 -1 1827
1829 0 387684.22 157774.05 190560 -1 1828
1830 0 387654.62 157642.42 190400 -1 1829
1831 0 387869.1 157575.6 190240 -1 1830
1832 0 387947.97 157643.53 190160 -1 1831
1833 0 388024.88 157712.16 190080 -1 1832
1834 0 388105.94 157626.28 189920 -1 1833
1835 0 388133.7 157577.7 189840 -1 1834
1836 0 387121.53 157665.97 190640 -1 1828
1837 0 387458.6 157649.8 190760 -1 1836
1838 0 387682.56 157639.39 190840 -1 1837
1839 0 387712.66 157632.45 190920 -1 1838
1840 0 382219.72 159335.6 190400 -1 1814
1841 0 382249.62 159296.02 190480 -1 1840
1842 0 378796 160208.03 188720 -1 1787
1843 0 378672 160320.03 188720 -1 1842
1844 0 378408 160268.03 188680 -1 1843
1845 0 378228 160308.03 188640 -1 1844
1846 0 378140 160276.03 188560 -1 1845
1847 0 378044 160248.03 188440 -1 1846
1848 0 378008 160208.03 188320 -1 1847
1849 0 377820 160244.03 188280 -1 1848
1850 0 377728 160268.03 188240 -1 1849
1851 0 377752 160268.03 188160 -1 1850
1852 0 378434.28 158273.17 186320 -1 1715
1853 0 378370.38 158168.28 186200 -1 1852
1854 0 378433.75 157814.03 186000 -1 1853
1855 0 378434.4 157720.48 185960 -1 1854
1856 0 380553.53 156562.47 184200 -1 1689
1857 0 380690.03 156574.12 184120 -1 1856
1858 0 380802.2 156502.38 184080 -1 1857
1859 0 380819.38 156460.14 184040 -1 1858
1860 0 382582.44 153954.88 180760 -1 1666
1861 0 382754.44 154186.88 180760 -1 1860
1862 0 382994.4 154170.81 180760 -1 1861
1863 0 383070.66 154190.86 180880 -1 1862
1864 0 383138.3 154199.31 180960 -1 1863
1865 0 384932.66 149338.52 179560 -1 1644
1866 0 384961.03 149255.5 179600 -1 1865
1867 0 385049.34 149027.98 179720 -1 1866
1868 0 384951.16 149254.45 179960 -1 1867
1869 0 384927.8 149332.1 180000 -1 1868
1870 0 385067.2 149323.97 180080 -1 1869
1871 0 384551.97 149676.22 180000 -1 1869
1872 0 384557.72 149729.92 180040 -1 1871
1873 0 384562.25 149777.64 180080 -1 1872
1874 0 384621 149803.4 180160 -1 1873
1875 0 384948.66 149338.14 179440 -1 1644
1876 0 385020.4 149459.03 179320 -1 1875
1877 0 385037.22 149587.27 179280 -1 1876
1878 0 385181.25 149859.05 179240 -1 1877
1879 0 385413.3 149867.05 179240 -1 1878
1880 0 385378.97 149932.95 179160 -1 1879
1881 0 385261.12 149299.19 179280 -1 1876
1882 0 385818.44 149041.44 179240 -1 1881
1883 0 386090.1 148667.48 179200 -1 1882
1884 0 386363.06 148554.7 179000 -1 1883
1885 0 386362.25 148586.38 178920 -1 1884
1886 0 386362.34 148604.19 178880 -1 1885
1887 0 386458.4 148475.89 178840 -1 1886
1888 0 386467.66 148444.33 178720 -1 1887
1889 0 386490.28 148420.28 178600 -1 1888
1890 0 386249.8 148553.83 179600 -1 1643
1891 0 386212 148612.77 179720 -1 1890
1892 0 386305.8 148607.16 179840 -1 1891
1893 0 386178.4 148784.88 180000 -1 1892
1894 0 386162.28 148917.66 180040 -1 1893
1895 0 386323.34 149050.9 180200 -1 1894
1896 0 386342.97 149042.69 180240 -1 1895
1897 0 386449.5 149002.84 180440 -1 1896
1898 0 386370.9 149053.05 180600 -1 1897
1899 0 386289.88 149015.75 180680 -1 1898
1900 0 387531.5 147978.25 179160 -1 1514
1901 0 387477.8 148031.39 179000 -1 1900
1902 0 387477.03 148007.52 178920 -1 1901
1903 0 387761.94 146138.61 179360 -1 1513
1904 0 387778.5 145592.52 179440 -1 1903
1905 0 387604.4 145332.4 179400 -1 1904
1906 0 387594.88 145256.38 179280 -1 1905
1907 0 387587.25 145232.88 179160 -1 1906
1908 0 387741.8 145463.52 179560 -1 1904
1909 0 387732.22 145415.38 179600 -1 1908
1910 0 387789.97 145423.2 179760 -1 1909
1911 0 387799.25 145414 179800 -1 1910
1912 0 387827.2 145386.77 179920 -1 1911
1913 0 387845.97 145415.72 180000 -1 1912
1914 0 387966.94 145614.86 180040 -1 1913
1915 0 391488.62 144403.27 176440 -1 1142
1916 0 391565.25 144391.67 176480 -1 1915
1917 0 391808.62 144348.81 176600 -1 1916
1918 0 391826.06 144433.25 176720 -1 1917
1919 0 391699.53 144434.81 176880 -1 1918
1920 0 391643 144527.5 176920 -1 1919
1921 0 391716.22 144330.61 176960 -1 1920
1922 0 391750.28 144421.69 177040 -1 1921
1923 0 391766.47 144470.03 177080 -1 1922
1924 0 391919.53 144592.34 177160 -1 1923
1925 0 391906.38 144613.48 177200 -1 1924
1926 0 391864.1 144613.84 177240 -1 1925
1927 0 391886.03 144635.11 177280 -1 1926
1928 0 391629.62 144647.66 175880 -1 1136
1929 0 391674.78 144672.89 175720 -1 1928
1930 0 391719.38 144694.94 175560 -1 1929
1931 0 391425.28 144970.34 175440 -1 1930
1932 0 393721.1 143279.4 176120 -1 1134
1933 0 393903.16 142937.36 176280 -1 1932
1934 0 394214.72 142791.2 176360 -1 1933
1935 0 394313.47 142839.42 176400 -1 1934
1936 0 394232.53 142928.7 176440 -1 1935
1937 0 394382.6 142695.73 176480 -1 1936
1938 0 394374.06 142659.48 176520 -1 1937
1939 0 394553.5 142418.2 176600 -1 1938
1940 0 394596.7 142467.95 176880 -1 1939
1941 0 394588.1 142378.78 176920 -1 1940
1942 0 394509.25 142378.5 177120 -1 1941
1943 0 394554.7 142231.52 177320 -1 1942
1944 0 394512.56 142160.86 177560 -1 1943
1945 0 394593.97 141954.05 177800 -1 1944
1946 0 394613.44 141760.44 178080 -1 1945
1947 0 394649.16 141654.5 178200 -1 1946
1948 0 394120.97 141419.5 178200 -1 1947
1949 0 393778.84 141586.72 178200 -1 1948
1950 0 393514.5 141619.33 178200 -1 1949
1951 0 392501 141756.75 178200 -1 1950
1952 0 391052.84 141551.72 178200 -1 1951
1953 0 390919.6 141496.47 177960 -1 1952
1954 0 390822.28 141338.19 177640 -1 1953
1955 0 390789.75 141383.28 177560 -1 1954
1956 0 391062.28 141606.28 178400 -1 1952
1957 0 391066.2 141628.19 178480 -1 1956
1958 0 391075.25 141670.4 178640 -1 1957
1959 0 391075.6 141681.33 178680 -1 1958
1960 0 391077.1 141693.58 178720 -1 1959
1961 0 391039.16 141779.52 178800 -1 1960
1962 0 391071.78 141825.38 178840 -1 1961
1963 0 391078.16 141814.02 178880 -1 1962
1964 0 391102.62 141825 178920 -1 1963
1965 0 394674 141534.84 178360 -1 1947
1966 0 394947.84 141275.53 178600 -1 1965
1967 0 395314.1 141013.77 178840 -1 1966
1968 0 395384.5 140750.42 179160 -1 1967
1969 0 395593.84 140614.05 179360 -1 1968
1970 0 395718.2 140514.64 179640 -1 1969
1971 0 395883.4 140386.95 179920 -1 1970
1972 0 395881.62 140510.22 180080 -1 1971
1973 0 396042.84 140678.39 180120 -1 1972
1974 0 396071.03 140645.4 180160 -1 1973
1975 0 396114.03 140661.4 180280 -1 1974
1976 0 396137.53 140655.53 180320 -1 1975
1977 0 396229.4 140631.75 180480 -1 1976
1978 0 396498.78 140397.78 180800 -1 1977
1979 0 396754.38 140489.11 181120 -1 1978
1980 0 396727.22 140563.7 181280 -1 1979
1981 0 396737.28 140479.88 181480 -1 1980
1982 0 396737.12 140372.22 181680 -1 1981
1983 0 396847.9 140238.5 181880 -1 1982
1984 0 396750.8 140409.3 182040 -1 1983
1985 0 397062.3 139861.72 182320 -1 1984
1986 0 397377.4 139480.1 182560 -1 1985
1987 0 397257.22 139247.28 182760 -1 1986
1988 0 397212.03 139154.52 182840 -1 1987
1989 0 397214.2 139035.1 183040 -1 1988
1990 0 397909.8 138785.58 183320 -1 1989
1991 0 397975.3 138784.34 183400 -1 1990
1992 0 396725.4 139022.45 183400 -1 1991
1993 0 396665 139080.97 183480 -1 1992
1994 0 396652.1 139082.95 183520 -1 1993
1995 0 396573.06 139126.69 183680 -1 1994
1996 0 396531.34 139148.83 183760 -1 1995
1997 0 396443.22 139230.67 183800 -1 1996
1998 0 396176.28 139473.53 183920 -1 1997
1999 0 395851 139477.97 184000 -1 1998
2000 0 395688.3 139474.78 184040 -1 1999
2001 0 395586.97 139527.16 184080 -1 2000
2002 0 395073.97 139765.62 184280 -1 2001
2003 0 394970.06 139813.45 184320 -1 2002
2004 0 394728.88 140158.25 184600 -1 2003
2005 0 394611.03 140239.12 184760 -1 2004
2006 0 394600.34 140270.31 184800 -1 2005
2007 0 394574.47 140290.14 184840 -1 2006
2008 0 394505.06 140454.95 184880 -1 2007
2009 0 394433.06 140621.39 184920 -1 2008
2010 0 393998.84 140827.61 185120 -1 2009
2011 0 393404.7 140772.02 185160 -1 2010
2012 0 393290.66 140677.3 185200 -1 2011
2013 0 392945.78 140430.52 185320 -1 2012
2014 0 392802.9 140477.19 185360 -1 2013
2015 0 392376.78 140612.14 185480 -1 2014
2016 0 391809.22 140874.22 185720 -1 2015
2017 0 391425.7 141050.58 185960 -1 2016
2018 0 390508 141257.19 185960 -1 2017
2019 0 389672.12 141122.23 185960 -1 2018
2020 0 389513.72 141108.48 185960 -1 2019
2021 0 389404.6 140942.64 185960 -1 2020
2022 0 389135.88 140833.73 185960 -1 2021
2023 0 388197.62 140843.14 185960 -1 2022
2024 0 387618.47 140760.89 185760 -1 2023
2025 0 387082.34 140660.27 185760 -1 2024
2026 0 386670.44 140830.08 185760 -1 2025
2027 0 386349.5 140772.89 185760 -1 2026
2028 0 386051.28 140920.5 185880 -1 2027
2029 0 385384.9 140564.16 185880 -1 2028
2030 0 385257.66 140436.33 185760 -1 2029
2031 0 385084.84 140264.88 185600 -1 2030
2032 0 384892.56 140125.03 185480 -1 2031
2033 0 384633.5 139930.12 185320 -1 2032
2034 0 384793.94 139518.17 185040 -1 2033
2035 0 384735.5 139063.52 184760 -1 2034
2036 0 384654.2 138710.9 184720 -1 2035
2037 0 384574.84 138610.73 184680 -1 2036
2038 0 384549.2 138511.19 184600 -1 2037
2039 0 384513.38 138447.98 184520 -1 2038
2040 0 384474.9 138384.02 184440 -1 2039
2041 0 384419 138178.4 184280 -1 2040
2042 0 384412.97 138012.3 184200 -1 2041
2043 0 384371.72 137775.55 184120 -1 2042
2044 0 384357.66 137491.1 184000 -1 2043
2045 0 384363.72 137322.52 183920 -1 2044
2046 0 384355.22 137067.89 183800 -1 2045
2047 0 384361.47 136764.81 183640 -1 2046
2048 0 384293 136524.7 183520 -1 2047
2049 0 384168.94 136320.61 183400 -1 2048
2050 0 384015.6 136122.34 183240 -1 2049
2051 0 384094.8 136021.2 183120 -1 2050
2052 0 384098.8 135985.7 183080 -1 2051
2053 0 384089.03 135991.03 183040 -1 2052
2054 0 383752.47 136088.36 183000 -1 2053
2055 0 383664.12 136004.3 183000 -1 2054
2056 0 383773.4 135768.89 183000 -1 2055
2057 0 383849.78 135698.62 182960 -1 2056
2058 0 383918.78 135609.38 182880 -1 2057
2059 0 383874.88 135515.1 182800 -1 2058
2060 0 383876.16 135484.22 182680 -1 2059
2061 0 383977.25 135467.22 182600 -1 2060
2062 0 383949.38 135390.6 182480 -1 2061
2063 0 383982.25 135390.1 182360 -1 2062
2064 0 384028.88 135328.03 182200 -1 2063
2065 0 383948.53 136454.55 182040 -1 2064
2066 0 383995.34 135184.89 181960 -1 2065
2067 0 383992.1 135206.22 181800 -1 2066
2068 0 384072.94 135021.62 181600 -1 2067
2069 0 384050.72 134784 181400 -1 2068
2070 0 383828 134368.42 181280 -1 2069
2071 0 383731.5 134058.2 181080 -1 2070
2072 0 383714.44 134010.62 181040 -1 2071
2073 0 383650.25 133827.28 180880 -1 2072
2074 0 383606.75 133608.97 180720 -1 2073
2075 0 383403.47 133417.64 180520 -1 2074
2076 0 383300.1 133326.08 180320 -1 2075
2077 0 383017.62 133256.62 180240 -1 2076
2078 0 382736.06 133188.62 180160 -1 2077
2079 0 382514.84 133127.89 180040 -1 2078
2080 0 382761 132880.6 179840 -1 2079
2081 0 382807.38 132824.39 179800 -1 2080
2082 0 382717.56 132774.22 179640 -1 2081
2083 0 382664.22 132712.77 179600 -1 2082
2084 0 382510.53 132575.67 179480 -1 2083
2085 0 382448.44 132525.19 179320 -1 2084
2086 0 385204.53 140668.14 185960 -1 2029
2087 0 384928.4 140820.33 186080 -1 2086
2088 0 384452.4 140756.64 186120 -1 2087
2089 0 384366.88 140845.16 186160 -1 2088
2090 0 384181.4 140964.12 186200 -1 2089
2091 0 394855 139949.98 184920 -1 2009
2092 0 394772.16 139954.22 185200 -1 2091
2093 0 394778 139937.53 185240 -1 2092
2094 0 394666.78 140009.4 185360 -1 2093
2095 0 394609.06 140066.83 185520 -1 2094
2096 0 394521.56 140248.03 185680 -1 2095
2097 0 398005.4 138787.95 183440 -1 1991
2098 0 399003.9 138435.03 183440 -1 2097
2099 0 400636.38 138217.86 183440 -1 2098
2100 0 401204.62 138693.84 183600 -1 2099
2101 0 401268.16 138719.5 183640 -1 2100
2102 0 401584.38 138847.12 183840 -1 2101
2103 0 401670.8 138930.6 183920 -1 2102
2104 0 401801.25 139056.39 184040 -1 2103
2105 0 401838.5 139098.67 184080 -1 2104
2106 0 402025.66 139311.52 184280 -1 2105
2107 0 402074.6 139329.3 184320 -1 2106
2108 0 402511.5 139485.06 184680 -1 2107
2109 0 404326.88 138429.06 184680 -1 2108
2110 0 404925.97 137796.4 184520 -1 2109
2111 0 404972.8 137718.52 184480 -1 2110
2112 0 405070.03 137562.08 184400 -1 2111
2113 0 405404.66 137005.72 184120 -1 2112
2114 0 405527.56 136879.69 184040 -1 2113
2115 0 405829.28 136571.31 183840 -1 2114
2116 0 405700.75 136250.75 183720 -1 2115
2117 0 405657.62 136143.94 183680 -1 2116
2118 0 405630.8 136020.56 183600 -1 2117
2119 0 405634.7 136000.52 183560 -1 2118
2120 0 404475.75 138515.7 184800 -1 2109
2121 0 404574.5 138571.5 184880 -1 2120
2122 0 404869.72 138738.11 185120 -1 2121
2123 0 404969.7 138795.78 185200 -1 2122
2124 0 405166.22 138903.89 185360 -1 2123
2125 0 403616.16 139596.83 185360 -1 2124
2126 0 403519.44 139746.38 185480 -1 2125
2127 0 403564.5 139785 185520 -1 2126
2128 0 403610.22 139824.33 185560 -1 2127
2129 0 403624.25 139875.8 185640 -1 2128
2130 0 405255.03 138949.69 185440 -1 2124
2131 0 405574.6 138973.9 185720 -1 2130
2132 0 405659.94 139038.08 185920 -1 2131
2133 0 405977.12 139003.89 186120 -1 2132
2134 0 406312 139088.66 186360 -1 2133
2135 0 406634.6 139088.3 186680 -1 2134
2136 0 407101.1 139191.72 186880 -1 2135
2137 0 407567.5 139091.89 187080 -1 2136
2138 0 407813.16 138923.12 187320 -1 2137
2139 0 408245.62 138955.52 187560 -1 2138
2140 0 408686.94 138931.11 187760 -1 2139
2141 0 409196.2 138875.33 188000 -1 2140
2142 0 409625.3 138712.16 188200 -1 2141
2143 0 409994.12 138664.56 188360 -1 2142
2144 0 410346.62 138580.33 188560 -1 2143
2145 0 410760.5 138585.77 188760 -1 2144
2146 0 412144.97 138274.6 188960 -1 2145
2147 0 413861.44 138118.86 188960 -1 2146
2148 0 414305.1 137981.06 188880 -1 2147
2149 0 415357.94 137178.06 188680 -1 2148
2150 0 417728.28 136398.6 188680 -1 2149
2151 0 417773.56 136427.61 188800 -1 2150
2152 0 417949.47 136663.95 188920 -1 2151
2153 0 418381.06 136845.27 189040 -1 2152
2154 0 418716.22 137090.86 189200 -1 2153
2155 0 419735.84 137067.64 189200 -1 2154
2156 0 420124.28 137169.16 189240 -1 2155
2157 0 420273.56 137244.44 189280 -1 2156
2158 0 420382.06 137259.62 189320 -1 2157
2159 0 420619.28 137340.5 189520 -1 2158
2160 0 420798.28 137404.25 189760 -1 2159
2161 0 420956.44 137421.92 189960 -1 2160
2162 0 420973.22 137428.31 190120 -1 2161
2163 0 420901.28 137584.36 190280 -1 2162
2164 0 420946.9 137730.19 190480 -1 2163
2165 0 421053.1 137934.19 190720 -1 2164
2166 0 421147.62 137994.45 190880 -1 2165
2167 0 422100.12 138361.31 190880 -1 2166
2168 0 422374.7 138614.97 191040 -1 2167
2169 0 422480.47 138775.67 191160 -1 2168
2170 0 422491.25 138837.61 191200 -1 2169
2171 0 422464.03 138799.92 191240 -1 2170
2172 0 422730.75 138967.61 191400 -1 2171
2173 0 422869.66 139144.28 191600 -1 2172
2174 0 423028.75 139334.98 191800 -1 2173
2175 0 423212.6 139518.61 192000 -1 2174
2176 0 423234.97 139799.27 192200 -1 2175
2177 0 423307.44 139943.45 192400 -1 2176
2178 0 423430.66 140134.45 192560 -1 2177
2179 0 423568.3 140262.05 192720 -1 2178
2180 0 423683.6 140431.2 192760 -1 2179
2181 0 423761.16 140768.95 192880 -1 2180
2182 0 423912.4 141016.58 193000 -1 2181
2183 0 423944.53 141385.52 193120 -1 2182
2184 0 423997.75 141647.39 193280 -1 2183
2185 0 424104.03 141824.6 193400 -1 2184
2186 0 424164.38 141996.69 193600 -1 2185
2187 0 424149.62 142067.03 193800 -1 2186
2188 0 424170.84 142109.11 194000 -1 2187
2189 0 424115.3 142254.95 194240 -1 2188
2190 0 424051.5 142596.58 194480 -1 2189
2191 0 423987.84 142792.83 194680 -1 2190
2192 0 424054.78 143017.19 194880 -1 2191
2193 0 424044.1 143268.36 195080 -1 2192
2194 0 424047.6 143486.52 195320 -1 2193
2195 0 423972.12 143651.66 195480 -1 2194
2196 0 424047.78 143865.83 195640 -1 2195
2197 0 424116.66 144026.97 195800 -1 2196
2198 0 424277.03 144082.12 196000 -1 2197
2199 0 424353.34 144120.19 196200 -1 2198
2200 0 424573.22 144225.42 196400 -1 2199
2201 0 424578.78 144389.62 196560 -1 2200
2202 0 424540.47 144461.5 196720 -1 2201
2203 1 424488.12 144664.23 196920 -1 2202
2204 0 424450.06 144834.98 197080 -1 2203
2205 0 424329.94 145086.95 197240 -1 2204
2206 0 424221.25 145413.98 197400 -1 2205
2207 0 424145.22 145653.89 197520 -1 2206
2208 0 424036.2 145851.75 197640 -1 2207
2209 0 424044.47 145985.73 197800 -1 2208
2210 0 424027.28 146092.88 197920 -1 2209
2211 0 423979.4 146312.3 198080 -1 2210
2212 0 424002.12 146414.92 198200 -1 2211
2213 0 423947.28 146584.7 198320 -1 2212
2214 0 424099.97 146702.12 198440 -1 2213
2215 0 424189.7 146970.66 198600 -1 2214
2216 0 424249.62 147122.9 198760 -1 2215
2217 0 424291.97 147365.53 198960 -1 2216
2218 0 424369.53 147530.36 199160 -1 2217
2219 0 424390.94 147648.2 199320 -1 2218
2220 0 424423.4 147805.66 199520 -1 2219
2221 0 424518.88 148038.12 199720 -1 2220
2222 0 424577.12 148251.39 2e+05 -1 2221
2223 0 425010.72 148722.7 200200 -1 2222
2224 0 425263.66 149113.62 200400 -1 2223
2225 0 425356.66 149127.11 200600 -1 2224
2226 0 425260.34 149022.23 200720 -1 2225
2227 0 425111.44 148954.47 200880 -1 2226
2228 0 425032.38 148801.22 201000 -1 2227
2229 0 424968.12 148989.66 201240 -1 2228
2230 0 424996.7 149095.53 201440 -1 2229
2231 0 425108.34 149450.77 201680 -1 2230
2232 0 425241.6 149597.53 201920 -1 2231
2233 0 425340.12 149858.52 202200 -1 2232
2234 0 425438.53 150220.73 202560 -1 2233
2235 0 425878.16 150816.97 202560 -1 2234
2236 0 426836.25 151489.23 202560 -1 2235
2237 0 427032.53 151513.02 202600 -1 2236
2238 0 427072.7 151591.4 202720 -1 2237
2239 0 427110.8 151948.1 202880 -1 2238
2240 0 427100.4 152396.06 202920 -1 2239
2241 0 426995.38 152521.1 203040 -1 2240
2242 0 427060.75 152651.72 203200 -1 2241
2243 0 427054.5 152786.47 203320 -1 2242
2244 0 427001 152990.22 203440 -1 2243
2245 0 426935.47 153195.61 203560 -1 2244
2246 0 426941.78 153292.27 203760 -1 2245
2247 0 426912.84 153363.83 203960 -1 2246
2248 0 426965.06 153691.98 204080 -1 2247
2249 0 426997.62 154323.28 204080 -1 2248
2250 0 427003.5 154351.81 204120 -1 2249
2251 0 427010.97 154404.53 204240 -1 2250
2252 0 427039.28 154578.28 204440 -1 2251
2253 0 427056.88 155408.72 204440 -1 2252
2254 0 427007.75 156054.11 204440 -1 2253
2255 0 426846.7 156171.94 204480 -1 2254
2256 0 426423.62 156393.72 204520 -1 2255
2257 0 426280.78 156841 204680 -1 2256
2258 0 426243.03 156952.9 204720 -1 2257
2259 0 426242 156982.5 204760 -1 2258
2260 0 426241 157011.67 204800 -1 2259
2261 0 426238.94 157071.44 204880 -1 2260
2262 0 426230.75 157105.84 204920 -1 2261
2263 0 426219.84 157173.23 205000 -1 2262
2264 0 426230.6 157191 205040 -1 2263
2265 0 426240 157204 205080 -1 2264
2266 0 426272.84 157263.33 205200 -1 2265
2267 0 427255.1 155791.58 205200 -1 2266
2268 0 427259.8 155776.75 205320 -1 2267
2269 0 427452.97 155913.3 205440 -1 2268
2270 0 426397.53 157629.5 205440 -1 2266
2271 0 425255.4 157288.89 205440 -1 2270
2272 0 425341.5 157368.53 205520 -1 2271
2273 0 425382.72 157405.2 205560 -1 2272
2274 0 425418 157437.95 205600 -1 2273
2275 0 425509.22 157530.17 205640 -1 2274
2276 0 426622.62 157945.72 205560 -1 2270
2277 0 426751.22 158128.75 205640 -1 2276
2278 0 426922 158285.47 205680 -1 2277
2279 0 427384.12 158657.83 205800 -1 2278
2280 0 427359.84 158723.39 206000 -1 2279
2281 0 427365.56 158695.9 206040 -1 2280
2282 0 427263.84 158553.62 206120 -1 2281
2283 0 427141.94 159615.19 206120 -1 2282
2284 0 427102.25 159568.78 206200 -1 2283
2285 0 427090.22 159548.53 206240 -1 2284
2286 0 427094.5 159632.17 206280 -1 2285
2287 0 427169.6 158352.73 206200 -1 2282
2288 0 427120.94 158264.92 206240 -1 2287
2289 0 427034.72 158081.44 206320 -1 2288
2290 0 427623.7 157362.6 206320 -1 2289
2291 0 427621.62 157301.28 206360 -1 2290
2292 0 427631.8 157255.45 206400 -1 2291
2293 0 427626.56 157181.17 206440 -1 2292
2294 0 427754.8 157067.72 206600 -1 2293
2295 0 427886.38 157169.2 206720 -1 2294
2296 0 427864.88 157255.14 206880 -1 2295
2297 0 427896.38 157303.7 207000 -1 2296
2298 0 427906.22 157357.48 207080 -1 2297
2299 0 426949.5 158111.38 206400 -1 2289
2300 0 426904 158115.5 206440 -1 2299
2301 0 426858.28 158119.88 206480 -1 2300
2302 0 426851.5 158167.5 206560 -1 2301
2303 0 426844.88 158214.88 206640 -1 2302
2304 0 426856.8 158223.2 206680 -1 2303
2305 0 426904.22 158256.1 206840 -1 2304
2306 0 425983.66 156876.05 204480 -1 2255
2307 0 425991 156932 204440 -1 2306
2308 0 426005.44 157044.3 204360 -1 2307
2309 0 425933.47 157047.86 204240 -1 2308
2310 0 425881.47 157033.27 204200 -1 2309
2311 0 426919.7 154547.06 204080 -1 2249
2312 0 426939.06 154605.69 204000 -1 2311
2313 0 425443.25 150192 202760 -1 2234
2314 0 425221.16 150047.55 203000 -1 2313
2315 0 425066.7 149966.11 203160 -1 2314
2316 0 424942 149851.73 203360 -1 2315
2317 0 424910.4 149725.02 203600 -1 2316
2318 0 424878.84 149632.86 203800 -1 2317
2319 0 424802.88 149460.36 204000 -1 2318
2320 0 424847.75 149456.22 204200 -1 2319
2321 0 424812.53 149518.84 204400 -1 2320
2322 0 424805.4 149474.02 204600 -1 2321
2323 0 424853 149449.56 204760 -1 2322
2324 0 424884.03 149462.84 204920 -1 2323
2325 0 424951.5 149394.78 205080 -1 2324
2326 0 425059.72 149398.8 205280 -1 2325
2327 0 425076.84 149417.03 205320 -1 2326
2328 0 425259.25 149726.33 205480 -1 2327
2329 0 425550.44 150109.92 205680 -1 2328
2330 0 425702.3 150251.36 205960 -1 2329
2331 0 425683.94 150225.69 206000 -1 2330
2332 0 425596.25 149982.12 206200 -1 2331
2333 0 425574.03 149924.73 206240 -1 2332
2334 0 425458.44 149618.42 206440 -1 2333
2335 0 425454.66 149596.67 206480 -1 2334
2336 0 425448.16 149553.72 206560 -1 2335
2337 0 425434.62 149467.75 206720 -1 2336
2338 0 425473.25 149421.77 206760 -1 2337
2339 0 425539.06 149324.83 206840 -1 2338
2340 0 425644.12 149187.38 206960 -1 2339
2341 0 425659 149207 207040 -1 2340
2342 0 425689.38 149247.19 207200 -1 2341
2343 0 425694.84 149239.81 207240 -1 2342
2344 0 425732 149182 207440 -1 2343
2345 0 425799.8 149210.52 207680 -1 2344
2346 0 426039.4 148263.31 207680 -1 2345
2347 0 426152.75 148293.7 207640 -1 2346
2348 0 425809.47 149213.23 207720 -1 2345
2349 0 425841.47 149191.95 207840 -1 2348
2350 0 425873.66 149177.56 207960 -1 2349
2351 0 425926.34 149208.1 208080 -1 2350
2352 0 425946.88 149214.47 208120 -1 2351
2353 0 426005.78 149231.77 208240 -1 2352
2354 0 426065.75 149276.98 208360 -1 2353
2355 0 426078.88 149285.19 208400 -1 2354
2356 0 426094.16 149307.33 208440 -1 2355
2357 0 426124.1 149364.02 208680 -1 2356
2358 0 426050.94 149539.45 208880 -1 2357
2359 0 426026 149675.56 208960 -1 2358
2360 0 426010.44 149730.06 209000 -1 2359
2361 0 425996.88 149749.22 209040 -1 2360
2362 0 426005.62 149774.27 209080 -1 2361
2363 0 425990.5 149873.89 209320 -1 2362
2364 0 425984.06 149886.39 209360 -1 2363
2365 0 426140.25 149860.67 209400 -1 2364
2366 0 426267.25 149929.39 209480 -1 2365
2367 0 426160.97 150113.1 209520 -1 2366
2368 0 423726.75 144239.22 195800 -1 2197
2369 0 423486.6 144400.06 195800 -1 2368
2370 0 423100.3 144536.2 195800 -1 2369
2371 0 422884.75 144884.44 195800 -1 2370
2372 0 422723.94 145051.17 195880 -1 2371
2373 0 422628.6 145125.34 195920 -1 2372
2374 0 422527.9 145365.73 196040 -1 2373
2375 0 422363.84 146174.64 196040 -1 2374
2376 0 422443.38 146434.12 195960 -1 2375
2377 0 422412.16 146916.78 195920 -1 2376
2378 0 421568.78 147536.94 195920 -1 2377
2379 0 420389.34 149354.3 195920 -1 2378
2380 0 420389.16 149333.78 195880 -1 2379
2381 0 420407.25 149318.02 195840 -1 2380
2382 0 420388.94 149322.45 195800 -1 2381
2383 0 420282.88 149311.1 195640 -1 2382
2384 0 420213.6 149278.81 195480 -1 2383
2385 0 420171.62 149284.03 195440 -1 2384
2386 0 420175.22 148999.73 195200 -1 2385
2387 0 420172.4 148755.8 194840 -1 2386
2388 0 420138.53 149695.23 196040 -1 2379
2389 0 420047.12 149708.69 196240 -1 2388
2390 0 420072.6 149683.67 196320 -1 2389
2391 0 420071.25 149713.5 196360 -1 2390
2392 0 420065.97 149801.84 196480 -1 2391
2393 0 420054.22 149893.58 196600 -1 2392
2394 0 420043.56 149959.28 196680 -1 2393
2395 0 420044.03 149976.27 196720 -1 2394
2396 0 420113.03 149975.33 196800 -1 2395
2397 0 420237.25 149895.06 196840 -1 2396
2398 0 420277.84 149864.44 196880 -1 2397
2399 0 419807.28 149202.2 196880 -1 2398
2400 0 419849.47 149085.08 196920 -1 2399
2401 0 419934.66 148853.2 197000 -1 2400
2402 0 420025.22 148703.38 197160 -1 2401
2403 0 419983.47 148689.38 197200 -1 2402
2404 0 420400.2 150462.16 196880 -1 2398
2405 0 420431.28 150470.94 197000 -1 2404
2406 0 420500.8 150907.84 197000 -1 2405
2407 0 420699.97 151041.47 197120 -1 2406
2408 0 420725.12 151208.88 197200 -1 2407
2409 0 420732.28 151200.88 197240 -1 2408
2410 0 419558.5 150296.5 196840 -1 2396
2411 0 419004.16 150617.56 196880 -1 2410
2412 0 418950.88 150791.92 196920 -1 2411
2413 0 418842.2 151139.48 197000 -1 2412
2414 0 418834.38 151212.84 197120 -1 2413
2415 0 418807.78 151128.45 197160 -1 2414
2416 0 418776.12 150944.19 197240 -1 2415
2417 0 418583.1 150778.52 197360 -1 2416
2418 0 418525 150752.62 197440 -1 2417
2419 0 418492.2 150686.45 197480 -1 2418
2420 0 418411.7 150684.86 197600 -1 2419
2421 0 418515.6 150846.58 197720 -1 2420
2422 0 419034.12 151607.56 197160 -1 2414
2423 0 419282.97 151769.12 197320 -1 2422
2424 0 419445.34 151934.98 197360 -1 2423
2425 0 420242.75 137370.5 190880 -1 2166
2426 0 419777 137349.3 191080 -1 2425
2427 0 419480.7 137253.45 191280 -1 2426
2428 0 419265.6 137133.12 191400 -1 2427
2429 0 418809.2 136922.4 191560 -1 2428
2430 0 418680.6 136856.6 191680 -1 2429
2431 0 418372.72 136731.58 191880 -1 2430
2432 0 418123.72 136616.56 192040 -1 2431
2433 0 417639.3 136350.25 192240 -1 2432
2434 0 417280.72 136004.9 192360 -1 2433
2435 0 417038.88 135857.75 192440 -1 2434
2436 0 416915.84 135780.39 192480 -1 2435
2437 0 416676.8 135646.4 192520 -1 2436
2438 0 416504.25 135420.52 192640 -1 2437
2439 0 416389 135297.1 192800 -1 2438
2440 0 416173.22 135297.19 192960 -1 2439
2441 0 416118.7 135313.53 193000 -1 2440
2442 0 415999.66 135218.08 193120 -1 2441
2443 0 415959.56 135138.1 193240 -1 2442
2444 0 415940.8 135075.27 193360 -1 2443
2445 0 415790.66 134995.86 193480 -1 2444
2446 0 415703.1 134929.48 193640 -1 2445
2447 0 415644.9 134833.19 193760 -1 2446
2448 0 415637.8 134777.73 193880 -1 2447
2449 0 415634.38 134743.17 194000 -1 2448
2450 0 415445.47 134657.27 194120 -1 2449
2451 0 415427.34 134583.69 194240 -1 2450
2452 0 415428.8 134491.98 194400 -1 2451
2453 0 415303.7 134480.94 194520 -1 2452
2454 0 415130.03 134399.2 194640 -1 2453
2455 0 415019.84 134373.56 194760 -1 2454
2456 0 414897.4 134354.75 194800 -1 2455
2457 0 414869.72 134357 194840 -1 2456
2458 0 414812.2 134356.97 194880 -1 2457
2459 0 414779.66 134337.47 194920 -1 2458
2460 0 414743.4 134381 194960 -1 2459
2461 0 414708.94 134391.1 195000 -1 2460
2462 0 414642.72 134438.95 195040 -1 2461
2463 0 414628.94 134465.52 195080 -1 2462
2464 0 414591.66 134508.05 195120 -1 2463
2465 0 414495.9 134578.92 195240 -1 2464
2466 0 414482.66 134695.27 195360 -1 2465
2467 0 414389.62 134771.58 195480 -1 2466
2468 0 414318.44 134813.25 195640 -1 2467
2469 0 414254.25 134966.23 195760 -1 2468
2470 0 414146.94 135068.23 195920 -1 2469
2471 0 413982.1 135135.64 196080 -1 2470
2472 0 413925.47 135175.17 196200 -1 2471
2473 0 413875.8 135173.25 196240 -1 2472
2474 0 413767.06 135151.55 196400 -1 2473
2475 0 413697.56 135176.73 196560 -1 2474
2476 0 413541.5 135163.72 196720 -1 2475
2477 0 413414.16 135158.64 196880 -1 2476
2478 0 413423.44 135156.55 197040 -1 2477
2479 0 413457.2 135362.78 197200 -1 2478
2480 0 413517.88 135458.31 197360 -1 2479
2481 0 413513.8 135494.45 197440 -1 2480
2482 0 413495.4 135526.66 197520 -1 2481
2483 0 413493.7 135613.67 197680 -1 2482
2484 0 413501.7 135679.02 197760 -1 2483
2485 0 413507.2 135701.95 197800 -1 2484
2486 0 413513.22 135759.48 197880 -1 2485
2487 0 413543.7 135826.11 197960 -1 2486
2488 0 413570.1 135871.44 198000 -1 2487
2489 0 413738.16 135947.11 198240 -1 2488
2490 0 413769.84 135972.25 198280 -1 2489
2491 0 413838.84 135968.08 198440 -1 2490
2492 0 413784.75 136039.39 198480 -1 2491
2493 0 413571.22 136325.27 198640 -1 2492
2494 0 413310.38 136558.27 198840 -1 2493
2495 0 413200.47 136923.7 199000 -1 2494
2496 0 413177.2 136919.45 199080 -1 2495
2497 0 413143.66 136935.67 199120 -1 2496
2498 0 413129.84 136964.73 199240 -1 2497
2499 0 413130.62 136976.45 199280 -1 2498
2500 0 413074.56 136994.77 199480 -1 2499
2501 0 413085.9 136965.05 199560 -1 2500
2502 0 413093.12 136968.27 199600 -1 2501
2503 0 413117.4 136979.22 199640 -1 2502
2504 0 413096.62 136970.45 199680 -1 2503
2505 0 413082.62 136970.28 199720 -1 2504
2506 0 413058.4 137130.31 199880 -1 2505
2507 0 413080.2 137143.56 199920 -1 2506
2508 0 413074.78 137143.92 199960 -1 2507
2509 0 413098.78 137117.23 2e+05 -1 2508
2510 0 413340.5 137807.45 200200 -1 2509
2511 0 413398.28 137885.03 200240 -1 2510
2512 0 412946.4 137542.23 200240 -1 2511
2513 0 413257.44 137456.28 200320 -1 2512
2514 0 414565.3 136293.31 200320 -1 2513
2515 0 414452.7 136121.1 200240 -1 2514
2516 0 414381.66 136009.02 200200 -1 2515
2517 0 414392.28 135904.06 200160 -1 2516
2518 0 413392.47 137392.72 200360 -1 2513
2519 0 413584 136857 200680 -1 2518
2520 0 413608.12 136790.4 200720 -1 2519
2521 0 413508.97 136579.38 200800 -1 2520
2522 0 413457 136531.33 200880 -1 2521
2523 0 413506.28 136538.72 201000 -1 2522
2524 0 413572.5 136548.84 201160 -1 2523
2525 0 413503.44 136810.64 201400 -1 2524
2526 0 413449.34 136865 201440 -1 2525
2527 0 413341.6 136972.72 201520 -1 2526
2528 0 413312.2 137048.62 201560 -1 2527
2529 0 413332.75 137123.98 201600 -1 2528
2530 0 413342.7 137249.61 201720 -1 2529
2531 0 412217.97 138510.42 200240 -1 2511
2532 0 412127.47 138433.78 200200 -1 2531
2533 0 411525.6 138063.34 199880 -1 2532
2534 0 411480 138110.12 199840 -1 2533
2535 0 411434 138157.14 199800 -1 2534
2536 0 411157.78 138439.89 199560 -1 2535
2537 0 411164.38 138683.38 199520 -1 2536
2538 0 411197.94 138758.34 199440 -1 2537
2539 0 412260.72 138780.22 200360 -1 2531
2540 0 412249.22 138839.92 200400 -1 2539
2541 0 412190.5 138921.06 200480 -1 2540
2542 0 412185.78 138954.17 200520 -1 2541
2543 0 412102.44 138949.23 200600 -1 2542
2544 0 411915.25 138844 200720 -1 2543
2545 0 411852.7 138808.73 200760 -1 2544
2546 0 411778.2 138757.53 200800 -1 2545
2547 0 411649.38 138775.86 200880 -1 2546
2548 0 411375 138775.2 201040 -1 2547
2549 0 411343.88 138838.94 201080 -1 2548
2550 0 411398.5 139054 201240 -1 2549
2551 0 411437.06 139076.75 201280 -1 2550
2552 0 414213.84 138513.66 200240 -1 2511
2553 0 414353.16 138630.19 200280 -1 2552
2554 0 414465 138705.1 200320 -1 2553
2555 0 414814.2 138912.16 200480 -1 2554
2556 0 414708 138890.4 200560 -1 2555
2557 0 414548.62 138857.67 200680 -1 2556
2558 0 414311 138596.7 200840 -1 2557
2559 0 414156.84 138736.17 201040 -1 2558
2560 0 414125.84 138764.44 201080 -1 2559
2561 0 414154.25 138773.88 201160 -1 2560
2562 0 417756.78 136397.8 188640 -1 2150
2563 0 417814.56 136189.78 188320 -1 2562
2564 0 417967.7 135971.83 188240 -1 2563
2565 0 418537.78 135772.92 188040 -1 2564
2566 0 418773.97 135566.14 188000 -1 2565
2567 0 419098.88 135324.61 187840 -1 2566
2568 0 419450.06 135113.89 187760 -1 2567
2569 0 419505.16 135094.7 187720 -1 2568
2570 0 419637.25 134905.6 187600 -1 2569
2571 0 419943.97 134585.05 187600 -1 2570
2572 0 420256.28 133720.19 187600 -1 2571
2573 0 420327.44 133671.03 187320 -1 2572
2574 0 420394.38 133637.56 187280 -1 2573
2575 0 420353.03 133679.2 187120 -1 2574
2576 0 420264.47 133565.02 187720 -1 2572
2577 0 420269.72 133510.8 187760 -1 2576
2578 0 420236 133397.56 187880 -1 2577
2579 0 420210.78 133325.47 187960 -1 2578
2580 0 420141 133219 188040 -1 2579
2581 0 420105.75 133166.2 188080 -1 2580
2582 0 420037.84 133057.45 188160 -1 2581
2583 0 420068.44 132986.95 188320 -1 2582
2584 0 420195.38 133088.56 188360 -1 2583
2585 0 420281.66 133196.66 188400 -1 2584
2586 0 420389.38 133294.28 188440 -1 2585
2587 0 420488.88 133305.05 188480 -1 2586
2588 0 401883.84 138927.84 183440 -1 2099
2589 0 401964.8 138948.88 183280 -1 2588
2590 0 402026.12 138964.06 183160 -1 2589
2591 0 402036.03 138978.73 183120 -1 2590
2592 0 398383.2 138580.14 182840 -1 1988
2593 0 395807.03 145028.25 173480 -1 1070
2594 0 395587.06 144325.6 173440 -1 2593
2595 0 395543.22 144132.23 173400 -1 2594
2596 0 395488.72 143948.75 173360 -1 2595
2597 0 395440.22 143756.48 173320 -1 2596
2598 0 395380.28 143577.34 173280 -1 2597
2599 0 395325.97 143383.7 173240 -1 2598
2600 0 395286.06 143167.14 173200 -1 2599
2601 0 395282.44 143134.81 173160 -1 2600
2602 0 395292.03 143091.92 173120 -1 2601
2603 0 395297.94 143051.4 173080 -1 2602
2604 0 395297.16 143018.6 173040 -1 2603
2605 0 395301.84 142978.31 173000 -1 2604
2606 0 395311.88 142942.17 172960 -1 2605
2607 0 395315.56 142907.72 172920 -1 2606
2608 0 395300.47 142873.42 172880 -1 2607
2609 0 395327.06 142870.28 172840 -1 2608
2610 0 395297.47 142867.42 172800 -1 2609
2611 0 395280.47 142865.47 172760 -1 2610
2612 0 395282.25 142853.64 172720 -1 2611
2613 0 395267.22 142843.78 172680 -1 2612
2614 0 395256.44 142822.73 172640 -1 2613
2615 0 395264.44 142795.53 172600 -1 2614
2616 0 395209.97 142775.56 172560 -1 2615
2617 0 395169.2 142742.88 172520 -1 2616
2618 0 395149.8 142701.92 172480 -1 2617
2619 0 395086.12 142684.83 172440 -1 2618
2620 0 395045.97 142661.4 172400 -1 2619
2621 0 395002.28 142628.45 172360 -1 2620
2622 0 394999.16 142576.58 172320 -1 2621
2623 0 395014.16 142508.31 172280 -1 2622
2624 0 394985.9 142465.3 172240 -1 2623
2625 0 394992.84 142398 172200 -1 2624
2626 0 394982.44 142341.72 172160 -1 2625
2627 0 394996.66 142270.73 172120 -1 2626
2628 0 394936.44 142273.69 172080 -1 2627
2629 0 394880.66 142232.78 172040 -1 2628
2630 0 394832.62 142178.1 172000 -1 2629
2631 0 394775.7 142137.48 171960 -1 2630
2632 0 394729.56 142075.66 171920 -1 2631
2633 0 394674.62 142026.94 171880 -1 2632
2634 0 394594.97 141968.62 171840 -1 2633
2635 0 394671.84 142029.05 171800 -1 2634
2636 0 394925.28 142107.4 171800 -1 2635
2637 0 395173.9 141845.98 171800 -1 2636
2638 0 395245.28 141821.97 171760 -1 2637
2639 0 395221.28 141794.45 171720 -1 2638
2640 0 395273 141616.06 171680 -1 2639
2641 0 395432.3 141556.44 171640 -1 2640
2642 0 395567.7 141509.27 171600 -1 2641
2643 0 395705.5 141439.92 171560 -1 2642
2644 0 395752.47 141451.45 171520 -1 2643
2645 0 395927.16 141324.5 171480 -1 2644
2646 0 396052.34 141289.89 171440 -1 2645
2647 0 396151.88 141244.38 171400 -1 2646
2648 0 396264.34 141211.45 171360 -1 2647
2649 0 396326.62 141178.19 171320 -1 2648
2650 0 396319.56 141139.08 171280 -1 2649
2651 0 396364.03 141114.31 171240 -1 2650
2652 0 396396.75 141093.84 171200 -1 2651
2653 0 396460.3 141067.23 171160 -1 2652
2654 0 396475.94 141060 171120 -1 2653
2655 0 396589.4 140945.73 171080 -1 2654
2656 0 396711.1 140819.22 171040 -1 2655
2657 0 396830.88 140698.12 171000 -1 2656
2658 0 396890.97 140677.75 170960 -1 2657
2659 0 396968.56 140653.92 170920 -1 2658
2660 0 397104.28 140409.69 170920 -1 2659
2661 0 397236.9 140048.78 170920 -1 2660
2662 0 397481.84 139898.61 170920 -1 2661
2663 0 397589.16 139402.34 170920 -1 2662
2664 0 397565.06 139227.73 170880 -1 2663
2665 0 397563.47 139132.14 170840 -1 2664
2666 0 397597.9 139081.33 170800 -1 2665
2667 0 397620.28 139045.06 170760 -1 2666
2668 0 397641.22 139000.7 170720 -1 2667
2669 0 397677.66 138952.86 170680 -1 2668
2670 0 397734.7 138886.64 170640 -1 2669
2671 0 397779.84 138817.98 170600 -1 2670
2672 0 397839.75 138758.89 170560 -1 2671
2673 0 397866.28 138701.86 170520 -1 2672
2674 0 397901.03 138678.14 170480 -1 2673
2675 0 397924 138662.47 170440 -1 2674
2676 0 397946.97 138632.55 170400 -1 2675
2677 0 398004.4 138602.23 170360 -1 2676
2678 0 398007.7 138572.11 170320 -1 2677
2679 0 398041.2 138552.4 170280 -1 2678
2680 0 398063.94 138537.38 170240 -1 2679
2681 0 398103.06 138511.67 170200 -1 2680
2682 0 398047.1 138451.05 170160 -1 2681
2683 0 397936.7 138392.62 170120 -1 2682
2684 0 397850.72 138337.64 170080 -1 2683
2685 0 397775.66 138273.86 170040 -1 2684
2686 0 397704.28 138219.45 170000 -1 2685
2687 0 397809.53 138139.53 169960 -1 2686
2688 0 397916.53 138076.86 169920 -1 2687
2689 0 398039.56 137998.39 169880 -1 2688
2690 0 398045.16 137995.08 169840 -1 2689
2691 0 398044.34 137963.77 169800 -1 2690
2692 0 398057.4 137961.11 169760 -1 2691
2693 0 398079.28 137948.3 169720 -1 2692
2694 0 398046.5 137940.39 169680 -1 2693
2695 0 398023.97 137923.73 169640 -1 2694
2696 0 397960.78 137915.7 169600 -1 2695
2697 0 397962.47 137915.53 169560 -1 2696
2698 0 397917.38 137907.25 169520 -1 2697
2699 0 397966.88 137872.88 169480 -1 2698
2700 0 398015.25 137846.31 169440 -1 2699
2701 0 398076.6 137819.48 169400 -1 2700
2702 0 398107.6 137790.89 169360 -1 2701
2703 0 398151.9 137766.06 169320 -1 2702
2704 0 394254.03 141722.6 171800 -1 2635
2705 0 394269.28 141647.48 171760 -1 2704
2706 0 394194.62 141614.62 171720 -1 2705
2707 0 394160.62 141564.2 171680 -1 2706
2708 0 394094.7 141535.05 171640 -1 2707
2709 0 394055.84 141507.4 171600 -1 2708
2710 0 394003.2 141472.19 171560 -1 2709
2711 0 393941.88 141449.45 171520 -1 2710
2712 0 393904.8 141415.81 171480 -1 2711
2713 0 393868.44 141373.55 171440 -1 2712
2714 0 393834.3 141337.27 171400 -1 2713
2715 0 393798.16 141291.72 171360 -1 2714
2716 0 393784.8 141246.1 171320 -1 2715
2717 0 393743.4 141216.22 171280 -1 2716
2718 0 393715.66 141169.75 171240 -1 2717
2719 0 393676.5 141126.14 171200 -1 2718
2720 0 393691 141103.78 171160 -1 2719
2721 0 393656.44 141106.55 171120 -1 2720
2722 0 393647.3 141098.34 171080 -1 2721
2723 0 393639 141080.22 171040 -1 2722
2724 0 393635.03 141067.19 171000 -1 2723
2725 0 393610.44 141063.53 170960 -1 2724
2726 0 393606.03 141051.1 170920 -1 2725
2727 0 393579.7 141018.56 170880 -1 2726
2728 0 393557.75 140998.31 170840 -1 2727
2729 0 393547.88 140959.61 170800 -1 2728
2730 0 393531.5 140936.28 170760 -1 2729
2731 0 393509.06 140907.11 170720 -1 2730
2732 0 393483.66 140887.84 170680 -1 2731
2733 0 393460.62 140851.73 170640 -1 2732
2734 0 393442.66 140822.42 170600 -1 2733
2735 0 393436.78 140772.53 170560 -1 2734
2736 0 393367.53 140740.48 170520 -1 2735
2737 0 393350.38 140698.73 170480 -1 2736
2738 0 393310.62 140664.17 170440 -1 2737
2739 0 393268.22 140623.95 170400 -1 2738
2740 0 393248.62 140583.55 170360 -1 2739
2741 0 393201.7 140535.17 170320 -1 2740
2742 0 393131.4 140448.61 170280 -1 2741
2743 0 393035.1 140374.02 170240 -1 2742
2744 0 392953.8 140292.28 170200 -1 2743
2745 0 392876.44 140206.19 170160 -1 2744
2746 0 392772.22 140112.83 170120 -1 2745
2747 0 392769.5 140057.02 170080 -1 2746
2748 0 392781.44 139987.03 170040 -1 2747
2749 0 392803.16 139940.69 170000 -1 2748
2750 0 392769.28 139867.61 169960 -1 2749
2751 0 392775.1 139806.39 169920 -1 2750
2752 0 392783.3 139746.48 169880 -1 2751
2753 0 392781.97 139703.81 169840 -1 2752
2754 0 392780.56 139637.02 169800 -1 2753
2755 0 392765.28 139591.23 169760 -1 2754
2756 0 392793.22 139538.5 169720 -1 2755
2757 0 392805.78 139482.73 169680 -1 2756
2758 0 392758.25 139424.86 169640 -1 2757
2759 0 392695.3 139355.47 169600 -1 2758
2760 0 392702.56 139320.05 169560 -1 2759
2761 0 392633.56 139263.88 169520 -1 2760
2762 0 392602.7 139209.95 169480 -1 2761
2763 0 392582.25 139167.48 169440 -1 2762
2764 0 392525.47 139136.67 169400 -1 2763
2765 0 392456.84 139107.27 169360 -1 2764
2766 0 392390.88 139088.17 169320 -1 2765
2767 0 392323.7 139064.48 169280 -1 2766
2768 0 392258.25 139037.64 169240 -1 2767
2769 0 392194.8 139013.06 169200 -1 2768
2770 0 392122.72 138995.33 169160 -1 2769
2771 0 392058.84 138872.34 168960 -1 2770
2772 0 391706 138711.77 168680 -1 2771
2773 0 391542.34 138565.86 168560 -1 2772
2774 0 390878.38 138341.22 168520 -1 2773
2775 0 390442.47 138136.22 168360 -1 2774
2776 0 390006.06 138332.42 168280 -1 2775
2777 0 389557.94 138371.92 168120 -1 2776
2778 0 388873.9 138307.11 168120 -1 2777
2779 0 388142.6 137971.48 168160 -1 2778
2780 0 387585.03 137825.5 168240 -1 2779
2781 0 386878.34 137803.48 168480 -1 2780
2782 0 386408.28 137738.14 168560 -1 2781
2783 0 385769.84 137691.95 168640 -1 2782
2784 0 385194.78 137479.64 168680 -1 2783
2785 0 384349.6 137044.02 168760 -1 2784
2786 0 383611.22 136627.42 168880 -1 2785
2787 0 382878.06 136067.19 168920 -1 2786
2788 0 382799.16 135955.27 168880 -1 2787
2789 0 382894.12 135923.02 168720 -1 2788
2790 0 382254.8 135770.92 169080 -1 2787
2791 0 381902.72 135380.06 169200 -1 2790
2792 0 381832.97 134951.9 169240 -1 2791
2793 0 381590.06 134796.95 169400 -1 2792
2794 0 381324.47 134617.22 169560 -1 2793
2795 0 381044.72 134447.78 169600 -1 2794
2796 0 380681.88 134054.58 169720 -1 2795
2797 0 380570.06 133749.27 169840 -1 2796
2798 0 380581.38 133648 169880 -1 2797
2799 0 380607.03 133435.06 169960 -1 2798
2800 0 380646.28 133388.08 170040 -1 2799
2801 0 380697.47 133152.89 170160 -1 2800
2802 0 380730.72 133056.78 170280 -1 2801
2803 0 380787.7 132979.66 170440 -1 2802
2804 0 380801.3 132960.84 170480 -1 2803
2805 0 380858.25 132516.48 170520 -1 2804
2806 0 380958.66 132169.48 170600 -1 2805
2807 0 380990.56 131999.98 170560 -1 2806
2808 0 380997.5 131883.1 170400 -1 2807
2809 0 380983 131835.81 170240 -1 2808
2810 0 380937.34 131680.92 170080 -1 2809
2811 0 381045.78 131805.42 169920 -1 2810
2812 0 380945.1 131804.47 169800 -1 2811
2813 0 380921.3 131774.97 169720 -1 2812
2814 0 380942.06 131823.64 169640 -1 2813
2815 0 381009.2 131995.22 170640 -1 2806
2816 0 381320.6 131818.64 170800 -1 2815
2817 0 381369.84 131766.97 170880 -1 2816
2818 0 381428.84 131601.33 171000 -1 2817
2819 0 381472.22 131313.23 171120 -1 2818
2820 0 381533.44 131179.3 171240 -1 2819
2821 0 381649.66 131104.73 171400 -1 2820
2822 0 381711.8 131091.73 171440 -1 2821
2823 0 381961.2 131009.13 171520 -1 2822
2824 0 382216.84 130893.94 171680 -1 2823
2825 0 382244.94 130751.15 171880 -1 2824
2826 0 382172.62 130639.87 171920 -1 2825
2827 0 382056.53 130552.9 172040 -1 2826
2828 0 382079.06 130353.65 172160 -1 2827
2829 0 382085.62 130287.76 172200 -1 2828
2830 0 382116.88 130152.69 172280 -1 2829
2831 0 382284.8 129928.48 172360 -1 2830
2832 0 382371.72 129891.8 172440 -1 2831
2833 0 382445.12 129736.516 172560 -1 2832
2834 0 382540.34 129532.11 172720 -1 2833
2835 0 382544.34 129372.93 172840 -1 2834
2836 0 382579.4 129320.01 172920 -1 2835
2837 0 382608.12 129199.09 172960 -1 2836
2838 0 382527.53 129000.59 173120 -1 2837
2839 0 382531.4 128775.086 173240 -1 2838
2840 0 382592.75 128500.375 173360 -1 2839
2841 0 382461.06 128175.086 173480 -1 2840
2842 0 382444.3 128062.305 173560 -1 2841
2843 0 382334.06 127881.95 173680 -1 2842
2844 0 382373.97 127863.22 173800 -1 2843
2845 0 382408.34 127827.41 173920 -1 2844
2846 0 382044.38 130088.44 172120 -1 2828
2847 0 381961.97 129982.74 171960 -1 2846
2848 0 381844.53 129914.4 171880 -1 2847
2849 0 381765.22 129848.88 171800 -1 2848
2850 0 381703.6 129720.805 171760 -1 2849
2851 0 381743.8 129503.04 171640 -1 2850
2852 0 382749.62 130960.945 172080 -1 2827
2853 0 383054.88 130999.15 172120 -1 2852
2854 0 383282.06 130919.234 172160 -1 2853
2855 0 383449.03 130979.9 172240 -1 2854
2856 0 383676.97 131020.33 172360 -1 2855
2857 0 383913.84 130886.35 172520 -1 2856
2858 0 384101.5 130924.12 172480 -1 2857
2859 0 384093 130944.23 172360 -1 2858
2860 0 384064.97 130859.46 172600 -1 2857
2861 0 384272.88 130928 172680 -1 2860
2862 0 384409.03 130907.4 172800 -1 2861
2863 0 384597.47 130747.664 172920 -1 2862
2864 0 385036.4 130912.8 173040 -1 2863
2865 0 385329.44 130927.836 173120 -1 2864
2866 0 385520.3 130818.734 173200 -1 2865
2867 0 385721.22 130807.72 173280 -1 2866
2868 0 385853.88 130882.75 173440 -1 2867
2869 0 386140.28 130737.79 173640 -1 2868
2870 0 386300.34 130834.52 173840 -1 2869
2871 0 386802.88 130866.63 173920 -1 2870
2872 0 387085.84 130787.59 173880 -1 2871
2873 0 387148.9 130782.19 173720 -1 2872
2874 0 387200.56 130769.45 173640 -1 2873
2875 0 387382.25 130783.16 173600 -1 2874
2876 0 387385.84 130721.33 173480 -1 2875
2877 0 386915.5 130853.195 173960 -1 2871
2878 0 387045.1 130846.93 174000 -1 2877
2879 0 387139.88 130825.06 174200 -1 2878
2880 0 387171.16 130822.56 174320 -1 2879
2881 0 387304.53 130773.83 174480 -1 2880
2882 0 387239 130962.12 174520 -1 2881
2883 0 387063.72 131067.266 174600 -1 2882
2884 0 386932.03 131160.62 174720 -1 2883
2885 0 386962.25 131127.86 174800 -1 2884
2886 0 387355.84 130610.03 174560 -1 2881
2887 0 387366.97 130532.97 174640 -1 2886
2888 0 387461.72 130607.97 174760 -1 2887
2889 0 387618.4 130744.93 174880 -1 2888
2890 0 380693.97 133286.16 170520 -1 2804
2891 0 380649.3 133338.7 170640 -1 2890
2892 0 380717.5 133466.89 170800 -1 2891
2893 0 380877.75 133533.27 170960 -1 2892
2894 0 380905.28 133746.73 171160 -1 2893
2895 0 380926.28 133780.45 171280 -1 2894
2896 0 391986.62 138799.81 168520 -1 2773
2897 0 392137.8 138859.48 168320 -1 2896
2898 0 392298.7 138815 168040 -1 2897
2899 0 392235.25 138776.2 167760 -1 2898
2900 0 392163 138681.8 167520 -1 2899
2901 0 392068.47 138635.62 167360 -1 2900
2902 0 391984.06 138515.28 167320 -1 2901
2903 0 392140.6 138427.48 167120 -1 2902
2904 0 392321.12 138451.89 166960 -1 2903
2905 0 392853.72 138430.97 166960 -1 2904
2906 0 392944.38 138345.45 166920 -1 2905
2907 0 392217.34 138512.69 166800 -1 2904
2908 0 392195.66 138540.17 166680 -1 2907
2909 0 392186.12 138466.27 166600 -1 2908
2910 0 392085.94 138436.02 166480 -1 2909
2911 0 392238.9 138558.83 166080 -1 2910
2912 0 392274.22 138591.89 165960 -1 2911
2913 0 392472.94 138729.48 165760 -1 2912
2914 0 392460.66 138721.33 165640 -1 2913
2915 0 392435.5 138706.23 165400 -1 2914
2916 0 392429.72 138695.8 165360 -1 2915
2917 0 392387.88 138698.52 165280 -1 2916
2918 0 392286.53 139094.86 165080 -1 2917
2919 0 392232.12 139243.44 164880 -1 2918
2920 0 392215.06 139227.47 164720 -1 2919
2921 0 392066.88 139257.53 164600 -1 2920
2922 0 391906.75 139358.75 164400 -1 2921
2923 0 391816.03 139445.8 164240 -1 2922
2924 0 391804.97 139466.58 164160 -1 2923
2925 0 391647.9 139502.12 163920 -1 2924
2926 0 391391.78 139828.86 163720 -1 2925
2927 0 391118.03 139831.44 163560 -1 2926
2928 0 390802.6 139824.14 163480 -1 2927
2929 0 390890.88 139785.64 163280 -1 2928
2930 0 390979.16 139780.17 163200 -1 2929
2931 0 391129.66 139967.55 162960 -1 2930
2932 0 391267.5 139759.34 162720 -1 2931
2933 0 391122.8 139850.06 162640 -1 2932
2934 0 390811.5 140196.25 162600 -1 2933
2935 0 390899.4 140367.36 162560 -1 2934
2936 0 390479.34 140951.7 162600 -1 2935
2937 0 390266.72 141112.89 162720 -1 2936
2938 0 390092.6 141302.98 162760 -1 2937
2939 0 390053.1 141435.39 162840 -1 2938
2940 0 390174.22 141811.38 162920 -1 2939
2941 0 390180.25 141933.53 162880 -1 2940
2942 0 390228.62 142087.62 162800 -1 2941
2943 0 390292.1 142138.81 162760 -1 2942
2944 0 390335.44 142192.45 162720 -1 2943
2945 0 390822.97 140365.95 162400 -1 2935
2946 0 390841.44 140283.86 162280 -1 2945
2947 0 390883.4 140217.31 162200 -1 2946
2948 0 391018.7 140157.75 162080 -1 2947
2949 0 391068.97 140155.95 162040 -1 2948
2950 0 391241.94 140157.4 161880 -1 2949
2951 0 391007.44 140337.9 161800 -1 2950
2952 0 390835.28 140366.97 161760 -1 2951
2953 0 390754.84 140428.11 161680 -1 2952
2954 0 390677.28 140432.33 161640 -1 2953
2955 0 390724.1 140260.62 161400 -1 2954
2956 0 390803.94 140451.38 161200 -1 2955
2957 0 390767.16 140571.39 161000 -1 2956
2958 0 390754.1 140693.14 160960 -1 2957
2959 0 390690.22 141040.92 160800 -1 2958
2960 0 390675.62 141136.89 160760 -1 2959
2961 0 390666.8 141418.5 160680 -1 2960
2962 0 390907.38 142074.89 160680 -1 2961
2963 0 390913.8 142221.17 160720 -1 2962
2964 0 390760.75 141643 160560 -1 2961
2965 0 390792.34 141718.42 160520 -1 2964
2966 0 390966.03 141830.61 160440 -1 2965
2967 0 391352.53 141851.8 160360 -1 2966
2968 0 391404.22 141831.62 160320 -1 2967
2969 0 391578.88 141902.05 160200 -1 2968
2970 0 391738.28 141947.42 160000 -1 2969
2971 0 391858.53 141836.92 159960 -1 2970
2972 0 392080.66 141814.5 159840 -1 2971
2973 0 392388.94 141550.83 159680 -1 2972
2974 0 392842 141360 159560 -1 2973
2975 0 392993.16 141154.67 159360 -1 2974
2976 0 393024.6 141114.98 159320 -1 2975
2977 0 393124.47 141104 159240 -1 2976
2978 0 393193.16 141151.95 159080 -1 2977
2979 0 393144.3 141008.36 158960 -1 2978
2980 0 391719.8 139791.06 161840 -1 2950
2981 0 391807.25 139790.34 161720 -1 2980
2982 0 390479.25 139716.55 163520 -1 2928
2983 0 390375.9 139642.55 163640 -1 2982
2984 0 390271.84 139549.22 163720 -1 2983
2985 0 390216.3 139456.52 163760 -1 2984
2986 0 392223 138016.88 165200 -1 2917
2987 0 391785.9 137637.45 165160 -1 2986
2988 0 391735.6 137624.62 165120 -1 2987
2989 0 391670.88 137232.72 165040 -1 2988
2990 0 391576.1 137021.11 164920 -1 2989
2991 0 391596.25 136884.83 164840 -1 2990
2992 0 391591.28 136799.58 164800 -1 2991
2993 0 391691.3 136452.33 164760 -1 2992
2994 0 391545.47 137543.9 164800 -1 2991
2995 0 391520.2 137595.03 164760 -1 2994
2996 0 391517.9 137661.73 164640 -1 2995
2997 0 391605.16 137445.64 165240 -1 2987
2998 0 391166.16 136441.06 165280 -1 2997
2999 0 391055.7 136146.25 165400 -1 2998
3000 0 390807.8 135826.08 165520 -1 2999
3001 0 390631.06 135444.95 165560 -1 3000
3002 0 390454.72 135068.05 165600 -1 3001
3003 0 390384.16 135138.12 165520 -1 3002
3004 0 390388.66 135190.97 165400 -1 3003
3005 0 390389.16 135241.3 165280 -1 3004
3006 0 390561.56 135322.53 165160 -1 3005
3007 0 390615.72 135128.95 165040 -1 3006
3008 0 390597.34 135139.33 165000 -1 3007
3009 0 390560.12 135159.67 164920 -1 3008
3010 0 390468.72 135265.81 164800 -1 3009
3011 0 390353.62 135285.3 164640 -1 3010
3012 0 390413.3 133804.73 165600 -1 3002
3013 0 390465.03 133336.36 165560 -1 3012
3014 0 391063.5 133309.27 165440 -1 3013
3015 0 391903.47 133145.22 165120 -1 3014
3016 0 392225.44 133160.69 164960 -1 3015
3017 0 392416.12 133140.3 164760 -1 3016
3018 0 392573.38 133262.62 164520 -1 3017
3019 0 392771.88 133471.56 164320 -1 3018
3020 0 392933.03 133511.48 164160 -1 3019
3021 0 392976.25 133585.12 164040 -1 3020
3022 0 393224.1 133768.94 163880 -1 3021
3023 0 393386.1 133890.17 163720 -1 3022
3024 0 393490.62 133937 163520 -1 3023
3025 0 393612.75 133929.6 163400 -1 3024
3026 0 393744.66 133920.1 163280 -1 3025
3027 0 394139.1 134271.64 163320 -1 3026
3028 0 394728.3 134357.53 163280 -1 3027
3029 0 394926.4 134377.84 163200 -1 3028
3030 0 395164.12 134384.86 163040 -1 3029
3031 0 395422.03 134412.66 162880 -1 3030
3032 0 396036.53 134331.53 162840 -1 3031
3033 0 396598.5 134442 162760 -1 3032
3034 0 396845.62 134415.53 162640 -1 3033
3035 0 397006.78 134269.27 162440 -1 3034
3036 0 397083.4 134160.05 162280 -1 3035
3037 0 397203.47 134075.67 162160 -1 3036
3038 0 397475.56 134065.34 161960 -1 3037
3039 0 397616.62 133893.28 161880 -1 3038
3040 0 397766.34 133788.12 161760 -1 3039
3041 0 397940.5 133860.22 161560 -1 3040
3042 0 398359.28 133722.12 161440 -1 3041
3043 0 398425.5 133721.12 161400 -1 3042
3044 0 398606.84 133587.73 161240 -1 3043
3045 0 398824.25 133620.25 161120 -1 3044
3046 0 398969.75 133687.22 161040 -1 3045
3047 0 399061.62 133654.14 160840 -1 3046
3048 0 399212.25 133642.83 160760 -1 3047
3049 0 399383.72 133636.88 160680 -1 3048
3050 0 399576.47 133641.23 160600 -1 3049
3051 0 399760.53 133627.34 160520 -1 3050
3052 0 399902.9 133636.19 160440 -1 3051
3053 0 399906.9 133415.36 160640 -1 3050
3054 0 399982.06 133357.1 160600 -1 3053
3055 0 393525.6 133799 163240 -1 3026
3056 0 393352.34 133783.78 163200 -1 3055
3057 0 393306.03 133549.53 163160 -1 3056
3058 0 393289.06 133455.2 163040 -1 3057
3059 0 393320.66 133398.6 163000 -1 3058
3060 0 389939.88 133157.72 165520 -1 3013
3061 0 389615.75 133078.67 165480 -1 3060
3062 0 389515.97 133013.02 165440 -1 3061
3063 0 389253.78 132901.22 165360 -1 3062
3064 0 388428.47 132620.48 165320 -1 3063
3065 0 388325.2 132557.22 165440 -1 3064
3066 0 387956.2 132396.2 165600 -1 3065
3067 0 387864.47 132356.34 165640 -1 3066
3068 0 387147.47 131750.36 165680 -1 3067
3069 0 386910.4 131008.96 165640 -1 3068
3070 0 386628.84 130486.87 165560 -1 3069
3071 0 386502.03 130367.266 165400 -1 3070
3072 0 386440.84 130325.39 165280 -1 3071
3073 0 386087.9 129722 165240 -1 3072
3074 0 385827.12 129285.4 165360 -1 3073
3075 0 385736.5 129037.64 165440 -1 3074
3076 0 385711.75 129008.25 165480 -1 3075
3077 0 385639.22 128919.13 165600 -1 3076
3078 0 385597.97 128700.03 165720 -1 3077
3079 0 385587.03 128381.234 165840 -1 3078
3080 0 385513.66 128133.04 165880 -1 3079
3081 0 385242.66 127784.664 165960 -1 3080
3082 0 384468.6 127203 166000 -1 3081
3083 0 384248.44 127076.48 166120 -1 3082
3084 0 384262 126882.7 165800 -1 3082
3085 0 384017 126590.734 165680 -1 3084
3086 0 383776.1 126259.68 165560 -1 3085
3087 0 383427.12 125959.85 165520 -1 3086
3088 0 383214.3 125695.25 165440 -1 3087
3089 0 383060.12 125569.93 165320 -1 3088
3090 0 382467.2 125470.19 165200 -1 3089
3091 0 382362.47 125413.73 165160 -1 3090
3092 0 382162.97 125128.95 165000 -1 3091
3093 0 381799.66 124730.2 164960 -1 3092
3094 0 381791.3 124688.39 164880 -1 3093
3095 0 381713.4 124662.64 164840 -1 3094
3096 0 380321.25 124614.805 164840 -1 3095
3097 0 380221.88 124645.11 164760 -1 3096
3098 0 380267.34 124698.07 164600 -1 3097
3099 0 380254.78 124731.555 164480 -1 3098
3100 0 380267.6 124947.15 164320 -1 3099
3101 0 379940.38 124412.766 164880 -1 3096
3102 0 379582.47 124128.97 164960 -1 3101
3103 0 379246.84 123924.95 165040 -1 3102
3104 0 378783.78 123845.11 165120 -1 3103
3105 0 378523.5 123774.73 165320 -1 3104
3106 0 378338.9 123581.45 165520 -1 3105
3107 0 378115.5 123501.05 165680 -1 3106
3108 0 377898.03 123454.086 165760 -1 3107
3109 0 377799.84 123406.78 165800 -1 3108
3110 0 377421.47 123254.05 165840 -1 3109
3111 0 377288.78 123064.63 165960 -1 3110
3112 0 376866.72 122777.695 166120 -1 3111
3113 0 376531.3 122471.375 166320 -1 3112
3114 0 376240.16 122415.664 166440 -1 3113
3115 0 376076.22 122397.414 166400 -1 3114
3116 0 375702.22 122324.95 166320 -1 3115
3117 0 375532.28 122468.17 166200 -1 3116
3118 0 375035.06 122182.29 166320 -1 3117
3119 0 374677.78 122083.33 166440 -1 3118
3120 0 374191.88 122147.01 166520 -1 3119
3121 0 373562.28 122081.266 166480 -1 3120
3122 0 373046.06 122177.92 166560 -1 3121
3123 0 372310.66 122214.1 166640 -1 3122
3124 0 371690.7 122030.11 166720 -1 3123
3125 0 371205.94 121896.07 166800 -1 3124
3126 0 370914.03 121740.1 166960 -1 3125
3127 0 370046.34 121578.914 167080 -1 3126
3128 0 369298.94 121646.73 167120 -1 3127
3129 0 368705.75 121567.47 167240 -1 3128
3130 0 368497.22 121482.51 167360 -1 3129
3131 0 367855.25 121353.88 167480 -1 3130
3132 0 367530.88 121270.33 167520 -1 3131
3133 0 367324.06 121195.43 167560 -1 3132
3134 0 366666.9 121242.01 167600 -1 3133
3135 0 366273.97 121307.57 167720 -1 3134
3136 0 366278.1 121255.414 167800 -1 3135
3137 0 366279.8 121232.664 167840 -1 3136
3138 0 366446.38 121018.86 167960 -1 3137
3139 0 366526.75 120956.43 168040 -1 3138
3140 0 366277.47 120940.03 168080 -1 3139
3141 0 366168.1 120904.55 168160 -1 3140
3142 0 366040.9 120888.77 168280 -1 3141
3143 0 366088.88 120748.28 168360 -1 3142
3144 0 366105.03 120474.07 168400 -1 3143
3145 0 366123.28 120196.86 168440 -1 3144
3146 0 366203.22 119889.414 168520 -1 3145
3147 0 366444.3 119809.11 168560 -1 3146
3148 0 366502.38 119782.02 168640 -1 3147
3149 0 365679.94 121340.92 167640 -1 3135
3150 0 365281.97 121409.125 167520 -1 3149
3151 0 365144.8 121464.36 167440 -1 3150
3152 0 365193.62 121545.23 167400 -1 3151
3153 0 365153.22 121714.88 167280 -1 3152
3154 0 365117 121762.13 167240 -1 3153
3155 0 364851.78 121792.47 167160 -1 3154
3156 0 364630.12 121786.21 167120 -1 3155
3157 0 364404 121854.12 167040 -1 3156
3158 0 364268.1 121811.23 166960 -1 3157
3159 0 364199.9 121898.15 166880 -1 3158
3160 0 364191.94 121999.44 166840 -1 3159
3161 0 364069.56 122019.6 166760 -1 3160
3162 0 380377.47 124600.39 164920 -1 3096
3163 0 380394.72 124537.234 165040 -1 3162
3164 0 379827.03 124982.54 165040 -1 3163
3165 0 379893.38 125009.63 165080 -1 3164
3166 0 380430.38 124481.39 165160 -1 3163
3167 0 380459.25 124473.99 165280 -1 3166
3168 0 380927.1 124621.47 165280 -1 3167
3169 0 381167.2 124630.73 165360 -1 3168
3170 0 381291.8 124682.16 165440 -1 3169
3171 0 381274.75 124713.24 165560 -1 3170
3172 0 380446.4 124430.58 165400 -1 3167
3173 0 380442.84 124417.39 165440 -1 3172
3174 0 381498 124591.15 164800 -1 3095
3175 0 381444.56 124554.875 164720 -1 3174
3176 0 381487.94 124526.12 164560 -1 3175
3177 0 381438.97 124486.875 164480 -1 3176
3178 0 381445.03 124400.71 164440 -1 3177
3179 0 381386.34 124359.69 164360 -1 3178
3180 0 381104.72 124348.79 164280 -1 3179
3181 0 385223.34 127829.71 166080 -1 3081
3182 0 385221.4 127849.39 166120 -1 3181
3183 0 385109.94 127766.22 166200 -1 3182
3184 0 384972.2 127542.32 166280 -1 3183
3185 0 384934.03 127553.06 166360 -1 3184
3186 0 386209.62 128435.35 165960 -1 3081
3187 0 386474.1 128375.13 166000 -1 3186
3188 0 386594.84 128384.86 166040 -1 3187
3189 0 386568.44 128382.88 166120 -1 3188
3190 0 386507.72 128366.92 166200 -1 3189
3191 0 388499.34 132664 165240 -1 3064
3192 0 388534.8 132685.9 165200 -1 3191
3193 0 388532.22 132644.81 165080 -1 3192
3194 0 388545.4 132634.67 164960 -1 3193
3195 0 388640.78 132715.23 164880 -1 3194
3196 0 389994.5 133153.84 165440 -1 3060
3197 0 390014.62 133208.58 165280 -1 3196
3198 0 390404.53 132580.16 165560 -1 3013
3199 0 390713.94 132223.89 165600 -1 3198
3200 0 391112.94 131863.03 165680 -1 3199
3201 0 391280.56 131598.88 165760 -1 3200
3202 0 391482.72 131326.14 165880 -1 3201
3203 0 391644.16 131044.195 166000 -1 3202
3204 0 391544.94 130434.695 166040 -1 3203
3205 0 391537 129908.8 166080 -1 3204
3206 0 391547.4 129896.54 165960 -1 3205
3207 0 391704.34 129874.96 165880 -1 3206
3208 0 391757.78 129886.43 165800 -1 3207
3209 0 391988.8 129887.43 165680 -1 3208
3210 0 392063 129799.42 165640 -1 3209
3211 0 392150.47 129725.49 165520 -1 3210
3212 0 392196.1 129686.96 165440 -1 3211
3213 0 392106.34 129517.305 165320 -1 3212
3214 0 392063.72 129447.05 165240 -1 3213
3215 0 392161.1 129401.25 165160 -1 3214
3216 0 392167.5 129324.96 165080 -1 3215
3217 0 391302.88 129278.94 166120 -1 3205
3218 0 391264.94 129255.3 166160 -1 3217
3219 0 391240.3 129226.336 166200 -1 3218
3220 0 391498 130167.03 166160 -1 3205
3221 0 391454 130215.03 166200 -1 3220
3222 0 390027.44 133208 165720 -1 3013
3223 0 389875.44 133081.28 165840 -1 3222
3224 0 389724.44 132959.88 165920 -1 3223
3225 0 389645.06 132944.22 166040 -1 3224
3226 0 390211.97 135125.06 165720 -1 3002
3227 0 389754 135302.69 165760 -1 3226
3228 0 389685.56 135230.9 165840 -1 3227
3229 0 390936.84 135683.47 165600 -1 3001
3230 0 390865.72 135583.05 165760 -1 3229
3231 0 390953 135494.2 165840 -1 3230
3232 0 390906.75 135454.5 165880 -1 3231
3233 0 390890.06 135384.53 165960 -1 3232
3234 0 390804.34 135295.98 166040 -1 3233
3235 0 392848.1 138540.28 169160 -1 2770
3236 0 393166.75 138440.39 169160 -1 3235
3237 0 393264 138236.81 169160 -1 3236
3238 0 393387.4 138032.89 169160 -1 3237
3239 0 393306.56 137751.62 169160 -1 3238
3240 0 393225.94 137260.05 169120 -1 3239
3241 0 393308.56 137099.19 169120 -1 3240
3242 0 393465.1 136963.81 169120 -1 3241
3243 0 393490.44 136949.4 169080 -1 3242
3244 0 393460.3 136918.48 169040 -1 3243
3245 0 393454.22 136756.69 169000 -1 3244
3246 0 393444.56 136541.19 168960 -1 3245
3247 0 393598.78 136388.06 168960 -1 3246
3248 0 393711.44 136339.86 168920 -1 3247
3249 0 393716.9 136383.98 168880 -1 3248
3250 0 393625.84 136355.34 168840 -1 3249
3251 0 393627.72 136365.12 168800 -1 3250
3252 0 393627.16 136274.6 168760 -1 3251
3253 0 393988.88 135865.77 168760 -1 3252
3254 0 394055.75 135704.92 168760 -1 3253
3255 0 393902.53 135602.14 168760 -1 3254
3256 0 393884.56 135486.06 168720 -1 3255
3257 0 393842.78 135166.97 168680 -1 3256
3258 0 393940.72 135081.33 168640 -1 3257
3259 0 393929.97 134988.05 168600 -1 3258
3260 0 393972.34 134744 168560 -1 3259
3261 0 394008.3 134649.06 168520 -1 3260
3262 0 393910 134326.97 168480 -1 3261
3263 0 393733.2 134003.11 168440 -1 3262
3264 0 393754.88 134026.92 168400 -1 3263
3265 0 393814.44 133432.28 168360 -1 3264
3266 0 394167.1 133250.12 168320 -1 3265
3267 0 394409.16 132460.08 168320 -1 3266
3268 0 394319.9 132039.45 168360 -1 3267
3269 0 394241.8 131922.23 168400 -1 3268
3270 0 394203 131930.48 168440 -1 3269
3271 0 394168.72 131938.72 168480 -1 3270
3272 0 394129.34 131957.8 168520 -1 3271
3273 0 394086.78 131978.72 168560 -1 3272
3274 0 394058.9 131990.75 168600 -1 3273
3275 0 394047.03 131966.92 168640 -1 3274
3276 0 394008.62 131967.05 168680 -1 3275
3277 0 393970 131955.4 168720 -1 3276
3278 0 393949.28 131922.81 168760 -1 3277
3279 0 393933.7 131877.73 168800 -1 3278
3280 0 393902.62 131866.3 168840 -1 3279
3281 0 393866.38 131861.69 168880 -1 3280
3282 0 393820.2 131863.92 168920 -1 3281
3283 0 393780.9 131857.48 168960 -1 3282
3284 0 393754.4 131843.88 169000 -1 3283
3285 0 393687.56 131856.03 169040 -1 3284
3286 0 393655.53 131867 169080 -1 3285
3287 0 393540 131814.61 169120 -1 3286
3288 0 393437.88 131756.25 169160 -1 3287
3289 0 393329.16 131695.94 169200 -1 3288
3290 0 393209.3 131643.66 169240 -1 3289
3291 0 393162.6 131622.39 169280 -1 3290
3292 0 393101 131602.27 169320 -1 3291
3293 0 393042.12 131578.19 169360 -1 3292
3294 0 392979.25 131555.02 169400 -1 3293
3295 0 392940.84 131578.3 169440 -1 3294
3296 0 392908.1 131585.88 169480 -1 3295
3297 0 392896.4 131615.38 169520 -1 3296
3298 0 392848.6 131628.8 169560 -1 3297
3299 0 392823.5 131646.2 169600 -1 3298
3300 0 392815.12 131645.44 169640 -1 3299
3301 0 392780 131614.67 169680 -1 3300
3302 0 392741.34 131592.64 169720 -1 3301
3303 0 392701.38 131572.7 169760 -1 3302
3304 0 392688.34 131551.1 169800 -1 3303
3305 0 392662.03 131544.1 169840 -1 3304
3306 0 392624.3 131530.98 169880 -1 3305
3307 0 392615.94 131520.67 169920 -1 3306
3308 0 392580.56 131524.05 169960 -1 3307
3309 0 392560.78 131535.02 170000 -1 3308
3310 0 392521.88 131532 170040 -1 3309
3311 0 392507.22 131529.45 170080 -1 3310
3312 0 392448.75 131549.75 170120 -1 3311
3313 0 392373.3 131576.75 170160 -1 3312
3314 0 392313.72 131597.08 170200 -1 3313
3315 0 392262.34 131581.64 170240 -1 3314
3316 0 392230.2 131559.67 170280 -1 3315
3317 0 392195.56 131551.77 170320 -1 3316
3318 0 392127.47 131536.33 170360 -1 3317
3319 0 392078.25 131524.55 170400 -1 3318
3320 0 392056.16 131514.25 170440 -1 3319
3321 0 392077.12 131521.03 170480 -1 3320
3322 0 392098.6 131531.53 170520 -1 3321
3323 0 392112.56 131556.05 170560 -1 3322
3324 0 392118.22 131576.92 170600 -1 3323
3325 0 392152.2 131588.62 170640 -1 3324
3326 0 392169.47 131611.7 170680 -1 3325
3327 0 392172.03 131605.31 170720 -1 3326
3328 0 392151.16 131613.19 170760 -1 3327
3329 0 392131 131618.33 170800 -1 3328
3330 0 392131.8 131622.28 170840 -1 3329
3331 0 392139.72 131615.62 170880 -1 3330
3332 0 392121.22 131639.05 170920 -1 3331
3333 0 392117.5 131651.81 170960 -1 3332
3334 0 392105 131666.58 171000 -1 3333
3335 0 392089.84 131689.3 171040 -1 3334
3336 0 392079.06 131711.08 171080 -1 3335
3337 0 392049.9 131720.31 171120 -1 3336
3338 0 392016.53 131726.62 171160 -1 3337
3339 0 391975.8 131743.3 171200 -1 3338
3340 0 391943.44 131762.34 171240 -1 3339
3341 0 391915.94 131776.11 171280 -1 3340
3342 0 391888.47 131779.05 171320 -1 3341
3343 0 391886.6 131779.92 171360 -1 3342
3344 0 391864.03 131790.92 171400 -1 3343
3345 0 391891.72 131779.44 171440 -1 3344
3346 0 391846.56 131803.23 171480 -1 3345
3347 0 391860 131792.55 171520 -1 3346
3348 0 391851.03 131803.88 171560 -1 3347
3349 0 391838.5 131817.61 171600 -1 3348
3350 0 391853.56 131793.77 171640 -1 3349
3351 0 391856.62 131784.31 171680 -1 3350
3352 0 391867.6 131788 171720 -1 3351
3353 0 391892.47 131772.52 171760 -1 3352
3354 0 391946.44 131810.38 171800 -1 3353
3355 0 392018.84 131834.08 171840 -1 3354
3356 0 392089.5 131859 171880 -1 3355
3357 0 392691.8 131753.14 171880 -1 3356
3358 0 393325.75 131395.9 171880 -1 3357
3359 0 393384.1 131322.3 171920 -1 3358
3360 0 393420.06 131274.66 171960 -1 3359
3361 0 393483.1 131202.39 172000 -1 3360
3362 0 393549.66 131127.33 172040 -1 3361
3363 0 393589.2 131063.695 172080 -1 3362
3364 0 393689.12 130928.336 172120 -1 3363
3365 0 393683.4 130937.5 172160 -1 3364
3366 0 393697.3 130951.52 172200 -1 3365
3367 0 393687.72 130975.695 172240 -1 3366
3368 0 393700.16 130989.68 172280 -1 3367
3369 0 393699.12 131009.32 172320 -1 3368
3370 0 393707.62 131025.89 172360 -1 3369
3371 0 393722.78 130992.055 172400 -1 3370
3372 0 393747.16 130942.17 172440 -1 3371
3373 0 393758.34 130903.95 172480 -1 3372
3374 0 393795.2 130855.21 172520 -1 3373
3375 0 393792.8 130816.91 172560 -1 3374
3376 0 393800.72 130796.68 172600 -1 3375
3377 0 393811.6 130593.4 172640 -1 3376
3378 0 393842.9 130597.97 172680 -1 3377
3379 0 393809.94 130579.14 172720 -1 3378
3380 0 393750.72 130576.9 172760 -1 3379
3381 0 393603.38 131088.98 171840 -1 3358
3382 0 393611.1 131124.78 171800 -1 3381
3383 0 393631.75 131179.42 171640 -1 3382
3384 0 393571.28 131320.44 171560 -1 3383
3385 0 394069.12 130693.9 171520 -1 3384
3386 0 394029.88 130608.48 171480 -1 3385
3387 0 394043.5 130539.96 171400 -1 3386
3388 0 394095.06 130338.63 171240 -1 3387
3389 0 394099.06 130239.72 171120 -1 3388
3390 0 394170.97 130357.35 171000 -1 3389
3391 0 394146.75 130337.03 170920 -1 3390
3392 0 394366.1 131897.44 168360 -1 3269
3393 0 394501.7 131984.89 168240 -1 3392
3394 0 394660.66 132247.86 168200 -1 3393
3395 0 394692.56 132313.77 168080 -1 3394
3396 0 394378.84 132868.12 168280 -1 3267
3397 0 394469.25 132883.81 168240 -1 3396
3398 0 394502.2 132942.83 168200 -1 3397
3399 0 394562.7 133048.66 168160 -1 3398
3400 0 394613.2 133059.44 168080 -1 3399
3401 0 394613.2 133060.62 168040 -1 3400
3402 0 394588.53 133086.88 167960 -1 3401
3403 0 394584.1 133106.5 167920 -1 3402
3404 0 394573.6 133129 167880 -1 3403
3405 0 394572.75 133142.97 167840 -1 3404
3406 0 394565.5 133153.03 167800 -1 3405
3407 0 394285.34 133633.95 168280 -1 3266
3408 0 394553.66 134075.42 167960 -1 3407
3409 0 394553.97 134209.55 167840 -1 3408
3410 0 394651.56 134278.05 167760 -1 3409
3411 0 394714.2 134313.58 167720 -1 3410
3412 0 397614.22 145920.44 173440 -1 1070
3413 0 397983.9 145912.47 173400 -1 3412
3414 0 398342.44 145920.62 173360 -1 3413
3415 0 398697.03 145923.67 173320 -1 3414
3416 0 398785.06 145873.53 173280 -1 3415
3417 0 398860.1 145807.3 173240 -1 3416
3418 0 398948.53 145746.95 173200 -1 3417
3419 0 399030.53 145697.56 173160 -1 3418
3420 0 399112.6 145643.23 173120 -1 3419
3421 0 399198.6 145590.6 173080 -1 3420
3422 0 399349.75 145528.4 173040 -1 3421
3423 0 399742.38 145565.39 173000 -1 3422
3424 0 399822.7 145496.05 172960 -1 3423
3425 0 399923.22 145422.94 172920 -1 3424
3426 0 399928.22 145382.28 172880 -1 3425
3427 0 400120.7 145295.58 172840 -1 3426
3428 0 400324.3 145201.39 172800 -1 3427
3429 0 400452.7 145082.77 172760 -1 3428
3430 0 400610.84 145019.38 172720 -1 3429
3431 0 400751.66 144928.22 172680 -1 3430
3432 0 400890.97 144737.86 172640 -1 3431
3433 0 401077.03 144528.52 172600 -1 3432
3434 0 401093.72 144504.28 172560 -1 3433
3435 0 401106.28 144481.67 172520 -1 3434
3436 0 401142.38 144446.75 172480 -1 3435
3437 0 401150.25 144428.94 172440 -1 3436
3438 0 401169.62 144409.33 172400 -1 3437
3439 0 401190.78 144381.36 172360 -1 3438
3440 0 401209 144359.88 172320 -1 3439
3441 0 401225.78 144331.5 172280 -1 3440
3442 0 401235.34 144320.62 172240 -1 3441
3443 0 401255.9 144287.67 172200 -1 3442
3444 0 401362.66 144135.61 172160 -1 3443
3445 0 401509.16 143932.89 172120 -1 3444
3446 0 401592.62 143815.45 172080 -1 3445
3447 0 401697.12 143666.16 172040 -1 3446
3448 0 401806.97 143499.98 172000 -1 3447
3449 0 401920.4 143349.3 171960 -1 3448
3450 0 402022.34 143189.62 171920 -1 3449
3451 0 402133.84 143031.1 171880 -1 3450
3452 0 402243.34 142867.28 171840 -1 3451
3453 0 402430.2 142704.03 171800 -1 3452
3454 0 402563.1 142537.2 171760 -1 3453
3455 0 402692.22 142366.33 171720 -1 3454
3456 0 403542.16 142013.2 171720 -1 3455
3457 0 404046.84 142020.3 171720 -1 3456
3458 0 403997.75 142039.6 171760 -1 3457
3459 0 404048.78 142060.86 171800 -1 3458
3460 0 404081.12 142059.38 171840 -1 3459
3461 0 404166.88 142091.97 172000 -1 3460
3462 0 404289.9 142290.88 172240 -1 3461
3463 0 404387.28 142421.2 172560 -1 3462
3464 0 404432.25 142439.31 172600 -1 3463
3465 0 404570.1 142490.44 172720 -1 3464
3466 0 405165.22 142511.78 172680 -1 3465
3467 0 405283.03 142480 172520 -1 3466
3468 0 405367.9 142461.34 172440 -1 3467
3469 0 405249.3 142515.4 172400 -1 3468
3470 0 405197.03 142603.42 172240 -1 3469
3471 0 405185.12 142630.48 172120 -1 3470
3472 0 404661.62 142525.77 172800 -1 3465
3473 0 404712.72 142546.06 172840 -1 3472
3474 0 404553.75 142515.77 173040 -1 3473
3475 0 404413.53 142481.44 173200 -1 3474
3476 0 404379.5 142486.75 173280 -1 3475
3477 0 404279.72 142474.61 173440 -1 3476
3478 0 404227.84 142467.81 173520 -1 3477
3479 0 404202.78 142463.81 173560 -1 3478
3480 0 404203.6 142649.19 173800 -1 3479
3481 0 404203.75 142708.7 173880 -1 3480
3482 0 404115.1 142769.84 174080 -1 3481
3483 0 404062.5 142804.5 174200 -1 3482
3484 0 404044.66 142816.06 174240 -1 3483
3485 0 404056.94 142858.75 174280 -1 3484
3486 0 404132.2 143142.84 174560 -1 3485
3487 0 404034.62 143731.95 174720 -1 3486
3488 0 403895.78 143790.75 174840 -1 3487
3489 0 403708.28 143873.3 175000 -1 3488
3490 0 403664.47 143920.92 175160 -1 3489
3491 0 403612.12 143979.8 175360 -1 3490
3492 0 403584 144084.03 175520 -1 3491
3493 0 403538.9 144154.77 175760 -1 3492
3494 0 403523.03 144175.25 175840 -1 3493
3495 0 403409.75 144287.66 176200 -1 3494
3496 0 403344.06 144185.52 176400 -1 3495
3497 0 403763.12 144144.66 176560 -1 3496
3498 0 403744 144131.4 176640 -1 3497
3499 0 403770.9 144109.61 176720 -1 3498
3500 0 403814.62 144102.12 176800 -1 3499
3501 0 403940.16 144095.27 176920 -1 3500
3502 0 403997.4 144058.62 177160 -1 3501
3503 0 404056.34 144026.33 177240 -1 3502
3504 0 404147.84 143979.34 177360 -1 3503
3505 0 404309.84 143996.67 177440 -1 3504
3506 0 404474.34 144011.17 177520 -1 3505
3507 0 404555.56 144022.38 177560 -1 3506
3508 0 404588.34 144041.36 177720 -1 3507
3509 0 403733.34 142595.8 173280 -1 3476
3510 0 403618.62 142624.34 173160 -1 3509
3511 0 403560.8 142668.17 173080 -1 3510
3512 0 403655.75 142647.97 173040 -1 3511
3513 0 402860.1 142188.67 171680 -1 3455
3514 0 402994.7 142022.53 171640 -1 3513
3515 0 403065.53 141896.84 171600 -1 3514
3516 0 403126.66 141772.97 171560 -1 3515
3517 0 403181.53 141660.2 171520 -1 3516
3518 0 403238.75 141545.75 171480 -1 3517
3519 0 403294.53 141419.19 171440 -1 3518
3520 0 403353.97 141303.47 171400 -1 3519
3521 0 403392.1 141191.31 171360 -1 3520
3522 0 403485.97 141060.58 171320 -1 3521
3523 0 403538.75 140944.33 171280 -1 3522
3524 0 403603.6 140825.39 171240 -1 3523
3525 0 403612.5 140758.38 171200 -1 3524
3526 0 403636.7 140735.02 171160 -1 3525
3527 0 403680.3 140697.6 171120 -1 3526
3528 0 403730.38 140508.02 171080 -1 3527
3529 0 403829.5 140307.94 171040 -1 3528
3530 0 403876.9 140146.36 171000 -1 3529
3531 0 403894.56 140155.42 170960 -1 3530
3532 0 403870.03 140001.45 170920 -1 3531
3533 0 403915.9 140005.45 170880 -1 3532
3534 0 404449.6 138740.6 170880 -1 3533
3535 0 404405.84 138794.7 170840 -1 3534
3536 0 404384.25 138833.27 170800 -1 3535
3537 0 404358.94 138876.73 170760 -1 3536
3538 0 404332.3 138912.17 170720 -1 3537
3539 0 404292.72 138962.61 170680 -1 3538
3540 0 404269.8 139003.95 170640 -1 3539
3541 0 404243.4 139040.62 170600 -1 3540
3542 0 404229.03 139076.83 170560 -1 3541
3543 0 404174.88 139129.4 170520 -1 3542
3544 0 404154.56 139168.95 170480 -1 3543
3545 0 404115.94 139222.39 170440 -1 3544
3546 0 404090.34 139254.1 170400 -1 3545
3547 0 404081.03 139298.98 170360 -1 3546
3548 0 404077.53 139275.42 170320 -1 3547
3549 0 404093.47 139269.1 170280 -1 3548
3550 0 404109.88 139260.03 170240 -1 3549
3551 0 404129.06 139241.98 170200 -1 3550
3552 0 404163.25 139225.2 170160 -1 3551
3553 0 404153.12 139203.27 170120 -1 3552
3554 0 404160.34 139194.11 170080 -1 3553
3555 0 404187.28 139162.58 170040 -1 3554
3556 0 404226.38 139149.17 170000 -1 3555
3557 0 404215.84 139103.73 169960 -1 3556
3558 0 404225.4 139072.12 169920 -1 3557
3559 0 404236.66 139028.8 169880 -1 3558
3560 0 404244.8 139004.19 169840 -1 3559
3561 0 404248.34 138957.39 169800 -1 3560
3562 0 404251.66 138923.83 169760 -1 3561
3563 0 404277.88 138889.58 169720 -1 3562
3564 0 404298.7 138850.11 169680 -1 3563
3565 0 404123.75 138795.58 169640 -1 3564
3566 0 404061.9 138799.02 169600 -1 3565
3567 0 404038.75 138790.45 169560 -1 3566
3568 0 403956.88 138778.16 169520 -1 3567
3569 0 403900.88 138780.06 169480 -1 3568
3570 0 403929.12 138749.73 169440 -1 3569
3571 0 403946.22 138723.81 169400 -1 3570
3572 0 403950.75 138698.27 169360 -1 3571
3573 0 403964.62 138674.45 169320 -1 3572
3574 0 404047.78 138635.89 169280 -1 3573
3575 0 404117.9 138608.27 169240 -1 3574
3576 0 404197.7 138580.33 169200 -1 3575
3577 0 404267 138559.23 169160 -1 3576
3578 0 404339.4 138533.25 169120 -1 3577
3579 0 404601.9 138377.66 169080 -1 3578
3580 0 404865.47 138456.39 169080 -1 3579
3581 0 405207.6 138423.53 169080 -1 3580
3582 0 405277.88 138416.02 169040 -1 3581
3583 0 405299.16 138422.7 169000 -1 3582
3584 0 405338.84 138433.25 168960 -1 3583
3585 0 405384 138435.98 168920 -1 3584
3586 0 405425.94 138429.84 168880 -1 3585
3587 0 405439.4 138440.25 168840 -1 3586
3588 0 405451.6 138455.05 168800 -1 3587
3589 0 405476.53 138454.9 168760 -1 3588
3590 0 404545.7 138618.89 170920 -1 3534
3591 0 404635.72 138496.64 170960 -1 3590
3592 0 404740.16 138364.38 171000 -1 3591
3593 0 404832.28 138240.73 171040 -1 3592
3594 0 404919.72 138123.89 171080 -1 3593
3595 0 405024.28 137988.75 171120 -1 3594
3596 0 405117.97 137863.72 171160 -1 3595
3597 0 405206.47 137734.05 171200 -1 3596
3598 0 405331.22 137598.64 171240 -1 3597
3599 0 405429.03 137527.05 171280 -1 3598
3600 0 405550.9 137442.05 171320 -1 3599
3601 0 405668.56 137359.52 171360 -1 3600
3602 0 405783.53 137282.95 171400 -1 3601
3603 0 405898.03 137194.31 171440 -1 3602
3604 0 406013.34 137123.22 171480 -1 3603
3605 0 406126.5 137042.94 171520 -1 3604
3606 0 406264.75 136950.78 171560 -1 3605
3607 0 406380.16 136872.86 171600 -1 3606
3608 0 406488.06 136796.22 171640 -1 3607
3609 0 406520.25 136769.75 171680 -1 3608
3610 0 406572.34 136745.69 171720 -1 3609
3611 0 406607.38 136714.67 171760 -1 3610
3612 0 406640.03 136690.7 171800 -1 3611
3613 0 406685.56 136646.48 171840 -1 3612
3614 0 406720.7 136614.33 171880 -1 3613
3615 0 406760.8 136571.55 171920 -1 3614
3616 0 406792.3 136533.36 171960 -1 3615
3617 0 406808.72 136493.97 172000 -1 3616
3618 0 406860 136429.98 172040 -1 3617
3619 0 406897.6 136365.56 172080 -1 3618
3620 0 406984.44 136231.19 172120 -1 3619
3621 0 407004.34 136187.52 172160 -1 3620
3622 0 407057.5 136111.11 172200 -1 3621
3623 0 407090.53 136047.77 172240 -1 3622
3624 0 407134.2 135966.19 172280 -1 3623
3625 0 407184.06 135890.58 172320 -1 3624
3626 0 407222.44 135843.02 172360 -1 3625
3627 0 407249.2 135807.84 172400 -1 3626
3628 0 407277.62 135767.64 172440 -1 3627
3629 0 407308.34 135726.55 172480 -1 3628
3630 0 407329.88 135696.6 172520 -1 3629
3631 0 407359.5 135668.11 172560 -1 3630
3632 0 407389.84 135633.17 172600 -1 3631
3633 0 407422.3 135604.58 172640 -1 3632
3634 0 407452.6 135567.9 172680 -1 3633
3635 0 407477.7 135537.25 172720 -1 3634
3636 0 407502.53 135502.27 172760 -1 3635
3637 0 407567 135434.81 172800 -1 3636
3638 0 407656.78 135335.33 172840 -1 3637
3639 0 407722.5 135263.97 172880 -1 3638
3640 0 407790.2 135206.9 172920 -1 3639
3641 0 407866.5 135142.23 172960 -1 3640
3642 0 407939.5 135078.05 173000 -1 3641
3643 0 407986.34 135034.84 173040 -1 3642
3644 0 408064.78 134966.84 173080 -1 3643
3645 0 408284.66 134808.12 173120 -1 3644
3646 0 408486.22 134655.9 173160 -1 3645
3647 0 408712.5 134491.66 173200 -1 3646
3648 0 408862.16 134470.66 173240 -1 3647
3649 0 409071.38 134322.2 173280 -1 3648
3650 0 409287.47 134191.8 173320 -1 3649
3651 0 409472.56 134091.72 173360 -1 3650
3652 0 409669.2 133982.78 173400 -1 3651
3653 0 409866.1 133864.95 173440 -1 3652
3654 0 410060.56 133753.88 173480 -1 3653
3655 0 410237.12 133658.75 173520 -1 3654
3656 0 410455.34 133415.12 173560 -1 3655
3657 0 410652.34 133198.28 173600 -1 3656
3658 0 410722.6 133145.48 173640 -1 3657
3659 0 410797.8 133087.06 173680 -1 3658
3660 0 410883.62 133022.64 173720 -1 3659
3661 0 410954.94 132967.06 173760 -1 3660
3662 0 411022.97 132925.97 173800 -1 3661
3663 0 411092.6 132882.38 173840 -1 3662
3664 0 411111.16 132853.89 173880 -1 3663
3665 0 411142.7 132810.16 173920 -1 3664
3666 0 411158.3 132775.14 173960 -1 3665
3667 0 411176.1 132778.14 174000 -1 3666
3668 0 411178.78 132754.83 174040 -1 3667
3669 0 411186.34 132719.11 174080 -1 3668
3670 0 411275.62 132559.33 174160 -1 3669
3671 0 411291.38 132532.45 174200 -1 3670
3672 0 411309.16 132501.22 174240 -1 3671
3673 0 411345.25 132496.45 174280 -1 3672
3674 0 411361.1 132486.55 174320 -1 3673
3675 0 411422.22 132451.2 174360 -1 3674
3676 0 411479.56 132415.45 174400 -1 3675
3677 0 411505.7 132394.06 174440 -1 3676
3678 0 411557.34 132383.45 174480 -1 3677
3679 0 411596.6 132383.62 174520 -1 3678
3680 0 411656.06 132381.36 174560 -1 3679
3681 0 411702.28 132394.81 174600 -1 3680
3682 0 411751.5 132413.11 174640 -1 3681
3683 0 411786.1 132400.03 174680 -1 3682
3684 0 411834.3 132398.33 174720 -1 3683
3685 0 411876.12 132372.11 174760 -1 3684
3686 0 411921.25 132356.86 174800 -1 3685
3687 0 411977.06 132325.84 174840 -1 3686
3688 0 412037.38 132313.31 174880 -1 3687
3689 0 412105.16 132296.36 174920 -1 3688
3690 0 412175.1 132282.77 174960 -1 3689
3691 0 412238.22 132265.27 175000 -1 3690
3692 0 412493 132235.03 175040 -1 3691
3693 0 412533.2 132197.9 175080 -1 3692
3694 0 412636.4 132145.75 175120 -1 3693
3695 0 412685.84 132112.5 175160 -1 3694
3696 0 412751.2 132086.88 175200 -1 3695
3697 0 412858.2 132079.94 175280 -1 3696
3698 0 412933.2 132109.34 175320 -1 3697
3699 0 413009.16 132134.06 175360 -1 3698
3700 0 413067.44 132184.3 175400 -1 3699
3701 0 413140.6 132199.8 175440 -1 3700
3702 0 413194.3 132232.1 175480 -1 3701
3703 0 413258.06 132251.23 175520 -1 3702
3704 0 413291.88 132308.2 175560 -1 3703
3705 0 413365 132336.23 175600 -1 3704
3706 0 413402.16 132385.61 175640 -1 3705
3707 0 413496.88 132441.66 175680 -1 3706
3708 0 413578.97 132522.77 175720 -1 3707
3709 0 413670.78 132570.12 175760 -1 3708
3710 0 413758.25 132623.8 175800 -1 3709
3711 0 413843.62 132680.23 175840 -1 3710
3712 0 413854.5 132701.95 175880 -1 3711
3713 0 413874.06 132717.03 175920 -1 3712
3714 0 413879.84 132736.67 175960 -1 3713
3715 0 413898.22 132751.28 176000 -1 3714
3716 0 413903.84 132785.86 176040 -1 3715
3717 0 413920.28 132831.02 176080 -1 3716
3718 0 413917.12 132908.92 176120 -1 3717
3719 0 413934.9 132960.7 176160 -1 3718
3720 0 413951.5 133011.94 176200 -1 3719
3721 0 413968 133060.67 176240 -1 3720
3722 0 413994.44 133089.4 176280 -1 3721
3723 0 414011.44 133127.36 176320 -1 3722
3724 0 414039.72 133165.77 176360 -1 3723
3725 0 414067.53 133205.73 176400 -1 3724
3726 0 414110.88 133223.11 176440 -1 3725
3727 0 414172.12 133290.9 176480 -1 3726
3728 0 414235.8 133350.81 176520 -1 3727
3729 0 414305.84 133398.08 176560 -1 3728
3730 0 414348.2 133378.69 176600 -1 3729
3731 0 414372.75 133379.11 176640 -1 3730
3732 0 414383.25 133400.34 176680 -1 3731
3733 0 414415.28 133399.84 176720 -1 3732
3734 0 414448.75 133404.58 176760 -1 3733
3735 0 414472.4 133434.5 176800 -1 3734
3736 0 414476.4 133464.94 176840 -1 3735
3737 0 414492.44 133482.06 176880 -1 3736
3738 0 414494.9 133503.7 176920 -1 3737
3739 0 414524.25 133518.5 176960 -1 3738
3740 0 414532.78 133546.55 177000 -1 3739
3741 0 414537.9 133568.67 177040 -1 3740
3742 0 414545.22 133611.67 177080 -1 3741
3743 0 414568.22 133628.94 177120 -1 3742
3744 0 414604.97 133677.33 177160 -1 3743
3745 0 414604.44 133651.27 177200 -1 3744
3746 0 413260.03 134983.84 177200 -1 3745
3747 0 413190.4 135287.81 177040 -1 3746
3748 0 413104.16 135337.66 177000 -1 3747
3749 0 412946.78 135431 176920 -1 3748
3750 0 412864.72 135478 176880 -1 3749
3751 0 412784.25 135524.94 176840 -1 3750
3752 0 412822.25 135465.62 176720 -1 3751
3753 0 412815.62 135511.33 176680 -1 3752
3754 0 413260.03 135038.9 177240 -1 3746
3755 0 413269.06 135255.05 177400 -1 3754
3756 0 413259 135271.67 177440 -1 3755
3757 0 413239.1 135305.05 177520 -1 3756
3758 0 413216.03 135344.89 177600 -1 3757
3759 0 413074.78 135711.73 177760 -1 3758
3760 0 413038.25 135804.58 177800 -1 3759
3761 0 412807.34 136321.45 177960 -1 3760
3762 0 412492.72 136648.34 178120 -1 3761
3763 0 412487.3 136885.84 178240 -1 3762
3764 0 412467.75 137024.98 178360 -1 3763
3765 0 412339.53 137150.83 178560 -1 3764
3766 0 412251.72 137142.1 178720 -1 3765
3767 0 412110.47 137271.31 178840 -1 3766
3768 0 411733.47 137570.34 179080 -1 3767
3769 0 411659.2 137690.92 179240 -1 3768
3770 0 411423.84 137846.02 179440 -1 3769
3771 0 411282.16 137927.47 179600 -1 3770
3772 0 411182.5 138195.17 179800 -1 3771
3773 0 411148.66 138286.36 179920 -1 3772
3774 0 411020.03 138318.27 180040 -1 3773
3775 0 411068.25 138529.31 180120 -1 3774
3776 0 411089.7 138556.84 180200 -1 3775
3777 0 411034.88 138761.72 180320 -1 3776
3778 0 410974.4 138980 180440 -1 3777
3779 0 410931.97 139062.25 180520 -1 3778
3780 0 410889.12 139143.44 180600 -1 3779
3781 0 410864.88 139204.39 180640 -1 3780
3782 0 410730.44 139493.02 180840 -1 3781
3783 0 410720.47 139671.55 181000 -1 3782
3784 0 410719.1 139716.4 181040 -1 3783
3785 0 410614.66 139923.05 181200 -1 3784
3786 0 410623.56 140061.8 181320 -1 3785
3787 0 410630.12 140297.6 181520 -1 3786
3788 0 410610.5 140282.56 181640 -1 3787
3789 0 413170.22 135300.58 177800 -1 3759
3790 0 413085.97 135173.27 177880 -1 3789
3791 0 412960.38 135053.69 178000 -1 3790
3792 0 414828.75 133558.36 177240 -1 3745
3793 0 414901.2 133555.31 177280 -1 3792
3794 0 414893.16 133556.77 177320 -1 3793
3795 0 415078.94 133536.53 177360 -1 3794
3796 0 415125.75 133559.22 177400 -1 3795
3797 0 415171.47 133584.11 177440 -1 3796
3798 0 415258.3 133613.81 177480 -1 3797
3799 0 415323.97 133598.11 177520 -1 3798
3800 0 415392.22 133627.42 177560 -1 3799
3801 0 415496 133600.27 177600 -1 3800
3802 0 415648.62 133533.66 177640 -1 3801
3803 0 415666.56 133534.22 177680 -1 3802
3804 0 415734.66 133492.36 177720 -1 3803
3805 0 415888.88 133442.03 177760 -1 3804
3806 0 415974.03 133420.98 177800 -1 3805
3807 0 416043.72 133393.53 177840 -1 3806
3808 0 416082.12 133385.58 177880 -1 3807
3809 0 416201.28 133341 177920 -1 3808
3810 0 416299.97 133308.34 177960 -1 3809
3811 0 416358.78 133277.02 178000 -1 3810
3812 0 416386.4 133319.17 178040 -1 3811
3813 0 416462.66 133252.67 178080 -1 3812
3814 0 416518.6 133274.92 178120 -1 3813
3815 0 416774.84 133293.81 178160 -1 3814
3816 0 416743.25 133158.83 178200 -1 3815
3817 0 416819.06 133120.8 178240 -1 3816
3818 0 416994.28 133067.69 178280 -1 3817
3819 0 417088.97 133089.31 178320 -1 3818
3820 0 417295.1 133129.08 178360 -1 3819
3821 0 417430.4 133169.22 178400 -1 3820
3822 0 417548.6 133176.19 178440 -1 3821
3823 0 417575.06 133223.25 178480 -1 3822
3824 0 417694.22 133185.56 178520 -1 3823
3825 0 418030.06 133116.08 178560 -1 3824
3826 0 418339.34 133077.44 178600 -1 3825
3827 0 418618.44 133086.8 178640 -1 3826
3828 0 418964.75 133110.78 178680 -1 3827
3829 0 419222 133155.2 178720 -1 3828
3830 0 419480.38 133112.25 178760 -1 3829
3831 0 419673.3 133088.94 178800 -1 3830
3832 0 419776.62 133132.36 178840 -1 3831
3833 0 419907.88 133152.7 178880 -1 3832
3834 0 420103.03 133062.19 178920 -1 3833
3835 0 420131.12 133134.08 179000 -1 3834
3836 0 420147.88 133160.11 179040 -1 3835
3837 0 420279.34 133064.7 179080 -1 3836
3838 0 421267.16 133054.3 179120 -1 3837
3839 0 421423.34 133012.19 179160 -1 3838
3840 0 421941.12 132992.2 179160 -1 3839
3841 0 422238.4 132910.12 179200 -1 3840
3842 0 422243.38 132853.22 179240 -1 3841
3843 0 423792 132711 179280 -1 3842
3844 0 424327.3 132752.19 179320 -1 3843
3845 0 424323.9 132734.52 179360 -1 3844
3846 0 424492.53 132744.55 179400 -1 3845
3847 0 424748 132683.52 179440 -1 3846
3848 0 425035.03 132681.36 179480 -1 3847
3849 0 425547.5 132586.42 179520 -1 3848
3850 0 425955.66 132569.62 179560 -1 3849
3851 0 426137.22 132501.53 179600 -1 3850
3852 0 426381.56 132421.69 179640 -1 3851
3853 0 426739.94 132373.94 179680 -1 3852
3854 0 426975.47 132262.31 179720 -1 3853
3855 0 427398.4 132285.1 179760 -1 3854
3856 0 428536 132377 179800 -1 3855
3857 0 430640.78 132558.73 179800 -1 3856
3858 0 431750.84 132762.38 179800 -1 3857
3859 0 433274 132997 179840 -1 3858
3860 0 433435.34 133082.86 179880 -1 3859
3861 0 433421.56 133158.38 179920 -1 3860
3862 0 434098.94 133507.52 179960 -1 3861
3863 0 434169.84 133524.02 180000 -1 3862
3864 0 434260.2 133612.11 180040 -1 3863
3865 0 434221.97 133693.38 180080 -1 3864
3866 0 434286.75 133792.81 180120 -1 3865
3867 0 434372.53 133941.89 180160 -1 3866
3868 0 434457.66 134024.5 180200 -1 3867
3869 0 434530.5 134082.98 180240 -1 3868
3870 0 434631.88 134133.77 180280 -1 3869
3871 0 434708.34 134193.33 180320 -1 3870
3872 0 434791.8 134259.39 180360 -1 3871
3873 0 434876.25 134295.14 180400 -1 3872
3874 0 434863.97 134324.73 180440 -1 3873
3875 0 434839.56 134343.56 180480 -1 3874
3876 0 434972.03 134386.7 180520 -1 3875
3877 0 435027.3 134399.64 180560 -1 3876
3878 0 435020 134464.28 180600 -1 3877
3879 0 435101.7 134515.88 180640 -1 3878
3880 0 435106.1 134529.34 180680 -1 3879
3881 0 435115.12 134478.1 180720 -1 3880
3882 0 435124.44 134455.83 180760 -1 3881
3883 0 435130.5 134563.45 180800 -1 3882
3884 0 435120.6 134604.12 180840 -1 3883
3885 0 435097.5 134623.31 180880 -1 3884
3886 0 435111.22 134559.25 180920 -1 3885
3887 0 435095.5 134632.66 180960 -1 3886
3888 0 435047.6 134694.69 181000 -1 3887
3889 0 435066.84 134704.97 181040 -1 3888
3890 0 434994.2 134707.12 181080 -1 3889
3891 0 435054.03 134814.05 181120 -1 3890
3892 0 435027.8 134752.92 181160 -1 3891
3893 0 435146.9 134812.48 181200 -1 3892
3894 0 435147.47 134608.23 181240 -1 3893
3895 0 435136.06 134954.56 181280 -1 3894
3896 0 435180.2 134984.88 181320 -1 3895
3897 0 435125.78 135089.8 181360 -1 3896
3898 0 435164 135142.9 181400 -1 3897
3899 0 435184.66 135147.14 181440 -1 3898
3900 0 435230.6 135136.95 181480 -1 3899
3901 0 435264.1 135175.52 181520 -1 3900
3902 0 435257.12 135191.31 181560 -1 3901
3903 0 435241.7 135181.75 181600 -1 3902
3904 0 435222.88 135208.19 181640 -1 3903
3905 0 435295.94 135212.53 181680 -1 3904
3906 0 435334.88 135196.31 181720 -1 3905
3907 0 435312.34 135187.38 181760 -1 3906
3908 0 435340.28 135142.12 181800 -1 3907
3909 0 435399.97 135143.45 181840 -1 3908
3910 0 435380.62 135196.61 181880 -1 3909
3911 0 435357.88 135260.7 181920 -1 3910
3912 0 435307.4 135341.64 181960 -1 3911
3913 0 435208.78 135358.45 182000 -1 3912
3914 0 435386.7 135441.19 182040 -1 3913
3915 0 435548.94 135760.92 182080 -1 3914
3916 0 435559.22 135848.64 182120 -1 3915
3917 0 435562.44 135912.88 182160 -1 3916
3918 0 435607.9 135911.97 182200 -1 3917
3919 0 435655.47 135966.94 182240 -1 3918
3920 0 435693.22 136069.62 182280 -1 3919
3921 0 435722.2 136176.62 182320 -1 3920
3922 0 435789.75 136330.72 182360 -1 3921
3923 0 435891.34 136415.28 182400 -1 3922
3924 0 435900.56 136474.98 182440 -1 3923
3925 0 435945.3 136591.36 182480 -1 3924
3926 0 436022.53 136645.81 182520 -1 3925
3927 0 436046.72 136773.7 182560 -1 3926
3928 0 436026.28 136891.78 182600 -1 3927
3929 0 435928.9 136968.6 182640 -1 3928
3930 0 435965.56 137097.53 182680 -1 3929
3931 0 436366.66 137105.1 182680 -1 3930
3932 0 436529.22 137042.45 182680 -1 3931
3933 0 436719.16 137097.19 182680 -1 3932
3934 0 436182 138199 182680 -1 3933
3935 0 436468.62 138690.75 182640 -1 3934
3936 0 436667.7 138973.1 182600 -1 3935
3937 0 437545.78 139333.45 182560 -1 3936
3938 0 437548.12 139337.66 182520 -1 3937
3939 0 437577.53 139417.61 182480 -1 3938
3940 0 437542.6 139395.19 182440 -1 3939
3941 0 438197.28 139718.58 182440 -1 3940
3942 0 438071.3 139671.98 182400 -1 3941
3943 0 437908.44 139579.69 182360 -1 3942
3944 0 437957.12 139633.94 182320 -1 3943
3945 0 437989.84 139646.62 182280 -1 3944
3946 0 437917.78 139643.27 182240 -1 3945
3947 0 438402.3 139862.2 182600 -1 3937
3948 0 438556.12 139928.03 182640 -1 3947
3949 0 438599.47 139895.89 182680 -1 3948
3950 0 438627.16 139957.19 182720 -1 3949
3951 0 438647.84 140011.69 182760 -1 3950
3952 0 438672.94 140074.02 182800 -1 3951
3953 0 438690.3 140143.89 182840 -1 3952
3954 0 438719.12 140190.16 182880 -1 3953
3955 0 438869.2 140258.34 182920 -1 3954
3956 0 438869.12 140268.14 182960 -1 3955
3957 0 438904.94 140325.2 183000 -1 3956
3958 0 438979.25 140542.19 183040 -1 3957
3959 0 438994.94 140530.28 183080 -1 3958
3960 0 439233.75 141345.84 183080 -1 3959
3961 0 439495 142223.14 183080 -1 3960
3962 0 439370.66 142149.1 183040 -1 3961
3963 0 439522.78 142788.02 183000 -1 3962
3964 0 439555.28 142801.6 182960 -1 3963
3965 0 439573.03 142789.77 182920 -1 3964
3966 0 439552.7 142765.8 182880 -1 3965
3967 0 439551 142745.95 182840 -1 3966
3968 0 439556.16 142699.88 182800 -1 3967
3969 0 439546.16 142672.11 182760 -1 3968
3970 0 439537.16 142647.64 182720 -1 3969
3971 0 439544.9 142618.53 182680 -1 3970
3972 0 439542.78 142600.8 182640 -1 3971
3973 0 439553.44 142571.1 182600 -1 3972
3974 0 439570 142551.78 182560 -1 3973
3975 0 439582.3 142531.56 182520 -1 3974
3976 0 439595.7 142507 182480 -1 3975
3977 0 439608.38 142484.44 182440 -1 3976
3978 0 439629.3 142456.69 182400 -1 3977
3979 0 439636.28 142446.44 182360 -1 3978
3980 0 439634.66 142452.61 182320 -1 3979
3981 0 439664.8 142456.31 182280 -1 3980
3982 0 439642.38 142463.58 182240 -1 3981
3983 0 439644 142472.78 182200 -1 3982
3984 0 439643.78 142467.5 182160 -1 3983
3985 0 439645.03 142460.69 182120 -1 3984
3986 0 439653.94 142444.7 182080 -1 3985
3987 0 439734.25 142381.4 182040 -1 3986
3988 0 439639.25 142349.38 182000 -1 3987
3989 0 439157.38 141343.55 183120 -1 3960
3990 0 439166.56 141458.02 183160 -1 3989
3991 0 439193.84 141697.58 183200 -1 3990
3992 0 439207.38 141845.89 183240 -1 3991
3993 0 439228.7 141983.27 183280 -1 3992
3994 0 438346.25 141552.16 183280 -1 3993
3995 0 436349.97 141546.08 183280 -1 3994
3996 0 436407.78 141505.38 183240 -1 3995
3997 0 436406.22 141480.9 183200 -1 3996
3998 0 436442.78 141487.33 183160 -1 3997
3999 0 436461.16 141512.98 183120 -1 3998
4000 0 436485.53 141486.48 183080 -1 3999
4001 0 436494.72 141535.28 183040 -1 4000
4002 0 436549.5 141528.95 183000 -1 4001
4003 0 436545.97 141522.38 182960 -1 4002
4004 0 436580.38 141500.73 182920 -1 4003
4005 0 436650.53 141517.89 182880 -1 4004
4006 0 435543 141470.36 182880 -1 4005
4007 0 435529.97 141517.56 182840 -1 4006
4008 0 435557.62 141516.67 182800 -1 4007
4009 0 435508.12 141554.78 182760 -1 4008
4010 0 435392.1 141605.62 182720 -1 4009
4011 0 436758.34 141513 182840 -1 4005
4012 0 436796.5 141515.45 182800 -1 4011
4013 0 436702.8 141544.69 182760 -1 4012
4014 0 436690.5 141578.97 182720 -1 4013
4015 0 436494.56 141657.81 182680 -1 4014
4016 0 436440.3 141678.12 182640 -1 4015
4017 0 436328.6 141492.8 183320 -1 3995
4018 0 436305.53 141502.8 183360 -1 4017
4019 0 436291.06 141559.75 183400 -1 4018
4020 0 436150.56 141535.25 183440 -1 4019
4021 0 436139.97 141575.23 183480 -1 4020
4022 0 436051.38 141580.11 183520 -1 4021
4023 0 435949.47 141588.9 183560 -1 4022
4024 0 435811.1 141599.02 183600 -1 4023
4025 0 435693.1 141615.89 183640 -1 4024
4026 0 435573.44 141692.12 183680 -1 4025
4027 0 435523.2 141663.02 183720 -1 4026
4028 0 435491.38 141682.84 183760 -1 4027
4029 0 435491.34 141747.17 183800 -1 4028
4030 0 435465 141785.73 183840 -1 4029
4031 0 435466.75 141825.48 183880 -1 4030
4032 0 435440.38 141826.1 183920 -1 4031
4033 0 435449.5 141911.45 183960 -1 4032
4034 0 435449.25 141949.19 184000 -1 4033
4035 0 435456.25 142000.4 184040 -1 4034
4036 0 435468.1 142009.33 184080 -1 4035
4037 0 435489.4 142027.3 184120 -1 4036
4038 0 435551.3 141983.61 184160 -1 4037
4039 0 435577.8 141908.36 184200 -1 4038
4040 0 435603.94 142094.81 184240 -1 4039
4041 0 435587.3 142181.25 184280 -1 4040
4042 0 439363.3 142332.52 183320 -1 3993
4043 0 439412.6 142463.17 183360 -1 4042
4044 0 439478.62 142599.5 183400 -1 4043
4045 0 439516.1 142805.45 183440 -1 4044
4046 0 439532.62 142810.39 183480 -1 4045
4047 0 439577.62 142982.34 183520 -1 4046
4048 0 439559.3 143042.03 183560 -1 4047
4049 0 439561 143052.3 183600 -1 4048
4050 0 439558.78 143087.62 183640 -1 4049
4051 0 439582.88 143228.45 183680 -1 4050
4052 0 439570.22 143319.77 183720 -1 4051
4053 0 439561.38 143361.2 183760 -1 4052
4054 0 439587.6 143362.95 183800 -1 4053
4055 0 439571.12 143436.06 183840 -1 4054
4056 0 439576.12 143469.08 183880 -1 4055
4057 0 439558.2 143494.98 183920 -1 4056
4058 0 439568.94 143544.42 183960 -1 4057
4059 0 440235.03 143659.95 184000 -1 4058
4060 0 441949.06 143757.25 184000 -1 4059
4061 0 441944.47 143786.36 184040 -1 4060
4062 0 441951.06 143785.84 184080 -1 4061
4063 0 441941.25 143789.92 184120 -1 4062
4064 0 441946.16 143792.3 184160 -1 4063
4065 0 441964.38 143800.06 184200 -1 4064
4066 0 441943.5 143837.64 184240 -1 4065
4067 0 442044.12 143859.02 184280 -1 4066
4068 0 442134.66 143885.78 184320 -1 4067
4069 0 442228.16 143910.92 184360 -1 4068
4070 0 442281.25 143932.31 184400 -1 4069
4071 0 442323.62 143969.44 184440 -1 4070
4072 0 442364.47 143997.22 184480 -1 4071
4073 0 442399.12 144025.27 184520 -1 4072
4074 0 442446.7 144062.45 184560 -1 4073
4075 0 442481.62 144106.75 184600 -1 4074
4076 0 442511.72 144151.7 184640 -1 4075
4077 0 442550 144168.98 184680 -1 4076
4078 0 442585.78 144194.47 184720 -1 4077
4079 0 442606 144250.39 184760 -1 4078
4080 0 442643.22 144281.39 184800 -1 4079
4081 0 442714.5 144309.84 184840 -1 4080
4082 0 442780.5 144355.55 184880 -1 4081
4083 0 442826.3 144416.55 184920 -1 4082
4084 0 442890.72 144460.78 184960 -1 4083
4085 0 442877.78 144493.52 185000 -1 4084
4086 0 442883.3 144536.97 185040 -1 4085
4087 0 442887.3 144574.77 185080 -1 4086
4088 0 442894.7 144610.66 185120 -1 4087
4089 0 442896.3 144642.44 185160 -1 4088
4090 0 442902.03 144681.88 185200 -1 4089
4091 0 442868.1 144745.47 185240 -1 4090
4092 0 442840.72 144803.23 185280 -1 4091
4093 0 442854.1 144831.56 185320 -1 4092
4094 0 442833.1 144867.84 185360 -1 4093
4095 0 442818 144907.12 185400 -1 4094
4096 0 442809.66 144945.45 185440 -1 4095
4097 0 442843.4 145061.88 185480 -1 4096
4098 0 442884.38 145186.61 185520 -1 4097
4099 0 442892.1 145249.11 185560 -1 4098
4100 0 442922.12 145302.9 185600 -1 4099
4101 0 442927.25 145373.89 185640 -1 4100
4102 0 443013.97 145402.92 185680 -1 4101
4103 0 443044.12 145456.28 185720 -1 4102
4104 0 443078.8 145510.61 185760 -1 4103
4105 0 443102.53 145562.34 185800 -1 4104
4106 0 443170.94 145598.22 185840 -1 4105
4107 0 443216.88 145638.53 185880 -1 4106
4108 0 443268.84 145658.84 185920 -1 4107
4109 0 443319.34 145667.61 185960 -1 4108
4110 0 443371.2 145683.31 186000 -1 4109
4111 0 443428.75 145704 186080 -1 4110
4112 0 443493 145804.27 186120 -1 4111
4113 0 443558.7 145884.48 186160 -1 4112
4114 0 443622.03 145942.4 186200 -1 4113
4115 0 443684.5 145991.44 186240 -1 4114
4116 0 443745.4 146038.64 186280 -1 4115
4117 0 443778.62 146086.36 186320 -1 4116
4118 0 443813.84 146122.06 186360 -1 4117
4119 0 443848.2 146147.1 186400 -1 4118
4120 0 443864.94 146186.28 186440 -1 4119
4121 0 443900.78 146204.08 186480 -1 4120
4122 0 443917.16 146235.17 186520 -1 4121
4123 0 443943.38 146270.92 186560 -1 4122
4124 0 443960.3 146287.16 186600 -1 4123
4125 0 443985.7 146276.94 186640 -1 4124
4126 0 444013.9 146268.58 186680 -1 4125
4127 0 444037.6 146274.3 186720 -1 4126
4128 0 444066 146272.72 186760 -1 4127
4129 0 444086.28 146281.11 186800 -1 4128
4130 0 444069.16 146323.27 186840 -1 4129
4131 0 444039.9 146350.61 186880 -1 4130
4132 0 444016.8 146368.75 186920 -1 4131
4133 0 443992.78 146395.66 186960 -1 4132
4134 0 444054.6 146304.64 187000 -1 4133
4135 0 444133.88 146204.12 187040 -1 4134
4136 0 444114.38 146247.52 187080 -1 4135
4137 0 444081.38 146286.5 187120 -1 4136
4138 0 444571.3 146132.27 187120 -1 4137
4139 0 445251.88 146043.97 187120 -1 4138
4140 0 445794.16 145975.53 187120 -1 4139
4141 0 445912.62 145936.3 187160 -1 4140
4142 0 445908.97 145952.78 187200 -1 4141
4143 0 445960.62 145948.11 187240 -1 4142
4144 0 446027.75 145939.97 187280 -1 4143
4145 0 446085.47 145934.48 187320 -1 4144
4146 0 446138.4 145931.27 187360 -1 4145
4147 0 446241.94 145899.81 187400 -1 4146
4148 0 446334.56 145882.17 187440 -1 4147
4149 0 446473.6 145862.3 187480 -1 4148
4150 0 446559.2 145862.52 187520 -1 4149
4151 0 446656.56 145839.34 187560 -1 4150
4152 0 446704.12 145867.66 187600 -1 4151
4153 0 446802.7 145872.11 187640 -1 4152
4154 0 446909.06 145880.66 187680 -1 4153
4155 0 446996.97 145895.84 187720 -1 4154
4156 0 447081.4 145896.9 187760 -1 4155
4157 0 447171.6 145906.69 187800 -1 4156
4158 0 447272.06 145897.64 187840 -1 4157
4159 0 447349.94 145920.14 187880 -1 4158
4160 0 447445 145938.7 187920 -1 4159
4161 0 447506.47 145923.61 187960 -1 4160
4162 0 447556.78 145919.7 188000 -1 4161
4163 0 447597.8 145919.69 188040 -1 4162
4164 0 447658.62 145902.98 188080 -1 4163
4165 0 447713.62 145889.6 188120 -1 4164
4166 0 447794.34 145902.3 188160 -1 4165
4167 0 447897 145890 188200 -1 4166
4168 0 447995.88 145895.98 188240 -1 4167
4169 0 448073.4 145896.73 188280 -1 4168
4170 0 448166.75 145937.98 188320 -1 4169
4171 0 448229.53 145938.69 188360 -1 4170
4172 0 448313.6 145967.16 188400 -1 4171
4173 0 448410.62 145938.23 188440 -1 4172
4174 0 448461.78 145936.84 188480 -1 4173
4175 0 448509.66 145924.6 188520 -1 4174
4176 0 448624.34 145916.88 188560 -1 4175
4177 0 448730.4 145923.95 188600 -1 4176
4178 0 448828.84 145918.7 188640 -1 4177
4179 0 448936.1 145918.88 188680 -1 4178
4180 0 449068.25 145912.33 188720 -1 4179
4181 0 449201.62 145897.47 188760 -1 4180
4182 0 449355.1 145884.31 188800 -1 4181
4183 0 449433.28 145871 188840 -1 4182
4184 0 449515.78 145863.56 188880 -1 4183
4185 0 449595 145857.5 188920 -1 4184
4186 0 449653.7 145882 188960 -1 4185
4187 0 449670.28 145925.14 189000 -1 4186
4188 0 449704.78 145968.36 189040 -1 4187
4189 0 449725.28 146022.38 189080 -1 4188
4190 0 449842.62 146033.97 189120 -1 4189
4191 0 449944 146037.12 189160 -1 4190
4192 0 450054.22 146029.4 189200 -1 4191
4193 0 450160.53 146035.27 189240 -1 4192
4194 0 450250.5 146051.02 189280 -1 4193
4195 0 450366.66 146047.64 189320 -1 4194
4196 0 450422.28 146054.52 189360 -1 4195
4197 0 450466.25 146060.2 189400 -1 4196
4198 0 450532.25 146059.72 189440 -1 4197
4199 0 450570.28 146069.42 189480 -1 4198
4200 0 450627.12 146060.06 189520 -1 4199
4201 0 450685.78 146079.67 189560 -1 4200
4202 0 450755.12 146093.98 189600 -1 4201
4203 0 450815.72 146110.83 189640 -1 4202
4204 0 450877.28 146115.5 189680 -1 4203
4205 0 450937.94 146129.52 189720 -1 4204
4206 0 451002.03 146128.44 189760 -1 4205
4207 0 451066.47 146120.92 189800 -1 4206
4208 0 451124.7 146116.84 189840 -1 4207
4209 0 451186.72 146114.38 189880 -1 4208
4210 0 451229.47 146109.4 189920 -1 4209
4211 0 451268.6 146111.62 189960 -1 4210
4212 0 451333.47 146099.61 190000 -1 4211
4213 0 451371.84 146095.72 190040 -1 4212
4214 0 451407.84 146089.14 190080 -1 4213
4215 0 451419.3 146092.2 190120 -1 4214
4216 0 451456.53 146078.66 190160 -1 4215
4217 0 451470.84 146080.94 190200 -1 4216
4218 0 451481.6 146057.19 190240 -1 4217
4219 0 451471.16 146037.03 190280 -1 4218
4220 0 451462.97 146016.03 190320 -1 4219
4221 0 451472.47 145998.5 190360 -1 4220
4222 0 451483.4 146005.27 190400 -1 4221
4223 0 451506.3 146029 190440 -1 4222
4224 0 451531.94 146063.58 190480 -1 4223
4225 0 451537.9 146063.67 190520 -1 4224
4226 0 451547.44 146057.36 190560 -1 4225
4227 0 451551.56 146052.28 190600 -1 4226
4228 0 451561.5 146069.12 190640 -1 4227
4229 0 451595.53 146102.45 190680 -1 4228
4230 0 451628.88 146124.75 190720 -1 4229
4231 0 451664.22 146153.06 190760 -1 4230
4232 0 451692.3 146178.98 190800 -1 4231
4233 0 451720.94 146207.95 190840 -1 4232
4234 0 451785.28 146180.6 190880 -1 4233
4235 0 451855.16 146169.53 190920 -1 4234
4236 0 451901.88 146131.72 190960 -1 4235
4237 0 451971.3 146111.19 191000 -1 4236
4238 0 452040.12 146091.23 191040 -1 4237
4239 0 452055.25 146075.4 191080 -1 4238
4240 0 452062.1 146061.38 191120 -1 4239
4241 0 452084.56 146052.6 191160 -1 4240
4242 0 452133.88 145963.77 191200 -1 4241
4243 0 452216.53 145828.4 191240 -1 4242
4244 0 451771.94 145960.75 191240 -1 4243
4245 0 451677.3 146151.3 191280 -1 4244
4246 0 451591.06 146271.06 191320 -1 4245
4247 0 451504.66 146401.17 191360 -1 4246
4248 0 451421.9 146533.06 191400 -1 4247
4249 0 451417.3 146574.3 191440 -1 4248
4250 0 451412.7 146601.98 191480 -1 4249
4251 0 451399.84 146630.95 191520 -1 4250
4252 0 451386.12 146659.42 191560 -1 4251
4253 0 451385.53 146691.56 191600 -1 4252
4254 0 451386.7 146728.17 191640 -1 4253
4255 0 451386.12 146757.19 191680 -1 4254
4256 0 451373.38 146800.11 191720 -1 4255
4257 0 451391.53 146823.19 191760 -1 4256
4258 0 451377.44 146860.44 191800 -1 4257
4259 0 451369.6 146899.58 191840 -1 4258
4260 0 451369.47 146944.25 191880 -1 4259
4261 0 451374.1 146983.23 191920 -1 4260
4262 0 451383.62 147017.89 191960 -1 4261
4263 0 451385.25 147053.88 192000 -1 4262
4264 0 451386.1 147093.16 192040 -1 4263
4265 0 451384.88 147151.23 192080 -1 4264
4266 0 451385.75 147194.12 192120 -1 4265
4267 0 451392.4 147236.47 192160 -1 4266
4268 0 451394.5 147274.58 192200 -1 4267
4269 0 451396.9 147320.58 192240 -1 4268
4270 0 451385.84 147338.06 192280 -1 4269
4271 0 451392.3 147377.97 192320 -1 4270
4272 0 451397.22 147406.72 192360 -1 4271
4273 0 451380.47 147419.03 192400 -1 4272
4274 0 451354.6 147458.34 192440 -1 4273
4275 0 451323.2 147481.88 192480 -1 4274
4276 0 451294.84 147517.8 192520 -1 4275
4277 0 451271.88 147535.4 192560 -1 4276
4278 0 451250.8 147567.27 192600 -1 4277
4279 0 451231.75 147593.31 192640 -1 4278
4280 0 451213.44 147619.86 192680 -1 4279
4281 0 451188.5 147635.98 192720 -1 4280
4282 0 451168.25 147667 192760 -1 4281
4283 0 451147.28 147706.81 192800 -1 4282
4284 0 451121.94 147735.03 192840 -1 4283
4285 0 451110.94 147751.73 192880 -1 4284
4286 0 451105.12 147771.08 192920 -1 4285
4287 0 451098.28 147786.2 192960 -1 4286
4288 0 451083.8 147801.61 193000 -1 4287
4289 0 451093.9 147813.67 193040 -1 4288
4290 0 451114.53 147825.5 193080 -1 4289
4291 0 451134.03 147833.89 193120 -1 4290
4292 0 451151.38 147847.64 193160 -1 4291
4293 0 451147 147857.2 193200 -1 4292
4294 0 451142.34 147867.23 193240 -1 4293
4295 0 451143.06 147894.06 193280 -1 4294
4296 0 451149.88 147897.72 193320 -1 4295
4297 0 451149.78 147906.48 193360 -1 4296
4298 0 451132.78 147913.2 193400 -1 4297
4299 0 451140.6 147934.72 193440 -1 4298
4300 0 451141.6 147949 193480 -1 4299
4301 0 451156.16 147989.22 193520 -1 4300
4302 0 451177.53 148030.44 193560 -1 4301
4303 0 451190.44 148060.2 193600 -1 4302
4304 0 451212.5 148096.83 193640 -1 4303
4305 0 451222.34 148120.48 193680 -1 4304
4306 0 451238.2 148176.38 193720 -1 4305
4307 0 451263 148238.56 193760 -1 4306
4308 0 451275.97 148278.77 193800 -1 4307
4309 0 451299.7 148333.22 193840 -1 4308
4310 0 451346.34 148406.4 193880 -1 4309
4311 0 451401.94 148476.58 193920 -1 4310
4312 0 451468.66 148551.19 193960 -1 4311
4313 0 451508.28 148614.39 194000 -1 4312
4314 0 451559.84 148674.36 194040 -1 4313
4315 0 451580.1 148705.69 194080 -1 4314
4316 0 451611.9 148750.48 194120 -1 4315
4317 0 451651.25 148807.19 194160 -1 4316
4318 0 451672.25 148836.22 194200 -1 4317
4319 0 451676.94 148860.55 194240 -1 4318
4320 0 451675.6 148891.02 194280 -1 4319
4321 0 451690.2 148926.27 194320 -1 4320
4322 0 451676.84 148908.6 194360 -1 4321
4323 0 451695.94 148947.06 194400 -1 4322
4324 0 451720.53 148989.66 194440 -1 4323
4325 0 451770.72 149129.52 194480 -1 4324
4326 0 451799.7 149185.67 194520 -1 4325
4327 0 451831.06 149244.92 194560 -1 4326
4328 0 451854.56 149286.53 194600 -1 4327
4329 0 451869.34 149322.69 194640 -1 4328
4330 0 451892.53 149365.45 194680 -1 4329
4331 0 451891.62 149378.23 194720 -1 4330
4332 0 451905.9 149409.5 194760 -1 4331
4333 0 451908.03 149426.77 194800 -1 4332
4334 0 451910.44 149447.06 194840 -1 4333
4335 0 451909.66 149461.95 194880 -1 4334
4336 0 451920.7 149500.06 194920 -1 4335
4337 0 451933.72 149533.19 194960 -1 4336
4338 0 451927.1 149565.73 195000 -1 4337
4339 0 451945.75 149610.2 195040 -1 4338
4340 0 451954.78 149668.4 195080 -1 4339
4341 0 451962.06 149706.89 195120 -1 4340
4342 0 451960.8 149732.39 195160 -1 4341
4343 0 451985.66 149757.12 195200 -1 4342
4344 0 452003.38 149768.5 195240 -1 4343
4345 0 452689.75 150145.97 195240 -1 4344
4346 0 453028.12 150497.02 195240 -1 4345
4347 0 453409.56 150475.5 195240 -1 4346
4348 0 453947.53 150521.58 195240 -1 4347
4349 0 454417.9 150736.6 195240 -1 4348
4350 0 454390.62 150715.98 195200 -1 4349
4351 0 454357.66 150691.97 195160 -1 4350
4352 0 454337.84 150684.89 195120 -1 4351
4353 0 454311.97 150679.17 195080 -1 4352
4354 0 454258.97 150616.55 195040 -1 4353
4355 0 454191.78 150573.55 195000 -1 4354
4356 0 454162.25 150545.86 194960 -1 4355
4357 0 454099.25 150509.47 194920 -1 4356
4358 0 454108.75 150494.61 194880 -1 4357
4359 0 454121.3 150487.72 194840 -1 4358
4360 0 454129.94 150473.52 194800 -1 4359
4361 0 454122.8 150493.23 194760 -1 4360
4362 0 454108.38 150505.06 194720 -1 4361
4363 0 454103.66 150528.97 194680 -1 4362
4364 0 454045.78 150449.81 194640 -1 4363
4365 0 453082.62 150494.6 195280 -1 4346
4366 0 453126.53 150487.47 195320 -1 4365
4367 0 453171.88 150482.28 195360 -1 4366
4368 0 453234.3 150490.94 195400 -1 4367
4369 0 453350 150528.89 195440 -1 4368
4370 0 453480.1 150573.83 195480 -1 4369
4371 0 453620 150640.94 195520 -1 4370
4372 0 453740.94 150685.19 195560 -1 4371
4373 0 453861 150737.03 195600 -1 4372
4374 0 453979.88 150788.03 195640 -1 4373
4375 0 454105.25 150842.02 195680 -1 4374
4376 0 454179.97 150925.12 195720 -1 4375
4377 0 454255.7 151013.97 195760 -1 4376
4378 0 454324.3 151092.05 195800 -1 4377
4379 0 454391.5 151181.3 195840 -1 4378
4380 0 454401.78 151187.12 195880 -1 4379
4381 0 454413.6 151186.89 195920 -1 4380
4382 0 454425.38 151188.3 195960 -1 4381
4383 0 454435.75 151191.4 196000 -1 4382
4384 0 454459.6 151182.2 196040 -1 4383
4385 0 454493.47 151190.33 196080 -1 4384
4386 0 454527.22 151180.73 196120 -1 4385
4387 0 454559.16 151189.08 196160 -1 4386
4388 0 454586.9 151200.97 196200 -1 4387
4389 0 454613.9 151193.31 196240 -1 4388
4390 0 454727.62 151254.42 196280 -1 4389
4391 0 454828.53 151313.89 196320 -1 4390
4392 0 454947.5 151368.11 196360 -1 4391
4393 0 455051.72 151435.9 196400 -1 4392
4394 0 455164.44 151490.95 196440 -1 4393
4395 0 455262.6 151546.45 196480 -1 4394
4396 0 455308.1 151561.28 196520 -1 4395
4397 0 455349.75 151570.7 196560 -1 4396
4398 0 455389.66 151572.64 196600 -1 4397
4399 0 455431.28 151585.83 196640 -1 4398
4400 0 455476.84 151597.95 196680 -1 4399
4401 0 455491.44 151599.73 196720 -1 4400
4402 0 455505.88 151609.98 196760 -1 4401
4403 0 455522.78 151617.11 196800 -1 4402
4404 0 455535.62 151630.3 196840 -1 4403
4405 0 455556.88 151637.67 196880 -1 4404
4406 0 455675.3 151720.48 196920 -1 4405
4407 0 455792.12 151819.72 196960 -1 4406
4408 0 455918.06 151922 197000 -1 4407
4409 0 456013.78 152049.52 197040 -1 4408
4410 0 456083.16 152121.78 197080 -1 4409
4411 0 456115.66 152172.7 197120 -1 4410
4412 0 456091.38 152273.61 197160 -1 4411
4413 0 456708.7 151490.25 197160 -1 4412
4414 0 456734.5 151442.8 197200 -1 4413
4415 0 456773.78 151394.58 197240 -1 4414
4416 0 456791.03 151345.48 197280 -1 4415
4417 0 456802.75 151284.94 197320 -1 4416
4418 0 456789.25 151253.27 197360 -1 4417
4419 0 456902.25 151372.36 197400 -1 4418
4420 0 456896.22 151365.1 197440 -1 4419
4421 0 456889.44 151340.84 197480 -1 4420
4422 0 456857.4 151358.98 197520 -1 4421
4423 0 456118.8 152312.56 197200 -1 4412
4424 0 456157.72 152358.1 197240 -1 4423
4425 0 456175.9 152397.17 197280 -1 4424
4426 0 456190.28 152427.9 197320 -1 4425
4427 0 456208.25 152451.61 197360 -1 4426
4428 0 456272.6 152599.58 197400 -1 4427
4429 0 456228.94 152623.22 197440 -1 4428
4430 0 456192.4 152649.31 197480 -1 4429
4431 0 456148.25 152666.05 197520 -1 4430
4432 0 456179.8 152704.97 197560 -1 4431
4433 0 456211.6 152745.58 197600 -1 4432
4434 0 456241.75 152797.83 197640 -1 4433
4435 0 456198.5 152864.88 197680 -1 4434
4436 0 456166.9 153025.16 197720 -1 4435
4437 0 455918 152445.53 197720 -1 4436
4438 0 455876 152421.2 197760 -1 4437
4439 0 455841.88 152380.27 197800 -1 4438
4440 0 455817 152386.9 197840 -1 4439
4441 0 456622.38 152790.44 197720 -1 4436
4442 0 456694.1 152788.6 197760 -1 4441
4443 0 456793.75 152821.89 197800 -1 4442
4444 0 456107.44 153140.56 197760 -1 4436
4445 0 456175.1 153147.03 197800 -1 4444
4446 0 455430.47 150984.03 196920 -1 4406
4447 0 455382 150957 196960 -1 4446
4448 0 455334.44 150929.86 197000 -1 4447
4449 0 456549.7 151782.75 196360 -1 4392
4450 0 456559.8 151784.72 196320 -1 4449
4451 0 456582.5 151796.02 196280 -1 4450
4452 0 456593.72 151796.92 196240 -1 4451
4453 0 456601.28 151793.34 196200 -1 4452
4454 0 456597.56 151763.55 196160 -1 4453
4455 0 456595.34 151748.17 196120 -1 4454
4456 0 456603.66 151740.66 196080 -1 4455
4457 0 456553.8 151776.73 196040 -1 4456
4458 0 456510.1 151778.72 196000 -1 4457
4459 0 451629.8 147323.42 192320 -1 4271
4460 0 451651.8 147280.34 192280 -1 4459
4461 0 451707.12 147254.95 192240 -1 4460
4462 0 451727.78 147229.06 192200 -1 4461
4463 0 452298.66 145922.05 191280 -1 4243
4464 0 452369.34 145873.89 191320 -1 4463
4465 0 452492.5 145804.84 191360 -1 4464
4466 0 452612.03 145741.06 191400 -1 4465
4467 0 452737.28 145683.38 191440 -1 4466
4468 0 452861.06 145613.78 191480 -1 4467
4469 0 452960.3 145493.62 191520 -1 4468
4470 0 453054.94 145377.61 191560 -1 4469
4471 0 453086.94 145246.02 191600 -1 4470
4472 0 453151.22 145000.12 191640 -1 4471
4473 0 453168.34 144965.88 191680 -1 4472
4474 0 453090.1 144862.48 191720 -1 4473
4475 0 453040.94 145436.83 191720 -1 4474
4476 0 453113.9 145425.83 191760 -1 4475
4477 0 453104.7 145422.77 191800 -1 4476
4478 0 453104.28 145419.72 191840 -1 4477
4479 0 453124.66 145416.28 191880 -1 4478
4480 0 453124.53 145410.22 191920 -1 4479
4481 0 453135.3 145395.22 191960 -1 4480
4482 0 453143 145387.22 192000 -1 4481
4483 0 453146.72 145379.61 192040 -1 4482
4484 0 453159.44 145386.2 192080 -1 4483
4485 0 453156.6 145402.17 192120 -1 4484
4486 0 453218.4 144684.4 191760 -1 4474
4487 0 453377 144452.75 191800 -1 4486
4488 0 453709.2 144624.03 191840 -1 4487
4489 0 454215.75 144559.22 191880 -1 4488
4490 0 453948.25 144256.75 191880 -1 4489
4491 0 454467.88 144206.83 191880 -1 4490
4492 0 454711.34 144109.42 191840 -1 4491
4493 0 455023.5 144054.44 191800 -1 4492
4494 0 455093.84 144109.8 191760 -1 4493
4495 0 455072.84 144104.88 191720 -1 4494
4496 0 455196.38 144085.67 191680 -1 4495
4497 0 455222.66 144106.02 191640 -1 4496
4498 0 455280.62 144018.16 191600 -1 4497
4499 0 455459.97 144063.58 191560 -1 4498
4500 0 455549.97 144114.95 191520 -1 4499
4501 0 455650.38 144164.67 191480 -1 4500
4502 0 455669.06 144173.34 191440 -1 4501
4503 0 455696.66 144236.45 191400 -1 4502
4504 0 455697.72 144227.44 191360 -1 4503
4505 0 455691.44 144221 191320 -1 4504
4506 0 454393.5 144494.86 191920 -1 4489
4507 0 454672.06 144418.1 191960 -1 4506
4508 0 454700.44 144372.61 192000 -1 4507
4509 0 454732.22 144332.89 192040 -1 4508
4510 0 454765.22 144299.22 192080 -1 4509
4511 0 454792.53 144271.55 192120 -1 4510
4512 0 454839.47 144275.36 192160 -1 4511
4513 0 454884.4 144286.39 192200 -1 4512
4514 0 454926.72 144298.52 192240 -1 4513
4515 0 454954.4 144286.39 192280 -1 4514
4516 0 455006.5 144285.88 192320 -1 4515
4517 0 455052.2 144273.81 192360 -1 4516
4518 0 455099.44 144268.52 192400 -1 4517
4519 0 455151.03 144272 192440 -1 4518
4520 0 455202.44 144264.38 192480 -1 4519
4521 0 455265.1 144264.3 192520 -1 4520
4522 0 455318.28 144253.86 192560 -1 4521
4523 0 455332.25 144276.11 192600 -1 4522
4524 0 455335.3 144278.1 192640 -1 4523
4525 0 455352.38 144299.02 192680 -1 4524
4526 0 455355.25 144301.03 192720 -1 4525
4527 0 455382.16 144315.69 192760 -1 4526
4528 0 455410.6 144327.16 192800 -1 4527
4529 0 455433.28 144338.66 192840 -1 4528
4530 0 455459.7 144345 192880 -1 4529
4531 0 455490.34 144349.92 192920 -1 4530
4532 0 455520.62 144361.92 192960 -1 4531
4533 0 455553.56 144373.61 193000 -1 4532
4534 0 455579.5 144370.94 193040 -1 4533
4535 0 455603.22 144353.73 193080 -1 4534
4536 0 455629.34 144343.06 193120 -1 4535
4537 0 455645.53 144301.08 193160 -1 4536
4538 0 455657.16 144287.48 193200 -1 4537
4539 0 455670.3 144249.3 193240 -1 4538
4540 0 455673.06 144245.5 193280 -1 4539
4541 0 455678.6 144236.42 193320 -1 4540
4542 0 455686.84 144236.92 193360 -1 4541
4543 0 455674.9 144216.61 193400 -1 4542
4544 0 455696.4 144216.1 193440 -1 4543
4545 0 455672 144191.62 193480 -1 4544
4546 0 455646.7 144177.77 193520 -1 4545
4547 0 455630.44 144150.47 193560 -1 4546
4548 0 455611.53 144125.89 193600 -1 4547
4549 0 455593.88 144096.64 193640 -1 4548
4550 0 455557.88 144060.84 193680 -1 4549
4551 0 455531.1 144027.22 193720 -1 4550
4552 0 455506.44 143990.64 193760 -1 4551
4553 0 455478.34 143964.9 193800 -1 4552
4554 0 455457.2 143923.42 193840 -1 4553
4555 0 455433.16 143897.6 193880 -1 4554
4556 0 455410.28 143857.6 193920 -1 4555
4557 0 455388 143824.5 193960 -1 4556
4558 0 455371.1 143796.9 194000 -1 4557
4559 0 455349.22 143761.94 194040 -1 4558
4560 0 455340.3 143740.4 194080 -1 4559
4561 0 455328.66 143758.03 194120 -1 4560
4562 0 455315.97 143782.86 194160 -1 4561
4563 0 455302.5 143722.5 194200 -1 4562
4564 0 455208.28 143694.86 194240 -1 4563
4565 0 455040.75 143655.23 194280 -1 4564
4566 0 455003.84 143786.42 194320 -1 4565
4567 0 454945.12 143954.5 194360 -1 4566
4568 0 454963.44 144153.55 194400 -1 4567
4569 0 455241.1 144170.7 194440 -1 4568
4570 0 455314.94 144175.62 194480 -1 4569
4571 0 455373.7 144104.44 194520 -1 4570
4572 0 455349 143995.33 194560 -1 4571
4573 0 455260.1 144014.25 194600 -1 4572
4574 0 455249.7 144075.69 194640 -1 4573
4575 0 455245.25 144088.84 194680 -1 4574
4576 0 455240.4 144096.2 194720 -1 4575
4577 0 455244.6 144111.38 194760 -1 4576
4578 0 455244.16 144118.2 194800 -1 4577
4579 0 455245.03 144148.08 194840 -1 4578
4580 0 455238.97 144151.66 194880 -1 4579
4581 0 455225.12 144169.08 194920 -1 4580
4582 0 455235.53 144177.2 194960 -1 4581
4583 0 455233 144194.28 195000 -1 4582
4584 0 455230.38 144173.97 195040 -1 4583
4585 0 455235.38 144158.62 195080 -1 4584
4586 0 455232 144134.78 195120 -1 4585
4587 0 455227.75 144109.8 195160 -1 4586
4588 0 455230.3 144089.55 195200 -1 4587
4589 0 455231.44 144085.23 195240 -1 4588
4590 0 455233.78 144052.55 195280 -1 4589
4591 0 455233.38 144038.31 195320 -1 4590
4592 0 455227.03 144004.72 195360 -1 4591
4593 0 455224.66 143975.33 195400 -1 4592
4594 0 455227.1 143958.83 195440 -1 4593
4595 0 455228.94 143925.28 195480 -1 4594
4596 0 455237.72 143927.52 195520 -1 4595
4597 0 455244.6 143915.64 195560 -1 4596
4598 0 455257.66 143921.95 195600 -1 4597
4599 0 455264.4 143912.1 195640 -1 4598
4600 0 455270.97 143917.1 195680 -1 4599
4601 0 455291.25 143913.83 195720 -1 4600
4602 0 455309.53 143950.06 195760 -1 4601
4603 0 455334.56 143987.58 195800 -1 4602
4604 0 455357.97 144036.7 195840 -1 4603
4605 0 455386.84 144088.86 195880 -1 4604
4606 0 455422.22 144147.06 195920 -1 4605
4607 0 455466.06 144212.08 195960 -1 4606
4608 0 455508.03 144272.52 196000 -1 4607
4609 0 455552.28 144331.94 196040 -1 4608
4610 0 455601.1 144393.83 196080 -1 4609
4611 0 455638.9 144445.95 196120 -1 4610
4612 0 455635.7 144445.53 196160 -1 4611
4613 0 455646.03 144464.88 196200 -1 4612
4614 0 455645.12 144467.81 196240 -1 4613
4615 0 455649.12 144475.58 196280 -1 4614
4616 0 455629.12 144466.67 196320 -1 4615
4617 0 455618.16 144468.48 196360 -1 4616
4618 0 455615.47 144475.3 196400 -1 4617
4619 0 455587.78 144465.67 196440 -1 4618
4620 0 455570.6 144461.72 196480 -1 4619
4621 0 455555.62 144461.33 196520 -1 4620
4622 0 455534.22 144457 196560 -1 4621
4623 0 455467.88 144347.06 196600 -1 4622
4624 0 455346.66 144181.23 196640 -1 4623
4625 0 455333.56 144138.23 196680 -1 4624
4626 0 455316.62 144072.05 196720 -1 4625
4627 0 455306 144007.14 196760 -1 4626
4628 0 455307.1 143949.03 196800 -1 4627
4629 0 455315.06 143903.36 196840 -1 4628
4630 0 455326.8 143848.64 196880 -1 4629
4631 0 455233.47 143757.31 196920 -1 4630
4632 0 455132.88 143679.5 196960 -1 4631
4633 0 455106.84 143684.61 197000 -1 4632
4634 0 455084.47 143686.48 197040 -1 4633
4635 0 455049.66 143689.55 197080 -1 4634
4636 0 455055.28 143760.6 197120 -1 4635
4637 0 454511.34 143648.33 197120 -1 4636
4638 0 454559.16 143176.86 197120 -1 4637
4639 0 454581.47 143166.97 197160 -1 4638
4640 0 454570.8 143113.58 197200 -1 4639
4641 0 454556.03 143000.42 197240 -1 4640
4642 0 454551.28 143691.3 197160 -1 4637
4643 0 454592.03 143647.05 197200 -1 4642
4644 0 455073.47 143844.08 197160 -1 4636
4645 0 455703.56 144093.77 197160 -1 4644
4646 0 455716.66 144125.55 197200 -1 4645
4647 0 455715.78 144132.98 197240 -1 4646
4648 0 455130.75 143702.4 197200 -1 4644
4649 0 454863.4 143660.89 196640 -1 4624
4650 0 454524.9 143620.48 196640 -1 4649
4651 0 454453.6 143622.64 196600 -1 4650
4652 0 454459.56 143611.61 196560 -1 4651
4653 0 454442 143581.36 196520 -1 4652
4654 0 454424.75 143537.44 196480 -1 4653
4655 0 454394.6 143485.64 196440 -1 4654
4656 0 454389.3 143453.56 196400 -1 4655
4657 0 454366 143441.88 196360 -1 4656
4658 0 454357.53 143417.9 196320 -1 4657
4659 0 454359.25 143395.8 196280 -1 4658
4660 0 443548.06 146856.38 187120 -1 4137
4661 0 443548.84 147276.3 187120 -1 4660
4662 0 443524.2 147349.11 187160 -1 4661
4663 0 443500.72 147420.14 187200 -1 4662
4664 0 443499.38 147490.83 187240 -1 4663
4665 0 443507.3 147587.08 187280 -1 4664
4666 0 443522.66 147677.4 187320 -1 4665
4667 0 443516.78 147775.05 187360 -1 4666
4668 0 443522.9 147825.7 187400 -1 4667
4669 0 443520.44 147891 187440 -1 4668
4670 0 443551.4 147953.75 187480 -1 4669
4671 0 443592.66 148123.3 187520 -1 4670
4672 0 443634.8 148285.16 187560 -1 4671
4673 0 443654.56 148478.53 187600 -1 4672
4674 0 443647.3 148552.45 187640 -1 4673
4675 0 443666.34 148622.08 187680 -1 4674
4676 0 443675.97 148694 187720 -1 4675
4677 0 443680.75 148755.88 187760 -1 4676
4678 0 443633.47 148969.06 187800 -1 4677
4679 0 443601.2 149170.08 187840 -1 4678
4680 0 443485.84 149310.22 187880 -1 4679
4681 0 443380.6 149464.94 187920 -1 4680
4682 0 443370.75 149564.53 187960 -1 4681
4683 0 443365.03 149669.23 188000 -1 4682
4684 0 443355.78 149769.27 188040 -1 4683
4685 0 443331.66 149882.05 188080 -1 4684
4686 0 443323.06 149977.31 188120 -1 4685
4687 0 443321.12 150075.7 188160 -1 4686
4688 0 443344.66 150160.84 188200 -1 4687
4689 0 443320.44 150254.69 188240 -1 4688
4690 0 443310.25 150342.95 188280 -1 4689
4691 0 443287.44 150439.58 188320 -1 4690
4692 0 443279.2 150531.58 188360 -1 4691
4693 0 443267.28 150621 188400 -1 4692
4694 0 443284.56 150657.83 188440 -1 4693
4695 0 443273.38 150717.23 188480 -1 4694
4696 0 443263.78 150773.67 188520 -1 4695
4697 0 443260.53 150830.94 188560 -1 4696
4698 0 443276.1 150884.88 188600 -1 4697
4699 0 443290.1 150929.28 188640 -1 4698
4700 0 443317.38 150978.98 188680 -1 4699
4701 0 443306.44 151044.25 188720 -1 4700
4702 0 443313.7 151102.14 188760 -1 4701
4703 0 443342.28 151140.39 188800 -1 4702
4704 0 443312.8 151178.23 188840 -1 4703
4705 0 443298.88 151207.56 188880 -1 4704
4706 0 443289.97 151245.95 188920 -1 4705
4707 0 443294.75 151326.3 188960 -1 4706
4708 0 443313.06 151409.67 189000 -1 4707
4709 0 443327.88 151502.52 189040 -1 4708
4710 0 443328.5 151607.69 189080 -1 4709
4711 0 443310.75 151708.06 189120 -1 4710
4712 0 443314.28 151793.27 189160 -1 4711
4713 0 443310.25 151874.8 189200 -1 4712
4714 0 443307.38 151947.48 189240 -1 4713
4715 0 443344.62 152072.7 189280 -1 4714
4716 0 443373.03 152194.03 189320 -1 4715
4717 0 443433.38 152294.34 189360 -1 4716
4718 0 443460.78 152406 189400 -1 4717
4719 0 443435.5 152461.78 189440 -1 4718
4720 0 443419.75 152513.39 189480 -1 4719
4721 0 443390.22 152566.81 189520 -1 4720
4722 0 443363.2 152629.39 189560 -1 4721
4723 0 443343.3 152674.14 189600 -1 4722
4724 0 443325.75 152715.7 189640 -1 4723
4725 0 443311.84 152746.77 189680 -1 4724
4726 0 443313.78 152873.38 189720 -1 4725
4727 0 443318 152953.31 189760 -1 4726
4728 0 443300.53 152980.78 189800 -1 4727
4729 0 443273.12 153020.25 189840 -1 4728
4730 0 443289.2 153073.81 189880 -1 4729
4731 0 443253.72 153131.47 189920 -1 4730
4732 0 443241.88 153192.73 189960 -1 4731
4733 0 443274.44 153247.3 190000 -1 4732
4734 0 443332.9 153521.11 190040 -1 4733
4735 0 443365.2 153584.44 190080 -1 4734
4736 0 443382.28 153652.2 190120 -1 4735
4737 0 443416.84 153786.52 190160 -1 4736
4738 0 443452.97 153928.42 190200 -1 4737
4739 0 443481.47 154064.23 190240 -1 4738
4740 0 443533.62 154188.83 190280 -1 4739
4741 0 443564.53 154330.34 190320 -1 4740
4742 0 443615.56 154453.31 190360 -1 4741
4743 0 443620.75 154493.61 190400 -1 4742
4744 0 443616.53 154542.31 190440 -1 4743
4745 0 443607.16 154576.34 190480 -1 4744
4746 0 443561.44 154753.6 190520 -1 4745
4747 0 443527.56 154925.8 190560 -1 4746
4748 0 443562.72 154970.34 190600 -1 4747
4749 0 443585.2 155022.33 190640 -1 4748
4750 0 443629.44 155087.75 190680 -1 4749
4751 0 443668.7 155162.92 190720 -1 4750
4752 0 443710.94 155242.66 190760 -1 4751
4753 0 443751.2 155324.7 190800 -1 4752
4754 0 443785.28 155395.88 190840 -1 4753
4755 0 443819.75 155488 190880 -1 4754
4756 0 443844.2 155578.62 190920 -1 4755
4757 0 443869.84 155668.8 190960 -1 4756
4758 0 443889.44 155789.9 191000 -1 4757
4759 0 443902.25 155905.12 191040 -1 4758
4760 0 443923.6 156031.1 191080 -1 4759
4761 0 443991.25 156251.92 191120 -1 4760
4762 0 444160.4 156433.67 191160 -1 4761
4763 0 444324.25 156592.34 191200 -1 4762
4764 0 444462.62 156648.61 191240 -1 4763
4765 0 444519.2 156669.1 191280 -1 4764
4766 0 444591.34 156673.95 191320 -1 4765
4767 0 444601.28 156680.6 191360 -1 4766
4768 0 444703.25 156733.17 191400 -1 4767
4769 0 444780.66 156792.94 191440 -1 4768
4770 0 444803.7 156828.34 191480 -1 4769
4771 0 444826.06 156863.42 191520 -1 4770
4772 0 444848.94 156894.78 191560 -1 4771
4773 0 444907.3 156941.27 191600 -1 4772
4774 0 444943.4 156997.95 191640 -1 4773
4775 0 445002.66 157050.11 191680 -1 4774
4776 0 445019.62 157076.97 191720 -1 4775
4777 0 445951.2 157633.8 191720 -1 4776
4778 0 446223 158573.28 191720 -1 4777
4779 0 446866.94 158705.23 191720 -1 4778
4780 0 447729.88 159343.88 191720 -1 4779
4781 0 447732.53 159330.69 191760 -1 4780
4782 0 447758.9 159370.27 191800 -1 4781
4783 0 447803.78 159430.97 191840 -1 4782
4784 0 447830.16 159481.11 191880 -1 4783
4785 0 447840.72 159515.42 191920 -1 4784
4786 0 447846 159552.36 191960 -1 4785
4787 0 447852 159589 192000 -1 4786
4788 0 447856.56 159623.61 192040 -1 4787
4789 0 447851.28 159686.95 192080 -1 4788
4790 0 447768.34 159873.67 192160 -1 4789
4791 0 447727.25 159966.69 192200 -1 4790
4792 0 447729.88 160014.19 192240 -1 4791
4793 0 447719.34 160101.28 192280 -1 4792
4794 0 447690.3 160177.81 192320 -1 4793
4795 0 447679.75 160206.84 192360 -1 4794
4796 0 447660 160299.5 192400 -1 4795
4797 0 447640.16 160391.56 192440 -1 4796
4798 0 447645.44 160423.23 192520 -1 4797
4799 0 447632.66 160457.39 192560 -1 4798
4800 0 447360.1 160410.8 192600 -1 4799
4801 0 447400.62 160551.19 192640 -1 4800
4802 0 447429 160682.62 192680 -1 4801
4803 0 447477.6 160828.55 192720 -1 4802
4804 0 447512.25 160965.83 192760 -1 4803
4805 0 447550.5 161106.25 192800 -1 4804
4806 0 447494.78 161129.7 192840 -1 4805
4807 0 447447.22 161159.78 192880 -1 4806
4808 0 447377.28 161183.3 192920 -1 4807
4809 0 447332.66 161172.7 192960 -1 4808
4810 0 447286.78 161167.78 193000 -1 4809
4811 0 447237.56 161162.97 193040 -1 4810
4812 0 447213.3 161175.69 193080 -1 4811
4813 0 447183.53 161189.2 193120 -1 4812
4814 0 447169 161204.86 193160 -1 4813
4815 0 447143.8 161203.42 193200 -1 4814
4816 0 447129.88 161212.12 193240 -1 4815
4817 0 447108.1 161211.19 193280 -1 4816
4818 0 447070.97 161231.53 193320 -1 4817
4819 0 447027.7 161245.4 193360 -1 4818
4820 0 447114.47 161244.2 193400 -1 4819
4821 0 447119.25 160859.5 192720 -1 4803
4822 0 446973.84 160329.36 192720 -1 4821
4823 0 446915.88 160264.67 192760 -1 4822
4824 0 446102.47 159258.84 192560 -1 4799
4825 0 445998.5 159184.94 192600 -1 4824
4826 0 445918.3 159214.33 192640 -1 4825
4827 0 445859.78 159151.89 192680 -1 4826
4828 0 445792.78 159099.16 192720 -1 4827
4829 0 445513.56 159030.17 192760 -1 4828
4830 0 445457.3 158921.3 192800 -1 4829
4831 0 445343.94 158824.33 192840 -1 4830
4832 0 445297.94 158787.11 192880 -1 4831
4833 0 445295.4 158793.45 192920 -1 4832
4834 0 445273.06 158805.16 192960 -1 4833
4835 0 447765.5 159385.5 191600 -1 4780
4836 0 447801.34 159426.78 191480 -1 4835
4837 0 447881.1 159424.05 191440 -1 4836
4838 0 447966 159426 191400 -1 4837
4839 0 448039.25 159411.56 191360 -1 4838
4840 0 448125.75 159404.3 191320 -1 4839
4841 0 448214.56 159412.06 191280 -1 4840
4842 0 448286.53 159402.95 191240 -1 4841
4843 0 448319.66 159425.53 191200 -1 4842
4844 0 448344 159404.1 191160 -1 4843
4845 0 448373.47 159400.69 191120 -1 4844
4846 0 448401.34 159394.73 191080 -1 4845
4847 0 448429.78 159384.53 191040 -1 4846
4848 0 448450.94 159370.88 191000 -1 4847
4849 0 448449.06 159361.95 190960 -1 4848
4850 0 448436.62 159316.23 190920 -1 4849
4851 0 448444.84 159299.98 190880 -1 4850
4852 0 448465.7 159268.97 190840 -1 4851
4853 0 448487.12 159234.97 190800 -1 4852
4854 0 448498.44 159193.22 190760 -1 4853
4855 0 440156.3 143694.92 184040 -1 4059
4856 0 440063.03 143702.83 184080 -1 4855
4857 0 440003.5 143741.45 184120 -1 4856
4858 0 439647.06 143764.62 184160 -1 4857
4859 0 439292.44 143851.92 184200 -1 4858
4860 0 438933.8 143946.88 184240 -1 4859
4861 0 438808.8 144086.83 184280 -1 4860
4862 0 438708.2 144206.94 184320 -1 4861
4863 0 438683.1 144232.08 184360 -1 4862
4864 0 438678.06 144323.25 184400 -1 4863
4865 0 438649.28 144426.06 184440 -1 4864
4866 0 438603.22 144469.39 184480 -1 4865
4867 0 438548.88 144511.45 184520 -1 4866
4868 0 438506.78 144558.73 184560 -1 4867
4869 0 438482.28 144607.12 184600 -1 4868
4870 0 438454.34 144662.39 184640 -1 4869
4871 0 438437.1 144681.55 184680 -1 4870
4872 0 438417.22 144713.97 184720 -1 4871
4873 0 438356.3 144787.42 184760 -1 4872
4874 0 438306.9 144836.05 184800 -1 4873
4875 0 438269.06 144884.25 184840 -1 4874
4876 0 438266.28 144934.55 184880 -1 4875
4877 0 438251.53 144992.11 184920 -1 4876
4878 0 438253.4 145039.92 184960 -1 4877
4879 0 438235.72 145068.14 185000 -1 4878
4880 0 438229.38 145102.9 185040 -1 4879
4881 0 438201.28 145161.8 185080 -1 4880
4882 0 438174 145214.58 185120 -1 4881
4883 0 438143.47 145269.52 185160 -1 4882
4884 0 438133.2 145315.27 185200 -1 4883
4885 0 438108.9 145381.89 185240 -1 4884
4886 0 438085.25 145451.38 185280 -1 4885
4887 0 438081.4 145493.11 185320 -1 4886
4888 0 438053.22 145536.55 185360 -1 4887
4889 0 438033.03 145568.16 185400 -1 4888
4890 0 438016.28 145603.77 185440 -1 4889
4891 0 438000.94 145631.98 185480 -1 4890
4892 0 437989.84 145662.16 185520 -1 4891
4893 0 437966.62 145689.94 185560 -1 4892
4894 0 437968 145709.89 185600 -1 4893
4895 0 437958.06 145754.67 185640 -1 4894
4896 0 437992.3 145791.66 185680 -1 4895
4897 0 437980.8 145848.12 185720 -1 4896
4898 0 437988.8 145902.08 185760 -1 4897
4899 0 437990.84 145954.28 185800 -1 4898
4900 0 438016.44 146001.89 185840 -1 4899
4901 0 438037.75 146041.11 185880 -1 4900
4902 0 438017.94 146094.84 185920 -1 4901
4903 0 438000.78 146132.88 185960 -1 4902
4904 0 437979.78 146180.33 186000 -1 4903
4905 0 437936.44 146240.27 186080 -1 4904
4906 0 437883.2 146305.27 186120 -1 4905
4907 0 437836.06 146287.56 186160 -1 4906
4908 0 437842.25 146379.55 186200 -1 4907
4909 0 437799.94 146452.94 186240 -1 4908
4910 0 437793.3 146518.7 186280 -1 4909
4911 0 437778.16 146581.11 186320 -1 4910
4912 0 437758.6 146623.92 186360 -1 4911
4913 0 437733.53 146664.77 186400 -1 4912
4914 0 437715.5 146709.6 186440 -1 4913
4915 0 437675.03 146725.33 186480 -1 4914
4916 0 437624.6 146747.27 186520 -1 4915
4917 0 437575.34 146784.38 186560 -1 4916
4918 0 437554.88 146820.8 186600 -1 4917
4919 0 437538.97 146849.62 186640 -1 4918
4920 0 437518.5 146874.4 186680 -1 4919
4921 0 437505.22 146907.27 186720 -1 4920
4922 0 437483.5 146905.25 186760 -1 4921
4923 0 437459.56 146903.66 186800 -1 4922
4924 0 437448.03 146898.55 186840 -1 4923
4925 0 437424.03 146909.08 186880 -1 4924
4926 0 437409.94 146918.47 186920 -1 4925
4927 0 437392.3 146931.78 186960 -1 4926
4928 0 437368.16 146925.16 187000 -1 4927
4929 0 437357.6 146912.1 187040 -1 4928
4930 0 437344.25 146921.77 187080 -1 4929
4931 0 437311.72 146951.22 187120 -1 4930
4932 0 437302.56 146975.05 187160 -1 4931
4933 0 437290.56 147003.14 187200 -1 4932
4934 0 437304.25 147033.31 187240 -1 4933
4935 0 437301.16 147057.58 187280 -1 4934
4936 0 437298.2 147087 187320 -1 4935
4937 0 437263.3 147120.19 187360 -1 4936
4938 0 437247.28 147169.9 187400 -1 4937
4939 0 437217.62 147227.66 187440 -1 4938
4940 0 437231 147290.67 187480 -1 4939
4941 0 437227.84 147341.8 187520 -1 4940
4942 0 437229.3 147397.33 187560 -1 4941
4943 0 437213.28 147457.7 187600 -1 4942
4944 0 437210.9 147515.06 187640 -1 4943
4945 0 437235.22 147572.53 187680 -1 4944
4946 0 437246.28 147645.8 187720 -1 4945
4947 0 437251.62 147712.05 187760 -1 4946
4948 0 437249.12 147785.42 187800 -1 4947
4949 0 437242.2 147805.33 187840 -1 4948
4950 0 437214.78 147837.02 187880 -1 4949
4951 0 437195.78 147880.53 187920 -1 4950
4952 0 437200.22 147905.81 187960 -1 4951
4953 0 437202.28 147933.34 188000 -1 4952
4954 0 437194.1 147968.17 188040 -1 4953
4955 0 437193.8 148005.31 188080 -1 4954
4956 0 437182.66 148024.44 188120 -1 4955
4957 0 437172.9 148045.72 188160 -1 4956
4958 0 437178.5 148062.44 188200 -1 4957
4959 0 437175.84 148085.27 188240 -1 4958
4960 0 437134.8 148099.47 188280 -1 4959
4961 0 437116.84 148119.84 188320 -1 4960
4962 0 437089.75 148139.7 188360 -1 4961
4963 0 437060.22 148164.7 188400 -1 4962
4964 0 437066.47 148155.14 188440 -1 4963
4965 0 437005.44 148178.14 188480 -1 4964
4966 0 436969.16 148187.4 188520 -1 4965
4967 0 436934.78 148208.66 188560 -1 4966
4968 0 436927.38 148236.55 188600 -1 4967
4969 0 436872.78 148272.36 188640 -1 4968
4970 0 436859.2 148300.5 188680 -1 4969
4971 0 436813.6 148342.12 188720 -1 4970
4972 0 436790.1 148382.7 188760 -1 4971
4973 0 436773.84 148411.72 188800 -1 4972
4974 0 436744.84 148439.97 188840 -1 4973
4975 0 436707.28 148492.47 188880 -1 4974
4976 0 436695.28 148544.45 188920 -1 4975
4977 0 436680.4 148585.56 188960 -1 4976
4978 0 436619.1 148630.28 189000 -1 4977
4979 0 436571.62 148674.73 189040 -1 4978
4980 0 436517.75 148729.86 189080 -1 4979
4981 0 436457.62 148807.39 189120 -1 4980
4982 0 436387 148881.08 189160 -1 4981
4983 0 436349.7 148929.27 189200 -1 4982
4984 0 436299.25 148969.4 189240 -1 4983
4985 0 436230 149037.56 189280 -1 4984
4986 0 436172.78 149087.08 189320 -1 4985
4987 0 436116.4 149129.94 189360 -1 4986
4988 0 436003.1 149216.88 189400 -1 4987
4989 0 435898.28 149287.52 189440 -1 4988
4990 0 435793.03 149362.64 189480 -1 4989
4991 0 435651.78 149433.98 189520 -1 4990
4992 0 435493.06 149528.72 189560 -1 4991
4993 0 435313.34 149605.14 189600 -1 4992
4994 0 435137.66 149687.89 189640 -1 4993
4995 0 434960.03 149752.94 189680 -1 4994
4996 0 434765.78 149833.33 189720 -1 4995
4997 0 434514.12 150031.92 189760 -1 4996
4998 0 434445.56 150079.78 189800 -1 4997
4999 0 434374.53 150138.05 189840 -1 4998
5000 0 434305.06 150192.73 189880 -1 4999
5001 0 434209.75 150279.86 189920 -1 5000
5002 0 434115.88 150364.89 189960 -1 5001
5003 0 434025.53 150445.08 190000 -1 5002
5004 0 433944.22 150550.67 190040 -1 5003
5005 0 433897.88 150632.53 190080 -1 5004
5006 0 433873.94 150661.64 190120 -1 5005
5007 0 433858.75 150681.64 190160 -1 5006
5008 0 433833.53 150715.31 190200 -1 5007
5009 0 433810.53 150740.94 190240 -1 5008
5010 0 433763.7 150866.06 190280 -1 5009
5011 0 433718.94 150988.6 190320 -1 5010
5012 0 433677.56 151107.67 190360 -1 5011
5013 0 433660.22 151137.53 190400 -1 5012
5014 0 433639.6 151189.31 190440 -1 5013
5015 0 433638.88 151241.67 190480 -1 5014
5016 0 433630.3 151283.62 190520 -1 5015
5017 0 433638.12 151345.47 190560 -1 5016
5018 0 433641.9 151393.33 190600 -1 5017
5019 0 433651.2 151456.75 190640 -1 5018
5020 0 433610.2 151597.58 190680 -1 5019
5021 0 433561.53 151727.64 190720 -1 5020
5022 0 433520.28 151878.22 190760 -1 5021
5023 0 433585 152137.77 190800 -1 5022
5024 0 433579.8 152578.75 190800 -1 5023
5025 0 433570.78 152723.56 190840 -1 5024
5026 0 433569 152874.6 190880 -1 5025
5027 0 433571 153001.7 190920 -1 5026
5028 0 433562.7 153224.67 190960 -1 5027
5029 0 433519.2 153393.38 191000 -1 5028
5030 0 433532.53 153604.62 191040 -1 5029
5031 0 433642.66 153794.05 191080 -1 5030
5032 0 433756.94 153957.25 191120 -1 5031
5033 0 433909.38 154180.67 191160 -1 5032
5034 0 434012.16 154261.52 191200 -1 5033
5035 0 434042.66 154350.02 191240 -1 5034
5036 0 434092.5 154465.47 191280 -1 5035
5037 0 434092.88 154518.12 191320 -1 5036
5038 0 434090.8 154585.31 191360 -1 5037
5039 0 434101.2 154673.56 191400 -1 5038
5040 0 434085 154631.31 191440 -1 5039
5041 0 434214.44 154868.75 191440 -1 5040
5042 0 434006.88 155181.6 191440 -1 5041
5043 0 434078.03 155085.98 191480 -1 5042
5044 0 434032.34 155095.78 191520 -1 5043
5045 0 433945.8 155304.45 191560 -1 5044
5046 0 433846.75 155480.6 191600 -1 5045
5047 0 433780.44 155757.05 191640 -1 5046
5048 0 433715.4 156033.11 191680 -1 5047
5049 0 433347.28 156201.69 191720 -1 5048
5050 0 432977.9 156370.2 191760 -1 5049
5051 0 432954.9 156540.28 191800 -1 5050
5052 0 432935.88 156706.97 191840 -1 5051
5053 0 432911.2 156877.16 191880 -1 5052
5054 0 432923.66 156878.19 191920 -1 5053
5055 0 432913.34 156891.81 191960 -1 5054
5056 0 432936.4 156886.25 192000 -1 5055
5057 0 432925.3 156924.1 192040 -1 5056
5058 0 432902.88 156966.17 192080 -1 5057
5059 0 432886 157000.56 192120 -1 5058
5060 0 432873.53 157035.56 192160 -1 5059
5061 0 432853.94 157081.23 192200 -1 5060
5062 0 432838 157120.34 192240 -1 5061
5063 0 432820.47 157142.58 192280 -1 5062
5064 0 432776.1 157168.7 192320 -1 5063
5065 0 432747.62 157205.52 192360 -1 5064
5066 0 432714.03 157223.16 192400 -1 5065
5067 0 432667.9 157253.08 192440 -1 5066
5068 0 432650.28 157299.1 192480 -1 5067
5069 0 432627.72 157346.8 192520 -1 5068
5070 0 432602.44 157390.12 192560 -1 5069
5071 0 432569.47 157417.89 192600 -1 5070
5072 0 432558.8 157478.31 192640 -1 5071
5073 0 432539.75 157534.67 192680 -1 5072
5074 0 432527.38 157606.05 192720 -1 5073
5075 0 432520.4 157669.83 192760 -1 5074
5076 0 432490.56 157792.86 192800 -1 5075
5077 0 432477.3 157922.9 192840 -1 5076
5078 0 432453.94 158050.77 192880 -1 5077
5079 0 432431.44 158186.97 192920 -1 5078
5080 0 432416.47 158320.06 192960 -1 5079
5081 0 432425.56 158395.42 193000 -1 5080
5082 0 432431.16 158473.64 193040 -1 5081
5083 0 432440.1 158533.39 193080 -1 5082
5084 0 432447.62 158598.55 193120 -1 5083
5085 0 432455.75 158656.12 193160 -1 5084
5086 0 432439.97 158719.25 193200 -1 5085
5087 0 432435.88 158801.33 193240 -1 5086
5088 0 432411.56 158854.69 193280 -1 5087
5089 0 432404.5 158927.38 193320 -1 5088
5090 0 432387.2 158990.8 193360 -1 5089
5091 0 432383.4 159022.67 193400 -1 5090
5092 0 432371.72 159045.95 193440 -1 5091
5093 0 432366.5 159075.6 193480 -1 5092
5094 0 432356.6 159105.5 193520 -1 5093
5095 0 432349 159133.66 193560 -1 5094
5096 0 432337.2 159160.45 193600 -1 5095
5097 0 432325.3 159184.27 193640 -1 5096
5098 0 432313.47 159211.12 193680 -1 5097
5099 0 432326.62 159257.95 193720 -1 5098
5100 0 432336.62 159303.19 193760 -1 5099
5101 0 432359.38 159361.02 193800 -1 5100
5102 0 432360.22 159402.6 193840 -1 5101
5103 0 432371.47 159447 193880 -1 5102
5104 0 432387.1 159494.28 193920 -1 5103
5105 0 432400.56 159514.33 193960 -1 5104
5106 0 432407.28 159546.44 194000 -1 5105
5107 0 432419.2 159579.31 194040 -1 5106
5108 0 432432.38 159610.17 194080 -1 5107
5109 0 432460.7 159625.84 194120 -1 5108
5110 0 432483.88 159643.33 194160 -1 5109
5111 0 432526.3 159657.97 194200 -1 5110
5112 0 432556.84 159676.88 194240 -1 5111
5113 0 436303.6 137898.33 182720 -1 3934
5114 0 436340.97 137767.02 182760 -1 5113
5115 0 436319.22 137768.16 182800 -1 5114
5116 0 436285.25 137787.23 182840 -1 5115
5117 0 436272.6 137792.58 182880 -1 5116
5118 0 436267.78 137825.6 182920 -1 5117
5119 0 436259.2 137850.92 182960 -1 5118
5120 0 436278.78 137987.58 183000 -1 5119
5121 0 436242.7 137802.77 183040 -1 5120
5122 0 436414.5 137987.23 183080 -1 5121
5123 0 436181.9 137929.83 183120 -1 5122
5124 0 436109.66 137831.45 183160 -1 5123
5125 0 436098.4 137740.94 183200 -1 5124
5126 0 436032.12 137211.47 183240 -1 5125
5127 0 436075.56 137329.25 183280 -1 5126
5128 0 394968.22 148073.89 173600 -1 1068
5129 0 394994.97 148099.34 173640 -1 5128
5130 0 394978.3 147623.81 173680 -1 5129
5131 0 394968.9 147351.5 173800 -1 5130
5132 0 395131.12 147176.62 173880 -1 5131
5133 0 395101.97 146982.38 174000 -1 5132
5134 0 395378.44 146720.33 174040 -1 5133
5135 0 395615.28 146404.39 174160 -1 5134
5136 0 395693 146379.05 174240 -1 5135
5137 0 394956.47 148291.88 173680 -1 5129
5138 0 394918.2 148485.33 173720 -1 5137
5139 0 394899.2 148601.78 173800 -1 5138
5140 0 394897.25 148740.39 173960 -1 5139
5141 0 395005.44 148346.77 174000 -1 5140
5142 0 395089.2 148292.08 174040 -1 5141
5143 0 395118.7 148250.86 174080 -1 5142
5144 0 395181.2 148164.19 174160 -1 5143
5145 0 395088.53 148122.73 174240 -1 5144
5146 0 394955.1 148920.02 174040 -1 5140
5147 0 395029.12 149024.05 174160 -1 5146
5148 0 395184.1 149280.61 174280 -1 5147
5149 0 395220.9 149492.55 174440 -1 5148
5150 0 395149.84 149689.9 174600 -1 5149
5151 0 395039.28 149896.06 174520 -1 5150
5152 0 395108.06 150235.7 174480 -1 5151
5153 0 395322 150759.9 174360 -1 5152
5154 0 395655.5 150992.42 174280 -1 5153
5155 0 395883.4 151371.78 174200 -1 5154
5156 0 396053.66 151656.27 174040 -1 5155
5157 0 396247.3 151797.48 173880 -1 5156
5158 0 396433.22 152028.38 173720 -1 5157
5159 0 396530.34 152278.3 173600 -1 5158
5160 0 396639.22 152447.98 173480 -1 5159
5161 0 396725.34 152744.42 173280 -1 5160
5162 0 396790.78 152917.66 173120 -1 5161
5163 0 396701.66 153028.16 173000 -1 5162
5164 0 396734.66 153316.67 172880 -1 5163
5165 0 396766 153591 172800 -1 5164
5166 0 396885.56 153768.4 172560 -1 5165
5167 0 397047.03 153679.11 172440 -1 5166
5168 0 396774.03 153928.58 172400 -1 5167
5169 0 397280.1 153371.6 172440 -1 5167
5170 0 397301.84 153308.7 172360 -1 5169
5171 0 397326.44 153265.23 172320 -1 5170
5172 0 394542.78 148519.39 173640 -1 5137
5173 0 394318.94 148516.22 173680 -1 5172
5174 0 394246.44 148476.06 173600 -1 5173
5175 0 395106.03 148544.92 173400 -1 1066
5176 0 395019.06 148775.36 173400 -1 5175
5177 0 394902.56 148854.5 173160 -1 5176
5178 0 394906.7 148872.39 173120 -1 5177
5179 0 395344.47 149059.48 171440 -1 1018
5180 0 395664.06 148973.58 171280 -1 5179
5181 0 396072.2 149002.92 171200 -1 5180
5182 0 396158.84 149049.86 171040 -1 5181
5183 0 396224.1 149085.06 170920 -1 5182
5184 0 396287.62 149164.03 170840 -1 5183
5185 0 396464.16 149296.22 170680 -1 5184
5186 0 396475.78 149283.97 170560 -1 5185
5187 0 396712.1 149244.58 170440 -1 5186
5188 0 396725.4 149211.84 170320 -1 5187
5189 0 396729.34 149307.56 170160 -1 5188
5190 0 396695.75 149267.62 169960 -1 5189
5191 0 396727.6 149163.88 169760 -1 5190
5192 0 396766.16 149214.97 169600 -1 5191
5193 0 396828 149307.66 169520 -1 5192
5194 0 478124.47 284313.72 101960 -1 362
5195 0 478034.88 284355.78 101840 -1 5194
5196 0 477985.56 284373.3 101680 -1 5195
5197 0 477846.78 284441.56 101520 -1 5196
5198 0 477662.72 284434.6 101360 -1 5197
5199 0 477546.53 284536.3 101160 -1 5198
5200 0 477300 284507.7 101000 -1 5199
5201 0 477146.1 284526.25 100920 -1 5200
5202 0 476988.12 284487 100800 -1 5201
5203 0 476733.6 284491.8 100560 -1 5202
5204 0 476529.97 284450.56 100360 -1 5203
5205 0 476364.28 284438.9 100160 -1 5204
5206 0 476193.88 284299.9 1e+05 -1 5205
5207 0 475904.2 284269.22 99840 -1 5206
5208 0 475755.9 284282.66 99680 -1 5207
5209 0 474937.03 283823 99520 -1 5208
5210 0 474793.53 283732.44 99400 -1 5209
5211 0 474801.53 283552.97 99240 -1 5210
5212 0 474542.16 283393.8 99080 -1 5211
5213 0 474507.38 283244.16 98920 -1 5212
5214 0 474422.97 283160.9 98760 -1 5213
5215 0 474300 283075.97 98600 -1 5214
5216 0 474304.28 282862.62 98440 -1 5215
5217 0 474127.78 282732.6 98280 -1 5216
5218 0 473983.34 282636.72 98120 -1 5217
5219 0 473859.72 282527.5 97960 -1 5218
5220 0 473887.62 282435.5 97800 -1 5219
5221 0 473898.6 282419.6 97640 -1 5220
5222 0 473993.3 282343.97 97440 -1 5221
5223 0 473897.38 282218.62 97320 -1 5222
5224 0 473694.5 282191.97 97160 -1 5223
5225 0 473649.28 282115.5 97000 -1 5224
5226 0 473577.4 282074 96840 -1 5225
5227 0 473459.4 282064.88 96680 -1 5226
5228 0 473533.53 281999.34 96480 -1 5227
5229 0 473510 281980.62 96320 -1 5228
5230 0 473506.62 281871.1 96120 -1 5229
5231 0 473533.94 281724.72 95920 -1 5230
5232 0 473301.3 281155.94 95400 -1 5231
5233 0 473187.88 281094.22 95280 -1 5232
5234 0 473179.78 280879.3 95200 -1 5233
5235 0 473140.16 280815.97 95080 -1 5234
5236 0 473144.34 280736 94960 -1 5235
5237 0 473213.8 280567.25 94800 -1 5236
5238 0 473074.5 280646.56 94680 -1 5237
5239 0 473058.38 280547.8 94560 -1 5238
5240 0 472987.12 280546.4 94440 -1 5239
5241 0 472974.66 280486.12 94280 -1 5240
5242 0 472873.7 280431.56 94120 -1 5241
5243 0 472754.6 280448 94000 -1 5242
5244 0 472669.56 280312.72 93840 -1 5243
5245 0 472614.03 280173.9 93720 -1 5244
5246 0 472526.22 280000.88 93520 -1 5245
5247 0 472486.4 279969.6 93360 -1 5246
5248 0 472473.44 279893 93200 -1 5247
5249 0 472472.9 279909.03 93000 -1 5248
5250 0 472472.78 279901.3 92800 -1 5249
5251 0 472258.53 280001.88 92600 -1 5250
5252 0 472221.4 279979.25 92440 -1 5251
5253 0 472195.75 279915.8 92280 -1 5252
5254 0 472299.22 280045 92080 -1 5253
5255 0 472209.38 280174.88 91880 -1 5254
5256 0 472343.75 280191.22 91680 -1 5255
5257 0 472400.94 280168.38 91520 -1 5256
5258 0 472057.25 280258.44 91360 -1 5257
5259 0 472101.2 280225.12 91200 -1 5258
5260 0 472218.8 280215.5 91040 -1 5259
5261 0 472498.56 280223.97 90840 -1 5260
5262 0 472467.38 280155.3 90680 -1 5261
5263 0 470634.7 280078.9 90520 -1 5262
5264 0 470451.2 280043.7 90320 -1 5263
5265 0 470510.1 280006.28 90160 -1 5264
5266 0 470285.56 279988.38 89960 -1 5265
5267 0 470006.34 279923.1 89760 -1 5266
5268 0 470037 279810.62 89600 -1 5267
5269 0 469774.2 279836 89360 -1 5268
5270 0 469866.47 279734.16 89160 -1 5269
5271 0 469779.3 279682.62 88960 -1 5270
5272 0 469666.16 279684.1 88760 -1 5271
5273 0 469716.3 279767.7 88560 -1 5272
5274 0 469834.2 279827.22 88320 -1 5273
5275 0 469487.16 279934.62 88120 -1 5274
5276 0 469570.84 280064.3 87920 -1 5275
5277 0 469305.94 280235.9 87720 -1 5276
5278 0 468895.06 280311.53 87560 -1 5277
5279 0 468999.22 280326.25 87400 402 5278
5280 0 467979.84 280484.28 87080 -1 5279
5281 0 467809.03 280499.06 86920 -1 5280
5282 0 467705.97 280687.3 86680 -1 5281
5283 0 466284.78 280793.97 86440 282 5282
5284 0 465746.16 280867.78 86240 393 5283
5285 0 465492.44 280907.8 86000 -1 5284
5286 0 463972.8 280176.72 85880 292 5285
5287 0 463188.16 279484.47 85880 -1 5286
5288 0 462365.2 279370.5 86000 -1 5287
5289 0 461183.16 279130.1 86120 -1 5288
5290 0 460178.25 279196.2 86040 96 5289
5291 0 460072.72 279197.22 85960 96 5290
5292 0 459647.16 279056.3 85840 221 5291
5293 0 459410.53 279039.56 85720 32 5292
5294 0 459225.62 279053.9 85640 101 5293
5295 0 458850.2 279038.97 85480 32 5294
5296 0 458647.9 279093.94 85360 32 5295
5297 0 458037.66 279146.6 85240 197 5296
5298 0 457943.62 279183.03 85120 197 5297
5299 0 457860.47 279263.88 85000 197 5298
5300 0 457617.88 279309.88 84880 217 5299
5301 0 457460.6 279234.2 84760 237 5300
5302 0 457102.78 279247.78 84600 306 5301
5303 0 456870.06 279321.8 84440 296 5302
5304 0 456603.8 279338.47 84320 250 5303
5305 0 456239.38 279328 84120 219 5304
5306 0 455937.22 279380.72 83960 251 5305
5307 0 455734.22 279338 83840 274 5306
5308 0 455527.84 279331.3 83680 274 5307
5309 0 455445.72 279246.7 83520 197 5308
5310 0 454956.16 279129.88 83360 267 5309
5311 0 454781.53 279083.4 83240 202 5310
5312 0 454584.84 278997.16 83080 192 5311
5313 0 454473.22 278931.38 82920 163 5312
5314 0 454342.84 278820.5 82760 246 5313
5315 0 454050.75 278773.84 82600 271 5314
5316 0 453540.62 278584.44 82440 214 5315
5317 0 453344.2 278481.78 82280 297 5316
5318 0 453300.5 278326.28 82080 297 5317
5319 0 453137.88 278236.88 81920 341 5318
5320 0 453115.5 278170.75 81720 297 5319
5321 0 452802.44 278183.38 81520 181 5320
5322 0 452718.5 278132 81320 249 5321
5323 0 452466.47 278031.16 81080 291 5322
5324 0 452409.72 278005.97 80840 291 5323
5325 0 452122.12 278031.53 80640 318 5324
5326 0 452177.75 277951.62 80440 344 5325
5327 0 452106.7 277952.34 80200 288 5326
5328 0 451891.44 277977.7 80000 366 5327
5329 0 451812.88 277866.62 79800 402 5328
5330 0 451784.3 277798.72 79600 302 5329
5331 0 451789.12 277707.94 79440 302 5330
5332 0 451617.56 277606.84 79240 128 5331
5333 0 451919.78 277851.5 79240 168 5332
5334 0 451930.84 277816.16 79200 168 5333
5335 0 451976.47 277810.72 79160 168 5334
5336 0 452055.5 277886.03 79000 137 5335
5337 0 452090.38 277874.1 78840 137 5336
5338 0 452022.62 277969.62 78640 137 5337
5339 0 451976.94 277974.84 78520 137 5338
5340 0 451925.06 278000.44 78360 122 5339
5341 0 451886.7 278096.38 78200 140 5340
5342 0 451811.06 278202.9 78000 131 5341
5343 0 451648.56 278354.62 77880 131 5342
5344 0 451595.56 278368.2 77800 122 5343
5345 0 451546.75 278419.5 77600 75 5344
5346 0 451451.8 278471.06 77400 75 5345
5347 0 451359.44 278540.44 77160 71 5346
5348 0 451344.5 278552.5 77120 71 5347
5349 0 451259.5 278561.75 76960 -1 5348
5350 0 451184.94 278532.62 76920 -1 5349
5351 0 451123.5 278432.78 76760 -1 5350
5352 0 451001.88 278344.44 76600 -1 5351
5353 0 450935.88 278321 76400 -1 5352
5354 0 450916.5 278189.62 76240 81 5353
5355 0 450917.62 278033.5 76080 81 5354
5356 0 450919.75 278007.25 76040 81 5355
5357 0 450924.84 278329.75 76000 40 5356
5358 0 450945 278536.9 75920 32 5357
5359 0 450962.2 278753.94 75840 64 5358
5360 0 450884.94 278722.16 75720 64 5359
5361 0 450924.78 277927.44 75920 81 5356
5362 0 450943.47 277779 75760 32 5361
5363 0 450931.25 277674.97 75640 40 5362
5364 0 450838.1 277498.62 75520 45 5363
5365 0 450878.7 277286.75 75320 60 5364
5366 0 450933.5 277274 75280 60 5365
5367 0 450883.8 277216.34 75160 81 5366
5368 0 450845.5 277240.88 74960 120 5367
5369 0 450795.06 277145.8 74800 120 5368
5370 0 450786.75 277028.28 74640 120 5369
5371 0 450822.2 276783.62 74520 60 5370
5372 0 450917.75 276351.8 74440 136 5371
5373 0 450906.06 275882.16 74360 263 5372
5374 0 450870.62 275736.62 74240 263 5373
5375 0 450988.88 275821.88 74040 280 5374
5376 0 451498.03 275847.62 73880 71 5375
5377 0 452151.88 275946.88 73760 32 5376
5378 0 452534.8 276149.8 73600 154 5377
5379 0 452702 276606.56 73560 139 5378
5380 0 453126.2 277299.94 73400 108 5379
5381 0 453120 277088 73880 230 5380
5382 0 453280 277248 74040 98 5381
5383 0 453504 277408 74040 32 5382
5384 0 453760 277536 74120 143 5383
5385 0 453792 277568 74160 163 5384
5386 0 453792 277728 73960 168 5385
5387 0 453792 277888 73760 157 5386
5388 0 453792 278080 73560 45 5387
5389 0 453696 278208 73360 32 5388
5390 0 453600 278208 73360 32 5389
5391 0 453920 277600 74320 257 5385
5392 0 453792 277728 74520 181 5391
5393 0 453600 277792 74680 139 5392
5394 0 453440 277696 74880 172 5393
5395 0 453312 277536 75080 166 5394
5396 0 453248 277376 75280 124 5395
5397 0 453216 277152 75320 40 5396
5398 0 454176 277504 74320 206 5391
5399 0 454432 277408 74320 202 5398
5400 0 454688 277280 74400 131 5399
5401 0 454848 277120 74560 40 5400
5402 0 455008 277056 74760 45 5401
5403 0 455136 277120 74920 40 5402
5404 0 453224.06 277366.8 73320 108 5380
5405 0 453288 277482.94 73200 32 5404
5406 0 452586.62 276095 73560 154 5378
5407 0 452520.06 275973.38 73440 186 5406
5408 0 452386.38 276068.12 73280 -1 5407
5409 0 452505 276164 73200 -1 5408
5410 0 452624.1 276260 73120 -1 5409
5411 0 452867.3 276318.88 72960 -1 5410
5412 0 453164.8 276543.72 72880 214 5411
5413 0 453222 276521.5 72840 214 5412
5414 0 453278.62 276499.28 72800 181 5413
5415 0 453128.25 276432.25 72680 190 5414
5416 0 453350.3 276268 72720 190 5415
5417 0 453758.3 275545.25 72760 60 5416
5418 0 453775.5 275460.94 72800 104 5417
5419 0 453911.66 275248.75 72960 104 5418
5420 0 454103.62 274935 72920 -1 5419
5421 0 454004.12 275461.12 72600 104 5417
5422 0 453078.06 276410.4 72640 190 5415
5423 0 453101.25 276763.3 72520 32 5422
5424 0 452700.88 277268.12 72480 120 5423
5425 0 452817.94 277246.38 72400 107 5424
5426 0 452963.75 277103.53 72320 32 5425
5427 0 453102.66 276841.34 72240 32 5426
5428 0 453392.7 277146.88 72200 137 5427
5429 0 453916.5 276984.75 72160 -1 5428
5430 0 454116.25 277005.94 72080 -1 5429
5431 0 453230.62 277359.62 72160 226 5428
5432 0 453226.34 277506 72080 226 5431
5433 0 452655.12 277561.8 72040 206 5432
5434 0 452191.25 277577.25 71960 -1 5433
5435 0 453223.8 277579.25 72040 226 5432
5436 0 453307.4 277656.4 71920 181 5435
5437 0 453362.53 277707.66 71840 102 5436
5438 0 453758.97 277723.38 71680 98 5437
5439 0 453094.94 277947.72 71880 164 5436
5440 0 453142.25 279152.28 71800 198 5439
5441 0 453298.88 279257.94 71840 198 5440
5442 0 453465.38 279564.38 71800 134 5441
5443 0 453105.56 279412.5 71640 134 5440
5444 0 453113.56 279503.84 71600 75 5443
5445 0 453021.47 279811 71480 81 5444
5446 0 453159.12 280054.84 71360 90 5445
5447 0 453291.66 280198.62 71320 202 5446
5448 0 453463.25 280354.7 71240 120 5447
5449 0 453539.9 280356.94 71200 120 5448
5450 0 453765.44 280336.66 71120 75 5449
5451 0 454042.47 280405.56 71120 81 5450
5452 0 453129.38 279304.28 71560 134 5444
5453 0 453193.06 279024.56 71480 124 5452
5454 0 453220.56 278935 71400 124 5453
5455 0 453258.56 279139.97 71280 96 5454
5456 0 453258.56 279182.22 71200 96 5455
5457 0 453303.97 279186.8 71120 96 5456
5458 0 453338.53 279247.5 70960 32 5457
5459 0 453171.8 276709.88 72200 172 5427
5460 0 453182.1 276323.1 72040 172 5459
5461 0 453164.25 276295.56 72000 172 5460
5462 0 452625.7 278146.94 72440 172 5424
5463 0 452724.5 278437 72320 244 5462
5464 0 452381.44 278464.2 72280 172 5463
5465 0 451922.56 278534.56 72280 71 5464
5466 0 452823.2 278727.44 72200 244 5463
5467 0 452621.7 278972.38 72240 120 5466
5468 0 452458.5 279143.75 72200 122 5467
5469 0 452008.75 279476.12 72160 71 5468
5470 0 451919.5 279599.16 72200 71 5469
5471 0 451862.62 279863.9 72280 178 5470
5472 0 451856.06 279961.97 72360 178 5471
5473 0 451758.12 280031.2 72120 237 5469
5474 0 451539.22 280203.2 71960 186 5473
5475 0 451492.38 280201.75 71920 101 5474
5476 0 451359.06 280229.56 71760 96 5475
5477 0 451426.2 280281.62 71600 96 5476
5478 0 452355.6 276000.6 73160 115 5409
5479 0 452038 275514.7 73040 -1 5478
5480 0 451839.1 275384.78 73000 -1 5479
5481 0 451298.06 275972.94 73840 71 5376
5482 0 450935 276584.97 73720 128 5481
5483 0 450871.5 276811.94 73600 81 5482
5484 0 450845.3 276912.6 73400 101 5483
5485 0 450852.03 277062.12 73200 90 5484
5486 0 450832.66 277055.7 72960 90 5485
5487 0 450785.8 277091.22 72920 81 5486
5488 0 450768.94 277115.3 72840 81 5487
5489 0 450669.88 277173.16 72760 81 5488
5490 0 450541.06 277244.47 72560 122 5489
5491 0 450619.25 277175.3 72520 122 5490
5492 0 450679.12 277251.1 72440 122 5491
5493 0 450462.72 277484.1 72440 107 5490
5494 0 450450.06 277622.25 72360 81 5493
5495 0 450486.72 277708.4 72320 81 5494
5496 0 450483.9 277780.06 72160 75 5495
5497 0 450309 277825 72040 75 5496
5498 0 450189.5 277909.72 71960 86 5497
5499 0 450175.5 277956.56 71920 86 5498
5500 0 450165.8 278085.44 71840 98 5499
5501 0 450104.3 278294.72 71680 64 5500
5502 0 450013.28 278433.06 71520 64 5501
5503 0 450063.94 278535.94 71360 101 5502
5504 0 450061.2 278719.25 71200 101 5503
5505 0 450150.7 278942.75 71120 98 5504
5506 0 450208.9 279048.47 70960 98 5505
5507 0 450330.3 279027.5 70800 108 5506
5508 0 450638.62 278972 70640 86 5507
5509 0 450514.94 278951.7 70600 86 5508
5510 0 450455 278949.06 70480 86 5509
5511 0 450456.1 278914.53 70440 86 5510
5512 0 450422.94 278904.25 70400 86 5511
5513 0 450932 278993.4 70760 102 5508
5514 0 451178 279061.2 70880 107 5513
5515 0 451498.3 278966.2 70920 75 5514
5516 0 451398 279015.8 70960 71 5515
5517 0 451311.44 279037.38 71040 71 5516
5518 0 451269.88 278968.62 71120 71 5517
5519 0 451252.56 278998.7 71160 71 5518
5520 0 451754.72 278963.88 70880 71 5515
5521 0 451656.6 278823.22 77120 86 5347
5522 0 451816.5 278949.3 77040 45 5521
5523 0 451786.44 279002.75 76960 45 5522
5524 0 451795.75 279108.25 76920 45 5523
5525 0 451675.72 279186.2 76760 96 5524
5526 0 451614.06 279266.3 76560 90 5525
5527 0 451523.25 279225 76360 90 5526
5528 0 451399.38 279257.78 76240 64 5527
5529 0 451434.9 279315.38 76080 64 5528
5530 0 451324.4 279336.25 75920 64 5529
5531 0 451332.84 279370.06 75760 75 5530
5532 0 451360.9 279573.5 75640 75 5531
5533 0 451305.66 279767.94 75520 122 5532
5534 0 451526.75 279922.34 75480 98 5533
5535 0 451643.8 279882.38 75440 128 5534
5536 0 451937.22 279833 75400 128 5535
5537 0 452109.38 279853.06 75440 -1 5536
5538 0 451809.12 280761.75 75240 122 5537
5539 0 451815.3 280790.2 75200 122 5538
5540 0 451572 280049.34 75440 128 5534
5541 0 451654.72 280146.72 75480 128 5540
5542 0 451730.62 280267.9 75600 115 5541
5543 0 451742.62 280323.16 75760 115 5542
5544 0 451745.6 280213.47 75920 128 5543
5545 0 451662.28 280303.66 75360 115 5540
5546 0 451709.72 280355.9 75320 122 5545
5547 0 451788.7 280474.56 75200 122 5546
5548 0 451814.88 280390.5 75160 143 5547
5549 0 451734.25 280330 75040 143 5548
5550 0 451612.38 280278.5 74920 128 5549
5551 0 451647.3 280358.06 74760 128 5550
5552 0 451592.2 280316.94 74600 104 5551
5553 0 451547.8 280353.7 74440 104 5552
5554 0 451529.75 280342.25 74400 104 5553
5555 0 451442.56 277432.25 79200 160 5332
5556 0 451391.88 277223.56 79080 139 5555
5557 0 451296.56 277145.06 78960 60 5556
5558 0 451278.44 277038.34 78880 60 5557
5559 0 451227.94 276952.4 78720 101 5558
5560 0 451173.06 276904.03 78600 101 5559
5561 0 451166.97 276854.4 78440 115 5560
5562 0 451123.25 276794.2 78280 98 5561
5563 0 451050.66 276626.1 78120 98 5562
5564 0 450979.4 276502.7 77960 178 5563
5565 0 450916.03 276438.8 77800 203 5564
5566 0 450887.22 276376 77640 203 5565
5567 0 450865.7 276303.12 77400 237 5566
5568 0 450808.78 276179.62 77200 237 5567
5569 0 450782.66 276109.03 77000 198 5568
5570 0 450709.2 276045.7 76800 181 5569
5571 0 450652.8 275958 76640 157 5570
5572 0 450603.7 275874.7 76440 137 5571
5573 0 450545.78 275796.56 76200 202 5572
5574 0 450476.88 275721.5 76000 210 5573
5575 0 450428.53 275625.16 75800 210 5574
5576 0 450406.06 275583.56 75560 245 5575
5577 0 450388.16 275512.56 75400 245 5576
5578 0 450353.5 275435.25 75160 163 5577
5579 0 450294.3 275357.06 75000 203 5578
5580 0 450233.06 275300.6 74800 203 5579
5581 0 450191.03 275236.03 74640 203 5580
5582 0 450081.72 275188.4 74400 -1 5581
5583 0 449973 275085.88 74200 -1 5582
5584 0 450026.06 275103.6 74000 -1 5583
5585 0 449999.4 275081.66 73840 -1 5584
5586 0 449935.66 275052.8 73640 -1 5585
5587 0 450028.8 275059.75 73480 -1 5586
5588 0 450024.06 275089.84 73280 -1 5587
5589 0 450044.1 275027.53 73120 -1 5588
5590 0 450041.84 274997.97 72920 -1 5589
5591 0 450139.97 274970.56 72760 -1 5590
5592 0 450103.94 274928.3 72600 -1 5591
5593 0 450070.38 274881.8 72560 -1 5592
5594 0 449968.2 274927 72320 -1 5593
5595 0 449991.2 275027.62 72160 -1 5594
5596 0 450103.94 274940.44 72000 -1 5595
5597 0 450214.25 274897.94 71800 -1 5596
5598 0 450381.9 274894.7 71560 -1 5597
5599 0 450291.06 274960.72 71440 -1 5598
5600 0 450347.7 274960 71360 -1 5599
5601 0 450363.8 274868.8 71160 -1 5600
5602 0 450395.72 274817.62 71000 -1 5601
5603 0 450655.8 274918 70960 -1 5602
5604 0 451050.78 275186.3 70920 -1 5603
5605 0 451161.94 275331.3 71000 -1 5604
5606 0 450410.1 274740.06 70960 -1 5602
5607 0 450401.94 274660.88 70800 -1 5606
5608 0 450522.12 274365.3 70600 154 5607
5609 0 450542.22 274498 70560 189 5608
5610 0 450437.78 274691 70440 189 5609
5611 0 450227.75 274771.62 70280 229 5610
5612 0 450314 274558.88 70120 229 5611
5613 0 450475.12 274625.22 69960 229 5612
5614 0 450428.56 274654.5 69800 178 5613
5615 0 450652.12 274628.06 69640 164 5614
5616 0 450740.66 274731.94 69520 164 5615
5617 0 450783.47 274839.78 69400 164 5616
5618 0 450829.06 274761.75 69160 140 5617
5619 0 450747.12 274873.72 68920 140 5618
5620 0 450739.25 274973.38 68680 140 5619
5621 0 450660.25 275093.88 68480 160 5620
5622 0 450699.8 275148.25 68280 96 5621
5623 0 450734.9 275212.12 68080 137 5622
5624 0 450749.3 275289.53 67880 137 5623
5625 0 450785.94 275335.38 67640 40 5624
5626 0 451078.38 275227.2 67480 148 5625
5627 0 451261.28 275088.7 67320 137 5626
5628 0 451197.16 275064.2 67120 137 5627
5629 0 451061.2 275180 66960 32 5628
5630 0 450946.25 275362.94 66720 122 5629
5631 0 451131.62 275278.25 66560 122 5630
5632 0 451238 275231.75 66360 32 5631
5633 0 451392.3 275176.3 66160 163 5632
5634 0 451523.4 275105.88 65960 163 5633
5635 0 451642.34 274874.47 65760 163 5634
5636 0 451704.62 274539.4 65600 228 5635
5637 0 451756.8 274258.3 65440 143 5636
5638 0 451906.62 274082.53 65280 143 5637
5639 0 452059 273871.7 65160 75 5638
5640 0 452117.53 273802.56 64960 124 5639
5641 0 452186.44 273696.3 64800 136 5640
5642 0 452638.8 273350.94 64680 160 5641
5643 0 453088.4 273126.66 64600 120 5642
5644 0 454803.66 272398.56 64640 32 5643
5645 0 456114.88 271903.62 64640 -1 5644
5646 0 457678.06 271477.7 64640 -1 5645
5647 0 458494.56 270812.56 64760 81 5646
5648 0 458804.75 270479.88 64720 -1 5647
5649 0 458894.34 270352.34 64680 -1 5648
5650 0 459072.62 270096.56 64600 -1 5649
5651 0 459470.2 269851.38 64480 32 5650
5652 0 459880.06 269650.62 64440 200 5651
5653 0 460041.3 269617.06 64360 200 5652
5654 0 459638.94 269918.5 64320 32 5653
5655 0 459028.12 270354.56 64200 -1 5654
5656 0 458845 270489.62 64080 32 5655
5657 0 458518.8 270703.66 64040 60 5656
5658 0 460271.56 269523.47 64320 200 5653
5659 0 460455.06 269376.44 64200 189 5658
5660 0 460399.25 269517.56 64040 189 5659
5661 0 460027.03 269872.25 63880 148 5660
5662 0 459724.5 270206.78 63800 32 5661
5663 0 459480.9 270304.47 63640 32 5662
5664 0 459265.2 270421.94 63480 32 5663
5665 0 459080.56 270527.16 63320 32 5664
5666 0 458827.56 270638.38 63200 150 5665
5667 0 458168.97 270676.62 63240 -1 5666
5668 0 457649.25 270373.7 63200 -1 5667
5669 0 459203.5 270328.75 63160 32 5666
5670 0 459409.47 270061.4 63040 -1 5669
5671 0 459537.25 269883.72 62920 -1 5670
5672 0 459640.12 269903.4 62760 -1 5671
5673 0 459918.5 270014.72 62560 -1 5672
5674 0 460322.56 270290.62 62480 -1 5673
5675 0 460535.7 270298.75 62360 -1 5674
5676 0 460408.94 270302.53 62240 -1 5675
5677 0 460439.88 270471.88 62080 -1 5676
5678 0 460562.4 270471.16 61920 -1 5677
5679 0 460621.5 270331.75 61720 -1 5678
5680 0 461187.06 270324.88 61560 -1 5679
5681 0 461504.25 270352.25 61400 -1 5680
5682 0 461769.5 270263.12 61360 -1 5681
5683 0 462100.8 270191.88 61320 -1 5682
5684 0 462527.06 270134.78 61240 -1 5683
5685 0 462678.94 270127.2 61120 -1 5684
5686 0 462482.88 270155.44 61080 -1 5685
5687 0 462823.62 270174.84 60920 -1 5686
5688 0 463431.7 270182.44 60760 -1 5687
5689 0 463477.62 270110.94 60720 -1 5688
5690 0 463487.25 270362.56 60680 -1 5689
5691 0 463545.56 270663.8 60600 -1 5690
5692 0 463567.88 270754.12 60520 -1 5691
5693 0 463407.06 270622.56 60360 -1 5692
5694 0 462186.47 270002.03 61040 -1 5686
5695 0 461945.3 269828.2 61000 -1 5694
5696 0 461892.88 269787.8 61040 -1 5695
5697 0 461853 269768.3 61080 -1 5696
5698 0 461442.94 270526 61360 -1 5681
5699 0 461415.88 270624.84 61240 -1 5698
5700 0 461413.47 270755.03 61080 -1 5699
5701 0 461351.03 270757.1 61040 -1 5700
5702 0 461284.44 270690.25 60960 -1 5701
5703 0 461242.5 270687.38 60880 -1 5702
5704 0 461330.84 270708.75 60760 -1 5703
5705 0 461400.5 270633.75 60720 -1 5704
5706 0 461355.56 270776.75 60680 -1 5705
5707 0 461502.8 271204.1 60640 -1 5706
5708 0 461656.12 271218.94 60600 -1 5707
5709 0 461778.2 271154.38 60560 -1 5708
5710 0 461663.8 270980.7 61040 -1 5700
5711 0 461707.06 271078.44 61080 -1 5710
5712 0 461675.7 271208.2 61120 -1 5711
5713 0 458624.88 270740 63120 150 5669
5714 0 458427.25 270763.03 63080 150 5713
5715 0 458459.66 270699.25 63000 -1 5714
5716 0 458767.25 270896.75 63280 150 5666
5717 0 458728.16 271342.06 63240 32 5716
5718 0 458235.16 271534.2 63280 86 5717
5719 0 459054.75 270153.88 64720 -1 5649
5720 0 459115.53 270053.6 64840 -1 5719
5721 0 459110 269926.88 64960 -1 5720
5722 0 458979.38 270000.3 65080 -1 5721
5723 0 458176 271232 64400 139 5647
5724 0 458240 271392 64200 101 5723
5725 0 458240 271584 64000 86 5724
5726 0 458240 271840 63880 102 5725
5727 0 458240 272064 63720 140 5726
5728 0 458240 272320 63680 214 5727
5729 0 458400 272480 63560 200 5728
5730 0 458560 272704 63560 150 5729
5731 0 458656 272928 63480 81 5730
5732 0 458784 273088 63320 160 5731
5733 0 458976 273280 63280 205 5732
5734 0 459168 273472 63240 200 5733
5735 0 459328 273696 63160 163 5734
5736 0 459488 273856 63000 120 5735
5737 0 459680 273984 62880 81 5736
5738 0 460000 274272 62400 128 5737
5739 0 459904 274528 62360 273 5738
5740 0 459648 274592 62400 237 5739
5741 0 459424 274464 62400 202 5740
5742 0 459200 274432 62240 153 5741
5743 0 458944 274432 62240 139 5742
5744 0 458880 274240 62400 181 5743
5745 0 458784 274112 62480 51 5744
5746 0 460160 274080 62240 164 5738
5747 0 460160 273856 62080 150 5746
5748 0 460128 273760 62000 140 5747
5749 0 460128 273600 62200 91 5748
5750 0 460128 273344 62280 32 5749
5751 0 460128 273088 62280 75 5750
5752 0 460128 272928 62120 81 5751
5753 0 460032 273920 61800 64 5748
5754 0 459936 274016 61560 128 5753
5755 0 459776 274016 61320 150 5754
5756 0 459776 274016 61200 124 5755
5757 0 459616 273824 61120 120 5756
5758 0 459456 273664 61000 107 5757
5759 0 459360 273440 60880 64 5758
5760 0 459296 273312 60800 64 5759
5761 0 459968 274176 61080 40 5756
5762 0 460160 274400 61080 107 5761
5763 0 460352 274592 61120 51 5762
5764 0 460544 274784 61200 81 5763
5765 0 460704 274944 61320 102 5764
5766 0 458495.3 270658.12 64840 160 5647
5767 0 458366.3 270633.44 64920 160 5766
5768 0 458177.88 270603.44 64960 122 5767
5769 0 456115.53 271923.84 64600 -1 5645
5770 0 456064.7 271977.88 64480 -1 5769
5771 0 456105.8 271753.44 64320 -1 5770
5772 0 455957.44 271980.44 64240 -1 5771
5773 0 455702.3 271953.25 64680 -1 5645
5774 0 455449.3 271923.12 64840 -1 5773
5775 0 455500.94 271638.2 64960 -1 5774
5776 0 455529.44 271413.8 65120 -1 5775
5777 0 455506.5 271435.47 65240 -1 5776
5778 0 455431.78 271466.3 65400 -1 5777
5779 0 454601.47 272760.72 64640 32 5644
5780 0 454512.8 273103.2 64640 32 5779
5781 0 454410.34 273627.94 64640 45 5780
5782 0 454319.44 273711.03 64680 45 5781
5783 0 454150.5 273756.7 64840 -1 5782
5784 0 453965.94 273766.38 64960 -1 5783
5785 0 453870.2 273734.72 65040 -1 5784
5786 0 454672.16 273668.44 64600 45 5781
5787 0 454875.7 273706.56 64560 45 5786
5788 0 455082.12 273659.8 64520 60 5787
5789 0 453245.62 273122.56 64560 120 5643
5790 0 453151.25 273125 64440 120 5789
5791 0 453561.7 272945.12 64320 143 5790
5792 0 453729.75 272893.25 64200 143 5791
5793 0 453809.56 272905 64160 143 5792
5794 0 453801.2 272953.8 64000 143 5793
5795 0 453667.66 272935.34 63960 143 5794
5796 0 453401 272897.7 63880 91 5795
5797 0 453386.56 272710.06 63840 91 5796
5798 0 453584.8 272446.06 63800 32 5797
5799 0 453860.12 272380.62 63840 32 5798
5800 0 454069.12 272430 63760 -1 5799
5801 0 453867.28 272557.8 63680 32 5800
5802 0 453478.2 273153.7 63920 -1 5795
5803 0 453228.88 273409.38 63880 -1 5802
5804 0 452253.88 273676.56 64640 136 5642
5805 0 452098.25 273842.12 64480 96 5804
5806 0 452115.88 273958.8 64400 96 5805
5807 0 452259.8 274096.3 64280 40 5806
5808 0 452209.5 274397.5 64120 75 5807
5809 0 452123.72 274592.38 64040 75 5808
5810 0 452215.28 274782.4 63960 75 5809
5811 0 452202.38 275015.3 63800 102 5810
5812 0 452405.9 274863.53 63760 102 5811
5813 0 452525.94 274553.5 63800 75 5812
5814 0 452030.56 275453.44 63680 86 5811
5815 0 452023.12 275696.88 63600 102 5814
5816 0 452124.38 275821.3 63480 40 5815
5817 0 452069.78 276382.06 63440 115 5816
5818 0 452098.6 276609.56 63360 -1 5817
5819 0 452144.5 276636.16 63320 -1 5818
5820 0 452218.06 276540.7 63200 -1 5819
5821 0 452144.75 276454 63080 -1 5820
5822 0 452248.22 276181.8 63040 -1 5821
5823 0 452470.62 276235.72 62960 -1 5822
5824 0 452807.88 276272.2 62920 -1 5823
5825 0 452900.5 276341 62880 -1 5824
5826 0 452993.06 276410.3 62840 -1 5825
5827 0 452913.12 276420.88 62800 -1 5826
5828 0 452981.2 276539.06 62680 -1 5827
5829 0 453388.94 276811.34 62560 -1 5828
5830 0 453466.34 276917.12 62480 -1 5829
5831 0 453004.5 276430.62 62920 -1 5825
5832 0 453081.4 276453.3 63000 -1 5831
5833 0 452053.53 276499.56 63480 115 5817
5834 0 452048.44 276564.7 63600 51 5833
5835 0 452021.38 276617.28 63760 51 5834
5836 0 452164.88 276439.25 63920 51 5835
5837 0 452198.25 276364.8 63960 51 5836
5838 0 452295.3 276223.75 64040 51 5837
5839 0 452376.88 276356.12 64080 80 5838
5840 0 452258.94 276573.7 63960 80 5836
5841 0 452306.62 276930.94 63920 80 5840
5842 0 452323.22 277126.38 63960 32 5841
5843 0 452638.22 277463.44 63960 81 5842
5844 0 451744 275616 67240 137 5627
5845 0 451776 275840 67240 124 5844
5846 0 451776 276096 67240 160 5845
5847 0 451776 276352 67280 86 5846
5848 0 451808 276608 67360 131 5847
5849 0 451872 276864 67440 64 5848
5850 0 451968 276992 67480 80 5849
5851 0 452160 277184 67480 80 5850
5852 0 452320 277376 67520 80 5851
5853 0 452480 277600 67560 98 5852
5854 0 452704 277760 67560 136 5853
5855 0 452928 277856 67560 186 5854
5856 0 453024 277696 67760 134 5855
5857 0 453056 277536 67960 140 5856
5858 0 453152 277344 68120 150 5857
5859 0 453248 277088 68160 104 5858
5860 0 453408 276928 68320 163 5859
5861 0 453504 276672 68400 60 5860
5862 0 453536 276448 68520 81 5861
5863 0 453440 276224 68640 140 5862
5864 0 453344 276032 68800 157 5863
5865 0 453440 275840 69000 60 5864
5866 0 453472 275648 69160 71 5865
5867 0 453536 275424 69320 101 5866
5868 0 453664 275200 69400 71 5867
5869 0 453696 274944 69400 75 5868
5870 0 453696 274688 69440 101 5869
5871 0 453760 274432 69480 32 5870
5872 0 453792 274400 69520 32 5871
5873 0 453152 277952 67440 143 5855
5874 0 453408 278016 67360 172 5873
5875 0 453632 278144 67360 135 5874
5876 0 453888 278144 67360 136 5875
5877 0 454144 278176 67360 172 5876
5878 0 454400 278176 67360 309 5877
5879 0 454624 278304 67400 346 5878
5880 0 454816 278496 67440 229 5879
5881 0 454976 278656 67600 124 5880
5882 0 454656 278752 68240 32 5881
5883 0 454720 278784 68320 32 5882
5884 0 451872 277024 67840 32 5850
5885 0 451680 276928 68080 32 5884
5886 0 452096 275840 67080 32 5845
5887 0 452288 276032 67080 40 5886
5888 0 452384 275968 67320 64 5887
5889 0 452320 276000 67600 98 5888
5890 0 452384 275968 67840 81 5889
5891 0 452448 275968 67880 91 5890
5892 0 450749.62 273840 70560 60 5608
5893 0 451474.88 273295.84 70480 163 5892
5894 0 451932.88 272959.53 70400 217 5893
5895 0 452205.75 272820.6 70320 239 5894
5896 0 452509.3 272629.75 70160 202 5895
5897 0 452771.75 272465.62 70000 218 5896
5898 0 453004.38 272314.9 69840 217 5897
5899 0 453403.94 272192.53 69720 266 5898
5900 0 453565.3 272170.88 69520 176 5899
5901 0 453544.3 272053.5 69480 176 5900
5902 0 453562.56 271974.5 69320 45 5901
5903 0 453609.53 271843.78 69160 45 5902
5904 0 453797.12 271774.8 68960 60 5903
5905 0 454102.56 271810.12 68800 163 5904
5906 0 454344.2 271835.2 68720 163 5905
5907 0 454594.3 271808.12 68680 160 5906
5908 0 454808.7 271788.75 68560 190 5907
5909 0 455264 271776 68320 156 5908
5910 0 455520 271776 68200 128 5909
5911 0 455776 271712 68120 153 5910
5912 0 456032 271616 68080 181 5911
5913 0 456288 271552 68040 156 5912
5914 0 456512 271520 67920 172 5913
5915 0 456736 271392 67920 181 5914
5916 0 456928 271200 67840 163 5915
5917 0 457056 271008 67720 81 5916
5918 0 457152 270880 67560 64 5917
5919 0 457056 270624 67760 32 5918
5920 0 457216 270240 67640 32 5919
5921 0 457693.12 270516.7 67160 200 5918
5922 0 458272 270784 67360 115 5921
5923 0 458780.38 270810.56 67560 175 5922
5924 0 458304 270432 67080 148 5921
5925 0 458496 270272 67040 120 5924
5926 0 458656 270144 66840 128 5925
5927 0 458880 270144 66680 137 5926
5928 0 459072 270048 66520 221 5927
5929 0 459328 270016 66480 86 5928
5930 0 459584 270016 66480 172 5929
5931 0 459616 270016 66480 172 5930
5932 0 459840 269920 66400 143 5931
5933 0 460096 269824 66360 91 5932
5934 0 460320 269824 66240 108 5933
5935 0 460576 269824 66160 115 5934
5936 0 460704 269696 66120 131 5935
5937 0 460960 269696 66120 96 5936
5938 0 461216 269696 66120 96 5937
5939 0 461472 269664 66080 60 5938
5940 0 461568 269632 66040 45 5939
5941 0 460256 269440 66320 32 5936
5942 0 459872 270400 67360 32 5931
5943 0 459776 270016 68120 160 5942
5944 0 459936 269984 68280 140 5943
5945 0 454796.94 271813.8 68760 190 5906
5946 0 455097.28 271662.2 68800 134 5945
5947 0 453939.84 272221.28 69360 209 5900
5948 0 453871.53 272359.2 69320 198 5947
5949 0 453758.28 272574.38 69280 200 5948
5950 0 453788.12 272673.56 69240 200 5949
5951 0 453813.53 272782 69200 200 5950
5952 0 453915.12 272819.7 69240 209 5951
5953 0 454220.56 272258.8 69240 168 5947
5954 0 454938 272171.62 69040 200 5953
5955 0 455227.2 272163.97 68960 160 5954
5956 0 455710.75 272194.06 68840 153 5955
5957 0 455820.66 272257.66 68800 153 5956
5958 0 456035.53 272360.47 68840 81 5957
5959 0 456272.3 272535.75 68920 120 5958
5960 0 457255.5 272229.9 69000 166 5959
5961 0 458010.56 271849.9 69040 -1 5960
5962 0 458634.9 271292.75 68800 -1 5961
5963 0 459249.44 270991.66 68720 -1 5962
5964 0 459635.78 270839.38 68520 -1 5963
5965 0 458597.1 271406.12 68760 -1 5962
5966 0 458161 271857.06 68680 -1 5965
5967 0 457955 272136.1 68640 -1 5966
5968 0 457304.12 272479 68680 -1 5967
5969 0 456941.25 272676.8 68600 -1 5968
5970 0 458197.88 272438.16 68560 -1 5967
5971 0 458430.22 272573.38 68520 -1 5970
5972 0 458147.56 271741 69080 -1 5961
5973 0 458313.66 271581.2 69200 -1 5972
5974 0 458680.8 271337.97 69240 -1 5973
5975 0 459026.1 271227.38 69320 -1 5974
5976 0 459334.25 271161.78 69440 -1 5975
5977 0 459216.6 271112.06 69560 -1 5976
5978 0 459103.3 271176.44 69640 -1 5977
5979 0 459185.66 271187.44 69760 -1 5978
5980 0 458355.25 270911.88 69400 86 5973
5981 0 458617.94 270603.12 69520 122 5980
5982 0 458789.78 270478.88 69680 154 5981
5983 0 458883.22 270434.47 69880 154 5982
5984 0 459014.06 270508.7 70000 60 5983
5985 0 459022.22 270453.38 70160 32 5984
5986 0 457751.2 271820.8 69120 120 5972
5987 0 457481.75 271958.53 69200 163 5986
5988 0 457125.06 272031.56 69360 189 5987
5989 0 457342.6 271903.75 69560 163 5988
5990 0 457309 271873.62 69720 163 5989
5991 0 457359.8 271890.66 69840 163 5990
5992 0 457403.94 271820 70000 -1 5991
5993 0 457574.53 271864.2 70080 -1 5992
5994 0 456039.94 272385.28 68720 81 5957
5995 0 456104.2 272451.66 68680 81 5994
5996 0 456148.47 272573.4 68480 153 5995
5997 0 456130.25 272671.06 68240 164 5996
5998 0 456158.25 272810.3 68040 164 5997
5999 0 456326.38 272900 67840 163 5998
6000 0 456354.38 272836.1 67800 163 5999
6001 0 456364.88 272754.66 67680 176 6000
6002 0 456031.8 272802.28 67640 -1 6001
6003 0 455955.12 272777.56 67600 -1 6002
6004 0 455872.88 272674.8 67520 -1 6003
6005 0 455939.2 272570.75 67480 -1 6004
6006 0 455935.12 272470 67400 -1 6005
6007 0 456079.2 272351.62 67320 -1 6006
6008 0 456140.8 272483.8 67160 -1 6007
6009 0 456618.25 272781.8 67640 176 6001
6010 0 457025.12 272879.75 67560 -1 6009
6011 0 457221.5 272813.5 67480 -1 6010
6012 0 457418.12 272746.94 67400 -1 6011
6013 0 457635.62 272707.2 67280 -1 6012
6014 0 457653.88 272876.97 67080 -1 6013
6015 0 457693.06 273053.56 66920 -1 6014
6016 0 456405.53 273190.06 67680 176 5999
6017 0 456798 273526.94 67520 137 6016
6018 0 457045.16 273672.75 67320 122 6017
6019 0 457263.25 273817.5 67160 175 6018
6020 0 457932.56 274268.44 67080 166 6019
6021 0 458122.66 274318.28 67040 166 6020
6022 0 458305 274381.06 67000 208 6021
6023 0 458447.2 274282.56 66960 32 6022
6024 0 458537.88 274119 66880 32 6023
6025 0 458575 273914.56 66760 32 6024
6026 0 458479.2 273719.6 66640 32 6025
6027 0 458239.06 274792.2 66960 200 6022
6028 0 458022.78 274728.62 66920 200 6027
6029 0 457502.6 274443.12 66840 232 6028
6030 0 457015.06 274174.5 66680 154 6029
6031 0 456812.56 274190.38 66640 139 6030
6032 0 456655.12 274203.38 66600 139 6031
6033 0 458161.94 275466.7 66920 246 6027
6034 0 458267.62 275524 66840 246 6033
6035 0 458567.62 275714.44 66520 234 6034
6036 0 459138.56 275842.5 66400 206 6035
6037 0 459208.44 275972.9 66320 150 6036
6038 0 459322.66 276003.66 66240 150 6037
6039 0 459045.1 275859.06 66200 150 6038
6040 0 458587 275200.9 66160 240 6039
6041 0 458530.72 275110.2 66120 -1 6040
6042 0 459380.34 276019.06 66200 128 6038
6043 0 459707.97 276008.4 66080 128 6042
6044 0 460197.75 275874.94 66120 -1 6043
6045 0 460293.28 275861.6 66200 -1 6044
6046 0 460352.8 275774.2 66240 -1 6045
6047 0 459828.88 276028.2 66040 101 6043
6048 0 459958.16 276149.53 65880 204 6047
6049 0 459841.12 276294.22 65760 204 6048
6050 0 459832 276451.75 65600 202 6049
6051 0 459889.6 276531.8 65480 32 6050
6052 0 459561.3 276580.2 65440 32 6051
6053 0 459228.28 276461.88 65320 32 6052
6054 0 458969.7 276238.2 65400 -1 6053
6055 0 458824.5 275879.03 65360 -1 6054
6056 0 458818 275758.03 65320 -1 6055
6057 0 458814.94 275684.06 65240 -1 6056
6058 0 458778.03 275381.44 65200 -1 6057
6059 0 459140.38 276609.06 65280 32 6053
6060 0 458979.5 276695.3 65120 32 6059
6061 0 459630.56 276980.62 64920 -1 6060
6062 0 459642.75 276834.7 64880 -1 6061
6063 0 459684.97 276650.75 64760 -1 6062
6064 0 459845.03 276422.44 64600 -1 6063
6065 0 459932.25 276008.56 64560 40 6064
6066 0 460003.38 275910.2 64520 32 6065
6067 0 460223.3 276505.8 64400 96 6064
6068 0 460352.44 276556.03 64360 104 6067
6069 0 460411.5 276636.5 64320 104 6068
6070 0 460033.25 276445.94 64280 104 6069
6071 0 459712.12 276469.84 64200 -1 6070
6072 0 459619.12 276422.7 64120 -1 6071
6073 0 460471.06 276716.84 64280 104 6069
6074 0 460444.8 277057.53 64320 75 6073
6075 0 460236.28 277254.2 64360 51 6074
6076 0 459978.34 277305.56 64440 124 6075
6077 0 460681.75 276739.38 64160 200 6073
6078 0 460873.5 276642.38 64080 200 6077
6079 0 460742.5 276767.44 63960 154 6078
6080 0 460433.38 277124.2 63760 150 6079
6081 0 460249.12 277312.1 63640 136 6080
6082 0 460334 277388.53 63440 136 6081
6083 0 460477.4 277438.84 63280 120 6082
6084 0 460727.38 277433.62 63120 -1 6083
6085 0 460983 277526.75 63040 -1 6084
6086 0 461008.88 277523.3 62960 -1 6085
6087 0 461098.88 277539.72 62760 32 6086
6088 0 461210.12 277732.94 62640 32 6087
6089 0 461664.88 277760.53 62560 128 6088
6090 0 462080.9 277759.2 62400 163 6089
6091 0 461882.62 277859.5 62240 163 6090
6092 0 462175.4 277843.25 62000 60 6091
6093 0 462730.25 278039.06 61920 60 6092
6094 0 462900.5 278107.5 61840 -1 6093
6095 0 463070.66 278175.62 61760 -1 6094
6096 0 463746.44 278262.75 61680 -1 6095
6097 0 464741.5 278377.16 61560 -1 6096
6098 0 465802.44 278302.75 61520 -1 6097
6099 0 466309.53 278273.38 61600 -1 6098
6100 0 466910.8 278216.2 61760 -1 6099
6101 0 466783.44 278317.06 61800 -1 6100
6102 0 466601.72 278421 61880 -1 6101
6103 0 466656.06 278530.25 62000 -1 6102
6104 0 466908.6 278738.97 62120 -1 6103
6105 0 467061.22 278201.7 61800 -1 6100
6106 0 467981.38 277927.16 61840 -1 6105
6107 0 468466.72 277700.8 61880 -1 6106
6108 0 468503.44 277505.7 62000 -1 6107
6109 0 468413 277211.25 62120 -1 6108
6110 0 467761.25 277273.62 62080 -1 6109
6111 0 466823.06 277332.84 62040 -1 6110
6112 0 468382.8 277112.75 62160 -1 6109
6113 0 468537.75 277462.56 62200 -1 6112
6114 0 468676.88 277890.38 62360 -1 6113
6115 0 468335.03 278353.06 62320 -1 6114
6116 0 468163 278628.1 62400 -1 6115
6117 0 469018.5 277636.56 62520 -1 6114
6118 0 469259.06 277461.25 62560 -1 6117
6119 0 468401.53 276887 62200 -1 6112
6120 0 468261.2 276471.12 62360 -1 6119
6121 0 468299.2 276277.9 62440 -1 6120
6122 0 468620.3 276392.38 62560 -1 6121
6123 0 468683.94 276381 62680 -1 6122
6124 0 468657.34 276361.34 62720 -1 6123
6125 0 469129.44 276057.12 62760 -1 6124
6126 0 469633.84 276022.16 62800 -1 6125
6127 0 468630.5 276341.5 62760 -1 6124
6128 0 468032.72 276092.6 62720 -1 6127
6129 0 467781.12 275944.44 62760 -1 6128
6130 0 467735.56 275915.16 62800 -1 6129
6131 0 468604.25 276321.94 62800 -1 6127
6132 0 468405.25 276489 62920 -1 6131
6133 0 468472.88 276566 62960 -1 6132
6134 0 468507.44 276370.88 63000 -1 6133
6135 0 469435.06 276324.44 62520 -1 6122
6136 0 469659.06 276413.66 62480 -1 6135
6137 0 469770.12 276411.94 62400 -1 6136
6138 0 464464.6 278102.06 61520 -1 6097
6139 0 464401.12 277931.9 61400 -1 6138
6140 0 464546.88 277713.9 61280 -1 6139
6141 0 464290.78 277569.88 61320 -1 6140
6142 0 464461.25 277311.7 61400 -1 6141
6143 0 464384.28 277152.22 61360 -1 6142
6144 0 464304.88 276998.88 61280 -1 6143
6145 0 465341.66 277401.53 61240 -1 6140
6146 0 465350.22 277288.88 61200 -1 6145
6147 0 465362.62 277106.06 61080 -1 6146
6148 0 465141.4 276884.4 60920 -1 6147
6149 0 465676.12 276780.1 60920 -1 6148
6150 0 465085.5 276828.97 60880 -1 6148
6151 0 465055.8 276617.88 60800 -1 6150
6152 0 464909.3 276332.56 60680 -1 6151
6153 0 464889.88 276273.44 60720 -1 6152
6154 0 464906.12 276194.5 60760 -1 6153
6155 0 464941.1 276055.88 60760 -1 6154
6156 0 462615 278003.9 61800 60 6094
6157 0 462243.44 277731.1 61680 60 6156
6158 0 462048.25 277575.9 61520 -1 6157
6159 0 461883.56 277458.72 61360 -1 6158
6160 0 461861.25 277361.62 61200 -1 6159
6161 0 462190.62 277335.06 61080 -1 6160
6162 0 462964.72 277141.6 61040 -1 6161
6163 0 462936.3 277255.8 61080 -1 6162
6164 0 462954.9 277327.97 61120 -1 6163
6165 0 463034.47 277452.72 61320 -1 6164
6166 0 463061.2 277584.38 61440 -1 6165
6167 0 463130.8 277678.88 61600 -1 6166
6168 0 463187.5 277787.7 61760 -1 6167
6169 0 463253.8 277863.34 61880 -1 6168
6170 0 463582.94 276631.72 61000 -1 6162
6171 0 463973.75 276203.66 60920 -1 6170
6172 0 464246.8 275471.5 60760 -1 6171
6173 0 464305.1 275211.3 60720 -1 6172
6174 0 464172.5 275005.12 60680 -1 6173
6175 0 464309.2 275944.75 60640 -1 6174
6176 0 464418.97 275845.84 60600 -1 6175
6177 0 464810.12 275382.7 60560 -1 6176
6178 0 464960.12 275296 60360 -1 6177
6179 0 460057.88 277485.06 63240 120 6083
6180 0 459925.56 277621.5 63200 51 6179
6181 0 459746.75 277307.88 64960 51 6061
6182 0 459835.88 277386.75 65000 51 6181
6183 0 459919.44 277498.1 64920 51 6182
6184 0 460147.8 277630.88 64880 51 6183
6185 0 459928.44 276585.4 65400 32 6051
6186 0 460023.75 276598.75 65360 -1 6185
6187 0 460576.62 276457.34 65320 202 6186
6188 0 460987.94 276540.5 65240 115 6187
6189 0 461440 276448 65720 104 6188
6190 0 461472 276480 65760 131 6189
6191 0 461280 276608 65920 136 6190
6192 0 461088 276800 65920 163 6191
6193 0 460896 276960 65880 164 6192
6194 0 460768 277184 65840 190 6193
6195 0 460672 277440 65880 200 6194
6196 0 460704 277536 65880 202 6195
6197 0 460928 277728 65880 135 6196
6198 0 460992 277984 65840 163 6197
6199 0 460992 278016 65840 166 6198
6200 0 460736 278144 65840 122 6199
6201 0 460576 278336 65880 204 6200
6202 0 460544 278592 65960 227 6201
6203 0 460480 278848 65960 203 6202
6204 0 460288 279040 65960 189 6203
6205 0 460032 279136 66000 176 6204
6206 0 459840 279328 66000 166 6205
6207 0 459648 279488 66120 209 6206
6208 0 459392 279552 66200 186 6207
6209 0 459136 279584 66280 128 6208
6210 0 458912 279616 66440 134 6209
6211 0 458656 279648 66520 154 6210
6212 0 458432 279680 66680 254 6211
6213 0 458176 279712 66680 303 6212
6214 0 457920 279808 66760 237 6213
6215 0 457888 279808 66760 226 6214
6216 0 457760 280416 66400 32 6215
6217 0 458144 280640 66760 40 6216
6218 0 458272 280480 66880 75 6217
6219 0 457664 279808 66880 150 6215
6220 0 457408 279840 66920 139 6219
6221 0 457152 279840 66920 102 6220
6222 0 456960 279808 66920 124 6221
6223 0 456704 279808 66920 128 6222
6224 0 456448 279744 66920 51 6223
6225 0 456448 279744 66640 156 6224
6226 0 456352 279744 66400 75 6225
6227 0 456288 279776 66280 96 6226
6228 0 456256 279776 66000 101 6227
6229 0 456256 279840 65720 131 6228
6230 0 456256 279936 65480 98 6229
6231 0 456128 280000 65240 75 6230
6232 0 455968 280000 65040 51 6231
6233 0 455744 280000 64840 101 6232
6234 0 455488 280000 64760 120 6233
6235 0 455360 279872 64600 86 6234
6236 0 455200 279712 64440 40 6235
6237 0 455104 279520 64240 148 6236
6238 0 454944 279360 64120 176 6237
6239 0 454944 279136 64000 98 6238
6240 0 454912 278880 64000 51 6239
6241 0 454784 278656 64000 107 6240
6242 0 454592 278464 64040 75 6241
6243 0 454400 278272 63960 90 6242
6244 0 454240 278112 63840 108 6243
6245 0 454176 277856 63800 91 6244
6246 0 454176 277600 63800 32 6245
6247 0 454240 277344 63920 60 6246
6248 0 454368 277248 64120 32 6247
6249 0 454240 277376 64320 40 6248
6250 0 454080 277536 64480 51 6249
6251 0 453888 277728 64600 45 6250
6252 0 453696 277920 64720 32 6251
6253 0 453632 278176 64800 40 6252
6254 0 453632 278432 64800 32 6253
6255 0 453664 278592 64840 32 6254
6256 0 454720 279392 64240 164 6238
6257 0 454496 279392 64400 81 6256
6258 0 454272 279456 64520 51 6257
6259 0 454016 279456 64640 51 6258
6260 0 453856 279456 64840 96 6259
6261 0 453824 279392 65120 120 6260
6262 0 453664 279328 65320 172 6261
6263 0 453600 279392 65560 71 6262
6264 0 453600 279552 65760 60 6263
6265 0 453600 279680 66000 75 6264
6266 0 453600 279680 66280 60 6265
6267 0 453440 279840 66400 40 6266
6268 0 453312 280000 66360 32 6267
6269 0 455648 279808 64560 32 6235
6270 0 455712 279712 64560 32 6269
6271 0 456288 280192 65080 120 6231
6272 0 456480 280384 65000 101 6271
6273 0 456672 280544 64960 86 6272
6274 0 456896 280736 64960 32 6273
6275 0 456928 280768 64920 40 6274
6276 0 457120 280928 64760 32 6275
6277 0 457312 281056 64600 40 6276
6278 0 457536 281184 64480 80 6277
6279 0 457760 281312 64520 124 6278
6280 0 458016 281344 64600 124 6279
6281 0 458272 281408 64640 154 6280
6282 0 458528 281472 64760 148 6281
6283 0 458720 281568 64920 96 6282
6284 0 458944 281632 65040 120 6283
6285 0 459200 281632 65040 108 6284
6286 0 459456 281568 65040 148 6285
6287 0 459712 281472 65000 120 6286
6288 0 459744 281248 65280 32 6287
6289 0 459744 281248 65560 71 6288
6290 0 459744 281216 65840 86 6289
6291 0 459872 281024 66040 75 6290
6292 0 460096 280960 66200 75 6291
6293 0 460192 280960 66240 75 6292
6294 0 456864 280544 64720 32 6275
6295 0 456224 280032 66280 32 6227
6296 0 456032 280224 66200 120 6295
6297 0 455776 280288 66200 101 6296
6298 0 455520 280352 66200 102 6297
6299 0 455264 280384 66200 178 6298
6300 0 455040 280512 66080 120 6299
6301 0 455008 280544 66080 102 6300
6302 0 456384 279744 67200 102 6224
6303 0 456384 279744 67480 108 6302
6304 0 456288 279744 67720 96 6303
6305 0 456288 279744 68000 150 6304
6306 0 456288 279776 68280 163 6305
6307 0 456288 279776 68560 303 6306
6308 0 456448 279840 68800 298 6307
6309 0 456512 279936 69040 297 6308
6310 0 456512 279968 69200 303 6309
6311 0 456416 280000 69400 344 6310
6312 0 456416 280096 69640 288 6311
6313 0 456416 280096 69920 164 6312
6314 0 456480 280064 70160 186 6313
6315 0 456640 280000 70360 288 6314
6316 0 456768 279968 70480 390 6315
6317 0 456768 279744 70360 329 6316
6318 0 456736 279520 70000 150 6317
6319 0 456736 279360 69800 168 6318
6320 0 456832 279360 69560 175 6319
6321 0 456992 279200 69680 86 6320
6322 0 457088 279040 69880 160 6321
6323 0 457184 278880 70080 197 6322
6324 0 457312 278752 70240 217 6323
6325 0 457536 278624 70320 224 6324
6326 0 457760 278528 70480 226 6325
6327 0 457920 278368 70680 154 6326
6328 0 458080 278208 70880 75 6327
6329 0 458176 278048 71080 108 6328
6330 0 458176 277888 71280 154 6329
6331 0 458176 277856 71320 157 6330
6332 0 458272 277632 71440 124 6331
6333 0 458304 277376 71520 60 6332
6334 0 458400 277120 71640 122 6333
6335 0 458496 276960 71840 102 6334
6336 0 458656 276800 72040 32 6335
6337 0 458816 276640 72240 200 6336
6338 0 458816 276608 72240 226 6337
6339 0 458912 276416 72440 163 6338
6340 0 458976 276224 72640 81 6339
6341 0 458976 276064 72840 157 6340
6342 0 459040 275936 73080 178 6341
6343 0 459104 275744 73240 115 6342
6344 0 459232 275520 73360 71 6343
6345 0 459392 275328 73520 60 6344
6346 0 459520 275136 73680 71 6345
6347 0 459616 275008 73880 75 6346
6348 0 459744 274816 74040 124 6347
6349 0 459840 274560 74040 91 6348
6350 0 459968 274304 74040 104 6349
6351 0 460224 274208 74080 71 6350
6352 0 460416 274016 74120 51 6351
6353 0 460608 273824 74160 45 6352
6354 0 460800 273632 74160 51 6353
6355 0 460928 273408 74160 75 6354
6356 0 460960 273152 74160 91 6355
6357 0 461088 272960 74040 139 6356
6358 0 461216 272768 73880 128 6357
6359 0 461376 272608 73680 81 6358
6360 0 461536 272480 73480 81 6359
6361 0 461568 272352 73240 86 6360
6362 0 461696 272160 73080 136 6361
6363 0 461888 272032 72880 102 6362
6364 0 462080 271840 72800 137 6363
6365 0 462272 271648 72720 120 6364
6366 0 462496 271456 72720 186 6365
6367 0 462272 271328 72680 183 6366
6368 0 462048 271264 72800 102 6367
6369 0 461952 271168 72920 102 6368
6370 0 459360 276448 71400 32 6338
6371 0 459776 276480 71280 86 6370
6372 0 459776 276544 70920 51 6371
6373 0 459776 277408 70920 64 6372
6374 0 459840 277440 70880 71 6373
6375 0 458208 278016 71520 104 6331
6376 0 458336 278144 71720 160 6375
6377 0 458496 278144 71920 134 6376
6378 0 458624 278144 72160 115 6377
6379 0 458720 278144 72400 124 6378
6380 0 458880 278080 72600 64 6379
6381 0 459040 278080 72840 40 6380
6382 0 459232 278080 73080 202 6381
6383 0 459200 277856 73200 175 6382
6384 0 459040 277664 73080 176 6383
6385 0 458880 277472 73000 86 6384
6386 0 458848 277216 73080 32 6385
6387 0 459200 277024 73280 32 6386
6388 0 459136 276864 73160 40 6387
6389 0 459104 278272 73240 164 6382
6390 0 458976 278368 73480 228 6389
6391 0 458912 278208 73680 181 6390
6392 0 458848 278144 73920 178 6391
6393 0 458624 278112 74040 157 6392
6394 0 458368 278048 74000 172 6393
6395 0 458208 277888 74120 163 6394
6396 0 458112 277760 74320 139 6395
6397 0 457984 277600 74520 163 6396
6398 0 458208 277600 74640 160 6397
6399 0 458464 277728 74600 98 6398
6400 0 457152 278560 70160 122 6324
6401 0 456928 278368 70160 141 6400
6402 0 456736 278240 70040 135 6401
6403 0 456512 278112 69920 150 6402
6404 0 456320 277952 69840 178 6403
6405 0 456160 277792 69680 219 6404
6406 0 455904 277664 69680 139 6405
6407 0 455680 277472 69680 122 6406
6408 0 455456 277344 69680 81 6407
6409 0 455232 277344 69800 240 6408
6410 0 455008 277280 69920 186 6409
6411 0 454880 277120 70080 207 6410
6412 0 454784 276896 70200 230 6411
6413 0 454720 276704 70400 160 6412
6414 0 454592 276544 70600 81 6413
6415 0 454592 276448 70840 124 6414
6416 0 454752 276288 71040 80 6415
6417 0 454912 276288 71240 98 6416
6418 0 455072 276288 71440 98 6417
6419 0 455264 276288 71640 71 6418
6420 0 455520 276288 71640 60 6419
6421 0 455584 276224 71680 60 6420
6422 0 456896 280160 70640 394 6316
6423 0 456960 280288 70880 331 6422
6424 0 456928 280448 71120 282 6423
6425 0 456896 280608 71320 219 6424
6426 0 456992 280736 71520 181 6425
6427 0 457024 280736 71800 204 6426
6428 0 456928 280640 72040 189 6427
6429 0 456768 280640 72240 163 6428
6430 0 456768 280640 72280 148 6429
6431 0 456736 280640 72560 207 6430
6432 0 456480 280704 72640 254 6431
6433 0 456224 280736 72640 229 6432
6434 0 456000 280736 72520 204 6433
6435 0 455744 280736 72440 80 6434
6436 0 455520 280864 72360 32 6435
6437 0 455360 281024 72200 32 6436
6438 0 455360 281216 72000 64 6437
6439 0 455488 281440 71920 96 6438
6440 0 455616 281664 71800 40 6439
6441 0 455616 281696 71800 32 6440
6442 0 456768 280384 72280 102 6430
6443 0 456928 280160 72280 98 6442
6444 0 457024 279904 72280 86 6443
6445 0 457088 279648 72320 136 6444
6446 0 457088 279552 72320 124 6445
6447 0 457280 279552 72800 32 6446
6448 0 457600 278848 73080 32 6447
6449 0 457600 278816 73080 32 6448
6450 0 457408 279552 72200 157 6446
6451 0 457568 279712 72000 163 6450
6452 0 457760 279744 71800 176 6451
6453 0 457984 279616 71640 98 6452
6454 0 458240 279584 71640 71 6453
6455 0 458304 279584 71640 64 6454
6456 0 456160 279872 69360 229 6311
6457 0 456000 279776 69360 148 6456
6458 0 455744 279648 69360 80 6457
6459 0 455232 279552 69360 91 6458
6460 0 454976 279552 69920 102 6459
6461 0 454784 279648 70080 160 6460
6462 0 454528 279680 70080 154 6461
6463 0 454272 279680 70080 45 6462
6464 0 454240 279680 70080 60 6463
6465 0 455072 279712 69200 32 6459
6466 0 454976 279904 69040 75 6465
6467 0 454816 280128 69000 71 6466
6468 0 454624 280320 69000 45 6467
6469 0 454560 280576 69000 40 6468
6470 0 454496 280672 68920 32 6469
6471 0 456192 279392 69240 32 6457
6472 0 456384 279232 69200 32 6471
6473 0 456768 279904 69200 154 6310
6474 0 457024 279904 69200 140 6473
6475 0 457248 279840 69320 257 6474
6476 0 457504 279936 69360 234 6475
6477 0 457728 280064 69480 235 6476
6478 0 457984 280096 69480 212 6477
6479 0 458240 280064 69480 148 6478
6480 0 458496 280000 69480 104 6479
6481 0 458752 280000 69480 150 6480
6482 0 459008 280000 69480 168 6481
6483 0 459200 280192 69560 189 6482
6484 0 459264 280224 69600 196 6483
6485 0 459424 280320 69400 137 6484
6486 0 459456 280480 69160 108 6485
6487 0 459520 280640 68960 150 6486
6488 0 459648 280800 68800 136 6487
6489 0 459840 280928 68800 122 6488
6490 0 459840 280704 68960 143 6489
6491 0 459936 280544 69160 128 6490
6492 0 460096 280544 69360 98 6491
6493 0 460256 280544 69560 71 6492
6494 0 460384 280544 69800 157 6493
6495 0 460448 280704 70000 120 6494
6496 0 460512 280864 70200 71 6495
6497 0 460512 281024 70440 32 6496
6498 0 460608 281248 70360 51 6497
6499 0 460704 281440 70160 60 6498
6500 0 460640 281536 70040 104 6499
6501 0 460640 281632 69800 60 6500
6502 0 460640 281632 69520 32 6501
6503 0 460704 281632 69240 90 6502
6504 0 460832 281728 69040 40 6503
6505 0 460928 281792 68960 51 6504
6506 0 460480 281696 70200 96 6500
6507 0 460320 281856 70400 51 6506
6508 0 460096 281952 70560 32 6507
6509 0 459840 282016 70640 64 6508
6510 0 459808 282016 70600 71 6509
6511 0 460608 280416 69880 198 6494
6512 0 460672 280320 70000 237 6511
6513 0 460832 280192 70160 197 6512
6514 0 460800 279936 70280 131 6513
6515 0 460960 279712 70280 75 6514
6516 0 461120 279520 70240 71 6515
6517 0 461216 279488 70120 45 6516
6518 0 460480 280128 70120 164 6512
6519 0 460224 280128 70160 122 6518
6520 0 459968 280128 70240 154 6519
6521 0 460000 280288 70440 150 6520
6522 0 460000 280544 70520 86 6521
6523 0 459872 280736 70640 80 6522
6524 0 460000 280960 70640 150 6523
6525 0 459840 281152 68640 81 6489
6526 0 459872 281376 68520 120 6525
6527 0 460000 281568 68360 96 6526
6528 0 460064 281760 68200 75 6527
6529 0 460256 281920 68120 156 6528
6530 0 460320 281952 68160 163 6529
6531 0 460352 282112 67960 148 6530
6532 0 460512 282304 67800 60 6531
6533 0 460768 282368 67760 75 6532
6534 0 461024 282368 67680 81 6533
6535 0 461088 282368 67640 60 6534
6536 0 460480 282016 68360 107 6530
6537 0 460576 282176 68560 137 6536
6538 0 460736 282272 68760 107 6537
6539 0 460992 282336 68760 32 6538
6540 0 461216 282336 68760 32 6539
6541 0 459424 280352 69800 120 6484
6542 0 459488 280224 70040 98 6541
6543 0 459488 280032 70240 60 6542
6544 0 459488 279872 70440 124 6543
6545 0 459648 279712 70560 32 6544
6546 0 459872 279552 70600 40 6545
6547 0 460032 279552 70840 71 6546
6548 0 460096 279392 71040 51 6547
6549 0 460032 279136 71080 102 6548
6550 0 460000 279040 71080 108 6549
6551 0 457984 280352 69480 136 6478
6552 0 457984 280608 69480 102 6551
6553 0 458016 280768 69280 98 6552
6554 0 458112 280928 69080 101 6553
6555 0 458144 281184 69040 71 6554
6556 0 458176 281280 69000 91 6555
6557 0 457088 279584 66920 175 6222
6558 0 457120 279360 67040 200 6557
6559 0 457120 279104 67040 194 6558
6560 0 457120 278848 67040 200 6559
6561 0 457248 278624 67000 206 6560
6562 0 457312 278368 67000 134 6561
6563 0 457504 278176 67000 91 6562
6564 0 457728 278624 66440 90 6563
6565 0 457952 278720 66360 136 6564
6566 0 458080 278624 66520 75 6565
6567 0 457664 278016 67120 163 6563
6568 0 457728 277760 67120 120 6567
6569 0 457728 277504 67120 120 6568
6570 0 457888 277344 67240 102 6569
6571 0 458080 277152 67360 154 6570
6572 0 458272 277120 67520 128 6571
6573 0 458528 277184 67600 40 6572
6574 0 458784 277184 67600 75 6573
6575 0 459040 277152 67560 32 6574
6576 0 459104 277152 67560 45 6575
6577 0 461184 278208 65920 60 6199
6578 0 461376 278400 65880 32 6577
6579 0 461344 278624 66000 98 6578
6580 0 461408 278784 66200 160 6579
6581 0 461568 278656 66400 136 6580
6582 0 461728 278432 66480 91 6581
6583 0 461952 278272 66480 124 6582
6584 0 462016 278208 66480 108 6583
6585 0 461536 278528 65680 71 6578
6586 0 461696 278528 65480 64 6585
6587 0 461952 278528 65440 107 6586
6588 0 462112 278528 65440 148 6587
6589 0 462080 278784 65360 101 6588
6590 0 462112 279008 65200 90 6589
6591 0 462176 279168 64960 80 6590
6592 0 462176 279232 64880 120 6591
6593 0 462336 279232 64680 91 6592
6594 0 462528 279040 64680 32 6593
6595 0 462688 278816 64680 32 6594
6596 0 462784 278560 64640 91 6595
6597 0 462976 278368 64560 102 6596
6598 0 463168 278176 64480 45 6597
6599 0 463328 278016 64360 51 6598
6600 0 463424 277920 64320 51 6599
6601 0 461920 279264 64800 178 6592
6602 0 461760 279264 64600 104 6601
6603 0 461536 279168 64520 137 6602
6604 0 461312 279168 64400 80 6603
6605 0 461056 279200 64400 80 6604
6606 0 460800 279328 64440 60 6605
6607 0 462144 278496 65440 163 6588
6608 0 462240 278656 65640 96 6607
6609 0 462304 278848 65840 102 6608
6610 0 462432 279008 66040 148 6609
6611 0 462656 279040 66160 153 6610
6612 0 462752 279104 65800 32 6611
6613 0 463104 279552 65920 163 6612
6614 0 463200 279776 65800 75 6613
6615 0 463424 279904 65800 64 6614
6616 0 463456 279904 65800 71 6615
6617 0 462880 279040 66320 124 6611
6618 0 463136 278976 66440 104 6617
6619 0 463232 278976 66680 96 6618
6620 0 463200 278848 66920 45 6619
6621 0 463264 278656 67080 71 6620
6622 0 463296 278528 67120 75 6621
6623 0 462336 278304 65520 91 6607
6624 0 462496 278112 65680 60 6623
6625 0 462624 277920 65840 45 6624
6626 0 462784 277728 66000 71 6625
6627 0 463008 277600 66080 51 6626
6628 0 463264 277568 66160 51 6627
6629 0 463488 277440 66280 71 6628
6630 0 463712 277408 66400 98 6629
6631 0 463968 277344 66440 80 6630
6632 0 464096 277312 66440 75 6631
6633 0 460544 277696 66000 81 6196
6634 0 460352 277888 66040 160 6633
6635 0 460192 277888 66240 157 6634
6636 0 460256 277888 66520 51 6635
6637 0 460416 277792 66720 51 6636
6638 0 460480 278112 67160 32 6637
6639 0 460224 278208 67080 75 6638
6640 0 460032 278400 67040 75 6639
6641 0 459936 278464 67040 40 6640
6642 0 461664 276288 65760 156 6190
6643 0 461696 276032 65720 190 6642
6644 0 461664 275776 65760 235 6643
6645 0 461600 275520 65680 148 6644
6646 0 461472 275296 65560 98 6645
6647 0 461344 275104 65400 120 6646
6648 0 461280 275040 65320 181 6647
6649 0 461440 275008 65120 139 6648
6650 0 461600 274880 64920 137 6649
6651 0 461728 274880 64680 102 6650
6652 0 461984 274880 64680 75 6651
6653 0 462240 274912 64640 40 6652
6654 0 462432 274944 64640 75 6653
6655 0 461248 275008 65320 186 6648
6656 0 461184 274752 65400 176 6655
6657 0 461024 274560 65520 172 6656
6658 0 461024 274496 65560 164 6657
6659 0 461024 274336 65760 96 6658
6660 0 461024 274208 66000 64 6659
6661 0 460928 274048 66200 101 6660
6662 0 460928 273792 66240 124 6661
6663 0 460928 273536 66240 120 6662
6664 0 460992 273440 66280 156 6663
6665 0 461152 273280 66400 186 6664
6666 0 461184 273248 66440 175 6665
6667 0 461312 273024 66440 124 6666
6668 0 461376 272928 66480 102 6667
6669 0 461408 272768 66680 71 6668
6670 0 461408 272544 66840 136 6669
6671 0 461472 272288 66920 128 6670
6672 0 461536 272064 67040 102 6671
6673 0 461600 271840 67160 91 6672
6674 0 461760 271648 67280 115 6673
6675 0 461728 271424 67440 96 6674
6676 0 461536 271264 67600 75 6675
6677 0 461312 271168 67720 81 6676
6678 0 461216 271168 67760 64 6677
6679 0 461536 272736 66360 80 6668
6680 0 461760 272608 66280 80 6679
6681 0 462244.4 272474.1 66000 75 6680
6682 0 461024 273248 66680 40 6666
6683 0 460960 273216 66920 51 6682
6684 0 461056 273312 67160 64 6683
6685 0 461216 273504 67240 51 6684
6686 0 461408 273728 67240 80 6685
6687 0 461664 273824 67240 40 6686
6688 0 461760 273824 67240 40 6687
6689 0 461408 273312 66400 124 6665
6690 0 461664 273312 66400 86 6689
6691 0 461920 273216 66440 98 6690
6692 0 462144 273056 66560 45 6691
6693 0 462368 272992 66680 60 6692
6694 0 462624 272928 66720 64 6693
6695 0 462848 272928 66840 98 6694
6696 0 462944 272896 66960 60 6695
6697 0 460800 273280 66400 190 6664
6698 0 460576 273280 66280 45 6697
6699 0 460384 273344 66120 101 6698
6700 0 460128 273344 66120 75 6699
6701 0 459904 273344 66280 81 6700
6702 0 459712 273472 66320 60 6701
6703 0 460864 274272 65480 107 6658
6704 0 460736 274144 65480 102 6703
6705 0 460544 273952 65440 153 6704
6706 0 460288 273920 65360 150 6705
6707 0 460064 273728 65360 51 6706
6708 0 459872 273536 65480 32 6707
6709 0 459776 273536 65640 32 6708
6710 0 460704 274208 65760 32 6704
6711 0 460704 274624 65560 32 6710
6712 0 460544 274784 65680 32 6711
6713 0 460192 274816 65640 32 6712
6714 0 459744 274496 65400 71 6713
6715 0 459584 274496 65400 32 6714
6716 0 461024 274912 65200 181 6655
6717 0 460768 274912 65120 102 6716
6718 0 460544 274912 65000 86 6717
6719 0 460320 275040 65000 98 6718
6720 0 460128 275040 64800 51 6719
6721 0 460192 275040 64520 75 6720
6722 0 460384 275008 64360 86 6721
6723 0 460416 274976 64320 81 6722
6724 0 461272.84 276871.38 65200 98 6188
6725 0 457958.38 274347.12 67120 166 6020
6726 0 457963.88 274389 67160 166 6725
6727 0 458344.97 274142.53 67280 32 6726
6728 0 458425.5 274094.56 67320 32 6727
6729 0 458668.78 273943.12 67400 32 6728
6730 0 458726.97 273871.88 67520 32 6729
6731 0 458544.56 274052.72 67640 -1 6730
6732 0 457879.2 274162.7 67680 -1 6731
6733 0 457755.56 274258.47 67720 -1 6732
6734 0 457743.8 274319.75 67760 -1 6733
6735 0 457655.2 274317.56 67800 -1 6734
6736 0 457555.1 274294.75 67840 -1 6735
6737 0 457760.88 274628.06 67880 -1 6734
6738 0 457784.16 274739.88 67960 32 6737
6739 0 457472 275264 68040 45 6738
6740 0 457216 275360 68040 60 6739
6741 0 457056 275360 68240 71 6740
6742 0 456896 275488 68080 156 6741
6743 0 456672 275616 68160 163 6742
6744 0 456672 275840 68360 40 6743
6745 0 456096 276224 68400 32 6744
6746 0 456032 276224 68400 32 6745
6747 0 457120 275296 68480 75 6741
6748 0 457216 275296 68720 81 6747
6749 0 457184 275424 68960 124 6748
6750 0 457024 275424 68960 80 6749
6751 0 457408 275552 68960 124 6749
6752 0 457600 275744 69040 128 6751
6753 0 457760 275808 69040 164 6752
6754 0 457920 275776 68840 107 6753
6755 0 458048 275680 68600 122 6754
6756 0 458272 275584 68520 120 6755
6757 0 458144 275392 68640 154 6756
6758 0 457952 275200 68720 186 6757
6759 0 457984 275072 68880 107 6758
6760 0 457952 275968 69160 160 6753
6761 0 458208 276000 69160 102 6760
6762 0 458400 276064 69000 102 6761
6763 0 458496 276224 68800 75 6762
6764 0 458624 276384 68600 140 6763
6765 0 458624 276416 68560 148 6764
6766 0 458400.47 274080.25 67760 -1 6731
6767 0 467189.62 280110.78 85440 249 5286
6768 0 468224 279520 85080 290 6767
6769 0 468352 279392 85000 256 6768
6770 0 468544 279200 84960 178 6769
6771 0 468704 279040 84840 175 6770
6772 0 468768 278784 84800 175 6771
6773 0 468800 278560 84640 178 6772
6774 0 468896 278368 84480 235 6773
6775 0 469024 278208 84320 217 6774
6776 0 469216 278016 84240 154 6775
6777 0 469280 277824 84040 203 6776
6778 0 469344 277664 83840 226 6777
6779 0 469504 277504 83640 204 6778
6780 0 469568 277312 83600 172 6779
6781 0 469600 277056 83600 204 6780
6782 0 469600 276896 83560 226 6781
6783 0 469568 276704 83400 200 6782
6784 0 469536 276448 83320 139 6783
6785 0 469504 276192 83240 120 6784
6786 0 469344 275968 83120 175 6785
6787 0 469184 275808 82960 163 6786
6788 0 469056 275616 82840 166 6787
6789 0 468960 275392 82720 156 6788
6790 0 468864 275168 82560 186 6789
6791 0 468864 274912 82480 207 6790
6792 0 468736 274688 82440 202 6791
6793 0 468576 274464 82440 189 6792
6794 0 468544 274208 82440 248 6793
6795 0 468480 273952 82440 272 6794
6796 0 468384 273696 82440 289 6795
6797 0 468320 273440 82440 282 6796
6798 0 468288 273184 82440 202 6797
6799 0 468320 272928 82440 221 6798
6800 0 468352 272672 82360 256 6799
6801 0 468384 272416 82320 200 6800
6802 0 468384 272160 82320 202 6801
6803 0 468384 271904 82320 139 6802
6804 0 468544 271680 82320 156 6803
6805 0 468736 271488 82280 124 6804
6806 0 468864 271264 82280 175 6805
6807 0 469056 271072 82160 221 6806
6808 0 469184 270880 82000 230 6807
6809 0 469344 270688 81840 153 6808
6810 0 469536 270496 81760 136 6809
6811 0 469600 270272 81640 204 6810
6812 0 469600 270016 81560 237 6811
6813 0 469728 269856 81360 160 6812
6814 0 469888 269728 81160 108 6813
6815 0 470144 269664 81080 148 6814
6816 0 470368 269504 81000 256 6815
6817 0 470560 269312 80920 339 6816
6818 0 470784 269152 80920 476 6817
6819 0 471040 269152 80840 498 6818
6820 0 471232 269184 80640 427 6819
6821 0 471456 269120 80520 328 6820
6822 0 471648 268928 80520 267 6821
6823 0 471808 268768 80320 200 6822
6824 0 471968 268608 80120 197 6823
6825 0 472128 268480 79960 197 6824
6826 0 472256 268672 79840 148 6825
6827 0 472256 268832 79640 60 6826
6828 0 472416 268992 79440 124 6827
6829 0 472608 269120 79280 124 6828
6830 0 472768 269120 79280 86 6829
6831 0 472320 268288 79920 259 6825
6832 0 472512 268128 79840 200 6831
6833 0 472704 267936 79800 102 6832
6834 0 472896 267744 79800 210 6833
6835 0 473088 267584 79760 256 6834
6836 0 473312 267456 79680 234 6835
6837 0 473536 267328 79600 260 6836
6838 0 473792 267232 79560 266 6837
6839 0 473984 267072 79520 244 6838
6840 0 474208 266944 79520 273 6839
6841 0 474464 266848 79520 287 6840
6842 0 474720 266720 79480 288 6841
6843 0 474944 266592 79440 212 6842
6844 0 475168 266400 79440 208 6843
6845 0 475392 266272 79400 219 6844
6846 0 475648 266208 79400 254 6845
6847 0 475744 266144 79280 246 6846
6848 0 476000 266144 79280 280 6847
6849 0 476224 266112 79160 307 6848
6850 0 476448 265984 79080 271 6849
6851 0 476640 265824 78960 267 6850
6852 0 476800 265760 78920 264 6851
6853 0 476768 265888 78680 185 6852
6854 0 476768 265888 78400 32 6853
6855 0 476768 265792 78160 102 6854
6856 0 476736 265696 77920 51 6855
6857 0 476704 265696 77840 51 6856
6858 0 476992 265600 78840 197 6852
6859 0 477216 265408 78840 274 6858
6860 0 477344 265248 78680 214 6859
6861 0 477600 265216 78680 160 6860
6862 0 477856 265088 78680 115 6861
6863 0 478080 264960 78680 291 6862
6864 0 478240 264800 78560 277 6863
6865 0 478304 264608 78360 281 6864
6866 0 478496 264384 78360 280 6865
6867 0 478560 264224 78560 282 6866
6868 0 478592 264128 78680 339 6867
6869 0 478752 264000 78840 352 6868
6870 0 478784 263872 79080 305 6869
6871 0 478848 263680 79240 224 6870
6872 0 478944 263424 79320 186 6871
6873 0 479136 263232 79320 197 6872
6874 0 479296 263040 79240 217 6873
6875 0 479488 262848 79240 221 6874
6876 0 479680 262624 79240 164 6875
6877 0 479904 262464 79240 166 6876
6878 0 480160 262400 79240 197 6877
6879 0 480384 262272 79280 150 6878
6880 0 480640 262240 79280 163 6879
6881 0 480896 262176 79280 124 6880
6882 0 481152 262048 79240 134 6881
6883 0 481408 262016 79160 156 6882
6884 0 481600 261856 79120 163 6883
6885 0 481856 261824 79120 150 6884
6886 0 482112 261696 79120 124 6885
6887 0 482368 261568 79040 141 6886
6888 0 482592 261408 78960 202 6887
6889 0 482816 261280 78960 172 6888
6890 0 483072 261184 78960 163 6889
6891 0 483264 261024 79000 178 6890
6892 0 483520 260896 79000 181 6891
6893 0 483712 260736 78960 160 6892
6894 0 483936 260576 78960 153 6893
6895 0 484160 260448 78960 154 6894
6896 0 484416 260320 78960 157 6895
6897 0 484672 260192 78960 163 6896
6898 0 484928 260160 79000 189 6897
6899 0 485184 260032 79080 214 6898
6900 0 485440 260000 79160 277 6899
6901 0 485600 259872 79360 320 6900
6902 0 485760 259648 79280 296 6901
6903 0 485920 259456 79240 212 6902
6904 0 486048 259232 79160 197 6903
6905 0 486272 259104 79120 168 6904
6906 0 486496 258976 79120 189 6905
6907 0 486752 258880 79120 160 6906
6908 0 486944 258720 79160 181 6907
6909 0 487136 258592 79320 205 6908
6910 0 487296 258400 79360 260 6909
6911 0 487424 258144 79280 221 6910
6912 0 487520 257952 79120 175 6911
6913 0 487680 257792 78920 176 6912
6914 0 487840 257632 78800 124 6913
6915 0 488064 257504 78800 86 6914
6916 0 488256 257312 78800 71 6915
6917 0 488448 257120 78800 140 6916
6918 0 488576 256864 78800 120 6917
6919 0 488768 256672 78920 120 6918
6920 0 489024 256640 78960 101 6919
6921 0 489280 256576 78960 134 6920
6922 0 489536 256512 78960 128 6921
6923 0 489792 256448 78920 140 6922
6924 0 490048 256352 78920 176 6923
6925 0 490304 256256 78920 186 6924
6926 0 490528 256128 78840 175 6925
6927 0 490720 255936 78840 160 6926
6928 0 490944 255808 78840 163 6927
6929 0 491200 255744 78880 163 6928
6930 0 491424 255616 79000 128 6929
6931 0 491680 255584 79080 150 6930
6932 0 491904 255648 79200 156 6931
6933 0 492096 255616 79360 243 6932
6934 0 492352 255520 79280 245 6933
6935 0 492608 255520 79200 228 6934
6936 0 492704 255456 78960 186 6935
6937 0 492832 255392 78720 157 6936
6938 0 492992 255264 78520 157 6937
6939 0 493152 255104 78360 156 6938
6940 0 493344 254944 78320 124 6939
6941 0 493568 254816 78320 107 6940
6942 0 493760 254624 78280 135 6941
6943 0 493984 254528 78200 136 6942
6944 0 494240 254432 78200 136 6943
6945 0 494432 254336 78200 108 6944
6946 0 494816 253952 78080 51 6945
6947 0 494880 253888 78040 51 6946
6948 0 495072 253728 77960 120 6947
6949 0 495296 253664 77840 137 6948
6950 0 495360 253472 77640 102 6949
6951 0 495520 253280 77520 150 6950
6952 0 495584 253056 77400 163 6951
6953 0 495680 252832 77320 134 6952
6954 0 495712 252640 77120 102 6953
6955 0 495808 252448 76960 154 6954
6956 0 495712 252256 76800 178 6955
6957 0 495584 252096 76640 140 6956
6958 0 495520 251872 76520 175 6957
6959 0 495424 251680 76360 178 6958
6960 0 495584 251552 76200 150 6959
6961 0 495840 251488 76120 139 6960
6962 0 496032 251296 76000 166 6961
6963 0 496224 251104 75960 204 6962
6964 0 496352 250880 76000 209 6963
6965 0 496480 250656 76080 202 6964
6966 0 496512 250400 76120 206 6965
6967 0 496608 250144 76120 224 6966
6968 0 496640 249888 76040 181 6967
6969 0 496480 249696 75880 148 6968
6970 0 496384 249472 75760 120 6969
6971 0 496384 249216 75760 108 6970
6972 0 496512 248992 75760 143 6971
6973 0 496704 248800 75800 107 6972
6974 0 496896 248640 75840 122 6973
6975 0 497152 248544 75920 101 6974
6976 0 497312 248480 76120 91 6975
6977 0 497472 248384 76320 86 6976
6978 0 497632 248224 76520 81 6977
6979 0 497792 248096 76720 163 6978
6980 0 497984 247936 76800 160 6979
6981 0 498176 248032 76960 186 6980
6982 0 498368 248064 77120 176 6981
6983 0 498592 248000 77240 166 6982
6984 0 498752 247776 77240 75 6983
6985 0 497952 247328 76800 40 6980
6986 0 497888 247072 76800 32 6985
6987 0 498208 247264 76760 40 6985
6988 0 498368 247136 76600 102 6987
6989 0 498496 246976 76440 51 6988
6990 0 498656 246848 76240 71 6989
6991 0 498752 246688 76040 124 6990
6992 0 498912 246528 75880 120 6991
6993 0 499104 246368 75840 124 6992
6994 0 499232 246144 75800 122 6993
6995 0 499360 245920 75760 181 6994
6996 0 499520 245696 75680 124 6995
6997 0 499680 245504 75560 81 6996
6998 0 499744 245312 75400 60 6997
6999 0 499776 245088 75280 80 6998
7000 0 499968 244864 75280 137 6999
7001 0 500160 244704 75120 90 7000
7002 0 500320 244544 75000 98 7001
7003 0 500480 244352 74840 115 7002
7004 0 500544 244160 74640 148 7003
7005 0 500672 243936 74480 178 7004
7006 0 500704 244000 74240 115 7005
7007 0 500768 244000 73960 71 7006
7008 0 500800 244032 73680 128 7007
7009 0 500704 244032 73400 160 7008
7010 0 500576 244032 73160 163 7009
7011 0 500416 244096 72920 160 7010
7012 0 500320 244064 72680 134 7011
7013 0 500256 244000 72400 124 7012
7014 0 500256 243968 72120 150 7013
7015 0 500128 244032 71880 134 7014
7016 0 500096 244064 71600 181 7015
7017 0 500096 244000 71320 124 7016
7018 0 499936 243968 71080 139 7017
7019 0 499872 243968 70800 160 7018
7020 0 499744 243936 70560 163 7019
7021 0 499712 243840 70320 128 7020
7022 0 499712 243808 70040 75 7021
7023 0 499712 243808 69760 128 7022
7024 0 499744 243776 69480 140 7023
7025 0 499744 243776 69360 190 7024
7026 0 499744 243616 69160 150 7025
7027 0 499744 243456 68960 102 7026
7028 0 499744 243264 68760 107 7027
7029 0 499712 243072 68600 81 7028
7030 0 499712 242816 68520 71 7029
7031 0 499552 242624 68480 71 7030
7032 0 499360 242400 68480 86 7031
7033 0 499264 242272 68480 156 7032
7034 0 499232 242208 68520 197 7033
7035 0 499168 241952 68520 207 7034
7036 0 499072 241728 68440 243 7035
7037 0 498880 241536 68440 181 7036
7038 0 498688 241408 68640 120 7037
7039 0 498496 241280 68760 40 7038
7040 0 498240 241376 68760 81 7039
7041 0 497984 241376 68760 81 7040
7042 0 497760 241504 68760 81 7041
7043 0 497536 241632 68800 120 7042
7044 0 497280 241664 68800 80 7043
7045 0 497024 241696 68800 32 7044
7046 0 496960 241696 68800 32 7045
7047 0 499232 242240 68800 163 7034
7048 0 499232 242400 69000 102 7047
7049 0 499232 242560 69200 86 7048
7050 0 499296 242816 69200 60 7049
7051 0 499360 242880 69400 32 7050
7052 0 499424 242240 68280 122 7033
7053 0 499584 242304 68080 241 7052
7054 0 499776 242432 67920 164 7053
7055 0 500032 242496 67800 32 7054
7056 0 500192 242656 67640 60 7055
7057 0 500352 242816 67640 40 7056
7058 0 499584 243936 69160 115 7025
7059 0 499520 244160 69040 124 7058
7060 0 499488 244384 68920 202 7059
7061 0 499456 244480 68680 246 7060
7062 0 499488 244480 68400 296 7061
7063 0 499520 244480 68280 331 7062
7064 0 499552 244640 68080 317 7063
7065 0 499616 244768 67840 196 7064
7066 0 499680 244928 67640 245 7065
7067 0 499584 245056 67440 226 7066
7068 0 499488 245056 67200 160 7067
7069 0 499616 245152 67000 45 7068
7070 0 499776 245152 66800 60 7069
7071 0 499904 244992 66600 156 7070
7072 0 500064 244768 66520 45 7071
7073 0 500128 244512 66400 96 7072
7074 0 500064 244352 66320 75 7073
7075 0 499776 244384 68280 207 7063
7076 0 500032 244320 68240 217 7075
7077 0 500256 244192 68160 260 7076
7078 0 500480 244128 68160 280 7077
7079 0 500672 244224 68320 245 7078
7080 0 500832 244384 68440 304 7079
7081 0 501088 244320 68440 214 7080
7082 0 501344 244256 68440 197 7081
7083 0 501568 244096 68360 134 7082
7084 0 501728 243936 68240 139 7083
7085 0 501920 243744 68240 189 7084
7086 0 501984 243488 68240 175 7085
7087 0 502176 243296 68240 115 7086
7088 0 502432 243200 68200 32 7087
7089 0 502688 243200 68240 40 7088
7090 0 502816 243200 68240 51 7089
7091 0 500576 243968 67960 202 7078
7092 0 500736 243744 67920 40 7091
7093 0 500864 243488 67960 40 7092
7094 0 500992 243264 67960 45 7093
7095 0 501152 243104 68080 90 7094
7096 0 501216 243040 68160 75 7095
7097 0 478432 264000 78520 274 6868
7098 0 478176 263968 78440 226 7097
7099 0 477920 263904 78560 178 7098
7100 0 477792 263712 78680 102 7099
7101 0 477760 263616 78720 124 7100
7102 0 477536 263616 78840 64 7101
7103 0 477344 263488 79000 32 7102
7104 0 477184 263360 79160 60 7103
7105 0 477152 263360 79160 51 7104
7106 0 477760 263360 78760 90 7101
7107 0 477792 263104 78760 80 7106
7108 0 477872 262992 78800 65 7107
7109 0 477952 262880 78840 51 7108
7110 0 478144 262720 78880 98 7109
7111 0 478208 262656 78880 98 7110
7112 0 475584 266176 79080 102 6847
7113 0 475520 266176 78800 32 7112
7114 0 475520 266048 78640 40 7113
7115 0 475520 265792 78640 40 7114
7116 0 475552 265536 78680 71 7115
7117 0 475488 265280 78800 64 7116
7118 0 475328 265152 78960 71 7117
7119 0 475200 265152 79000 71 7118
7120 0 475552 266208 78440 75 7114
7121 0 475712 266368 78280 32 7120
7122 0 475872 266528 78080 32 7121
7123 0 475936 266528 77800 60 7122
7124 0 475808 266400 77600 40 7123
7125 0 475776 266400 77600 40 7124
7126 0 469792 276768 83720 96 6782
7127 0 469952 276608 83920 32 7126
7128 0 470112 276448 84080 71 7127
7129 0 470368 276384 84080 60 7128
7130 0 470624 276384 84080 45 7129
7131 0 470880 276384 84080 32 7130
7132 0 471136 276416 84080 64 7131
7133 0 471328 276608 84040 32 7132
7134 0 471488 276768 83840 51 7133
7135 0 471584 276928 83640 32 7134
7136 0 471648 277088 83440 71 7135
7137 0 471648 277280 83240 45 7136
7138 0 471648 277504 83040 32 7137
7139 0 471776 277632 82800 40 7138
7140 0 471936 277696 82600 96 7139
7141 0 472160 277728 82400 96 7140
7142 0 472352 277760 82200 75 7141
7143 0 472544 277856 82040 96 7142
7144 0 472704 278016 81840 102 7143
7145 0 472864 278176 81720 81 7144
7146 0 473024 278304 81560 51 7145
7147 0 473216 278336 81360 86 7146
7148 0 473376 278368 81160 86 7147
7149 0 473632 278368 81040 96 7148
7150 0 473792 278368 80840 71 7149
7151 0 473952 278432 80640 96 7150
7152 0 474112 278528 80440 81 7151
7153 0 474272 278656 80240 81 7152
7154 0 474432 278688 80040 81 7153
7155 0 474592 278688 79840 80 7154
7156 0 474752 278656 79600 122 7155
7157 0 474848 278656 79320 98 7156
7158 0 474880 278656 79040 96 7157
7159 0 474976 278624 78760 45 7158
7160 0 475072 278496 78560 96 7159
7161 0 475136 278496 78280 96 7160
7162 0 475200 278432 78040 90 7161
7163 0 475232 278432 77760 108 7162
7164 0 475296 278400 77480 122 7163
7165 0 475392 278400 77240 154 7164
7166 0 475392 278400 76960 131 7165
7167 0 475392 278368 76680 122 7166
7168 0 475392 278304 76400 108 7167
7169 0 475360 278208 76160 101 7168
7170 0 475360 278080 75920 81 7169
7171 0 475360 277984 75640 164 7170
7172 0 475360 277952 75360 181 7171
7173 0 475360 277888 75080 226 7172
7174 0 475200 277856 74880 128 7173
7175 0 475040 277856 74680 80 7174
7176 0 474848 277856 74480 96 7175
7177 0 474656 277856 74280 104 7176
7178 0 474496 277760 74080 115 7177
7179 0 474336 277664 73880 96 7178
7180 0 474176 277568 73680 96 7179
7181 0 474016 277504 73440 96 7180
7182 0 473920 277408 73200 96 7181
7183 0 473888 277344 72960 102 7182
7184 0 473888 277216 72720 115 7183
7185 0 473888 277184 72440 122 7184
7186 0 473952 277184 72160 96 7185
7187 0 474080 277216 71920 104 7186
7188 0 474144 277248 71680 96 7187
7189 0 474240 277312 71440 101 7188
7190 0 474240 277312 71160 96 7189
7191 0 474112 277312 70920 96 7190
7192 0 474112 277216 70640 98 7191
7193 0 474080 277088 70400 140 7192
7194 0 473984 276928 70160 115 7193
7195 0 473856 276800 69920 108 7194
7196 0 473792 276736 69680 90 7195
7197 0 473664 276608 69480 98 7196
7198 0 473504 276576 69240 148 7197
7199 0 473344 276576 69040 143 7198
7200 0 473280 276544 68800 75 7199
7201 0 473152 276512 68560 148 7200
7202 0 473152 276448 68280 163 7201
7203 0 472992 276416 68040 217 7202
7204 0 472800 276384 67880 175 7203
7205 0 472800 276256 67640 178 7204
7206 0 472928 276128 67400 181 7205
7207 0 472960 276192 67160 137 7206
7208 0 472928 276256 66880 102 7207
7209 0 472800 276384 66680 96 7208
7210 0 472640 276448 66480 157 7209
7211 0 472544 276416 66280 186 7210
7212 0 472736 276224 66280 154 7211
7213 0 472928 276032 66360 139 7212
7214 0 472928 275776 66360 101 7213
7215 0 472736 275616 66400 45 7214
7216 0 472640 275520 66480 51 7215
7217 0 472480 276448 66040 96 7211
7218 0 472512 276384 65760 86 7217
7219 0 472480 276288 65520 163 7218
7220 0 472384 276320 65360 230 7219
7221 0 472288 276512 65200 181 7220
7222 0 472128 276672 65080 80 7221
7223 0 471968 276800 64920 64 7222
7224 0 471968 276640 64680 32 7223
7225 0 472064 276480 64480 75 7224
7226 0 472256 276576 64600 32 7225
7227 0 471808 276960 64800 71 7223
7228 0 471680 277184 64760 51 7227
7229 0 471456 277312 64720 75 7228
7230 0 471200 277312 64720 80 7229
7231 0 470976 277440 64680 51 7230
7232 0 470944 277472 64680 60 7231
7233 0 472576 276256 65160 214 7220
7234 0 472704 276448 65280 200 7233
7235 0 472960 276544 65240 244 7234
7236 0 473120 276704 65360 221 7235
7237 0 473248 276800 65160 197 7236
7238 0 473472 276832 65000 75 7237
7239 0 473728 276864 64960 71 7238
7240 0 473984 276896 64920 124 7239
7241 0 474240 276928 64920 96 7240
7242 0 474304 276928 64920 102 7241
7243 0 472576 276448 64960 153 7233
7244 0 472576 276640 64760 45 7243
7245 0 472672 276640 64520 75 7244
7246 0 472768 276576 64280 60 7245
7247 0 472800 276640 64000 148 7246
7248 0 472800 276864 63880 102 7247
7249 0 472640 277056 63760 124 7248
7250 0 472512 277216 63600 60 7249
7251 0 472448 277376 63520 107 7250
7252 0 469728 277312 83400 235 6780
7253 0 470048 277152 83160 32 7252
7254 0 470176 277280 82960 45 7253
7255 0 470336 277344 82760 102 7254
7256 0 470432 277376 82640 81 7255
7257 0 470656 277408 82520 160 7256
7258 0 470912 277472 82440 143 7257
7259 0 471168 277568 82320 98 7258
7260 0 471360 277728 82280 71 7259
7261 0 471520 277888 82080 64 7260
7262 0 471552 278080 81920 143 7261
7263 0 471456 278272 81760 163 7262
7264 0 471392 278432 81560 150 7263
7265 0 471328 278592 81360 150 7264
7266 0 471296 278752 81160 60 7265
7267 0 471296 278912 80960 81 7266
7268 0 471296 279072 80760 107 7267
7269 0 471296 279232 80560 214 7268
7270 0 471360 279552 80480 163 7269
7271 0 471200 279776 80480 154 7270
7272 0 471104 279904 80480 139 7271
7273 0 471072 280160 80400 91 7272
7274 0 471072 280416 80360 104 7273
7275 0 471072 280640 80240 108 7274
7276 0 470976 280896 80200 163 7275
7277 0 470880 281120 80120 200 7276
7278 0 470752 281312 80000 150 7277
7279 0 470656 281536 79840 150 7278
7280 0 470496 281696 79720 178 7279
7281 0 470240 281824 79720 234 7280
7282 0 470176 281856 79720 243 7281
7283 0 469984 281952 79560 140 7282
7284 0 469728 282048 79440 221 7283
7285 0 469536 282080 79280 235 7284
7286 0 469504 282080 79240 256 7285
7287 0 469280 282208 79200 300 7286
7288 0 469056 282368 79240 312 7287
7289 0 468928 282592 79200 249 7288
7290 0 468672 282624 79080 229 7289
7291 0 468544 282560 79080 240 7290
7292 0 468416 282336 79080 124 7291
7293 0 468224 282144 79080 157 7292
7294 0 468000 282016 79080 136 7293
7295 0 467744 281920 79080 178 7294
7296 0 467520 281760 79120 120 7295
7297 0 467360 281600 79200 107 7296
7298 0 467200 281440 79320 81 7297
7299 0 467232 281216 79440 32 7298
7300 0 467488 281152 79440 75 7299
7301 0 467616 281024 79440 32 7300
7302 0 467200 281728 79000 51 7297
7303 0 467040 281856 78800 124 7302
7304 0 467008 281952 78560 115 7303
7305 0 467168 281920 78320 60 7304
7306 0 467392 281824 78200 80 7305
7307 0 467552 281696 78160 104 7306
7308 0 468352 282752 79000 245 7291
7309 0 468096 282752 79000 175 7308
7310 0 467840 282784 79000 163 7309
7311 0 467584 282784 79000 154 7310
7312 0 467328 282816 78920 122 7311
7313 0 467200 282912 78720 81 7312
7314 0 467296 283072 78520 40 7313
7315 0 467552 283104 78440 51 7314
7316 0 469376 282336 79400 228 7287
7317 0 469568 282528 79400 156 7316
7318 0 469728 282752 79320 175 7317
7319 0 469888 282944 79240 51 7318
7320 0 470080 283104 79080 32 7319
7321 0 470336 283072 78960 75 7320
7322 0 470432 283008 78880 90 7321
7323 0 469632 281920 79080 200 7286
7324 0 469792 281888 78880 192 7323
7325 0 469856 281920 78640 273 7324
7326 0 469888 281888 78600 279 7325
7327 0 469632 281824 78520 212 7326
7328 0 469376 281824 78480 115 7327
7329 0 469152 281824 78360 51 7328
7330 0 468928 281888 78200 32 7329
7331 0 468736 281888 78200 51 7330
7332 0 470112 281824 78480 136 7326
7333 0 470336 281824 78480 124 7332
7334 0 470496 281984 78360 51 7333
7335 0 470560 282240 78360 32 7334
7336 0 470656 282432 78200 45 7335
7337 0 470752 282528 78360 71 7336
7338 0 470528 281632 78560 32 7333
7339 0 470784 281632 78560 60 7338
7340 0 471008 281760 78560 120 7339
7341 0 471264 281760 78560 124 7340
7342 0 471424 281760 78560 96 7341
7343 0 469920 281728 80560 32 7282
7344 0 469984 281600 80800 45 7343
7345 0 470848 279904 80520 102 7272
7346 0 470592 279904 80520 115 7345
7347 0 470368 280000 80680 122 7346
7348 0 470112 280000 80720 64 7347
7349 0 469856 280000 80720 120 7348
7350 0 469664 279936 80800 71 7349
7351 0 470272 277376 82440 60 7256
7352 0 470112 277504 82240 64 7351
7353 0 469856 277568 82240 51 7352
7354 0 469600 277600 82240 64 7353
7355 0 468544 279776 84560 148 6770
7356 0 468704 279904 84360 75 7355
7357 0 468864 279968 84160 156 7356
7358 0 469024 280128 83960 124 7357
7359 0 469184 280288 83760 128 7358
7360 0 469344 280448 83560 102 7359
7361 0 469408 280672 83480 136 7360
7362 0 469408 280928 83400 122 7361
7363 0 469280 281152 83280 107 7362
7364 0 469120 281376 83240 120 7363
7365 0 468928 281568 83200 81 7364
7366 0 468736 281760 83160 166 7365
7367 0 468608 282016 83160 197 7366
7368 0 468416 282208 83120 160 7367
7369 0 468192 282304 83040 104 7368
7370 0 468032 282464 82880 134 7369
7371 0 467808 282560 82760 166 7370
7372 0 467552 282560 82680 101 7371
7373 0 467296 282560 82640 128 7372
7374 0 467040 282624 82520 160 7373
7375 0 466848 282720 82360 115 7374
7376 0 466592 282720 82280 137 7375
7377 0 466336 282656 82280 175 7376
7378 0 466144 282496 82240 200 7377
7379 0 466112 282464 82240 209 7378
7380 0 465856 282336 82200 270 7379
7381 0 465792 282304 82200 281 7380
7382 0 465728 282240 82160 288 7381
7383 0 465472 282368 82160 208 7382
7384 0 465216 282368 82120 163 7383
7385 0 464960 282368 82120 75 7384
7386 0 464736 282240 82120 71 7385
7387 0 464480 282144 82120 150 7386
7388 0 464224 282144 82040 128 7387
7389 0 464032 282016 82040 124 7388
7390 0 464032 282016 81760 141 7389
7391 0 464064 282176 81560 128 7390
7392 0 463968 282176 81280 96 7391
7393 0 463968 282176 81000 96 7392
7394 0 463808 282176 80800 86 7393
7395 0 463744 282176 80520 75 7394
7396 0 463744 282272 80280 186 7395
7397 0 463712 282400 80080 181 7396
7398 0 463712 282656 80080 150 7397
7399 0 463744 282880 79880 198 7398
7400 0 463936 283040 79800 136 7399
7401 0 464160 283200 79800 60 7400
7402 0 464384 283360 79800 81 7401
7403 0 464608 283360 80000 102 7402
7404 0 464768 283360 80200 81 7403
7405 0 464992 283360 80360 51 7404
7406 0 465024 283360 80360 40 7405
7407 0 463552 282336 79880 96 7397
7408 0 463456 282272 79640 71 7407
7409 0 463296 282208 79400 45 7408
7410 0 463040 282208 79400 75 7409
7411 0 462784 282240 79520 40 7410
7412 0 463968 282432 81000 124 7393
7413 0 463936 282656 81120 75 7412
7414 0 463936 282912 81200 80 7413
7415 0 463936 283168 81280 96 7414
7416 0 463744 283360 81280 81 7415
7417 0 463520 283456 81160 122 7416
7418 0 463360 283584 81000 90 7417
7419 0 463168 283712 80880 32 7418
7420 0 463136 283712 80840 45 7419
7421 0 463808 281984 82160 154 7389
7422 0 463552 281984 82200 178 7421
7423 0 463392 281984 82200 205 7422
7424 0 463392 281696 82440 32 7423
7425 0 463520 281952 83120 32 7424
7426 0 463520 282240 83240 40 7425
7427 0 463328 282208 83240 32 7426
7428 0 463200 282144 82280 176 7423
7429 0 463008 282336 82360 75 7428
7430 0 462848 282496 82480 96 7429
7431 0 462624 282624 82480 81 7430
7432 0 462368 282688 82480 96 7431
7433 0 462112 282752 82400 96 7432
7434 0 461856 282784 82360 96 7433
7435 0 461600 282752 82360 101 7434
7436 0 461408 282880 82240 160 7435
7437 0 461152 282880 82160 202 7436
7438 0 460992 283008 82000 122 7437
7439 0 460832 283072 81800 98 7438
7440 0 460640 283232 81760 60 7439
7441 0 465760 282112 81920 206 7382
7442 0 465760 281952 81680 200 7441
7443 0 465920 281856 81480 163 7442
7444 0 466080 281856 81280 71 7443
7445 0 466272 282016 81200 91 7444
7446 0 466432 282208 81120 172 7445
7447 0 466688 282208 81120 128 7446
7448 0 466944 282208 81120 104 7447
7449 0 467104 282208 81240 75 7448
7450 0 465920 282304 81960 229 7381
7451 0 465856 282368 81720 175 7450
7452 0 465792 282464 81480 108 7451
7453 0 465664 282560 81280 91 7452
7454 0 465568 282720 81080 98 7453
7455 0 465600 282880 80880 175 7454
7456 0 465792 282976 80720 96 7455
7457 0 465952 283040 80520 75 7456
7458 0 466176 283136 80400 98 7457
7459 0 466336 283136 80200 107 7458
7460 0 466304 282304 82120 148 7379
7461 0 466560 282240 82040 197 7460
7462 0 466752 282112 81920 168 7461
7463 0 466976 281984 81920 102 7462
7464 0 467232 281920 81960 102 7463
7465 0 467488 281856 82040 98 7464
7466 0 467744 281824 82040 64 7465
7467 0 468000 281824 82040 91 7466
7468 0 468128 281920 82120 108 7467
7469 0 469632 280672 83360 183 7361
7470 0 469856 280672 83240 186 7469
7471 0 470112 280672 83160 235 7470
7472 0 470368 280672 83080 221 7471
7473 0 470624 280672 83040 172 7472
7474 0 470816 280736 82880 178 7473
7475 0 471040 280768 82760 172 7474
7476 0 471232 280832 82600 168 7475
7477 0 471456 280896 82480 178 7476
7478 0 471648 280928 82280 197 7477
7479 0 471808 280928 82080 208 7478
7480 0 471744 280928 81800 135 7479
7481 0 471744 280960 81520 90 7480
7482 0 471904 281056 81320 128 7481
7483 0 472032 281088 81080 137 7482
7484 0 472096 281120 81000 164 7483
7485 0 472288 280992 81120 107 7484
7486 0 472544 280896 81120 32 7485
7487 0 472800 280896 81120 107 7486
7488 0 473056 280896 81040 124 7487
7489 0 473280 280800 80880 160 7488
7490 0 473472 280704 80680 143 7489
7491 0 473696 280576 80560 148 7490
7492 0 473856 280512 80360 226 7491
7493 0 474016 280416 80160 260 7492
7494 0 474208 280384 80000 244 7493
7495 0 474400 280384 79800 209 7494
7496 0 474592 280256 79640 202 7495
7497 0 474752 280160 79440 202 7496
7498 0 474880 280128 79200 160 7497
7499 0 475040 280064 79000 141 7498
7500 0 475200 280064 78760 160 7499
7501 0 475200 280128 78480 208 7500
7502 0 475360 280064 78280 221 7501
7503 0 475552 280000 78120 229 7502
7504 0 475616 280000 77840 141 7503
7505 0 475648 279872 77600 124 7504
7506 0 475648 279808 77320 40 7505
7507 0 475616 279744 77080 64 7506
7508 0 475552 279744 76800 32 7507
7509 0 475584 279712 76520 71 7508
7510 0 475584 279744 76240 122 7509
7511 0 475680 279648 76000 135 7510
7512 0 475744 279584 75760 176 7511
7513 0 475872 279456 75560 164 7512
7514 0 475872 279360 75320 160 7513
7515 0 476000 279296 75080 148 7514
7516 0 476128 279200 74880 108 7515
7517 0 476160 279200 74840 128 7516
7518 0 476320 279200 74640 131 7517
7519 0 476384 279200 74360 108 7518
7520 0 476480 279232 74080 120 7519
7521 0 476640 279264 73880 108 7520
7522 0 476768 279264 73640 101 7521
7523 0 476896 279264 73400 107 7522
7524 0 477056 279232 73200 107 7523
7525 0 477120 279072 73000 80 7524
7526 0 477216 278912 72800 176 7525
7527 0 477056 278848 72600 143 7526
7528 0 476928 278752 72360 172 7527
7529 0 476832 278720 72120 120 7528
7530 0 476800 278784 71880 98 7529
7531 0 476736 278848 71640 148 7530
7532 0 476736 278848 71360 141 7531
7533 0 476704 278880 71080 108 7532
7534 0 476704 278880 70800 71 7533
7535 0 476704 278880 70520 96 7534
7536 0 476608 278784 70280 135 7535
7537 0 476544 278784 70000 135 7536
7538 0 476448 278784 69720 128 7537
7539 0 476352 278784 69480 143 7538
7540 0 476288 278816 69240 153 7539
7541 0 476160 278912 69000 141 7540
7542 0 476000 278976 68760 122 7541
7543 0 475840 278976 68520 107 7542
7544 0 475680 278976 68320 108 7543
7545 0 475520 279008 68120 134 7544
7546 0 475424 279040 67880 137 7545
7547 0 475488 279008 67600 120 7546
7548 0 475648 278848 67400 120 7547
7549 0 475552 278880 67160 104 7548
7550 0 475392 278976 66960 75 7549
7551 0 475296 279008 66720 96 7550
7552 0 475168 278912 66520 90 7551
7553 0 474976 278880 66360 128 7552
7554 0 474784 278912 66200 148 7553
7555 0 474592 278784 66080 175 7554
7556 0 474560 278752 66080 175 7555
7557 0 474368 278656 66240 190 7556
7558 0 474240 278656 66240 202 7557
7559 0 474048 278464 66200 204 7558
7560 0 474048 278240 66040 136 7559
7561 0 473952 278144 65800 108 7560
7562 0 474080 277952 65680 185 7561
7563 0 474304 277888 65760 200 7562
7564 0 474560 277824 65800 198 7563
7565 0 474752 277856 66000 163 7564
7566 0 474976 277952 66160 128 7565
7567 0 475232 277952 66200 71 7566
7568 0 475456 277792 66200 51 7567
7569 0 474432 278080 65600 140 7563
7570 0 474592 278272 65560 60 7569
7571 0 474816 278400 65560 98 7570
7572 0 475008 278528 65440 81 7571
7573 0 475168 278624 65600 32 7572
7574 0 474016 278816 66320 157 7558
7575 0 473824 279008 66320 120 7574
7576 0 473632 279200 66360 75 7575
7577 0 473440 279392 66280 86 7576
7578 0 473248 279584 66160 98 7577
7579 0 473216 279776 65960 107 7578
7580 0 473088 279936 65760 32 7579
7581 0 472928 280064 65560 71 7580
7582 0 473760 278720 66320 175 7574
7583 0 473568 278720 66120 81 7582
7584 0 473344 278848 66000 40 7583
7585 0 473248 278976 65800 64 7584
7586 0 473152 278976 65560 32 7585
7587 0 473152 279008 65280 71 7586
7588 0 474496 278944 65920 124 7556
7589 0 474528 278976 65640 91 7588
7590 0 474752 278944 65480 60 7589
7591 0 474656 279040 65280 32 7590
7592 0 475200 279200 66880 104 7551
7593 0 475072 279424 66800 122 7592
7594 0 474912 279648 66840 32 7593
7595 0 474848 279712 66920 32 7594
7596 0 476256 279392 74000 107 7520
7597 0 476032 279648 73560 32 7596
7598 0 476096 279936 73600 32 7597
7599 0 475840 279264 74440 32 7517
7600 0 475616 279424 74280 32 7599
7601 0 475552 279456 74520 32 7600
7602 0 475488 279520 74520 32 7601
7603 0 472128 281216 80720 154 7484
7604 0 472160 281248 80440 194 7603
7605 0 472224 281376 80200 197 7604
7606 0 472288 281408 79960 71 7605
7607 0 472448 281408 79760 108 7606
7608 0 472576 281376 79520 51 7607
7609 0 472640 281504 79280 163 7608
7610 0 472704 281536 79040 190 7609
7611 0 472800 281536 78800 206 7610
7612 0 472864 281568 78560 202 7611
7613 0 472800 281536 78320 229 7612
7614 0 472640 281600 78120 140 7613
7615 0 472480 281696 77920 96 7614
7616 0 472320 281664 77720 139 7615
7617 0 472096 281664 77560 150 7616
7618 0 471872 281664 77440 157 7617
7619 0 471648 281664 77280 181 7618
7620 0 471456 281632 77120 172 7619
7621 0 471200 281536 77040 154 7620
7622 0 471008 281408 76920 141 7621
7623 0 470784 281376 76760 164 7622
7624 0 470592 281280 76600 178 7623
7625 0 470432 281120 76400 140 7624
7626 0 470272 281024 76320 178 7625
7627 0 470208 281056 76240 190 7626
7628 0 470080 281280 76320 137 7627
7629 0 469920 281440 76480 178 7628
7630 0 469856 281632 76640 163 7629
7631 0 469856 281888 76720 80 7630
7632 0 469856 282144 76640 32 7631
7633 0 469696 282240 76440 32 7632
7634 0 469536 282304 76240 98 7633
7635 0 469376 282464 76120 104 7634
7636 0 469120 282528 76040 153 7635
7637 0 468960 282464 75840 96 7636
7638 0 468800 282464 75640 104 7637
7639 0 468672 282400 75400 96 7638
7640 0 468448 282336 75240 90 7639
7641 0 468288 282240 75040 108 7640
7642 0 468192 282208 74800 163 7641
7643 0 468160 282272 74560 124 7642
7644 0 468032 282112 74360 160 7643
7645 0 467872 281984 74160 140 7644
7646 0 467680 281920 73960 98 7645
7647 0 467520 281952 73760 102 7646
7648 0 467264 281984 73680 86 7647
7649 0 467072 282112 73640 40 7648
7650 0 469984 281056 76120 192 7627
7651 0 469728 281056 76080 178 7650
7652 0 469472 281056 75960 240 7651
7653 0 469248 280960 75800 210 7652
7654 0 468992 280960 75720 209 7653
7655 0 468736 280960 75680 200 7654
7656 0 468544 280896 75640 178 7655
7657 0 468704 280704 75480 86 7656
7658 0 468768 280448 75440 45 7657
7659 0 468736 280224 75320 108 7658
7660 0 468704 279968 75320 120 7659
7661 0 468608 279712 75360 120 7660
7662 0 468576 279456 75280 40 7661
7663 0 468576 279200 75240 60 7662
7664 0 468480 278976 75320 75 7663
7665 0 468288 280864 75560 181 7656
7666 0 468032 280736 75520 186 7665
7667 0 467776 280672 75520 186 7666
7668 0 467520 280608 75560 172 7667
7669 0 467264 280512 75600 172 7668
7670 0 467008 280448 75600 200 7669
7671 0 466752 280448 75600 212 7670
7672 0 466496 280416 75640 148 7671
7673 0 466240 280416 75640 160 7672
7674 0 465984 280384 75640 163 7673
7675 0 465728 280352 75640 175 7674
7676 0 465472 280384 75640 197 7675
7677 0 465248 280512 75680 128 7676
7678 0 464992 280512 75680 124 7677
7679 0 464896 280512 75680 128 7678
7680 0 464672 280512 75840 124 7679
7681 0 464512 280512 76040 122 7680
7682 0 464416 280544 76160 150 7681
7683 0 464224 280672 76360 198 7682
7684 0 463968 280672 76320 237 7683
7685 0 463872 280608 76320 205 7684
7686 0 463648 280800 76360 226 7685
7687 0 463456 280832 76560 189 7686
7688 0 463296 280896 76760 143 7687
7689 0 463136 280896 76960 160 7688
7690 0 462880 280896 77000 137 7689
7691 0 462624 280928 77080 140 7690
7692 0 462560 280992 77160 148 7691
7693 0 462336 281152 77280 81 7692
7694 0 462112 281248 77360 96 7693
7695 0 461856 281312 77400 80 7694
7696 0 461600 281376 77480 101 7695
7697 0 461376 281472 77600 122 7696
7698 0 461152 281600 77640 143 7697
7699 0 460896 281664 77640 60 7698
7700 0 460704 281856 77640 137 7699
7701 0 460640 282112 77640 186 7700
7702 0 460640 282176 77560 200 7701
7703 0 460672 282432 77520 128 7702
7704 0 460672 282688 77520 91 7703
7705 0 460672 282944 77520 172 7704
7706 0 460544 283136 77640 128 7705
7707 0 460448 283360 77720 75 7706
7708 0 460256 283584 77720 98 7707
7709 0 460064 283776 77720 136 7708
7710 0 459840 283904 77760 90 7709
7711 0 459648 284096 77840 102 7710
7712 0 459392 284160 77840 90 7711
7713 0 459232 284160 77640 91 7712
7714 0 459040 284128 77480 98 7713
7715 0 458816 284032 77400 60 7714
7716 0 458624 283936 77240 60 7715
7717 0 458432 283840 77080 96 7716
7718 0 458240 283808 76880 64 7717
7719 0 458208 283744 76640 60 7718
7720 0 458336 283648 76400 45 7719
7721 0 458368 283584 76240 51 7720
7722 0 460832 282080 77360 98 7702
7723 0 460992 282048 77160 102 7722
7724 0 461184 282016 76960 98 7723
7725 0 461344 282048 76760 107 7724
7726 0 461472 282144 76520 90 7725
7727 0 461600 282176 76280 104 7726
7728 0 461760 282176 76080 96 7727
7729 0 461984 282240 75960 40 7728
7730 0 462240 282240 75960 75 7729
7731 0 462496 282144 76040 40 7730
7732 0 462752 282112 76000 45 7731
7733 0 463008 282112 76040 60 7732
7734 0 463072 282176 76040 32 7733
7735 0 462656 280896 77400 104 7692
7736 0 462816 280928 77600 128 7735
7737 0 463198.12 281308.28 77880 81 7736
7738 0 463648 280448 76360 154 7685
7739 0 463488 280288 76560 81 7738
7740 0 463328 280160 76760 140 7739
7741 0 463168 280128 76960 98 7740
7742 0 463168 280064 77120 128 7741
7743 0 463328 279936 77320 64 7742
7744 0 463488 279776 77520 32 7743
7745 0 463616 279616 77720 108 7744
7746 0 463680 279488 77960 64 7745
7747 0 463808 279328 78160 91 7746
7748 0 463936 279168 78360 96 7747
7749 0 463936 279104 78440 108 7748
7750 0 463936 278912 78640 154 7749
7751 0 464128 278720 78640 141 7750
7752 0 464256 278560 78480 102 7751
7753 0 464480 278496 78360 51 7752
7754 0 464736 278496 78360 86 7753
7755 0 464928 278496 78360 75 7754
7756 0 465184 278496 78360 115 7755
7757 0 465376 278400 78200 128 7756
7758 0 465600 278432 78080 134 7757
7759 0 465792 278528 77880 64 7758
7760 0 465856 278592 77640 91 7759
7761 0 465952 278688 77520 150 7760
7762 0 465984 278912 77400 32 7761
7763 0 465984 278976 77360 32 7762
7764 0 465824 279104 77160 64 7763
7765 0 465600 279136 77040 51 7764
7766 0 465344 279104 77040 40 7765
7767 0 465280 279104 77040 32 7766
7768 0 466240 278976 77360 102 7763
7769 0 466784.06 279268.1 77440 40 7768
7770 0 465952 278560 77280 32 7761
7771 0 465792 278560 77080 51 7770
7772 0 465664 278560 76920 64 7771
7773 0 464928 278240 78280 51 7755
7774 0 464928 278016 78160 51 7773
7775 0 464928 277984 78160 40 7774
7776 0 464096 278400 78600 115 7752
7777 0 464096 278368 78880 75 7776
7778 0 464096 278464 79160 81 7777
7779 0 463936 278560 79360 71 7778
7780 0 463808 278592 79560 60 7779
7781 0 464032 278176 78600 136 7776
7782 0 463776 278176 78560 160 7781
7783 0 463552 278304 78640 137 7782
7784 0 463328 278432 78680 81 7783
7785 0 463136 278592 78720 75 7784
7786 0 463072 278656 78760 51 7785
7787 0 464064 277920 78680 122 7781
7788 0 464128 277824 78920 224 7787
7789 0 464160 277824 79200 200 7788
7790 0 464192 277792 79240 189 7789
7791 0 464448 277760 79240 190 7790
7792 0 464704 277728 79200 200 7791
7793 0 464928 277856 79240 98 7792
7794 0 465397 277962 79000 128 7793
7795 0 464096 277792 79480 104 7790
7796 0 463936 277856 79680 75 7795
7797 0 463776 277984 79840 60 7796
7798 0 463616 278144 80040 32 7797
7799 0 463424 278176 80240 86 7798
7800 0 463232 278240 80360 71 7799
7801 0 464032 279264 78640 107 7749
7802 0 464096 279488 78800 122 7801
7803 0 463808 279552 78960 134 7802
7804 0 463776 279712 79160 51 7803
7805 0 463712 279872 79360 32 7804
7806 0 463744 280032 79560 98 7805
7807 0 463712 280192 79760 51 7806
7808 0 463648 280288 80000 32 7807
7809 0 463648 280352 80080 45 7808
7810 0 462720 279936 77240 32 7742
7811 0 462208 279520 77440 45 7810
7812 0 462144 279392 77440 64 7811
7813 0 464576 280576 76360 154 7682
7814 0 464736 280576 76560 175 7813
7815 0 464896 280416 76760 163 7814
7816 0 465056 280384 76960 157 7815
7817 0 465280 280320 77080 81 7816
7818 0 465440 280256 77280 96 7817
7819 0 465600 280160 77480 60 7818
7820 0 465760 280000 77600 75 7819
7821 0 466016 279968 77600 71 7820
7822 0 466272 280032 77720 71 7821
7823 0 464608 280768 76720 124 7814
7824 0 464576 280928 76920 186 7823
7825 0 464704 281088 77120 98 7824
7826 0 464736 281120 77160 134 7825
7827 0 464992 280896 77120 32 7826
7828 0 465664 281280 76480 32 7827
7829 0 465888 281376 76400 51 7828
7830 0 466112 281504 76320 91 7829
7831 0 466336 281600 76240 124 7830
7832 0 464896 281280 77280 98 7826
7833 0 464992 281536 77320 124 7832
7834 0 464896 281792 77200 91 7833
7835 0 464736 281792 77000 32 7834
7836 0 464672 281760 76760 51 7835
7837 0 464608 281856 76520 115 7836
7838 0 464576 281920 76440 91 7837
7839 0 464896 280672 75480 40 7679
7840 0 464928 280928 75400 81 7839
7841 0 464864 281184 75360 81 7840
7842 0 464800 281344 75160 32 7841
7843 0 464672 281504 74960 32 7842
7844 0 464576 281632 74760 71 7843
7845 0 464480 281696 74640 98 7844
7846 0 464672 281632 74440 102 7845
7847 0 464832 281472 74240 115 7846
7848 0 464928 281312 74040 115 7847
7849 0 465396.06 280843.56 74040 104 7848
7850 0 464384 281792 74520 107 7845
7851 0 464224 281952 74640 75 7850
7852 0 464224 282080 74640 102 7851
7853 0 464352 282080 74320 32 7852
7854 0 464928 282432 74200 98 7853
7855 0 465184 282464 74120 75 7854
7856 0 465408 282464 74000 157 7855
7857 0 465536 282496 73760 115 7856
7858 0 465536 282560 73640 102 7857
7859 0 464128 282240 74840 102 7852
7860 0 463968 282336 75080 98 7859
7861 0 463808 282336 75280 60 7860
7862 0 463584 282336 75440 86 7861
7863 0 463392 282432 75600 71 7862
7864 0 463360 282432 75600 64 7863
7865 0 464224 281824 74320 32 7850
7866 0 464160 281984 74120 80 7865
7867 0 464128 282208 74000 71 7866
7868 0 464128 282400 73800 150 7867
7869 0 464192 282528 73560 128 7868
7870 0 464064 282528 73320 40 7869
7871 0 463840 282528 73200 86 7870
7872 0 463680 282496 73000 51 7871
7873 0 463520 282432 72800 96 7872
7874 0 463264 282368 72760 60 7873
7875 0 463232 282368 72760 51 7874
7876 0 470176 280928 76560 219 7626
7877 0 470048 280736 76760 124 7876
7878 0 469920 280576 76960 81 7877
7879 0 469920 280352 77080 131 7878
7880 0 470112 280160 77160 101 7879
7881 0 470368 280032 77200 90 7880
7882 0 470560 279904 77360 51 7881
7883 0 470816 279872 77400 75 7882
7884 0 471072 279808 77480 71 7883
7885 0 471232 279648 77600 108 7884
7886 0 471232 279488 77640 64 7885
7887 0 460161.28 280203.78 85880 258 5286
7888 0 460841.56 280077.78 85720 318 7887
7889 0 460507.06 280046.47 85520 279 7888
7890 0 459900.28 280117.56 85360 203 7889
7891 0 459556.88 280059.28 85200 310 7890
7892 0 459002.53 279998.28 85040 307 7891
7893 0 458763.47 280055.1 84880 -1 7892
7894 0 458826.8 279136.12 84720 181 7893
7895 0 458728.56 279916.2 84720 -1 7894
7896 0 458319.34 280333.5 84480 354 7895
7897 0 457802.9 280536.5 84400 257 7896
7898 0 457008.72 280911.66 84240 181 7897
7899 0 456986.66 280892.03 84000 229 7898
7900 0 456597.72 281064.28 83840 229 7899
7901 0 456320.66 281345.4 83600 -1 7900
7902 0 456105.34 281505.84 83440 -1 7901
7903 0 455805.62 281700.53 83240 -1 7902
7904 0 455699.88 281874 83040 -1 7903
7905 0 455665.8 282000.47 82840 -1 7904
7906 0 455643.72 282069.56 82640 353 7905
7907 0 455686.12 282083.25 82320 353 7906
7908 0 455685.06 282083.22 82120 375 7907
7909 0 455761.78 282146.1 81680 296 7908
7910 0 455838.78 282111.66 81480 253 7909
7911 0 455881.53 282196.3 81200 234 7910
7912 0 455881.72 282194.62 80760 284 7911
7913 0 455888.9 282201.34 80560 354 7912
7914 0 456047.16 282180.53 80360 353 7913
7915 0 456139.2 282166.03 80160 353 7914
7916 0 456185.6 282112.56 79920 339 7915
7917 0 456390.12 282076.22 79680 407 7916
7918 0 456508.6 281992.47 79440 371 7917
7919 0 456583.5 281958.53 79240 378 7918
7920 0 456869.44 281896.56 79000 365 7919
7921 0 457217.7 281786.88 78560 32 7920
7922 0 457243.06 281728.62 78080 243 7921
7923 0 457270 281715.94 77720 229 7922
7924 0 457273.78 281721.28 77080 256 7923
7925 0 457224.88 281693.9 76800 -1 7924
7926 0 457583.97 281679.47 76760 -1 7925
7927 0 459021.75 281615.62 76600 326 7926
7928 0 459843.62 281324.44 76240 250 7927
7929 0 459867.2 281283.34 76200 250 7928
7930 0 460049 281267.84 76040 239 7929
7931 0 460171.88 281151.53 75840 235 7930
7932 0 460327.88 281087.22 75760 256 7931
7933 0 460682.94 280821.2 75720 221 7932
7934 0 461128.25 280509.3 75800 197 7933
7935 0 461726.03 279756.44 75880 208 7934
7936 0 461699.22 279526.56 76080 -1 7935
7937 0 462396.2 279038.5 76080 -1 7936
7938 0 463886.1 278182.3 76080 315 7937
7939 0 464471.16 278147.16 76040 -1 7938
7940 0 465104.38 278062.06 76000 141 7939
7941 0 465906.03 277895.97 75960 -1 7940
7942 0 466024.03 277890.3 75920 -1 7941
7943 0 466121.03 277882.38 75880 -1 7942
7944 0 466363.9 277946.56 75800 -1 7943
7945 0 466434.8 277931.97 75720 -1 7944
7946 0 463287.3 278356.4 75760 423 7938
7947 0 463175.66 278363.47 75360 385 7946
7948 0 461497.2 277848.03 75280 124 7947
7949 0 461468.78 277820.75 75360 124 7948
7950 0 461447.1 277835.2 75440 124 7949
7951 0 461386 277834.28 75520 137 7950
7952 0 461356.56 277744.38 75640 128 7951
7953 0 461358.38 277715.47 75760 128 7952
7954 0 461328.88 277541.66 75880 71 7953
7955 0 461345 277513.03 75960 71 7954
7956 0 461301.75 277498.97 76000 71 7955
7957 0 461266.5 277513.5 76040 71 7956
7958 0 461240.47 277541.44 76080 71 7957
7959 0 461239.12 277569.97 76120 71 7958
7960 0 461197.4 277632.88 76200 71 7959
7961 0 461210.75 277655.75 76240 71 7960
7962 0 461204.78 277688.38 76280 71 7961
7963 0 461204.88 277694.12 76360 71 7962
7964 0 461211.88 277709.47 76400 -1 7963
7965 0 462917.62 278279.28 75240 385 7947
7966 0 462771 277980.62 74960 260 7965
7967 0 462750.3 277937.66 74920 137 7966
7968 0 462617.22 277583.5 74840 101 7967
7969 0 462612.16 277356.72 74800 131 7968
7970 0 462430.38 278083.47 74800 -1 7969
7971 0 461922.44 278153.4 74800 120 7970
7972 0 461816.4 278085.6 74760 139 7971
7973 0 461699.2 278001.25 74640 -1 7972
7974 0 461622.6 277945.28 74600 -1 7973
7975 0 461615.1 277945.72 74560 -1 7974
7976 0 461608.6 277931.38 74520 -1 7975
7977 0 462601.72 277132.28 74760 141 7969
7978 0 462500.72 276878.97 74680 102 7977
7979 0 462354.6 276580.1 74680 140 7978
7980 0 461985.53 276475.16 74680 80 7979
7981 0 461797.53 276503.12 74680 -1 7980
7982 0 461726.53 276462.6 74640 51 7981
7983 0 462396.4 276148.28 74680 102 7979
7984 0 462429.34 275995.62 74640 160 7983
7985 0 462442.62 275891.75 74600 71 7984
7986 0 462052.62 275751.8 74600 71 7985
7987 0 461885.66 275751.8 74600 -1 7986
7988 0 461908.22 275772.44 74680 -1 7987
7989 0 462108.7 275634.25 74760 71 7988
7990 0 462193.72 275563.28 74800 71 7989
7991 0 462268.4 275508.28 74840 71 7990
7992 0 462283.53 275452.3 74960 -1 7991
7993 0 462324.8 275403.6 75040 -1 7992
7994 0 462463.9 275202.56 75200 -1 7993
7995 0 462528.44 275020.38 75360 -1 7994
7996 0 462610.75 274929.1 75400 -1 7995
7997 0 462611.12 274943.66 75440 -1 7996
7998 0 462470.94 275863.72 74560 71 7985
7999 0 462506.88 275765.4 74520 71 7998
8000 0 462499.25 275756.9 74480 71 7999
8001 0 462554.22 275668.56 74440 45 8000
8002 0 462721.84 275466.25 74400 120 8001
8003 0 462812.8 275390.12 74360 120 8002
8004 0 462868.12 275372.8 74320 120 8003
8005 0 462757.47 275130.9 74280 120 8004
8006 0 462841.6 275013.84 74240 64 8005
8007 0 463349.06 275296.6 74320 32 8004
8008 0 463446.75 275319.4 74280 32 8007
8009 0 463711.7 275702.34 74280 -1 8008
8010 0 463858.1 275863.62 74240 -1 8009
8011 0 463475.1 275257.6 74240 32 8008
8012 0 463447.1 275235.56 74200 32 8011
8013 0 463486.44 275160.75 74120 32 8012
8014 0 463509.97 275145.72 74080 32 8013
8015 0 463647.3 275187.38 73880 104 8014
8016 0 463480.66 275286.25 73760 104 8015
8017 0 463468.03 275311.9 73720 98 8016
8018 0 463494.28 275382.5 73680 98 8017
8019 0 463424.66 275418.34 73640 98 8018
8020 0 463404.28 275431.3 73600 98 8019
8021 0 463384.06 275501.7 73560 98 8020
8022 0 463362.7 275535.06 73520 108 8021
8023 0 463308.03 275562.16 73480 108 8022
8024 0 463278.3 275571.5 73440 108 8023
8025 0 463244.97 275556.22 73360 108 8024
8026 0 463184.03 275639.84 73240 71 8025
8027 0 463203.53 275632.78 73160 71 8026
8028 0 463207.56 275613.5 73040 71 8027
8029 0 463307 275556.25 72880 71 8028
8030 0 463265.62 275571.53 72760 71 8029
8031 0 463328.62 275557.53 72720 51 8030
8032 0 463391.5 275507.75 72640 51 8031
8033 0 463487.9 275466.72 72600 51 8032
8034 0 463675.97 275402.3 72560 51 8033
8035 0 463801.6 275380.97 72520 64 8034
8036 0 463822.2 275382.56 72480 64 8035
8037 0 463884.8 278183.03 76120 315 7938
8038 0 465795.06 277884.84 76120 -1 8037
8039 0 465953.3 277848.7 76160 -1 8038
8040 0 466025.97 277848.22 76200 -1 8039
8041 0 466086.5 277837.6 76240 -1 8040
8042 0 466086.78 277836.6 76280 -1 8041
8043 0 466208.22 277858.2 76360 -1 8042
8044 0 466256.7 277872 76440 -1 8043
8045 0 466341.97 277848.75 76520 -1 8044
8046 0 466317.5 277824.22 76560 -1 8045
8047 0 466317.78 277824.88 76600 -1 8046
8048 0 466365.8 277812.4 76680 -1 8047
8049 0 466377.5 277798.84 76720 -1 8048
8050 0 463885.56 278182.8 76160 315 8037
8051 0 463812.12 278151.88 76280 315 8050
8052 0 463786.8 278140.03 76320 300 8051
8053 0 463791.62 278140.03 76360 -1 8052
8054 0 463933.56 277689.06 76440 342 8053
8055 0 464470.75 277379.03 76680 271 8054
8056 0 464871.53 277152.22 76720 352 8055
8057 0 466462.03 276254.28 76880 -1 8056
8058 0 466260.8 276229.88 76240 -1 8057
8059 0 466594.5 276229.2 77240 124 8057
8060 0 469094.66 275473.22 77240 282 8059
8061 0 471606 274624.8 77240 277 8060
8062 0 471999.28 274765.1 77080 214 8061
8063 0 472238.8 274684.44 76880 301 8062
8064 0 472457.2 274655.3 76680 284 8063
8065 0 472725.1 274595.4 76520 228 8064
8066 0 473084.44 274629.75 76360 128 8065
8067 0 473290.8 274637.12 76200 186 8066
8068 0 473579.94 274682.12 76080 229 8067
8069 0 473838.16 274564.22 75880 266 8068
8070 0 474086.62 274645.72 75720 289 8069
8071 0 473039.9 274010.66 75280 164 8070
8072 0 472972.12 273472.94 74760 176 8071
8073 0 472882.03 273286.6 74600 166 8072
8074 0 472897.28 273208.28 74400 166 8073
8075 0 472824.4 273122.38 74280 140 8074
8076 0 472867.5 273004.72 74080 208 8075
8077 0 472905.1 272865.03 73880 217 8076
8078 0 472858.44 272702.88 73720 217 8077
8079 0 472791.94 272572.8 73560 163 8078
8080 0 472715.25 272515.75 73360 101 8079
8081 0 472612.47 272479.7 73160 164 8080
8082 0 472564.44 272474.9 72840 164 8081
8083 0 472620.4 272384.1 72600 131 8082
8084 0 472582.4 272249.75 72400 168 8083
8085 0 472468.6 272209.03 72200 131 8084
8086 0 472342.5 272279.62 71960 200 8085
8087 0 472206.6 272278.28 71680 172 8086
8088 0 472113.8 272216.75 71440 134 8087
8089 0 471565.97 272308.22 71080 128 8088
8090 0 471137.28 272173.78 70760 217 8089
8091 0 471053.34 272127.28 70560 256 8090
8092 0 470957.12 272015.06 70360 250 8091
8093 0 470672.5 271839.28 70080 207 8092
8094 0 470470.53 271699.5 69880 196 8093
8095 0 470195.47 271626.12 69680 198 8094
8096 0 470028.9 271571.94 69480 202 8095
8097 0 469876.66 271631.94 69320 202 8096
8098 0 469890.84 271567.22 69080 200 8097
8099 0 469968.6 271563.72 68840 143 8098
8100 0 470070.72 271467.66 68520 181 8099
8101 0 470063.22 271370.2 68400 226 8100
8102 0 470299.38 271263.03 68240 135 8101
8103 0 470355.97 271273.94 68080 108 8102
8104 0 470359.8 271318.22 67880 108 8103
8105 0 470362.9 271388.47 67840 108 8104
8106 0 470167.97 271396.4 67760 219 8105
8107 0 470079.06 271466.4 67680 219 8106
8108 0 469992.9 271457.12 67600 219 8107
8109 0 470075.34 271449.88 67520 219 8108
8110 0 470248.44 271224.22 67320 104 8109
8111 0 470286.28 271155.34 67200 104 8110
8112 0 470285.7 271195.4 67080 51 8111
8113 0 470207.6 271383.84 66880 81 8112
8114 0 470139.56 271539.38 66720 81 8113
8115 0 470159.25 271602.22 66560 75 8114
8116 0 470125.16 271611.72 66400 115 8115
8117 0 470118.16 271615.12 66360 115 8116
8118 0 469964.38 271512.34 66240 115 8117
8119 0 469970 271434.7 66120 160 8118
8120 0 469928.62 271219.34 65920 160 8119
8121 0 469914.28 271085.88 65840 -1 8120
8122 0 469781.06 270925.88 65720 206 8121
8123 0 469878.62 270945.78 65560 172 8122
8124 0 469906.47 270946.34 65360 172 8123
8125 0 468339.88 271113 65360 108 8124
8126 0 467977.9 271552 65360 81 8125
8127 0 467782.94 271705 65360 -1 8126
8128 0 467706.6 271754.4 65440 -1 8127
8129 0 467670.25 271775.56 65480 -1 8128
8130 0 469710.78 270960.47 65200 136 8124
8131 0 469592.72 270938.25 65120 156 8130
8132 0 470400 271545.2 65200 120 8130
8133 0 470936.1 271496.2 65200 154 8132
8134 0 471069.56 271460.4 65120 154 8133
8135 0 471494.25 271608.47 65000 -1 8134
8136 0 471695.5 271740 64960 32 8135
8137 0 471897.44 271871.7 64920 32 8136
8138 0 471932.94 271885.1 64800 32 8137
8139 0 472008.62 271857.22 64760 32 8138
8140 0 472037.75 271844.75 64720 32 8139
8141 0 471605.6 271271.72 64720 128 8140
8142 0 472002.5 270693.66 64720 202 8141
8143 0 472009.56 270583.25 64800 90 8142
8144 0 472105.9 270569.72 64880 90 8143
8145 0 472092.1 270576.62 64920 90 8144
8146 0 472119.84 270591.28 64960 45 8145
8147 0 472120.4 270599 65000 45 8146
8148 0 472141.75 270562.34 65040 45 8147
8149 0 472176.3 270569.3 65120 45 8148
8150 0 472169 270577.53 65200 45 8149
8151 0 472183.53 270590.78 65240 32 8150
8152 0 472197.9 270673.97 65280 32 8151
8153 0 472218.25 270708.38 65320 32 8152
8154 0 472246.8 270702.25 65360 60 8153
8155 0 472114.8 270715.25 65400 32 8154
8156 0 472192.06 270700.84 65440 60 8155
8157 0 472162.72 270736.66 65480 60 8156
8158 0 472164.28 270749.8 65520 60 8157
8159 0 472155.47 270708.75 65560 60 8158
8160 0 472156.88 270744.38 65600 60 8159
8161 0 472122.22 270785.03 65640 60 8160
8162 0 472149.53 270801.12 65680 60 8161
8163 0 472170.38 270855.44 65720 60 8162
8164 0 472336.6 270979.7 64720 108 8141
8165 0 472628.06 270966.53 64920 160 8164
8166 0 472747.78 270952.38 65040 71 8165
8167 0 472754.56 270939.44 65080 71 8166
8168 0 472841.28 270882.34 65120 32 8167
8169 0 472966.03 270896.6 65160 32 8168
8170 0 472980.2 270946.34 65200 32 8169
8171 0 472973.62 270861.7 65240 32 8170
8172 0 473001.94 270785.94 65280 32 8171
8173 0 473078.25 270722.5 65320 32 8172
8174 0 473127.97 270702.1 65360 32 8173
8175 0 473168.44 270701.47 65400 32 8174
8176 0 473177.28 270714.47 65440 32 8175
8177 0 473168.8 270722.5 65480 32 8176
8178 0 473189.5 270611.7 65560 -1 8177
8179 0 473260.88 270598 65600 -1 8178
8180 0 473309.84 270568.8 65640 -1 8179
8181 0 473316.1 270599.03 65680 -1 8180
8182 0 471360 271616 64240 275 8141
8183 0 471392 271648 64240 284 8182
8184 0 471552 271840 64160 221 8183
8185 0 471712 271872 64080 277 8184
8186 0 471517.38 272410.25 63760 51 8185
8187 0 471968 271968 64040 207 8185
8188 0 471232 271712 64040 172 8183
8189 0 471040 271840 63880 120 8188
8190 0 470816 271936 63720 104 8189
8191 0 470656 271968 63520 143 8190
8192 0 470496 272160 63480 157 8191
8193 0 470400 272384 63400 98 8192
8194 0 470336 272640 63320 86 8193
8195 0 470336 272864 63200 51 8194
8196 0 470240 273024 63040 60 8195
8197 0 472143.22 271781.94 64640 32 8140
8198 0 472229.3 271714.4 64560 32 8197
8199 0 472318.5 271682.5 64520 32 8198
8200 0 472408.16 271651.03 64480 32 8199
8201 0 472670.3 271683 64320 32 8200
8202 0 472709.3 271790.56 64240 128 8201
8203 0 472929.72 271909.78 64080 148 8202
8204 0 472932.22 272144.56 63960 128 8203
8205 0 472811.28 272236.9 63840 128 8204
8206 0 473024 272768 63880 137 8205
8207 0 473056 272768 63880 148 8206
8208 0 473248 272928 63920 150 8207
8209 0 473376 273088 64080 140 8208
8210 0 473344 273280 64160 163 8209
8211 0 473184 273440 64360 178 8210
8212 0 473024 273600 64520 163 8211
8213 0 472992 273856 64600 80 8212
8214 0 472960 274112 64600 140 8213
8215 0 472864 274368 64560 60 8214
8216 0 472704 274592 64560 40 8215
8217 0 472672 274624 64560 40 8216
8218 0 473536 273440 64120 124 8210
8219 0 473664 273600 63920 32 8218
8220 0 473664 273824 63800 40 8219
8221 0 473664 274048 63680 107 8220
8222 0 473632 274208 63560 139 8221
8223 0 472992 272864 63640 164 8207
8224 0 472992 272960 63400 128 8223
8225 0 473152 272992 63160 135 8224
8226 0 473312 273088 62960 64 8225
8227 0 473376 273280 62480 124 8226
8228 0 473408 273344 62240 75 8227
8229 0 473280 273184 62080 153 8228
8230 0 473056 273152 61920 101 8229
8231 0 472832 273056 61760 102 8230
8232 0 472672 272896 61640 98 8231
8233 0 472416 272864 61520 71 8232
8234 0 472192 272896 61360 75 8233
8235 0 471936 272896 61240 107 8234
8236 0 471744 272800 61080 64 8235
8237 0 471616 272704 61000 60 8236
8238 0 469831.16 270717.25 68400 186 8101
8239 0 469908.53 270605.97 68560 122 8238
8240 0 469966.8 270530.34 68680 71 8239
8241 0 469988.5 270525.84 68760 71 8240
8242 0 469891.7 270545.9 68960 71 8241
8243 0 469871.34 270518.88 69160 -1 8242
8244 0 469877.53 270511.88 69200 -1 8243
8245 0 475350.6 275269.2 75520 260 8070
8246 0 475515.72 275385.03 75320 205 8245
8247 0 475753.47 275549.06 75040 -1 8246
8248 0 476049.22 275493.75 74800 -1 8247
8249 0 476233.38 275482.1 74560 -1 8248
8250 0 476556.56 275563.5 74240 128 8249
8251 0 476754.38 275698.88 73960 148 8250
8252 0 476925.03 275639.78 73680 124 8251
8253 0 477087.66 275610.47 73360 128 8252
8254 0 477000.62 275623.84 73200 90 8253
8255 0 477052.56 275555.9 73000 115 8254
8256 0 477018.5 275529.94 72800 115 8255
8257 0 477209.38 275535.66 72560 98 8256
8258 0 477233.53 275542.7 72400 160 8257
8259 0 477257.03 275591.88 72160 102 8258
8260 0 477427.78 275707.53 71880 178 8259
8261 0 477448.25 275871.66 71720 217 8260
8262 0 477507.56 275877.75 71560 217 8261
8263 0 477539.78 275926.6 71320 217 8262
8264 0 477549.5 275928.38 71040 198 8263
8265 0 477493.38 275934.75 70800 181 8264
8266 0 477514.62 275818.66 70440 189 8265
8267 0 477545.5 275783.88 70240 168 8266
8268 0 477537.6 275725.44 69880 176 8267
8269 0 476848.72 275827.8 69520 178 8268
8270 0 476684.16 275854.94 69240 64 8269
8271 0 476424.94 275964.06 68960 45 8270
8272 0 476197 276080.03 68800 128 8271
8273 0 476233 276116.03 68640 137 8272
8274 0 476277 276200.03 68480 137 8273
8275 0 476177 276340.06 68160 194 8274
8276 0 476089 276292.1 67920 172 8275
8277 0 476157 276140.12 67440 81 8276
8278 0 476197 276004.03 67360 81 8277
8279 0 476129 275860.03 67200 32 8278
8280 0 475845 275840.06 66960 120 8279
8281 0 475721 275408.06 66920 98 8280
8282 0 475777 274884.1 67040 -1 8281
8283 0 475969 274508.1 67160 -1 8282
8284 0 475445 275084.1 66800 166 8281
8285 0 474441 274732.1 66800 122 8284
8286 0 474053 274572.12 66880 124 8285
8287 0 473621 274396.12 67040 157 8286
8288 0 473137 274376.12 66960 -1 8287
8289 0 473621 274324.12 67120 254 8287
8290 0 474173 273960.12 67080 -1 8289
8291 0 472737 274576.12 67080 -1 8289
8292 0 472429 274856.12 67040 -1 8291
8293 0 473621 274268.12 67160 254 8289
8294 0 473589 274204.16 67280 254 8293
8295 0 473565 274224.16 67360 254 8294
8296 0 473561 274256.16 67400 186 8295
8297 0 474253 274784.16 67440 124 8296
8298 0 474609 274876.16 67480 -1 8297
8299 0 475041 274900.16 67480 -1 8298
8300 0 475373 274932.16 67400 -1 8299
8301 0 473409 274280.16 67480 186 8296
8302 0 473093 274276.16 67600 224 8301
8303 0 472713 274308.16 67680 136 8302
8304 0 472669 274168.22 67800 136 8303
8305 0 472677 274084.22 67920 136 8304
8306 0 473301 273492.22 67920 -1 8305
8307 0 473315 273414 67880 -1 8306
8308 0 473329 273336.22 67840 -1 8307
8309 0 473577 273104.22 67920 -1 8308
8310 0 473661 273048.22 67880 -1 8309
8311 0 473485 273588.22 67880 -1 8307
8312 0 473581 273644.22 67840 -1 8311
8313 0 472713 273984.22 68040 -1 8305
8314 0 473621 273840.22 68040 -1 8313
8315 0 473785 273924.22 68120 -1 8314
8316 0 473873 274016.22 68160 -1 8315
8317 0 473325 274404.22 68080 -1 8313
8318 0 472669 273864.22 68080 175 8313
8319 0 472569 273796.25 68240 175 8318
8320 0 472481 273684.25 68320 175 8319
8321 0 472253 273300.25 68360 124 8320
8322 0 472249 273052.25 68440 120 8321
8323 0 472265 272848.25 68520 120 8322
8324 0 472641 273916.25 68360 175 8320
8325 0 472589 274024.25 68440 131 8324
8326 0 472389 274172.25 68480 131 8325
8327 0 472321 274252.25 68560 131 8326
8328 0 472309 274280.25 68680 131 8327
8329 0 472337 274188.25 68840 131 8328
8330 0 472221 274176.25 69000 104 8329
8331 0 472109 274124.25 69120 104 8330
8332 0 471761 274212.25 69160 -1 8331
8333 0 471617 274176.25 69200 -1 8332
8334 0 472253 274024.25 69160 104 8331
8335 0 472261 273976.25 69280 98 8334
8336 0 472289 273904.25 69440 98 8335
8337 0 472313 273808.25 69600 32 8336
8338 0 471609 274088.16 67680 148 8303
8339 0 471325.03 274116.22 67640 154 8338
8340 0 471657 273984.22 67600 148 8339
8341 0 471665 273916.22 67480 -1 8340
8342 0 471041 274168.22 67600 122 8339
8343 0 470825 274276.22 67440 172 8342
8344 0 470677 274324.03 67280 166 8343
8345 0 470389 274380.06 66960 120 8344
8346 0 470541 274900.06 67000 -1 8345
8347 0 470717 274996.06 67080 -1 8346
8348 0 470849 274976.06 67160 -1 8347
8349 0 470257 274356.06 66880 120 8345
8350 0 470029 274388.06 66720 136 8349
8351 0 469933 274332.03 66560 32 8350
8352 0 469541 274048.03 66560 40 8351
8353 0 469553 273868.03 66560 64 8352
8354 0 469949 274384.03 66480 32 8351
8355 0 470001 274980.03 66480 -1 8354
8356 0 469781 275160.03 66520 -1 8355
8357 0 469937 274389.34 66440 32 8354
8358 0 469913 274400.03 66360 32 8357
8359 0 469833 274368.03 66200 32 8358
8360 0 469441 273756.03 66240 64 8359
8361 0 469397 273516.03 66200 51 8360
8362 0 469317 273332.03 66120 -1 8361
8363 0 469845 273664.03 66200 32 8360
8364 0 469601 274308.03 66120 32 8359
8365 0 469405 274360.03 65920 32 8364
8366 0 469269 274424.03 65840 80 8365
8367 0 469113 274440.03 65720 80 8366
8368 0 468741 274568.06 65680 104 8367
8369 0 468465 275216.06 65680 120 8368
8370 0 468325 275228 65760 120 8369
8371 0 468245 275224.06 65840 -1 8370
8372 0 468521.03 274772.1 65640 137 8368
8373 0 468377 275204.06 65520 104 8372
8374 0 468305 275448.06 65480 -1 8373
8375 0 468925 275940.03 65520 -1 8374
8376 0 469069 275876.03 65600 -1 8375
8377 0 468421 275416.03 65360 -1 8374
8378 0 468437 275436.03 65320 -1 8377
8379 0 468521 275560.06 65120 -1 8378
8380 0 468541 275652.06 65040 -1 8379
8381 0 468697 275844.06 64920 -1 8380
8382 0 468757 275944.06 64800 -1 8381
8383 0 468889 275932.06 64680 -1 8382
8384 0 468209 275132.06 65080 104 8379
8385 0 468145 275040.06 65000 104 8384
8386 0 467913 274872.06 64960 104 8385
8387 0 467401 274532.06 65000 -1 8386
8388 0 467089 274388.06 65040 -1 8387
8389 0 469309 274448.06 65680 139 8367
8390 0 469323.66 274445.34 65640 139 8389
8391 0 469661.03 274024.1 65640 -1 8390
8392 0 469593 273992.06 65600 -1 8391
8393 0 469673 273976.06 65520 -1 8392
8394 0 469833 273892.06 65480 -1 8393
8395 0 469797.03 273944.12 65680 -1 8391
8396 0 469849.03 273860.12 65760 -1 8395
8397 0 469353 274440.06 65560 139 8390
8398 0 469579 274564.03 65520 75 8397
8399 0 469643 274828.03 65480 64 8398
8400 0 469651 274976.03 65400 64 8399
8401 0 469647 275068.03 65280 71 8400
8402 0 469835 275204.03 65200 71 8401
8403 0 469995 275304.03 65160 71 8402
8404 0 469233 274760.03 65960 139 8365
8405 0 469309 274960.03 66040 -1 8404
8406 0 468733 274428.03 65960 128 8365
8407 0 468641 274384.03 66040 128 8406
8408 0 468541 274348.03 66120 81 8407
8409 0 470801.03 274192.22 67640 172 8342
8410 0 470789 274640.22 67720 172 8409
8411 0 470829 274820.22 67680 -1 8410
8412 0 470873 274724.22 67600 172 8411
8413 0 470821 274664.22 67520 172 8412
8414 0 470649 274132.22 67720 172 8409
8415 0 470909 274104.22 67960 196 8414
8416 0 471077 274000.22 68160 163 8415
8417 0 470929 273912.22 68280 75 8416
8418 0 473237 273532.16 67240 -1 8294
8419 0 473085 273564.16 67120 -1 8418
8420 0 472917 273664.16 67000 -1 8419
8421 0 475693 276140.03 68800 -1 8272
8422 0 478146.5 275667.8 69680 122 8268
8423 0 478244.75 275629.12 69480 90 8422
8424 0 478376.38 275605.38 69200 75 8423
8425 0 478489.3 275620.44 69080 81 8424
8426 0 478596.06 275678.8 68960 81 8425
8427 0 478524.22 275756.12 68800 81 8426
8428 0 478384.3 275778.5 68640 81 8427
8429 0 478352.84 275833.94 68480 107 8428
8430 0 478215.06 275868.28 68240 96 8429
8431 0 478115.75 275950.03 68120 60 8430
8432 0 476624.84 276938.3 68120 51 8431
8433 0 476397 276970.03 68040 32 8432
8434 0 476005 276818.03 67920 32 8433
8435 0 475245 276346.03 67800 98 8434
8436 0 474909 276178.06 67680 102 8435
8437 0 474905 276098.1 67520 102 8436
8438 0 475133 276014.03 67280 -1 8437
8439 0 475429 276166.06 67120 -1 8438
8440 0 475349 276262.1 67040 -1 8439
8441 0 475441 276502.1 66920 -1 8440
8442 0 475461 276658.1 66840 -1 8441
8443 0 475449 276726.1 66680 -1 8442
8444 0 475501 276658.12 66600 -1 8443
8445 0 475333 275762.1 67120 98 8439
8446 0 474737 276190.1 67840 190 8435
8447 0 474785 276154.1 68000 203 8446
8448 0 474789 276022.1 68120 203 8447
8449 0 474789 275970.1 68240 163 8448
8450 0 474857 275850.1 68400 163 8449
8451 0 474873 275826.12 68560 -1 8450
8452 0 474697 275678.16 68640 102 8451
8453 0 474957 275730.12 68680 -1 8452
8454 0 475097 275730.12 68800 -1 8453
8455 0 475201 275754.12 68920 -1 8454
8456 0 474065 275458.12 68640 120 8452
8457 0 473965 275354.12 68720 120 8456
8458 0 473917 275314.12 68840 107 8457
8459 0 474033 275254.12 68960 107 8458
8460 0 477790.06 276121.03 67760 60 8431
8461 0 477714.75 275994.5 67480 75 8460
8462 0 477742.16 276036.4 67280 120 8461
8463 0 477639.16 276107.7 67040 80 8462
8464 0 477547.4 276277.28 66880 60 8463
8465 0 477432.28 276484.84 66640 120 8464
8466 0 477430.44 276464.25 66360 101 8465
8467 0 477410.22 276476.97 66160 45 8466
8468 0 477374.2 276474.4 65960 45 8467
8469 0 477261.7 276733.06 65760 32 8468
8470 0 477044.84 276867.47 65600 60 8469
8471 0 476817.4 276923.44 65400 64 8470
8472 0 476694.03 277047.75 65200 120 8471
8473 0 476600.12 277164.75 65040 102 8472
8474 0 476369.9 277395.94 64920 40 8473
8475 0 476171.38 277629.7 64600 -1 8474
8476 0 476251.5 277487.84 64240 -1 8475
8477 0 475879.22 277635.6 63960 -1 8476
8478 0 475088.06 278046.34 63640 -1 8477
8479 0 474625.25 278156.16 63440 -1 8478
8480 0 474437 278252.1 63400 -1 8479
8481 0 474189 278332.1 63360 -1 8480
8482 0 473765 277828.03 63400 -1 8481
8483 0 473349 278844.03 63320 -1 8481
8484 0 472829 278876.03 63240 -1 8483
8485 0 472317 279036.03 63160 -1 8484
8486 0 471781 279068.03 63080 -1 8485
8487 0 474605 278092.03 63360 -1 8480
8488 0 474661 278028.03 63280 -1 8487
8489 0 474589 277996.03 63120 -1 8488
8490 0 474461 277964.03 63000 -1 8489
8491 0 474413 277900.03 62880 -1 8490
8492 0 474229 277828.03 62760 -1 8491
8493 0 474213 277780.06 62720 -1 8492
8494 0 474197 277700.06 62560 -1 8493
8495 0 473957 277572.06 62480 -1 8494
8496 0 473645 277492.06 62360 -1 8495
8497 0 473309 277260.06 62280 -1 8496
8498 0 473109 276956.2 62200 -1 8497
8499 0 473045 276884.12 62280 -1 8498
8500 0 477371.28 275929.62 65880 32 8468
8501 0 477423.84 275779.47 65720 45 8500
8502 0 477550.78 275695.03 65560 45 8501
8503 0 477558.94 275655.47 65360 71 8502
8504 0 477572.06 275583.8 65200 45 8503
8505 0 477578.5 275450.78 64960 32 8504
8506 0 477582.7 275326.97 64800 86 8505
8507 0 477857.78 275063.34 64520 32 8506
8508 0 477969.75 274875.56 64320 32 8507
8509 0 477822.88 274915.06 64080 40 8508
8510 0 477516.25 274977.75 63840 40 8509
8511 0 477296.62 275124.66 63680 -1 8510
8512 0 477319.94 275103.72 63520 -1 8511
8513 0 477303.97 275063.94 63320 -1 8512
8514 0 477250.5 275019.38 63120 -1 8513
8515 0 477300.1 274952.16 62800 -1 8514
8516 0 477167.5 274933.25 62680 -1 8515
8517 0 477381.47 274913.5 62520 -1 8516
8518 0 477125.8 274854.3 62320 -1 8517
8519 0 476878.97 274810.62 62160 -1 8518
8520 0 476270.2 274629.78 61720 -1 8519
8521 0 476082 274530.1 61640 -1 8520
8522 0 475838.3 274456.2 61520 -1 8521
8523 0 475778 274402.06 61440 -1 8522
8524 0 475594 274294.06 61320 -1 8523
8525 0 475398 274150.1 61200 -1 8524
8526 0 474995.84 276249.06 75320 107 8246
8527 0 473590.4 276618.66 75320 81 8526
8528 0 472786.88 276649.7 75080 134 8527
8529 0 472046.6 276659.5 74840 172 8528
8530 0 471176.22 276667.3 74560 32 8529
8531 0 470761.38 276658.53 74240 115 8530
8532 0 470656 277152 74280 91 8531
8533 0 470656 277344 74360 64 8532
8534 0 470496 277472 74560 104 8533
8535 0 470336 277600 74720 32 8534
8536 0 470208 277760 74920 32 8535
8537 0 470208 277920 75160 32 8536
8538 0 470016 278080 75200 45 8537
8539 0 469792 278240 75160 51 8538
8540 0 469568 278400 75160 81 8539
8541 0 469312 278528 75160 60 8540
8542 0 469056 278592 75240 71 8541
8543 0 468864 278592 75280 71 8542
8544 0 470816 277504 74520 86 8533
8545 0 471040 277664 74560 101 8544
8546 0 471232 277856 74640 51 8545
8547 0 471392 278016 74480 71 8546
8548 0 471456 278208 74320 32 8547
8549 0 471456 278464 74320 104 8548
8550 0 471456 278656 74520 148 8549
8551 0 471488 278816 74760 115 8550
8552 0 471488 278848 75040 71 8551
8553 0 471488 278848 75320 45 8552
8554 0 471552 278880 75560 32 8553
8555 0 471648 278912 75680 32 8554
8556 0 470282.94 276465.62 74160 198 8531
8557 0 470018.28 276385.6 73880 154 8556
8558 0 469578 275732.53 73760 154 8557
8559 0 469722.12 275600.22 73680 280 8558
8560 0 469771.16 275545.62 73640 280 8559
8561 0 469771.38 275435.4 73560 280 8560
8562 0 467751.25 275112.88 73560 190 8561
8563 0 467755.7 275099.97 73640 214 8562
8564 0 467757.9 275091.47 73680 214 8563
8565 0 467431.8 274563.22 73720 148 8564
8566 0 467067.78 274151.72 73840 120 8565
8567 0 467007.28 274145.03 74080 101 8566
8568 0 466747.97 274123.8 74160 64 8567
8569 0 466372.72 274221.1 74200 60 8568
8570 0 466282 274305.06 74240 71 8569
8571 0 466213.28 274382.16 74280 71 8570
8572 0 466163.8 274478.97 74360 86 8571
8573 0 466121.03 274555.84 74400 86 8572
8574 0 466085 274654.97 74440 86 8573
8575 0 466023.7 274729.66 74480 32 8574
8576 0 465955.25 274779.2 74520 32 8575
8577 0 465968.2 274778.78 74560 32 8576
8578 0 466608.44 275121.1 73640 139 8563
8579 0 466552.56 275091.97 73600 139 8578
8580 0 466443.2 274944.88 73480 101 8579
8581 0 466240.66 274506.75 73440 60 8580
8582 0 466281.44 274570.28 73400 45 8581
8583 0 466302.4 274570.3 73360 45 8582
8584 0 466330.6 274659.06 73320 45 8583
8585 0 466344.03 274730.84 73280 45 8584
8586 0 466366.75 274814.1 73240 101 8585
8587 0 466406.03 274850.2 73200 101 8586
8588 0 469771.7 275217.62 73400 313 8561
8589 0 469796.2 274980.94 73000 -1 8588
8590 0 469900.78 275065.06 72880 -1 8589
8591 0 470742.78 275153.97 72800 189 8590
8592 0 470826.16 275218.7 72680 200 8591
8593 0 471084 275611.03 72440 186 8592
8594 0 470952 275839.03 72320 81 8593
8595 0 470438 275879.03 72280 -1 8594
8596 0 470294 275855.03 72240 -1 8595
8597 0 470958 276167.03 72280 80 8594
8598 0 471178 276463.03 72280 148 8597
8599 0 471378 276695.03 72360 86 8598
8600 0 471514 276847.03 72400 45 8599
8601 0 471530 276911.03 72440 45 8600
8602 0 470998 276315.03 72200 80 8597
8603 0 471090 276499.03 72040 148 8602
8604 0 471296 276635.06 71840 148 8603
8605 0 471374 276691.03 71680 -1 8604
8606 0 468889.9 274792.7 72840 160 8590
8607 0 468890.62 274724.28 72720 128 8606
8608 0 468960.28 274516 72680 160 8607
8609 0 469029.88 274529.06 72640 128 8608
8610 0 469028.22 274577.78 72600 128 8609
8611 0 469038.72 274578 72560 128 8610
8612 0 469102.53 274577.84 72320 124 8611
8613 0 467942.44 274857.16 72320 148 8612
8614 0 467928.56 274849.56 72240 148 8613
8615 0 467914.8 274891.53 72080 148 8614
8616 0 467901.1 274869.75 71880 160 8615
8617 0 467741.06 274374.6 71880 107 8616
8618 0 467540.12 274216.2 71840 60 8617
8619 0 467511.12 274172.94 71800 60 8618
8620 0 467295.28 273977.9 71760 51 8619
8621 0 467267.1 273970.22 71720 51 8620
8622 0 467233.56 273957 71680 51 8621
8623 0 467225.25 273957.25 71640 51 8622
8624 0 467219.22 273949.53 71600 51 8623
8625 0 467232.47 273902.3 71520 51 8624
8626 0 467253.44 273888.4 71480 51 8625
8627 0 467302.1 273893.97 71440 51 8626
8628 0 467386.3 273874.47 71400 51 8627
8629 0 467706.25 273665.44 71400 -1 8628
8630 0 467761.6 273610.62 71360 -1 8629
8631 0 467741.12 273642.88 71440 -1 8629
8632 0 467741.4 273672.34 71480 -1 8631
8633 0 467691.25 273700.34 71520 51 8632
8634 0 467755.5 273721.78 71560 51 8633
8635 0 467741.12 273678.56 71600 51 8634
8636 0 467762.1 273693.56 71640 51 8635
8637 0 467721.25 275115.44 71840 80 8616
8638 0 467551 275287.03 71720 150 8637
8639 0 467347 275427.03 71600 204 8638
8640 0 466767 275155.03 71640 -1 8639
8641 0 467311 275531.03 71440 204 8639
8642 0 467153 275635.1 71400 235 8641
8643 0 467075 275715.03 71240 204 8642
8644 0 466923 276011.03 70960 219 8643
8645 0 467075 276111.03 70840 214 8644
8646 0 467119 276139.03 70680 214 8645
8647 0 467163.5 276155 70640 214 8646
8648 0 467208 276171 70600 153 8647
8649 0 466227 276231.06 70560 -1 8648
8650 0 466151 276235.06 70640 -1 8649
8651 0 467297 276203.03 70520 153 8648
8652 0 467309 276203.03 70360 153 8651
8653 0 467317 276243.03 70240 232 8652
8654 0 467015 276635.06 70280 230 8653
8655 0 466911 276699.06 70400 230 8654
8656 0 466819 276847.06 70520 96 8655
8657 0 468709 275931.03 70240 189 8653
8658 0 469015 275451.06 70280 139 8657
8659 0 469095 275271.06 70440 -1 8658
8660 0 469215 275227.06 70560 -1 8659
8661 0 467263 276419.06 70080 -1 8653
8662 0 467287 276475.06 69920 -1 8661
8663 0 467209 276571.1 69640 207 8662
8664 0 467283.66 276552.34 69480 192 8663
8665 0 467305 276539.12 69400 192 8664
8666 0 468413 276763.1 69440 141 8665
8667 0 468529 276987.1 69480 141 8666
8668 0 468693 276975.1 69560 32 8667
8669 0 468881 276835.1 69600 32 8668
8670 0 467293 276591.1 69240 134 8665
8671 0 468431 275967.03 69280 -1 8670
8672 0 468555 275763.03 69240 -1 8671
8673 0 468587 275703.03 69160 -1 8672
8674 0 467223 276647.03 69120 134 8670
8675 0 468341 276371.03 69160 101 8674
8676 0 468541 276583.03 69120 51 8675
8677 0 468765 276627.03 69040 51 8676
8678 0 468917 276639.03 68960 60 8677
8679 0 467029 276739.03 68960 122 8674
8680 0 466933 276939.03 68880 163 8679
8681 0 466661 277199.03 68840 160 8680
8682 0 466225 277479.03 68840 91 8681
8683 0 467149 277091.03 68840 139 8680
8684 0 467329 277291.03 68760 150 8683
8685 0 467065 276475.03 68920 134 8679
8686 0 467045 276379.03 68840 134 8685
8687 0 467171 276475.03 68720 164 8686
8688 0 467259 276455.03 68600 164 8687
8689 0 467415 276395.03 68440 128 8688
8690 0 467487 276387.03 68320 128 8689
8691 0 467691 276447.03 68240 104 8690
8692 0 468011 276583.03 68080 81 8691
8693 0 468193 276727.06 67920 71 8692
8694 0 468471 276547.03 68000 32 8693
8695 0 468587 276563.03 67920 32 8694
8696 0 468627 276583.03 67840 71 8695
8697 0 468063 276867.03 67840 81 8693
8698 0 468087 276947.03 67680 120 8697
8699 0 468415 277023.03 67560 96 8698
8700 0 468831 277063.03 67440 90 8699
8701 0 469109 277187.06 67240 60 8700
8702 0 469017 277199.1 67200 60 8701
8703 0 469345 277331.06 67120 98 8702
8704 0 469845 276907.1 67120 -1 8703
8705 0 469258.6 277529.4 66960 98 8703
8706 0 469237 277579.1 66920 98 8705
8707 0 469073 277723.06 66880 -1 8706
8708 0 468817 277803.06 66800 -1 8707
8709 0 469329 277999.06 66880 -1 8707
8710 0 468557 277075.06 67160 91 8702
8711 0 468389 276971.06 67040 120 8710
8712 0 467753 276943.06 67040 64 8711
8713 0 467485 277023.06 67000 102 8712
8714 0 468353 276995.06 66920 120 8711
8715 0 468261 276931.06 66840 120 8714
8716 0 468099 276951.1 66680 64 8715
8717 0 468091 276975.1 66600 64 8716
8718 0 468027 276991.1 66520 102 8717
8719 0 467691 277023.1 66440 139 8718
8720 0 467143 276939.1 66480 75 8719
8721 0 466903 276803.1 66520 75 8720
8722 0 466739 276575.1 66600 40 8721
8723 0 466775 276427.1 66680 80 8722
8724 0 466923 277143.1 66520 75 8720
8725 0 466791 277227.1 66560 75 8724
8726 0 466747 277287.1 66640 -1 8725
8727 0 467907 277135.1 66320 139 8719
8728 0 468031 277199.1 66160 -1 8727
8729 0 468219 277255.1 66040 -1 8728
8730 0 468691 277451.1 65960 128 8729
8731 0 469107 277903.1 65920 51 8730
8732 0 467943 277235.1 66000 32 8729
8733 0 467831 277279.1 65840 75 8732
8734 0 467627 277375.12 65720 141 8733
8735 0 468053 277175.16 65680 -1 8734
8736 0 468237 276871.16 65600 -1 8735
8737 0 468297 276455.2 65600 -1 8736
8738 0 468053 276415.16 65640 -1 8737
8739 0 468057 276459.16 65680 -1 8738
8740 0 468453 276363.16 65560 -1 8737
8741 0 467379 277451.06 65600 141 8734
8742 0 466805 277607.16 65560 120 8741
8743 0 466459 277467.03 65600 122 8742
8744 0 466355 277495.03 65680 122 8743
8745 0 466291 277455.03 65760 122 8744
8746 0 466751 277971.03 65560 120 8742
8747 0 466919 278207.03 65520 -1 8746
8748 0 466939 278311.03 65440 -1 8747
8749 0 467515 277407.03 65560 141 8741
8750 0 467391 277383.03 65400 104 8749
8751 0 467343 277379.03 65240 104 8750
8752 0 467331 277259.03 65160 139 8751
8753 0 467333 277223.1 64960 139 8752
8754 0 467199 277459.03 64920 124 8753
8755 0 467087 277519.03 64880 124 8754
8756 0 466987 277563.03 64760 81 8755
8757 0 466987 277563.03 64680 81 8756
8758 0 467007 277559.03 64560 81 8757
8759 0 466791 277627.03 64360 60 8758
8760 0 466627 277655.03 64280 80 8759
8761 0 466359 277667.03 64240 75 8760
8762 0 466283 277639.03 64200 75 8761
8763 0 467291 277455.03 64720 124 8757
8764 0 467407 277443.03 64800 139 8763
8765 0 468573 277527.1 67200 91 8702
8766 0 468405 277727.06 67200 91 8765
8767 0 467055 276687.03 68320 128 8690
8768 0 466667 276679.03 68400 -1 8767
8769 0 466579 276675.03 68440 -1 8768
8770 0 466681 275635.06 71400 75 8642
8771 0 465429 276079.06 71400 60 8770
8772 0 469134.56 274576.7 72200 186 8612
8773 0 469350.4 274588.94 72120 175 8772
8774 0 469592 274561.03 72000 86 8773
8775 0 469662 274629.06 71840 86 8774
8776 0 469022 275085.06 71840 186 8775
8777 0 469058 275097.1 71800 186 8776
8778 0 469194 275085.06 71680 -1 8777
8779 0 469118 275021.06 71640 -1 8778
8780 0 469242 275413.06 71640 -1 8779
8781 0 469470 275557.06 71560 -1 8780
8782 0 469050 274885.06 71600 186 8779
8783 0 468866 274753.06 71520 -1 8782
8784 0 468586 274669 71560 -1 8783
8785 0 468474 274645.06 71600 -1 8784
8786 0 469094 274801.06 71480 -1 8783
8787 0 469134 274881.06 71320 -1 8786
8788 0 469010 274981.06 71200 -1 8787
8789 0 469870 274461.06 71720 45 8775
8790 0 470322 274321.06 71640 32 8789
8791 0 470520 274353.03 71440 32 8790
8792 0 470464 274389.03 71320 32 8791
8793 0 469816 274013.03 71320 -1 8792
8794 0 469688 273957.03 71360 -1 8793
8795 0 469644 273865.03 71440 -1 8794
8796 0 470532 274477.03 71200 32 8792
8797 0 470552 274465.03 71120 203 8796
8798 0 470550 274481.06 70800 156 8797
8799 0 470562 274513.06 70640 156 8798
8800 0 470388 274485.03 70560 75 8799
8801 0 470292 274373.06 70480 75 8800
8802 0 470094 274109.1 70320 32 8801
8803 0 470322 273909.1 70160 60 8802
8804 0 470570 273869.1 70120 60 8803
8805 0 470722 273889.1 70000 120 8804
8806 0 470908 273925.03 69880 90 8805
8807 0 470498 273625.1 70080 60 8804
8808 0 471090 274885.06 70600 96 8799
8809 0 471438 275049.06 70560 81 8808
8810 0 471470 275159 70520 81 8809
8811 0 471502 275269.06 70480 75 8810
8812 0 471410 275517.06 70440 51 8811
8813 0 471258 275785.06 70320 75 8812
8814 0 471426 275001.06 70480 81 8810
8815 0 471442 274917.06 70400 81 8814
8816 0 471430 274881.06 70320 81 8815
8817 0 469865.12 274020.84 72680 45 8608
8818 0 469686 273614.03 72920 45 8817
8819 0 469956.72 273950.03 72640 32 8817
8820 0 469962.6 273762.28 72600 32 8819
8821 0 470024.22 273658.03 72560 51 8820
8822 0 470059.97 273650.2 72520 51 8821
8823 0 470088.38 273669.4 72480 51 8822
8824 0 470115.56 273657.8 72440 51 8823
8825 0 470109.9 273615.38 72400 51 8824
8826 0 470108.84 273476.7 72360 32 8825
8827 0 470177.28 273344.66 72320 32 8826
8828 0 470170.03 273330.66 72280 32 8827
8829 0 470178.03 273309.88 72240 32 8828
8830 0 466002.3 275242.28 77240 86 8059
8831 0 465577.6 275063.2 76520 101 8830
8832 0 465227.34 275001.78 76280 176 8831
8833 0 465182.4 274987.84 76200 176 8832
8834 0 465147.3 274933.03 76120 176 8833
8835 0 465083.9 274876.28 76000 120 8834
8836 0 464853.5 274669.72 75920 98 8835
8837 0 464611.47 274473.78 75800 81 8836
8838 0 464506.4 274300.2 75720 91 8837
8839 0 464513.78 274139.88 75600 131 8838
8840 0 464464.7 274082.84 75480 131 8839
8841 0 464428.8 273937.22 75400 81 8840
8842 0 464431.16 273790.16 75360 81 8841
8843 0 464352.8 273658.66 75320 124 8842
8844 0 464352.47 273588.84 75280 124 8843
8845 0 464366.75 273519.25 75240 124 8844
8846 0 464401.97 273512.8 75200 137 8845
8847 0 464387.47 273470.72 75120 137 8846
8848 0 464373.53 273422.06 75040 137 8847
8849 0 464359.6 273378.22 74920 98 8848
8850 0 464268.3 273254.6 74760 98 8849
8851 0 464235.28 273192 74680 98 8850
8852 0 464191.03 273088.6 74600 98 8851
8853 0 464221.4 273045.5 74520 135 8852
8854 0 464227.34 273010.78 74440 135 8853
8855 0 464220.94 273026.56 74320 135 8854
8856 0 464239.66 273039 74240 122 8855
8857 0 464249.2 273045.06 74200 122 8856
8858 0 464256.03 273053.03 74080 122 8857
8859 0 464366.28 273094.16 73880 181 8858
8860 0 464402.56 273148.78 73720 150 8859
8861 0 464569.38 273218.62 73480 98 8860
8862 0 464695.3 273136.9 73240 96 8861
8863 0 464756.53 273107.88 73120 96 8862
8864 0 464582.44 273067.56 72960 96 8863
8865 0 464451.22 273045.97 72880 96 8864
8866 0 464360.47 273038.84 72720 -1 8865
8867 0 464325.16 273122.5 72600 -1 8866
8868 0 464402.56 273066.34 72400 -1 8867
8869 0 464437.53 273087.16 72200 -1 8868
8870 0 464505.8 273115.03 72080 -1 8869
8871 0 464442.78 273190.1 71880 -1 8870
8872 0 464394.88 273267.56 71760 -1 8871
8873 0 464339.5 273421.2 71600 -1 8872
8874 0 464374.56 273533.53 71480 -1 8873
8875 0 464222.8 273622 71320 -1 8874
8876 0 464081.28 273770.03 71200 -1 8875
8877 0 464074 273818.72 71080 -1 8876
8878 0 463413.47 273714.5 71000 -1 8877
8879 0 463322.38 273539.38 70960 -1 8878
8880 0 463294.38 273177.56 71000 -1 8879
8881 0 463315.25 273129.4 71040 -1 8880
8882 0 463349.62 272982.28 71160 -1 8881
8883 0 463239.03 273073.8 71200 -1 8882
8884 0 463226.22 273063.16 71320 -1 8883
8885 0 463162.38 273074.8 71360 -1 8884
8886 0 463189.8 273080.7 71400 -1 8885
8887 0 463239.1 273080.94 71480 -1 8886
8888 0 463266.5 273094.47 71520 -1 8887
8889 0 463657.7 273074.44 71560 -1 8888
8890 0 463726.1 273059.88 71480 -1 8889
8891 0 463804.34 273056.38 71320 -1 8890
8892 0 463892.47 273031.6 71240 -1 8891
8893 0 463329.53 273553.1 70840 -1 8879
8894 0 463194.8 273558.53 70600 -1 8893
8895 0 463342.8 273790.4 70440 -1 8894
8896 0 463503.78 273790.28 70280 -1 8895
8897 0 463614.56 273853.22 70120 -1 8896
8898 0 463683.9 273860.2 70080 -1 8897
8899 0 463594.3 273804.3 70040 -1 8898
8900 0 463419.88 273560.47 69920 -1 8899
8901 0 463356.72 273553.5 69880 -1 8900
8902 0 463328.8 273526.62 69840 -1 8901
8903 0 463301.1 273505.7 69800 -1 8902
8904 0 463308.03 273512.75 69760 -1 8903
8905 0 463300.97 273504.47 69720 -1 8904
8906 0 463245.8 273505.44 69680 -1 8905
8907 0 463260.3 273560.3 69560 -1 8906
8908 0 463253 273574.88 69520 -1 8907
8909 0 463176.28 273582.1 69480 -1 8908
8910 0 464297 273880.8 70080 -1 8898
8911 0 464241.9 273957.25 69920 -1 8910
8912 0 464249.03 274097.66 69800 -1 8911
8913 0 464199.94 274172.34 69720 -1 8912
8914 0 464165 274445.7 69800 -1 8912
8915 0 464221.03 274542.5 69840 -1 8914
8916 0 464303.97 274633.16 69920 -1 8915
8917 0 464348.06 274654.88 69960 -1 8916
8918 0 464370.38 274674.9 70000 -1 8917
8919 0 464412.53 274696.34 70040 -1 8918
8920 0 464495.2 274723.62 70080 -1 8919
8921 0 464502.72 274737.06 70120 -1 8920
8922 0 464502.34 274731.5 70160 -1 8921
8923 0 464544.12 274744.47 70200 -1 8922
8924 0 464559.12 274758.5 70240 -1 8923
8925 0 464565.53 274772.4 70280 -1 8924
8926 0 464614.38 274793.62 70320 -1 8925
8927 0 464614.28 274786 70360 -1 8926
8928 0 464893.22 274703.38 70400 -1 8927
8929 0 464884.75 274731.38 70440 -1 8928
8930 0 464872.88 274750.66 70480 -1 8929
8931 0 464885.25 274779.5 70560 -1 8930
8932 0 464883.28 274798.47 70600 -1 8931
8933 0 462500.28 274786.56 70280 -1 8896
8934 0 462479.47 274821.56 70200 -1 8933
8935 0 462438 274891.22 70080 -1 8934
8936 0 462499 274912.38 69960 -1 8935
8937 0 462768.03 274848.4 69920 -1 8936
8938 0 462795.97 274862.88 69800 -1 8937
8939 0 463005.06 275169.38 69760 -1 8938
8940 0 463108.9 275343.2 69680 -1 8939
8941 0 463151.56 275357.9 69640 -1 8940
8942 0 462593.84 274800.38 69680 -1 8940
8943 0 462462.53 274814.1 69640 -1 8942
8944 0 462371.94 274834.56 69600 -1 8943
8945 0 462162.22 274911.28 69560 -1 8944
8946 0 462113.3 274911.9 69480 -1 8945
8947 0 462238.97 274961.06 69400 -1 8946
8948 0 462281 275008.94 69360 -1 8947
8949 0 462285 275015.94 69320 -1 8948
8950 0 462318.78 275052.38 69280 -1 8949
8951 0 462332.75 275059.75 69240 -1 8950
8952 0 461710.25 274981.9 69480 -1 8946
8953 0 461576.75 274996.78 69440 -1 8952
8954 0 461466.06 274995.2 69360 -1 8953
8955 0 461417.06 275009.03 69320 -1 8954
8956 0 461424 275058.28 69280 -1 8955
8957 0 461361 275065.38 69200 -1 8956
8958 0 461305.34 275045.16 69120 -1 8957
8959 0 461270.25 275074.3 69080 -1 8958
8960 0 461285.72 275108.1 69040 -1 8959
8961 0 463234.9 275635.88 69800 -1 8939
8962 0 463158.22 275754.44 69840 -1 8961
8963 0 463144.12 275789.16 69880 -1 8962
8964 0 463137.1 275795.3 69920 -1 8963
8965 0 462872.44 276012.2 69960 -1 8964
8966 0 462845.34 276059.97 70000 -1 8965
8967 0 462853.12 276088.22 70040 -1 8966
8968 0 462844.88 276178.78 70080 -1 8967
8969 0 462816.1 276200.28 70160 -1 8968
8970 0 462658.84 274485.62 70600 -1 8894
8971 0 462135.6 274687.7 70600 -1 8970
8972 0 461999 274739 70720 -1 8971
8973 0 461845.4 274815.3 70800 -1 8972
8974 0 461803.66 274905.84 70880 -1 8973
8975 0 461853.06 275024.66 70960 -1 8974
8976 0 462173.44 275225.16 70960 -1 8975
8977 0 462709.6 275232.88 70960 -1 8976
8978 0 462680.94 275218.94 70920 -1 8977
8979 0 462695.75 275232.4 70840 -1 8978
8980 0 462708.53 275219.12 70800 -1 8979
8981 0 462695.97 275260.38 70760 -1 8980
8982 0 462709.28 275344.6 70720 -1 8981
8983 0 462744.06 275399.06 70680 -1 8982
8984 0 462786.34 275440.53 70640 -1 8983
8985 0 462825.94 275467.7 70600 -1 8984
8986 0 462856.47 275489.5 70560 -1 8985
8987 0 462881.66 275484.62 70520 -1 8986
8988 0 462870.38 275476.3 70480 -1 8987
8989 0 462876.8 275455.75 70440 -1 8988
8990 0 465751.4 276645.3 77720 -1 8059
8991 0 465894.78 276330.38 78080 -1 8990
8992 0 464333.62 276361.78 76680 -1 8056
8993 0 464283.16 276227.53 76480 -1 8992
8994 0 464190.8 276196.22 76280 -1 8993
8995 0 464180.22 276253.8 76240 -1 8994
8996 0 464361.72 276468 76040 32 8995
8997 0 464556.25 276508.2 76000 32 8996
8998 0 464645.6 276448.72 75920 32 8997
8999 0 464723.2 276447.5 75880 32 8998
9000 0 464703.44 276425.88 75840 32 8999
9001 0 464709.1 276413.38 75800 32 9000
9002 0 464577.75 276426.1 75760 32 9001
9003 0 464590.62 276441.06 75720 32 9002
9004 0 464548.72 276391.94 75640 32 9003
9005 0 464543.1 276399.47 75600 32 9004
9006 0 464520.78 276397.88 75560 32 9005
9007 0 464500.47 276418.56 75520 32 9006
9008 0 464486.34 276426.44 75480 32 9007
9009 0 464493.9 276433.2 75440 32 9008
9010 0 464472.12 276426.12 75400 32 9009
9011 0 464472.56 276433.34 75360 32 9010
9012 0 464423.12 276433.8 75320 32 9011
9013 0 464417 276420.06 75280 32 9012
9014 0 464368.4 276454.06 75240 32 9013
9015 0 464298.12 276448.28 75200 32 9014
9016 0 464213.88 276475.97 75160 32 9015
9017 0 464192.12 276470.03 75120 32 9016
9018 0 464187.78 276440.22 75080 32 9017
9019 0 464159.34 276454.1 75040 32 9018
9020 0 464110.7 276427.88 75000 32 9019
9021 0 464138.66 276433.25 74960 32 9020
9022 0 464102.97 276397.25 74920 -1 9021
9023 0 464111.22 276418.97 74880 -1 9022
9024 0 461623.22 279651.78 76160 -1 7936
9025 0 461357.3 279610.94 76240 -1 9024
9026 0 461372.34 279624.56 76280 -1 9025
9027 0 461343.2 279603.47 76320 -1 9026
9028 0 461395.6 279589.78 76440 -1 9027
9029 0 461487.28 279513 76520 -1 9028
9030 0 461485.75 279331.75 76600 -1 9029
9031 0 461542.22 279360.22 76680 -1 9030
9032 0 461570.5 279317.78 76800 -1 9031
9033 0 461582.94 279367.4 76920 -1 9032
9034 0 462016 279776 75440 326 7935
9035 0 462208 279584 75360 275 9034
9036 0 462432 279456 75440 189 9035
9037 0 462496 279200 75520 329 9036
9038 0 462592 278944 75520 320 9037
9039 0 462464 278784 75360 301 9038
9040 0 462304 278624 75240 197 9039
9041 0 462272 279872 75480 264 9034
9042 0 462528 279872 75360 122 9041
9043 0 462688 279872 75160 75 9042
9044 0 462848 279872 74960 51 9043
9045 0 463008 279904 74760 45 9044
9046 0 463168 279808 74560 71 9045
9047 0 463328 279744 74360 71 9046
9048 0 463552 279680 74240 64 9047
9049 0 463808 279648 74200 32 9048
9050 0 464000 279488 74160 71 9049
9051 0 464224 279392 74040 86 9050
9052 0 464480 279392 74000 75 9051
9053 0 464736 279392 74000 40 9052
9054 0 464960 279488 73920 80 9053
9055 0 465184 279584 73920 51 9054
9056 0 456905.2 281707.84 76640 271 7926
9057 0 456724.6 281707.72 76520 197 9056
9058 0 456584.9 281679.5 76400 143 9057
9059 0 456256 281536 75920 270 9058
9060 0 456256 281536 75640 178 9059
9061 0 456096 281536 75440 101 9060
9062 0 456000 281472 75200 190 9061
9063 0 455872 281312 75000 245 9062
9064 0 455776 281248 74760 267 9063
9065 0 455648 281280 74560 288 9064
9066 0 455616 281440 74360 208 9065
9067 0 455552 281600 74160 154 9066
9068 0 455456 281728 73960 190 9067
9069 0 455456 281824 73720 224 9068
9070 0 455296 281856 73520 186 9069
9071 0 455136 281952 73320 75 9070
9072 0 455008 282112 73120 71 9071
9073 0 454816 282304 73040 32 9072
9074 0 454560 282336 73080 32 9073
9075 0 454304 282336 73120 71 9074
9076 0 454080 282336 73120 157 9075
9077 0 454144 282240 72880 148 9076
9078 0 454304 282176 72680 128 9077
9079 0 454464 282144 72440 153 9078
9080 0 454496 282240 72200 178 9079
9081 0 454432 282400 72000 189 9080
9082 0 454336 282400 71760 246 9081
9083 0 454208 282368 71520 186 9082
9084 0 454080 282368 71280 181 9083
9085 0 453920 282240 71080 176 9084
9086 0 453760 282144 70880 197 9085
9087 0 453600 282016 70720 186 9086
9088 0 453408 281888 70560 137 9087
9089 0 453248 281728 70400 154 9088
9090 0 453088 281632 70160 200 9089
9091 0 452928 281504 69960 124 9090
9092 0 452768 281344 69800 104 9091
9093 0 452544 281216 69680 150 9092
9094 0 452352 281056 69600 168 9093
9095 0 452160 280864 69600 217 9094
9096 0 451936 280736 69600 148 9095
9097 0 451744 280608 69440 160 9096
9098 0 451584 280512 69240 160 9097
9099 0 451424 280512 69040 140 9098
9100 0 451264 280384 68840 124 9099
9101 0 451072 280320 68680 140 9100
9102 0 450912 280256 68480 135 9101
9103 0 450752 280224 68280 135 9102
9104 0 450592 280128 68080 160 9103
9105 0 450592 279968 67880 128 9104
9106 0 450560 279808 67680 75 9105
9107 0 450528 279648 67480 150 9106
9108 0 450464 279456 67280 102 9107
9109 0 450368 279232 67160 178 9108
9110 0 450240 279104 66960 206 9109
9111 0 450304 278944 66760 107 9110
9112 0 450304 278720 66600 120 9111
9113 0 450304 278464 66520 163 9112
9114 0 450304 278240 66360 176 9113
9115 0 450240 278016 66200 148 9114
9116 0 450272 277824 66000 135 9115
9117 0 450272 277664 65800 80 9116
9118 0 450304 277408 65760 91 9117
9119 0 450304 277152 65680 120 9118
9120 0 450304 276896 65680 124 9119
9121 0 450336 276640 65680 163 9120
9122 0 450336 276384 65600 178 9121
9123 0 450336 276128 65560 192 9122
9124 0 450336 275904 65360 164 9123
9125 0 450400 275680 65200 136 9124
9126 0 450368 275424 65160 197 9125
9127 0 450432 275232 64960 163 9126
9128 0 450496 275040 64800 156 9127
9129 0 450656 274848 64640 124 9128
9130 0 450912 274752 64600 124 9129
9131 0 451104 274624 64480 107 9130
9132 0 451264 274496 64280 86 9131
9133 0 451296 274432 64200 96 9132
9134 0 451232 274464 63960 51 9133
9135 0 451328 274560 63720 140 9134
9136 0 451328 274720 63480 160 9135
9137 0 451392 274720 63200 157 9136
9138 0 451552 274656 62960 98 9137
9139 0 451776 274560 62840 45 9138
9140 0 451936 274656 62560 71 9139
9141 0 451776 274720 62360 136 9140
9142 0 451808 274784 62080 178 9141
9143 0 451840 274784 61800 160 9142
9144 0 451968 274848 61560 164 9143
9145 0 452128 274976 61400 176 9144
9146 0 452352 275104 61320 150 9145
9147 0 452576 275232 61280 81 9146
9148 0 452832 275360 61240 40 9147
9149 0 451552 274400 64240 140 9133
9150 0 450592 279040 67160 32 9109
9151 0 450656 279104 67560 32 9150
9152 0 453824 282240 73240 40 9076
9153 0 453568 282208 73240 80 9152
9154 0 453344 282048 73240 96 9153
9155 0 453088 281984 73320 64 9154
9156 0 452864 281856 73360 96 9155
9157 0 452640 281760 73440 128 9156
9158 0 452416 281696 73600 107 9157
9159 0 452192 281600 73720 71 9158
9160 0 452000 281472 73880 71 9159
9161 0 451968 281440 73920 90 9160
9162 0 455680 281120 74360 237 9065
9163 0 455712 281088 74320 229 9162
9164 0 455712 280832 74400 205 9163
9165 0 455616 280640 74560 221 9164
9166 0 455872 280608 74640 194 9165
9167 0 456096 280512 74760 134 9166
9168 0 456256 280352 74920 75 9167
9169 0 456416 280224 75120 136 9168
9170 0 456608 280032 75160 81 9169
9171 0 456768 279808 75160 40 9170
9172 0 456896 279584 75120 75 9171
9173 0 457056 279392 74960 32 9172
9174 0 457184 279200 74800 45 9173
9175 0 457376 279168 74640 60 9174
9176 0 457600 279072 74480 81 9175
9177 0 457856 279104 74440 71 9176
9178 0 458112 279168 74320 86 9177
9179 0 458208 279232 74280 80 9178
9180 0 455456 280480 74680 91 9165
9181 0 455296 280320 74880 101 9180
9182 0 455136 280224 75080 202 9181
9183 0 454880 280160 75120 185 9182
9184 0 454688 280128 75280 128 9183
9185 0 454464 280128 75400 150 9184
9186 0 454240 280128 75560 120 9185
9187 0 454112 280128 75600 102 9186
9188 0 455712 281088 74080 219 9163
9189 0 455456 281024 74040 163 9188
9190 0 455200 280992 74040 178 9189
9191 0 455040 280960 74040 204 9190
9192 0 454880 280800 73920 217 9191
9193 0 454848 280576 73800 261 9192
9194 0 454688 280448 73640 202 9193
9195 0 454432 280480 73640 189 9194
9196 0 454176 280480 73560 81 9195
9197 0 453952 280576 73440 90 9196
9198 0 453696 280576 73360 45 9197
9199 0 453632 280576 73320 60 9198
9200 0 454880 281088 74240 140 9191
9201 0 454688 281216 74400 75 9200
9202 0 454432 281248 74440 86 9201
9203 0 454176 281184 74480 81 9202
9204 0 453984 281152 74480 96 9203
9205 0 455840 281088 73840 190 9188
9206 0 455968 281088 73600 214 9205
9207 0 455968 280928 73360 143 9206
9208 0 456096 280896 73120 181 9207
9209 0 456320 281024 73040 163 9208
9210 0 456480 281184 73160 139 9209
9211 0 456576 281280 73160 120 9210
9212 0 458214.16 278293.2 84640 189 7894
9213 0 458020.06 278064.16 84560 221 9212
9214 0 458169.88 278209.97 84440 209 9213
9215 0 458144.22 278112.03 84360 209 9214
9216 0 458139.94 278116.12 84240 221 9215
9217 0 458184.84 278147.88 84160 209 9216
9218 0 458511.75 278012.94 84120 209 9217
9219 0 458576.5 277933.1 84040 209 9218
9220 0 458561.78 277861.47 84000 -1 9219
9221 0 458584.03 277894.94 83920 -1 9220
9222 0 458622.06 277906.2 83800 -1 9221
9223 0 459437.12 277549.34 83800 261 9222
9224 0 459906.97 277007.28 83760 164 9223
9225 0 460294.28 276852.16 83680 156 9224
9226 0 461553.53 276595.44 83640 172 9225
9227 0 461649 276577.62 83560 209 9226
9228 0 461771.53 276565.6 83480 209 9227
9229 0 461255.2 276660.94 83440 178 9228
9230 0 460736.5 276683.16 83320 208 9229
9231 0 460396 276683.94 83240 197 9230
9232 0 460064 276512 82880 194 9231
9233 0 459968 276576 82640 209 9232
9234 0 459744 276608 82520 181 9233
9235 0 459552 276736 82360 232 9234
9236 0 459296 276736 82280 190 9235
9237 0 459040 276800 82200 156 9236
9238 0 458944 276800 82000 104 9237
9239 0 459072 276800 81760 80 9238
9240 0 459232 276928 81560 131 9239
9241 0 459424 277024 81360 75 9240
9242 0 459520 277056 81240 98 9241
9243 0 459776 277152 81560 108 9242
9244 0 460032 277152 81520 140 9243
9245 0 460288 277152 81520 153 9244
9246 0 460512 277152 81400 204 9245
9247 0 460576 277120 81320 250 9246
9248 0 460736 276928 81280 200 9247
9249 0 460800 276672 81280 156 9248
9250 0 460896 276416 81200 172 9249
9251 0 460992 276224 81000 86 9250
9252 0 461184 276032 80960 60 9251
9253 0 461408 275936 81080 32 9252
9254 0 461568 275904 81320 51 9253
9255 0 460480 277120 81080 115 9247
9256 0 460416 277088 80840 40 9255
9257 0 460448 277248 80600 32 9256
9258 0 460448 277312 80520 71 9257
9259 0 459552 277184 81000 156 9242
9260 0 459648 277312 80800 217 9259
9261 0 459520 277408 80600 140 9260
9262 0 459360 277536 80400 86 9261
9263 0 459136 277536 80200 96 9262
9264 0 458912 277536 80040 98 9263
9265 0 458720 277440 79880 51 9264
9266 0 458656 277248 79680 32 9265
9267 0 458848 277184 79520 40 9266
9268 0 459008 277184 79480 51 9267
9269 0 458688 276864 82000 122 9238
9270 0 458432 276960 81960 101 9269
9271 0 458240 277152 81960 160 9270
9272 0 458112 277376 81880 120 9271
9273 0 457920 277568 81800 80 9272
9274 0 457792 277824 81800 148 9273
9275 0 457760 277856 81800 156 9274
9276 0 457568 278048 81920 198 9275
9277 0 457408 278048 82120 246 9276
9278 0 457184 278176 82120 175 9277
9279 0 457056 278400 82240 86 9278
9280 0 456960 278560 82440 107 9279
9281 0 456896 278752 82600 32 9280
9282 0 456800 279008 82560 45 9281
9283 0 456640 279200 82440 115 9282
9284 0 456480 279360 82280 108 9283
9285 0 456352 279584 82240 81 9284
9286 0 456288 279648 82240 71 9285
9287 0 457568 278208 81680 120 9276
9288 0 457472 278368 81480 166 9287
9289 0 457280 278432 81280 150 9288
9290 0 457120 278464 81040 98 9289
9291 0 457056 278464 80760 64 9290
9292 0 457088 278464 80480 60 9291
9293 0 457184 278464 80240 64 9292
9294 0 457184 278336 80000 32 9293
9295 0 457568 277664 81760 107 9275
9296 0 457376 277536 81600 200 9295
9297 0 457184 277440 81440 266 9296
9298 0 456992 277472 81280 226 9297
9299 0 456768 277440 81120 128 9298
9300 0 456608 277344 80920 60 9299
9301 0 456352 277312 80840 80 9300
9302 0 456096 277312 80880 75 9301
9303 0 455936 277248 81080 91 9302
9304 0 455776 277216 81280 101 9303
9305 0 455680 277184 81520 86 9304
9306 0 455552 277088 81720 75 9305
9307 0 457280 277344 81200 262 9297
9308 0 457152 277120 81160 168 9307
9309 0 457152 276864 81200 237 9308
9310 0 456960 276672 81160 175 9309
9311 0 456800 276512 80960 86 9310
9312 0 456640 276352 80840 98 9311
9313 0 456416 276224 80680 102 9312
9314 0 456256 276256 80480 107 9313
9315 0 456192 276416 80280 107 9314
9316 0 456160 276640 80280 60 9315
9317 0 457440 277504 81040 226 9307
9318 0 457664 277664 81040 226 9317
9319 0 457856 277792 80920 214 9318
9320 0 458112 277856 80840 168 9319
9321 0 458304 278048 80880 107 9320
9322 0 458560 278080 80880 154 9321
9323 0 458784 278240 80800 90 9322
9324 0 459008 278368 80800 81 9323
9325 0 459264 278304 80840 71 9324
9326 0 459456 278272 80840 32 9325
9327 0 462437 276640.3 83480 75 9228
9328 0 462665.8 276693.3 83520 91 9327
9329 0 463035.9 276820.1 83640 148 9328
9330 0 463280.1 276838.97 83800 124 9329
9331 0 463589.97 276793.2 83840 150 9330
9332 0 464096 277152 84000 40 9331
9333 0 463904 277344 84000 32 9332
9334 0 463712 277536 84000 40 9333
9335 0 463488 277696 83960 98 9334
9336 0 463264 277792 83880 51 9335
9337 0 463008 277792 83880 40 9336
9338 0 462784 277664 83880 45 9337
9339 0 462592 277472 83920 86 9338
9340 0 462464 277376 84000 71 9339
9341 0 464320 277312 84000 120 9332
9342 0 464544 277472 84000 80 9341
9343 0 464768 277632 84000 64 9342
9344 0 465024 277632 83960 32 9343
9345 0 465216 277760 83840 136 9344
9346 0 465248 277760 83840 153 9345
9347 0 465344 277920 84040 32 9346
9348 0 465376 278080 84240 32 9347
9349 0 465536 278240 84440 75 9348
9350 0 465728 278400 84560 71 9349
9351 0 465952 278560 84680 32 9350
9352 0 466176 278592 84840 45 9351
9353 0 466208 278592 84880 45 9352
9354 0 465472 277760 83720 150 9346
9355 0 465728 277760 83680 128 9354
9356 0 465984 277792 83560 128 9355
9357 0 466240 277792 83520 137 9356
9358 0 466496 277856 83400 124 9357
9359 0 466720 277856 83280 91 9358
9360 0 466944 277856 83120 75 9359
9361 0 467168 277856 82960 102 9360
9362 0 467424 277888 82880 124 9361
9363 0 467680 277920 82840 156 9362
9364 0 467936 278016 82840 128 9363
9365 0 468192 278016 82840 115 9364
9366 0 468384 278208 82840 71 9365
9367 0 468640 278272 82840 64 9366
9368 0 468800 278400 82680 81 9367
9369 0 468896 278560 82480 104 9368
9370 0 469088 278720 82320 96 9369
9371 0 469248 278880 82200 75 9370
9372 0 469344 278944 81960 32 9371
9373 0 469504 278976 81760 71 9372
9374 0 469600 279104 81560 102 9373
9375 0 469728 279200 81360 124 9374
9376 0 469856 279360 81160 135 9375
9377 0 469984 279520 81000 60 9376
9378 0 468288 278368 83040 32 9366
9379 0 468192 278592 83160 128 9378
9380 0 468192 278848 83160 128 9379
9381 0 468160 279104 83280 108 9380
9382 0 468064 279264 83480 51 9381
9383 0 462963.22 276756.1 83240 98 9327
9384 0 462715.5 276287.6 83120 234 9383
9385 0 462542.16 276306.9 83000 206 9384
9386 0 462555.94 276273.7 82920 206 9385
9387 0 462496.38 276256.1 82800 206 9386
9388 0 457725.97 277602.5 83840 212 9222
9389 0 457645.1 277580.25 83760 212 9388
9390 0 457754.2 277502.16 83600 212 9389
9391 0 457708.03 277359.1 83520 172 9390
9392 0 457579.1 277293.7 83360 200 9391
9393 0 457587.94 277257.3 83200 200 9392
9394 0 457575.4 277103.3 83080 175 9393
9395 0 457568.25 277085.75 83040 175 9394
9396 0 457547.5 277033.75 82920 175 9395
9397 0 457519.66 276921.6 82760 186 9396
9398 0 457396.53 276774.84 82560 219 9397
9399 0 457294.8 276650.88 82440 256 9398
9400 0 457212.2 276541.12 82240 237 9399
9401 0 457180.75 276503.4 82160 237 9400
9402 0 457145.12 276395.94 82000 271 9401
9403 0 457170.25 276195.5 81840 141 9402
9404 0 457262.1 276098.1 81680 102 9403
9405 0 457294.72 275926.34 81520 102 9404
9406 0 457303.9 275880.9 81400 124 9405
9407 0 457382.44 275793.97 81240 202 9406
9408 0 457457.5 275671.06 81080 202 9407
9409 0 457525.62 275620.9 80920 178 9408
9410 0 457619.9 275591.6 80800 178 9409
9411 0 457550.47 275520.53 80640 190 9410
9412 0 457533.34 275385.9 80440 190 9411
9413 0 457509.1 275317.16 80240 154 9412
9414 0 457399.78 275234.12 80080 154 9413
9415 0 457342.75 275146.53 79920 202 9414
9416 0 457283.3 275102.12 79760 210 9415
9417 0 457250.06 275040.44 79600 261 9416
9418 0 457212.94 275054.6 79440 229 9417
9419 0 457185.12 275015.62 79280 229 9418
9420 0 457177.38 275035.7 79160 229 9419
9421 0 457189.5 275068.12 79040 229 9420
9422 0 457224.12 275157.9 78840 198 9421
9423 0 457206.47 275199 78680 154 9422
9424 0 457229.3 275186.72 78600 154 9423
9425 0 457881.22 275024.66 78520 197 9424
9426 0 458227.97 275019.84 78440 209 9425
9427 0 458475.7 274995.2 78520 102 9426
9428 0 458581.8 274948.44 78600 80 9427
9429 0 458707.28 274924.66 78640 80 9428
9430 0 458661.44 274912.3 78680 80 9429
9431 0 457241.97 275183.2 78560 154 9424
9432 0 456946.25 275377.56 78480 189 9431
9433 0 456938.94 275402.88 78400 189 9432
9434 0 456685.72 275530.34 78320 192 9433
9435 0 456616.78 275576.53 78280 192 9434
9436 0 456433.72 275646.66 78160 134 9435
9437 0 456330.56 275749.3 78080 80 9436
9438 0 455565.12 276219.38 78040 64 9437
9439 0 455330.94 276265.72 78000 90 9438
9440 0 455379.2 276241.97 77880 90 9439
9441 0 455405.25 276141.72 77800 64 9440
9442 0 455405.25 276089.06 77720 196 9441
9443 0 455398.03 276035.88 77600 196 9442
9444 0 455375.16 275988.38 77520 196 9443
9445 0 455371.3 276004.9 77440 196 9444
9446 0 455446.84 275977.34 77320 224 9445
9447 0 455466.88 275977.66 77240 224 9446
9448 0 455477.47 275974.6 77160 224 9447
9449 0 455786.6 276874.53 77120 -1 9448
9450 0 456368.34 277536.5 77120 156 9449
9451 0 456664.94 277594.78 77120 160 9450
9452 0 456692.06 277504.88 77160 160 9451
9453 0 456837.06 277489.94 77280 175 9452
9454 0 456920.16 277574.88 77440 134 9453
9455 0 456403.8 277349.7 77640 160 9454
9456 0 456767 277638.7 77640 134 9455
9457 0 456932.75 277630.5 77760 134 9456
9458 0 456723.47 277609.75 77840 120 9457
9459 0 456693.12 277529.88 77960 120 9458
9460 0 456165.75 277030.12 77600 150 9455
9461 0 456189.38 276616.56 77600 150 9460
9462 0 456451.8 276342.56 77520 156 9461
9463 0 456591.38 276075.34 77560 -1 9462
9464 0 457120.88 277740.5 77000 -1 9451
9465 0 457295.3 277949.97 76960 -1 9464
9466 0 457849.1 278108.78 77000 -1 9465
9467 0 457972.66 278162 76960 -1 9466
9468 0 458219.72 278267.7 76880 -1 9467
9469 0 457921.8 278045.5 76920 -1 9467
9470 0 457975.38 277889.38 76880 -1 9469
9471 0 455824.94 277570.8 77160 128 9450
9472 0 455488.06 277763.72 77200 91 9471
9473 0 455203.7 277999.7 77280 45 9472
9474 0 454889.06 278132.5 77320 81 9473
9475 0 456423.62 277437.3 77080 156 9450
9476 0 456385.2 277344.44 76920 156 9475
9477 0 456440.7 277401.28 76720 -1 9476
9478 0 456482.9 277400.34 76520 -1 9477
9479 0 456539.7 277423.44 76320 -1 9478
9480 0 456542.6 277458.88 76240 -1 9479
9481 0 455635.5 276012.47 77120 224 9448
9482 0 455884.84 276131 76960 203 9481
9483 0 456081.8 276029.4 76800 228 9482
9484 0 456130.94 276004.06 76760 228 9483
9485 0 456416.06 275905.38 76560 185 9484
9486 0 456981.38 275816.6 76520 -1 9485
9487 0 457110.8 275845.3 76600 -1 9486
9488 0 457043.53 275893.94 76760 -1 9487
9489 0 455962.72 275986.7 76760 228 9483
9490 0 455837 275984.5 76680 178 9489
9491 0 455711.44 275982.25 76600 148 9490
9492 0 455548.3 276138.16 76440 134 9491
9493 0 455841.75 275639.97 76320 124 9492
9494 0 456035.38 275122.3 76280 163 9493
9495 0 456434.2 274700.25 76160 -1 9494
9496 0 456622.3 274371.9 76040 -1 9495
9497 0 456560.4 274259.1 76120 -1 9496
9498 0 456439.88 274140.62 76360 -1 9497
9499 0 456370.9 274131.28 76520 -1 9498
9500 0 456530.38 274356.1 76000 -1 9496
9501 0 456403.56 274445.03 75840 -1 9500
9502 0 455916.7 274499.2 75760 81 9501
9503 0 455660.28 274291.2 75640 71 9502
9504 0 455612.94 274235.8 75600 71 9503
9505 0 455503.88 274085.3 75440 107 9504
9506 0 455425.25 273997.94 75320 189 9505
9507 0 455288.7 273900.44 75120 131 9506
9508 0 455258.25 273875.25 75080 131 9507
9509 0 455373 274134.1 75040 189 9508
9510 0 455313.2 274333.4 75000 189 9509
9511 0 455165.8 273801.47 74960 45 9508
9512 0 455149.6 273663.06 74840 45 9511
9513 0 455107.94 273579.25 74640 60 9512
9514 0 455021.94 273505.72 74520 60 9513
9515 0 454940.94 273504.7 74360 75 9514
9516 0 454716.84 273425.97 74240 91 9515
9517 0 454425.7 273311.1 74160 90 9516
9518 0 454706.56 273511.25 74000 32 9517
9519 0 454693.06 273475.84 73840 32 9518
9520 0 454554 273419.66 73800 32 9519
9521 0 454878.06 273288.94 73760 32 9520
9522 0 454957.8 273294.56 73720 32 9521
9523 0 454275.88 273306.94 73720 80 9520
9524 0 454154.5 273264 73640 137 9523
9525 0 453996.8 273380.38 73680 137 9524
9526 0 453826.75 273693.22 73760 -1 9525
9527 0 454033.2 273221.25 73560 137 9524
9528 0 454017.25 273140.62 73520 137 9527
9529 0 453813.25 272971.03 73360 128 9528
9530 0 453721 273058.56 73400 45 9529
9531 0 453443.3 273217.5 73440 40 9530
9532 0 453914.5 272973 73320 128 9529
9533 0 454019.5 273000.62 73160 128 9532
9534 0 454170.03 273082.9 73040 -1 9533
9535 0 454293.56 273086.75 73000 -1 9534
9536 0 453732.7 273107.2 73120 45 9533
9537 0 453717.88 273164.62 73080 45 9536
9538 0 453616.6 272829.2 73560 45 9529
9539 0 457200.44 274197.62 76080 -1 9496
9540 0 457479 274116.12 76040 -1 9539
9541 0 455240.94 275843.38 76720 150 9490
9542 0 454806 275596.88 76680 64 9541
9543 0 454443.06 275542.88 76720 60 9542
9544 0 454880 276480 78160 98 9439
9545 0 454720 276544 78360 102 9544
9546 0 454464 276640 78480 189 9545
9547 0 454272 276768 78640 164 9546
9548 0 454112 276928 78840 197 9547
9549 0 453920 277088 78960 226 9548
9550 0 453760 277248 79160 164 9549
9551 0 453696 277408 79400 137 9550
9552 0 453568 277600 79560 178 9551
9553 0 453408 277792 79720 254 9552
9554 0 453344 277824 79960 131 9553
9555 0 453344 277920 80200 160 9554
9556 0 453376 278112 80360 189 9555
9557 0 453408 278304 80520 190 9556
9558 0 453408 278304 80560 202 9557
9559 0 453568 278368 80800 175 9558
9560 0 453760 278368 81000 137 9559
9561 0 454016 278368 81080 163 9560
9562 0 454272 278336 81160 172 9561
9563 0 454528 278336 81200 150 9562
9564 0 454752 278368 81320 160 9563
9565 0 455008 278432 81320 98 9564
9566 0 455168 278592 81120 115 9565
9567 0 455328 278720 80920 120 9566
9568 0 455488 278848 80720 80 9567
9569 0 455648 279008 80560 124 9568
9570 0 455744 279200 80360 189 9569
9571 0 455808 279360 80160 153 9570
9572 0 455904 279392 80080 196 9571
9573 0 455808 279360 79840 134 9572
9574 0 455648 279328 79640 64 9573
9575 0 455552 279328 79400 150 9574
9576 0 455360 279296 79240 101 9575
9577 0 455200 279136 79040 164 9576
9578 0 455008 279040 78840 108 9577
9579 0 454848 279040 78640 64 9578
9580 0 454624 279136 78520 101 9579
9581 0 454368 279136 78440 217 9580
9582 0 454112 279232 78440 198 9581
9583 0 453856 279296 78400 107 9582
9584 0 453600 279296 78400 96 9583
9585 0 453472 279296 78400 71 9584
9586 0 456096 279488 79920 140 9572
9587 0 456032 279552 79680 148 9586
9588 0 456160 279776 79680 32 9587
9589 0 456288 280000 79680 136 9588
9590 0 456288 280128 79800 51 9589
9591 0 456288 280288 80000 71 9590
9592 0 456256 280416 80240 32 9591
9593 0 456096 280320 80440 45 9592
9594 0 455936 280160 80640 75 9593
9595 0 455840 280128 80880 75 9594
9596 0 455808 280064 80960 32 9595
9597 0 456512 280288 79760 32 9590
9598 0 456352 280448 79360 64 9597
9599 0 456512 280448 79160 32 9598
9600 0 456704 280416 78960 32 9599
9601 0 456800 280192 78880 81 9600
9602 0 456640 279968 78800 163 9601
9603 0 456224 280000 78760 32 9602
9604 0 456096 279904 78400 32 9603
9605 0 455872 279680 78120 81 9604
9606 0 455808 279840 77920 64 9605
9607 0 455680 279936 77680 115 9606
9608 0 455520 279936 77480 75 9607
9609 0 455328 279872 77320 51 9608
9610 0 455264 279872 77320 101 9609
9611 0 453248 278528 80600 102 9558
9612 0 453056 278752 80600 108 9611
9613 0 452864 278976 80600 115 9612
9614 0 452672 279168 80640 163 9613
9615 0 452768 279424 80720 101 9614
9616 0 452896 279648 80720 107 9615
9617 0 452992 279872 80640 107 9616
9618 0 453088 280096 80560 104 9617
9619 0 453088 280320 80440 124 9618
9620 0 453216 280544 80360 86 9619
9621 0 453376 280672 80200 122 9620
9622 0 453504 280864 80080 96 9621
9623 0 453536 281024 79880 91 9622
9624 0 453536 281120 79880 107 9623
9625 0 453376 281088 79680 51 9624
9626 0 453184 281056 79520 81 9625
9627 0 453088 281312 79520 128 9626
9628 0 453632 281344 79760 120 9624
9629 0 453728 281600 79720 86 9628
9630 0 453792 281664 79640 96 9629
9631 0 453632 281536 79440 86 9630
9632 0 453472 281536 79200 102 9631
9633 0 453280 281696 79040 71 9632
9634 0 453056 281728 78920 135 9633
9635 0 453952 281824 79480 101 9630
9636 0 454208 281856 79480 75 9635
9637 0 454464 281856 79400 75 9636
9638 0 454624 281952 79320 45 9637
9639 0 453248 277952 79520 81 9553
9640 0 453088 278144 79360 140 9639
9641 0 452928 278336 79320 153 9640
9642 0 452736 278528 79400 160 9641
9643 0 452544 278720 79400 181 9642
9644 0 452352 278944 79400 51 9643
9645 0 452256 279168 79280 32 9644
9646 0 452256 279328 79080 75 9645
9647 0 452352 279456 78880 124 9646
9648 0 452512 279616 78760 102 9647
9649 0 452704 279840 78760 91 9648
9650 0 452928 280000 78760 120 9649
9651 0 453120 280192 78760 102 9650
9652 0 453248 280320 78840 81 9651
9653 0 457583.28 274809.8 78240 139 9434
9654 0 457120 274432 78040 224 9653
9655 0 456928 274336 77880 176 9654
9656 0 456800 274208 77680 197 9655
9657 0 456672 274048 77520 181 9656
9658 0 456512 273856 77440 208 9657
9659 0 456320 273696 77400 242 9658
9660 0 456160 273568 77240 219 9659
9661 0 456000 273440 77040 166 9660
9662 0 455904 273312 76800 134 9661
9663 0 455904 273248 76520 148 9662
9664 0 455808 273088 76280 166 9663
9665 0 455776 273056 76240 140 9664
9666 0 455840 272896 76000 122 9665
9667 0 456000 272736 75800 160 9666
9668 0 456160 272608 75640 166 9667
9669 0 456320 272576 75440 148 9668
9670 0 456448 272448 75240 108 9669
9671 0 456544 272352 75000 128 9670
9672 0 456608 272288 74720 134 9671
9673 0 456672 272288 74440 150 9672
9674 0 456832 272288 74240 168 9673
9675 0 456992 272288 74040 164 9674
9676 0 457184 272256 73880 154 9675
9677 0 457312 272256 73640 115 9676
9678 0 457472 272224 73400 115 9677
9679 0 457632 272128 73200 128 9678
9680 0 457792 272032 73000 131 9679
9681 0 457984 272064 72800 71 9680
9682 0 458240 272096 72680 136 9681
9683 0 458400 272160 72480 150 9682
9684 0 458496 272160 72200 108 9683
9685 0 458528 272160 72120 135 9684
9686 0 458592 272224 71920 200 9685
9687 0 458752 272288 71720 186 9686
9688 0 458848 272224 71600 212 9687
9689 0 459040 272416 71560 160 9688
9690 0 459296 272448 71560 124 9689
9691 0 459488 272512 71360 64 9690
9692 0 459648 272512 71160 75 9691
9693 0 459840 272576 71000 71 9692
9694 0 459872 272576 70960 45 9693
9695 0 458976 272000 71480 150 9688
9696 0 459136 271872 71280 154 9695
9697 0 459360 271744 71200 131 9696
9698 0 459520 271616 71040 135 9697
9699 0 459680 271488 70840 154 9698
9700 0 459808 271392 70640 221 9699
9701 0 460000 271360 70440 291 9700
9702 0 460064 271360 70400 318 9701
9703 0 460160 271424 70160 305 9702
9704 0 460288 271392 69920 236 9703
9705 0 460512 271328 69800 189 9704
9706 0 460704 271296 69640 107 9705
9707 0 460864 271360 69440 98 9706
9708 0 460960 271360 69200 154 9707
9709 0 461120 271424 69000 86 9708
9710 0 461280 271488 68800 108 9709
9711 0 461440 271584 68600 140 9710
9712 0 461632 271648 68400 120 9711
9713 0 461856 271616 68240 122 9712
9714 0 462080 271616 68040 80 9713
9715 0 462240 271616 67840 150 9714
9716 0 462400 271584 67600 120 9715
9717 0 462624 271488 67480 136 9716
9718 0 462784 271488 67280 115 9717
9719 0 462944 271520 67080 98 9718
9720 0 463104 271584 66840 124 9719
9721 0 463200 271584 66600 157 9720
9722 0 463360 271520 66360 148 9721
9723 0 463552 271520 66160 163 9722
9724 0 463744 271488 66000 156 9723
9725 0 463936 271424 65840 150 9724
9726 0 464128 271328 65680 120 9725
9727 0 464256 271232 65480 90 9726
9728 0 464320 271232 65200 96 9727
9729 0 464384 271328 64960 175 9728
9730 0 464448 271424 64720 134 9729
9731 0 464608 271424 64520 120 9730
9732 0 464800 271552 64320 81 9731
9733 0 465024 271712 64240 71 9732
9734 0 465120 271840 64240 32 9733
9735 0 465280 272064 64320 120 9734
9736 0 465408 272288 64360 107 9735
9737 0 465568 272480 64400 136 9736
9738 0 465696 272704 64400 107 9737
9739 0 465888 272928 64400 108 9738
9740 0 465952 272992 64400 120 9739
9741 0 466304 272960 64520 32 9740
9742 0 466304 272672 64360 32 9741
9743 0 466048 273088 64400 80 9740
9744 0 465888 273248 64200 71 9743
9745 0 465824 273312 64120 75 9744
9746 0 465664 273504 64040 102 9745
9747 0 465504 273696 63920 107 9746
9748 0 465440 273888 63880 107 9747
9749 0 465440 274144 63880 40 9748
9750 0 465440 274400 63880 51 9749
9751 0 465568 274656 63880 80 9750
9752 0 465728 274880 63960 32 9751
9753 0 465952 275008 63960 32 9752
9754 0 466176 274880 64000 51 9753
9755 0 466368 274752 64120 60 9754
9756 0 465184 273888 63800 128 9748
9757 0 464928 273856 63760 128 9756
9758 0 464768 273696 63560 40 9757
9759 0 464608 273664 63320 40 9758
9760 0 464416 273824 63240 45 9759
9761 0 464288 273952 63160 86 9760
9762 0 465824 273152 63920 124 9745
9763 0 465920 273120 63680 32 9762
9764 0 466080 273184 63480 71 9763
9765 0 466336 273280 63440 96 9764
9766 0 466592 273344 63520 137 9765
9767 0 466848 273344 63560 107 9766
9768 0 467104 273376 63520 230 9767
9769 0 467328 273280 63440 275 9768
9770 0 467520 273120 63400 241 9769
9771 0 467648 272896 63320 200 9770
9772 0 467840 272672 63320 51 9771
9773 0 467936 272416 63360 86 9772
9774 0 467936 272352 63360 71 9773
9775 0 466240 273280 64480 51 9743
9776 0 466368 273408 64640 71 9775
9777 0 466112 273504 64720 86 9776
9778 0 465856 273568 64720 40 9777
9779 0 465728 273728 64920 91 9778
9780 0 465728 273792 65200 102 9779
9781 0 465568 273696 65400 101 9780
9782 0 465504 273632 65640 81 9781
9783 0 465440 273568 65880 96 9782
9784 0 465472 273504 66120 64 9783
9785 0 465600 273376 66280 40 9784
9786 0 466528 273472 64840 163 9776
9787 0 466752 273504 65000 178 9786
9788 0 466912 273664 65200 107 9787
9789 0 467008 273792 65400 60 9788
9790 0 467168 273920 65560 86 9789
9791 0 467424 273984 65600 75 9790
9792 0 467680 273984 65600 80 9791
9793 0 467936 274016 65600 75 9792
9794 0 464480 272160 63560 32 9734
9795 0 464544 272448 63040 32 9794
9796 0 464544 272352 62400 202 9795
9797 0 464416 272256 62160 71 9796
9798 0 464288 272256 61920 51 9797
9799 0 464128 272288 61720 81 9798
9800 0 463936 272288 61520 40 9799
9801 0 463872 272448 61320 115 9800
9802 0 463904 272512 61320 120 9801
9803 0 464128 272448 61200 80 9802
9804 0 464384 272352 61200 75 9803
9805 0 464640 272256 61240 60 9804
9806 0 464736 272416 61320 80 9805
9807 0 464064 272704 61440 32 9802
9808 0 464256 272896 61560 51 9807
9809 0 464448 273088 61520 90 9808
9810 0 464672 273152 61400 64 9809
9811 0 464928 273216 61360 60 9810
9812 0 465120 273408 61320 45 9811
9813 0 465344 273536 61280 64 9812
9814 0 465376 273536 61280 45 9813
9815 0 463936 272128 61760 40 9799
9816 0 463744 271936 61760 40 9815
9817 0 463552 271840 61600 64 9816
9818 0 463296 271776 61520 86 9817
9819 0 463200 271520 61400 91 9818
9820 0 463040 271392 61240 51 9819
9821 0 462784 271392 61200 45 9820
9822 0 462688 271424 61200 32 9821
9823 0 460256 271200 70360 192 9702
9824 0 460512 271136 70480 51 9823
9825 0 460736 271104 70680 32 9824
9826 0 460928 270912 70760 71 9825
9827 0 461184 270816 70720 81 9826
9828 0 461408 270816 70560 108 9827
9829 0 461664 270816 70560 32 9828
9830 0 461856 270784 70560 64 9829
9831 0 458432 272224 71720 228 9686
9832 0 458208 272320 71600 197 9831
9833 0 458048 272448 71400 120 9832
9834 0 457824 272512 71280 115 9833
9835 0 457632 272608 71080 71 9834
9836 0 457568 272800 70920 64 9835
9837 0 457664 272960 70880 32 9836
9838 0 458720 272000 72160 154 9685
9839 0 458880 271872 72320 131 9838
9840 0 459008 271712 72520 154 9839
9841 0 459072 271456 72520 172 9840
9842 0 459232 271264 72360 128 9841
9843 0 459392 271328 72160 139 9842
9844 0 459584 271520 72080 164 9843
9845 0 455520 273184 76280 96 9665
9846 0 455328 273344 76240 175 9845
9847 0 455104 273440 76120 135 9846
9848 0 454944 273600 76000 98 9847
9849 0 454784 273760 75800 98 9848
9850 0 454560 273760 75640 81 9849
9851 0 454336 273824 75520 86 9850
9852 0 454112 273920 75400 98 9851
9853 0 453920 273952 75240 81 9852
9854 0 453696 274016 75080 91 9853
9855 0 453472 274112 74920 71 9854
9856 0 453280 274144 74760 96 9855
9857 0 453056 274144 74600 148 9856
9858 0 452896 274144 74400 91 9857
9859 0 452672 274144 74240 32 9858
9860 0 452512 274272 74080 32 9859
9861 0 452384 274400 73880 75 9860
9862 0 452480 274496 73640 164 9861
9863 0 452512 274592 73400 91 9862
9864 0 452352 274752 73200 75 9863
9865 0 452192 274816 73000 115 9864
9866 0 452032 274944 72800 122 9865
9867 0 451840 274976 72640 163 9866
9868 0 451744 275008 72400 122 9867
9869 0 451776 275168 72200 122 9868
9870 0 451840 275360 72000 207 9869
9871 0 451968 275488 71800 139 9870
9872 0 452160 275616 71600 81 9871
9873 0 452352 275712 71440 122 9872
9874 0 452576 275776 71280 124 9873
9875 0 452768 275744 71080 96 9874
9876 0 452960 275648 70880 124 9875
9877 0 453120 275552 70680 115 9876
9878 0 453376 275488 70600 80 9877
9879 0 453600 275328 70480 75 9878
9880 0 453856 275264 70400 102 9879
9881 0 454080 275104 70320 154 9880
9882 0 454176 275008 70320 156 9881
9883 0 454304 275072 70560 196 9882
9884 0 454272 275136 70800 178 9883
9885 0 454272 275136 71080 51 9884
9886 0 454272 274944 71280 60 9885
9887 0 454272 274848 71360 40 9886
9888 0 454368 274816 70280 166 9882
9889 0 454592 274784 70120 154 9888
9890 0 454752 274880 69880 102 9889
9891 0 454976 274912 69760 181 9890
9892 0 455040 274944 69760 186 9891
9893 0 455264 275040 69640 163 9892
9894 0 455520 275008 69640 210 9893
9895 0 455776 275072 69600 219 9894
9896 0 456000 275040 69720 209 9895
9897 0 456064 274784 69640 163 9896
9898 0 456096 274624 69400 207 9897
9899 0 456192 274688 69280 208 9898
9900 0 456224 274816 69200 224 9899
9901 0 456384 275040 69200 134 9900
9902 0 456544 275200 69080 81 9901
9903 0 456768 275328 69080 64 9902
9904 0 455968 274912 69120 107 9900
9905 0 455904 275072 68920 98 9904
9906 0 455872 275232 68720 128 9905
9907 0 455872 275424 68520 163 9906
9908 0 455744 275584 68320 124 9907
9909 0 455552 275648 68120 134 9908
9910 0 455424 275712 67880 98 9909
9911 0 455424 275648 67600 32 9910
9912 0 455360 275552 67440 51 9911
9913 0 456160 274528 69080 194 9899
9914 0 456320 274368 68960 140 9913
9915 0 456576 274272 68920 128 9914
9916 0 456768 274400 68760 90 9915
9917 0 456960 274432 68560 75 9916
9918 0 457184 274368 68400 51 9917
9919 0 457184 274240 68320 32 9918
9920 0 455072 274880 70000 175 9892
9921 0 455168 274656 70120 101 9920
9922 0 455264 274400 70120 107 9921
9923 0 455392 274176 70120 107 9922
9924 0 455616 274080 70280 75 9923
9925 0 455872 274080 70360 60 9924
9926 0 456096 274112 70520 51 9925
9927 0 456352 274144 70560 51 9926
9928 0 456576 274304 70640 81 9927
9929 0 456768 274432 70800 81 9928
9930 0 456928 274496 71000 75 9929
9931 0 457056 274496 71240 104 9930
9932 0 457056 274464 71320 101 9931
9933 0 457188.97 275077.44 79000 229 9421
9934 0 500708.5 305731.97 117080 -1 226
9935 0 502245.5 305715.56 117080 -1 9934
9936 0 502455.12 305658.56 116960 -1 9935
9937 0 504331.34 304685 116920 -1 9936
9938 0 504381.25 304680.1 116800 -1 9937
9939 0 504367.8 304708.9 116720 -1 9938
9940 0 504932.3 304425.3 116600 -1 9939
9941 0 505097.06 304365.25 116520 -1 9940
9942 0 505385.94 304163.53 116440 -1 9941
9943 0 506297.7 303568.3 116400 -1 9942
9944 0 507013.12 303526.38 116320 -1 9943
9945 0 507348.34 303277.4 116200 -1 9944
9946 0 507430.53 303089.66 116120 -1 9945
9947 0 507714.16 302497.97 116000 -1 9946
9948 0 508129.12 302240.88 115920 -1 9947
9949 0 508540.1 302128.78 115800 -1 9948
9950 0 509182.94 302054.16 115720 -1 9949
9951 0 509757.1 301890.1 115800 -1 9950
9952 0 510750.5 301743.84 116000 -1 9951
9953 0 511319.94 301371.72 115840 -1 9952
9954 0 511437.16 301162.97 115760 -1 9953
9955 0 511723.72 300967.5 115720 -1 9954
9956 0 511771.12 300882.94 115640 -1 9955
9957 0 512023.88 300810.66 115520 -1 9956
9958 0 512364.38 300770.66 115400 -1 9957
9959 0 512813.7 300549.78 115320 -1 9958
9960 0 513044.6 300469.84 115200 -1 9959
9961 0 513297.3 300328.22 115040 -1 9960
9962 0 513586.22 300129.03 114960 -1 9961
9963 0 514060.34 299792.84 114560 -1 9962
9964 0 514776.66 300434.3 114400 -1 9963
9965 0 514939.22 300549.7 114280 -1 9964
9966 0 515750.5 300394.12 114160 -1 9965
9967 0 515866.2 300434.12 114080 -1 9966
9968 0 515993.6 300476.44 114000 -1 9967
9969 0 516171.72 300568.47 113880 -1 9968
9970 0 516800.06 301313.84 113600 -1 9969
9971 0 516974.75 301456.72 113720 -1 9970
9972 0 517807.94 301532.28 113720 -1 9971
9973 0 518269.3 301836.97 113720 -1 9972
9974 0 518527.44 302221.5 113760 -1 9973
9975 0 518743.75 302435.78 113600 -1 9974
9976 0 518821.56 302474.88 113480 -1 9975
9977 0 519725.47 302207.1 113400 -1 9976
9978 0 520468.47 302550.47 113560 -1 9977
9979 0 522223.1 303237.25 113160 -1 9978
9980 0 522672.8 303517.66 113080 -1 9979
9981 0 522948.38 303948.22 112960 -1 9980
9982 0 523159.03 304126 112840 -1 9981
9983 0 523283.47 304219.62 112760 -1 9982
9984 0 523423.66 304360.03 112640 -1 9983
9985 0 523554.88 304534.4 112520 -1 9984
9986 0 523663.03 304649.25 112440 -1 9985
9987 0 523820.4 304680.16 112280 -1 9986
9988 0 523958.78 304645.4 112160 -1 9987
9989 0 524226.44 304383.97 112000 -1 9988
9990 0 524423.4 304233.78 111880 -1 9989
9991 0 524819.25 304074.38 111680 -1 9990
9992 0 525570 303556.34 111520 -1 9991
9993 0 525832.75 303119.12 111440 -1 9992
9994 0 525951.75 303046.38 111080 -1 9993
9995 0 526038.94 302968.88 111000 -1 9994
9996 0 526548.5 303040.75 110880 -1 9995
9997 0 527683.7 302900.72 110800 -1 9996
9998 0 528537.94 302652.47 110800 -1 9997
9999 0 528772.25 302675.84 110600 -1 9998
10000 0 528915.2 302665.22 110480 -1 9999
10001 0 529013.75 302723.1 110360 -1 10000
10002 0 528980 302725.06 110240 -1 10001
10003 0 529014.3 302745.47 110160 -1 10002
10004 0 528971.8 302730.12 110040 -1 10003
10005 0 528890.3 302743.12 109920 -1 10004
10006 0 528964.6 302716.75 109800 -1 10005
10007 0 529334 302420.97 109720 -1 10006
10008 0 529781.8 302175.75 109600 -1 10007
10009 0 529812 302155.78 109480 -1 10008
10010 0 529662.1 302258.22 109320 -1 10009
10011 0 529664.25 302282.2 109200 -1 10010
10012 0 529581.56 302287.03 109080 -1 10011
10013 0 529594.4 302331.66 108960 -1 10012
10014 0 530165.3 302356.62 109000 -1 10013
10015 0 530143.56 302487.25 108840 -1 10014
10016 0 530235.94 302527.66 108760 -1 10015
10017 0 530258.2 302609.66 108680 -1 10016
10018 0 530333.25 302599.44 108600 -1 10017
10019 0 530386.06 302523.16 108520 -1 10018
10020 0 530487.9 302292.38 108360 -1 10019
10021 0 530560.06 302222.38 108240 -1 10020
10022 0 530644.25 302169.38 108080 -1 10021
10023 0 530935.25 302115.6 107880 -1 10022
10024 0 531040 302141.4 107840 -1 10023
10025 0 531898.9 302096.88 107720 -1 10024
10026 0 532041.1 302147.56 107680 -1 10025
10027 0 532602.1 302220.97 107600 -1 10026
10028 0 533482.4 302282.25 107520 -1 10027
10029 0 533755.3 302467.9 107160 -1 10028
10030 0 533885.8 302523.7 107040 -1 10029
10031 0 533963.2 302581.44 106920 -1 10030
10032 0 534349.94 302673.88 106760 -1 10031
10033 0 534656.8 302683.44 106640 -1 10032
10034 0 535243.06 302359.22 106640 -1 10033
10035 0 536036.44 302396.5 106560 -1 10034
10036 0 537112.56 303200.25 106560 -1 10035
10037 0 537481.9 303214.28 106440 -1 10036
10038 0 537627.06 303178.97 106360 -1 10037
10039 0 538048.9 303172.1 106240 -1 10038
10040 0 538352.06 303247.94 106120 -1 10039
10041 0 538977.4 303492.28 106000 -1 10040
10042 0 538964.75 303495.94 105880 -1 10041
10043 0 539339.4 303552.6 105880 -1 10042
10044 0 539920.6 303375.94 105760 -1 10043
10045 0 540280.8 303290.38 105680 -1 10044
10046 0 541032.75 303568.88 105600 -1 10045
10047 0 541193.1 303612.16 105480 -1 10046
10048 0 541338.8 303590.9 105400 -1 10047
10049 0 542038.4 303628.34 105400 -1 10048
10050 0 542156.7 303618.7 105280 -1 10049
10051 0 542238.6 303654.78 105160 -1 10050
10052 0 542795.2 303817.78 105400 -1 10051
10053 0 543638.44 303807.84 105520 -1 10052
10054 0 544814.9 303806.8 105400 -1 10053
10055 0 545256.94 303754.34 105520 -1 10054
10056 0 545807.3 303683.2 105600 -1 10055
10057 0 546081.44 303583.16 105680 -1 10056
10058 0 546817.94 303540.12 105720 -1 10057
10059 0 546961.25 303519.62 105760 -1 10058
10060 0 547472.9 303778.4 105680 -1 10059
10061 0 548015.4 303891 105600 -1 10060
10062 0 548669.5 303370.53 105640 -1 10061
10063 0 549086.1 303289.38 105680 -1 10062
10064 0 549634.25 303605.88 105600 -1 10063
10065 0 549800.7 303675.38 105520 -1 10064
10066 0 549800.7 303675.38 105520 -1 10065
10067 0 549859.5 303645.38 105400 -1 10066
10068 0 550408.25 303315.75 105240 -1 10067
10069 0 551105.25 303378.56 105120 -1 10068
10070 0 551639.7 303394.72 105040 -1 10069
10071 0 552162.8 303104.9 104960 -1 10070
10072 0 552341.6 302679 105120 -1 10071
10073 0 552594.75 302591.56 105320 -1 10072
10074 0 553350.44 302533.44 105400 -1 10073
10075 0 553934.5 302004.7 105480 -1 10074
10076 0 554000.8 301948.4 105520 -1 10075
10077 0 554186.6 301859.4 105640 -1 10076
10078 0 555051.75 301411.47 105720 -1 10077
10079 0 555635.7 300762.75 105720 -1 10078
10080 0 556154.7 300230.8 105680 -1 10079
10081 0 556517.75 300225.3 105560 -1 10080
10082 0 556803.44 300225.06 105480 -1 10081
10083 0 556884.4 300144.72 105600 -1 10082
10084 0 556936.9 300084.8 105400 -1 10083
10085 0 557008.4 300106.3 105320 -1 10084
10086 0 557015.5 300143.06 105200 -1 10085
10087 0 557110.5 300178.53 105120 -1 10086
10088 0 557209.25 300116.75 105000 -1 10087
10089 0 557205.3 300064.12 104720 -1 10088
10090 0 557222.75 300101.1 104560 -1 10089
10091 0 557342.4 299950.22 104400 -1 10090
10092 0 557210.9 299991.88 104320 -1 10091
10093 0 557158 299879.22 104200 -1 10092
10094 0 557071.3 299843.2 104160 -1 10093
10095 0 557101.44 299842.44 104120 -1 10094
10096 0 557960.94 299461.88 104880 -1 10088
10097 0 558293.9 299446.72 104800 -1 10096
10098 0 558372.94 299475.47 104760 -1 10097
10099 0 558371.9 299486.22 104680 -1 10098
10100 0 558965.5 299405.28 104640 -1 10099
10101 0 559319.9 299314.66 104520 -1 10100
10102 0 559519.56 299304.3 104440 -1 10101
10103 0 559744.8 299144.06 104360 -1 10102
10104 0 559904.56 299059.4 104200 -1 10103
10105 0 559981.8 298932.12 104120 -1 10104
10106 0 560110 298824.06 104040 -1 10105
10107 0 560228.8 298656.1 103880 -1 10106
10108 0 560289.25 298556.06 103800 -1 10107
10109 0 560319.25 298421.84 103640 -1 10108
10110 0 560336 298308.94 103520 -1 10109
10111 0 560344.8 298169.16 103400 -1 10110
10112 0 560393.75 298045 103240 -1 10111
10113 0 560494.75 297874.53 103120 -1 10112
10114 0 560910.9 297505.94 103000 -1 10113
10115 0 560880.06 297456.78 102920 -1 10114
10116 0 561153.7 297319.66 102800 -1 10115
10117 0 561249.75 297286.94 102720 -1 10116
10118 0 561246.25 297301.25 102600 -1 10117
10119 0 561245.1 297306.06 102560 -1 10118
10120 0 561627.44 297265.25 102400 -1 10119
10121 0 561833.6 297203.47 102240 -1 10120
10122 0 562201.94 297109.34 102080 -1 10121
10123 0 562324.56 296981.34 101960 -1 10122
10124 0 563127.4 296308.38 101880 -1 10123
10125 0 563757.94 296036.5 101800 -1 10124
10126 0 564082.2 295961.94 101400 -1 10125
10127 0 564982.44 294976.34 101320 -1 10126
10128 0 565234.06 294923.06 101120 -1 10127
10129 0 565245.56 294880.2 101000 -1 10128
10130 0 565781.4 294690.1 100880 -1 10129
10131 0 565963.7 294612.16 100800 -1 10130
10132 0 566007.4 294587.94 100760 -1 10131
10133 0 566263.94 294283.72 100520 -1 10132
10134 0 566485.1 294010.44 100320 -1 10133
10135 0 566725.9 293579.7 100120 -1 10134
10136 0 566836.75 293373.94 99960 -1 10135
10137 0 567023.5 293220.78 99840 -1 10136
10138 0 567324.9 293106.66 99680 -1 10137
10139 0 567490.8 293118.84 99520 -1 10138
10140 0 567778.7 293037.34 99440 -1 10139
[truncated: 167,442 more chars]
