# Supplementary material for: Connectomics Analysis Reveals First-, Second-, and Third-Order Thermosensory and Hygrosensory Neurons in the Adult Drosophila Brain
Source: Curr Biol. 2020 Aug 17;30(16):3167–3182.e4. doi: 10.1016/j.cub.2020.06.028 (PMC7443704; doi:10.1016/j.cub.2020.06.028)
Supplement: Data S1. Skeletons and Meshes, Related to STAR Methods — marin2020-skeletons contains files describing the morphology of each neuron in this study (in FAFB14 space, .swc format). glomeruli_meshes contains the glomerular meshes (in FAFB14 space, .stl format). neuropil_meshes contains the glomerular meshes (in FAFB14 space, .stl format). [file mmc5.zip › VP_SI/marin2020-skeletons/8139894.swc]

# SWC format file
# based on specifications at http://www.neuronland.org/NLMorphologyConverter/MorphologyFormats/SWC/Spec.html
# Created by nat::write.neuron.swc
# PointNo Label X Y Z Radius Parent 
1 0 397467.5 109770.45 192840 2065 -1
2 0 398455.78 111896.71 192840 -1 1
3 0 398706.47 112076.164 192800 -1 2
4 0 398944 112189.64 192840 -1 3
5 0 399308.2 112202.836 192840 -1 4
6 0 399469.16 112442.99 192840 -1 5
7 0 399461.25 112625.08 192920 -1 6
8 0 399656.53 112730.64 193000 -1 7
9 0 399986.4 112852.04 193120 -1 8
10 0 400202.8 113068.44 193320 -1 9
11 0 400429.56 113224.54 193520 -1 10
12 0 400971.06 113341.195 193560 -1 11
13 0 401079 113335.97 193720 -1 12
14 0 401230.47 113494.414 193840 -1 13
15 0 401455.1 113631.96 193920 -1 14
16 0 402320.4 113739.91 193920 -1 15
17 0 402701.72 113901.83 193760 -1 16
18 0 403126.53 114070.72 193600 -1 17
19 0 403542.66 114168.22 193480 -1 18
20 0 403929.2 114382.375 193400 -1 19
21 0 404207.78 114382.375 193240 -1 20
22 0 404347.06 114399.78 193160 -1 21
23 0 404515.94 114432.87 193080 -1 22
24 0 404749.25 114370.19 192880 -1 23
25 0 405348.2 114091.61 192880 -1 24
26 0 405586.72 114102.055 192920 -1 25
27 0 405783.47 114117.73 192960 -1 26
28 0 406116 114373.664 193040 -1 27
29 0 406934.34 114603.49 193040 -1 28
30 0 407465.38 114941.266 193000 -1 29
31 0 407945.9 115238.99 192840 -1 30
32 0 408294.12 115756.1 192800 -1 31
33 0 408598.8 116140.88 192640 -1 32
34 0 409345.75 117105.45 192640 -1 33
35 0 410134.47 117657.38 192640 -1 34
36 0 410517.53 117794.93 192800 -1 35
37 0 410890.12 118042.164 193160 -1 36
38 0 411236.6 118270.25 193520 -1 37
39 0 411429.84 118536.64 193720 -1 38
40 0 411513.44 118703.79 193840 -1 39
41 0 411459.44 118971.914 194040 -1 40
42 0 411586.56 119285.31 194080 -1 41
43 0 411720.62 119621.34 194120 -1 42
44 0 411697.97 119879.03 194200 -1 43
45 0 411738.03 119959.12 194240 -1 44
46 0 412047.94 120018.32 194280 -1 45
47 0 412230.75 120136.71 194320 -1 46
48 0 412310.84 120208.09 194360 -1 47
49 0 412417.06 120296.89 194480 -1 48
50 0 412538.94 120349.125 194560 -1 49
51 0 412619.03 120439.664 194600 -1 50
52 0 412692.16 120535.42 194640 -1 51
53 0 412897.6 120573.73 194680 -1 52
54 0 412986.4 120683.414 194720 -1 53
55 0 413033.4 120812.26 194760 -1 54
56 0 413108.28 120986.37 194800 -1 55
57 0 413184.88 121155.26 194840 -1 56
58 0 413238.84 121251.016 194880 -1 57
59 0 413348.56 121374.63 194960 -1 58
60 0 413541.8 121574.86 195000 -1 59
61 0 413780.34 121712.41 195040 -1 60
62 0 413829.1 121808.17 195080 -1 61
63 0 413829.1 121844.734 195120 -1 62
64 0 413808.2 121877.81 195160 -1 63
65 0 413815.16 121940.49 195200 -1 64
66 0 413813.4 122020.586 195240 -1 65
67 0 413870.88 122091.97 195280 -1 66
68 0 413935.3 122125.05 195320 -1 67
69 0 413935.3 122144.2 195360 -1 68
70 0 414060.66 122163.35 195400 -1 69
71 0 414165.12 122212.1 195440 -1 70
72 0 414234.78 122264.336 195480 -1 71
73 0 414253.9 122250.41 195520 -1 72
74 0 414318.34 122316.57 195560 -1 73
75 0 414316.6 122259.12 195600 -1 74
76 0 414260.88 122168.58 195640 -1 75
77 0 414316.6 122300.9 195680 -1 76
78 0 414274.8 122321.8 195720 -1 77
79 0 414302.66 122424.516 195760 -1 78
80 0 414304.4 122501.125 195800 -1 79
81 0 414274.8 122165.09 195840 -1 80
82 0 414327.03 122623 195880 -1 81
83 0 414342.72 122663.05 195920 -1 82
84 0 414361.88 122723.984 195960 -1 83
85 0 414386.25 122790.15 196040 -1 84
86 0 414388 122774.48 196080 -1 85
87 0 414396.7 122818.01 196120 -1 86
88 0 414388 122730.95 196160 -1 87
89 0 414457.62 123000.82 196200 -1 88
90 0 414443.7 122870.24 196240 -1 89
91 0 414462.84 122859.8 196280 -1 90
92 0 414495.94 122865.016 196320 -1 91
93 0 414793.66 123108.77 196560 -1 92
94 0 415188.9 123302.03 196880 -1 93
95 0 415408.28 123385.61 197120 -1 94
96 0 415615.47 123458.734 197240 -1 95
97 0 415836.6 123749.5 197560 -1 96
98 0 415932.5 124022.65 197800 -1 97
99 0 416001.1 124386.83 198080 -1 98
100 0 415899.5 124744.414 198320 -1 99
101 0 415687.06 125061.1 198520 -1 100
102 0 415555.12 125207.56 198600 -1 101
103 0 415648.78 125633.766 198840 -1 102
104 0 415745.12 125954.41 199160 -1 103
105 0 415679.16 126141.77 199480 -1 104
106 0 415552.47 126314.63 199760 -1 105
107 0 415520.6 126338.4 199800 -1 106
108 0 415395.44 126432.07 199960 -1 107
109 0 415423.16 126616.8 200040 -1 108
110 0 415469.34 126780.414 200080 -1 109
111 0 415504.97 126951.95 200120 -1 110
112 0 415535.3 127120.85 200160 -1 111
113 0 415646.16 127490.31 200280 -1 112
114 0 415689.7 127539.13 200320 -1 113
115 0 415708.2 127685.6 200360 -1 114
116 0 415727.97 127822.83 200520 -1 115
117 0 415586.78 127725.19 200680 -1 116
118 0 415213.34 127337.25 200920 -1 117
119 0 415186.97 127273.914 200960 -1 118
120 0 415118.34 127213.22 201000 -1 119
121 0 415066.9 127161.76 201040 -1 120
122 0 415072.16 127219.81 201080 -1 121
123 0 415061.62 127295.02 201120 -1 122
124 0 414950.78 127417.74 201240 -1 123
125 0 414742.28 127628.86 201240 -1 124
126 0 414734.62 127646.91 201120 -1 125
127 0 414651.94 127630.83 201040 -1 126
128 0 414708.22 127774.414 200960 -1 127
129 0 414543.06 127602.47 201280 -1 125
130 0 414766.03 127684.28 201320 -1 129
131 0 414797.72 127697.48 201360 -1 130
132 0 414890.06 127735.74 201400 -1 131
133 0 414846.53 128156.664 201760 -1 132
134 0 414684.25 128466.75 202120 -1 133
135 0 414639.38 128801.91 202480 -1 134
136 0 414722.5 129154.21 202560 -1 135
137 0 414704.03 129514.44 202760 -1 136
138 0 414561.7 129832.24 202960 -1 137
139 0 414542.4 130033.734 203120 -1 138
140 0 414516.7 130558.91 203120 -1 139
141 0 414366.62 130981.18 203080 -1 140
142 0 414360.22 131189.11 203040 -1 141
143 0 414302.88 132017.8 203000 -1 142
144 0 414272.56 132454.31 202800 -1 143
145 0 414158.9 132780.2 202680 -1 144
146 0 414168 133069.7 202480 -1 145
147 0 414168 133275.84 202360 -1 146
148 0 414149.8 133568.38 202240 -1 147
149 0 414149.8 133810.89 202200 -1 148
150 0 414125.53 133883.64 202080 -1 149
151 0 414072.5 134059.47 202040 -1 150
152 0 413908.8 134315.62 201760 -1 151
153 0 413645.06 134570.27 201720 -1 152
154 0 413517.75 134800.64 201560 -1 153
155 0 413463.2 134921.9 201400 -1 154
156 0 413367.7 135070.45 201320 -1 155
157 0 413264.62 135115.92 201240 -1 156
158 0 413113.06 135235.66 201200 -1 157
159 0 413055.44 135335.7 201000 -1 158
160 0 413063.03 135570.62 200920 -1 159
161 0 413110.03 135875.3 200760 -1 160
162 0 413017.56 136010.19 200720 -1 161
163 0 412890.25 136228.45 200680 -1 162
164 0 412885.7 136390.64 200640 -1 163
165 0 412853.88 136546.75 200480 -1 164
166 0 412737.16 136678.62 200400 -1 165
167 0 412635.6 136755.92 200360 -1 166
168 0 412355.2 136672.56 200240 -1 167
169 0 412214.22 136661.95 200200 -1 168
170 0 412064.16 136657.4 200160 -1 169
171 0 411961.1 136658.92 200120 -1 170
172 0 411788.3 136589.19 200080 -1 171
173 0 411636.75 136524.02 200040 -1 172
174 0 411553.38 136452.78 2e+05 -1 173
175 0 411500.3 136481.58 199960 -1 174
176 0 411463.94 136514.92 199920 -1 175
177 0 411262.34 136737.73 199760 -1 176
178 0 410950.12 137193.97 199600 -1 177
179 0 410812.2 137588.05 199360 -1 178
180 0 410772.78 138033.67 199160 -1 179
181 0 410734.88 138306.5 198960 -1 180
182 0 410715.2 138470.2 198920 -1 181
183 0 410478.72 138794.56 198720 -1 182
184 0 410371.12 138929.45 198640 -1 183
185 0 410114.97 139220.48 198640 -1 184
186 0 409990.66 139291.72 198560 -1 185
187 0 409886.1 139400.84 198520 -1 186
188 0 409889.12 139473.61 198360 -1 187
189 0 409934.6 139631.23 198320 -1 188
190 0 409849.72 139526.66 198280 -1 189
191 0 409837.6 139517.56 198240 -1 190
192 0 409811.1 139587.88 198200 -1 191
193 0 409813.53 139634.66 198160 -1 192
194 0 409823.4 139738.08 198080 -1 193
195 0 409660.88 139974.45 197800 -1 194
196 0 409754.44 140469.38 197520 -1 195
197 0 409774.16 140819.02 197280 -1 196
198 0 409784 141163.73 197120 -1 197
199 0 409776.62 141444.44 197040 -1 198
200 0 409737.22 141946.75 197000 -1 199
201 0 409788.94 142212.67 196960 -1 200
202 0 409944.22 142792.4 196920 -1 201
203 0 410130.22 143116.4 196800 -1 202
204 0 410364.22 143476.4 196800 -1 203
205 0 410584.34 143748.4 196600 -1 204
206 0 410767.22 144067.5 196400 -1 205
207 0 410970.62 144300.75 196320 -1 206
208 0 411187.1 144739.28 196240 -1 207
209 0 411341.97 145093.83 196120 -1 208
210 0 411356.9 145375.61 195800 -1 209
211 0 411446.47 145536.1 195640 -1 210
212 0 411515.53 145614.47 195560 -1 211
213 0 411595.25 145748.08 195520 -1 212
214 0 411716.88 145926.27 195360 -1 213
215 0 411821.53 145937.58 195120 -1 214
216 0 411880.9 146036.58 194960 -1 215
217 0 412036.5 146339.22 194880 -1 216
218 0 412145 146565.81 194720 -1 217
219 0 412535.12 146981.66 194560 -1 218
220 0 412753.78 147221.73 194440 -1 219
221 0 413088.16 147457.53 194400 -1 220
222 0 413482.56 147607.58 194160 -1 221
223 0 413653.7 149515.25 194160 -1 222
224 0 416185.1 151976.25 194160 -1 223
225 0 416745.1 152062.25 193920 -1 224
226 0 417253.1 152340.25 193760 -1 225
227 0 417585.1 152382.25 193600 -1 226
228 0 418743.1 153130.25 193560 -1 227
229 0 419491.1 153332.25 193240 -1 228
230 0 419991.1 153496.25 193000 -1 229
231 0 420685.1 153640.25 192800 -1 230
232 0 421057.1 153736.25 192720 -1 231
233 0 421551.1 153880.25 192440 -1 232
234 0 422089.1 153932.25 192280 -1 233
235 0 422423.1 154048.25 192200 -1 234
236 0 422837.1 154076.25 191960 -1 235
237 0 424631.1 154862.25 191960 -1 236
238 0 425273.1 155146.25 191600 -1 237
239 0 425421.1 155254.25 191400 -1 238
240 0 425701.1 155500.25 191160 -1 239
241 0 425967.1 155760.25 190960 -1 240
242 0 426363.1 156158.25 190640 -1 241
243 0 426681.1 156380.25 190320 -1 242
244 0 426770.47 156572 190080 -1 243
245 0 426845.1 156732.25 189880 -1 244
246 0 426999.1 157044.25 189520 -1 245
247 0 427109.6 157259.38 189480 -1 246
248 0 427325.66 157624.89 189200 -1 247
249 0 427450.75 157665.5 188840 -1 248
250 0 427678.2 157928.67 188400 -1 249
251 0 427852 158315.3 188000 -1 250
252 0 427968.97 158679.19 187440 -1 251
253 0 428126.53 158971.61 187000 -1 252
254 0 428378.34 159212.03 186560 -1 253
255 0 428477.44 159320.88 186200 -1 254
256 0 428526.2 159151.92 185800 -1 255
257 0 428553.78 159096.69 185480 -1 256
258 0 428599.28 158963.48 185120 -1 257
259 0 428524.56 158818.9 184800 -1 258
260 0 428381.6 158653.2 184440 -1 259
261 0 428337.72 158357.55 184160 -1 260
262 0 428290.62 158160.98 183880 -1 261
263 0 428116.8 157990.4 183560 -1 262
264 0 427959.22 157985.53 183240 -1 263
265 0 427712.3 158136.61 182920 -1 264
266 0 427553.9 158260.08 182760 -1 265
267 0 427268 158455.02 182600 -1 266
268 0 427004.8 158687.31 182360 -1 267
269 0 426694.53 158870.89 181960 -1 268
270 0 426515.84 159106.44 181560 -1 269
271 0 426379.4 159280.27 181360 -1 270
272 0 426348.53 159291.62 181320 -1 271
273 0 426309.53 159301.38 181280 -1 272
274 0 426176.3 159260.77 181000 -1 273
275 0 426088.6 159213.66 180760 -1 274
276 0 426028.5 159259.14 180480 -1 275
277 0 425857.94 159301.38 180160 -1 276
278 0 425801.06 159275.39 180120 -1 277
279 0 425640.25 159176.3 180080 -1 278
280 0 425300.72 159382.61 179720 -1 279
281 0 425021.3 159600.28 179440 -1 280
282 0 424899.47 159710.75 179080 -1 281
283 0 424704.53 160061.64 178600 -1 282
284 0 424696.4 160201.36 178280 -1 283
285 0 424730.53 160095.77 178240 -1 284
286 0 424672.03 160201.36 178200 -1 285
287 0 424668.78 160225.72 178160 -1 286
288 0 424657.4 160284.2 178120 -1 287
289 0 424628.2 160419.03 178000 -1 288
290 0 424610.3 160695.2 177640 -1 289
291 0 424600.56 160919.39 177280 -1 290
292 0 424542.06 160916.14 176960 -1 291
293 0 424582.7 160665.97 176920 -1 292
294 0 424486.84 160911.27 176880 -1 293
295 0 424433.22 160963.25 176760 -1 294
296 0 424405.62 161081.84 176480 -1 295
297 0 424460.84 160922.64 176440 -1 296
298 0 424417 161068.84 176400 -1 297
299 0 424425.12 161096.45 176360 -1 298
300 0 424329.28 161242.66 176000 -1 299
301 0 424192.8 161479.84 175600 -1 300
302 0 424083.97 161658.53 175280 -1 301
303 0 424061.22 161835.61 175240 -1 302
304 0 424077.47 161665.03 175200 -1 303
305 0 424033.6 161859.97 175000 -1 304
306 0 423906.9 161972.06 174640 -1 305
307 0 423830.53 162085.78 174320 -1 306
308 0 423804.56 162139.39 174040 -1 307
309 0 423744.44 162331.08 173680 -1 308
310 0 423814.3 162607.25 173280 -1 309
311 0 423711.97 162755.08 172920 -1 310
312 0 423648.6 163023.12 172560 -1 311
313 0 423588.5 163169.33 172280 -1 312
314 0 423536.5 163286.3 172040 -1 313
315 0 423432.53 163411.38 171760 -1 314
316 0 423286.34 163505.6 171360 -1 315
317 0 423247.34 163497.47 171040 -1 316
318 0 423123.88 163450.36 170600 -1 317
319 0 423073.53 163525.1 170200 -1 318
320 0 423011.78 163486.11 169840 -1 319
321 0 422972.8 163500.72 169520 -1 320
322 0 422972.8 163633.94 169120 -1 321
323 0 423006.9 163744.4 168720 -1 322
324 0 422987.44 163759.02 168520 -1 323
325 0 422980.94 163892.23 168280 -1 324
326 0 422976.06 163997.83 168040 -1 325
327 0 422925.7 164187.89 167720 -1 326
328 0 422946.47 164235.38 167440 -1 327
329 0 422943.88 164348.84 167200 -1 328
330 0 422853.38 164486.02 166880 -1 329
331 0 422866.1 164708.05 166680 -1 330
332 0 422792.56 164990.89 166320 -1 331
333 0 422731.75 165367.08 165960 -1 332
334 0 422743.06 165573.55 165800 -1 333
335 0 422731.75 165760.23 165520 -1 334
336 0 422714.78 165911.55 165240 -1 335
337 0 422665.28 166058.62 164920 -1 336
338 0 422595.97 166327.33 164480 -1 337
339 0 422406.47 166535.22 164080 -1 338
340 0 422383.84 166576.23 164000 -1 339
341 0 422361.22 166615.83 163880 -1 340
342 0 422373.94 166720.48 163640 -1 341
343 0 422443.25 166951 163200 -1 342
344 0 422433.34 167092.42 163000 -1 343
345 0 422439 167157.47 162600 -1 344
346 0 422486.4 167216.38 162240 -1 345
347 0 422553.1 167289.12 161960 -1 346
348 0 422537.47 167366.95 161400 -1 347
349 0 422501.78 167728.9 161040 -1 348
350 0 422333.1 167966.52 160600 -1 349
351 0 422160.75 168234.9 160360 -1 350
352 0 422089.34 168300.16 159960 -1 351
353 0 422052.4 168383.88 159600 -1 352
354 0 422053.62 168360.48 159320 -1 353
355 0 422069.66 168386.34 158840 -1 354
356 0 422157.06 168470.06 158480 -1 355
357 0 422159.53 168505.77 158240 -1 356
358 0 422123.8 168435.6 158120 -1 357
359 0 422053.62 168593.17 157600 -1 358
360 0 421857.88 168610.4 157160 -1 359
361 0 421699.06 168739.69 156800 -1 360
362 0 421605.5 168875.11 156240 -1 361
363 0 421642.44 169101.64 155880 -1 362
364 0 421653.53 169139.8 155600 -1 363
365 0 421614.12 169126.27 155200 -1 364
366 0 421653.53 169102.88 154800 -1 365
367 0 421692.5 169161.5 154560 -1 366
368 0 421711.5 169234.5 154240 -1 367
369 0 421760.5 169337.5 154080 -1 368
370 0 421757.5 169477.5 153840 -1 369
371 0 421747.5 169516.5 153400 -1 370
372 0 421944.5 169597.5 153000 -1 371
373 0 422173.5 169723.5 152720 -1 372
374 0 422272.28 169874.98 152320 -1 373
375 0 422219.44 170056.47 151920 -1 374
376 0 422330.88 170268.98 151520 -1 375
377 0 422503.2 170470 151040 -1 376
378 0 422709.94 170625.08 150720 -1 377
379 0 422769.7 170719.27 150680 -1 378
380 0 422829.4 170839.89 150640 -1 379
381 0 422894.66 170999.53 150600 -1 380
382 0 422943.2 171118.95 150560 -1 381
383 0 423043.94 171479.11 150440 -1 382
384 0 423090.6 171637.72 150360 -1 383
385 0 423098.06 171805.67 150280 -1 384
386 0 423101.78 171887.78 150160 -1 385
387 0 423060.75 171895.25 150120 -1 386
388 0 422926.38 171828.06 149960 -1 387
389 0 422890.94 171770.22 149920 -1 388
390 0 422813.53 171455.14 149760 -1 389
391 0 422753.22 171266.77 149680 -1 390
392 0 422699.03 171090.72 149600 -1 391
393 0 422655.94 171000.84 149560 -1 392
394 0 422648.56 170942.98 149480 -1 393
395 0 422804.9 170887.58 149280 -1 394
396 0 422880.03 170822.33 149120 -1 395
397 0 423107.78 170794.02 148800 -1 396
398 0 423345.38 170701.67 148720 -1 397
399 0 423610.1 170801.4 148280 -1 398
400 0 423606.4 170681.98 147840 -1 399
401 0 423475.9 170297.86 147440 -1 400
402 0 423511.6 170104.58 147000 -1 401
403 0 423623.62 170120.58 146520 -1 402
404 0 423597.78 170196.9 146080 -1 403
405 0 423431.56 170262.16 145840 -1 404
406 0 423384.78 170354.5 145800 -1 405
407 0 423372.47 170465.3 145760 -1 406
408 0 423089.3 171899 145720 -1 407
409 0 423344.3 170575.69 145680 -1 408
410 0 423346.62 170424.06 145640 -1 409
411 0 423342.03 170348.25 145600 -1 410
412 0 423479.88 170233.38 145240 -1 411
413 0 423542.12 170180.8 145040 -1 412
414 0 423618.66 170154.4 144840 -1 413
415 0 423649 170147.81 144440 -1 414
416 0 423668.8 170224.34 144000 -1 415
417 0 423796.8 170345.73 143680 -1 416
418 0 423864.1 170515.95 143360 -1 417
419 0 423808.7 170431.5 142960 -1 418
420 0 423762.5 170370.81 142680 -1 419
421 0 423775.7 170267.89 142240 -1 420
422 0 423770.4 170250.73 141840 -1 421
423 0 423725.53 170328.58 141800 -1 422
424 0 423761.2 170318.03 141480 -1 423
425 0 423813.94 170442.06 141080 -1 424
426 0 423770.4 170518.6 140600 -1 425
427 0 423780.97 170472.4 140560 -1 426
428 0 423747.97 170527.83 140520 -1 427
429 0 423693.88 170560.81 140240 -1 428
430 0 423678.03 170551.58 140000 -1 429
431 0 423584.34 170486.92 139760 -1 430
432 0 423422.06 170307.47 139360 -1 431
433 0 423333.66 170391.92 139320 -1 432
434 0 422762.3 170787.77 139280 -1 433
435 0 423333.66 170335.19 139240 -1 434
436 0 423435.25 170217.75 139200 -1 435
437 0 423327.06 170126.7 138960 -1 436
438 0 423189.8 169988.16 138640 -1 437
439 0 423126.5 169912.94 138400 -1 438
440 0 423129.12 169876 138320 -1 439
441 0 423133.1 169848.28 138280 -1 440
442 0 423148.9 169846.97 138240 -1 441
443 0 423203.03 169784.95 137880 -1 442
444 0 423255.8 169848.28 137440 -1 443
445 0 423276.9 169844.33 137400 -1 444
446 0 423295.38 169836.4 137360 -1 445
447 0 423345.53 169843 137320 -1 446
448 0 423352.12 169729.53 137040 -1 447
449 0 423272.97 169646.4 136720 -1 448
450 0 423332.34 169441.88 136280 -1 449
451 0 423250.53 169360.06 135880 -1 450
452 0 423137.03 169283.53 135480 -1 451
453 0 423210.94 169308.61 135200 -1 452
454 0 423249.2 169375.9 134800 -1 453
455 0 423305.94 169470.9 134440 -1 454
456 0 423313.84 169505.22 134280 -1 455
457 0 423542.12 169391.73 134240 -1 456
458 0 423373.25 169495.97 134200 -1 457
459 0 423328.38 169576.47 133800 -1 458
460 0 423367.97 169581.75 133640 -1 459
461 0 423332.34 169614.73 133240 -1 460
462 0 423319.12 169580.42 132880 -1 461
463 0 423361.38 169477.5 132440 -1 462
464 0 423224.12 169258.47 132000 -1 463
465 0 422927.25 169196.45 131600 -1 464
466 0 422659.38 169307.28 131200 -1 465
467 0 422481.25 169365.34 130720 -1 466
468 0 422373.06 169316.52 130560 -1 467
469 0 422113.1 169276.94 130160 -1 468
470 0 421934.97 169288.81 129840 -1 469
471 0 421911.22 169386.45 129480 -1 470
472 0 421865.03 169449.8 129160 -1 471
473 0 421907.25 169320.48 128800 -1 472
474 0 421997 169317.84 128400 -1 473
475 0 422016.78 169338.95 127960 -1 474
476 0 421884.84 169261.11 127640 -1 475
477 0 421772.7 169303.33 127280 -1 476
478 0 421744.97 169353.47 126800 -1 477
479 0 421577.38 169366.66 126440 -1 478
480 0 421519.3 169367.98 126120 -1 479
481 0 421470.5 169482.78 125560 -1 480
482 0 421556.28 169608.14 125240 -1 481
483 0 421543.1 169758.56 124800 -1 482
484 0 421357.03 169869.39 124320 -1 483
485 0 421155.16 169920.86 123840 -1 484
486 0 421060.12 169932.73 123440 -1 485
487 0 421139.3 170067.33 123000 -1 486
488 0 421219.8 170179.48 122680 -1 487
489 0 421230.34 170207.19 122280 -1 488
490 0 421252.78 170266.56 121920 -1 489
491 0 421302.94 170336.5 121440 -1 490
492 0 421399.25 170211.14 121000 -1 491
493 0 421474.47 170096.34 120560 -1 492
494 0 421420.38 169870.72 120160 -1 493
495 0 421153.8 169718.97 119720 -1 494
496 0 421004.72 169638.48 119240 -1 495
497 0 420926.88 169600.22 118880 -1 496
498 0 420915 169621.33 118480 -1 497
499 0 420901.8 169658.28 118040 -1 498
500 0 420788.3 169639.8 117880 -1 499
501 0 420681.44 169606.81 117520 -1 500
502 0 420632.62 169557.98 117440 -1 501
503 0 420622.06 169634.52 117400 -1 502
504 0 420424.12 169587.02 117040 -1 503
505 0 420228.06 169583.7 116760 -1 504
506 0 420089.5 169623.28 116440 -1 505
507 0 420138.3 169507.17 116000 -1 506
508 0 419924.56 169752.6 115600 -1 507
509 0 419549.8 169786.9 115240 -1 508
510 0 419324.2 169719.61 114840 -1 509
511 0 419136.8 169670.78 114440 -1 510
512 0 419256.9 169798.78 114000 -1 511
513 0 419311 169871.36 113680 -1 512
514 0 419412.6 169917.53 113280 -1 513
515 0 419565.66 169794.83 113240 -1 514
516 0 419425.78 169904.34 113200 -1 515
517 0 419328.16 169868.72 112760 -1 516
518 0 419209.4 169821.22 112360 -1 517
519 0 419053.7 169870.03 111960 -1 518
520 0 418998.28 169969 111560 -1 519
521 0 419073.47 170114.14 111200 -1 520
522 0 419029.94 170034.97 111160 -1 521
523 0 419029.94 170024.42 111120 -1 522
524 0 419155.28 169996.7 110800 -1 523
525 0 419334.75 170040.25 110480 -1 524
526 0 419640.88 170019.14 110120 -1 525
527 0 419849.34 169980.88 109720 -1 526
528 0 419931.16 169785.6 109320 -1 527
529 0 420003.75 169528.28 108920 -1 528
530 0 419937.75 169404.25 108640 -1 529
531 0 419729.28 169104.72 108280 -1 530
532 0 419388.84 168931.86 108040 -1 531
533 0 419037.84 168821.03 107760 -1 532
534 0 418952.1 168698.31 107480 -1 533
535 0 418991.7 168648.17 107200 -1 534
536 0 419157.94 168819.7 106800 -1 535
537 0 419409.97 169034.78 106440 -1 536
538 0 419462 169005 106320 -1 537
539 0 419514 168975 106200 -1 538
540 0 419565.66 168945.06 106080 -1 539
541 0 419585.44 168918.67 105720 -1 540
542 0 419729.28 168811.8 105360 -1 541
543 0 420009 168741.86 105040 -1 542
544 0 420144.94 168718.11 104680 -1 543
545 0 420171.3 168691.72 104440 -1 544
546 0 420084.22 168967.48 104400 -1 545
547 0 420038.03 168930.55 104320 -1 546
548 0 419964.16 168747.14 104000 -1 547
549 0 419908.72 168584.83 103600 -1 548
550 0 419884.97 168509.62 103320 -1 549
551 0 419898.2 168306.42 102840 -1 550
552 0 419907.4 168070.22 102480 -1 551
553 0 419991.88 167838 102120 -1 552
554 0 420148.88 167713.95 101840 -1 553
555 0 420292.72 167645.34 101520 -1 554
556 0 420452.38 167555.62 101240 -1 555
557 0 420532.88 167476.45 100960 -1 556
558 0 420532.3 167352.8 100680 -1 557
559 0 420531.53 167299.64 100560 -1 558
560 0 420534.75 167278.12 100520 -1 559
561 0 420553.97 167125.45 100240 -1 560
562 0 420440.5 167023.86 99800 -1 561
563 0 420305.9 167029.14 99480 -1 562
564 0 420371.88 166920.94 99080 -1 563
565 0 420428.62 166872.11 99000 -1 564
566 0 420440.5 166861.56 98960 -1 565
567 0 420622.6 166810.1 98600 -1 566
568 0 420877.25 166777.11 98240 -1 567
569 0 421149.06 166761.28 98000 -1 568
570 0 421325.88 166646.48 97680 -1 569
571 0 421522.5 166503.97 97480 -1 570
572 0 421849.72 166423.48 97080 -1 571
573 0 422041.06 166387.86 96760 -1 572
574 0 422266.7 166292.84 96400 -1 573
575 0 422583.38 166059.3 96040 -1 574
576 0 422721.94 165951.1 95680 -1 575
577 0 422856.5 165829.7 95320 -1 576
578 0 422861.25 165787.12 95040 -1 577
579 0 422861.78 165780.88 95000 -1 578
580 0 423053.4 165742.61 94720 -1 579
581 0 423228.62 165708.31 94440 -1 580
582 0 423242.44 165698.78 94400 -1 581
583 0 423349.78 165624.64 94080 -1 582
584 0 423417.03 165462.2 93760 -1 583
585 0 423328.25 165322.92 93400 -1 584
586 0 423490.16 165255.02 93080 -1 585
587 0 423724.44 165332.06 92760 -1 586
588 0 423788.44 165185.06 92400 -1 587
589 0 423772.44 165069.06 92080 -1 588
590 0 423806.44 164997.06 91720 -1 589
591 0 423817.44 164990.44 91680 -1 590
592 0 423840 164977 91600 -1 591
593 0 423909.44 164938.06 91360 -1 592
594 0 423838.44 164888.06 91320 -1 593
595 0 423832.44 164890.06 91280 -1 594
596 0 423734.44 164960.06 91040 -1 595
597 0 423653.44 164902.28 90880 -1 596
598 0 423593.44 164859.06 90760 -1 597
599 0 423514.44 164722.06 90440 -1 598
600 0 423771.16 164405.05 90400 -1 599
601 0 423536.03 164733.47 90360 -1 600
602 0 423567.75 164744.67 90240 -1 601
603 0 423635.03 164630.45 89840 -1 602
604 0 423832.03 164506.45 89440 -1 603
605 0 423966.03 164485.45 89160 -1 604
606 0 423985.03 164491.45 89120 -1 605
607 0 424024.03 164549.45 89080 -1 606
608 0 424040.03 164484.45 89040 -1 607
609 0 424156.03 164485.45 88920 -1 608
610 0 424291.03 164487.45 88560 -1 609
611 0 424444.03 164327.45 88240 -1 610
612 0 424550.03 164185.45 87920 -1 611
613 0 424670.03 164002.45 87640 -1 612
614 0 424823.03 163895.45 87240 -1 613
615 0 424917.03 163637.45 86880 -1 614
616 0 425012.84 163618.67 86680 -1 615
617 0 425031.6 163615.4 86640 -1 616
618 0 425108.03 163601.45 86480 -1 617
619 0 425189.6 163580 86360 -1 618
620 0 425244.03 163566.45 86280 -1 619
621 0 425258.03 163371.45 85960 -1 620
622 0 425365.03 163097.45 85560 -1 621
623 0 425431.03 163016.45 85200 -1 622
624 0 425425.03 162870.45 84880 -1 623
625 0 425405.03 162628.45 84600 -1 624
626 0 425435.03 162488.45 84240 -1 625
627 0 425458.34 162408.56 84040 -1 626
628 0 425477.03 162345.45 83880 -1 627
629 0 425587.03 162272.45 83520 -1 628
630 0 425777.03 162137.45 83240 -1 629
631 0 425887.03 161972.45 82840 -1 630
632 0 426004.03 161800.45 82400 -1 631
633 0 426111.03 161577.45 82080 -1 632
634 0 426129.03 161360.45 81600 -1 633
635 0 426142.03 161255.45 81320 -1 634
636 0 426159.03 161223.45 81000 -1 635
637 0 426231.03 161184.45 80680 -1 636
638 0 426314.03 161125.45 80280 -1 637
639 0 426408.03 161026.45 79920 -1 638
640 0 426545.03 160845.45 79600 -1 639
641 0 426662.03 160578.45 79240 -1 640
642 0 426756.8 160373.4 79000 -1 641
643 0 426820.03 160237.45 78840 -1 642
644 0 426900.03 159888.45 78440 -1 643
645 0 426827.03 159630.45 78200 -1 644
646 0 426741.03 159468.45 77840 -1 645
647 0 426663.72 159378.9 77440 -1 646
648 0 426656.03 159370.45 77400 -1 647
649 0 426550.03 159277.45 77000 -1 648
650 0 426509.03 159121.45 76680 -1 649
651 0 426576.62 158926.53 76360 -1 650
652 0 426587.34 158775.42 76000 -1 651
653 0 426723.47 158454.95 75760 -1 652
654 0 426651.66 158262.03 75320 -1 653
655 0 426665.6 158110.92 74880 -1 654
656 0 426699.88 157841.9 74480 -1 655
657 0 426824.2 157731.5 74160 -1 656
658 0 426900.53 157718.19 74000 -1 657
659 0 427026.78 157479.64 73800 -1 658
660 0 427072.75 157257.25 73560 -1 659
661 0 427088.5 157183.14 73480 -1 660
662 0 427129.4 157080.08 73320 -1 661
663 0 427137 157074.02 73280 -1 662
664 0 427129.4 157272.58 73240 -1 663
665 0 427143.06 157070.98 73200 -1 664
666 0 427230.5 156982.8 72920 -1 665
667 0 427268.47 156944.64 72800 -1 666
668 0 427281 156931.53 72760 -1 667
669 0 427384.06 156926.98 72440 -1 668
670 0 427519 156853.2 72080 -1 669
671 0 427534.12 156845.14 72040 -1 670
672 0 427565.5 156898.25 71920 -1 671
673 0 427575.6 156916.2 71880 -1 672
674 0 427585.88 156934.38 71840 -1 673
675 0 427617.47 156987.61 71720 -1 674
676 0 427635.88 156989.12 71680 -1 675
677 0 427767.53 156996.7 71400 -1 676
678 0 427932.75 156810.28 71040 -1 677
679 0 428075.22 156525.33 70720 -1 678
680 0 428241.94 156257.05 70440 -1 679
681 0 428342 155955.4 70120 -1 680
682 0 428472.34 155723.52 69840 -1 681
683 0 428637.56 155499.19 69520 -1 682
684 0 428634.53 155579.52 69480 -1 683
685 0 428645.12 155491.61 69440 -1 684
686 0 428766.38 155246.06 69160 -1 685
687 0 428984.66 154938.36 68880 -1 686
688 0 429334.78 154418.47 68520 -1 687
689 0 429568.22 154166.88 68200 -1 688
690 0 429978.97 153819.77 67800 -1 689
691 0 430163.88 153740.95 67720 -1 690
692 0 430251.78 153777.33 67680 -1 691
693 0 430856.56 154116.84 67320 -1 692
694 0 430964.2 153818.25 67080 -1 693
695 0 430996 153313.52 66920 -1 694
696 0 430986.9 152922.47 66800 -1 695
697 0 431030.88 152798.17 66720 -1 696
698 0 431179.4 152572.33 66680 -1 697
699 0 431614.44 152404.1 66560 -1 698
700 0 432802.75 152426.83 66560 -1 699
701 0 432942.06 152489.22 66760 -1 700
702 0 433404.97 153112.19 67000 -1 701
703 0 433498.53 153210.67 67040 -1 702
704 0 433626.56 153346.1 67080 -1 703
705 0 432805.4 152431.6 66520 -1 700
706 0 432814.84 152449.89 66360 -1 705
707 0 432635.12 151735.36 66360 -1 706
708 0 433037.3 150897.89 66360 -1 707
709 0 433763.34 150347.7 66360 -1 708
710 0 434019 150295.14 66320 -1 709
711 0 434299.97 150116.75 66280 -1 710
712 0 434407.94 149864.55 66000 -1 711
713 0 434414.9 150303.3 65880 -1 712
714 0 434414.9 150251.06 65800 -1 713
715 0 434527.4 149253.95 66240 -1 711
716 0 434614.47 148957.97 66280 -1 715
717 0 434672.72 148859.95 66320 -1 716
718 0 435095.1 148561.05 66400 -1 717
719 0 435244.56 148424.6 66480 -1 718
720 0 435634.44 148164.67 66640 -1 719
721 0 436173.75 148060.7 66720 -1 720
722 0 436888.56 148093.19 66600 -1 721
723 0 437278.44 147950.23 66360 -1 722
724 0 437380.16 147935.33 66160 -1 723
725 0 437531.84 147852.77 66040 -1 724
726 0 437718.88 147807.95 66000 -1 725
727 0 438147.28 147623.88 65880 -1 726
728 0 438422.34 147464.67 65800 -1 727
729 0 438560.34 147384.73 65760 -1 728
730 0 438631.2 147393.4 65720 -1 729
731 0 438915.53 147426.52 65560 -1 730
732 0 439152.3 147384.73 65400 -1 731
733 0 439208.03 147405.62 65280 -1 732
734 0 439423.94 147377.77 65240 -1 733
735 0 439730.38 147349.9 65200 -1 734
736 0 440395.88 146862.42 65120 -1 735
737 0 440677.53 146653.47 65080 -1 736
738 0 441353.06 146200.78 65080 -1 737
739 0 441736.12 145601.84 64920 -1 738
740 0 441782.4 145800.4 64760 -1 739
741 0 441794.34 145849.78 64720 -1 740
742 0 441817.5 145949 64640 -1 741
743 0 441840.56 146047.56 64560 -1 742
744 0 441873.6 146244.52 64480 -1 743
745 0 441676.6 146862.38 64280 -1 744
746 0 441697.5 146858.89 64160 -1 745
747 0 442787.75 145142.19 64920 -1 739
748 0 442996.66 145037.72 65040 -1 747
749 0 443386.7 144724.33 65240 -1 748
750 0 443427.4 144661.8 65280 -1 749
751 0 443589.22 144412.73 65440 -1 750
752 0 443674.5 144316.78 65480 -1 751
753 0 443816.44 144241.38 65520 -1 752
754 0 443880.44 144150.25 65560 -1 753
755 0 443896.56 144025.48 65600 -1 754
756 0 443888.12 143811.98 65760 -1 755
757 0 443964.72 143714.48 65880 -1 756
758 0 444131.88 143512.52 66000 -1 757
759 0 444347.75 143352.34 66160 -1 758
760 0 444459.2 143178.23 66360 -1 759
761 0 444779.56 142885.72 66640 -1 760
762 0 445009.38 142850.9 66800 -1 761
763 0 445336.72 142781.25 66960 -1 762
764 0 445417 142816 67000 -1 763
765 0 445496.88 142850.9 67040 -1 764
766 0 445601.34 142732.5 67120 -1 765
767 0 445677.97 142753.4 67280 -1 766
768 0 445775.47 142495.72 67400 -1 767
769 0 445719.97 141611.61 67600 -1 768
770 0 445653.53 141319.03 67680 -1 769
771 0 445754.78 141096.25 67880 -1 770
772 0 445699.06 141040.53 68000 -1 771
773 0 445671.22 140887.31 68240 -1 772
774 0 445657.28 140852.48 68480 -1 773
775 0 445629.44 140754.98 68560 -1 774
776 0 445629 140744.5 68600 -1 775
777 0 445629.44 140692.31 68800 -1 776
778 0 445954.94 140704.98 68880 -1 777
779 0 445597.38 140468.34 68840 -1 777
780 0 445764.22 140331.73 68880 -1 779
781 0 445935.88 139933.19 69000 -1 780
782 0 446002 139929.5 69080 -1 781
783 0 446068.2 139926.22 69160 -1 782
784 0 446019.44 139905.33 69280 -1 783
785 0 445998.53 139661.58 69480 -1 784
786 0 445994.5 139606 69520 -1 785
787 0 445989.66 139550 69560 -1 786
788 0 445984.62 139494.42 69600 -1 787
789 0 446019.75 139342.75 69640 -1 788
790 0 446123.9 138888.53 69760 -1 789
791 0 446151.75 138749.23 69880 -1 790
792 0 446144.78 138498.52 70080 -1 791
793 0 446221.4 138421.9 70160 -1 792
794 0 446158.72 138352.27 70320 -1 793
795 0 446214.44 138331.38 70480 -1 794
796 0 446339.78 137802.08 70640 -1 795
797 0 446242.28 137579.22 70880 -1 796
798 0 446186.6 137265.81 70960 -1 797
799 0 446235.34 136423.12 71000 -1 798
800 0 446193.53 136123.66 71160 -1 799
801 0 446196 136093.67 71200 -1 800
802 0 446200.5 136033.12 71280 -1 801
803 0 446263.2 135928.66 71520 -1 802
804 0 446249.25 135865.97 71640 -1 803
805 0 446249.25 135260.08 71720 -1 804
806 0 446200.5 134953.64 71840 -1 805
807 0 446158.72 134675.06 72000 -1 806
808 0 446075.16 134514.88 72120 -1 807
809 0 446137.84 134076.12 72240 -1 808
810 0 446116.94 134083.1 72320 -1 809
811 0 446180.47 133926.05 72440 -1 810
812 0 446256.22 133546.83 72560 -1 811
813 0 446299.56 133463.5 72600 -1 812
814 0 446437.2 133216.48 72720 -1 813
815 0 446446.28 133143.73 72760 -1 814
816 0 446462.34 133022.23 72800 -1 815
817 0 446479.1 132780.75 72920 -1 816
818 0 446470.75 132694.89 72960 -1 817
819 0 446516.44 132598.08 73000 -1 818
820 0 446600.44 132522.17 73040 -1 819
821 0 446701.8 132432.33 73080 -1 820
822 0 447015.34 131743.05 73200 -1 821
823 0 447008 131504 73240 -1 822
824 0 447001 131265 73280 -1 823
825 0 446994.44 131025.71 73320 -1 824
826 0 447001.4 130524.27 73440 -1 825
827 0 447043.2 130134.27 73560 -1 826
828 0 447015.16 130134 73600 -1 827
829 0 446980.3 130147.93 73640 -1 828
830 0 446834.28 129110.5 73320 -1 825
831 0 446841.22 128602.1 73400 -1 830
832 0 446750.7 127306.72 73440 -1 831
833 0 446708.9 126749.57 73480 -1 832
834 0 446674.1 126464.03 73520 -1 833
835 0 446701.94 125349.73 73560 -1 834
836 0 446562.66 124604.53 73680 -1 835
837 0 446402.47 124479.17 73800 -1 836
838 0 446193.53 123866.305 73920 -1 837
839 0 446270.16 123768.805 74080 -1 838
840 0 446179.62 123685.234 74200 -1 839
841 0 446159 123575.5 74320 -1 840
842 0 446151.75 123538.98 74360 -1 841
843 0 446040.3 123476.3 74480 -1 842
844 0 446075.16 123267.37 74640 -1 843
845 0 446137.84 122967.9 74760 -1 844
846 0 446137.84 122960.93 74880 -1 845
847 0 446158.72 122856.47 75000 -1 846
848 0 446164.56 122714.93 75120 -1 847
849 0 446172.66 122396.82 75240 -1 848
850 0 446235.34 122292.35 75320 -1 849
851 0 446325.88 122076.45 75480 -1 850
852 0 446451.22 121644.664 75680 -1 851
853 0 446585.16 121551.34 75800 -1 852
854 0 446694.97 121407.87 75960 -1 853
855 0 446691.25 121243.62 76040 -1 854
856 0 446694.97 121129.3 76160 -1 855
857 0 446646.22 120996.97 76360 -1 856
858 0 446660.16 120822.86 76560 -1 857
859 0 446708.9 120593.04 76760 -1 858
860 0 446700.94 120520.92 77000 -1 859
861 0 446716.53 120505.97 77040 -1 860
862 0 446737.28 120488.125 77080 -1 861
863 0 446775.44 120484.22 77120 -1 862
864 0 446838 120466.375 77160 -1 863
865 0 446883.12 120431.125 77200 -1 864
866 0 446900.4 120315.79 77240 -1 865
867 0 446858.47 120259.65 77280 -1 866
868 0 446827.3 120105.52 77320 -1 867
869 0 446824.2 120053 77360 -1 868
870 0 446813.38 119840.88 77520 -1 869
871 0 446813.38 119757.305 77640 -1 870
872 0 446827.3 119638.914 77800 -1 871
873 0 446924.8 119555.336 77960 -1 872
874 0 446917.84 119520.516 78080 -1 873
875 0 446966.6 119395.16 78240 -1 874
876 0 447029.28 119262.836 78400 -1 875
877 0 447105.88 119102.66 78560 -1 876
878 0 447210.34 118956.4 78680 -1 877
879 0 447237.56 118793.21 78760 -1 878
880 0 447188.5 118609.52 78840 -1 879
881 0 447141.3 118505.49 78880 -1 880
882 0 447022.3 118434.07 79040 -1 881
883 0 447008.38 118441.03 79120 -1 882
884 0 446931.78 118315.67 79240 -1 883
885 0 446807.9 118087.61 79320 -1 884
886 0 446743.6 118060.04 79360 -1 885
887 0 446717 118019 79400 -1 886
888 0 446662.56 117936.625 79480 -1 887
889 0 446624.12 117871.66 79600 -1 888
890 0 446555.22 117710.836 79800 -1 889
891 0 446394.38 117513.26 79920 -1 890
892 0 446137.1 117343.25 80080 -1 891
893 0 446036 117260.55 80240 -1 892
894 0 445916.53 117118.11 80400 -1 893
895 0 445801.66 116869.99 80480 -1 894
896 0 445737.34 116695.39 80600 -1 895
897 0 445650.03 116585.11 80720 -1 896
898 0 445585.72 116405.914 80880 -1 897
899 0 445457.06 116116.445 81040 -1 898
900 0 445222.72 115693.73 81160 -1 899
901 0 445089.47 115399.66 81280 -1 900
902 0 444956.22 115169.914 81400 -1 901
903 0 444951.62 115073.42 81520 -1 902
904 0 444965.4 114912.61 81640 -1 903
905 0 444956.22 114806.93 81760 -1 904
906 0 444878.1 114774.766 81840 -1 905
907 0 444822.97 114609.35 81960 -1 906
908 0 444850.53 114508.266 82080 -1 907
909 0 444804.6 114338.26 82200 -1 908
910 0 444763.25 114250.96 82320 -1 909
911 0 444652.97 113975.27 82360 -1 910
912 0 444510.53 113736.34 82440 -1 911
913 0 444414.03 113557.14 82520 -1 912
914 0 444349.72 113511.195 82560 -1 913
915 0 444248.62 113332 82600 -1 914
916 0 444092.4 112780.625 82680 -1 915
917 0 444018.88 112449.8 82760 -1 916
918 0 444041.84 112330.336 82880 -1 917
919 0 444060.22 112252.22 82960 -1 918
920 0 444051 112178.5 83040 -1 919
921 0 444041.84 112105.19 83120 -1 920
922 0 443922.38 112073.02 83240 -1 921
923 0 443837.7 112002.195 83320 -1 922
924 0 443632.9 111815.72 83440 -1 923
925 0 443499.66 111668.69 83520 -1 924
926 0 443412.38 111402.19 83680 -1 925
927 0 443343.44 111232.18 83840 -1 926
928 0 443380.22 111098.93 83960 -1 927
929 0 443453.53 110906.664 84000 -1 928
930 0 443413.94 110663.42 84040 -1 929
931 0 443468.6 110367.49 84080 -1 930
932 0 443476 110283 84120 -1 931
933 0 443490.03 110114.555 84200 -1 932
934 0 443417.16 110011.664 84240 -1 933
935 0 443391.44 109990.23 84320 -1 934
936 0 443345.4 109998.51 84400 -1 935
937 0 442197.06 108063.87 84400 -1 936
938 0 442111 107935 84560 -1 937
939 0 441800.9 107323.66 84640 -1 938
940 0 441933.8 107092.15 84720 -1 939
941 0 442011 106984.98 84840 -1 940
942 0 441972.4 106937.81 84920 -1 941
943 0 441886.66 106856.36 85000 -1 942
944 0 441848.06 106736.32 85120 -1 943
945 0 441856.66 106500.53 85280 -1 944
946 0 441830.94 106123.266 85440 -1 945
947 0 441869.5 105981.8 85640 -1 946
948 0 441766.62 105703.13 85800 -1 947
949 0 441767.78 105611.85 85880 -1 948
950 0 441753.75 105527.36 85960 -1 949
951 0 441693.75 105304.43 86120 -1 950
952 0 441699.34 105144 86200 -1 951
953 0 441702.3 105064.36 86240 -1 952
954 0 441626.38 104452.195 86360 -1 953
955 0 441475.1 103923.99 86400 -1 954
956 0 441315.25 103535.79 86440 -1 955
957 0 441236.06 103292.54 86480 -1 956
958 0 441230.4 103230.31 86520 -1 957
959 0 440936.25 102692.914 86560 -1 958
960 0 440596.8 101867.016 86520 -1 959
961 0 440511.97 101652.055 86480 -1 960
962 0 440519.06 101514.64 86440 -1 961
963 0 440351.88 101145.95 86280 -1 962
964 0 440351.88 100965.89 86160 -1 963
965 0 440086.1 100515.75 86080 -1 964
966 0 440002.84 100424.516 86040 -1 965
967 0 439927.78 100382.555 86000 -1 966
968 0 439782.25 100356.63 85960 -1 967
969 0 439652.12 100096.42 85880 -1 968
970 0 439597.34 99979.86 85840 -1 969
971 0 439533.34 99824.89 85680 -1 970
972 0 439419.66 99765.234 85600 -1 971
973 0 439362.75 99735.35 85560 -1 972
974 0 439305.84 99705.49 85520 -1 973
975 0 439263.2 99612.9 85440 -1 974
976 0 439198.66 99473.984 85320 -1 975
977 0 438984.3 99173.89 85160 -1 976
978 0 438933.75 99162.1 85120 -1 977
979 0 438782.8 99126.734 85000 -1 978
980 0 438547 98989.55 84800 -1 979
981 0 438611.28 98970.7 84720 -1 980
982 0 438435.56 98822.34 84640 -1 981
983 0 438542.72 98929.52 84480 -1 982
984 0 438521.28 99113.87 84360 -1 983
985 0 437683.56 98190.06 84720 -1 981
986 0 437672.22 98173.086 84760 -1 985
987 0 437632.62 98076.92 84800 -1 986
988 0 437429 97901.56 84840 -1 987
989 0 436914.22 97437.695 84880 -1 988
990 0 436886.5 97223.4 84920 -1 989
991 0 436887.9 97094.65 84960 -1 990
992 0 436850.66 97006.07 85040 -1 991
993 0 436832.2 96961.75 85080 -1 992
994 0 436746.5 96828.54 85240 -1 993
995 0 436589.34 96814.43 85320 -1 994
996 0 436510.66 96807.414 85360 -1 995
997 0 436249.53 96589.17 85520 -1 996
998 0 436166.44 96464.125 85600 -1 997
999 0 436099.1 96395.85 85640 -1 998
1000 0 435996.75 96356.64 85720 -1 999
1001 0 436002.4 96311.39 85760 -1 1000
1002 0 436036.34 96215.22 85800 -1 1001
1003 0 436053.3 95938.03 85840 -1 1002
1004 0 435996.75 95751.36 85880 -1 1003
1005 0 435972.38 95731.7 85920 -1 1004
1006 0 435940.47 95645.61 86000 -1 1005
1007 0 435964.75 95632.75 86040 -1 1006
1008 0 436014.34 95607.07 86120 -1 1007
1009 0 436039.06 95594.164 86160 -1 1008
1010 0 436039 95572.766 86200 -1 1009
1011 0 436039.06 95529.86 86280 -1 1010
1012 0 436296.25 95536.27 86400 -1 1011
1013 0 436382.03 95538.43 86440 -1 1012
1014 0 436476.34 95495.56 86600 -1 1013
1015 0 436566.38 95379.81 86720 -1 1014
1016 0 436562.1 95212.62 86840 -1 1015
1017 0 436529.75 95321.95 86960 -1 1016
1018 0 436519.22 95358.375 87000 -1 1017
1019 0 436163.38 95714.2 87200 -1 1018
1020 0 436150.2 95701.34 87240 -1 1019
1021 0 436099.1 95649.9 87400 -1 1020
1022 0 436051.94 95637.04 87640 -1 1021
1023 0 436084.25 95582.4 87760 -1 1022
1024 0 436094.8 95564.16 87800 -1 1023
1025 0 436146.25 95628.46 87880 -1 1024
1026 0 435966.2 95714.2 87960 -1 1025
1027 0 436041 95675.6 88040 -1 1026
1028 0 436092.56 95649.73 88080 -1 1027
1029 0 436116.22 95637.04 88120 -1 1028
1030 0 436081.94 95709.914 88280 -1 1029
1031 0 436081.94 95697.055 88320 -1 1030
1032 0 436092.4 95704.78 88360 -1 1031
1033 0 436107.66 95697.055 88480 -1 1032
1034 0 436060.5 95709.914 88640 -1 1033
1035 0 436069.75 95740.98 88680 -1 1034
1036 0 436099.1 95834.24 88800 -1 1035
1037 0 436028.16 95809.21 88880 -1 1036
1038 0 436056.22 95821.38 88960 -1 1037
1039 0 436274.84 94651.01 87880 -1 1025
1040 0 436340.03 94439.56 87760 -1 1039
1041 0 436394.9 93995.08 87520 -1 1040
1042 0 436365.25 93747.48 87240 -1 1041
1043 0 436360.6 93712.13 87200 -1 1042
1044 0 436429.2 93570.66 87000 -1 1043
1045 0 436420.62 93459.195 86880 -1 1044
1046 0 434907.06 95251.7 86120 -1 1008
1047 0 434930.34 95203.5 86080 -1 1046
1048 0 434976.75 95107.07 86000 -1 1047
1049 0 434976.75 95107.07 85880 -1 1048
1050 0 434648.66 95084.445 85800 -1 1049
1051 0 434360.16 95214.555 85760 -1 1050
1052 0 434066 95293.75 85720 -1 1051
1053 0 434097.88 95340.52 85880 -1 1052
1054 0 434122.12 95340.52 85920 -1 1053
1055 0 435344.44 95044.84 85760 -1 1049
1056 0 434941.9 95310.9 86200 -1 1046
1057 0 434945.38 95321.35 86280 -1 1056
1058 0 435947.75 95707.08 85760 -1 1005
1059 0 435888.66 95707.08 85640 -1 1058
1060 0 435928.06 95741.555 85600 -1 1059
1061 0 436371.12 97516.73 85320 -1 995
1062 0 436433.8 97478.42 85400 -1 1061
1063 0 436336.3 97931.1 85400 -1 1061
1064 0 436760.4 96537.664 84920 -1 990
1065 0 436811 96503.73 84800 -1 1064
1066 0 436828.3 96492.41 84760 -1 1065
1067 0 436788.7 96334.016 84680 -1 1066
1068 0 436732.12 96401.9 84600 -1 1067
1069 0 436703.84 96356.64 84520 -1 1068
1070 0 439499.7 100158.4 85960 -1 970
1071 0 439425.34 100218.664 86040 -1 1070
1072 0 439388.25 100248.94 86080 -1 1071
1073 0 441054.97 102697.88 86600 -1 959
1074 0 442243.3 108055.13 84280 -1 937
1075 0 442243.3 108055.13 84160 -1 1074
1076 0 442222.44 108100.41 84040 -1 1075
1077 0 442211.97 108114.336 83920 -1 1076
1078 0 442239.84 108077.44 83800 -1 1077
1079 0 442156.28 108042.62 83720 -1 1078
1080 0 443481.16 110281.35 83920 -1 932
1081 0 443468.25 110276.75 83880 -1 1080
1082 0 443430.25 110264.38 83760 -1 1081
1083 0 446583.6 126365.06 73640 -1 834
1084 0 446660.22 126183.984 73840 -1 1083
1085 0 446740.3 126072.555 74000 -1 1084
1086 0 446233.44 136138.53 70800 -1 801
1087 0 443926.8 143760.62 65440 -1 754
1088 0 441220.03 146309.34 65160 -1 738
1089 0 441141.25 146368.44 65200 -1 1088
1090 0 441160.94 146491.55 65280 -1 1089
1091 0 441229.88 146516.17 65320 -1 1090
1092 0 438871.8 147118.25 65920 -1 728
1093 0 438864.53 147149.81 65960 -1 1092
1094 0 436926.62 148616.72 67000 -1 721
1095 0 435154.2 148453.05 66080 -1 715
1096 0 434288.8 150126.88 66160 -1 711
1097 0 434285.34 150137.33 66120 -1 1096
1098 0 432836.6 152491.4 66000 -1 706
1099 0 432838.56 152495.72 65960 -1 1098
1100 0 432841.25 152500.5 65920 -1 1099
1101 0 432847.53 152513.62 65800 -1 1100
1102 0 432854.5 152510.16 65760 -1 1101
1103 0 434160.3 152396.98 66520 -1 705
1104 0 434647.84 152546.72 66320 -1 1103
1105 0 434806.28 152586.77 66160 -1 1104
1106 0 435595 152788.72 66160 -1 1105
1107 0 435648.25 152794.25 66280 -1 1106
1108 0 435666.38 152795.69 66320 -1 1107
1109 0 435115.75 152545.88 65880 -1 1105
1110 0 435159.72 152539.75 65840 -1 1109
1111 0 435181.34 152518 65800 -1 1110
1112 0 435223.6 152474 65720 -1 1111
1113 0 435287.44 152408 65600 -1 1112
1114 0 435372.12 152320.38 65440 -1 1113
1115 0 435281.6 152428.31 65240 -1 1114
1116 0 435410.5 152496 65120 -1 1115
1117 0 435453 152518.67 65080 -1 1116
1118 0 435539.34 152564 65000 -1 1117
1119 0 435668.12 152632.03 64880 -1 1118
1120 0 436068 152857.6 64720 -1 1119
1121 0 436167.8 152914.08 64680 -1 1120
1122 0 436906.03 153372 64600 -1 1121
1123 0 437475.38 153789.86 64480 -1 1122
1124 0 437821.88 154117.19 64320 -1 1123
1125 0 438076.06 154033.61 64320 -1 1124
1126 0 438154 154148.8 64240 -1 1125
1127 0 438271.06 154320.89 64120 -1 1126
1128 0 439778.84 154721.34 64120 -1 1127
1129 0 440732.97 154693.48 64120 -1 1128
1130 0 442111.94 155424.75 64120 -1 1129
1131 0 442322 155396.72 63880 -1 1130
1132 0 442356.66 155391.55 63840 -1 1131
1133 0 442490.03 155318.36 63760 -1 1132
1134 0 442599.16 155189.53 63640 -1 1133
1135 0 442706.78 155259.25 63600 -1 1134
1136 0 442815.9 155371.4 63560 -1 1135
1137 0 443255.47 155618.47 63560 -1 1136
1138 0 443466.16 155930.7 63400 -1 1137
1139 0 443842.03 156292.97 63400 -1 1138
1140 0 443887.5 156305.1 63520 -1 1139
1141 0 443853.44 156189.02 63640 -1 1140
1142 0 443921.34 156349.17 63720 -1 1141
1143 0 443928.44 156358.14 63760 -1 1142
1144 0 443967.6 156412.6 63320 -1 1139
1145 0 444155.78 156591.56 63200 -1 1144
1146 0 444236.12 156782.55 63040 -1 1145
1147 0 444500.4 157015.4 62960 -1 1146
1148 0 444896.78 157364 62840 -1 1147
1149 0 445152 157589.6 62720 -1 1148
1150 0 445322.44 157739.5 62640 -1 1149
1151 0 445354.16 157877.14 62440 -1 1150
1152 0 445366.78 157931.55 62360 -1 1151
1153 0 445473.28 157986.86 62240 -1 1152
1154 0 445615.47 158059.6 62080 -1 1153
1155 0 446046.38 157936.48 61880 -1 1154
1156 0 446447.72 157793.67 61640 -1 1155
1157 0 446886 157751.81 61480 -1 1156
1158 0 447380.94 157645.92 61200 -1 1157
1159 0 447737.97 157426.78 61160 -1 1158
1160 0 447789.66 157367.69 61120 -1 1159
1161 0 447841.38 157276.58 61080 -1 1160
1162 0 447851.22 157187.94 61040 -1 1161
1163 0 447861.06 156732.42 61000 -1 1162
1164 0 448013.75 157288.89 60960 -1 1163
1165 0 448161.47 157355.38 60920 -1 1164
1166 0 448240.25 157426.78 60880 -1 1165
1167 0 448368.3 157530.2 60760 -1 1166
1168 0 448717.97 157292.5 60520 -1 1167
1169 0 448850.88 157384.67 60280 -1 1168
1170 0 449331.03 157436.11 60240 -1 1169
1171 0 449622.53 157521.86 60160 -1 1170
1172 0 449693.28 157554.02 60000 -1 1171
1173 0 449877.62 157575.45 59720 -1 1172
1174 0 451665.34 158396.42 59720 -1 1173
1175 0 451781.66 158651.5 59440 -1 1174
1176 0 451831.8 158761.2 59320 -1 1175
1177 0 451864.7 158833.7 59240 -1 1176
1178 0 451826.1 158799.4 59200 -1 1177
1179 0 452981.56 159156.16 59440 -1 1175
1180 0 454040.75 159286.12 59440 -1 1179
1181 0 454615.8 159084.67 59440 -1 1180
1182 0 455752.97 159211.39 59440 -1 1181
1183 0 456014.53 159221.14 59640 -1 1182
1184 0 456084.38 159265 59680 -1 1183
1185 0 457278.38 159507.05 59680 -1 1184
1186 0 457442.47 159516.8 59720 -1 1185
1187 0 457816.1 159407.95 59840 -1 1186
1188 0 458063.03 159523.3 60040 -1 1187
1189 0 458103.62 159591.53 60080 -1 1188
1190 0 458170.25 159648.38 60160 -1 1189
1191 0 458167 159632.14 60200 -1 1190
1192 0 458066.28 159687.38 60240 -1 1191
1193 0 458256.34 159744.23 60280 -1 1192
1194 0 458506.5 159844.95 60480 -1 1193
1195 0 458872.03 160098.38 60720 -1 1194
1196 0 459175.8 160012.27 60960 -1 1195
1197 0 459416.53 160579.66 60960 -1 1196
1198 0 459478.56 160646.22 61040 -1 1197
1199 0 459694.03 160878.12 61320 -1 1198
1200 0 461316.47 162033.9 61320 -1 1199
1201 0 461282 162743.8 61320 -1 1200
1202 0 461137.34 162909.67 61040 -1 1201
1203 0 461095.94 162957.45 60960 -1 1202
1204 0 461157.97 164119.94 60960 -1 1203
1205 0 461183.6 164160 60800 -1 1204
1206 0 461190.12 164170.48 60760 -1 1205
1207 0 461199.25 164170.75 60720 -1 1206
1208 0 461226.88 164173.11 60600 -1 1207
1209 0 461273.38 164177.36 60400 -1 1208
1210 0 461430.97 164438.36 60360 -1 1209
1211 0 462444.5 165753.39 60360 -1 1210
1212 0 462381.4 167220.75 60360 -1 1211
1213 0 462351.16 167196.67 60320 -1 1212
1214 0 462201.66 167075.47 60120 -1 1213
1215 0 462127.78 167082.86 60080 -1 1214
1216 0 461908.66 167304.47 60080 -1 1215
1217 0 461774.8 167270.77 60000 -1 1216
1218 0 461693.56 167241.22 59960 -1 1217
1219 0 462755.1 168472.7 60360 -1 1212
1220 0 462731.06 168518.38 60400 -1 1219
1221 0 462383.88 168786.77 60480 -1 1220
1222 0 462221.34 168917.27 60520 -1 1221
1223 0 461650.1 168964.05 60520 -1 1222
1224 0 461413.72 169121.64 60400 -1 1223
1225 0 461408.8 169104.4 60280 -1 1224
1226 0 461472.8 169062.55 60240 -1 1225
1227 0 461283.22 169040.38 60200 -1 1226
1228 0 461167.5 168968.97 60120 -1 1227
1229 0 461130.56 168929.58 60080 -1 1228
1230 0 461051.78 168912.34 60040 -1 1229
1231 0 461029.6 168912.34 60000 -1 1230
1232 0 461000.06 168895.11 59960 -1 1231
1233 0 461726.44 169018.22 60600 -1 1223
1234 0 461731.34 169042.84 60640 -1 1233
1235 0 461672.25 169069.92 60680 -1 1234
1236 0 461728.9 169062.55 60720 -1 1235
1237 0 461760.25 169106.5 60760 -1 1236
1238 0 461854.47 169237.36 60880 -1 1237
1239 0 463730.75 168968.97 60360 -1 1219
1240 0 463830.5 169086 60440 -1 1239
1241 0 463930.2 169202.89 60520 -1 1240
1242 0 464013.9 169678.11 60520 -1 1241
1243 0 464031.12 169690.42 60640 -1 1242
1244 0 464122.25 169722.44 60680 -1 1243
1245 0 464070.53 169737.2 60760 -1 1244
1246 0 463947.34 169213.67 60560 -1 1241
1247 0 462898.47 168583.12 60560 -1 1246
1248 0 463981.88 169234.9 60640 -1 1246
1249 0 464060.7 169252.14 60680 -1 1248
1250 0 464132.1 169348.17 60840 -1 1249
1251 0 464228.12 169486.05 60920 -1 1250
1252 0 463786.34 168923 60280 -1 1239
1253 0 463814.47 168900.03 60240 -1 1252
1254 0 463743.06 168860.64 60200 -1 1253
1255 0 463760.28 168833.55 60160 -1 1254
1256 0 463743.06 168720.28 60040 -1 1255
1257 0 463744.22 168701.53 60000 -1 1256
1258 0 463749.16 168642.44 59920 -1 1257
1259 0 463943.7 168484.84 59520 -1 1258
1260 0 464256.38 168548.88 59240 -1 1259
1261 0 465714.06 168960.08 59240 -1 1260
1262 0 465723.9 168883.75 59040 -1 1261
1263 0 465859.34 168881.28 58960 -1 1262
1264 0 466526.62 169065.95 58960 -1 1263
1265 0 466583.25 168992.08 58920 -1 1264
1266 0 467546 168859.12 58920 -1 1265
1267 0 467609.2 168947.8 59080 -1 1266
1268 0 467624.8 168969.92 59120 -1 1267
1269 0 467619.88 168972.39 59160 -1 1268
1270 0 468740.22 168829.58 58920 -1 1266
1271 0 469927.03 168883.75 58960 -1 1270
1272 0 470397.34 168947.77 59120 -1 1271
1273 0 470990.75 168974.84 59160 -1 1272
1274 0 471510.28 168851.73 59240 -1 1273
1275 0 471987.97 168881.28 59520 -1 1274
1276 0 471982.75 168825.5 59760 -1 1275
1277 0 471980.6 168807.4 59840 -1 1276
1278 0 471875.4 168903.8 59920 -1 1277
1279 0 471717.12 169048.72 60040 -1 1278
1280 0 471685.5 169116.5 60080 -1 1279
1281 0 471654.5 169184.5 60120 -1 1280
1282 0 471591.53 169319.56 60200 -1 1281
1283 0 471578 169325.38 60240 -1 1282
1284 0 471564 169330.42 60280 -1 1283
1285 0 471479.97 169363.1 60520 -1 1284
1286 0 471495.44 169377.14 60560 -1 1285
1287 0 471557 169433.67 60720 -1 1286
1288 0 471588.3 169461.58 60800 -1 1287
1289 0 471588.3 169515.75 60840 -1 1288
1290 0 471609.78 169634.62 61000 -1 1289
1291 0 471556.28 169636.4 61080 -1 1290
1292 0 471568.6 169577.31 61120 -1 1291
1293 0 471578.34 169553.38 61160 -1 1292
1294 0 471614.34 169547.38 61200 -1 1293
1295 0 471649.34 169533.38 61240 -1 1294
1296 0 471676.34 169531.38 61280 -1 1295
1297 0 471732.34 169534.38 61320 -1 1296
1298 0 471753.34 169545.38 61360 -1 1297
1299 0 471790.34 169525.38 61560 -1 1298
1300 0 472023.34 169432.38 61760 -1 1299
1301 0 472233.34 169477.38 61760 -1 1300
1302 0 472259.34 169495.38 61800 -1 1301
1303 0 472371 169614.33 61880 -1 1302
1304 0 472427.34 169674.38 61920 -1 1303
1305 0 473696.5 168579.02 59760 -1 1276
1306 0 473580.78 168569.69 59520 -1 1305
1307 0 473584.53 168564.08 59480 -1 1306
1308 0 473815.9 168549.16 59800 -1 1305
1309 0 474037.97 168545.42 59920 -1 1308
1310 0 475299.44 168300.97 59920 -1 1309
1311 0 476118.03 168415.23 60200 -1 1310
1312 0 476333.12 168400.78 60280 -1 1311
1313 0 477085.72 168351.2 60560 -1 1312
1314 0 477633.5 168271 60600 -1 1313
1315 0 478181.44 168191.16 60640 -1 1314
1316 0 479813.9 168181.31 60640 -1 1315
1317 0 480234.97 168348.75 60760 -1 1316
1318 0 481650.78 168201.02 60760 -1 1317
1319 0 481948.72 168213.33 60800 -1 1318
1320 0 482187.56 168265.03 60920 -1 1319
1321 0 482300.84 168346.28 61080 -1 1320
1322 0 482652.94 168430 61160 -1 1321
1323 0 482862.25 168486.64 61200 -1 1322
1324 0 483682.2 168745.17 61320 -1 1323
1325 0 484470.12 168654.08 61360 -1 1324
1326 0 485474.72 168681.16 61360 -1 1325
1327 0 485659.4 168676.23 61520 -1 1326
1328 0 485782.5 168789.5 61640 -1 1327
1329 0 485998.75 168847.75 61720 -1 1328
1330 0 486649.25 169020.95 61960 -1 1329
1331 0 487134.3 168981.56 62280 -1 1330
1332 0 487268.38 168804.5 62480 -1 1331
1333 0 487348.53 168698.39 62600 -1 1332
1334 0 487744.97 168279.8 62640 -1 1333
1335 0 488294.03 168058.2 62880 -1 1334
1336 0 488386 167879 63000 -1 1335
1337 0 488372 167903.11 63080 -1 1336
1338 0 488514.8 167740.48 63200 -1 1337
1339 0 488721.66 167553.36 63360 -1 1338
1340 0 488788 167487 63400 -1 1339
1341 0 488932 167175 63560 -1 1340
1342 0 489332 166935 63680 -1 1341
1343 0 489388 166991 63800 -1 1342
1344 0 489548 167039 63880 -1 1343
1345 0 489892 167095 64000 -1 1344
1346 0 489900 167047 64120 -1 1345
1347 0 489804 166983 64200 -1 1346
1348 0 489862.66 166812.33 64280 -1 1347
1349 0 489892 166727 64320 -1 1348
1350 0 489836 166639 64360 -1 1349
1351 0 489820 166495 64400 -1 1350
1352 0 489854.66 166369.67 64440 -1 1351
1353 0 489924 166119 64520 -1 1352
1354 0 489948 165991 64560 -1 1353
1355 0 490012 165919 64600 -1 1354
1356 0 490164 165783 64680 -1 1355
1357 0 490188 165735 64760 -1 1356
1358 0 490196 165679 64840 -1 1357
1359 0 490220 165343 64960 -1 1358
1360 0 490060 165167 65080 -1 1359
1361 0 490056 165203 65160 -1 1360
1362 0 489939.9 165432.73 65240 -1 1361
1363 0 489426.16 165300.75 65240 -1 1362
1364 0 488924.72 165231.11 65360 -1 1363
1365 0 488876 165226.5 65400 -1 1364
1366 0 488827 165221.67 65440 -1 1365
1367 0 488778.47 165217.19 65480 -1 1366
1368 0 488724.66 165232 65520 -1 1367
1369 0 488618.28 165262.45 65600 -1 1368
1370 0 488499.9 165199.77 65640 -1 1369
1371 0 488280.53 165088.34 65720 -1 1370
1372 0 488245.7 165001.28 65880 -1 1371
1373 0 488151.8 164984.2 66000 -1 1372
1374 0 488089 164973.42 66080 -1 1373
1375 0 488070.5 164953 66120 -1 1374
1376 0 488052.5 164933 66160 -1 1375
1377 0 488015.88 164893.34 66240 -1 1376
1378 0 488016 164899.25 66280 -1 1377
1379 0 488015.88 164917.72 66400 -1 1378
1380 0 490092 165111 65280 -1 1362
1381 0 490436 164519 65280 -1 1380
1382 0 490540 164511 65320 -1 1381
1383 0 490596 164423 65440 -1 1382
1384 0 490588 164263 65520 -1 1383
1385 0 490596 164055 65640 -1 1384
1386 0 490652 163151 65760 -1 1385
1387 0 490692 162735 65800 -1 1386
1388 0 490686.22 162517.89 65920 -1 1387
1389 0 490596 162423 65960 -1 1388
1390 0 490409.34 162263 66200 -1 1389
1391 0 490316.2 162183.02 66320 -1 1390
1392 0 488641.75 161713.5 66320 -1 1391
1393 0 490157.8 162267.88 66400 -1 1391
1394 0 489340 161903 65960 -1 1389
1395 0 489140 161847 66000 -1 1394
1396 0 488748 161719 66080 -1 1395
1397 0 488116 161431 66160 -1 1396
1398 0 488060 161407 66240 -1 1397
1399 0 487988 161343 66280 -1 1398
1400 0 487652 161255 66360 -1 1399
1401 0 487716 161207 66440 -1 1400
1402 0 487732 161199 66520 -1 1401
1403 0 487716 161231 66640 -1 1402
1404 0 487685.25 161218.9 66680 -1 1403
1405 0 487708 161191 66760 -1 1404
1406 0 487628 161311 66840 -1 1405
1407 0 487420 161431 66960 -1 1406
1408 0 487444 161615 67080 -1 1407
1409 0 487413 161650 67120 -1 1408
1410 0 487382 161685 67160 -1 1409
1411 0 487350.88 161720.5 67200 -1 1410
1412 0 487175.1 161711.92 67280 -1 1411
1413 0 487029.34 161596.17 67320 -1 1412
1414 0 486733.53 161360.38 67360 -1 1413
1415 0 486579.2 161214.62 67400 -1 1414
1416 0 486540 161151 67480 -1 1415
1417 0 486236 160927 67600 -1 1416
1418 0 485940 160799 67720 -1 1417
1419 0 485974.72 160713.03 67840 -1 1418
1420 0 485012 160855 67960 -1 1419
1421 0 484940 160863 68120 -1 1420
1422 0 484772 161079 68160 -1 1421
1423 0 484820 161079 68280 -1 1422
1424 0 484882.4 161122.2 68400 -1 1423
1425 0 484903 161136.5 68440 -1 1424
1426 0 484924 161151 68480 -1 1425
1427 0 484860 161495 68760 -1 1426
1428 0 484852 161615 69000 -1 1427
1429 0 486323 161090 67320 -1 1415
1430 0 486347 161090 67280 -1 1429
1431 0 491486.97 161800.75 65960 -1 1389
1432 0 491812 161295 66280 -1 1431
1433 0 491900 161095 66440 -1 1432
1434 0 492436 161095 66520 -1 1433
1435 0 492556 161127 66560 -1 1434
1436 0 492676 161223 66640 -1 1435
1437 0 492732 161255 66680 -1 1436
1438 0 492996 161615 66840 -1 1437
1439 0 493132 161951 66960 -1 1438
1440 0 493164 162239 67120 -1 1439
1441 0 493092 162247 67280 -1 1440
1442 0 493694.4 162844.2 67280 -1 1441
1443 0 495035.06 163032.23 67280 -1 1442
1444 0 495494.72 163060.1 67360 -1 1443
1445 0 495700.16 162910.36 67440 -1 1444
1446 0 495982.22 162774.55 67520 -1 1445
1447 0 495989.2 162704.9 67560 -1 1446
1448 0 495964.8 162697.94 67600 -1 1447
1449 0 495996.16 162537.77 67680 -1 1448
1450 0 496356.47 162493.25 67760 -1 1449
1451 0 497307.1 162305.2 67760 -1 1450
1452 0 497982.66 162298.25 67760 -1 1451
1453 0 498344.8 162291.28 67640 -1 1452
1454 0 498703.47 162461.9 67520 -1 1453
1455 0 498710.44 162660.39 67400 -1 1454
1456 0 498700 162743.97 67360 -1 1455
1457 0 498738.28 162197.27 67680 -1 1453
1458 0 498637.3 162037.08 67760 -1 1457
1459 0 498706.97 162047.53 67920 -1 1458
1460 0 498675.62 161894.31 68040 -1 1459
1461 0 498557.22 161876.89 68160 -1 1460
1462 0 498553.75 161779.39 68280 -1 1461
1463 0 498558.66 161729.33 68320 -1 1462
1464 0 498567.66 161629.66 68400 -1 1463
1465 0 498623.38 161584.39 68520 -1 1464
1466 0 498654.72 161452.06 68640 -1 1465
1467 0 498665.16 161305.81 68760 -1 1466
1468 0 498637.66 161362.19 68800 -1 1467
1469 0 498647.75 161319.75 68880 -1 1468
1470 0 498587 161264 68920 -1 1469
1471 0 498881.06 161542.61 68920 -1 1470
1472 0 499027.3 161511.27 69040 -1 1471
1473 0 499173.56 161476.44 69200 -1 1472
1474 0 499197.94 161406.8 69360 -1 1473
1475 0 499459.12 161298.84 69600 -1 1474
1476 0 499614.66 161180.67 69640 -1 1475
1477 0 499925.72 160943.67 69720 -1 1476
1478 0 499926 160916 69800 -1 1477
1479 0 499925.72 160874.02 69920 -1 1478
1480 0 499964.03 160689.47 70120 -1 1479
1481 0 499964.03 160463.12 70320 -1 1480
1482 0 499929.22 160170.62 70480 -1 1481
1483 0 499957.06 159902.48 70560 -1 1482
1484 0 500221.72 159634.36 70680 -1 1483
1485 0 500228.7 159564.72 70840 -1 1484
1486 0 500249.56 159547.3 70880 -1 1485
1487 0 500413.22 159418.47 71080 -1 1486
1488 0 500594.3 159327.92 71240 -1 1487
1489 0 500622.16 159289.62 71280 -1 1488
1490 0 500719.66 159272.2 71440 -1 1489
1491 0 500709.22 159108.55 71600 -1 1490
1492 0 500726.62 159056.31 71720 -1 1491
1493 0 500747.53 158997.11 71840 -1 1492
1494 0 500932.1 158941.4 72000 -1 1493
1495 0 500911.2 158809.08 72200 -1 1494
1496 0 500890.28 158753.36 72320 -1 1495
1497 0 500858.97 158718.53 72360 -1 1496
1498 0 500778.88 158673.27 72480 -1 1497
1499 0 500576.9 158645.4 72680 -1 1498
1500 0 500521.2 158659.34 72720 -1 1499
1501 0 500326.2 159230.42 70560 -1 1483
1502 0 500413.22 159084.17 70400 -1 1501
1503 0 500399.3 159014.53 70240 -1 1502
1504 0 500430.66 158878.72 70040 -1 1503
1505 0 500439.5 158873.5 70000 -1 1504
1506 0 500448.06 158868.28 69960 -1 1505
1507 0 500448.06 158676.75 69920 -1 1506
1508 0 500660.47 157652.98 69920 -1 1507
1509 0 501015.66 157363.97 70000 -1 1508
1510 0 501276.8 157203.78 70120 -1 1509
1511 0 501367.34 157172.44 70280 -1 1510
1512 0 501788.7 157155.03 70400 -1 1511
1513 0 502129.97 157127.17 70520 -1 1512
1514 0 502129.97 157127.17 70640 -1 1513
1515 0 502081.22 157113.25 70720 -1 1514
1516 0 502373.72 157165.48 70840 -1 1515
1517 0 502777.66 157099.31 70920 -1 1516
1518 0 502795.06 157088.88 71040 -1 1517
1519 0 502958.72 156893.86 71120 -1 1518
1520 0 503017.4 156824.4 71280 -1 1519
1521 0 503031.84 156806.81 71320 -1 1520
1522 0 503031.2 156749.8 71360 -1 1521
1523 0 503028.38 156521.27 71520 -1 1522
1524 0 502906.5 156193.94 71600 -1 1523
1525 0 502857.75 156030.28 71720 -1 1524
1526 0 502721.94 155877.06 71840 -1 1525
1527 0 502767.2 155706.44 71960 -1 1526
1528 0 502680.16 155337.33 72160 -1 1527
1529 0 502603.53 154957.77 72280 -1 1528
1530 0 502728.9 154867.22 72520 -1 1529
1531 0 502760.25 154672.22 72760 -1 1530
1532 0 502725.4 154633.92 72800 -1 1531
1533 0 502854.25 154550.34 73000 -1 1532
1534 0 502843.8 154484.19 73240 -1 1533
1535 0 502711.5 154324 73480 -1 1534
1536 0 502760.25 154090.69 73680 -1 1535
1537 0 502774.16 153568.36 73680 -1 1536
1538 0 503164.2 153164.42 73680 -1 1537
1539 0 503087.56 153192.28 73840 -1 1538
1540 0 502864.72 153160.94 74000 -1 1539
1541 0 502565.22 152151.11 74000 -1 1540
1542 0 502815.94 151966.55 74080 -1 1541
1543 0 503240.78 151586.98 74200 -1 1542
1544 0 503261.34 151566.67 74240 -1 1543
1545 0 503362.66 151465.11 74440 -1 1544
1546 0 503505.44 151527.8 74640 -1 1545
1547 0 503481.06 151559.12 74840 -1 1546
1548 0 503581.2 151588.4 74960 -1 1547
1549 0 503648.2 151607.88 75040 -1 1548
1550 0 503498.47 151496.45 75200 -1 1549
1551 0 502694.06 153056.48 74360 -1 1540
1552 0 502749.78 152910.22 74520 -1 1551
1553 0 502703.34 152856.67 74600 -1 1552
1554 0 502680.5 152830.42 74640 -1 1553
1555 0 502641.84 152805.77 74680 -1 1554
1556 0 502670 152785 74760 -1 1555
1557 0 502697.56 152763.97 74840 -1 1556
1558 0 502756.75 152781.39 75000 -1 1557
1559 0 502812.47 152823.17 75240 -1 1558
1560 0 502858.66 152855.67 75320 -1 1559
1561 0 502882.12 152871.92 75360 -1 1560
1562 0 503025.2 153013.8 75440 -1 1560
1563 0 503136.3 153119.16 75520 -1 1562
1564 0 503226.84 153383.81 75680 -1 1563
1565 0 503404.44 153575.33 75800 -1 1564
1566 0 503522.84 153655.42 76000 -1 1565
1567 0 503561.34 153665 76200 -1 1566
1568 0 503592.47 153672.83 76360 -1 1567
1569 0 503717.84 153679.8 76520 -1 1568
1570 0 503714.38 153662.38 76680 -1 1569
1571 0 503808.38 153617.11 76840 -1 1570
1572 0 503850.16 153484.78 77040 -1 1571
1573 0 503909.38 153390.77 77200 -1 1572
1574 0 503902.4 153223.62 77400 -1 1573
1575 0 503909.38 153094.78 77600 -1 1574
1576 0 503926.78 153080.86 77760 -1 1575
1577 0 503930.25 152993.8 78000 -1 1576
1578 0 503954.62 152673.44 78240 -1 1577
1579 0 503989.47 152694.33 78280 -1 1578
1580 0 503985.97 152656.03 78440 -1 1579
1581 0 503909.38 152662.98 78600 -1 1580
1582 0 503885 152666.47 78680 -1 1581
1583 0 503696.94 152697.81 78840 -1 1582
1584 0 503548.34 152605.67 78880 -1 1583
1585 0 503250.75 152421.25 78960 -1 1584
1586 0 503101.5 152328.7 79000 -1 1585
1587 0 503111.94 151983.95 78800 -1 1586
1588 0 503143.28 151799.4 78680 -1 1587
1589 0 503088.25 151767.94 78600 -1 1588
1590 0 503115.44 151736.72 78480 -1 1589
1591 0 503157.22 151583.5 78440 -1 1590
1592 0 503209.44 151499.94 78360 -1 1591
1593 0 502835 152408.5 79240 -1 1586
1594 0 502819.44 152471.47 79320 -1 1593
1595 0 502652.28 152488.88 79400 -1 1594
1596 0 502318 152899.78 79400 -1 1595
1597 0 502325 152956.67 79440 -1 1596
1598 0 502338.9 153070.4 79520 -1 1597
1599 0 502353 153130.33 79560 -1 1598
1600 0 502380.7 153251.48 79640 -1 1599
1601 0 502321.47 153307.2 79680 -1 1600
1602 0 502328.44 153376.84 79720 -1 1601
1603 0 502600.06 152555.05 79440 -1 1595
1604 0 503341.28 153239.05 73480 -1 1538
1605 0 503362.2 153343.52 73320 -1 1604
1606 0 503557.2 153434.05 73160 -1 1605
1607 0 504180.5 153698.69 72960 -1 1606
1608 0 504507.8 153723.06 72880 -1 1607
1609 0 504859.53 153827.53 72800 -1 1608
1610 0 504950.06 153869.33 72640 -1 1609
1611 0 505131.12 153942.45 72360 -1 1610
1612 0 505373.4 153931.6 72200 -1 1611
1613 0 505434.1 153928.52 72160 -1 1612
1614 0 505855.44 154123.52 71960 -1 1613
1615 0 506318.56 154395.14 71840 -1 1614
1616 0 506914.03 154826.92 71840 -1 1615
1617 0 507001.1 154868.72 71640 -1 1616
1618 0 507119.47 154868.72 71520 -1 1617
1619 0 506799.12 154666.75 71360 -1 1618
1620 0 506715.53 154645.86 71240 -1 1619
1621 0 507105.53 154816.48 72000 -1 1617
1622 0 507063.2 154765.78 72080 -1 1621
1623 0 507056.78 154736.39 72120 -1 1622
1624 0 505754.44 153775.3 72200 -1 1612
1625 0 505757.94 153625.56 72320 -1 1624
1626 0 505709.2 153548.95 72440 -1 1625
1627 0 505782.3 153510.66 72600 -1 1626
1628 0 505796.25 153482.8 72760 -1 1627
1629 0 500031.78 160871.67 69520 -1 1478
1630 0 500047 160865.5 69480 -1 1629
1631 0 500061.6 160859.14 69440 -1 1630
1632 0 500314.53 160659.78 69280 -1 1631
1633 0 500477.44 160655.5 69160 -1 1632
1634 0 493024 162199 67360 -1 1441
1635 0 492956 162151 67440 -1 1634
1636 0 492684 161927 67480 -1 1635
1637 0 492508 161599 67520 -1 1636
1638 0 492388 161375 67560 -1 1637
1639 0 492132 160823 67640 -1 1638
1640 0 492036 160783 67680 -1 1639
1641 0 491872.47 160572.4 67800 -1 1640
1642 0 491852 160527 67880 -1 1641
1643 0 491764 160383 68000 -1 1642
1644 0 491807.4 160424.92 68080 -1 1643
1645 0 491692 160359 68160 -1 1644
1646 0 491740 160351 68280 -1 1645
1647 0 491708 160375 68440 -1 1646
1648 0 491828 160383 68600 -1 1647
1649 0 491932 160399 68760 -1 1648
1650 0 491948 160423 68840 -1 1649
1651 0 491972 160367 69040 -1 1650
1652 0 492020 160367 69160 -1 1651
1653 0 492096 160299 69280 -1 1652
1654 0 492172 160231 69400 -1 1653
1655 0 492208.2 160188.4 69520 -1 1654
1656 0 492324 160231 69640 -1 1655
1657 0 492436 160087 69920 -1 1656
1658 0 492423.3 160131.73 69960 -1 1657
1659 0 492428 160103 70120 -1 1658
1660 0 492385.34 160044.33 70200 -1 1659
1661 0 492364 160015 70240 -1 1660
1662 0 492356 159991 70280 -1 1661
1663 0 492284 160023 70400 -1 1662
1664 0 492332 160007 70640 -1 1663
1665 0 492252 160151 70880 -1 1664
1666 0 492236 160119 71040 -1 1665
1667 0 492156 160071 71200 -1 1666
1668 0 492044 160015 71280 -1 1667
1669 0 491964 159967 71400 -1 1668
1670 0 491932 159983 71600 -1 1669
1671 0 491908 159791 71960 -1 1670
1672 0 491732 159599 72160 -1 1671
1673 0 491644 159567 72320 -1 1672
1674 0 491572 159567 72440 -1 1673
1675 0 491540 159551 72520 -1 1674
1676 0 491548 159543 72640 -1 1675
1677 0 491452 159583 72800 -1 1676
1678 0 491412 159535 72960 -1 1677
1679 0 491324 159495 73120 -1 1678
1680 0 491276 159479 73240 -1 1679
1681 0 490972 159407 73360 -1 1680
1682 0 490588 159071 73480 -1 1681
1683 0 490540 159135 73640 -1 1682
1684 0 490436 159055 73760 -1 1683
1685 0 490326.25 158985.16 73960 -1 1684
1686 0 490055.16 158897 74120 -1 1685
1687 0 489852 158831 74240 -1 1686
1688 0 489636 158719 74440 -1 1687
1689 0 489540 158679 74600 -1 1688
1690 0 489388 158687 74800 -1 1689
1691 0 489060 158679 74960 -1 1690
1692 0 489020 158535 75160 -1 1691
1693 0 489068 158447 75320 -1 1692
1694 0 489100 158159 75560 -1 1693
1695 0 489068 158145 75600 -1 1694
1696 0 488964 158119 75720 -1 1695
1697 0 488916 158039 75800 -1 1696
1698 0 488836 157959 75960 -1 1697
1699 0 488916 158019.8 76040 -1 1698
1700 0 488996 158080.67 76120 -1 1699
1701 0 489036 158111 76160 -1 1700
1702 0 489051.5 158243.5 76320 -1 1701
1703 0 488884 158471 76480 -1 1702
1704 0 488860 158487 76640 -1 1703
1705 0 488908 158495 76800 -1 1704
1706 0 488934.66 158535 77000 -1 1705
1707 0 488956 158567 77160 -1 1706
1708 0 489028 158471 77320 -1 1707
1709 0 488964 158255 77480 -1 1708
1710 0 488908 158247 77520 -1 1709
1711 0 488860 158175 77600 -1 1710
1712 0 488844.06 158150.02 77640 -1 1711
1713 0 488788 158103 77680 -1 1712
1714 0 488732 158055 77720 -1 1713
1715 0 488708 157991 77760 -1 1714
1716 0 488716 157951 77800 -1 1715
1717 0 488780 157903 77840 -1 1716
1718 0 488804 157943 77880 -1 1717
1719 0 488697 157845.08 77960 -1 1718
1720 0 488662.66 157641.67 78080 -1 1719
1721 0 488726.66 157537.67 78240 -1 1720
1722 0 488614.66 157649.67 78440 -1 1721
1723 0 488510.66 157777.67 78600 -1 1722
1724 0 488527 157786 78640 -1 1723
1725 0 488558.66 157801.67 78720 -1 1724
1726 0 488494.66 157817.67 78760 -1 1725
1727 0 488430.66 157889.67 78920 -1 1726
1728 0 488513.44 157943.45 79000 -1 1727
1729 0 488534.66 157969.67 79040 -1 1728
1730 0 488590.66 158049.67 79160 -1 1729
1731 0 488598.66 158001.67 79200 -1 1730
1732 0 488614.66 157993.67 79320 -1 1731
1733 0 488582.66 158017.67 79400 -1 1732
1734 0 488550.66 158065.67 79480 -1 1733
1735 0 488486.66 158057.67 79560 -1 1734
1736 0 488302.66 158081.67 79680 -1 1735
1737 0 488158.66 157969.67 79800 -1 1736
1738 0 488225.44 157903.45 79840 -1 1737
1739 0 488382.66 157681.67 79880 -1 1738
1740 0 488126.66 157929.67 79920 -1 1739
1741 0 488062.66 157913.67 80000 -1 1740
1742 0 488086.66 157873.67 80120 -1 1741
1743 0 488118.66 157761.67 80280 -1 1742
1744 0 487966.66 157665.67 80400 -1 1743
1745 0 488057.66 157570 80480 -1 1744
1746 0 488102.66 157521.67 80520 -1 1745
1747 0 488083 157502 80560 -1 1746
1748 0 488062.66 157481.67 80600 -1 1747
1749 0 488206.66 157385.67 80720 -1 1748
1750 0 488406.66 157273.67 80840 -1 1749
1751 0 488454.66 157257.67 80880 -1 1750
1752 0 488718.66 157033.67 81000 -1 1751
1753 0 488912.12 156762.56 81040 -1 1752
1754 0 489190.66 156593.67 81080 -1 1753
1755 0 489958.66 156393.67 81200 -1 1754
1756 0 490278.66 156673.67 81120 -1 1755
1757 0 490326.66 156705.67 81080 -1 1756
1758 0 490497.66 156780.67 81000 -1 1757
1759 0 490582.66 156817.67 80960 -1 1758
1760 0 490566.66 156817.67 80840 -1 1759
1761 0 489305.44 156047.45 81200 -1 1755
1762 0 489302.53 156048.03 81040 -1 1761
1763 0 489908 156284.5 81240 -1 1755
1764 0 489857.44 156175.45 81280 -1 1763
1765 0 489956.06 156159.62 81320 -1 1764
1766 0 489936.5 156137.67 81360 -1 1765
1767 0 489897.2 156093.2 81440 -1 1766
1768 0 489838.66 156025.67 81560 -1 1767
1769 0 489790.3 155926.42 81600 -1 1768
1770 0 490694.66 155433.67 81600 -1 1769
1771 0 490662.66 155361.67 81720 -1 1770
1772 0 489765.66 155936 81640 -1 1769
1773 0 489758.66 156017.67 81720 -1 1772
1774 0 489718.66 155953.67 81760 -1 1773
1775 0 490466 156682.86 81640 -1 1772
1776 0 490876.53 156832.14 81800 -1 1775
1777 0 490966.1 156847.06 81920 -1 1776
1778 0 491003.44 156787.36 81960 -1 1777
1779 0 491608.03 157048.61 82080 -1 1778
1780 0 491637.75 157095.5 82120 -1 1779
1781 0 491727.47 157235.2 82240 -1 1780
1782 0 491749.84 157354.64 82320 -1 1781
1783 0 491958.84 157406.89 82360 -1 1782
1784 0 490314.44 157018.97 81440 -1 1775
1785 0 490178.66 157196.56 81320 -1 1784
1786 0 489990.6 157314.95 81200 -1 1785
1787 0 489896.22 157332.25 81160 -1 1786
1788 0 489862.28 157354.88 81080 -1 1787
1789 0 489867.66 157370 81040 -1 1788
1790 0 490777.44 155511.45 81280 -1 1764
1791 0 490745.44 155463.45 81200 -1 1790
1792 0 491193.44 155327.45 81120 -1 1791
1793 0 491241.44 155367.45 81040 -1 1792
1794 0 489017.44 158863.45 77000 -1 1706
1795 0 489049.44 158887.45 76960 -1 1794
1796 0 488284 157495 75720 -1 1696
1797 0 487932 157407 75400 -1 1796
1798 0 487876 157447 75200 -1 1797
1799 0 487700 157423 74960 -1 1798
1800 0 487572 157335 74800 -1 1799
1801 0 487460 157423 74600 -1 1800
1802 0 487332 157327 74440 -1 1801
1803 0 487342.66 157353.67 74360 -1 1802
1804 0 487348 157367 74320 -1 1803
1805 0 486966.66 156937.67 74320 -1 1804
1806 0 487114.2 156957.2 74160 -1 1805
1807 0 487150.66 156961.67 74120 -1 1806
1808 0 487062.66 156785.67 74080 -1 1807
1809 0 486950.66 156673.67 74040 -1 1808
1810 0 486798.66 156585.67 73960 -1 1809
1811 0 486806.66 156521.67 73840 -1 1810
1812 0 486715.3 156450.88 73680 -1 1811
1813 0 486598.66 156481.67 73560 -1 1812
1814 0 486646.66 156449.67 73360 -1 1813
1815 0 486622.66 156513.67 73240 -1 1814
1816 0 486574.66 156457.67 73120 -1 1815
1817 0 486574.25 156457.39 73040 -1 1816
1818 0 486581.22 156412.11 73000 -1 1817
1819 0 487022.66 157153.67 74000 -1 1808
1820 0 486934.66 157185.67 73920 -1 1819
1821 0 486814.66 157345.67 73800 -1 1820
1822 0 487652 157919 74320 -1 1804
1823 0 487412 157831 74160 -1 1822
1824 0 487387.03 157418.64 74360 -1 1803
1825 0 486380.84 169151.45 61520 -1 1327
1826 0 486630.5 169600.5 61520 -1 1825
1827 0 486863.47 169710.39 61520 -1 1826
1828 0 487072.75 170008.33 61520 -1 1827
1829 0 487271.5 170157.73 61440 -1 1828
1830 0 487532.66 170307.47 61320 -1 1829
1831 0 487572.8 170450.86 61200 -1 1830
1832 0 487592.53 170613.38 61080 -1 1831
1833 0 487661.5 170788.02 60960 -1 1832
1834 0 487647.56 170815.88 60800 -1 1833
1835 0 487637.12 170878.55 60720 -1 1834
1836 0 487835.6 171132.75 60680 -1 1835
1837 0 487849.66 171199 60640 -1 1836
1838 0 487877.38 171331.23 60560 -1 1837
1839 0 487849.53 171421.78 60440 -1 1838
1840 0 487787 171437.5 60360 -1 1839
1841 0 487724.16 171453.11 60280 -1 1840
1842 0 487762.47 171574.98 60120 -1 1841
1843 0 487633.62 171581.95 60080 -1 1842
1844 0 487417.75 171620.27 60000 -1 1843
1845 0 487337.66 171735.17 59960 -1 1844
1846 0 487424.7 171825.7 59840 -1 1845
1847 0 487659.25 171997.55 59760 -1 1846
1848 0 487853 172160 59680 -1 1847
1849 0 487891.2 172206.84 59640 -1 1848
1850 0 488468.2 172614.14 59600 -1 1849
1851 0 488697.25 172714.19 59560 -1 1850
1852 0 488677.5 172659.39 59520 -1 1851
1853 0 488759.34 172693.67 59440 -1 1852
1854 0 488800.06 172710.84 59400 -1 1853
1855 0 489056.5 172908.3 59360 -1 1854
1856 0 489197.9 172891.33 59320 -1 1855
1857 0 489378.22 173027.06 59280 -1 1856
1858 0 489521 173117.61 59240 -1 1857
1859 0 489857.8 173188.92 59120 -1 1858
1860 0 489907.66 173191.33 59080 -1 1859
1861 0 490007.3 173195.67 59000 -1 1860
1862 0 489980 173197 58960 -1 1861
1863 0 489952.78 173197.7 58920 -1 1862
1864 0 489865.72 173305.64 58800 -1 1863
1865 0 489636.22 173302.19 58680 -1 1864
1866 0 489455.4 173272.1 58640 -1 1865
1867 0 489583.16 173313.52 58600 -1 1866
1868 0 489785.62 173350.92 58480 -1 1867
1869 0 489970.2 173542.44 58360 -1 1868
1870 0 490018.94 173890.66 58240 -1 1869
1871 0 490186.1 174071.73 58160 -1 1870
1872 0 490250.7 174119.34 58120 -1 1871
1873 0 490307.97 174162.27 58080 -1 1872
1874 0 490402 174245.84 58040 -1 1873
1875 0 490482.06 174357.27 57920 -1 1874
1876 0 490624.84 174604.5 57800 -1 1875
1877 0 490652.72 174649.78 57760 -1 1876
1878 0 490725.84 174684.6 57720 -1 1877
1879 0 490910.38 174897.02 57680 -1 1878
1880 0 491115.84 175025.86 57560 -1 1879
1881 0 491248.16 175172.11 57400 -1 1880
1882 0 491533.7 175548.19 57240 -1 1881
1883 0 492208.84 176184.16 57160 -1 1882
1884 0 492392.34 176372.25 57080 -1 1883
1885 0 492703 176622.5 57040 -1 1884
1886 0 493014.47 176872.52 57000 -1 1885
1887 0 493378.9 177064.58 56960 -1 1886
1888 0 493738.4 177330.5 56920 -1 1887
1889 0 494043.72 177872.2 56920 -1 1888
1890 0 494132 177873 56800 -1 1889
1891 0 494206.22 178015.02 56760 -1 1890
1892 0 494304.72 178221.84 56720 -1 1891
1893 0 494442.62 178280.94 56680 -1 1892
1894 0 494565.72 178335.11 56640 -1 1893
1895 0 494627.8 178453.2 56520 -1 1894
1896 0 494669.12 178532.1 56440 -1 1895
1897 0 494777.47 178605.97 56360 -1 1896
1898 0 495018.78 178699.53 56240 -1 1897
1899 0 495122.2 178788.17 56120 -1 1898
1900 0 495324.1 178921.14 56000 -1 1899
1901 0 495343.8 178935.9 55960 -1 1900
1902 0 495486.62 179034.4 55880 -1 1901
1903 0 495512 179033.2 55840 -1 1902
1904 0 495624.5 179098.42 55760 -1 1903
1905 0 495841.2 179196.9 55640 -1 1904
1906 0 495944.6 179221.53 55560 -1 1905
1907 0 496200.7 179260.94 55440 -1 1906
1908 0 496309.03 179290.48 55320 -1 1907
1909 0 496476.47 179315.11 55200 -1 1908
1910 0 496663.6 179354.5 55120 -1 1909
1911 0 496850.72 179364.34 55040 -1 1910
1912 0 496914.75 179374.2 54920 -1 1911
1913 0 497037.88 179374.2 54760 -1 1912
1914 0 497146.2 179398.83 54640 -1 1913
1915 0 497372.72 179443.14 54440 -1 1914
1916 0 497500.78 179433.3 54240 -1 1915
1917 0 497628.8 179487.47 54080 -1 1916
1918 0 497791.3 179517.02 53880 -1 1917
1919 0 497934.12 179521.94 53840 -1 1918
1920 0 498017.84 179531.78 53760 -1 1919
1921 0 498190.22 179472.69 53640 -1 1920
1922 0 498342.88 179413.6 53520 -1 1921
1923 0 498603.88 179379.12 53360 -1 1922
1924 0 499229.3 179448.06 53240 -1 1923
1925 0 499308.1 179517.02 53160 -1 1924
1926 0 499460.75 179551.48 53040 -1 1925
1927 0 499704 179927.52 52960 -1 1926
1928 0 499751.3 179930.67 52920 -1 1927
1929 0 499854.72 179950.38 52880 -1 1928
1930 0 499933.5 179970.08 52800 -1 1929
1931 0 499968 179979.92 52760 -1 1930
1932 0 500169.9 180034.1 52640 -1 1931
1933 0 500118.34 180032.75 52520 -1 1932
1934 0 500160.03 180039.02 52440 -1 1933
1935 0 500150.2 180048.86 52400 -1 1934
1936 0 500352.1 180088.27 52240 -1 1935
1937 0 500440.75 180186.75 52080 -1 1936
1938 0 500450.6 180250.77 52040 -1 1937
1939 0 500455.53 180304.94 51920 -1 1938
1940 0 500524.47 180418.2 51760 -1 1939
1941 0 500615.5 180435.5 51680 -1 1940
1942 0 500706.7 180452.69 51600 -1 1941
1943 0 500957.8 180467.45 51520 -1 1942
1944 0 501046.47 180452.69 51440 -1 1943
1945 0 501322.25 180309.88 51360 -1 1944
1946 0 501509.38 180295.1 51240 -1 1945
1947 0 501849.2 180334.48 51160 -1 1946
1948 0 501888.56 180319.72 51120 -1 1947
1949 0 502213.6 180364.03 51080 -1 1948
1950 0 502361.34 180398.52 51000 -1 1949
1951 0 502443.5 180421.69 50920 -1 1950
1952 0 502454.9 180457.61 50800 -1 1951
1953 0 502573.1 180629.97 50680 -1 1952
1954 0 502650.22 180712.5 50560 -1 1953
1955 0 502756.88 180755.75 50520 -1 1954
1956 0 502944.62 180853.23 50480 -1 1955
1957 0 502917.8 180954.98 50440 -1 1956
1958 0 503139.4 181166.75 50320 -1 1957
1959 0 503178.8 181166.75 50240 -1 1958
1960 0 503208.34 181176.6 50160 -1 1959
1961 0 503232.97 181181.52 50120 -1 1960
1962 0 503479.22 181284.94 50000 -1 1961
1963 0 503843.62 181334.19 49800 -1 1962
1964 0 504326.25 181491.77 49640 -1 1963
1965 0 504400 181602 49600 -1 1964
1966 0 504744.8 181624.73 49840 -1 1965
1967 0 504927.03 181506.55 49880 -1 1966
1968 0 505252.06 181477 49920 -1 1967
1969 0 505357.34 181411 50000 -1 1968
1970 0 505409.66 181378.5 50040 -1 1969
1971 0 505394.88 181339.11 50200 -1 1970
1972 0 505355.47 181329.25 50360 -1 1971
1973 0 505296.38 181087.95 50600 -1 1972
1974 0 505350.56 180881.12 50760 -1 1973
1975 0 505325.94 180758 50840 -1 1974
1976 0 505620 180784 50880 -1 1975
1977 0 505624 180676 50920 -1 1976
1978 0 505648 180672 51000 -1 1977
1979 0 505740 180620 51080 -1 1978
1980 0 505756 180588 51160 -1 1979
1981 0 505760 180568 51200 -1 1980
1982 0 504474 181712 49560 -1 1965
1983 0 504547.84 181821.72 49520 -1 1982
1984 0 504759.6 181870.95 49320 -1 1983
1985 0 504813.78 181890.66 49200 -1 1984
1986 0 504961.5 181969.45 49000 -1 1985
1987 0 504976.28 182013.77 48960 -1 1986
1988 0 504828.53 182156.58 48920 -1 1987
1989 0 504627 182228 48880 -1 1988
1990 0 504567 182332 48840 -1 1989
1991 0 504528 182377 48800 -1 1990
1992 0 504504 182301 48760 -1 1991
1993 0 504129.25 182722.9 48720 -1 1992
1994 0 504257.28 182885.42 48840 -1 1993
1995 0 494460.1 178574.53 56520 -1 1895
1996 0 494357.34 178675.78 56560 -1 1995
1997 0 494145.28 178903.11 56600 -1 1996
1998 0 494102.12 178950.97 56640 -1 1997
1999 0 493974.78 177586.58 57200 -1 1887
2000 0 494004.3 177571.8 57320 -1 1999
2001 0 493969.84 177517.62 57440 -1 2000
2002 0 493930.47 177591.5 57520 -1 2001
2003 0 492400.4 176382 57000 -1 1884
2004 0 492429.75 176417 56720 -1 2003
2005 0 492433.94 176421.69 56680 -1 2004
2006 0 492874.66 176991.38 56720 -1 2004
2007 0 492850.28 177036.64 56640 -1 2006
2008 0 492843.3 176991.38 56560 -1 2007
2009 0 491824.06 175808.45 57280 -1 1882
2010 0 492059.84 175971.38 57320 -1 2009
2011 0 492206.84 176133.83 57440 -1 2010
2012 0 492231.47 176148.6 57480 -1 2011
2013 0 488685.78 172824.52 59080 -1 1860
2014 0 488690.7 172662 59120 -1 2013
2015 0 488631.6 172341.9 59160 -1 2014
2016 0 488626.7 172302.5 59200 -1 2015
2017 0 488754.72 172169.55 59320 -1 2016
2018 0 488853.22 172130.14 59400 -1 2017
2019 0 488961.56 172120.3 59520 -1 2018
2020 0 489094.53 172120.3 59640 -1 2019
2021 0 489138.84 172071.05 59760 -1 2020
2022 0 489193 171972.56 59880 -1 2021
2023 0 489217.62 171952.86 60000 -1 2022
2024 0 489586.97 172115.38 60080 -1 2023
2025 0 489503.25 172149.84 60160 -1 2024
2026 0 490517.75 173268.81 59080 -1 1860
2027 0 490664 173303.64 59200 -1 2026
2028 0 490688.5 173345.5 59240 -1 2027
2029 0 490712.75 173387.22 59280 -1 2028
2030 0 490841.6 173429 59400 -1 2029
2031 0 491030.03 173462.08 59440 -1 2030
2032 0 491103.16 173730.2 59440 -1 2031
2033 0 491103.16 173772 59480 -1 2032
2034 0 491117.1 173817.27 59520 -1 2033
2035 0 491151.9 173834.67 59560 -1 2034
2036 0 491131.03 173928.7 59600 -1 2035
2037 0 491144.94 174043.61 59640 -1 2036
2038 0 491183.25 174231.64 59680 -1 2037
2039 0 491169.3 174235.12 59720 -1 2038
2040 0 491280.75 174304.78 59800 -1 2039
2041 0 491277.28 174398.8 59920 -1 2040
2042 0 491282.5 174423.5 59960 -1 2041
2043 0 491287.72 174447.55 60000 -1 2042
2044 0 491597.62 174646.03 60080 -1 2043
2045 0 491702.1 174948.98 60160 -1 2044
2046 0 491918 175352.92 60200 -1 2045
2047 0 492795.5 175607.12 60200 -1 2046
2048 0 492795.5 175617.56 60040 -1 2047
2049 0 492527.38 175554.89 60000 -1 2048
2050 0 492454.25 175540.95 59920 -1 2049
2051 0 492809.44 175648.9 60280 -1 2047
2052 0 492854.72 175628.02 60360 -1 2051
2053 0 492764.2 175523.55 60480 -1 2052
2054 0 492764.2 175593.19 60560 -1 2053
2055 0 492781.6 175666.31 60680 -1 2054
2056 0 492813.34 175688.64 60800 -1 2055
2057 0 492830.75 175740.88 60960 -1 2056
2058 0 489305.4 173038.4 59560 -1 1851
2059 0 489271.47 173010.12 59800 -1 2058
2060 0 489345 172930.92 59960 -1 2059
2061 0 489367.62 172947.89 60000 -1 2060
2062 0 489803.2 173128.9 60080 -1 2061
2063 0 490153.94 173355.19 60160 -1 2062
2064 0 490272.72 173507.92 60200 -1 2063
2065 0 490634.75 173592.78 60240 -1 2064
2066 0 490962.84 173819.05 60280 -1 2065
2067 0 491251.34 174050.98 60320 -1 2066
2068 0 491596.44 174316.84 60400 -1 2067
2069 0 491632.34 174292 60440 -1 2068
2070 0 491705.47 174241.86 60520 -1 2069
2071 0 492382.72 174463.92 60520 -1 2070
2072 0 492546.78 174463.92 60440 -1 2071
2073 0 492716.47 174429.98 60360 -1 2072
2074 0 492773.06 174401.7 60280 -1 2073
2075 0 493208.62 174373.42 60240 -1 2074
2076 0 493813.9 174124.52 60160 -1 2075
2077 0 493986.5 174003 60120 -1 2076
2078 0 494158.97 173881.27 60080 -1 2077
2079 0 494198.56 173694.6 60000 -1 2078
2080 0 495488.34 173242.05 60000 -1 2079
2081 0 495527.94 173083.66 59920 -1 2080
2082 0 495889.97 172959.2 59800 -1 2081
2083 0 495843 172895 59680 -1 2082
2084 0 495963.5 172874.36 59640 -1 2083
2085 0 496229.38 172851.72 59560 -1 2084
2086 0 497514.2 172904.72 59560 -1 2085
2087 0 497626.62 172885.67 59640 -1 2086
2088 0 497677.53 172863.05 59760 -1 2087
2089 0 497903.8 172851.72 59920 -1 2088
2090 0 498096.16 172919.61 60000 -1 2089
2091 0 499278.44 173581.45 60000 -1 2090
2092 0 499350 173734 59920 -1 2091
2093 0 499363.28 173768.14 59880 -1 2092
2094 0 499482.06 173847.33 59840 -1 2093
2095 0 499576.44 173896.08 59800 -1 2094
2096 0 499193.6 173423.06 60120 -1 2091
2097 0 499227.53 173451.36 60160 -1 2096
2098 0 499261.47 173468.33 60280 -1 2097
2099 0 499414.2 173468.33 60440 -1 2098
2100 0 499408.53 173372.16 60640 -1 2099
2101 0 499465.1 173372.16 60680 -1 2100
2102 0 496240.7 172834.75 59520 -1 2085
2103 0 494099.75 173992.38 60320 -1 2077
2104 0 494167.53 173986.03 60440 -1 2103
2105 0 494168 173986 60480 -1 2104
2106 0 494167.53 173986.03 60520 -1 2105
2107 0 494348.53 174031.28 60600 -1 2106
2108 0 494359.84 174099.17 60680 -1 2107
2109 0 494320.25 174110.48 60720 -1 2108
2110 0 493525.16 174497.77 60120 -1 2075
2111 0 493626.12 174821.61 60160 -1 2110
2112 0 494075.34 175037.5 60200 -1 2111
2113 0 494588.62 174964.88 60200 -1 2112
2114 0 495257.22 175121.58 60200 -1 2113
2115 0 495417.38 175239.97 60280 -1 2114
2116 0 495734.28 175741.4 60360 -1 2115
2117 0 495751.7 175936.4 60440 -1 2116
2118 0 495932.75 176507.48 60560 -1 2117
2119 0 496037.22 176618.92 60680 -1 2118
2120 0 496002.4 176754.72 60800 -1 2119
2121 0 495998.9 176786.06 60920 -1 2120
2122 0 496023.28 176754.72 60320 -1 2121
2123 0 496030.25 176782.58 60200 -1 2122
2124 0 496124.28 176827.86 60080 -1 2123
2125 0 495720.34 176806.95 60000 -1 2124
2126 0 495729.34 176876.33 59920 -1 2125
2127 0 495734.28 176911.42 59880 -1 2126
2128 0 495532.3 176859.19 59800 -1 2127
2129 0 495452.22 176869.64 59720 -1 2128
2130 0 495779.53 176995 59640 -1 2129
2131 0 489413.2 172993.64 60360 -1 2061
2132 0 489690.38 173191.62 60440 -1 2131
2133 0 489946.56 173370.22 60600 -1 2132
2134 0 489978.88 173417.9 60680 -1 2133
2135 0 489944.94 173463.16 60720 -1 2134
2136 0 486378 169165.75 61480 -1 1825
2137 0 486369 169210.2 61360 -1 2136
2138 0 486366.06 169225.33 61320 -1 2137
2139 0 475304.38 168318 59880 -1 1310
2140 0 475314.84 168352 59800 -1 2139
2141 0 475342.4 168437.39 59600 -1 2140
2142 0 468807.06 168801.4 58800 -1 1270
2143 0 468643.38 169013.61 58480 -1 2142
2144 0 466836.66 169074.23 58800 -1 1265
2145 0 466818.47 169049.98 58680 -1 2144
2146 0 466830.6 169037.86 58600 -1 2145
2147 0 465563.44 169031.8 59480 -1 1261
2148 0 462455.28 167159.19 60680 -1 1212
2149 0 462418.34 167272.45 60840 -1 2148
2150 0 462448 167479 60960 -1 2149
2151 0 462457.72 167548.23 61000 -1 2150
2152 0 462590.56 166148.14 60600 -1 1211
2153 0 462615.3 166213.67 60640 -1 2152
2154 0 461270.9 164802.78 60200 -1 1210
2155 0 460426.34 165723.67 60200 -1 2154
2156 0 460446.03 165844.33 60320 -1 2155
2157 0 460708.22 165695.03 60520 -1 2156
2158 0 460814.12 165663.02 60560 -1 2157
2159 0 460823.97 165665.48 60600 -1 2158
2160 0 461440.8 164938.2 60040 -1 2154
2161 0 461392.34 164964.67 59880 -1 2160
2162 0 461368.4 164978.2 59800 -1 2161
2163 0 461320.16 165004.69 59640 -1 2162
2164 0 460372.2 165179.52 60040 -1 2160
2165 0 460106.5 164958 59800 -1 2164
2166 0 460017.6 164884.03 59720 -1 2165
2167 0 459884.66 164844.64 59640 -1 2166
2168 0 460990.4 163931.8 61040 -1 1202
2169 0 460948.62 163883.05 61120 -1 2168
2170 0 460887.53 163948.95 61320 -1 2169
2171 0 460863.25 164021.7 61480 -1 2170
2172 0 460802.62 164039.89 61640 -1 2171
2173 0 460869.3 164082.33 61840 -1 2172
2174 0 460560.12 164100.52 62000 -1 2173
2175 0 460529.8 163997.45 62160 -1 2174
2176 0 460511.62 163888.31 62360 -1 2175
2177 0 460602.56 163839.81 62520 -1 2176
2178 0 460584.38 163627.61 62680 -1 2177
2179 0 460608.62 163609.42 62720 -1 2178
2180 0 460608.62 163476.05 62880 -1 2179
2181 0 461220.97 164397.6 62880 -1 2180
2182 0 461265.34 164369.67 62960 -1 2181
2183 0 461287.25 164355.75 63000 -1 2182
2184 0 461354.34 164312.72 63120 -1 2183
2185 0 461384.5 164276.5 63200 -1 2184
2186 0 461415 164239.97 63280 -1 2185
2187 0 461584.75 164215.72 63400 -1 2186
2188 0 461942.47 164179.33 63520 -1 2187
2189 0 462057.66 164106.58 63640 -1 2188
2190 0 462227.4 164209.66 63760 -1 2189
2191 0 459347.56 163391.16 62880 -1 2180
2192 0 459214.16 163476.05 62720 -1 2191
2193 0 460620.75 163433.61 63000 -1 2180
2194 0 460645 163403.28 63280 -1 2193
2195 0 460778.38 163233.53 63400 -1 2194
2196 0 460881.44 163021.33 63520 -1 2195
2197 0 460939 162994 63600 -1 2196
2198 0 460996.66 162966.77 63680 -1 2197
2199 0 461026.97 162997.08 63720 -1 2198
2200 0 461020.9 163027.39 63760 -1 2199
2201 0 461374.56 162044.67 61360 -1 1200
2202 0 461842.6 162130.39 61680 -1 2201
2203 0 461991.8 162122.8 61840 -1 2202
2204 0 462028.9 162121.38 61880 -1 2203
2205 0 462170.66 161930.17 62080 -1 2204
2206 0 462198.8 161892.39 62120 -1 2205
2207 0 462302.22 161801.28 62400 -1 2206
2208 0 459751.5 160707 61520 -1 1199
2209 0 459763.4 160672.8 61560 -1 2208
2210 0 459809.38 160536 61720 -1 2209
2211 0 459864.4 159808.39 61960 -1 2210
2212 0 459855.5 159599 62080 -1 2211
2213 0 459847.16 159389.8 62200 -1 2212
2214 0 459951.66 159098.22 62400 -1 2213
2215 0 459973.8 158778.12 62800 -1 2214
2216 0 459959.5 158786.6 62840 -1 2215
2217 0 459945.44 158795.56 62880 -1 2216
2218 0 459872.5 158838.5 63080 -1 2217
2219 0 459828.53 158864.3 63200 -1 2218
2220 0 459858.5 158973.5 63280 -1 2219
2221 0 459885.16 159083.44 63360 -1 2220
2222 0 459844.56 159474.22 63640 -1 2221
2223 0 459833.47 159585.75 63720 -1 2222
2224 0 459886.75 159629 63800 -1 2223
2225 0 459913.8 159650.4 63840 -1 2224
2226 0 460021.16 159736.5 64000 -1 2225
2227 0 460047.7 159758.11 64040 -1 2226
2228 0 460101.84 159827.06 64080 -1 2227
2229 0 459336.06 160110.22 63280 -1 2220
2230 0 458787 160233.33 63120 -1 2229
2231 0 458095.1 160221.02 63000 -1 2230
2232 0 457897 160221.8 62920 -1 2231
2233 0 457600.16 160223.48 62800 -1 2232
2234 0 457479.5 160225.95 62600 -1 2233
2235 0 457642.03 160191.47 62560 -1 2234
2236 0 457395.78 160262.88 62520 -1 2235
2237 0 457430.25 160221.02 62480 -1 2236
2238 0 457452.44 160228.4 62440 -1 2237
2239 0 459465.5 158961.36 62080 -1 2212
2240 0 459303 158973.67 61840 -1 2239
2241 0 459379.34 158596.95 61840 -1 2240
2242 0 459371.94 158451.67 61760 -1 2241
2243 0 459263.5 159002 61800 -1 2240
2244 0 459224.22 159030.31 61760 -1 2243
2245 0 456056.75 159256.88 59760 -1 1184
2246 0 455010.88 159183.16 59280 -1 1182
2247 0 451809 158676.64 60080 -1 1174
2248 0 451841.12 158739.39 60160 -1 2247
2249 0 451838.97 158908.73 60240 -1 2248
2250 0 451866.84 158975.19 60280 -1 2249
2251 0 451911.84 159108.08 60400 -1 2250
2252 0 451958 159206.5 60520 -1 2251
2253 0 452004.03 159305.28 60640 -1 2252
2254 0 452055.47 159245.27 60880 -1 2253
2255 0 452094.06 159045.92 60960 -1 2254
2256 0 452159.25 159076.78 61000 -1 2255
2257 0 452196.2 159057.08 61040 -1 2256
2258 0 452220.8 159172.81 61080 -1 2257
2259 0 452238.03 159286.08 61120 -1 2258
2260 0 452127.25 159515.06 61360 -1 2259
2261 0 451994.28 159616.02 61520 -1 2260
2262 0 451947.5 159436.27 61800 -1 2261
2263 0 451957.34 159357.48 61960 -1 2262
2264 0 452508.9 159739.14 61960 -1 2263
2265 0 452515 159794.33 62000 -1 2264
2266 0 452527.47 159905.2 62080 -1 2265
2267 0 452552.1 160008.62 62120 -1 2266
2268 0 452598.88 160112.03 62160 -1 2267
2269 0 452675.22 160185.9 62200 -1 2268
2270 0 452763.84 160210.53 62240 -1 2269
2271 0 452909 160254 62280 -1 2270
2272 0 453071.2 160244.73 62320 -1 2271
2273 0 453095.56 160230.8 62400 -1 2272
2274 0 453126.9 160234.28 62440 -1 2273
2275 0 451844.06 159081.7 62000 -1 2263
2276 0 451876.1 158845.33 62240 -1 2275
2277 0 451947.5 158606.48 62480 -1 2276
2278 0 452060.75 158315.94 62840 -1 2277
2279 0 452187.56 158163.84 62920 -1 2278
2280 0 452335.3 157952.1 63000 -1 2279
2281 0 452394.4 157686.17 63120 -1 2280
2282 0 452428.88 157592.6 63240 -1 2281
2283 0 452266.38 157720.64 63480 -1 2282
2284 0 452212.2 157750.19 63600 -1 2283
2285 0 452414.1 157735.4 63720 -1 2284
2286 0 452489.34 157876.33 63800 -1 2285
2287 0 452527.38 157947.17 63840 -1 2286
2288 0 442005.5 155351.8 64240 -1 1130
2289 0 441756.75 155181 64520 -1 2288
2290 0 441711.47 155029.53 64560 -1 2289
2291 0 440840.94 154695.23 64320 -1 1129
2292 0 440823.66 154538.33 64400 -1 2291
2293 0 440814.8 154460.19 64440 -1 2292
2294 0 438302.2 154267.4 64080 -1 1127
2295 0 438582.72 153784.64 63720 -1 2294
2296 0 438664.56 153650.58 63680 -1 2295
2297 0 434616.5 152835.73 65240 -1 1115
2298 0 434618.5 152953.5 65280 -1 2297
2299 0 434696.5 153063.5 65320 -1 2298
2300 0 434783.5 153134.5 65360 -1 2299
2301 0 422360.84 165393.08 95040 -1 578
2302 0 422197.16 165131.92 95040 -1 2301
2303 0 422223.28 164949.1 95040 -1 2302
2304 0 422216.3 164891.64 95120 -1 2303
2305 0 422200.5 164853.5 95160 -1 2304
2306 0 422199.5 164785.5 95200 -1 2305
2307 0 422268.5 164709.5 95200 -1 2306
2308 0 422267.5 164695.5 95280 -1 2307
2309 0 422265.5 164692.5 95360 -1 2308
2310 0 414044.2 146655.84 194080 -1 222
2311 0 414400 145742.69 194040 -1 2310
2312 0 414524.34 144893.84 194040 -1 2311
2313 0 414558.62 144628.05 194200 -1 2312
2314 0 414550.06 143174.72 194200 -1 2313
2315 0 414717.25 142986.1 194080 -1 2314
2316 0 414722.5 142344.4 193960 -1 2315
2317 0 414724.97 142199.14 193920 -1 2316
2318 0 414727.44 142026.78 193880 -1 2317
2319 0 414544.03 140014.53 193880 -1 2318
2320 0 414534.75 139988.75 193920 -1 2319
2321 0 414507.28 139909.88 194040 -1 2320
2322 0 414600.62 139310.25 194040 -1 2321
2323 0 414790.12 139044.38 193880 -1 2322
2324 0 414833.06 138909.08 193800 -1 2323
2325 0 414824.56 138634.72 193640 -1 2324
2326 0 414603.97 136671.78 193640 -1 2325
2327 0 415028.22 134887.05 193640 -1 2326
2328 0 414731.25 133619.92 193640 -1 2327
2329 0 414447.34 133517.36 193760 -1 2328
2330 0 414329.47 133417.75 193880 -1 2329
2331 0 414040.44 132858.86 193880 -1 2330
2332 0 413498.97 132646.45 193880 -1 2331
2333 0 413378.84 132472.34 193680 -1 2332
2334 0 413322.44 132352.52 193560 -1 2333
2335 0 413382.44 132130.52 193360 -1 2334
2336 0 413489.44 131929.52 193200 -1 2335
2337 0 413437.44 131651.52 192960 -1 2336
2338 0 413407.44 131498.52 192920 -1 2337
2339 0 413421.44 131268.52 192800 -1 2338
2340 0 413242 130886 192760 -1 2339
2341 0 413286 130846 192640 -1 2340
2342 0 413446 130838 192440 -1 2341
2343 0 413566 130822 192400 -1 2342
2344 0 413682 130714 192400 -1 2343
2345 0 413682 130670 192440 -1 2344
2346 0 413662 130494 192480 -1 2345
2347 0 413700 130232 192440 -1 2346
2348 0 413764 130108 192360 -1 2347
2349 0 413948 129908 192320 -1 2348
2350 0 414002 129742 192240 -1 2349
2351 0 414166 129638 192160 -1 2350
2352 0 414334 129438 192040 -1 2351
2353 0 414342 129230 191880 -1 2352
2354 0 414394 129174 191720 -1 2353
2355 0 414486 129118 191600 -1 2354
2356 0 414554 129022 191480 -1 2355
2357 0 414666 128882 191400 -1 2356
2358 0 414740 128736 191320 -1 2357
2359 0 414892 128580 191240 -1 2358
2360 0 414890 128734 191200 -1 2359
2361 0 414932 128492 191160 -1 2360
2362 0 414988 128404 191120 -1 2361
2363 0 415204 128204 191000 -1 2362
2364 0 415332 128076 190880 -1 2363
2365 0 415412 128040 190840 -1 2364
2366 0 415652 127948 190800 -1 2365
2367 0 415776 127920 190720 -1 2366
2368 0 415906 127714 190600 -1 2367
2369 0 416414 127434 190600 -1 2368
2370 0 416382 127450 190640 -1 2369
2371 0 416486 127510 190760 -1 2370
2372 0 416586 127530 190840 -1 2371
2373 1 416766 127502 190920 -1 2372
2374 0 416930 127486 191000 -1 2373
2375 0 417042 127390 191040 -1 2374
2376 0 417298 127194 191120 -1 2375
2377 0 417626 126946 191160 -1 2376
2378 0 417630 126738 191240 -1 2377
2379 0 417768 126400 191280 -1 2378
2380 0 417812 126296 191360 -1 2379
2381 0 417872 126184 191480 -1 2380
2382 0 417960 126198 191560 -1 2381
2383 0 418044 126118 191680 -1 2382
2384 0 418096 126074 191760 -1 2383
2385 0 418120 125962 191840 -1 2384
2386 0 418274 125704 191840 -1 2385
2387 0 418284 125702 191880 -1 2386
2388 0 418804 125262 191880 -1 2387
2389 0 418810 124868 191840 -1 2388
2390 0 418800 124716 191720 -1 2389
2391 0 418806 124662 191640 -1 2390
2392 0 418818 124648 191520 -1 2391
2393 0 418870 124758 191400 -1 2392
2394 0 418896 124802 191320 -1 2393
2395 0 418934 124836 191240 -1 2394
2396 0 418910 124852 191160 -1 2395
2397 0 418878 124824 191120 -1 2396
2398 0 418846 124812 191000 -1 2397
2399 0 418770 124792 190840 -1 2398
2400 0 418730 124892 190680 -1 2399
2401 0 418670 125048 190560 -1 2400
2402 0 418442 125944 190600 -1 2401
2403 0 417402 126524 190600 -1 2402
2404 0 417424.66 126474.664 190520 -1 2403
2405 0 417470 126376 190360 -1 2404
2406 0 417506 126340 190240 -1 2405
2407 0 417418 126376 190120 -1 2406
2408 0 417302 126348 190040 -1 2407
2409 0 417294 126280 189960 -1 2408
2410 0 417246 126220 189880 -1 2409
2411 0 417194 126180 189840 -1 2410
2412 0 417134 126136 189760 -1 2411
2413 0 417118 126088 189720 -1 2412
2414 0 417106 126082 189680 -1 2413
2415 0 417070 126042 189600 -1 2414
2416 0 416936 125958 189560 -1 2415
2417 0 416748 125998 189560 -1 2416
2418 0 416774 125848 189520 -1 2417
2419 0 416872 125678 189520 -1 2418
2420 0 416858 125647 189480 -1 2419
2421 0 416656 125686 189560 -1 2418
2422 0 416528 125654 189600 -1 2421
2423 0 416490 125628 189680 -1 2422
2424 0 416412 125490 189720 -1 2423
2425 0 416384 125322 189800 -1 2424
2426 0 416382 125314 189760 -1 2425
2427 0 416380 125306 189720 -1 2426
2428 0 417330 126624 190720 -1 2403
2429 0 417118 126688 190840 -1 2428
2430 0 416586 126692 190840 -1 2429
2431 0 416392 126886 190840 -1 2430
2432 0 416346 126884 190800 -1 2431
2433 0 416242 126868 190720 -1 2432
2434 0 416234 126834 190680 -1 2433
2435 0 416192 126730 190560 -1 2434
2436 0 416098 126594 190480 -1 2435
2437 0 415997 126500 190440 -1 2436
2438 0 415896 126406 190400 -1 2437
2439 0 415746 125788 190360 -1 2438
2440 0 415652 125680 190280 -1 2439
2441 0 415616 125540 190280 -1 2440
2442 0 415616 125388 190320 -1 2441
2443 0 415935 126602 190360 -1 2437
2444 0 415882 126636 190320 -1 2443
2445 0 415802 126756 190280 -1 2444
2446 0 415814 126852 190240 -1 2445
2447 0 417234.66 126734.664 191040 -1 2429
2448 0 417258 126744 191080 -1 2447
2449 0 417322 126664 191120 -1 2448
2450 0 417370 126660 191160 -1 2449
2451 0 417302 127028 191200 -1 2450
2452 0 417342 126560 191240 -1 2451
2453 0 417382 126488 191280 -1 2452
2454 0 416738 126880 191040 -1 2447
2455 0 416698 126924 191160 -1 2454
2456 0 416618 127220 191200 -1 2455
2457 0 416654 126884 191240 -1 2456
2458 0 416638 126864 191280 -1 2457
2459 0 416590 126818 191320 -1 2458
2460 0 416528 126758 191400 -1 2459
2461 0 416438 126747 191480 -1 2460
2462 0 416392 126703 191560 -1 2461
2463 0 416386 126677 191640 -1 2462
2464 0 416416 126677 191680 -1 2463
2465 0 416400 126673 191760 -1 2464
2466 0 416392 126559 191800 -1 2465
2467 0 416402 126551 191840 -1 2466
2468 0 416402 126537 191880 -1 2467
2469 0 416406 126547 191920 -1 2468
2470 0 416346 126559 191960 -1 2469
2471 0 416276 126575 192000 -1 2470
2472 0 416246 126563 192040 -1 2471
2473 0 416200 126553 192080 -1 2472
2474 0 416148 126515 192160 -1 2473
2475 0 416084 126529 192240 -1 2474
2476 0 416178 126303 192240 -1 2475
2477 0 416458 126277 192200 -1 2476
2478 0 416592 126241 192160 -1 2477
2479 0 416640 126213 192120 -1 2478
2480 0 416070 126557 192280 -1 2475
2481 0 415996 126661 192360 -1 2480
2482 0 416004 126623 192400 -1 2481
2483 0 415932 126715 192480 -1 2482
2484 0 415818 126733 192560 -1 2483
2485 0 415726 126749 192640 -1 2484
2486 0 415656 126817 192720 -1 2485
2487 0 415586 126963 192800 -1 2486
2488 0 415432 126925 192880 -1 2487
2489 0 415392 126987 192960 -1 2488
2490 0 415433 127108 193040 -1 2489
2491 0 415271 127004 193040 -1 2490
2492 0 415225 127010 193080 -1 2491
2493 0 415195 126978 193120 -1 2492
2494 0 415187 126996 193160 -1 2493
2495 0 415179 127018 193200 -1 2494
2496 0 415160 127050 193240 -1 2495
2497 0 415141 127082 193280 -1 2496
2498 0 415101 127138 193360 -1 2497
2499 0 414970 127264 193440 -1 2498
2500 0 414900 127386 193520 -1 2499
2501 0 414882 127432 193600 -1 2500
2502 0 414796 127514 193720 -1 2501
2503 0 414662 127624 193800 -1 2502
2504 0 414590 127714 193880 -1 2503
2505 0 414506 127736 193960 -1 2504
2506 0 414476 127802 194040 -1 2505
2507 0 414384 127886 194120 -1 2506
2508 0 414368 127932 194200 -1 2507
2509 0 414304 127990 194280 -1 2508
2510 0 415183 127142 193240 -1 2495
2511 0 415163 127154 193200 -1 2510
2512 0 415215 127142 193160 -1 2511
2513 0 415235 127150 193120 -1 2512
2514 0 415345 127244 193120 -1 2513
2515 0 415718 127139 192800 -1 2487
2516 0 415720 127193 192840 -1 2515
2517 0 415788 127313 192920 -1 2516
2518 0 415757 127320 192960 -1 2517
2519 0 415844 127343 192880 -1 2517
2520 0 415972 127361 192840 -1 2519
2521 0 416032 127405 192880 -1 2520
2522 0 416016 127465 192960 -1 2521
2523 0 416038 127543 193040 -1 2522
2524 0 418342 125912 190480 -1 2402
2525 0 418702 125900 190320 -1 2524
2526 0 418730 125820 190200 -1 2525
2527 0 419034 126136 190160 -1 2526
2528 0 419138 126252 190080 -1 2527
2529 0 419210 126264 190000 -1 2528
2530 0 419298 126256 189880 -1 2529
2531 0 419545 126253 189760 -1 2530
2532 0 418246 126540 190480 -1 2524
2533 0 418286 126700 190400 -1 2532
2534 0 417922 127308 190280 -1 2533
2535 0 417870 127596 190280 -1 2534
2536 0 417878 127664 190400 -1 2535
2537 0 417907.84 127701.14 190440 -1 2536
2538 0 417438 127472 190280 -1 2534
2539 0 417218 127820 190280 -1 2538
2540 0 417092 127966 190360 -1 2539
2541 0 416942 128104 190360 -1 2540
2542 0 416832 127938 190400 -1 2541
2543 0 416526 127758 190400 -1 2542
2544 0 416134 127868 190400 -1 2543
2545 0 416386 127812 190560 -1 2544
2546 0 416514 127802 190760 -1 2545
2547 0 416437 127855 190800 -1 2546
2548 0 416785 127683 190840 -1 2547
2549 0 417033 127635 190920 -1 2548
2550 0 417009 127639 191000 -1 2549
2551 0 417213 127631 191120 -1 2550
2552 0 417197 127627 191160 -1 2551
2553 0 417217 127855 191200 -1 2552
2554 0 417261 127559 191240 -1 2553
2555 0 417273 127479 191280 -1 2554
2556 0 416951 127340 191280 -1 2555
2557 0 416222 127970 190280 -1 2544
2558 0 416300 128122 190240 -1 2557
2559 0 416074 128444 190240 -1 2558
2560 0 416128 128422 190200 -1 2559
2561 0 416176 128536 190160 -1 2560
2562 0 416336 128718 190040 -1 2561
2563 0 416406 128818 189960 -1 2562
2564 0 416428 128892 189920 -1 2563
2565 0 416428 129008 189840 -1 2564
2566 0 416404 129212 189760 -1 2565
2567 0 416392 129296 189720 -1 2566
2568 0 416324 129300 189800 -1 2567
2569 0 416240 129360 189840 -1 2568
2570 0 416216 129440 189760 -1 2569
2571 0 416212 129452 189680 -1 2570
2572 0 416260 129496 189560 -1 2571
2573 0 416232 129632 189520 -1 2572
2574 0 416184 129692 189440 -1 2573
2575 0 416152 129740 189360 -1 2574
2576 0 416104 129824 189280 -1 2575
2577 0 415980 129952 189320 -1 2576
2578 0 415864 130028 189400 -1 2577
2579 0 415782 130102 189480 -1 2578
2580 0 415646 130190 189560 -1 2579
2581 0 415580 130276 189640 -1 2580
2582 0 416086 128426 190280 -1 2559
2583 0 415942 128454 190360 -1 2582
2584 0 415882 128610 190320 -1 2583
2585 0 415878 128638 190280 -1 2584
2586 0 415894 128710 190200 -1 2585
2587 0 415970 128798 190160 -1 2586
2588 0 415944 128878 190120 -1 2587
2589 0 415899.38 128908.54 190080 -1 2588
2590 0 415896 128942 190040 -1 2589
2591 0 415888 128994 190000 -1 2590
2592 0 415872 129030 189960 -1 2591
2593 0 415848 129050 189920 -1 2592
2594 0 416092 129254 189880 -1 2593
2595 0 416064 129346 189800 -1 2594
2596 0 416072 129386 189760 -1 2595
2597 0 416150 129506 189720 -1 2596
2598 0 416174 129534 189640 -1 2597
2599 0 416182 129570 189560 -1 2598
2600 0 416150 129614 189480 -1 2599
2601 0 416110 129646 189440 -1 2600
2602 0 416034 129682 189400 -1 2601
2603 0 415974 129698 189360 -1 2602
2604 0 415508 129090 190000 -1 2592
2605 0 415316 129154 190040 -1 2604
2606 0 415314 129124 190120 -1 2605
2607 0 415266 129096 190160 -1 2606
2608 0 415226 129068 190200 -1 2607
2609 0 415216 129052 190240 -1 2608
2610 0 415214 129054 190280 -1 2609
2611 0 415210 129044 190320 -1 2610
2612 0 415190 129050 190360 -1 2611
2613 0 415188 129056 190400 -1 2612
2614 0 415178 129070 190440 -1 2613
2615 0 415176 129090 190480 -1 2614
2616 0 415164 129088 190520 -1 2615
2617 0 415146 129084 190560 -1 2616
2618 0 415118 129092 190600 -1 2617
2619 0 415098 129104 190640 -1 2618
2620 0 415080 129116 190680 -1 2619
2621 0 415070 129168 190720 -1 2620
2622 0 415074 129098 190760 -1 2621
2623 0 415088 129102 190800 -1 2622
2624 0 416976 128152 190320 -1 2541
2625 0 416980 128174 190280 -1 2624
2626 0 417028 128262 190240 -1 2625
2627 0 417146 128384 190280 -1 2626
2628 0 417206 128452 190320 -1 2627
2629 0 417322 128528 190400 -1 2628
2630 0 417378 128628 190440 -1 2629
2631 0 417478 128716 190400 -1 2630
2632 0 417600 128782 190280 -1 2631
2633 0 417854 128796 190320 -1 2632
2634 0 417933 128815 190400 -1 2633
2635 0 417986 128844 190560 -1 2634
2636 0 417385 128717 190480 -1 2630
2637 0 417537 128733 190480 -1 2636
2638 0 417661 128701 190400 -1 2637
2639 0 417741 128699 190360 -1 2638
2640 0 417789 128677 190320 -1 2639
2641 0 417373 128629 190520 -1 2636
2642 0 418012 127132 190160 -1 2534
2643 0 418020 127120 190000 -1 2642
2644 0 417956 127124 189840 -1 2643
2645 0 417944 127084 189760 -1 2644
2646 0 417975.84 127073.14 189720 -1 2645
2647 0 419042 126864 190400 -1 2533
2648 0 420162 126568 190400 -1 2647
2649 0 420010 126640 190520 -1 2648
2650 0 419982 126852 190640 -1 2649
2651 0 420046 126796 190760 -1 2650
2652 0 420014 127000 190880 -1 2651
2653 0 420038 127040 191040 -1 2652
2654 0 420122 126576 191160 -1 2653
2655 0 420110 126568 191240 -1 2654
2656 0 419950 126496 191400 -1 2655
2657 0 419866 126512 191520 -1 2656
2658 0 419778 126420 191600 -1 2657
2659 0 419784 126366 191680 -1 2658
2660 0 419748 126346 191760 -1 2659
2661 0 419704 126390 191800 -1 2660
2662 0 419608 126382 191840 -1 2661
2663 0 419602 126377 191880 -1 2662
2664 0 418495 124503 191520 -1 2392
2665 0 418347 124419 191480 -1 2664
2666 0 418357 124429 191440 -1 2665
2667 0 412570.94 130647.07 192800 -1 2339
2668 0 412261.72 130734.984 193040 -1 2667
2669 0 411985.88 130709.22 193200 -1 2668
2670 0 411916.16 130680.42 193240 -1 2669
2671 0 411672.12 130606.15 193440 -1 2670
2672 0 411359.88 130469.734 193600 -1 2671
2673 0 411105.25 130246.92 193640 -1 2672
2674 0 410943.06 130051.4 193800 -1 2673
2675 0 410789.97 130081.71 194120 -1 2674
2676 0 411003.7 129295.055 194120 -1 2675
2677 0 410962.06 129340.8 194200 -1 2676
2678 0 410871.8 129466.33 194320 -1 2677
2679 0 410879.4 129452.69 194360 -1 2678
2680 0 411524.38 128149.445 194200 -1 2677
2681 0 411459.34 128144.336 194280 -1 2680
2682 0 411820.4 127739.2 194280 -1 2681
2683 0 411882.1 127697.76 194120 -1 2682
2684 0 411954.84 127740.2 194080 -1 2683
2685 0 412489.88 127902.38 193680 -1 2684
2686 0 412780.25 128052.055 193600 -1 2685
2687 0 412890.28 128112.57 193440 -1 2686
2688 0 413291.06 128030.836 193440 -1 2687
2689 0 413322.88 128027.805 193480 -1 2688
2690 0 413313.78 128026.29 193520 -1 2689
2691 0 413301.75 128028.445 193560 -1 2690
2692 0 413283.75 128036.445 193600 -1 2691
2693 0 413181.75 128031.445 193720 -1 2692
2694 0 413176.75 127954.445 193840 -1 2693
2695 0 413290.5 128042.82 193360 -1 2688
2696 0 413363.12 128030.51 193280 -1 2695
2697 0 413422.22 127998.5 193240 -1 2696
2698 0 413460.4 127983.73 193200 -1 2697
2699 0 413549.03 127978.8 193120 -1 2698
2700 0 413654.9 127923.4 193080 -1 2699
2701 0 413662.3 127856.914 193080 -1 2700
2702 0 413645.06 127851.99 193040 -1 2701
2703 0 413674.62 127755.96 193000 -1 2702
2704 0 413800.2 127645.16 192960 -1 2703
2705 0 413835.9 127594.68 192920 -1 2704
2706 0 412917.66 128128 193400 -1 2687
2707 0 412972.75 128158.16 193320 -1 2706
2708 0 413150.1 128353.68 193200 -1 2707
2709 0 413188.5 128333.875 192920 -1 2708
2710 0 413194.06 128330.945 192880 -1 2709
2711 0 413263.78 128321.85 192800 -1 2710
2712 0 413321.5 128294.5 192760 -1 2711
2713 0 413378.97 128267.29 192720 -1 2712
2714 0 413889.75 128183.92 192720 -1 2713
2715 0 413929.2 128167.25 192560 -1 2714
2716 0 413854.9 127999.01 192560 -1 2715
2717 0 413886.5 127982.5 192520 -1 2716
2718 0 414130.75 128387.03 192560 -1 2715
2719 0 414164.1 128412.8 192520 -1 2718
2720 0 414243.8 128381.914 192440 -1 2719
2721 0 414267.4 128160.06 192440 -1 2720
2722 0 414279.2 128096.83 192400 -1 2721
2723 0 414300.62 127938.2 192360 -1 2722
2724 0 414376.72 127949.99 192280 -1 2723
2725 0 414410 127993.5 192240 -1 2724
2726 0 414443.16 128036.805 192200 -1 2725
2727 0 414571.78 127985.36 192120 -1 2726
2728 0 414624.28 127976.79 192080 -1 2727
2729 0 414656.44 127917.836 192000 -1 2728
2730 0 414608.22 127805.305 192000 -1 2729
2731 0 414595.34 127768.86 191960 -1 2730
2732 0 414628.6 127692.766 191840 -1 2731
2733 0 414608.22 127610.24 191720 -1 2732
2734 0 414585.72 127602.734 191640 -1 2733
2735 0 414605 127735.64 191520 -1 2734
2736 0 414614.66 127788.16 191480 -1 2735
2737 0 414642.53 127806.375 191440 -1 2736
2738 0 414681.06 127809.75 191400 -1 2737
2739 0 414691.78 127812.97 191360 -1 2738
2740 0 414684.25 127824.76 191280 -1 2739
2741 0 414696.06 127807.61 191240 -1 2740
2742 0 414642.47 128079.836 191200 -1 2741
2743 0 414681.06 127845.12 191160 -1 2742
2744 0 414683.2 127851.55 191120 -1 2743
2745 0 414649.97 127852.625 191080 -1 2744
2746 0 413513.97 128616.57 192640 -1 2713
2747 0 413599.28 128613.086 192480 -1 2746
2748 0 413682.84 128719.3 192440 -1 2747
2749 0 413724.62 128729.74 192360 -1 2748
2750 0 413790.78 128776.75 192320 -1 2749
2751 0 413907.44 128748.89 192240 -1 2750
2752 0 413984.06 128715.81 192200 -1 2751
2753 0 414041.5 128696.664 192160 -1 2752
2754 0 413937.03 128923.01 192160 -1 2753
2755 0 413890.03 128949.12 192200 -1 2754
2756 0 413856.97 128968.27 192240 -1 2755
2757 0 413832.44 128991.82 192280 -1 2756
2758 0 413826.44 129027.82 192320 -1 2757
2759 0 413830.44 129030.82 192360 -1 2758
2760 0 414135.53 128560.85 192000 -1 2753
2761 0 414193 128501.66 191680 -1 2760
2762 0 413853.47 128205.67 191680 -1 2761
2763 0 413832.6 128083.8 191640 -1 2762
2764 0 413766.84 127879.64 191600 -1 2763
2765 0 413736.5 127882.67 191520 -1 2764
2766 0 414462.84 128510.36 191440 -1 2761
2767 0 414600.4 128364.11 191360 -1 2766
2768 0 414715.3 128296.21 191280 -1 2767
2769 0 414812.8 128200.445 191240 -1 2768
2770 0 414758.84 128461.61 191200 -1 2769
2771 0 414790.2 128257.91 191160 -1 2770
2772 0 414783.22 128198.7 191080 -1 2771
2773 0 414656.12 128118.62 191080 -1 2772
2774 0 414612.6 128087.27 191040 -1 2773
2775 0 414593.44 128042.01 191000 -1 2774
2776 0 414488.97 127758.21 191000 -1 2775
2777 0 414436.75 127658.96 190960 -1 2776
2778 0 414403.66 127620.664 190920 -1 2777
2779 0 414335.75 127592.805 190840 -1 2778
2780 0 414291.6 127565.14 190760 -1 2779
2781 0 414253.3 127627.82 190720 -1 2780
2782 0 414232.4 127579.07 190680 -1 2781
2783 0 414289.88 127497.24 190600 -1 2782
2784 0 414267.22 127519.875 190520 -1 2783
2785 0 414279.4 127476.34 190480 -1 2784
2786 0 414270.72 127424.11 190440 -1 2785
2787 0 414232.4 127411.92 190400 -1 2786
2788 0 414046.1 127385.81 190360 -1 2787
2789 0 414002.6 127344.02 190320 -1 2788
2790 0 413972.97 127309.2 190280 -1 2789
2791 0 412686.28 128377.94 192880 -1 2710
2792 0 412507.44 128241.52 192880 -1 2791
2793 0 412378.75 128188.26 192920 -1 2792
2794 0 412331.75 128179.555 192960 -1 2793
2795 0 412312.6 128219.6 193000 -1 2794
2796 0 412289.97 128325.805 193040 -1 2795
2797 0 412242.97 128423.305 193080 -1 2796
2798 0 412161.12 128456.39 193160 -1 2797
2799 0 411741.12 127285.484 194120 -1 2683
2800 0 411642.6 127250.625 194160 -1 2799
2801 0 411592.6 127241.53 194200 -1 2800
2802 0 411424.34 127052.06 194240 -1 2801
2803 0 411400.1 126959.61 194240 -1 2802
2804 0 411362.2 126917.164 194200 -1 2803
2805 0 411328.84 126885.336 194160 -1 2804
2806 0 411271.25 126827.74 194120 -1 2805
2807 0 411067 126650.4 194080 -1 2806
2808 0 410896.88 126494.28 194040 -1 2807
2809 0 410854.44 126432.13 193960 -1 2808
2810 0 410766.53 126373.02 193880 -1 2809
2811 0 410730.16 126312.4 193840 -1 2810
2812 0 410728.62 126280.56 193800 -1 2811
2813 0 410751.38 126259.34 193760 -1 2812
2814 0 410774.1 126253.28 193720 -1 2813
2815 0 410757.44 126271.47 193680 -1 2814
2816 0 410616.47 126400.305 193680 -1 2815
2817 0 410572.5 126486.7 193600 -1 2816
2818 0 410563 126478.4 193560 -1 2817
2819 0 410549.78 126488.22 193520 -1 2818
2820 0 411427.38 128141.87 194320 -1 2681
2821 0 411401.6 128134.29 194360 -1 2820
2822 0 411354.62 128147.93 194400 -1 2821
2823 0 411312.2 128150.96 194440 -1 2822
2824 0 411313.7 128196.43 194480 -1 2823
2825 0 411294 128255.55 194520 -1 2824
2826 0 411203.03 128282.83 194560 -1 2825
2827 0 411153.03 128290.41 194640 -1 2826
2828 0 411057.53 128210.07 194720 -1 2827
2829 0 410949.88 128208.53 194760 -1 2828
2830 0 410719.53 128181.27 194760 -1 2829
2831 0 410611.25 128280.24 194720 -1 2830
2832 0 410453.6 128572.77 194720 -1 2831
2833 0 410323.25 128812.26 194760 -1 2832
2834 0 410482.4 129294.25 194760 -1 2833
2835 0 410499 129268 194800 -1 2834
2836 0 410677.94 129291.22 194880 -1 2835
2837 0 410324.78 128440.91 194760 -1 2833
2838 0 410226.25 128352.99 194800 -1 2837
2839 0 410195.94 128327.23 194840 -1 2838
2840 0 410188.34 128301.46 194880 -1 2839
2841 0 410189.88 128310.555 194920 -1 2840
2842 0 410200.47 128318.13 194960 -1 2841
2843 0 410865.03 128214.62 194800 -1 2829
2844 0 410839.28 128219.164 194840 -1 2843
2845 0 410807.44 128169.15 194880 -1 2844
2846 0 410793.8 128193.4 194920 -1 2845
2847 0 410786.22 128200.98 194960 -1 2846
2848 0 410763.5 128185.82 195000 -1 2847
2849 0 410786.22 128188.85 195040 -1 2848
2850 0 410813.5 128182.79 195080 -1 2849
2851 0 410825.7 128217.41 195120 -1 2850
2852 0 410839.28 127982.71 195120 -1 2851
2853 0 410798.34 127859.945 195120 -1 2852
2854 0 410755.9 127859.945 195160 -1 2853
2855 0 410708.94 127837.2 195200 -1 2854
2856 0 410705.9 127876.62 195240 -1 2855
2857 0 410692.25 127914.51 195280 -1 2856
2858 0 410627.06 127988.78 195320 -1 2857
2859 0 410564.94 127966.04 195360 -1 2858
2860 0 410528.56 127926.63 195400 -1 2859
2861 0 410487.62 127852.36 195480 -1 2860
2862 0 410484.6 127870.555 195520 -1 2861
2863 0 410598.28 127844.78 195520 -1 2862
2864 0 410542 127812 195560 -1 2863
2865 0 410605.84 127932.92 195600 -1 2864
2866 0 410659.62 130134.76 194240 -1 2675
2867 0 410456.5 130108.99 194320 -1 2866
2868 0 410335.25 130280.27 194480 -1 2867
2869 0 410338.28 130309.07 194520 -1 2868
2870 0 414679.6 136613.5 193280 -1 2326
2871 0 414687.97 136607.34 193240 -1 2870
2872 0 413466.2 136553.6 193240 -1 2871
2873 0 413284.25 136644.56 193480 -1 2872
2874 0 413213.28 136615.3 193600 -1 2873
2875 0 413193.5 136612.47 193640 -1 2874
2876 0 413016.72 136943.4 193640 -1 2875
2877 0 412675.88 136872.69 193840 -1 2876
2878 0 412661.7 136880.89 193920 -1 2877
2879 0 412769.62 137509.44 193920 -1 2878
2880 0 412428.38 137949.94 193920 -1 2879
2881 0 412435.34 138024.8 193880 -1 2880
2882 0 412410.97 138186.72 193880 -1 2881
2883 0 412290.84 138319.05 193880 -1 2882
2884 0 412243.8 138313.83 193920 -1 2883
2885 0 412149.8 138279 193960 -1 2884
2886 0 412099.3 138247.66 194000 -1 2885
2887 0 412074.94 138242.44 194040 -1 2886
2888 0 412020.97 138228.52 194080 -1 2887
2889 0 411994.84 138205.88 194120 -1 2888
2890 0 413185.75 137509.44 193920 -1 2879
2891 0 413231.03 137525.11 193840 -1 2890
2892 0 413302.4 137474.61 193640 -1 2891
2893 0 413431.25 137523.36 193560 -1 2892
2894 0 413483.5 137549.48 193480 -1 2893
2895 0 413647.16 137593 193360 -1 2894
2896 0 413695.9 137620.86 193320 -1 2895
2897 0 413742.9 137641.75 193280 -1 2896
2898 0 413882.2 137676.58 193160 -1 2897
2899 0 412755.72 137777.56 193920 -1 2879
2900 0 412729.6 137882.03 193800 -1 2899
2901 0 412705.5 137902 193760 -1 2900
2902 0 412680.84 137922.08 193720 -1 2901
2903 0 412689.53 137960.38 193680 -1 2902
2904 0 412196.8 136985.36 194240 -1 2878
2905 0 412128.9 136947.06 194280 -1 2904
2906 0 412055.78 136856.52 194320 -1 2905
2907 0 412026.2 136830.4 194360 -1 2906
2908 0 412019.22 136858.27 194400 -1 2907
2909 0 411967 136856.52 194520 -1 2908
2910 0 411874.72 136853.03 194600 -1 2909
2911 0 411625.72 136790.36 194760 -1 2910
2912 0 411617.03 136717.23 194840 -1 2911
2913 0 412863.97 136271.64 193600 -1 2874
2914 0 412835.7 136261.75 193640 -1 2913
2915 0 412803.16 136247.61 193680 -1 2914
2916 0 412673.06 136199.52 193680 -1 2915
2917 0 412705.6 136172.66 193600 -1 2916
2918 0 412773.47 136124.56 193560 -1 2917
2919 0 412834.28 136083.56 193520 -1 2918
2920 0 412910.66 136017.1 193440 -1 2919
2921 0 412921.97 135981.73 193400 -1 2920
2922 0 412609.4 136186.8 193720 -1 2916
2923 0 412412.84 136196.69 193720 -1 2922
2924 0 412405.78 136212.25 193680 -1 2923
2925 0 412398.7 136220.73 193640 -1 2924
2926 0 412463.75 136216.5 193520 -1 2925
2927 0 412554.28 136202.34 193400 -1 2926
2928 0 412507.6 136243.36 193880 -1 2922
2929 0 412369 136234.88 193960 -1 2928
2930 0 412295.47 136307 193960 -1 2929
2931 0 412199.3 136336.7 193960 -1 2930
2932 0 412162.53 136381.95 193920 -1 2931
2933 0 412132.84 136413.06 193880 -1 2932
2934 0 411970.2 136524.8 193880 -1 2933
2935 0 411920.7 136533.28 193920 -1 2934
2936 0 412079.1 136493.67 193840 -1 2933
2937 0 413615.97 136579.34 193120 -1 2872
2938 0 413622 136611 193080 -1 2937
2939 0 413627.97 136643.34 193040 -1 2938
2940 0 413653.97 136627.34 192960 -1 2939
2941 0 413718 136609 192920 -1 2940
2942 0 413781.97 136591.34 192880 -1 2941
2943 0 413831.97 136525.34 192800 -1 2942
2944 0 413853.97 136425.34 192680 -1 2943
2945 0 413835.97 136259.34 192560 -1 2944
2946 0 413849.97 136129.34 192480 -1 2945
2947 0 413759.44 135982.7 192480 -1 2946
2948 0 413733.72 135962.34 192520 -1 2947
2949 0 413743.97 136315.34 193080 -1 2938
2950 0 413695.97 136235.34 193080 -1 2949
2951 0 413573.97 136243.34 193080 -1 2950
2952 0 413455.97 136171.34 193040 -1 2951
2953 0 413447.97 136071.34 193040 -1 2952
2954 0 414779.88 136759.5 192680 -1 2871
2955 0 414719.4 136845.6 192640 -1 2954
2956 0 414181.53 137542.5 192640 -1 2955
2957 0 414139.7 137565.98 192760 -1 2956
2958 0 414144.6 137552.34 192800 -1 2957
2959 0 414176.62 137386.53 192360 -1 2956
2960 0 414175.3 137452.5 192280 -1 2959
2961 0 413447.9 138002.5 192280 -1 2960
2962 0 412939.9 138060.5 192400 -1 2961
2963 0 412733.9 137678.5 192400 -1 2962
2964 0 412813.9 137596.5 192440 -1 2963
2965 0 412811.9 137594.5 192480 -1 2964
2966 0 412843.9 137590.5 192520 -1 2965
2967 0 412823.9 137620.5 192640 -1 2966
2968 0 412763.9 137700.5 192760 -1 2967
2969 0 412726.1 137745.95 192920 -1 2968
2970 0 412731.84 137709.19 193000 -1 2969
2971 0 412488.3 137912.52 193000 -1 2970
2972 0 412426.94 137843.03 193160 -1 2971
2973 0 411951.1 137986.7 193160 -1 2972
2974 0 411951.1 137913.94 193000 -1 2973
2975 0 412020.72 137848.33 192960 -1 2974
2976 0 412148 137853.98 192960 -1 2975
2977 0 412239.94 137817.22 192880 -1 2976
2978 0 412249.8 137805.9 192840 -1 2977
2979 0 411900.72 137940.06 193480 -1 2973
2980 0 411402.47 138158.39 193480 -1 2979
2981 0 411320.7 138196.22 193600 -1 2980
2982 0 411199.06 138334.81 193640 -1 2981
2983 0 411063.3 138357.45 193720 -1 2982
2984 0 410995.4 138445.12 193880 -1 2983
2985 0 410885.12 138459.27 193960 -1 2984
2986 0 410805.9 138429.58 194000 -1 2985
2987 0 410677.22 138365.94 194120 -1 2986
2988 0 410619.25 138358.86 194240 -1 2987
2989 0 410506.1 138299.47 194320 -1 2988
2990 0 410333.56 138187.73 194360 -1 2989
2991 0 410281.7 138146.98 194400 -1 2990
2992 0 410092.16 138055.06 194400 -1 2991
2993 0 410092.16 138019.7 194320 -1 2992
2994 0 410117.62 138019.7 194280 -1 2993
2995 0 410169.94 138048 194200 -1 2994
2996 0 410411.78 138180.92 194160 -1 2995
2997 0 410469.75 138217.7 194120 -1 2996
2998 0 410499.47 138236.08 194080 -1 2997
2999 0 410561.7 138255.88 194040 -1 2998
3000 0 410619.66 138270.03 194000 -1 2999
3001 0 410697.44 138282.75 193880 -1 3000
3002 0 411917.5 137943.8 193600 -1 2979
3003 0 411867.56 137928.86 193720 -1 3002
3004 0 411861.53 137923.27 193760 -1 3003
3005 0 411867.12 137927 193800 -1 3004
3006 0 411570.4 138091.2 193720 -1 3003
3007 0 411618.94 138115.47 193800 -1 3006
3008 0 412267.28 137767.47 193280 -1 2972
3009 0 412229.12 137695.61 193360 -1 3008
3010 0 412152.62 137548.19 193560 -1 3009
3011 0 412035.06 137426.89 193720 -1 3010
3012 0 411842.5 137272.12 194000 -1 3011
3013 0 411814.88 137249.61 194040 -1 3012
3014 0 411774.22 137210.03 194080 -1 3013
3015 0 411728.22 137157.03 194120 -1 3014
3016 0 411734.22 137123.03 194160 -1 3015
3017 0 411780.22 137097.03 194160 -1 3016
3018 0 411843.22 137077.03 194120 -1 3017
3019 0 411904.22 137040.03 194080 -1 3018
3020 0 412729.53 137668.98 193040 -1 2970
3021 0 412727.25 137658.64 193080 -1 3020
3022 0 412712.3 137659.8 193120 -1 3021
3023 0 412699.9 138218.5 192680 -1 2962
3024 0 412645.9 138268.5 192800 -1 3023
3025 0 412587.9 138300.5 192880 -1 3024
3026 0 412539.9 138344.5 192960 -1 3025
3027 0 412525.9 138356.5 193040 -1 3026
3028 0 412491.9 138366.5 193120 -1 3027
3029 0 412451.9 138396.5 193200 -1 3028
3030 0 412457.9 138442.5 193240 -1 3029
3031 0 412481.9 138470.5 193320 -1 3030
3032 0 412463.9 138470.5 193560 -1 3031
3033 0 412481.9 138450.5 193600 -1 3032
3034 0 413527.9 137568.5 192000 -1 2961
3035 0 413535.9 137512.5 191960 -1 3034
3036 0 413239.9 137170.5 191840 -1 3035
3037 0 413231.9 137166.5 191800 -1 3036
3038 0 412921.9 137540.5 191800 -1 3037
3039 0 412671.9 137644.5 191840 -1 3038
3040 0 412595.9 137658.5 191880 -1 3039
3041 0 412525.9 137686.5 191920 -1 3040
3042 0 412361.9 137724.5 192000 -1 3041
3043 0 412083.9 137912.5 192080 -1 3042
3044 0 411673.9 137916.5 192120 -1 3043
3045 0 411531.9 137848.5 192200 -1 3044
3046 0 411399.9 137768.5 192280 -1 3045
3047 0 411311.9 137828.5 192440 -1 3046
3048 0 411273.9 137838.5 192480 -1 3047
3049 0 411261.9 137658.5 192520 -1 3048
3050 0 411267.9 137618.5 192480 -1 3049
3051 0 412907.9 137428.5 191760 -1 3038
3052 0 412801.9 137308.5 191640 -1 3051
3053 0 412737.9 137198.5 191600 -1 3052
3054 0 412591.9 137130.5 191600 -1 3053
3055 0 412507.9 137140.5 191640 -1 3054
3056 0 412401.9 137118.5 191640 -1 3055
3057 0 412391.9 137066.5 191600 -1 3056
3058 0 412435.9 137026.5 191560 -1 3057
3059 0 412481.9 136990.5 191480 -1 3058
3060 0 412449.9 136960.5 191400 -1 3059
3061 0 412377.9 136916.5 191360 -1 3060
3062 0 412281.9 136846.5 191320 -1 3061
3063 0 412159.9 136750.5 191320 -1 3062
3064 0 412013.9 136658.5 191360 -1 3063
3065 0 411957.9 136596.5 191480 -1 3064
3066 0 411915.9 136524.5 191480 -1 3065
3067 0 411849.9 136472.5 191560 -1 3066
3068 0 411785.9 136422.5 191600 -1 3067
3069 0 411687.9 136346.5 191640 -1 3068
3070 0 411715.9 136414.5 191800 -1 3069
3071 0 411767.9 136478.5 191840 -1 3070
3072 0 411817.9 136528.5 191800 -1 3071
3073 0 411903.9 136564.5 191720 -1 3072
3074 0 411971.9 136590.5 191640 -1 3073
3075 0 411951.9 136776.5 191600 -1 3074
3076 0 411943.9 136806.5 191560 -1 3075
3077 0 411945.9 136862.5 191520 -1 3076
3078 0 411945.9 136882.5 191480 -1 3077
3079 0 412713.9 136682.5 191800 -1 3037
3080 0 412173.9 136504.5 191800 -1 3079
3081 0 412063.9 136448.5 191960 -1 3080
3082 0 411880 136480 192240 -1 3081
3083 0 411522 136614 192240 -1 3082
3084 0 411286 136720 192400 -1 3083
3085 0 410954 136942 192440 -1 3084
3086 0 410888 138124 192440 -1 3085
3087 0 410634 138364 192440 -1 3086
3088 0 410544 138468 192520 -1 3087
3089 0 410386 138680 192680 -1 3088
3090 0 409936 139038 192680 -1 3089
3091 0 409670 139074 192440 -1 3090
3092 0 409514 139104 192120 -1 3091
3093 0 409396 139300 191840 -1 3092
3094 0 409296 139466.67 191640 -1 3093
3095 0 409276 139500 191600 -1 3094
3096 0 409162 139594 191520 -1 3095
3097 0 409138 139476 191320 -1 3096
3098 0 408826 139674 191320 -1 3097
3099 0 408780 139654 191280 -1 3098
3100 0 408696 139666 191240 -1 3099
3101 0 408698 139698 191200 -1 3100
3102 0 408624 139670 191120 -1 3101
3103 0 408566 139576 191040 -1 3102
3104 0 408538 139500 191000 -1 3103
3105 0 408288 139278 191000 -1 3104
3106 0 408142 139206 191080 -1 3105
3107 0 408570 139486 190960 -1 3104
3108 0 408576 139470 190920 -1 3107
3109 0 408578 139484 190880 -1 3108
3110 0 409160 139378 191280 -1 3097
3111 0 409170 139282 191240 -1 3110
3112 0 409202 139174 191160 -1 3111
3113 0 409244 139034 191120 -1 3112
3114 0 409284 138964 191080 -1 3113
3115 0 409720 139100 191080 -1 3114
3116 0 409966.56 139392.44 191080 -1 3115
3117 0 409546 138714 191080 -1 3114
3118 0 409544 138726 191120 -1 3117
3119 0 409318 138798 191040 -1 3114
3120 0 409304 138678 190960 -1 3119
3121 0 409210 138556 190840 -1 3120
3122 0 408856 138482 190840 -1 3121
3123 0 408806 138496 190880 -1 3122
3124 0 408770 138502 190920 -1 3123
3125 0 408586 138458 190960 -1 3124
3126 0 408516 138452 190920 -1 3125
3127 0 408482 138440 190880 -1 3126
3128 0 408548 138434 191000 -1 3125
3129 0 409190 138485.33 190760 -1 3121
3130 0 409150 138344 190600 -1 3129
3131 0 409134 138297.33 190520 -1 3130
3132 0 409110 138276 190480 -1 3131
3133 0 409010 138272 190480 -1 3132
3134 0 408946 138292 190440 -1 3133
3135 0 408768 138374 190440 -1 3134
3136 0 408610 138318 190360 -1 3135
3137 0 408526 138396 190320 -1 3136
3138 0 408534 138588 190320 -1 3137
3139 0 408524 138592 190400 -1 3138
3140 0 408564 138578 190480 -1 3139
3141 0 408598 138730 190240 -1 3138
3142 0 409416 138126 190480 -1 3132
3143 0 409402 138220 190160 -1 3142
3144 0 409466 138302 190080 -1 3143
3145 0 409293.97 138147.27 189960 -1 3144
3146 0 408951.75 138203.83 189960 -1 3145
3147 0 408876.78 138198.17 189880 -1 3146
3148 0 408823.03 138219.39 189840 -1 3147
3149 0 408772.12 138268.89 189800 -1 3148
3150 0 408758 138278.78 189680 -1 3149
3151 0 408650.5 138635.17 189680 -1 3150
3152 0 408663.25 138809.11 189760 -1 3151
3153 0 408729.72 139032.56 189760 -1 3152
3154 0 408753.75 139089.12 189800 -1 3153
3155 0 409299.62 138134.53 189840 -1 3145
3156 0 409298.22 138103.42 189720 -1 3155
3157 0 409318.03 138061 189600 -1 3156
3158 0 409285.5 138027.06 189480 -1 3157
3159 0 410296 138414 190080 -1 3144
3160 0 410492 138582 190040 -1 3159
3161 0 410562 138674 189960 -1 3160
3162 0 410582 138760 189880 -1 3161
3163 0 410416 138866 189880 -1 3162
3164 0 410366 138918 189760 -1 3163
3165 0 410354 138314 190200 -1 3159
3166 0 410448 138250 190320 -1 3165
3167 0 410520 138234 190480 -1 3166
3168 0 410586 138254 190520 -1 3167
3169 0 411114 138492 190520 -1 3168
3170 0 411358 138726 190520 -1 3169
3171 0 411376 138740 190480 -1 3170
3172 0 411410 138780 190440 -1 3171
3173 0 411570 139088 190440 -1 3172
3174 0 411550 139174 190560 -1 3173
3175 0 411512 139254 190600 -1 3174
3176 0 411452 139292 190640 -1 3175
3177 0 411412 139326 190680 -1 3176
3178 0 411334 139308 190720 -1 3177
3179 0 411298 139330 190760 -1 3178
3180 0 411294 139352 190840 -1 3179
3181 0 411316 139436 190920 -1 3180
3182 0 411209.4 139305.86 190920 -1 3181
3183 0 411182.4 139287.86 190960 -1 3182
3184 0 411120.4 139400.86 191040 -1 3183
3185 0 411084.4 139450.86 191080 -1 3184
3186 0 410962.4 139500.86 191160 -1 3185
3187 0 410593.78 138256.36 190600 -1 3168
3188 0 410599.53 138277.05 190680 -1 3187
3189 0 410608.72 138343.67 190760 -1 3188
3190 0 410609.88 138395.36 190840 -1 3189
3191 0 410593.78 138511.38 190920 -1 3190
3192 0 410568.53 138609.02 191000 -1 3191
3193 0 410563.94 138622.8 191040 -1 3192
3194 0 409344.3 138279.45 190760 -1 3129
3195 0 409423.53 138283.7 190840 -1 3194
3196 0 409511.2 138323.3 190920 -1 3195
3197 0 409572 138340.27 190960 -1 3196
3198 0 409605.94 138394 191040 -1 3197
3199 0 409634 139636 191600 -1 3095
3200 0 409814 139814 191400 -1 3199
3201 0 409990.62 139915.7 191360 -1 3200
3202 0 410051.44 139873.28 191320 -1 3201
3203 0 410289 139744.58 191320 -1 3202
3204 0 410371.03 139760.14 191280 -1 3203
3205 0 410430.44 139919.94 191240 -1 3204
3206 0 410458 139929.33 191200 -1 3205
3207 0 410513.88 139948.23 191120 -1 3206
3208 0 410616 139919 191040 -1 3207
3209 0 410695.2 139916.17 191000 -1 3208
3210 0 410833.78 139801.62 190880 -1 3209
3211 0 410903.1 139688.48 190840 -1 3210
3212 0 410900.25 139578.17 190840 -1 3211
3213 0 410915.8 139530.1 190880 -1 3212
3214 0 410999.25 139433.92 190920 -1 3213
3215 0 411026.4 139408.08 190880 -1 3214
3216 0 410939.4 139513.08 191080 -1 3214
3217 0 410949.4 139642.08 190760 -1 3211
3218 0 410048.6 139876.11 191280 -1 3202
3219 0 409968 140117.94 191280 -1 3218
3220 0 409901.53 140239.56 191160 -1 3219
3221 0 409882.1 140267.08 190960 -1 3220
3222 0 409820.9 140283.39 190840 -1 3221
3223 0 409813.84 140293.3 190800 -1 3222
3224 0 409827.97 140294.7 190760 -1 3223
3225 0 409863.34 140257.94 190720 -1 3224
3226 0 409860.5 140245.22 190680 -1 3225
3227 0 409830.8 140226.83 190600 -1 3226
3228 0 409777.06 140198.55 190520 -1 3227
3229 0 409785.56 140177.33 190360 -1 3228
3230 0 409852.03 140143.39 190200 -1 3229
3231 0 409918.5 140252.28 190120 -1 3230
3232 0 410107 140229.77 190120 -1 3231
3233 0 410183.34 140173.19 190080 -1 3232
3234 0 410218.72 140143.5 190040 -1 3233
3235 0 409871.8 140126.42 190080 -1 3231
3236 0 409904.34 139931.25 189880 -1 3235
3237 0 409941.12 139917.11 189760 -1 3236
3238 0 409809.6 139755.89 189760 -1 3237
3239 0 409757.7 139780.05 189800 -1 3238
3240 0 409747.78 139654.17 189800 -1 3239
3241 0 409658.7 139583.47 189800 -1 3240
3242 0 409686.97 139542.45 189840 -1 3241
3243 0 409729.38 139522.66 189920 -1 3242
3244 0 409726.56 139550.94 189960 -1 3243
3245 0 409657.25 139802.67 189840 -1 3239
3246 0 409469.2 139657 189840 -1 3245
3247 0 409275.44 139590.53 189920 -1 3246
3248 0 409115.62 139624.48 190000 -1 3247
3249 0 409002.47 139638.62 190080 -1 3248
3250 0 409935.53 139868.95 189720 -1 3237
3251 0 410013.25 139854.89 191240 -1 3218
3252 0 410011.84 139876.11 191200 -1 3251
3253 0 410056.66 139035.78 192840 -1 3090
3254 0 411884 136488 192280 -1 3082
3255 0 412226 136416 192280 -1 3254
3256 0 412214 136424 192320 -1 3255
3257 0 412195.62 136407.92 192360 -1 3256
3258 0 412174.94 136352.78 192400 -1 3257
3259 0 412148.53 136337.84 192480 -1 3258
3260 0 412143.94 136356.23 192520 -1 3259
3261 0 412110.7 136431.81 192560 -1 3260
3262 0 412109.53 136535.2 192680 -1 3261
3263 0 412044.06 136490.39 192760 -1 3262
3264 0 412046.38 136477.77 192800 -1 3263
3265 0 412047.5 136473.17 192840 -1 3264
3266 0 412142.84 136545.53 192560 -1 3261
3267 0 412133.66 136545.53 192520 -1 3266
3268 0 412133.66 136551.28 192480 -1 3267
3269 0 411794 136588 192440 -1 3254
3270 0 411758 136656 192560 -1 3269
3271 0 411706 136676 192680 -1 3270
3272 0 412065.9 136420.5 191640 -1 3080
3273 0 412067.9 136406.5 191560 -1 3272
3274 0 413009.9 136978.5 192000 -1 3034
3275 0 412903.9 136946.5 192120 -1 3274
