# Supplementary material for: Connectomics Analysis Reveals First-, Second-, and Third-Order Thermosensory and Hygrosensory Neurons in the Adult Drosophila Brain
Source: Curr Biol. 2020 Aug 17;30(16):3167–3182.e4. doi: 10.1016/j.cub.2020.06.028 (PMC7443704; doi:10.1016/j.cub.2020.06.028)
Supplement: Data S1. Skeletons and Meshes, Related to STAR Methods — marin2020-skeletons contains files describing the morphology of each neuron in this study (in FAFB14 space, .swc format). glomeruli_meshes contains the glomerular meshes (in FAFB14 space, .stl format). neuropil_meshes contains the glomerular meshes (in FAFB14 space, .stl format). [file mmc5.zip › VP_SI/marin2020-skeletons/3742499.swc]

# SWC format file
# based on specifications at http://www.neuronland.org/NLMorphologyConverter/MorphologyFormats/SWC/Spec.html
# Created by nat::write.neuron.swc
# PointNo Label X Y Z Radius Parent 
1 0 413450.62 291208.78 71480 1968 -1
2 0 413225.7 290948.2 73040 -1 1
3 0 411500.88 290670.3 73040 -1 2
4 0 410324.94 289984.7 73040 -1 3
5 0 410003.03 289332.75 73040 -1 4
6 0 409545.1 288642.8 73040 -1 5
7 0 408895.06 288181.9 73040 -1 6
8 0 408157 287615.97 73040 -1 7
9 0 407909.97 287300.9 73040 -1 8
10 0 407240.9 286794.88 73040 -1 9
11 0 406510.66 285993.66 73040 -1 10
12 0 406056.38 285494.75 73080 -1 11
13 0 405966.94 285395.06 73120 -1 12
14 0 405781.72 284910.84 73320 -1 13
15 0 405257.62 284228.22 73320 -1 14
16 0 405028.1 283570.75 73240 -1 15
17 0 404788.78 283240.34 73200 -1 16
18 0 404365.2 282830.06 73040 -1 17
19 0 404020.03 282571.03 73040 -1 18
20 0 403783.88 282231 73040 -1 19
21 0 403693.8 281667 73040 -1 20
22 0 403428.72 281602 73040 -1 21
23 0 403190.8 281285.7 73080 -1 22
24 0 402882.9 280867.03 73200 -1 23
25 0 402590.9 280411.03 73200 -1 24
26 0 402500.88 280036.97 73200 -1 25
27 0 402486.7 279775.25 73320 -1 26
28 0 402438.3 279567.4 73400 -1 27
29 0 402405.62 279320.5 73600 -1 28
30 0 402261.94 278818.8 73720 -1 29
31 0 402223.78 278652.3 73840 -1 30
32 0 402141.12 278422.7 73880 -1 31
33 0 402077.8 278209.44 73920 -1 32
34 0 402077.97 278088.06 73960 -1 33
35 0 402076.25 277943.12 74080 -1 34
36 0 402097.44 277464.94 74400 -1 35
37 0 402091.9 277042.44 74880 -1 36
38 0 401976.9 276758.9 75360 -1 37
39 0 401945.5 276195.1 75960 -1 38
40 0 401828.56 275745.28 76240 -1 39
41 0 402064.75 275226.16 76800 -1 40
42 0 402203.12 274947.97 76960 -1 41
43 0 402366.25 274753.3 77160 -1 42
44 0 402444.78 274099.78 77760 -1 43
45 0 402539.47 273914.9 78000 -1 44
46 0 402790.03 273649.56 78200 -1 45
47 0 402870.56 273598.44 78280 -1 46
48 0 402884.66 273427.66 78480 -1 47
49 0 402905.4 273036.5 78720 -1 48
50 0 402960.3 272732.4 78880 -1 49
51 0 403053.9 272419.6 79000 -1 50
52 0 402928.97 271974.6 79000 -1 51
53 0 402853.44 271658.56 79200 -1 52
54 0 402989.75 271418.16 79320 -1 53
55 0 403150.3 271261.03 79440 -1 54
56 0 403372.53 270889.34 79600 -1 55
57 0 403548.72 270663.72 79720 -1 56
58 0 403876.84 270088.25 80040 -1 57
59 0 404118.9 269652.72 80160 -1 58
60 0 404354.34 269270.8 80360 -1 59
61 0 404489.28 269122.7 80440 -1 60
62 0 404709.9 268930.66 80520 -1 61
63 0 404970.25 268616.75 80760 -1 62
64 0 405086.7 268395.78 80960 -1 63
65 0 405172 268305.88 81160 -1 64
66 0 405569.1 268090.66 81480 -1 65
67 0 405741.28 267968.12 81560 -1 66
68 0 406041.7 267875.7 81640 -1 67
69 0 406141.6 267681.1 81720 -1 68
70 0 406681.5 267208.84 82000 -1 69
71 0 407097.84 266972.72 82200 -1 70
72 0 407726.4 266686.5 82600 -1 71
73 0 408101.44 266267.7 82960 -1 72
74 0 408139.75 266179.34 83120 -1 73
75 0 408538.78 265935.8 83280 -1 74
76 0 408718.97 265821.97 83400 -1 75
77 0 408826.6 265673.6 83520 -1 76
78 0 409208.5 265347.2 83720 -1 77
79 0 409465.6 265242.22 83880 -1 78
80 0 409703.66 265152.94 84000 -1 79
81 0 410553.8 264716.75 84280 -1 80
82 0 410941.2 264414.62 84480 -1 81
83 0 410970 264396.12 84560 -1 82
84 0 411340.25 264221.38 84760 -1 83
85 0 411702.44 263972.6 84840 -1 84
86 0 412098.75 263881.28 85000 -1 85
87 0 412310.3 263810.88 85160 -1 86
88 0 412708.78 263825.44 85480 -1 87
89 0 412848.44 263768.2 85560 -1 88
90 0 413249.88 263810.75 85840 -1 89
91 0 413713.78 263806.6 86080 -1 90
92 0 414364.25 263668 86120 -1 91
93 0 414869.5 263509.12 86200 -1 92
94 0 415238.06 263222.6 86320 -1 93
95 0 416242.94 262259.25 86840 -1 94
96 0 416750.75 261998.89 87000 -1 95
97 0 416725.47 261884.38 87040 -1 96
98 0 417130.72 261803.38 87200 -1 97
99 0 417911.28 261542.86 87680 -1 98
100 0 418172.72 261360.53 87880 -1 99
101 0 418306.44 261243.42 88000 -1 100
102 0 418666.8 260814.36 88360 -1 101
103 0 419014.6 260464.42 88480 -1 102
104 0 419457.2 260277.6 88640 -1 103
105 0 419676.4 260063.73 88720 -1 104
106 0 420174.22 260569.64 88840 -1 105
107 0 420742.9 260417.73 89040 -1 106
108 0 421278.2 260397.11 89240 -1 107
109 0 421848.94 260525.42 89520 -1 108
110 0 422116.56 260613.52 89600 -1 109
111 0 422668.84 260715.2 89720 -1 110
112 0 423472.7 260497.55 89960 -1 111
113 0 424237.84 260395.28 90240 -1 112
114 0 424677.62 260382.66 90360 -1 113
115 0 425479.6 260426.92 90520 -1 114
116 0 426073.03 260496.44 90640 -1 115
117 0 426591.03 260559.66 90680 -1 116
118 0 427005.03 260449.94 90760 -1 117
119 0 427651.47 260304.3 90920 -1 118
120 0 428103.66 260319.58 91080 -1 119
121 0 428572.97 260450.94 91200 -1 120
122 0 429360 260585.47 91400 -1 121
123 0 429671.75 260573.98 91520 -1 122
124 0 429941.16 260503 91760 -1 123
125 0 430485.88 260331.02 91880 -1 124
126 0 430888.66 260062.3 91960 -1 125
127 0 431179.4 259960.28 92080 -1 126
128 0 431693.16 259822.9 92240 -1 127
129 0 432112.34 259825.67 92400 -1 128
130 0 432499.12 259771.6 92400 -1 129
131 0 432688.22 259595.94 92480 -1 130
132 0 433033.1 259438.06 92640 -1 131
133 0 433154.78 259379.14 92720 -1 132
134 0 433340.8 259285.84 92880 -1 133
135 0 433375.28 259243.42 93000 -1 134
136 0 433420.78 259211.53 93040 -1 135
137 0 433855.12 259016.95 93280 -1 136
138 0 434022.16 259028.38 93440 -1 137
139 0 434798.1 259116.6 93720 -1 138
140 0 435370.4 259171.2 93920 -1 139
141 0 435599.9 259133.78 94000 -1 140
142 0 436188.34 259125.78 94080 -1 141
143 0 436505.66 259042.12 94120 -1 142
144 0 436702.12 259020.94 94280 -1 143
145 0 437603.4 259012.16 94840 -1 144
146 0 438103.22 258874.47 94920 -1 145
147 0 438687.25 258843.84 95040 -1 146
148 0 439095.3 258919.62 95160 -1 147
149 0 439515.47 258906.39 95200 -1 148
150 0 440165.12 258982.19 95280 -1 149
151 0 440754.22 259053.2 95240 -1 150
152 0 441262.88 259083.61 95280 -1 151
153 0 441322.53 259164.48 95360 -1 152
154 0 441824.88 259135.39 95480 -1 153
155 0 442326.97 258980.48 95640 -1 154
156 0 442713.6 258998.14 95800 -1 155
157 0 443200.66 259000.48 95880 -1 156
158 0 443680.03 258925.5 96080 -1 157
159 0 444218.78 258893.4 96160 -1 158
160 0 445112.72 258841.12 96200 -1 159
161 0 445690.7 258764.5 96240 -1 160
162 0 446016.2 258724.17 96320 -1 161
163 0 446483.97 258699.34 96360 -1 162
164 0 447104.2 258673.77 96400 -1 163
165 0 447668.12 258587.2 96400 -1 164
166 0 448035.1 258481.16 96360 -1 165
167 0 448603.56 258424.45 96320 -1 166
168 0 449028.97 258337 96360 -1 167
169 0 449912.56 258213.45 96360 -1 168
170 0 450893.78 258085.42 96400 -1 169
171 0 451366.97 258026.02 96480 -1 170
172 0 452134.53 257846.03 96480 -1 171
173 0 452912.8 257817.78 96440 86 172
174 0 453602.34 257657.22 96200 86 173
175 0 453979.84 257603.19 96080 107 174
176 0 454351.44 257611.4 95880 75 175
177 0 454551.28 257572.52 95800 102 176
178 0 454865.16 257457.61 95720 64 177
179 0 455118.38 257370.52 95640 71 178
180 0 455590.5 257218.64 95600 81 179
181 0 455802.6 257206.78 95560 51 180
182 0 456383.56 257060.77 95560 75 181
183 0 456860.25 256922.19 95480 60 182
184 0 457277.66 256726.73 95400 102 183
185 0 457550.12 256616.06 95360 86 184
186 0 457768.16 256584.22 95320 86 185
187 0 457870.1 256560.27 95280 86 186
188 0 458335.2 256383.94 95120 80 187
189 0 458744.94 256184.44 94880 81 188
190 0 458969.28 256025.33 94720 71 189
191 0 459063.34 255912 94720 60 190
192 0 459334.62 255812.4 94680 75 191
193 0 459826.25 255634.03 94480 115 192
194 0 460299.22 255463.4 94440 108 193
195 0 461090.12 255195.66 94440 75 194
196 0 461227.25 255140.08 94320 98 195
197 0 461640.2 255098.14 94040 60 196
198 0 461741.72 254899.38 93680 81 197
199 0 461892.03 254770.56 93600 91 198
200 0 461953.97 254650.33 93480 91 199
201 0 462042 254441.55 93360 98 200
202 0 462261.2 254282.06 93280 128 201
203 0 462642.5 254167.05 93160 102 202
204 0 463078.22 254041.89 93080 104 203
205 0 463342.3 254032.1 93000 64 204
206 0 463655.4 253944.19 92920 107 205
207 0 463871 253879.53 92800 102 206
208 0 463974.12 253806.62 92680 102 207
209 0 464260.25 253499.05 92440 80 208
210 0 464500.38 253306.62 92240 91 209
211 0 464879.72 253272.83 92000 120 210
212 0 465077.03 253005.11 91840 120 211
213 0 465198.75 252712.36 91760 51 212
214 0 465489.2 252306.64 91520 101 213
215 0 466240.03 252080.81 91240 96 214
216 0 466770.94 252027.64 91040 107 215
217 0 466992.06 252047.98 91000 86 216
218 0 466982.7 251979.31 90960 86 217
219 0 467387.94 251972.55 90880 101 218
220 0 467695.56 251981.88 90800 75 219
221 0 467938.5 251981.1 90720 40 220
222 0 468373.94 252057.53 90640 40 221
223 0 466528.78 252029.77 90560 40 222
224 0 466696.16 251979.88 90440 75 223
225 0 467031.06 251777.72 90040 71 224
226 0 467162.34 251589.88 89800 148 225
227 0 467350.38 251398.4 89640 107 226
228 0 467571.97 251252.19 89480 104 227
229 0 467735.7 250964.31 89360 64 228
230 0 467904.88 250833.58 89240 81 229
231 0 468179 250583.84 89000 81 230
232 0 468468.34 250450.56 88800 120 231
233 0 468503.06 250463.56 88720 51 232
234 0 468629 250416 88680 51 233
235 0 468813 250364 88640 81 234
236 0 468913 250288 88520 81 235
237 0 468953 250176 88440 101 236
238 0 468985 250136 88280 101 237
239 0 469005 249952 88080 108 238
240 0 469005 249776 87920 75 239
241 0 468997 249696 87800 128 240
242 0 468925 249648 87720 128 241
243 0 468957 249604 87600 128 242
244 0 468893 249516 87440 101 243
245 0 468861 249488 87280 32 244
246 0 468881 249440 87200 32 245
247 0 468897 249452 87040 71 246
248 0 468917 249380 86880 71 247
249 0 468993 249320 86800 104 248
250 0 469105 249208 86640 104 249
251 0 469129 249164 86560 108 250
252 0 468997 248940 86400 81 251
253 0 468873 248720 86280 120 252
254 0 468569 248320 86040 75 253
255 0 468337 248252 85880 81 254
256 0 468089 248108 85720 101 255
257 0 467973 248008 85560 102 256
258 0 467957 247872 85400 108 257
259 0 467913 247764 85280 108 258
260 0 467869 247652 85120 153 259
261 0 467613 247896 85000 81 260
262 0 467401 247996 84880 75 261
263 0 466591.16 248456.12 84840 107 262
264 0 465570.22 248933.36 84800 60 263
265 0 464986.88 249393.53 84760 -1 264
266 0 464584.6 249669.64 84520 -1 265
267 0 463817.62 249972.97 84440 -1 266
268 0 463667.62 250035.08 84360 -1 267
269 0 463509.16 250122.08 84200 -1 268
270 0 463368.25 250130.55 84040 -1 269
271 0 463612.06 250313.14 83920 -1 270
272 0 462972.7 250053.19 83920 -1 270
273 0 462896.22 250148.11 83760 -1 272
274 0 462885.1 250245.66 83680 -1 273
275 0 462591 250474.77 83520 -1 274
276 0 462523.06 250683.61 83480 -1 275
277 0 462351.06 250863.22 83400 -1 276
278 0 462303.75 251034.16 83280 -1 277
279 0 462321.16 251240.72 83240 -1 278
280 0 462391.7 251319.14 83160 120 279
281 0 462515.72 251635.78 83000 120 280
282 0 462252.38 251938.75 82840 120 281
283 0 462646.75 252089.6 82640 80 282
284 0 463039.56 252318.78 82400 64 283
285 0 463303.5 252472.48 82200 71 284
286 0 463721.2 252737.77 82040 40 285
287 0 464234.03 252643 82000 40 286
288 0 464595.88 252668.06 82080 -1 287
289 0 461628.75 252221.08 83000 124 282
290 0 461411.94 252155.31 83160 104 289
291 0 461311.88 252278.84 83360 45 290
292 0 461138.8 252370.62 83480 32 291
293 0 460764.62 252460.69 83640 51 292
294 0 460140.5 252558.48 83760 40 293
295 0 459548.2 252792.28 83840 75 294
296 0 459193.38 252824.7 84000 45 295
297 0 458731.88 252725.78 84040 71 296
298 0 458291.34 252647.55 84200 80 297
299 0 457851.16 252725.64 84040 45 298
300 0 457506.75 252948.34 83840 71 299
301 0 457421.38 253187.69 83680 120 300
302 0 457511.38 253293.94 83520 120 301
303 0 468081 247400 84880 124 260
304 0 468261 247280 84760 86 303
305 0 468533 247136 84640 96 304
306 0 468853 247132 84480 98 305
307 0 469001 246984 84320 98 306
308 0 468953 246756 84160 96 307
309 0 469069 246580 84000 108 308
310 0 469257 246252 83880 148 309
311 0 469513 246112 83720 107 310
312 0 469597 246084 83680 136 311
313 0 469561 246244 83520 136 312
314 0 469729 246136 83400 136 313
315 0 469901 245792 83360 139 314
316 0 469765.03 245864.66 83320 139 315
317 0 469606.62 245874.03 83280 136 316
318 0 469389.4 245800.5 83240 136 317
319 0 469166.2 245842.77 83200 107 318
320 0 467963.03 245964.7 83200 136 319
321 0 467983.84 245971 83160 136 320
322 0 467607.66 245923.98 83120 139 321
323 0 467363.4 245841.48 83040 137 322
324 0 467039.94 245705.05 82840 120 323
325 0 466869.5 245643.45 82760 115 324
326 0 466695.7 245606.42 82720 136 325
327 0 466445.9 245589.22 82600 108 326
328 0 466336.66 245610.36 82560 108 327
329 0 466272.47 245642.73 82520 96 328
330 0 466226.53 245643.8 82480 96 329
331 0 466190.53 245684.31 82440 96 330
332 0 466131.34 245681.19 82400 96 331
333 0 466022.16 245712.72 82360 102 332
334 0 465996.47 245715.95 82320 102 333
335 0 465876.7 245713.95 82280 102 334
336 0 465815.56 245747.05 82240 98 335
337 0 465675.6 245707 82200 98 336
338 0 465566.12 245730.36 82160 81 337
339 0 465514.56 245765.19 82120 81 338
340 0 465491.94 245762.62 82080 81 339
341 0 465438.03 245823.31 82040 81 340
342 0 465448.78 245880.38 81960 90 341
343 0 465395.16 245863.27 81920 90 342
344 0 465397.84 245912.72 81880 90 343
345 0 465381.72 245874.83 81840 90 344
346 0 465362.66 245905.61 81800 90 345
347 0 465261.06 245901.34 81760 64 346
348 0 465202.78 245920.27 81720 64 347
349 0 465198.22 245948.28 81680 64 348
350 0 465210.8 245948.25 81640 64 349
351 0 465148.3 245991.73 81600 64 350
352 0 465086.66 245989.7 81560 120 351
353 0 465052.72 246015.19 81520 120 352
354 0 465056.1 246075.02 81480 120 353
355 0 465051.1 246077.58 81440 120 354
356 0 464927.7 246093.17 81400 108 355
357 0 464938.84 246110.19 81360 108 356
358 0 464893.75 246134.6 81320 108 357
359 0 464836.75 246159.4 81280 108 358
360 0 464712.4 246157.17 81200 102 359
361 0 464651.72 246253 81160 102 360
362 0 464663.34 246255.22 81120 102 361
363 0 464559.62 246281.84 81080 128 362
364 0 464403.97 246362.94 81000 128 363
365 0 464373.66 246389.12 80960 135 364
366 0 464373.88 246446.73 80920 135 365
367 0 464377.25 246446.27 80880 135 366
368 0 464325.5 246451.92 80840 135 367
369 0 464194.7 246553.75 80760 137 368
370 0 464193.4 246605.23 80720 137 369
371 0 464129.1 246642.45 80680 137 370
372 0 464015.78 246696.34 80600 102 371
373 0 463796.25 246899.53 80560 81 372
374 0 463655.38 246883.02 80520 81 373
375 0 463549.78 246884.14 80480 96 374
376 0 463533.12 246913.38 80440 96 375
377 0 463402.03 246871.84 80400 96 376
378 0 463338.47 246871.14 80320 128 377
379 0 463310.94 246860.2 80280 128 378
380 0 463260.34 246873.58 80240 128 379
381 0 463214.75 246910.27 80200 128 380
382 0 463145.22 246936.03 80120 101 381
383 0 463031.1 247023.83 80040 101 382
384 0 462843.78 247076.69 79960 115 383
385 0 462702.28 246938.42 79360 75 384
386 0 462720 246624 79120 60 385
387 0 462720 246464 78920 51 386
388 0 462752 246368 78680 60 387
389 0 462912 246400 78480 45 388
390 0 463072 246432 78240 75 389
391 0 463104 246432 77960 64 390
392 0 463136 246336 77720 90 391
393 0 463168 246176 77520 71 392
394 0 463040 246112 77280 71 393
395 0 462976 246048 77040 81 394
396 0 462880 245952 76800 131 395
397 0 462816 245920 76560 140 396
398 0 462656 245824 76360 102 397
399 0 462496 245760 76160 98 398
400 0 462336 245632 75960 90 399
401 0 462208 245504 75760 96 400
402 0 462080 245440 75520 104 401
403 0 461952 245408 75280 64 402
404 0 461792 245440 75040 32 403
405 0 461760 245408 74760 81 404
406 0 461600 245344 74560 64 405
407 0 461536 245312 74280 71 406
408 0 461472 245152 74080 64 407
409 0 461344 244992 73880 40 408
410 0 461184 244864 73680 122 409
411 0 461184 244864 73640 140 410
412 0 461408 244768 73560 166 411
413 0 461632 244736 73440 81 412
414 0 461792 244704 73240 71 413
415 0 461856 244672 73000 90 414
416 0 462048 244672 72800 64 415
417 0 462304 244640 72720 40 416
418 0 462517.38 244634.95 72600 32 417
419 0 462837.78 244498.92 72360 51 418
420 0 463108.5 244563.12 72120 64 419
421 0 463152 244606.81 71880 71 420
422 0 463175.5 244653.81 71680 75 421
423 0 463285.8 244644.17 71480 96 422
424 0 463614.47 244533.25 71240 92 423
425 0 463684.5 244480.58 71040 89 424
426 0 463520 244288 70800 86 425
427 0 463360 244096 70680 60 426
428 0 463328 243872 70560 60 427
429 0 463360 243680 70360 81 428
430 0 463488 243584 70120 71 429
431 0 463520 243488 69880 90 430
432 0 463584 243360 69640 128 431
433 0 463680 243200 69440 137 432
434 0 463808 243040 69280 98 433
435 0 463904 242816 69200 96 434
436 0 463904 242560 69200 136 435
437 0 464064 242368 69240 202 436
438 0 464224 242176 69160 175 437
439 0 464416 241984 69080 120 438
440 0 464576 241824 68960 86 439
441 0 464736 241728 68760 45 440
442 0 464896 241728 68560 71 441
443 0 465056 241696 68360 45 442
444 0 465312 241664 68240 150 443
445 0 465536 241600 68080 86 444
446 0 465632 241632 68040 60 445
447 0 465792 241792 67880 60 446
448 0 465984 241952 67800 148 447
449 0 466208 242016 67640 128 448
450 0 466432 242016 67480 154 449
451 0 466624 242016 67280 80 450
452 0 466880 242016 67280 71 451
453 0 467040 242176 67080 40 452
454 0 467200 242272 66880 64 453
455 0 467456 242208 66760 32 454
456 0 467712 242208 66760 90 455
457 0 467968 242240 66760 124 456
458 0 468160 242368 66560 45 457
459 0 468352 242432 66360 71 458
460 0 468512 242496 66160 60 459
461 0 468768 242528 66080 71 460
462 0 468992 242624 65960 75 461
463 0 469184 242784 65920 51 462
464 0 469440 242816 65880 40 463
465 0 469664 242784 66000 40 464
466 0 469920 242784 66040 32 465
467 0 470080 242784 66080 45 466
468 0 468032 242240 66800 115 457
469 0 468256 242144 66880 81 468
470 0 468416 241984 67040 32 469
471 0 468576 241824 67160 101 470
472 0 468832 241728 67160 51 471
473 0 469130 241615 67200 -1 472
474 0 469224 241653 67320 -1 473
475 0 469674 241683 67400 -1 474
476 0 470932 241475 67400 -1 475
477 0 470984 241539 67360 -1 476
478 0 471218 241325 67320 -1 477
479 0 471386 241253 67280 -1 478
480 0 470978 241611 67320 -1 477
481 0 470984 241667 67280 -1 480
482 0 471060 241699 67240 -1 481
483 0 465568 241408 68240 98 445
484 0 465728 241216 68200 40 483
485 0 465728 240960 68120 51 484
486 0 465760 240928 68120 40 485
487 0 465768 240941 68080 -1 486
488 0 465752 240893 68040 -1 487
489 0 465812 240779 68000 -1 488
490 0 465832 240741 67960 -1 489
491 0 460928 244896 73680 71 410
492 0 460672 244960 73640 81 491
493 0 460480 245120 73480 71 492
494 0 460288 245248 73320 60 493
495 0 460128 245408 73120 71 494
496 0 459904 245504 72960 40 495
497 0 459712 245568 72800 71 496
498 0 459552 245760 72640 75 497
499 0 459360 245824 72480 64 498
500 0 459168 245824 72280 60 499
501 0 458944 245824 72120 64 500
502 0 458688 245824 72040 60 501
503 0 458528 245920 71840 60 502
504 0 458336 245952 71800 40 503
505 0 458048.2 246075.06 71640 40 504
506 0 457837 246172.48 71440 40 505
507 0 457613.72 246298.03 71160 -1 506
508 0 456998.25 246476.52 70960 60 507
509 0 456438.78 246520.44 71080 60 508
510 0 456035.06 246636.19 70880 143 509
511 0 455373.06 246589.47 70600 148 510
512 0 454839.56 246424.05 70440 64 511
513 0 454189.2 246201.92 70240 71 512
514 0 454127 246169 70200 -1 513
515 0 462135.34 247817.77 79880 81 384
516 0 462270.28 247602.4 79840 80 515
517 0 461531.25 248080.28 79840 45 516
518 0 461549.6 248066.58 79800 45 517
519 0 461379.9 248203.08 79760 45 518
520 0 461395.72 248286.81 79720 86 519
521 0 461330.4 248311.5 79680 86 520
522 0 461226.47 248358.67 79640 71 521
523 0 461131.1 248429.45 79560 71 522
524 0 461015.12 248556.38 79480 120 523
525 0 460935.72 248624.61 79440 120 524
526 0 460870.88 248682.52 79400 131 525
527 0 460776 248730.89 79360 131 526
528 0 460739.38 248717.23 79320 131 527
529 0 460719.8 248728.1 79280 131 528
530 0 460533.72 248893.69 79240 60 529
531 0 460550.7 248804.48 79200 60 530
532 0 460422.66 248917.22 79160 45 531
533 0 460348.2 248974.97 79120 45 532
534 0 460296.03 249085.81 79000 81 533
535 0 460268.12 249158.28 78920 81 534
536 0 460247.5 249190.83 78880 81 535
537 0 460261.78 249184.22 78840 81 536
538 0 460221.5 249229.02 78800 51 537
539 0 460173.78 249335.95 78680 51 538
540 0 460144.78 249388.58 78640 51 539
541 0 460142.44 249447.78 78560 98 540
542 0 460178.97 249583.42 78360 75 541
543 0 460188.38 249598.72 78320 75 542
544 0 460188.94 249668.62 78280 75 543
545 0 460077.7 250031.89 78120 102 544
546 0 460030.03 250347.95 77920 75 545
547 0 459941.56 250562.69 77680 96 546
548 0 459997.9 250796.17 77440 90 547
549 0 459822.38 250937.84 77240 51 548
550 0 459706.38 251342.03 77000 108 549
551 0 459573.44 251612.58 76760 64 550
552 0 459387.2 251655.02 76560 96 551
553 0 459296.94 251742.73 76280 64 552
554 0 459115 251864.27 76000 71 553
555 0 459026.25 251933.61 75800 131 554
556 0 458920.97 251948.22 75520 115 555
557 0 458598.25 252106.66 75240 163 556
558 0 458369.38 252187.97 75040 96 557
559 0 457711.22 252472.2 74800 91 558
560 0 457205.5 252717 74600 96 559
561 0 456977.56 252784.22 74400 60 560
562 0 456677.62 252813.98 74600 32 561
563 0 456983.44 252969.36 74160 139 561
564 0 457094.97 253254.9 73960 176 563
565 0 457237 253334.94 73640 134 564
566 0 457409.38 253738.7 73440 153 565
567 0 457611.12 253975.72 73440 40 566
568 0 457460.38 254376.61 73240 91 567
569 0 457579.9 254755.12 73040 136 568
570 0 457799.62 254955.4 72800 108 569
571 0 457774 254971 72760 108 570
572 0 457880 255035 72680 122 571
573 0 457966 255097 72520 122 572
574 0 458010 255121 72480 122 573
575 0 458099.34 255178.33 72400 102 574
576 0 458144 255207 72360 102 575
577 0 458228 255287 72280 107 576
578 0 458338 255355 72160 107 577
579 0 458432 255509 72040 104 578
580 0 458456 255691 71960 90 579
581 0 458374 255733 71920 90 580
582 0 458754 255713 71920 91 581
583 0 458964 255845 71880 107 582
584 0 459074 255969 71800 107 583
585 0 459194 256049 71760 91 584
586 0 459284 256097 71680 91 585
587 0 459524 256297 71600 101 586
588 0 459668 256407 71520 80 587
589 0 459816 256503 71440 122 588
590 0 459926 256581 71360 81 589
591 0 460036 256667 71280 81 590
592 0 460198 256769 71240 98 591
593 0 460344 256887 71200 115 592
594 0 460454 257005 71120 115 593
595 0 460566 257307 71120 128 594
596 0 460576 257493 71120 75 595
597 0 460510 257557 71120 75 596
598 0 460504 257663 71120 75 597
599 0 460514 257731 71160 81 598
600 0 460530 257075 71080 200 594
601 0 460554 257099 70960 200 600
602 0 460612 257065 70880 200 601
603 0 460612 257065 70800 166 602
604 0 460684 257077 70640 166 603
605 0 460775 257052 70520 81 604
606 0 460799 257082 70480 81 605
607 0 460961 257002 70320 128 606
608 0 461019 257002 70160 128 607
609 0 461175 256954 70000 128 608
610 0 461403 256982 69840 120 609
611 0 461609 257000 69720 101 610
612 0 462507 256928 69680 102 611
613 0 462551 256986 69640 102 612
614 0 462577 257006 69600 102 613
615 0 462773 257072 69560 120 614
616 0 462831 257096 69440 120 615
617 0 462987 257186 69360 64 616
618 0 463017 257254 69280 64 617
619 0 463165 257448 69240 75 618
620 0 463197 257482 69160 45 619
621 0 463203 257540 69080 45 620
622 0 463267 257556 69040 45 621
623 0 463315 257588 69000 45 622
624 0 463315 257588 68960 45 623
625 0 463367 257668 68920 64 624
626 0 463399 257440 68880 64 625
627 0 463467 257328 68840 81 626
628 0 463519 257288 68800 81 627
629 0 463531 257280 68760 81 628
630 0 463539 257282 68680 81 629
631 0 463539 257270 68640 81 630
632 0 463725 257238 68560 81 631
633 0 463821 257194 68480 81 632
634 0 463871 257164 68400 81 633
635 0 463871 257164 68360 81 634
636 0 464591 257004 68360 75 635
637 0 464781 256942 68360 45 636
638 0 464887 256848 68360 60 637
639 0 464930 256841 68400 60 638
640 0 465042 256777 68440 60 639
641 0 465246 256689 68440 60 640
642 0 465526 256621 68440 64 641
643 0 465718 256597 68440 60 642
644 0 466046 256529 68440 71 643
645 0 466362 256437 68440 81 644
646 0 466246 256429 68480 81 645
647 0 466198 256421 68520 81 646
648 0 466194 256415 68560 81 647
649 0 466458 256405 68400 81 645
650 0 466802 256413 68400 60 649
651 0 466802 256413 68360 60 650
652 0 467254 256449 68360 45 651
653 0 467774 256469 68360 75 652
654 0 467770 256473 68400 75 653
655 0 467778 256469 68480 75 654
656 0 467798 256473 68280 75 653
657 0 467974 256469 68200 115 656
658 0 468030 256441 68120 115 657
659 0 468066 256425 68080 115 658
660 0 468086 256397 68040 51 659
661 0 468146 256341 68000 51 660
662 0 468290 256301 67960 51 661
663 0 468390 256259 67880 51 662
664 0 468432 256195 67800 51 663
665 0 468492 256173 67720 40 664
666 0 468586 256155 67680 40 665
667 0 468634 256131 67640 40 666
668 0 468714 256035 67600 81 667
669 0 468782 256047 67560 81 668
670 0 468854 256013 67520 81 669
671 0 468926 255979 67480 134 670
672 0 469106 255901 67440 134 671
673 0 469228 255795 67400 131 672
674 0 469282 255751 67360 81 673
675 0 469290 255751 67280 81 674
676 0 469246 255795 67240 81 675
677 0 469246 255795 67120 81 676
678 0 469246 255799 67080 81 677
679 0 469238 255807 67040 81 678
680 0 469482 255687 67040 45 679
681 0 469642 255591 67040 45 680
682 0 469686 255551 67000 45 681
683 0 469672 255559 66960 60 682
684 0 469674 255559 66920 60 683
685 0 469708 255531 66840 60 684
686 0 469722 255495 66800 60 685
687 0 469734 255419 66680 60 686
688 0 469802 255311 66600 71 687
689 0 469880 255217 66600 71 688
690 0 469888 255179 66560 51 689
691 0 469888 255169 66520 51 690
692 0 469854 255135 66480 51 691
693 0 469828 255091 66440 51 692
694 0 469722 255019 66360 96 693
695 0 469728 254965 66320 96 694
696 0 469728 254873 66280 96 695
697 0 469764 254695 66240 32 696
698 0 469872 254603 66160 104 697
699 0 469856 254533 66080 104 698
700 0 469744 254583 65880 104 699
701 0 469646 254635 65800 104 700
702 0 469872 254309 65800 102 701
703 0 469888 254251 65800 102 702
704 0 469884 254221 65760 102 703
705 0 469852 254199 65720 102 704
706 0 469810 254143 65680 102 705
707 0 469762 254085 65600 102 706
708 0 469726 253989 65520 102 707
709 0 469728 253923 65440 102 708
710 0 469780 253831 65360 -1 709
711 0 469870 253771 65280 -1 710
712 0 469894 253711 65240 -1 711
713 0 469932 253595 65200 -1 712
714 0 469940 253537 65160 -1 713
715 0 469960 253481 65120 -1 714
716 0 469990 253479 65080 -1 715
717 0 469976 253435 65040 -1 716
718 0 469960 253321 65000 -1 717
719 0 470010 253219 64960 -1 718
720 0 469980 253191 64920 -1 719
721 0 469890 253187 64840 -1 720
722 0 469848 253167 64800 -1 721
723 0 469804 253125 64760 -1 722
724 0 469616 253017 64760 -1 723
725 0 469614 252999 64720 -1 724
726 0 469590 252907 64680 -1 725
727 0 469582 252789 64640 -1 726
728 0 469560 252747 64600 -1 727
729 0 469396 252637 64560 -1 728
730 0 469376 252603 64520 -1 729
731 0 469266 252599 64480 -1 730
732 0 469224 252613 64440 -1 731
733 0 469230 252625 64360 -1 732
734 0 469232 252639 64280 -1 733
735 0 469248 252629 64240 -1 734
736 0 469192 252665 64160 -1 735
737 0 469022 252825 64080 40 736
738 0 468942 252859 64040 40 737
739 0 468790 252923 63960 40 738
740 0 468692 252947 63920 40 739
741 0 468556 253015 63880 40 740
742 0 468450 253045 63840 40 741
743 0 468378 253079 63800 40 742
744 0 468280 253119 63760 32 743
745 0 468188 253161 63720 32 744
746 0 468082 253179 63680 45 745
747 0 468036 253195 63640 45 746
748 0 467990 253219 63600 45 747
749 0 467931 253234 63560 45 748
750 0 467869 253188 63480 86 749
751 0 467763 253120 63440 86 750
752 0 467703 253058 63360 51 751
753 0 467729 253108 63320 51 752
754 0 467651 253132 63280 51 753
755 0 467517 253190 63240 51 754
756 0 467317 253306 63240 51 755
757 0 467247 253418 63240 51 756
758 0 467003 253498 63240 75 757
759 0 466913 253550 63200 160 758
760 0 466829 253648 63120 176 759
761 0 466741 253686 63000 176 760
762 0 466681 253716 62880 102 761
763 0 466585 253774 62800 102 762
764 0 466449 253894 62760 102 763
765 0 466359 253952 62760 102 764
766 0 466297 253946 62720 102 765
767 0 466177 253986 62680 102 766
768 0 465957 254198 62560 -1 767
769 0 465737 254262 62560 -1 768
770 0 465589 254310 62560 -1 769
771 0 465597 254310 62520 -1 770
772 0 467655 252882 63320 51 753
773 0 467647 252872 63280 51 772
774 0 469554 254639 65760 104 701
775 0 469504 254619 65680 104 774
776 0 469456 254579 65640 104 775
777 0 469440 254585 65600 104 776
778 0 469352 254569 65560 104 777
779 0 468638 256143 67040 134 679
780 0 468534 256223 67040 81 779
781 0 468510 256315 67040 81 780
782 0 468450 256319 67000 81 781
783 0 468422 256393 66960 -1 782
784 0 468364 256453 66920 -1 783
785 0 468311 256516 66880 -1 784
786 0 468283 256554 66840 -1 785
787 0 468249 256606 66800 -1 786
788 0 468195 256688 66760 -1 787
789 0 468199 256750 66720 -1 788
790 0 468201 256776 66680 -1 789
791 0 468223 256802 66640 -1 790
792 0 468209 256892 66640 -1 791
793 0 468223 256908 66600 -1 792
794 0 468197 256934 66560 -1 793
795 0 468195 257018 66560 -1 794
796 0 468205 257030 66520 -1 795
797 0 468215 257076 66480 -1 796
798 0 468225 257192 66440 -1 797
799 0 468249 257230 66400 -1 798
800 0 468253 257254 66360 -1 799
801 0 464775 256762 68360 45 638
802 0 464689 256640 68360 60 801
803 0 464697 256560 68320 60 802
804 0 464604 257015 68320 75 636
805 0 464617 257026 68280 75 804
806 0 464697 256984 68240 45 805
807 0 464721 256970 68200 45 806
808 0 464735 256962 68120 45 807
809 0 464049 257152 68320 81 804
810 0 463953 257170 68280 81 809
811 0 463947 257206 68240 81 810
812 0 463947 257208 68200 81 811
813 0 463547 257912 68880 75 626
814 0 463611 258012 68840 75 813
815 0 463775 258172 68800 75 814
816 0 464512 258496 68480 86 815
817 0 464576 258656 68280 71 816
818 0 464576 258816 68080 71 817
819 0 464544 259040 67920 60 818
820 0 464448 259200 67720 75 819
821 0 464448 259296 67480 64 820
822 0 464448 259456 67280 32 821
823 0 464448 259680 67120 120 822
824 0 464480 259904 67000 81 823
825 0 464640 260064 66880 81 824
826 0 464864 260160 66800 51 825
827 0 465120 260224 66720 86 826
828 0 465376 260288 66640 115 827
829 0 465568 260416 66520 120 828
830 0 465728 260608 66480 81 829
831 0 465888 260832 66360 120 830
832 0 466016 260992 66200 81 831
833 0 466208 261184 66120 91 832
834 0 466336 261376 66000 122 833
835 0 466464 261504 65960 120 834
836 0 466528 261760 65880 75 835
837 0 466656 262016 65880 90 836
838 0 466720 262272 65840 80 837
839 0 466720 262528 65840 80 838
840 0 466816 262752 65760 98 839
841 0 466848 263008 65720 80 840
842 0 466944 263264 65600 75 841
843 0 467072 263488 65480 80 842
844 0 467232 263712 65400 104 843
845 0 467392 263904 65360 102 844
846 0 467456 264160 65360 107 845
847 0 467552 264352 65560 101 846
848 0 467488 264544 65760 81 847
849 0 467488 264672 66000 71 848
850 0 467552 264832 66200 90 849
851 0 467360 264928 66360 139 850
852 0 467104 264992 66440 60 851
853 0 467008 265024 66520 45 852
854 0 466932 265062 66560 -1 853
855 0 466932 265037 66600 -1 854
856 0 466954 265037 66640 -1 855
857 0 466960 264995 66720 -1 856
858 0 467552 264768 65640 60 848
859 0 467776 264896 65640 75 858
860 0 468032 264864 65720 75 859
861 0 468096 264640 65720 96 860
862 0 466656 261344 65920 86 835
863 0 466880 261216 65760 45 862
864 0 467104 261248 65600 40 863
865 0 467296 261376 65400 71 864
866 0 467224 261400 65280 47 865
867 0 467616 261725 65280 -1 866
868 0 467200 261408 65240 40 866
869 0 467252 261495 65200 -1 868
870 0 467404 261525 65160 -1 869
871 0 467388 261541 65120 -1 870
872 0 467086 261347 65160 -1 869
873 0 467056 261237 65120 -1 872
874 0 467068 261123 65080 -1 873
875 0 467048 261133 65040 -1 874
876 0 458312 255757 71880 90 581
877 0 459931 249191.58 78200 98 544
878 0 459920.75 249128.66 78160 98 877
879 0 459896.47 249083.89 78120 98 878
880 0 459850.66 249040.03 78080 86 879
881 0 459837.9 248918.78 78040 86 880
882 0 459846.34 248877.97 78000 86 881
883 0 459895.4 248781.31 77960 86 882
884 0 459914.3 248722.5 77920 86 883
885 0 460023.5 248579.12 77880 86 884
886 0 459986.66 248559.42 77840 86 885
887 0 459969.62 248557.66 77800 86 886
888 0 459907.97 248421.67 77760 51 887
889 0 470037.1 245718.56 83400 136 315
890 0 470181.62 245622.53 83440 186 889
891 0 470720.06 245232.89 83480 156 890
892 0 470932.12 245038.61 83600 107 891
893 0 471289.7 244845.66 83640 120 892
894 0 471340.16 244780.31 83720 120 893
895 0 471332.7 244719.03 83800 32 894
896 0 471310.34 244647.56 83840 32 895
897 0 471291.3 244523.56 83880 32 896
898 0 471375.66 244510.61 83920 86 897
899 0 471531.6 244338.4 84000 86 898
900 0 471572.16 244290.06 84040 104 899
901 0 471623.62 244321.02 84080 104 900
902 0 471765.66 244264.02 84120 104 901
903 0 471823.75 244244.58 84160 124 902
904 0 471824.9 244238.06 84200 124 903
905 0 471948.22 244189.42 84240 124 904
906 0 471962.88 244182.23 84280 124 905
907 0 472358.94 244122.23 84320 150 906
908 0 472637.6 244041.48 84360 128 907
909 0 472947.5 243999.9 84400 96 908
910 0 473304.62 243855.53 84440 108 909
911 0 473700.9 243652.7 84480 136 910
912 0 474333.56 243362.4 84520 148 911
913 0 474469.38 243265.98 84560 120 912
914 0 474766.53 243113.31 84600 153 913
915 0 474853.6 243084.14 84640 153 914
916 0 474990.06 242992 84680 150 915
917 0 475568.84 242444.17 84680 176 916
918 0 476011.6 242194.03 84640 178 917
919 0 476079.06 242186.2 84600 178 918
920 0 476054 242172.06 84520 178 919
921 0 476020.38 242178.81 84480 120 920
922 0 476044.94 242139.33 84320 120 921
923 0 476072.1 242062.02 84280 120 922
924 0 476029.12 242037.62 84200 115 923
925 0 476024.62 242079.92 84160 115 924
926 0 476008.03 242039.55 84120 115 925
927 0 476071.44 241894.77 84080 115 926
928 0 476214.06 241864.14 84040 115 927
929 0 476266.5 241835.67 84000 115 928
930 0 476369.28 241901.4 83920 128 929
931 0 476435.1 241939.95 83840 128 930
932 0 476432.9 241984.16 83800 128 931
933 0 476451.75 241986.53 83760 128 932
934 0 476505.78 242014.02 83680 51 933
935 0 476544.53 242012.81 83640 51 934
936 0 476582.28 242037.78 83560 51 935
937 0 476612.66 242055.52 83520 51 936
938 0 476626 242123.77 83480 51 937
939 0 476673.3 242151.81 83440 90 938
940 0 476663.16 242161.83 83400 90 939
941 0 476656.84 242191.12 83360 90 940
942 0 476646.94 242167.72 83320 90 941
943 0 476635.22 242177.92 83280 90 942
944 0 476629.8 242229.78 83240 128 943
945 0 476635.2 242231.95 83200 128 944
946 0 476650.34 242231.98 83160 128 945
947 0 476629.16 242267.02 83120 128 946
948 0 476607.7 242266.67 83080 128 947
949 0 476603.8 242310.92 83040 128 948
950 0 476636.06 242302.88 83000 101 949
951 0 476640.78 242314.11 82920 101 950
952 0 476570.3 242306.86 82880 101 951
953 0 476634.44 242351.1 82840 101 952
954 0 476660.9 242377.02 82800 90 953
955 0 476676.6 242406.9 82720 90 954
956 0 476688.88 242402.52 82680 90 955
957 0 476782.9 242437.17 82640 90 956
958 0 476806.97 242422.16 82600 137 957
959 0 476760.5 242456.95 82560 137 958
960 0 476776.1 242454.53 82520 137 959
961 0 476836.75 242460.14 82480 137 960
962 0 476863.62 242470.02 82400 137 961
963 0 476898.47 242464.62 82360 137 962
964 0 476935.94 242428.73 82280 101 963
965 0 476949.97 242495.77 82240 101 964
966 0 476957.28 242491.88 82200 101 965
967 0 477133 242460.52 82120 148 966
968 0 477178.44 242470.75 82080 148 967
969 0 477156.9 242466.02 82040 148 968
970 0 477252.94 242478.84 81960 148 969
971 0 477295.8 242499.36 81920 163 970
972 0 477321.2 242491.19 81880 163 971
973 0 477376.72 242528.48 81800 163 972
974 0 477497.6 242456.98 81680 128 973
975 0 477545.06 242396 81600 128 974
976 0 477561.16 242385.72 81560 128 975
977 0 477624.6 242387.64 81480 153 976
978 0 477709.62 242371.8 81360 153 977
979 0 477798.3 242350.6 81280 120 978
980 0 477813.28 242346.31 81240 120 979
981 0 477864.88 242381.75 81160 120 980
982 0 477859.47 242399.75 81120 120 981
983 0 477867.06 242401.92 81080 120 982
984 0 477904 242344.98 81000 107 983
985 0 477902.75 242298.7 80960 107 984
986 0 477932.16 242287.81 80920 107 985
987 0 477939.12 242278.14 80880 107 986
988 0 477984.66 242230.52 80840 107 987
989 0 478002.75 242227.88 80800 90 988
990 0 478001.38 242207.72 80720 90 989
991 0 477941.7 242225.48 80680 90 990
992 0 477931.47 242223.9 80640 90 991
993 0 477902.4 242232.97 80600 90 992
994 0 477886.84 242261.86 80560 90 993
995 0 477892.03 242254.95 80520 86 994
996 0 477866.62 242264.12 80480 86 995
997 0 477836.84 242207.67 80440 86 996
998 0 477856.6 242211.55 80400 86 997
999 0 477804.25 242264.72 80360 86 998
1000 0 477737.28 242238.27 80280 86 999
1001 0 477689.3 242207.55 80240 71 1000
1002 0 477648.5 242206.02 80200 71 1001
1003 0 477682.9 242206.47 80160 71 1002
1004 0 477727.22 242198.12 80120 71 1003
1005 0 477832.75 242148.86 80080 71 1004
1006 0 477864.1 242116.25 80040 71 1005
1007 0 477881.22 242057.67 80000 75 1006
1008 0 477876.1 242028.92 79960 75 1007
1009 0 477896.6 241994.19 79920 75 1008
1010 0 477885.03 241876.25 79840 75 1009
1011 0 477879.34 241793.77 79800 91 1010
1012 0 477846.1 241738.7 79760 91 1011
1013 0 477843.47 241660.4 79680 91 1012
1014 0 477830.2 241553.62 79640 86 1013
1015 0 477767.5 241284.77 79600 148 1014
1016 0 477751.6 241171.33 79520 148 1015
1017 0 477767.47 241057.12 79440 156 1016
1018 0 477844.4 240946.89 79400 120 1017
1019 0 477894.66 240785.02 79320 120 1018
1020 0 478015.72 240604.44 79240 120 1019
1021 0 478109.88 240554.77 79200 120 1020
1022 0 478152.25 240491.58 79160 120 1021
1023 0 478413 240416.47 79080 128 1022
1024 0 478479.78 240377.55 79040 128 1023
1025 0 478514.03 240376.52 79000 128 1024
1026 0 478553.56 240382.73 78960 143 1025
1027 0 478596.66 240380.52 78920 143 1026
1028 0 478621.03 240377.72 78880 143 1027
1029 0 478636.78 240351.53 78840 143 1028
1030 0 478680.03 240411.88 78800 143 1029
1031 0 478738.66 240414.6 78760 134 1030
1032 0 478769.7 240410.78 78720 134 1031
1033 0 478813.12 240430.22 78680 134 1032
1034 0 478829.16 240430.95 78640 134 1033
1035 0 478903.7 240424.28 78560 96 1034
1036 0 479031.16 240372.64 78480 96 1035
1037 0 479238.28 240351.62 78360 115 1036
1038 0 479300.2 240334.81 78320 115 1037
1039 0 479342.12 240315.62 78280 115 1038
1040 0 479176.62 240313.28 78200 104 1039
1041 0 479226.03 240331.02 78160 104 1040
1042 0 479237.84 240264.52 78120 104 1041
1043 0 479362.56 240163.06 78040 104 1042
1044 0 479433.12 240179.64 78000 120 1043
1045 0 479458.06 240174.72 77960 120 1044
1046 0 479521.25 240137.4 77920 120 1045
1047 0 479617.1 240129.05 77880 122 1046
1048 0 479782.44 240039.05 77760 122 1047
1049 0 479822 239997.03 77720 128 1048
1050 0 479858.16 239981.03 77680 128 1049
1051 0 479894.4 239975.61 77640 128 1050
1052 0 479907.62 239965.6 77600 128 1051
1053 0 479906.12 239969.17 77560 128 1052
1054 0 479948.4 239932.34 77520 128 1053
1055 0 480067.78 239913.69 77480 107 1054
1056 0 480502.8 239893.7 77440 104 1055
1057 0 480690.56 239848.1 77400 124 1056
1058 0 480708.88 239847.3 77360 124 1057
1059 0 480855.9 239821.23 77320 120 1058
1060 0 480848.44 239728.27 77280 120 1059
1061 0 480989.16 239725.44 77240 80 1060
1062 0 481050.94 239698.25 77200 80 1061
1063 0 481086.06 239680.84 77160 122 1062
1064 0 481070.94 239685.77 77120 122 1063
1065 0 481205.22 239657.5 77080 122 1064
1066 0 481856 239104 77600 81 1065
1067 0 481952 238976 77840 81 1066
1068 0 482442.8 238767.94 78120 120 1067
1069 0 482972.84 238694.69 78200 86 1068
1070 0 483912.12 238610.83 78160 80 1069
1071 0 484684.8 238595.89 78040 96 1070
1072 0 485195.6 238620.52 78200 80 1071
1073 0 485791.78 238497 78320 51 1072
1074 0 486870.7 238736.8 78520 148 1073
1075 0 487187.84 238797.42 78640 175 1074
1076 0 487357.2 238857.72 78800 124 1075
1077 0 486816.1 239117.11 78960 148 1076
1078 0 486355.06 239402.55 79040 32 1077
1079 0 486044.56 239665.55 79280 64 1078
1080 0 486040.78 239860.58 79440 45 1079
1081 0 486053.7 239995.33 79520 75 1080
1082 0 486573.94 240338.95 79600 98 1081
1083 0 487196.7 240836.11 79680 40 1082
1084 0 487405.8 240980.31 79600 32 1083
1085 0 487611.7 241428.61 79480 75 1084
1086 0 487668.8 238857.61 78920 96 1076
1087 0 487842.62 238824.52 79120 60 1086
1088 0 487935.75 238778.11 79320 45 1087
1089 0 488126.2 238561.03 79480 60 1088
1090 0 488545.88 238398.39 79680 71 1089
1091 0 488948.06 238145.17 79800 86 1090
1092 0 489040.28 238014.66 80000 75 1091
1093 0 489414.06 237896.47 80160 71 1092
1094 0 490057 237846.08 80400 96 1093
1095 0 490424.47 237789.8 80600 96 1094
1096 0 490839.47 237355.66 80760 90 1095
1097 0 491343.12 237053.66 80600 80 1096
1098 0 491816.53 237027.95 80480 71 1097
1099 0 492363.9 237090.16 80640 91 1098
1100 0 492614.94 237080.64 80840 71 1099
1101 0 493071.03 236873.8 81040 64 1100
1102 0 493267.9 236785.47 81240 71 1101
1103 0 493279.53 236688 81480 75 1102
1104 0 493893.2 236454.11 81680 75 1103
1105 0 494599.8 236306.2 81800 91 1104
1106 0 495086.94 236140.78 81960 64 1105
1107 0 495535.56 236031.4 82120 71 1106
1108 0 495786.56 235970.22 82360 71 1107
1109 0 496352 235488 82840 64 1108
1110 0 496576 235488 82960 96 1109
1111 0 496800 235584 83040 71 1110
1112 0 497056 235616 83040 60 1111
1113 0 497280 235520 82960 71 1112
1114 0 497536 235520 82920 64 1113
1115 0 497728 235456 83120 96 1114
1116 0 497792 235584 83360 90 1115
1117 0 497952 235808 83320 124 1116
1118 0 498208 235840 83240 98 1117
1119 0 498464 235776 83160 90 1118
1120 0 498720 235680 83240 51 1119
1121 0 498976 235680 83280 60 1120
1122 0 499200 235520 83240 81 1121
1123 0 499424 235456 83120 75 1122
1124 0 499680 235424 83040 64 1123
1125 0 499904 235392 82880 81 1124
1126 0 500128 235296 82800 98 1125
1127 0 500352 235200 82680 60 1126
1128 0 500608 235168 82680 64 1127
1129 0 500864 235136 82680 81 1128
1130 0 501120 235200 82720 108 1129
1131 0 501376 235232 82800 115 1130
1132 0 501504 235168 83040 96 1131
1133 0 501728 235072 83160 135 1132
1134 0 501952 234944 83200 96 1133
1135 0 502016 234880 83240 90 1134
1136 0 502540 234738 83520 -1 1135
1137 0 503384 234342 83560 -1 1136
1138 0 503324 233986 83640 -1 1137
1139 0 503300 233654 83720 -1 1138
1140 0 503440 233510 83840 -1 1139
1141 0 504200 234330 83600 -1 1137
1142 0 504260 234278 83680 -1 1141
1143 0 504512 234218 83840 -1 1142
1144 0 504684 234222 84000 -1 1143
1145 0 504948 234258 84200 -1 1144
1146 0 505296 234358 84400 -1 1145
1147 0 505740 234182 84560 -1 1146
1148 0 506388 233802 84480 -1 1147
1149 0 506636 233654 84640 -1 1148
1150 0 506948 233658 84840 -1 1149
1151 0 507312 233642 85040 -1 1150
1152 0 507412 233578 85240 -1 1151
1153 0 507748 233518 85480 -1 1152
1154 0 508200 233238 85640 -1 1153
1155 0 508276 232870 85720 -1 1154
1156 0 508364 232766 85920 -1 1155
1157 0 508840 232714 86080 -1 1156
1158 0 509284 232690 86120 -1 1157
1159 0 509820 231966 86160 -1 1158
1160 0 510208 231694 86280 -1 1159
1161 0 510456 231518 86440 -1 1160
1162 0 510604 231326 86640 -1 1161
1163 0 510804 231226 86840 -1 1162
1164 0 511004 231086 87000 -1 1163
1165 0 511216 230954 87200 -1 1164
1166 0 511364 230866 87440 -1 1165
1167 0 511516 230730 87640 -1 1166
1168 0 511764 230378 87960 -1 1167
1169 0 511800 230346 88080 -1 1168
1170 0 512172 230014 88280 -1 1169
1171 0 512724 229310 88360 -1 1170
1172 0 512992 229034 88560 -1 1171
1173 0 513024 228952 88640 -1 1172
1174 0 513012 228696 88680 -1 1173
1175 0 513256 228868 88720 -1 1174
1176 0 513444 228824 88800 -1 1175
1177 0 513528 228640 88960 -1 1176
1178 0 513664 228376 89160 -1 1177
1179 0 513792 228076 89360 -1 1178
1180 0 513960 227932 89680 -1 1179
1181 0 514184 227876 89880 -1 1180
1182 0 514332 227836 90160 -1 1181
1183 0 514396 227908 90320 -1 1182
1184 0 514432 227880 90520 -1 1183
1185 0 514692 227900 90680 -1 1184
1186 0 514820 227832 90840 -1 1185
1187 0 515000 227716 91040 -1 1186
1188 0 515120 227552 91280 -1 1187
1189 0 515100 227336 91400 -1 1188
1190 0 515424 226992 91520 -1 1189
1191 0 515720 226656 91680 -1 1190
1192 0 515844 226308 91800 -1 1191
1193 0 516184 225844 91920 -1 1192
1194 0 516188 225656 92040 -1 1193
1195 0 516356 225384 92200 -1 1194
1196 0 516528 225172 92440 -1 1195
1197 0 516644 225068 92600 -1 1196
1198 0 516776 224884 92840 -1 1197
1199 0 517016 224624 93040 -1 1198
1200 0 517380 224228 93120 -1 1199
1201 0 517768 223872 93280 -1 1200
1202 0 518312 223708 93400 -1 1201
1203 0 518640 223664 93480 -1 1202
1204 0 519116 223508 93440 -1 1203
1205 0 519364 223124 93360 -1 1204
1206 0 519808 222900 93320 -1 1205
1207 0 520124 222908 93240 -1 1206
1208 0 520388 222848 93120 -1 1207
1209 0 520572 222884 92920 -1 1208
1210 0 520620 222956 92680 -1 1209
1211 0 521036 223060 92040 -1 1210
1212 0 521784 223048 91920 -1 1211
1213 0 522412 222920 91720 -1 1212
1214 0 523016 222652 91800 -1 1213
1215 0 523160 222628 91960 -1 1214
1216 0 523572 222664 92080 -1 1215
1217 0 523840 222648 91960 -1 1216
1218 0 524172 222688 91840 -1 1217
1219 0 524720 222880 91680 -1 1218
1220 0 525160 222584 91840 -1 1219
1221 0 525288 222508 92000 -1 1220
1222 0 525420 222484 92200 -1 1221
1223 0 525856 222592 92240 -1 1222
1224 0 526360 222472 92200 -1 1223
1225 0 526436 222448 92080 -1 1224
1226 0 526996 222376 92000 -1 1225
1227 0 527188 222396 92200 -1 1226
1228 0 527236 222424 92360 -1 1227
1229 0 527400 222414 92640 -1 1228
1230 0 527760 222450 92800 -1 1229
1231 0 528228 222558 92680 -1 1230
1232 0 528484 222646 92560 -1 1231
1233 0 528632 222734 92440 -1 1232
1234 0 528804 222934 92280 -1 1233
1235 0 528984 223050 92200 -1 1234
1236 0 529040 223134 92000 -1 1235
1237 0 529128 223314 91840 -1 1236
1238 0 529284 223574 91640 -1 1237
1239 0 529576 223842 91560 -1 1238
1240 0 529248 223706 91440 -1 1239
1241 0 529120 223706 91320 -1 1240
1242 0 529044 223766 91160 -1 1241
1243 0 529764 224002 91720 -1 1239
1244 0 529792 224022 91840 -1 1243
1245 0 529860 224010 92000 -1 1244
1246 0 529888 224050 92200 -1 1245
1247 0 530032 224570 92280 -1 1246
1248 0 529920 224254 92320 -1 1247
1249 0 529872 224198 92440 -1 1248
1250 0 529792 224194 92600 -1 1249
1251 0 530048 224842 92120 -1 1247
1252 0 530112 225074 92000 -1 1251
1253 0 530252 225294 91880 -1 1252
1254 0 530336 225414 91840 -1 1253
1255 0 530392 225558 91760 -1 1254
1256 0 530552 225774 91720 -1 1255
1257 0 530640 225938 91560 -1 1256
1258 0 530680 225982 91400 -1 1257
1259 0 530924 225990 91160 -1 1258
1260 0 531052 226058 91040 -1 1259
1261 0 531196 226050 91000 -1 1260
1262 0 531244 226066 90960 -1 1261
1263 0 531268 226122 90880 -1 1262
1264 0 531312 226078 90760 -1 1263
1265 0 531520 226038 90600 -1 1264
1266 0 531752 226082 90440 -1 1265
1267 0 532064 226098 90280 -1 1266
1268 0 532368 226086 90160 -1 1267
1269 0 532552 226094 89920 -1 1268
1270 0 532600 226270 89720 -1 1269
1271 0 532688 226438 89520 -1 1270
1272 0 532568 226566 89320 -1 1271
1273 0 532632 226602 89120 -1 1272
1274 0 532728 226630 88920 -1 1273
1275 0 532932 226746 88760 -1 1274
1276 0 533076 226772 88600 -1 1275
1277 0 533380 226808 88360 -1 1276
1278 0 533560 226980 88120 -1 1277
1279 0 533844 227148 87920 -1 1278
1280 0 534088 227256 87680 -1 1279
1281 0 534616 227240 87520 -1 1280
1282 0 534792 227176 87320 -1 1281
1283 0 534988 227220 87080 -1 1282
1284 0 535096 227316 86840 -1 1283
1285 0 535168 227364 86640 -1 1284
1286 0 535300 227509 86400 -1 1285
1287 0 535572 227431 86200 -1 1286
1288 0 535822 227269 86080 -1 1287
1289 0 535786 227349 85880 -1 1288
1290 0 535916 227273 85640 -1 1289
1291 0 535968 227471 85360 -1 1290
1292 0 535932 227519 85320 -1 1291
1293 0 536020 227601 85160 -1 1292
1294 0 536164 227745 84960 -1 1293
1295 0 536408 227711 84760 -1 1294
1296 0 537238 227753 84720 -1 1295
1297 0 537546 227987 84560 -1 1296
1298 0 537746 228145 84360 -1 1297
1299 0 537900 228245 84160 -1 1298
1300 0 538016 228319 83960 -1 1299
1301 0 538220 228387 83800 -1 1300
1302 0 538324 228467 83680 -1 1301
1303 0 538674 228469 83560 -1 1302
1304 0 538766 228453 83480 -1 1303
1305 0 539028 228491 83280 -1 1304
1306 0 539268 228499 83120 -1 1305
1307 0 539506 228533 83080 -1 1306
1308 0 539704 228665 83000 -1 1307
1309 0 539770 228815 82920 -1 1308
1310 0 539900 229083 82760 -1 1309
1311 0 540190 229189 82600 -1 1310
1312 0 540392 229323 82480 -1 1311
1313 0 540842 229637 82360 -1 1312
1314 0 540962 229745 82240 -1 1313
1315 0 541054 229865 81880 -1 1314
1316 0 541154 230075 81680 -1 1315
1317 0 541384 230247 81520 -1 1316
1318 0 541706 230173 81360 -1 1317
1319 0 541826 230237 81320 -1 1318
1320 0 542284 230347 81200 -1 1319
1321 0 542558 230495 81000 -1 1320
1322 0 542800 230627 80800 -1 1321
1323 0 542832 230705 80600 -1 1322
1324 0 543026 230757 80360 -1 1323
1325 0 543172 230755 80160 -1 1324
1326 0 543434 230771 79960 -1 1325
1327 0 543750 230691 79840 -1 1326
1328 0 544170 230829 79640 -1 1327
1329 0 544404 230923 79440 -1 1328
1330 0 544664 231047 79000 -1 1329
1331 0 544778 231167 78840 -1 1330
1332 0 544840 231333 78760 -1 1331
1333 0 544840 231427 78600 -1 1332
1334 0 545000 231615 78480 -1 1333
1335 0 545118 231847 78280 -1 1334
1336 0 545084 232157 78200 -1 1335
1337 0 545038 232289 78120 -1 1336
1338 0 545086 232509 77960 -1 1337
1339 0 545218 232759 77800 -1 1338
1340 0 545260 232907 77640 -1 1339
1341 0 545512 233121 77520 -1 1340
1342 0 545578 233313 77360 -1 1341
1343 0 545603.6 233340.6 77320 -1 1342
1344 0 545702 233455 77160 -1 1343
1345 0 545782 233763 76920 -1 1344
1346 0 545896 233919 76720 -1 1345
1347 0 545942 233943 76520 -1 1346
1348 0 545920 233995 76200 -1 1347
1349 0 545936 234007 75920 -1 1348
1350 0 545944 233941 75720 -1 1349
1351 0 545896 233971 75520 -1 1350
1352 0 545944 234041 75320 -1 1351
1353 0 546738 234237 75280 -1 1352
1354 0 546970 234295 75160 -1 1353
1355 0 547058 234353 75040 -1 1354
1356 0 547138 234461 74880 -1 1355
1357 0 547172 234643 74640 -1 1356
1358 0 547154 234851 74480 -1 1357
1359 0 547266 235101 74360 -1 1358
1360 0 547294 235297 74200 -1 1359
1361 0 547362 235425 74000 -1 1360
1362 0 547348 235389 73960 -1 1361
1363 0 547372 235341 73920 -1 1362
1364 0 547378 235481 73880 -1 1363
1365 0 547428 235467 73840 -1 1364
1366 0 547470 235535 73720 -1 1365
1367 0 547524 235665 73520 -1 1366
1368 0 547654 235759 73320 -1 1367
1369 0 547796 235913 73160 -1 1368
1370 0 547940 235939 72920 -1 1369
1371 0 548236 235969 72680 -1 1370
1372 0 548400 235991 72480 -1 1371
1373 0 548678 236081 72280 -1 1372
1374 0 548674 236087 72080 -1 1373
1375 0 548794 236043 72040 -1 1374
1376 0 548844 236059 72000 -1 1375
1377 0 549086 236069 71920 -1 1376
1378 0 549402 236289 71760 -1 1377
1379 0 549902 236737 71560 -1 1378
1380 0 550110 237015 71440 -1 1379
1381 0 550360 237181 71280 -1 1380
1382 0 550374 237299 71040 -1 1381
1383 0 550438 237563 70800 -1 1382
1384 0 550372 237871 70520 -1 1383
1385 0 550182 237979 69400 -1 1384
1386 0 550182 237977 69160 -1 1385
1387 0 550474 238037 68960 -1 1386
1388 0 550680 238155 68800 -1 1387
1389 0 550916 238361 68680 -1 1388
1390 0 551122 239347 68720 -1 1389
1391 0 551156 239475 68600 -1 1390
1392 0 551428 239633 68480 -1 1391
1393 0 551782 239817 68400 -1 1392
1394 0 552284 240067 68240 -1 1393
1395 0 552530 240301 68080 -1 1394
1396 0 552640 240515 67680 -1 1395
1397 0 552780 240483 67480 -1 1396
1398 0 552864 240521 67280 -1 1397
1399 0 553286 240771 67120 -1 1398
1400 0 554104 241341 67240 -1 1399
1401 0 554414 241513 67160 -1 1400
1402 0 554412 241695 67000 -1 1401
1403 0 554508 241929 66880 -1 1402
1404 0 554502 242195 66720 -1 1403
1405 0 554414 242345 66520 -1 1404
1406 0 554356 242573 66320 -1 1405
1407 0 554208 242895 66280 -1 1406
1408 0 554434 243203 66120 -1 1407
1409 0 554846 243391 65920 -1 1408
1410 0 555212 243579 65840 -1 1409
1411 0 555540 243753 65920 -1 1410
1412 0 555926 244031 66040 -1 1411
1413 0 556276 244249 65880 -1 1412
1414 0 556280 244343 65760 -1 1413
1415 0 556420 244399 65600 -1 1414
1416 0 556376 244337 65560 -1 1415
1417 0 556380 244401 65520 -1 1416
1418 0 556396 244441 65480 -1 1417
1419 0 556470 244505 65400 -1 1418
1420 0 556540 244565 65240 -1 1419
1421 0 556538 244613 65040 -1 1420
1422 0 556528 244505 64960 -1 1421
1423 0 556374 244453 64920 -1 1422
1424 0 556322 244411 65040 -1 1423
1425 0 556332 244371 65120 -1 1424
1426 0 556332 244371 65120 -1 1425
1427 0 545762 234185 75240 -1 1353
1428 0 545778 234225 74920 -1 1427
1429 0 545794 234381 74760 -1 1428
1430 0 545804 234509 74600 -1 1429
1431 0 545810 234649 74520 -1 1430
1432 0 545862 233239 77360 -1 1343
1433 0 545866 233173 77440 -1 1432
1434 0 545900 233113 77480 -1 1433
1435 0 481115.7 239650.02 77040 122 1065
1436 0 481101.25 239623.98 77000 122 1435
1437 0 481109.28 239593.28 76920 122 1436
1438 0 481065 239523.14 76880 122 1437
1439 0 481044.38 239513.7 76800 122 1438
1440 0 481010.4 239509.06 76760 122 1439
1441 0 480997.47 239497.36 76720 122 1440
1442 0 480980.6 239481.92 76680 122 1441
1443 0 480946.38 239470.5 76640 122 1442
1444 0 480950.16 239450.86 76600 81 1443
1445 0 480911.9 239425.81 76520 81 1444
1446 0 480912.66 239408.89 76480 81 1445
1447 0 480920.75 239390.44 76440 81 1446
1448 0 480932.22 239347.88 76400 115 1447
1449 0 480916.7 239359.3 76360 115 1448
1450 0 480932.8 239347.42 76280 115 1449
1451 0 480929.84 239341.19 76200 115 1450
1452 0 480951.25 239315.53 76160 115 1451
1453 0 480924.97 239292.38 76120 122 1452
1454 0 480925.3 239284.16 76080 122 1453
1455 0 480929.28 239270.55 76040 122 1454
1456 0 480886.66 239248.6 76000 122 1455
1457 0 480897.28 239251.81 75960 122 1456
1458 0 480905.3 239236.02 75920 122 1457
1459 0 480906.9 239212.6 75880 122 1458
1460 0 480900.2 239203.5 75840 120 1459
1461 0 480886.12 239171.08 75800 120 1460
1462 0 480887.06 239166.39 75760 120 1461
1463 0 480918.88 239150.5 75720 120 1462
1464 0 480913.97 239125.84 75640 120 1463
1465 0 480944.34 239084.5 75600 40 1464
1466 0 481049.16 239019.06 75560 40 1465
1467 0 481128.6 238944.22 75520 40 1466
1468 0 481157.22 238890.08 75480 104 1467
1469 0 481178.34 238864.22 75440 104 1468
1470 0 481205.38 238828.72 75400 104 1469
1471 0 481213.56 238802.94 75360 104 1470
1472 0 481280.22 238771.6 75280 101 1471
1473 0 481302.3 238737.2 75200 101 1472
1474 0 481343.44 238706.98 75080 101 1473
1475 0 481337.8 238718.89 75000 71 1474
1476 0 481342.2 238727.69 74960 71 1475
1477 0 481361.47 238736.6 74920 71 1476
1478 0 481449.7 238688 74800 96 1477
1479 0 481444.47 238641.56 74680 96 1478
1480 0 481501.72 238581.88 74520 91 1479
1481 0 481555.34 238571.19 74400 91 1480
1482 0 481597.34 238553.5 74320 101 1481
1483 0 481683.47 238537.89 74200 101 1482
1484 0 481752.72 238566.17 74080 64 1483
1485 0 481842.84 238591.48 73920 64 1484
1486 0 481856.16 238546.25 73880 64 1485
1487 0 481853.47 238494.12 73840 90 1486
1488 0 481908 238494.14 73760 90 1487
1489 0 481929.16 238475.52 73680 90 1488
1490 0 481911.38 238464.05 73640 90 1489
1491 0 481923.1 238448.36 73600 81 1490
1492 0 481953.7 238450.33 73560 81 1491
1493 0 481961.22 238469.14 73520 81 1492
1494 0 481976.88 238478.56 73480 81 1493
1495 0 482000.9 238468.3 73440 81 1494
1496 0 482010.8 238492.3 73400 81 1495
1497 0 482064.5 238483.17 73320 75 1496
1498 0 482049.5 238492.42 73280 75 1497
1499 0 482069.16 238453.16 73200 75 1498
1500 0 482050.84 238397 73120 104 1499
1501 0 482040.84 238374.66 73040 104 1500
1502 0 482048.78 238370.4 72920 104 1501
1503 0 482060.56 238384.89 72880 104 1502
1504 0 482156.75 238342.58 72840 98 1503
1505 0 482176.84 238319.89 72800 98 1504
1506 0 482200.38 238317.83 72760 98 1505
1507 0 482189.3 238312.39 72720 98 1506
1508 0 482213 238327.06 72680 98 1507
1509 0 482221.3 238330.97 72600 96 1508
1510 0 482260.78 238384.12 72560 96 1509
1511 0 482292.38 238403.3 72520 96 1510
1512 0 482318.72 238431.42 72440 96 1511
1513 0 482408.9 238445.89 72360 32 1512
1514 0 482446.8 238470.72 72320 32 1513
1515 0 482509.34 238495.78 72280 32 1514
1516 0 482556.28 238516.89 72240 32 1515
1517 0 482561 238518.94 72200 32 1516
1518 0 482536.34 238516.44 72160 32 1517
1519 0 482510.53 238511.81 72120 148 1518
1520 0 482483.3 238518.58 72080 148 1519
1521 0 482408.66 238535 72000 148 1520
1522 0 482375.62 238562.75 71960 148 1521
1523 0 482393.47 238560.89 71920 148 1522
1524 0 482376.06 238571.38 71880 148 1523
1525 0 482380.53 238585.53 71840 148 1524
1526 0 482375 238582.11 71800 115 1525
1527 0 482379.06 238593.14 71760 115 1526
1528 0 482394.22 238600.8 71720 115 1527
1529 0 482405.1 238603.31 71680 115 1528
1530 0 482388.84 238541.47 71600 115 1529
1531 0 482378.78 238547.7 71520 96 1530
1532 0 482358.25 238526.12 71400 96 1531
1533 0 482285.16 238550.8 71320 96 1532
1534 0 482193.34 238554.17 71240 108 1533
1535 0 482153.56 238580.5 71080 128 1534
1536 0 482095.53 238593.39 70960 128 1535
1537 0 482111.28 238612.25 70840 128 1536
1538 0 482132.53 238576.38 70760 96 1537
1539 0 482163.94 238572.7 70720 96 1538
1540 0 482154.4 238544 70640 96 1539
1541 0 482137.38 238548.28 70600 96 1540
1542 0 482111.97 238539.34 70520 98 1541
1543 0 482102.66 238482.83 70400 98 1542
1544 0 482092.84 238481.27 70360 98 1543
1545 0 482084.28 238475.28 70320 98 1544
1546 0 482065.38 238451.75 70280 104 1545
1547 0 482069.25 238413.42 70200 104 1546
1548 0 482088.8 238444.14 70160 104 1547
1549 0 482126.88 238415.23 70120 104 1548
1550 0 482146.75 238401.9 70080 104 1549
1551 0 482177.03 238385.75 70000 101 1550
1552 0 482229.66 238362.88 69880 101 1551
1553 0 482242.2 238301.52 69760 120 1552
1554 0 482330.56 238286.78 69560 120 1553
1555 0 482370.4 238253.06 69480 108 1554
1556 0 482397.44 238255.72 69400 108 1555
1557 0 482454.6 238241.67 69360 108 1556
1558 0 482474.5 238246.08 69280 122 1557
1559 0 482582.4 238228.8 69120 122 1558
1560 0 482665.94 238237.72 69000 108 1559
1561 0 482693.5 238235.27 68960 108 1560
1562 0 482727.25 238240.34 68920 108 1561
1563 0 482791.25 238188.33 68800 64 1562
1564 0 482835 238180.45 68760 64 1563
1565 0 482875.7 238185.66 68720 64 1564
1566 0 482870.38 238198.23 68680 64 1565
1567 0 482915.4 238197.03 68600 75 1566
1568 0 482936.03 238191.56 68560 75 1567
1569 0 482969.1 238179.25 68520 75 1568
1570 0 482986.94 238152.34 68440 75 1569
1571 0 483041 238150.6 68400 96 1570
1572 0 483030.16 238147.73 68320 96 1571
1573 0 483052.75 238156.02 68240 96 1572
1574 0 483056.47 238149.05 68200 96 1573
1575 0 483071.94 238130.06 68120 91 1574
1576 0 483125.9 238105.95 68000 91 1575
1577 0 483136.44 238118.08 67880 75 1576
1578 0 483128.6 238121.66 67840 75 1577
1579 0 483118.25 238127.81 67800 75 1578
1580 0 483114.84 238121.73 67760 75 1579
1581 0 483109.7 238126.53 67720 75 1580
1582 0 483132.72 238115.4 67680 75 1581
1583 0 483193.78 238158.8 67640 104 1582
1584 0 483356.75 238104.72 67600 104 1583
1585 0 483379.03 238092.33 67560 104 1584
1586 0 483509.66 238081.95 67480 96 1585
1587 0 483504.1 238075.75 67440 96 1586
1588 0 483484.44 238088.67 67360 96 1587
1589 0 483450.94 238077.14 67320 96 1588
1590 0 483471.2 238071.44 67240 96 1589
1591 0 483401.3 238064.94 67200 96 1590
1592 0 483302.94 238063.64 67160 91 1591
1593 0 483221.84 238036.2 67120 91 1592
1594 0 483166.9 238032.9 67080 91 1593
1595 0 483076.47 238044.06 67000 102 1594
1596 0 483018.25 238053.84 66960 102 1595
1597 0 482901.9 238002.44 66920 102 1596
1598 0 482846.16 237984.17 66840 81 1597
1599 0 482803.22 237965.97 66800 81 1598
1600 0 482766.66 237974.6 66760 81 1599
1601 0 482761.4 237961.53 66680 98 1600
1602 0 482736.78 237940.62 66600 98 1601
1603 0 482714.25 237939.28 66520 98 1602
1604 0 482679.44 237899.75 66480 98 1603
1605 0 482705.72 237890.23 66440 81 1604
1606 0 482738.22 237871 66400 81 1605
1607 0 482741.28 237865.33 66360 81 1606
1608 0 482743.72 237808.45 66320 81 1607
1609 0 482802.1 237805.9 66280 81 1608
1610 0 482827.6 237817.02 66240 81 1609
1611 0 482824.16 237826.11 66200 90 1610
1612 0 482847.22 237824.72 66160 90 1611
1613 0 482859.06 237799.66 66120 90 1612
1614 0 482865.22 237819.84 66080 90 1613
1615 0 482922.22 237808.8 66040 90 1614
1616 0 482920.1 237798.3 66000 90 1615
1617 0 482924.25 237789.52 65960 98 1616
1618 0 482953.9 237777.1 65920 98 1617
1619 0 482942 237781.25 65880 98 1618
1620 0 482967.12 237748.42 65840 98 1619
1621 0 482972.47 237705.5 65800 98 1620
1622 0 483041.72 237663.3 65760 75 1621
1623 0 483043.78 237654.2 65720 75 1622
1624 0 483182.22 237527.58 65680 104 1623
1625 0 483231.78 237487.55 65640 104 1624
1626 0 483279.56 237430.22 65560 104 1625
1627 0 483300 237405.56 65520 104 1626
1628 0 483318.06 237354.47 65480 98 1627
1629 0 483317.4 237350.97 65440 98 1628
1630 0 483340.3 237312.55 65400 98 1629
1631 0 483354.9 237258.02 65320 98 1630
1632 0 483348.7 237200.95 65280 98 1631
1633 0 483361.5 237161.94 65240 98 1632
1634 0 483386.97 237105.22 65200 98 1633
1635 0 483401.75 237061.39 65160 98 1634
1636 0 483332.66 237043.28 65080 98 1635
1637 0 483331.72 237048.22 65000 90 1636
1638 0 483292.16 237031.9 64920 90 1637
1639 0 483220.8 236968.84 64880 90 1638
1640 0 483187.6 236958.11 64840 90 1639
1641 0 483175.5 236883.95 64800 96 1640
1642 0 483184.94 236868.88 64760 96 1641
1643 0 483206.6 236859.69 64720 96 1642
1644 0 483274.16 236867.72 64680 96 1643
1645 0 483315.5 236856.55 64640 96 1644
1646 0 483310.94 236854.28 64600 96 1645
1647 0 483399.6 236840.8 64560 64 1646
1648 0 483385.16 236831.12 64520 64 1647
1649 0 483453.22 236818.67 64480 64 1648
1650 0 483472.12 236832.58 64440 64 1649
1651 0 483497.25 236826.19 64400 81 1650
1652 0 483529.72 236858.81 64360 81 1651
1653 0 483569.9 236855.48 64320 81 1652
1654 0 483615.56 236872.36 64280 81 1653
1655 0 483619.94 236903.28 64240 81 1654
1656 0 483723.97 236914.52 64200 60 1655
1657 0 483809.6 236939.38 64160 60 1656
1658 0 483879.28 236893.97 64120 60 1657
1659 0 483874.03 236867.2 64080 60 1658
1660 0 483865.34 236831.73 64040 60 1659
1661 0 483864.53 236807.44 64000 51 1660
1662 0 483856.7 236703.78 63960 51 1661
1663 0 483801.25 236664.02 63920 51 1662
1664 0 483776.16 236663.48 63880 51 1663
1665 0 483726.94 236628.17 63840 45 1664
1666 0 483654.16 236632.45 63800 45 1665
1667 0 483605.03 236600.69 63760 45 1666
1668 0 483570.6 236569.16 63720 45 1667
1669 0 483499.38 236503.8 63680 81 1668
1670 0 483533.53 236463.64 63640 81 1669
1671 0 483528.56 236413.53 63600 81 1670
1672 0 483512.97 236390 63560 81 1671
1673 0 483488.8 236378.75 63520 81 1672
1674 0 483514.06 236344.88 63480 81 1673
1675 0 483525.3 236356.25 63400 75 1674
1676 0 483455.47 236324.19 63360 75 1675
1677 0 483443.5 236312.58 63320 75 1676
1678 0 483431.7 236284.34 63280 75 1677
1679 0 483424.7 236297.44 63240 75 1678
1680 0 483430.53 236261.34 63200 71 1679
1681 0 483416.7 236255.22 63160 71 1680
1682 0 483430 236262.16 63120 71 1681
1683 0 483414.03 236273 63080 71 1682
1684 0 483412.47 236230.19 63040 71 1683
1685 0 483388.1 236198.1 63000 71 1684
1686 0 483368.22 236211.56 62960 71 1685
1687 0 483300.1 236131.44 62920 90 1686
1688 0 483302.9 236074.61 62880 90 1687
1689 0 483294.78 236092.73 62840 90 1688
1690 0 483284.1 236100.88 62800 90 1689
1691 0 483254.56 236019.47 62760 90 1690
1692 0 483221.34 235993.67 62720 90 1691
1693 0 483246.72 235961.73 62680 90 1692
1694 0 483255.12 235934.22 62640 90 1693
1695 0 483227.9 235910.11 62560 90 1694
1696 0 483199.47 235889.98 62520 102 1695
1697 0 483145.28 235847.27 62480 102 1696
1698 0 483154.62 235784.45 62440 102 1697
1699 0 483107.97 235758.67 62400 102 1698
1700 0 483051.22 235748.11 62360 102 1699
1701 0 483041.53 235727.66 62320 51 1700
1702 0 483044.75 235686.02 62280 51 1701
1703 0 483016.1 235575.23 62240 51 1702
1704 0 482969.4 235552.03 62200 51 1703
1705 0 482936.38 235520.98 62160 71 1704
1706 0 482958.06 235497.19 62120 71 1705
1707 0 482952.12 235497.28 62080 71 1706
1708 0 482870.38 235445.86 62040 71 1707
1709 0 482715.7 235350.47 62000 60 1708
1710 0 482455 235156.92 61960 45 1709
1711 0 482396.97 235134.56 61920 45 1710
1712 0 482352.06 235071.44 61880 80 1711
1713 0 482355.88 235042.48 61840 80 1712
1714 0 482305.4 235011.84 61800 80 1713
1715 0 482276.72 235001.92 61760 80 1714
1716 0 482230.34 234967.3 61720 80 1715
1717 0 482170.7 234932.47 61680 75 1716
1718 0 482116.06 234896.67 61640 75 1717
1719 0 482074.62 234884.3 61600 75 1718
1720 0 482006.03 234837.02 61560 75 1719
1721 0 481819.34 234792.95 61520 80 1720
1722 0 481753.56 234739.19 61480 80 1721
1723 0 481748.72 234773.16 61440 80 1722
1724 0 481661.75 234748.23 61400 80 1723
1725 0 481644.9 234677.34 61360 101 1724
1726 0 481588.97 234637.77 61320 101 1725
1727 0 481581.1 234613.98 61280 64 1726
1728 0 481557.78 234570.03 61200 64 1727
1729 0 481518.62 234533.39 61160 64 1728
1730 0 481436.25 234474.7 61080 81 1729
1731 0 481453.12 234390.31 61040 81 1730
1732 0 481492.47 234306.33 61000 81 1731
1733 0 481483.66 234285.02 60960 81 1732
1734 0 481441.16 234282.5 60920 81 1733
1735 0 481448.8 234228.89 60880 96 1734
1736 0 481425.1 234188.39 60840 96 1735
1737 0 481421.03 234187.64 60800 96 1736
1738 0 481391.2 234162.4 60760 96 1737
1739 0 481343.62 234102 60720 96 1738
1740 0 481359.66 234101.77 60680 71 1739
1741 0 481300.66 234085.89 60640 71 1740
1742 0 481276.28 234079.66 60600 71 1741
1743 0 481240.25 234035.5 60560 71 1742
1744 0 481205.47 234011.84 60520 71 1743
1745 0 481184.3 233963.12 60480 64 1744
1746 0 481099.72 233942.77 60440 64 1745
1747 0 480903.9 233853.45 60360 102 1746
1748 0 480763.28 233733.12 60320 104 1747
1749 0 480695.34 233657.83 60280 104 1748
1750 0 480678 233667.05 60240 104 1749
1751 0 480596.06 233624.19 60200 104 1750
1752 0 480517.7 233610.33 60160 80 1751
1753 0 480477.9 233561.11 60120 80 1752
1754 0 480276.6 233388.84 60080 75 1753
1755 0 480244.94 233345.94 60040 75 1754
1756 0 480155.56 233336.03 60000 60 1755
1757 0 480119.22 233290.33 59960 60 1756
1758 0 480047.16 233269.34 59920 60 1757
1759 0 479854.8 233134.62 59880 75 1758
1760 0 479791.97 233019.81 59840 75 1759
1761 0 479692.16 232920.67 59800 80 1760
1762 0 479603.4 232809.17 59760 80 1761
1763 0 479528.5 232689 59720 71 1762
1764 0 479463.1 232590.92 59680 71 1763
1765 0 479476.78 232525.12 59640 91 1764
1766 0 479498.78 232456.81 59600 91 1765
1767 0 479488.22 232406.98 59560 91 1766
1768 0 479435.12 232327.44 59520 91 1767
1769 0 479349.97 232254.28 59480 75 1768
1770 0 479352.2 232212.58 59440 75 1769
1771 0 479330 232130.64 59400 75 1770
1772 0 479296.1 232043.45 59360 60 1771
1773 0 479275.94 232055.73 59320 60 1772
1774 0 479247.47 231971.08 59280 60 1773
1775 0 479253.9 231898.27 59240 90 1774
1776 0 479233.78 231875.17 59200 90 1775
1777 0 479199.66 231801.89 59160 90 1776
1778 0 479210.03 231715.75 59120 90 1777
1779 0 479217.28 231712.14 59080 90 1778
1780 0 479213.4 231584.55 59040 80 1779
1781 0 479188.03 231483.69 59000 80 1780
1782 0 479196.12 231444.28 58960 80 1781
1783 0 479260.3 231365.1 58920 75 1782
1784 0 479295.88 231350.33 58880 75 1783
1785 0 479309.53 231326.06 58840 75 1784
1786 0 479285.5 231265.61 58800 75 1785
1787 0 479317.9 231180.67 58760 71 1786
1788 0 479321.5 231189.3 58720 71 1787
1789 0 479345.84 231181.22 58680 71 1788
1790 0 479349.56 231156.08 58640 71 1789
1791 0 479378.5 231143.05 58600 71 1790
1792 0 479395.44 231132.34 58560 115 1791
1793 0 479389.72 231152.12 58520 115 1792
1794 0 479336.78 231102.58 58480 115 1793
1795 0 479361.84 231113.88 58440 115 1794
1796 0 479365.06 231112.42 58400 115 1795
1797 0 479357.6 231116.05 58360 115 1796
1798 0 479356.84 231111.28 58320 115 1797
1799 0 479380.9 231087.33 58280 98 1798
1800 0 479361.12 231095.94 58240 98 1799
1801 0 479366.28 231092.19 58200 98 1800
1802 0 479345.84 231113.94 58160 98 1801
1803 0 479349.06 231107.95 58120 98 1802
1804 0 479337.47 231104.5 58080 98 1803
1805 0 479331.66 231080.52 58040 98 1804
1806 0 479367.75 231060.12 58000 107 1805
1807 0 479353.44 231054.5 57960 107 1806
1808 0 479287.2 230999.69 57920 107 1807
1809 0 479320.8 231006.64 57880 107 1808
1810 0 479247.78 231024.55 57840 107 1809
1811 0 479280.28 230995.17 57800 107 1810
1812 0 479270.66 230991.25 57720 91 1811
1813 0 479223.78 230963.83 57680 91 1812
1814 0 479129.94 230865.53 57640 91 1813
1815 0 479107.6 230831.1 57600 102 1814
1816 0 478993.28 230777.53 57560 102 1815
1817 0 478941.12 230640.67 57520 120 1816
1818 0 478913.06 230545.8 57480 120 1817
1819 0 478846.75 230343.31 57440 107 1818
1820 0 478796.7 230054.97 57360 80 1819
1821 0 478737.88 229596.61 57360 51 1820
1822 0 478666.9 229508.61 57320 51 1821
1823 0 478707.88 229451.42 57280 51 1822
1824 0 478751.25 229401.77 57240 98 1823
1825 0 478819.72 229321.16 57160 98 1824
1826 0 478800.72 229314.39 57120 98 1825
1827 0 478786.3 229290.66 57080 98 1826
1828 0 478851.34 229278.11 57040 98 1827
1829 0 478861.75 229298.1 57000 101 1828
1830 0 478860.9 229283.67 56960 101 1829
1831 0 478865.28 229247.38 56920 101 1830
1832 0 478883.78 229231.88 56880 101 1831
1833 0 478906.88 229188.77 56800 101 1832
1834 0 478929.22 229132.45 56760 124 1833
1835 0 478939.3 229093.6 56720 124 1834
1836 0 478964.2 229046.19 56680 124 1835
1837 0 478953.9 229052.86 56640 124 1836
1838 0 479010.06 229015.1 56600 124 1837
1839 0 478986.2 228892.48 56560 75 1838
1840 0 479024.44 228643.81 56520 96 1839
1841 0 479031.62 228520.56 56480 96 1840
1842 0 479005.62 228464.23 56440 96 1841
1843 0 478989.25 228429.75 56400 122 1842
1844 0 478957.84 228340.5 56320 122 1843
1845 0 478922.34 228300.44 56280 122 1844
1846 0 478848.16 228086.2 56240 60 1845
1847 0 478795.3 228006.53 56200 75 1846
1848 0 478769.4 227906.8 56160 75 1847
1849 0 478741.75 227874.23 56120 75 1848
1850 0 478719.78 227798.28 56080 75 1849
1851 0 478647.4 227695.55 56000 102 1850
1852 0 478616.62 227651.22 55960 102 1851
1853 0 478606.9 227653.03 55920 102 1852
1854 0 478583.2 227601.97 55880 90 1853
1855 0 478570.4 227568.38 55840 90 1854
1856 0 478578.88 227548.33 55800 90 1855
1857 0 478579.97 227510.73 55760 90 1856
1858 0 478572.78 227501.25 55720 90 1857
1859 0 478543.25 227423.6 55680 124 1858
1860 0 478546.7 227409.89 55640 124 1859
1861 0 478535.34 227327.14 55600 124 1860
1862 0 478541.75 227285.17 55560 124 1861
1863 0 478438.5 227115.67 55520 120 1862
1864 0 478396.3 227073.69 55480 120 1863
1865 0 478373.94 227028.5 55440 120 1864
1866 0 478324.1 226989.66 55400 120 1865
1867 0 478126.5 226748.42 55360 96 1866
1868 0 478015.16 226696.3 55320 96 1867
1869 0 477830 226583.08 55280 90 1868
1870 0 477770.72 226529.8 55240 71 1869
1871 0 477700.84 226496.42 55200 71 1870
1872 0 477570.5 226487.28 55160 71 1871
1873 0 477463.28 226489.64 55120 102 1872
1874 0 477437.94 226469.4 55080 102 1873
1875 0 477412.34 226455.9 55040 102 1874
1876 0 477401.4 226430.44 55000 102 1875
1877 0 477318.4 226354.1 54920 102 1876
1878 0 477333.62 226296.2 54880 102 1877
1879 0 477296.75 226226.06 54840 102 1878
1880 0 477243.5 226173.36 54760 148 1879
1881 0 477191.12 226078.4 54720 148 1880
1882 0 477198.22 226072.05 54680 148 1881
1883 0 477182.4 226040.75 54640 148 1882
1884 0 477127.4 226021.66 54600 124 1883
1885 0 477134.75 226008.88 54560 124 1884
1886 0 477152.22 226038.64 54520 124 1885
1887 0 477063.9 226038.3 54480 124 1886
1888 0 477064.66 225971.4 54440 124 1887
1889 0 477036.34 225927.73 54400 122 1888
1890 0 477016.25 225875.66 54360 122 1889
1891 0 476919.4 225800.9 54320 122 1890
1892 0 476875.7 225736.14 54280 107 1891
1893 0 476804.66 225657.58 54240 107 1892
1894 0 476764.8 225621.9 54200 107 1893
1895 0 476704.88 225450.42 54120 71 1894
1896 0 476608.78 225307.08 54040 102 1895
1897 0 476352.78 224305.4 54000 183 1896
1898 0 476380.5 224285.64 53920 183 1897
1899 0 476356.66 224265.16 53880 183 1898
1900 0 476190.25 224189.58 53840 183 1899
1901 0 476183.78 224200.95 53800 183 1900
1902 0 476236.5 224216.14 53760 183 1901
1903 0 476275.84 224238.16 53720 183 1902
1904 0 475978.3 223664.62 53840 107 1900
1905 0 476016.8 223698.02 53800 107 1904
1906 0 476050.5 223700.17 53760 107 1905
1907 0 476027.88 223677.1 53720 81 1906
1908 0 476106.97 223535.84 53680 81 1907
1909 0 476082.53 223481.52 53640 81 1908
1910 0 476101.66 223431.39 53600 81 1909
1911 0 476062.7 223407.78 53560 45 1910
1912 0 476113.3 223357.25 53520 45 1911
1913 0 476091.47 223342.72 53480 45 1912
1914 0 475878.75 223342.6 53440 45 1913
1915 0 476188.84 223209.12 53400 71 1914
1916 0 476223.03 223112.38 53360 71 1915
1917 0 476289.7 223063.88 53320 71 1916
1918 0 476361.25 222962.69 53280 96 1917
1919 0 476383.44 222986.81 53240 96 1918
1920 0 476375.8 222929.89 53200 96 1919
1921 0 476400.9 222904.16 53160 96 1920
1922 0 476417.28 222819.34 53120 96 1921
1923 0 476361.4 222715.56 53080 81 1922
1924 0 476344.56 222626.98 53040 81 1923
1925 0 476329.72 222516.88 53000 98 1924
1926 0 476426.25 222401.2 52960 98 1925
1927 0 476371.6 222344.08 52920 98 1926
1928 0 476409.8 221398.25 52920 -1 1927
1929 0 476438.7 221494.7 52880 -1 1928
1930 0 476477.75 221526.48 52840 -1 1929
1931 0 476458.72 221511.75 52800 -1 1930
1932 0 476379.12 221678.95 52760 -1 1931
1933 0 476399.6 221557.27 52720 -1 1932
1934 0 476379.84 221354.83 52680 -1 1933
1935 0 476354.38 221309.55 52640 -1 1934
1936 0 476327.38 221327.73 52600 -1 1935
1937 0 476318.66 221354.11 52560 -1 1936
1938 0 476309 221353.22 52520 -1 1937
1939 0 476300.88 221349.78 52480 -1 1938
1940 0 476244.28 221370.73 52440 -1 1939
1941 0 476530.22 220645.45 52880 40 1929
1942 0 476506.1 220571.56 52920 40 1941
1943 0 476626.3 220098.42 52920 64 1942
1944 0 476638.3 220137.47 52880 64 1943
1945 0 476659 220126.27 52800 64 1944
1946 0 476649.44 219969.98 52760 64 1945
1947 0 476734.3 219653.17 52720 60 1946
1948 0 476762.8 219475.72 52680 102 1947
1949 0 476771.4 219440.98 52640 102 1948
1950 0 476748.53 219345.36 52600 96 1949
1951 0 476972.6 219139.4 52560 45 1950
1952 0 477047.53 219036.7 52520 45 1951
1953 0 477207.06 218752.69 52560 60 1952
1954 0 477234.6 218666.67 52600 60 1953
1955 0 477261.25 218499.94 52640 71 1954
1956 0 477323.78 218361.84 52680 75 1955
1957 0 477259.44 218138.03 52720 80 1956
1958 0 477364.25 217760.56 52760 98 1957
1959 0 477639 217293.92 52720 98 1958
1960 0 477691.47 217130.44 52680 86 1959
1961 0 477877.47 216666.81 52640 60 1960
1962 0 478352.47 216179.89 52560 98 1961
1963 0 478532.22 215919.72 52520 86 1962
1964 0 478577.34 215841.03 52480 75 1963
1965 0 478642.9 215681.2 52440 75 1964
1966 0 478708.75 215477.45 52400 80 1965
1967 0 478991.56 215140.22 52360 96 1966
1968 0 478988.12 215165.22 52320 96 1967
1969 0 479321.34 214927.7 52280 141 1968
1970 0 479360.4 214885.45 52240 122 1969
1971 0 479499.44 214765.08 52200 122 1970
1972 0 479454.78 214697.1 52120 122 1971
1973 0 479563.72 214642.6 52080 102 1972
1974 0 479544.47 214677.97 52040 122 1973
1975 0 479605.84 214667.4 52000 102 1974
1976 0 479689.34 214569.17 51960 102 1975
1977 0 479741.1 214466.97 51920 153 1976
1978 0 479769.38 214446.17 51880 153 1977
1979 0 479840.7 214253.02 51840 153 1978
1980 0 479940.38 214111.92 51800 153 1979
1981 0 480023.66 214005.2 51760 122 1980
1982 0 480151.03 213858.08 51720 81 1981
1983 0 480346.72 213756.16 51680 71 1982
1984 0 480397.66 213697.61 51640 71 1983
1985 0 480500.12 213672.62 51600 71 1984
1986 0 480626.56 213589.83 51560 45 1985
1987 0 480668.34 213550 51520 45 1986
1988 0 480845.84 213478.36 51480 45 1987
1989 0 480918.3 213484.88 51440 45 1988
1990 0 480963.5 213444.22 51400 45 1989
1991 0 480988.56 213433.66 51360 45 1990
1992 0 481067.78 213406.94 51320 45 1991
1993 0 481138.1 213369.45 51280 45 1992
1994 0 481188.16 213339.42 51240 45 1993
1995 0 481250.38 213304.33 51200 -1 1994
1996 0 481297.6 213259.88 51160 -1 1995
1997 0 481837.84 213014.25 51120 -1 1996
1998 0 482079.44 212827.92 51080 -1 1997
1999 0 482138.9 212848.58 51040 -1 1998
2000 0 482799.25 212476.69 51000 -1 1999
2001 0 483327.1 212340.95 50960 102 2000
2002 0 483554.84 212168.55 50880 102 2001
2003 0 483340.94 212138 50840 102 2002
2004 0 483438.75 211951.67 50800 102 2003
2005 0 483409.8 211861.58 50760 102 2004
2006 0 483449.12 211804.58 50720 107 2005
2007 0 483503.84 211774.89 50640 107 2006
2008 0 483467.16 211731.77 50600 107 2007
2009 0 483477.16 211701.33 50560 71 2008
2010 0 483438 211712.23 50520 71 2009
2011 0 483474.3 211773.84 50480 71 2010
2012 0 483483 211759.6 50440 71 2011
2013 0 483529.47 211842.73 50400 71 2012
2014 0 483492.34 211590.42 50320 101 2013
2015 0 483503.53 211414.27 50280 101 2014
2016 0 483509.4 211408.42 50240 101 2015
2017 0 483487.66 211353.12 50200 98 2016
2018 0 483456.25 211344.53 50160 98 2017
2019 0 483439.1 211340.39 50120 98 2018
2020 0 483394.06 211280.92 50080 98 2019
2021 0 483397.4 211227.52 50040 98 2020
2022 0 483368.56 211191.05 50000 90 2021
2023 0 483367.78 211165.77 49960 90 2022
2024 0 483386.44 211121.89 49920 90 2023
2025 0 483366.97 211008.25 49880 90 2024
2026 0 483480.38 210632.4 49800 91 2025
2027 0 483441.28 210434.77 49760 86 2026
2028 0 483377.2 210189.8 49720 64 2027
2029 0 483438.22 210090.78 49680 64 2028
2030 0 483471.28 209527.69 49680 81 2029
2031 0 483534.53 209466.12 49640 91 2030
2032 0 483556.47 209444.12 49600 91 2031
2033 0 483531.38 209359.25 49560 91 2032
2034 0 483529.4 209192.12 49520 75 2033
2035 0 483520.53 209171.12 49480 75 2034
2036 0 483562.8 209050.66 49400 91 2035
2037 0 483578.7 208957.92 49360 91 2036
2038 0 483486.4 208745.5 49320 80 2037
2039 0 483463.7 208668.81 49280 80 2038
2040 0 483451 208652.22 49240 80 2039
2041 0 483484.72 208435.1 49200 86 2040
2042 0 483413.06 208323.53 49160 86 2041
2043 0 483322.5 208207.27 49120 120 2042
2044 0 483299.25 208156.88 49080 120 2043
2045 0 483273.72 208073.17 49040 108 2044
2046 0 483235.53 208004.25 49000 108 2045
2047 0 483227.34 207881.17 48960 108 2046
2048 0 483235.84 207798.39 48920 102 2047
2049 0 483162 207722.66 48880 102 2048
2050 0 483163.97 207674.6 48840 102 2049
2051 0 483115.8 207600.19 48800 91 2050
2052 0 483082.6 207536.03 48760 91 2051
2053 0 483045.78 207523 48720 91 2052
2054 0 483136.94 207424.98 48680 81 2053
2055 0 483120.75 207355.28 48640 81 2054
2056 0 483096.03 207282.38 48600 81 2055
2057 0 483115.56 207245.94 48560 81 2056
2058 0 483059.9 207196.95 48520 75 2057
2059 0 483057.8 207177.64 48480 75 2058
2060 0 483064.4 207183.84 48440 75 2059
2061 0 483057.84 207116.33 48400 75 2060
2062 0 483206.22 206665.72 48360 75 2061
2063 0 483414.6 205896.23 48400 137 2062
2064 0 483395.38 206007.84 48440 120 2063
2065 0 483449.28 204822.89 48440 75 2064
2066 0 483460.94 204616.33 48480 75 2065
2067 0 483498.88 204556.12 48520 75 2066
2068 0 483499.4 204512.36 48560 32 2067
2069 0 483579.4 204421.78 48640 32 2068
2070 0 483621.6 204364.81 48680 32 2069
2071 0 483639.97 204171.19 48720 32 2070
2072 0 483766.38 204051.27 48760 32 2071
2073 0 483778 204030.27 48800 134 2072
2074 0 483823.62 204016.72 48840 134 2073
2075 0 483847.28 204085.42 48880 134 2074
2076 0 483854.44 204105.4 48920 134 2075
2077 0 483826.97 204125.6 48960 134 2076
2078 0 483903.9 204054.88 49000 134 2077
2079 0 483963.56 204025.02 49040 157 2078
2080 0 484018.25 203986.03 49080 157 2079
2081 0 484000.44 203943.72 49120 157 2080
2082 0 483988.75 203962.69 49200 96 2081
2083 0 484013.97 203962.69 49280 96 2082
2084 0 484066.3 203920.06 49320 96 2083
2085 0 484031.84 203913.53 49360 96 2084
2086 0 483974.97 203902.23 49400 96 2085
2087 0 483998.1 203871.06 49440 96 2086
2088 0 483978.62 203878.52 49480 120 2087
2089 0 483966.94 203882.1 49520 120 2088
2090 0 483953.2 203857.64 49560 120 2089
2091 0 483928.62 203840.27 49600 120 2090
2092 0 483914.66 203822.39 49640 120 2091
2093 0 483906.78 203836.25 49680 120 2092
2094 0 483846.88 203856.84 49720 90 2093
2095 0 483887.44 203830.58 49760 90 2094
2096 0 483899.88 203830.28 49800 90 2095
2097 0 483860.78 203748.16 49880 90 2096
2098 0 483861.94 203760.69 49920 90 2097
2099 0 483840.1 203742.88 49960 90 2098
2100 0 483850 203705.56 50000 102 2099
2101 0 483859.34 203689.23 50040 102 2100
2102 0 483872.8 203671.39 50080 102 2101
2103 0 483855.8 203664.61 50160 102 2102
2104 0 483892.34 203658.08 50200 81 2103
2105 0 483907.88 203653.3 50240 81 2104
2106 0 483939.72 203674.89 50320 81 2105
2107 0 483959.62 203784.12 50440 81 2106
2108 0 483949 203744.47 50480 40 2107
2109 0 483930.75 203596.25 50520 40 2108
2110 0 483988.38 203544.25 50560 40 2109
2111 0 483999.6 203552.78 50600 40 2110
2112 0 483989.34 203485.44 50640 32 2111
2113 0 483996.16 203464.48 50680 32 2112
2114 0 484025.44 203420.84 50720 32 2113
2115 0 484057.53 203401.42 50760 32 2114
2116 0 484077.94 203340.53 50800 32 2115
2117 0 484033.6 203336.78 50840 32 2116
2118 0 484287.97 203356.48 50880 32 2117
2119 0 484223.34 203184.83 50920 32 2118
2120 0 484351.88 203246.66 51000 98 2119
2121 0 484351.97 203219.36 51040 98 2120
2122 0 484329.1 203193.25 51080 98 2121
2123 0 484289.7 203179.81 51120 98 2122
2124 0 484355.38 203188.78 51160 98 2123
2125 0 484328.62 203158.27 51200 98 2124
2126 0 484348.9 203109.27 51280 98 2125
2127 0 484364.88 203066.28 51360 75 2126
2128 0 484398.94 203028.28 51400 75 2127
2129 0 484415.78 203031.3 51440 75 2128
2130 0 484434.1 203000.06 51480 75 2129
2131 0 484472.44 203014.81 51520 75 2130
2132 0 484456.72 203009.31 51560 81 2131
2133 0 484482.44 202975.88 51600 81 2132
2134 0 484472.25 202961.4 51640 81 2133
2135 0 484509.56 202949.95 51680 81 2134
2136 0 484530.97 202953.97 51720 81 2135
2137 0 484535.38 202968.66 51760 81 2136
2138 0 484642.44 202919.48 51800 81 2137
2139 0 484721.9 202902.89 51840 81 2138
2140 0 484686.22 202903.12 51880 81 2139
2141 0 484721.16 202884.75 51920 81 2140
2142 0 484762.53 202871.25 51960 101 2141
2143 0 484826.53 202860.53 52040 101 2142
2144 0 484834.53 202828.45 52080 101 2143
2145 0 484873.47 202820.12 52120 101 2144
2146 0 484960.06 202782.12 52160 71 2145
2147 0 484997.94 202818.03 52200 71 2146
2148 0 485041.16 202808.23 52240 71 2147
2149 0 485068.28 202792.8 52280 71 2148
2150 0 485105.3 202829.12 52320 71 2149
2151 0 485149.28 202813.94 52360 32 2150
2152 0 485179.38 202835.98 52400 32 2151
2153 0 485223.4 202837.84 52440 32 2152
2154 0 485232.3 202858.47 52480 32 2153
2155 0 485279.66 202868.12 52520 32 2154
2156 0 485283.78 202855.25 52560 60 2155
2157 0 485300.16 202865.89 52600 60 2156
2158 0 485324.1 202856.17 52640 60 2157
2159 0 485354.9 202875.11 52680 60 2158
2160 0 485377.9 202877.55 52720 60 2159
2161 0 485380.2 202908.53 52760 60 2160
2162 0 485439.9 202893.28 52800 98 2161
2163 0 485429.34 202912.84 52840 98 2162
2164 0 485427.72 202921.66 52880 98 2163
2165 0 485459.2 202936.7 52920 98 2164
2166 0 485460.16 202904.48 52960 98 2165
2167 0 485505.5 202927.7 53040 101 2166
2168 0 485520.9 202940.48 53080 101 2167
2169 0 485559.8 202943.34 53120 101 2168
2170 0 485525.06 202951.3 53160 101 2169
2171 0 485545.8 202960.6 53200 101 2170
2172 0 485526.72 202974.25 53240 101 2171
2173 0 485523.4 202989.97 53320 75 2172
2174 0 485515.16 203005.52 53360 75 2173
2175 0 485548.25 203079.11 53440 75 2174
2176 0 485610.38 203051.75 53480 75 2175
2177 0 485606.56 203065.16 53520 75 2176
2178 0 485619.3 203101.66 53560 71 2177
2179 0 485621.1 203108.56 53600 71 2178
2180 0 485651.22 203172.75 53640 71 2179
2181 0 485650.44 203160.8 53680 71 2180
2182 0 485645.38 203187.19 53720 71 2181
2183 0 485636.1 203170.23 53760 71 2182
2184 0 485677.38 203194.4 53800 64 2183
2185 0 485640.44 203189.3 53840 64 2184
2186 0 485631.53 203214.92 53880 64 2185
2187 0 485662.66 203244.88 53920 64 2186
2188 0 485665.2 203261 53960 64 2187
2189 0 485663.34 203271.52 54000 64 2188
2190 0 485657.28 203281.4 54040 64 2189
2191 0 485626.84 203227.92 54080 64 2190
2192 0 485686.56 203255.39 54120 71 2191
2193 0 485708.88 203293.06 54160 71 2192
2194 0 485775.56 203331.9 54200 71 2193
2195 0 485781.66 203349.67 54240 71 2194
2196 0 485841.7 203383.34 54280 75 2195
2197 0 485865.84 203405.28 54320 75 2196
2198 0 485934.38 203425.25 54360 75 2197
2199 0 485955.47 203445 54400 75 2198
2200 0 485952.94 203447.92 54440 75 2199
2201 0 485997.22 203489 54480 90 2200
2202 0 486016.8 203492.53 54520 90 2201
2203 0 486060.06 203503.83 54560 90 2202
2204 0 486048.3 203513.3 54600 90 2203
2205 0 486089.3 203513.81 54640 90 2204
2206 0 486125.78 203549.38 54680 45 2205
2207 0 486134.47 203568.3 54720 45 2206
2208 0 486221.66 203565.11 54760 45 2207
2209 0 486260.7 203569.4 54800 45 2208
2210 0 486333.6 203585.3 54840 90 2209
2211 0 486356.22 203591.27 54880 90 2210
2212 0 486397.8 203605.78 54920 90 2211
2213 0 486408.72 203617.62 54960 90 2212
2214 0 486437.22 203648.55 55000 90 2213
2215 0 486432.4 203665.39 55040 71 2214
2216 0 486464.6 203661.3 55080 71 2215
2217 0 486511.2 203691.66 55120 71 2216
2218 0 486504.28 203692.33 55160 71 2217
2219 0 486556.9 203712.89 55200 71 2218
2220 0 486573.03 203711.23 55240 71 2219
2221 0 486615.12 203733.2 55280 60 2220
2222 0 486635.94 203724.89 55320 60 2221
2223 0 486679.53 203746.89 55360 60 2222
2224 0 486707.3 203762.23 55400 60 2223
2225 0 486730.12 203761.36 55440 60 2224
2226 0 486775.3 203786.28 55480 71 2225
2227 0 486809.03 203785.05 55520 71 2226
2228 0 486845.97 203802.28 55560 71 2227
2229 0 486856.53 203790.8 55600 71 2228
2230 0 486894.94 203820.69 55640 71 2229
2231 0 486915 203848.12 55680 64 2230
2232 0 486961.5 203864.11 55720 64 2231
2233 0 486989.38 203879.92 55760 64 2232
2234 0 487085.8 203934.62 55800 64 2233
2235 0 487076.38 203921.05 55840 64 2234
2236 0 487115.06 203938.05 55880 60 2235
2237 0 487112.97 203966.11 55920 60 2236
2238 0 487145 203973.98 55960 60 2237
2239 0 487196.66 203999.05 56000 60 2238
2240 0 487237.94 204034.8 56040 60 2239
2241 0 487267.88 204046.58 56080 75 2240
2242 0 487276.3 204056.69 56120 75 2241
2243 0 487342.66 204064.05 56160 75 2242
2244 0 487364.16 204062.61 56200 75 2243
2245 0 487385.2 204085.23 56240 75 2244
2246 0 487415.16 204112.62 56280 75 2245
2247 0 487408.75 204112.77 56320 75 2246
2248 0 487389.94 204125.39 56360 75 2247
2249 0 487407.47 204150.25 56400 75 2248
2250 0 487438.12 204179.47 56440 75 2249
2251 0 487421.9 204198.73 56480 75 2250
2252 0 487450.16 204211.36 56520 75 2251
2253 0 487484.66 204288.33 56560 75 2252
2254 0 487516 204299.64 56600 75 2253
2255 0 487552.44 204327.28 56640 75 2254
2256 0 487558.97 204343.92 56680 75 2255
2257 0 487612.34 204379.34 56720 71 2256
2258 0 487634.38 204411.12 56760 71 2257
2259 0 487651.06 204441.52 56800 71 2258
2260 0 487668.8 204438.56 56840 71 2259
2261 0 487673.97 204469.08 56880 71 2260
2262 0 487676.25 204476.55 56920 71 2261
2263 0 487659.44 204488.11 56960 71 2262
2264 0 487703.28 204501.83 57000 71 2263
2265 0 487750.88 204543.31 57040 71 2264
2266 0 487738.1 204502.12 57080 71 2265
2267 0 487790.4 204560.48 57120 71 2266
2268 0 487804.1 204593.23 57160 60 2267
2269 0 487863.3 204636.5 57240 60 2268
2270 0 487907.4 204655.08 57280 60 2269
2271 0 487918.97 204672.22 57320 60 2270
2272 0 487933.84 204712.5 57360 75 2271
2273 0 487942 204718.12 57400 75 2272
2274 0 487969.4 204750.78 57440 75 2273
2275 0 487982.8 204768.3 57480 75 2274
2276 0 488001.75 204819.02 57520 75 2275
2277 0 488011.03 204855.2 57560 75 2276
2278 0 488021.66 204892.67 57600 75 2277
2279 0 488019.66 204961.66 57640 75 2278
2280 0 488063.53 204991.95 57680 75 2279
2281 0 488056.72 205044.92 57720 75 2280
2282 0 488062.44 205018.64 57760 75 2281
2283 0 488063.16 205024.73 57800 75 2282
2284 0 488183.53 205104.69 57840 51 2283
2285 0 488147 205230.97 57880 51 2284
2286 0 488170.84 205264.98 57920 71 2285
2287 0 488168.66 205315.98 57960 71 2286
2288 0 488156.88 205280.05 58000 71 2287
2289 0 488142.94 205305.02 58040 71 2288
2290 0 488131.22 205296.69 58080 71 2289
2291 0 488114.4 205327.94 58120 71 2290
2292 0 488121.53 205365.12 58160 71 2291
2293 0 488102.84 205377.92 58200 60 2292
2294 0 488067.22 205756.4 58240 124 2293
2295 0 488035.6 205805.92 58280 124 2294
2296 0 488001.62 205833.52 58320 124 2295
2297 0 487992.2 205826.27 58360 124 2296
2298 0 487940.8 205803.08 58400 185 2297
2299 0 487935.88 205806.9 58480 185 2298
2300 0 487922.8 205804.77 58520 185 2299
2301 0 487899.5 205868.39 58600 181 2300
2302 0 487915 205833.27 58680 181 2301
2303 0 487871.97 205876.42 58720 181 2302
2304 0 487853.7 205889.33 58760 185 2303
2305 0 487840.53 205873.17 58840 172 2304
2306 0 487840 205922.45 58880 172 2305
2307 0 487822.9 205890.28 58920 172 2306
2308 0 487904.38 205971.92 58960 172 2307
2309 0 487910.03 205942.6 59000 172 2308
2310 0 487881.22 205947.19 59040 137 2309
2311 0 487877.03 205978.73 59080 137 2310
2312 0 487920.38 205971.4 59120 137 2311
2313 0 488009.06 205959.14 59160 137 2312
2314 0 487957.6 205965.47 59240 137 2313
2315 0 487984.12 205953 59280 115 2314
2316 0 488010.28 205932.03 59320 115 2315
2317 0 488011.88 205921.28 59360 115 2316
2318 0 487995.28 205909.53 59400 115 2317
2319 0 487988.03 205883.34 59440 115 2318
2320 0 487980.9 205868.34 59480 115 2319
2321 0 487966.78 205876.16 59520 115 2320
2322 0 487954.5 205873.69 59560 115 2321
2323 0 487855.75 205846.55 59600 98 2322
2324 0 487840.7 205851.08 59640 98 2323
2325 0 487818.66 205872.2 59680 98 2324
2326 0 487849.97 205871.2 59720 98 2325
2327 0 487861 205881.14 59760 98 2326
2328 0 487841.12 205909.61 59800 71 2327
2329 0 487846.06 205951.11 59840 71 2328
2330 0 487874.3 205944.55 59880 71 2329
2331 0 487868.53 205955.27 59920 71 2330
2332 0 487861.1 206005.52 59960 60 2331
2333 0 487853.34 206025.67 60000 60 2332
2334 0 487884.97 206073.69 60040 60 2333
2335 0 487907.9 206102.22 60080 60 2334
2336 0 487935.84 206098.86 60120 60 2335
2337 0 487892.4 206134.56 60160 60 2336
2338 0 487892.6 206163.4 60200 60 2337
2339 0 487853.6 206174.45 60240 60 2338
2340 0 487844.03 206206.6 60280 60 2339
2341 0 487846 206223.05 60320 60 2340
2342 0 487836.28 206207.22 60360 60 2341
2343 0 487357.97 206423.84 60360 -1 2342
2344 0 487273.44 206486.08 60400 -1 2343
2345 0 486978.38 206660.58 60360 -1 2344
2346 0 486556 206958.22 60520 -1 2345
2347 0 486498.4 207120.2 60680 -1 2346
2348 0 486458.88 207196.39 60880 -1 2347
2349 0 486497.8 207437.14 61080 -1 2348
2350 0 486403.44 207565.27 61320 -1 2349
2351 0 486342 207716.98 61520 -1 2350
2352 0 485840.62 208037.69 61720 -1 2351
2353 0 485066.06 208561.02 61680 -1 2352
2354 0 484549.25 208788.39 61480 -1 2353
2355 0 484510.94 208913.38 61680 -1 2354
2356 0 484324.2 208926.92 61880 -1 2355
2357 0 484178.44 208947.38 62120 -1 2356
2358 0 483820.38 208915.47 62320 -1 2357
2359 0 483402.56 208886.55 62520 -1 2358
2360 0 483181.3 208839.2 62720 -1 2359
2361 0 482614.9 208765.58 62920 -1 2360
2362 0 482164.38 208882.4 63040 -1 2361
2363 0 481959 208998.94 62880 -1 2362
2364 0 483798 203694 48600 134 2069
2365 0 483696 203598 48480 134 2364
2366 0 483666 203554 48440 134 2365
2367 0 483624 203446 48360 -1 2366
2368 0 483548 203322 48280 -1 2367
2369 0 483496 203246 48240 -1 2368
2370 0 483328 202978 48200 -1 2369
2371 0 483272 202974 48160 -1 2370
2372 0 483216 202914 48120 -1 2371
2373 0 483096 202746 48040 -1 2372
2374 0 483072 202662 48000 -1 2373
2375 0 483056 202562 47960 -1 2374
2376 0 483072 202562 47920 -1 2375
2377 0 483008 202538 47880 -1 2376
2378 0 483032 202478 47840 -1 2377
2379 0 483028 202474 47800 -1 2378
2380 0 482992 202466 47760 -1 2379
2381 0 482967.66 202489.97 47720 -1 2380
2382 0 482809.03 202442.81 47520 -1 2381
2383 0 482680.4 202365.64 47480 -1 2382
2384 0 482581.8 202305.62 47400 -1 2383
2385 0 482238.84 202228.45 47120 -1 2384
2386 0 481891.6 202011.92 47120 -1 2385
2387 0 481625.78 201939.05 47000 -1 2386
2388 0 481497.2 201917.61 46960 -1 2387
2389 0 481244.25 201861.88 47000 -1 2388
2390 0 480622.62 201819 47000 -1 2389
2391 0 480563 201839 47120 -1 2390
2392 0 480439 201799 47160 -1 2391
2393 0 480351 201807 47240 -1 2392
2394 0 480187 201803 47360 -1 2393
2395 0 480143 201795 47400 -1 2394
2396 0 479951 201715 47440 -1 2395
2397 0 479879 201699 47480 -1 2396
2398 0 479767 201671 47560 -1 2397
2399 0 479587 201575 47640 -1 2398
2400 0 479095 201335 47760 -1 2399
2401 0 479031 201319 47840 -1 2400
2402 0 478883 201335 47960 -1 2401
2403 0 478835 201455 48080 -1 2402
2404 0 478607 201563 48200 -1 2403
2405 0 478175 201843 48360 -1 2404
2406 0 477943 201767 48480 -1 2405
2407 0 477879 201707 48600 -1 2406
2408 0 477667 201743 48720 -1 2407
2409 0 477747 201719 48760 -1 2408
2410 0 477751 201723 48800 -1 2409
2411 0 480890 202292 46880 -1 2388
2412 0 483393.78 206088.72 48480 120 2064
2413 0 483383.88 206140.69 48520 120 2412
2414 0 483418.5 206044.16 48560 120 2413
2415 0 483444.88 205959.5 48600 137 2414
2416 0 483515.44 205891.1 48640 137 2415
2417 0 483475.84 205910.45 48680 137 2416
2418 0 483438.8 205890.78 48720 137 2417
2419 0 479969.06 214662.06 52360 102 1971
2420 0 480042.84 214698.83 52560 45 2419
2421 0 480073.4 214880.23 52800 102 2420
2422 0 479928.7 214897.77 52920 102 2421
2423 0 479840.97 214523.45 53080 75 2422
2424 0 479841.06 214421.72 53240 75 2423
2425 0 480195.28 214378.77 53440 40 2424
2426 0 480384.8 214334.39 53560 40 2425
2427 0 480386.06 214372.31 53800 40 2426
2428 0 476883.7 218161.31 52720 75 1958
2429 0 476557.47 218095.3 52520 -1 2428
2430 0 475602.28 242400.9 84720 176 917
2431 0 475699.12 242445.73 84840 176 2430
2432 0 475619.22 242438.3 84880 176 2431
2433 0 475772.62 242297.4 84920 178 2432
2434 0 476193.7 242091.11 84960 143 2433
2435 0 476235.66 242069.62 85040 143 2434
2436 0 476273.94 242050.28 85120 143 2435
2437 0 476338.12 241971.75 85200 143 2436
2438 0 476409.25 241920.02 85240 90 2437
2439 0 476429.16 241928.67 85280 124 2438
2440 0 476473.44 241951.2 85360 124 2439
2441 0 476502.8 241946.5 85440 124 2440
2442 0 476582.03 241944.56 85520 128 2441
2443 0 476656.1 241969.14 85600 128 2442
2444 0 476703.38 241955.84 85680 128 2443
2445 0 476715.25 241973.9 85720 128 2444
2446 0 476786.7 241961.53 85760 150 2445
2447 0 476787.94 241878.02 85840 150 2446
2448 0 476870.1 241857.58 85920 197 2447
2449 0 477022.47 241858.4 86000 197 2448
2450 0 477147.22 241809.12 86080 175 2449
2451 0 477198.6 241780.31 86160 175 2450
2452 0 477327.44 241783.6 86240 175 2451
2453 0 477377 241759.92 86320 196 2452
2454 0 477323.2 241771.1 86360 196 2453
2455 0 477456.47 241743.06 86440 196 2454
2456 0 477619.03 241749.34 86520 206 2455
2457 0 477588.9 241733.5 86600 206 2456
2458 0 477710.1 241695.22 86680 186 2457
2459 0 477823.2 241670.64 86760 186 2458
2460 0 477836.94 241679.02 86800 186 2459
2461 0 477910.3 241653.78 86880 75 2460
2462 0 477898.1 241577.69 86920 75 2461
2463 0 477900.06 241586.81 86960 75 2462
2464 0 477905.66 241610.69 87000 75 2463
2465 0 477929.44 241627.25 87080 75 2464
2466 0 477972.47 241617.3 87120 32 2465
2467 0 477988.97 241382.95 87160 32 2466
2468 0 477980.1 241278.9 87240 137 2467
2469 0 477972.78 241224.7 87320 137 2468
2470 0 477939.03 241188.42 87360 137 2469
2471 0 477963.62 241141.1 87400 137 2470
2472 0 477947.28 241081.89 87440 124 2471
2473 0 477939.75 241043.08 87480 124 2472
2474 0 477963.6 240972.92 87560 124 2473
2475 0 477980.53 240921.45 87640 185 2474
2476 0 477996.38 240899.08 87680 185 2475
2477 0 478016.53 240841.14 87720 185 2476
2478 0 478040.88 240773.2 87800 157 2477
2479 0 478142.1 240609.89 87920 157 2478
2480 0 478155.03 240563.9 88000 181 2479
2481 0 478194.8 240526.75 88040 181 2480
2482 0 478187.34 240497.22 88080 181 2481
2483 0 478193.9 240481.94 88120 181 2482
2484 0 478232.62 240435.92 88160 172 2483
2485 0 478224.47 240419.39 88200 172 2484
2486 0 478184.16 240405.12 88240 172 2485
2487 0 478244.28 240325.89 88280 172 2486
2488 0 478217.12 240304.55 88320 172 2487
2489 0 478257.16 240256.14 88360 98 2488
2490 0 478275.3 240248.7 88400 98 2489
2491 0 478338.56 240241.34 88440 98 2490
2492 0 478588.2 240121.89 88480 80 2491
2493 0 478867.78 239942.36 88520 40 2492
2494 0 479314.94 239740.55 88560 -1 2493
2495 0 478795.5 240164.83 88600 40 2494
2496 0 478698.22 240471.31 88640 80 2495
2497 0 478617.66 241334.67 88680 -1 2496
2498 0 478547.03 240316.44 88720 40 2497
2499 0 478576.9 239918.95 88760 40 2498
2500 0 478731.78 239866.28 88800 107 2499
2501 0 478714.7 239828.44 88840 107 2500
2502 0 478777.72 239792.77 88880 107 2501
2503 0 479556.9 239491.31 88880 -1 2502
2504 0 479630.03 239518.53 88840 -1 2503
2505 0 479665.44 239515.64 88800 -1 2504
2506 0 479717.84 239732.97 88720 -1 2505
2507 0 479134.03 239602.95 88920 107 2502
2508 0 479212.72 239458.69 89120 107 2507
2509 0 479191.62 239400.58 89200 107 2508
2510 0 479362 239230.72 89280 -1 2509
2511 0 479391.5 239209.78 89320 -1 2510
2512 0 479460.5 239128.31 89400 -1 2511
2513 0 479544.28 239126.22 89480 -1 2512
2514 0 479464.88 239060.56 89560 -1 2513
2515 0 479440.16 239073.47 89640 -1 2514
2516 0 479440.84 238978.39 89720 -1 2515
2517 0 479502.06 238971.08 89800 -1 2516
2518 0 479365.47 238748.75 89880 -1 2517
2519 0 479467.03 238728.94 89960 -1 2518
2520 0 479521.44 238675.84 90040 -1 2519
2521 0 479519.9 238644.88 90120 -1 2520
2522 0 479509.44 238605.56 90200 -1 2521
2523 0 479553.75 238567.16 90280 -1 2522
2524 0 479561.1 238489.38 90400 -1 2523
2525 0 479547.7 238519.88 90440 -1 2524
2526 0 479557.7 238519.06 90480 -1 2525
2527 0 479562.12 238521.25 90520 -1 2526
2528 0 479563 238516.42 90560 -1 2527
2529 0 479567.12 238523.25 90600 -1 2528
2530 0 481048.97 238488.31 90640 -1 2529
2531 0 481060.88 238483.72 90680 -1 2530
2532 0 480998.6 238427.56 90720 -1 2531
2533 0 481126.53 238373.33 90760 -1 2532
2534 0 481523.3 238265.66 90800 -1 2533
2535 0 482270.28 237003 90800 -1 2534
2536 0 483417.5 236383.94 90800 -1 2535
2537 0 482798.1 236719.22 90720 -1 2536
2538 0 483706.97 236249.11 90880 -1 2536
2539 0 483768.6 236197.45 90920 -1 2538
2540 0 484063.16 236000.47 91000 -1 2539
2541 0 484246 235788.75 91040 -1 2540
2542 0 484400.8 235661.67 91080 -1 2541
2543 0 484474.78 235592.48 91120 -1 2542
2544 0 484530.6 235408.72 91160 -1 2543
2545 0 484615.7 235322.14 91240 -1 2544
2546 0 484583.75 235228.52 91280 -1 2545
2547 0 484712.66 234886.83 91320 -1 2546
2548 0 484715.34 234789.06 91360 -1 2547
2549 0 484778.9 234665.55 91440 -1 2548
2550 0 484774.47 234621.72 91480 -1 2549
2551 0 484809.47 234408.45 91600 -1 2550
2552 0 484845.56 234324.44 91680 -1 2551
2553 0 484875 234222.3 91760 -1 2552
2554 0 484832.9 234154.3 91840 -1 2553
2555 0 484863.5 234077.2 91920 -1 2554
2556 0 484900.9 234009.92 92000 -1 2555
2557 0 484897.47 233900.5 92080 -1 2556
2558 0 484988.75 233811.38 92160 -1 2557
2559 0 485045.97 233745.16 92240 -1 2558
2560 0 485157.53 233730.36 92320 -1 2559
2561 0 485212.2 233713.4 92400 -1 2560
2562 0 485245.12 233649.39 92480 -1 2561
2563 0 485342.34 233631.64 92560 -1 2562
2564 0 485470.62 233470.28 92640 -1 2563
2565 0 485495.56 233457.98 92680 -1 2564
2566 0 485596 233398.64 92720 -1 2565
2567 0 485619.78 233311.36 92760 -1 2566
2568 0 485706.25 233278.12 92800 -1 2567
2569 0 485763 233205.28 92840 -1 2568
2570 0 485839.94 233146.42 92880 -1 2569
2571 0 485837.3 233053.05 92920 -1 2570
2572 0 485878.44 233036.62 92960 -1 2571
2573 0 485834.16 233015.48 93000 -1 2572
2574 0 485858.06 232927.62 93040 -1 2573
2575 0 485838.75 232977.19 93080 -1 2574
2576 0 485883.66 232888.14 93120 -1 2575
2577 0 485932.03 232744.28 93160 -1 2576
2578 0 485980.94 232717.16 93200 -1 2577
2579 0 486010.1 232678.16 93240 -1 2578
2580 0 485985.25 232694.39 93280 -1 2579
2581 0 486053.72 232670.67 93320 -1 2580
2582 0 486086.12 232607.23 93360 -1 2581
2583 0 486185.44 232567.86 93400 -1 2582
2584 0 486282.44 232390.61 93440 -1 2583
2585 0 486285.12 232297.95 93480 -1 2584
2586 0 486350.78 232202.88 93520 -1 2585
2587 0 486423.7 232064.78 93560 -1 2586
2588 0 486528.8 231992.6 93600 -1 2587
2589 0 486587.6 231889.62 93640 -1 2588
2590 0 486621.44 231922.36 93680 -1 2589
2591 0 486661.62 231888.5 93720 -1 2590
2592 0 486705.7 231863.44 93760 -1 2591
2593 0 486740.03 231776.61 93840 -1 2592
2594 0 486876.44 231611.47 93880 -1 2593
2595 0 486948 231492.1 93920 -1 2594
2596 0 487077.97 231284.78 94040 -1 2595
2597 0 487111.44 231237.88 94080 -1 2596
2598 0 487150.2 231121.75 94200 -1 2597
2599 0 487208.94 231045.98 94280 -1 2598
2600 0 487237.75 230999.98 94320 -1 2599
2601 0 487306.25 230868.95 94360 -1 2600
2602 0 487319 230829.11 94400 -1 2601
2603 0 487379.47 230819.34 94440 -1 2602
2604 0 487444.75 230747.56 94520 -1 2603
2605 0 487485.44 230752.06 94560 -1 2604
2606 0 487485.84 230756.56 94600 -1 2605
2607 0 487604.56 230725.8 94640 -1 2606
2608 0 487664.97 230643.5 94680 -1 2607
2609 0 487847.16 230537.48 94760 -1 2608
2610 0 487973.97 230512.42 94840 -1 2609
2611 0 488054.84 230454.66 94880 -1 2610
2612 0 488128.94 230425.14 94920 -1 2611
2613 0 488277.88 230392.66 94960 -1 2612
2614 0 488305.62 230338.72 95000 -1 2613
2615 0 488464.88 230200.92 95080 -1 2614
2616 0 488472.78 230184.89 95120 -1 2615
2617 0 488478.22 230099.94 95160 -1 2616
2618 0 488634.3 229828.86 95200 -1 2617
2619 0 488610.72 229758.84 95280 -1 2618
2620 0 488655.3 229690.34 95360 -1 2619
2621 0 488640.97 229657 95400 -1 2620
2622 0 488636.94 229593.83 95480 -1 2621
2623 0 488621.47 229560.17 95560 -1 2622
2624 0 488596.56 229496.62 95640 -1 2623
2625 0 488601.66 229470.83 95680 -1 2624
2626 0 488630.75 229407.12 95760 -1 2625
2627 0 488673.8 229334.38 95840 -1 2626
2628 0 488676.38 229338.48 95880 -1 2627
2629 0 488711.06 229301.94 95920 -1 2628
2630 0 488728.78 229259.5 95960 -1 2629
2631 0 488768.28 229227.52 96000 -1 2630
2632 0 488827.1 229186.3 96040 -1 2631
2633 0 488925.94 229142.72 96080 -1 2632
2634 0 488977.47 229083.44 96120 -1 2633
2635 0 489006.66 229063.67 96160 -1 2634
2636 0 489092.66 229044.02 96200 -1 2635
2637 0 489144 229040.69 96240 -1 2636
2638 0 489171.62 229007.81 96320 -1 2637
2639 0 489226.75 228989.62 96360 -1 2638
2640 0 489291.06 228979.42 96400 -1 2639
2641 0 489330.4 229003.34 96440 -1 2640
2642 0 489377.53 229029.48 96480 -1 2641
2643 0 489477.44 228947.6 96520 -1 2642
2644 0 489698.94 228930.88 96600 -1 2643
2645 0 489739.94 228881.75 96640 -1 2644
2646 0 489766.97 228891.58 96680 -1 2645
2647 0 489798.66 228878.38 96720 -1 2646
2648 0 489905.3 228818.81 96760 -1 2647
2649 0 489898.62 228786.75 96800 -1 2648
2650 0 490003.84 228727.5 96840 -1 2649
2651 0 490051.5 228677.39 96880 -1 2650
2652 0 490130.66 228627.3 96920 -1 2651
2653 0 490138.88 228571.3 97000 -1 2652
2654 0 490216.47 228527.34 97080 -1 2653
2655 0 490261.53 228415.11 97160 -1 2654
2656 0 490275.88 228327.12 97240 -1 2655
2657 0 490301.6 228196.6 97320 -1 2656
2658 0 490292.56 228097.81 97400 -1 2657
2659 0 490308.12 228027.16 97480 -1 2658
2660 0 490304.5 227993.89 97560 -1 2659
2661 0 490290.62 227931.14 97600 -1 2660
2662 0 490324 227844.88 97680 -1 2661
2663 0 490390.3 227732.75 97800 -1 2662
2664 0 490422.16 227669.22 97840 -1 2663
2665 0 490427.34 227618.44 97880 -1 2664
2666 0 490480.25 227501.9 97960 -1 2665
2667 0 490590.1 227389.08 98040 -1 2666
2668 0 490719.6 227350.45 98160 -1 2667
2669 0 490780.28 227374.56 98280 -1 2668
2670 0 490826.1 227359.66 98320 -1 2669
2671 0 491014.62 227321 98440 -1 2670
2672 0 491091.12 227331.55 98480 -1 2671
2673 0 491111.84 227304.22 98520 -1 2672
2674 0 491224.72 227315.8 98560 -1 2673
2675 0 491212.53 227289.72 98600 -1 2674
2676 0 491340.25 227264.14 98680 -1 2675
2677 0 491350.84 227289.61 98720 -1 2676
2678 0 491372.03 227146.05 98760 -1 2677
2679 0 491433.44 227025.34 98800 -1 2678
2680 0 491447.84 226848.55 98840 -1 2679
2681 0 491252.7 226505.62 98840 -1 2680
2682 0 491221.16 226516.36 98800 -1 2681
2683 0 491229.75 226492.38 98760 -1 2682
2684 0 491182.62 226431.31 98720 -1 2683
2685 0 491218.1 226442.27 98680 -1 2684
2686 0 491427.75 226779.56 98880 -1 2680
2687 0 491417.84 226746.55 98960 -1 2686
2688 0 491481.28 226813.05 99000 -1 2687
2689 0 491391.8 226683.27 99040 -1 2688
2690 0 491342.66 226642.06 99080 -1 2689
2691 0 491347.75 226594.86 99120 -1 2690
2692 0 491231 226477.23 99160 -1 2691
2693 0 491216.56 226460.8 99240 -1 2692
2694 0 491288.62 226505.31 99280 -1 2693
2695 0 491257.03 226430.08 99360 -1 2694
2696 0 491208.12 226422.45 99400 -1 2695
2697 0 491234.03 226343.38 99480 -1 2696
2698 0 491262.5 226267.78 99560 -1 2697
2699 0 491306.3 226192.36 99640 -1 2698
2700 0 491378.28 226057.73 99720 -1 2699
2701 0 491511.25 225894.22 99800 -1 2700
2702 0 491687.03 225818.48 99880 -1 2701
2703 0 491782.78 225715.17 99960 -1 2702
2704 0 491861.8 225616.7 100040 -1 2703
2705 0 491971.5 225524.66 100120 -1 2704
2706 0 492065.88 225460.08 100200 -1 2705
2707 0 492164.03 225419.36 100280 -1 2706
2708 0 492248.1 225316.86 100360 -1 2707
2709 0 492260.72 225285.73 100400 -1 2708
2710 0 492367.16 225260.61 100440 -1 2709
2711 0 492406.97 225266.05 100480 -1 2710
2712 0 492447.2 225204.11 100520 -1 2711
2713 0 492462.16 225224.6 100560 -1 2712
2714 0 492510.53 225166.62 100600 -1 2713
2715 0 492559.25 225071.23 100680 -1 2714
2716 0 492630.4 224988.92 100760 -1 2715
2717 0 492650.06 224920.25 100800 -1 2716
2718 0 492741.84 224864.56 100880 -1 2717
2719 0 492778.16 224851.83 100920 -1 2718
2720 0 492841.94 224797.05 101000 -1 2719
2721 0 492862.78 224773.11 101040 -1 2720
2722 0 492842.16 224725.16 101080 -1 2721
2723 0 492876.22 224659.3 101120 -1 2722
2724 0 492883.3 224494.03 101200 -1 2723
2725 0 492911.44 224396.34 101280 -1 2724
2726 0 492914.62 224338.53 101320 -1 2725
2727 0 492937.44 224301.77 101360 -1 2726
2728 0 493054.38 224249.12 101440 -1 2727
2729 0 493066.97 224233.06 101480 -1 2728
2730 0 493101.03 224192.2 101520 -1 2729
2731 0 493153.97 224141.72 101560 -1 2730
2732 0 493245.8 224097.92 101600 -1 2731
2733 0 493261.7 224076.34 101640 -1 2732
2734 0 493337.4 224053.47 101680 -1 2733
2735 0 493465.06 224065.42 101720 -1 2734
2736 0 493561.47 224040.48 101760 -1 2735
2737 0 493608.5 223995.89 101800 -1 2736
2738 0 493766.6 223799.06 101920 -1 2737
2739 0 493764.22 223788.81 101960 -1 2738
2740 0 493854.62 223733.72 102000 -1 2739
2741 0 493930.56 223675.75 102040 -1 2740
2742 0 493952.53 223625.05 102080 -1 2741
2743 0 493966.62 223566.66 102120 -1 2742
2744 0 493938.4 223470.6 102160 -1 2743
2745 0 493919.44 223398.38 102200 -1 2744
2746 0 493956.1 223356.89 102240 -1 2745
2747 0 493999.94 223252.17 102280 -1 2746
2748 0 494003.44 223219.89 102320 -1 2747
2749 0 494022.2 223111.78 102360 -1 2748
2750 0 494038.62 223039.08 102440 -1 2749
2751 0 494057.47 222952.61 102480 -1 2750
2752 0 494072.62 222864.94 102520 -1 2751
2753 0 494118.28 222811.73 102560 -1 2752
2754 0 494092.22 222754.44 102600 -1 2753
2755 0 494159.78 222686.28 102680 -1 2754
2756 0 494182.9 222673.38 102760 -1 2755
2757 0 494135.9 222657.1 102840 -1 2756
2758 0 494154.8 222618.39 102880 -1 2757
2759 0 494177.03 222602.22 102920 -1 2758
2760 0 494226.9 222541.67 103040 -1 2759
2761 0 494247.94 222528.8 103080 -1 2760
2762 0 494268.22 222490.3 103120 -1 2761
2763 0 494310.6 222470.03 103160 -1 2762
2764 0 494332.84 222465.52 103200 -1 2763
2765 0 494331.72 222466.88 103240 -1 2764
2766 0 494376.75 222438.25 103280 -1 2765
2767 0 494372.12 222433.84 103320 -1 2766
2768 0 494403.78 222445.69 103360 -1 2767
2769 0 494412.2 222447.64 103400 -1 2768
2770 0 494480.88 222417.66 103480 -1 2769
2771 0 494549.75 222422.97 103560 -1 2770
2772 0 494528 222395.66 103600 -1 2771
2773 0 494591.4 222397.81 103640 -1 2772
2774 0 494576.7 222370.16 103680 -1 2773
2775 0 494621.97 222453.98 103760 -1 2774
2776 0 494666.03 222427.8 103800 -1 2775
2777 0 494776.97 222397.23 103880 -1 2776
2778 0 494797.03 222378.23 103920 -1 2777
2779 0 494831.1 222394.48 103960 -1 2778
2780 0 494910.62 222360.16 104040 -1 2779
2781 0 494984.94 222358.27 104120 -1 2780
2782 0 495043.72 222344.56 104200 -1 2781
2783 0 495109.75 222240.02 104280 -1 2782
2784 0 495172.84 222177.08 104360 -1 2783
2785 0 495228.84 221891.55 104440 -1 2784
2786 0 495239.3 221841.5 104560 -1 2785
2787 0 495226.75 221764.97 104600 -1 2786
2788 0 495258.4 221716.84 104640 -1 2787
2789 0 495247.88 221714.14 104680 -1 2788
2790 0 495227.75 221692.6 104720 -1 2789
2791 0 495283.8 221635.16 104760 -1 2790
2792 0 495272.12 221588.6 104800 -1 2791
2793 0 495269.78 221540.06 104840 -1 2792
2794 0 495294.56 221463.53 104880 -1 2793
2795 0 495280.75 221431.48 104920 -1 2794
2796 0 495307.2 221396.58 104960 -1 2795
2797 0 495275.9 221384.2 105000 -1 2796
2798 0 495301.88 221327.16 105040 -1 2797
2799 0 495328.2 221284.61 105080 -1 2798
2800 0 495343.3 221229.92 105120 -1 2799
2801 0 495357.2 221174.89 105200 -1 2800
2802 0 495418.3 221099.84 105280 -1 2801
2803 0 495420.94 221062.06 105360 -1 2802
2804 0 495502.2 220988.47 105400 -1 2803
2805 0 495536.2 220947.03 105480 -1 2804
2806 0 495573.12 220941.36 105560 -1 2805
2807 0 495613.3 220846.52 105640 -1 2806
2808 0 495591.97 220803.7 105680 -1 2807
2809 0 495632.06 220677.39 105760 -1 2808
2810 0 495643.1 220598.94 105840 -1 2809
2811 0 495650.47 220451.28 105920 -1 2810
2812 0 495673.88 220455.19 105960 -1 2811
2813 0 495689.28 220386.6 106000 -1 2812
2814 0 495774.47 220329.8 106040 -1 2813
2815 0 495923.5 220507.84 106120 -1 2814
2816 0 495890.9 220405.06 106160 -1 2815
2817 0 495838.66 220120.83 106240 -1 2816
2818 0 495644.38 219716.31 106240 -1 2817
2819 0 495669.44 219674.98 106280 -1 2818
2820 0 495609.47 219593.97 106320 -1 2819
2821 0 495617.2 219551.98 106360 -1 2820
2822 0 495591 219256.25 106560 -1 2821
2823 0 495574.97 219228.14 106600 -1 2822
2824 0 495578 219209.95 106640 -1 2823
2825 0 495564.44 219183.03 106680 -1 2824
2826 0 495532.34 219111.61 106720 -1 2825
2827 0 495566.06 219100.08 106760 -1 2826
2828 0 495573.7 219088.88 106800 -1 2827
2829 0 495587.03 219047.94 106840 -1 2828
2830 0 495587.5 218962.77 106920 -1 2829
2831 0 495626.97 218852.47 107000 -1 2830
2832 0 495659.47 218829.95 107040 -1 2831
2833 0 495735.84 218719.27 107120 -1 2832
2834 0 495743.03 218708.84 107200 -1 2833
2835 0 495764.06 218679.58 107240 -1 2834
2836 0 495825.34 218626.11 107280 -1 2835
2837 0 495928.22 218557.98 107360 -1 2836
2838 0 496021.16 218388.61 107440 -1 2837
2839 0 496109.94 218191.38 107520 -1 2838
2840 0 496206.12 217984.28 107600 -1 2839
2841 0 496114.4 217718.03 107680 -1 2840
2842 0 496125.47 217551.56 107760 -1 2841
2843 0 496049.6 217473.64 107800 -1 2842
2844 0 496075.22 217408.08 107880 -1 2843
2845 0 496041.12 217370.42 107960 -1 2844
2846 0 496136.97 217243.12 108040 -1 2845
2847 0 496247.1 217225.17 108120 -1 2846
2848 0 496385.7 217133.16 108200 -1 2847
2849 0 496476.78 217096.95 108280 -1 2848
2850 0 496634.44 217043.38 108360 -1 2849
2851 0 496779.3 217023.38 108440 -1 2850
2852 0 496870.2 216970.58 108520 -1 2851
2853 0 496998.8 216950.5 108600 -1 2852
2854 0 497167.6 216858.75 108720 -1 2853
2855 0 497236.4 216839.9 108760 -1 2854
2856 0 497244.47 216837.22 108800 -1 2855
2857 0 497306.6 216728.3 108920 -1 2856
2858 0 497309.06 216730.22 108960 -1 2857
2859 0 497310.9 216713.06 109000 -1 2858
2860 0 497351.44 216669.06 109040 -1 2859
2861 0 497348.8 216616.7 109080 -1 2860
2862 0 497322.8 216554.22 109120 -1 2861
2863 0 497311.72 216527.22 109160 -1 2862
2864 0 497281.94 216351.39 109240 -1 2863
2865 0 497222.06 216259.2 109360 -1 2864
2866 0 497221.75 216281.72 109400 -1 2865
2867 0 497194.84 216224.61 109440 -1 2866
2868 0 497153.9 216189 109520 -1 2867
2869 0 497175.94 216244.95 109560 -1 2868
2870 0 497139.97 216060 109600 -1 2869
2871 0 497032.62 215793.62 109640 -1 2870
2872 0 496995.66 215726.9 109680 -1 2871
2873 0 496924.72 215649.9 109720 -1 2872
2874 0 496846.06 215580.2 109800 -1 2873
2875 0 496808.97 215561.47 109840 -1 2874
2876 0 496826.53 215563.11 109920 -1 2875
2877 0 496816.84 215542.62 110000 -1 2876
2878 0 496826.3 215513.48 110040 -1 2877
2879 0 496821.3 215524.67 110080 -1 2878
2880 0 496815.56 215522.9 110120 -1 2879
2881 0 496805.88 215502.12 110160 -1 2880
2882 0 496819.7 215514.34 110200 -1 2881
2883 0 496824.53 215507.61 110240 -1 2882
2884 0 496828.3 215503.75 110280 -1 2883
2885 0 496805.2 215454.6 110320 -1 2884
2886 0 496807.4 215388.42 110360 -1 2885
2887 0 496887.94 215305.88 110400 -1 2886
2888 0 496918.8 215239.38 110440 -1 2887
2889 0 496928.12 215210.36 110480 -1 2888
2890 0 496925.25 215180.44 110520 -1 2889
2891 0 496871.16 214671.45 110520 -1 2890
2892 0 496878.7 214358.66 110480 -1 2891
2893 0 496900.38 214291.06 110440 -1 2892
2894 0 496871.44 214213.47 110400 -1 2893
2895 0 496893.4 214622.75 110560 -1 2891
2896 0 496912.25 214625.1 110600 -1 2895
2897 0 496902.88 214627.94 110640 -1 2896
2898 0 496919.5 214621.42 110680 -1 2897
2899 0 496937.38 215001.86 110720 -1 2898
2900 0 496949.66 214987.98 110760 -1 2899
2901 0 496941.5 214935.25 110800 -1 2900
2902 0 496937.22 214870.17 110880 -1 2901
2903 0 496949.75 214850.08 110920 -1 2902
2904 0 496617.16 214083.08 110720 -1 2899
2905 0 496590.62 213969.92 110760 -1 2904
2906 0 496484.47 213885.27 110800 -1 2905
2907 0 496369.72 213826.06 110920 -1 2906
2908 0 496329.16 213818.06 110960 -1 2907
2909 0 496305.97 213782.48 111000 -1 2908
2910 0 496258.06 213717.4 111080 -1 2909
2911 0 496259.97 213647.61 111160 -1 2910
2912 0 496292.78 213640.48 111200 -1 2911
2913 0 496299.4 213582.45 111280 -1 2912
2914 0 496337.12 213506.84 111400 -1 2913
2915 0 496491.4 213227.55 111520 -1 2914
2916 0 496529.84 213131.48 111560 -1 2915
2917 0 496654.88 213083.23 111600 -1 2916
2918 0 496716.38 212965.62 111640 -1 2917
2919 0 496821.88 212808.73 111760 -1 2918
2920 0 496860.3 212802.95 111800 -1 2919
2921 0 496897.88 212740.8 111840 -1 2920
2922 0 496900.84 212694 111920 -1 2921
2923 0 496898.16 212688 111960 -1 2922
2924 0 496895.25 212592.88 112080 -1 2923
2925 0 496880.53 212591.06 112120 -1 2924
2926 0 496855.3 212587.05 112160 -1 2925
2927 0 496850.34 212490.03 112200 -1 2926
2928 0 496837.94 212511.92 112240 -1 2927
2929 0 496766.94 212516.58 112320 -1 2928
2930 0 496758.72 212503.1 112360 -1 2929
2931 0 496730.56 212437.1 112400 -1 2930
2932 0 496682.1 212396.58 112520 -1 2931
2933 0 496670.03 212298.53 112600 -1 2932
2934 0 496673.75 212276.58 112640 -1 2933
2935 0 496635.47 212132.9 112680 -1 2934
2936 0 496697.47 211917.22 112760 -1 2935
2937 0 496762.72 211902.48 112800 -1 2936
2938 0 496871.5 211802.5 112880 -1 2937
2939 0 496934.72 211762.72 112960 -1 2938
2940 0 496977.06 211686.45 113040 -1 2939
2941 0 496978.5 211651.7 113120 -1 2940
2942 0 496996.1 211600.66 113160 -1 2941
2943 0 497037.03 211516.62 113280 -1 2942
2944 0 497009.03 211480.2 113360 -1 2943
2945 0 496978.28 211415.28 113440 -1 2944
2946 0 496932.5 211313.52 113520 -1 2945
2947 0 496813.84 211174.66 113640 -1 2946
2948 0 496670.5 211078.25 113680 -1 2947
2949 0 496634.8 211033.34 113720 -1 2948
2950 0 496604.1 211000.64 113760 -1 2949
2951 0 496564.88 210971.3 113800 -1 2950
2952 0 496494.66 210849.52 113840 -1 2951
2953 0 496471.94 210812 113880 -1 2952
2954 0 496419.62 210713.69 113960 -1 2953
2955 0 496359.8 210669.64 114000 -1 2954
2956 0 496326.66 210603.66 114040 -1 2955
2957 0 496326.06 210534.62 114080 -1 2956
2958 0 496281.1 210488.3 114120 -1 2957
2959 0 496307.56 210444.77 114160 -1 2958
2960 0 496313.12 210415.73 114200 -1 2959
2961 0 496286.16 210351.16 114240 -1 2960
2962 0 496284.06 210251.27 114280 -1 2961
2963 0 496307.6 210231.8 114320 -1 2962
2964 0 496313.2 210201.38 114360 -1 2963
2965 0 496305.88 210107.75 114400 -1 2964
2966 0 496376.9 210084.16 114440 -1 2965
2967 0 496428.62 210009 114520 -1 2966
2968 0 496468.16 210011.9 114560 -1 2967
2969 0 496677.47 209925.67 114640 -1 2968
2970 0 496771.66 209896.4 114680 -1 2969
2971 0 496898.88 209777.05 114760 -1 2970
2972 0 496939.28 209755.58 114800 -1 2971
2973 0 496962.3 209785.86 114840 -1 2972
2974 0 497102.3 209744.19 114920 -1 2973
2975 0 497131.4 209700.44 114960 -1 2974
2976 0 497174.28 209677.12 115000 -1 2975
2977 0 497223.22 209581.88 115040 -1 2976
2978 0 497408.47 209532.58 115080 -1 2977
2979 0 497435.7 209465.95 115120 -1 2978
2980 0 497435.6 209382.66 115160 -1 2979
2981 0 497414.53 209338.58 115200 -1 2980
2982 0 497380.56 209222.61 115240 -1 2981
2983 0 497340.34 209160.44 115280 -1 2982
2984 0 497241.75 209085.14 115320 -1 2983
2985 0 497163.75 209028 115400 -1 2984
2986 0 497105 208859.86 115440 -1 2985
2987 0 497004.4 208843.44 115480 -1 2986
2988 0 496865.7 208773.17 115520 -1 2987
2989 0 496824.16 208714.52 115560 -1 2988
2990 0 496700.28 208678.1 115600 -1 2989
2991 0 496654.72 208674.23 115680 -1 2990
2992 0 496540.66 208537.92 115840 -1 2991
2993 0 496515.34 208480.83 115880 -1 2992
2994 0 496527.56 208464.17 115920 -1 2993
2995 0 496493.22 208438.38 115960 -1 2994
2996 0 496473.75 208404.39 116000 -1 2995
2997 0 496451.78 208398.42 116040 -1 2996
2998 0 496441.72 208405.23 116080 -1 2997
2999 0 496436.1 208353.25 116120 -1 2998
3000 0 496418.72 208311.1 116160 -1 2999
3001 0 496409.97 208266.12 116200 -1 3000
3002 0 496397.28 208245.67 116240 -1 3001
3003 0 496381.6 208227.73 116280 -1 3002
3004 0 496400.3 208180.98 116320 -1 3003
3005 0 496397.56 208127.72 116360 -1 3004
3006 0 496428.7 208123.12 116400 -1 3005
3007 0 496446.84 208080.44 116440 -1 3006
3008 0 496466.2 208049.88 116480 -1 3007
3009 0 496434.16 208007.5 116520 -1 3008
3010 0 496438.88 207950.53 116560 -1 3009
3011 0 496468.88 207936.44 116600 -1 3010
3012 0 496501.88 207897.7 116640 -1 3011
3013 0 496490.75 207901.77 116680 -1 3012
3014 0 496538.72 207922 116720 -1 3013
3015 0 496536.47 207909.48 116760 -1 3014
3016 0 496636.88 207823.83 116840 -1 3015
3017 0 496641.12 207839.75 116880 -1 3016
3018 0 496678.8 207818.53 116920 -1 3017
3019 0 496661.47 207803.67 116960 -1 3018
3020 0 497034.38 207497.69 116960 -1 3019
3021 0 497317.9 207393.61 116920 -1 3020
3022 0 497361.88 207380.78 116880 -1 3021
3023 0 497448.72 207342.94 116840 -1 3022
3024 0 497041.62 207450.53 117040 -1 3020
3025 0 497090.06 207465.36 117120 -1 3024
3026 0 497153.78 207426.92 117200 -1 3025
3027 0 497154.3 207337.69 117240 -1 3026
3028 0 497195.6 207380.53 117320 -1 3027
3029 0 497184 207391.14 117360 -1 3028
3030 0 497188.4 207396.8 117440 -1 3029
3031 0 497173.56 207396.22 117520 -1 3030
3032 0 497191.16 207399.17 117560 -1 3031
3033 0 497225.84 207456.23 117600 -1 3032
3034 0 497140.3 207345.69 117640 -1 3033
3035 0 497177.6 207247.83 117720 -1 3034
3036 0 497232.78 207180.44 117760 -1 3035
3037 0 497217.38 207152.11 117800 -1 3036
3038 0 497235.84 206976.34 117840 -1 3037
3039 0 497274.34 206668.27 117880 -1 3038
3040 0 497310.22 206602.28 117920 -1 3039
3041 0 497343.12 206580.92 117960 -1 3040
3042 0 497325.12 206457.28 118000 -1 3041
3043 0 497293.9 206358.7 118080 -1 3042
3044 0 497240.88 206263.95 118160 -1 3043
3045 0 497146 206153.19 118240 -1 3044
3046 0 497166.25 206140.02 118280 -1 3045
3047 0 497142.84 206066.66 118320 -1 3046
3048 0 496998.38 205943.58 118360 -1 3047
3049 0 496913.34 205825.33 118400 -1 3048
3050 0 496850.7 205681.17 118440 -1 3049
3051 0 496881.3 205467.92 118560 -1 3050
3052 0 496892.22 205220.6 118640 -1 3051
3053 0 496935.25 205184.02 118720 -1 3052
3054 0 497019.6 205077.73 118800 -1 3053
3055 0 497149.2 204991.64 118920 -1 3054
3056 0 497228.75 204956.02 118960 -1 3055
3057 0 497407.5 204891.05 119120 -1 3056
3058 0 497410.62 204825.19 119160 -1 3057
3059 0 497485.1 204691.14 119240 -1 3058
3060 0 497488.62 204627.11 119280 -1 3059
3061 0 497546.8 204215.38 119360 -1 3060
3062 0 497541.06 204174.66 119400 -1 3061
3063 0 497608.94 204204.28 119480 -1 3062
3064 0 497578.53 204081.7 119560 -1 3063
3065 0 497188.66 203753.12 119600 -1 3064
3066 0 497216.75 203747.53 119680 -1 3065
3067 0 497138.9 203614.84 119720 -1 3066
3068 0 497135.1 203612.14 119760 -1 3067
3069 0 497163.1 203583.64 119840 -1 3068
3070 0 497152.66 203548.31 119880 -1 3069
3071 0 497162.8 203529.14 119960 -1 3070
3072 0 497188.3 203525.19 120000 -1 3071
3073 0 497210.4 203501.44 120080 -1 3072
3074 0 497188.5 203534.61 120120 -1 3073
3075 0 497233.88 203506.56 120160 -1 3074
3076 0 497238.75 203498.47 120200 -1 3075
3077 0 497211.34 203468.06 120240 -1 3076
3078 0 497229.47 203461.9 120280 -1 3077
3079 0 497243.4 203456 120320 -1 3078
3080 0 497225.6 203422.6 120440 -1 3079
3081 0 497205.4 203387.33 120480 -1 3080
3082 0 497204.16 203350.05 120600 -1 3081
3083 0 497118.53 203231.8 120720 -1 3082
3084 0 497076.38 203201.6 120760 -1 3083
3085 0 497123.3 203227.98 120800 -1 3084
3086 0 497081.94 203153.7 120840 -1 3085
3087 0 497033.2 203075.88 120880 -1 3086
3088 0 496974.62 203041.16 120920 -1 3087
3089 0 496985.84 203043.44 120960 -1 3088
3090 0 496969.34 203001.03 121000 -1 3089
3091 0 496908.44 202902.03 121040 -1 3090
3092 0 496799.8 202833.6 121080 -1 3091
3093 0 496794.47 202833.28 121120 -1 3092
3094 0 496908.66 202871.06 121160 -1 3093
3095 0 496808.75 202818.69 121200 -1 3094
3096 0 496776.4 202735.58 121240 -1 3095
3097 0 496581.16 202541.95 121280 -1 3096
3098 0 496566.22 202520.69 121320 -1 3097
3099 0 496572.22 202473 121360 -1 3098
3100 0 496552.44 202367.67 121400 -1 3099
3101 0 496531.5 202245.58 121440 -1 3100
3102 0 496539.7 202235.12 121480 -1 3101
3103 0 496597.8 202180.39 121520 -1 3102
3104 0 496615.22 202139.95 121560 -1 3103
3105 0 496624.16 202084.95 121600 -1 3104
3106 0 496688.22 202053.42 121640 -1 3105
3107 0 496745 202055.42 121680 -1 3106
3108 0 496735.1 201959.77 121720 -1 3107
3109 0 496781.9 201938.31 121760 -1 3108
3110 0 496809 201902.1 121800 -1 3109
3111 0 496804.72 201846.23 121840 -1 3110
3112 0 496847.53 201776.38 121880 -1 3111
3113 0 496851.6 201755.81 121920 -1 3112
3114 0 496886.38 201717.83 121960 -1 3113
3115 0 496842.5 201443.5 122160 -1 3114
3116 0 496841.12 201386.73 122240 -1 3115
3117 0 496823.28 201331.02 122280 -1 3116
3118 0 496809.75 201289.84 122320 -1 3117
3119 0 496823.44 201282.98 122360 -1 3118
3120 0 496766.12 201251.12 122440 -1 3119
3121 0 496779.84 201209.97 122480 -1 3120
3122 0 496736.72 201176.92 122520 -1 3121
3123 0 496724.53 201108.28 122560 -1 3122
3124 0 496705.6 201056.2 122600 -1 3123
3125 0 496683.7 201027.4 122640 -1 3124
3126 0 496695 201027.64 122680 -1 3125
3127 0 496683.47 200999.95 122760 -1 3126
3128 0 496676.3 201001.84 122800 -1 3127
3129 0 496677.3 200950.75 122880 -1 3128
3130 0 496706.47 200923.86 122960 -1 3129
3131 0 496703.34 200915.1 123000 -1 3130
3132 0 496716.4 200894.39 123040 -1 3131
3133 0 496757.84 200851.92 123120 -1 3132
3134 0 496778.53 200788 123200 -1 3133
3135 0 496809.88 200717.25 123280 -1 3134
3136 0 496834.53 200608.98 123440 -1 3135
3137 0 496820.5 200537.5 123520 -1 3136
3138 0 496829.28 200499.92 123560 -1 3137
3139 0 496822.88 200459.95 123600 -1 3138
3140 0 496822.16 200320.72 123720 -1 3139
3141 0 496798.03 200265.56 123760 -1 3140
3142 0 496699.16 200192.14 123800 -1 3141
3143 0 496595.84 200090.05 123840 -1 3142
3144 0 496566.16 200002.78 123880 -1 3143
3145 0 496565.78 199826.48 123960 -1 3144
3146 0 496604.03 199754.33 124000 -1 3145
3147 0 496700.16 199666.48 124040 -1 3146
3148 0 496723.84 199534.77 124120 -1 3147
3149 0 496802.97 199418.33 124160 -1 3148
3150 0 496899.66 199269.12 124200 -1 3149
3151 0 496966.38 199182.42 124240 -1 3150
3152 0 497031.7 199036.84 124320 -1 3151
3153 0 497054.4 199042.9 124360 -1 3152
3154 0 497088.72 198974.1 124440 -1 3153
3155 0 497055.84 198994.75 124480 -1 3154
3156 0 497098.4 198929.56 124560 -1 3155
3157 0 497127.56 198915.33 124600 -1 3156
3158 0 497135.16 198887.02 124640 -1 3157
3159 0 497082.78 198916.5 124680 -1 3158
3160 0 497085.88 198907.53 124720 -1 3159
3161 0 497069.3 198897.7 124760 -1 3160
3162 0 497068.1 198877.47 124800 -1 3161
3163 0 497113.6 198830.38 124840 -1 3162
3164 0 497133.9 198797.78 124880 -1 3163
3165 0 497072.7 198803.5 124920 -1 3164
3166 0 497062.56 198776.89 124960 -1 3165
3167 0 496916.44 198719.22 125040 -1 3166
3168 0 496799.1 198610.92 125120 -1 3167
3169 0 496764.12 198558.05 125160 -1 3168
3170 0 496780.38 198533.86 125200 -1 3169
3171 0 496720.78 198431.88 125320 -1 3170
3172 0 496691.56 198383.05 125360 -1 3171
3173 0 496617.84 198267.48 125520 -1 3172
3174 0 496555.44 198231.56 125600 -1 3173
3175 0 496522.1 198112.9 125640 -1 3174
3176 0 496529.8 198042.08 125680 -1 3175
3177 0 496543.72 198015.48 125720 -1 3176
3178 0 496542.66 197995.8 125760 -1 3177
3179 0 496522.06 197917.47 125800 -1 3178
3180 0 496521.47 197919.25 125840 -1 3179
3181 0 496527.44 197860.98 125880 -1 3180
3182 0 496523.6 197822.3 125920 -1 3181
3183 0 496528.47 197814.33 125960 -1 3182
3184 0 496546.38 197784.52 126000 -1 3183
3185 0 496507.1 197707.58 126040 -1 3184
3186 0 496489.28 197599.56 126160 -1 3185
3187 0 496542.2 197523.83 126240 -1 3186
3188 0 496691.28 197313.67 126400 -1 3187
3189 0 496744.7 197196.08 126520 -1 3188
3190 0 496732.6 197114.64 126560 -1 3189
3191 0 496800.62 197108.88 126600 -1 3190
3192 0 496844.75 197037.97 126640 -1 3191
3193 0 496832.1 197001.97 126680 -1 3192
3194 0 496915.2 196891.48 126720 -1 3193
3195 0 496890.47 196859.64 126760 -1 3194
3196 0 496867.3 196667.2 126800 -1 3195
3197 0 496831.7 196607.14 126840 -1 3196
3198 0 496815.03 196500.89 126880 -1 3197
3199 0 496805.1 196378.84 126920 -1 3198
3200 0 496757.6 196197.19 127000 -1 3199
3201 0 496725.75 196094.94 127080 -1 3200
3202 0 496652.03 196024.11 127120 -1 3201
3203 0 496645.8 196003.77 127160 -1 3202
3204 0 496611.84 195979.75 127200 -1 3203
3205 0 496600.2 195941.5 127280 -1 3204
3206 0 496597.47 195893.11 127320 -1 3205
3207 0 496551.8 195864.38 127360 -1 3206
3208 0 496552.94 195845.78 127400 -1 3207
3209 0 496575.5 195812.03 127440 -1 3208
3210 0 496544.38 195816.27 127480 -1 3209
3211 0 496551.9 195774.22 127520 -1 3210
3212 0 496559.38 195766.14 127560 -1 3211
3213 0 496544.2 195730.11 127600 -1 3212
3214 0 496563.84 195703.98 127640 -1 3213
3215 0 496554.88 195695.25 127680 -1 3214
3216 0 496560.47 195658.61 127720 -1 3215
3217 0 496590.38 195651.6 127760 -1 3216
3218 0 496583.2 195638.73 127800 -1 3217
3219 0 496586.56 195578.25 127840 -1 3218
3220 0 496590.56 195552.56 127880 -1 3219
3221 0 496597.3 195560.75 127920 -1 3220
3222 0 496613.25 195537.33 127960 -1 3221
3223 0 496633.12 195525.5 128000 -1 3222
3224 0 496616.6 195514.48 128040 -1 3223
3225 0 496668.9 195470.23 128080 -1 3224
3226 0 496682.25 195483.28 128120 -1 3225
3227 0 496651.75 195427.19 128160 -1 3226
3228 0 496647.9 195384.5 128200 -1 3227
3229 0 496655 195362.06 128240 -1 3228
3230 0 496647.03 195309.56 128280 -1 3229
3231 0 496629.34 195318.89 128320 -1 3230
3232 0 496628.53 195272.44 128360 -1 3231
3233 0 496600.97 195198.4 128400 -1 3232
3234 0 496581.9 195156.66 128480 -1 3233
3235 0 496546.16 195066.52 128520 -1 3234
3236 0 496479.6 194905.56 128560 -1 3235
3237 0 496451.7 194828.83 128600 -1 3236
3238 0 496444.38 194848.48 128640 -1 3237
3239 0 496382.44 194728.95 128680 -1 3238
3240 0 496332.53 194558.55 128760 -1 3239
3241 0 496292.38 194480.89 128800 -1 3240
3242 0 496277.97 194415.89 128840 -1 3241
3243 0 496262.5 194375.5 128880 -1 3242
3244 0 496258.97 194350.6 128920 -1 3243
3245 0 496218.03 194269.47 128960 -1 3244
3246 0 496231.1 194260.28 129000 -1 3245
3247 0 496236.2 194237.19 129040 -1 3246
3248 0 496272.78 194201.25 129080 -1 3247
3249 0 496241.9 194155.58 129120 -1 3248
3250 0 496259.5 194138.94 129160 -1 3249
3251 0 496288.94 194112.05 129200 -1 3250
3252 0 496257.06 194097.45 129240 -1 3251
3253 0 496237.22 194073.14 129280 -1 3252
3254 0 496244.44 194030.98 129320 -1 3253
3255 0 496240.72 194022.03 129360 -1 3254
3256 0 496247.12 193955.78 129400 -1 3255
3257 0 496264.97 193805.95 129480 -1 3256
3258 0 496262.66 193635.78 129560 -1 3257
3259 0 496256.3 193477.52 129640 -1 3258
3260 0 496250.97 193381.62 129720 -1 3259
3261 0 496229.47 193314.73 129800 -1 3260
3262 0 496225.4 193266.2 129880 -1 3261
3263 0 496209.03 193148.7 129960 -1 3262
3264 0 496199.38 193032.11 130040 -1 3263
3265 0 496134.3 192870.55 130160 -1 3264
3266 0 496157.94 192880.97 130200 -1 3265
3267 0 496096.72 192729.89 130280 -1 3266
3268 0 496090.8 192660.33 130320 -1 3267
3269 0 496059.47 192543.9 130400 -1 3268
3270 0 496052.1 192448.19 130480 -1 3269
3271 0 496036.8 192349.39 130560 -1 3270
3272 0 496038.72 192314.23 130640 -1 3271
3273 0 496054.72 192202.02 130720 -1 3272
3274 0 496055.34 192044.94 130840 -1 3273
3275 0 496064.44 191983.31 130880 -1 3274
3276 0 496093.1 191964.2 130920 -1 3275
3277 0 496093.44 191926.72 130960 -1 3276
3278 0 496069.25 191878.28 131000 -1 3277
3279 0 496053.4 191777.27 131040 -1 3278
3280 0 496048 191722.23 131080 -1 3279
3281 0 496062.66 191640.25 131120 -1 3280
3282 0 496074.8 191566.98 131160 -1 3281
3283 0 496050.6 191465.53 131200 -1 3282
3284 0 496022 191369.52 131240 -1 3283
3285 0 495998.03 191279.7 131280 -1 3284
3286 0 495982.53 191223.47 131320 -1 3285
3287 0 495955.28 191148.31 131360 -1 3286
3288 0 495930.2 191104.17 131400 -1 3287
3289 0 495908.9 191064.89 131440 -1 3288
3290 0 495876.56 190982.94 131480 -1 3289
3291 0 495897.16 190977.28 131520 -1 3290
3292 0 495875.2 190966.89 131560 -1 3291
3293 0 495861.7 190935.47 131600 -1 3292
3294 0 495855.03 190870.1 131640 -1 3293
3295 0 495884.53 190872.95 131680 -1 3294
3296 0 495846.03 190815.22 131720 -1 3295
3297 0 495824.03 190767.27 131760 -1 3296
3298 0 495815.84 190758.66 131800 -1 3297
3299 0 495813.06 190671.33 131840 -1 3298
3300 0 495797.62 190618.69 131880 -1 3299
3301 0 495753.44 190591.78 131920 -1 3300
3302 0 495727.56 190543.95 131960 -1 3301
3303 0 495708.06 190444.61 132000 -1 3302
3304 0 495669.06 190351.38 132040 -1 3303
3305 0 495650.56 190298.39 132080 -1 3304
3306 0 495668.12 190268.56 132120 -1 3305
3307 0 495675.5 190260.8 132160 -1 3306
3308 0 495675.16 190204.44 132200 -1 3307
3309 0 495666.75 190151.48 132240 -1 3308
3310 0 495653.56 190124.84 132280 -1 3309
3311 0 495646 190086.14 132320 -1 3310
3312 0 495662.16 190053.72 132360 -1 3311
3313 0 495670.97 190048.6 132400 -1 3312
3314 0 495676.2 190000.72 132440 -1 3313
3315 0 495676.88 189990.44 132480 -1 3314
3316 0 495652.62 189894.1 132520 -1 3315
3317 0 495646.4 189845.88 132560 -1 3316
3318 0 495664.88 189818.52 132600 -1 3317
3319 0 495671.3 189803.58 132640 -1 3318
3320 0 495652.84 189761.92 132680 -1 3319
3321 0 495671.9 189789.06 132720 -1 3320
3322 0 495649.97 189751.38 132760 -1 3321
3323 0 495658.75 189713.25 132800 -1 3322
3324 0 495634.84 189671.22 132840 -1 3323
3325 0 495626.94 189590.88 132920 -1 3324
3326 0 495625.97 189563.67 132960 -1 3325
3327 0 495614.4 189529.67 133000 -1 3326
3328 0 495613.8 189496.6 133040 -1 3327
3329 0 495597.97 189461.2 133080 -1 3328
3330 0 495605.47 189446.02 133120 -1 3329
3331 0 495586.84 189406.34 133160 -1 3330
3332 0 495549.75 189339.81 133200 -1 3331
3333 0 495525.78 189183.67 133280 -1 3332
3334 0 495523.34 189103.19 133320 -1 3333
3335 0 495506.12 189049.3 133360 -1 3334
3336 0 495477.16 188980.52 133400 -1 3335
3337 0 495482.5 188939.88 133440 -1 3336
3338 0 495452.9 188839.58 133480 -1 3337
3339 0 495416.7 188847.62 133520 -1 3338
3340 0 495408.56 188779.92 133560 -1 3339
3341 0 495402.2 188734.81 133600 -1 3340
3342 0 495393.12 188568.47 133640 -1 3341
3343 0 495376.8 188493.44 133680 -1 3342
3344 0 495345.34 188439.47 133720 -1 3343
3345 0 495350.1 188395.64 133760 -1 3344
3346 0 495299.38 188279.05 133840 -1 3345
3347 0 495299.78 188217.6 133880 -1 3346
3348 0 495301.66 188163.64 133920 -1 3347
3349 0 495269.7 188141.67 133960 -1 3348
3350 0 495300.6 188073.77 134000 -1 3349
3351 0 495275.28 188047.73 134040 -1 3350
3352 0 495282.28 188024.69 134080 -1 3351
3353 0 495252.94 187966.19 134120 -1 3352
3354 0 495230.16 187888.3 134200 -1 3353
3355 0 495249.62 187816.1 134280 -1 3354
3356 0 495263.4 187774.6 134320 -1 3355
3357 0 495232.97 187711.98 134360 -1 3356
3358 0 495235.62 187617.77 134400 -1 3357
3359 0 495229.1 187419.52 134520 -1 3358
3360 0 495214.03 187208.72 134600 -1 3359
3361 0 495205.22 187139.12 134640 -1 3360
3362 0 495212.2 186852.2 134720 -1 3361
3363 0 495188.34 186669.5 134840 -1 3362
3364 0 495202.2 186522.48 134920 -1 3363
3365 0 495160.78 186446.72 135000 -1 3364
3366 0 495152.88 186260.22 135080 -1 3365
3367 0 495151.1 186205.25 135120 -1 3366
3368 0 495164.66 186133.39 135160 -1 3367
3369 0 495143.84 185934.23 135320 -1 3368
3370 0 495165.53 185870.66 135360 -1 3369
3371 0 495162.62 185784.12 135400 -1 3370
3372 0 495163.3 185723.14 135440 -1 3371
3373 0 495157.47 185544.39 135520 -1 3372
3374 0 495178.4 185408.92 135560 -1 3373
3375 0 495165 185326.72 135600 -1 3374
3376 0 495176.88 185256.53 135640 -1 3375
3377 0 495129.3 185076.44 135720 -1 3376
3378 0 495130.53 185103.64 135760 -1 3377
3379 0 495090.16 184984.84 135800 -1 3378
3380 0 495034.47 184862.86 135840 -1 3379
3381 0 495002.12 184694.06 135880 -1 3380
3382 0 494980.22 184606.08 135960 -1 3381
3383 0 494951.16 184553.8 136000 -1 3382
3384 0 495018.44 184440.16 136200 -1 3383
3385 0 495046.25 184374.05 136320 -1 3384
3386 0 495037.62 184318.45 136400 -1 3385
3387 0 495033.97 184305.06 136440 -1 3386
3388 0 495044.06 184250.94 136480 -1 3387
3389 0 495030.7 184266.39 136520 -1 3388
3390 0 495086.8 184356.2 136560 -1 3389
3391 0 494870.7 183868.44 136560 -1 3390
3392 0 494765.25 183791.19 136600 -1 3391
3393 0 494731.22 183640.83 136640 -1 3392
3394 0 494723.03 183563.45 136720 -1 3393
3395 0 494563.88 183507.48 136800 -1 3394
3396 0 494571.94 183287.03 136880 -1 3395
3397 0 494601.97 183218.94 137120 -1 3396
3398 0 494633.03 183150.23 137200 -1 3397
3399 0 494719 182977.27 137280 -1 3398
3400 0 494688.6 182884.88 137360 -1 3399
3401 0 494666.8 182663.28 137440 -1 3400
3402 0 494763.62 182578.61 137520 -1 3401
3403 0 494732.16 182416.34 137640 -1 3402
3404 0 494699.28 182201.34 137720 -1 3403
3405 0 494732.7 181942.11 137800 -1 3404
3406 0 494669.38 181966.2 137880 -1 3405
3407 0 494659.34 181768.34 137960 -1 3406
3408 0 494619.34 181713.89 138000 -1 3407
3409 0 494647.4 181609.4 138040 -1 3408
3410 0 494591.25 181517.11 138080 -1 3409
3411 0 494549.75 181431.17 138120 -1 3410
3412 0 494490.94 181371.23 138160 -1 3411
3413 0 494449.5 181217.48 138200 -1 3412
3414 0 494415.2 181047.25 138240 -1 3413
3415 0 494371.72 180888.89 138280 -1 3414
3416 0 494326.7 180731.98 138320 -1 3415
3417 0 494326.16 180688.7 138360 -1 3416
3418 0 494318.03 180650.64 138400 -1 3417
3419 0 494317 180610.4 138440 -1 3418
3420 0 494315.7 180571.56 138480 -1 3419
3421 0 494313.2 180544.02 138520 -1 3420
3422 0 494315.47 180523.83 138560 -1 3421
3423 0 494305.75 180501.86 138600 -1 3422
3424 0 494308.94 180473.8 138640 -1 3423
3425 0 494293.88 180427.12 138680 -1 3424
3426 0 494280.56 180387.33 138720 -1 3425
3427 0 494276.78 180356.39 138760 -1 3426
3428 0 494258 180341.4 138800 -1 3427
3429 0 494257.3 180330.05 138840 -1 3428
3430 0 494259.28 180312.2 138880 -1 3429
3431 0 494251.6 180296.97 138920 -1 3430
3432 0 494257.12 180284.08 138960 -1 3431
3433 0 494247.66 180260.89 139000 -1 3432
3434 0 494238.25 180236.53 139040 -1 3433
3435 0 494229.72 180220.12 139080 -1 3434
3436 0 494230.47 180179.28 139120 -1 3435
3437 0 494224.9 180127.05 139160 -1 3436
3438 0 494221.7 180090.17 139200 -1 3437
3439 0 494262.25 180102.75 139240 -1 3438
3440 0 494361.16 180219.03 139280 -1 3439
3441 0 494380.22 180194.06 139320 -1 3440
3442 0 494405.2 180189.83 139360 -1 3441
3443 0 494419.56 180178.44 139400 -1 3442
3444 0 494425.38 180175.77 139440 -1 3443
3445 0 494456.06 180167.83 139480 -1 3444
3446 0 494457.34 180163.97 139520 -1 3445
3447 0 494460.53 180163.8 139560 -1 3446
3448 0 494459.84 180152.31 139600 -1 3447
3449 0 494473.12 180124.06 139640 -1 3448
3450 0 494486.66 180076.61 139680 -1 3449
3451 0 494490.84 180033.1 139720 -1 3450
3452 0 494500.06 180012 139760 -1 3451
3453 0 494507.9 179977.11 139800 -1 3452
3454 0 494515.88 179954.34 139840 -1 3453
3455 0 494536.2 179917.48 139880 -1 3454
3456 0 494558.47 179892.4 139920 -1 3455
3457 0 494581.62 179866.06 139960 -1 3456
3458 0 494592.94 179842.52 140000 -1 3457
3459 0 494597.72 179826.05 140040 -1 3458
3460 0 494641.88 179764.6 140080 -1 3459
3461 0 494636.9 179716.52 140120 -1 3460
3462 0 494633.97 179763.23 140160 -1 3461
3463 0 494660.94 179696.47 140200 -1 3462
3464 0 494663.3 179662.22 140240 -1 3463
3465 0 494695.97 179598 140280 -1 3464
3466 0 494719.72 179563.16 140320 -1 3465
3467 0 494737.78 179509.23 140360 -1 3466
3468 0 494748.7 179469.62 140400 -1 3467
3469 0 494750.03 179394.83 140440 -1 3468
3470 0 494746.06 179320.02 140480 -1 3469
3471 0 494742.44 179277.66 140520 -1 3470
3472 0 494696.94 179242.83 140560 -1 3471
3473 0 494645.6 179208.81 140600 -1 3472
3474 0 494597.62 179156.9 140640 -1 3473
3475 0 494591 179113.39 140680 -1 3474
3476 0 494589.7 179069.19 140720 -1 3475
3477 0 494582.25 179011.6 140760 -1 3476
3478 0 494570.56 178965.64 140800 -1 3477
3479 0 494549.56 178902.06 140840 -1 3478
3480 0 494520.03 178820.3 140880 -1 3479
3481 0 494495.56 178738.56 140920 -1 3480
3482 0 494508.25 178673.73 140960 -1 3481
3483 0 494525.94 178607.16 141000 -1 3482
3484 0 494540.7 178555.9 141040 -1 3483
3485 0 494556.78 178479.9 141080 -1 3484
3486 0 494585.28 178404.12 141120 -1 3485
3487 0 494613.28 178339.98 141160 -1 3486
3488 0 494635.22 178266.11 141200 -1 3487
3489 0 494653.88 178206.39 141240 -1 3488
3490 0 494669.28 178146.6 141280 -1 3489
3491 0 494686.9 178090.61 141320 -1 3490
3492 0 494687.72 178045.69 141360 -1 3491
3493 0 494690.56 178008.39 141400 -1 3492
3494 0 494702.72 177948.72 141440 -1 3493
3495 0 494687.25 177926.47 141480 -1 3494
3496 0 494669.78 177897.6 141520 -1 3495
3497 0 494651.53 177888.02 141560 -1 3496
3498 0 494634.75 177825.4 141600 -1 3497
3499 0 494615.22 177766.2 141640 -1 3498
3500 0 494592 177706.39 141680 -1 3499
3501 0 494572.53 177659.89 141720 -1 3500
3502 0 494560.2 177625.77 141760 -1 3501
3503 0 494544.47 177573.52 141800 -1 3502
3504 0 494510.4 177527.38 141840 -1 3503
3505 0 494478.34 177494.72 141880 -1 3504
3506 0 494448.28 177464.9 141920 -1 3505
3507 0 494430.28 177442.6 141960 -1 3506
3508 0 494418.2 177420.88 142000 -1 3507
3509 0 494408.16 177400.11 142040 -1 3508
3510 0 494400.44 177378.56 142080 -1 3509
3511 0 494402.8 177353.95 142120 -1 3510
3512 0 494396.94 177328.27 142160 -1 3511
3513 0 494411.22 177304.53 142200 -1 3512
3514 0 494414.22 177278.27 142240 -1 3513
3515 0 494417.75 177255.7 142280 -1 3514
3516 0 494430.75 177205.25 142320 -1 3515
3517 0 494456.53 177165.22 142360 -1 3516
3518 0 494469.38 177119.89 142400 -1 3517
3519 0 494482.1 177077.95 142440 -1 3518
3520 0 494512.1 177032.83 142480 -1 3519
3521 0 494545.94 176988.83 142520 -1 3520
3522 0 494580.75 176938.56 142560 -1 3521
3523 0 494610.72 176906.69 142600 -1 3522
3524 0 494666 176796.38 142640 -1 3523
3525 0 494726.1 176678.23 142680 -1 3524
3526 0 494779.6 176581.69 142720 -1 3525
3527 0 494813.12 176519.89 142760 -1 3526
3528 0 494842.25 176475.28 142800 -1 3527
3529 0 494868.06 176429.17 142840 -1 3528
3530 0 494904.84 176360.4 142880 -1 3529
3531 0 494942.5 176290.03 142920 -1 3530
3532 0 494978.12 176219.19 142960 -1 3531
3533 0 494933.88 176121.06 143000 -1 3532
3534 0 494904.66 176005.36 143040 -1 3533
3535 0 494871.5 175890.66 143080 -1 3534
3536 0 494850.25 175881.53 143120 -1 3535
3537 0 494834.53 175827.17 143160 -1 3536
3538 0 494842.88 175790.92 143200 -1 3537
3539 0 494795.47 175758.31 143240 -1 3538
3540 0 494769.2 175728.4 143280 -1 3539
3541 0 494723.53 175674.45 143320 -1 3540
3542 0 494709.66 175663 143360 -1 3541
3543 0 494673.4 175649.4 143400 -1 3542
3544 0 494637.78 175587.39 143440 -1 3543
3545 0 494615.75 175548.92 143480 -1 3544
3546 0 494591.62 175501.16 143520 -1 3545
3547 0 494569.44 175454.64 143560 -1 3546
3548 0 494550.84 175383.3 143600 -1 3547
3549 0 494534.3 175333.84 143640 -1 3548
3550 0 494509.44 175265.97 143680 -1 3549
3551 0 494572.84 175158.83 143720 -1 3550
3552 0 494588.75 175022.73 143760 -1 3551
3553 0 494694.5 174875.05 143920 -1 3552
3554 0 494723.4 174840.45 143960 -1 3553
3555 0 494749.7 174790.55 144000 -1 3554
3556 0 494780.75 174749.86 144040 -1 3555
3557 0 494838.5 174650.11 144080 -1 3556
3558 0 494892.3 174564.83 144120 -1 3557
3559 0 494956.7 174466.92 144160 -1 3558
3560 0 494936.62 174326.06 144200 -1 3559
3561 0 494914.16 174217.86 144240 -1 3560
3562 0 494890.44 174091.34 144280 -1 3561
3563 0 494867.38 173965.94 144320 -1 3562
3564 0 494863.53 173917.52 144360 -1 3563
3565 0 494860.06 173861.64 144400 -1 3564
3566 0 494849.62 173809.2 144440 -1 3565
3567 0 494848.1 173765.98 144480 -1 3566
3568 0 494841.6 173754.47 144520 -1 3567
3569 0 494835.28 173749.19 144560 -1 3568
3570 0 494833.5 173741.72 144600 -1 3569
3571 0 494829.38 173720.73 144640 -1 3570
3572 0 494839.88 173726.39 144680 -1 3571
3573 0 494836.28 173716.36 144720 -1 3572
3574 0 494852.4 173713.72 144760 -1 3573
3575 0 494859.5 173709.38 144800 -1 3574
3576 0 494865.53 173703.89 144840 -1 3575
3577 0 494881.53 173691.8 144880 -1 3576
3578 0 494896.34 173684.34 144920 -1 3577
3579 0 494908.34 173666.89 144960 -1 3578
3580 0 494909.4 173649.81 145000 -1 3579
3581 0 494912.8 173630.3 145040 -1 3580
3582 0 494920.6 173605.55 145080 -1 3581
3583 0 494945.38 173540.38 145120 -1 3582
3584 0 494960.62 173478.78 145160 -1 3583
3585 0 494978.1 173400.62 145200 -1 3584
3586 0 494976.25 173358.2 145240 -1 3585
3587 0 494983.2 173330.39 145280 -1 3586
3588 0 494983.3 173303.17 145320 -1 3587
3589 0 494963.25 173204.05 145360 -1 3588
3590 0 494937.88 173081.56 145400 -1 3589
3591 0 494919.38 172979.67 145440 -1 3590
3592 0 494900.44 172942.98 145480 -1 3591
3593 0 494883.47 172893.22 145520 -1 3592
3594 0 494869.38 172881.53 145560 -1 3593
3595 0 494857.9 172852.52 145600 -1 3594
3596 0 494847.6 172836.27 145640 -1 3595
3597 0 494840.88 172830.38 145680 -1 3596
3598 0 494825.06 172861.72 145720 -1 3597
3599 0 494771.53 172790.81 145760 -1 3598
3600 0 494772.5 172784.45 145800 -1 3599
3601 0 494763.8 172736.77 145840 -1 3600
3602 0 494750.1 172705.98 145880 -1 3601
3603 0 494741.03 172671.69 145920 -1 3602
3604 0 494706.47 172601.77 145960 -1 3603
3605 0 494669.88 172544.64 146000 -1 3604
3606 0 494633.03 172494.38 146040 -1 3605
3607 0 494606.66 172449.3 146080 -1 3606
3608 0 494581.2 172411.69 146120 -1 3607
3609 0 494540.28 172388.81 146160 -1 3608
3610 0 494489.16 172326.17 146200 -1 3609
3611 0 494464.38 171935.39 146240 -1 3610
3612 0 494432.75 171824.97 146280 -1 3611
3613 0 494402.06 171726.84 146320 -1 3612
3614 0 494427.28 171530.97 146360 -1 3613
3615 0 494469.84 171337.6 146400 -1 3614
3616 0 494263.94 171227.83 146440 -1 3615
3617 0 494362.06 171114.4 146480 -1 3616
3618 0 494419.84 170999.44 146520 -1 3617
3619 0 494496.47 170948.12 146560 -1 3618
3620 0 494525.78 170912.78 146600 -1 3619
3621 0 494530.4 170895.02 146640 -1 3620
3622 0 494540.22 170583.94 146680 -1 3621
3623 0 494562.06 170782.61 146720 -1 3622
3624 0 494567.72 170730.4 146760 -1 3623
3625 0 494561.97 170684.5 146800 -1 3624
3626 0 494550.56 170654.47 146840 -1 3625
3627 0 494540.88 170625.61 146880 -1 3626
3628 0 494539.53 170619.5 146920 -1 3627
3629 0 494538.94 170619.62 146960 -1 3628
3630 0 494533.88 170610.55 147000 -1 3629
3631 0 494512.44 170598.06 147040 -1 3630
3632 0 494494.88 170570.89 147080 -1 3631
3633 0 494477.25 170548.48 147120 -1 3632
3634 0 494455.75 170524.45 147160 -1 3633
3635 0 494453.06 170438.9 147200 -1 3634
3636 0 494379.47 170535.73 147240 -1 3635
3637 0 494413.4 170472.28 147280 -1 3636
3638 0 494390.5 170405.2 147320 -1 3637
3639 0 494359.25 170372.47 147360 -1 3638
3640 0 494355.2 170332.52 147400 -1 3639
3641 0 494343.16 170291.77 147440 -1 3640
3642 0 494332 170242.77 147480 -1 3641
3643 0 494328.06 170182.81 147520 -1 3642
3644 0 494316.75 170113.75 147560 -1 3643
3645 0 494249.3 169616.12 147600 -1 3644
3646 0 494162.38 169316.6 147640 -1 3645
3647 0 494070.12 169014.48 147680 -1 3646
3648 0 494047.22 168949.52 147720 -1 3647
3649 0 494024 168888.28 147760 -1 3648
3650 0 493999.44 168811.89 147800 -1 3649
3651 0 493991.66 168810.66 147840 -1 3650
3652 0 493991.16 168816.69 147880 -1 3651
3653 0 493986.7 168820.14 147920 -1 3652
3654 0 493986.3 168802.47 147960 -1 3653
3655 0 493977.6 168760.34 148000 -1 3654
3656 0 493981.03 168730.88 148040 -1 3655
3657 0 493974.53 168738.9 148080 -1 3656
3658 0 493972.4 168743.42 148120 -1 3657
3659 0 493959.2 168734.75 148160 -1 3658
3660 0 493955.78 168747.6 148200 -1 3659
3661 0 493950.9 168733.61 148240 -1 3660
3662 0 494078.1 168844.72 148280 -1 3661
3663 0 493971.3 168766.78 148320 -1 3662
3664 0 493952.72 168745.3 148360 -1 3663
3665 0 493941.47 168733.06 148400 -1 3664
3666 0 493937.72 168706.55 148440 -1 3665
3667 0 493934.38 168697.12 148480 -1 3666
3668 0 493921.75 168667.66 148520 -1 3667
3669 0 493908.84 168665.44 148560 -1 3668
3670 0 493886.72 168656.8 148640 -1 3669
3671 0 493883.22 168658.12 148680 -1 3670
3672 0 493899.97 168653.22 148720 -1 3671
3673 0 493923.06 168642.61 148760 -1 3672
3674 0 493936.5 168616.17 148800 -1 3673
3675 0 493965.66 168574.42 148840 -1 3674
3676 0 493978.6 168512.17 148880 -1 3675
3677 0 494000.62 168468.05 148920 -1 3676
3678 0 493981.16 168346.34 148960 -1 3677
3679 1 493953.53 168242.61 149000 -1 3678
3680 0 493942.97 168074.53 149040 -1 3679
3681 0 493888.72 167953.28 149080 -1 3680
3682 0 493849.16 167845.25 149120 -1 3681
3683 0 493793.22 167772.03 149160 -1 3682
3684 0 493739.84 167704.25 149200 -1 3683
3685 0 493679.53 167640.58 149240 -1 3684
3686 0 493686.6 167587.9 149280 -1 3685
3687 0 493665 167529.69 149320 -1 3686
3688 0 493660.38 167463.72 149360 -1 3687
3689 0 493657.97 167444.14 149400 -1 3688
3690 0 493659.66 167422 149440 -1 3689
3691 0 493656.22 167346.88 149480 -1 3690
3692 0 493640.5 167324.58 149520 -1 3691
3693 0 493618.88 167183.73 149560 -1 3692
3694 0 493626.66 167242.47 149600 -1 3693
3695 0 493677.06 167359.2 149640 -1 3694
3696 0 493751.94 167350.52 149680 -1 3695
3697 0 493769.38 167460.23 149720 -1 3696
3698 0 493759.06 167376.47 149760 -1 3697
3699 0 493745.56 167310.97 149800 -1 3698
3700 0 493770.84 167335.12 149840 -1 3699
3701 0 493770.4 167362.62 149880 -1 3700
3702 0 493769.62 167383.14 149920 -1 3701
3703 0 493742.3 167333.31 149960 -1 3702
3704 0 493717.1 167310.92 150000 -1 3703
3705 0 493793.88 167180.27 150080 -1 3704
3706 0 493763.56 167115.84 150120 -1 3705
3707 0 493748.3 167036.56 150160 -1 3706
3708 0 493722.66 166951.5 150200 -1 3707
3709 0 493712.12 166872.86 150240 -1 3708
3710 0 493690.88 166778.36 150280 -1 3709
3711 0 493675.9 166689.86 150320 -1 3710
3712 0 493668.88 166601.84 150360 -1 3711
3713 0 493664.72 166494.27 150400 -1 3712
3714 0 493644.9 166335.61 150440 -1 3713
3715 0 493650.62 166201.42 150480 -1 3714
3716 0 493666.62 166118.6 150520 -1 3715
3717 0 493664.3 165990.11 150560 -1 3716
3718 0 493645.78 165866.44 150600 -1 3717
3719 0 493630.94 165769.44 150640 -1 3718
3720 0 493597.12 165628.94 150680 -1 3719
3721 0 493627.38 165529.19 150720 -1 3720
3722 0 493652.2 165463.3 150760 -1 3721
3723 0 493677.62 165392.5 150800 -1 3722
3724 0 493675.4 165314.81 150840 -1 3723
3725 0 493666.78 165226.62 150880 -1 3724
3726 0 493659.4 165137.3 150920 -1 3725
3727 0 493666.1 165054.92 150960 -1 3726
3728 0 493669.9 164971.6 151000 -1 3727
3729 0 493662.38 164921.39 151040 -1 3728
3730 0 493568.8 164835.55 151080 -1 3729
3731 0 493462.8 164775.84 151120 -1 3730
3732 0 493358.62 164708.25 151160 -1 3731
3733 0 493286.78 164638.44 151200 -1 3732
3734 0 493220.03 164570.22 151240 -1 3733
3735 0 493149.22 164510.12 151280 -1 3734
3736 0 493115.62 164466.75 151320 -1 3735
3737 0 493077.34 164415.25 151360 -1 3736
3738 0 493039.75 164381.72 151400 -1 3737
3739 0 493050.22 164353.4 151440 -1 3738
3740 0 493056.03 164312.78 151480 -1 3739
3741 0 493012 164156.03 151520 -1 3740
3742 0 492974.03 164009.73 151560 -1 3741
3743 0 492932.72 163856.97 151600 -1 3742
3744 0 492841.84 163669.72 151640 -1 3743
3745 0 492743.22 163472.45 151680 -1 3744
3746 0 492645.3 163270.45 151720 -1 3745
3747 0 492652.66 163196.72 151760 -1 3746
3748 0 492653.53 163117.39 151800 -1 3747
3749 0 492663.7 163047.8 151840 -1 3748
3750 0 492622.4 162953.84 151880 -1 3749
3751 0 492585.62 162859.88 151920 -1 3750
3752 0 492551.1 162772.5 151960 -1 3751
3753 0 492522.44 162743.25 152000 -1 3752
3754 0 492496.38 162689.84 152040 -1 3753
3755 0 492458.78 162646.72 152080 -1 3754
3756 0 492427.16 162618.69 152120 -1 3755
3757 0 492393.94 162589.08 152160 -1 3756
3758 0 492360.62 162549.45 152200 -1 3757
3759 0 492357.84 162543.34 152240 -1 3758
3760 0 492352.16 162538.02 152280 -1 3759
3761 0 492346.62 162514.03 152320 -1 3760
3762 0 492333.1 162507.78 152360 -1 3761
3763 0 492314.2 162488.31 152400 -1 3762
3764 0 492309.78 162485.22 152440 -1 3763
3765 0 492270.6 162477.62 152480 -1 3764
3766 0 492238.75 162470.17 152520 -1 3765
3767 0 492202.56 162454.97 152560 -1 3766
3768 0 492184.1 162430.8 152600 -1 3767
3769 0 492161.12 162398.67 152640 -1 3768
3770 0 492138.62 162364.22 152680 -1 3769
3771 0 492118.94 162340.77 152720 -1 3770
3772 0 492100.4 162322.72 152760 -1 3771
3773 0 492083.25 162297.11 152800 -1 3772
3774 0 492068.28 162292.14 152840 -1 3773
3775 0 492057.7 162280.77 152880 -1 3774
3776 0 492040.34 162251.77 152920 -1 3775
3777 0 492029.7 162206.58 152960 -1 3776
3778 0 492023.16 162193.56 153000 -1 3777
3779 0 491993.66 162145.72 153040 -1 3778
3780 0 491962.94 162098.61 153080 -1 3779
3781 0 491932.16 162033.36 153120 -1 3780
3782 0 491911.7 161922.73 153160 -1 3781
3783 0 491885.16 161802.19 153200 -1 3782
3784 0 491843.28 161724.02 153240 -1 3783
3785 0 491791.47 161631.89 153280 -1 3784
3786 0 491742.94 161539.52 153320 -1 3785
3787 0 491650.44 161415.03 153360 -1 3786
3788 0 491564.78 161296.7 153400 -1 3787
3789 0 491476.03 161181.9 153440 -1 3788
3790 0 491439.53 161098.58 153480 -1 3789
3791 0 491398.94 161008 153520 -1 3790
3792 0 491356.7 160908.58 153560 -1 3791
3793 0 491312.53 160837.52 153600 -1 3792
3794 0 491267.56 160774.16 153640 -1 3793
3795 0 491258.12 160722.19 153680 -1 3794
3796 0 491254.94 160685.81 153720 -1 3795
3797 0 491257.6 160659.77 153760 -1 3796
3798 0 491254.25 160638.73 153800 -1 3797
3799 0 491245.53 160612.56 153840 -1 3798
3800 0 491234.6 160584.78 153880 -1 3799
3801 0 491272.62 160546.84 153920 -1 3800
3802 0 491303.4 160501.77 153960 -1 3801
3803 0 491278.84 160476.88 154000 -1 3802
3804 0 491262.88 160466 154040 -1 3803
3805 0 491235.25 160430.92 154080 -1 3804
3806 0 491217.03 160390.75 154120 -1 3805
3807 0 491196.62 160366.58 154160 -1 3806
3808 0 491183.5 160326.05 154200 -1 3807
3809 0 491172.06 160292.44 154240 -1 3808
3810 0 491155.38 160261.06 154280 -1 3809
3811 0 491134.1 160236.33 154320 -1 3810
3812 0 491115.97 160229.94 154360 -1 3811
3813 0 491107.97 160214.69 154400 -1 3812
3814 0 491085.3 160200.23 154440 -1 3813
3815 0 491069.28 160208.7 154480 -1 3814
3816 0 491046.28 160206.55 154520 -1 3815
3817 0 491037.03 160227.81 154560 -1 3816
3818 0 491016.34 160226.03 154600 -1 3817
3819 0 490995.66 160215.84 154640 -1 3818
3820 0 490961.53 160177.97 154680 -1 3819
3821 0 490935.47 160148.17 154720 -1 3820
3822 0 490915.25 160129.78 154760 -1 3821
3823 0 490846.16 160071.5 154800 -1 3822
3824 0 490779.6 160012.8 154840 -1 3823
3825 0 490709.22 159941.97 154880 -1 3824
3826 0 490673.9 159922.9 154920 -1 3825
3827 0 490631.38 159898.34 154960 -1 3826
3828 0 490592.4 159897.95 155000 -1 3827
3829 0 490574.34 159876.38 155040 -1 3828
3830 0 490552.25 159852.92 155080 -1 3829
3831 0 490534.34 159824.61 155120 -1 3830
3832 0 490524.66 159782.81 155160 -1 3831
3833 0 490519.94 159739.42 155200 -1 3832
3834 0 490500.6 159689.11 155240 -1 3833
3835 0 490494.2 159602.88 155280 -1 3834
3836 0 490478.9 159524.36 155320 -1 3835
3837 0 490424.22 159402.25 155360 -1 3836
3838 0 490375.28 159296.53 155400 -1 3837
3839 0 490350.75 159228.42 155440 -1 3838
3840 0 490324.5 159153.38 155480 -1 3839
3841 0 490306.2 159084.98 155520 -1 3840
3842 0 490293.78 159042.3 155560 -1 3841
3843 0 490271.12 158986.22 155600 -1 3842
3844 0 490258.75 158936.36 155640 -1 3843
3845 0 490243.5 158898.86 155680 -1 3844
3846 0 490221.75 158855.22 155720 -1 3845
3847 0 490211.06 158802.4 155760 -1 3846
3848 0 490187.38 158730.17 155800 -1 3847
3849 0 490164.03 158658.38 155840 -1 3848
3850 0 490152.44 158594.97 155880 -1 3849
3851 0 490148.3 158470.97 155920 -1 3850
3852 0 490157.38 158383.45 155960 -1 3851
3853 0 490138.9 158216.05 156000 -1 3852
3854 0 490111.06 158052.86 156040 -1 3853
3855 0 490077.72 157872.38 156080 -1 3854
3856 0 490069.28 157716.84 156120 -1 3855
3857 0 490049.38 157643.95 156160 -1 3856
3858 0 490030.4 157590.9 156200 -1 3857
3859 0 490013.84 157529.78 156240 -1 3858
3860 0 489985.16 157452.06 156280 -1 3859
3861 0 489967.84 157399.12 156320 -1 3860
3862 0 489950.75 157345.84 156360 -1 3861
3863 0 489909.8 157287.98 156400 -1 3862
3864 0 489872.9 157222.66 156440 -1 3863
3865 0 489837.34 157164.61 156480 -1 3864
3866 0 489802.72 157129.6 156520 -1 3865
3867 0 489764.34 157102.08 156560 -1 3866
3868 0 489726.12 157060.3 156600 -1 3867
3869 0 489683.8 157042.33 156640 -1 3868
3870 0 489632.12 157023.53 156680 -1 3869
3871 0 489595.03 157011.8 156720 -1 3870
3872 0 489559.75 156961.6 156760 -1 3871
3873 0 489526.3 156916.33 156800 -1 3872
3874 0 489490.75 156858.84 156840 -1 3873
3875 0 489451.53 156840.73 156880 -1 3874
3876 0 489415.47 156845.98 156920 -1 3875
3877 0 489376.03 156843.92 156960 -1 3876
3878 0 489337.25 156824.44 157000 -1 3877
3879 0 489296.7 156801.03 157040 -1 3878
3880 0 489267.4 156771.89 157080 -1 3879
3881 0 489231.8 156648.98 157120 -1 3880
3882 0 489221.22 156712.16 157160 -1 3881
3883 0 489206.12 156674.1 157200 -1 3882
3884 0 489190.4 156642.17 157240 -1 3883
3885 0 489189.97 156542.36 157280 -1 3884
3886 0 489190 156438.22 157320 -1 3885
3887 0 489182.94 156361.03 157360 -1 3886
3888 0 489167.34 156269.95 157400 -1 3887
3889 0 489148.06 156205.94 157440 -1 3888
3890 0 489130.97 156148.34 157480 -1 3889
3891 0 489077.53 156105.67 157520 -1 3890
3892 0 489034.84 156066.84 157560 -1 3891
3893 0 489016.28 155977.92 157600 -1 3892
3894 0 488995.4 155901.72 157640 -1 3893
3895 0 488961.03 155911.22 157680 -1 3894
3896 0 488965.84 155800.28 157720 -1 3895
3897 0 488927.88 155675.19 157760 -1 3896
3898 0 488881.9 155647.38 157800 -1 3897
3899 0 488793.72 155436.22 157840 -1 3898
3900 0 488733.6 155396.64 157880 -1 3899
3901 0 488668.94 155332.03 157920 -1 3900
3902 0 488602.62 155325.16 157960 -1 3901
3903 0 488570.28 155287.19 158000 -1 3902
3904 0 488555.8 155240.7 158040 -1 3903
3905 0 488536.5 155209.14 158080 -1 3904
3906 0 488458.9 155148.16 158120 -1 3905
3907 0 488397.9 155073.08 158160 -1 3906
3908 0 488368.66 155056.17 158200 -1 3907
3909 0 488358.38 155039.88 158240 -1 3908
3910 0 488340.12 154999.39 158280 -1 3909
3911 0 488313.3 154994.27 158320 -1 3910
3912 0 488287.72 154973.64 158360 -1 3911
3913 0 488258.6 154963.44 158400 -1 3912
3914 0 488198.78 154932.38 158440 -1 3913
3915 0 488152.12 154895.92 158480 -1 3914
3916 0 488084.62 154858.83 158520 -1 3915
3917 0 488065 154846.55 158560 -1 3916
3918 0 488052.8 154838.7 158600 -1 3917
3919 0 488030.44 154830.45 158640 -1 3918
3920 0 488005.28 154815.52 158680 -1 3919
3921 0 487975.7 154808.52 158720 -1 3920
3922 0 487953.22 154803.98 158760 -1 3921
3923 0 487931.75 154782.14 158800 -1 3922
3924 0 487915.84 154773.1 158840 -1 3923
3925 0 487898.88 154766.58 158880 -1 3924
3926 0 487892.16 154760.83 158920 -1 3925
3927 0 487884.7 154737.83 158960 -1 3926
3928 0 487886.1 154721.3 159000 -1 3927
3929 0 487879.06 154692.33 159040 -1 3928
3930 0 487851.1 154666.27 159080 -1 3929
3931 0 487836.22 154652.6 159120 -1 3930
3932 0 487811.88 154637.03 159160 -1 3931
3933 0 487786.44 154610.11 159200 -1 3932
3934 0 487758.16 154593.8 159240 -1 3933
3935 0 487727.94 154543.97 159280 -1 3934
3936 0 487695.1 154493.22 159320 -1 3935
3937 0 487602.3 154398 159360 -1 3936
3938 0 487515.8 154297.08 159400 -1 3937
3939 0 487460.22 154223 159440 -1 3938
3940 0 487395.75 154140.44 159480 -1 3939
3941 0 487318.34 154071.72 159520 -1 3940
3942 0 487263.06 153995.72 159560 -1 3941
3943 0 487200.84 153895.88 159600 -1 3942
3944 0 487104.28 153793.4 159640 -1 3943
3945 0 487019.7 153694.02 159680 -1 3944
3946 0 486956.66 153616.55 159720 -1 3945
3947 0 486889.7 153528 159760 -1 3946
3948 0 486812.6 153464.05 159800 -1 3947
3949 0 486729.66 153339.84 159840 -1 3948
3950 0 486645.56 153231.88 159880 -1 3949
3951 0 486582.4 153126.6 159920 -1 3950
3952 0 486538.72 153052.12 159960 -1 3951
3953 0 486486.28 152997.02 160000 -1 3952
3954 0 486440.8 152980.4 160040 -1 3953
3955 0 486426 152957.02 160080 -1 3954
3956 0 486438.06 152886.53 160120 -1 3955
3957 0 486400.03 152848.86 160160 -1 3956
3958 0 486355.03 152820.05 160200 -1 3957
3959 0 486334.88 152743.42 160240 -1 3958
3960 0 486300.94 152759.81 160280 -1 3959
3961 0 486292.2 152726.92 160320 -1 3960
3962 0 486311.44 152669.69 160360 -1 3961
3963 0 486331.9 152619.34 160400 -1 3962
3964 0 486320.1 152588.27 160440 -1 3963
3965 0 486291.3 152561.81 160480 -1 3964
3966 0 486254.34 152525.75 160520 -1 3965
3967 0 486216.34 152509.19 160560 -1 3966
3968 0 486181.5 152457.69 160600 -1 3967
3969 0 486175.78 152399.83 160640 -1 3968
3970 0 486161.75 152328.44 160680 -1 3969
3971 0 486101.03 152320.5 160720 -1 3970
3972 0 486039.12 152298.78 160760 -1 3971
3973 0 486001.56 152287.22 160800 -1 3972
3974 0 485957.88 152261.61 160840 -1 3973
3975 0 485930 152182.7 160880 -1 3974
3976 0 485891.66 152132.4 160920 -1 3975
3977 0 485859.03 152059.27 160960 -1 3976
3978 0 485832.4 152040.83 161000 -1 3977
3979 0 485796.3 152032.84 161040 -1 3978
3980 0 485758.4 152024.56 161080 -1 3979
3981 0 485722.6 152032.34 161120 -1 3980
3982 0 485671.06 152062.38 161160 -1 3981
3983 0 485634.3 152065.94 161200 -1 3982
3984 0 485577.28 152031.31 161240 -1 3983
3985 0 485523.84 152011.67 161280 -1 3984
3986 0 485467.66 151962.2 161320 -1 3985
3987 0 485434.8 151951.16 161360 -1 3986
3988 0 485392.6 151928.78 161400 -1 3987
3989 0 485356.8 151898.36 161440 -1 3988
3990 0 485313.75 151752.73 161480 -1 3989
3991 0 485243.9 151659.4 161520 -1 3990
3992 0 485182.9 151530.52 161560 -1 3991
3993 0 485161.16 151487.8 161600 -1 3992
3994 0 485147.38 151440.42 161640 -1 3993
3995 0 485122.56 151437.27 161680 -1 3994
3996 0 485109.7 151437.03 161720 -1 3995
3997 0 485100.1 151449.22 161760 -1 3996
3998 0 485092.25 151483.8 161800 -1 3997
3999 0 485061.97 151297.23 161840 -1 3998
4000 0 484785.12 151016.94 161880 -1 3999
4001 0 484610.53 150960.45 161920 -1 4000
4002 0 484577.5 150945.7 161960 -1 4001
4003 0 484553.97 150940.95 162000 -1 4002
4004 0 484378.78 150876.72 162040 -1 4003
4005 0 484344.28 150755.16 162080 -1 4004
4006 0 484240 150588.14 162120 -1 4005
4007 0 484157.8 150443.33 162160 -1 4006
4008 0 484108.72 150350.1 162200 -1 4007
4009 0 484058.47 150301.83 162240 -1 4008
4010 0 484007.97 150288.92 162280 -1 4009
4011 0 484014.03 150174.39 162320 -1 4010
4012 0 484019.06 150126.62 162360 -1 4011
4013 0 483985.97 150073.73 162400 -1 4012
4014 0 484006.94 149951.34 162440 -1 4013
4015 0 484004.34 149790.81 162480 -1 4014
4016 0 483980.78 149760.45 162520 -1 4015
4017 0 483938.53 149699 162560 -1 4016
4018 0 483860.2 149590.84 162600 -1 4017
4019 0 483817.75 149544.25 162640 -1 4018
4020 0 483652.16 149432.02 162680 -1 4019
4021 0 483653.9 149363.75 162720 -1 4020
4022 0 483575.12 149332.7 162760 -1 4021
4023 0 483494.9 149261.95 162800 -1 4022
4024 0 483170.4 149148.53 162840 -1 4023
4025 0 483150.9 149075.42 162880 -1 4024
4026 0 483076.44 149025.38 162920 -1 4025
4027 0 482954.72 148972.22 162960 -1 4026
4028 0 482869.88 148795.55 163000 -1 4027
4029 0 482789.2 148701.22 163040 -1 4028
4030 0 482720.7 148529.11 163080 -1 4029
4031 0 482719.34 148385.56 163120 -1 4030
4032 0 482686.34 148332.97 163160 -1 4031
4033 0 482662.12 148206.2 163200 -1 4032
4034 0 482601.3 148203 163240 -1 4033
4035 0 482571.9 148080.61 163280 -1 4034
4036 0 482530.88 148048.52 163320 -1 4035
4037 0 482510.62 148031.88 163360 -1 4036
4038 0 482468.5 148007.38 163400 -1 4037
4039 0 482417.9 147961.4 163440 -1 4038
4040 0 482363.62 147892.86 163480 -1 4039
4041 0 482311.38 147840.53 163520 -1 4040
4042 0 482316.8 147810.06 163560 -1 4041
4043 0 482324.16 147786.58 163600 -1 4042
4044 0 482282.38 147763.52 163640 -1 4043
4045 0 482200.78 147768.16 163680 -1 4044
4046 0 482158.22 147718.8 163720 -1 4045
4047 0 482121.22 147641.08 163760 -1 4046
4048 0 482058.7 147629.95 163800 -1 4047
4049 0 481979.38 147547.77 163840 -1 4048
4050 0 481900.16 147482.3 163880 -1 4049
4051 0 481828.56 147372.23 163920 -1 4050
4052 0 481638.2 147324.19 163960 -1 4051
4053 0 481482.94 147263.98 164000 -1 4052
4054 0 481431.7 147225.02 164040 -1 4053
4055 0 481311.44 147147.88 164080 -1 4054
4056 0 481251.62 147131.77 164120 -1 4055
4057 0 481180.88 147090.17 164160 -1 4056
4058 0 481095.1 147013.39 164200 -1 4057
4059 0 481067.88 146944.77 164240 -1 4058
4060 0 481030 146865.9 164280 -1 4059
4061 0 480967 146889.62 164320 -1 4060
4062 0 480941.62 146862.84 164360 -1 4061
4063 0 480887.4 146788.12 164400 -1 4062
4064 0 480851.12 146742.8 164440 -1 4063
4065 0 480743.44 146611.25 164480 -1 4064
4066 0 480679.1 146622.78 164520 -1 4065
4067 0 480639.03 146632.52 164560 -1 4066
4068 0 480618.38 146562.3 164600 -1 4067
4069 0 480591.22 146521.86 164640 -1 4068
4070 0 480521.03 146464.33 164680 -1 4069
4071 0 480461.38 146383.45 164720 -1 4070
4072 0 480401 146299.45 164760 -1 4071
4073 0 480403.7 146276.95 164800 -1 4072
4074 0 480161.38 146137.5 164840 -1 4073
4075 0 479764.28 145724.25 164880 -1 4074
4076 0 479660.84 145628.06 164920 -1 4075
4077 0 479489.2 145552.1 164960 -1 4076
4078 0 479479.5 145491.7 165000 -1 4077
4079 0 479367.7 145339.56 165040 -1 4078
4080 0 479212.16 145235.52 165080 -1 4079
4081 0 479133.75 145152.66 165120 -1 4080
4082 0 479072.12 145136.56 165160 -1 4081
4083 0 479042.38 145087.58 165200 -1 4082
4084 0 478907.1 145084.9 165240 -1 4083
4085 0 478803.97 144941.17 165280 -1 4084
4086 0 478716.94 144945.88 165320 -1 4085
4087 0 478650.06 144810.6 165360 -1 4086
4088 0 478661.94 144735.88 165400 -1 4087
4089 0 478599.1 144684.84 165440 -1 4088
4090 0 478603.78 144580 165480 -1 4089
4091 0 478506.56 144522.77 165520 -1 4090
4092 0 478481.12 144511.58 165560 -1 4091
4093 0 478427.2 144405.33 165600 -1 4092
4094 0 478351.97 144280.34 165640 -1 4093
4095 0 478036.78 143658.75 165680 -1 4094
4096 0 476948.25 142204.08 165680 -1 4095
4097 0 476969.16 142142.66 165640 -1 4096
4098 0 476955.7 142146.42 165600 -1 4097
4099 0 477041 142196.22 165560 -1 4098
4100 0 477065.25 142177.45 165520 -1 4099
4101 0 477082.97 142102.56 165480 -1 4100
4102 0 476989.25 141865.53 165440 -1 4101
4103 0 476668.9 141650.5 165400 -1 4102
4104 0 476614.2 141622.25 165360 -1 4103
4105 0 476476.75 141520.56 165320 -1 4104
4106 0 476411.72 141356.36 165280 -1 4105
4107 0 476084.7 140847.52 165240 -1 4106
4108 0 475256.25 140247.95 165240 -1 4107
4109 0 475115.78 140145.52 165280 -1 4108
4110 0 475057.47 140063.34 165320 -1 4109
4111 0 474999.06 139791.34 165360 -1 4110
4112 0 474936.72 139736.84 165400 -1 4111
4113 0 474888.25 139701.55 165440 -1 4112
4114 0 474791.06 139617.33 165480 -1 4113
4115 0 474690.44 139471.1 165520 -1 4114
4116 0 474554.75 139390.17 165560 -1 4115
4117 0 474458.88 139277.58 165600 -1 4116
4118 0 474456.97 139225.75 165640 -1 4117
4119 0 474400.9 139177.5 165680 -1 4118
4120 0 474369.8 139134.81 165720 -1 4119
4121 0 474319.75 139077.62 165760 -1 4120
4122 0 474240.2 139040.28 165800 -1 4121
4123 0 474191.84 139015.5 165840 -1 4122
4124 0 474115.06 138910.94 165880 -1 4123
4125 0 474018.47 138850.42 165920 -1 4124
4126 0 473946.22 138823.22 165960 -1 4125
4127 0 473808.5 138691.61 166000 -1 4126
4128 0 473708.8 138622.98 166040 -1 4127
4129 0 473581.8 138634.77 166080 -1 4128
4130 0 473473.6 138496.38 166120 -1 4129
4131 0 473360.5 138423.14 166160 -1 4130
4132 0 473224.9 138332.14 166200 -1 4131
4133 0 472980.66 138125.92 166240 -1 4132
4134 0 471953.9 137487.88 166280 -1 4133
4135 0 471684.78 137263.8 166320 -1 4134
4136 0 471418.22 137106.23 166360 -1 4135
4137 0 471076.25 136837.48 166400 -1 4136
4138 0 470834.53 136639.58 166440 -1 4137
4139 0 470694.4 136552.25 166480 -1 4138
4140 0 470625.34 136398.89 166520 -1 4139
4141 0 470470.16 136304.5 166560 -1 4140
4142 0 470452.9 136250.02 166600 -1 4141
4143 0 470391.38 136169.47 166640 -1 4142
4144 0 470304.44 136106.69 166680 -1 4143
4145 0 470151.56 135993.38 166720 -1 4144
4146 0 470098.84 135935.17 166760 -1 4145
4147 0 470019.6 135918.16 166800 -1 4146
4148 0 469896.62 135833.8 166840 -1 4147
4149 0 469868.62 135738.53 166880 -1 4148
4150 0 469780.38 135669.6 166920 -1 4149
4151 0 469828.75 135813.88 166960 -1 4150
4152 0 469789.22 135728.12 167000 -1 4151
4153 0 469619.4 135593.34 167040 -1 4152
4154 0 469568.88 135434.33 167080 -1 4153
4155 0 469478.03 135311.83 167120 -1 4154
4156 0 469418.25 135208.52 167160 -1 4155
4157 0 469322.6 135008.14 167200 -1 4156
4158 0 469215.2 134834.3 167240 -1 4157
4159 0 469140.6 134643.33 167280 -1 4158
4160 0 469094.38 134569.55 167320 -1 4159
4161 0 469036.62 134427.88 167360 -1 4160
4162 0 468938.44 134307.39 167400 -1 4161
4163 0 468891.2 134110.83 167440 -1 4162
4164 0 468727.53 133975.53 167480 -1 4163
4165 0 468457.44 133820.52 167520 -1 4164
4166 0 468083.62 133760.22 167560 -1 4165
4167 0 467759 133613.67 167600 -1 4166
4168 0 467481.8 133489.94 167640 -1 4167
4169 0 466732.75 133275.84 167720 -1 4168
4170 0 466711.34 133257.23 167760 -1 4169
4171 0 466637.88 133212 167800 -1 4170
4172 0 466539.94 133138.88 167840 -1 4171
4173 0 466149.8 132927.27 167880 -1 4172
4174 0 465820.38 132755.27 167920 -1 4173
4175 0 465664.94 132698.02 167960 -1 4174
4176 0 465609.7 132605.89 168000 -1 4175
4177 0 465449.44 132512.39 168040 -1 4176
4178 0 465370.9 132534.03 168080 -1 4177
4179 0 465167.7 132380.67 168120 -1 4178
4180 0 465052.6 132315.72 168160 -1 4179
4181 0 464989.34 132220.6 168200 -1 4180
4182 0 464915.5 132168.16 168240 -1 4181
4183 0 464851.03 132153.75 168280 -1 4182
4184 0 464688.88 132083.84 168320 -1 4183
4185 0 464590.56 132012.5 168360 -1 4184
4186 0 464549.38 131981.8 168400 -1 4185
4187 0 464440.53 131950.08 168440 -1 4186
4188 0 464356.25 131974.5 168480 -1 4187
4189 0 464249.4 131891.98 168520 -1 4188
4190 0 464101.66 131841.25 168560 -1 4189
4191 0 464011.44 131793.62 168600 -1 4190
4192 0 463771.1 131704.06 168640 -1 4191
4193 0 463633.4 131673.81 168680 -1 4192
4194 0 463468.94 131605.48 168720 -1 4193
4195 0 463342.8 131527.52 168760 -1 4194
4196 0 463198.66 131482.6 168800 -1 4195
4197 0 463067.16 131398.44 168840 -1 4196
4198 0 462833.22 131305.28 168880 -1 4197
4199 0 462754.22 131290.17 168920 -1 4198
4200 0 462672.78 131277.64 168960 -1 4199
4201 0 462624.53 131259.25 169000 -1 4200
4202 0 462538.2 131245.94 169040 -1 4201
4203 0 462469.62 131258.44 169080 -1 4202
4204 0 462426.62 131287.81 169120 -1 4203
4205 0 462352.72 131226.23 169160 -1 4204
4206 0 462216.4 131133.86 169200 -1 4205
4207 0 462173.75 131143.97 169240 -1 4206
4208 0 461966.4 131062.63 169280 -1 4207
4209 0 461674.84 131037.96 169320 -1 4208
4210 0 461314.78 130585.05 169320 -1 4209
4211 0 461007.72 130349.1 169320 -1 4210
4212 0 460992.94 130348.7 169360 -1 4211
4213 0 460965.6 130365.64 169400 -1 4212
4214 0 460954.88 130340.516 169440 -1 4213
4215 0 460936.53 130357.734 169480 -1 4214
4216 0 460845.88 130277.47 169520 -1 4215
4217 0 460776.97 130308.49 169560 -1 4216
4218 0 460745.9 130304.4 169600 -1 4217
4219 0 460739.34 130339.93 169640 -1 4218
4220 0 460686.22 130397.32 169680 -1 4219
4221 0 460664.9 130396.84 169720 -1 4220
4222 0 460670.12 130439.33 169760 -1 4221
4223 0 460614.7 130477.98 169800 -1 4222
4224 0 460564.56 130566 169840 -1 4223
4225 0 460550.53 130580.85 169880 -1 4224
4226 0 460506.1 130658.766 169920 -1 4225
4227 0 460482.72 130661.92 169960 -1 4226
4228 0 460437.38 130739.21 170000 -1 4227
4229 0 460420.28 130801.24 170040 -1 4228
4230 0 460331.84 130918.734 170080 -1 4229
4231 0 459550.2 130973.76 170120 -1 4230
4232 0 459389.88 130841.02 170160 -1 4231
4233 0 459338.06 130751.125 170200 -1 4232
4234 0 459267.25 130651.9 170240 -1 4233
4235 0 459189.94 130549.82 170280 -1 4234
4236 0 459140.28 130390.59 170320 -1 4235
4237 0 459175.78 130446.83 170360 -1 4236
4238 0 459013.75 130409.97 170400 -1 4237
4239 0 458995.9 130314.22 170440 -1 4238
4240 0 458693.38 129657.664 170480 -1 4239
4241 0 457620.28 129122.16 170480 -1 4240
4242 0 457296.4 128432.6 170480 -1 4241
4243 0 457630.56 127952.77 170480 -1 4242
4244 0 456707.56 127531.19 170480 -1 4243
4245 0 455649.7 126583.78 170480 -1 4244
4246 0 455578.25 126512.305 170520 -1 4245
4247 0 455396.66 126396.87 170560 -1 4246
4248 0 455364.34 126355.88 170600 -1 4247
4249 0 455295.44 126259.945 170640 -1 4248
4250 0 455230.3 126268.61 170680 -1 4249
4251 0 455218.16 126244.91 170720 -1 4250
4252 0 455195.3 126266.76 170760 -1 4251
4253 0 455175.5 126287.67 170800 -1 4252
4254 0 455173.88 126270.4 170840 -1 4253
4255 0 455202.12 126259.48 170880 -1 4254
4256 0 455152 126278.22 170920 -1 4255
4257 0 455164.75 126215.414 170960 -1 4256
4258 0 455109.88 126185.76 171000 -1 4257
4259 0 455049.47 126178.48 171040 -1 4258
4260 0 454988.53 126155.84 171080 -1 4259
4261 0 454933.66 126107.37 171120 -1 4260
4262 0 454912.75 126072.625 171160 -1 4261
4263 0 454863.38 126011.08 171200 -1 4262
4264 0 454861.34 125978.28 171240 -1 4263
4265 0 454811.03 126024.78 171280 -1 4264
4266 0 454781.44 126017.8 171320 -1 4265
4267 0 454799.9 125979.54 171360 -1 4266
4268 0 454740.66 125955.85 171400 -1 4267
4269 0 454749.03 125948.086 171440 -1 4268
4270 0 454796.44 125961.88 171480 -1 4269
4271 0 454760.44 125905.5 171520 -1 4270
4272 0 454719.88 125970.68 171560 -1 4271
4273 0 454703.84 125915.18 171600 -1 4272
4274 0 454687.75 125846.81 171640 -1 4273
4275 0 454648.06 125837.445 171680 -1 4274
4276 0 454651.34 125893.55 171720 -1 4275
4277 0 454565.38 125810.59 171760 -1 4276
4278 0 454613.38 125772.85 171800 -1 4277
4279 0 454612.47 125757.914 171840 -1 4278
4280 0 454575.34 125778.06 171880 -1 4279
4281 0 454563.72 125687.836 171920 -1 4280
4282 0 454578.4 125694.55 171960 -1 4281
4283 0 454564.88 125637.6 172000 -1 4282
4284 0 454572.4 125624.83 172040 -1 4283
4285 0 454570.66 125571.586 172080 -1 4284
4286 0 454604.53 125519.03 172120 -1 4285
4287 0 454680.3 125503.72 172160 -1 4286
4288 0 454707.34 125404.54 172200 -1 4287
4289 0 454458.47 124746.875 172240 -1 4288
4290 0 454071.53 124309.03 172240 -1 4289
4291 0 453800.25 124139 172200 -1 4290
4292 0 453663.34 124024.91 172160 -1 4291
4293 0 453029.44 123557.06 172160 -1 4292
4294 0 453224.44 122418.516 172160 -1 4293
4295 0 453140.4 121776.59 172160 -1 4294
4296 0 452753.4 121305.516 172160 -1 4295
4297 0 452784.16 121278.234 172120 -1 4296
4298 0 452798.34 121220.36 172080 -1 4297
4299 0 452779.84 121177.41 172040 -1 4298
4300 0 452771.97 121161.914 172000 -1 4299
4301 0 452732.84 121066.7 171960 -1 4300
4302 0 452661.94 121019.914 171920 -1 4301
4303 0 452577.47 120975.664 171880 -1 4302
4304 0 452525.6 120931.77 171840 -1 4303
4305 0 452469.6 120884.11 171800 -1 4304
4306 0 452390.8 120791.695 171760 -1 4305
4307 0 452365.7 120757.29 171720 -1 4306
4308 0 452382.2 120701.805 171680 -1 4307
4309 0 452374.88 120707.41 171640 -1 4308
4310 0 452381.2 120739.82 171600 -1 4309
4311 0 452310.7 120674.91 171560 -1 4310
4312 0 452284.88 120737.52 171520 -1 4311
4313 0 452231.3 120674.49 171480 -1 4312
4314 0 451794.53 119120.57 171480 -1 4313
4315 0 450849.53 118592.94 171480 -1 4314
4316 0 450919.4 118560.89 171440 -1 4315
4317 0 450895.84 118337.31 171400 -1 4316
4318 0 450764.53 117971.41 171360 -1 4317
4319 0 450815.47 117910.34 171320 -1 4318
4320 0 450846.34 117817.89 171280 -1 4319
4321 0 450880.66 117755.58 171240 -1 4320
4322 0 450857.53 117681.016 171200 -1 4321
4323 0 450638.9 117410.47 171160 -1 4322
4324 0 450305.28 116927.92 171120 -1 4323
4325 0 450314.4 116976.055 171080 -1 4324
4326 0 450326.2 116969.96 171040 -1 4325
4327 0 450392.66 116910.99 171000 -1 4326
4328 0 450479.94 116985.94 170960 -1 4327
4329 0 450599.2 116967.36 170920 -1 4328
4330 0 450661.84 117003.26 170880 -1 4329
4331 0 450730.72 116992.17 170840 -1 4330
4332 0 450702.78 116966 170800 -1 4331
4333 0 450719.16 116954.2 170760 -1 4332
4334 0 450770.7 116990.1 170720 -1 4333
4335 0 450752.9 116987.1 170680 -1 4334
4336 0 450729.2 116961.48 170640 -1 4335
4337 0 450793.62 116921.52 170600 -1 4336
4338 0 450740.97 116969.016 170560 -1 4337
4339 0 450806.1 116972.36 170520 -1 4338
4340 0 450810.75 116952.17 170480 -1 4339
4341 0 450781.16 116961.49 170440 -1 4340
4342 0 450850.12 116913.32 170400 -1 4341
4343 0 450793.47 116899.836 170360 -1 4342
4344 0 450844.06 116901.33 170320 -1 4343
4345 0 450860.22 116875.01 170280 -1 4344
4346 0 450866.06 116880.69 170240 -1 4345
4347 0 450930.7 116872.68 170200 -1 4346
4348 0 450989.03 116790.39 170160 -1 4347
4349 0 451039.75 116717.93 170120 -1 4348
4350 0 451071.28 116613.305 170080 -1 4349
4351 0 451078.28 116491.95 170040 -1 4350
4352 0 451140.78 116477.01 170000 -1 4351
4353 0 451201.75 116427.58 169960 -1 4352
4354 0 451231.16 116396.29 169920 -1 4353
4355 0 451262.8 116333.01 169880 -1 4354
4356 0 451297.38 116258.38 169840 -1 4355
4357 0 451276.6 116237.18 169800 -1 4356
4358 0 451216.44 116221.6 169760 -1 4357
4359 0 451210.88 116185.945 169720 -1 4358
4360 0 451239 116174.08 169680 -1 4359
4361 0 451262.06 116116.63 169640 -1 4360
4362 0 451270.06 116100.766 169600 -1 4361
4363 0 451274.53 116088.89 169560 -1 4362
4364 0 451324.84 116009.56 169520 -1 4363
4365 0 451366.44 115951.33 169480 -1 4364
4366 0 451382.6 115911.43 169440 -1 4365
4367 0 451406.34 115842.79 169400 -1 4366
4368 0 451434.2 115799.09 169360 -1 4367
4369 0 451457.53 115826.14 169320 -1 4368
4370 0 451434.7 115811.51 169280 -1 4369
4371 0 451501.44 115715.63 169240 -1 4370
4372 0 451504.88 115716.016 169200 -1 4371
4373 0 451534.5 115625.336 169160 -1 4372
4374 0 451596.66 115435.21 169120 -1 4373
4375 0 451609.1 115547.234 169080 -1 4374
4376 0 451619.56 115537.484 169040 -1 4375
4377 0 451684.06 115494.766 169000 -1 4376
4378 0 451721.25 115446.67 168960 -1 4377
4379 0 451781.88 115405.66 168920 -1 4378
4380 0 451803.84 115323.12 168880 -1 4379
4381 0 451842.03 115360.56 168840 -1 4380
4382 0 451851.16 115326.56 168800 -1 4381
4383 0 451899.6 115306.305 168760 -1 4382
4384 0 451963.53 115225.68 168720 -1 4383
4385 0 452016.94 115207.4 168680 -1 4384
4386 0 452120.9 115228.14 168640 -1 4385
4387 0 452143.22 115153.72 168600 -1 4386
4388 0 452152.34 115120.6 168560 -1 4387
4389 0 452204.28 115073.92 168520 -1 4388
4390 0 452241.75 115058.47 168480 -1 4389
4391 0 452278.2 115052.586 168440 -1 4390
4392 0 452354.62 115022.97 168400 -1 4391
4393 0 452393.8 115012.81 168360 -1 4392
4394 0 452422.53 115025.17 168320 -1 4393
4395 0 452419.06 115069.9 168280 -1 4394
4396 0 452460.4 115102.64 168240 -1 4395
4397 0 452479 115073.07 168200 -1 4396
4398 0 452531 115076.53 168160 -1 4397
4399 0 452558.1 115132.25 168120 -1 4398
4400 0 452707.5 115118.05 168080 -1 4399
4401 0 452772.16 115106.97 168040 -1 4400
4402 0 452873.8 115124.94 168000 -1 4401
4403 0 452940.5 115073.51 167960 -1 4402
4404 0 452879.84 115108.914 167920 -1 4403
4405 0 452965.47 115079.39 167880 -1 4404
4406 0 453024.88 115091.87 167840 -1 4405
4407 0 453052.25 115105.766 167800 -1 4406
4408 0 453063.44 115059.18 167760 -1 4407
4409 0 453146.72 115009.45 167720 -1 4408
4410 0 453164.78 115014.32 167640 -1 4409
4411 0 453256.84 114959.61 167600 -1 4410
4412 0 453343.7 114897.39 167560 -1 4411
4413 0 453408.16 114841.13 167520 -1 4412
4414 0 453421.9 114902.13 167480 -1 4413
4415 0 453460.12 114887.13 167440 -1 4414
4416 0 453502.5 114882.37 167400 -1 4415
4417 0 453470.38 114858.75 167360 -1 4416
4418 0 453502.47 114833.445 167320 -1 4417
4419 0 453540 114817.4 167280 -1 4418
4420 0 453583.3 114799.41 167240 -1 4419
4421 0 453614.84 114794.47 167200 -1 4420
4422 0 453639.25 114768.266 167160 -1 4421
4423 0 453648.06 114793.16 167120 -1 4422
4424 0 453647.66 114781.21 167080 -1 4423
4425 0 453707.06 114731.11 167040 -1 4424
4426 0 453748.6 114671.87 167000 -1 4425
4427 0 453748.7 114652.92 166960 -1 4426
4428 0 453790.53 114588.42 166920 -1 4427
4429 0 453832.28 114592.89 166880 -1 4428
4430 0 453853.88 114588.42 166840 -1 4429
4431 0 453882.03 114603.26 166800 -1 4430
4432 0 453909.28 114584.79 166760 -1 4431
4433 0 453924.72 114610.484 166720 -1 4432
4434 0 453972.75 114611.414 166680 -1 4433
4435 0 453995.97 114611.22 166640 -1 4434
4436 0 454040.7 114623.49 166600 -1 4435
4437 0 454077.44 114584.336 166560 -1 4436
4438 0 454126.75 114556.43 166520 -1 4437
4439 0 454164.53 114542.914 166480 -1 4438
4440 0 454249.4 114612.766 166440 -1 4439
4441 0 454293.47 114620.69 166400 -1 4440
4442 0 454358.53 114652 166360 -1 4441
4443 0 454387.6 114702.59 166320 -1 4442
4444 0 454438.16 114737.74 166280 -1 4443
4445 0 453833.84 114426.19 166240 -1 4444
4446 0 454530.1 114863.59 166200 -1 4445
4447 0 454462.25 114856.39 166160 -1 4446
4448 0 454555.66 114885.45 166120 -1 4447
4449 0 454573.03 114929.26 166080 -1 4448
4450 0 454604.62 114921.516 166040 -1 4449
4451 0 454574.97 115078.17 166000 -1 4450
4452 0 454616.5 115199.54 165960 -1 4451
4453 0 454694.97 115270.39 165920 -1 4452
4454 0 454663.4 115358.45 165880 -1 4453
4455 0 454729.6 115390.27 165840 -1 4454
4456 0 454732.25 115446.555 165800 -1 4455
4457 0 454740.8 115440.336 165760 -1 4456
4458 0 454782.94 115447.71 165720 -1 4457
4459 0 454811.53 115478.48 165680 -1 4458
4460 0 454869.5 115331.01 165640 -1 4459
4461 0 454888.84 115762.29 165640 -1 4460
4462 0 454757.94 115855.28 165640 -1 4461
4463 0 454784.97 115853.12 165600 -1 4462
4464 0 454734.2 115932.664 165560 -1 4463
4465 0 454757.44 115929.13 165520 -1 4464
4466 0 454728.47 115976.79 165480 -1 4465
4467 0 454747.72 116004.19 165440 -1 4466
4468 0 454737.88 116010.99 165400 -1 4467
4469 0 454803.66 116001.79 165360 -1 4468
4470 0 454815.53 116002.38 165320 -1 4469
4471 0 454799.62 115987.5 165280 -1 4470
4472 0 454809.84 115962.34 165240 -1 4471
4473 0 454822.25 115939.46 165200 -1 4472
4474 0 454890.56 115951.58 165160 -1 4473
4475 0 454834.3 115875.195 165120 -1 4474
4476 0 454895.62 115837.89 165080 -1 4475
4477 0 454891.34 115792.914 165040 -1 4476
4478 0 454921.34 115806.695 165000 -1 4477
4479 0 454937.6 115780.29 164960 -1 4478
4480 0 454941.6 115775.88 164920 -1 4479
4481 0 454978.6 115845.99 164880 -1 4480
4482 0 455036.38 115855.13 164840 -1 4481
4483 0 455053.25 115746.69 164800 -1 4482
4484 0 455034.22 115686.33 164760 -1 4483
4485 0 454972.22 115635.79 164720 -1 4484
4486 0 454991.5 115604.34 164680 -1 4485
4487 0 455021.88 115621.19 164640 -1 4486
4488 0 455061.7 115598.05 164600 -1 4487
4489 0 455097.75 115597.586 164560 -1 4488
4490 0 455137.6 115562.04 164520 -1 4489
4491 0 455163.8 115488.7 164480 -1 4490
4492 0 455203.03 115504.625 164440 -1 4491
4493 0 455182.06 115492.44 164400 -1 4492
4494 0 455207.5 115474.73 164360 -1 4493
4495 0 455300.72 115504.59 164320 -1 4494
4496 0 455329.44 115484.22 164280 -1 4495
4497 0 455361.44 115414.15 164240 -1 4496
4498 0 455427.88 115339.82 164200 -1 4497
4499 0 455412.03 115272.2 164160 -1 4498
4500 0 455462.84 115308.99 164120 -1 4499
4501 0 455517.6 115297.69 164080 -1 4500
4502 0 455584 115311.21 164040 -1 4501
4503 0 455565.75 115360.914 164000 -1 4502
4504 0 455608 115267.164 163960 -1 4503
4505 0 455628.47 115286.77 163920 -1 4504
4506 0 455782.8 115188.98 163880 -1 4505
4507 0 455794.38 115168.23 163840 -1 4506
4508 0 455817.2 115129.38 163800 -1 4507
4509 0 455867.4 115121.234 163760 -1 4508
4510 0 455862.4 115192.95 163720 -1 4509
4511 0 455951.8 115087.89 163680 -1 4510
4512 0 455967.9 115044.61 163640 -1 4511
4513 0 455981.06 114961.45 163600 -1 4512
4514 0 456024.66 114858.58 163560 -1 4513
4515 0 456060.88 114818.36 163520 -1 4514
4516 0 456089 114806.54 163480 -1 4515
4517 0 456111.6 114850.055 163440 -1 4516
4518 0 456141.8 114814.484 163400 -1 4517
4519 0 456130.5 114824.37 163360 -1 4518
4520 0 456164.22 114823.19 163320 -1 4519
4521 0 456171.1 114791.805 163280 -1 4520
4522 0 456177.66 114815.48 163240 -1 4521
4523 0 456205.25 114756.77 163200 -1 4522
4524 0 456234.6 114714.06 163160 -1 4523
4525 0 456244.3 114652.42 163120 -1 4524
4526 0 456249.16 114634.64 163080 -1 4525
4527 0 456285 114564.195 163040 -1 4526
4528 0 456367.62 114552.26 163000 -1 4527
4529 0 456337.75 114530.266 162960 -1 4528
4530 0 456504.88 114431.01 162920 -1 4529
4531 0 456506.47 114377.99 162880 -1 4530
4532 0 456528.62 114365.28 162840 -1 4531
4533 0 456486.3 114365.34 162800 -1 4532
4534 0 456505.62 114348.78 162760 -1 4533
4535 0 456579.12 114301.1 162720 -1 4534
4536 0 456662 114292.805 162680 -1 4535
4537 0 456702.62 114275.4 162640 -1 4536
4538 0 456714.12 114309.32 162600 -1 4537
4539 0 456773.4 114261.89 162560 -1 4538
4540 0 456805.66 114269.65 162520 -1 4539
4541 0 456821.12 114277.73 162480 -1 4540
4542 0 456882.8 114263.16 162440 -1 4541
4543 0 456939.62 114261.19 162400 -1 4542
4544 0 456937.4 114229.98 162360 -1 4543
4545 0 456985.1 114224.164 162320 -1 4544
4546 0 456987.5 114207.63 162280 -1 4545
4547 0 457036.3 114163.92 162240 -1 4546
4548 0 457107.66 114112.87 162200 -1 4547
4549 0 457140.3 114097.66 162160 -1 4548
4550 0 457182.97 114098.54 162120 -1 4549
4551 0 457227.7 114070.4 162080 -1 4550
4552 0 457211 114107.555 162040 -1 4551
4553 0 457270.9 114085.34 162000 -1 4552
4554 0 457315.12 114059.1 161960 -1 4553
4555 0 457336.06 114011.195 161920 -1 4554
4556 0 457353.8 113996.445 161880 -1 4555
4557 0 457317.06 114037.76 161840 -1 4556
4558 0 457357.3 113984.16 161800 -1 4557
4559 0 457421.47 113947 161760 -1 4558
4560 0 457508.75 113912.92 161720 -1 4559
4561 0 457505.34 113914.54 161680 -1 4560
4562 0 457508.7 113868.21 161640 -1 4561
4563 0 457508.97 113852.05 161600 -1 4562
4564 0 457610.78 113893.54 161560 -1 4563
4565 0 457700.78 113839.46 161520 -1 4564
4566 0 457649.66 113800.5 161480 -1 4565
4567 0 457419.28 113550.086 161480 -1 4566
4568 0 457321.22 113591.05 161480 -1 4567
4569 0 457321.25 113559.38 161440 -1 4568
4570 0 457317.1 113550.125 161400 -1 4569
4571 0 457332.88 113444.086 161360 -1 4570
4572 0 457338.56 113402.04 161320 -1 4571
4573 0 457303.25 113330.9 161280 -1 4572
4574 0 457351.97 113250.195 161240 -1 4573
4575 0 457345.8 113207.87 161200 -1 4574
4576 0 457225.6 113205.34 161160 -1 4575
4577 0 457054.5 112881.28 161160 -1 4576
4578 0 457058 112727.11 161120 -1 4577
4579 0 456980.4 112387.82 161080 -1 4578
4580 0 456937.97 112270.984 161040 -1 4579
4581 0 456927.03 112198.64 161000 -1 4580
4582 0 456924.94 112149.5 160960 -1 4581
4583 0 456886.56 112103.52 160920 -1 4582
4584 0 456858.1 112075.17 160880 -1 4583
4585 0 456840.22 112030.766 160840 -1 4584
4586 0 456646.44 112057.77 160800 -1 4585
4587 0 456647.56 112014.12 160760 -1 4586
4588 0 456689.3 111992.75 160720 -1 4587
4589 0 456698.16 111986.85 160680 -1 4588
4590 0 456536.16 112018.97 160680 -1 4589
4591 0 456562.12 111962.68 160640 -1 4590
4592 0 456589.75 111919.73 160600 -1 4591
4593 0 456600.88 111893.664 160560 -1 4592
4594 0 456629.34 111899.75 160520 -1 4593
4595 0 456656.66 111916.02 160480 -1 4594
4596 0 456653.75 111885.67 160440 -1 4595
4597 0 456618.66 111847.48 160400 -1 4596
4598 0 456544.53 111782.89 160360 -1 4597
4599 0 456386.06 111753.41 160320 -1 4598
4600 0 456381.38 111662.445 160280 -1 4599
4601 0 456379.7 111649.086 160240 -1 4600
4602 0 456368.75 111626.03 160200 -1 4601
4603 0 456368.28 111631.02 160160 -1 4602
4604 0 456318.56 111606.24 160120 -1 4603
4605 0 456298.5 111597.06 160080 -1 4604
4606 0 456298.1 111570.08 160040 -1 4605
4607 0 456341.5 111523.42 160000 -1 4606
4608 0 456332.34 111438.27 159960 -1 4607
4609 0 456301.16 111329.99 159920 -1 4608
4610 0 456306.53 111261.91 159880 -1 4609
4611 0 456342.2 111184.85 159840 -1 4610
4612 0 456339.34 111028.15 159800 -1 4611
4613 0 456369.06 110979.01 159760 -1 4612
4614 0 456399.2 110889.234 159720 -1 4613
4615 0 456435.22 110835.01 159680 -1 4614
4616 0 456429.94 110746.016 159640 -1 4615
4617 0 456497.47 110745.69 159600 -1 4616
4618 0 456594.88 110679.91 159560 -1 4617
4619 0 456540.9 110615.87 159520 -1 4618
4620 0 456544.62 110604.66 159480 -1 4619
4621 0 456582 110533 159440 -1 4620
4622 0 456622.1 110473.555 159400 -1 4621
4623 0 456626.2 110411.805 159360 -1 4622
4624 0 456656.62 110374.91 159320 -1 4623
4625 0 456651.2 110337.266 159280 -1 4624
4626 0 456672.62 110345.945 159240 -1 4625
4627 0 456704.62 110317.695 159200 -1 4626
4628 0 456751.12 110270.26 159160 -1 4627
4629 0 456779.8 110250.16 159120 -1 4628
4630 0 456807.8 110208.61 159080 -1 4629
4631 0 456797.62 110125.586 159040 -1 4630
4632 0 456844.4 110022.62 159000 -1 4631
4633 0 456818.7 110052.555 158960 -1 4632
4634 0 456835.94 109922.31 158920 -1 4633
4635 0 456827.56 109840.34 158880 -1 4634
4636 0 456879.62 109623.35 158840 -1 4635
4637 0 456897.44 109564.72 158800 -1 4636
4638 0 456902.6 109527.72 158760 -1 4637
4639 0 456865.28 109474.83 158720 -1 4638
4640 0 456714.12 109467.61 158680 -1 4639
4641 0 456520.88 109315.49 158640 -1 4640
4642 0 456202.06 109050.88 158680 -1 4641
4643 0 456204.53 109084.59 158720 -1 4642
4644 0 456096.53 109019.17 158760 -1 4643
4645 0 456038.28 108911.21 158800 -1 4644
4646 0 455826.28 108669.52 158840 -1 4645
4647 0 455707.66 108500.38 158880 -1 4646
4648 0 455458.97 108211.81 158920 -1 4647
4649 0 454677.3 107982.734 158920 -1 4648
4650 0 454665.34 108007.4 158960 -1 4649
4651 0 454499.38 107985.8 159000 -1 4650
4652 0 453882.3 107893.14 159040 -1 4651
4653 0 453786.44 107760.35 159040 -1 4652
4654 0 453155.88 107527.914 159080 -1 4653
4655 0 452952.44 107236.87 159120 -1 4654
4656 0 452402.94 107096.7 159120 -1 4655
4657 0 451985.53 107114.46 159120 -1 4656
4658 0 451441.06 106745.305 159120 -1 4657
4659 0 451289.97 106771.41 159160 -1 4658
4660 0 451064.8 106835.03 159200 -1 4659
4661 0 450894.94 106540.125 159200 -1 4660
4662 0 450723.78 106361.445 159240 -1 4661
4663 0 450342.25 106084.516 159280 -1 4662
4664 0 449394.28 105854.21 159280 -1 4663
4665 0 448988.7 105937.17 159280 -1 4664
4666 0 448897.97 105923.34 159320 -1 4665
4667 0 448861.78 105914.25 159360 -1 4666
4668 0 448818.38 105905.19 159400 -1 4667
4669 0 448775.44 105887.375 159440 -1 4668
4670 0 448784.2 105831.484 159480 -1 4669
4671 0 448794.1 105827.33 159520 -1 4670
4672 0 448769.8 105819.29 159560 -1 4671
4673 0 448739.1 105800.24 159600 -1 4672
4674 0 448725.56 105751.92 159640 -1 4673
4675 0 448672.97 105745.914 159680 -1 4674
4676 0 448634.53 105752.625 159720 -1 4675
4677 0 448592.6 105741.41 159760 -1 4676
4678 0 448571.06 105735.16 159800 -1 4677
4679 0 448522.84 105739.1 159840 -1 4678
4680 0 448504.1 105732.91 159880 -1 4679
4681 0 448486.72 105732.96 159920 -1 4680
4682 0 448463.25 105742.21 159960 -1 4681
4683 0 448429.72 105776.625 160000 -1 4682
4684 0 448409.22 105756.82 160040 -1 4683
4685 0 448359.7 105593.95 160080 -1 4684
4686 0 448321.53 105628.14 160120 -1 4685
4687 0 448322.88 105560.64 160160 -1 4686
4688 0 448287.16 105561.96 160200 -1 4687
4689 0 448263.78 105490.45 160240 -1 4688
4690 0 448249.34 105451.79 160280 -1 4689
4691 0 448217.3 105421.5 160320 -1 4690
4692 0 448179.66 105422.86 160360 -1 4691
4693 0 448161.38 105403.33 160400 -1 4692
4694 0 448159.5 105388.68 160440 -1 4693
4695 0 448136.28 105372.04 160480 -1 4694
4696 0 448117.7 105362.2 160520 -1 4695
4697 0 448066.94 105363.93 160560 -1 4696
4698 0 448010.88 105263 160600 -1 4697
4699 0 447976.94 105255.164 160640 -1 4698
4700 0 447864.78 105257.914 160680 -1 4699
4701 0 447739.47 105300.33 160720 -1 4700
4702 0 447701.97 105340.72 160760 -1 4701
4703 0 447656.38 105369.69 160800 -1 4702
4704 0 447490.34 105378.82 160840 -1 4703
4705 0 447322.78 105370.445 160880 -1 4704
4706 0 447111.9 105255.57 160920 -1 4705
4707 0 447092.06 105186.26 160960 -1 4706
4708 0 447035.97 105164.59 161000 -1 4707
4709 0 446992.3 105135.36 161040 -1 4708
4710 0 446898.88 105048.92 161080 -1 4709
4711 0 446823.03 104999.83 161120 -1 4710
4712 0 446771.38 104966.17 161160 -1 4711
4713 0 446712.03 104891.45 161200 -1 4712
4714 0 446656.25 104798.96 161240 -1 4713
4715 0 446589.8 104819.38 161280 -1 4714
4716 0 446546.3 104733.12 161320 -1 4715
4717 0 446490.88 104684.7 161360 -1 4716
4718 0 446228.47 104591.9 161400 -1 4717
4719 0 446113.7 104508.96 161440 -1 4718
4720 0 445982.75 104492.32 161480 -1 4719
4721 0 445952.78 104548.414 161520 -1 4720
4722 0 445879.28 104515.23 161560 -1 4721
4723 0 445862.8 104531.31 161600 -1 4722
4724 0 445876.25 104543.13 161640 -1 4723
4725 0 445887.84 104572.67 161680 -1 4724
4726 0 445897.94 104585.266 161720 -1 4725
4727 0 445976.38 104655.945 161760 -1 4726
4728 0 445958.5 104604.64 161800 -1 4727
4729 0 445977.53 104506.31 161840 -1 4728
4730 0 445913.03 104520.65 161880 -1 4729
4731 0 445912.2 104484.08 161920 -1 4730
4732 0 446029.53 104494.63 161960 -1 4731
4733 0 445936.03 104539.664 162000 -1 4732
4734 0 445907.03 104459.125 162040 -1 4733
4735 0 445938.53 104511.32 162080 -1 4734
4736 0 446063.9 104538.38 162120 -1 4735
4737 0 445841.9 104490.54 162240 -1 4736
4738 0 445527.34 104511.83 162280 -1 4737
4739 0 445436.4 104410.17 162320 -1 4738
4740 0 444728.44 104378.02 162320 -1 4739
4741 0 444629 104406.18 162400 -1 4740
4742 0 444470.56 104417.79 162480 -1 4741
4743 0 444397.53 104379.4 162560 -1 4742
4744 0 444398.44 104354.75 162680 -1 4743
4745 0 444360.34 104396.984 162760 -1 4744
4746 0 444277.28 104389.42 162960 -1 4745
4747 0 444067.84 104123.05 163080 -1 4746
4748 0 443996.75 104057.336 163120 -1 4747
4749 0 443868.94 103952.66 163200 -1 4748
4750 0 443891.44 103928.04 163240 -1 4749
4751 0 443636.2 103693.36 163320 -1 4750
4752 0 443272.53 103365.98 163400 -1 4751
4753 0 443260.72 103392.33 163520 -1 4752
4754 0 442901.38 103247.17 163560 -1 4753
4755 0 442734.25 103096.77 163640 -1 4754
4756 0 442554.88 103034.555 163720 -1 4755
4757 0 442425.72 102972.43 163800 -1 4756
4758 0 442042.38 102843.734 163920 -1 4757
4759 0 441955.9 102760.85 164000 -1 4758
4760 0 441832.1 102675.56 164120 -1 4759
4761 0 441791.1 102671.375 164200 -1 4760
4762 0 441728.4 102624.93 164280 -1 4761
4763 0 441569.06 102661.555 164360 -1 4762
4764 0 441477.78 102521.45 164440 -1 4763
4765 0 441388.06 102482.48 164520 -1 4764
4766 0 441310.25 102464.836 164600 -1 4765
4767 0 441249.06 102412.555 164640 -1 4766
4768 0 441086.06 102297.22 164760 -1 4767
4769 0 440982.25 102282.87 164880 -1 4768
4770 0 440702.47 102178.44 164960 -1 4769
4771 0 440659.5 102123.34 165040 -1 4770
4772 0 440636.5 102123.5 165080 -1 4771
4773 0 440612.62 102124.32 165120 -1 4772
4774 0 440515.94 102076.58 165200 -1 4773
4775 0 440027.4 102080.016 165360 -1 4774
4776 0 439861.62 102018.94 165440 -1 4775
4777 0 439582.5 101954.5 165560 -1 4776
4778 0 439582.72 101980.07 165680 -1 4777
4779 0 439494.75 101998.734 165720 -1 4778
4780 0 439466 102013.5 165760 -1 4779
4781 0 439381.03 101956.44 165800 -1 4780
4782 0 439167.56 101866.75 165840 -1 4781
4783 0 438940.44 101595.52 165920 -1 4782
4784 0 438905.9 101560.26 165960 -1 4783
4785 0 438801.62 101519.16 166000 -1 4784
4786 0 438700.56 101361.7 166040 -1 4785
4787 0 438561.47 101302.125 166120 -1 4786
4788 0 438399.8 101180.766 166160 -1 4787
4789 0 438244.94 101079.48 166280 -1 4788
4790 0 438189.03 101039.65 166320 -1 4789
4791 0 438022.28 100960.6 166480 -1 4790
4792 0 437639.72 100843.62 166600 -1 4791
4793 0 437533.88 100765.26 166680 -1 4792
4794 0 437290.7 100718.4 166840 -1 4793
4795 0 437050.62 100470.74 166960 -1 4794
4796 0 436895 100328.74 167120 -1 4795
4797 0 436580.34 100256.734 167200 -1 4796
4798 0 436470.9 100183.51 167320 -1 4797
4799 0 436052.25 100023.766 167480 -1 4798
4800 0 436023.72 100055.75 167520 -1 4799
4801 0 435865.97 99976.625 167560 -1 4800
4802 0 435824.8 99912.42 167600 -1 4801
4803 0 435748.22 99883.91 167640 -1 4802
4804 0 435711.6 99787.664 167720 -1 4803
4805 0 435541.47 99653.26 167800 -1 4804
4806 0 435490.78 99577.09 167840 -1 4805
4807 0 435506.66 99648.4 167880 -1 4806
4808 0 435504.9 99660.86 167920 -1 4807
4809 0 435334.28 99662.65 167960 -1 4808
4810 0 435266.16 99688.875 168000 -1 4809
4811 0 435208.2 99602.59 168040 -1 4810
4812 0 435097.56 99509.266 168120 -1 4811
4813 0 434947.22 99419.766 168160 -1 4812
4814 0 434753.9 99283.17 168240 -1 4813
4815 0 434716.8 99347.93 168280 -1 4814
4816 0 434622.12 99400.46 168320 -1 4815
4817 0 434345.53 99305.84 168360 -1 4816
4818 0 434244.94 99226.35 168440 -1 4817
4819 0 434273.16 99261.92 168480 -1 4818
4820 0 434040.4 99338.36 168560 -1 4819
4821 0 433985.28 99206.08 168640 -1 4820
4822 0 433715.38 99193.41 168760 -1 4821
4823 0 433464.84 99162.09 168880 -1 4822
4824 0 433206.03 99084.67 168960 -1 4823
4825 0 433160.2 99149.69 169040 -1 4824
4826 0 433072.22 99177.234 169080 -1 4825
4827 0 433012.53 99065.34 169120 -1 4826
4828 0 433040.6 99149.32 169160 -1 4827
4829 0 432871.88 99177.13 169240 -1 4828
4830 0 432734.8 99268.92 169280 -1 4829
4831 0 432493.1 99201.01 169320 -1 4830
4832 0 432250.94 99240.78 169400 -1 4831
4833 0 431902.22 98952.625 169480 -1 4832
4834 0 431876.7 99094.46 169520 -1 4833
4835 0 431847.66 99128.87 169560 -1 4834
4836 0 431449.66 99048.6 169720 -1 4835
4837 0 431304.1 99146.32 169840 -1 4836
4838 0 430887.34 98987.55 169960 -1 4837
4839 0 430545.9 98790.81 170040 -1 4838
4840 0 430402 98769.75 170160 -1 4839
4841 0 429933.25 98192.3 170200 -1 4840
4842 0 429875 98176.7 170240 -1 4841
4843 0 429758.7 98145.5 170320 -1 4842
4844 0 429926.2 98373.74 170480 -1 4843
4845 0 429967.56 98430.81 170520 -1 4844
4846 0 430064.8 98624.96 170680 -1 4845
4847 0 430089.34 98673.484 170720 -1 4846
4848 0 430259.53 98774.39 170960 -1 4847
4849 0 430121.8 98833.89 171120 -1 4848
4850 0 429985.78 98699.41 171280 -1 4849
4851 0 430015.94 98708.086 171440 -1 4850
4852 0 429832.03 98955.6 171600 -1 4851
4853 0 429538.44 99222.875 171800 -1 4852
4854 0 429062.66 99233.91 171840 -1 4853
4855 0 428273.28 99187.84 171960 -1 4854
4856 0 428148.78 99145.63 172000 -1 4855
4857 0 428009.34 98999.99 172000 -1 4856
4858 0 427453.75 98942.23 172000 -1 4857
4859 0 427129.28 98940.35 172040 -1 4858
4860 0 427070.75 98987.12 172120 -1 4859
4861 0 426906.16 98966.055 172200 -1 4860
4862 0 426572.44 98780.15 172240 -1 4861
4863 0 426474 98912.1 172280 -1 4862
4864 0 426398 98776.1 172400 -1 4863
4865 0 426302 98788.1 172520 -1 4864
4866 0 426354 98724.1 172640 -1 4865
4867 0 426212 99108.1 172680 -1 4866
4868 0 426190 98796.1 172720 -1 4867
4869 0 426150 98728.1 172760 -1 4868
4870 0 425922 98596.1 172920 -1 4869
4871 0 425646 98528.1 173040 -1 4870
4872 0 424816 98388.1 173080 -1 4871
4873 0 422998 98650.734 172960 -1 4872
4874 0 422832 98552.1 172840 -1 4873
4875 0 422587.72 98569.24 172720 -1 4874
4876 0 422262 98592.1 172560 -1 4875
4877 0 422350 98592.1 172440 -1 4876
4878 0 422394 98548.1 172320 -1 4877
4879 0 422310 98584.1 172240 -1 4878
4880 0 423559.38 98568.4 172720 -1 4875
4881 0 423559.38 98568.4 172640 -1 4880
4882 0 423266.7 98613.99 172600 -1 4881
4883 0 423084.22 98573.58 172560 -1 4882
4884 0 423183.75 98561.83 172480 -1 4883
4885 0 422674 98784.1 173120 -1 4873
4886 0 421994 98424.1 173160 -1 4885
4887 0 421588 98100.1 173200 -1 4886
4888 0 421096 97884.1 173320 -1 4887
4889 0 420696 97768.1 173080 -1 4888
4890 0 420046 97608.1 173120 -1 4889
4891 0 419790 97360.1 173160 -1 4890
4892 0 418874 97336.1 173240 -1 4891
4893 0 419040 97520.1 173440 -1 4892
4894 0 418944 97664.1 173560 -1 4893
4895 0 418796 97704.1 173720 -1 4894
4896 0 418610 97352.1 173080 -1 4892
4897 0 418544 97356.1 173040 -1 4896
4898 0 418452 97360.1 172920 -1 4897
4899 0 418420 97440.1 172880 -1 4898
4900 0 418384 97560.1 172840 -1 4899
4901 0 418505.94 97627.88 172800 -1 4900
4902 0 417484 97060.1 173120 -1 4897
4903 0 416948 96920.1 173200 -1 4902
4904 0 416714 96852.1 173160 -1 4903
4905 0 416358 96964.1 173120 -1 4904
4906 0 416042 97140.1 173080 -1 4905
4907 0 415662 97028.1 173160 -1 4906
4908 0 415122 97056.1 173240 -1 4907
4909 0 414798 97212.1 173120 -1 4908
4910 0 414072 97444.1 173080 -1 4909
4911 0 413932 97660.1 173040 -1 4910
4912 0 413598 97740.1 173120 -1 4911
4913 0 413046 97796.1 173160 -1 4912
4914 0 412834 97824.1 173240 -1 4913
4915 0 412474 97912.1 173360 -1 4914
4916 0 412384 97908.1 173440 -1 4915
4917 0 412180 97740.1 173560 -1 4916
4918 0 412048 97668.1 173680 -1 4917
4919 0 411816 97668.1 173840 -1 4918
4920 0 411456 97520.1 174000 -1 4919
4921 0 411018 97352.1 173840 -1 4920
4922 0 410900 97284.1 173800 -1 4921
4923 0 410856 97092.1 173680 -1 4922
4924 0 410832 97020.1 173600 -1 4923
4925 0 410806 97008.1 173560 -1 4924
4926 0 410798 97296.1 173520 -1 4925
4927 0 410814 96932.1 173480 -1 4926
4928 0 410642 96976.1 173440 -1 4927
4929 0 410086 96856.1 173360 -1 4928
4930 0 409302 96944.1 173400 -1 4929
4931 0 409004 96940.1 173440 -1 4930
4932 0 408756 96900.1 173320 -1 4931
4933 0 408628 96864.1 173200 -1 4932
4934 0 408458 96828.1 173080 -1 4933
4935 0 408218 96908.1 173000 -1 4934
4936 0 408010 96820.1 172920 -1 4935
4937 0 407814 96696.1 172840 -1 4936
4938 0 407526 96680.1 172760 -1 4937
4939 0 407270 96584.1 172600 -1 4938
4940 0 407100 96640.1 172520 -1 4939
4941 0 407040 96680.1 172400 -1 4940
4942 0 406984 96704.1 172360 -1 4941
4943 0 406868 96704.1 172240 -1 4942
4944 0 406596 96592.1 172080 -1 4943
4945 0 406586 96524.1 172040 -1 4944
4946 0 406574 96408.1 172000 -1 4945
4947 0 406518 96368.1 171960 -1 4946
4948 0 406382 96368.1 171880 -1 4947
4949 0 406286 96280.1 171760 -1 4948
4950 0 406312 96180.1 171720 -1 4949
4951 0 406300 96352.1 171680 -1 4950
4952 0 406280 96136.1 171640 -1 4951
4953 0 406152 96132.1 171600 -1 4952
4954 0 405984 96060.1 171520 -1 4953
4955 0 405958 95948.1 171480 -1 4954
4956 0 405902 95896.1 171440 -1 4955
4957 0 405758 95852.1 171320 -1 4956
4958 0 405702 95820.1 171200 -1 4957
4959 0 405594 95800.1 171080 -1 4958
4960 0 405596 95604.1 171040 -1 4959
4961 0 405462 95704.1 170960 -1 4960
4962 0 405324 95740.1 170920 -1 4961
4963 0 405244 95628.1 170880 -1 4962
4964 0 404334 95680.1 170840 -1 4963
4965 0 403771.8 95713.086 170960 -1 4964
4966 0 403635.53 95753.96 171080 -1 4965
4967 0 403416.62 95859.98 171200 -1 4966
4968 0 403407.12 95856.164 171320 -1 4967
4969 0 403407.12 95856.164 171400 -1 4968
4970 0 403343.8 96219.1 171640 -1 4969
4971 0 403640.88 96126.23 171680 -1 4970
4972 0 403642.12 96092.21 171720 -1 4971
4973 0 403963.2 95700.086 170760 -1 4964
4974 0 403930.6 95551.12 170640 -1 4973
4975 0 403909.25 95451.82 170560 -1 4974
4976 0 403942.7 95498.92 170520 -1 4975
4977 0 404325.28 95541.69 170480 -1 4976
4978 0 404357.9 95466.14 170400 -1 4977
4979 0 402864.7 95701.97 170640 -1 4974
4980 0 402760.22 95585.09 170520 -1 4979
4981 0 402730.2 95456.36 170400 -1 4980
4982 0 402705.1 95354.5 170240 -1 4981
4983 0 402749.8 95276.47 170160 -1 4982
4984 0 402760.12 95285.984 170120 -1 4983
4985 0 402732.72 95227.484 170040 -1 4984
4986 0 402582.84 95127.2 169800 -1 4985
4987 0 402395.66 95069.664 169720 -1 4986
4988 0 402302.3 95040.94 169680 -1 4987
4989 0 402235.22 95032.95 169640 -1 4988
4990 0 402004.97 94962.81 169520 -1 4989
4991 0 402022.03 94972.05 169440 -1 4990
4992 0 402018.47 94962.5 169400 -1 4991
4993 0 402006.5 94918.19 169320 -1 4992
4994 0 411478 97448.1 174080 -1 4920
4995 0 411466 97408.1 174200 -1 4994
4996 0 411505.75 97399.38 174240 -1 4995
4997 0 421106.78 97872.12 173360 -1 4888
4998 0 421025.5 97743.4 173520 -1 4997
4999 0 420985.44 97683.4 173560 -1 4998
5000 0 420938.97 97628.29 173600 -1 4999
5001 0 422671.34 99104.1 173200 -1 4885
5002 0 422670 99264.1 173240 -1 5001
5003 0 422418 99376.1 173360 -1 5002
5004 0 422361.6 99317.74 173440 -1 5003
5005 0 422310.38 99216.91 173520 -1 5004
5006 0 428844.2 99296.086 172000 -1 4855
5007 0 428740.9 99220.92 172040 -1 5006
5008 0 429767.22 98047.664 170160 -1 4841
5009 0 429626.94 97941.67 170080 -1 5008
5010 0 429792.6 97972.14 169920 -1 5009
5011 0 429906.62 97910.8 169880 -1 5010
5012 0 429922.8 97892.234 169800 -1 5011
5013 0 429965.22 97702.03 169720 -1 5012
5014 0 440381.78 102350.125 165080 -1 4772
5015 0 440282.47 102481.09 165080 -1 5014
5016 0 440163.56 102530.94 165080 -1 5015
5017 0 440077.62 102601.42 165080 -1 5016
5018 0 440010.44 102677.52 165080 -1 5017
5019 0 439954.06 102678.766 165080 -1 5018
5020 0 439947.6 102685.8 165040 -1 5019
5021 0 439769.62 102800.63 165040 -1 5020
5022 0 439620.38 102879.445 165040 -1 5021
5023 0 439581.62 102921.63 165080 -1 5022
5024 0 439504.5 102965.94 165200 -1 5023
5025 0 439465.7 102976.75 165240 -1 5024
5026 0 439393.34 102999.016 165320 -1 5025
5027 0 439375.28 103004.64 165360 -1 5026
5028 0 439344.5 103012.49 165400 -1 5027
5029 0 439234.38 103003.82 165480 -1 5028
5030 0 439062.97 102902.086 165600 -1 5029
5031 0 439030.12 102900.3 165680 -1 5030
5032 0 438875.1 102955.766 165760 -1 5031
5033 0 438730.25 102924.85 165840 -1 5032
5034 0 438716.25 102837.97 165880 -1 5033
5035 0 445560.3 104373.11 162400 -1 4739
5036 0 445570.3 104386.914 162480 -1 5035
5037 0 445576.3 104412.67 162560 -1 5036
5038 0 457316.6 109317.734 158880 -1 4635
5039 0 457352.4 109314.31 158920 -1 5038
5040 0 457378.03 109318.125 158960 -1 5039
5041 0 457539.12 108995.305 158960 -1 5040
5042 0 457731.9 108803.89 159000 -1 5041
5043 0 457808.28 108772.484 158960 -1 5042
5044 0 457863.34 108729.29 158920 -1 5043
5045 0 457953.1 108703.33 158880 -1 5044
5046 0 458222.84 108605.47 158840 -1 5045
5047 0 458272.03 108538.234 158800 -1 5046
5048 0 458351.25 108478.69 158760 -1 5047
5049 0 458494.72 108421.96 158720 -1 5048
5050 0 458601.34 108377.05 158680 -1 5049
5051 0 458638.62 108299.26 158640 -1 5050
5052 0 458658 108241.57 158600 -1 5051
5053 0 458620.12 108233.5 158560 -1 5052
5054 0 458719.7 108202.05 158520 -1 5053
5055 0 458835.75 108108.23 158480 -1 5054
5056 0 458889.03 107954.28 158440 -1 5055
5057 0 458816.2 107855.25 158400 -1 5056
5058 0 458786.97 107849.5 158360 -1 5057
5059 0 458789.94 107761.47 158320 -1 5058
5060 0 458808.5 107742.9 158280 -1 5059
5061 0 458834.25 107718.34 158240 -1 5060
5062 0 458856.1 107697.17 158200 -1 5061
5063 0 458873 107627.02 158160 -1 5062
5064 0 459079.94 107631.09 158080 -1 5063
5065 0 459126.38 107624.2 157960 -1 5064
5066 0 459275.38 107567.83 157920 -1 5065
5067 0 459280.06 107564.05 157880 -1 5066
5068 0 459435.4 107535.14 157800 -1 5067
5069 0 459520.8 107554.66 157720 -1 5068
5070 0 459546.97 107397.92 157640 -1 5069
5071 0 459845.88 107267.625 157480 -1 5070
5072 0 459847.22 107217.31 157360 -1 5071
5073 0 459910.78 107051.8 157280 -1 5072
5074 0 459957.78 106949.55 157240 -1 5073
5075 0 460024.56 106736.28 157160 -1 5074
5076 0 460105.56 106596.97 157160 -1 5075
5077 0 460254.44 106492.125 157080 -1 5076
5078 0 460398.97 106447.08 156960 -1 5077
5079 0 460404.53 106420.86 156880 -1 5078
5080 0 460501.03 106314.734 156800 -1 5079
5081 0 460646.84 106205.91 156680 -1 5080
5082 0 460689.75 106148.59 156600 -1 5081
5083 0 460851.66 106128.86 156520 -1 5082
5084 0 460977.47 106124.445 156440 -1 5083
5085 0 461104.47 106087.86 156360 -1 5084
5086 0 461290.38 106098.4 156280 -1 5085
5087 0 461451.9 106139.21 156160 -1 5086
5088 0 461516.56 106176.68 156080 -1 5087
5089 0 461614.03 106243.05 156000 -1 5088
5090 0 461697.78 106248.22 155920 -1 5089
5091 0 461840.16 106243.59 155840 -1 5090
5092 0 461888.3 106577.68 155760 -1 5091
5093 0 461978.12 106613.24 155560 -1 5092
5094 0 461978 106717.664 155480 -1 5093
5095 0 461977.56 106770.445 155440 -1 5094
5096 0 462092.38 106801.85 155320 -1 5095
5097 0 462076.62 106746.4 155240 -1 5096
5098 0 461943.34 106630.04 155120 -1 5097
5099 0 461810.38 106427.49 155000 -1 5098
5100 0 461802.2 106325.29 154880 -1 5099
5101 0 461903.6 106193.555 154880 -1 5100
5102 0 461969.06 106118.71 154880 -1 5101
5103 0 462000.88 106042.76 154800 -1 5102
5104 0 462027.75 106001.1 154680 -1 5103
5105 0 462207.75 105949.18 154600 -1 5104
5106 0 462285.16 105946.29 154560 -1 5105
5107 0 462340.12 105867.85 154440 -1 5106
5108 0 462382.88 105818.67 154360 -1 5107
5109 0 462510 105734.266 154200 -1 5108
5110 0 462540.1 105733.59 154120 -1 5109
5111 0 462597.1 105644.57 154040 -1 5110
5112 0 462615.38 105608.03 153960 -1 5111
5113 0 462674.97 105498.16 153840 -1 5112
5114 0 462678.22 105374.734 153720 -1 5113
5115 0 462670.47 105347.48 153680 -1 5114
5116 0 461788.44 106340.07 154840 -1 5100
5117 0 461798.06 106379.23 154800 -1 5116
5118 0 461798.06 106379.23 154760 -1 5117
5119 0 461814.94 106341.26 154720 -1 5118
5120 0 462068.44 106240.086 155480 -1 5094
5121 0 462297.44 106073.79 155480 -1 5120
5122 0 462770.6 105953.6 155480 -1 5121
5123 0 463432.47 105410.734 155400 -1 5122
5124 0 463664.62 105328.75 155320 -1 5123
5125 0 463904.66 105275.414 155240 -1 5124
5126 0 464100.12 105246.195 155160 -1 5125
5127 0 464174.2 105205.28 155080 -1 5126
5128 0 464204.72 105171.95 155000 -1 5127
5129 0 464245.88 105122.99 154920 -1 5128
5130 0 464356.8 105054.32 154800 -1 5129
5131 0 464502.5 104958.5 154720 -1 5130
5132 0 464560.94 104992.45 154640 -1 5131
5133 0 464663.53 105033.2 154560 -1 5132
5134 0 464698.2 105030.45 154480 -1 5133
5135 0 464927.47 104834.734 154360 -1 5134
5136 0 465075.78 104739.59 154240 -1 5135
5137 0 465361.2 104774.74 154160 -1 5136
5138 0 465476.3 104771.82 154040 -1 5137
5139 0 465554.44 104736.01 153880 -1 5138
5140 0 466105.4 104398.05 153840 -1 5139
5141 0 466520.75 104235.71 153840 -1 5140
5142 0 466529.62 104215.13 153880 -1 5141
5143 0 466499.66 104118.11 153960 -1 5142
5144 0 466454 104065 154000 -1 5143
5145 0 466346.47 104227.55 154040 -1 5144
5146 0 466346.47 104227.55 154120 -1 5145
5147 0 466350.22 104236.92 154160 -1 5146
5148 0 466358.7 104252.2 154200 -1 5147
5149 0 466872 104138.766 153760 -1 5141
5150 0 467211.16 103770.25 153680 -1 5149
5151 0 467268.47 103717.64 153640 -1 5150
5152 0 467191.72 103706.89 153560 -1 5151
5153 0 468115.9 103553.44 153560 -1 5152
5154 0 468560.3 103586.09 153520 -1 5153
5155 0 468510.78 103536.64 153400 -1 5154
5156 0 468990.62 103550.04 153280 -1 5155
5157 0 469003.2 103428.13 153200 -1 5156
5158 0 468965.3 103355.47 153160 -1 5157
5159 0 468925.22 103331.07 153120 -1 5158
5160 0 469064.1 103243.03 153120 -1 5159
5161 0 469107 103200.85 153080 -1 5160
5162 0 469182.6 103158.19 153040 -1 5161
5163 0 469126.75 103086.74 153000 -1 5162
5164 0 469098.16 103068.805 152840 -1 5163
5165 0 469052.88 103119.75 152720 -1 5164
5166 0 468823.66 103155.82 152600 -1 5165
5167 0 468731.16 103117.984 152560 -1 5166
5168 0 468704.53 103073.02 152520 -1 5167
5169 0 468727.56 103060.28 152480 -1 5168
5170 0 468718.6 102989.516 152400 -1 5169
5171 0 467021.62 103780.91 153480 -1 5152
5172 0 467008.97 103712.94 153440 -1 5171
5173 0 467162.06 103640.73 153400 -1 5172
5174 0 466945.47 103577.7 153360 -1 5173
5175 0 466925.84 103567.22 153320 -1 5174
5176 0 458600.38 107781.31 158440 -1 5056
5177 0 458149.97 113724.81 161480 -1 4566
5178 0 458331.7 113722.47 161440 -1 5177
5179 0 458720.97 113754.13 161400 -1 5178
5180 0 459152 113811.71 161360 -1 5179
5181 0 459593.4 113895.83 161320 -1 5180
5182 0 459783.1 114045.62 161360 -1 5181
5183 0 460095.2 113970.35 161440 -1 5182
5184 0 460633.5 114017.94 161520 -1 5183
5185 0 461517.5 113874.266 161520 -1 5184
5186 0 461850.75 113711.14 161400 -1 5185
5187 0 461883.7 113724.766 161320 -1 5186
5188 0 461914.12 113771.22 161200 -1 5187
5189 0 462019.6 113801.7 161040 -1 5188
5190 0 462205.16 113782.56 160960 -1 5189
5191 0 462312.2 113787.2 160840 -1 5190
5192 0 462293.7 113790.2 160760 -1 5191
5193 0 461623.12 113774.375 161600 -1 5185
5194 0 461624.06 113788.42 161760 -1 5193
5195 0 461639.97 113796.19 161800 -1 5194
5196 0 461632.4 113889.69 161880 -1 5195
5197 0 461599.12 113867.734 161960 -1 5196
5198 0 461179.75 114119.45 161960 -1 5197
5199 0 460981.88 114377.78 161960 -1 5198
5200 0 460965.88 114387.234 162000 -1 5199
5201 0 460970.6 114419.375 162040 -1 5200
5202 0 461030.06 114420.72 162120 -1 5201
5203 0 461155.88 114400.914 162120 -1 5202
5204 0 461199.75 114424.71 162160 -1 5203
5205 0 461230.7 114449.555 162240 -1 5204
5206 0 461242.2 114470.54 162280 -1 5205
5207 0 461289.72 114468.5 162320 -1 5206
5208 0 461357.75 114629.3 162320 -1 5207
5209 0 461369 114633.4 162280 -1 5208
5210 0 461484.4 114557.53 162240 -1 5209
5211 0 461453.97 114556.19 162200 -1 5210
5212 0 461378.44 114561.81 162160 -1 5211
5213 0 461376.03 114557.99 162120 -1 5212
5214 0 461352.94 114548.05 162080 -1 5213
5215 0 461610.25 113869.7 162080 -1 5197
5216 0 461598.75 113886.3 162160 -1 5215
5217 0 461599.7 113905.05 162280 -1 5216
5218 0 461579.72 113927.55 162360 -1 5217
5219 0 461643.94 113895.03 162400 -1 5218
5220 0 459749.8 113923.82 161280 -1 5181
5221 0 459624.97 113886.11 161240 -1 5220
5222 0 459601.8 113876.97 161200 -1 5221
5223 0 459551.9 113884.98 161160 -1 5222
5224 0 459610.9 113866.98 161120 -1 5223
5225 0 459614.03 113867.336 161080 -1 5224
5226 0 459581.03 113858.36 161040 -1 5225
5227 0 459637.28 113878.31 161000 -1 5226
5228 0 459672.56 113884.08 160960 -1 5227
5229 0 459700.06 113949.336 160920 -1 5228
5230 0 459750.34 113985.19 160880 -1 5229
5231 0 459728.6 114017.484 160840 -1 5230
5232 0 459741.66 114013.09 160800 -1 5231
5233 0 459797.9 114007.195 160760 -1 5232
5234 0 459810.03 114015.55 160720 -1 5233
5235 0 459827.72 114047.766 160680 -1 5234
5236 0 459844.2 114038.4 160640 -1 5235
5237 0 459860.9 114052.58 160600 -1 5236
5238 0 459843.28 114034.516 160560 -1 5237
5239 0 459824.9 114051.96 160520 -1 5238
5240 0 459844.16 114052.625 160480 -1 5239
5241 0 459864.03 114104.28 160440 -1 5240
5242 0 459945.3 114133.88 160400 -1 5241
5243 0 459958.78 114157.305 160360 -1 5242
5244 0 459975.1 114148.07 160320 -1 5243
5245 0 460055.3 114165.23 160280 -1 5244
5246 0 460086.94 114166.66 160240 -1 5245
5247 0 460198.16 114188.36 160200 -1 5246
5248 0 460250.4 114230.805 160160 -1 5247
5249 0 460412.3 114240.65 160120 -1 5248
5250 0 460500.9 114260.766 160080 -1 5249
5251 0 460636.25 114375.1 160040 -1 5250
5252 0 460745.38 114398.09 160000 -1 5251
5253 0 460760.9 114399.164 159960 -1 5252
5254 0 460836.9 114382.99 159920 -1 5253
5255 0 460892.1 114386.766 159880 -1 5254
5256 0 460932.2 114392.71 159840 -1 5255
5257 0 460968.88 114403.32 159800 -1 5256
5258 0 461030.12 114396.5 159760 -1 5257
5259 0 461057.1 114416.22 159720 -1 5258
5260 0 461107.66 114394.57 159680 -1 5259
5261 0 461186.03 114399.82 159640 -1 5260
5262 0 461240.6 114388.49 159600 -1 5261
5263 0 461229.3 114360.69 159560 -1 5262
5264 0 461237.25 114342.24 159520 -1 5263
5265 0 461225 114314.84 159480 -1 5264
5266 0 461264.4 114293.44 159440 -1 5265
5267 0 461322.9 114271.01 159400 -1 5266
5268 0 461331.25 114253.1 159360 -1 5267
5269 0 461374.38 114286.55 159320 -1 5268
5270 0 461423.78 114282.74 159280 -1 5269
5271 0 461495.5 114276.484 159240 -1 5270
5272 0 461564.5 114263.13 159200 -1 5271
5273 0 461625.03 114273.9 159160 -1 5272
5274 0 461668.72 114279.93 159120 -1 5273
5275 0 461725.8 114321.08 159080 -1 5274
5276 0 461773.5 114351.61 159040 -1 5275
5277 0 461825.56 114342.99 159000 -1 5276
5278 0 462009.5 114397.92 159000 -1 5277
5279 0 462159.47 114497.836 159000 -1 5278
5280 0 462254.75 114597.555 158960 -1 5279
5281 0 462332.94 114584.43 158920 -1 5280
5282 0 462374.7 114531.82 158880 -1 5281
5283 0 462415.28 114507.53 158840 -1 5282
5284 0 462641.03 114496.445 158840 -1 5283
5285 0 462781 114444.04 158800 -1 5284
5286 0 463178.12 114323.04 158800 -1 5285
5287 0 463333.9 114296.445 158760 -1 5286
5288 0 463447.44 114247.914 158720 -1 5287
5289 0 463520.44 114230.93 158680 -1 5288
5290 0 463730.2 114216.945 158640 -1 5289
5291 0 463813.88 114237.016 158600 -1 5290
5292 0 464177.2 114257.234 158560 -1 5291
5293 0 464513.8 114190.12 158600 -1 5292
5294 0 464716.22 114136.32 158640 -1 5293
5295 0 464975.5 114150.16 158680 -1 5294
5296 0 465069.5 114204.27 158720 -1 5295
5297 0 465203.34 114220.914 158760 -1 5296
5298 0 465345.38 114299.21 158800 -1 5297
5299 0 465422 114341.02 158840 -1 5298
5300 0 465466.94 114408.055 158880 -1 5299
5301 0 465593.88 114509.99 158920 -1 5300
5302 0 465607.12 114628.664 158960 -1 5301
5303 0 465653.97 114734.74 159000 -1 5302
5304 0 465757.1 114847.75 159040 -1 5303
5305 0 465753.88 114890.85 159080 -1 5304
5306 0 465765.47 114907.57 159120 -1 5305
5307 0 465815.38 114906.26 159160 -1 5306
5308 0 465884.06 114940.23 159200 -1 5307
5309 0 465896.47 114933.766 159240 -1 5308
5310 0 465900.44 114953.055 159280 -1 5309
5311 0 465909.6 114945.94 159320 -1 5310
5312 0 465969.8 114918.77 159360 -1 5311
5313 0 465957 114900.95 159400 -1 5312
5314 0 466521.47 114807.8 159400 -1 5313
5315 0 466604.7 114789.16 159360 -1 5314
5316 0 466704.38 114771.55 159320 -1 5315
5317 0 466758.53 114790.78 159280 -1 5316
5318 0 466825.8 114780.27 159240 -1 5317
5319 0 466855.34 114740.24 159200 -1 5318
5320 0 466905.28 114768.57 159160 -1 5319
5321 0 467078.3 114805.336 159120 -1 5320
5322 0 467181.53 114814.11 159080 -1 5321
5323 0 467243.06 114810.266 159040 -1 5322
5324 0 467263.38 114739.52 159000 -1 5323
5325 0 467299.47 114724.63 158960 -1 5324
5326 0 467329.38 114712.23 158920 -1 5325
5327 0 467287.25 114729.44 158880 -1 5326
5328 0 467281.38 114759.92 158840 -1 5327
5329 0 467343.88 114754.695 158800 -1 5328
5330 0 467572.97 114700.28 158760 -1 5329
5331 0 467599.3 114677.73 158720 -1 5330
5332 0 467854.34 114572.81 158720 -1 5331
5333 0 468153.38 114517.82 158720 -1 5332
5334 0 468409.4 114411.914 158720 -1 5333
5335 0 468389.03 114444.8 158760 -1 5334
5336 0 468450.97 114418.57 158680 -1 5334
5337 0 468612.25 114386.23 158640 -1 5336
5338 0 468720.4 114289.67 158600 -1 5337
5339 0 468910.47 114331.8 158560 -1 5338
5340 0 469335.38 114333.94 158560 -1 5339
5341 0 469559.53 114085.016 158560 -1 5340
5342 0 469622.2 114021.445 158520 -1 5341
5343 0 469761.72 113866.914 158480 -1 5342
5344 0 469813.84 113797.33 158440 -1 5343
5345 0 470061.84 113607.64 158440 -1 5344
5346 0 470089.94 113544.5 158400 -1 5345
5347 0 470095.72 113529.76 158360 -1 5346
5348 0 470079.62 113521.09 158320 -1 5347
5349 0 470124.5 113480.44 158280 -1 5348
5350 0 470186.22 113480.03 158240 -1 5349
5351 0 470330.03 113353.266 158200 -1 5350
5352 0 470452.3 113271.95 158160 -1 5351
5353 0 470497.16 113204.21 158120 -1 5352
5354 0 470711 113158.805 158080 -1 5353
5355 0 470857.34 113097.84 158040 -1 5354
5356 0 471086.1 113079.66 158000 -1 5355
5357 0 471184.34 113106.35 157960 -1 5356
5358 0 471245.94 113119.33 157920 -1 5357
5359 0 471298.25 113086.24 157880 -1 5358
5360 0 471462.56 113048.41 157840 -1 5359
5361 0 471553.25 113012.87 157800 -1 5360
5362 0 471708.62 112982.54 157720 -1 5361
5363 0 471911.75 112977.77 157640 -1 5362
5364 0 472122.47 112852.6 157560 -1 5363
5365 0 472608.06 112787.734 157480 -1 5364
5366 0 473182.7 112694.664 157480 -1 5365
5367 0 473626.06 112736.67 157480 -1 5366
5368 0 474122.16 112768.586 157360 -1 5367
5369 0 474333.6 112649.68 157240 -1 5368
5370 0 474441.78 112559.47 157120 -1 5369
5371 0 474617.94 112492.41 157000 -1 5370
5372 0 474746.38 112432.89 156880 -1 5371
5373 0 474873.28 112496.93 156840 -1 5372
5374 0 475031.7 112426.52 156720 -1 5373
5375 0 475045.38 112410.5 156680 -1 5374
5376 0 475251.53 112293.805 156560 -1 5375
5377 0 475498.6 112342 156440 -1 5376
5378 0 475834.62 112194 156400 -1 5377
5379 0 475959.7 112133.19 156280 -1 5378
5380 0 476098.6 112108.41 156240 -1 5379
5381 0 476328.5 111997.08 156080 -1 5380
5382 0 476620.06 112252.5 156000 -1 5381
5383 0 476604.38 112117.36 155720 -1 5382
5384 0 476744.16 112055.11 155640 -1 5383
5385 0 476986.44 111918.56 155360 -1 5384
5386 0 477223.97 111857.22 155240 -1 5385
5387 0 477294.7 111912.83 155200 -1 5386
5388 0 477447.28 112022.83 155160 -1 5387
5389 0 477573 112097.945 155120 -1 5388
5390 0 477810.53 111984.75 154960 -1 5389
5391 0 477952.38 111809.18 154840 -1 5390
5392 0 478093.12 111715.93 154760 -1 5391
5393 0 478581.03 111601.66 154720 -1 5392
5394 0 479026.66 111733.44 154720 -1 5393
5395 0 479367.4 111757.64 154640 -1 5394
5396 0 479418 111717.5 154520 -1 5395
5397 0 479434.94 111703.83 154480 -1 5396
5398 0 480404.62 111630.734 154360 -1 5397
5399 0 480667.75 111518.3 154240 -1 5398
5400 0 480595.34 111591.875 154200 -1 5399
5401 0 480591.88 111579.03 154160 -1 5400
5402 0 480600.9 111456.53 154120 -1 5401
5403 0 480600.9 111456.53 154080 -1 5402
5404 0 480605.2 111471.31 154040 -1 5403
5405 0 480599.47 111477.875 154000 -1 5404
5406 0 481570.94 111665.41 154360 -1 5398
5407 0 481865.06 111687.06 154360 -1 5406
5408 0 482137.7 111717.86 154280 -1 5407
5409 0 482443.38 111600.3 154240 -1 5408
5410 0 482968.97 111600.39 154120 -1 5409
5411 0 483186.5 111487.39 153960 -1 5410
5412 0 483585 111399.69 153920 -1 5411
5413 0 483909.56 111320.09 153760 -1 5412
5414 0 484015.25 111335.15 153680 -1 5413
5415 0 484174.88 111256.04 153560 -1 5414
5416 0 484391.4 111142.94 153440 -1 5415
5417 0 484520 111066.85 153280 -1 5416
5418 0 484693.78 111048.56 153080 -1 5417
5419 0 484883.62 111158.19 152880 -1 5418
5420 0 485011.8 111138.76 152680 -1 5419
5421 0 485176.3 111121.22 152560 -1 5420
5422 0 485332.34 111069.805 152400 -1 5421
5423 0 485427.8 111052.84 152200 -1 5422
5424 0 484869.5 110976.33 152200 -1 5423
5425 0 484691.2 111004.22 152200 -1 5424
5426 0 484551.78 110964.58 152200 -1 5425
5427 0 484461.2 110923.32 152160 -1 5426
5428 0 484411.34 110901.59 152120 -1 5427
5429 0 484314.12 110883.984 152080 -1 5428
5430 0 484286 110904.21 152040 -1 5429
5431 0 485710.6 111179.14 152120 -1 5423
5432 0 485756.6 111170.3 152000 -1 5431
5433 0 485778.56 111143.44 151960 -1 5432
5434 0 485803.8 111148.38 151920 -1 5433
5435 0 485453.56 110888.47 151920 -1 5434
5436 0 485429.44 110882.125 151880 -1 5435
5437 0 485424.06 110810.914 151800 -1 5436
5438 0 485323.72 110742.3 151760 -1 5437
5439 0 485323.72 110742.3 151680 -1 5438
5440 0 485394.06 110749.63 151560 -1 5439
5441 0 485392.25 110814.27 151400 -1 5440
5442 0 485393.66 110818.93 151320 -1 5441
5443 0 485410.97 110823.34 151240 -1 5442
5444 0 485446.75 110834.875 151200 -1 5443
5445 0 485907.1 111151.92 151880 -1 5434
5446 0 486153.28 111144.586 151720 -1 5445
5447 0 486200.88 110922.92 151600 -1 5446
5448 0 486179.38 111061.47 151440 -1 5447
5449 0 486182.66 111081.664 151400 -1 5448
5450 0 486190.4 111122.83 151320 -1 5449
5451 0 486272.16 111149.664 151240 -1 5450
5452 0 486350.56 111284.48 151120 -1 5451
5453 0 486304.06 111312.49 151080 -1 5452
5454 0 464204.8 114247.94 158520 -1 5292
5455 0 464523.7 114217.5 158480 -1 5454
5456 0 464611.94 114156.96 158400 -1 5455
5457 0 464582.47 114129.875 158320 -1 5456
5458 0 464541.25 114122.15 158280 -1 5457
5459 0 464481.38 114121.09 158240 -1 5458
5460 0 464546.25 114113.96 158160 -1 5459
5461 0 464711.7 114100.34 158080 -1 5460
5462 0 464847.94 114078.625 158040 -1 5461
5463 0 464993.25 114134.17 158040 -1 5462
5464 0 465094.8 114160.06 158040 -1 5463
5465 0 465159 114148.484 158000 -1 5464
5466 0 465306.78 114038.38 157880 -1 5465
5467 0 465462.3 114025.16 157800 -1 5466
5468 0 465671.3 114053.31 157600 -1 5467
5469 0 465792.1 114046.805 157520 -1 5468
5470 0 465851.44 113965.73 157400 -1 5469
5471 0 465969.38 113895.33 157320 -1 5470
5472 0 465969.84 113895.33 157280 -1 5471
5473 0 451985.6 115044.04 168640 -1 4386
5474 0 451944.03 114937.336 168640 -1 5473
5475 0 451937.62 114884.55 168640 -1 5474
5476 0 451964.88 114831.46 168600 -1 5475
5477 0 451988.44 114799.71 168560 -1 5476
5478 0 451975.7 114736.805 168560 -1 5477
5479 0 451980.78 114668.664 168520 -1 5478
5480 0 451976.22 114518.41 168480 -1 5479
5481 0 452033.06 114312.25 168400 -1 5480
5482 0 452033.06 114312.25 168360 -1 5481
5483 0 452148.88 113972.09 168280 -1 5482
5484 0 452174.2 113918.11 168200 -1 5483
5485 0 452190.12 113924.05 168160 -1 5484
5486 0 452284.3 113953.34 168040 -1 5485
5487 0 452302.12 113988.59 167960 -1 5486
5488 0 452335.25 114029.83 167760 -1 5487
5489 0 452365.75 114039.67 167640 -1 5488
5490 0 452365.12 114005.7 167560 -1 5489
5491 0 452374.8 114048.41 167520 -1 5490
5492 0 452472.28 114162.06 167400 -1 5491
5493 0 452563.9 114256.12 167240 -1 5492
5494 0 452747.2 114347.48 167200 -1 5493
5495 0 452922.88 114448.77 167120 -1 5494
5496 0 450247.25 116855.19 171200 -1 4323
5497 0 450010.38 116793.18 171320 -1 5496
5498 0 449893.16 116770.69 171480 -1 5497
5499 0 449624.47 116769.35 171680 -1 5498
5500 0 449363.56 116804.59 171800 -1 5499
5501 0 449046.8 116773.734 171920 -1 5500
5502 0 448772.44 116760.42 171960 -1 5501
5503 0 448663.88 116732.83 172080 -1 5502
5504 0 448287.1 116663.47 172080 -1 5503
5505 0 447994.72 116545.33 172080 -1 5504
5506 0 447809.28 116490.78 172080 -1 5505
5507 0 447666.06 116427.64 172080 -1 5506
5508 0 447434.22 116292.41 172080 -1 5507
5509 0 446904.38 115721.125 172080 -1 5508
5510 0 446917.03 115697.31 172120 -1 5509
5511 0 446233.7 115217.766 172120 -1 5510
5512 0 445692.3 115107.81 172120 -1 5511
5513 0 445288.6 115066.36 172120 -1 5512
5514 0 445236.97 115151.09 172120 -1 5513
5515 0 445286.22 115179.36 172040 -1 5514
5516 0 445284.22 115229.586 171960 -1 5515
5517 0 445205.5 115206.445 171920 -1 5516
5518 0 445225.6 115211.78 171880 -1 5517
5519 0 445218.47 115202.78 171840 -1 5518
5520 0 445213.72 115193.77 171800 -1 5519
5521 0 445171.66 115180.11 171760 -1 5520
5522 0 445159.34 115172.82 171720 -1 5521
5523 0 445151.75 115170.44 171680 -1 5522
5524 0 445110.2 115275.57 171640 -1 5523
5525 0 445077 115265.984 171600 -1 5524
5526 0 445057.4 115265.51 171480 -1 5525
5527 0 445005.72 115282.375 171440 -1 5526
5528 0 445262.28 115005.58 172240 -1 5513
5529 0 445094.44 114869.53 172400 -1 5528
5530 0 444702.12 114915 172400 -1 5529
5531 0 444586.5 114891.5 172440 -1 5530
5532 0 444494.72 114882.11 172480 -1 5531
5533 0 444065.78 115017.34 172480 -1 5532
5534 0 443263.8 114684.266 172480 -1 5533
5535 0 443235 114712 172400 -1 5534
5536 0 443205.6 114740.2 172320 -1 5535
5537 0 443515.56 114851.016 172280 -1 5536
5538 0 443662.38 114924.43 172240 -1 5537
5539 0 443663.75 114975.414 172160 -1 5538
5540 0 443658.34 115023.97 172000 -1 5539
5541 0 443586 115009.72 171840 -1 5540
5542 0 443568.47 115042.73 171720 -1 5541
5543 0 443545.34 115024.52 171640 -1 5542
5544 0 442401.7 114248.56 172480 -1 5534
5545 0 442276 114230.03 172360 -1 5544
5546 0 442206.72 114158.266 172320 -1 5545
5547 0 442158.78 114107.125 172200 -1 5546
5548 0 442120.12 114052.93 172080 -1 5547
5549 0 441999.56 113972.125 171960 -1 5548
5550 0 441999.56 113972.125 171880 -1 5549
5551 0 441994.06 113951.266 171840 -1 5550
5552 0 442033.16 113949.78 171800 -1 5551
5553 0 442075.12 113820.41 171680 -1 5552
5554 0 442076 113790.64 171480 -1 5553
5555 0 441946.56 113760.5 171360 -1 5554
5556 0 441875.1 113650.19 171160 -1 5555
5557 0 441845.9 113517.61 170920 -1 5556
5558 0 441992.03 113469.555 170680 -1 5557
5559 0 442076.34 113526.62 170520 -1 5558
5560 0 442076.34 113526.62 170440 -1 5559
5561 0 442115.34 113505 170400 -1 5560
5562 0 441935.88 113273.29 170400 -1 5561
5563 0 441773.72 113176.41 170400 -1 5562
5564 0 441630.75 113078.73 170280 -1 5563
5565 0 441820.94 112897.52 170120 -1 5564
5566 0 441956 112680.2 169920 -1 5565
5567 0 441802.75 112592.32 169680 -1 5566
5568 0 441432.44 112521.695 169520 -1 5567
5569 0 441406.56 112525.8 169440 -1 5568
5570 0 441401.88 112493.61 169280 -1 5569
5571 0 441348.06 112412.6 169160 -1 5570
5572 0 441519.2 112402.445 169000 -1 5571
5573 0 441472.44 112315.06 168880 -1 5572
5574 0 441472.44 112315.06 168840 -1 5573
5575 0 441551.38 112224.58 168800 -1 5574
5576 0 441639.78 112148.97 168800 -1 5575
5577 0 441639.78 112148.97 168760 -1 5576
5578 0 441624.44 112124.96 168720 -1 5577
5579 0 441631.22 112006.63 168640 -1 5578
5580 0 441741.4 111920.92 168560 -1 5579
5581 0 441797.47 111849.34 168520 -1 5580
5582 0 441850.94 111717.664 168480 -1 5581
5583 0 441867.44 111652.34 168400 -1 5582
5584 0 441900.94 111491.82 168400 -1 5583
5585 0 441907.1 111353.43 168400 -1 5584
5586 0 441948.66 111445.97 168320 -1 5585
5587 0 441888.62 111481.02 168240 -1 5586
5588 0 442095.3 111352.875 168240 -1 5587
5589 0 442159.06 111305.76 168200 -1 5588
5590 0 442201.28 111299.29 168120 -1 5589
5591 0 442182.1 111273.38 168080 -1 5590
5592 0 442167.12 111147.61 168040 -1 5591
5593 0 442144.6 111130.914 167960 -1 5592
5594 0 442127.75 111134.32 167920 -1 5593
5595 0 442085.66 111129.195 167840 -1 5594
5596 0 442050.75 111210.37 167760 -1 5595
5597 0 441981.47 111180.055 167760 -1 5596
5598 0 441898.6 111179.3 167720 -1 5597
5599 0 441824.28 111128.83 167720 -1 5598
5600 0 441824.22 111202.19 167520 -1 5599
5601 0 441913 111609.39 168080 -1 5587
5602 0 441920.12 111656.73 168000 -1 5601
5603 0 441922.9 111675.836 167960 -1 5602
5604 0 442193.62 113461.05 170320 -1 5561
5605 0 442327.7 113504.31 170200 -1 5604
5606 0 442457.78 113407.42 170080 -1 5605
5607 0 442465.5 113430.01 169880 -1 5606
5608 0 442423.47 113377.37 169760 -1 5607
5609 0 442416.5 114206.41 172560 -1 5544
5610 0 442409.3 114117.05 172640 -1 5609
5611 0 442425.25 114200.19 172760 -1 5610
5612 0 442437.53 114067.53 172920 -1 5611
5613 0 442392.34 114101.4 173000 -1 5612
5614 0 442344.9 113994.35 173120 -1 5613
5615 0 442244.88 113909.305 173200 -1 5614
5616 0 441700.8 114250.68 173200 -1 5615
5617 0 441428.03 114323.164 173200 -1 5616
5618 0 441369.94 114314.7 173240 -1 5617
5619 0 441160 114337.22 173320 -1 5618
5620 0 441153.3 114336.266 173400 -1 5619
5621 0 441037.62 114340.81 173440 -1 5620
5622 0 440978.38 114345.19 173520 -1 5621
5623 0 440835.62 114364.5 173600 -1 5622
5624 0 440602.7 114337.75 173680 -1 5623
5625 0 440537.94 114319.19 173760 -1 5624
5626 0 440266.88 114363.83 173880 -1 5625
5627 0 439982.62 114383.78 173960 -1 5626
5628 0 439833.2 114525.8 174000 -1 5627
5629 0 439661.62 114601.516 174080 -1 5628
5630 0 439464.12 114595.45 174200 -1 5629
5631 0 439415.4 114574.7 174280 -1 5630
5632 0 439368.4 114602.09 174360 -1 5631
5633 0 439223.2 114554 174440 -1 5632
5634 0 439116.97 114572.47 174560 -1 5633
5635 0 438872.84 114552.14 174640 -1 5634
5636 0 438792 114516.766 174720 -1 5635
5637 0 438720.88 114465.69 174800 -1 5636
5638 0 438636.1 114421.34 174880 -1 5637
5639 0 438426.38 114410.016 174960 -1 5638
5640 0 438327.38 114388.5 175080 -1 5639
5641 0 438292.47 114306.3 175160 -1 5640
5642 0 438175.94 114256.61 175240 -1 5641
5643 0 438055.2 114296.56 175320 -1 5642
5644 0 437827.2 114268.34 175400 -1 5643
5645 0 437774.12 114188.984 175520 -1 5644
5646 0 437702.1 114117.3 175640 -1 5645
5647 0 437681.8 114073.8 175720 -1 5646
5648 0 437675.12 114072.94 175800 -1 5647
5649 0 437594.72 113994.03 175880 -1 5648
5650 0 437249 113843.58 175960 -1 5649
5651 0 436692.5 113846.28 176040 -1 5650
5652 0 436327.8 113798.86 176160 -1 5651
5653 0 436125.22 113746.94 176280 -1 5652
5654 0 435970.7 113809.09 176400 -1 5653
5655 0 435965.2 113838.41 176520 -1 5654
5656 0 435800.38 113804.72 176600 -1 5655
5657 0 435678.2 113762.95 176680 -1 5656
5658 0 435592.8 113751.61 176760 -1 5657
5659 0 435525.44 113762.7 176840 -1 5658
5660 0 435525.44 113762.7 176920 -1 5659
5661 0 435458.2 113923.14 177000 -1 5660
5662 0 435385.75 113918.375 177080 -1 5661
5663 0 435330.75 113911.7 177120 -1 5662
5664 0 435252.75 113884.125 177240 -1 5663
5665 0 435102.75 113813.17 177320 -1 5664
5666 0 435061.78 113759.984 177400 -1 5665
5667 0 435061.78 113759.03 177480 -1 5666
5668 0 435032.97 113730.64 177560 -1 5667
5669 0 434809.62 113525 177640 -1 5668
5670 0 434769.56 113462.86 177680 -1 5669
5671 0 434856.56 113268.41 177680 -1 5670
5672 0 434849.25 113113.45 177680 -1 5671
5673 0 434641.47 112845.05 177680 -1 5672
5674 0 434522.44 112710.625 177640 -1 5673
5675 0 434480.5 112554.34 177560 -1 5674
5676 0 434442.62 112460.84 177440 -1 5675
5677 0 434439.12 112369.42 177280 -1 5676
5678 0 434323.7 111977.66 177280 -1 5677
5679 0 434320.16 111589.25 177280 -1 5678
5680 0 434062.97 111307.39 177360 -1 5679
5681 0 433721.22 111225.95 177360 -1 5680
5682 0 433216.97 111153.375 177360 -1 5681
5683 0 432741.22 111039.22 177360 -1 5682
5684 0 432557.1 110836.11 177360 -1 5683
5685 0 432464.78 110734.94 177360 -1 5684
5686 0 432346.5 110642.83 177440 -1 5685
5687 0 432123.44 110386.73 177600 -1 5686
5688 0 432023.84 110350.18 177680 -1 5687
5689 0 431901.6 110186.195 177760 -1 5688
5690 0 431811.38 110071.95 177840 -1 5689
5691 0 431735.28 109913.35 177920 -1 5690
5692 0 431680.1 109733.92 178000 -1 5691
5693 0 431679.28 109642.58 178080 -1 5692
5694 0 431639.97 109527.375 178160 -1 5693
5695 0 431513.8 109419.56 178240 -1 5694
5696 0 431515.44 109359.305 178320 -1 5695
5697 0 431342 109265.57 178400 -1 5696
5698 0 431222.78 109136.99 178480 -1 5697
5699 0 431158.28 109027.78 178560 -1 5698
5700 0 431051.62 108954.8 178640 -1 5699
5701 0 430815.62 108811.37 178720 -1 5700
5702 0 430533.6 108627.82 178880 -1 5701
5703 0 430423.66 108467.64 179000 -1 5702
5704 0 430378.75 108398.39 179080 -1 5703
5705 0 430308.12 108359.4 179160 -1 5704
5706 0 430256.75 108358.66 179240 -1 5705
5707 0 430054.72 108373.74 179320 -1 5706
5708 0 430027.94 108313.12 179400 -1 5707
5709 0 429786.88 108212.77 179480 -1 5708
5710 0 429336.8 108122.48 179520 -1 5709
5711 0 429028.44 107887.32 179640 -1 5710
5712 0 428952.62 107855.555 179760 -1 5711
5713 0 428576.25 107838.67 179840 -1 5712
5714 0 428453.56 107913.484 179920 -1 5713
5715 0 428022.2 108051.23 180040 -1 5714
5716 0 427792 108137.38 180160 -1 5715
5717 0 427635.88 108087.28 180200 -1 5716
5718 0 427568.2 108041.49 180240 -1 5717
5719 0 427267.2 108119.18 180240 -1 5718
5720 0 426969.62 108113.24 180320 -1 5719
5721 0 426594.9 108124.27 180360 -1 5720
5722 0 426388.72 108084.33 180360 -1 5721
5723 0 426225.9 108066.9 180360 -1 5722
5724 0 426132.34 108122.445 180440 -1 5723
5725 0 425379.66 108015.09 180440 -1 5724
5726 0 425306.94 107950.54 180480 -1 5725
5727 0 425102.47 107747.734 180560 -1 5726
5728 0 424941.06 107568.03 180560 -1 5727
5729 0 424827.8 107561.87 180480 -1 5728
5730 0 424734.7 107528.664 180400 -1 5729
5731 0 424628.8 107416.57 180320 -1 5730
5732 0 424462.78 107004.61 180320 -1 5731
5733 0 423976.7 106666.55 180320 -1 5732
5734 0 423377.8 106472.95 180320 -1 5733
5735 0 423089.2 106695.55 180520 -1 5734
5736 0 423093.38 106767.484 180560 -1 5735
5737 0 422890.2 106553.59 180600 -1 5736
5738 0 422684.75 106580.59 180840 -1 5737
5739 0 422559.34 106537.56 180880 -1 5738
5740 0 422554.6 106539.44 180920 -1 5739
5741 0 423177.56 107031.5 180560 -1 5736
5742 0 423179.9 107302.05 180560 -1 5741
5743 0 423091.25 107378.67 180560 -1 5742
5744 0 423104.25 107595.05 180560 -1 5743
5745 0 423112.5 107703.2 180600 -1 5744
5746 0 423112.8 107861.45 180680 -1 5745
5747 0 423161 107980.695 180720 -1 5746
5748 0 423259.7 108005.29 180800 -1 5747
5749 0 423339.8 108042.164 180880 -1 5748
5750 0 423432.78 108111.56 181000 -1 5749
5751 0 423573.9 108283.195 181120 -1 5750
5752 0 423587.7 108348.21 181200 -1 5751
5753 0 423499.06 108716.25 181320 -1 5752
5754 0 423470.38 108830.195 181480 -1 5753
5755 0 423377.84 108881.83 181600 -1 5754
5756 0 423357.16 108932.195 181680 -1 5755
5757 0 423294.9 108989.61 181760 -1 5756
5758 0 423411.44 109096.92 181840 -1 5757
5759 0 423462.38 109179.625 181920 -1 5758
5760 0 423513.22 109316.67 182000 -1 5759
5761 0 423516.03 109321.36 182040 -1 5760
5762 0 423531.03 109329.484 182080 -1 5761
5763 0 423559.5 109317.78 182120 -1 5762
5764 0 423549.9 109326.086 182160 -1 5763
5765 0 423536.12 109323.7 182200 -1 5764
5766 0 423257 106407 180280 -1 5734
5767 0 423015 106275 180200 -1 5766
5768 0 422894 106209 180160 -1 5767
5769 0 422773.22 106143 180120 -1 5768
5770 0 422537.2 105968.59 180000 -1 5769
5771 0 422695.94 105905.41 179960 -1 5770
5772 0 422197 105937.22 179880 -1 5771
5773 0 421852.5 105674.78 179760 -1 5772
5774 0 421651.94 105623.56 179640 -1 5773
5775 0 421606.44 105575.56 179560 -1 5774
5776 0 421257.5 105501.56 179480 -1 5775
5777 0 421115.94 105490.47 179360 -1 5776
5778 0 420592.53 105405.875 179240 -1 5777
5779 0 420506.75 105401.61 179120 -1 5778
5780 0 420488.62 105365.45 178920 -1 5779
5781 0 420626.66 105160.42 178800 -1 5780
5782 0 420601.12 105117.59 178680 -1 5781
5783 0 420605.16 105061.11 178600 -1 5782
5784 0 420419.72 104990.92 178440 -1 5783
5785 0 420235.94 105008.72 178280 -1 5784
5786 0 420432 104859.09 178160 -1 5785
5787 0 420539.06 104768.625 178040 -1 5786
5788 0 420729.6 104725.92 177880 -1 5787
5789 0 420826.06 104730.42 177760 -1 5788
5790 0 420823.06 104783.55 177600 -1 5789
5791 0 420869.94 104818.14 177520 -1 5790
5792 0 420833.44 104905.33 177440 -1 5791
5793 0 420803.94 105001.14 177320 -1 5792
5794 0 420802.03 105000.19 177240 -1 5793
5795 0 420816.56 104987.125 177120 -1 5794
5796 0 420889.03 104989.36 177040 -1 5795
5797 0 420985.44 104971.44 176920 -1 5796
5798 0 421174.72 104741.86 176800 -1 5797
5799 0 421033.6 104860.53 176720 -1 5798
5800 0 421055.38 104893.97 176640 -1 5799
5801 0 421005.56 104873.97 176600 -1 5800
5802 0 420906.38 104582.125 176560 -1 5801
5803 0 420563.94 104740.81 176520 -1 5802
5804 0 420491.3 104738.59 176480 -1 5803
5805 0 420281.88 104655.58 176400 -1 5804
5806 0 419817.28 104484.375 176400 -1 5805
5807 0 419155.38 104389.016 176400 -1 5806
5808 0 419080.62 104393.33 176280 -1 5807
5809 0 418828.2 104338.95 176280 -1 5808
5810 0 418290.5 104239.19 176280 -1 5809
5811 0 418263.94 104274.8 176200 -1 5810
5812 0 418226.47 104249.59 176120 -1 5811
5813 0 418176.25 104209.58 176080 -1 5812
5814 0 418860.25 104301.28 176480 -1 5807
5815 0 418637.2 104355.67 176520 -1 5814
5816 0 418136.06 104490.97 176520 -1 5815
5817 0 418113.12 104461.7 176560 -1 5816
5818 0 418039.7 104512.41 176600 -1 5817
5819 0 417935.25 104637.984 176680 -1 5818
5820 0 417941.75 104619.33 176720 -1 5819
5821 0 417954.8 104576.86 176760 -1 5820
5822 0 418057.22 104503.47 176800 -1 5821
5823 0 418040.75 104595.17 176840 -1 5822
5824 0 418122.97 104645.61 176920 -1 5823
5825 0 418262.5 104654.08 176960 -1 5824
5826 0 418366.44 104707.81 177000 -1 5825
5827 0 421894.44 106085.59 180320 -1 5734
5828 0 421681.5 105850.03 180400 -1 5827
5829 0 421635.7 105839.22 180440 -1 5828
5830 0 434617.12 113570.766 177760 -1 5670
5831 0 434488.25 113620.14 177840 -1 5830
5832 0 434011.22 113543.89 177840 -1 5831
5833 0 433684.66 113453.2 177840 -1 5832
5834 0 433549.25 113492.25 177760 -1 5833
5835 0 433517.8 113534.2 177720 -1 5834
5836 0 433350.06 113707.86 177680 -1 5835
5837 0 433342.62 113734.734 177640 -1 5836
5838 0 433417.4 113788.734 177560 -1 5837
5839 0 433491.94 113872.05 177440 -1 5838
5840 0 433497.62 113882.07 177360 -1 5839
5841 0 433526.4 113858.33 177280 -1 5840
5842 0 433503.06 113892.02 177120 -1 5841
5843 0 433776 113477.53 178000 -1 5833
5844 0 433776 113477.53 178080 -1 5843
5845 0 433756 113491.86 178160 -1 5844
5846 0 433724.7 113455.33 178240 -1 5845
5847 0 433544.12 113443.42 178400 -1 5846
5848 0 433305.38 113417.86 178600 -1 5847
5849 0 433421.3 113201.75 178720 -1 5848
5850 0 433453.34 113168.336 178760 -1 5849
5851 0 433127.25 113444.08 178760 -1 5850
5852 0 432532.53 113596.984 178760 -1 5851
5853 0 432372.2 113692.06 178880 -1 5852
5854 0 432344.94 113679.89 179120 -1 5853
5855 0 432165.75 113507.25 179160 -1 5854
5856 0 432117.3 113428.86 179280 -1 5855
5857 0 432048.44 113382.56 179360 -1 5856
5858 0 432048.44 113382.56 179400 -1 5857
5859 0 432041.5 113132.266 179440 -1 5858
5860 0 431870 112778.86 179600 -1 5859
5861 0 431741.28 112513.55 179720 -1 5860
5862 0 431776.28 112559.92 179880 -1 5861
5863 0 431851.3 112634.58 179920 -1 5862
5864 0 431769.7 112585.94 179960 -1 5863
5865 0 431320.03 112380.14 179960 -1 5864
5866 0 431137.8 112246.625 180000 -1 5865
5867 0 430970.5 112346.69 180120 -1 5866
5868 0 430854.72 112529.34 180200 -1 5867
5869 0 430760.44 112580.44 180200 -1 5868
5870 0 430628.1 112581.3 180240 -1 5869
5871 0 430459.12 112607.125 180320 -1 5870
5872 0 430310.8 112688.6 180440 -1 5871
5873 0 430056.5 112688.93 180600 -1 5872
5874 0 429797.75 112644.31 180680 -1 5873
5875 0 429694.9 112633.47 180800 -1 5874
5876 0 429374.9 112575.31 180920 -1 5875
5877 0 429187.3 112484.7 180920 -1 5876
5878 0 429113.88 112488.27 181000 -1 5877
5879 0 428834.97 112472.12 181200 -1 5878
5880 0 428484.44 112524.38 181200 -1 5879
5881 0 431946 113811.34 179400 -1 5858
5882 0 431866.56 114009.766 179400 -1 5881
5883 0 431808.2 114036 179440 -1 5882
5884 0 431663.03 114118.03 179640 -1 5883
5885 0 431444.12 114185.195 179840 -1 5884
5886 0 431193.6 114315.85 180000 -1 5885
5887 0 431016.5 114462.6 180120 -1 5886
5888 0 430849.75 114545.58 180200 -1 5887
5889 0 430751.94 114598.72 180280 -1 5888
5890 0 430548.38 114653.99 180440 -1 5889
5891 0 430337.25 114873.414 180600 -1 5890
5892 0 430096.62 114958.03 180680 -1 5891
5893 0 429790.25 115205.94 180840 -1 5892
5894 0 429358.84 115468.01 181000 -1 5893
5895 0 429259.22 115491.76 181120 -1 5894
5896 0 429173.38 115540.83 181200 -1 5895
5897 0 428958.38 115755.44 181280 -1 5896
5898 0 428846.16 115744.44 181440 -1 5897
5899 0 428622.25 115729.23 181600 -1 5898
5900 0 428444.62 115705.52 181760 -1 5899
5901 0 428351.97 115677.21 181920 -1 5900
5902 0 428209.84 115696.14 181960 -1 5901
5903 0 428190.16 115758.05 182000 -1 5902
5904 0 428068.66 115754.36 182080 -1 5903
5905 0 427966.88 115847.63 182160 -1 5904
5906 0 427874.8 115856.67 182200 -1 5905
5907 0 427595.97 115847.23 182400 -1 5906
5908 0 427683.47 115807.77 182560 -1 5907
5909 0 427523.2 115531.5 182760 -1 5908
5910 0 427282.8 115474.2 182960 -1 5909
5911 0 426641.66 115385.664 183200 -1 5910
5912 0 426179.75 115458.84 183440 -1 5911
5913 0 425853.62 115546.47 183600 -1 5912
5914 0 425724.9 115654.68 183800 -1 5913
5915 0 425604.28 115836.49 183920 -1 5914
5916 0 425238.56 116152.6 184160 -1 5915
5917 0 425046.88 116222.77 184320 -1 5916
5918 0 424798.44 116491.95 184560 -1 5917
5919 0 424598.22 116565.46 184760 -1 5918
5920 0 424179.03 116671.27 184960 -1 5919
5921 0 424028 116762.49 185120 -1 5920
5922 0 423757.25 116810.19 185200 -1 5921
5923 0 423497.6 116918.91 185320 -1 5922
5924 0 423024.6 117089.984 185320 -1 5923
5925 0 422452.9 117550.74 185440 -1 5924
5926 0 422224.62 117914.46 185680 -1 5925
5927 0 422131.16 118183.125 185880 -1 5926
5928 0 421835.6 118248.86 186080 -1 5927
5929 0 421369.25 118477.06 186280 -1 5928
5930 0 420883.38 118586.91 186520 -1 5929
5931 0 419515.44 119128.375 186520 -1 5930
5932 0 419806 119168.48 186400 -1 5931
5933 0 419823.4 119171.73 186360 -1 5932
5934 0 419905.34 119178.56 186320 -1 5933
5935 0 419908.12 119169.305 186240 -1 5934
5936 0 419915.94 119175.7 186160 -1 5935
5937 0 419863.84 119205.664 186080 -1 5936
5938 0 419861 119205.664 186000 -1 5937
5939 0 420094.97 119485.04 185960 -1 5938
5940 0 420082.06 119557.234 185880 -1 5939
5941 0 420096.38 119471.06 185800 -1 5940
5942 0 420174.56 119318.89 185720 -1 5941
5943 0 420195.38 119279.61 185640 -1 5942
5944 0 420261.56 119163.51 185520 -1 5943
5945 0 420249.56 119100.445 185440 -1 5944
5946 0 420237.8 119083.984 185400 -1 5945
5947 0 420244.34 119095.375 185360 -1 5946
5948 0 420265.62 119131.71 185320 -1 5947
5949 0 419138.44 119246.836 186680 -1 5931
5950 0 419074.28 119154.39 186720 -1 5949
5951 0 419073.66 119148.45 186800 -1 5950
5952 0 419073.66 119148.45 186840 -1 5951
5953 0 419048.84 119090.47 186920 -1 5952
5954 0 419070.06 118958.375 187000 -1 5953
5955 0 419104.06 118885.88 187040 -1 5954
5956 0 419104.06 118885.88 187160 -1 5955
5957 0 419083.3 118892.21 187240 -1 5956
5958 0 418664.25 119796.805 186520 -1 5931
5959 0 418973.22 119648.87 186400 -1 5958
5960 0 419056.12 119650.305 186280 -1 5959
5961 0 419085.6 119663.234 186240 -1 5960
5962 0 417697.75 119642.4 186440 -1 5958
5963 0 417458 119681.34 186600 -1 5962
5964 0 417357.38 119598.5 186680 -1 5963
5965 0 417089.47 119746.375 186240 -1 5962
5966 0 416408.62 119924.9 186120 -1 5965
5967 0 415614.9 120100.71 186120 -1 5966
5968 0 414836.34 120635.82 186120 -1 5967
5969 0 414268.1 121086.41 186240 -1 5968
5970 0 413792.25 121285.89 186440 -1 5969
5971 0 413298.97 121207.125 186680 -1 5970
5972 0 412594.9 121040.64 186880 -1 5971
5973 0 412179.47 120938.21 187080 -1 5972
5974 0 411863.38 120869.17 187320 -1 5973
5975 0 411687.5 120918.38 187560 -1 5974
5976 0 411551.78 121053.59 187800 -1 5975
5977 0 410884.16 121261.95 188040 -1 5976
5978 0 410559.56 121284.766 188320 -1 5977
5979 0 409760 121418.42 188520 -1 5978
5980 0 409426.9 121549.4 188760 -1 5979
5981 0 409247.12 121747.414 188960 -1 5980
5982 0 409030.72 121963.06 189200 -1 5981
5983 0 408661.34 122176.34 189400 -1 5982
5984 0 408226 122284.54 189600 -1 5983
5985 0 407984.47 122433.09 189840 -1 5984
5986 0 407746.06 122562.195 190080 -1 5985
5987 0 407501.56 122660.25 190280 -1 5986
5988 0 407487.97 122675.66 190400 -1 5987
5989 0 407441.16 122744.016 190520 -1 5988
5990 0 407516.38 122719.2 190560 -1 5989
5991 0 407735.72 122650.08 190760 -1 5990
5992 0 407940.38 122646.87 190880 -1 5991
5993 0 408004.12 122703.984 190920 -1 5992
5994 0 408023.1 122753.055 190960 -1 5993
5995 0 408099.06 122802.24 191000 -1 5994
5996 0 408187.06 122946.195 191040 -1 5995
5997 0 406940.72 123315.56 190280 -1 5987
5998 0 406495.8 123547.664 190280 -1 5997
5999 0 406358.34 123618.445 190400 -1 5998
6000 0 406288.22 123972.89 190640 -1 5999
6001 0 406212.62 124283.32 190800 -1 6000
6002 0 406100.5 124462.7 190960 -1 6001
6003 0 406057.06 124573.195 191080 -1 6002
6004 0 406030.06 124725.57 191160 -1 6003
6005 0 405880.75 125044.09 191200 -1 6004
6006 0 405999.94 124728.805 191240 -1 6005
6007 0 405973.22 124779.96 191320 -1 6006
6008 0 405952.53 124801.305 191360 -1 6007
6009 0 405904.66 124884.516 191400 -1 6008
6010 0 405959.7 124951.45 191440 -1 6009
6011 0 405920.06 125017.97 191480 -1 6010
6012 0 405927.2 125162.75 191520 -1 6011
6013 0 405904.25 125186.5 191560 -1 6012
6014 0 405836.06 125257.39 191680 -1 6013
6015 0 405838.7 125528.22 191760 -1 6014
6016 0 405774.06 125861.17 191840 -1 6015
6017 0 405791.38 125960.18 191920 -1 6016
6018 0 405690.97 126239.56 192000 -1 6017
6019 0 405553.34 126426.16 192120 -1 6018
6020 0 405456 126542.86 192160 -1 6019
6021 0 405430.44 126549.81 192200 -1 6020
6022 0 405368.44 126609.49 192240 -1 6021
6023 0 405212.5 126838.21 192360 -1 6022
6024 0 405072.2 127202.12 192560 -1 6023
6025 0 404719.25 127531.16 192720 -1 6024
6026 0 404599.6 127676.2 192840 -1 6025
6027 0 404520.28 127772.9 192920 -1 6026
6028 0 404518.12 127827.375 192960 -1 6027
6029 0 404429.94 128094.91 193160 -1 6028
6030 0 404092.22 128278.625 193400 -1 6029
6031 0 403755.53 128439.02 193640 -1 6030
6032 0 403392.06 128549.89 193880 -1 6031
6033 0 403246.28 128749.48 194040 -1 6032
6034 0 403159.12 128752.76 194200 -1 6033
6035 0 402962.84 128889.42 194360 -1 6034
6036 0 402826.03 128940.445 194440 -1 6035
6037 0 402658.53 129132.836 194480 -1 6036
6038 0 402624.34 129205 194560 -1 6037
6039 0 402607.1 129241.4 194600 -1 6038
6040 0 402525.1 129433.23 194680 -1 6039
6041 0 402429.78 129662.77 194760 -1 6040
6042 0 402259.03 129927.445 194920 -1 6041
6043 0 402095.62 130466.7 195040 -1 6042
6044 0 401880.53 131028.08 195080 -1 6043
6045 0 401644 131782.64 195080 -1 6044
6046 0 401312.38 132259.9 195240 -1 6045
6047 0 400388.4 132652.14 195320 -1 6046
6048 0 400005.84 132919.61 195440 -1 6047
6049 0 399886.25 133026.27 195480 -1 6048
6050 0 399529.2 133482 195640 -1 6049
6051 0 399439.78 133596.27 195680 -1 6050
6052 0 399426.5 133621 195720 -1 6051
6053 0 399385.6 133696 195840 -1 6052
6054 0 399371.66 133721 195880 -1 6053
6055 0 399357.9 133745.88 195920 -1 6054
6056 0 399348.8 134060.42 196160 -1 6055
6057 0 399305.2 134126 196280 -1 6056
6058 0 399276.12 134170.05 196360 -1 6057
6059 0 399264.06 134300.84 196560 -1 6058
6060 0 399179.75 134396.88 196600 -1 6059
6061 0 398962.4 134548.05 196800 -1 6060
6062 0 398780.88 134771.44 197040 -1 6061
6063 0 398793.44 135187.56 197280 -1 6062
6064 0 398627.62 135559.05 197400 -1 6063
6065 0 398390.56 136003.05 197400 -1 6064
6066 0 398303 136340.89 197480 -1 6065
6067 0 397814.9 136801.02 197480 -1 6066
6068 0 397763.6 137154.72 197680 -1 6067
6069 0 397623.44 137596.73 197720 -1 6068
6070 0 397565.44 137646.3 197800 -1 6069
6071 0 397516.06 137874.52 197920 -1 6070
6072 0 397454.16 137933.9 198080 -1 6071
6073 0 397320.84 138141.27 198160 -1 6072
6074 0 397037.72 138413.55 198160 -1 6073
6075 0 396428.5 138831.66 198320 -1 6074
6076 0 396019.38 139210.12 198320 -1 6075
6077 0 395841.56 139507.16 198520 -1 6076
6078 0 395636.12 139859.11 198680 -1 6077
6079 0 395515.12 140031.66 198840 -1 6078
6080 0 395511.12 140128.86 198920 -1 6079
6081 0 395554.22 140206.52 199040 -1 6080
6082 0 395443 140374.83 199240 -1 6081
6083 0 395403.12 140474.98 199440 -1 6082
6084 0 395149.2 140565.34 199600 -1 6083
6085 0 395036.72 140843.73 199640 -1 6084
6086 0 394642.34 141188.16 199720 -1 6085
6087 0 394354 141590.36 199720 -1 6086
6088 0 393936.6 141676.55 199880 -1 6087
6089 0 393597.94 142128.88 200040 -1 6088
6090 0 393275.6 143026.16 200120 -1 6089
6091 0 394015.72 143895.7 200360 -1 6090
6092 0 393932.25 144424.31 200600 -1 6091
6093 0 393904.8 144413.4 200640 -1 6092
6094 0 393795.78 144370.61 200800 -1 6093
6095 0 393782.78 144635.25 200800 -1 6094
6096 0 393200.16 144933.55 200800 -1 6095
6097 0 392993.06 144988.58 200960 -1 6096
6098 0 392923.1 145585.72 200880 -1 6097
6099 0 392852.2 145797.73 200840 -1 6098
6100 0 392837.47 146169.3 200800 -1 6099
6101 0 392574.62 146684.39 200800 -1 6100
6102 0 392283.9 147238.7 200760 -1 6101
6103 0 391948.7 147607.72 200760 -1 6102
6104 0 391937.53 147764.89 200680 -1 6103
6105 0 391131.53 147871.55 200960 -1 6104
6106 0 390946.97 148120.2 201080 -1 6105
6107 0 390831.16 148400.45 201120 -1 6106
6108 0 389682.1 149053.12 201120 -1 6107
6109 0 389460.03 149245.4 201320 -1 6108
6110 0 389208.03 149720.17 201400 -1 6109
6111 0 389248.72 149604.19 201480 -1 6110
6112 0 389174.66 149713.67 201400 -1 6111
6113 0 389026.16 149932.69 201240 -1 6112
6114 0 389003.6 149925.6 201200 -1 6113
6115 0 388914.1 149895.6 201040 -1 6114
6116 0 389127.4 150035.9 200800 -1 6115
6117 0 388693.47 149659.69 200720 -1 6116
6118 0 388789.72 149681.02 200480 -1 6117
6119 0 389118.9 149890.6 201760 -1 6111
6120 0 389173.2 150044.55 202000 -1 6119
6121 0 389243.62 150125.17 202080 -1 6120
6122 0 393758.03 144351.9 200840 -1 6094
6123 0 393763.25 144352.47 200880 -1 6122
6124 0 393553.6 144163.16 201000 -1 6123
6125 0 393417.78 144232.78 201120 -1 6124
6126 0 393338.3 144226.73 201240 -1 6125
6127 0 393336.75 144233.66 201320 -1 6126
6128 0 403126.7 129021.86 194040 -1 6033
6129 0 403207.47 128107.266 192920 -1 6027
6130 0 403674.22 128052.95 192840 -1 6129
6131 0 403805.7 128039.11 192760 -1 6130
6132 0 404086.25 128021.38 192600 -1 6131
6133 0 404254.88 127978.914 192520 -1 6132
6134 0 404313.62 127862.18 192400 -1 6133
6135 0 404314.8 127841.305 192320 -1 6134
6136 0 403241.03 128368.35 193080 -1 6129
6137 0 403187.5 128438 193120 -1 6136
6138 0 402919.72 128788.33 193320 -1 6137
6139 0 402699.8 128826.92 193360 -1 6138
6140 0 402699.8 128826.92 193480 -1 6139
6141 0 402531.94 128671.125 193600 -1 6140
6142 0 402282.44 128685.22 193760 -1 6141
6143 0 402106.06 128826.19 193920 -1 6142
6144 0 402553.25 129194.65 192960 -1 6136
6145 0 402667.16 129170 192760 -1 6144
6146 0 402690.5 129164.586 192720 -1 6145
6147 0 402802.47 129048.7 192520 -1 6146
6148 0 402908.06 128985.98 192440 -1 6147
6149 0 403017 128840.52 192280 -1 6148
6150 0 403203.2 129000.336 192160 -1 6149
6151 0 403314.16 129013.266 191960 -1 6150
6152 0 403342.94 128949.414 191920 -1 6151
6153 0 403336.2 128853.055 191840 -1 6152
6154 0 433517.97 113101.375 178840 -1 5850
6155 0 433559.44 113105.73 178920 -1 6154
6156 0 433529.03 113100.484 179000 -1 6155
6157 0 433493.1 113095.09 179080 -1 6156
6158 0 433455.62 113098.24 179120 -1 6157
6159 0 433371.8 113105.97 179120 -1 6158
6160 0 433334.38 113127.19 179120 -1 6159
6161 0 433241.84 113120.66 179200 -1 6160
6162 0 433181.06 113122.766 179280 -1 6161
6163 0 433140.8 113087.33 179400 -1 6162
6164 0 433086.8 113056.42 179480 -1 6163
6165 0 432999.97 113043.984 179520 -1 6164
6166 0 433005.7 113017.086 179640 -1 6165
6167 0 433096 112983.945 179640 -1 6166
6168 0 433155.28 112941.51 179640 -1 6167
6169 0 433205.94 112940.305 179640 -1 6168
6170 0 433244.94 112946.695 179600 -1 6169
6171 0 433405.72 112775.016 179600 -1 6170
6172 0 432957.9 112978.28 179760 -1 6166
6173 0 432923.78 112998.8 179800 -1 6172
6174 0 432924.03 112999.97 179880 -1 6173
6175 0 432919.28 112982.81 179960 -1 6174
6176 0 432877.5 112998.414 180040 -1 6175
6177 0 432866.94 113034.81 180120 -1 6176
6178 0 432874.8 113088.13 180200 -1 6177
6179 0 432860.88 113175.04 180280 -1 6178
6180 0 432860.88 113175.51 180320 -1 6179
6181 0 432859.94 113206.31 180360 -1 6180
6182 0 447012.22 115672.91 171920 -1 5509
6183 0 446986.16 115489.266 171760 -1 6182
6184 0 446810.94 115235.39 171680 -1 6183
6185 0 446901 115234.78 171560 -1 6184
6186 0 446905.06 115151.984 171520 -1 6185
6187 0 446869.56 115001.484 171400 -1 6186
6188 0 446818.22 114892.21 171240 -1 6187
6189 0 446512.03 114795.27 170960 -1 6188
6190 0 446498 114880.03 170840 -1 6189
6191 0 446647.16 114873.61 170760 -1 6190
6192 0 446647.16 114873.61 170640 -1 6191
6193 0 446675.94 114876.75 170560 -1 6192
6194 0 446656.2 114743.97 170520 -1 6193
6195 0 446588.7 114634.5 170400 -1 6194
6196 0 446450.12 114606.11 170240 -1 6195
6197 0 446434.53 114575.19 170200 -1 6196
6198 0 446332.12 114390.21 170120 -1 6197
6199 0 446336.12 114313.02 169960 -1 6198
6200 0 446428.75 114277.12 169840 -1 6199
6201 0 446469.22 114243.38 169800 -1 6200
6202 0 446051.03 114913.805 170960 -1 6189
6203 0 445955.3 114925.24 171000 -1 6202
6204 0 445955.3 114956.18 171080 -1 6203
6205 0 445813.56 114994.75 171120 -1 6204
6206 0 445746.12 115013.17 171160 -1 6205
6207 0 445867.7 115035.83 171240 -1 6206
6208 0 445944.9 115095.07 171280 -1 6207
6209 0 445921.75 115121.945 171320 -1 6208
6210 0 477805.84 143118.72 165720 -1 4095
6211 0 477419.7 142895.27 165760 -1 6210
6212 0 477344.12 142747.08 165800 -1 6211
6213 0 477241.66 142652.97 165840 -1 6212
6214 0 477119.3 142534.44 165880 -1 6213
6215 0 477047.44 142473.94 165920 -1 6214
6216 0 476975.38 142443.95 165960 -1 6215
6217 0 476900.97 142376.39 166000 -1 6216
6218 0 476806.47 142378.47 166040 -1 6217
6219 0 476780.2 142339.61 166080 -1 6218
6220 0 476744.56 142240.23 166120 -1 6219
6221 0 476706.88 142169.05 166160 -1 6220
6222 0 476638.03 142135.34 166200 -1 6221
6223 0 476614.4 142271.8 166240 -1 6222
6224 0 495239.84 184486.94 136600 -1 3390
6225 0 495192.06 184375.55 136640 -1 6224
