# Supplementary material for: Connectomics Analysis Reveals First-, Second-, and Third-Order Thermosensory and Hygrosensory Neurons in the Adult Drosophila Brain
Source: Curr Biol. 2020 Aug 17;30(16):3167–3182.e4. doi: 10.1016/j.cub.2020.06.028 (PMC7443704; doi:10.1016/j.cub.2020.06.028)
Supplement: Data S1. Skeletons and Meshes, Related to STAR Methods — marin2020-skeletons contains files describing the morphology of each neuron in this study (in FAFB14 space, .swc format). glomeruli_meshes contains the glomerular meshes (in FAFB14 space, .stl format). neuropil_meshes contains the glomerular meshes (in FAFB14 space, .stl format). [file mmc5.zip › VP_SI/marin2020-skeletons/5824712.swc]

# SWC format file
# based on specifications at http://www.neuronland.org/NLMorphologyConverter/MorphologyFormats/SWC/Spec.html
# Created by nat::write.neuron.swc
# PointNo Label X Y Z Radius Parent 
1 0 333956.2 135793.6 197880 1509 -1
2 0 333985 135804 197920 -1 1
3 0 333985 135804 198320 -1 2
4 0 334325 136000 198920 -1 3
5 0 334349 136048 199400 -1 4
6 0 335965 136448 199600 -1 5
7 0 336481 136784 199720 -1 6
8 0 336873 137084 199880 -1 7
9 0 337197 137192 2e+05 -1 8
10 0 337625 137552 200080 -1 9
11 0 338449 138204 200240 -1 10
12 0 338805 138468 200320 -1 11
13 0 339389 138780 200560 -1 12
14 0 339461 138588 200720 -1 13
15 0 339361 138448 200800 -1 14
16 0 339349 138276 200880 -1 15
17 0 339413 138084 201080 -1 16
18 0 339921 138236 201320 -1 17
19 0 340125 138320 201480 -1 18
20 0 340557 138324 201720 -1 19
21 0 340605 138368 201760 -1 20
22 0 341005 138476 201960 -1 21
23 0 341121 138516 202080 -1 22
24 0 341413 138660 202160 -1 23
25 0 341757 138692 202240 -1 24
26 0 341929 138752 202320 -1 25
27 0 342141 138788 202400 -1 26
28 0 342733 139044 202480 -1 27
29 0 343441 139160 202520 -1 28
30 0 344701 139412 202440 -1 29
31 0 345125 139624 202520 -1 30
32 0 346241 139980 202640 -1 31
33 0 346693 140060 202800 -1 32
34 0 347025 140084 202880 -1 33
35 0 347917 140156 202960 -1 34
36 0 348453 140224 202960 -1 35
37 0 349045 140140 202960 -1 36
38 0 349425 140108 202960 -1 37
39 0 350013 140200 203000 -1 38
40 0 350569 140288 203040 -1 39
41 0 350981 140264 203120 -1 40
42 0 351813 140336 203200 -1 41
43 0 352657 140272 203320 -1 42
44 0 353181 140256 203440 -1 43
45 0 353493 140428 203440 -1 44
46 0 353793 140484 203560 -1 45
47 0 354317 140704 203600 -1 46
48 0 354817 140788 203640 -1 47
49 0 355201 140852 203720 -1 48
50 0 355977 140848 203680 -1 49
51 0 356569 140872 203680 -1 50
52 0 357285 140852 203640 -1 51
53 0 357901 140860 203640 -1 52
54 0 358525 140908 203720 -1 53
55 0 359181 140940 203800 -1 54
56 0 359873 140960 203960 -1 55
57 0 360053 140984 204000 -1 56
58 0 360597 141072 204120 -1 57
59 0 360789 141100 204160 -1 58
60 0 361025 141108 204200 -1 59
61 0 361169 141108 204240 -1 60
62 0 361489 141184 204320 -1 61
63 0 362513 141136 204440 -1 62
64 0 363009 141152 204440 -1 63
65 0 363437 141156 204440 -1 64
66 0 363941 141120 204400 -1 65
67 0 364301 141104 204360 -1 66
68 0 365001 141056 204320 -1 67
69 0 365245 141036 204360 -1 68
70 0 365853 141012 204440 -1 69
71 0 366185 141056 204480 -1 70
72 0 366997 141028 204560 -1 71
73 0 367525 141004 204520 -1 72
74 0 367989 140888 204400 -1 73
75 0 369257 140640 204360 -1 74
76 0 369873 140548 204360 -1 75
77 0 370325 140508 204400 -1 76
78 0 371505 140148 204560 -1 77
79 0 371773 140128 204640 -1 78
80 0 372093 140104 204720 -1 79
81 0 372597 140040 204840 -1 80
82 0 373233 139876 204840 -1 81
83 0 373705 139928 204800 -1 82
84 0 374397 139976 204720 -1 83
85 0 374789 140000 204760 -1 84
86 0 375429 139928 204760 -1 85
87 0 375965 139768 204680 -1 86
88 0 376345 139656 204560 -1 87
89 0 376477 139652 204520 -1 88
90 0 377405 139360 204320 -1 89
91 0 377581 139400 204400 -1 90
92 0 377921 139412 204440 -1 91
93 0 378505 139520 204520 -1 92
94 0 378717 139564 204560 -1 93
95 0 379173 139656 204640 -1 94
96 0 379321 139660 204680 -1 95
97 0 379521 139648 204720 -1 96
98 0 380201 139848 204920 -1 97
99 0 380417 139848 204840 -1 98
100 0 381333 139984 204840 -1 99
101 0 381857 140056 204800 -1 100
102 0 382169 139996 204640 -1 101
103 0 382673 139900 204600 -1 102
104 0 382925 139884 204560 -1 103
105 0 383641 139840 204360 -1 104
106 0 384473 139748 204200 -1 105
107 0 385149 139604 204040 -1 106
108 0 385253 139612 204000 -1 107
109 0 385605 139648 203920 -1 108
110 0 386153 139700 203880 -1 109
111 0 387533 139924 203800 -1 110
112 0 388013 140064 203640 -1 111
113 0 388441 140168 203520 -1 112
114 0 389173 140204 203320 -1 113
115 0 389793 140208 203160 -1 114
116 0 390493 140316 202960 -1 115
117 0 390925 140412 202840 -1 116
118 0 391501 140636 202720 -1 117
119 0 391765 140696 202600 -1 118
120 0 391865 140756 202560 -1 119
121 0 392209 140964 202360 -1 120
122 0 392621 141100 202200 -1 121
123 0 392929 141108 201960 -1 122
124 0 393325 141080 201840 -1 123
125 0 393977 141316 201680 -1 124
126 0 394329 141356 201560 -1 125
127 0 394689 141364 201480 -1 126
128 0 395445 141496 201320 -1 127
129 0 395961 141704 201120 -1 128
130 0 396065 141776 201040 -1 129
131 0 396485 142124 200920 -1 130
132 0 396873 142408 200800 -1 131
133 0 397193 142668 200680 -1 132
134 0 397393 142840 200600 -1 133
135 0 397513 142956 200480 -1 134
136 0 397561 142948 200360 -1 135
137 0 397529 142912 200280 -1 136
138 0 397477 142760 200160 -1 137
139 0 397429 142612 200080 -1 138
140 0 397401 142460 2e+05 -1 139
141 0 397437 142484 199960 -1 140
142 0 397521 142532 199800 -1 141
143 0 397657 142596 199760 -1 142
144 0 397693 142688 199720 -1 143
145 0 397785 142752 199560 -1 144
146 0 397813 142932 199400 -1 145
147 0 397877 143064 199280 -1 146
148 0 397789 143232 199200 -1 147
149 0 397589 143488 199120 -1 148
150 0 397401 143860 199160 -1 149
151 0 397341 144184 199200 -1 150
152 0 397353 144472 199200 -1 151
153 0 397341 144724 199160 -1 152
154 0 397289 145120 199120 -1 153
155 0 397169 145260 199120 -1 154
156 0 397129 145508 199080 -1 155
157 0 396993 145780 199000 -1 156
158 0 396869 145815 198960 -1 157
159 0 396693 145939 198920 -1 158
160 0 396541 146035 198840 -1 159
161 0 396369 146071 198760 -1 160
162 0 396297 146107 198640 -1 161
163 0 396191 146315 198360 -1 162
164 0 396201 146299 198320 -1 163
165 0 396465 146539 198320 -1 164
166 0 396709 146515 198280 -1 165
167 0 396805 146483 198240 -1 166
168 0 396877 146511 198160 -1 167
169 0 396981 146607 198080 -1 168
170 0 396969 146679 198000 -1 169
171 0 397061 146767 197960 -1 170
172 0 397197 146813 197920 -1 171
173 0 397213 146853 197880 -1 172
174 0 397241 146849 197840 -1 173
175 0 397265 146913 197800 -1 174
176 0 397261 146993 197760 -1 175
177 0 397233 147031 197680 -1 176
178 0 397221 147053 197640 -1 177
179 0 397225 147065 197600 -1 178
180 0 397247 147053 197560 -1 179
181 0 397269 147085 197520 -1 180
182 0 397395 147097 197520 -1 181
183 0 397561 147077 197520 -1 182
184 0 397669 147035 197480 -1 183
185 0 397767 147005 197440 -1 184
186 0 397819 147005 197400 -1 185
187 0 397881 147001 197360 -1 186
188 0 397921 146999 197320 -1 187
189 0 397983 146987 197280 -1 188
190 0 398057 146997 197240 -1 189
191 0 398081 146979 197200 -1 190
192 0 398273 146925 197200 -1 191
193 0 398433 146817 197200 -1 192
194 0 396221 146247 198240 -1 164
195 0 396229 146075 198120 -1 194
196 0 396273 145847 197920 -1 195
197 0 396325 145739 197840 -1 196
198 0 396653 145587 197840 -1 197
199 0 396689 145503 197760 -1 198
200 0 396837 145291 197680 -1 199
201 0 396957 145231 197640 -1 200
202 0 397213 145047 197480 -1 201
203 0 397349 144975 197400 -1 202
204 0 397581 144771 197280 -1 203
205 0 397721 144691 197160 -1 204
206 0 397837 144599 197080 -1 205
207 0 398061 144543 197000 -1 206
208 0 398297 144303 196880 -1 207
209 0 398517 144063 196800 -1 208
210 0 398629 144035 196720 -1 209
211 0 399049 143671 196640 -1 210
212 0 399213 143563 196520 -1 211
213 0 399341 143483 196400 -1 212
214 0 399489 143351 196320 -1 213
215 0 399521 143291 196200 -1 214
216 0 399797 143023 196080 -1 215
217 0 399617 143251 195920 -1 216
218 0 399613 143227 195880 -1 217
219 0 399629 143251 195840 -1 218
220 0 399617 143239 195800 -1 219
221 0 399633 143239 195760 -1 220
222 0 399645 143275 195720 -1 221
223 0 399633 143251 195640 -1 222
224 0 399641 143247 195480 -1 223
225 0 399689 143259 195440 -1 224
226 0 399639 143226 195400 -1 225
227 0 399537 143164 195320 -1 226
228 0 399463 143176 195280 -1 227
229 0 399277 143222 195200 -1 228
230 0 399219 143242 195160 -1 229
231 0 399235 143210 195080 -1 230
232 0 399197 143352 194960 -1 231
233 0 399273 143456 194880 -1 232
234 0 399327 143588 194680 -1 233
235 0 399307 143604 194640 -1 234
236 0 399309 143654 194560 -1 235
237 0 399317 143688 194520 -1 236
238 0 399295 143728 194440 -1 237
239 0 399259 143736 194400 -1 238
240 0 399147 143806 194360 -1 239
241 0 399029 143838 194280 -1 240
242 0 398867 143834 194200 -1 241
243 0 398811 143842 194160 -1 242
244 0 398687 143858 194040 -1 243
245 0 398647 143850 194000 -1 244
246 0 398673 143890 193960 -1 245
247 0 398645 143894 193920 -1 246
248 0 398521 144066 193880 -1 247
249 0 398473 144140 193840 -1 248
250 0 398405 144224 193800 -1 249
251 0 398421 144242 193760 -1 250
252 0 398379 144390 193760 -1 251
253 0 398271 144526 193760 -1 252
254 0 398229 144552 193720 -1 253
255 0 398129 144654 193680 -1 254
256 0 398105 144666 193640 -1 255
257 0 398093 144668 193600 -1 256
258 0 398697 143852 193880 -1 247
259 0 398703 143804 193800 -1 258
260 0 398703 143782 193760 -1 259
261 0 398661 143774 193720 -1 260
262 0 398599 143754 193680 -1 261
263 0 398531 143698 193640 -1 262
264 0 398353 143686 193600 -1 263
265 0 398243 143708 193560 -1 264
266 0 398087 143698 193520 -1 265
267 0 397857 143796 193480 -1 266
268 0 397717 143848 193440 -1 267
269 0 397463 143904 193440 -1 268
270 0 397175 143978 193440 -1 269
271 0 397001 143990 193440 -1 270
272 0 396923 144034 193400 -1 271
273 0 396861 144088 193360 -1 272
274 0 396823 144106 193320 -1 273
275 0 396719 144120 193200 -1 274
276 0 396645 144108 193160 -1 275
277 0 396471 144084 193120 -1 276
278 0 396345 144040 193080 -1 277
279 0 396119 143990 193040 -1 278
280 0 395873 143870 193000 -1 279
281 0 395809 143782 192960 -1 280
282 0 395641 143650 192920 -1 281
283 0 395557 143622 192880 -1 282
284 0 395461 143622 192840 -1 283
285 0 395399 143622 192800 -1 284
286 0 395231 143646 192680 -1 285
287 0 394987 143706 192680 -1 286
288 0 394723 143754 192720 -1 287
289 0 394507 143750 192680 -1 288
290 0 394467 143738 192640 -1 289
291 0 394467 143730 192600 -1 290
292 0 394439 143746 192560 -1 291
293 0 394375 143742 192480 -1 292
294 0 394387 143686 192360 -1 293
295 0 394379 143662 192320 -1 294
296 0 394363 143630 192280 -1 295
297 0 394303 143614 192240 -1 296
298 0 394247 143578 192160 -1 297
299 0 393999 143662 192160 -1 298
300 0 393995 143646 192120 -1 299
301 0 393939 143626 192080 -1 300
302 0 393891 143558 191960 -1 301
303 0 393795 143434 191840 -1 302
304 0 393743 143394 191800 -1 303
305 0 393739 143354 191720 -1 304
306 0 393467 143162 191720 -1 305
307 0 393283 143102 191680 -1 306
308 0 393091 143114 191680 -1 307
309 0 392911 143034 191680 -1 308
310 0 392787 143018 191640 -1 309
311 0 392771 143000 191600 -1 310
312 0 392371 143110 191600 -1 311
313 0 392199 143206 191560 -1 312
314 0 392099 143262 191520 -1 313
315 0 392047 143274 191480 -1 314
316 0 391879 143188 191480 -1 315
317 0 391837 143172 191440 -1 316
318 0 391779 143200 191400 -1 317
319 0 391741 143218 191360 -1 318
320 0 392755 142982 191560 -1 311
321 0 392755 142974 191520 -1 320
322 0 392747 142954 191480 -1 321
323 0 392651 142822 191440 -1 322
324 0 392583 142782 191400 -1 323
325 0 392575 142762 191360 -1 324
326 0 400289 142875 195960 -1 216
327 0 400361 142799 195920 -1 326
328 0 401037 142323 195800 -1 327
329 0 401201 142255 195960 -1 328
330 0 401613 142055 195920 -1 329
331 0 402381 141689 195760 -1 330
332 0 402437 141701 195720 -1 331
333 0 402733 141425 195600 -1 332
334 0 402941 141213 195440 -1 333
335 0 403109 140905 195280 -1 334
336 0 403365 140609 195200 -1 335
337 0 403433 140453 195120 -1 336
338 0 403421 140409 195080 -1 337
339 0 403549 140205 195000 -1 338
340 0 403525 140117 194920 -1 339
341 0 404029 139509 194680 -1 340
342 0 403997 139605 194480 -1 341
343 0 403933 139809 194360 -1 342
344 0 404045 139865 194200 -1 343
345 0 404077 139861 194040 -1 344
346 0 404109 139882 194000 -1 345
347 0 404137 139914 193920 -1 346
348 0 404243 139932 193800 -1 347
349 0 404263 139940 193760 -1 348
350 0 404303 139948 193680 -1 349
351 0 404341 139986 193640 -1 350
352 0 404413 140018 193560 -1 351
353 0 404461 140054 193520 -1 352
354 0 404491 140082 193480 -1 353
355 0 404529 140094 193440 -1 354
356 0 404637 140144 193360 -1 355
357 0 404669 140150 193320 -1 356
358 0 404713 140168 193240 -1 357
359 0 404733 140198 193160 -1 358
360 0 404741 140188 193120 -1 359
361 0 404829 140252 193000 -1 360
362 0 404879 140216 192880 -1 361
363 0 404963 140204 192800 -1 362
364 0 404987 140182 192760 -1 363
365 0 405079 140206 192640 -1 364
366 0 405117 140232 192600 -1 365
367 0 405097 140248 192480 -1 366
368 0 405107 140238 192440 -1 367
369 0 405095 140258 192400 -1 368
370 0 405095 140308 192320 -1 369
371 0 405093 140368 192240 -1 370
372 0 405131 140416 192200 -1 371
373 0 405161 140506 192120 -1 372
374 0 405117 140608 192040 -1 373
375 0 405107 140648 192000 -1 374
376 0 405127 140734 191960 -1 375
377 0 405081 140888 191840 -1 376
378 0 405101 140970 191760 -1 377
379 0 405090 141078 191680 -1 378
380 0 405078 141190 191640 -1 379
381 0 405022 141266 191520 -1 380
382 0 404890 141222 191640 -1 381
383 0 404582 141254 191720 -1 382
384 0 404502 141234 191760 -1 383
385 0 404446 141214 191800 -1 384
386 0 404418 141198 191840 -1 385
387 0 404304 141246 191880 -1 386
388 0 404244 141304 191880 -1 387
389 0 404202 141358 191960 -1 388
390 0 405046 141454 191360 -1 381
391 0 405038 141430 191320 -1 390
392 0 405014 141518 191280 -1 391
393 0 404846 141594 191240 -1 392
394 0 404806 141622 191200 -1 393
395 0 404738 141586 191120 -1 394
396 0 404686 141574 191080 -1 395
397 0 404622 141562 191040 -1 396
398 0 404582 141526 191000 -1 397
399 0 404458 141526 190880 -1 398
400 0 404358 141486 190760 -1 399
401 0 404334 141506 190720 -1 400
402 0 404318 141466 190600 -1 401
403 0 404190 141434 190440 -1 402
404 0 404118 141494 190320 -1 403
405 0 404078 141562 190200 -1 404
406 0 404038 141638 190120 -1 405
407 0 404042 141690 190040 -1 406
408 0 404026 141706 189960 -1 407
409 0 404030 141726 189880 -1 408
410 0 403970 141734 189680 -1 409
411 0 403914 141738 189560 -1 410
412 0 403922 141730 189520 -1 411
413 0 403822 141630 189400 -1 412
414 0 403766 141606 189320 -1 413
415 0 403714 141646 189240 -1 414
416 0 403706 141598 189160 -1 415
417 0 403666 141614 189120 -1 416
418 0 403610 141510 189000 -1 417
419 0 403470 141526 188840 -1 418
420 0 403458 141530 188760 -1 419
421 0 403398 141590 188560 -1 420
422 0 403370 141630 188440 -1 421
423 0 403406 141866 188440 -1 422
424 0 403442 141910 188360 -1 423
425 0 403434 141950 188280 -1 424
426 0 403542 142074 188120 -1 425
427 0 403666 142222 188160 -1 426
428 0 403806 142210 188200 -1 427
429 0 403954 142274 188240 -1 428
430 0 404018 142342 188280 -1 429
431 0 404130 142454 188320 -1 430
432 0 404212 142560 188360 -1 431
433 0 404224 142672 188440 -1 432
434 0 403330 141554 188320 -1 422
435 0 403302 141530 188280 -1 434
436 0 403250 141518 188160 -1 435
437 0 403202 141574 188040 -1 436
438 0 403266 141574 187880 -1 437
439 0 403270 141562 187680 -1 438
440 0 403302 141586 187640 -1 439
441 0 403210 141522 187480 -1 440
442 0 403134 141602 187320 -1 441
443 0 403130 141690 187280 -1 442
444 0 403122 141730 187240 -1 443
445 0 403150 141750 187160 -1 444
446 0 403142 141782 187120 -1 445
447 0 403194 141798 187000 -1 446
448 0 403230 141838 186880 -1 447
449 0 403274 141866 186760 -1 448
450 0 403274 141890 186680 -1 449
451 0 403278 141942 186560 -1 450
452 0 403358 141918 186360 -1 451
453 0 403378 141826 186160 -1 452
454 0 403390 141770 186080 -1 453
455 0 403418 141722 185960 -1 454
456 0 403406 141694 185760 -1 455
457 0 403386 141650 185520 -1 456
458 0 403330 141626 185360 -1 457
459 0 403310 141562 185320 -1 458
460 0 403358 141458 185120 -1 459
461 0 403310 141294 184880 -1 460
462 0 403266 141114 184680 -1 461
463 0 403342 140946 184440 -1 462
464 0 403358 140702 184200 -1 463
465 0 403482 140590 184000 -1 464
466 0 403542 140542 183960 -1 465
467 0 403574 140574 183920 -1 466
468 0 403670 140570 183840 -1 467
469 0 403750 140578 183800 -1 468
470 0 403846 140618 183760 -1 469
471 0 403650 140478 183680 -1 470
472 0 403422 140502 183600 -1 471
473 0 403326 140498 183520 -1 472
474 0 403276 140504 183480 -1 473
475 0 403212 140532 183440 -1 474
476 0 403048 140584 183360 -1 475
477 0 402968 140604 183320 -1 476
478 0 402828 140596 183240 -1 477
479 0 402736 140664 183120 -1 478
480 0 402708 140688 183080 -1 479
481 0 402684 140696 183000 -1 480
482 0 402668 140720 182920 -1 481
483 0 402640 140732 182840 -1 482
484 0 402428 140868 182840 -1 483
485 0 402320 140796 182880 -1 484
486 0 402228 140776 182920 -1 485
487 0 402176 140780 182960 -1 486
488 0 402160 140824 183000 -1 487
489 0 402112 140896 183040 -1 488
490 0 402096 140964 183080 -1 489
491 0 402076 141044 183120 -1 490
492 0 402076 141060 183160 -1 491
493 0 402048 141132 183200 -1 492
494 0 402000 141144 183280 -1 493
495 0 401888 141160 183320 -1 494
496 0 402620 140808 182760 -1 483
497 0 402736 140904 182640 -1 496
498 0 402760 140948 182600 -1 497
499 0 402842 140966 182480 -1 498
500 0 402882 141002 182400 -1 499
501 0 402854 141026 182360 -1 500
502 0 402894 141062 182240 -1 501
503 0 402938 141098 182120 -1 502
504 0 402966 141122 182080 -1 503
505 0 402758 141466 182040 -1 504
506 0 402946 141174 182000 -1 505
507 0 402946 141174 181920 -1 506
508 0 402914 141210 181720 -1 507
509 0 402938 141210 181600 -1 508
510 0 402970 141314 181440 -1 509
511 0 402982 141314 181400 -1 510
512 0 402994 141358 181360 -1 511
513 0 402998 141358 181320 -1 512
514 0 403130 141218 181200 -1 513
515 0 403162 141230 181120 -1 514
516 0 403206 141246 180920 -1 515
517 0 403190 141294 180800 -1 516
518 0 403198 141354 180600 -1 517
519 0 403210 141346 180560 -1 518
520 0 403198 141386 180520 -1 519
521 0 403194 141402 180440 -1 520
522 0 403178 141422 180360 -1 521
523 0 403170 141406 180320 -1 522
524 0 403010 141470 180160 -1 523
525 0 404234 140914 183720 -1 470
526 0 404418 140998 183680 -1 525
527 0 404450 140954 183600 -1 526
528 0 404546 140978 183560 -1 527
529 0 404650 141022 183520 -1 528
530 0 404938 141086 183440 -1 529
531 0 405134 141182 183320 -1 530
532 0 405330 141246 183280 -1 531
533 0 405578 141338 183240 -1 532
534 0 405942 141394 183160 -1 533
535 0 406138 141406 183120 -1 534
536 0 406542 141478 183080 -1 535
537 0 406662 141526 183040 -1 536
538 0 407062 141686 182920 -1 537
539 0 407262 141738 182920 -1 538
540 0 407798 142026 182880 -1 539
541 0 407950 141998 183000 -1 540
542 0 408126 141970 183120 -1 541
543 0 407966 142018 183240 -1 542
544 0 408350 141954 183280 -1 543
545 0 408234 141998 183360 -1 544
546 0 408246 142018 183400 -1 545
547 0 408242 142018 183440 -1 546
548 0 408294 142086 183480 -1 547
549 0 408330 142102 183520 -1 548
550 0 408346 142138 183560 -1 549
551 0 408366 142174 183600 -1 550
552 0 404310 141874 189480 -1 412
553 0 404338 141902 189400 -1 552
554 0 404394 141910 189320 -1 553
555 0 404386 141906 189280 -1 554
556 0 404125 139217 194680 -1 341
557 0 404149 138877 194680 -1 556
558 0 404261 138197 194680 -1 557
559 0 404269 137597 194680 -1 558
560 0 404261 137309 194680 -1 559
561 0 404369 137121 194680 -1 560
562 0 404381 136961 194560 -1 561
563 0 404533 136733 194480 -1 562
564 0 404665 136637 194360 -1 563
565 0 404869 136477 194240 -1 564
566 0 405001 136341 194120 -1 565
567 0 405053 136265 194040 -1 566
568 0 405101 136225 194000 -1 567
569 0 405265 136065 193880 -1 568
570 0 405321 136029 193840 -1 569
571 0 405709 135693 193640 -1 570
572 0 405785 135597 193480 -1 571
573 0 405949 135477 193360 -1 572
574 0 405957 135189 193360 -1 573
575 0 405965 134989 193320 -1 574
576 0 406033 134857 193280 -1 575
577 0 406045 134761 193240 -1 576
578 0 406069 134729 193200 -1 577
579 0 406093 134689 193160 -1 578
580 0 406157 134569 193120 -1 579
581 0 406145 135437 193280 -1 573
582 0 406229 135421 193240 -1 581
583 0 406361 135357 193120 -1 582
584 0 406505 135273 193000 -1 583
585 0 406637 135145 192920 -1 584
586 0 406685 135053 192880 -1 585
587 0 406737 134837 192760 -1 586
588 0 406837 134529 192640 -1 587
589 0 406961 134325 192560 -1 588
590 0 407013 134237 192520 -1 589
591 0 406993 134161 192480 -1 590
592 0 407069 133953 192440 -1 591
593 0 407237 133877 192320 -1 592
594 0 407405 133809 192200 -1 593
595 0 407485 133753 192160 -1 594
596 0 407841 133449 192000 -1 595
597 0 407945 133313 191920 -1 596
598 0 408197 132969 191760 -1 597
599 0 408257 132869 191680 -1 598
600 0 408245 132641 191600 -1 599
601 0 408353 132509 191480 -1 600
602 0 408449 132481 191440 -1 601
603 0 408469 132409 191400 -1 602
604 0 408553 132333 191320 -1 603
605 0 408609 132193 191240 -1 604
606 0 408673 132009 191080 -1 605
607 0 408773 131869 190960 -1 606
608 0 408945 131673 190800 -1 607
609 0 409093 131437 190680 -1 608
610 0 409125 131409 190640 -1 609
611 0 409213 131365 190600 -1 610
612 0 409369 131045 190440 -1 611
613 0 409581 130949 190280 -1 612
614 0 409729 130941 190160 -1 613
615 0 409821 130929 190080 -1 614
616 0 409897 130893 190000 -1 615
617 0 410069 130861 189840 -1 616
618 0 410081 130841 189800 -1 617
619 0 410125 130805 189720 -1 618
620 0 410165 130821 189680 -1 619
621 0 410233 130761 189640 -1 620
622 0 410313 130685 189560 -1 621
623 0 410393 130621 189520 -1 622
624 0 410477 130569 189440 -1 623
625 0 410549 130505 189400 -1 624
626 0 410741 130381 189320 -1 625
627 0 411177 129997 189080 -1 626
628 0 411205 129949 189040 -1 627
629 0 411325 129633 188920 -1 628
630 0 411397 129437 188760 -1 629
631 0 411453 129349 188600 -1 630
632 0 411489 129349 188560 -1 631
633 0 411557 129349 188480 -1 632
634 0 411673 129361 188400 -1 633
635 0 411729 129353 188360 -1 634
636 0 411929 129309 188320 -1 635
637 0 412469 128913 188280 -1 636
638 0 413141 128649 188240 -1 637
639 0 413155 128593 188280 -1 638
640 0 413211 128421 188440 -1 639
641 0 413213 128047 188480 -1 640
642 0 413201 127957 188560 -1 641
643 0 413121 127993 188600 -1 642
644 0 413049 128025 188680 -1 643
645 0 413045 127933 188720 -1 644
646 0 413077 127829 188680 -1 645
647 0 413175 127807 188640 -1 646
648 0 413173 127723 188680 -1 647
649 0 413141 127719 188720 -1 648
650 0 413091 127671 188800 -1 649
651 0 413071 127485 188840 -1 650
652 0 413103 127323 188960 -1 651
653 0 413097 127419 189080 -1 652
654 0 413105 127511 189200 -1 653
655 0 413115 127547 189280 -1 654
656 0 413135 127583 189320 -1 655
657 0 412997 127631 189400 -1 656
658 0 413109 127697 189520 -1 657
659 0 413123 127627 189640 -1 658
660 0 413091 127629 189720 -1 659
661 0 413153 127585 189760 -1 660
662 0 413159 127407 189800 -1 661
663 0 413139 127381 189840 -1 662
664 0 413089 127315 189880 -1 663
665 0 413105 127307 189920 -1 664
666 0 413229 127207 189920 -1 665
667 0 413217 127139 189880 -1 666
668 0 413297 126927 189920 -1 667
669 0 413429 126871 189960 -1 668
670 0 413445 126847 190000 -1 669
671 0 413501 126823 190040 -1 670
672 0 413569 126799 190120 -1 671
673 0 413633 126783 190160 -1 672
674 0 413661 126759 190200 -1 673
675 0 413729 126671 190240 -1 674
676 0 413833 126595 190320 -1 675
677 0 413861 126607 190360 -1 676
678 0 413885 126531 190400 -1 677
679 0 413937 126487 190480 -1 678
680 0 413917 126443 190560 -1 679
681 0 413937 126411 190640 -1 680
682 0 413933 126423 190720 -1 681
683 0 413873 126359 190760 -1 682
684 0 413893 126287 190840 -1 683
685 0 413969 125991 190800 -1 684
686 0 414177 125879 190840 -1 685
687 0 414317 125883 190920 -1 686
688 0 414445 125955 191080 -1 687
689 0 414469 125995 191160 -1 688
690 0 414495 125965 191240 -1 689
691 0 414491 125917 191280 -1 690
692 0 414531 125813 191360 -1 691
693 0 414511 125821 191400 -1 692
694 0 414311 125797 191440 -1 693
695 0 414295 125789 191480 -1 694
696 0 414211 125721 191520 -1 695
697 0 414185 125715 191560 -1 696
698 0 414603 125825 191440 -1 693
699 0 414651 125821 191520 -1 698
700 0 414643 125805 191600 -1 699
701 0 414603 125777 191680 -1 700
702 0 414475 125689 191800 -1 701
703 0 414462 125610 191840 -1 702
704 0 414452 125580 191880 -1 703
705 0 414432 125556 191920 -1 704
706 0 414436 125552 191960 -1 705
707 0 414336 125516 192040 -1 706
708 0 414284 125484 192080 -1 707
709 0 414236 125468 192120 -1 708
710 0 414232 125404 192160 -1 709
711 0 414248 125340 192200 -1 710
712 0 414200 125248 192240 -1 711
713 0 414132 125228 192280 -1 712
714 0 414120 125204 192320 -1 713
715 0 414328 125212 192360 -1 714
716 0 414388 125200 192400 -1 715
717 0 414404 125084 192440 -1 716
718 0 414392 125076 192520 -1 717
719 0 414348 125080 192600 -1 718
720 0 414324 125068 192640 -1 719
721 0 414312 125032 192680 -1 720
722 0 414304 124996 192720 -1 721
723 0 414308 124976 192760 -1 722
724 0 414252 124944 192800 -1 723
725 0 414232 124908 192840 -1 724
726 0 414432 124788 192880 -1 725
727 0 414544 124596 192880 -1 726
728 0 414540 124652 192960 -1 727
729 0 414576 124644 193000 -1 728
730 0 414581 124581.336 193080 -1 729
731 0 414608 124556 193160 -1 730
732 0 414668 124504 193200 -1 731
733 0 414784 124460 193280 -1 732
734 0 414692 124432 193400 -1 733
735 0 414672 124400 193480 -1 734
736 0 414653 124401.336 193520 -1 735
737 0 414834 124238 193440 -1 735
738 0 414846 124202 193400 -1 737
739 0 414950 124282 193400 -1 738
740 0 414998 124246 193320 -1 739
741 0 415014 124242 193280 -1 740
742 0 414858 124138 193360 -1 738
743 0 414906 124062 193280 -1 742
744 0 414920 124038 193240 -1 743
745 0 414616 124524 192840 -1 727
746 0 414652 124380 192800 -1 745
747 0 414792 124288 192760 -1 746
748 0 414788 124236 192720 -1 747
749 0 414806 124170 192680 -1 748
750 0 415034 124034 192640 -1 749
751 0 415110 123914 192560 -1 750
752 0 415166 123826 192480 -1 751
753 0 415144 123797 192440 -1 752
754 0 415110 123746 192400 -1 753
755 0 415050 123678 192360 -1 754
756 0 415042 123654 192320 -1 755
757 0 414795 125797 191320 -1 692
758 0 414891 125789 191240 -1 757
759 0 414895 125745 191160 -1 758
760 0 414925 125713 191120 -1 759
761 0 414967 125657 191080 -1 760
762 0 415015 125609 191040 -1 761
763 0 415059 125509 191000 -1 762
764 0 415071 125433 190960 -1 763
765 0 415055 125301 190920 -1 764
766 0 415051 125225 190880 -1 765
767 0 415039 125189 190840 -1 766
768 0 414879 125205 190800 -1 767
769 0 414795 125213 190760 -1 768
770 0 414743 125103 190720 -1 769
771 0 414671 125067 190600 -1 770
772 0 415083 125773 191160 -1 759
773 0 415081 126151 191200 -1 772
774 0 413841 126363 190880 -1 684
775 0 413837 126455 190920 -1 774
776 0 413979 126637 190960 -1 775
777 0 414018 126706 191000 -1 776
778 0 413263 127221 189960 -1 666
779 0 413299 127261 190000 -1 778
780 0 413399 127265 190040 -1 779
781 0 413463 127217 190120 -1 780
782 0 413511 127141 190160 -1 781
783 0 413615 127177 190200 -1 782
784 0 413341 128581 188040 -1 638
785 0 413625 128457 187920 -1 784
786 0 413805 128401 187880 -1 785
787 0 413937 128345 187840 -1 786
788 0 414241 128173 187760 -1 787
789 0 414497 128029 187680 -1 788
790 0 414549 127995 187640 -1 789
791 0 414709 127931 187560 -1 790
792 0 415029 127723 187440 -1 791
793 0 415077 127691 187400 -1 792
794 0 415137 127663 187360 -1 793
795 0 415357 127487 187280 -1 794
796 0 415401 127487 187240 -1 795
797 0 415597 127375 187160 -1 796
798 0 415785 127323 187080 -1 797
799 0 416093 127315 187000 -1 798
800 0 416245 127283 186960 -1 799
801 0 416453 127235 186880 -1 800
802 0 416677 127199 186840 -1 801
803 0 416825 127203 186800 -1 802
804 0 416953 127211 186760 -1 803
805 0 417033 127235 186720 -1 804
806 0 417113 127243 186680 -1 805
807 0 417221 127251 186640 -1 806
808 0 417313 127187 186600 -1 807
809 0 417389 127127 186560 -1 808
810 0 417433 126975 186560 -1 809
811 0 417417 126787 186560 -1 810
812 0 417421 126691 186600 -1 811
813 0 417421 126647 186640 -1 812
814 0 417437 127139 186520 -1 809
815 0 417685 127215 186480 -1 814
816 0 417949 127195 186440 -1 815
817 0 418037 127111 186480 -1 816
818 0 417977 127075 186600 -1 817
819 0 417877 127083 186680 -1 818
820 0 417809 127055 186720 -1 819
821 0 417793 127015 186760 -1 820
822 0 418285 126971 186400 -1 816
823 0 418493 126787 186360 -1 822
824 0 418613 126671 186320 -1 823
825 0 418865 126459 186280 -1 824
826 0 419197 126035 186200 -1 825
827 0 419393 125823 186200 -1 826
828 0 419449 125735 186120 -1 827
829 0 419709 125415 186000 -1 828
830 0 419781 125343 185960 -1 829
831 0 419865 125255 185920 -1 830
832 0 420049 125091 185800 -1 831
833 0 420213 124871 185720 -1 832
834 0 420245 124787 185640 -1 833
835 0 420301 124723 185600 -1 834
836 0 420197 124559 185480 -1 835
837 0 420193 124475 185440 -1 836
838 0 420521 124723 185520 -1 835
839 0 420981 124599 185440 -1 838
840 0 421169 124543 185400 -1 839
841 0 421273 124499 185360 -1 840
842 0 421413 124347 185280 -1 841
843 0 421429 124355 185240 -1 842
844 0 421541 124347 185160 -1 843
845 0 421561 124335 185120 -1 844
846 0 421673 124231 184960 -1 845
847 0 421797 124051 184760 -1 846
848 0 421893 124011 184680 -1 847
849 0 422129 123963 184560 -1 848
850 0 422421 123759 184440 -1 849
851 0 422537 123563 184320 -1 850
852 0 422813 123559 184240 -1 851
853 0 423081 123435 184160 -1 852
854 0 423365 123287 184080 -1 853
855 0 423545 123231 184000 -1 854
856 0 423737 123103 183920 -1 855
857 0 423885 123095 183880 -1 856
858 0 424049 123095 183800 -1 857
859 0 424193 123083 183680 -1 858
860 0 424221 123087 183640 -1 859
861 0 424353 123115 183560 -1 860
862 0 424385 123155 183520 -1 861
863 0 424533 123187 183440 -1 862
864 0 424585 123203 183400 -1 863
865 0 424689 123147 183320 -1 864
866 0 424921 123107 183160 -1 865
867 0 424993 123139 183080 -1 866
868 0 425289 123267 182920 -1 867
869 0 425333 123279 182880 -1 868
870 0 425453 123343 182840 -1 869
871 0 425657 123443 182760 -1 870
872 0 425733 123479 182720 -1 871
873 0 425809 123539 182640 -1 872
874 0 426013 123623 182560 -1 873
875 0 426177 123755 182480 -1 874
876 0 426305 123831 182440 -1 875
877 0 426365 123963 182360 -1 876
878 0 426425 124003 182320 -1 877
879 0 426689 124127 182240 -1 878
880 0 426801 124175 182200 -1 879
881 0 426965 124219 182160 -1 880
882 0 427017 124291 182120 -1 881
883 0 427081 124291 182080 -1 882
884 0 427217 124351 182000 -1 883
885 0 427349 124411 181960 -1 884
886 0 427653 124563 181840 -1 885
887 0 427833 124603 181720 -1 886
888 0 427933 124595 181680 -1 887
889 0 428089 124587 181560 -1 888
890 0 428357 124615 181440 -1 889
891 0 428429 124635 181400 -1 890
892 0 428505 124639 181360 -1 891
893 0 428621 124639 181320 -1 892
894 0 428873 124647 181280 -1 893
895 0 428997 124867 181240 -1 894
896 0 429285 124643 181200 -1 895
897 0 429389 124615 181160 -1 896
898 0 429505 124623 181120 -1 897
899 0 429565 124599 181080 -1 898
900 0 429701 124495 181040 -1 899
901 0 430053 124403 181000 -1 900
902 0 430017 124343 180920 -1 901
903 0 430585 124371 181040 -1 902
904 0 430585 124355 181080 -1 903
905 0 430705 124359 181120 -1 904
906 0 430869 124343 181160 -1 905
907 0 430961 124379 181200 -1 906
908 0 431093 124699 181240 -1 907
909 0 430781 124443 181280 -1 908
910 0 430913 124531 181320 -1 909
911 0 430889 124503 181360 -1 910
912 0 430889 124479 181400 -1 911
913 0 430921 124463 181440 -1 912
914 0 431101 124423 181080 -1 906
915 0 431101 124395 181000 -1 914
916 0 431045 124335 180920 -1 915
917 0 431041 124323 180880 -1 916
918 0 431041 124283 180840 -1 917
919 0 401157 142275 196000 -1 329
920 0 396181 146331 198400 -1 163
921 0 396129 146499 198520 -1 920
922 0 396045 146639 198640 -1 921
923 0 396005 146711 198720 -1 922
924 0 395945 147047 198760 -1 923
925 0 395949 147167 198800 -1 924
926 0 396045 147335 198840 -1 925
927 0 395461 147455 198960 -1 926
928 0 395421 147535 199000 -1 927
929 0 395133 147587 199120 -1 928
930 0 394965 147671 199200 -1 929
931 0 394789 147731 199320 -1 930
932 0 394517 147859 199360 -1 931
933 0 394029 148259 199360 -1 932
934 0 393561 148771 199360 -1 933
935 0 393305 149059 199360 -1 934
936 0 393037 149291 199360 -1 935
937 0 392705 149691 199360 -1 936
938 0 392393 150027 199360 -1 937
939 0 392193 150255 199360 -1 938
940 0 392053 150399 199360 -1 939
941 0 392017 150567 199400 -1 940
942 0 391857 150803 199400 -1 941
943 0 391717 151139 199400 -1 942
944 0 391661 151339 199400 -1 943
945 0 391609 151567 199360 -1 944
946 0 391477 151871 199320 -1 945
947 0 391389 152263 199320 -1 946
948 0 391309 152351 199400 -1 947
949 0 391301 152535 199520 -1 948
950 0 391177 152695 199640 -1 949
951 0 390849 152939 199760 -1 950
952 0 390757 153083 199840 -1 951
953 0 390537 153323 199920 -1 952
954 0 390261 153611 199960 -1 953
955 0 389917 154043 199960 -1 954
956 0 389813 154331 199960 -1 955
957 0 389845 154559 200040 -1 956
958 0 389641 155123 200120 40 957
959 0 389673 155363 200160 40 958
960 0 389537 155575 200200 40 959
961 0 389333 155807 200240 75 960
962 0 389097 155987 200240 80 961
963 0 388621 156331 200280 107 962
964 0 387817 156715 200240 102 963
965 0 387265 156935 200240 80 964
966 0 386989 157199 200240 60 965
967 0 386765 157059 200120 60 966
968 0 386333 157127 200040 51 967
969 0 386173 157155 2e+05 51 968
970 0 386161 157691 200120 51 969
971 0 386177 158071 200200 51 970
972 0 386305 158291 200280 51 971
973 0 386249 158523 200320 81 972
974 0 386089 158811 200360 90 973
975 0 385705 159103 200400 102 974
976 0 385653 159139 200480 102 975
977 0 385145 159231 200640 75 976
978 0 384937 159283 200680 75 977
979 0 384777 159295 200720 75 978
980 0 384321 159211 200840 80 979
981 0 383897 159327 200880 51 980
982 0 383161 159367 200960 80 981
983 0 382829 159399 201000 137 982
984 0 382325 159635 201080 101 983
985 0 382045 160091 200880 120 984
986 0 381847 160247 200840 75 985
987 0 381649 160403 200800 75 986
988 0 381509 160479 200760 91 987
989 0 381461 160547 200720 91 988
990 0 381353 160731 200600 91 989
991 0 381261 160923 200520 81 990
992 0 381225 160955 200480 81 991
993 0 381169 160995 200400 51 992
994 0 380965 161011 200320 51 993
995 0 380533 160875 200160 60 994
996 0 380169 161007 200120 51 995
997 0 379809 161031 200040 60 996
998 0 379633 160975 2e+05 86 997
999 0 379493 161075 199920 98 998
1000 0 379237 161215 199840 51 999
1001 0 379037 161323 199760 75 1000
1002 0 379025 161363 199720 75 1001
1003 0 378741 161423 199600 107 1002
1004 0 378409 161491 199480 107 1003
1005 0 378217 161663 199400 80 1004
1006 0 377953 161803 199320 81 1005
1007 0 377909 161787 199280 81 1006
1008 0 377749 161891 199200 64 1007
1009 0 377605 161983 199160 51 1008
1010 0 377513 162091 199080 75 1009
1011 0 377481 162131 199040 75 1010
1012 0 377281 162347 198920 86 1011
1013 0 377239 162427 198840 86 1012
1014 0 377197 162507 198760 150 1013
1015 0 377145 162551 198720 150 1014
1016 0 377185 162747 198600 160 1015
1017 0 377185 162843 198520 160 1016
1018 0 377161 163011 198440 186 1017
1019 0 377137 163071 198360 186 1018
1020 0 377113 163195 198240 172 1019
1021 0 377069 163267 198160 172 1020
1022 0 377001 163507 198120 81 1021
1023 0 377001 163563 198080 102 1022
1024 0 376993 163795 197960 102 1023
1025 0 376969 163867 197920 102 1024
1026 0 376857 163903 197800 102 1025
1027 0 376801 164035 197680 141 1026
1028 0 376761 164087 197560 141 1027
1029 0 376709 164359 197360 81 1028
1030 0 376701 164399 197240 124 1029
1031 0 376605 164651 197080 71 1030
1032 0 376533 164683 196960 71 1031
1033 0 376497 164723 196840 102 1032
1034 0 376465 164759 196680 102 1033
1035 0 376453 164803 196600 71 1034
1036 0 376449 164855 196480 71 1035
1037 0 376501 164879 196440 71 1036
1038 0 376501 164855 196360 71 1037
1039 0 376505 164835 196280 104 1038
1040 0 376493 164879 196120 104 1039
1041 0 376609 164859 196040 98 1040
1042 0 376761 164831 195880 98 1041
1043 0 376837 164815 195800 108 1042
1044 0 376833 164863 195720 108 1043
1045 0 376497 164951 195720 86 1044
1046 0 376381 164987 195680 81 1045
1047 0 376277 165023 195600 81 1046
1048 0 377117 164655 195680 98 1044
1049 0 377313 164587 195600 96 1048
1050 0 377573 164519 195480 102 1049
1051 0 377777 164463 195400 90 1050
1052 0 378001 164415 195320 71 1051
1053 0 378101 164383 195280 71 1052
1054 0 378233 164267 195160 86 1053
1055 0 378405 164171 195000 64 1054
1056 0 378461 164135 194960 64 1055
1057 0 378777 164043 194800 81 1056
1058 0 379193 163959 194760 90 1057
1059 0 379509 163819 194720 86 1058
1060 0 379829 163723 194600 102 1059
1061 0 379877 163695 194560 102 1060
1062 0 379965 163615 194440 102 1061
1063 0 380001 163591 194360 90 1062
1064 0 380077 163583 194240 90 1063
1065 0 380201 163539 194040 81 1064
1066 0 380317 163575 193920 64 1065
1067 0 380361 163631 193840 64 1066
1068 0 380421 163643 193800 60 1067
1069 0 380493 163687 193720 60 1068
1070 0 380597 163735 193600 71 1069
1071 0 380687 163799 193560 71 1070
1072 0 380777 163863 193520 90 1071
1073 0 381153 163971 193400 81 1072
1074 0 381397 164043 193360 75 1073
1075 0 381537 164155 193240 101 1074
1076 0 381673 164239 193160 102 1075
1077 0 381761 164259 193080 102 1076
1078 0 381765 164283 192960 90 1077
1079 0 381757 164283 192920 90 1078
1080 0 381769 164383 192760 90 1079
1081 0 381745 164399 192640 91 1080
1082 0 381749 164495 192480 91 1081
1083 0 381777 164503 192440 102 1082
1084 0 381721 164555 192320 102 1083
1085 0 381749 164595 192200 98 1084
1086 0 381757 164635 192160 98 1085
1087 0 381825 164611 192040 98 1086
1088 0 381873 164623 191960 81 1087
1089 0 381969 164615 191840 81 1088
1090 0 382013 164587 191720 60 1089
1091 0 382213 164479 191520 81 1090
1092 0 382409 164479 191440 60 1091
1093 0 382705 164367 191360 80 1092
1094 0 383161 164575 191280 81 1093
1095 0 383317 164559 191240 81 1094
1096 0 383361 164627 191200 90 1095
1097 0 383421 164695 191120 90 1096
1098 0 383453 164707 190960 98 1097
1099 0 383493 164683 190920 98 1098
1100 0 383533 164723 190880 98 1099
1101 0 383565 164763 190760 90 1100
1102 0 383589 164783 190640 90 1101
1103 0 383529 164755 190480 71 1102
1104 0 383553 164735 190360 71 1103
1105 0 383457 164795 190120 98 1104
1106 0 383373 164847 189880 90 1105
1107 0 383273 164923 189680 71 1106
1108 0 383257 164935 189640 71 1107
1109 0 383137 164911 189520 71 1108
1110 0 383049 164875 189440 71 1109
1111 0 382929 164823 189320 90 1110
1112 0 382901 164819 189200 90 1111
1113 0 382889 164795 189160 90 1112
1114 0 382793 164731 188960 101 1113
1115 0 382853 164727 188760 71 1114
1116 0 382857 164671 188600 81 1115
1117 0 382997 164655 188360 86 1116
1118 0 383113 164631 188240 86 1117
1119 0 383177 164595 188160 86 1118
1120 0 383297 164503 187920 71 1119
1121 0 383413 164423 187840 51 1120
1122 0 383577 164263 187680 75 1121
1123 0 383593 164191 187640 75 1122
1124 0 383609 164079 187520 91 1123
1125 0 383561 163919 187360 98 1124
1126 0 383505 163763 187200 75 1125
1127 0 383429 163651 187040 75 1126
1128 0 383421 163603 186960 80 1127
1129 0 383385 163531 186840 80 1128
1130 0 383273 163395 186680 80 1129
1131 0 383249 163347 186600 80 1130
1132 0 383309 163327 186400 60 1131
1133 0 383245 163235 186200 71 1132
1134 0 383229 163219 186160 71 1133
1135 0 383205 163147 186080 71 1134
1136 0 383145 163087 185960 71 1135
1137 0 383061 162947 185800 75 1136
1138 0 383009 162883 185720 75 1137
1139 0 382957 162739 185600 81 1138
1140 0 382929 162623 185480 86 1139
1141 0 382877 162507 185320 86 1140
1142 0 382801 162307 185160 75 1141
1143 0 382805 162243 185120 75 1142
1144 0 382733 162023 185000 64 1143
1145 0 382681 161831 184800 40 1144
1146 0 382657 161795 184760 40 1145
1147 0 382705 161591 184600 51 1146
1148 0 382673 161523 184520 51 1147
1149 0 382661 161407 184360 45 1148
1150 0 382621 161203 184160 51 1149
1151 0 382593 161147 184080 51 1150
1152 0 382593 161047 183920 75 1151
1153 0 382477 160919 183760 75 1152
1154 0 382357 160819 183600 75 1153
1155 0 382325 160799 183560 81 1154
1156 0 382185 160759 183400 81 1155
1157 0 382097 160743 183280 81 1156
1158 0 381905 160775 183080 96 1157
1159 0 381885 160771 183040 96 1158
1160 0 381669 160779 182880 81 1159
1161 0 381573 160803 182760 81 1160
1162 0 381521 160851 182640 81 1161
1163 0 381441 160883 182520 81 1162
1164 0 381401 160887 182480 81 1163
1165 0 381309 160895 182440 81 1164
1166 0 381281 160871 182400 81 1165
1167 0 381225 160839 182320 81 1166
1168 0 381129 160827 182240 -1 1167
1169 0 381009 160851 182120 -1 1168
1170 0 380953 160875 182080 -1 1169
1171 0 381029 161207 182040 -1 1170
1172 0 380781 160895 182000 -1 1171
1173 0 380617 160931 181880 -1 1172
1174 0 380525 160963 181760 -1 1173
1175 0 380393 161027 181600 -1 1174
1176 0 380381 161083 181560 -1 1175
1177 0 380365 161071 181480 -1 1176
1178 0 380361 161091 181440 -1 1177
1179 0 380369 161107 181360 -1 1178
1180 0 380365 161095 181320 -1 1179
1181 0 380417 161011 181240 -1 1180
1182 0 380357 160991 181160 -1 1181
1183 0 380345 160923 180920 -1 1182
1184 0 380301 160879 180760 -1 1183
1185 0 380101 160715 180560 -1 1184
1186 0 379881 160627 180480 -1 1185
1187 0 379337 160691 180360 -1 1186
1188 0 379357 160763 180320 -1 1187
1189 0 379353 160795 180200 -1 1188
1190 0 379297 160855 180120 -1 1189
1191 0 379293 160863 180040 -1 1190
1192 0 379337 160767 180000 -1 1191
1193 0 379297 160699 179920 -1 1192
1194 0 379113 160755 179760 -1 1193
1195 0 378853 160743 179640 -1 1194
1196 0 378781 160795 179520 -1 1195
1197 0 378773 160803 179400 -1 1196
1198 0 378773 160731 179280 -1 1197
1199 0 378833 160627 179160 -1 1198
1200 0 378845 160635 179040 -1 1199
1201 0 378857 160651 178840 -1 1200
1202 0 378821 160667 178680 -1 1201
1203 0 378825 160707 178600 -1 1202
1204 0 378905 160735 178440 -1 1203
1205 0 378881 160807 178320 -1 1204
1206 0 378869 160839 178200 -1 1205
1207 0 378833 160879 178160 -1 1206
1208 0 378849 160935 178080 -1 1207
1209 0 378817 161063 177960 -1 1208
1210 0 378753 161055 177920 -1 1209
1211 0 378721 161071 177880 -1 1210
1212 0 378685 161075 177760 -1 1211
1213 0 378685 161075 177680 -1 1212
1214 0 378701 161067 177640 -1 1213
1215 0 378769 161083 177520 -1 1214
1216 0 378823.4 161070.2 177360 -1 1215
1217 0 378837 161067 177320 -1 1216
1218 0 378829 161087 177240 -1 1217
1219 0 378885 161047 177120 -1 1218
1220 0 378885 161015 177000 -1 1219
1221 0 378873 161007 176960 -1 1220
1222 0 378821 161019 176880 -1 1221
1223 0 378785 160971 176800 -1 1222
1224 0 378793 160967 176720 -1 1223
1225 0 378837 161067 176600 -1 1224
1226 0 378841 161039 176560 -1 1225
1227 0 378809 161083 176440 -1 1226
1228 0 378689 161063 176320 -1 1227
1229 0 378673 161071 176280 -1 1228
1230 0 378669 161099 176160 -1 1229
1231 0 378581 161127 176040 -1 1230
1232 0 378529 161183 175960 -1 1231
1233 0 378481 161231 175800 -1 1232
1234 0 378433 161247 175640 -1 1233
1235 0 378429 161283 175520 -1 1234
1236 0 378433 161315 175440 -1 1235
1237 0 378441 161295 175400 -1 1236
1238 0 378421 161363 175280 -1 1237
1239 0 378421 161383 175200 -1 1238
1240 0 378477 161403 175080 -1 1239
1241 0 378513 161455 174960 -1 1240
1242 0 378513 161491 174920 -1 1241
1243 0 378513 161495 174880 -1 1242
1244 0 378513 161495 174840 -1 1243
1245 0 378513 161495 174800 -1 1244
1246 0 378549 161547 174720 -1 1245
1247 0 378601 161555 174600 -1 1246
1248 0 378601 161635 174520 -1 1247
1249 0 378645 161563 174360 -1 1248
1250 0 378597 161563 174200 -1 1249
1251 0 378437 161931 174200 -1 1250
1252 0 378269 162059 174200 -1 1251
1253 0 378253 162135 174240 -1 1252
1254 0 378281 162155 174280 -1 1253
1255 0 378257 162343 174320 -1 1254
1256 0 378253 162375 174360 -1 1255
1257 0 378249 162405 174400 -1 1256
1258 0 378229 162429 174440 -1 1257
1259 0 378185 162489 174520 -1 1258
1260 0 378161 162541 174600 -1 1259
1261 0 378117 162589 174720 -1 1260
1262 0 378117 162561 174840 -1 1261
1263 0 378133 162565 174880 -1 1262
1264 0 378149 162561 174920 -1 1263
1265 0 378157 162553 174960 -1 1264
1266 0 378177 162549 175000 -1 1265
1267 0 378173 162541 175040 -1 1266
1268 0 378177 162545 175080 -1 1267
1269 0 378165 162557 175120 -1 1268
1270 0 378121 162571 175160 -1 1269
1271 0 378093 162569 175200 -1 1270
1272 0 377983 162611 175000 -1 1265
1273 0 377939 162633 175080 -1 1272
1274 0 377915 162635 175120 -1 1273
1275 0 377857 162567 175200 -1 1274
1276 0 377889 162499 175280 -1 1275
1277 0 377967 162273 175200 -1 1276
1278 0 377973 162247 175160 -1 1277
1279 0 377993 162255 175120 -1 1278
1280 0 377847 162611 175320 -1 1276
1281 0 377837 162643 175360 -1 1280
1282 0 378601 161551 174040 -1 1250
1283 0 378685 161567 173920 -1 1282
1284 0 378705 161579 173880 -1 1283
1285 0 378777 161563 173760 -1 1284
1286 0 378925 161611 173640 -1 1285
1287 0 379006 161771.03 173560 -1 1286
1288 0 379009 161795 173520 -1 1287
1289 0 378877 161871 173400 -1 1288
1290 0 378853 161883 173320 -1 1289
1291 0 378869 161875 173200 -1 1290
1292 0 378825 161899 173120 -1 1291
1293 0 378853 161907 173040 -1 1292
1294 0 378857 161891 173000 -1 1293
1295 0 378937 161803 172880 -1 1294
1296 0 378965 161847 172720 -1 1295
1297 0 378977 161895 172680 -1 1296
1298 0 379069 161907 172560 -1 1297
1299 0 379181 161887 172480 -1 1298
1300 0 379405 161831 172360 -1 1299
1301 0 379517 161875 172280 -1 1300
1302 0 379609 161847 172200 -1 1301
1303 0 379661 161855 172080 -1 1302
1304 0 379757 161879 171960 -1 1303
1305 0 379773 161859 171800 -1 1304
1306 0 379693 161799 171640 -1 1305
1307 0 379649 161735 171600 -1 1306
1308 0 379481 161603 171480 -1 1307
1309 0 379397 161583 171400 -1 1308
1310 0 379229 161499 171240 -1 1309
1311 0 379093 161471 171120 -1 1310
1312 0 379085 161391 170960 -1 1311
1313 0 379013 161371 170800 -1 1312
1314 0 378813 161263 170600 -1 1313
1315 0 378765 161159 170480 -1 1314
1316 0 378689 161123 170440 -1 1315
1317 0 378589 161011 170400 -1 1316
1318 0 378529 160943 170360 -1 1317
1319 0 378469 160871 170240 -1 1318
1320 0 378429 160799 170160 -1 1319
1321 0 378429 160739 170040 -1 1320
1322 0 378381 160679 169960 -1 1321
1323 0 378329 160611 169880 -1 1322
1324 0 378285 160523 169800 -1 1323
1325 0 378257 160391 169720 -1 1324
1326 0 378245 160255 169560 -1 1325
1327 0 378153 160163 169360 -1 1326
1328 0 378145 160083 169240 -1 1327
1329 0 378105 160035 169160 -1 1328
1330 0 378029 159991 169040 -1 1329
1331 0 378069 159955 168960 -1 1330
1332 0 378033 159939 168840 -1 1331
1333 0 377997 159967 168720 -1 1332
1334 0 378029 159979 168600 -1 1333
1335 0 378029 159951 168440 -1 1334
1336 0 378029 159931 168360 -1 1335
1337 0 378033 159987 168240 -1 1336
1338 0 378049 159979 168160 -1 1337
1339 0 378045 160047 168040 -1 1338
1340 0 378025 160047 167960 -1 1339
1341 0 377969 160063 167840 -1 1340
1342 0 377909 160091 167760 -1 1341
1343 0 377773 160139 167640 -1 1342
1344 0 377781 160179 167560 -1 1343
1345 0 377801 160223 167480 -1 1344
1346 0 377705 160283 167360 -1 1345
1347 0 377685 160331 167280 -1 1346
1348 0 377677 160375 167240 -1 1347
1349 0 377681 160411 167160 -1 1348
1350 0 377605 160491 167040 -1 1349
1351 0 377581 160595 166960 -1 1350
1352 0 377393 160639 166880 -1 1351
1353 0 377113 160755 166840 -1 1352
1354 0 376697 160955 166840 -1 1353
1355 0 376261 161083 166840 -1 1354
1356 0 376061 161119 166920 -1 1355
1357 0 375501 161143 167000 -1 1356
1358 0 375389 161095 167040 -1 1357
1359 0 375341 161083 167080 -1 1358
1360 0 375293 161067 167120 -1 1359
1361 0 375193 161063 167160 -1 1360
1362 0 375181 161075 167200 -1 1361
1363 0 375153 161067 167240 -1 1362
1364 0 375049 160991 167240 -1 1363
1365 0 374773 160975 167240 -1 1364
1366 0 374461 160919 167240 -1 1365
1367 0 374205 160859 167280 -1 1366
1368 0 374361 160883 167320 -1 1367
1369 0 374385 160855 167400 -1 1368
1370 0 373905 160691 167200 -1 1367
1371 0 373793 160615 167160 -1 1370
1372 0 373797 160651 167080 -1 1371
1373 0 373725 160663 167000 -1 1372
1374 0 373685 160695 166960 -1 1373
1375 0 373517 160743 166920 -1 1374
1376 0 373433 160731 166880 -1 1375
1377 0 373325 160747 166800 -1 1376
1378 0 373289 160707 166760 -1 1377
1379 0 373105 160699 166720 -1 1378
1380 0 372981 160703 166680 -1 1379
1381 0 372789 160663 166640 -1 1380
1382 0 372501 160587 166560 -1 1381
1383 0 372201 160463 166520 -1 1382
1384 0 372161 160371 166480 -1 1383
1385 0 372041 160359 166440 -1 1384
1386 0 371961 160339 166400 -1 1385
1387 0 371853 160359 166320 -1 1386
1388 0 372317 160767 166200 -1 1387
1389 0 372273 160687 166120 -1 1388
1390 0 372301 160619 166000 -1 1389
1391 0 372341 160695 165960 -1 1390
1392 0 372385 160615 165880 -1 1391
1393 0 372361 160555 165840 -1 1392
1394 0 372325 160415 165720 -1 1393
1395 0 372261 160367 165600 -1 1394
1396 0 372197 160243 165480 -1 1395
1397 0 372165 160207 165440 -1 1396
1398 0 372245 160123 165320 -1 1397
1399 0 372257 160043 165280 -1 1398
1400 0 372213 160023 165240 -1 1399
1401 0 372365 159967 165240 -1 1400
1402 0 372333 159923 165200 -1 1401
1403 0 371993 159923 165240 -1 1400
1404 0 371877 159879 165200 -1 1403
1405 0 371801 159891 165160 -1 1404
1406 0 371629 159807 165080 -1 1405
1407 0 371505 159823 164920 -1 1406
1408 0 371393 159799 164760 -1 1407
1409 0 371129 159835 164560 -1 1408
1410 0 370933 159851 164480 -1 1409
1411 0 370873 159811 164440 -1 1410
1412 0 370745 159791 164400 -1 1411
1413 0 370689 159759 164320 -1 1412
1414 0 370661 159747 164240 -1 1413
1415 0 370605 159779 164160 -1 1414
1416 0 370557 159699 164040 -1 1415
1417 0 370545 159655 164000 -1 1416
1418 0 370533 159651 163960 -1 1417
1419 0 370377 159599 163920 -1 1418
1420 0 370341 159559 163880 -1 1419
1421 0 370337 159583 163760 -1 1420
1422 0 370313 159611 163680 -1 1421
1423 0 370285 159603 163600 -1 1422
1424 0 370225 159611 163520 -1 1423
1425 0 370225 159639 163480 -1 1424
1426 0 370225 159655 163440 -1 1425
1427 0 370185 159639 163320 -1 1426
1428 0 370137 159639 163160 -1 1427
1429 0 370097 159591 163080 -1 1428
1430 0 370049 159499 163000 -1 1429
1431 0 369933 159399 162920 -1 1430
1432 0 369845 159315 162840 -1 1431
1433 0 369749 159235 162720 -1 1432
1434 0 369749 159243 162680 -1 1433
1435 0 369765 159267 162640 -1 1434
1436 0 369777 159251 162560 -1 1435
1437 0 369713 159155 162400 -1 1436
1438 0 369657 159067 162320 -1 1437
1439 0 369609 158995 162280 -1 1438
1440 0 369473 158955 162200 -1 1439
1441 0 369361 158931 162120 -1 1440
1442 0 369357 158891 162040 -1 1441
1443 0 369361 158847 161960 -1 1442
1444 0 369025 158747 161760 -1 1443
1445 0 368853 158651 161680 -1 1444
1446 0 368825 158663 161640 -1 1445
1447 0 368785 158635 161600 -1 1446
1448 0 368661 158695 161480 -1 1447
1449 0 368613 158795 161440 -1 1448
1450 0 368461 159007 161400 -1 1449
1451 0 368213 159139 161360 -1 1450
1452 0 368165 159119 161320 -1 1451
1453 0 368093 159127 161280 -1 1452
1454 0 368077 159127 161240 -1 1453
1455 0 367905 159159 161200 -1 1454
1456 0 367789 159107 161160 -1 1455
1457 0 367577 159083 161120 -1 1456
1458 0 367557 159023 161080 -1 1457
1459 0 367541 158919 161000 -1 1458
1460 0 367549 158911 160960 -1 1459
1461 0 367629 158907 160800 -1 1460
1462 0 367621 158879 160640 -1 1461
1463 0 367593 158895 160600 -1 1462
1464 0 367553 158923 160480 -1 1463
1465 0 367497 158995 160400 -1 1464
1466 0 367453 159063 160360 -1 1465
1467 0 367217 159167 160320 -1 1466
1468 0 372505 160827 165880 -1 1391
1469 0 372553 160827 165840 -1 1468
1470 0 372577 160821 165800 -1 1469
1471 0 372573 160829 165760 -1 1470
1472 0 372565 160833 165720 -1 1471
1473 0 372517 160793 165640 -1 1472
1474 0 372501 160781 165600 -1 1473
1475 0 372501 160809 165520 -1 1474
1476 0 372501 160845 165480 -1 1475
1477 0 379001 161059 177360 -1 1216
1478 0 379133 160967 177440 -1 1477
1479 0 379305 160767 177480 -1 1478
1480 0 379405 160659 177480 -1 1479
1481 0 379345 160507 177600 -1 1480
1482 0 382661 164115 191360 80 1093
1483 0 382773 164027 191440 80 1482
1484 0 382801 163907 191560 80 1483
1485 0 382701 163784 191600 80 1484
1486 0 382747 163754 191640 80 1485
1487 0 382791 163722 191680 80 1486
1488 0 382867 163740 191760 80 1487
1489 0 382963 163874 191600 102 1484
1490 0 383161 163852 191640 102 1489
1491 0 383133 163842 191680 102 1490
1492 0 380141 163639 193520 32 1071
1493 0 379993 163643 193440 51 1492
1494 0 379971 163620 193400 51 1493
1495 0 379933 163612 193360 51 1494
1496 0 379719 163618 193320 64 1495
1497 0 379569 163638 193360 40 1496
1498 0 379351 163644 193400 60 1497
1499 0 379193 163618 193440 60 1498
1500 0 379003 163604 193480 45 1499
1501 0 378983 163562 193520 45 1500
1502 0 378969 163539 193560 45 1501
1503 0 378951 163511 193600 45 1502
1504 0 378905 163479 193680 45 1503
1505 0 378865 163443 193760 45 1504
1506 0 378843 163457 193800 60 1505
1507 0 378829 163467 193840 60 1506
1508 0 379121 163560 193400 60 1499
1509 0 379121 163558 193360 45 1508
1510 0 379121 163558 193320 45 1509
1511 0 379071 163552 193280 45 1510
1512 0 378991 163536 193240 45 1511
1513 0 378975 163506 193200 45 1512
1514 0 378955 163522 193160 45 1513
1515 0 378935 163534 193120 60 1514
1516 0 378881 163506 193080 60 1515
1517 0 378853 163476 193040 60 1516
1518 0 378835 163436 193000 60 1517
1519 0 378803 163404 192960 75 1518
1520 0 378777 163386 192920 75 1519
1521 0 378763 163350 192880 75 1520
1522 0 378781 163322 192840 75 1521
1523 0 378771 163278 192800 75 1522
1524 0 378799 163238 192760 45 1523
1525 0 378807 163184 192720 45 1524
1526 0 378863 163128 192640 45 1525
1527 0 378927 163110 192600 45 1526
1528 0 378943 162998 192560 45 1527
1529 0 378951 162886 192520 45 1528
1530 0 378979 162798 192480 45 1529
1531 0 379113 162646 192520 45 1530
1532 0 379123 162604 192560 45 1531
1533 0 379223 162502 192560 45 1532
1534 0 379363 162384 192560 45 1533
1535 0 379411 162296 192600 -1 1534
1536 0 379475 162238 192640 -1 1535
1537 0 379605 162158 192680 -1 1536
1538 0 379797 162068 192680 -1 1537
1539 0 379977 162010 192720 -1 1538
1540 0 380119 162024 192760 -1 1539
1541 0 380189 162008 192800 -1 1540
1542 0 380293 161832 192800 -1 1541
1543 0 380411 161690 192800 -1 1542
1544 0 380405 161654 192840 -1 1543
1545 0 380709 161470 192840 -1 1544
1546 0 380815 161378 192880 -1 1545
1547 0 380939 161266 192920 -1 1546
1548 0 381025 161120 192920 -1 1547
1549 0 381045 161114 192960 -1 1548
1550 0 381213 161036 193000 -1 1549
1551 0 381293 160946 193040 -1 1550
1552 0 381343 160894 193080 -1 1551
1553 0 381507 160770 193160 -1 1552
1554 0 381609 160734 193200 -1 1553
1555 0 381699 160684 193240 -1 1554
1556 0 381785 160646 193280 -1 1555
1557 0 381983 160520 193320 -1 1556
1558 0 382125 160342 193320 -1 1557
1559 0 382225 160168 193280 -1 1558
1560 0 382359 160232 193320 -1 1559
1561 0 382433 160204 193360 -1 1560
1562 0 382493 160188 193400 -1 1561
1563 0 382551 160168 193440 -1 1562
1564 0 382555 160168 193480 -1 1563
1565 0 382541 160126 193520 -1 1564
1566 0 382535 160086 193560 -1 1565
1567 0 382455 160082 193600 -1 1566
1568 0 382347 160088 193640 -1 1567
1569 0 382305 160110 193680 -1 1568
1570 0 382253 160114 193720 -1 1569
1571 0 382231 160116 193760 -1 1570
1572 0 382219 160122 193800 -1 1571
1573 0 382227 160128 193840 -1 1572
1574 0 382637 160080 193600 -1 1566
1575 0 382681 160060 193640 -1 1574
1576 0 382703 160036 193680 -1 1575
1577 0 382661 159952 193720 -1 1576
1578 0 382679 159918 193760 -1 1577
1579 0 382727 159910 193800 -1 1578
1580 0 382793 159870 193840 -1 1579
1581 0 382861 159732 193880 -1 1580
1582 0 382915 159670 193920 -1 1581
1583 0 382957 159624 193960 -1 1582
1584 0 383053 159566 193960 -1 1583
1585 0 383149 159364 193960 -1 1584
1586 0 383269 159294 193960 -1 1585
1587 0 383521 159188 193960 -1 1586
1588 0 383525 159162 194000 -1 1587
1589 0 383671 159066 194000 -1 1588
1590 0 383801 158914 194000 -1 1589
1591 0 383835 158944 193960 -1 1590
1592 0 383945 158906 193920 -1 1591
1593 0 384005 158900 193880 -1 1592
1594 0 384105 158896 193840 -1 1593
1595 0 384167 158878 193800 -1 1594
1596 0 384115 158868 193760 -1 1595
1597 0 384101 158864 193720 -1 1596
1598 0 384093 158864 193680 -1 1597
1599 0 376889 162371 198840 150 1013
1600 0 376617 162215 198840 86 1599
1601 0 376553 162119 198760 86 1600
1602 0 376505 162039 198680 86 1601
1603 0 376477 162011 198600 86 1602
1604 0 378361 161247 199360 51 1004
1605 0 378261 161091 199320 45 1604
1606 0 378285 161159 199280 45 1605
1607 0 378293 161219 199240 51 1606
1608 0 378221 160943 199280 45 1605
1609 0 382517 159539 201360 136 984
1610 0 383833 159115 200960 51 981
1611 0 383853 159043 201000 51 1610
1612 0 383881 158995 201040 80 1611
1613 0 385925 159319 200360 71 975
1614 0 386001 159335 200320 71 1613
1615 0 386011 159349 200280 71 1614
1616 0 385983 159505 200240 40 1615
1617 0 386175 159693 200280 60 1616
1618 0 386291 159785 200280 60 1617
1619 0 386343 159913 200200 71 1618
1620 0 386463 160069 200160 40 1619
1621 0 386663 160285 200200 40 1620
1622 0 386899 160489 200240 40 1621
1623 0 387055 160637 200280 40 1622
1624 0 387135 160773 200320 40 1623
1625 0 387211 160901 200320 40 1624
1626 0 387247 161129 200320 40 1625
1627 0 387215 161089 200280 40 1626
1628 0 387167 161041 200240 40 1627
1629 0 387175 160973 200200 40 1628
1630 0 387239 160849 200120 40 1629
1631 0 387207 160761 200080 40 1630
1632 0 387147 160645 200040 40 1631
1633 0 387051 160453 2e+05 32 1632
1634 0 387151 160381 199960 32 1633
1635 0 387271 160349 199920 51 1634
1636 0 387387 160321 199840 51 1635
1637 0 387451 160313 199800 45 1636
1638 0 387551 160269 199680 45 1637
1639 0 387595 160265 199640 71 1638
1640 0 387831 160385 199480 71 1639
1641 0 387923 160425 199440 71 1640
1642 0 388015 160525 199360 60 1641
1643 0 388075 160573 199320 60 1642
1644 0 388119 160673 199240 75 1643
1645 0 388147 160709 199160 75 1644
1646 0 388199 160785 199040 75 1645
1647 0 388207 160829 198960 71 1646
1648 0 388259 160889 198880 71 1647
1649 0 388379 160993 198760 81 1648
1650 0 388427 160985 198720 81 1649
1651 0 388523 160981 198640 40 1650
1652 0 388687 160929 198560 40 1651
1653 0 388867 160905 198480 60 1652
1654 0 388919 160949 198400 60 1653
1655 0 388955 160961 198360 60 1654
1656 0 388975 160985 198320 60 1655
1657 0 389023 161025 198280 60 1656
1658 0 389079 161065 198200 60 1657
1659 0 389111 161073 198120 45 1658
1660 0 389111 161073 198080 45 1659
1661 0 389047 161093 198000 45 1660
1662 0 389211 161193 198000 64 1661
1663 0 389315 161305 197960 64 1662
1664 0 389359 161433 197960 64 1663
1665 0 389379 161437 198000 64 1664
1666 0 389483 161657 198080 64 1665
1667 0 389635 161793 198080 64 1666
1668 0 389635 161793 198000 64 1667
1669 0 389955 161973 197960 64 1668
1670 0 389895 161945 197840 64 1669
1671 0 389855 161981 197800 64 1670
1672 0 389835 161925 197720 64 1671
1673 0 389783 162001 197680 64 1672
1674 0 389839 162169 197640 -1 1673
1675 0 389855 162205 197600 -1 1674
1676 0 389867 162289 197560 -1 1675
1677 0 389895 162297 197520 -1 1676
1678 0 389823 162425 197560 -1 1676
1679 0 389787 162521 197600 -1 1678
1680 0 390163 161965 197840 -1 1670
1681 0 390391 161929 197840 -1 1680
1682 0 390587 161893 197840 -1 1681
1683 0 390811 161917 197840 -1 1682
1684 0 391015 161969 197840 -1 1683
1685 0 391395 161989 197840 -1 1684
1686 0 391535 161973 197880 -1 1685
1687 0 388999 161033 197960 45 1661
1688 0 388907 160957 197920 60 1687
1689 0 386223 159345 200320 40 1614
1690 0 389693 154811 199840 -1 957
1691 0 389625 154835 199800 -1 1690
1692 0 389709 154843 199680 91 1691
1693 0 389739 154873 199640 91 1692
1694 0 389767 154913 199600 91 1693
1695 0 389791 155017 199520 91 1694
1696 0 389787 155013 199480 91 1695
1697 0 389771 155061 199400 91 1696
1698 0 389811 155109 199360 91 1697
1699 0 389831 155133 199320 91 1698
1700 0 389835 155157 199280 91 1699
1701 0 389843 155165 199240 91 1700
1702 0 389835 155233 199080 91 1701
1703 0 389795 155257 199040 91 1702
1704 0 389771 155197 198960 91 1703
1705 0 389827 155133 198880 91 1704
1706 0 389848 155106 198760 91 1705
1707 0 389855 155097 198720 51 1706
1708 0 389867 155101 198680 51 1707
1709 0 389899 155109 198640 51 1708
1710 0 389895 155117 198560 51 1709
1711 0 389915 155129 198520 51 1710
1712 0 389967 155125 198480 51 1711
1713 0 389999 155125 198400 51 1712
1714 0 390071 155105 198360 51 1713
1715 0 390203 155033 198200 60 1714
1716 0 390207 155005 198160 60 1715
1717 0 390263 154981 198120 60 1716
1718 0 390287 154981 198080 60 1717
1719 0 390431 154965 198000 40 1718
1720 0 390599 154937 197920 71 1719
1721 0 390631 154889 197880 71 1720
1722 0 390715 154837 197800 71 1721
1723 0 390735 154801 197760 102 1722
1724 0 390779 154781 197640 102 1723
1725 0 390783 154793 197440 90 1724
1726 0 390835 154749 197360 75 1725
1727 0 390851 154713 197320 75 1726
1728 0 391079 154657 197280 75 1727
1729 0 391127 154653 197200 60 1728
1730 0 391407 154669 197120 71 1729
1731 0 391455 154713 197080 71 1730
1732 0 391539 154697 197000 71 1731
1733 0 391627 154717 196840 51 1732
1734 0 391695 154737 196800 51 1733
1735 0 391817 154711 196760 81 1734
1736 0 391861 154707 196720 81 1735
1737 0 391917 154735 196640 81 1736
1738 0 391977 154763 196520 64 1737
1739 0 392025 154751 196440 64 1738
1740 0 392161 154731 196240 81 1739
1741 0 392177 154727 196200 81 1740
1742 0 392289 154719 196040 71 1741
1743 0 392309 154723 196000 71 1742
1744 0 392401 154747 195880 81 1743
1745 0 392485 154787 195840 81 1744
1746 0 392621 154755 195760 122 1745
1747 0 392769 154759 195720 122 1746
1748 0 393093 154735 195680 32 1747
1749 0 392717 154683 195440 108 1748
1750 0 392781 154683 195360 108 1749
1751 0 392785 154691 195160 60 1750
1752 0 392797 154679 195120 60 1751
1753 0 392793 154651 195040 51 1752
1754 0 392845 154587 194960 51 1753
1755 0 392869 154571 194920 51 1754
1756 0 392889 154587 194720 120 1755
1757 0 392905 154563 194680 120 1756
1758 0 392909 154551 194560 120 1757
1759 0 393041 154479 194400 160 1758
1760 0 393153 154479 194280 122 1759
1761 0 393192 154476 194160 157 1760
1762 0 393149 154951 194160 122 1761
1763 0 393133 155155 194160 122 1762
1764 0 393053 155239 194040 122 1763
1765 0 393033 155275 193960 122 1764
1766 0 393045 155287 193920 122 1765
1767 0 393037 155291 193880 122 1766
1768 0 393017 155315 193840 122 1767
1769 0 393157 155191 194320 122 1763
1770 0 393169 155195 194360 122 1769
1771 0 393229 155203 194400 122 1770
1772 0 393265 155239 194440 122 1771
1773 0 393329 155283 194520 122 1772
1774 0 393405 155279 194560 122 1773
1775 0 393489 155367 194680 122 1774
1776 0 393585 155443 194760 -1 1775
1777 0 393673 155535 194840 -1 1776
1778 0 393825 155727 194880 -1 1777
1779 0 393929 155935 194880 -1 1778
1780 0 393937 156159 194920 -1 1779
1781 0 393937 156203 194960 -1 1780
1782 0 393885 156339 195000 -1 1781
1783 0 393833 156467 195040 -1 1782
1784 0 393801 156655 195080 -1 1783
1785 0 393757 156815 195120 -1 1784
1786 0 393697 156919 195160 -1 1785
1787 0 393625 157207 195200 -1 1786
1788 0 393461 157435 195200 -1 1787
1789 0 393437 157495 195160 -1 1788
1790 0 393449 157587 195120 -1 1789
1791 0 393401 157711 195080 -1 1790
1792 0 393241 157819 195040 -1 1791
1793 0 393109 157871 195000 -1 1792
1794 0 393073 157891 194960 -1 1793
1795 0 393009 157927 194920 -1 1794
1796 0 392985 158019 194880 -1 1795
1797 0 393017 158155 194840 -1 1796
1798 0 393065 158203 194800 -1 1797
1799 0 393065 158315 194800 -1 1798
1800 0 393017 158515 194840 -1 1799
1801 0 393037 158931 194840 -1 1800
1802 0 393113 158963 194720 -1 1801
1803 0 393073 158875 194640 -1 1802
1804 0 393021 158839 194600 -1 1803
1805 0 393013 158795 194560 -1 1804
1806 0 393057 158627 194520 -1 1805
1807 0 393073 158595 194480 -1 1806
1808 0 393093 158575 194440 -1 1807
1809 0 393157 158631 194360 -1 1808
1810 0 393189 158647 194320 -1 1809
1811 0 393273 158679 194240 -1 1810
1812 0 393333 158695 194160 -1 1811
1813 0 393361 158691 194120 -1 1812
1814 0 393377 158695 194080 -1 1813
1815 0 393205 154475 194120 157 1761
1816 0 393493 154439 193920 148 1815
1817 0 393729 154355 193880 90 1816
1818 0 393817 154311 193800 75 1817
1819 0 393933 154251 193680 75 1818
1820 0 394047 154241 193600 75 1819
1821 0 394143 154201 193520 75 1820
1822 0 394159 154205 193480 75 1821
1823 0 394171 154201 193440 75 1822
1824 0 394159 154165 193360 75 1823
1825 0 394095 154133 193240 96 1824
1826 0 393983 154085 193160 96 1825
1827 0 393899 154081 193080 60 1826
1828 0 393863 153993 193000 60 1827
1829 0 393819 153993 192960 60 1828
1830 0 393923 153997 192920 60 1829
1831 0 393967 154001 192840 64 1830
1832 0 394011 153957 192720 64 1831
1833 0 394039 153965 192680 64 1832
1834 0 394055 153981 192600 32 1833
1835 0 394103 153961 192520 32 1834
1836 0 394163 153937 192480 32 1835
1837 0 394155 153965 192400 32 1836
1838 0 394211 153993 192360 32 1837
1839 0 394447 154037 192360 32 1838
1840 0 394403 154093 192400 32 1839
1841 0 394387 154113 192440 32 1840
1842 0 394243 153989 192320 32 1838
1843 0 394259 153993 192280 32 1842
1844 0 394463 153949 192280 32 1843
1845 0 394511 153817 192280 32 1844
1846 0 394511 153817 192320 32 1845
1847 0 394607 153813 192360 32 1846
1848 0 394627 153797 192400 32 1847
1849 0 394603 153825 192440 32 1848
1850 0 394231 153989 192200 32 1843
1851 0 394239 153961 192080 32 1850
1852 0 394243 153913 192000 32 1851
1853 0 394359 153849 191960 32 1852
1854 0 394407 153825 191920 32 1853
1855 0 394435 153805 191880 32 1854
1856 0 394467 153773 191840 32 1855
1857 0 394551 153777 191800 32 1856
1858 0 394571 153777 191760 32 1857
1859 0 394607 153761 191680 32 1858
1860 0 394635 153769 191640 32 1859
1861 0 394687 153793 191520 32 1860
1862 0 394827 153829 191360 -1 1861
1863 0 394903 153765 191240 -1 1862
1864 0 394879 153761 191200 -1 1863
1865 0 394955 153721 191120 -1 1864
1866 0 395011 153753 191040 -1 1865
1867 0 395055 153769 191000 -1 1866
1868 0 395159 153865 190840 -1 1867
1869 0 395147 153949 190800 -1 1868
1870 0 395215 153957 190680 -1 1869
1871 0 395355 153969 190480 -1 1870
1872 0 395355 153993 190440 -1 1871
1873 0 395447 154093 190280 -1 1872
1874 0 395555 154189 190080 -1 1873
1875 0 395651 154177 190040 -1 1874
1876 0 395619 154213 190000 -1 1875
1877 0 395727 154225 189920 -1 1876
1878 0 395803 154257 189640 -1 1877
1879 0 395991 154245 189360 -1 1878
1880 0 396015 154233 189280 -1 1879
1881 0 395919 154241 189160 -1 1880
1882 0 395787 154273 189040 -1 1881
1883 0 395751 154277 189000 -1 1882
1884 0 395739 154281 188920 -1 1883
1885 0 395742 154277 188840 -1 1884
1886 0 395718 154341 188640 -1 1885
1887 0 395690 154349 188440 -1 1886
1888 0 395686 154381 188360 -1 1887
1889 0 395730 154409 188200 -1 1888
1890 0 395810 154413 188120 -1 1889
1891 0 395866 154417 187920 -1 1890
1892 0 395874 154401 187880 -1 1891
1893 0 395922 154401 187800 -1 1892
1894 0 396014 154405 187600 -1 1893
1895 0 396070 154425 187400 -1 1894
1896 0 396106 154433 187280 -1 1895
1897 0 396158 154453 187200 -1 1896
1898 0 396258 154529 187040 -1 1897
1899 0 396334 154609 186960 -1 1898
1900 0 396390 154645 186920 -1 1899
1901 0 396414 154741 186880 -1 1900
1902 0 396498 154829 186840 -1 1901
1903 0 396534 154845 186800 -1 1902
1904 0 396546 154857 186760 -1 1903
1905 0 396678 154937 186640 -1 1904
1906 0 396686 154945 186600 -1 1905
1907 0 396742 154937 186560 -1 1906
1908 0 396794 154945 186520 -1 1907
1909 0 396878 155029 186440 -1 1908
1910 0 390527 154833 197360 71 1726
1911 0 390439 154829 197280 40 1910
1912 0 390399 154845 197240 40 1911
1913 0 390319 154857 197200 40 1912
1914 0 390123 154849 197160 40 1913
1915 0 390047 154837 197120 40 1914
1916 0 389875 154885 197040 51 1915
1917 0 389823 154869 197000 51 1916
1918 0 389791 154825 196960 51 1917
1919 0 389771 154769 196920 51 1918
1920 0 389619 154661 196880 51 1919
1921 0 389439 154613 196840 51 1920
1922 0 389499 155097 198640 40 1706
1923 0 389455 155093 198600 40 1922
1924 0 389391 155065 198560 40 1923
1925 0 389363 155057 198520 40 1924
1926 0 389339 155033 198480 40 1925
1927 0 389239 154961 198440 40 1926
1928 0 389151 154881 198400 40 1927
1929 0 392497 149831 199520 -1 937
1930 0 392537 149811 199600 -1 1929
1931 0 392389 149827 199680 -1 1930
1932 0 392305 149799 199720 -1 1931
1933 0 392271 149770 199760 -1 1932
1934 0 392231 149774 199800 -1 1933
1935 0 392231 149812 199840 -1 1934
1936 0 392199 149842 199880 -1 1935
1937 0 394377 147847 199600 -1 932
1938 0 394311 147846 199640 -1 1937
1939 0 397077 147891 198680 -1 926
1940 0 397225 148031 198600 -1 1939
1941 0 397537 148267 198480 -1 1940
1942 0 397721 148571 198400 -1 1941
1943 0 397921 148727 198280 -1 1942
1944 0 398005 148921 198200 -1 1943
1945 0 398109 149141 198120 -1 1944
1946 0 398257 149325 198000 -1 1945
1947 0 398453 149493 197920 -1 1946
1948 0 398745 149637 197800 -1 1947
1949 0 398861 149793 197720 -1 1948
1950 0 399041 149985 197600 -1 1949
1951 0 399249 150229 197480 -1 1950
1952 0 399329 150285 197400 -1 1951
1953 0 399561 150381 197200 -1 1952
1954 0 399801 150513 197000 -1 1953
1955 0 400057 150581 196880 -1 1954
1956 0 400145 150585 196800 -1 1955
1957 0 400285 150593 196640 -1 1956
1958 0 400409 150657 196520 -1 1957
1959 0 400537 150717 196400 -1 1958
1960 0 400905 150705 196280 -1 1959
1961 0 401265 150665 196120 -1 1960
1962 0 401729 151137 196000 -1 1961
1963 0 402457 151601 195920 -1 1962
1964 0 403073 152053 195880 -1 1963
1965 0 403273 152153 195840 -1 1964
1966 0 403669 152517 195800 -1 1965
1967 0 404009 152829 195760 -1 1966
1968 0 404041 152809 195680 -1 1967
1969 0 404185 152897 195560 -1 1968
1970 0 404297 152889 195520 -1 1969
1971 0 404617 152889 195360 -1 1970
1972 0 405073 152929 195280 -1 1971
1973 0 405893 152829 195080 -1 1972
1974 0 406173 152785 195040 -1 1973
1975 0 406489 152645 194920 -1 1974
1976 0 406869 152617 194840 -1 1975
1977 0 407285 152361 194640 -1 1976
1978 0 407761 152189 194520 -1 1977
1979 0 407961 152061 194480 -1 1978
1980 0 408481 151949 194280 -1 1979
1981 0 408793 151849 194080 -1 1980
1982 0 409201 151681 193920 -1 1981
1983 0 409401 151601 193800 -1 1982
1984 0 409965 151689 193600 -1 1983
1985 0 410117 151689 193520 -1 1984
1986 0 410473 151805 193280 -1 1985
1987 0 411165 151917 193040 -1 1986
1988 0 411485 151833 192840 -1 1987
1989 0 411729 151729 192720 -1 1988
1990 0 412137 151585 192480 -1 1989
1991 0 412597 151473 192280 -1 1990
1992 0 413117 151321 192040 -1 1991
1993 0 413541 151217 191800 -1 1992
1994 0 413793 151225 191640 -1 1993
1995 0 414613 151165 191400 -1 1994
1996 0 415017 151177 191280 -1 1995
1997 0 415285 151165 191160 -1 1996
1998 0 415353 151157 191080 -1 1997
1999 0 415637 150997 190880 -1 1998
2000 0 415953 150877 190760 -1 1999
2001 0 416205 150677 190560 -1 2000
2002 0 416429 150573 190440 -1 2001
2003 0 416617 150505 190280 -1 2002
2004 0 416877 150473 190120 -1 2003
2005 0 417061 150397 190040 -1 2004
2006 0 417293 150413 189920 -1 2005
2007 0 417493 150369 189760 -1 2006
2008 0 417593 150373 189640 -1 2007
2009 0 417841 150253 189520 -1 2008
2010 0 418061 150121 189280 -1 2009
2011 0 418201 149917 189080 -1 2010
2012 0 418385 149749 188880 -1 2011
2013 0 418665 149605 188720 -1 2012
2014 0 419065 149509 188480 -1 2013
2015 0 419617 149349 188240 -1 2014
2016 0 419793 149325 188120 -1 2015
2017 0 420045 149233 187920 -1 2016
2018 0 420481 149037 187760 -1 2017
2019 0 420565 149005 187720 -1 2018
2020 0 420885 148873 187520 -1 2019
2021 0 421265 148757 187360 -1 2020
2022 0 421745 148565 187160 -1 2021
2023 0 422017 148533 187040 -1 2022
2024 0 422297 148449 186920 -1 2023
2025 0 422597 148433 186800 -1 2024
2026 0 422789 148473 186680 -1 2025
2027 0 422997 148465 186520 -1 2026
2028 0 423341 148389 186320 -1 2027
2029 0 423597 148301 186240 -1 2028
2030 0 423917 148009 186000 -1 2029
2031 0 424081 147861 185840 -1 2030
2032 0 424285 147673 185600 -1 2031
2033 0 424517 147473 185480 -1 2032
2034 0 424793 147333 185400 -1 2033
2035 0 424869 147289 185360 -1 2034
2036 0 425481 146833 185040 -1 2035
2037 0 425813 146497 184800 -1 2036
2038 0 426093 146205 184600 -1 2037
2039 0 426289 146033 184440 -1 2038
2040 0 426465 145793 184320 -1 2039
2041 0 426533 145709 184280 -1 2040
2042 0 426589 145637 184160 -1 2041
2043 0 426889 145333 184040 -1 2042
2044 0 427173 145013 183920 -1 2043
2045 0 427301 144893 183760 -1 2044
2046 0 427513 144677 183600 -1 2045
2047 0 427853 144369 183440 -1 2046
2048 0 428045 144189 183320 -1 2047
2049 0 428245 144073 183160 -1 2048
2050 0 428589 143997 183000 -1 2049
2051 0 428981 143757 182800 -1 2050
2052 0 429453 143569 182600 -1 2051
2053 0 429613 143529 182480 -1 2052
2054 0 429837 143425 182320 -1 2053
2055 0 430273 143297 182120 -1 2054
2056 0 430849 143185 181880 -1 2055
2057 0 431137 143061 181560 -1 2056
2058 0 431437 142969 181320 -1 2057
2059 0 431893 142685 181160 -1 2058
2060 0 432085 142569 181000 -1 2059
2061 0 432285 142433 180760 -1 2060
2062 0 432753 142081 180560 -1 2061
2063 0 433105 141857 180400 -1 2062
2064 0 433721 141549 180160 -1 2063
2065 0 434081 141201 180040 -1 2064
2066 0 434165 141169 179960 -1 2065
2067 0 434425 140989 179680 -1 2066
2068 0 434609 141025 179480 -1 2067
2069 0 434717 140997 179280 -1 2068
2070 0 434813 140937 179120 -1 2069
2071 0 435049 140849 178880 -1 2070
2072 0 435349 140669 178640 -1 2071
2073 0 435585 140553 178440 -1 2072
2074 0 436113 140477 178120 -1 2073
2075 0 436449 140429 177960 -1 2074
2076 0 436685 140301 177800 -1 2075
2077 0 436817 140213 177680 -1 2076
2078 0 436913 140185 177600 -1 2077
2079 0 437197 140097 177440 -1 2078
2080 0 437353 140013 177280 -1 2079
2081 0 437697 139869 177080 -1 2080
2082 0 438061 139653 176880 -1 2081
2083 0 438653 139349 176640 -1 2082
2084 0 439033 139269 176440 -1 2083
2085 0 439397 139113 176240 -1 2084
2086 0 439497 139021 176080 -1 2085
2087 0 439581 138977 176000 -1 2086
2088 0 439885 138789 175760 -1 2087
2089 0 440397 138517 175560 -1 2088
2090 0 440537 138501 175440 -1 2089
2091 0 440865 138209 175400 -1 2090
2092 0 440737 138453 175360 -1 2091
2093 0 440961 138409 175280 -1 2092
2094 0 441113 138309 175200 -1 2093
2095 0 441141 138273 175160 -1 2094
2096 0 441265 138197 175120 -1 2095
2097 0 441269 138193 175080 -1 2096
2098 0 441317 138185 175040 -1 2097
2099 0 441381 138181 175000 -1 2098
2100 0 441485 138105 174960 -1 2099
2101 0 441577 138057 174920 -1 2100
2102 0 441633 138017 174840 -1 2101
2103 0 441753 137949 174800 -1 2102
2104 0 441849 137837 174720 -1 2103
2105 0 441997 137709 174640 -1 2104
2106 0 442073 137593 174560 -1 2105
2107 0 442409 137385 174440 -1 2106
2108 0 442621 137213 174360 -1 2107
2109 0 442753 137089 174240 90 2108
2110 0 442945 136901 174080 90 2109
2111 0 443217 136749 173920 90 2110
2112 0 443493 136629 173800 102 2111
2113 0 444105 136413 173640 75 2112
2114 0 444337 136281 173560 86 2113
2115 0 444509 136241 173480 86 2114
2116 0 444817 136149 173400 75 2115
2117 0 445205 136085 173320 91 2116
2118 0 445597 135949 173200 81 2117
2119 0 446077 135745 173080 81 2118
2120 0 446629 135373 172960 81 2119
2121 0 446913 135165 172920 86 2120
2122 0 447505 134665 172840 102 2121
2123 0 448157 134145 172800 75 2122
2124 0 448509 133529 173080 120 2123
2125 0 448753 133105 173120 102 2124
2126 0 449141 132369 172960 98 2125
2127 0 449541 132041 172800 98 2126
2128 0 449661 131941 172680 98 2127
2129 0 449841 131717 172600 91 2128
2130 0 450181 131161 172480 91 2129
2131 0 450517 130845 172400 98 2130
2132 0 450705 130617 172320 102 2131
2133 0 451005 130421 172240 120 2132
2134 0 451297 130213 172080 139 2133
2135 0 451473 130009 171920 90 2134
2136 0 451869 129697 171760 98 2135
2137 0 451933 129641 171680 60 2136
2138 0 452081 129469 171640 90 2137
2139 0 452253 129365 171520 90 2138
2140 0 452361 129201 171360 75 2139
2141 0 452421 129073 171200 60 2140
2142 0 452453 128949 171080 86 2141
2143 0 452597 128729 170880 98 2142
2144 0 452757 128377 170640 98 2143
2145 0 452985 128057 170520 102 2144
2146 0 453337 127765 170480 115 2145
2147 0 453785 127373 170400 175 2146
2148 0 453753 127277 170320 175 2147
2149 0 453657 127021 170320 98 2148
2150 0 453385 126733 170320 75 2149
2151 0 453017 126577 170360 40 2150
2152 0 452649 126517 170360 60 2151
2153 0 452329 126441 170280 75 2152
2154 0 451821 126345 170320 80 2153
2155 0 451533 126197 170240 80 2154
2156 0 451421 126173 170200 81 2155
2157 0 450368 125728 170200 51 2156
2158 0 450112 125696 170120 64 2157
2159 0 449856 125632 170160 86 2158
2160 0 449600 125600 170160 40 2159
2161 0 449344 125600 170160 60 2160
2162 0 449120 125568 170040 51 2161
2163 0 448928 125600 169880 45 2162
2164 0 448704 125600 169760 40 2163
2165 0 448448 125568 169760 40 2164
2166 0 448192 125568 169760 51 2165
2167 0 447936 125536 169760 60 2166
2168 0 447680 125632 169800 75 2167
2169 0 447424 125760 169800 51 2168
2170 0 447168 125824 169720 60 2169
2171 0 446944 125952 169680 51 2170
2172 0 446688 126048 169680 40 2171
2173 0 446432 126048 169680 64 2172
2174 0 446176 126112 169680 75 2173
2175 0 445920 126144 169640 81 2174
2176 0 445664 126208 169640 80 2175
2177 0 445408 126272 169640 51 2176
2178 0 445152 126304 169640 60 2177
2179 0 444928 126400 169760 60 2178
2180 0 444704 126560 169880 51 2179
2181 0 444512 126752 170000 64 2180
2182 0 444256 126816 170080 75 2181
2183 0 444064 126944 170240 60 2182
2184 0 443872 126944 170440 60 2183
2185 0 443648 126944 170600 81 2184
2186 0 443424 126848 170720 60 2185
2187 0 443200 126848 170880 98 2186
2188 0 443040 126880 171080 51 2187
2189 0 442848 126912 171280 60 2188
2190 0 442656 126944 171480 60 2189
2191 0 442432 126944 171600 96 2190
2192 0 442176 126944 171640 81 2191
2193 0 441984 126848 171840 81 2192
2194 0 441824 126816 172040 81 2193
2195 0 441632 126848 172200 90 2194
2196 0 441440 126912 172360 81 2195
2197 0 441184 126944 172480 75 2196
2198 0 440928 126944 172560 75 2197
2199 0 440704 126944 172680 81 2198
2200 0 440448 127008 172720 80 2199
2201 0 440224 127104 172800 108 2200
2202 0 439968 127200 172920 156 2201
2203 0 439712 127232 172840 214 2202
2204 0 439456 127264 172760 196 2203
2205 0 439200 127232 172800 137 2204
2206 0 439008 127136 172960 101 2205
2207 0 438752 127136 173080 86 2206
2208 0 438496 127168 173160 80 2207
2209 0 438432 127424 173160 154 2208
2210 0 438464 127616 173000 157 2209
2211 0 438560 127776 172800 190 2210
2212 0 438752 127968 172760 75 2211
2213 0 454045 127301 170400 134 2147
2214 0 454341 127277 170360 107 2213
2215 0 454853 127153 170120 120 2214
2216 0 455077 127065 169960 128 2215
2217 0 455249 126969 169840 120 2216
2218 0 455509 126861 169680 96 2217
2219 0 455529 126821 169640 96 2218
2220 0 455865 126733 169520 60 2219
2221 0 456021 126661 169480 60 2220
2222 0 456469 126665 169360 75 2221
2223 0 456789 126593 169200 98 2222
2224 0 457209 126677 169040 96 2223
2225 0 457621 126789 168880 120 2224
2226 0 458321 126709 168640 91 2225
2227 0 458565 126685 168600 102 2226
2228 0 459517 126753 168400 80 2227
2229 0 459681 126781 168360 107 2228
2230 0 459713 126829 168320 107 2229
2231 0 459861 126837 168240 91 2230
2232 0 460209 126893 168080 91 2231
2233 0 460429 126981 167960 90 2232
2234 0 460633 127093 167760 122 2233
2235 0 460769 127177 167640 122 2234
2236 0 461089 127237 167560 120 2235
2237 0 461261 127377 167400 80 2236
2238 0 461685 127449 167240 80 2237
2239 0 461757 127501 167200 80 2238
2240 0 462201 127605 167000 80 2239
2241 0 462397 127645 166880 -1 2240
2242 0 462925 127797 166680 -1 2241
2243 0 463241 127953 166440 -1 2242
2244 0 463517 128157 166280 -1 2243
2245 0 463545 128205 166200 -1 2244
2246 0 463857 128401 166040 -1 2245
2247 0 464297 128549 165880 -1 2246
2248 0 464689 128669 165680 -1 2247
2249 0 465173 128673 165440 45 2248
2250 0 465501 128697 165280 45 2249
2251 0 466129 128601 165040 80 2250
2252 0 466337 128649 164920 75 2251
2253 0 466613 128597 164760 128 2252
2254 0 466881 128589 164520 122 2253
2255 0 467405 128609 164360 51 2254
2256 0 467725 128761 164120 81 2255
2257 0 468081 129029 163920 81 2256
2258 0 468265 129161 163840 81 2257
2259 0 468533 129401 163680 80 2258
2260 0 469129 129593 163440 175 2259
2261 0 469309 129717 163160 178 2260
2262 0 470453 129777 163080 98 2261
2263 0 470545 129805 163040 80 2262
2264 0 471013 129917 162960 40 2263
2265 0 471505 130013 162880 101 2264
2266 0 471573 130009 162840 120 2265
2267 0 472109 129941 162680 122 2266
2268 0 472265 129925 162600 122 2267
2269 0 472793 129805 162480 140 2268
2270 0 473185 129941 162360 124 2269
2271 0 473225 129725 162120 120 2270
2272 0 473341 129553 162000 81 2271
2273 0 473393 129497 161880 81 2272
2274 0 473297 129449 161680 45 2273
2275 0 473305 129365 161600 45 2274
2276 0 473536 128480 160880 60 2275
2277 0 473600 128320 160680 64 2276
2278 0 473600 128224 160440 64 2277
2279 0 473600 128064 160200 32 2278
2280 0 473824 127936 160040 98 2279
2281 0 474048 127808 160000 101 2280
2282 0 474304 127776 159880 91 2281
2283 0 474560 127680 159800 75 2282
2284 0 474816 127680 159800 51 2283
2285 0 475072 127648 159800 96 2284
2286 0 475328 127776 159800 81 2285
2287 0 475584 127808 159840 64 2286
2288 0 475840 127808 159840 71 2287
2289 0 476096 127808 159800 64 2288
2290 0 476352 127744 159760 75 2289
2291 0 476608 127680 159800 86 2290
2292 0 476864 127616 159840 80 2291
2293 0 477120 127584 159840 107 2292
2294 0 477344 127424 159840 120 2293
2295 0 477568 127392 159680 81 2294
2296 0 477760 127424 159520 166 2295
2297 0 478016 127456 159440 175 2296
2298 0 478208 127616 159600 137 2297
2299 0 478400 127648 159800 107 2298
2300 0 478560 127712 160000 96 2299
2301 0 478816 127680 160000 64 2300
2302 0 479072 127680 160000 71 2301
2303 0 479328 127680 160000 71 2302
2304 0 479584 127648 160040 71 2303
2305 0 479840 127584 160080 96 2304
2306 0 480096 127520 160080 51 2305
2307 0 480352 127488 160040 86 2306
2308 0 480608 127520 160000 101 2307
2309 0 480864 127552 160000 137 2308
2310 0 481120 127456 159920 178 2309
2311 0 481376 127360 159880 176 2310
2312 0 481536 127552 159960 163 2311
2313 0 481632 127584 160200 207 2312
2314 0 481888 127584 160120 192 2313
2315 0 481952 127648 159880 163 2314
2316 0 482144 127680 159720 153 2315
2317 0 482400 127648 159720 139 2316
2318 0 482624 127616 159600 186 2317
2319 0 482848 127488 159520 139 2318
2320 0 483104 127456 159480 120 2319
2321 0 483360 127456 159480 86 2320
2322 0 483616 127456 159440 91 2321
2323 0 483872 127424 159480 64 2322
2324 0 484128 127424 159560 45 2323
2325 0 484384 127456 159600 80 2324
2326 0 484640 127488 159600 64 2325
2327 0 484896 127520 159600 91 2326
2328 0 485152 127520 159520 91 2327
2329 0 485408 127520 159480 75 2328
2330 0 485664 127488 159440 51 2329
2331 0 485920 127456 159360 51 2330
2332 0 486176 127488 159280 40 2331
2333 0 486432 127552 159280 51 2332
2334 0 486656 127680 159360 51 2333
2335 0 486848 127840 159400 51 2334
2336 0 487104 127936 159400 96 2335
2337 0 487360 127936 159400 128 2336
2338 0 487616 127968 159360 86 2337
2339 0 487872 127968 159280 102 2338
2340 0 488096 128000 159080 128 2339
2341 0 488352 128096 159080 175 2340
2342 0 488608 128192 159120 204 2341
2343 0 488864 128256 159120 194 2342
2344 0 489056 128128 159000 164 2343
2345 0 489184 127936 158880 139 2344
2346 0 489408 127840 158760 163 2345
2347 0 489632 128000 158840 91 2346
2348 0 489824 128128 158720 122 2347
2349 0 490048 128192 158600 91 2348
2350 0 490304 128224 158480 75 2349
2351 0 490560 128192 158360 75 2350
2352 0 490784 128192 158240 60 2351
2353 0 491040 128256 158240 51 2352
2354 0 491264 128384 158280 71 2353
2355 0 491488 128576 158280 81 2354
2356 0 491680 128768 158240 80 2355
2357 0 491936 128832 158120 98 2356
2358 0 492192 128960 158120 75 2357
2359 0 492416 129088 158160 64 2358
2360 0 492672 129184 158160 45 2359
2361 0 492896 129312 158120 71 2360
2362 0 493152 129440 158080 60 2361
2363 0 493376 129600 158080 71 2362
2364 0 493600 129792 158080 80 2363
2365 0 493824 129920 158040 75 2364
2366 0 494048 130016 157960 64 2365
2367 0 494304 130112 157960 71 2366
2368 0 494560 130176 158000 60 2367
2369 0 494816 130304 157960 80 2368
2370 0 494976 130496 157920 120 2369
2371 0 495136 130688 157880 51 2370
2372 0 495392 130784 157880 80 2371
2373 0 495584 130944 157840 75 2372
2374 0 495776 131136 157840 86 2373
2375 0 496032 131264 157840 80 2374
2376 0 496256 131424 157840 80 2375
2377 0 496512 131552 157840 80 2376
2378 0 496736 131680 157800 75 2377
2379 0 496992 131808 157840 60 2378
2380 0 497216 131968 157840 60 2379
2381 0 497408 132128 157880 86 2380
2382 0 497632 132256 157960 71 2381
2383 0 497760 132448 158080 60 2382
2384 0 497856 132640 158240 80 2383
2385 0 497920 132896 158280 75 2384
2386 0 497952 133152 158320 51 2385
2387 0 498080 133376 158280 51 2386
2388 0 498304 133536 158200 71 2387
2389 0 498560 133600 158200 51 2388
2390 0 498752 133760 158240 60 2389
2391 0 499008 133792 158240 40 2390
2392 0 499232 133856 158400 51 2391
2393 0 499424 133984 158560 91 2392
2394 0 499648 134016 158680 80 2393
2395 0 499904 134048 158680 51 2394
2396 0 500160 134080 158680 60 2395
2397 0 500416 134112 158680 91 2396
2398 0 500672 134208 158720 75 2397
2399 0 500928 134272 158800 75 2398
2400 0 501184 134304 158840 75 2399
2401 0 501440 134304 158840 75 2400
2402 0 501696 134304 158760 80 2401
2403 0 501952 134304 158720 80 2402
2404 0 502208 134368 158720 64 2403
2405 0 502464 134400 158760 75 2404
2406 0 502720 134464 158840 81 2405
2407 0 502976 134464 158840 163 2406
2408 0 503232 134496 158800 208 2407
2409 0 503488 134592 158800 244 2408
2410 0 503744 134624 158920 98 2409
2411 0 504000 134688 159000 45 2410
2412 0 504224 134816 159080 51 2411
2413 0 504480 134880 159120 40 2412
2414 0 504704 134976 159200 137 2413
2415 0 504928 135072 159320 139 2414
2416 0 505152 135264 159320 186 2415
2417 0 505344 135392 159200 189 2416
2418 0 505440 135168 159120 160 2417
2419 0 505504 135072 158880 115 2418
2420 0 505536 135072 158600 131 2419
2421 0 505536 135104 158320 101 2420
2422 0 505664 135232 158080 51 2421
2423 0 505824 135360 157880 86 2422
2424 0 505984 135520 157760 81 2423
2425 0 506144 135680 157560 81 2424
2426 0 506368 135776 157440 81 2425
2427 0 506560 135904 157320 81 2426
2428 0 506752 136032 157200 71 2427
2429 0 506976 136160 157160 75 2428
2430 0 507200 136256 157080 75 2429
2431 0 507456 136320 157040 64 2430
2432 0 507712 136416 157040 71 2431
2433 0 507968 136512 157000 51 2432
2434 0 508224 136544 156960 64 2433
2435 0 508448 136640 156840 81 2434
2436 0 508672 136704 156720 128 2435
2437 0 508896 136800 156600 101 2436
2438 0 509088 136960 156440 81 2437
2439 0 509248 137120 156320 71 2438
2440 0 509440 137280 156240 75 2439
2441 0 509664 137408 156080 32 2440
2442 0 509664 137600 155880 45 2441
2443 0 509696 137792 155680 32 2442
2444 0 509696 137952 155480 124 2443
2445 0 509856 137984 155240 134 2444
2446 0 510048 138144 155160 226 2445
2447 0 510304 138208 155080 250 2446
2448 0 510368 138464 154960 122 2447
2449 0 510528 138624 154800 86 2448
2450 0 510656 138784 154640 45 2449
2451 0 510848 138976 154600 80 2450
2452 0 511072 139104 154560 137 2451
2453 0 511296 139232 154560 160 2452
2454 0 511552 139296 154560 124 2453
2455 0 511808 139328 154560 91 2454
2456 0 512064 139424 154600 122 2455
2457 0 512128 139488 154360 108 2456
2458 0 512128 139648 154160 154 2457
2459 0 512128 139648 154000 122 2458
2460 0 473440 127904 160000 64 2279
2461 0 473184 127840 159960 71 2460
2462 0 472928 127840 159920 91 2461
2463 0 472864 127808 159920 96 2462
2464 0 472672 127968 160000 51 2463
2465 0 472416 128000 160040 32 2464
2466 0 472160 128000 160080 51 2465
2467 0 471904 127936 160160 71 2466
2468 0 471648 127872 160160 60 2467
2469 0 471392 127840 160200 75 2468
2470 0 471136 127808 160200 80 2469
2471 0 471040 127808 160200 51 2470
2472 0 472704 127616 159760 75 2463
2473 0 472544 127488 159560 75 2472
2474 0 472384 127424 159360 51 2473
2475 0 472224 127328 159120 75 2474
2476 0 472064 127200 158920 90 2475
2477 0 471936 127072 158680 96 2476
2478 0 471840 126912 158440 51 2477
2479 0 471712 126752 158240 51 2478
2480 0 471616 126592 158040 71 2479
2481 0 471456 126464 157840 60 2480
2482 0 471264 126432 157640 51 2481
2483 0 471040 126496 157520 90 2482
2484 0 470848 126592 157360 60 2483
2485 0 470688 126688 157160 96 2484
2486 0 470432 126688 157080 178 2485
2487 0 470176 126688 157080 237 2486
2488 0 469952 126720 156960 163 2487
2489 0 469760 126880 156840 80 2488
2490 0 469504 126912 156800 60 2489
2491 0 469248 126848 156800 64 2490
2492 0 468992 126784 156840 64 2491
2493 0 468736 126784 156840 51 2492
2494 0 468544 126944 156800 91 2493
2495 0 468352 127136 156760 75 2494
2496 0 468192 127296 156560 40 2495
2497 0 468032 127456 156360 51 2496
2498 0 468000 127680 156240 86 2497
2499 0 467904 127872 156040 51 2498
2500 0 467744 128032 155880 81 2499
2501 0 467584 128128 155680 64 2500
2502 0 467424 128224 155440 32 2501
2503 0 467264 128384 155320 60 2502
2504 0 467200 128608 155200 64 2503
2505 0 467040 128800 155040 32 2504
2506 0 466784 128832 154960 40 2505
2507 0 466560 128640 154960 45 2506
2508 0 466304 128544 154920 45 2507
2509 0 466048 128640 154840 90 2508
2510 0 465856 128768 154680 32 2509
2511 0 465696 128832 154480 64 2510
2512 0 465664 128896 154240 51 2511
2513 0 465568 128960 154000 75 2512
2514 0 465376 128960 153800 51 2513
2515 0 465120 128928 153680 51 2514
2516 0 464864 128896 153560 60 2515
2517 0 464672 128832 153400 51 2516
2518 0 464448 128800 153240 64 2517
2519 0 464320 128800 153000 71 2518
2520 0 464288 128960 152800 71 2519
2521 0 464256 128928 152520 40 2520
2522 0 464256 128864 152240 32 2521
2523 0 464160 128704 152040 51 2522
2524 0 464256 128480 151880 120 2523
2525 0 464320 128320 151640 148 2524
2526 0 464416 128320 151400 172 2525
2527 0 464352 128352 151160 71 2526
2528 0 464416 128384 150920 154 2527
2529 0 464512 128544 150720 40 2528
2530 0 464544 128736 150680 40 2529
2531 0 473749 130637 162480 80 2270
2532 0 473981 130873 162520 71 2531
2533 0 474345 131101 162520 80 2532
2534 0 474609 131249 162560 75 2533
2535 0 474977 131537 162480 98 2534
2536 0 475165 131685 162360 86 2535
2537 0 475249 131717 162320 86 2536
2538 0 475281 131817 162280 86 2537
2539 0 475373 131925 162200 80 2538
2540 0 475673 132269 162160 128 2539
2541 0 475945 132581 162240 80 2540
2542 0 476145 132805 162320 136 2541
2543 0 476413 133193 162360 102 2542
2544 0 476625 133557 162360 102 2543
2545 0 476921 133809 162360 80 2544
2546 0 477765 134193 162360 124 2545
2547 0 478157 134329 162240 86 2546
2548 0 478425 134441 162120 75 2547
2549 0 478777 134637 162040 81 2548
2550 0 479245 135193 162000 115 2549
2551 0 479661 135545 161960 120 2550
2552 0 480009 135661 161840 136 2551
2553 0 480565 135709 161800 131 2552
2554 0 480985 135785 161800 120 2553
2555 0 481505 136081 161800 120 2554
2556 0 482581 136237 161680 104 2555
2557 0 482857 136361 161760 96 2556
2558 0 483489 136713 161880 124 2557
2559 0 483713 136825 161920 150 2558
2560 0 484121 136857 161960 124 2559
2561 0 484437 136877 161880 104 2560
2562 0 484601 136933 161840 91 2561
2563 0 485009 137025 161760 102 2562
2564 0 485437 137153 161760 107 2563
2565 0 485989 137257 161760 81 2564
2566 0 486409 137349 161760 80 2565
2567 0 486881 137493 161760 86 2566
2568 0 487105 137593 161880 120 2567
2569 0 487465 137673 161840 71 2568
2570 0 487661 137733 161880 60 2569
2571 0 487801 137825 161880 86 2570
2572 0 488117 137917 161880 75 2571
2573 0 488685 137945 161880 64 2572
2574 0 488889 137901 161840 71 2573
2575 0 489261 137897 161920 51 2574
2576 0 489881 138101 161960 102 2575
2577 0 490353 138177 162080 107 2576
2578 0 491041 138249 162240 75 2577
2579 0 491377 138241 162320 86 2578
2580 0 491545 138273 162360 86 2579
2581 0 491949 138361 162520 98 2580
2582 0 492305 138529 162560 96 2581
2583 0 492749 138513 162560 139 2582
2584 0 493245 138337 162600 139 2583
2585 0 493561 138305 162600 91 2584
2586 0 494213 138417 162640 86 2585
2587 0 494593 138529 162600 32 2586
2588 0 495173 138473 162640 81 2587
2589 0 495745 138385 162640 81 2588
2590 0 496125 138381 162600 32 2589
2591 0 496773 138241 162640 134 2590
2592 0 497173 138137 162640 186 2591
2593 0 497745 138077 162640 80 2592
2594 0 498513 137901 162600 51 2593
2595 0 498885 137801 162600 102 2594
2596 0 499453 137653 162640 86 2595
2597 0 499753 137721 162680 80 2596
2598 0 500257 137909 162680 120 2597
2599 0 500429 137849 162560 120 2598
2600 0 501001 137969 162440 102 2599
2601 0 501297 138001 162400 120 2600
2602 0 501513 138025 162360 120 2601
2603 0 501933 138017 162240 128 2602
2604 0 502241 138041 162200 148 2603
2605 0 502633 138049 162120 91 2604
2606 0 503197 138089 162120 120 2605
2607 0 503633 138217 162120 101 2606
2608 0 504121 138341 162120 98 2607
2609 0 504465 138385 162080 91 2608
2610 0 505173 138509 162080 60 2609
2611 0 505609 138565 162080 120 2610
2612 0 505745 138645 161840 90 2611
2613 0 505941 138693 161560 64 2612
2614 0 506129 138805 161320 75 2613
2615 0 506537 138889 161120 141 2614
2616 0 506757 139017 160960 192 2615
2617 0 507217 139079 160840 137 2616
2618 0 508069 139291 160800 120 2617
2619 0 507909 139287 160680 124 2618
2620 0 508058.34 139329.67 160600 120 2619
2621 0 508133 139351 160560 120 2620
2622 0 508385 139351 160480 154 2621
2623 0 508485 139407 160400 154 2622
2624 0 508397 139435 160320 154 2623
2625 0 507965 139279 160240 163 2624
2626 0 507865 139331 160160 163 2625
2627 0 507873 139327 160080 163 2626
2628 0 507817 139315 160000 163 2627
2629 0 509425 139535 160400 96 2623
2630 0 509745 139655 160240 40 2629
2631 0 510089 139667 160160 60 2630
2632 0 510457 139723 160160 60 2631
2633 0 510785 139791 160080 75 2632
2634 0 511265 139899 160080 80 2633
2635 0 511441 139995 160000 96 2634
2636 0 511637 140063 159920 96 2635
2637 0 511973 140231 159800 131 2636
2638 0 512145 140263 159720 124 2637
2639 0 512505 140471 159600 122 2638
2640 0 512817 140655 159440 71 2639
2641 0 512901 140655 159360 71 2640
2642 0 513093 140755 159240 71 2641
2643 0 513417 141295 159120 71 2642
2644 0 513517 141323 159040 71 2643
2645 0 513557 141351 158920 71 2644
2646 0 513685 141471 158720 -1 2645
2647 0 513813 141643 158600 -1 2646
2648 0 513957 141775 158480 -1 2647
2649 0 514097 141911 158320 -1 2648
2650 0 514145 141971 158280 -1 2649
2651 0 514237 142051 158040 -1 2650
2652 0 514333 142147 157840 -1 2651
2653 0 514513 142347 157600 -1 2652
2654 0 514649 142479 157520 -1 2653
2655 0 514841 142591 157440 -1 2654
2656 0 515085 142731 157240 -1 2655
2657 0 515353 142839 157080 -1 2656
2658 0 515573 142935 157000 -1 2657
2659 0 515749 142991 156920 -1 2658
2660 0 515957 143159 156800 -1 2659
2661 0 516109 143275 156720 -1 2660
2662 0 516173 143315 156680 -1 2661
2663 0 516389 143527 156560 -1 2662
2664 0 516545 143639 156480 -1 2663
2665 0 516709 143727 156360 -1 2664
2666 0 517085 143895 156160 -1 2665
2667 0 517181 143971 156120 -1 2666
2668 0 517497 144075 155960 -1 2667
2669 0 517581 144139 155920 -1 2668
2670 0 517733 144211 155840 -1 2669
2671 0 518029 144327 155600 -1 2670
2672 0 518353 144319 155400 -1 2671
2673 0 518425 144311 155360 -1 2672
2674 0 518709 144263 155200 -1 2673
2675 0 519041 144395 155080 -1 2674
2676 0 519689 144519 155040 -1 2675
2677 0 520081 144611 154920 -1 2676
2678 0 520333 144663 154800 -1 2677
2679 0 520593 144679 154720 -1 2678
2680 0 520825 144815 154560 -1 2679
2681 0 521097 144855 154520 -1 2680
2682 0 521225 144959 154480 -1 2681
2683 0 521501 144955 154480 -1 2682
2684 0 521837 144851 154480 -1 2683
2685 0 522049 144831 154480 -1 2684
2686 0 522265 144919 154400 -1 2685
2687 0 522517 145051 154200 -1 2686
2688 0 522737 145155 154080 -1 2687
2689 0 523113 145195 153880 -1 2688
2690 0 523373 145167 153840 -1 2689
2691 0 523745 145207 153840 -1 2690
2692 0 524313 145335 153880 -1 2691
2693 0 524617 145447 153760 -1 2692
2694 0 524825 145443 153600 -1 2693
2695 0 525121 145499 153440 -1 2694
2696 0 526113 145527 153240 -1 2695
2697 0 526329 145555 153160 -1 2696
2698 0 526729 145607 153120 -1 2697
2699 0 527273 145523 153200 -1 2698
2700 0 527589 145559 153160 -1 2699
2701 0 528097 145679 153200 -1 2700
2702 0 528489 145727 153240 -1 2701
2703 0 528681 145795 153280 -1 2702
2704 0 528985 145831 153280 -1 2703
2705 0 529317 145819 153280 -1 2704
2706 0 529661 145743 153160 -1 2705
2707 0 529825 145739 153120 -1 2706
2708 0 529901 145759 153080 -1 2707
2709 0 530125 145767 153000 -1 2708
2710 0 530289 145775 152960 -1 2709
2711 0 531129 145951 152840 -1 2710
2712 0 531169 146023 152800 -1 2711
2713 0 531545 146035 152880 -1 2712
2714 0 532181 145991 152880 -1 2713
2715 0 532805 145943 152760 -1 2714
2716 0 533093 145843 152760 -1 2715
2717 0 533313 145767 152640 -1 2716
2718 0 533481 145735 152480 -1 2717
2719 0 533565 145719 152360 -1 2718
2720 0 533765 145787 152240 -1 2719
2721 0 533809 145803 152200 -1 2720
2722 0 534193 145855 152160 -1 2721
2723 0 534197 145807 152120 -1 2722
2724 0 534205 145779 152000 -1 2723
2725 0 534305 145751 151920 -1 2724
2726 0 534629 145773 151840 -1 2725
2727 0 534719 145787 151800 -1 2726
2728 0 534779 145799 151760 -1 2727
2729 0 534915 145863 151640 -1 2728
2730 0 534991 145915 151600 -1 2729
2731 0 535079 145975 151520 -1 2730
2732 0 535267 146095 151440 -1 2731
2733 0 535375 146067 151400 -1 2732
2734 0 535459 146095 151360 -1 2733
2735 0 535623 146107 151320 -1 2734
2736 0 535727 146095 151280 -1 2735
2737 0 535911 146187 151280 -1 2736
2738 0 536223 146219 151280 -1 2737
2739 0 536283 146211 151360 -1 2738
2740 0 536411 146235 151480 -1 2739
2741 0 536847 146231 151520 -1 2740
2742 0 536979 146215 151560 -1 2741
2743 0 537195 146175 151640 -1 2742
2744 0 537491 146111 151680 -1 2743
2745 0 537563 146099 151720 -1 2744
2746 0 537671 146035 151760 -1 2745
2747 0 537907 146023 151800 -1 2746
2748 0 537959 146027 151840 -1 2747
2749 0 538439 145939 151840 -1 2748
2750 0 538915 145739 151920 -1 2749
2751 0 539239 145591 151920 -1 2750
2752 0 539683 145579 151920 -1 2751
2753 0 540131 145683 151920 -1 2752
2754 0 540179 145695 151960 -1 2753
2755 0 540575 145611 152000 -1 2754
2756 0 540991 145599 152080 -1 2755
2757 0 541603 145671 152080 -1 2756
2758 0 542295 145635 152080 -1 2757
2759 0 542855 145387 152080 -1 2758
2760 0 543003 145371 152120 -1 2759
2761 0 543607 145283 152120 -1 2760
2762 0 543727 145267 152200 -1 2761
2763 0 544059 145255 152280 -1 2762
2764 0 544219 145279 152320 -1 2763
2765 0 544239 145279 152360 -1 2764
2766 0 544351 145259 152400 -1 2765
2767 0 544379 145219 152440 -1 2766
2768 0 544839 144955 152440 -1 2767
2769 0 544875 144983 152480 -1 2768
2770 0 544991 144903 152560 -1 2769
2771 0 545047 144875 152600 -1 2770
2772 0 545423 144847 152720 -1 2771
2773 0 545803 144851 152800 -1 2772
2774 0 546083 144795 152840 -1 2773
2775 0 546455 144791 152880 -1 2774
2776 0 546907 144723 152920 -1 2775
2777 0 547527 144599 153080 -1 2776
2778 0 547911 144579 153200 -1 2777
2779 0 548323 144631 153440 -1 2778
2780 0 548827 144807 153600 -1 2779
2781 0 549083 144799 153760 -1 2780
2782 0 549275 144667 153880 -1 2781
2783 0 549595 144611 154080 -1 2782
2784 0 549795 144503 154160 -1 2783
2785 0 549899 144443 154160 -1 2784
2786 0 550131 144327 154240 -1 2785
2787 0 550875 144251 154240 -1 2786
2788 0 551115 144107 154240 -1 2787
2789 0 551203 143963 154360 -1 2788
2790 0 551207 143919 154560 -1 2789
2791 0 551271 143943 154760 -1 2790
2792 0 551767 143555 154760 -1 2791
2793 0 552091 143251 154760 -1 2792
2794 0 552339 142991 154760 -1 2793
2795 0 552783 142667 154760 -1 2794
2796 0 552899 142627 154560 -1 2795
2797 0 553019 142543 154440 -1 2796
2798 0 553207 142507 154160 -1 2797
2799 0 553267 142495 154080 -1 2798
2800 0 553367 142499 153800 -1 2799
2801 0 553411 142491 153760 -1 2800
2802 0 553411 142467 153720 -1 2801
2803 0 553547 142415 153520 -1 2802
2804 0 553687 142347 153280 -1 2803
2805 0 553727 142275 153200 -1 2804
2806 0 553779 142199 153160 -1 2805
2807 0 554083 142099 153040 -1 2806
2808 0 554139 142099 153000 -1 2807
2809 0 554167 142079 152920 -1 2808
2810 0 554275 142083 152840 -1 2809
2811 0 554443 141979 152720 -1 2810
2812 0 554695 141815 152640 -1 2811
2813 0 554735 141775 152560 -1 2812
2814 0 554767 141747 152440 -1 2813
2815 0 555007 141407 152360 -1 2814
2816 0 555203 141243 152320 -1 2815
2817 0 555375 141019 152400 -1 2816
2818 0 555619 140743 152440 -1 2817
2819 0 555727 140675 152480 -1 2818
2820 0 556003 140371 152560 -1 2819
2821 0 556603 139935 152680 -1 2820
2822 0 556895 139763 152720 -1 2821
2823 0 557411 139503 152600 -1 2822
2824 0 557531 139395 152520 -1 2823
2825 0 557723 139223 152440 -1 2824
2826 0 557851 139143 152360 -1 2825
2827 0 558223 138931 152360 -1 2826
2828 0 558231 138927 152320 -1 2827
2829 0 558593 138701 152400 -1 2828
2830 0 558817 138577 152480 -1 2829
2831 0 559153 138429 152520 -1 2830
2832 0 559857 138261 152560 -1 2831
2833 0 559825 138301 152600 -1 2832
2834 0 560049 138209 152640 -1 2833
2835 0 560281 138033 152680 -1 2834
2836 0 560329 137977 152720 -1 2835
2837 0 560533 137913 152840 -1 2836
2838 0 560573 137941 152880 -1 2837
2839 0 560701 137917 152960 -1 2838
2840 0 560785 137925 153040 -1 2839
2841 0 560797 137953 153080 -1 2840
2842 0 560917 137933 153160 -1 2841
2843 0 561089 137981 153240 -1 2842
2844 0 561121 137977 153320 -1 2843
2845 0 561273 138017 153440 -1 2844
2846 0 561305 137993 153480 -1 2845
2847 0 561381 137993 153560 -1 2846
2848 0 561445 137957 153600 -1 2847
2849 0 561505 137941 153640 -1 2848
2850 0 561749 137937 153720 -1 2849
2851 0 561585 137961 153800 -1 2850
2852 0 561481 138017 153880 -1 2851
2853 0 561197 138077 153880 -1 2852
2854 0 561029 138089 153920 -1 2853
2855 0 560957 138145 154000 -1 2854
2856 0 560913 138153 154080 -1 2855
2857 0 560733 138089 154240 -1 2856
2858 0 560621 138069 154440 -1 2857
2859 0 560521 138061 154640 -1 2858
2860 0 560513 138053 154720 -1 2859
2861 0 560529 138041 154840 -1 2860
2862 0 560477 137989 155000 -1 2861
2863 0 560325 137929 155240 -1 2862
2864 0 560157 137849 155280 -1 2863
2865 0 560485 138561 154760 -1 2860
2866 0 560533 138697 154760 -1 2865
2867 0 560509 138845 154760 -1 2866
2868 0 560441 138913 154760 -1 2867
2869 0 560477 138941 154800 -1 2868
2870 0 560513 139037 154840 -1 2869
2871 0 560505 139165 154920 -1 2870
2872 0 560509 139213 154960 -1 2871
2873 0 560537 139265 155000 -1 2872
2874 0 560545 139289 155040 -1 2873
2875 0 560557 139417 155120 -1 2874
2876 0 560509 139369 155160 -1 2875
2877 0 560649 139521 155120 -1 2875
2878 0 560713 139537 155040 -1 2877
2879 0 562029 137909 153680 -1 2850
2880 0 562105 137873 153640 -1 2879
2881 0 562737 137925 153600 -1 2880
2882 0 562777 137861 153560 -1 2881
2883 0 562893 137929 153440 -1 2882
2884 0 563065 138009 153400 -1 2883
2885 0 563425 137941 153360 -1 2884
2886 0 563493 137873 153320 -1 2885
2887 0 563673 137765 153240 -1 2886
2888 0 563993 137689 153200 -1 2887
2889 0 564197 137745 153200 -1 2888
2890 0 564541 137785 153240 -1 2889
2891 0 565081 137821 153240 -1 2890
2892 0 565553 137833 153240 -1 2891
2893 0 565477 137869 153280 -1 2892
2894 0 565909 137765 153360 -1 2893
2895 0 566037 137729 153400 -1 2894
2896 0 566109 137661 153440 -1 2895
2897 0 566145 137677 153480 -1 2896
2898 0 566613 137581 153480 60 2897
2899 0 566909 137465 153440 60 2898
2900 0 567181 137357 153480 60 2899
2901 0 567581 137217 153480 64 2900
2902 0 568085 137085 153480 86 2901
2903 0 568101 137061 153440 86 2902
2904 0 568229 137009 153360 86 2903
2905 0 568429 136869 153320 75 2904
2906 0 568561 136769 153280 102 2905
2907 0 568689 136669 153240 60 2906
2908 0 568957 136457 153160 60 2907
2909 0 569065 136405 153120 71 2908
2910 0 569185 136333 153040 71 2909
2911 0 569445 136197 152960 81 2910
2912 0 569677 136105 152920 120 2911
2913 0 570021 135949 152920 75 2912
2914 0 570369 135837 152920 51 2913
2915 0 570857 135593 152920 75 2914
2916 0 571065 135457 152920 45 2915
2917 0 571289 135369 152920 75 2916
2918 0 571781 135289 152920 60 2917
2919 0 571897 135305 152880 60 2918
2920 0 572157 135229 152840 51 2919
2921 0 572253 135253 152800 71 2920
2922 0 572269 135257 152760 71 2921
2923 0 572317 135261 152720 71 2922
2924 0 572337 135265 152680 71 2923
2925 0 572473 135281 152560 51 2924
2926 0 572685 135209 152480 64 2925
2927 0 572873 135145 152400 64 2926
2928 0 573265 135025 152280 71 2927
2929 0 573381 134989 152240 71 2928
2930 0 573709 134925 152200 102 2929
2931 0 574125 134917 152280 96 2930
2932 0 574541 134909 152320 64 2931
2933 0 574821 134861 152400 71 2932
2934 0 575249 134813 152440 64 2933
2935 0 575597 134841 152480 51 2934
2936 0 576033 134845 152520 80 2935
2937 0 576737 135105 152560 64 2936
2938 0 577265 135125 152640 64 2937
2939 0 577777 135165 152760 75 2938
2940 0 577877 135205 152800 75 2939
2941 0 577917 135245 152840 75 2940
2942 0 578257 135401 153040 115 2941
2943 0 578613 135589 153240 108 2942
2944 0 578725 135613 153280 86 2943
2945 0 579201 135649 153160 64 2944
2946 0 579701 135553 153080 206 2945
2947 0 580033 135493 152960 128 2946
2948 0 580125 135477 152920 163 2947
2949 0 580769 135441 152960 75 2948
2950 0 580829 135433 153080 75 2949
2951 0 580965 135417 153160 60 2950
2952 0 581085 135481 153200 60 2951
2953 0 581365 135469 153320 51 2952
2954 0 581589 135593 153320 40 2953
2955 0 581841 135697 153400 64 2954
2956 0 581985 135681 153440 64 2955
2957 0 582073 135701 153480 64 2956
2958 0 582197 135709 153520 64 2957
2959 1 582545 135709 153560 60 2958
2960 0 583013 135769 153600 40 2959
2961 0 583329 135761 153600 40 2960
2962 0 583673 135833 153640 40 2961
2963 0 583713 135877 153680 40 2962
2964 0 584133 135985 153560 -1 2963
2965 0 584505 136137 153480 -1 2964
2966 0 584601 136241 153440 -1 2965
2967 0 584709 136341 153360 -1 2966
2968 0 584897 136441 153240 -1 2967
2969 0 584973 136485 153160 -1 2968
2970 0 585017 136537 153120 -1 2969
2971 0 585065 136573 153080 -1 2970
2972 0 585297 136649 153040 -1 2971
2973 0 585493 136781 153040 -1 2972
2974 0 585705 136937 153040 -1 2973
2975 0 585901 137061 153000 -1 2974
2976 0 585997 137117 152960 -1 2975
2977 0 586181 137177 153000 -1 2976
2978 0 586237 137193 153040 -1 2977
2979 0 586301 137197 153080 -1 2978
2980 0 586641 137281 153080 -1 2979
2981 0 586853 137317 153040 -1 2980
2982 0 587037 137369 153000 -1 2981
2983 0 587337 137445 152920 -1 2982
2984 0 587445 137469 152880 -1 2983
2985 0 587561 137505 152840 -1 2984
2986 0 587637 137521 152800 -1 2985
2987 0 587805 137585 152720 -1 2986
2988 0 588041 137585 152640 -1 2987
2989 0 588325 137573 152520 -1 2988
2990 0 588393 137545 152480 -1 2989
2991 0 588437 137461 152240 -1 2990
2992 0 588633 137437 151960 -1 2991
2993 0 588969 137425 151840 -1 2992
2994 0 589081 137389 151640 -1 2993
2995 0 589121 137349 151600 -1 2994
2996 0 589145 137341 151520 -1 2995
2997 0 589233 137405 151480 -1 2996
2998 0 589241 137361 151440 -1 2997
2999 0 589261 137329 151400 -1 2998
3000 0 589341 137353 151360 -1 2999
3001 0 589393 137509 151320 -1 3000
3002 0 589501 137525 151280 -1 3001
3003 0 589501 137557 151240 -1 3002
3004 0 589533 137581 151200 -1 3003
3005 0 589593 137629 151120 -1 3004
3006 0 589637 137657 151080 -1 3005
3007 0 589649 137669 151040 -1 3006
3008 0 589373 137371 151240 -1 3003
3009 0 589333 137327 151080 -1 3008
3010 0 589157 137187 151000 -1 3009
3011 0 588717 136979 151000 -1 3010
3012 0 588765 136987 150920 -1 3011
3013 0 588591 137037 150880 -1 3012
3014 0 588417 137087 150840 -1 3013
3015 0 588393 137115 150760 -1 3014
3016 0 588317 137335 150680 -1 3015
3017 0 588193 137511 150640 -1 3016
3018 0 587965 137627 150600 -1 3017
3019 0 587745 137707 150520 -1 3018
3020 0 587601 137883 150360 -1 3019
3021 0 587617 137949 150320 -1 3020
3022 0 587545 137853 150280 -1 3021
3023 0 587573 137845 150240 -1 3022
3024 0 587593 137825 150200 -1 3023
3025 0 587717 137813 150160 -1 3024
3026 0 587773 137825 150080 -1 3025
3027 0 587753 137801 150040 -1 3026
3028 0 587713 137677 150000 -1 3027
3029 0 587769 137433 149920 -1 3028
3030 0 587737 137317 149880 -1 3029
3031 0 587697 137227 149840 -1 3030
3032 0 587697 137127 149800 -1 3031
3033 0 587609 136863 149720 -1 3032
3034 0 587561 136467 149640 -1 3033
3035 0 588253 137893 149960 -1 3028
3036 0 587349 137017 150400 -1 3022
3037 0 587409 136821 150440 -1 3036
3038 0 587397 136617 150480 -1 3037
3039 0 587405 136521 150520 -1 3038
3040 0 587417 136353 150560 -1 3039
3041 0 587577 136085 150680 -1 3040
3042 0 587489 135573 150720 -1 3041
3043 0 587517 135833 150560 -1 3042
3044 0 587581 135929 150480 -1 3043
3045 0 587617 135957 150440 -1 3044
3046 0 587453 135541 150760 -1 3042
3047 0 587401 135533 150840 -1 3046
3048 0 587553 135425 151000 -1 3047
3049 0 587765 135421 151040 -1 3048
3050 0 587949 135133 151040 -1 3049
3051 0 588109 134629 151040 -1 3050
3052 0 588097 134505 150880 -1 3051
3053 0 587837 134453 150840 -1 3052
3054 0 587945 134805 150720 -1 3053
3055 0 587869 135189 150640 -1 3054
3056 0 587869 135313 150600 -1 3055
3057 0 587861 135429 150560 -1 3056
3058 0 587837 135637 150480 -1 3057
3059 0 587849 135759 150440 -1 3058
3060 0 587849 135911 150400 -1 3059
3061 0 587833 135987 150360 -1 3060
3062 0 587817 136087 150320 -1 3061
3063 0 587773 136259 150240 -1 3062
3064 0 587717 136331 150200 -1 3063
3065 0 587797 136315 150040 -1 3064
3066 0 588021 136443 149960 -1 3065
3067 0 588145 136451 149880 -1 3066
3068 0 588205 136631 150000 -1 3067
3069 0 588393 136883 150040 -1 3068
3070 0 588657 137095 150040 -1 3069
3071 0 588541 137307 150120 -1 3070
3072 0 588493 137327 150200 -1 3071
3073 0 588493 137259 150280 -1 3072
3074 0 588505 137267 150320 -1 3073
3075 0 588901 137043 150000 -1 3070
3076 0 589285 136831 149960 -1 3075
3077 0 589229 136807 150040 -1 3076
3078 0 589253 136311 150040 -1 3077
3079 0 589305 136143 150000 -1 3078
3080 0 589321 135899 149880 -1 3079
3081 0 589329 135807 149840 -1 3080
3082 0 589249 135607 149800 -1 3081
3083 0 589209 135447 149760 -1 3082
3084 0 589281 135243 149680 -1 3083
3085 0 589337 135103 149600 -1 3084
3086 0 589309 135031 149560 -1 3085
3087 0 589345 135035 149520 -1 3086
3088 0 589385 135039 149440 -1 3087
3089 0 589677 135135 149360 -1 3088
3090 0 590041 134971 149240 -1 3089
3091 0 590117 134935 149200 -1 3090
3092 0 590041 134755 149080 -1 3091
3093 0 590017 134747 149000 -1 3092
3094 0 590021 134743 148960 -1 3093
3095 0 590065 134771 148920 -1 3094
3096 0 590097 134847 148800 -1 3095
3097 0 590221 134951 148760 -1 3096
3098 0 589905 134935 148720 -1 3097
3099 0 589917 134943 148680 -1 3098
3100 0 589909 134987 148640 -1 3099
3101 0 589905 135015 148560 -1 3100
3102 0 590329 135059 148720 -1 3097
3103 0 590597 135159 148640 -1 3102
3104 0 590705 135115 148560 -1 3103
3105 0 590669 135071 148480 -1 3104
3106 0 590685 135115 148360 -1 3105
3107 0 590665 135103 148320 -1 3106
3108 0 590345 134627 148720 -1 3102
3109 0 590405 134631 148640 -1 3108
3110 0 590417 134647 148560 -1 3109
3111 0 590421 134651 148520 -1 3110
3112 0 590417 134679 148480 -1 3111
3113 0 589413 134331 149000 -1 3093
3114 0 589213 134239 148960 -1 3113
3115 0 589225 134227 148920 -1 3114
3116 0 589141 135023 149320 -1 3089
3117 0 589077 134683 149280 -1 3116
3118 0 588977 134379 149280 -1 3117
3119 0 588945 134295 149200 -1 3118
3120 0 588941 134307 149160 -1 3119
3121 0 588993 134715 149200 -1 3117
3122 0 588957 134779 149120 -1 3121
3123 0 588893 134779 149040 -1 3122
3124 0 588865 134765 149000 -1 3123
3125 0 588853 134757 148960 -1 3124
3126 0 588793 134733 148920 -1 3125
3127 0 588737 134697 148880 -1 3126
3128 0 587345 134117 150800 -1 3053
3129 0 586829 134081 150720 -1 3128
3130 0 586217 134053 150720 -1 3129
3131 0 585185 134357 150640 -1 3130
3132 0 584897 134445 150600 -1 3131
3133 0 584729 134497 150560 -1 3132
3134 0 584669 134593 150480 -1 3133
3135 0 584549 134677 150440 -1 3134
3136 0 584301 134865 150280 -1 3135
3137 0 584901 134365 150800 -1 3131
3138 0 584885 134469 150880 -1 3137
3139 0 584861 134701 151120 -1 3138
3140 0 584793 134769 151240 -1 3139
3141 0 584741 134897 151280 -1 3140
3142 0 587925 134529 151200 -1 3051
3143 0 587685 134473 151320 -1 3142
3144 0 587597 134409 151600 -1 3143
3145 0 587613 134429 151720 -1 3144
3146 0 589141 134893 151120 -1 3051
3147 0 589297 134953 151160 -1 3146
3148 0 589761 135089 151240 -1 3147
3149 0 590073 135097 151280 -1 3148
3150 0 590185 135085 151320 -1 3149
3151 0 590289 135041 151400 -1 3150
3152 0 590405 135025 151520 -1 3151
3153 0 590781 135009 151640 -1 3152
3154 0 590993 135073 151800 -1 3153
3155 0 591153 135049 151920 -1 3154
3156 0 591225 135021 151960 -1 3155
3157 0 591325 135093 152000 -1 3156
3158 0 591393 135205 152040 -1 3157
3159 0 591541 135257 152080 -1 3158
3160 0 591677 135289 152120 -1 3159
3161 0 592277 135401 152200 -1 3160
3162 0 592157 135469 152360 -1 3161
3163 0 592165 135505 152400 -1 3162
3164 0 592137 135525 152440 -1 3163
3165 0 592777 135329 152200 -1 3161
3166 0 592953 135301 152000 -1 3165
3167 0 593313 135393 151840 -1 3166
3168 0 593373 135437 151800 -1 3167
3169 0 593437 135453 151640 -1 3168
3170 0 593469 135453 151600 -1 3169
3171 0 593477 135247 151520 -1 3170
3172 0 593541 135215 151480 -1 3171
3173 0 593573 135151 151400 -1 3172
3174 0 593693 134927 151360 -1 3173
3175 0 593721 134239 151360 -1 3174
3176 0 593665 134279 151240 -1 3175
3177 0 593737 134311 151040 -1 3176
3178 0 593789 134319 151000 -1 3177
3179 0 593797 134437 150920 -1 3178
3180 0 593829 134465 150880 -1 3179
3181 0 593841 134445 150840 -1 3180
3182 0 593725 134489 150720 -1 3181
3183 0 593717 134693 150640 -1 3182
3184 0 593677 134781 150600 -1 3183
3185 0 593621 135069 150480 -1 3184
3186 0 593657 135201 150440 -1 3185
3187 0 593661 135285 150400 -1 3186
3188 0 593677 135433 150320 -1 3187
3189 0 593645 135525 150160 -1 3188
3190 0 593689 135521 150120 -1 3189
3191 0 593745 135489 150040 -1 3190
3192 0 593737 135489 150000 -1 3191
3193 0 593761 135309 149880 -1 3192
3194 0 593749 135245 149840 -1 3193
3195 0 593733 135197 149800 -1 3194
3196 0 593745 135013 149720 -1 3195
3197 0 593653 134937 149680 -1 3196
3198 0 593625 134837 149640 -1 3197
3199 0 593753 134827 151160 -1 3176
3200 0 593737 135019 151040 -1 3199
3201 0 593689 135091 150960 -1 3200
3202 0 593665 134171 151480 -1 3175
3203 0 593629 134127 151520 -1 3202
3204 0 593561 134071 151600 -1 3203
3205 0 593633 134249 151720 -1 3204
3206 0 593625 134265 151800 -1 3205
3207 0 593621 134265 151840 -1 3206
3208 0 593685 134273 151880 -1 3207
3209 0 593677 134253 151920 -1 3208
3210 0 593557 133473 151640 -1 3204
3211 0 593805 133417 151720 -1 3210
3212 0 593833 133405 151760 -1 3211
3213 0 593869 133413 151800 -1 3212
3214 0 594149 133545 151840 -1 3213
3215 0 593513 135591 151560 -1 3170
3216 0 593561 135631 151480 -1 3215
3217 0 593601 135655 151400 -1 3216
3218 0 593685 135679 151320 -1 3217
3219 0 593729 135687 151280 -1 3218
3220 0 593909 135815 151200 -1 3219
3221 0 594185 135967 151160 -1 3220
3222 0 594281 136087 151040 -1 3221
3223 0 594277 136173 150960 -1 3222
3224 0 594257 136185 150920 -1 3223
3225 0 594197 136337 150840 -1 3224
3226 0 593997 136597 150840 -1 3225
3227 0 593985 136925 150840 -1 3226
3228 0 593825 136969 150720 -1 3227
3229 0 593793 137105 150680 -1 3228
3230 0 593661 137357 150560 -1 3229
3231 0 593681 137553 150480 -1 3230
3232 0 593673 137635 150440 -1 3231
3233 0 593633 137767 150400 -1 3232
3234 0 593589 137815 150360 -1 3233
3235 0 593625 137867 150320 -1 3234
3236 0 593609 137915 150280 -1 3235
3237 0 594149 136909 151080 -1 3227
3238 0 594205 137017 151280 -1 3237
3239 0 594337 137085 151360 -1 3238
3240 0 594577 137193 151360 -1 3239
3241 0 594865 137285 151480 -1 3240
3242 0 595117 137325 151280 -1 3241
3243 0 595109 137279 151240 -1 3242
3244 0 595097 137283 151160 -1 3243
3245 0 595073 137239 151040 -1 3244
3246 0 595001 137235 150960 -1 3245
3247 0 594925 137203 150880 -1 3246
3248 0 594819 137104 151640 -1 3241
3249 0 594829 137189 151680 -1 3248
3250 0 594513 137645 151680 -1 3249
3251 0 594361 137833 151520 -1 3250
3252 0 594293 138025 151480 -1 3251
3253 0 594173 138115 151440 -1 3252
3254 0 594101 138123 151400 -1 3253
3255 0 593921 137983 151360 -1 3254
3256 0 593865 138003 151280 -1 3255
3257 0 593841 138023 151240 -1 3256
3258 0 594617 137833 151840 -1 3250
3259 0 594713 137803 151880 -1 3258
3260 0 594673 137851 151960 -1 3259
3261 0 594653 137911 152000 -1 3260
3262 0 595153 136941 151880 -1 3249
3263 0 595229 136927 151920 -1 3262
3264 0 595177 136875 152000 -1 3263
3265 0 595257 136855 152080 -1 3264
3266 0 594005 136413 150720 -1 3225
3267 0 593845 136633 150640 -1 3266
3268 0 593833 136717 150600 -1 3267
3269 0 593797 136805 150560 -1 3268
3270 0 593769 136877 150520 -1 3269
3271 0 593761 136977 150480 -1 3270
3272 0 593405 135389 152160 -1 3166
3273 0 593461 135445 152200 -1 3272
3274 0 593521 135557 152400 -1 3273
3275 0 593521 135605 152440 -1 3274
3276 0 593537 135645 152520 -1 3275
3277 0 593689 135685 152560 -1 3276
3278 0 593773 135701 152600 -1 3277
3279 0 593841 135785 152680 -1 3278
3280 0 594125 135689 152800 -1 3279
3281 0 594289 135781 152880 -1 3280
3282 0 594769 135765 153000 -1 3281
3283 0 594877 135737 153040 -1 3282
3284 0 595101 135725 153080 -1 3283
3285 0 595357 135689 153120 -1 3284
3286 0 595737 135635 153160 -1 3285
3287 0 596701 135571 153200 -1 3286
3288 0 597053 135499 153400 -1 3287
3289 0 596809 135599 153440 -1 3288
3290 0 596753 135723 153520 -1 3289
3291 0 597281 135339 153040 -1 3287
3292 0 597185 135415 152920 -1 3291
3293 0 597237 135431 152880 -1 3292
3294 0 597433 135443 152760 -1 3293
3295 0 597478.3 135457.67 152720 -1 3294
3296 0 597569 135487 152640 -1 3295
3297 0 597849 135687 152640 -1 3296
3298 0 597937 135671 152560 -1 3297
3299 0 598185 135615 152480 -1 3298
3300 0 598205 135599 152440 -1 3299
3301 0 598233 135611 152400 -1 3300
3302 0 598253 135595 152360 -1 3301
3303 0 598269 135575 152320 -1 3302
3304 0 598285 135555 152280 -1 3303
3305 0 598273 135555 152240 -1 3304
3306 0 597513 134835 152880 -1 3293
3307 0 597425 134775 152720 -1 3306
3308 0 597417 134791 152600 -1 3307
3309 0 597717 134919 153000 -1 3306
3310 0 597837 135051 153160 -1 3309
3311 0 598089 135131 153320 -1 3310
3312 0 598353 135331 153360 -1 3311
3313 0 598465 135439 153480 -1 3312
3314 0 598505 135495 153520 -1 3313
3315 0 593789 136077 152680 -1 3279
3316 0 594117 136217 152600 -1 3315
3317 0 594193 136269 152520 -1 3316
3318 0 594129 136201 152440 -1 3317
3319 0 594129 136201 152400 -1 3318
3320 0 593973 136221 152360 -1 3319
3321 0 594061 136153 152320 -1 3320
3322 0 594137 136157 152280 -1 3321
3323 0 594137 136193 152200 -1 3322
3324 0 594245 136133 152120 -1 3323
3325 0 594265 136041 152080 -1 3324
3326 0 594285 135985 152000 -1 3325
3327 0 594585 135909 151960 -1 3326
3328 0 594601 135913 151920 -1 3327
3329 0 594117 136125 151920 -1 3326
3330 0 587432 135364 151160 -1 3049
3331 0 587321 135345 151200 -1 3330
3332 0 587213 135353 151280 -1 3331
3333 0 587137 135481 151360 -1 3332
3334 0 587045 135413 151400 -1 3333
3335 0 586889 135053 151400 -1 3334
3336 0 586877 134741 151480 -1 3335
3337 0 586837 134737 151520 -1 3336
3338 0 586741 134797 151560 -1 3337
3339 0 586673 134905 151600 -1 3338
3340 0 586621 134997 151680 -1 3339
3341 0 586505 134891 151800 -1 3340
3342 0 586529 134819 151840 -1 3341
3343 0 586469 135027 151880 -1 3342
3344 0 587661 135341 151480 -1 3330
3345 0 587713 135337 151640 -1 3344
3346 0 587757 135321 151680 -1 3345
3347 0 587781 135313 151720 -1 3346
3348 0 586829 135713 150720 -1 3046
3349 0 586765 135853 150680 -1 3348
3350 0 586737 135993 150640 -1 3349
3351 0 587805 137859 150480 -1 3019
3352 0 588149 138351 150480 -1 3351
3353 0 588297 138667 150480 -1 3352
3354 0 588365 138645 150560 -1 3353
3355 0 588505 138689 150600 -1 3354
3356 0 588705 138809 150640 -1 3355
3357 0 588729 138737 150680 -1 3356
3358 0 588773 138633 150720 -1 3357
3359 0 588833 138649 150760 -1 3358
3360 0 588869 138729 150840 -1 3359
3361 0 588881 138813 150880 -1 3360
3362 0 588889 138853 150920 -1 3361
3363 0 588917 138857 150960 -1 3362
3364 0 588897 138933 151040 -1 3363
3365 0 588861 138949 151080 -1 3364
3366 0 588873 138965 151120 -1 3365
3367 0 588813 139041 151200 -1 3366
3368 0 588785 139041 151240 -1 3367
3369 0 588857 139037 151400 -1 3368
3370 0 588093 138901 150440 -1 3353
3371 0 588013 139125 150360 -1 3370
3372 0 589109 137051 150880 -1 3012
3373 0 589137 137171 150760 -1 3372
3374 0 589153 137267 150720 -1 3373
3375 0 589137 137411 150680 -1 3374
3376 0 589129 137519 150640 -1 3375
3377 0 589069 137623 150600 -1 3376
3378 0 588657 136903 151080 -1 3011
3379 0 588601 136935 151160 -1 3378
3380 0 588513 136819 151280 -1 3379
3381 0 588517 136825 151320 -1 3380
3382 0 588821 136973 151320 -1 3381
3383 0 588933 136961 151400 -1 3382
3384 0 589017 136905 151480 -1 3383
3385 0 588985 136917 151520 -1 3384
3386 0 588533 136729 151400 -1 3380
3387 0 588585 136557 151560 -1 3386
3388 0 581825 135741 153160 120 2955
3389 0 581857 135785 153120 120 3388
3390 0 581885 135773 153080 120 3389
3391 0 580225 135549 152760 163 2948
3392 0 580077 135561 152640 124 3391
3393 0 580237 135613 152600 163 3392
3394 0 578641 135669 153400 86 2944
3395 0 578517 135621 153440 98 3394
3396 0 578381 135749 153560 98 3395
3397 0 578381 135857 153600 32 3396
3398 0 578449 136001 153640 32 3397
3399 0 578449 136109 153720 40 3398
3400 0 578445 136209 153760 40 3399
3401 0 578381 136321 153880 71 3400
3402 0 563825 137721 153120 -1 2888
3403 0 563837 137757 153080 -1 3402
3404 0 562737 137991.86 153720 -1 2881
3405 0 562737 138081 153880 -1 3404
3406 0 552867 142547 154960 -1 2795
3407 0 552999 142403 155080 -1 3406
3408 0 553095 142331 155280 -1 3407
3409 0 553119 142339 155360 -1 3408
3410 0 553215 142383 155520 -1 3409
3411 0 553277 142389 155640 -1 3410
3412 0 553317 142349 155720 -1 3411
3413 0 553429 142285 155880 -1 3412
3414 0 553645 142081 156120 -1 3413
3415 0 553733 141933 156280 -1 3414
3416 0 553777 141881 156320 -1 3415
3417 0 553817 141873 156400 -1 3416
3418 0 553989 141861 156520 -1 3417
3419 0 554021 141885 156560 -1 3418
3420 0 554113 141925 156720 -1 3419
3421 0 554185 141977 156840 -1 3420
3422 0 554217 141949 156960 -1 3421
3423 0 554205 141953 157160 -1 3422
3424 0 554209 141989 157360 -1 3423
3425 0 554233 142029 157560 -1 3424
3426 0 554269 142053 157760 -1 3425
3427 0 554221 142109 158000 -1 3426
3428 0 554261 142229 158120 -1 3427
3429 0 554245 142233 158200 -1 3428
3430 0 554257 142289 158240 -1 3429
3431 0 554229 142505 158400 -1 3430
3432 0 554297 142453 158560 -1 3431
3433 0 554293 142501 158720 -1 3432
3434 0 554225 142649 158840 -1 3433
3435 0 554261 142597 159040 -1 3434
3436 0 554269 142585 159120 -1 3435
3437 0 554225 142773 159360 -1 3436
3438 0 554197 142865 159560 -1 3437
3439 0 554097 142989 159680 -1 3438
3440 0 554061 143009 159800 -1 3439
3441 0 554037 143097 159920 -1 3440
3442 0 553965 143245 160040 -1 3441
3443 0 553933 143365 160160 -1 3442
3444 0 553913 143409 160200 -1 3443
3445 0 553849 143469 160240 -1 3444
3446 0 553737 143645 160440 -1 3445
3447 0 553689 143761 160560 -1 3446
3448 0 553765 143957 160560 -1 3447
3449 0 553777 144165 160560 -1 3448
3450 0 553769 144313 160560 -1 3449
3451 0 553805 144429 160520 -1 3450
3452 0 553861 144529 160560 -1 3451
3453 0 553937 144613 160640 -1 3452
3454 0 554017 144681 160760 -1 3453
3455 0 554089 144821 160960 -1 3454
3456 0 554181 144865 161000 -1 3455
3457 0 554289 144957 161160 -1 3456
3458 0 554441 145117 161280 -1 3457
3459 0 554529 145209 161320 -1 3458
3460 0 554729 145397 161480 -1 3459
3461 0 554921 145601 161600 -1 3460
3462 0 555061 145733 161680 -1 3461
3463 0 555469 146173 161840 -1 3462
3464 0 555499 146277 161920 -1 3463
3465 0 555529 146381 162000 -1 3464
3466 0 555553 146477 162080 -1 3465
3467 0 555573 146605 162200 -1 3466
3468 0 555669 146653 162400 -1 3467
3469 0 555711.7 146661 162480 -1 3468
3470 0 555733 146665 162520 -1 3469
3471 0 555677 146785 162600 -1 3470
3472 0 555669 146513 162640 -1 3471
3473 0 555765 147337 162480 -1 3469
3474 0 555797 147325 162560 -1 3473
3475 0 555865 147441 162680 -1 3474
3476 0 555913 147573 162840 -1 3475
3477 0 556017 147685 162960 -1 3476
3478 0 556105 147845 163000 -1 3477
3479 0 556305 148089 163040 -1 3478
3480 0 556381 148173 163080 -1 3479
3481 0 556557 148377 163120 -1 3480
3482 0 556729 148633 163120 -1 3481
3483 0 556853 148845 163160 -1 3482
3484 0 556853 149005 163160 -1 3483
3485 0 556789 149205 163160 -1 3484
3486 0 556929 149661 163160 -1 3485
3487 0 557157 150149 163120 -1 3486
3488 0 557317 150505 163120 -1 3487
3489 0 557421 150865 163120 -1 3488
3490 0 557461 151321 163120 -1 3489
3491 0 557549 151969 163000 -1 3490
3492 0 557589 152201 162920 -1 3491
3493 0 557609 152425 162880 -1 3492
3494 0 557557 152881 162960 -1 3493
3495 0 557481 153237 163000 -1 3494
3496 0 557473 153669 163000 -1 3495
3497 0 557425 154129 163000 -1 3496
3498 0 557357 154329 163040 -1 3497
3499 0 557325 154441 163080 -1 3498
3500 0 557277 154537 163120 -1 3499
3501 0 557237 154741 163200 -1 3500
3502 0 557237 154893 163240 -1 3501
3503 0 557225 154925 163280 -1 3502
3504 0 557213 154949 163320 -1 3503
3505 0 557153 154961 163360 -1 3504
3506 0 557137 155029 163400 -1 3505
3507 0 557145 155097 163440 -1 3506
3508 0 557077 155301 163440 -1 3507
3509 0 557105 155293 163480 -1 3508
3510 0 557101 155381 163560 -1 3509
3511 0 557109 155453 163680 -1 3510
3512 0 557109 155669 163840 -1 3511
3513 0 557101 155857 163960 -1 3512
3514 0 557181 156021 164120 -1 3513
3515 0 557201 156033 164200 -1 3514
3516 0 557257 156253 164320 -1 3515
3517 0 557229 156749 164360 -1 3516
3518 0 557193 156957 164400 -1 3517
3519 0 557181 157245 164480 -1 3518
3520 0 557149 157369 164560 -1 3519
3521 0 557201 157577 164600 -1 3520
3522 0 557229 157889 164640 -1 3521
3523 0 557293 158165 164640 -1 3522
3524 0 557317 158449 164520 -1 3523
3525 0 557393 158621 164560 -1 3524
3526 0 557517 158709 164640 -1 3525
3527 0 557509 158821 164720 -1 3526
3528 0 557497 158937 164840 -1 3527
3529 0 557505 159033 164960 -1 3528
3530 0 557469 159065 165080 -1 3529
3531 0 557437 159129 165240 -1 3530
3532 0 557401 159081 165480 -1 3531
3533 0 557325 159041 165600 -1 3532
3534 0 557289 159169 165800 -1 3533
3535 0 557313 159209 165880 -1 3534
3536 0 557289 159193 166000 -1 3535
3537 0 557289 159193 166040 -1 3536
3538 0 557353 159417 166080 -1 3537
3539 0 557329 159481 166200 -1 3538
3540 0 557325 159625 166240 -1 3539
3541 0 557377 159565 166280 -1 3540
3542 0 557349 159585 166400 -1 3541
3543 0 557345 159625 166560 -1 3542
3544 0 557361 159685 166680 -1 3543
3545 0 557445 159505 166880 -1 3544
3546 0 557457 159521 167080 -1 3545
3547 0 557453 159541 167280 -1 3546
3548 0 557429 159677 167360 -1 3547
3549 0 557509 159661 167480 -1 3548
3550 0 557541 159641 167520 -1 3549
3551 0 557541 159697 167560 -1 3550
3552 0 557541 159809 167640 -1 3551
3553 0 557577 159837 167760 -1 3552
3554 0 557601 159853 167880 -1 3553
3555 0 557669 159917 167960 -1 3554
3556 0 557713 160049 168080 -1 3555
3557 0 557741 160093 168120 -1 3556
3558 0 557781 160217 168240 -1 3557
3559 0 557797 160285 168280 -1 3558
3560 0 557709 160457 168360 -1 3559
3561 0 557641 160633 168440 -1 3560
3562 0 557625 160753 168520 -1 3561
3563 0 557561 160837 168640 -1 3562
3564 0 557553 160933 168760 -1 3563
3565 0 557525 160946.6 168800 -1 3564
3566 0 557413 161001 168960 -1 3565
3567 0 557297 161081 169200 -1 3566
3568 0 557161 161145 169480 -1 3567
3569 0 557073 161237 169560 -1 3568
3570 0 556997 161321 169680 -1 3569
3571 0 556953 161397 169760 -1 3570
3572 0 556945 161521 169840 -1 3571
3573 0 556933 161545 169880 -1 3572
3574 0 556957 161605 169960 -1 3573
3575 0 556917 161673 170000 -1 3574
3576 0 556741 162077 170200 -1 3575
3577 0 556481 162493 170320 -1 3576
3578 0 556417 162673 170280 -1 3577
3579 0 556341 162801 170240 -1 3578
3580 0 556097 162957 170160 -1 3579
3581 0 555773 163125 170160 -1 3580
3582 0 555529 163341 170200 -1 3581
3583 0 555405 163445 170280 -1 3582
3584 0 555365 163453 170320 -1 3583
3585 0 555397 163441 170360 -1 3584
3586 0 555349 163497 170520 -1 3585
3587 0 555353 163489 170720 -1 3586
3588 0 555289 163577 170920 -1 3587
3589 0 555293 163669 170960 -1 3588
3590 0 555389 163965 171000 -1 3589
3591 0 555457 164289 171040 -1 3590
3592 0 555461 164397 171080 -1 3591
3593 0 555481 164433 171120 -1 3592
3594 0 555489 164529 171160 -1 3593
3595 0 555485 164561 171200 -1 3594
3596 0 555477 164589 171240 -1 3595
3597 0 555421 164625 171280 -1 3596
3598 0 555429 164721 171320 -1 3597
3599 0 555489 164725 171360 -1 3598
3600 0 555537 164757 171400 -1 3599
3601 0 555557 164897 171440 -1 3600
3602 0 555597 164985 171480 -1 3601
3603 0 555649 165161 171520 -1 3602
3604 0 555753 165441 171600 -1 3603
3605 0 555781 165541 171560 -1 3604
3606 0 555785 165597 171480 -1 3605
3607 0 555737 165709 171360 -1 3606
3608 0 555761 165817 171320 -1 3607
3609 0 555781 165941 171280 -1 3608
3610 0 555809 165953 171240 -1 3609
3611 0 555797 165997 171200 -1 3610
3612 0 555857 165989 171160 -1 3611
3613 0 555797 166197 171280 -1 3612
3614 0 555753 166581 171320 -1 3613
3615 0 555661 166945 171360 -1 3614
3616 0 555565 167093 171360 -1 3615
3617 0 555469 167225 171360 -1 3616
3618 0 555457 167233 171400 -1 3617
3619 0 555449 167329 171480 -1 3618
3620 0 555429 167449 171560 -1 3619
3621 0 555449 167533 171600 -1 3620
3622 0 555349 167713 171680 -1 3621
3623 0 555189 167961 171840 -1 3622
3624 0 555165 168033 171880 -1 3623
3625 0 555089 168149 171920 -1 3624
3626 0 555017 168153 172000 -1 3625
3627 0 554817 168229 172160 -1 3626
3628 0 554765 168265 172200 -1 3627
3629 0 554725 168281 172240 -1 3628
3630 0 554633 168325 172360 -1 3629
3631 0 554325 168537 172400 -1 3630
3632 0 553929 168689 172320 -1 3631
3633 0 553749 168841 172280 -1 3632
3634 0 553717 169021 172320 -1 3633
3635 0 553661 169069 172360 -1 3634
3636 0 553729 169385 172320 -1 3634
3637 0 553721 169453 172360 -1 3636
3638 0 553793 169453 172400 -1 3637
3639 0 553765 169481 172440 -1 3638
3640 0 553713 169429 172480 -1 3639
3641 0 553725 169589 172480 -1 3640
3642 0 553601 169689 172480 -1 3641
3643 0 553509 170137 172480 -1 3642
3644 0 553477 170365 172520 -1 3643
3645 0 553733 170625 172520 -1 3644
3646 0 553717 170641 172600 -1 3645
3647 0 553965 171005 172720 -1 3646
3648 0 553973 171185 172840 -1 3647
3649 0 553865 171565 173080 -1 3648
3650 0 553845 171673 172800 -1 3649
3651 0 553881 171733 172720 -1 3650
3652 0 553933 171793 172600 -1 3651
3653 0 553933 171793 172480 -1 3652
3654 0 553969 171857 172360 -1 3653
3655 0 553945 172013 172240 -1 3654
3656 0 553925 172105 172200 -1 3655
3657 0 553905 171537 173160 -1 3649
3658 0 553861 171569 173240 -1 3657
3659 0 553797 171581 173320 -1 3658
3660 0 553841 171601 173440 -1 3659
3661 0 553817 171585 173480 -1 3660
3662 0 553877 171641 173520 -1 3661
3663 0 553789 171633 173560 -1 3662
3664 0 553905 171421 173640 -1 3663
3665 0 553833 171305 173680 -1 3664
3666 0 553653 169973 172320 -1 3643
3667 0 553661 169909 172280 -1 3666
3668 0 553737 142281 159160 -1 3436
3669 0 553621 142297 159240 -1 3668
3670 0 553585 142317 159320 -1 3669
3671 0 551291 143939 154800 -1 2791
3672 0 551287 143967 154880 -1 3671
3673 0 551623 143823 154920 -1 3672
3674 0 551651 143707 154960 -1 3673
3675 0 551055 144227 154040 -1 2788
3676 0 551031 144155 153920 -1 3675
3677 0 536171 146203 151200 -1 2738
3678 0 536139 146227 151160 -1 3677
3679 0 508544 140192 161360 60 2618
3680 0 508544 140320 161600 60 3679
3681 0 508544 140480 161800 32 3680
3682 0 508608 140640 162000 122 3681
3683 0 508576 140896 162120 163 3682
3684 0 508544 141120 161960 139 3683
3685 0 508640 141312 161800 51 3684
3686 0 508800 141504 161680 71 3685
3687 0 508992 141664 161640 80 3686
3688 0 509248 141792 161680 71 3687
3689 0 509376 142016 161680 86 3688
3690 0 509472 142272 161600 75 3689
3691 0 509504 142528 161520 51 3690
3692 0 509536 142784 161440 81 3691
3693 0 509536 143040 161400 51 3692
3694 0 509536 143072 161360 60 3693
3695 0 509376 143264 161280 71 3694
3696 0 509440 143520 161360 60 3695
3697 0 509472 143776 161480 80 3696
3698 0 509504 144000 161600 71 3697
3699 0 509536 144256 161640 75 3698
3700 0 509664 144480 161520 71 3699
3701 0 509856 144672 161520 51 3700
3702 0 510048 144864 161520 60 3701
3703 0 510240 145056 161560 81 3702
3704 0 510432 145248 161600 81 3703
3705 0 510624 145440 161680 120 3704
3706 0 510720 145664 161800 75 3705
3707 0 510816 145888 161960 60 3706
3708 0 510848 146144 162040 91 3707
3709 0 510880 146400 162080 75 3708
3710 0 510848 146656 162160 71 3709
3711 0 510912 146912 162240 60 3710
3712 0 510976 147136 162360 75 3711
3713 0 511040 147392 162440 60 3712
3714 0 511200 147552 162560 81 3713
3715 0 511296 147808 162600 51 3714
3716 0 511296 148064 162640 51 3715
3717 0 511296 148320 162560 60 3716
3718 0 511296 148576 162520 60 3717
3719 0 511392 148832 162440 80 3718
3720 0 511520 149056 162480 75 3719
3721 0 511648 149248 162600 51 3720
3722 0 511680 149440 162800 51 3721
3723 0 511680 149696 162840 107 3722
3724 0 511712 149952 162920 75 3723
3725 0 511712 150208 163000 75 3724
3726 0 511712 150464 163080 102 3725
3727 0 511680 150720 163160 96 3726
3728 0 511648 150976 163160 60 3727
3729 0 511520 151200 163280 75 3728
3730 0 511520 151456 163320 60 3729
3731 0 511520 151712 163400 75 3730
3732 0 511520 151936 163520 120 3731
3733 0 511488 152128 163680 150 3732
3734 0 511392 152288 163880 219 3733
3735 0 511360 152544 163920 217 3734
3736 0 511456 152768 163840 245 3735
3737 0 511584 152992 163920 226 3736
3738 0 511616 153248 163920 137 3737
3739 0 511776 153440 164040 212 3738
3740 0 511872 153600 164240 90 3739
3741 0 512032 153760 164440 91 3740
3742 0 512128 153952 164600 45 3741
3743 0 512224 154208 164680 60 3742
3744 0 512288 154464 164720 60 3743
3745 0 512320 154720 164720 45 3744
3746 0 512352 154976 164760 80 3745
3747 0 512416 155232 164800 40 3746
3748 0 512480 155488 164800 51 3747
3749 0 512608 155712 164880 51 3748
3750 0 512640 155968 164920 40 3749
3751 0 512768 156160 165040 51 3750
3752 0 512864 156416 165160 40 3751
3753 0 512960 156672 165160 80 3752
3754 0 513088 156896 165280 102 3753
3755 0 513184 157024 165480 45 3754
3756 0 513152 157248 165600 32 3755
3757 0 513120 157440 165760 32 3756
3758 0 513152 157600 165960 81 3757
3759 0 513280 157792 166160 122 3758
3760 0 513408 157984 166280 75 3759
3761 0 513472 158240 166360 64 3760
3762 0 513568 158464 166480 45 3761
3763 0 513664 158688 166600 32 3762
3764 0 513696 158720 166920 60 3763
3765 0 513760 158688 167160 32 3764
3766 0 513760 158880 167360 139 3765
3767 0 513888 159104 167480 178 3766
3768 0 513920 159168 167720 224 3767
3769 0 513984 159232 167960 209 3768
3770 0 513856 159232 168200 64 3769
3771 0 509792 143104 161440 45 3693
3772 0 509984 143136 161320 60 3771
3773 0 505657 138577 162240 137 2611
3774 0 505789 138629 162280 137 3773
3775 0 505897 138845 162440 81 3774
3776 0 506021 138961 162680 64 3775
3777 0 506117 139145 162880 60 3776
3778 0 506265 139309 163120 75 3777
3779 0 506373 139393 163320 75 3778
3780 0 506381 139557 163320 64 3779
3781 0 506289 139865 163320 104 3780
3782 0 506325 139965 163320 104 3781
3783 0 506357 139941 163440 104 3782
3784 0 506393 139989 163480 102 3783
3785 0 506385 140157 163520 102 3784
3786 0 506421 140277 163560 75 3785
3787 0 506469 140449 163640 90 3786
3788 0 506509 140517 163720 90 3787
3789 0 506505 140633 163840 71 3788
3790 0 506501 140681 163880 71 3789
3791 0 506417 140801 163920 71 3790
3792 0 506385 140877 163960 81 3791
3793 0 506393 141321 164160 51 3792
3794 0 506421 141445 164240 51 3793
3795 0 506449 141605 164360 71 3794
3796 0 506421 141917 164400 75 3795
3797 0 506389 142041 164480 98 3796
3798 0 506373 142209 164560 98 3797
3799 0 506381 142497 164640 75 3798
3800 0 506333 142589 164880 96 3799
3801 0 506305 142641 164960 98 3800
3802 0 506333 142789 165080 98 3801
3803 0 506361 142981 165160 154 3802
3804 0 506389 142973 165280 154 3803
3805 0 506405 143025 165440 204 3804
3806 0 506381 143053 165480 204 3805
3807 0 506385 142969 165560 234 3806
3808 0 506457 143053 165600 237 3807
3809 0 506515 142895 165680 237 3808
3810 0 506499 142887 165760 137 3809
3811 0 506567 142867 165800 137 3810
3812 0 506607 142735 165920 137 3811
3813 0 506611 142607 166000 107 3812
3814 0 506647 142571 166080 60 3813
3815 0 506739 142559 166240 60 3814
3816 0 506699 142595 166280 60 3815
3817 0 506791 142651 166320 60 3816
3818 0 506839 142651 166400 60 3817
3819 0 506851 142643 166440 60 3818
3820 0 506887 142787 166480 81 3819
3821 0 506915 142927 166520 81 3820
3822 0 507035 143087 166600 40 3821
3823 0 507127 143119 166680 40 3822
3824 0 507171 143155 166720 40 3823
3825 0 507251 143367 166920 32 3824
3826 0 507231 143599 167120 75 3825
3827 0 507131 143903 167280 86 3826
3828 0 507115 143955 167320 86 3827
3829 0 507167 144259 167480 71 3828
3830 0 507115 144707 167520 157 3829
3831 0 507063 144879 167600 160 3830
3832 0 507163 144987 167800 160 3831
3833 0 507175 145027 167840 163 3832
3834 0 507211 145151 167920 163 3833
3835 0 507087 145539 168000 75 3834
3836 0 507043 145971 168040 75 3835
3837 0 507015 146739 168080 51 3836
3838 0 507067 147287 168120 80 3837
3839 0 507095 148147 168160 75 3838
3840 0 507151 148603 168200 86 3839
3841 0 507219 149147 168160 40 3840
3842 0 507215 149671 168120 40 3841
3843 0 507191 149911 168080 75 3842
3844 0 507259 150263 168040 60 3843
3845 0 507287 150807 168000 40 3844
3846 0 507219 151339 168000 40 3845
3847 0 507219 151335 168040 40 3846
3848 0 507247 151471 168080 40 3847
3849 0 507239 151507 168120 40 3848
3850 0 507219 151607 168160 40 3849
3851 0 507215 151687 168200 40 3850
3852 0 507167 151763 168240 40 3851
3853 0 507159 151939 168320 40 3852
3854 0 507151 152087 168440 -1 3853
3855 0 507159 152141 168480 -1 3854
3856 0 507155 152257 168520 -1 3855
3857 0 507179 152269 168560 -1 3856
3858 0 507167 152325 168600 -1 3857
3859 0 507203 152473 168680 -1 3858
3860 0 507207 152529 168720 -1 3859
3861 0 507191 152621 168760 -1 3860
3862 0 507183 152777 168880 -1 3861
3863 0 507203 152777 168960 -1 3862
3864 0 507191 152813 169000 -1 3863
3865 0 507147 153009 169040 -1 3864
3866 0 507143 153085 169120 -1 3865
3867 0 507099 153161 169200 -1 3866
3868 0 507103 153237 169280 -1 3867
3869 0 507087 153377 169360 -1 3868
3870 0 507091 153421 169400 -1 3869
3871 0 507111 153477 169480 -1 3870
3872 0 507115 153665 169640 -1 3871
3873 0 507143 153761 169720 -1 3872
3874 0 507183 153973 169880 -1 3873
3875 0 507191 154057 169920 -1 3874
3876 0 507251 154177 170000 -1 3875
3877 0 507291 154341 170120 -1 3876
3878 0 507519 154909 170120 -1 3877
3879 0 507499 154853 170200 -1 3878
3880 0 507579 154837 170320 -1 3879
3881 0 507575 154897 170520 -1 3880
3882 0 507591 154933 170560 -1 3881
3883 0 507603 154989 170680 -1 3882
3884 0 507615 154997 170720 -1 3883
3885 0 507647 155073 170800 -1 3884
3886 0 507623 155241 171040 -1 3885
3887 0 507627 155353 171120 -1 3886
3888 0 507643 155389 171160 -1 3887
3889 0 507611 155489 171400 -1 3888
3890 0 507563 156193 171640 -1 3889
3891 0 507599 156453 171680 -1 3890
3892 0 507703 156549 171760 -1 3891
3893 0 507759 156649 171800 -1 3892
3894 0 507799 156757 171840 -1 3893
3895 0 507855 156841 171960 -1 3894
3896 0 507847 156889 172000 -1 3895
3897 0 507939 157045 172120 -1 3896
3898 0 507971 157149 172160 -1 3897
3899 0 507995 157173 172200 -1 3898
3900 0 508015 157321 172360 -1 3899
3901 0 508063 157357 172400 -1 3900
3902 0 508155 157433 172480 -1 3901
3903 0 508207 157505 172600 -1 3902
3904 0 508191 157557 172640 -1 3903
3905 0 508259 157581 172720 -1 3904
3906 0 508299 157585 172840 -1 3905
3907 0 508391 157653 173000 -1 3906
3908 0 508419 157745 173080 -1 3907
3909 0 508463 157849 173200 -1 3908
3910 0 508519 158045 173360 -1 3909
3911 0 508527 158153 173400 -1 3910
3912 0 508615 158317 173480 -1 3911
3913 0 508659 158397 173640 -1 3912
3914 0 508691 158477 173720 -1 3913
3915 0 508751 158577 173760 -1 3914
3916 0 508771 158677 173800 -1 3915
3917 0 508719 159005 173840 -1 3916
3918 0 508771 159073 173920 -1 3917
3919 0 508759 159117 174040 -1 3918
3920 0 508763 159081 174200 -1 3919
3921 0 508747 159201 174360 -1 3920
3922 0 508875 159341 174560 -1 3921
3923 0 508979 159377 174680 -1 3922
3924 0 509103 159585 175000 -1 3923
3925 0 509287 159721 175280 -1 3924
3926 0 509359 159785 175320 -1 3925
3927 0 509435 159881 175360 -1 3926
3928 0 509715 160085 175440 -1 3927
3929 0 509703 160273 175480 -1 3928
3930 0 509875 160201 175520 -1 3929
3931 0 509907 160249 175560 -1 3930
3932 0 509999 160277 175640 -1 3931
3933 0 510135 160441 175760 -1 3932
3934 0 510303 160733 175840 -1 3933
3935 0 510367 160785 175920 -1 3934
3936 0 510455 160793 176040 -1 3935
3937 0 510491 160921 176080 -1 3936
3938 0 510555 161033 176120 -1 3937
3939 0 510619 161193 176160 -1 3938
3940 0 510719 161449 176200 -1 3939
3941 0 510747 161549 176240 -1 3940
3942 0 510767 161681 176320 -1 3941
3943 0 510815 161941 176360 -1 3942
3944 0 510743 162345 176440 -1 3943
3945 0 510651 162493 176520 -1 3944
3946 0 510587 162613 176600 -1 3945
3947 0 510575 162841 176640 -1 3946
3948 0 510531 163205 176680 -1 3947
3949 0 510627 163201 176720 -1 3948
3950 0 510643 163449 176760 -1 3949
3951 0 510683 163381 176800 -1 3950
3952 0 510667 163597 176840 -1 3951
3953 0 510671 163645 176880 -1 3952
3954 0 510651 163845 176920 -1 3953
3955 0 510627 163941 176960 -1 3954
3956 0 510647 164285 177040 -1 3955
3957 0 510675 164429 177080 -1 3956
3958 0 510615 164665 177120 -1 3957
3959 0 510963 165101 177120 -1 3958
3960 0 510995 165129 177160 -1 3959
3961 0 511047 165181 177200 -1 3960
3962 0 511015 165097 177280 -1 3961
3963 0 510983 164993 177400 -1 3962
3964 0 510931 164985 177440 -1 3963
3965 0 510947 164929 177560 -1 3964
3966 0 511023 164821 177680 -1 3965
3967 0 510959 164589 177800 -1 3966
3968 0 510987 164497 177920 -1 3967
3969 0 510987 164369 178040 -1 3968
3970 0 510975 164253 178160 -1 3969
3971 0 510987 165121 177000 -1 3959
3972 0 511123 165195 176920 -1 3971
3973 0 511151 165219 176840 -1 3972
3974 0 511155 165327 176760 -1 3973
3975 0 511143 165331 176720 -1 3974
3976 0 511055 165631 176680 -1 3975
3977 0 511131 165407 176640 -1 3976
3978 0 511155 165455 176600 -1 3977
3979 0 511163 165499 176520 -1 3978
3980 0 511295 165635 176440 -1 3979
3981 0 511323 165767 176360 -1 3980
3982 0 511439 165903 176280 -1 3981
3983 0 511479 165887 176240 -1 3982
3984 0 511503 165975 176120 -1 3983
3985 0 511559 165987 176080 -1 3984
3986 0 511547 166051 176040 -1 3985
3987 0 511631 166107 176000 -1 3986
3988 0 511719 166203 175960 -1 3987
3989 0 511675 166107 175920 -1 3988
3990 0 511043 165823 176800 -1 3973
3991 0 511011 166083 176720 -1 3990
3992 0 510883 166495 176680 -1 3991
3993 0 511207 166639 176640 -1 3992
3994 0 511311 166931 176600 -1 3993
3995 0 511471 167323 176560 -1 3994
3996 0 511487 167411 176520 -1 3995
3997 0 511447 167875 176600 -1 3996
3998 0 511475 168003 176640 -1 3997
3999 0 511479 168163 176720 -1 3998
4000 0 511479 168255 176760 -1 3999
4001 0 511507 168231 176800 -1 4000
4002 0 511475 168255 176840 -1 4001
4003 0 511463 168327 176880 -1 4002
4004 0 511471 168403 176960 -1 4003
4005 0 511535 168563 177120 -1 4004
4006 0 511531 168543 177160 -1 4005
4007 0 511535 168651 177240 -1 4006
4008 0 511531 168643 177320 -1 4007
4009 0 511431 168695 177480 -1 4008
4010 0 511403 168735 177640 -1 4009
4011 0 511355 168855 177760 -1 4010
4012 0 511271 168979 177840 -1 4011
4013 0 511171 169199 177960 -1 4012
4014 0 511147 169251 178040 -1 4013
4015 0 511231 169547 178120 -1 4014
4016 0 511239 169807 178080 -1 4015
4017 0 511235 169939 178040 -1 4016
4018 0 511251 170115 178000 -1 4017
4019 0 511255 170195 177960 -1 4018
4020 0 511263 170451 177920 -1 4019
4021 0 511275 170559 177840 -1 4020
4022 0 511323 170671 177720 -1 4021
4023 0 511419 170835 177640 -1 4022
4024 0 511479 170919 177600 -1 4023
4025 0 511655 171091 177520 -1 4024
4026 0 511959 171387 177440 -1 4025
4027 0 512099 171639 177400 -1 4026
4028 0 512179 171863 177480 -1 4027
4029 0 512195 171911 177560 -1 4028
4030 0 512187 171971 177600 -1 4029
4031 0 512247 172239 177680 -1 4030
4032 0 512271 172495 177680 -1 4031
4033 0 512183 172859 177720 -1 4032
4034 0 512055 173339 177760 -1 4033
4035 0 512023 173791 177840 -1 4034
4036 0 512075 173963 177880 -1 4035
4037 0 512051 173915 178000 -1 4036
4038 0 512051 173879 178240 -1 4037
4039 0 512139 173743 178360 -1 4038
4040 0 512111 173895 178440 -1 4039
4041 0 512075 173991 178560 -1 4040
4042 0 512063 174023 178600 -1 4041
4043 0 512131 173911 178680 -1 4042
4044 0 512107 173843 178760 -1 4043
4045 0 512383 173967 178800 -1 4044
4046 0 512563 174431 178840 -1 4045
4047 0 512591 174491 178880 -1 4046
4048 0 512635 174579 178920 -1 4047
4049 0 506397 142609 164480 75 3799
4050 0 506453 142745 164400 96 4049
4051 0 506457 142773 164360 96 4050
4052 0 499949 137953 162880 71 2598
4053 0 499937 138065 163160 131 4052
4054 0 499965 138021 163400 120 4053
4055 0 499973 138063 163480 120 4054
4056 0 499973 138123 163520 120 4055
4057 0 499873 138195 163560 120 4056
4058 0 499861 138223 163640 120 4057
4059 0 499845 138247 163680 120 4058
4060 0 499793 138183 163720 120 4059
4061 0 499733 138135 163840 120 4060
4062 0 499669 138123 163920 120 4061
4063 0 499697 138107 164040 120 4062
4064 0 499697 138127 164080 120 4063
4065 0 499737 138147 164160 120 4064
4066 0 499793 138175 164240 120 4065
4067 0 499805 138183 164280 -1 4066
4068 0 499873 138163 164400 -1 4067
4069 0 499929 138123 164440 -1 4068
4070 0 499973 138079 164480 -1 4069
4071 0 500053 138051 164520 -1 4070
4072 0 500061 138063 164560 -1 4071
4073 0 477581 134093 162600 128 2546
4074 0 468777 129925 163160 45 2261
4075 0 468581 130077 163080 45 4074
4076 0 468465 130085 163040 107 4075
4077 0 468473 130077 163000 107 4076
4078 0 468489 130073 162960 107 4077
4079 0 468433 130037 162880 107 4078
4080 0 468453 130049 162840 107 4079
4081 0 468405 130009 162800 107 4080
4082 0 468629 130109 162720 107 4081
4083 0 468613 130165 162680 107 4082
4084 0 333841 135752 197720 -1 1
4085 0 333813 135744 197640 -1 4084
4086 0 333737 135732 197440 -1 4085
4087 0 333597 135712 197360 -1 4086
4088 0 333593 135708 197160 -1 4087
