# Supplementary material for: Connectomics Analysis Reveals First-, Second-, and Third-Order Thermosensory and Hygrosensory Neurons in the Adult Drosophila Brain
Source: Curr Biol. 2020 Aug 17;30(16):3167–3182.e4. doi: 10.1016/j.cub.2020.06.028 (PMC7443704; doi:10.1016/j.cub.2020.06.028)
Supplement: Data S1. Skeletons and Meshes, Related to STAR Methods — marin2020-skeletons contains files describing the morphology of each neuron in this study (in FAFB14 space, .swc format). glomeruli_meshes contains the glomerular meshes (in FAFB14 space, .stl format). neuropil_meshes contains the glomerular meshes (in FAFB14 space, .stl format). [file mmc5.zip › VP_SI/marin2020-skeletons/37212.swc]

# SWC format file
# based on specifications at http://www.neuronland.org/NLMorphologyConverter/MorphologyFormats/SWC/Spec.html
# Created by nat::write.neuron.swc
# PointNo Label X Y Z Radius Parent 
1 0 395802.6 226040.75 56640 1305 -1
2 0 395986.4 226007.67 56080 -1 1
3 0 398547.44 227025.34 56080 -1 2
4 0 398714.2 226937.17 56000 -1 3
5 0 398828.38 227016.23 55920 -1 4
6 0 399563.62 227451.02 55920 -1 5
7 0 399571.1 227452.48 56000 -1 6
8 0 400043.97 227533.03 56040 -1 7
9 0 400626.06 227674.78 56240 -1 8
10 0 400986.12 227778.42 56480 -1 9
11 0 401278.06 227947.62 56640 -1 10
12 0 401573.62 228117.12 56840 -1 11
13 0 401705.75 228228.16 56960 -1 12
14 0 401803.34 228282.97 57120 -1 13
15 0 401848.1 228286.7 57160 -1 14
16 0 401621.28 228109.77 57200 -1 15
17 0 401612.12 228082.88 57240 -1 16
18 0 401605.53 228074.45 57280 -1 17
19 0 401610.8 228061.5 57320 -1 18
20 0 402025.78 228090.3 57480 -1 19
21 0 402436.75 228203.02 57680 -1 20
22 0 402578.34 228240.92 57800 -1 21
23 0 402937.03 228326.77 58040 -1 22
24 0 403022.62 228329.56 58280 -1 23
25 0 403096.5 228357.06 58440 -1 24
26 0 403281.8 228423.33 58600 -1 25
27 0 403582.8 228578.12 58640 -1 26
28 0 403913.2 228766.25 58760 -1 27
29 0 404367.9 228972.6 58920 -1 28
30 0 404858.72 229454.38 59080 -1 29
31 0 405106.12 229647.38 59320 -1 30
32 0 405358.53 229772.16 59520 -1 31
33 0 405463.9 229876.02 59680 -1 32
34 0 405653.72 230044.81 59760 -1 33
35 0 405974.25 230393.83 59920 -1 34
36 0 406274.94 230722.53 60080 -1 35
37 0 406616.84 230792.12 60280 -1 36
38 0 406790.1 230752.31 60440 -1 37
39 0 407179.97 230743 60600 -1 38
40 0 407514.53 230808.47 60760 -1 39
41 0 407727.78 230934.3 60840 -1 40
42 0 408073.12 231059.9 60960 -1 41
43 0 408105.5 231073.27 61000 -1 42
44 0 408044.53 230013.28 61040 -1 43
45 0 408286.25 231394.9 61080 -1 44
46 0 408295.47 231587.73 61120 -1 45
47 0 408466.16 231918.64 61200 -1 46
48 0 408865.78 232553.28 61280 -1 47
49 0 409310.97 233633.38 61360 -1 48
50 0 410317.2 234432.12 61360 -1 49
51 0 410410.97 234604.06 61440 -1 50
52 0 410541.3 234741.34 61560 -1 51
53 0 411095.72 235113.19 61560 -1 52
54 0 411379.38 235305 61680 -1 53
55 0 411613.3 235474.08 61840 -1 54
56 0 411889.88 235673.73 62000 -1 55
57 0 412131.97 235727.62 62120 -1 56
58 0 412209.3 235785.86 62160 -1 57
59 0 412384.8 235791.48 62200 -1 58
60 0 412641.22 235841.48 62280 -1 59
61 0 413128.34 235993.47 62440 -1 60
62 0 413461.84 236216.42 62560 -1 61
63 0 414188.56 236349.89 62560 -1 62
64 0 414213.34 236356.33 62480 -1 63
65 0 414391.16 236337.48 62360 -1 64
66 0 414562.66 236298.48 62280 -1 65
67 0 414907.7 236160.23 62160 -1 66
68 0 415117.88 235985.92 61920 -1 67
69 0 415595.9 235647.83 61800 -1 68
70 0 415786.06 235454.03 61640 -1 69
71 0 416083.12 235130.77 61560 -1 70
72 0 416383.84 234854.5 61520 -1 71
73 0 416555.56 234530.77 61480 -1 72
74 0 416917.47 234101.31 61440 -1 73
75 0 416779.94 233832.84 61280 -1 74
76 0 417033.1 233574.56 61120 -1 75
77 0 417104.28 233225 60920 -1 76
78 0 417362.44 232552.11 60920 -1 77
79 0 418587.5 231830.83 60880 -1 78
80 0 418520.56 231923.86 60720 -1 79
81 0 418186.28 232035.62 60560 -1 80
82 0 418123.88 232098.48 60400 -1 81
83 0 418126.78 232052.4 60240 -1 82
84 0 418754.9 231520.75 60240 -1 83
85 0 418922.53 231445.47 60120 -1 84
86 0 418922.8 231421.02 60000 -1 85
87 0 419027.25 231303.73 59840 -1 86
88 0 419066.03 231191.39 59640 -1 87
89 0 419193.66 231184.28 59480 -1 88
90 0 419074.97 230970.4 59320 163 89
91 0 419134.7 230930.98 59160 163 90
92 0 419293.12 230819.5 59040 163 91
93 0 419489.84 230711.62 58920 163 92
94 0 419980.72 230533.02 58880 249 93
95 0 419935.12 230470.3 58720 249 94
96 0 420013.3 230421.05 58520 249 95
97 0 420325.44 230366.05 58360 150 96
98 0 420632.72 230348.77 58320 90 97
99 0 421036.72 230173.28 58280 60 98
100 0 421300.7 230009.55 58240 60 99
101 0 421750.06 229848 58200 60 100
102 0 422077.38 229841.52 58040 -1 101
103 0 422170.97 229778.95 57840 -1 102
104 0 422409.78 229704.92 57680 -1 103
105 0 422543.03 229649.55 57560 -1 104
106 0 422810.3 229562.7 57480 -1 105
107 0 422966.22 229534.7 57400 -1 106
108 0 423204.28 229488.48 57280 -1 107
109 0 423221.5 229236.06 57240 -1 108
110 0 423472.12 229212.3 57200 -1 109
111 0 423609.2 229581 57160 51 110
112 0 423943.3 229649.25 57000 51 111
113 0 424241.75 229702.1 56800 51 112
114 0 424542.44 229617.61 56640 75 113
115 0 424729.22 229605.77 56480 134 114
116 0 424865.88 229537.94 56240 124 115
117 0 425285.4 229482.75 56040 101 116
118 0 425566.5 229453.81 55880 128 117
119 0 425758.3 229460.8 55760 128 118
120 0 426040.8 229410.73 55600 137 119
121 0 426317.1 229509.11 55480 128 120
122 0 426860.03 229578.89 55320 124 121
123 0 427619.47 229664.73 55160 101 122
124 0 428116.3 229781.89 54960 136 123
125 0 428420.94 229853.48 54760 140 124
126 0 429283.4 229893.03 54760 137 125
127 0 429776.38 230011.06 54720 134 126
128 0 430244.62 230160.98 54680 81 127
129 0 430254.7 230130.55 54640 81 128
130 0 430624.28 230245.2 54480 172 129
131 0 431133.56 230370.61 54360 150 130
132 0 431195.22 230411.84 54320 150 131
133 0 432340.34 230665.88 54240 128 132
134 0 432899.8 230874.44 54120 120 133
135 0 433445.16 230991.1 54000 124 134
136 0 434782.75 231504.16 54000 40 135
137 0 436786.3 231794.7 54000 124 136
138 0 437196.22 231881.45 54120 139 137
139 0 437410.97 231905.56 54160 120 138
140 0 437653.06 231971.33 54240 90 139
141 0 437774.75 231986.7 54280 90 140
142 0 438019.5 232019.58 54360 96 141
143 0 438256.38 232022.7 54480 96 142
144 0 438414.97 232044.83 54560 96 143
145 0 438635.28 232052.38 54600 96 144
146 0 438768.03 232104.39 54640 96 145
147 0 438763 232132.45 54680 96 146
148 0 438996.53 232156.38 54720 96 147
149 0 439058.66 232194.38 54760 96 148
150 0 439190.4 232206.28 54800 -1 149
151 0 439473.97 232257.23 54840 -1 150
152 0 439910.03 232353.66 54880 -1 151
153 0 440332.72 232380.38 54920 -1 152
154 0 440591.03 232400.89 54960 -1 153
155 0 440727.78 232425.36 55000 -1 154
156 0 441078.78 232502.02 55040 -1 155
157 0 442085.53 232764.14 55080 45 156
158 0 442892.4 232982.25 55200 102 157
159 0 443379.72 233012.72 55240 86 158
160 0 444092.7 233232.17 55280 60 159
161 0 444360.12 233375.75 55320 91 160
162 0 444906.16 233516.48 55400 101 161
163 0 445290.2 233574.81 55560 102 162
164 0 445520.6 233669.73 55680 124 163
165 0 445818.8 233788.67 55720 128 164
166 0 445966.97 233933.53 55840 102 165
167 0 446192.25 234006.88 55960 140 166
168 0 446424.34 234069.05 56040 140 167
169 0 446871.06 234250.69 56080 90 168
170 0 448024.97 234546.98 56080 75 169
171 0 448370.34 234581.97 56040 102 170
172 0 448892.16 234636.72 56000 101 171
173 0 449266.66 234758.67 55960 60 172
174 0 449780.34 234744.66 55960 60 173
175 0 450076.25 234732.97 55920 75 174
176 0 450481.34 234589.22 55880 80 175
177 0 451028.62 234369.2 55960 98 176
178 0 451262.8 234289.05 56080 90 177
179 0 451885.53 234161.92 56160 96 178
180 0 452196.22 234092.67 56240 75 179
181 0 452782.3 234003.84 56280 75 180
182 0 453014.03 233900.9 56400 104 181
183 0 453171.97 233867.02 56440 128 182
184 0 454093.88 233845.86 56440 91 183
185 0 454361.62 233781.12 56480 128 184
186 0 454500.03 233771.95 56600 128 185
187 0 454765 233721.3 56760 128 186
188 0 454938.9 233732.95 56800 91 187
189 0 455164.16 233851.19 56840 51 188
190 0 455679.3 233997.73 56840 163 189
191 0 455655.8 234003.77 56800 163 190
192 0 455785.9 234337.34 56600 150 191
193 0 455740.9 234630.95 56400 134 192
194 0 455500.38 234961 56320 122 193
195 0 455251.78 235435.1 56200 101 194
196 0 455352.16 234997.08 56000 120 195
197 0 455277.56 234729.88 55800 134 196
198 0 455316.53 234586.73 55640 128 197
199 0 455250.47 234298.05 55440 154 198
200 0 455182.28 234134.61 55240 124 199
201 0 455125.53 234092.64 55080 124 200
202 0 455046.75 233899.06 55000 120 201
203 0 455074.06 233867.7 54960 120 202
204 0 455042.56 233730.95 54920 131 203
205 0 455005.8 233743.98 54840 131 204
206 0 454980.62 233589.7 54680 40 205
207 0 455040.2 233573.08 54560 40 206
208 0 455061.3 233506.8 54480 80 207
209 0 455092 233469.34 54360 80 208
210 0 455189.4 233441.77 54240 80 209
211 0 455200.56 233456.8 54120 80 210
212 0 455240.34 233426.81 54040 51 211
213 0 455349 233246.97 54000 51 212
214 0 455444.47 233152.81 53920 51 213
215 0 455511.28 233136.88 53760 51 214
216 0 455606.2 233012.94 53720 51 215
217 0 455883.75 232530.84 53720 51 216
218 0 456059.75 232448.23 53680 51 217
219 0 456254.25 232430.6 53640 51 218
220 0 456391.47 232328.23 53600 51 219
221 0 456392.38 232288.81 53520 51 220
222 0 456306.72 232237.44 53440 51 221
223 0 456505.72 232170.97 53400 51 222
224 0 455264.44 233390.2 53720 51 216
225 0 455394.25 233411.25 53600 148 224
226 0 455400.34 233344.19 53520 148 225
227 0 455413.06 233282.98 53400 148 226
228 0 455364.9 233300.27 53320 228 227
229 0 455334.75 233231.86 53200 228 228
230 0 455365.9 233173.02 53080 228 229
231 0 455415.66 233156.2 53040 228 230
232 0 455367.1 233237.33 52960 122 231
233 0 455528.44 233265.6 52920 122 232
234 0 455655.88 233009.62 52840 122 233
235 0 455730.88 233090.95 52760 120 234
236 0 455773.06 233084.28 52680 120 235
237 0 455778.25 233103.92 52600 120 236
238 0 455729.38 233107.33 52480 120 237
239 0 455768.5 233034.52 52400 120 238
240 0 455792 233120.2 52320 102 239
241 0 455819.25 233274.38 52240 102 240
242 0 456116.25 233422.89 52160 71 241
243 0 456592.28 233261.95 52080 75 242
244 0 456527.03 233306.95 51960 75 243
245 0 456407.47 233365.97 51920 75 244
246 0 456023.94 233731.38 51920 124 245
247 0 456173.88 234029.16 51920 51 246
248 0 456007.03 234159.17 51920 51 247
249 0 455988.94 234313.7 51880 91 248
250 0 455991.72 234449.16 51840 91 249
251 0 456008.9 234414.34 51800 91 250
252 0 456007.94 234910.22 51680 75 251
253 0 456195.88 235245.4 51600 91 252
254 0 456294.3 235755.27 51520 81 253
255 0 456280.4 235891.53 51480 81 254
256 0 456342.56 236095.56 51400 102 255
257 0 456428.56 236380.25 51280 102 256
258 0 456479 236413.89 51240 102 257
259 0 456507.34 236515.22 51160 91 258
260 0 456989.4 236974.89 51040 120 259
261 0 457220.25 237263.3 51000 80 260
262 0 457390.25 237326.7 50920 51 261
263 0 456850.44 237457.89 50920 40 262
264 0 456525.8 237794.22 50960 32 263
265 0 456620.06 237760.17 51080 32 264
266 0 456634.03 237971.33 51200 32 265
267 0 456609.94 238305.52 51200 32 266
268 0 456562.66 238330.69 51280 32 267
269 0 456469.12 238388.05 51480 32 268
270 0 456167.9 238378.89 51520 32 269
271 0 456089.16 238418.45 51560 -1 270
272 0 455763 238499 51600 -1 271
273 0 455579 238563 51680 -1 272
274 0 455327 238647 51640 -1 273
275 0 455039 238625 51680 -1 274
276 0 455027 238629 51720 -1 275
277 0 455373 238779 51440 -1 274
278 0 455390 238797 51400 -1 277
279 0 455407 238815 51360 -1 278
280 0 455261 238953 51320 -1 279
281 0 455239 238977 51280 -1 280
282 0 455233 238973 51200 -1 281
283 0 455203 238931 51080 -1 282
284 0 454987 238941 51120 -1 283
285 0 454905 238933 51200 -1 284
286 0 454675 238885 51320 -1 285
287 0 454515 238805 51360 -1 286
288 0 454415 238751 51400 -1 287
289 0 454259 238673 51560 -1 288
290 0 454305 238675 51600 -1 289
291 0 454497 238623 51640 -1 290
292 0 454497 238587 51720 -1 291
293 0 454025 238705 51640 -1 290
294 0 453895 238741 51720 -1 293
295 0 453891 238769 51760 -1 294
296 0 455245 238869 50960 -1 283
297 0 455261 238851 50920 -1 296
298 0 455263 238859 50880 -1 297
299 0 455071 238881 50840 -1 298
300 0 455105 238913 50800 -1 299
301 0 456707.94 238421.62 51520 32 269
302 0 456752.66 238441.48 51560 32 301
303 0 456786.16 238402.55 51600 32 302
304 0 458544.2 237559.92 50920 80 262
305 0 458644.75 237754.14 50840 51 304
306 0 458806.75 237492.89 50760 51 305
307 0 458854.22 237491.47 50720 51 306
308 0 458814.53 237473.11 50680 51 307
309 0 458883.1 237427.66 50640 51 308
310 0 458966.25 237352.83 50560 51 309
311 0 459003.84 237360.03 50480 51 310
312 0 458995.62 237296.05 50440 51 311
313 0 459272.7 237803.2 51000 207 304
314 0 459593.38 238110.44 51040 148 313
315 0 459691.28 238131.58 51240 148 314
316 0 459844.5 238250.34 51360 128 315
317 0 459880.4 238192.28 51400 128 316
318 0 459674 237871.39 51440 219 317
319 0 459567.3 237883.28 51480 226 318
320 0 458913.44 237929.67 51480 172 319
321 0 458780.28 237931.38 51560 80 320
322 0 458657.84 237876.33 51600 80 321
323 0 458576 237713 51640 80 322
324 0 458520 237615 51680 90 323
325 0 458716 237735 51800 80 324
326 0 458866 237795 51880 80 325
327 0 459624.84 237424.52 51480 226 319
328 0 459641.34 237273.34 51600 219 327
329 0 459769.88 237252.86 51720 219 328
330 0 459824 237213 51800 219 329
331 0 459726 237191 51840 219 330
332 0 459674 237137 51920 51 331
333 0 459842 237473 51840 219 330
334 0 459834 237525 51880 219 333
335 0 459796 237587 51920 219 334
336 0 459766 237619 52080 219 335
337 0 459873.6 238451.95 51400 166 317
338 0 460218.12 238466.2 51400 40 337
339 0 460404.78 238622.77 51400 107 338
340 0 460849.72 238539.27 51400 137 339
341 0 461296.3 238421.95 51440 102 340
342 0 461334.38 238397.3 51480 143 341
343 0 462208.9 237908.94 51640 163 342
344 0 463526.1 237873.7 51720 194 343
345 0 466479.3 238603.17 51720 120 344
346 0 466858.16 239011.98 51800 139 345
347 0 466883.53 239096.58 51920 139 346
348 0 466970 239213.84 52040 148 347
349 0 466995.34 239216.33 52200 148 348
350 0 467053.62 239183.73 52360 140 349
351 0 467218.84 239277.95 52560 81 350
352 0 467340.84 239339.05 52640 45 351
353 0 467453.03 239352.33 52720 45 352
354 0 467459.5 239328.83 52760 45 353
355 0 467448.72 239253.34 52840 45 354
356 0 467588.84 239396.5 52920 40 355
357 0 467758.53 239434.38 52960 32 356
358 0 467862.28 239733.39 53000 40 357
359 0 467990 239787.53 53040 40 358
360 0 468192 239770.62 53160 71 359
361 0 468325.2 239767.72 53240 120 360
362 0 468404 239764.53 53320 120 361
363 0 468297.72 239892.77 53440 120 362
364 0 468670.3 239900.55 53560 104 363
365 0 468709.12 239914.33 53680 104 364
366 0 468653.9 239903.5 53800 104 365
367 0 468759.3 239907.95 53880 32 366
368 0 468759.3 239913.03 53920 32 367
369 0 468755.62 239903.23 53960 32 368
370 0 468784.22 239908.7 54040 32 369
371 0 468849.9 239935.53 54200 40 370
372 0 468963.78 239961.62 54320 64 371
373 0 468976.22 239992.05 54440 64 372
374 0 469038.25 240034.22 54560 64 373
375 0 469054.34 240004.94 54720 90 374
376 0 469122.12 240002.14 54840 160 375
377 0 469193.88 240024.67 54960 160 376
378 0 469395.5 240045.44 55160 163 377
379 0 469942.8 240135.33 55320 200 378
380 0 470126.72 240356.84 55520 32 379
381 0 470364.4 240441.52 55720 81 380
382 0 470550.4 240218 55880 163 381
383 0 471719 239963 55840 148 382
384 0 471835 239703 55760 90 383
385 0 471795 239559 55720 45 384
386 0 471699 239227 55640 80 385
387 0 471775 239023 55600 96 386
388 0 471797 238889 55560 96 387
389 0 471819 238755 55520 75 388
390 0 471783 238655 55280 98 389
391 0 471811 238647 55040 98 390
392 0 471835 238643 55000 98 391
393 0 471747 238579 54960 32 392
394 0 471815 238479 54920 32 393
395 0 471759 238467 54880 32 394
396 0 471719 238439 54840 32 395
397 0 471671 238383 54760 32 396
398 0 471615 238203 54720 122 397
399 0 471535 238159 54520 122 398
400 0 471543 238027 54400 104 399
401 0 471379 237683 54360 115 400
402 0 471387 237023 54320 101 401
403 0 471431 236547 54120 96 402
404 0 471311 236339 54000 124 403
405 0 470791 236235 53880 71 404
406 0 470291 236107 53920 71 405
407 0 470179 236059 53880 71 406
408 0 469931 235855 53840 71 407
409 0 469335 235687 53880 -1 408
410 0 469091 235755 53840 -1 409
411 0 468875 235799 53800 -1 410
412 0 468339 235991 53840 -1 411
413 0 467883 236163 53880 -1 412
414 0 467695 236191 53960 -1 413
415 0 467483 236191 54040 -1 414
416 0 467503 236203 54080 -1 415
417 0 469211 235723 53960 -1 409
418 0 471759 238599 55600 75 388
419 0 471671 238499 55720 75 418
420 0 471511 238331 55840 75 419
421 0 471375 238231 55960 75 420
422 0 471239 238127 56080 -1 421
423 0 471223 238095 56160 -1 422
424 0 471219 238107 56280 -1 423
425 0 470597.34 240162 55920 139 382
426 0 470644.16 240105.98 55960 139 425
427 0 471567.28 239927.64 56280 150 426
428 0 471584 239923 56320 150 427
429 0 471396 240049 56480 156 428
430 0 471322 240085 56520 178 429
431 0 471166 240119 56600 178 430
432 0 471136 240143 56640 178 431
433 0 472687 240059 55920 91 425
434 0 472819 240071 55840 91 433
435 0 472844 240084 55800 91 434
436 0 472962 240044 55720 104 435
437 0 473076 240092 55600 102 436
438 0 473104 240114 55440 102 437
439 0 473212 240182 55320 51 438
440 0 473496 240218 55160 60 439
441 0 473876 240246 55120 90 440
442 0 473948 240238 54960 104 441
443 0 474114 240282 54840 51 442
444 0 474246 240298 54720 51 443
445 0 474440 240092 54600 51 444
446 0 474580 239958 54520 51 445
447 0 474728 239830 54480 51 446
448 0 474804 239746 54400 51 447
449 0 474810 239656 54280 -1 448
450 0 474838 239600 54160 -1 449
451 0 474842 239578 54000 -1 450
452 0 474854 239526 53800 -1 451
453 0 474848 239540 53640 -1 452
454 0 474780 239512 53480 60 453
455 0 474450 239540 53440 -1 454
456 0 474708 239436 53400 60 455
457 0 474646 239402 53360 60 456
458 0 474646 239340 53280 60 457
459 0 474704 239302 53160 60 458
460 0 474798 239306 53040 60 459
461 0 474860 239244 53000 60 460
462 0 474930 238824 52960 60 461
463 0 474950 238828 52920 60 462
464 0 474996 238868 52880 60 463
465 0 475026 238880 52840 60 464
466 0 475048 238900 52800 60 465
467 0 475078 238972 52720 60 466
468 0 475146 238978 52680 40 467
469 0 475228 238952 52640 40 468
470 0 475296 238932 52560 75 469
471 0 475460 238902 52440 51 470
472 0 475508 238942 52320 51 471
473 0 475576 238870 52240 51 472
474 0 475642 238898 52120 80 473
475 0 475822 238812 52080 80 474
476 0 476032 238790 51960 64 475
477 0 476092 238824 51840 90 476
478 0 476154 238822 51680 90 477
479 0 476350 238878 51520 64 478
480 0 476484 238954 51360 60 479
481 0 476590 238972 51120 75 480
482 0 476798 239032 50960 75 481
483 0 476778 239040 50920 75 482
484 0 476782 239022 50880 75 483
485 0 476608 239038 50840 75 484
486 0 476682 239002 50800 75 485
487 0 476726 238840 50760 75 486
488 0 476756 238798 50720 75 487
489 0 476824 238718 50640 75 488
490 0 476880 238664 50560 75 489
491 0 476978 238580 50480 75 490
492 0 476988 238548 50360 75 491
493 0 477066 238624 50280 -1 492
494 0 477144 238666 50200 -1 493
495 0 477134 238908 50080 -1 494
496 0 477264 239008 49960 -1 495
497 0 477558 238800 49920 -1 496
498 0 477744 238676 49840 -1 497
499 0 477796 238616 49680 -1 498
500 0 477932 238592 49480 -1 499
501 0 478142 238550 49320 -1 500
502 0 478300 238408 49080 -1 501
503 0 478336 238362 48960 -1 502
504 0 478340 238226 48720 -1 503
505 0 478368 238080 48600 -1 504
506 0 478406 238134 48360 -1 505
507 0 478304 238272 48320 -1 506
508 0 478296 238298 48280 -1 507
509 0 478154 238186 48120 -1 508
510 0 477894 237938 48000 -1 509
511 0 477806 237888 47960 -1 510
512 0 478026 238010 47920 -1 511
513 0 478202 238040 47880 -1 512
514 0 478160 238018 47840 -1 513
515 0 478194 237976 47760 -1 514
516 0 478268 238076 47680 -1 515
517 0 478330 238088 47640 -1 516
518 0 478416 238010 47600 -1 517
519 0 478464 237948 47560 -1 518
520 0 478570 237912 47520 32 519
521 0 478610 237800 47480 -1 520
522 0 478710 237722 47440 -1 521
523 0 478714 237624 47400 -1 522
524 0 478728 237604 47360 -1 523
525 0 478770 237594 47280 -1 524
526 0 478800 237634 47160 32 525
527 0 478822 237588 47080 32 526
528 0 478878 237532 47000 32 527
529 0 478866 237504 46960 32 528
530 0 478896 237378 46920 -1 529
531 0 478880 238498 46880 32 530
532 0 478712 235554 46840 -1 531
533 0 478776 238450 46800 32 532
534 0 478776 238506 46760 32 533
535 0 478730 238528 46720 32 534
536 0 478718 238508 46680 32 535
537 0 478686 238448 46600 32 536
538 0 478683 238443 46520 32 537
539 0 478675 238365 46400 32 538
540 0 478675 238349 46320 60 539
541 0 479424 238528 45520 51 540
542 0 479584 238464 45320 64 541
543 0 479744 238464 45120 60 542
544 0 479936 238592 44920 64 543
545 0 480064 238688 44720 104 544
546 0 480256 238624 44560 32 545
547 0 478340 238624 48880 -1 503
548 0 478142 238646 48760 -1 547
549 0 478068 238640 48640 -1 548
550 0 478002 238524 48480 -1 549
551 0 478035 238475 48240 -1 550
552 0 463397.4 237878.39 51840 194 344
553 0 464067.25 237872.56 52000 140 552
554 0 464272.2 238006.97 52200 254 553
555 0 465120 238272 51600 154 554
556 0 465120 238016 51560 51 555
557 0 465280 237792 51560 60 556
558 0 465440 237632 51360 143 557
559 0 465472 237440 51320 139 558
560 0 465728 237440 51240 160 559
561 0 465984 237568 51160 98 560
562 0 466208 237696 51160 75 561
563 0 466464 237760 51080 75 562
564 0 466528 237760 51040 80 563
565 0 465408 237184 51320 120 559
566 0 465280 236928 51320 75 565
567 0 465280 236672 51320 96 566
568 0 465344 236416 51320 128 567
569 0 465408 236160 51240 75 568
570 0 465536 235968 51160 107 569
571 0 464090 238028 52440 254 554
572 0 464078 237974 52480 254 571
573 0 463934 237888 52560 254 572
574 0 463824 237874 52640 140 573
575 0 463710 237720 52760 140 574
576 0 463684 237680 52840 140 575
577 0 463746 237894 52880 254 576
578 0 456924.72 233197.36 51840 107 245
579 0 457038.2 233044.2 51720 108 578
580 0 457235.47 233003.33 51560 141 579
581 0 457363.66 233032.62 51400 96 580
582 0 457308.9 232986.08 51240 90 581
583 0 457314.22 233022.45 51160 90 582
584 0 457436.44 232939.62 51080 124 583
585 0 457574.4 232920.6 51000 124 584
586 0 457774.16 232880.62 50880 64 585
587 0 458117.03 232749.06 50760 75 586
588 0 458393.62 232668.55 50720 40 587
589 0 458453.75 232637.48 50680 40 588
590 0 458397.78 232325.53 50560 32 589
591 0 458672.03 232032.05 50440 51 590
592 0 458752.47 232194.31 50320 51 591
593 0 458787 232258.84 50240 124 592
594 0 458770.62 232520.47 50160 124 593
595 0 458827.84 232520.34 50120 124 594
596 0 458911.16 232536.34 50080 124 595
597 0 459580.06 232566.08 50080 40 596
598 0 459635.56 232655.7 50040 40 597
599 0 459630.4 232771.05 50000 40 598
600 0 459579 232890.83 49960 40 599
601 0 459952.62 232713.19 49920 40 600
602 0 459998.34 232736.33 49880 40 601
603 0 460038.1 232789.98 49800 40 602
604 0 460083.97 232810.02 49760 40 603
605 0 459559.3 232522.02 50160 40 594
606 0 459987.34 232596.67 50160 40 605
607 0 460276.78 232264.95 50240 40 606
608 0 460329.7 232169.25 50320 80 607
609 0 460638.28 232173.92 50360 40 608
610 0 460553.3 231983.83 50400 40 609
611 0 460756 232044.27 50440 40 610
612 0 461993.03 232086.4 50440 128 611
613 0 461990 232076 50400 81 612
614 0 462030 232120 50320 81 613
615 0 461906 232352 50240 81 614
616 0 461990 232904 50120 115 615
617 0 461966 233036 50080 102 616
618 0 461886 233108 50040 102 617
619 0 461858 233128 50000 102 618
620 0 461770 233168 49960 51 619
621 0 462098 232900 49920 51 620
622 0 462174 232592 49800 115 621
623 0 462154 232472 49640 115 622
624 0 461674 232832 49640 60 623
625 0 461630 232816 49560 60 624
626 0 461694 232720 49480 60 625
627 0 462202 232420 49480 115 623
628 0 462114 232576 50000 115 620
629 0 462226 232444 50080 115 628
630 0 462506 232100 50240 102 629
631 0 462598 231868 50360 40 630
632 0 462994 233036 50000 75 619
633 0 463670 232784 49960 60 632
634 0 464730 232236 49920 86 633
635 0 465234 231680 50080 60 634
636 0 465438 231552 50040 60 635
637 0 465334 231536 49960 60 636
638 0 465430 231476 50160 60 635
639 0 465606 231264 50200 60 638
640 0 465418 231260 50240 60 639
641 0 465410 231168 50280 60 640
642 0 465414 231088 50320 60 641
643 0 464934 231916 49720 81 634
644 0 465050 231788 49600 86 643
645 0 462166 233524 50040 80 618
646 0 462158 233684 50000 80 645
647 0 461871.53 232206.64 50600 128 612
648 0 461985.2 232439.45 50920 81 647
649 0 462349 232289 51200 75 648
650 0 462277 232501 51440 75 649
651 0 462241 232517 51600 75 650
652 0 458522.16 233069 50720 75 588
653 0 458566.38 233388.23 50720 45 652
654 0 458579.16 233351.6 50680 45 653
655 0 458577.62 233298.33 50640 75 654
656 0 458555.28 233304.22 50600 75 655
657 0 458562.03 233320.84 50560 75 656
658 0 458601.16 233244.38 50480 40 657
659 0 458635.25 233185.05 50440 124 658
660 0 458614.8 233177.2 50400 124 659
661 0 458627.6 233322.84 50360 124 660
662 0 458629.84 233313.39 50320 124 661
663 0 458688.34 233387.3 50280 124 662
664 0 458644.28 233442.1 50240 124 663
665 0 458591.78 233484.83 50200 -1 664
666 0 458390.06 233763.64 50120 -1 665
667 0 458356.28 233887.34 50040 -1 666
668 0 458246.56 233962.67 50000 -1 667
669 0 458499.2 233742.98 49880 -1 668
670 0 458500.16 233734.28 49800 -1 669
671 0 458454.28 233695.97 49760 -1 670
672 0 458507.2 233657.97 49720 -1 671
673 0 458548.38 233592.31 49680 -1 672
674 0 455024.72 236158.52 56200 115 195
675 0 454421.2 236744.47 56200 136 674
676 0 454359.44 236833.78 56120 131 675
677 0 454322.28 237300.02 56040 136 676
678 0 455140.3 238516.06 56040 81 677
679 0 454874.22 239692.56 56080 80 678
680 0 454814.7 240295.7 56000 150 679
681 0 455014.12 240889.06 55920 190 680
682 0 454974.12 240901.03 55880 190 681
683 0 455594.66 241015.86 55800 60 682
684 0 455904.16 240957.73 55680 96 683
685 0 455689.25 241054 55600 60 684
686 0 455651.06 241006.95 55560 60 685
687 0 456128.22 241007.78 55440 163 686
688 0 456273.5 240944.4 55320 163 687
689 0 456248.7 240959.1 55240 163 688
690 0 456274.84 241074.1 55160 163 689
691 0 454666.03 241510.4 55560 81 686
692 0 454541.5 242050.03 55560 75 691
693 0 454881.97 242900.02 55560 128 692
694 0 454878.78 242928.7 55480 128 693
695 0 455054.72 243307.27 55360 124 694
696 0 455074.84 243682.06 55280 101 695
697 0 455111.6 244164.17 55200 86 696
698 0 455171 244334.34 55120 178 697
699 0 455219.22 244474.08 55040 178 698
700 0 455182.66 244548.05 54960 107 699
701 0 455283.44 244722.1 54840 107 700
702 0 455328.7 244878.36 54760 98 701
703 0 455452.4 245042.22 54600 75 702
704 0 455477.34 245130.78 54520 75 703
705 0 455498.9 245206.39 54480 75 704
706 0 455574.9 245293.48 54400 75 705
707 0 455574.9 245372.9 54320 86 706
708 0 455550.97 245520.39 54240 86 707
709 0 455497.53 245719.89 54160 91 708
710 0 455422.6 245854.95 54080 124 709
711 0 455232.38 245916.95 53920 91 710
712 0 455280.44 246162.11 53840 91 711
713 0 455109.03 246261.56 53760 102 712
714 0 454943.88 246341.31 53680 81 713
715 0 454820.56 246540.23 53560 32 714
716 0 454912.8 246861.83 53400 153 715
717 0 455062.47 246837.7 53240 153 716
718 0 455093.44 246821.55 53080 64 717
719 0 455116.1 246777.56 53040 90 718
720 0 455215.94 246784.8 53000 90 719
721 0 455221.12 246743.42 52960 90 720
722 0 455378.62 246563.75 52760 115 721
723 0 455441.16 246589.62 52600 141 722
724 0 455351.25 246661 52400 51 723
725 0 455261.16 246762.97 52200 86 724
726 0 455239.78 246781.23 52040 86 725
727 0 455295.7 246742.83 51880 64 726
728 0 455278.2 246699.12 51760 64 727
729 0 455276.66 246697.31 51680 120 728
730 0 455224.47 246722.62 51640 120 729
731 0 454933.44 246659.81 51640 71 730
732 0 454853.62 246543.16 51640 71 731
733 0 454626.62 246490.98 51720 64 732
734 0 454525.3 246444.66 51840 98 733
735 0 454396.1 246405.22 51960 98 734
736 0 455310.34 246879.97 51400 185 730
737 0 455457 246836.52 51120 204 736
738 0 455501.47 246880.23 50880 282 737
739 0 455348.47 246707.94 50680 282 738
740 0 455296.44 246653.61 50600 240 739
741 0 455248.62 246614.08 50480 240 740
742 0 455243.84 246582.81 50400 240 741
743 0 455246.2 246610.78 50360 240 742
744 0 455341.03 246744.81 50320 240 743
745 0 455546.97 246779.22 50240 293 744
746 0 454286 246280 50240 32 745
747 0 454210 246164 50360 71 746
748 0 454390 246176 50480 71 747
749 0 454442 246212 50600 81 748
750 0 454550 246236 50640 81 749
751 0 455377.72 246859.42 50160 154 745
752 0 455208.62 247119.69 49920 219 751
753 0 455040 247065.36 49880 139 752
754 0 455122.97 246956.33 49800 139 753
755 0 455166.03 246951.25 49640 219 754
756 0 455093.28 246985.47 49520 219 755
757 0 455011.38 246981.62 49400 139 756
758 0 455099.25 247019.55 49280 219 757
759 0 455229.06 247007.05 49160 219 758
760 0 455301.84 247201.61 48960 140 759
761 0 456030.22 247377.94 49280 104 758
762 0 456352.53 247460.75 49160 115 761
763 0 456555.22 247544.94 49040 115 762
764 0 456831.9 247571.23 48840 107 763
765 0 457004.06 247594.55 48640 96 764
766 0 457279.56 247528.8 48440 98 765
767 0 457429.34 247437 48240 75 766
768 0 457465.7 247160.97 48040 32 767
769 0 457612.5 247263.34 47920 64 768
770 0 458419.22 247404.12 47760 81 769
771 0 457765.12 247742.5 47720 64 770
772 0 459152.6 247325.6 47520 75 771
773 0 459525.75 246992.73 47360 86 772
774 0 459700.28 247025.84 47160 86 773
775 0 459723.34 247053.67 47000 86 774
776 0 459729.1 247086.25 46960 86 775
777 0 459724 247140.88 46920 86 776
778 0 459676.38 247525.48 46880 75 777
779 0 459691.34 247499.27 46840 75 778
780 0 459653.66 247556.75 46800 75 779
781 0 459593.22 247723.89 46600 81 780
782 0 459539.03 247700.16 46480 81 781
783 0 459391 247814.86 46360 51 782
784 0 459188.8 248010.73 46200 51 783
785 0 459045.47 248145.3 46080 81 784
786 0 458835.6 248161.72 45920 81 785
787 0 458800.56 248164.98 45880 81 786
788 0 458738.88 248273.73 45800 81 787
789 0 458741.75 248182.53 45640 75 788
790 0 458818.53 248067.92 45520 102 789
791 0 458867.97 248005.83 45400 102 790
792 0 458854.9 247932.56 45160 96 791
793 0 458904.12 248183.17 44960 91 792
794 0 458934.97 248250.22 44840 91 793
795 0 458987.88 248410.5 44680 90 794
796 0 458967.84 248435.61 44640 90 795
797 0 459106.1 248571.73 44520 75 796
798 0 459137.16 248597.7 44440 75 797
799 0 459156.53 248522.05 44400 75 798
800 0 459196 248671.22 44320 96 799
801 0 459273.7 248705.34 44160 104 800
802 0 459401.62 248730.17 44000 104 801
803 0 459412.03 248715.64 43880 75 802
804 0 459417.78 248779.98 43680 71 803
805 0 459507.97 248886.52 43520 71 804
806 0 459506.44 248940.77 43400 71 805
807 0 459554.3 248990.23 43280 71 806
808 0 459574.53 249044.72 43160 60 807
809 0 459684.22 249156.53 43000 60 808
810 0 459769.06 249245.53 42840 60 809
811 0 459757.12 249398.17 42680 80 810
812 0 459954.53 249519.36 42520 75 811
813 0 460201.5 249671.33 42360 75 812
814 0 460336.7 249800.05 42240 60 813
815 0 460664.53 249934 42120 102 814
816 0 460688.06 250204.83 41960 81 815
817 0 460633.22 250569.39 41880 60 816
818 0 460723.44 250215.92 41880 102 817
819 0 460829.75 250236.95 41800 102 818
820 0 460927.4 250281.05 41720 102 819
821 0 460987 250304 41680 102 820
822 0 461109 250360 41560 102 821
823 0 461211 250328 41480 102 822
824 0 461377 250262 41360 102 823
825 0 461479 250242 41240 -1 824
826 0 461599 250164 41120 -1 825
827 0 461659 250172 41000 -1 826
828 0 461705 250154 40880 -1 827
829 0 461783 250170 40720 -1 828
830 0 461847 250292 40600 -1 829
831 0 461925 250336 40480 -1 830
832 0 462075 250360 40400 -1 831
833 0 462217 250286 40280 -1 832
834 0 462363 250214 40120 -1 833
835 0 462501 250236 40000 -1 834
836 0 462645 250168 39840 -1 835
837 0 462781 250092 39720 -1 836
838 0 462923 250050 39560 -1 837
839 0 463081 250030 39400 -1 838
840 0 463203 249962 39280 -1 839
841 0 463357 249904 39120 -1 840
842 0 463413 249872 38960 -1 841
843 0 463475 249816 38800 -1 842
844 0 463613 249768 38680 64 843
845 0 463693 249716 38560 64 844
846 0 463765 249668 38400 64 845
847 0 463867 249640 38280 64 846
848 0 464047 249572 38160 64 847
849 0 464227 249522 38000 64 848
850 0 464353 249524 37880 64 849
851 0 464677 249530 37760 81 850
852 0 464877 249490 37640 64 851
853 0 465223 249454 37520 71 852
854 0 465539 249494 37360 40 853
855 0 465925 249570 37240 32 854
856 0 466273 249626 37120 40 855
857 0 466437 249644 37000 51 856
858 0 466645 249776 36880 51 857
859 0 466653 249858 36760 51 858
860 0 466399 249906 36640 51 859
861 0 466175 249956 36520 51 860
862 0 466047 249984 36400 51 861
863 0 466171 250030 36280 51 862
864 0 466325 250084 36160 -1 863
865 0 466531 250054 36000 -1 864
866 0 466663 250032 35880 -1 865
867 0 466809 249994 35720 -1 866
868 0 466883 250070 35600 -1 867
869 0 466903 250148 35440 -1 868
870 0 466935 250156 35280 -1 869
871 0 466985 250072 35160 -1 870
872 0 466913 250052 35120 -1 871
873 0 467003 250138 35080 -1 872
874 0 467035 250168 35040 -1 873
875 0 467055 250182 35000 -1 874
876 0 467255 250234 34880 -1 875
877 0 467425 250250 34800 -1 876
878 0 467443 250220 34640 -1 877
879 0 467529 250252 34520 -1 878
880 0 467621 250228 34360 -1 879
881 0 467629 250194 34200 -1 880
882 0 467661 250116 34080 -1 881
883 0 467629 250024 33920 -1 882
884 0 467641 249924 33800 -1 883
885 0 467635 249936 33600 -1 884
886 0 467689 249936 33440 -1 885
887 0 467805 249838 33280 -1 886
888 0 467823 249750 33080 -1 887
889 0 467869 249648 32920 -1 888
890 0 467907 249576 32760 -1 889
891 0 467829 249598 32600 -1 890
892 0 467797 249590 32440 -1 891
893 0 467707 249612 32240 -1 892
894 0 467523 249640 32080 -1 893
895 0 467485 249544 31880 -1 894
896 0 467435 249456 31720 -1 895
897 0 467269 249266 31560 -1 896
898 0 467227 249116 31440 -1 897
899 0 467221 249010 31400 -1 898
900 0 467237 249036 31320 -1 899
901 0 467185 248910 31200 -1 900
902 0 467157 248836 31040 -1 901
903 0 466987 248796 30880 -1 902
904 0 466987 248940 30760 -1 903
905 0 466685 249038 30600 -1 904
906 0 466635 249026 30440 -1 905
907 0 466579 249080 30320 -1 906
908 0 466539 249090 30240 -1 907
909 0 466469 249080 30120 -1 908
910 0 466365 249096 30000 -1 909
911 0 466383 249112 29840 -1 910
912 0 466279 249098 29680 -1 911
913 0 466321 248838 29480 -1 912
914 0 466383 248702 29320 -1 913
915 0 466329 248586 29280 -1 914
916 0 466307 248518 29200 -1 915
917 0 466269 248512 29120 -1 916
918 0 466233 248512 28960 -1 917
919 0 466099 248390 28840 -1 918
920 0 466019 248296 28720 -1 919
921 0 465823 248214 28600 -1 920
922 0 465705 248138 28440 -1 921
923 0 465579 248070 28320 -1 922
924 0 465569 248066 28200 -1 923
925 0 465579 248068 28040 -1 924
926 0 465505 248176 27880 -1 925
927 0 465411 248168 27720 -1 926
928 0 465371 248132 27600 75 927
929 0 465255 248168 27360 75 928
930 0 465199 248188 27240 75 929
931 0 465141 248230 27080 75 930
932 0 465085 248364 26960 75 931
933 0 465039 248520 26840 75 932
934 0 464985 248642 26680 80 933
935 0 464961 248836 26560 75 934
936 0 464953 248946 26440 102 935
937 0 464903 249058 26280 102 936
938 0 464827 249148 26080 122 937
939 0 464791 249244 25960 108 938
940 0 464769 249176 25760 45 939
941 0 464645 249130 25640 45 940
942 0 464583 249062 25440 154 941
943 0 464521 249108 25240 154 942
944 0 464413 249040 25040 141 943
945 0 464248 248920.03 24920 156 944
946 0 464295 249112 24760 156 945
947 0 464371 249060 24640 176 946
948 0 464497 248970 24480 160 947
949 0 464597 248918 24280 160 948
950 0 464553 248874 24160 160 949
951 0 464455 248740 23880 102 950
952 0 464353 248528 23840 102 951
953 0 464455 248340 23800 102 952
954 0 464633 248310 23720 102 953
955 0 464763 248300 23640 102 954
956 0 464913 248268 23560 102 955
957 0 464953 248238 23520 -1 956
958 0 464973 248240 23400 -1 957
959 0 465017 248214 23320 -1 958
960 0 465037 248186 23240 -1 959
961 0 465127 248154 23120 -1 960
962 0 465161 248130 23080 -1 961
963 0 465209 248132 23040 -1 962
964 0 465279 248176 23000 -1 963
965 0 465297 248172 22960 -1 964
966 0 465331 248174 22920 -1 965
967 0 465363 248114 22840 -1 966
968 0 460484.56 250928.92 41760 80 817
969 0 460354.8 251239.97 41640 64 968
970 0 460284.84 251605.7 41560 86 969
971 0 460256.34 251972.73 41440 102 970
972 0 460331 252261.38 41280 86 971
973 0 460419.72 252514.55 41160 75 972
974 0 460422.75 252675.02 41040 64 973
975 0 460511.75 252879.25 40880 75 974
976 0 460608.97 253011.7 40800 75 975
977 0 460712.72 253167.14 40680 75 976
978 0 460876.1 253266.31 40520 75 977
979 0 460929.44 253336.61 40360 75 978
980 0 461033.9 253340.62 40200 75 979
981 0 461017.7 253461.44 40080 148 980
982 0 460972.97 253564.6 39960 148 981
983 0 461006.9 253637.16 39800 148 982
984 0 461054.16 253752.3 39640 156 983
985 0 460832.75 253627.75 39600 148 984
986 0 460756.75 253599.75 39320 40 985
987 0 460628.75 253587.75 39240 40 986
988 0 460556.75 253387.75 39120 40 987
989 0 461159.75 254298.11 39640 96 984
990 0 461117.97 254644.92 39640 75 989
991 0 461090.22 254829.25 39560 81 990
992 0 461246.66 255004.62 39400 107 991
993 0 461319.2 255304.88 39240 32 992
994 0 461510.44 255524.78 39120 75 993
995 0 461767.62 255780.27 39000 122 994
996 0 461950.8 256054.94 38840 163 995
997 0 461990.06 256522.5 38680 140 996
998 0 461917.22 256557.02 38480 140 997
999 0 462056.28 256567.64 38320 140 998
1000 0 462366.94 256691.14 38240 60 999
1001 0 462605.22 256863.03 38160 60 1000
1002 0 462691.5 256969.89 38040 60 1001
1003 0 462737.38 257032.64 37880 71 1002
1004 0 462853.56 257093.9 37720 71 1003
1005 0 463009.38 257184.16 37600 71 1004
1006 0 463168.72 257363.72 37440 75 1005
1007 0 463653.22 257535.8 37320 40 1006
1008 0 464042.78 258012.53 37320 71 1007
1009 0 464411.78 258026.62 37200 124 1008
1010 0 464788.88 258168.58 37040 91 1009
1011 0 465037.84 258322.2 36880 91 1010
1012 0 465035.34 258373.22 36720 137 1011
1013 0 464614.25 258431.56 36560 45 1012
1014 0 464624.1 258497.9 36520 45 1013
1015 0 464613.2 258560.34 36480 45 1014
1016 0 464559.75 258608.86 36440 45 1015
1017 0 464641.28 258851.77 36320 64 1016
1018 0 464918 259043.95 36200 134 1017
1019 0 465078.72 259067.9 36080 134 1018
1020 0 465205.34 259174.72 35920 101 1019
1021 0 465411.97 259298.89 35760 90 1020
1022 0 465621.1 259439.97 35600 120 1021
1023 0 465979.9 259494.06 35440 90 1022
1024 0 466470.53 259822.2 35360 60 1023
1025 0 466387.06 260322.02 35360 51 1024
1026 0 466332.78 260482.06 35280 51 1025
1027 0 466460.3 260809.5 35160 60 1026
1028 0 466615.03 260916.11 35080 60 1027
1029 0 466810.06 260960.72 34960 75 1028
1030 0 467233 260927.17 34880 64 1029
1031 0 467612.2 260976.34 34760 81 1030
1032 0 467777.34 260960.64 34680 80 1031
1033 0 467866.6 260966.67 34600 80 1032
1034 0 468038.47 260938.98 34480 71 1033
1035 0 468130.66 260916.23 34360 64 1034
1036 0 468267.4 261054.66 34200 64 1035
1037 0 468317.62 260897.84 34160 80 1036
1038 0 468508.5 260878.7 34080 80 1037
1039 0 468904.6 260780.16 33960 178 1038
1040 0 469146.22 260775.06 33800 185 1039
1041 0 469333.97 260810.4 33600 124 1040
1042 0 469621.2 260822.1 33440 71 1041
1043 0 469992.34 260942.8 33280 108 1042
1044 0 470410 260991 33200 104 1043
1045 0 471790.97 261154.28 33200 64 1044
1046 0 472560 261246.14 33200 122 1045
1047 0 472587.56 261289.03 33280 122 1046
1048 0 472686.12 261226.47 33360 122 1047
1049 0 473334.6 261296.1 33360 40 1048
1050 0 473496.4 261358.94 33280 45 1049
1051 0 473670.1 261417.06 33160 45 1050
1052 0 473889.56 261460.39 33080 75 1051
1053 0 473951.53 261514.2 33160 75 1051
1054 0 473964.5 261551.53 33240 75 1053
1055 0 474045.47 261617.06 33360 75 1054
1056 0 474308.5 261669.39 33400 71 1055
1057 0 475057.66 262145.3 33400 108 1056
1058 0 475101.06 262365 33280 60 1057
1059 0 475149.44 262426.97 33200 60 1058
1060 0 475327.56 262764.25 33200 71 1059
1061 0 475334.12 262817.47 33160 71 1060
1062 0 475290.97 262765.4 33120 71 1061
1063 0 475422.2 262905.62 33280 32 1060
1064 0 475538.5 262937.4 33400 32 1063
1065 0 475531.84 263100.44 33440 71 1064
1066 0 475507.38 263418.47 33400 71 1065
1067 0 475486.84 263453.9 33320 71 1066
1068 0 475485.66 263553.66 33280 71 1067
1069 0 475348.66 264100.66 33320 60 1068
1070 0 475296.66 264176.66 33360 40 1069
1071 0 475154.66 264282.66 33400 45 1070
1072 0 475156.66 264374.66 33440 45 1071
1073 0 475230.66 264450.66 33520 45 1072
1074 0 475482.97 263752.6 33200 40 1068
1075 0 475631.25 263678.97 33080 40 1074
1076 0 475773.53 263588.7 33000 40 1075
1077 0 475888.78 263530.88 32920 40 1076
1078 0 475976.03 263450.1 32840 40 1077
1079 0 476089.75 263326.62 32720 40 1078
1080 0 476325.84 263070.1 32720 -1 1079
1081 0 476430.9 262872.84 32840 -1 1080
1082 0 476442 262793.84 32920 -1 1081
1083 0 476341.72 262786.66 32960 -1 1082
1084 0 475563.94 263343.7 33600 122 1065
1085 0 475490.2 263405.1 33720 122 1084
1086 0 470843.47 261021.62 33120 64 1044
1087 0 471406.72 261104.22 33000 71 1086
1088 0 472239 260715.33 33040 64 1087
1089 0 472311 260607.33 33120 32 1088
1090 0 472383 260611.33 33160 32 1089
1091 0 471688.9 261089.92 32840 86 1087
1092 0 471687.47 261084.62 32680 71 1091
1093 0 471635.1 261101.22 32560 75 1092
1094 0 471628 261099.84 32520 75 1093
1095 0 471412.34 261106.03 32320 75 1094
1096 0 471410.16 261165.38 32160 120 1095
1097 0 471542.66 261099.6 31960 136 1096
1098 0 471557.72 261123.89 31840 136 1097
1099 0 471487.28 261132.47 31760 120 1098
1100 0 471384.28 261099.72 31720 120 1099
1101 0 471088.03 261493.88 32560 134 1093
1102 0 471086.53 261713.61 32560 134 1101
1103 0 471128.53 261821.44 32680 134 1102
1104 0 454547.44 246263.14 49520 75 756
1105 0 454566.22 246158.95 49440 60 1104
1106 0 454494.72 246013.7 49320 45 1105
1107 0 454526.94 245812.72 49200 86 1106
1108 0 454665.47 245643.64 49080 86 1107
1109 0 454786.9 245508.84 48920 98 1108
1110 0 454876.28 245465.06 48760 128 1109
1111 0 454927.16 245438.86 48640 128 1110
1112 0 454908.62 245355.83 48520 32 1111
1113 0 454815.22 245320.12 48440 32 1112
1114 0 454785.94 245338.06 48360 32 1113
1115 0 454779.88 245379.36 48320 32 1114
1116 0 454780.62 245387.9 48200 32 1115
1117 0 454263.53 245014.73 47960 40 1116
1118 0 454455.1 245135.97 47800 40 1117
1119 0 454417.3 245063.64 47760 40 1118
1120 0 454510.47 245125.4 47680 40 1119
1121 0 454869.16 244932.33 47560 40 1120
1122 0 455208.44 244447.97 47280 -1 1121
1123 0 455266.62 244413.05 47160 -1 1122
1124 0 455269.94 244365.67 47040 -1 1123
1125 0 455273.97 244373.55 46920 -1 1124
1126 0 455200.34 244695.27 46880 -1 1125
1127 0 455232.53 244656.11 46840 -1 1126
1128 0 455076.62 244587 46320 -1 1127
1129 0 454725.2 244797.4 46120 -1 1128
1130 0 454615.97 244817.92 45960 -1 1129
1131 0 454673.9 244761.22 45880 -1 1130
1132 0 454559.25 244802.8 45800 -1 1131
1133 0 454610 244709.36 45680 -1 1132
1134 0 454650.2 244711.67 45640 -1 1133
1135 0 454723.72 244670.39 45560 -1 1134
1136 0 454776.12 244607.03 45480 -1 1135
1137 0 454808.78 244584.7 45440 -1 1136
1138 0 454836.47 244550.2 45400 -1 1137
1139 0 454827.16 244540.84 45360 -1 1138
1140 0 454806.7 244537.8 45320 -1 1139
1141 0 454769.34 244532.62 45280 -1 1140
1142 0 455415.9 248088.19 53560 101 715
1143 0 455510.3 248077.84 53680 101 1142
1144 0 455658.5 248157.55 53800 102 1143
1145 0 455768.6 248509.66 53800 75 1144
1146 0 455574.9 248944.52 53800 75 1145
1147 0 455715.06 249402.12 53720 60 1146
1148 0 455694.4 249381.77 53680 75 1147
1149 0 455678.2 249409.56 53640 75 1148
1150 0 455844.16 249663.47 53640 40 1149
1151 0 455778.8 249704.48 53560 40 1150
1152 0 455757.38 249879.62 53520 32 1151
1153 0 455681.22 249953.05 53480 32 1152
1154 0 455527.94 249999.89 53400 71 1153
1155 0 455661.6 250126.75 53320 71 1154
1156 0 455828.53 250482.6 53320 32 1155
1157 0 455667.53 250864 53320 60 1156
1158 0 455981.62 251084 53320 115 1157
1159 0 456482.06 251544.77 53680 102 1158
1160 0 456589.06 251562.22 53800 80 1159
1161 0 456812.62 252114.77 53800 102 1160
1162 0 456891.5 252129 53840 102 1161
1163 0 456970.1 252142.73 53880 102 1162
1164 0 457004.22 252207.45 53920 102 1163
1165 0 456928.34 252517.86 54040 107 1164
1166 0 457116.6 253197.38 54040 102 1165
1167 0 457504.03 253601.6 54040 71 1166
1168 0 457652.94 253763.45 54080 71 1167
1169 0 457905.16 254691.61 54080 136 1168
1170 0 458269.78 255100.23 54200 90 1169
1171 0 458617.12 255304.16 54280 81 1170
1172 0 458762.28 255421.45 54320 81 1171
1173 0 458883.84 255489.6 54440 96 1172
1174 0 459088.16 255688.77 54560 80 1173
1175 0 459262.34 255834.92 54560 32 1174
1176 0 459714.97 255927.6 54480 64 1175
1177 0 460458.16 256312.52 54480 128 1176
1178 0 461020.1 256736.14 54480 75 1177
1179 0 461312.44 256810.5 54480 81 1178
1180 0 461425.9 256881.95 54400 81 1179
1181 0 461421 256913.72 54280 96 1180
1182 0 461567.72 256963.56 54160 96 1181
1183 0 461817.75 256956.11 54000 104 1182
1184 0 462055.3 257081.31 53920 75 1183
1185 0 462227.38 257102.58 53880 60 1184
1186 0 462412.06 257225.31 53800 75 1185
1187 0 462511.03 257329.6 53720 75 1186
1188 0 462685.75 257483.97 53680 98 1187
1189 0 462734.06 257556.8 53480 122 1188
1190 0 463020.78 257588.55 53360 91 1189
1191 0 463213.94 257629.78 53280 98 1190
1192 0 463794.72 257630.48 53160 51 1191
1193 0 464068.1 257631.84 53080 51 1192
1194 0 464190.5 257678.61 53040 40 1193
1195 0 464600.5 257704.97 52960 80 1194
1196 0 464715.5 257743.97 52920 122 1195
1197 0 465019.8 257785.22 52800 137 1196
1198 0 465046.25 257776.27 52680 137 1197
1199 0 464916.06 257900.95 52600 137 1198
1200 0 465712.3 258006.97 52800 108 1197
1201 0 466080.62 258102.12 52720 98 1200
1202 0 466313.62 258189.66 52680 98 1201
1203 0 467049.3 258411.03 52680 86 1202
1204 0 467362.94 258453.94 52760 75 1203
1205 0 467680.06 258443.7 52840 86 1204
1206 0 467759.28 258441.19 52880 86 1205
1207 0 468723.28 258470.66 52960 108 1206
1208 0 469127.53 258421.34 52760 81 1207
1209 0 469513.03 258522.31 52560 81 1208
1210 0 469624.47 258509.14 52480 81 1209
1211 0 469620.2 258500.56 52440 81 1210
1212 0 469585.88 258517.72 52360 81 1211
1213 0 469620.2 258560.58 52200 -1 1212
1214 0 469963.16 258650.61 52120 -1 1213
1215 0 470293.25 258744.92 52000 32 1214
1216 0 470486.16 258766.36 51920 32 1215
1217 0 470601.75 258821.73 51840 32 1216
1218 0 471334.84 259010.36 51840 102 1217
1219 0 471386.28 258886.03 51840 32 1218
1220 0 471737.84 258847.45 51840 32 1219
1221 0 471883.6 259160.4 51280 136 1220
1222 0 471948.25 259207.25 51200 136 1221
1223 0 472141.22 259348.62 50960 32 1222
1224 0 472038.34 259464.39 50800 32 1223
1225 0 472231.25 259747.33 50640 150 1224
1226 0 472374.34 259855.67 50560 186 1225
1227 0 472445.6 259910.23 50520 136 1226
1228 0 472454.2 260013.12 50400 136 1227
1229 0 472411.3 260167.47 50280 156 1228
1230 0 472381.3 260283.22 50080 124 1229
1231 0 472342.72 260347.53 50040 51 1230
1232 0 472265.56 260600.47 49880 80 1231
1233 0 472355.6 260664.77 49680 80 1232
1234 0 472689.97 260741.94 49440 75 1233
1235 0 473213 260613.33 49200 60 1234
1236 0 473337.3 260570.45 48960 90 1235
1237 0 473363.06 260531.88 48720 71 1236
1238 0 473384.47 260493.28 48520 101 1237
1239 0 473409 260424 48400 122 1238
1240 0 473455 260392 48240 122 1239
1241 0 473263 260338 48160 64 1240
1242 0 472923 260188 48080 86 1241
1243 0 472863 260194 48040 86 1242
1244 0 472725 260126 48000 75 1243
1245 0 472645 260008 47960 75 1244
1246 0 472689 260148 47920 75 1245
1247 0 472799 260268 47880 86 1246
1248 0 472577 260352 47960 86 1244
1249 0 473439 259970 48040 64 1242
1250 0 473487 259908 48000 64 1249
1251 0 473437 259898 47960 64 1250
1252 0 473488 260043 47920 40 1251
1253 0 473632 260171 47880 40 1252
1254 0 473664 260155 47840 40 1253
1255 0 473772 260181 47760 40 1254
1256 0 472112 261107 47720 -1 1255
1257 0 473836 260377 47680 51 1256
1258 0 473890 260417 47640 51 1257
1259 0 474050 260279 47560 40 1258
1260 0 474220 260165 47480 40 1259
1261 0 474366 260017 47400 -1 1260
1262 0 474426 260029 47320 -1 1261
1263 0 474440 260077 47200 -1 1262
1264 0 474460 260053 47080 -1 1263
1265 0 474656 260051 46960 -1 1264
1266 0 474650 260387 46840 32 1265
1267 0 474652 260837 46760 32 1266
1268 0 474722 260861 46680 32 1267
1269 0 474774 260855 46560 32 1268
1270 0 474810 260835 46520 32 1269
1271 0 474804 260785 46440 32 1270
1272 0 474956 260845 46320 32 1271
1273 0 474974 260885 46200 32 1272
1274 0 474982 260935 46080 71 1273
1275 0 475000 261011 45920 71 1274
1276 0 475080 260887 45840 71 1275
1277 0 475182 260657 45760 90 1276
1278 0 475306 260489 45640 107 1277
1279 0 475570 260279 45560 150 1278
1280 0 475644 260081 45480 186 1279
1281 0 475766 259815 45360 163 1280
1282 0 475814 259779 45280 163 1281
1283 0 475878 259755 45240 163 1282
1284 0 475924 259713 45200 80 1283
1285 0 476062 259587 45080 75 1284
1286 0 476078 259667 45040 75 1285
1287 0 476078 259651 44960 75 1286
1288 0 476066 259583 44920 75 1287
1289 0 476090 259339 44800 40 1288
1290 0 476094 259207 44680 40 1289
1291 0 476058 259109 44600 71 1290
1292 0 475210 258835 44640 150 1291
1293 0 474950 258867 44680 150 1292
1294 0 474894 258875 44720 150 1293
1295 0 474890 258843 44800 150 1294
1296 0 476022 259011 44520 166 1291
1297 0 476018 259011 44400 166 1296
1298 0 476090 259063 44000 80 1297
1299 0 476258 259055 43840 80 1298
1300 0 476338 259095 43720 80 1299
1301 0 476458 259175 43640 80 1300
1302 0 476534 259007 43400 80 1301
1303 0 476694 259007 43280 -1 1302
1304 0 476766 259031 43200 -1 1303
1305 0 475490 260331 44920 186 1287
1306 0 475114 260367 45160 107 1284
1307 0 475086 260379 45120 107 1306
1308 0 475066 260411 45080 107 1307
1309 0 475042 260387 45040 107 1308
1310 0 475050 260407 45000 107 1309
1311 0 472859 260438 48200 75 1241
1312 0 472365 260406 48280 86 1311
1313 0 472221 260450 48240 75 1312
1314 0 472151 260398 48200 75 1313
1315 0 472099 260310 48160 75 1314
1316 0 472047 260222 48120 75 1315
1317 0 471931 260072 48080 75 1316
1318 0 472342.72 260433.27 50400 71 1228
1319 0 472398.44 260656.2 50400 32 1318
1320 0 472569.94 260759.1 50400 64 1319
1321 0 472689.97 260982.02 50240 60 1320
1322 0 472591.38 261196.38 50120 91 1321
1323 0 472659 261266 50080 91 1322
1324 0 472627 261314 49960 91 1323
1325 0 472467 261538 49920 64 1324
1326 0 472479 261566 49840 98 1325
1327 0 472447 261630 49760 98 1326
1328 0 472523 261818 49600 75 1327
1329 0 472599 262098 49480 80 1328
1330 0 472583 262294 49440 45 1329
1331 0 472599 262350 49400 45 1330
1332 0 472655 262402 49320 45 1331
1333 0 472735 262418 49200 60 1332
1334 0 472935 262370 49160 60 1333
1335 0 473019 262382 49080 81 1334
1336 0 473119 262466 48920 81 1335
1337 0 473295 262538 48760 51 1336
1338 0 473411 262626 48680 45 1337
1339 0 473519 262706 48600 45 1338
1340 0 473603 262754 48480 71 1339
1341 0 473735 262702 48400 71 1340
1342 0 473803 262682 48280 40 1341
1343 0 473959 262662 48160 40 1342
1344 0 473799 262358 48040 45 1343
1345 0 473831 262422 47920 45 1344
1346 0 474003 262646 47800 60 1345
1347 0 473987 262686 47760 60 1346
1348 0 472055 263690 47720 -1 1347
1349 0 474039 262846 47680 60 1348
1350 0 474171 262902 47640 60 1349
1351 0 474303 262930 47600 60 1350
1352 0 474463 262922 47560 60 1351
1353 0 474571 262922 47520 60 1352
1354 0 474703 262742 47440 60 1353
1355 0 474787 262814 47400 -1 1354
1356 0 475219 262950 47360 -1 1355
1357 0 475215 262958 47280 -1 1356
1358 0 475271 262994 47200 -1 1357
1359 0 475359 263118 47120 -1 1358
1360 0 475675 263370 47040 -1 1359
1361 0 475791 263286 46960 -1 1360
1362 0 475539 263562 46840 -1 1361
1363 0 475719 263926 46800 32 1362
1364 0 475723 263926 46760 32 1363
1365 0 475783 263962 46640 32 1364
1366 0 475891 263954 46520 32 1365
1367 0 476087 264054 46400 98 1366
1368 0 476155 264162 46240 98 1367
1369 0 476119 264334 46080 98 1368
1370 0 476239 264394 46000 64 1369
1371 0 476507 264246 45960 163 1370
1372 0 476447 264238 45840 163 1371
1373 0 476387 264194 45720 163 1372
1374 0 476447 264026 45560 178 1373
1375 0 476579 263850 45520 221 1374
1376 0 476635 263818 45400 221 1375
1377 0 477275 263534 45360 81 1376
1378 0 477619 263446 45280 91 1377
1379 0 477759 263410 45160 81 1378
1380 0 477827 263190 45000 81 1379
1381 0 478183 262838 44880 81 1380
1382 0 478287 262742 44760 81 1381
1383 0 478311 262714 44720 81 1382
1384 0 478399 262750 44560 -1 1383
1385 0 478451 262790 44440 -1 1384
1386 0 478739 262662 44320 -1 1385
1387 0 476367 264374 45360 148 1376
1388 0 476363 264314 45200 128 1387
1389 0 476631 264402 45080 128 1388
1390 0 476715 264450 44960 128 1389
1391 0 476815 264538 44720 128 1390
1392 0 476955 264666 44560 -1 1391
1393 0 476971 264690 44400 -1 1392
1394 0 476943 264742 44280 -1 1393
1395 0 476963 264782 44040 -1 1394
1396 0 476971 264768 44000 -1 1395
1397 0 477007 264764 43880 -1 1396
1398 0 477051 264743 43760 -1 1397
1399 0 477211 264795 43560 -1 1398
1400 0 477259 264937 43440 -1 1399
1401 0 477277 264967 43360 -1 1400
1402 0 477267 264987 43280 -1 1401
1403 0 477229 264959 43160 -1 1402
1404 0 477189 265049 43120 -1 1403
1405 0 477167 265179 43080 -1 1404
1406 0 477201 265183 43040 -1 1405
1407 0 477191 265201 42960 -1 1406
1408 0 477285 265233 42840 -1 1407
1409 0 477377 265259 42720 -1 1408
1410 0 477519 265291 42560 -1 1409
1411 0 477541 265475 42440 -1 1410
1412 0 477541 265593 42320 -1 1411
1413 0 477625 265707 42200 -1 1412
1414 0 477735 265895 42080 -1 1413
1415 0 477893 266125 41960 -1 1414
1416 0 477965 266223 42000 -1 1415
1417 0 478037 266251 42120 -1 1416
1418 0 478159 266147 42240 -1 1417
1419 0 478267 266139 42280 -1 1418
1420 0 478419 266199 42240 -1 1419
1421 0 478577 266209 42160 -1 1420
1422 0 478713 266191 42120 -1 1421
1423 0 478879 266231 42080 -1 1422
1424 0 475935 263846 45480 81 1375
1425 0 475951 263782 45400 81 1424
1426 0 475655 263626 47080 -1 1360
1427 0 475571 263638 47240 -1 1426
1428 0 475423 263830 47480 -1 1427
1429 0 475215 264198 47640 -1 1428
1430 0 473027.25 259294.25 51240 102 1222
1431 0 473165.25 259182.25 51360 51 1430
1432 0 473201.25 259084.25 51440 96 1431
1433 0 473279.25 259072.25 51560 96 1432
1434 0 473331.25 259012.25 51720 71 1433
1435 0 473299.25 259132.25 51880 71 1434
1436 0 471763.56 258731.7 51920 32 1220
1437 0 472170.8 258525.92 52040 32 1436
1438 0 472196.56 258513.06 52080 32 1437
1439 0 469372.88 258581.12 52200 81 1213
1440 0 469368.6 258576.84 52160 81 1439
1441 0 469372.9 258572.58 52080 -1 1440
1442 0 468752.06 258588.73 53080 108 1207
1443 0 468793.62 258610.8 53120 108 1442
1444 0 468804.75 258639.78 53160 108 1443
1445 0 468848.6 258669.2 53200 81 1444
1446 0 468857.7 258678.23 53240 81 1445
1447 0 468800.7 258688.11 53320 108 1446
1448 0 468818.06 258699.45 53360 81 1447
1449 0 468725.97 258757.27 53440 108 1448
1450 0 468944.25 258888.27 53520 81 1449
1451 0 468939.28 258917.08 53600 81 1450
1452 0 468915.34 258961.27 53640 81 1451
1453 0 468863.97 258982.6 53720 81 1452
1454 0 468746.72 259026.72 53840 -1 1453
1455 0 468631.5 259062.5 54000 -1 1454
1456 0 468579.66 259088.03 54120 -1 1455
1457 0 468471.7 259139.28 54280 -1 1456
1458 0 468479.5 259182.25 54320 -1 1457
1459 0 468316.5 259314.25 54440 -1 1458
1460 0 468061.53 259377.3 54560 -1 1459
1461 0 467874.9 259512 54720 81 1460
1462 0 467713.7 259614.7 54840 81 1461
1463 0 467618.94 259690.84 54880 81 1462
1464 0 467460.34 259739.53 55000 81 1463
1465 0 467400.66 259851.03 55040 81 1464
1466 0 467385.8 259984.67 55080 81 1465
1467 0 467341.06 260075.58 55200 81 1466
1468 0 467327.16 260147.55 55320 98 1467
1469 0 467332.16 260279.64 55440 81 1468
1470 0 467228.84 260350.83 55560 81 1469
1471 0 467220.7 260386.62 55720 81 1470
1472 0 467299.1 260414.19 55840 81 1471
1473 0 467359.3 260487.02 56040 40 1472
1474 0 468073.75 260734.08 56040 102 1473
1475 0 467907.5 260699 56160 141 1474
1476 0 467741.2 260663.73 56280 176 1475
1477 0 467978.75 260557.81 56440 137 1476
1478 0 467978.38 260530.83 56480 137 1477
1479 0 468016.1 260470.67 56600 137 1478
1480 0 468062.22 260434.19 56680 137 1479
1481 0 468210.53 260347.92 56760 137 1480
1482 0 468493.72 260289.45 56800 137 1481
1483 0 468498.34 260281.67 56840 137 1482
1484 0 468506.94 260267.16 56920 137 1483
1485 0 468416.38 260255.61 57040 137 1484
1486 0 468530.88 260226.53 57160 137 1485
1487 0 468513.5 260254.75 57200 137 1486
1488 0 467562.78 260690.53 56680 96 1480
1489 0 467279.53 261040.69 56680 107 1488
1490 0 467132.78 261104.16 56800 115 1489
1491 0 467084.22 261121.06 56880 115 1490
1492 0 467008.06 261142.31 56960 71 1491
1493 0 467130.03 261082.2 57000 115 1492
1494 0 467241.97 261010.69 57120 115 1493
1495 0 467192.44 260900.98 57160 115 1494
1496 0 467127.38 260736.94 57240 115 1495
1497 0 467084.5 260696.95 57320 115 1496
1498 0 466920.16 260949.19 57160 71 1495
1499 0 466781.72 260976.61 57280 71 1498
1500 0 466813.5 261449.61 56960 96 1492
1501 0 466585.56 261713.83 56960 45 1500
1502 0 466520.4 261740.06 57080 45 1501
1503 0 466472.22 261765.42 57160 45 1502
1504 0 466368.75 261864.92 57200 45 1503
1505 0 466155.97 261966 57320 81 1504
1506 0 466154.88 262790.28 57320 40 1505
1507 0 466060.94 262921.25 57240 64 1506
1508 0 466053.56 263061.2 57200 64 1507
1509 0 466109.53 263215.03 57080 86 1508
1510 0 466174.56 263287.22 57000 60 1509
1511 0 466293.62 263385.22 56920 60 1510
1512 0 466360.8 263677.7 56800 81 1511
1513 0 466330.53 263784.78 56760 81 1512
1514 0 466341.94 263810.6 56720 81 1513
1515 0 466187.16 263871.66 56680 81 1514
1516 0 466242 263867.2 56640 81 1515
1517 0 466199.1 263825.62 56600 81 1516
1518 0 466012.53 261924.22 57440 81 1505
1519 0 465927.72 261929.66 57480 81 1518
1520 0 465920.25 261985.17 57520 102 1519
1521 0 465899.28 261974.97 57560 102 1520
1522 0 465884.62 261930.62 57600 102 1521
1523 0 465867.1 261910.22 57640 102 1522
1524 0 465851.84 261851.33 57680 81 1523
1525 0 468087.3 261300.73 56040 80 1474
1526 0 468084.72 261390.58 56080 80 1525
1527 0 468101.38 261704.72 56080 81 1526
1528 0 468108.44 261734.16 56240 81 1527
1529 0 468106.1 261754.53 56280 81 1528
1530 0 468145.75 261758.52 56320 81 1529
1531 0 468140.5 261721 56360 81 1530
1532 0 463297.78 257785.3 53280 98 1191
1533 0 463302.9 257803.47 53240 98 1532
1534 0 463349.75 257826.44 53200 98 1533
1535 0 458015.47 254824.48 53960 181 1169
1536 0 457975.94 255203.08 53680 64 1535
1537 0 457769.28 255451.28 53320 64 1536
1538 0 457943.38 255587.08 53040 40 1537
1539 0 457997.34 255592.3 52960 40 1538
1540 0 458140.12 255738.56 52680 81 1539
1541 0 458192.34 255752.48 52520 101 1540
1542 0 458246.34 255712.44 52400 101 1541
1543 0 458155.78 255945.75 52400 75 1542
1544 0 458155.78 256119.86 52240 75 1543
1545 0 458197.6 256147.72 52160 75 1544
1546 0 458307.28 256257.4 52000 90 1545
1547 0 458227.2 256389.73 51640 51 1546
1548 0 458117.5 256642.19 51360 75 1547
1549 0 458103.56 256701.39 51280 75 1548
1550 0 458107.03 256690.94 51240 75 1549
1551 0 458016.5 256868.53 51120 122 1550
1552 0 458228.9 257028.72 50960 150 1551
1553 0 458009.53 257039.16 50840 150 1552
1554 0 457886.38 257253.16 50520 156 1553
1555 0 457764.5 257326.28 50200 81 1554
1556 0 457755.28 257665.52 50040 51 1555
1557 0 457762.25 257675.97 50000 51 1556
1558 0 457809.25 257708.53 49960 51 1557
1559 0 457659.5 258004.53 49920 51 1558
1560 0 457710.03 258156.5 49840 51 1559
1561 0 457770.94 258199.53 49800 51 1560
1562 0 457621.22 258014.97 49800 51 1561
1563 0 457690.84 258147.3 49680 51 1562
1564 0 457927.62 258439.8 49440 40 1563
1565 0 458147.03 258742.75 49280 40 1564
1566 0 458136 258884 49240 40 1565
1567 0 458218 258850 49200 40 1566
1568 0 458204 258906 49160 40 1567
1569 0 458212 258926 49080 40 1568
1570 0 458146 258986 49040 40 1569
1571 0 458024 259194 49000 40 1570
1572 0 457602 259528 48920 80 1571
1573 0 457356 259682 48800 64 1572
1574 0 457174 259808 48760 60 1573
1575 0 456503 260174 48720 134 1574
1576 0 455832 260540 48680 219 1575
1577 0 455864 260576 48520 253 1576
1578 0 455552 260760 48320 253 1577
1579 0 455492 260880 48280 32 1578
1580 0 455484 260808 48240 32 1579
1581 0 455276 260888 48160 -1 1580
1582 0 455036 260916 48120 -1 1581
1583 0 454868 260772 48040 -1 1582
1584 0 454680 260744 47960 -1 1583
1585 0 454792 261004 47880 -1 1584
1586 0 454752 261036 47800 -1 1585
1587 0 454768 261088 47760 -1 1586
1588 0 453168 261972 47720 -1 1587
1589 0 454924 261184 47680 -1 1588
1590 0 454784 261336 47640 -1 1589
1591 0 454920 261260 47560 -1 1590
1592 0 455133 261177 47440 -1 1591
1593 0 455199 261125 47320 -1 1592
1594 0 455229 261259 47160 -1 1593
1595 0 455279 261331 47040 -1 1594
1596 0 455257 261377 46920 -1 1595
1597 0 455277 261451 46840 -1 1596
1598 0 455163 261781 46800 -1 1597
1599 0 455163 261817 46760 -1 1598
1600 0 455179 261877 46680 -1 1599
1601 0 455155 261935 46600 -1 1600
1602 0 455187 261977 46480 -1 1601
1603 0 455319 262011 46360 -1 1602
1604 0 455245 262169 46240 -1 1603
1605 0 455173 262269 46120 -1 1604
1606 0 455109 262417 46000 -1 1605
1607 0 455195 262533 45880 64 1606
1608 0 455313 262529 45720 64 1607
1609 0 455549 262527 45600 64 1608
1610 0 455619 262445 45480 64 1609
1611 0 455711 262479 45320 64 1610
1612 0 455671 262531 45160 64 1611
1613 0 455669 262635 45000 64 1612
1614 0 455695 262677 44880 64 1613
1615 0 455697 262775 44720 101 1614
1616 0 455623 262863 44520 101 1615
1617 0 455713 263081 44320 104 1616
1618 0 455765 263145 44160 160 1617
1619 0 455845 263293 44040 124 1618
1620 0 455857 263381 43880 124 1619
1621 0 455843 263391 43800 124 1620
1622 0 455879 263145 43760 71 1621
1623 0 455909 263085 43720 71 1622
1624 0 455923 262983 43600 71 1623
1625 0 455779 263259 43560 71 1624
1626 0 455667 263303 43440 64 1625
1627 0 455673 263329 43400 64 1626
1628 0 455681 263359 43280 64 1627
1629 0 455653 263425 43160 64 1628
1630 0 455617 263451 43040 60 1629
1631 0 455665 263493 42920 60 1630
1632 0 455687 263503 42760 51 1631
1633 0 455689 263567 42560 51 1632
1634 0 455687 263713 42360 45 1633
1635 0 455737 263767 42200 75 1634
1636 0 455791 263777 42040 75 1635
1637 0 455875 263867 41880 51 1636
1638 0 455949 263915 41680 51 1637
1639 0 455935 263945 41520 45 1638
1640 0 455895 263895 41400 45 1639
1641 0 455813 263921 41240 40 1640
1642 0 455627 263899 41160 40 1641
1643 0 455503 263935 41040 51 1642
1644 0 455429 263907 40920 51 1643
1645 0 455353 263889 40800 64 1644
1646 0 455291 263881 40640 64 1645
1647 0 455263 263963 40520 64 1646
1648 0 455227 263937 40400 80 1647
1649 0 455145 263979 40280 80 1648
1650 0 455057 263941 40080 98 1649
1651 0 455001 263773 39960 98 1650
1652 0 454975 263797 39840 64 1651
1653 0 454889 263629 39800 64 1652
1654 0 454917 263587 39760 64 1653
1655 0 454911 263579 39680 64 1654
1656 0 454997 263887 39760 64 1652
1657 0 455033 263913 39640 32 1656
1658 0 455115 263953 39440 32 1657
1659 0 454949 264359 39360 166 1658
1660 0 454923 264439 39200 166 1659
1661 0 454791 264439 39000 128 1660
1662 0 454893 264545 38840 81 1661
1663 0 454917 264611 38640 60 1662
1664 0 454765 264707 38480 60 1663
1665 0 454681 264701 38280 60 1664
1666 0 454741 264739 38120 60 1665
1667 0 454597 264893 37920 60 1666
1668 0 454519 265021 37800 -1 1667
1669 0 454393 265185 37640 -1 1668
1670 0 454271 265451 37600 -1 1669
1671 0 454275 265603 37360 -1 1670
1672 0 454675 265527 37200 -1 1671
1673 0 455211 265537 37120 -1 1672
1674 0 455357 265623 37000 -1 1673
1675 0 455573 265655 36960 -1 1674
1676 0 455389 265617 36920 -1 1675
1677 0 455415 265659 36880 -1 1676
1678 0 455411 265667 36840 -1 1677
1679 0 455435 265669 36800 -1 1678
1680 0 455359 265657 36760 -1 1679
1681 0 455167 265699 36680 -1 1680
1682 0 454975 265753 36600 -1 1681
1683 0 454717 265823 36520 -1 1682
1684 0 454475 265861 36400 -1 1683
1685 0 454501 265883 36280 -1 1684
1686 0 454479 265881 36160 -1 1685
1687 0 454495 265891 36080 -1 1686
1688 0 454591 265885 35920 -1 1687
1689 0 454573 265887 35800 -1 1688
1690 0 455913 263769 43760 81 1621
1691 0 455953 263911 43720 128 1690
1692 0 455978 264088 43600 128 1691
1693 0 456034 264488 43480 96 1692
1694 0 456200 264974 43360 98 1693
1695 0 456214 265030 43280 98 1694
1696 0 456170 265148 43120 98 1695
1697 0 456188 265228 42960 98 1696
1698 0 456182 265318 42840 98 1697
1699 0 456256 265420 42720 98 1698
1700 0 456247 265459 42640 98 1699
1701 1 456238 265498 42560 98 1700
1702 0 456304 265550 42400 -1 1701
1703 0 456446 265688 42320 -1 1702
1704 0 456560 265780 42240 -1 1703
1705 0 456638 265876 42120 -1 1704
1706 0 456726 266058 41960 -1 1705
1707 0 456738 266142 41840 -1 1706
1708 0 456790 266380 41680 -1 1707
1709 0 456760 266472 41520 -1 1708
1710 0 456738 266584 41440 -1 1709
1711 0 456806 267260 41400 -1 1710
1712 0 456872 267530 41360 -1 1711
1713 0 456960 267790 41320 -1 1712
1714 0 456900 267982 41280 -1 1713
1715 0 456886 268156 41200 -1 1714
1716 0 456846 268290 41120 -1 1715
1717 0 456792 268302 41080 -1 1716
1718 0 456760 268480 40920 -1 1717
1719 0 456658 268546 40800 -1 1718
1720 0 456632 268574 40640 -1 1719
1721 0 456560 268686 40480 -1 1720
1722 0 456532 268778 40400 -1 1721
1723 0 456374 268956 40280 -1 1722
1724 0 456304 269020 40160 -1 1723
1725 0 456322 269260 40000 -1 1724
1726 0 456280 269270 39840 -1 1725
1727 0 456318 269386 39680 -1 1726
1728 0 456338 269472 39560 -1 1727
1729 0 456338 269542 39440 -1 1728
1730 0 455808 260596 48880 219 1575
1731 0 455596 260640 49080 104 1730
1732 0 455512 260636 49320 104 1731
1733 0 455800 260744 49560 154 1732
1734 0 457979.88 258297.03 49800 51 1561
1735 0 458119.16 258335.33 49680 -1 1734
1736 0 458171.4 258394.53 49480 -1 1735
1737 0 458201 258404 49440 -1 1736
1738 0 458207 258394 49400 -1 1737
1739 0 458213 258452 49280 40 1738
1740 0 458401 258346 49120 -1 1739
1741 0 458507 258346 49040 -1 1740
1742 0 458547 258340 48920 -1 1741
1743 0 458687 258340 48760 -1 1742
1744 0 458829 258288 48640 -1 1743
1745 0 459053 258310 48480 -1 1744
1746 0 459235 258342 48360 40 1745
1747 0 459325 258330 48240 40 1746
1748 0 459401 258416 48200 40 1747
1749 0 459341 258364 48160 40 1748
1750 0 459325 258292 48120 40 1749
1751 0 459315 258268 48080 40 1750
1752 0 459161 258110 47960 40 1751
1753 0 459419 258396 47840 40 1752
1754 0 459455 258450 47760 40 1753
1755 0 457965 259326 47720 -1 1754
1756 0 459573 258686 47680 40 1755
1757 0 459687 258732 47640 40 1756
1758 0 459887 258754 47600 40 1757
1759 0 460161 258712 47560 40 1758
1760 0 460639 258812 47520 51 1759
1761 0 461783 258742 47560 75 1760
1762 0 463495 258414 47360 -1 1761
1763 0 463919 258486 47200 -1 1762
1764 0 463959 258414 47120 -1 1763
1765 0 464531 258466 47080 -1 1764
1766 0 464655 258434 47040 -1 1765
1767 0 464691 258442 47000 -1 1766
1768 0 460727 258474 47360 51 1760
1769 0 460627 258474 47240 51 1768
1770 0 460643 258454 47160 51 1769
1771 0 460627 258434 47120 51 1770
1772 0 456103.88 251320.97 53120 134 1158
1773 0 456174.8 251308.16 53040 134 1772
1774 0 456202.9 251311.23 53000 134 1773
1775 0 456202.4 251352.5 52960 134 1774
1776 0 456187.44 251342.25 52920 115 1775
1777 0 456144.62 251296.52 52840 115 1776
1778 0 456231.25 251140.38 52640 115 1777
1779 0 456252.06 250938.92 52480 115 1778
1780 0 456264.56 250947.1 52440 115 1779
1781 0 456794.9 250880.78 52920 134 1776
1782 0 456820.22 250861.98 52880 134 1781
1783 0 456883.56 250846.02 52840 -1 1782
1784 0 456921.62 250841.19 52800 -1 1783
1785 0 457111.3 250790.23 52680 -1 1784
1786 0 457222.9 250709.66 52640 -1 1785
1787 0 455070.56 245797.31 53920 91 711
1788 0 455019.47 245759 53880 91 1787
1789 0 455058.62 245723.9 53840 91 1788
1790 0 458456.22 241428.88 55680 128 684
1791 0 458776.06 241205.6 55560 160 1790
1792 0 459432.5 241447.94 55440 128 1791
1793 0 458946.53 241272.2 55400 160 1792
1794 0 458931.75 241054.89 55320 160 1793
1795 0 458968.84 241068.39 55280 160 1794
1796 0 459533.9 240961.81 55280 200 1795
1797 0 459488.3 240981.05 55200 200 1796
1798 0 459563.16 240937.73 55120 200 1797
1799 0 459543.47 240948.38 55080 200 1798
1800 0 459936 240480 56080 81 1796
1801 0 460128 240288 56120 91 1800
1802 0 460384 240192 56160 60 1801
1803 0 460544 240096 56360 122 1802
1804 0 460800 239968 56400 91 1803
1805 0 461024 239872 56480 91 1804
1806 0 461184 239712 56600 90 1805
1807 0 461344 239552 56720 81 1806
1808 0 461504 239328 56800 60 1807
1809 0 461664 239104 56880 86 1808
1810 0 461760 238848 56920 80 1809
1811 0 461888 238624 56920 80 1810
1812 0 461952 238368 56920 91 1811
1813 0 462048 238240 57000 128 1812
1814 0 462016 237984 57040 120 1813
1815 0 461888 237728 57040 120 1814
1816 0 461728 237536 56920 102 1815
1817 0 461632 237312 56840 120 1816
1818 0 461696 237120 56680 71 1817
1819 0 461728 236864 56600 81 1818
1820 0 461664 236608 56520 128 1819
1821 0 461440 236416 56480 75 1820
1822 0 461216 236288 56480 80 1821
1823 0 460992 236128 56480 124 1822
1824 0 460768 235936 56440 80 1823
1825 0 460672 235680 56360 107 1824
1826 0 460608 235616 56120 51 1825
1827 0 460448 235552 55880 81 1826
1828 0 460288 235392 55720 60 1827
1829 0 460128 235232 55600 115 1828
1830 0 460064 235040 55440 60 1829
1831 0 460096 235104 55120 32 1830
1832 0 460064 235328 55120 80 1831
1833 0 462272 238208 57120 86 1813
1834 0 462528 238240 57200 45 1833
1835 0 462784 238304 57200 64 1834
1836 0 463040 238336 57200 75 1835
1837 0 463264 238208 57200 60 1836
1838 0 463520 238112 57160 75 1837
1839 0 463744 237984 57120 75 1838
1840 0 458846.7 240792.47 55280 200 1795
1841 0 458831.12 240747.89 55160 200 1840
1842 0 458815.6 240733.86 55120 200 1841
1843 0 458792.88 240705.42 55080 200 1842
1844 0 458737.6 240731.53 54960 160 1843
1845 0 458699.56 240705.55 54920 160 1844
1846 0 458689.4 240722.36 54880 160 1845
1847 0 458676.56 240611.22 54840 200 1846
1848 0 458683.78 240568.55 54760 -1 1847
1849 0 458662.28 240554.22 54720 -1 1848
1850 0 458397.88 241047.88 55280 160 1795
1851 0 458291.84 240959.27 55200 139 1850
1852 0 458298.78 240925.94 55120 139 1851
1853 0 459829.25 241545.69 55440 60 1792
1854 0 460206.56 241507.05 55440 60 1853
1855 0 460368 241561.78 55360 81 1854
1856 0 460728 241759.44 55320 81 1855
1857 0 460761.66 241676.78 55160 32 1856
1858 0 460809.75 241606.25 55120 64 1857
1859 0 460953.28 241394.11 55000 64 1858
1860 0 460949.38 241403.86 54880 64 1859
1861 0 460864.75 241560.72 54800 64 1860
1862 0 460817 241535 54760 64 1861
1863 0 462287.66 240831.33 54960 40 1859
1864 0 462395.66 240747.33 54920 40 1863
1865 0 462503.66 240723.33 54840 45 1864
1866 0 462651.66 240631.33 54760 45 1865
1867 0 463035.66 240443.33 54680 45 1866
1868 0 463091.66 240399.33 54560 45 1867
1869 0 463407.66 240135.33 54480 -1 1868
1870 0 463463.66 240027.33 54560 -1 1869
1871 0 463635.66 239927.33 54600 -1 1870
1872 0 463447.66 240111.33 54400 -1 1869
1873 0 463495.66 240147.33 54280 -1 1872
1874 0 463431.66 240099.33 54160 -1 1873
1875 0 463467.66 240083.33 54040 -1 1874
1876 0 463471.66 240079.33 53960 -1 1875
1877 0 460903.66 241967.33 55080 81 1858
1878 0 461619.66 242187.33 55040 51 1877
1879 0 461903.66 242175.33 54920 32 1878
1880 0 462071.66 242163.33 54840 32 1879
1881 0 462419.66 242239.33 54680 51 1880
1882 0 462643.66 242267.33 54600 86 1881
1883 0 462703.66 242299.33 54520 86 1882
1884 0 462883.66 242343.33 54440 64 1883
1885 0 463055.66 242299.33 54360 71 1884
1886 0 463203.66 242307.33 54200 71 1885
1887 0 463631.66 242343.33 54080 64 1886
1888 0 463707.66 242387.33 53920 64 1887
1889 0 463991.66 242307.33 53760 71 1888
1890 0 464463.66 242135.33 53640 81 1889
1891 0 464763.66 242027.33 53440 81 1890
1892 0 465351.66 241943.33 53280 32 1891
1893 0 465591.66 242083.33 53120 32 1892
1894 0 466447.66 241759.33 52960 32 1893
1895 0 466743.66 241775.33 52920 80 1894
1896 0 467083.66 241799.33 52760 51 1895
1897 0 467358.28 241824.14 52600 71 1896
1898 0 467051.66 242175.33 52560 51 1897
1899 0 467051.66 242263.33 52440 71 1898
1900 0 467043.66 242379.33 52360 71 1899
1901 0 466975.66 242487.33 52320 71 1900
1902 0 466963.66 242599.33 52280 71 1901
1903 0 467563.66 241843.33 52480 60 1897
1904 0 467899.66 241795.33 52360 51 1903
1905 0 468083.66 241835.33 52240 71 1904
1906 0 468331.66 241867.33 52080 60 1905
1907 0 468659.66 241847.33 51920 64 1906
1908 0 468943.66 241803.33 51760 64 1907
1909 0 469087.66 241763.33 51640 64 1908
1910 0 469235.66 241719.33 51480 64 1909
1911 0 469479.66 241631.33 51360 -1 1910
1912 0 469999.66 241431.33 51280 -1 1911
1913 0 470227.66 241407.33 51200 -1 1912
1914 0 470315.66 241355.33 51120 -1 1913
1915 0 470671.66 241219.33 51000 -1 1914
1916 0 470979.66 241119.33 50880 -1 1915
1917 0 470831.66 241155.33 50840 -1 1916
1918 0 470915.66 241119.33 50800 -1 1917
1919 0 471151.66 240875.33 50720 -1 1918
1920 0 471271.66 240851.33 50640 -1 1919
1921 0 471447.66 240739.33 50520 -1 1920
1922 0 471587.66 240675.33 50400 -1 1921
1923 0 471867.66 240695.33 50280 -1 1922
1924 0 471943.66 240679.33 50200 -1 1923
1925 0 472007.66 240775.33 50160 -1 1924
1926 0 472067.66 240803.33 50120 -1 1925
1927 0 472047.66 240819.33 50080 -1 1926
1928 0 472115.66 240763.33 50040 -1 1927
1929 0 472447.66 240675.33 50000 -1 1928
1930 0 472939.66 240627.33 50040 -1 1929
1931 0 473251.66 240659.33 50000 -1 1930
1932 0 473667.66 240643.33 49960 -1 1931
1933 0 473847.66 240503.33 49920 -1 1932
1934 0 473963.66 240507.33 49880 -1 1933
1935 0 474055.66 240479.33 49840 -1 1934
1936 0 474095.66 240475.33 49800 -1 1935
1937 0 474411.66 240459.33 49680 -1 1936
1938 0 474495.66 240447.33 49640 -1 1937
1939 0 474691.66 240419.33 49680 -1 1938
1940 0 475231.66 240231.33 49720 -1 1939
1941 0 476195.66 240011.33 49680 -1 1940
1942 0 476315.66 239979.33 49600 -1 1941
1943 0 476483.66 239991.33 49480 -1 1942
1944 0 476931.66 239983.33 49360 -1 1943
1945 0 476991.66 239995.33 49280 -1 1944
1946 0 477419.66 239943.33 49160 -1 1945
1947 0 477563.66 239891.33 49080 -1 1946
1948 0 477635.66 239883.33 49000 -1 1947
1949 0 478211.66 239963.33 49040 40 1948
1950 0 478363.66 240027.33 49120 40 1949
1951 0 478987.66 240227.33 49160 64 1950
1952 0 479587.66 240279.33 49120 86 1951
1953 0 479775.66 240331.33 49040 101 1952
1954 0 479891.66 240303.33 48880 101 1953
1955 0 480847.66 240263.33 48800 202 1954
1956 0 481123.66 240215.33 48560 200 1955
1957 0 481627.66 240219.33 48440 75 1956
1958 0 482711.66 240507.33 48360 75 1957
1959 0 483091.66 240543.33 48240 40 1958
1960 0 483147.66 240331.33 48120 40 1959
1961 0 483131.66 240163.33 48000 40 1960
1962 0 483483.66 240459.33 47880 60 1961
1963 0 483607.66 240487.33 47800 51 1962
1964 0 483867.66 240691.33 47640 40 1963
1965 0 484399.66 240455.33 47480 40 1964
1966 0 484623.66 240287.33 47360 40 1965
1967 0 484819.66 240239.33 47240 40 1966
1968 0 484803.66 240223.33 47200 40 1967
1969 0 484867.66 240175.33 47080 40 1968
1970 0 485007.66 240087.33 46960 40 1969
1971 0 485307.66 241055.33 46760 -1 1970
1972 0 485471.66 241067.33 46640 -1 1971
1973 0 485635.66 241091.33 46480 -1 1972
1974 0 485847.66 241067.33 46400 51 1973
1975 0 486011.66 241243.33 46280 51 1974
1976 0 486319.66 241459.33 46120 51 1975
1977 0 486959.66 241711.33 46040 60 1976
1978 0 487411.66 241831.33 46080 60 1977
1979 0 487671.66 241947.33 46160 51 1978
1980 0 488015.66 241911.33 46280 71 1979
1981 0 488103.66 241871.33 46320 98 1980
1982 0 488239.66 241919.33 46400 98 1981
1983 0 488527.66 242251.33 46520 86 1982
1984 0 488815.66 242443.33 46640 86 1983
1985 0 488931.66 242471.33 46680 86 1984
1986 0 489915.66 242523.33 46800 -1 1985
1987 0 491735.66 243003.33 46800 80 1986
1988 0 491927.66 243179.33 46720 80 1987
1989 0 492311.66 243283.33 46560 32 1988
1990 0 492303.66 243015.33 46440 75 1989
1991 0 492939.66 243299.33 46280 104 1990
1992 0 493279.66 243687.33 45920 134 1991
1993 0 493139.66 243435.33 45480 115 1992
1994 0 493335.66 243463.33 45200 71 1993
1995 0 493783.66 243515.33 45000 51 1994
1996 0 494099.66 243615.33 44840 60 1995
1997 0 494399.66 243607.33 44680 60 1996
1998 0 494487.66 243603.33 44560 60 1997
1999 0 494579.66 243539.33 44400 60 1998
2000 0 494639.66 243623.33 44240 32 1999
2001 0 494727.66 243643.33 44080 32 2000
2002 0 494831.66 243647.33 43920 32 2001
2003 0 494911.66 243643.33 43760 32 2002
2004 0 495179.66 243651.33 43680 51 2003
2005 0 495279.66 243667.33 43480 64 2004
2006 0 495411.66 243651.33 43320 104 2005
2007 0 495511.66 243671.33 43120 104 2006
2008 0 496131.66 243695.33 42920 128 2007
2009 0 496447.66 243851.33 42800 134 2008
2010 0 497211.66 244263.33 42720 98 2009
2011 0 497361.34 244321.67 42680 86 2010
2012 0 497659.66 244439.33 42600 86 2011
2013 0 497732 244445 42400 198 2012
2014 0 497936 244441 41840 128 2013
2015 0 497876 244493 41680 128 2014
2016 0 496488 243841 42360 108 2013
2017 0 496616 243573 42240 108 2016
2018 0 496648 243565 42120 108 2017
2019 0 496728 243641 41920 122 2018
2020 0 499048 244933 42720 96 2011
2021 0 500064 245472 42960 60 2020
2022 0 500288 245664 42920 102 2021
2023 0 500512 245792 42840 128 2022
2024 0 500640 245984 42640 45 2023
2025 0 500832 246112 42520 64 2024
2026 0 500864 246240 42280 45 2025
2027 0 500864 246240 42240 45 2026
2028 0 499032 244873 42760 96 2020
2029 0 493819.66 243587.33 46320 134 1991
2030 0 493935.66 243607.33 46400 80 2029
2031 0 493971.66 243579.33 46440 80 2030
2032 0 493971.66 243531.33 46480 80 2031
2033 0 494099.66 243891.33 46520 134 2032
2034 0 494151.66 243903.33 46560 -1 2033
2035 0 494203.66 243911.33 46600 -1 2034
2036 0 494267.66 243903.33 46680 -1 2035
2037 0 494259.66 243723.33 46800 -1 2036
2038 0 455011.78 238140.12 55960 176 678
2039 0 454994 238162.67 55920 176 2038
2040 0 454957.7 238207.52 55840 176 2039
2041 0 455149.38 238287.12 55720 32 2040
2042 0 455158.12 238212.14 55640 32 2041
2043 0 455494.03 238360.72 55480 32 2042
2044 0 455799.25 238423.44 55360 253 2043
2045 0 456082.12 238389.86 55280 160 2044
2046 0 456389.28 237960.56 55280 81 2045
2047 0 456535.06 237923.05 55360 81 2046
2048 0 456535.75 237897.61 55440 81 2047
2049 0 456514.44 237868.64 55520 81 2048
2050 0 456386.2 237892.58 55640 81 2049
2051 0 456462.5 237963.2 55080 40 2046
2052 0 456480.56 237918.69 55040 40 2051
2053 0 456514.2 237860.1 55000 40 2052
2054 0 456548.97 237779.52 54960 32 2053
2055 0 456557.25 237725.05 54920 32 2054
2056 0 456564.06 237685.42 54800 32 2055
2057 0 456584.6 237652.66 54720 32 2056
2058 0 456605.88 237646.14 54640 32 2057
2059 0 456764.25 237551.58 54520 32 2058
2060 0 456901.88 237627.81 54400 32 2059
2061 0 456920.84 237624.98 54360 32 2060
2062 0 456982.72 237607.02 54320 32 2061
2063 0 457087.62 237502.97 54280 32 2062
2064 0 457034.7 237508.14 54200 -1 2063
2065 0 457005.28 237602.98 54160 -1 2064
2066 0 456081.72 238375.61 55240 160 2045
2067 0 454168.2 237028.73 55840 91 677
2068 0 454145.9 236991.61 55760 91 2067
2069 0 454137.66 236956.06 55720 91 2068
2070 0 454049.25 236929.14 55640 51 2069
2071 0 454005.9 236906.3 55560 51 2070
2072 0 453848.47 236888.92 55440 71 2071
2073 0 453784.03 236861.03 55360 71 2072
2074 0 453753.5 236774.6 55240 90 2073
2075 0 453725.4 236690.2 55120 90 2074
2076 0 453498.5 236606.25 54960 75 2075
2077 0 453319.5 236588.12 54840 80 2076
2078 0 453212.9 236602.03 54800 51 2077
2079 0 453161.47 236612.8 54760 51 2078
2080 0 452987 236618.56 54720 51 2079
2081 0 452847.22 236631.8 54640 51 2080
2082 0 452694.88 236596.27 54600 51 2081
2083 0 452612.1 236625.81 54520 51 2082
2084 0 452583.3 236670.31 54440 51 2083
2085 0 452542.1 236677.6 54320 51 2084
2086 0 452515.72 236744.72 54240 51 2085
2087 0 452449.75 236837.69 54080 -1 2086
2088 0 452322.28 236838.06 54000 -1 2087
2089 0 452261.8 236782.5 53960 -1 2088
2090 0 452161.8 236912.61 53920 -1 2089
2091 0 452079.72 236933.47 53880 -1 2090
2092 0 451967.66 237003.27 53800 -1 2091
2093 0 451616.78 237189.4 53720 -1 2092
2094 0 451322.06 237310.33 53720 -1 2093
2095 0 451038.06 237362.97 53640 64 2094
2096 0 450751.5 237559.69 53600 64 2095
2097 0 450715.97 237565.58 53560 64 2096
2098 0 450539.12 237565.23 53480 64 2097
2099 0 450424.12 237679.31 53400 64 2098
2100 0 450127.97 237835.89 53400 32 2099
2101 0 450219.2 237814.72 53280 32 2100
2102 0 450262.4 237779.5 53240 32 2101
2103 0 450290.1 237736.92 53200 64 2102
2104 0 450275.6 237680.55 53120 64 2103
2105 0 450259.56 237431.89 53120 32 2104
2106 0 450278.78 237345.83 53040 64 2105
2107 0 450323.12 237336.16 53000 64 2106
2108 0 450343.16 237313.08 52960 64 2107
2109 0 450334.84 237122.58 52840 64 2108
2110 0 450412.28 237036.39 52760 64 2109
2111 0 450398.22 237004.84 52680 -1 2110
2112 0 450393.28 236976.67 52640 -1 2111
2113 0 450237.78 236710.6 52560 -1 2112
2114 0 450089.03 236458.67 52600 -1 2113
2115 0 450013.06 236396.86 52640 -1 2114
2116 0 449934.97 236338.38 52680 -1 2115
2117 0 449815.8 236264.06 52800 -1 2116
2118 0 449811.84 236211.48 52880 -1 2117
2119 0 449775.7 236178.73 52960 -1 2118
2120 0 449775.22 236186.8 53000 -1 2119
2121 0 449751.6 236195.08 53040 -1 2120
2122 0 449762.44 236210.19 53080 -1 2121
2123 0 449720.53 236176.31 53120 -1 2122
2124 0 449691.75 236162.92 53160 -1 2123
2125 0 449938.6 236181.39 53160 -1 2124
2126 0 449945.56 236167.92 53200 -1 2125
2127 0 449988.9 236199.3 53240 -1 2126
2128 0 450046.72 236181.81 53280 -1 2127
2129 0 450041.78 236168.48 53320 -1 2128
2130 0 450060.06 236182.4 53360 -1 2129
2131 0 449616 236265 53240 -1 2124
2132 0 449578.34 236315.64 53280 -1 2131
2133 0 449530.3 236350.4 53360 -1 2132
2134 0 449975.03 238077.33 53400 40 2100
2135 0 450016.53 238093.48 53520 90 2134
2136 0 450010.06 238106.58 53600 90 2135
2137 0 449824.47 238188.95 53680 71 2136
2138 0 449734.47 238293.69 53760 71 2137
2139 0 449553.62 238458.94 53840 81 2138
2140 0 449390.62 238607.75 53920 102 2139
2141 0 449370.97 238653.2 53960 102 2140
2142 0 448937.44 239202.39 53960 80 2141
2143 0 448876.25 239320 54040 80 2142
2144 0 448852.5 239395.31 54120 98 2143
2145 0 448808.25 239456.95 54200 98 2144
2146 0 448399.22 240017.02 54360 71 2145
2147 0 448315.78 240193.02 54480 71 2146
2148 0 448305.66 240300.58 54560 71 2147
2149 0 448265.06 240410.86 54640 71 2148
2150 0 448237.34 240419.86 54720 71 2149
2151 0 448098.66 240632.19 54800 71 2150
2152 0 448037.94 240776.47 54960 71 2151
2153 0 448034.4 240930.27 55160 -1 2152
2154 0 447888.53 241114.14 55360 -1 2153
2155 0 447920.62 241259.8 55520 -1 2154
2156 0 447810.5 241388.42 55680 -1 2155
2157 0 447638.2 241463.86 55840 -1 2156
2158 0 447473.28 241537.3 55960 -1 2157
2159 0 447393.16 241565.23 56000 -1 2158
2160 0 447342.34 241538.56 56040 -1 2159
2161 0 447302.34 241522.77 56080 -1 2160
2162 0 447285 241503.92 56120 -1 2161
2163 0 447279.9 241491.8 56160 -1 2162
2164 0 447285.7 241511.11 56240 -1 2163
2165 0 447208.6 241406.38 56280 -1 2164
2166 0 447157.1 241323.1 56360 -1 2165
2167 0 446982.94 241246.6 56440 -1 2166
2168 0 446681 241200.84 56520 -1 2167
2169 0 446297.66 241199.67 56680 -1 2168
2170 0 445857.1 241280 56680 -1 2169
2171 0 445878.06 241303.2 56640 -1 2170
2172 0 445530.4 241450.14 56640 -1 2171
2173 0 445442.44 241479.64 56600 -1 2172
2174 0 445299.2 241633.2 56600 -1 2173
2175 0 445275 241648.44 56560 -1 2174
2176 0 445107.75 241728.94 56560 -1 2175
2177 0 444989.72 241840.97 56600 -1 2176
2178 0 444815.6 241873.39 56680 -1 2177
2179 0 444415.75 241873.44 56680 -1 2178
2180 0 444377.62 241897.14 56720 -1 2179
2181 0 444270.62 241945.48 56800 -1 2180
2182 0 444065.88 241899.2 56800 -1 2181
2183 0 443986.66 241943.42 56840 -1 2182
2184 0 443844.1 242000.2 56920 -1 2183
2185 0 443636.2 242070.61 56920 -1 2184
2186 0 443328.3 242308.78 56920 -1 2185
2187 0 443140.47 242332.06 56960 -1 2186
2188 0 442873.78 242422.75 56960 -1 2187
2189 0 442755.78 242546.8 56880 -1 2188
2190 0 442575.62 242686.31 56800 -1 2189
2191 0 442616.84 242684.05 56720 -1 2190
2192 0 455678.1 236110.34 56440 71 195
2193 0 455880.78 236148.81 56520 71 2192
2194 0 456325.5 236253.66 56600 81 2193
2195 0 456415.7 236321.81 56680 96 2194
2196 0 456664.94 236408.73 56760 60 2195
2197 0 456919.4 236531.23 56840 71 2196
2198 0 457060.44 236736.56 56920 60 2197
2199 0 457302.06 237270.56 57000 80 2198
2200 0 457415.16 237336.48 57080 80 2199
2201 0 457269.84 237628.36 57160 51 2200
2202 0 457198.3 237699.8 57240 32 2201
2203 0 457206.62 237815.58 57320 32 2202
2204 0 457277.06 237984.28 57400 90 2203
2205 0 457263.16 238035.12 57520 90 2204
2206 0 457194.44 238134.36 57640 86 2205
2207 0 457086 238576 57680 96 2206
2208 0 457022 238672 57760 96 2207
2209 0 457106 239000 57800 32 2208
2210 0 457174 239128 57920 32 2209
2211 0 457402 238980 57960 32 2210
2212 0 457426 238940 58000 45 2211
2213 0 455704.97 233957.89 56960 160 190
2214 0 455745.47 233942.83 57120 160 2213
2215 0 455805.7 233913.9 57200 137 2214
2216 0 455783.97 233874.44 57280 32 2215
2217 0 456034.72 233742.64 57480 32 2216
2218 0 455859.5 234134.7 57480 60 2217
2219 0 455905.75 234148.25 57520 60 2218
2220 0 456043.03 234188 57640 64 2219
2221 0 455894.9 234342.92 57840 51 2220
2222 0 455716.03 234459.73 58000 32 2221
2223 0 455675 234472.14 58040 32 2222
2224 0 455537.38 234895.27 58080 75 2223
2225 0 455478.22 235245.38 58080 71 2224
2226 0 455570.66 235340.88 58040 71 2225
2227 0 455911 235590 58080 71 2226
2228 0 455927 235642 58120 71 2227
2229 0 455475 235302 57840 71 2226
2230 0 455388.25 235270.17 58120 71 2225
2231 0 455296.62 235292.55 58160 71 2230
2232 0 455048.3 235452.66 58200 60 2231
2233 0 455022.72 235679.47 58240 60 2232
2234 0 454995.1 235741.95 58400 60 2233
2235 0 455030.25 235905.39 58520 101 2234
2236 0 455131.53 236016.92 58640 101 2235
2237 0 455086.66 236075.14 58720 45 2236
2238 0 455106.44 236198.58 58800 45 2237
2239 0 455096.44 236225.53 58840 45 2238
2240 0 455180.88 236328.9 58960 71 2239
2241 0 455180.34 236405.78 59120 71 2240
2242 0 455229.47 236658.94 59280 40 2241
2243 0 455466.44 236909.39 59480 64 2242
2244 0 455728.44 237018.44 59680 98 2243
2245 0 456006.62 237140.5 59800 51 2244
2246 0 456156.16 237244.84 59840 51 2245
2247 0 456220.72 237330.75 59880 51 2246
2248 0 456217 237342.8 59920 51 2247
2249 0 456673.88 233654.16 57480 45 2217
2250 0 457230.44 233643.88 57520 128 2249
2251 0 457363.2 233651.89 57640 96 2250
2252 0 457530.3 233737.33 57720 96 2251
2253 0 457769.56 233660.22 57880 150 2252
2254 0 457999.22 233716.12 58000 150 2253
2255 0 458153 233757.16 58080 164 2254
2256 0 458620.8 233758.02 58200 190 2255
2257 0 458441.44 233420.02 58280 200 2256
2258 0 459982.03 234856.81 58280 160 2257
2259 0 460229.72 234967.34 58400 120 2258
2260 0 460691.25 235241.16 58440 153 2259
2261 0 460708.47 235593.28 58560 150 2260
2262 0 460822.38 235638.22 58640 150 2261
2263 0 460811.78 235838.73 58760 156 2262
2264 0 460781.53 236063.88 58880 122 2263
2265 0 460686.16 236156.66 58960 192 2264
2266 0 460695.3 236383.78 59080 160 2265
2267 0 460563.22 236623.17 59200 160 2266
2268 0 460466.3 236771.14 59240 194 2267
2269 0 460371.72 237012.05 59360 185 2268
2270 0 460399.06 237021.78 59400 185 2269
2271 0 460220.53 237375.23 59600 246 2270
2272 0 460058.53 237838.36 59680 156 2271
2273 0 460056.34 238283.33 59760 148 2272
2274 0 459728.12 239596.11 59720 189 2273
2275 0 459544.12 239684.11 59640 189 2274
2276 0 459456.12 239572.11 59560 189 2275
2277 0 459160.12 239508.11 59480 189 2276
2278 0 460054.9 238505.81 59800 183 2273
2279 0 460051.2 239752.98 59920 224 2278
2280 0 460113.25 239898.4 60080 148 2279
2281 0 460128.2 240184.92 60360 197 2280
2282 0 460271.78 240309.3 60520 197 2281
2283 0 460228.28 240604.81 60720 136 2282
2284 0 460043.1 240960.19 60880 98 2283
2285 0 460103.22 241163.14 61000 228 2284
2286 0 460217.22 241295.73 61040 228 2285
2287 0 460223.1 241362.73 61120 226 2286
2288 0 460276.03 241380.02 61200 226 2287
2289 0 460218.3 241489.86 61360 148 2288
2290 0 460081 241523.77 61520 148 2289
2291 0 460025.62 241629.84 61600 194 2290
2292 0 460088.06 241795.84 61760 124 2291
2293 0 460000.44 242029.48 61840 156 2292
2294 0 459872.8 242350.64 61920 153 2293
2295 0 459909.88 242461.58 62000 153 2294
2296 0 459908.97 242642.77 62120 197 2295
2297 0 459916.3 242978.55 62280 208 2296
2298 0 459962.28 243129.66 62360 208 2297
2299 0 460091.5 243441.83 62520 102 2298
2300 0 460127.62 243814.67 62680 178 2299
2301 0 459736.25 244772.45 62760 64 2300
2302 0 459756.62 244806 62800 64 2301
2303 0 459681.75 244814.92 62880 64 2302
2304 0 459625.84 244835.95 63000 32 2303
2305 0 459686 245219.95 63080 124 2304
2306 0 459683.84 245368.23 63120 124 2305
2307 0 460125.75 245370.67 63200 175 2306
2308 0 460104.94 245485.08 63360 175 2307
2309 0 460047.88 245928 63520 227 2308
2310 0 460020.47 246050.23 63640 148 2309
2311 0 460097.7 246148.84 63720 148 2310
2312 0 460156.38 246192.89 63760 153 2311
2313 0 459531.8 245874.25 63760 51 2312
2314 0 459589.28 245827.77 63840 51 2313
2315 0 459629.7 245814.61 63880 51 2314
2316 0 459658.88 245799.77 63960 64 2315
2317 0 459669.5 245803.48 64040 64 2316
2318 0 459683.84 245813.61 64120 64 2317
2319 0 459671.12 245813.8 64200 64 2318
2320 0 459636.38 245803.16 64280 51 2319
2321 0 459553.3 245920.92 64400 51 2320
2322 0 459541 245990.19 64440 51 2321
2323 0 459536.7 246041.58 64480 32 2322
2324 0 459504.4 246120.7 64520 32 2323
2325 0 459381.78 246139.95 64560 32 2324
2326 0 459284.88 246161.97 64600 40 2325
2327 0 459109.97 246209.95 64680 40 2326
2328 0 459090.47 246218.77 64720 71 2327
2329 0 459031.34 246210.61 64800 71 2328
2330 0 459026.22 246219.22 64840 71 2329
2331 0 458930.94 246304.48 64960 60 2330
2332 0 458864.9 246369.3 65040 60 2331
2333 0 458831.6 246405.16 65120 60 2332
2334 0 458624.34 246454.67 65200 60 2333
2335 0 458490.88 246461.69 65280 64 2334
2336 0 458251.2 246504.8 65400 64 2335
2337 0 458248.47 246500.66 65480 64 2336
2338 0 458257.34 246501.67 65520 64 2337
2339 0 458226.2 246558.34 65600 64 2338
2340 0 457850.88 246630.88 65760 64 2339
2341 0 457765.12 246635.17 65840 64 2340
2342 0 457297.84 246592.3 66160 -1 2341
2343 0 457358 246641.5 66240 -1 2342
2344 0 457417.88 246690.9 66320 -1 2343
2345 0 457417.88 246699.47 66360 -1 2344
2346 0 456954.88 246763.78 66160 -1 2342
2347 0 456740.53 246960.98 66200 -1 2346
2348 0 456719.1 246973.84 66280 -1 2347
2349 0 460295.47 246263.86 63840 153 2312
2350 0 460598.28 246517.61 63960 150 2349
2351 0 461022.6 247003.77 64040 150 2350
2352 0 461911.03 247989.7 64080 154 2351
2353 0 464133.22 248891.02 64080 186 2352
2354 0 464750.06 249233.19 64160 176 2353
2355 0 464957.78 249258.53 64280 81 2354
2356 0 465040.53 249539.3 64480 81 2355
2357 0 464980.7 249719.58 64680 226 2356
2358 0 465031.66 249995.95 64880 269 2357
2359 0 465782 250824 64960 244 2358
2360 0 466156.6 251238.2 65000 185 2359
2361 0 468414 252556 64960 205 2360
2362 0 468390 252692 64840 186 2361
2363 0 468258 252834 64800 139 2362
2364 0 468166 252978 64720 139 2363
2365 0 468191.34 253203.33 64680 124 2364
2366 0 467506 253622 64720 86 2365
2367 0 467422 253654 64760 86 2366
2368 0 467238 253638 64800 60 2367
2369 0 466926 253518 64760 60 2368
2370 0 466888 253476 64720 60 2369
2371 0 466850 253434 64680 60 2370
2372 0 466950 253318 64560 60 2371
2373 0 466998 253210 64480 60 2372
2374 0 467002 253178 64440 60 2373
2375 0 466690 253122 64320 -1 2374
2376 0 466518 253110 64280 -1 2375
2377 0 466366 253110 64160 -1 2376
2378 0 466022 253058 64040 -1 2377
2379 0 465702 252906 64000 -1 2378
2380 0 467194 253670 65000 60 2368
2381 0 467136 253674 65080 86 2380
2382 0 467078 253678 65160 86 2381
2383 0 467062 253704 65200 86 2382
2384 0 467034 253704 65320 51 2383
2385 0 466974 253624 65440 51 2384
2386 0 466918 253540 65560 45 2385
2387 0 466866 253416 65680 45 2386
2388 0 466890 253392 65800 71 2387
2389 0 465854 252952 65840 107 2388
2390 0 465630 252796 65880 120 2389
2391 0 465462 252772 65960 120 2390
2392 0 465074 252708 66000 80 2391
2393 0 465074 252608 66040 80 2392
2394 0 465070 252592 66080 80 2393
2395 0 466966 253372 65840 71 2388
2396 0 467030 253348 65960 102 2395
2397 0 467102 253320 66080 102 2396
2398 0 467090 253296 66200 90 2397
2399 0 467058 253264 66320 90 2398
2400 0 467122 253292 66360 90 2399
2401 0 467182 253484 66400 90 2400
2402 0 467126 253336 66440 90 2401
2403 0 467302 253264 66600 98 2402
2404 0 467362 253216 66760 101 2403
2405 0 467582 253112 66920 102 2404
2406 0 467762 252980 67080 115 2405
2407 0 467798 252936 67120 115 2406
2408 0 467802 252922 67160 115 2407
2409 0 467830 252878 67200 115 2408
2410 0 467778 252826 67360 107 2409
2411 0 467690 252806 67480 51 2410
2412 0 467490 252774 67600 51 2411
2413 0 467278 252794 67720 32 2412
2414 0 467326 252662 67840 115 2413
2415 0 467254 252626 68000 115 2414
2416 0 467114.8 252436.4 68120 101 2415
2417 0 467022 252310 68200 108 2416
2418 0 466950 252242 68400 128 2417
2419 0 466794 252150 68560 128 2418
2420 0 466790 252190 68720 134 2419
2421 0 466790 252194 68840 134 2420
2422 0 466754 252158 69000 163 2421
2423 0 466582 251998 69200 160 2422
2424 0 466592.66 252011.33 69280 160 2423
2425 0 466598 252018 69320 160 2424
2426 0 466550 251970 69440 163 2425
2427 0 466534 252026 69560 163 2426
2428 0 466618 251978 69680 118 2427
2429 0 466646 251962 69720 104 2428
2430 0 466618 251804.67 69760 104 2429
2431 0 466566 251498 69840 131 2430
2432 0 466338 251514 70040 172 2431
2433 0 466186 251614 70200 172 2432
2434 0 466094 251638 70360 122 2433
2435 0 466028 251666 70440 108 2434
2436 0 465750 252134 70400 166 2435
2437 0 465662 252110 70320 166 2436
2438 0 465810 252106 70200 172 2437
2439 0 465958 252142 70080 131 2438
2440 0 465970 252186 69920 131 2439
2441 0 465962 251694 70520 164 2435
2442 0 465930 251626 70600 164 2441
2443 0 465030 251346 70560 91 2442
2444 0 464994 251346 70440 75 2443
2445 0 464950 251262 70360 75 2444
2446 0 465938 251606 70640 164 2442
2447 0 466006 251566 70800 124 2446
2448 0 465934 251510 70960 124 2447
2449 0 465934 251510 71120 124 2448
2450 0 466110 251606 71280 124 2449
2451 0 466254 251602 71360 124 2450
2452 0 466646 252710 71400 75 2451
2453 0 466658 252734 71480 75 2452
2454 0 466694 252802 71360 64 2452
2455 0 466730 252894 71320 64 2454
2456 0 466710 252906 71280 64 2455
2457 0 466730 252942 71120 32 2456
2458 0 465898 251326 71400 60 2451
2459 0 465818 251274 71560 108 2458
2460 0 465726 251050 71600 108 2459
2461 0 465842 251242 71640 108 2460
2462 0 465866 251302 71720 108 2461
2463 0 465822 251218 71880 108 2462
2464 0 465530 251142 71960 108 2463
2465 0 465326 251314 72080 108 2464
2466 0 466314 251750 71920 64 2463
2467 0 466558 251762 71960 96 2466
2468 0 466858 251678 72040 40 2467
2469 0 466918 251662 72160 40 2468
2470 0 466978 251666 72280 40 2469
2471 0 466382 251684 72320 64 2470
2472 0 466282 251680 72360 64 2471
2473 0 466258 251676 72480 32 2472
2474 0 466210 251626 72520 32 2473
2475 0 466030 251590 72640 32 2474
2476 0 465914 251578 72760 75 2475
2477 0 465798 251454 72880 75 2476
2478 0 465838 251414 73080 75 2477
2479 0 465650 251314 73200 60 2478
2480 0 465766 251370 73360 60 2479
2481 0 465766 251406 73480 60 2480
2482 0 465770 251346 73680 64 2481
2483 0 465606 251362 73880 51 2482
2484 0 465554 251302 74040 81 2483
2485 0 465302 251150 74200 75 2484
2486 0 465202 251146 74240 75 2485
2487 0 465006 251154 74280 64 2486
2488 0 464878 251182 74320 90 2487
2489 0 464658 251170 74400 96 2488
2490 0 464534 251178 74520 90 2489
2491 0 464494 251206 74600 90 2490
2492 0 464326 251342 74640 90 2491
2493 0 464310 251350 74720 90 2492
2494 0 464678 251062 74680 60 2491
2495 0 464614 250938 74800 60 2494
2496 0 464698 250866 74880 96 2495
2497 0 464774 250806 75000 96 2496
2498 0 464882 250718 75120 40 2497
2499 0 464986 250466 75160 51 2498
2500 0 465166 249950 75120 75 2499
2501 0 465266 249858 75080 75 2500
2502 0 465470 249622 75120 91 2501
2503 0 465586 249534 75200 75 2502
2504 0 465938 248798 75160 107 2503
2505 0 466026 248714 75080 107 2504
2506 0 466342 248638 75000 107 2505
2507 0 466366 248670 74960 107 2506
2508 0 466358 248686 74920 107 2507
2509 0 466366 248690 74800 107 2508
2510 0 466274 248662 74680 107 2509
2511 0 466258 248646 74600 107 2510
2512 0 465270 249874 75040 75 2501
2513 0 465150 249874 74920 75 2512
2514 0 464170 251242 74320 64 2489
2515 0 463870 251214 74200 32 2514
2516 0 467354 251776 72320 81 2470
2517 0 467538 251716 72400 71 2516
2518 0 467730 251660 72440 71 2517
2519 0 467946 251644 72480 64 2518
2520 0 468186 251652 72560 64 2519
2521 0 467774 251608 72600 64 2520
2522 0 467738 251632 72680 64 2521
2523 0 467702 251656 72800 64 2522
2524 0 467738 251684 72880 64 2523
2525 0 467746 251596 72960 64 2524
2526 0 468438 251708 72600 75 2520
2527 0 468758 251792 72680 51 2526
2528 0 468926 251792 72720 96 2527
2529 0 469034 251796 72760 96 2528
2530 0 469222 251804 72840 81 2529
2531 0 469502 251852 72960 120 2530
2532 0 469870 251664 73040 81 2531
2533 0 470022 251512 73160 154 2532
2534 0 470270 251440 73280 91 2533
2535 0 470458 251388 73400 98 2534
2536 0 470750 251364 73600 108 2535
2537 0 470854 251304 73840 32 2536
2538 0 471042 251236 74000 71 2537
2539 0 471122 251256 74200 134 2538
2540 0 471206 251164 74320 75 2539
2541 0 471166 251120 74360 75 2540
2542 0 471022 251108 74440 75 2541
2543 0 470994 251052 74560 86 2542
2544 0 471066 250996 74680 86 2543
2545 0 471010 250976 74920 45 2544
2546 0 471182 250896 75160 45 2545
2547 0 471150 250900 75400 45 2546
2548 0 471102 250752 75560 120 2547
2549 0 471154 250704 75760 120 2548
2550 0 471182 250640 75960 181 2549
2551 0 470947.75 250849.78 76120 181 2550
2552 0 471242 250640 76280 141 2551
2553 0 471346 250512 76400 131 2552
2554 0 471490 250396 76560 148 2553
2555 0 471618 250348 76720 128 2554
2556 0 471642 250240 76840 128 2555
2557 0 472086 250036 77000 75 2556
2558 0 472150 249984 77080 75 2557
2559 0 472278 249900 77240 75 2558
2560 0 472318 249780 77400 60 2559
2561 0 472346 249656 77560 71 2560
2562 0 472358 249624 77600 71 2561
2563 0 472362 249624 77640 71 2562
2564 0 472442 249516 77680 71 2563
2565 0 467474 251940 72480 81 2518
2566 0 467358 252156 72440 81 2565
2567 0 464634 250350 71600 81 2460
2568 0 464638 250306 71640 81 2567
2569 0 464534 250062 71680 139 2568
2570 0 463978 249906 71720 -1 2569
2571 0 463474 249456 71680 -1 2570
2572 0 463370 249436 71760 -1 2571
2573 0 463270 249356 71840 -1 2572
2574 0 463238 249292 71880 -1 2573
2575 0 463474 249456 71600 -1 2571
2576 0 463470 249344 71520 -1 2575
2577 0 466858 251442 69720 104 2430
2578 0 466846 251390 69560 104 2577
2579 0 467138 252262 69320 163 2424
2580 0 467162 252274 69400 163 2579
2581 0 466730 252150 68080 108 2416
2582 0 466666 252142 68040 108 2581
2583 0 466594 252158 67960 108 2582
2584 0 467002 253704 66440 90 2401
2585 0 468242 253654 64600 128 2365
2586 0 468448 254624 64240 102 2585
2587 0 468704 254720 64200 80 2586
2588 0 468896 254912 64120 86 2587
2589 0 469088 255104 64160 32 2588
2590 0 469280 255296 64160 51 2589
2591 0 469472 255488 64160 81 2590
2592 0 469472 255744 64160 108 2591
2593 0 469504 256000 64080 120 2592
2594 0 469440 256256 64000 98 2593
2595 0 469440 256512 64000 81 2594
2596 0 469536 256736 64160 104 2595
2597 0 469728 256928 64160 120 2596
2598 0 469888 257056 64320 166 2597
2599 0 469888 257312 64360 128 2598
2600 0 469888 257472 64360 148 2599
2601 0 469760 257632 64560 124 2600
2602 0 469600 257792 64680 75 2601
2603 0 469536 257984 64840 51 2602
2604 0 469536 258240 64880 98 2603
2605 0 469696 258400 65080 107 2604
2606 0 469792 258560 65280 107 2605
2607 0 469888 258720 65480 96 2606
2608 0 469952 258912 65640 32 2607
2609 0 469952 259136 65840 86 2608
2610 0 470016 259360 65960 124 2609
2611 0 470144 259584 66040 80 2610
2612 0 470304 259744 66240 75 2611
2613 0 470464 259904 66440 81 2612
2614 0 470688 260000 66560 115 2613
2615 0 470944 260064 66600 90 2614
2616 0 471104 260160 66800 71 2615
2617 0 471328 260160 66920 60 2616
2618 0 471552 260128 67040 75 2617
2619 0 471808 260128 67080 80 2618
2620 0 472032 260064 67200 80 2619
2621 0 472288 260064 67280 91 2620
2622 0 472544 260000 67360 96 2621
2623 0 472800 259968 67440 90 2622
2624 0 473024 259968 67640 115 2623
2625 0 473216 259904 67800 108 2624
2626 0 473472 259808 67880 102 2625
2627 0 473728 259744 67920 136 2626
2628 0 473952 259712 68040 122 2627
2629 0 474112 259584 68200 164 2628
2630 0 474368 259616 68240 128 2629
2631 0 474624 259648 68320 102 2630
2632 0 474848 259616 68440 81 2631
2633 0 475104 259584 68520 101 2632
2634 0 475328 259616 68640 86 2633
2635 0 475584 259616 68760 80 2634
2636 0 475744 259744 68920 60 2635
2637 0 475904 259808 69120 108 2636
2638 0 475936 259872 69400 104 2637
2639 0 475936 259872 69440 115 2638
2640 0 476000 259936 69680 102 2639
2641 0 476128 260032 69880 115 2640
2642 0 476160 260192 70120 141 2641
2643 0 476288 260288 70360 143 2642
2644 0 476096 260480 70560 128 2643
2645 0 476160 260288 70840 71 2644
2646 0 476160 260288 71120 64 2645
2647 0 476192 260192 71360 102 2646
2648 0 476192 260032 71560 102 2647
2649 0 476256 259840 71720 86 2648
2650 0 476320 259680 71920 91 2649
2651 0 476352 259488 72080 98 2650
2652 0 476352 259392 72240 131 2651
2653 0 476512 259328 72440 90 2652
2654 0 476704 259296 72640 101 2653
2655 0 476928 259264 72800 86 2654
2656 0 477088 259104 72920 32 2655
2657 0 477248 259200 73160 115 2656
2658 0 477312 259296 73400 98 2657
2659 0 477472 259424 73600 71 2658
2660 0 477632 259424 73800 101 2659
2661 0 477856 259424 73960 96 2660
2662 0 478112 259424 74000 102 2661
2663 0 478336 259296 74080 148 2662
2664 0 478528 259136 74040 128 2663
2665 0 478688 258944 74080 139 2664
2666 0 478944 259008 74120 186 2665
2667 0 479040 258976 74120 200 2666
2668 0 479232 258816 74160 160 2667
2669 0 479456 258688 74200 140 2668
2670 0 479616 258496 74120 128 2669
2671 0 479840 258400 73960 153 2670
2672 0 480096 258304 73960 143 2671
2673 0 480320 258144 74080 108 2672
2674 0 480480 257984 74240 75 2673
2675 0 480736 257920 74280 153 2674
2676 0 480992 257856 74400 120 2675
2677 0 481184 257728 74520 128 2676
2678 0 481408 257536 74520 122 2677
2679 0 481568 257408 74680 124 2678
2680 0 481824 257408 74680 120 2679
2681 0 482048 257504 74800 75 2680
2682 0 482272 257600 74880 75 2681
2683 0 482496 257600 75000 80 2682
2684 0 482752 257632 75000 75 2683
2685 0 483008 257664 75000 80 2684
2686 0 483264 257632 74920 101 2685
2687 0 483488 257568 74800 98 2686
2688 0 483680 257408 74640 86 2687
2689 0 483872 257248 74600 75 2688
2690 0 484032 257088 74480 80 2689
2691 0 484224 256928 74440 102 2690
2692 0 484448 256832 74320 86 2691
2693 0 484608 256640 74160 81 2692
2694 0 484736 256416 74040 64 2693
2695 0 484896 256192 74000 71 2694
2696 0 485120 256032 73960 60 2695
2697 0 485376 255936 73960 51 2696
2698 0 485536 255840 73760 81 2697
2699 0 485664 255616 73840 51 2698
2700 0 485760 255392 73920 107 2699
2701 0 485952 255200 73880 124 2700
2702 0 486080 254976 73800 101 2701
2703 0 486080 254720 73800 75 2702
2704 0 485920 254496 73800 80 2703
2705 0 485664 254400 73840 40 2704
2706 0 485408 254272 73880 86 2705
2707 0 485184 254144 73720 51 2706
2708 0 484928 254112 73600 51 2707
2709 0 484704 254112 73400 51 2708
2710 0 484480 254112 73280 51 2709
2711 0 484224 254112 73200 64 2710
2712 0 484096 254112 73200 51 2711
2713 0 479008 259232 74160 90 2667
2714 0 479104 259456 74240 40 2713
2715 0 479296 259648 74240 96 2714
2716 0 479488 259648 74440 51 2715
2717 0 479744 259648 74480 81 2716
2718 0 479904 259808 74640 51 2717
2719 0 480064 259968 74800 102 2718
2720 0 480192 260096 74920 102 2719
2721 0 476096 259328 72280 75 2652
2722 0 475872 259296 72400 51 2721
2723 0 475616 259296 72400 40 2722
2724 0 475360 259264 72400 60 2723
2725 0 475104 259200 72360 75 2724
2726 0 474848 259168 72360 80 2725
2727 0 474592 259104 72360 51 2726
2728 0 474336 259008 72360 51 2727
2729 0 474080 258944 72440 81 2728
2730 0 473856 258912 72560 60 2729
2731 0 473632 258784 72600 51 2730
2732 0 473408 258656 72600 64 2731
2733 0 473184 258656 72400 64 2732
2734 0 472960 258656 72280 64 2733
2735 0 472704 258688 72200 45 2734
2736 0 472480 258624 72040 32 2735
2737 0 472352 258400 71920 32 2736
2738 0 472448 258208 71760 45 2737
2739 0 472640 258016 71720 64 2738
2740 0 472736 257760 71720 60 2739
2741 0 472736 257728 71720 45 2740
2742 0 476224 260736 70600 140 2644
2743 0 476288 260832 70840 181 2742
2744 0 476384 260864 71080 168 2743
2745 0 476352 260800 71360 175 2744
2746 0 476224 260704 71560 91 2745
2747 0 476096 260608 71800 32 2746
2748 0 476256 260448 71840 40 2747
2749 0 475744 260064 69440 51 2639
2750 0 475520 260224 69440 81 2749
2751 0 475328 260448 69480 91 2750
2752 0 469824 257632 64160 51 2600
2753 0 469696 257792 63960 75 2752
2754 0 469632 257984 63800 51 2753
2755 0 469632 258240 63720 60 2754
2756 0 469696 258496 63640 80 2755
2757 0 469792 258752 63640 107 2756
2758 0 469888 259008 63600 120 2757
2759 0 469888 259232 63480 139 2758
2760 0 469920 259424 63320 120 2759
2761 0 469984 259648 63160 98 2760
2762 0 470048 259904 63120 96 2761
2763 0 470208 260128 63120 115 2762
2764 0 470240 260416 63200 32 2763
2765 0 470400 260608 63160 124 2764
2766 0 470400 260864 63120 81 2765
2767 0 470432 261024 63040 104 2766
2768 0 468080.66 252304.94 65040 186 2360
2769 0 468985.2 252146.67 65240 150 2768
2770 0 469154.34 252142.06 65280 128 2769
2771 0 469322.34 251790.14 65280 91 2770
2772 0 469711.2 251617.05 65440 107 2771
2773 0 470570.75 251334.12 65600 120 2772
2774 0 470436.62 251338.34 65800 120 2773
2775 0 470445.2 251316.72 65960 104 2774
2776 0 470480.72 251239.06 66200 135 2775
2777 0 470555.88 251193.05 66360 135 2776
2778 0 470551.5 251192.11 66520 60 2777
2779 0 470703.4 251038.7 66800 51 2778
2780 0 471179.28 250808.3 67040 60 2779
2781 0 471334.38 250727.95 67120 60 2780
2782 0 472174.03 250204.36 67120 51 2781
2783 0 472256.62 250031.28 67080 75 2782
2784 0 472315.56 250024.66 67040 75 2783
2785 0 472354.66 250046.92 67000 75 2784
2786 0 472315.47 250048.7 66960 75 2785
2787 0 472603 249847.36 66960 75 2786
2788 0 473035.78 249728.56 66960 45 2787
2789 0 473543.12 249446.56 67080 45 2788
2790 0 473887.6 249218.81 67200 51 2789
2791 0 474073.9 249112.52 67280 60 2790
2792 0 474143.6 248948.73 67360 60 2791
2793 0 474166.25 248850.86 67400 60 2792
2794 0 474128.97 248673.4 67480 71 2793
2795 0 474124.7 248408.14 67560 71 2794
2796 0 474088.72 248253.66 67600 71 2795
2797 0 473961.06 248155.12 67760 81 2796
2798 0 473972.94 248120.52 67880 81 2797
2799 0 474006.78 248078.73 68000 90 2798
2800 0 474081.38 248024.19 68120 90 2799
2801 0 474136.03 247985.7 68240 60 2800
2802 0 474234.1 247877.67 68320 60 2801
2803 0 474243.4 247828.92 68400 51 2802
2804 0 474481.38 247670.94 68440 98 2803
2805 0 474698.34 247406.73 68520 107 2804
2806 0 474785.5 247345.16 68600 107 2805
2807 0 474939.25 247096.89 68600 32 2806
2808 0 475181.72 247030.98 68600 32 2807
2809 0 475386.53 246809.19 68600 71 2808
2810 0 475640.56 246748.02 68720 96 2809
2811 0 475951.66 246560.23 68920 90 2810
2812 0 476387.6 246381.34 68920 40 2811
2813 0 476753.53 245880.34 68920 128 2812
2814 0 476908.62 245793.06 68760 128 2813
2815 0 476963.72 245774.52 68680 128 2814
2816 0 477184.34 245668.77 68600 98 2815
2817 0 477710.44 245933.48 68600 124 2816
2818 0 477709.72 245970.88 68560 124 2817
2819 0 477854 246185 68440 60 2818
2820 0 477933 246196 68400 86 2819
2821 0 478170 246229 68280 86 2820
2822 0 478234 246285 68160 86 2821
2823 0 477842 246065 68360 86 2820
2824 0 477846 246049 68320 86 2823
2825 0 477239.25 245611.55 68560 98 2816
2826 0 477567 245486 68520 124 2825
2827 0 477303 245642 68160 124 2826
2828 0 477303 245630 68080 124 2827
2829 0 477319 245566 68000 124 2828
2830 0 478259.88 245593.19 68680 136 2815
2831 0 478475.6 246120.75 68680 134 2830
2832 0 478254.4 244908.22 68680 120 2830
2833 0 478250 244806 68600 86 2832
2834 0 478917.47 245445.08 68680 128 2830
2835 0 479029 245559 68640 108 2834
2836 0 479277 245715 68560 71 2835
2837 0 479333 245803 68600 71 2836
2838 0 479353 245787 68680 71 2837
2839 0 479333 245563 68480 71 2836
2840 0 479449 245507 68440 71 2839
2841 0 479541 245451 68400 71 2840
2842 0 478865 245323 68440 128 2839
2843 0 478905 245247 68320 128 2842
2844 0 478957 245103 68280 128 2843
2845 0 479037 245135 68240 128 2844
2846 0 473977.8 247994.69 68120 90 2800
2847 0 473971.9 247942.44 68120 90 2846
2848 0 473981 247911.11 68160 90 2847
2849 0 470818.53 250548.69 67120 75 2781
2850 0 470794.53 250429.31 67200 80 2849
2851 0 470807 250355 67240 80 2850
2852 0 470843 250279 67280 98 2851
2853 0 470827 250211 67360 98 2852
2854 0 470755 250059 67440 75 2853
2855 0 470567 250063 67560 75 2854
2856 0 470315 250059 67640 96 2855
2857 0 470123 249919 67760 80 2856
2858 0 470039 249507 67880 91 2857
2859 0 470039 249223 67840 124 2858
2860 0 470027 249427 68000 124 2858
2861 0 470028.34 249419 68040 124 2860
2862 0 470051 249115 68080 75 2861
2863 0 470031 249403 68120 124 2861
2864 0 469999 249371 68160 124 2863
2865 0 469939 249383 68200 75 2864
2866 0 469895 249219 68280 75 2865
2867 0 469859 249111 68360 60 2866
2868 0 469807 249031 68480 60 2867
2869 0 469743 248907 68600 71 2868
2870 0 469723 248855 68720 71 2869
2871 0 469579 248795 68800 71 2870
2872 0 469523 248759 68920 71 2871
2873 0 469479 248671 69040 108 2872
2874 0 469491 248647 69200 108 2873
2875 0 469459 248627 69440 134 2874
2876 0 469419 248695 69560 137 2875
2877 0 469307 248711 69800 115 2876
2878 0 469335 248675 70000 115 2877
2879 0 469191 248687 70160 101 2878
2880 0 469119 248695 70280 137 2879
2881 0 469115 248691 70360 137 2880
2882 0 468959 248711 70520 143 2881
2883 0 468963 248691 70560 143 2882
2884 0 469019 248583 70600 143 2883
2885 0 469039 248559 70640 143 2884
2886 0 469907 248103 70640 137 2885
2887 0 469927 248099 70600 137 2886
2888 0 469931 248103 70520 137 2887
2889 0 468967 248679 70680 143 2885
2890 0 469187 248379 70680 143 2889
2891 0 469191 248347 70760 143 2890
2892 0 469219 248307 70840 143 2891
2893 0 468943 248763 70720 186 2889
2894 0 468867 248823 70800 186 2893
2895 0 468831 248839 70880 186 2894
2896 0 468803 248855 71000 150 2895
2897 0 468795 248859 71120 150 2896
2898 0 468735 248883 71160 150 2897
2899 0 468695 248899 71280 137 2898
2900 0 468423 248899 71440 124 2899
2901 0 468343 248915 71520 124 2900
2902 0 468179 248915 71640 163 2901
2903 0 467939 248947 71760 81 2902
2904 0 467731 248855 71880 96 2903
2905 0 467639 248755 71960 107 2904
2906 0 467599 248747 72000 107 2905
2907 0 467363 248691 72040 107 2906
2908 0 466707 248855 72080 124 2907
2909 0 466079 248775 72040 154 2908
2910 0 465067 248527 72000 86 2909
2911 0 464899 248431 71960 86 2910
2912 0 464850 248401 71920 128 2911
2913 0 464801 248371 71880 128 2912
2914 0 464703 248311 71800 128 2913
2915 0 464515 248219 71680 134 2914
2916 0 464523 248203 71560 134 2915
2917 0 464619 248115 71400 163 2916
2918 0 464507 248475 71360 40 2917
2919 0 464535 248491 71320 40 2918
2920 0 464515 248475 71280 40 2919
2921 0 463979 248475 71320 75 2920
2922 0 463959 248475 71400 75 2921
2923 0 464675 247943 71320 128 2917
2924 0 464755 247779 71200 128 2923
2925 0 464935 247575 71080 101 2924
2926 0 465487 247259 71000 60 2925
2927 0 465615 247239 70960 60 2926
2928 0 465667 247203 70880 86 2927
2929 0 465807 247055 70760 60 2928
2930 0 466223 246895 70680 81 2929
2931 0 466295 246767 70560 120 2930
2932 0 466315 246691 70400 120 2931
2933 0 466351 246571 70360 124 2932
2934 0 466387 246451 70320 124 2933
2935 0 466651 246239 69920 64 2934
2936 0 466731 246151 69680 102 2935
2937 0 466703 246145 69640 98 2936
2938 0 466767 246141 69520 98 2937
2939 0 466947 246065 69440 40 2938
2940 0 467107 246009 69360 40 2939
2941 0 467259 245977 69200 81 2940
2942 0 467399 245901 69040 96 2941
2943 0 467667 245801 68840 96 2942
2944 0 467843 245549 68720 90 2943
2945 0 467910 245460 68680 124 2944
2946 0 468091 245161 68720 135 2945
2947 0 468071 245145 68840 135 2946
2948 0 468015 245137 68920 135 2947
2949 0 468071 245117 69040 135 2948
2950 0 468119 245137 69120 135 2949
2951 0 468111 245193 68560 135 2945
2952 0 468387 244929 68400 120 2951
2953 0 468591 244813 68320 115 2952
2954 0 468939 244629 68200 137 2953
2955 0 469419 244401 68080 120 2954
2956 0 469979 244189 68040 71 2955
2957 0 470515 244021 67960 45 2956
2958 0 470803 243873 68000 45 2957
2959 0 470959 243793 68160 60 2958
2960 0 471147 243657 68320 60 2959
2961 0 471279 243621 68520 81 2960
2962 0 471515 243633 68680 60 2961
2963 0 471723 243665 68880 75 2962
2964 0 471771 243674 68920 75 2963
2965 0 471915 243701 69040 101 2964
2966 0 471983 243721 69240 115 2965
2967 0 472155 243701 69400 115 2966
2968 0 472247 243665 69520 96 2967
2969 0 472323 243621 69680 81 2968
2970 0 472327 243573 69880 81 2969
2971 0 472359 243581 70080 98 2970
2972 0 472543 243573 70320 98 2971
2973 0 472575 243589 70560 108 2972
2974 0 472499 243213 71320 137 2973
2975 0 472407 243045 71360 108 2974
2976 0 472403 242889 71400 108 2975
2977 0 472335 242953 71600 96 2976
2978 0 472295 242961 71800 96 2977
2979 0 472163 242769 71960 71 2978
2980 0 472155 242597 72080 40 2979
2981 0 472031 242445 72160 81 2980
2982 0 471955 242405 72320 81 2981
2983 0 471891 242253 72520 81 2982
2984 0 471751 242241 72720 81 2983
2985 0 471823 242353 72920 81 2984
2986 0 471939 242389 73120 51 2985
2987 0 471915 242469 73240 51 2986
2988 0 471931 242557 73400 90 2987
2989 0 471956.6 242662.6 73560 160 2988
2990 0 472259 242089 73600 160 2989
2991 0 472231 242069 73680 160 2990
2992 0 472225.66 242031.67 73760 160 2991
2993 0 472223 242013 73800 160 2992
2994 0 471963 242689 73600 96 2989
2995 0 471911 242757 73760 96 2994
2996 0 472059 242857 73880 98 2995
2997 0 472115 242949 73920 98 2996
2998 0 472119 243141 74040 86 2997
2999 0 472095 243205 74200 64 2998
3000 0 472247 243241 74360 64 2999
3001 0 472319 243229 74520 86 3000
3002 0 472451 243037 74560 86 3001
3003 0 472427 242989 74600 86 3002
3004 0 472199 243309 74600 86 3001
3005 0 472195 243369 74640 86 3004
3006 0 472223 243437 74720 64 3005
3007 0 472239 243553 74840 45 3006
3008 0 472463 243749 74960 60 3007
3009 0 472539 243861 75040 60 3008
3010 0 472515 244049 75080 45 3009
3011 0 472487 244093 75120 45 3010
3012 0 472423 244237 75160 86 3011
3013 0 472479 244433 75280 60 3012
3014 0 472539 244613 75400 60 3013
3015 0 472543 244657 75480 51 3014
3016 0 472827 243149 73840 98 2996
3017 0 472883 243165 73760 98 3016
3018 0 473267 242913 73640 -1 3017
3019 0 473327 242829 73600 -1 3018
3020 0 472391 242841 71280 108 2975
3021 0 466571 246099 70400 71 2933
3022 0 466599 245887 70520 60 3021
3023 0 466627 245707 70640 75 3022
3024 0 466695 245495 70840 80 3023
3025 0 466731 245335 70960 81 3024
3026 0 467011 245275 70880 75 3025
3027 0 467235 245283 70720 45 3026
3028 0 467415 245271 70680 51 3027
3029 0 467411 245163 70640 51 3028
3030 0 467571 244851 70480 71 3029
3031 0 467547 244803 70400 71 3030
3032 0 466203 245231 71160 45 3025
3033 0 464831 247691 71360 128 2923
3034 0 464879 247711 71440 128 3033
3035 0 464895 247727 71480 128 3034
3036 0 465935 248763 71960 150 2910
3037 0 465579 248795 71920 81 3036
3038 0 465635 248795 71840 81 3037
3039 0 465679 248827 71800 81 3038
3040 0 466875 248703 72280 124 2908
3041 0 466831 248663 72320 163 3040
3042 0 466916.34 248657.67 72400 163 3041
3043 0 466959 248655 72440 124 3042
3044 0 466139 248527 72480 120 3043
3045 0 465931 248615 72760 40 3044
3046 0 465875 248619 72880 40 3045
3047 0 466147 248667 72920 40 3046
3048 0 466575 248519 72960 101 3047
3049 0 466587 248487 73040 101 3048
3050 0 465715 248591 73000 98 3047
3051 0 465583 248571 73080 98 3050
3052 0 465411 248631 73200 71 3051
3053 0 465303 248435 73400 71 3052
3054 0 468187 248291 72440 40 3042
3055 0 468179 248199 72520 40 3054
3056 0 468995 248387 71080 186 2897
3057 0 469591 248123 70240 137 2880
3058 0 469679 248191 70160 115 3057
3059 0 469339.6 252379.25 65280 96 2770
3060 0 469390.84 252292.12 65360 96 3059
3061 0 469797.88 252388.11 65480 60 3060
3062 0 470103.7 252323.84 65480 64 3061
3063 0 470846.78 252023.61 65480 81 3062
3064 0 471293.8 251777.8 65600 81 3063
3065 0 471711.38 251796.73 65600 71 3064
3066 0 472018 251906.28 65720 96 3065
3067 0 472206.6 251915.81 65840 86 3066
3068 0 472378.7 252029.44 65920 86 3067
3069 0 472672.97 252011.95 66080 96 3068
3070 0 473529.25 252072.45 66160 120 3069
3071 0 474310.47 252027.06 66320 120 3070
3072 0 474692.7 252120.72 66400 86 3071
3073 0 475464.38 252238.36 66480 75 3072
3074 0 475870.12 252208.81 66520 124 3073
3075 0 476068.3 252166.2 66640 120 3074
3076 0 476327.88 252121.75 66760 75 3075
3077 0 476727.16 252002.42 66880 75 3076
3078 0 477435.34 251880.42 67080 102 3077
3079 0 477680.84 251879.3 67280 120 3078
3080 0 478592 252288 67200 40 3079
3081 0 478816 252288 67080 60 3080
3082 0 479040 252288 66960 60 3081
3083 0 479296 252224 66960 91 3082
3084 0 479552 252224 66960 81 3083
3085 0 479808 252192 66960 45 3084
3086 0 480032 252064 67040 64 3085
3087 0 480288 252000 67080 64 3086
3088 0 480512 251872 67120 60 3087
3089 0 480768 251776 67200 60 3088
3090 0 481024 251744 67280 71 3089
3091 0 481248 251744 67440 75 3090
3092 0 481504 251776 67520 91 3091
3093 0 481728 251904 67560 51 3092
3094 0 481984 251968 67640 75 3093
3095 0 482240 252000 67640 101 3094
3096 0 482496 251936 67600 86 3095
3097 0 482752 251936 67560 86 3096
3098 0 482976 252096 67560 60 3097
3099 0 483232 252096 67560 60 3098
3100 0 483488 252064 67600 150 3099
3101 0 483712 252192 67640 172 3100
3102 0 483872 252416 67640 107 3101
3103 0 484064 252576 67600 80 3102
3104 0 484320 252640 67600 102 3103
3105 0 484544 252768 67520 86 3104
3106 0 484640 252864 67480 98 3105
3107 0 484896 252928 67440 139 3106
3108 0 485056 252864 67640 108 3107
3109 0 485184 252960 67840 107 3108
3110 0 485376 252960 68040 108 3109
3111 0 485568 252896 68240 122 3110
3112 0 485792 252896 68400 71 3111
3113 0 485984 252992 68560 51 3112
3114 0 486240 253088 68560 51 3113
3115 0 486496 253088 68600 96 3114
3116 0 486752 253152 68640 86 3115
3117 0 486944 253344 68600 32 3116
3118 0 487136 253536 68600 75 3117
3119 0 487200 253600 68600 131 3118
3120 0 487168 253664 68600 140 3119
3121 0 487168 253728 68320 96 3120
3122 0 487072 253760 68080 128 3121
3123 0 486816 253792 67960 81 3122
3124 0 486656 253760 67760 90 3123
3125 0 486592 253728 67480 98 3124
3126 0 486560 253760 67200 64 3125
3127 0 486496 253824 67080 51 3126
3128 0 486976 253824 68640 60 3120
3129 0 486752 253952 68720 107 3128
3130 0 486688 254016 68680 98 3129
3131 0 486880 254240 68680 98 3130
3132 0 486976 254336 68760 115 3131
3133 0 487104 254464 68960 51 3132
3134 0 487360 254592 68960 71 3133
3135 0 487424 254592 69000 64 3134
3136 0 486880 254592 68760 64 3132
3137 0 486880 254816 68640 60 3136
3138 0 486880 254880 68400 32 3137
3139 0 486528 254144 68520 128 3130
3140 0 486400 254368 68480 150 3139
3141 0 486176 254496 68400 128 3140
3142 0 486048 254688 68240 96 3141
3143 0 486016 254848 68040 98 3142
3144 0 486080 254912 67800 71 3143
3145 0 486304 254912 67680 75 3144
3146 0 486560 254976 67680 51 3145
3147 0 486720 255008 67680 64 3146
3148 0 487424 253600 68720 108 3119
3149 0 487680 253728 68760 141 3148
3150 0 487840 253952 68840 160 3149
3151 0 488064 254080 68960 102 3150
3152 0 488256 254272 69000 60 3151
3153 0 488480 254464 69000 86 3152
3154 0 488576 254720 69000 96 3153
3155 0 488736 254944 69040 81 3154
3156 0 488928 255136 69040 80 3155
3157 0 489152 255264 69080 60 3156
3158 0 489376 255456 69080 60 3157
3159 0 489568 255648 69040 120 3158
3160 0 489824 255680 69080 71 3159
3161 0 489856 255680 69040 51 3160
3162 0 484512 253056 67680 91 3106
3163 0 484384 253024 67920 124 3162
3164 0 484160 252896 68080 40 3163
3165 0 483968 252832 68240 32 3164
3166 0 483776 253024 68160 40 3165
3167 0 483552 253152 68000 45 3166
3168 0 483360 253280 67840 71 3167
3169 0 483328 253280 67840 81 3168
3170 0 477678.56 251888.11 67400 101 3079
3171 0 477636.5 251885.27 67640 98 3170
3172 0 477639.84 251849.2 67840 75 3171
3173 0 477675.94 251776.66 68040 75 3172
3174 0 477772.62 251708.3 68280 81 3173
3175 0 477875.03 251654.44 68480 90 3174
3176 0 478010.16 251662.53 68720 96 3175
3177 0 478101.38 251728.53 68920 81 3176
3178 0 478078.84 251680.36 69160 64 3177
3179 0 478053.78 251690.81 69360 45 3178
3180 0 478033.72 251689.11 69520 45 3179
3181 0 478022.97 251668.33 69680 71 3180
3182 0 478010.03 251656.45 69840 71 3181
3183 0 478072 251704.27 70000 32 3182
3184 0 478062.8 251703.73 70120 32 3183
3185 0 478077.1 251646.69 70240 45 3184
3186 0 478080.97 251615.5 70360 45 3185
3187 0 478066.56 251504.62 70560 101 3186
3188 0 478131.97 251469.34 70720 160 3187
3189 0 478106.34 251346.17 71080 128 3188
3190 0 478052.4 251171.7 71280 178 3189
3191 0 478100.4 251010.95 71640 96 3190
3192 0 478143.62 250797.86 72040 32 3191
3193 0 478093 250777.7 72280 90 3192
3194 0 477940.38 250717.42 72560 71 3193
3195 0 477971.75 250717.89 72640 71 3194
3196 0 478033.72 250742.48 72680 71 3195
3197 0 478092.62 250870.23 72760 32 3196
3198 0 477926.38 251072.48 72760 71 3197
3199 0 477799.66 251119.75 72800 71 3198
3200 0 477737.94 251156.98 72840 71 3199
3201 0 477700.3 251188.22 72880 71 3200
3202 0 477558.97 251301.17 73040 71 3201
3203 0 477520.66 251450.9 73200 71 3202
3204 0 477429 251463.4 73280 71 3203
3205 0 477290.84 251482.25 73400 81 3204
3206 0 476989.62 251515.33 73480 81 3205
3207 0 476806.38 251440.78 73560 81 3206
3208 0 476693.66 251369.08 73720 64 3207
3209 0 478232.75 250954.48 72840 45 3197
3210 0 478302.66 250966.84 72880 45 3209
3211 0 478390.9 250970.05 72960 45 3210
3212 0 478485 251008.28 73080 45 3211
3213 0 478625.1 251048.64 73240 60 3212
3214 0 478754.97 251111.27 73360 60 3213
3215 0 478816.3 251137.92 73400 60 3214
3216 0 478940.7 251196.72 73440 60 3215
3217 0 479431.44 251534.48 73440 71 3216
3218 0 479720.56 252013.02 73440 51 3217
3219 0 479919.34 252160.31 73480 51 3218
3220 0 479917.25 252297.55 73520 51 3219
3221 0 479865.03 252356.75 73560 51 3220
3222 0 479927.72 252273.17 73720 51 3221
3223 0 479076.06 251294.67 73520 90 3216
3224 0 479043.5 251292.52 73600 90 3223
3225 0 478937.5 251280.25 73720 90 3224
3226 0 478901.7 251276.02 73760 90 3225
3227 0 477709.97 250572.58 72640 40 3195
3228 0 477717.9 250568.25 72680 40 3227
3229 0 477696.88 250555.73 72720 40 3228
3230 0 477629.1 250484.61 72840 71 3229
3231 0 477622.12 250484.61 73040 71 3230
3232 0 477493.28 250599.53 73400 32 3231
3233 0 477416.7 250662.2 73560 71 3232
3234 0 477253.03 250801.5 73760 81 3233
3235 0 477092.84 250857.2 73960 64 3234
3236 0 477120.7 250909.44 74080 64 3235
3237 0 477002.3 250975.61 74240 75 3236
3238 0 477089.34 251003.47 74440 81 3237
3239 0 477037.12 251006.94 74520 81 3238
3240 0 477037.12 251090.52 74720 104 3239
3241 0 477085.88 251149.72 74920 104 3240
3242 0 477294.8 251438.73 75200 81 3241
3243 0 477409.72 251532.75 75520 81 3242
3244 0 477665.66 251677.27 75880 64 3243
3245 0 477869.38 251793.92 76280 71 3244
3246 0 477933.78 251868.8 76520 71 3245
3247 0 477888.62 251884.83 76560 71 3246
3248 0 478250.66 252022 76560 115 3247
3249 0 478393.44 252492.11 76560 98 3248
3250 0 478402.72 252639.4 76400 75 3249
3251 0 477867.62 252868.19 76280 101 3250
3252 0 477800 253062 76320 101 3251
3253 0 477804 253082 76360 101 3252
3254 0 477792 253162 76400 101 3253
3255 0 477804 253142 76480 101 3254
3256 0 476958.78 252840.33 76040 81 3251
3257 0 476394.66 252596.58 75920 137 3256
3258 0 476565.28 252648.8 75880 102 3257
3259 0 476025.53 252485.14 75880 71 3258
3260 0 475165.44 252680.14 75880 122 3259
3261 0 474472.47 252979.61 75880 164 3260
3262 0 474514.28 253087.56 76240 124 3261
3263 0 474406.3 253212.92 76560 81 3262
3264 0 474378.47 253233.81 76600 81 3263
3265 0 474267.03 253327.83 76720 71 3264
3266 0 474075.5 253418.38 76920 51 3265
3267 0 473901.4 253508.9 77000 40 3266
3268 0 473769.06 253637.75 77200 45 3267
3269 0 473709.88 253724.8 77320 45 3268
3270 0 473737.75 253707.39 77480 45 3269
3271 0 473528.8 253710.88 77640 45 3270
3272 0 473323.34 253804.89 77800 45 3271
3273 0 473145.75 253860.61 77920 45 3272
3274 0 473121.38 253919.81 78040 -1 3273
3275 0 458624 245536 63080 172 2306
3276 0 458400 245632 63160 172 3275
3277 0 458144 245632 63160 102 3276
3278 0 457888 245600 63200 80 3277
3279 0 457952 245344 63240 120 3278
3280 0 458048 245088 63240 86 3279
3281 0 462084.66 244735.53 62760 120 2301
3282 0 462207.88 244673.47 62680 120 3281
3283 0 462267.03 244679.81 62640 32 3282
3284 0 462344 244655 62560 32 3283
3285 0 462760 244783 62520 139 3284
3286 0 462884 244739 62480 139 3285
3287 0 463340 244643 62440 32 3286
3288 0 463752 245027 62400 148 3287
3289 0 464448 244859 62560 80 3288
3290 0 464664 244811 62640 60 3289
3291 0 464848 244683 62680 86 3290
3292 0 464896 244663 62720 86 3291
3293 0 464984 244627 62840 86 3292
3294 0 465096 244611 62880 86 3293
3295 0 458265.34 232980.78 58360 136 2257
3296 0 458245.2 232796.16 58520 175 3295
3297 0 458410.62 232626.23 58680 175 3296
3298 0 458540.34 232631.3 58720 136 3297
3299 0 457797 232323.47 58720 60 3298
3300 0 457530.3 232351.61 58720 32 3299
3301 0 457493.38 232371.5 58840 32 3300
3302 0 457484.03 232454.6 59040 101 3301
3303 0 457448.44 232460.73 59240 101 3302
3304 0 457477.75 232657.83 59360 104 3303
3305 0 457401.3 232826.23 59560 40 3304
3306 0 457564.56 233001.2 59760 80 3305
3307 0 457817.2 233171.06 59960 120 3306
3308 0 457953.62 233337.78 60120 131 3307
3309 0 458069.78 233382.22 60280 131 3308
3310 0 458240.66 233422.45 60520 115 3309
3311 0 458280 233466.7 60760 115 3310
3312 0 458344.56 233637.03 60960 81 3311
3313 0 458421.56 233711.39 61000 81 3312
3314 0 458411.6 233761.53 61040 81 3313
3315 0 458459.22 233730.3 61120 141 3314
3316 0 458590.62 233817.06 61320 120 3315
3317 0 458601.72 234041.75 61520 75 3316
3318 0 458841.22 234389 61760 32 3317
3319 0 458938.5 234668.22 61960 32 3318
3320 0 459062.12 234655.45 62080 120 3319
3321 0 459255.75 234774.52 62240 128 3320
3322 0 459578.66 234775.8 62400 96 3321
3323 0 459677.56 234794.58 62560 96 3322
3324 0 459738.84 234827.36 62680 96 3323
3325 0 459724.56 234796.08 62840 124 3324
3326 0 459646.94 234837.14 62960 124 3325
3327 0 459777 234749.84 63160 137 3326
3328 0 459520.3 234528.7 63160 51 3327
3329 0 459604.5 234226.47 63160 81 3328
3330 0 459631.78 233972.55 63080 80 3329
3331 0 459794.3 232865.42 63080 163 3330
3332 0 459801.6 232917.8 63160 183 3331
3333 0 459813.34 232997.47 63280 183 3332
3334 0 460093 232751 63360 122 3333
3335 0 460317 232651 63440 122 3334
3336 0 460429 232519 63520 122 3335
3337 0 460320.4 232227.78 63080 107 3331
3338 0 460554.62 230990.77 63080 202 3337
3339 0 460584.12 230979.6 62880 202 3338
3340 0 460555.12 231178.6 62800 143 3339
3341 0 460212.4 231490.3 62640 32 3340
3342 0 460147.16 231537.98 62480 32 3341
3343 0 460111.3 231615.3 62400 32 3342
3344 0 460140.75 231796.7 62360 40 3343
3345 0 459898.44 231464.2 62240 86 3344
3346 0 459875.16 231408.89 62200 86 3345
3347 0 459784.7 231313.1 62160 86 3346
3348 0 459678.56 231194.36 62040 86 3347
3349 0 459606.25 231150.95 61960 90 3348
3350 0 459551.62 231144.47 61920 90 3349
3351 0 459464.44 231167.92 61880 90 3350
3352 0 459525.56 231137.2 61840 90 3351
3353 0 459494.6 231017.64 61800 90 3352
3354 0 459406.2 230950.05 61720 102 3353
3355 0 459209.3 230676.47 61480 75 3354
3356 0 458655.25 230299.55 61320 80 3355
3357 0 458529.12 230051.77 61120 120 3356
3358 0 458284.25 229840.2 60960 75 3357
3359 0 458298.75 229760.31 60760 107 3358
3360 0 458167.8 229601.72 60640 71 3359
3361 0 458125.78 229432.38 60480 120 3360
3362 0 458001.84 229393.28 60360 120 3361
3363 0 457863.9 229375.97 60160 90 3362
3364 0 457661.72 229223.88 59920 81 3363
3365 0 457498.47 229133.11 59720 107 3364
3366 0 457235.62 228889.48 59520 51 3365
3367 0 457015.25 228786.08 59280 104 3366
3368 0 456853.34 228660.56 59040 81 3367
3369 0 456753.1 228637.92 58840 91 3368
3370 0 456682.28 228604.03 58640 91 3369
3371 0 456670 228606 58600 176 3370
3372 0 456734 228562 58440 176 3371
3373 0 456807 228535.03 58400 176 3372
3374 0 456722 228502 58360 176 3373
3375 0 456754 228366 58280 86 3374
3376 0 456226 228486 58240 124 3375
3377 0 456126 228462 58160 124 3376
3378 0 456078 228290 58040 124 3377
3379 0 456078 228134 58000 160 3378
3380 0 455962 228078 57960 160 3379
3381 0 455414 228082 57920 124 3380
3382 0 455298 228002 57800 124 3381
3383 0 455018 227930 57640 75 3382
3384 0 454818 227910 57520 75 3383
3385 0 454718 227874 57360 71 3384
3386 0 454586 227594 57240 45 3385
3387 0 454490 227438 57160 45 3386
3388 0 454342 227354 57120 45 3387
3389 0 454262 227314 57080 45 3388
3390 0 454034 227190 57000 45 3389
3391 0 453862 227058 56960 81 3390
3392 0 453750 226974 56920 81 3391
3393 0 453330 226518 56880 81 3392
3394 0 453222 226390 56840 81 3393
3395 0 453038 226218 56800 71 3394
3396 0 452718 225914 56760 98 3395
3397 0 451862 225142 56760 80 3396
3398 0 451426 224470 56800 86 3397
3399 0 451194 224134 56760 160 3398
3400 0 451190 223758 56680 80 3399
3401 0 451162 223498 56600 90 3400
3402 0 451142 223326 56560 90 3401
3403 0 450846 222818 56520 107 3402
3404 0 450742 222698 56480 107 3403
3405 0 450562 222334 56440 128 3404
3406 0 450410 222010 56360 71 3405
3407 0 450266 221562 56280 71 3406
3408 0 449998 221378 56240 51 3407
3409 0 449654 221294 56200 51 3408
3410 0 449354 221214 56160 51 3409
3411 0 449222 220942 56240 80 3410
3412 0 448830 220630 56320 60 3411
3413 0 448310 220346 56360 51 3412
3414 0 448086 219946 56320 80 3413
3415 0 447970 219846 56280 80 3414
3416 0 447734 219642 56240 40 3415
3417 0 447722 219366 56280 60 3416
3418 0 447702 219182 56320 40 3417
3419 0 447626 219070 56360 40 3418
3420 0 447482 218954 56400 40 3419
3421 0 456010 228018 57880 160 3380
3422 0 456134 228034 57680 160 3421
3423 0 456182 228102 57640 160 3422
3424 0 457402 228766 58240 51 3375
3425 0 457526 228794 58200 80 3424
3426 0 457574 228894 58160 80 3425
3427 0 457762 228970 58080 81 3426
3428 0 458090 229116 58040 80 3427
3429 0 458458 229600 58000 71 3428
3430 0 458618 229676 57960 71 3429
3431 0 458878 229880 57920 98 3430
3432 0 458946 229940 57880 98 3431
3433 0 459122 230024 57760 81 3432
3434 0 459230 230028 57680 81 3433
3435 0 459566 230016 57520 80 3434
3436 0 459762 229964 57440 102 3435
3437 0 460164.66 229934.67 57360 80 3436
3438 0 460378 229924 57320 107 3437
3439 0 460774 229912 57280 120 3438
3440 0 460666 229844 57240 137 3439
3441 0 460806 229852 57160 128 3440
3442 0 460838 229872 57120 128 3441
3443 0 461030 229960 57080 120 3442
3444 0 461102 229992 57000 108 3443
3445 0 461310 230108 56920 160 3444
3446 0 461342 230096 56800 160 3445
3447 0 462646 230064 56560 107 3446
3448 0 462720.66 230118.67 56520 107 3447
3449 0 462602 229880 56480 131 3448
3450 0 461682 229844 56440 104 3449
3451 0 461606 229824 56360 104 3450
3452 0 460946 229828 56280 64 3451
3453 0 460010 229604 56320 64 3452
3454 0 459098 229332 56400 102 3453
3455 0 459422 229316 56480 51 3454
3456 0 459862 229292 56520 60 3455
3457 0 459918 229280 56600 60 3456
3458 0 462618 229816 56400 131 3449
3459 0 462638 229780 56360 131 3458
3460 0 462870 230228 56440 122 3448
3461 0 460622 229824 57400 137 3437
3462 0 460714 229764 57480 137 3461
3463 0 458394 229616 58080 71 3428
3464 0 458526 229868 58200 71 3463
3465 0 460107.25 232024.06 62400 40 3344
3466 0 460062.03 232139.53 62440 40 3465
3467 0 460492.78 231099.14 63360 143 3338
3468 0 460765 230681 63400 221 3467
3469 0 461209 230821 63440 122 3468
3470 0 461193 231053 63560 40 3469
3471 0 461125 231029 63600 40 3470
3472 0 461221 230985 63720 40 3471
3473 0 461401 230997 63840 40 3472
3474 0 461721 231225 63960 40 3473
3475 0 461741 231193 64000 40 3474
3476 0 461761.9 229961.17 63080 128 3338
3477 0 462103 229729 63040 32 3476
3478 0 462383 228681 63040 81 3477
3479 0 462511 228337 63080 194 3478
3480 0 462607 228153 63200 81 3479
3481 0 462807 228049 63360 81 3480
3482 0 462759 228153 63560 81 3481
3483 0 462975 227977 63640 51 3482
3484 0 463127 228033 63800 51 3483
3485 0 463287 228049 63840 40 3484
3486 0 463395 228119 63920 51 3485
3487 0 463587 228119 64040 51 3486
3488 0 462351 228057 62960 80 3478
3489 0 462495 227793 62920 64 3488
3490 0 462463 227497 62800 51 3489
3491 0 462407 227369 62720 51 3490
3492 0 462403 227327 62680 51 3491
3493 0 462331 227339 62640 71 3492
3494 0 462335 227271 62560 71 3493
3495 0 462415 227183 62480 71 3494
3496 0 462319 226915 62360 40 3495
3497 0 462199 226631 62240 75 3496
3498 0 462103 226331 62080 51 3497
3499 0 461955 225943 61960 40 3498
3500 0 461899 225787 61920 40 3499
3501 0 461887 225549 61880 40 3500
3502 0 461763 225613 61840 40 3501
3503 0 459651.22 234524.27 63320 96 3328
3504 0 459756.62 234449.97 63400 96 3503
3505 0 459741 234492 63720 32 3504
3506 0 460189.34 234894.89 63200 175 3327
3507 0 460213.75 234911.73 63280 175 3506
3508 0 460284.16 234948.77 63440 172 3507
3509 0 460480.22 235011.88 63600 172 3508
3510 0 460861.06 235015.6 63720 75 3509
3511 0 461271.38 235226.86 63880 120 3510
3512 0 461862.4 235437.39 64040 128 3511
3513 0 462362.25 235706.25 64160 104 3512
3514 0 462528.6 235796.05 64200 51 3513
3515 0 463136.2 236016.58 64320 157 3514
3516 0 463126 235975.33 64360 157 3515
3517 0 463119.25 235986.33 64440 157 3516
3518 0 463015.03 235994.05 64520 157 3517
3519 0 462571.2 235669.2 64680 45 3518
3520 0 462324.12 235535.2 64840 45 3519
3521 0 462216.72 235514.97 65000 96 3520
3522 0 461987.1 235609.36 65120 75 3521
3523 0 461886.3 235680.53 65240 75 3522
3524 0 461832.66 235755.73 65360 120 3523
3525 0 461757.5 235916.73 65560 163 3524
3526 0 461831.12 235828.66 65600 163 3525
3527 0 462274.84 235270.81 65600 75 3526
3528 0 462415 235177 65640 75 3527
3529 0 462579 235273 65560 75 3527
3530 0 461721.66 235839.97 65680 163 3526
3531 0 461766 235918 65720 163 3530
3532 0 461374 235834 65760 81 3531
3533 0 460842 235862 65880 120 3532
3534 0 460734 235934 66040 120 3533
3535 0 460786 235946 66200 71 3534
3536 0 461054 235982 66360 71 3535
3537 0 461386 235962 66440 141 3536
3538 0 461362 235958 66480 141 3537
3539 0 461586 236018 66680 51 3538
3540 0 461670 236030 66720 51 3539
3541 0 461662 236158 66840 120 3540
3542 0 461626 236370 66960 91 3541
3543 0 461754 236606 67080 60 3542
3544 0 461842 236678 67200 60 3543
3545 0 461890 236706 67360 51 3544
3546 0 461662 236762 67520 51 3545
3547 0 461458 236818 67680 60 3546
3548 0 461362 236850 67840 91 3547
3549 0 461294 236998 68040 75 3548
3550 0 461174 237086 68200 60 3549
3551 0 461034 237242 68320 51 3550
3552 0 460990 237294 68360 51 3551
3553 0 461002 237346 68400 51 3552
3554 0 460714 237622 68440 91 3553
3555 0 460722 237654 68480 91 3554
3556 0 460718 237690 68640 91 3555
3557 0 460586 237790 68760 45 3556
3558 0 460518 237786 68880 32 3557
3559 0 460434 237826 69000 45 3558
3560 0 460374 237830 69200 120 3559
3561 0 460398 237806 69360 120 3560
3562 0 460470 237778 69680 140 3561
3563 0 460678 238055.33 69920 104 3562
3564 0 460782 238194 70040 186 3563
3565 0 460718 238174 70120 186 3564
3566 0 460014 237766 70160 60 3565
3567 0 459886 237706 70240 60 3566
3568 0 459678 237762 70400 45 3567
3569 0 460978 238546 70160 226 3565
3570 0 461178 238654 70360 137 3569
3571 0 461158 238702 70480 137 3570
3572 0 461510 238766 70680 71 3571
3573 0 461558 239026 70920 81 3572
3574 0 461494 239122 71040 75 3573
3575 0 461938 239258 71160 128 3574
3576 0 462058 239313.2 71280 108 3575
3577 0 462138 239350 71360 108 3576
3578 0 462522 239422 71480 96 3577
3579 0 462766 239450 71640 108 3578
3580 0 463152 239526 71680 134 3579
3581 0 463538 239602 71720 163 3580
3582 0 463506 239558 71760 163 3581
3583 0 463562 239478 71840 163 3582
3584 0 463706 239482 72040 150 3583
3585 0 463582 239334 72200 150 3584
3586 0 463590 239330 72520 134 3585
3587 0 463774 239338 72600 134 3586
3588 0 464186 239710 72760 64 3587
3589 0 466178 241258 72760 189 3588
3590 0 466754 241330 72880 120 3589
3591 0 466898 241315.6 73000 120 3590
3592 0 467898 241746 72960 190 3591
3593 0 467826 242186 72840 190 3592
3594 0 467842 242290 72800 190 3593
3595 0 467922 242322 72760 190 3594
3596 0 468010 242322 72680 -1 3595
3597 0 468178 242402 72640 -1 3596
3598 0 467850 242106 72640 190 3596
3599 0 466994 241306 73080 128 3591
3600 0 467386 241482 73160 128 3599
3601 0 467514 241410 73320 190 3600
3602 0 467730 241226 73400 175 3601
3603 0 467994 241106 73440 120 3602
3604 0 469250 240154 73480 107 3603
3605 0 469618 239776 73520 136 3604
3606 0 469986 239176 73560 197 3605
3607 0 470198 238816 73600 175 3606
3608 0 469806 238732 73880 163 3607
3609 0 469722 238636 74040 172 3608
3610 0 469590 238204 74160 91 3609
3611 0 469334 238372 74320 166 3610
3612 0 469242 238176 74440 139 3611
3613 0 469186 238052 74600 160 3612
3614 0 469234 237924 74640 124 3613
3615 0 469158 238452 74720 122 3614
3616 0 468854 238700 75040 64 3615
3617 0 468806 238752 75240 64 3616
3618 0 468870 238796 75320 45 3617
3619 0 469026 238816 75440 81 3618
3620 0 469078 238900 75560 81 3619
3621 0 469102 238964 75640 81 3620
3622 0 469070 239008 75800 45 3621
3623 0 469094 238956 75960 60 3622
3624 0 469150 238984 76080 60 3623
3625 0 469138 239020 76280 101 3624
3626 0 469074 239100 76480 101 3625
3627 0 468998 238970 76560 32 3626
3628 0 469010 238970 76600 32 3627
3629 0 468998 238918 76680 32 3628
3630 0 469126 238894 76840 32 3629
3631 0 469218 238742 76960 51 3630
3632 0 469142 238442 77080 131 3631
3633 0 469066 238434 77240 131 3632
3634 0 469366 238202 77320 40 3633
3635 0 469422 238130 77400 40 3634
3636 0 469574 238006 77520 40 3635
3637 0 469634 237942 77560 40 3636
3638 0 469634 237910 77760 40 3637
3639 0 469634 237914 77960 40 3638
3640 0 469563.34 237911.33 78000 40 3639
3641 0 469422 237906 78080 40 3640
3642 0 469318 237798 78200 40 3641
3643 0 469582 237754 78280 71 3642
3644 0 469590 237738 78400 71 3643
3645 0 469750 237866 78520 60 3644
3646 0 469826 237866 78560 60 3645
3647 0 469826 237874 78680 60 3646
3648 0 469838 238074 78720 60 3647
3649 0 469862 237850 78840 64 3647
3650 0 469902 237878 78920 64 3649
3651 0 469962 237866 79040 75 3650
3652 0 470038 237842 79200 75 3651
3653 0 470074 237818 79320 98 3652
3654 0 470042 237874 79520 98 3653
3655 0 470046 237922 79640 71 3654
3656 0 470074 238030 79760 71 3655
3657 0 469966 238094 79920 102 3656
3658 0 469906 238162 80080 81 3657
3659 0 469830 238230 80200 81 3658
3660 0 469798 238250 80320 64 3659
3661 0 469742 238262 80440 64 3660
3662 0 469670 238290 80600 81 3661
3663 0 469630 238326 80800 64 3662
3664 0 469578 238370 81000 64 3663
3665 0 469510 238382 81200 90 3664
3666 0 469606 238310 81320 75 3665
3667 0 469690 238178 81480 75 3666
3668 0 469742 238182 81520 75 3667
3669 0 469822 238138 81680 75 3668
3670 0 469994 238266 81840 60 3669
3671 0 469994 238338 82000 51 3670
3672 0 470114 238474 82160 90 3671
3673 0 470290 238490 82320 90 3672
3674 0 471182 238146 82400 75 3673
3675 0 471638 238086 82560 51 3674
3676 0 471882 238118 82600 124 3675
3677 0 472226 237870 82720 107 3676
3678 0 472258 237882 82840 107 3677
3679 0 472346 238134 82960 101 3678
3680 0 472382 238114 83040 101 3679
3681 0 472774 238162 83080 45 3680
3682 0 473066 238122 83120 32 3681
3683 0 473334 238110 83160 32 3682
3684 0 473594 238078 83120 32 3683
3685 0 473746 238130 83040 32 3684
3686 0 472130 237654 82880 32 3678
3687 0 472206 237462 82920 71 3686
3688 0 472414 237186 82960 71 3687
3689 0 472434 237114 83040 71 3688
3690 0 472394 237802 82680 107 3677
3691 0 472442 237770 82560 107 3690
3692 0 469054 238610 81160 90 3665
3693 0 469206 237574 77960 40 3640
3694 0 469182 237546 77920 40 3693
3695 0 468662 237272 74680 80 3614
3696 0 468602 237148 74560 80 3695
3697 0 468534 236904 74400 86 3696
3698 0 468542 236877 74360 86 3697
3699 0 468576 236663 74200 75 3698
3700 0 468630 236579 74040 71 3699
3701 0 468796 236429 73920 71 3700
3702 0 468978 236317 73760 45 3701
3703 0 468992 236181 73600 45 3702
3704 0 469132 235807 73480 86 3703
3705 0 469052 235603 73400 71 3704
3706 0 468862 235097 73360 51 3705
3707 0 468874 235375 73240 32 3706
3708 0 468722 235413 73160 32 3707
3709 0 468658 235461 73120 60 3708
3710 0 468638 235457 73080 60 3709
3711 0 468640 234661 73280 40 3706
3712 0 468590 234589 73240 40 3711
3713 0 468724 234303 73280 60 3712
3714 0 468688 234165 73400 60 3713
3715 0 468770 234067 73560 32 3714
3716 0 468630 233933 73680 45 3715
3717 0 468122 234151 73640 45 3716
3718 0 467874 234313 73560 60 3717
3719 0 467858 234323 73520 60 3718
3720 0 468522 233889 73800 45 3716
3721 0 468456 233841 73880 45 3720
3722 0 468412 233857 73960 45 3721
3723 0 469506 237556 74160 81 3610
3724 0 469430 237364 74320 124 3723
3725 0 469402 237297 74520 32 3724
3726 0 469724 237339 74560 71 3725
3727 0 469782 237357 74640 71 3726
3728 0 469840 237351 74760 71 3727
3729 0 469918 237339 74920 96 3728
3730 0 470570 237297 75120 154 3729
3731 0 470596 237251 75160 154 3730
3732 0 470582 237217 75240 154 3731
3733 0 470702 237197 75320 150 3732
3734 0 471018 237131 75400 136 3733
3735 0 471294 237059 75480 128 3734
3736 0 471390 237041 75680 131 3735
3737 0 471688 236967 75840 120 3736
3738 0 471856 236959 76040 96 3737
3739 0 472010 236969 76120 96 3738
3740 0 472128 236871 76280 108 3739
3741 0 472244 236817 76520 115 3740
3742 0 472390 236799 76720 122 3741
3743 0 472700 236887 76880 64 3742
3744 0 472872 236901 77000 60 3743
3745 0 473140 236991 77120 75 3744
3746 0 473262 237019 77280 64 3745
3747 0 473506 236947 77440 157 3746
3748 0 473530 237103 77560 115 3747
3749 0 473632 237099 77720 115 3748
3750 0 473630 237213 77960 115 3749
3751 0 473550 237315 78080 115 3750
3752 0 473590 237391 78120 71 3751
3753 0 473974 237707 77520 75 3748
3754 0 474060 237789 77400 124 3753
3755 0 474066 237847 77240 124 3754
3756 0 474080 237903 77120 124 3755
3757 0 474168 237953 76960 102 3756
3758 0 474160 238070 76760 101 3757
3759 0 474118 238078 76600 101 3758
3760 0 474018 238132 76400 96 3759
3761 0 474000 238218 76280 96 3760
3762 0 473930 238312 76160 96 3761
3763 0 473850 238396 76040 102 3762
3764 0 473756 238418 75840 120 3763
3765 0 473760 238382 75800 120 3764
3766 0 473772 238352 75680 120 3765
3767 0 473842 238378 75640 120 3766
3768 0 474140 238796 75600 51 3767
3769 0 473958 238664 75440 81 3768
3770 0 473880 238680 75280 81 3769
3771 0 473940 238698 75080 60 3770
3772 0 473916 238712 74920 60 3771
3773 0 474080 238776 74840 60 3772
3774 0 473610 238324 75600 120 3767
3775 0 473546 238342 75480 120 3774
3776 0 473610 238304 75360 51 3775
3777 0 474226 238756 76200 98 3763
3778 0 474324 238934 76280 60 3777
3779 0 474314 238991 76400 60 3778
3780 0 471944 237261 76760 115 3742
3781 0 471778 237317 76880 115 3780
3782 0 467154 241370 73480 75 3603
3783 0 466162 240906 72720 189 3589
3784 0 466114 240986 72680 189 3783
3785 0 465194 240738 72640 120 3784
3786 0 464930 240842 72600 107 3785
3787 0 464746 240906 72520 107 3786
3788 0 464666 240930 72440 107 3787
3789 0 466258 241114 72320 226 3784
3790 0 465890 241242 72240 189 3789
3791 0 465810 241258 72120 189 3790
3792 0 460922 238330 69880 186 3563
3793 0 460978 238146 69720 104 3792
3794 0 460982 238106 69600 104 3793
3795 0 459834 236170 65840 107 3533
3796 0 459474 236334 65760 51 3795
3797 0 463595.8 236255.17 64440 115 3517
3798 0 464259.12 236797.27 64440 140 3797
3799 0 465109.8 237076.03 64440 163 3798
3800 0 465343.72 237219.84 64680 98 3799
3801 0 465715.94 237329.3 64840 98 3800
3802 0 465838.84 237379.83 65000 96 3801
3803 0 465857.03 237426.69 65200 96 3802
3804 0 466515.84 237585.58 65200 86 3803
3805 0 467314.16 238097.95 65200 98 3804
3806 0 467314.2 238140.38 65080 98 3805
3807 0 467739.16 238173.16 65000 -1 3806
3808 0 468189.75 238211.27 64840 -1 3807
3809 0 468507.8 238247.31 64720 -1 3808
3810 0 468852.25 238278.42 64520 -1 3809
3811 0 469184 238272 64360 81 3810
3812 0 469408 238336 64240 64 3811
3813 0 469664 238432 64200 80 3812
3814 0 469920 238496 64160 86 3813
3815 0 470176 238496 64080 75 3814
3816 0 470432 238528 64040 64 3815
3817 0 470688 238528 63960 64 3816
3818 0 470848 238464 63760 81 3817
3819 0 471072 238464 63640 64 3818
3820 0 471328 238528 63560 75 3819
3821 0 471584 238560 63520 64 3820
3822 0 471776 238592 63440 75 3821
3823 0 472087 238620.98 63320 -1 3822
3824 0 472486.7 238701.4 63080 -1 3823
3825 0 472675.1 238763.44 62960 -1 3824
3826 0 472987.97 238850.42 62680 -1 3825
3827 0 473618.22 238788.38 62520 -1 3826
3828 0 474400.4 238719.47 62360 -1 3827
3829 0 474731.3 238776.97 62200 -1 3828
3830 0 475295.06 238801.9 62000 -1 3829
3831 0 475690.84 238627.14 61960 -1 3830
3832 0 476256 238592 61800 81 3831
3833 0 476448 238752 61840 102 3832
3834 0 476704 238784 61800 134 3833
3835 0 476960 238656 61760 197 3834
3836 0 477184 238752 61640 96 3835
3837 0 477440 238752 61640 75 3836
3838 0 477696 238816 61600 60 3837
3839 0 477952 238816 61560 71 3838
3840 0 478208 238816 61440 81 3839
3841 0 478432 238912 61280 60 3840
3842 0 478592 239040 61120 71 3841
3843 0 478816 239168 61080 60 3842
3844 0 479040 239328 61040 40 3843
3845 0 479264 239456 60960 51 3844
3846 0 479488 239584 60840 64 3845
3847 0 479744 239584 60800 75 3846
3848 0 479968 239584 60800 60 3847
3849 0 480180 239699 60720 -1 3848
3850 0 480325 239774 60640 -1 3849
3851 0 480400 239693 60480 -1 3850
3852 0 480797 239855 60280 -1 3851
3853 0 481146 239948 60120 -1 3852
3854 0 481088 240095 60000 -1 3853
3855 0 481127 240305 59840 -1 3854
3856 0 481021 240316 59600 -1 3855
3857 0 481147 240313 59400 -1 3856
3858 0 481184 240192 59160 40 3857
3859 0 481248 240128 59080 32 3858
3860 0 481504 240032 59080 51 3859
3861 0 481760 240032 59040 64 3860
3862 0 482016 240032 59120 32 3861
3863 0 482164 240027 58920 -1 3862
3864 0 482625 240022 58760 -1 3863
3865 0 482656 240128 58720 98 3864
3866 0 482592 240096 58480 166 3865
3867 0 482368 240064 58360 139 3866
3868 0 482272 239840 58280 128 3867
3869 0 482336 239808 58000 136 3868
3870 0 482496 239968 57880 90 3869
3871 0 482752 240000 57800 80 3870
3872 0 483008 239968 57800 51 3871
3873 0 483168 240128 57920 32 3872
3874 0 483200 240032 58000 71 3873
3875 0 476224 238368 61680 51 3832
3876 0 476352 238272 61480 32 3875
3877 0 465856.4 237453.23 65360 104 3803
3878 0 465953.56 237422.69 65600 104 3877
3879 0 466024.3 237452.4 65800 104 3878
3880 0 466015.75 237512.44 65960 104 3879
3881 0 465827 237418.02 66160 40 3880
3882 0 465762.16 237394.53 66320 40 3881
3883 0 465748.6 237388.16 66360 40 3882
3884 0 465713.06 237555.31 66520 81 3883
3885 0 465749.16 237607.95 66680 81 3884
3886 0 465702.4 237428.16 66800 60 3885
3887 0 465783.47 237011.89 67000 60 3886
3888 0 465639.03 237046.34 66320 75 3882
3889 0 465658.44 237027.03 66480 75 3888
3890 0 465704.9 236891.67 66600 32 3889
3891 0 465711.06 236750.61 66800 60 3890
3892 0 465855.03 236593.23 66960 71 3891
3893 0 465952 236482.88 67120 96 3892
3894 0 465906.34 236508.38 67320 96 3893
3895 0 465715.34 236415.61 67520 71 3894
3896 0 465683 236354 67560 71 3895
3897 0 465607 236278 67640 51 3896
3898 0 465543 236194 67760 51 3897
3899 0 465743 235994 67840 80 3898
3900 0 465819 235922 67880 80 3899
3901 0 465911 235802 67960 80 3900
3902 0 465683 236090 68000 81 3901
3903 0 465627 236110 68080 81 3902
3904 0 466003 235682 68040 102 3901
3905 0 466175 235522 68160 96 3904
3906 0 465787 235566 68200 71 3905
3907 0 466039 235518 68240 96 3906
3908 0 466335 235446 68320 75 3907
3909 0 466967 235096 68360 71 3908
3910 0 467003 234932 68320 108 3909
3911 0 466999 234920 68200 108 3910
3912 0 467055 234776 68160 80 3911
3913 0 467095 234540 68120 80 3912
3914 0 467483 233992 68040 80 3913
3915 0 467547 233832 67920 75 3914
3916 0 467447 233796 67880 75 3915
3917 0 467419 233684 67760 86 3916
3918 0 467459 233652 67720 86 3917
3919 0 466875 233728 67680 32 3918
3920 0 466943 233676 67600 32 3919
3921 0 466907 233652 67560 32 3920
3922 0 467603 233612 67680 75 3918
3923 0 467747 233428 67560 60 3922
3924 0 467811 233332 67520 60 3923
3925 0 467895 233096 67480 86 3924
3926 0 468007 233008 67400 86 3925
3927 0 467947 232924 67360 86 3926
3928 0 468055 233256 67320 81 3927
3929 0 468471 233504 67360 81 3928
3930 0 468107 233136 67160 81 3928
3931 0 468139 232648 67280 45 3927
3932 0 468171 232556 67240 45 3931
3933 0 468323 232352 67200 51 3932
3934 0 468303 232260 67160 51 3933
3935 0 468219 232184 67080 51 3934
3936 0 468259 231828 66920 75 3935
3937 0 468179 231772 66880 75 3936
3938 0 468111 231588 66720 64 3937
3939 0 468147 231460 66640 98 3938
3940 0 468175 231136 66480 91 3939
3941 0 468215 230932 66440 51 3940
3942 0 468379 230512 66400 60 3941
3943 0 468531 230328 66320 86 3942
3944 0 468555 230236 66280 86 3943
3945 0 468591 230004 66160 60 3944
3946 0 468611.25 229862.33 66120 32 3945
3947 0 468927 229616 66160 75 3946
3948 0 469103 229308 66040 80 3947
3949 0 469287 229228 66000 75 3948
3950 0 469787 229064 65960 75 3949
3951 0 470223 228772 65880 60 3950
3952 0 470555 228492 65800 80 3951
3953 0 470783 228260 65680 64 3952
3954 0 471003 228028 65560 60 3953
3955 0 471187 227832 65440 98 3954
3956 0 471511 227536 65280 115 3955
3957 0 471623 227452 65160 120 3956
3958 0 472003 227392 65080 139 3957
3959 0 472299 226880 65120 166 3958
3960 0 472263 226752 65240 45 3959
3961 0 472167 226664 65320 166 3960
3962 0 472123 226640 65400 166 3961
3963 0 472167 227260 65040 172 3958
3964 0 472339 227136 64960 166 3963
3965 0 472755 226560 64920 80 3964
3966 0 472775 226532 64880 51 3965
3967 0 473664 225952 64520 107 3966
3968 0 473824 225760 64440 135 3967
3969 0 474048 225600 64360 120 3968
3970 0 474304 225472 64320 102 3969
3971 0 474496 225280 64360 60 3970
3972 0 474688 225088 64440 51 3971
3973 0 474784 224928 64480 45 3972
3974 0 465179 235234 68240 64 3906
3975 0 464919 235230 68280 32 3974
3976 0 464801.66 235219.33 68360 32 3975
3977 0 464467 235610 68320 32 3976
3978 0 464367 235606 68280 32 3977
3979 0 464251 235686 68240 32 3978
3980 0 464323 235906 68200 32 3979
3981 0 464371 235938 68120 32 3980
3982 0 464035 236086 68000 -1 3981
3983 0 464743 235214 68400 32 3976
3984 0 465519.53 237130.69 64240 51 3799
3985 0 465634.8 237194.69 64160 51 3984
3986 0 465730 237256.17 64080 51 3985
3987 0 465894.47 237277.33 64080 51 3986
3988 0 465920 237405.34 64080 51 3987
3989 0 465954.4 237476.11 64160 51 3988
3990 0 466007.88 237601.81 64240 81 3989
3991 0 466226.84 237835.19 64240 60 3990
3992 0 466469.1 237955.44 64200 51 3991
3993 0 466874.38 238066.72 64160 75 3992
3994 0 467236.53 238154.6 64160 64 3993
3995 0 467381.44 238252.92 64160 80 3994
3996 0 467518.22 238341.78 64080 75 3995
3997 0 467690.5 238418.08 64040 75 3996
3998 0 467841.94 238528.17 64080 32 3997
3999 0 467899 238662.66 64040 40 3998
4000 0 467926.72 238679.47 64000 40 3999
4001 0 468073.6 238769.33 64040 40 4000
4002 0 468155.12 238896.69 64080 102 4001
4003 0 468242.34 238840.62 64120 102 4002
4004 0 468266 238918 64160 102 4003
4005 0 468306 238958 64200 102 4004
4006 0 468590 239126 64280 51 4005
4007 0 469114 239514 64320 71 4006
4008 0 469190 239578 64200 51 4007
4009 0 469314 239578 64080 51 4008
4010 0 469462 239514 64360 51 4007
4011 0 469606 239642 64440 60 4010
4012 0 469638 239674 64480 60 4011
4013 0 469618 239690 64560 60 4012
4014 0 469746 240150 64680 71 4013
4015 0 469430 240602 64720 71 4014
4016 0 469262 240794 64800 32 4015
4017 0 459795.7 234973.78 63280 160 3507
4018 0 459781.88 235052.73 63360 160 4017
4019 0 459727.16 235158.86 63440 160 4018
4020 0 458932.53 232628.12 58840 197 3298
4021 0 459351.1 232576.2 59000 207 4020
4022 0 460665.78 232508.44 59160 164 4021
4023 0 461399.62 232247.78 59240 154 4022
4024 0 461991.7 231982.67 59360 143 4023
4025 0 462235.5 231907.02 59520 139 4024
4026 0 462739.66 231929.36 59640 196 4025
4027 0 464197.88 231934.5 59640 153 4026
4028 0 465896.22 231818.28 59640 128 4027
4029 0 467753.25 231123.86 59640 86 4028
4030 0 467800.97 230975.11 59600 51 4029
4031 0 467811.1 230891.69 59560 51 4030
4032 0 467795.3 230854.66 59480 51 4031
4033 0 467876.1 230660.14 59360 60 4032
4034 0 467989.5 230470.14 59360 60 4033
4035 0 468069.5 230473.86 59480 60 4034
4036 0 468113.3 230450.95 59520 60 4035
4037 0 468005.03 230453.92 59320 60 4034
4038 0 468020.2 230367.92 59280 40 4037
4039 0 468072.34 230351.17 59200 40 4038
4040 0 468176.25 230259.48 59120 40 4039
4041 0 468407.5 230043.22 59080 80 4040
4042 0 468500.88 229951.97 59040 80 4041
4043 0 468841.5 229748.94 59040 40 4042
4044 0 468976.03 229625.83 58960 60 4043
4045 0 469111.44 229365.61 58920 81 4044
4046 0 469122.16 229271.62 58880 81 4045
4047 0 468798.7 228946.34 58880 81 4046
4048 0 468788.47 228953.83 58920 81 4047
4049 0 468769.5 228938.5 58960 81 4048
4050 0 468750.94 228922.69 59000 81 4049
4051 0 469239.38 229195.69 58840 60 4046
4052 0 469622.2 228979.66 58800 80 4051
4053 0 470060.72 228628.17 58720 45 4052
4054 0 470269.84 228303.7 58720 80 4053
4055 0 470500.5 227853.55 58720 60 4054
4056 0 470679.34 227714.16 58720 60 4055
4057 0 470864.9 227726.67 58680 80 4056
4058 0 471015.94 227626.56 58560 80 4057
4059 0 471224.44 227464.6 58480 60 4058
4060 0 471703.38 227066.94 58480 71 4059
4061 0 471922.1 226836.47 58560 80 4060
4062 0 472080.5 226751.89 58600 80 4061
4063 0 472228.38 226597.47 58640 86 4062
4064 0 472654.62 226081.8 58720 115 4063
4065 0 473486.53 225857.7 58720 71 4064
4066 0 473564.22 225741.19 58680 71 4065
4067 0 473862.53 225746.03 58680 32 4066
4068 0 473892.78 225707.78 58640 60 4067
4069 0 473951.9 225542.39 58640 60 4068
4070 0 474230.62 225382.58 58640 80 4069
4071 0 474496.16 224740.48 58640 45 4070
4072 0 474721.97 224574.47 58600 60 4071
4073 0 475027.34 224418.8 58560 86 4072
4074 0 475147.6 224352.02 58480 86 4073
4075 0 475336.62 223995.6 58400 80 4074
4076 0 475517.12 223804.4 58360 75 4075
4077 0 475617.62 223665.52 58280 51 4076
4078 0 475671.22 223559.42 58200 64 4077
4079 0 475840.5 223453.83 58120 64 4078
4080 0 475882.94 223464.52 58080 40 4079
4081 0 476155.66 223305.05 58080 51 4080
4082 0 476279.84 223237.81 58120 51 4081
4083 0 476450.84 222959.27 58120 60 4082
4084 0 476590.6 222848.83 58080 60 4083
4085 0 476968.5 222765.52 58080 86 4084
4086 0 477122.5 222696.08 57960 86 4085
4087 0 477256.06 222652.4 57920 51 4086
4088 0 478353.7 222150.05 57920 51 4087
4089 0 478458.84 222115.36 57880 86 4088
4090 0 478582.1 222102.67 57840 86 4089
4091 0 478684.06 222114.67 57720 81 4090
4092 0 479114.3 221834.7 57880 51 4089
4093 0 479522.4 221243.56 57880 80 4092
4094 0 479705.97 221127.36 57840 32 4093
4095 0 479870.75 221065.33 57800 32 4094
4096 0 479952.88 221041.64 57760 32 4095
4097 0 480003.66 221000.62 57720 32 4096
4098 0 480176.56 220938.92 57680 32 4097
4099 0 480294.38 220903.42 57560 32 4098
4100 0 480419.78 220925.42 57440 32 4099
4101 0 480593.56 220918.17 57400 32 4100
4102 0 480640.94 220938.17 57360 32 4101
4103 0 480697.34 220964.47 57320 32 4102
4104 0 480950.06 220894.58 57320 32 4103
4105 0 481319 220463 57360 81 4104
4106 0 481317 220497 57480 81 4105
4107 0 481215 220483 57600 80 4106
4108 0 481321 220450.86 57320 81 4104
4109 0 481729.3 220274.33 57320 64 4108
4110 0 481881.25 220236.4 57240 71 4109
4111 0 481989.44 220179.42 57120 80 4110
4112 0 482307.06 220107.36 57040 128 4111
4113 0 482726.3 220135.11 56800 71 4112
4114 0 482832.5 220134.9 56720 71 4113
4115 0 482947.1 220109.9 56680 71 4114
4116 0 483416.62 220141.53 56680 71 4115
4117 0 483496.34 220097.23 56640 71 4116
4118 0 483769.44 220010.61 56640 51 4117
4119 0 483871.8 219993.22 56600 51 4118
4120 0 483963.8 219853.23 56560 51 4119
4121 0 483966.2 219786.38 56520 51 4120
4122 0 483996.75 219713.88 56480 51 4121
4123 0 484030.72 219690.33 56440 51 4122
4124 0 484067 219667 56400 51 4123
4125 0 484127 219659 56360 51 4124
4126 0 484211 219643 56280 51 4125
4127 0 484403 219285 56240 98 4126
4128 0 484517 219215 56200 98 4127
4129 0 484721 219175 56160 101 4128
4130 0 484935 219069 56040 124 4129
4131 0 484989 218979 55920 124 4130
4132 0 485037 218975 55800 71 4131
4133 0 485155 218903 55720 71 4132
4134 0 485175 218885 55600 32 4133
4135 0 485255 218835 55480 32 4134
4136 0 485263 218723 55360 71 4135
4137 0 485325 218645 55200 71 4136
4138 0 485591 218469 55160 51 4137
4139 0 485953 218389 55240 71 4138
4140 0 486097 218187 55360 45 4139
4141 0 486151 218177 55400 45 4140
4142 0 486603 218127 55520 45 4141
4143 0 486619 218075 55600 45 4142
4144 0 486649 217999 55640 45 4143
4145 0 486987 217879 55680 -1 4144
4146 0 487141 217889 55720 -1 4145
4147 0 487215 217869 55800 -1 4146
4148 0 487243 217885 55920 -1 4147
4149 0 484129 219021 56280 98 4127
4150 0 464962.78 232010.78 59760 156 4027
4151 0 466925.25 231571.23 59840 156 4150
4152 0 467223.38 231508.05 59880 156 4151
4153 0 467474.16 231470.69 59920 136 4152
4154 0 467986.56 231384.67 60000 124 4153
4155 0 468207.94 231414.3 60080 124 4154
4156 0 468662.7 231461.95 60160 140 4155
4157 0 469119.8 231591.3 60440 153 4156
4158 0 469456.75 231696.31 60640 96 4157
4159 0 469536.34 231694.44 60720 108 4158
4160 0 469813.9 231688.94 61000 150 4159
4161 0 469814.53 231665.14 61040 150 4160
4162 0 470126.56 231653.55 61360 128 4161
4163 0 470582.8 232057 62120 104 4162
4164 0 470914.34 232313.83 62440 115 4163
4165 0 470552.75 232060.44 62440 81 4164
4166 0 470428.47 231996.64 62480 104 4165
4167 0 470314.1 231893.14 62440 104 4166
4168 0 470128.25 231757.02 62400 32 4167
4169 0 469910 231479 62320 32 4168
4170 0 469835 231411 62240 80 4169
4171 0 469795 231391 62200 32 4170
4172 0 469799 231351 62160 32 4171
4173 0 469751 231271 62080 32 4172
4174 0 469615 231211 62040 160 4173
4175 0 470952.8 232350.58 62480 115 4164
4176 0 471119.16 232415.95 62680 185 4175
4177 0 471260 232454.55 62960 163 4176
4178 0 471508.4 232460.16 63240 131 4177
4179 0 471809 232447.58 63520 134 4178
4180 0 472549.03 232488.44 63960 131 4179
4181 0 473331.62 232555.77 64440 124 4180
4182 0 473630.6 232561.42 64720 108 4181
4183 0 473942.44 232566.16 65120 122 4182
4184 0 474133.88 232711.98 65640 148 4183
4185 0 474186.4 232836.31 66040 131 4184
4186 0 474398.28 232997.89 66440 143 4185
4187 0 474544.62 233114.73 66560 139 4186
4188 0 475441.2 233237.31 67080 137 4187
4189 0 475749.22 233290.73 67360 128 4188
4190 0 475921.34 233397.88 67760 124 4189
4191 0 476643.72 233630.89 68440 148 4190
4192 0 477378.16 233860.42 69160 136 4191
4193 0 478034.47 233851.4 69920 164 4192
4194 0 478419.53 233961.25 70320 164 4193
4195 0 479022.62 233923.64 70880 157 4194
4196 0 479383.25 233892.53 71280 128 4195
4197 0 479600.66 233822.94 71600 128 4196
4198 0 479823.4 233689.58 71840 154 4197
4199 0 479871.34 233666.9 71880 154 4198
4200 0 479996.44 233597.64 72040 163 4199
4201 0 480544.44 233575.34 72680 122 4200
4202 0 481294.4 233521.75 73280 140 4201
4203 0 481747.47 233419 73800 219 4202
4204 0 481830.44 233485.56 73920 128 4203
4205 0 482040.5 233629.92 74240 148 4204
4206 0 482538.28 234024.39 75040 148 4205
4207 0 482713 234014.06 75400 137 4206
4208 0 482842.72 233994.61 75640 108 4207
4209 0 483247.47 233924.69 75920 51 4208
4210 0 483511 233869.08 76120 140 4209
4211 0 483593.9 233781.89 76440 60 4210
4212 0 483649.7 233792 76680 131 4211
4213 0 483929.53 233981.08 76960 141 4212
4214 0 484116.16 234097.39 77040 128 4213
4215 0 484836.53 234518.52 77040 128 4214
4216 0 484889.03 234545.75 76960 134 4215
4217 0 484972.12 234543.4 76840 134 4216
4218 0 485088.34 234533.38 76760 96 4217
4219 0 485138.62 234564.4 76680 96 4218
4220 0 485182.75 234572.81 76640 96 4219
4221 0 485246.1 234654.02 76440 104 4220
4222 0 485353.72 234657.92 76360 101 4221
4223 0 485445.9 234645.06 76200 101 4222
4224 0 485461.8 234642.58 76120 81 4223
4225 0 485454.5 234641.45 76080 81 4224
4226 0 485493.8 234676.6 76000 81 4225
4227 0 485544.38 234681.02 75920 81 4226
4228 0 485549.1 234683.45 75880 98 4227
4229 0 485632.66 234674.88 75720 98 4228
4230 0 485650.28 234666.77 75600 115 4229
4231 0 485691.84 234653.8 75480 115 4230
4232 0 485702.28 234643.1 75280 108 4231
4233 0 485943.84 234500.47 74760 148 4232
4234 0 485961.34 234389.95 74560 115 4233
4235 0 485960.62 234388.17 74520 115 4234
4236 0 486035.78 234315.83 74280 64 4235
4237 0 486076 234297.05 74160 64 4236
4238 0 486181.12 234250.02 73840 32 4237
4239 0 486191.88 234279.66 73600 32 4238
4240 0 486266.9 234258.94 73320 80 4239
4241 0 486354.03 234183.72 72960 104 4240
4242 0 486413.62 234069.78 72680 108 4241
4243 0 486409.2 234059.86 72640 108 4242
4244 0 486491.2 234017.67 72320 122 4243
4245 0 486489.06 234006.44 71960 157 4244
4246 0 486457.22 233929.77 71800 157 4245
4247 0 486484.97 233877.02 71520 96 4246
4248 0 486447 233848.14 71320 96 4247
4249 0 486449.66 233821.14 71160 108 4248
4250 0 486388.3 233800.52 71120 108 4249
4251 0 486370.12 233760.62 70960 108 4250
4252 0 486258.16 233693.12 70600 120 4251
4253 0 486167.03 233625.03 70360 115 4252
4254 0 486144.94 233604.75 70280 115 4253
4255 0 486090.25 233516.73 70080 90 4254
4256 0 485879.47 233309.1 69680 75 4255
4257 0 485708.53 233203.62 69480 75 4256
4258 0 485386.88 233120.6 69320 71 4257
4259 0 485251.06 233081.95 69240 71 4258
4260 0 485026.6 232988.33 69120 75 4259
4261 0 484886.84 232938.7 69040 90 4260
4262 0 484623.1 232844.8 69000 124 4261
4263 0 484448.5 232729.44 68960 40 4262
4264 0 484259.1 232649.98 68920 81 4263
4265 0 484119.78 232546.61 68880 81 4264
4266 0 484113.88 232549.28 68840 81 4265
4267 0 483820.7 232323.39 68760 86 4266
4268 0 483777.9 232250.92 68560 86 4267
4269 0 483616.03 232080.2 68480 81 4268
4270 0 483529.84 231959.7 68440 107 4269
4271 0 483400.97 231836.16 68400 107 4270
4272 0 483208.7 231556.16 68360 91 4271
4273 0 482661.66 231190.34 68000 98 4272
4274 0 482317.62 231174.31 67720 128 4273
4275 0 482201.72 231191 67480 115 4274
4276 0 482065.56 231177.48 67360 96 4275
4277 0 482049.5 231167.05 67240 96 4276
4278 0 481573 231079.02 66920 81 4277
4279 0 481036.78 230992.94 66440 104 4278
4280 0 480879.44 231063.81 66280 75 4279
4281 0 480681.8 230967.17 66040 104 4280
4282 0 480296.47 230872.5 65920 64 4281
4283 0 480113.12 230810.02 65760 64 4282
4284 0 479786.2 230587.33 65480 98 4283
4285 0 479125.94 230483.03 65000 115 4284
4286 0 478934.75 230376.33 64920 128 4285
4287 0 478593.16 230208.25 64840 148 4286
4288 0 478190.16 230184.16 64600 128 4287
4289 0 477427.4 230075.39 64440 154 4288
4290 0 476878.5 229889.53 64040 75 4289
4291 0 475622 229276.72 63560 120 4290
4292 0 475072.06 228996.75 63320 104 4291
4293 0 474811.38 228920.55 63280 120 4292
4294 0 474060.75 228577.78 62840 108 4293
4295 0 473787.03 228444.66 62680 91 4294
4296 0 473698.53 228344.27 62640 91 4295
4297 0 473494.66 228313.75 62560 128 4296
4298 0 473427.56 228309.7 62520 128 4297
4299 0 473139.5 228174.53 62440 148 4298
4300 0 472421.97 227948.86 62360 160 4299
4301 0 472129.97 227886.73 62160 150 4300
4302 0 471614.75 227663.23 61920 135 4301
4303 0 471591.88 227441.06 61840 135 4302
4304 0 471519.1 227081.9 61480 98 4303
4305 0 471511.47 227041.86 61440 98 4304
4306 0 471341.1 226817.98 61160 75 4305
4307 0 471286.66 226930.25 61000 40 4306
4308 0 471249.4 226923 60960 181 4307
4309 0 470504.1 226277 60960 156 4308
4310 0 471099.3 226895.25 60800 181 4308
4311 0 470997.56 227037.39 60480 189 4310
4312 0 470956.25 226976.42 60280 156 4311
4313 0 470679.84 226976.2 60240 136 4312
4314 0 470879.25 226907.72 60200 156 4313
4315 0 470719.47 226744.62 60120 136 4314
4316 0 470632.5 226703.05 60080 136 4315
4317 0 470478.2 226610.77 60000 86 4316
4318 0 469992.8 226241.67 59840 156 4317
4319 0 469627.53 226103.45 59640 124 4318
4320 0 469359.22 226100.48 59520 150 4319
4321 0 469221.3 226120.97 59440 181 4320
4322 0 469067.7 225967.55 59280 107 4321
4323 0 468813.3 225783.6 59160 124 4322
4324 0 468540.84 225555.06 59040 98 4323
4325 0 468353.4 225326.78 58920 178 4324
4326 0 468287.75 225279 58800 239 4325
4327 0 468266.5 225263.44 58760 239 4326
4328 0 468230.12 225176.39 58640 239 4327
4329 0 468175.66 225174.89 58520 128 4328
4330 0 468116.56 225094.31 58400 128 4329
4331 0 468206.06 225120.86 58280 128 4330
4332 0 468207 225119.5 58240 128 4331
4333 0 468208.3 225118.05 58200 128 4332
4334 0 468173.62 225168.22 58000 128 4333
4335 0 468094.75 225195.89 57920 206 4334
4336 0 468017.84 225222.58 57840 316 4335
4337 0 467983.2 225265.8 57760 316 4336
4338 0 467930.53 225329.89 57640 280 4337
4339 0 467811 225415.3 57480 271 4338
4340 0 467749.7 225464.72 57280 261 4339
4341 0 467698.16 225526.36 57160 261 4340
4342 0 467783.25 225551.6 57080 261 4341
4343 0 468637.9 224682.44 57080 91 4342
4344 0 468681.72 224653.77 57040 91 4343
4345 0 468768.94 224458.28 56960 75 4344
4346 0 469050.94 224081.4 56840 51 4345
4347 0 469136.25 223950.81 56800 51 4346
4348 0 468884.53 223258.38 56760 157 4347
4349 0 468884.53 223174 56640 157 4348
4350 0 468921.34 223198.77 56560 166 4349
4351 0 469002.34 223245.84 56480 166 4350
4352 0 469031.28 223176.03 56400 166 4351
4353 0 469065.38 223204.64 56360 166 4352
4354 0 468940.03 223380.78 56880 209 4346
4355 0 468860.5 223226.25 57040 157 4354
4356 0 468907.7 223212.89 57200 157 4355
4357 0 468703.8 223104.25 57360 107 4356
4358 0 468474.3 223002.88 57640 256 4357
4359 0 467946.38 222586.89 57680 71 4358
4360 0 467743.2 222273.83 57760 71 4359
4361 0 467729.84 221968.44 57880 51 4360
4362 0 467764.12 221919.05 57920 51 4361
4363 0 467766.3 221902.66 57960 51 4362
4364 0 467771.3 225844.75 56960 328 4342
4365 0 467920.6 225392.27 56800 261 4364
4366 0 468043 225355 56760 200 4365
4367 0 468164.88 225318.03 56720 139 4366
4368 0 468188 225357.83 56640 139 4367
4369 0 466655.62 226173.88 56960 178 4364
4370 0 466483.56 226324.8 56920 120 4369
4371 0 466474.8 226385.12 56880 120 4370
4372 0 466073.84 226468.19 56880 107 4371
4373 0 465940.16 226474.92 56800 107 4372
4374 0 465771.56 226451.06 56720 107 4373
4375 0 465707.56 226376.77 56600 107 4374
4376 0 465478.66 226614.12 56560 81 4375
4377 0 465422.53 226760.5 56480 81 4376
4378 0 465249.12 226780.66 56400 81 4377
4379 0 465001.5 226824.5 56360 98 4378
4380 0 464754.06 226867.52 56320 75 4379
4381 0 464603.28 226961.89 56280 80 4380
4382 0 464450.84 227180.81 56240 91 4381
4383 0 464167.94 227293.25 56160 153 4382
4384 0 463755 227412.45 56040 102 4383
4385 0 462633.22 227557.1 55920 124 4384
4386 0 461713.44 227485.8 55880 115 4385
4387 0 461397.5 227413 55800 102 4386
4388 0 460680.06 227243.62 55840 75 4387
4389 0 460560.06 227187.62 55920 75 4388
4390 0 460160.06 227155.62 56040 96 4389
4391 0 459608.06 227039.62 56160 192 4390
4392 0 459508.06 227135.62 56320 108 4391
4393 0 459550.66 227109.33 56400 108 4392
4394 0 458300.06 227515.62 56400 104 4393
4395 0 457096.06 227671.62 56360 235 4394
4396 0 456916.06 227519.62 56320 260 4395
4397 0 456244.06 226727.62 56280 128 4396
4398 0 456228.06 226275.62 56200 139 4397
4399 0 456132.06 226111.62 56120 102 4398
4400 0 456068.06 226035.62 56000 98 4399
4401 0 456144.06 226003.62 55960 32 4400
4402 0 456388.06 225563.62 56000 32 4401
4403 0 456424.06 225451.62 56120 32 4402
4404 0 456000.06 226051.62 55920 90 4401
4405 0 455864.06 226083.62 55840 90 4404
4406 0 455648.06 226027.62 55720 90 4405
4407 0 455572.06 225887.62 55600 75 4406
4408 0 455540.06 225843.62 55520 75 4407
4409 0 455384.06 225783.62 55400 60 4408
4410 0 455300.06 225683.62 55280 60 4409
4411 0 455220.06 225619.62 55120 81 4410
4412 0 455120.06 225551.62 54960 104 4411
4413 0 455068.06 225579.62 54800 104 4412
4414 0 455044.06 225519.62 54640 131 4413
4415 0 455108.06 225443.62 54400 90 4414
4416 0 455132.06 225339.62 54320 90 4415
4417 0 455136.06 225283.62 54120 71 4416
4418 0 455100.06 225323.62 53960 32 4417
4419 0 454988.06 225163.62 53760 102 4418
4420 0 454972.06 225063.62 53600 102 4419
4421 0 454752.06 225131.62 53480 81 4420
4422 0 454544.06 225215.62 53440 86 4421
4423 0 454428.06 225239.62 53400 86 4422
4424 0 454316.06 225259.62 53360 150 4423
4425 0 454284.06 225231.62 53240 150 4424
4426 0 454152.06 225127.62 53040 134 4425
4427 0 453912.06 224243.62 53040 134 4426
4428 0 454248.06 225099.62 53000 134 4426
4429 0 454240.06 224987.62 52960 134 4428
4430 0 454348.06 225115.62 52680 122 4429
4431 0 454440.06 225067.62 52560 236 4430
4432 0 454460.06 225031.62 52520 236 4431
4433 0 454400.06 224911.62 52440 236 4432
4434 0 454715.47 224721.33 51920 200 4433
4435 0 454764.06 224691.62 51840 200 4434
4436 0 454844.06 224575.62 51640 258 4435
4437 0 454984.06 224459.62 51480 226 4436
4438 0 455116.06 224475.62 51280 226 4437
4439 0 455152.06 224247.62 51240 166 4438
4440 0 455288.06 223399.62 51080 181 4439
4441 0 455524.06 222987.62 51040 128 4440
4442 0 455700.06 222763.62 50880 86 4441
4443 0 455592.06 222563.62 50840 86 4442
4444 0 455688.06 222363.62 50760 86 4443
4445 0 455864.06 222495.62 50720 64 4444
4446 0 455944.06 222351.62 50680 64 4445
4447 0 455808.06 222211.62 50640 86 4446
4448 0 455780.06 222183.62 50600 86 4447
4449 0 455716.06 222439.62 50480 91 4448
4450 0 455352.06 222359.62 50440 91 4449
4451 0 455328.06 222215.62 50400 91 4450
4452 0 455484.06 221507.62 50560 86 4448
4453 0 455352.06 221079.62 50480 40 4452
4454 0 455332.06 220971.62 50400 40 4453
4455 0 455228.06 221271.62 50360 40 4454
4456 0 455188.06 221303.62 50320 40 4455
4457 0 455124.06 221371.62 50280 40 4456
4458 0 455152.06 220943.62 50240 40 4457
4459 0 455256.06 220783.62 50200 40 4458
4460 0 455072.06 220943.62 50160 40 4459
4461 0 455064.06 220815.62 50120 40 4460
4462 0 455120.06 220783.62 50080 40 4461
4463 0 455204.06 220715.62 50040 40 4462
4464 0 455288.06 220675.62 49960 40 4463
4465 0 455360.06 220703.62 49880 40 4464
4466 0 455528.06 220547.62 49840 40 4465
4467 0 455564.06 220511.62 49760 40 4466
4468 0 455704.06 220407.62 49640 -1 4467
4469 0 455400.06 220107.62 49520 -1 4468
4470 0 455364.06 220067.62 49480 -1 4469
4471 0 455412.06 220087.62 49400 -1 4470
4472 0 455416.06 220115.62 49320 -1 4471
4473 0 454756.06 222235.62 50800 60 4443
4474 0 454600.06 222191.62 50720 60 4473
4475 0 456729.2 227128.8 56640 304 4395
4476 0 456572.06 226895.62 56760 273 4475
4477 0 456596 226918 56800 273 4476
4478 0 456580 226914 56840 273 4477
4479 0 456640 226894 56880 273 4478
4480 0 456700 226874 56920 273 4479
4481 0 456592 226006 56960 128 4480
4482 0 456796 226970 56960 304 4480
4483 0 456908 226834 57040 273 4482
4484 0 456880 226870 57120 273 4483
4485 0 459572.06 227095.62 56440 192 4393
4486 0 459576.06 227043.62 56480 192 4485
4487 0 459544.06 227031.62 56600 108 4486
4488 0 461082.47 227340.12 55720 64 4387
4489 0 461078.72 227345.1 55560 64 4488
4490 0 461016.56 227368.67 55360 141 4489
4491 0 460979.03 227377.75 55160 160 4490
4492 0 460818.56 227444.02 55000 101 4491
4493 0 460674.5 227480.17 54840 101 4492
4494 0 460402.22 227417.03 54680 75 4493
4495 0 460341.12 227412.19 54560 75 4494
4496 0 460221.56 227408.38 54440 104 4495
4497 0 460167.66 227392.3 54360 104 4496
4498 0 460067.62 227363.11 54240 120 4497
4499 0 460017.8 227343.06 54160 120 4498
4500 0 459993.78 227333.67 54120 120 4499
4501 0 459846.28 227219.48 53960 101 4500
4502 0 459770.9 227250.47 53920 101 4501
4503 0 459623.06 227224.2 53840 81 4502
4504 0 459523.97 227258.67 53760 81 4503
4505 0 459449.88 227275.78 53680 107 4504
4506 0 459322.7 227268.94 53600 107 4505
4507 0 459209.9 227255.03 53480 101 4506
4508 0 459033.47 227264.08 53400 120 4507
4509 0 458974.3 227303.1 53280 120 4508
4510 0 458978.3 227359.66 53240 120 4509
4511 0 458853.16 227446.08 53160 120 4510
4512 0 458754.62 227370.4 53080 120 4511
4513 0 458736.5 227386.14 53040 120 4512
4514 0 458743.03 227318.61 52920 108 4513
4515 0 458688.25 227277.48 52760 108 4514
4516 0 458639.94 227207.61 52600 108 4515
4517 0 458638.75 227228.92 52520 108 4516
4518 0 458648.47 227193.6 52400 108 4517
4519 0 458684.9 227185.08 52280 108 4518
4520 0 458655.97 227220.48 52240 108 4519
4521 0 458716.12 227161.75 52120 90 4520
4522 0 458742.62 227059.56 52040 90 4521
4523 0 458749.62 227020.36 51960 90 4522
4524 0 458848.7 227030.77 51840 108 4523
4525 0 458894.53 226977.31 51720 108 4524
4526 0 459023.75 226993.81 51680 32 4525
4527 0 459266.5 227097.16 51640 166 4526
4528 0 459478.28 226939.02 51560 212 4527
4529 0 459690.97 226792.61 51440 197 4528
4530 0 459882.12 226781.95 51280 157 4529
4531 0 459892.6 226757.34 51200 157 4530
4532 0 459810.2 226635.8 51080 197 4531
4533 0 459755.34 226554.56 51000 32 4532
4534 0 459803.3 226624.75 50880 32 4533
4535 0 459926 226580.62 50760 32 4534
4536 0 460281.84 226930.5 50760 178 4535
4537 0 460462.03 226850.23 50640 153 4536
4538 0 460540.7 226790.23 50520 153 4537
4539 0 460467 226429.19 50400 153 4538
4540 0 460123.84 227064.56 50200 91 4539
4541 0 459703.12 227539.92 50000 134 4540
4542 0 459967.75 227449.9 49880 134 4541
4543 0 460003.56 227467.28 49800 108 4542
4544 0 460020.94 227604.6 49720 108 4543
4545 0 460308.9 227840.27 49600 71 4544
4546 0 460453.97 228028.16 49560 107 4545
4547 0 460564.5 228111.58 49480 107 4546
4548 0 460738.72 228061.05 49360 75 4547
4549 0 460843.72 227989.12 49280 75 4548
4550 0 461008.56 227934.42 49160 75 4549
4551 0 461058.66 227856.11 49040 75 4550
4552 0 461256.94 227855.42 48880 75 4551
4553 0 461308.66 227916.14 48840 75 4552
4554 0 461313.88 227957.83 48720 75 4553
4555 0 461366.47 227981.81 48680 75 4554
4556 0 461428.62 228011.73 48640 -1 4555
4557 0 461510.44 228071.98 48600 71 4556
4558 0 461603.25 228056.58 48560 71 4557
4559 0 461677.22 228038.33 48480 71 4558
4560 0 461790.4 228151.83 48200 71 4559
4561 0 461766.97 227953.88 48160 71 4560
4562 0 461693.84 227838.9 48000 71 4561
4563 0 461716.16 227672.77 47960 71 4562
4564 0 462347.4 227665.77 47880 71 4563
4565 0 462266.75 227806.02 47760 153 4564
4566 0 462292.44 227939.16 47680 153 4565
4567 0 462551.62 228187.62 47520 181 4566
4568 0 462732.06 227911.94 47320 256 4567
4569 0 462733.2 227913.06 47160 181 4568
4570 0 462725.03 228054.1 47000 181 4569
4571 0 462672.56 228051.84 46960 181 4570
4572 0 462729.5 228105.44 46920 181 4571
4573 0 463192.2 228716.89 46880 107 4572
4574 0 462727.9 229160.23 46840 224 4573
4575 0 462673.16 228803.48 46800 200 4574
4576 0 462875.9 229065.73 46640 200 4575
4577 0 463016.3 229366.22 46600 224 4576
4578 0 463328.8 229792.8 46560 226 4577
4579 0 463501.62 229841.16 46400 226 4578
4580 0 463417.1 230101.27 46240 214 4579
4581 0 463396.1 230131.64 46200 214 4580
4582 0 462815.84 230023.84 46200 186 4581
4583 0 462804.8 230063.1 46160 186 4582
4584 0 462594.94 230070.19 46040 163 4583
4585 0 462217.1 230284.56 46040 102 4584
4586 0 461990.3 230405.38 45920 120 4585
4587 0 461988.84 230337.48 45760 120 4586
4588 0 464604.34 230707.73 46200 71 4581
4589 0 465246.06 231344.69 46200 80 4588
4590 0 465215.72 231584.48 46080 122 4589
4591 0 465260.72 231825.38 45920 80 4590
4592 0 465595.97 231891.75 45760 102 4591
4593 0 465951.94 231884.77 45600 190 4592
4594 0 466435.8 231876.27 45400 136 4593
4595 0 466551.66 231897.19 45200 168 4594
4596 0 466563.9 231843.45 45160 168 4595
4597 0 466635.8 231781.55 45120 168 4596
4598 0 466644.75 231772.11 45080 168 4597
4599 0 466617.78 231746.19 44960 134 4598
4600 0 466740.66 231660.75 44720 280 4599
4601 0 466798.66 231637.3 44560 280 4600
4602 0 466831.16 231729.7 44440 224 4601
4603 0 467055 232039.52 44240 249 4602
4604 0 467221.38 232176.72 44160 249 4603
4605 0 467434.28 232312.88 44040 341 4604
4606 0 467597.22 232309.5 43920 374 4605
4607 0 467689.34 232287.12 43880 374 4606
4608 0 466690.88 232350.89 43880 249 4607
4609 0 466628.12 232660.66 43840 249 4608
4610 0 466364 233015 43680 -1 4609
4611 0 466284 232927 43560 -1 4610
4612 0 466228 232923 43520 -1 4611
4613 0 466084 232911 43440 -1 4612
4614 0 465976 232943 43280 -1 4613
4615 0 467958.62 232291.31 43760 230 4607
4616 0 468135 232253 43720 137 4615
4617 0 468215 232157 43600 137 4616
4618 0 468211 232173 43440 137 4617
4619 0 468299 232333 43400 137 4618
4620 0 468267 232497 43360 131 4619
4621 0 468703 232765 43320 60 4620
4622 0 468727 232781 43280 60 4621
4623 0 468783 232833 43160 96 4622
4624 0 469195 232721 43040 32 4623
4625 0 469371 232881 43040 75 4624
4626 0 469419 232885 43080 75 4625
4627 0 469079 232737 43000 32 4624
4628 0 469079 232749 42880 32 4627
4629 0 469303 232697 42760 75 4628
4630 0 469323 232709 42640 71 4629
4631 0 469295 232769 42520 71 4630
4632 0 469403 232765 42360 71 4631
4633 0 469483 232769 42280 71 4632
4634 0 469467 232777 42160 71 4633
4635 0 469583 232823 42040 60 4634
4636 0 469745 232813 41880 86 4635
4637 0 470009 232913 41720 80 4636
4638 0 470097 232913 41600 108 4637
4639 0 470177 232925 41480 108 4638
4640 0 470363 232989 41360 104 4639
4641 0 470469 233079 41200 124 4640
4642 0 470627 233137 41040 101 4641
4643 0 470923 233139 40880 81 4642
4644 0 471125 233181 40720 81 4643
4645 0 471255 233031 40560 81 4644
4646 0 471401 233053 40440 81 4645
4647 0 471513 233053 40280 -1 4646
4648 0 471627 233045 40160 -1 4647
4649 0 471741 232973 40040 -1 4648
4650 0 471931 232633 39880 -1 4649
4651 0 471905 232339 39800 -1 4650
4652 0 471887 232145 39640 -1 4651
4653 0 471863 232021 39600 -1 4652
4654 0 471803 231925 39400 -1 4653
4655 0 471715 231821 39240 -1 4654
4656 0 471667 231821 39080 -1 4655
4657 0 471599 231913 38960 -1 4656
4658 0 467894.66 225953.84 57920 206 4335
4659 0 467733.7 225845.5 58040 206 4658
4660 0 467485.4 225734.77 58160 206 4659
4661 0 467383.12 225702.7 58280 206 4660
4662 0 467375.8 225734.53 58320 206 4661
4663 0 467376.88 225789.5 58360 206 4662
4664 0 467346.2 225732.98 58400 206 4663
4665 0 471148.1 227873.56 61920 135 4302
4666 0 470854.66 228135.69 61920 -1 4665
4667 0 470832.78 228145.45 61960 -1 4666
4668 0 470771.06 228206.44 62000 -1 4667
4669 0 470273.2 228443.4 62000 -1 4668
4670 0 470116.72 228534.48 62040 -1 4669
4671 0 470002.5 228561 62080 -1 4670
4672 0 469887.66 228587.72 62120 -1 4671
4673 0 469822.66 228616.55 62160 -1 4672
4674 0 469744.12 228724.9 62200 -1 4673
4675 0 469670.1 228838.25 62240 -1 4674
4676 0 469561.38 229068.23 62280 -1 4675
4677 0 469373.88 229147.02 62280 -1 4676
4678 0 469348.3 229214.4 62320 -1 4677
4679 0 469231.62 229254.67 62360 -1 4678
4680 0 469211.34 229298.4 62400 -1 4679
4681 0 469238 229365.5 62440 -1 4680
4682 0 469264.7 229432.72 62480 -1 4681
4683 0 469186.44 229526.05 62520 -1 4682
4684 0 469093.5 229585.95 62560 -1 4683
4685 0 468966.56 229831.1 62680 -1 4684
4686 0 468852 230084.75 62720 -1 4685
4687 0 468665.5 230220.05 62760 -1 4686
4688 0 468578.03 230256.78 62840 -1 4687
4689 0 468381.78 230284.97 62920 -1 4688
4690 0 484208.97 233987.48 77360 96 4214
4691 0 484293 233922.9 77640 178 4690
4692 0 484357.72 233911.44 77800 178 4691
4693 0 484983.03 233868.44 77960 40 4692
4694 0 485198.97 233829.97 78080 40 4693
4695 0 485375.06 233755.08 78200 40 4694
4696 0 485937.75 233572.62 78280 71 4695
4697 0 485936.1 233579 78320 71 4696
4698 0 485984 233543 78400 71 4697
4699 0 486036.06 233524.83 78440 71 4698
4700 0 486145.88 233494.56 78560 60 4699
4701 0 486281.72 233444.53 78680 104 4700
4702 0 486534.6 233381.11 78960 160 4701
4703 0 486724.75 233382.72 79240 163 4702
4704 0 486852.84 233472.95 79640 131 4703
4705 0 487034.66 233612.61 79960 51 4704
4706 0 487130.84 233590.56 80120 51 4705
4707 0 487191.97 233601.45 80320 143 4706
4708 0 487358.3 233564.06 80480 160 4707
4709 0 487482.9 233512.5 80720 107 4708
4710 0 487574.38 233517.88 80880 98 4709
4711 0 487744.4 233465.03 81080 148 4710
4712 0 487844.8 233383.86 81360 122 4711
4713 0 488025.56 233381.11 81560 137 4712
4714 0 488218.16 233349.11 81800 134 4713
4715 0 488504.28 233312.33 82040 101 4714
4716 0 488799.62 233270.11 82280 128 4715
4717 0 488956 233290.86 82440 128 4716
4718 0 489073.9 233231.19 82560 120 4717
4719 0 489294.84 233097.73 82840 101 4718
4720 0 489492.25 232951.2 83120 120 4719
4721 0 489734.28 232896.84 83360 134 4720
4722 0 489902.16 232713.31 83640 75 4721
4723 0 490079.97 232453.78 84120 60 4722
4724 0 490136.34 232324.78 84240 32 4723
4725 0 490407.62 231945.28 84800 104 4724
4726 0 490690.94 231363.3 85800 115 4725
4727 0 491108.44 231039.12 86320 124 4726
4728 0 491373.9 230599.33 86960 143 4727
4729 0 491471.75 230132.69 87280 81 4728
4730 0 491773.12 229548.1 87840 75 4729
4731 0 491848.1 229358.7 88080 75 4730
4732 0 492021.1 229119.75 88320 75 4731
4733 0 492056.4 229020.56 88480 -1 4732
4734 0 492077.1 229003.64 88520 -1 4733
4735 0 492305.06 228813.38 88560 -1 4734
4736 0 492206.8 228861.94 88600 -1 4735
4737 0 492259.53 228926.33 88640 -1 4736
4738 0 492573.62 229141.84 88680 -1 4737
4739 0 492502.03 228789.05 88720 -1 4738
4740 0 492514.88 228438.66 88920 -1 4739
4741 0 492513.9 228197.16 89280 -1 4740
4742 0 493095.1 228009.23 90200 -1 4741
4743 0 493131.44 227973.19 90360 -1 4742
4744 0 493351.6 227890.56 90600 -1 4743
4745 0 493908.53 227721.4 90640 -1 4744
4746 0 493991.62 227632 90680 -1 4745
4747 0 494256.3 227012.94 90920 -1 4746
4748 0 494245.94 226945.3 90960 -1 4747
4749 0 494858.53 223976.98 91000 -1 4748
4750 0 494318.47 226626.02 91040 -1 4749
4751 0 494284 226509.45 91160 -1 4750
4752 0 494235.1 226363.34 91200 -1 4751
4753 0 494271.06 225961.89 91480 -1 4752
4754 0 494172.06 225434.28 91880 -1 4753
4755 0 494145.6 225240.69 92000 -1 4754
4756 0 494487.38 224840.84 92440 -1 4755
4757 0 494929 224249.36 93120 -1 4756
4758 0 495116.22 224069.06 93400 -1 4757
4759 0 495227.25 223977.77 93560 -1 4758
4760 0 495331.8 223843.08 93760 -1 4759
4761 0 495448.1 223659.14 94040 -1 4760
4762 0 495244.44 223174.98 94520 -1 4761
4763 0 495096.88 222998.64 94680 -1 4762
4764 0 495026.62 222842.86 94840 -1 4763
4765 0 494935.16 222480.67 95000 -1 4764
4766 0 494959.8 222063.73 95280 -1 4765
4767 0 495194.22 221869.22 95560 -1 4766
4768 0 495624.2 221391.1 96320 -1 4767
4769 0 495606.44 220997.02 96640 -1 4768
4770 0 495616.6 220510.27 97600 -1 4769
4771 0 495484.28 220046.78 98320 -1 4770
4772 0 495420.9 220016.34 98440 -1 4771
4773 0 495403.7 219918.53 98720 -1 4772
4774 0 495370.06 219885.44 98960 -1 4773
4775 0 495453.3 219881.48 99200 -1 4774
4776 0 495688.9 219833.56 99600 -1 4775
4777 0 496057.03 219365.97 100160 -1 4776
4778 0 495981.2 219059.52 100360 -1 4777
4779 0 495904.2 218676.48 100760 -1 4778
4780 0 495927.16 218441.69 101160 -1 4779
4781 0 496156.12 217994.05 102200 -1 4780
4782 0 496237.78 217862.92 102520 -1 4781
4783 0 496194.62 217891.11 102560 -1 4782
4784 0 496208.2 217874.77 102600 -1 4783
4785 0 496267.7 217753.81 102800 -1 4784
4786 0 496384.16 217519.47 103160 -1 4785
4787 0 496430.38 217412.62 103440 -1 4786
4788 0 496419.9 217236.06 103880 -1 4787
4789 0 496352.6 217207.8 104160 -1 4788
4790 0 496406.97 217137.19 104400 -1 4789
4791 0 496441.9 216791.88 104960 -1 4790
4792 0 496474.6 216580.75 105200 -1 4791
4793 0 496480.97 216447.02 105360 -1 4792
4794 0 496431.62 216417.67 105400 -1 4793
4795 0 484508.6 213649.61 105440 -1 4794
4796 0 496414.4 216329.27 105480 -1 4795
4797 0 496294.84 216281.02 105600 -1 4796
4798 0 496292.5 216189.61 105680 -1 4797
4799 0 496098.9 214620.95 107280 -1 4798
4800 0 496448.9 214304.31 107720 -1 4799
4801 0 496983.4 213978.42 108240 -1 4800
4802 0 497055.1 213718.12 108520 -1 4801
4803 0 496674.7 213074.28 108880 -1 4802
4804 0 496561.06 212832.23 108960 -1 4803
4805 0 496483.06 212629.94 109160 -1 4804
4806 0 496404.1 212456.48 109320 -1 4805
4807 0 496467.4 212116.6 110040 -1 4806
4808 0 496513.28 211711.78 110320 -1 4807
4809 0 496512 211558.5 110360 -1 4808
4810 0 496510.7 211404.6 110400 -1 4809
4811 0 496577.16 211137.9 110600 -1 4810
4812 0 496594.78 210965.12 110840 -1 4811
4813 0 496610.38 210537.4 111440 -1 4812
4814 0 496276.2 210318.81 112240 -1 4813
4815 0 496065.9 210112.92 112720 -1 4814
4816 0 496083.28 209922.88 112920 -1 4815
4817 0 495897.84 209475.62 113240 -1 4816
4818 0 495654.66 209186.55 113600 -1 4817
4819 0 495777.88 208793.27 114040 -1 4818
4820 0 495664.25 208397.12 114480 -1 4819
4821 0 495316.53 208169.33 115160 -1 4820
4822 0 495192.72 208012.25 115400 -1 4821
4823 0 495034.22 207796.33 115640 -1 4822
4824 0 494588.47 207364.98 116200 -1 4823
4825 0 494486.75 207108.98 116560 -1 4824
4826 0 494295.4 206775.02 116680 -1 4825
4827 0 494405.66 206374.27 116840 -1 4826
4828 0 494574.25 206375.6 117160 -1 4827
4829 0 494424.47 206156.05 117440 -1 4828
4830 0 494392.16 206038.64 117680 -1 4829
4831 0 494164.56 205520.4 118160 -1 4830
4832 0 493929.03 205035.44 118640 -1 4831
4833 0 493855.47 204890.66 118800 -1 4832
4834 0 494036.88 204555.08 119160 -1 4833
4835 0 494229.78 204262.86 119320 -1 4834
4836 0 494155 203841.75 119520 -1 4835
4837 0 493848.28 203267.81 119840 -1 4836
4838 0 493747.3 203174.67 119920 -1 4837
4839 0 493700.25 203121.36 120440 -1 4838
4840 0 493780.06 202973.6 120680 -1 4839
4841 0 493521.66 202580.45 120840 -1 4840
4842 0 493546.5 202403.75 120880 -1 4841
4843 0 493302.78 201924.66 121400 -1 4842
4844 0 493253.78 201644.61 121640 -1 4843
4845 0 493135.28 201396.5 121880 -1 4844
4846 0 492920.62 201100.6 122240 -1 4845
4847 0 492842.84 201015.42 122360 -1 4846
4848 0 492797.28 200758.11 122600 -1 4847
4849 0 492785.6 200419.7 123160 -1 4848
4850 0 492719.84 199696.12 124000 -1 4849
4851 0 492756.53 199491.12 124160 -1 4850
4852 0 492728.22 199251.55 124520 -1 4851
4853 0 492634.44 199084.08 124880 -1 4852
4854 0 492403.25 198422.11 125760 -1 4853
4855 0 492299.9 198021.02 126120 -1 4854
4856 0 492321.22 197370.4 126440 -1 4855
4857 0 492440.72 196901.58 126760 -1 4856
4858 0 492502.53 196745.77 126960 -1 4857
4859 0 492308.9 196087.48 127880 -1 4858
4860 0 492145.06 195489.53 128480 -1 4859
4861 0 492174.72 195299.8 128600 -1 4860
4862 0 492147.12 195029.42 128760 -1 4861
4863 0 491694.94 194537.62 129200 -1 4862
4864 0 491707.06 194193.39 129840 -1 4863
4865 0 491844.8 194089.64 130240 -1 4864
4866 0 491755.47 193700.52 130760 -1 4865
4867 0 491624 193215.14 131320 -1 4866
4868 0 491716.9 192945.39 131560 -1 4867
4869 0 491810.1 192726.75 131840 -1 4868
4870 0 491904.88 192476.84 132280 -1 4869
4871 0 492115.28 192440.02 132800 -1 4870
4872 0 492118.84 191952.42 133320 -1 4871
4873 0 491953.84 191126.66 134000 -1 4872
4874 0 491575.5 190846.14 134280 -1 4873
4875 0 491452.66 190614.22 134480 -1 4874
4876 0 491370.28 190314.45 134840 -1 4875
4877 0 491407.8 190202.9 134960 -1 4876
4878 0 491459.34 189893.27 135200 -1 4877
4879 0 491458.16 189603.45 135680 -1 4878
4880 0 491334.3 189273.27 136080 -1 4879
4881 0 491062.47 188974.61 136360 -1 4880
4882 0 490923.72 188775.52 136680 -1 4881
4883 0 490894.94 188528.64 136920 -1 4882
4884 0 490805.44 188284.6 137120 -1 4883
4885 0 490655.34 187771.1 137400 -1 4884
4886 0 490613.56 187450.88 137680 -1 4885
4887 0 490618.66 187417.2 137720 -1 4886
4888 0 490673.5 187187.5 137920 -1 4887
4889 0 490712.56 187083.89 138000 -1 4888
4890 0 490733.03 187080.72 138040 -1 4889
4891 0 490743.2 187036.17 138080 -1 4890
4892 0 490748.75 187003.95 138120 -1 4891
4893 0 490738.25 187011.06 138160 -1 4892
4894 0 490741.2 186964.8 138200 -1 4893
4895 0 490746.38 186958.17 138240 -1 4894
4896 0 490741.1 186940.14 138280 -1 4895
4897 0 490744.38 186926.47 138320 -1 4896
4898 0 490754.97 186915.84 138360 -1 4897
4899 0 490763.28 186899.22 138400 -1 4898
4900 0 490766.06 186882.95 138440 -1 4899
4901 0 490773.3 186873.47 138480 -1 4900
4902 0 490775.78 186851.47 138520 -1 4901
4903 0 490787.06 186833.39 138560 -1 4902
4904 0 490777.72 186822.12 138600 -1 4903
4905 0 490775.66 186818.66 138640 -1 4904
4906 0 490774.3 186806.19 138680 -1 4905
4907 0 490760.44 186796.64 138720 -1 4906
4908 0 490793.38 186809.94 138760 -1 4907
4909 0 490811.94 186804 138800 -1 4908
4910 0 490842.44 186812.38 138840 -1 4909
4911 0 490888.75 186810.81 138880 -1 4910
4912 0 490931.6 186811.42 138920 -1 4911
4913 0 491061.4 186719.73 138960 -1 4912
4914 0 491104.56 186688.86 139000 -1 4913
4915 0 491145.53 186653.14 139040 -1 4914
4916 0 491188.9 186629.42 139080 -1 4915
4917 0 491228.4 186593.23 139120 -1 4916
4918 0 491239.06 186561.31 139160 -1 4917
4919 0 491247.6 186539.98 139200 -1 4918
4920 0 491254.53 186526.58 139240 -1 4919
4921 0 491321.38 186566.7 139280 -1 4920
4922 0 491293.4 186558.6 139320 -1 4921
4923 0 491318.3 186557.05 139360 -1 4922
4924 0 491325.03 186545.2 139400 -1 4923
4925 0 491335.75 186546.16 139440 -1 4924
4926 0 491318.78 186531.22 139480 -1 4925
4927 0 491300.62 186506.6 139520 -1 4926
4928 0 491289.38 186494.9 139560 -1 4927
4929 0 491261.44 186504.27 139600 -1 4928
4930 0 491235.44 186521.4 139640 -1 4929
4931 0 491206.1 186515.3 139680 -1 4930
4932 0 491188.7 186511.69 139720 -1 4931
4933 0 491180.9 186497.38 139760 -1 4932
4934 0 491168.4 186472.89 139800 -1 4933
4935 0 491153 186450.33 139840 -1 4934
4936 0 491142.53 186426.19 139880 -1 4935
4937 0 491128.4 186404.08 139920 -1 4936
4938 0 491115.75 186389.08 139960 -1 4937
4939 0 491100.88 186367.42 140000 -1 4938
4940 0 491066.03 186361.77 140040 -1 4939
4941 0 490922.53 186495.72 140080 -1 4940
4942 0 491019.66 186351.47 140120 -1 4941
4943 0 491004.97 186338.69 140160 -1 4942
4944 0 491016.4 186286.77 140200 -1 4943
4945 0 491012.78 186253.56 140240 -1 4944
4946 0 491053.44 186209.2 140280 -1 4945
4947 0 491085.22 186165 140320 -1 4946
4948 0 491116.7 186129.3 140360 -1 4947
4949 0 491145 186083.12 140400 -1 4948
4950 0 491155.62 186072.69 140440 -1 4949
4951 0 491163.16 186059.58 140480 -1 4950
4952 0 491177.8 186047.05 140520 -1 4951
4953 0 491190.97 186053.28 140560 -1 4952
4954 0 491204.2 186050.36 140600 -1 4953
4955 0 491232.78 186022.16 140640 -1 4954
4956 0 491264.2 185991.05 140680 -1 4955
4957 0 491289.88 185951.78 140720 -1 4956
4958 0 491313.94 185904.23 140760 -1 4957
4959 0 491335.9 185868.08 140800 -1 4958
4960 0 491358.7 185813.89 140840 -1 4959
4961 0 491362.38 185745.36 140880 -1 4960
4962 0 491364 185675.72 140920 -1 4961
4963 0 491370.72 185584.45 140960 -1 4962
4964 0 491364.03 185527.9 141000 -1 4963
4965 0 491359.28 185477.2 141040 -1 4964
4966 0 491347.75 185412.78 141080 -1 4965
4967 0 491340.28 185359.02 141120 -1 4966
4968 0 491320.88 185289.42 141160 -1 4967
4969 0 491295.94 185221.69 141200 -1 4968
4970 0 491270.1 185133.89 141240 -1 4969
4971 0 491248.25 185059.34 141280 -1 4970
4972 0 491235.47 184986.52 141320 -1 4971
4973 0 491232.03 184914.75 141360 -1 4972
4974 0 491214.28 184841.25 141400 -1 4973
4975 0 491200.88 184740.05 141440 -1 4974
4976 0 491183.53 184648.45 141480 -1 4975
4977 0 491166.25 184557.9 141520 -1 4976
4978 0 491151.84 184461.92 141560 -1 4977
4979 0 491170.34 184384.89 141600 -1 4978
4980 0 491193.56 184306.83 141640 -1 4979
4981 0 491210.66 184232.98 141680 -1 4980
4982 0 491214.12 184166.83 141720 -1 4981
4983 0 491229.12 184117.7 141760 -1 4982
4984 0 491242.5 184059.88 141800 -1 4983
4985 0 491255.53 184001.27 141840 -1 4984
4986 0 491268.47 183939.27 141880 -1 4985
4987 0 491290.7 183897.2 141920 -1 4986
4988 0 491313.2 183833.02 141960 -1 4987
4989 0 491320.7 183832.08 142000 -1 4988
4990 0 491331.28 183815.9 142040 -1 4989
4991 0 491344.66 183798 142080 -1 4990
4992 0 491355.06 183784.66 142120 -1 4991
4993 0 491370 183770.08 142160 -1 4992
4994 0 491388.75 183754.88 142200 -1 4993
4995 0 491387.44 183726 142240 -1 4994
4996 0 491407.53 183698.72 142280 -1 4995
4997 0 491416.3 183671.45 142320 -1 4996
4998 0 491431.78 183647.45 142360 -1 4997
4999 0 491436.56 183616.7 142400 -1 4998
5000 0 491434.12 183580.81 142440 -1 4999
5001 0 491441.28 183547.44 142480 -1 5000
5002 0 491447.62 183516.33 142520 -1 5001
5003 0 491450.1 183479.83 142560 -1 5002
5004 0 491419.47 183431.4 142600 -1 5003
5005 0 491396.53 183370.14 142640 -1 5004
5006 0 491376.25 183302.78 142680 -1 5005
5007 0 491336.38 183238.83 142720 -1 5006
5008 0 491281.16 183173.36 142760 -1 5007
5009 0 491277.6 183129.7 142800 -1 5008
5010 0 491270.75 183087.4 142840 -1 5009
5011 0 491278.75 183027.58 142880 -1 5010
5012 0 491255.12 182985 142920 -1 5011
5013 0 491279.9 182951.1 142960 -1 5012
5014 0 491264.62 182894.1 143000 -1 5013
5015 0 491266.8 182832.75 143040 -1 5014
5016 0 491280.78 182809.03 143080 -1 5015
5017 0 491285.06 182773.08 143120 -1 5016
5018 0 491296.56 182724.25 143160 -1 5017
5019 0 491328.88 182698 143200 -1 5018
5020 0 491328.4 182681.42 143240 -1 5019
5021 0 491340.84 182646.86 143280 -1 5020
5022 0 491363.2 182631.19 143320 -1 5021
5023 0 491357.88 182597.83 143360 -1 5022
5024 0 491380.6 182580.44 143400 -1 5023
5025 0 491389.84 182515.06 143440 -1 5024
5026 0 491407.56 182484.98 143480 -1 5025
5027 0 491430.28 182434.95 143520 -1 5026
5028 0 491429.2 182379 143560 -1 5027
5029 0 491422.66 182332.58 143600 -1 5028
5030 0 491410.75 182290.58 143640 -1 5029
5031 0 491431.2 182252.08 143680 -1 5030
5032 0 491453.9 182200.86 143720 -1 5031
5033 0 491474.34 182159.12 143760 -1 5032
5034 0 491583.72 181984.3 143920 -1 5033
5035 0 491604.16 181918.31 143960 -1 5034
5036 0 491616 181886.02 144000 -1 5035
5037 0 491624.62 181812.61 144040 -1 5036
5038 0 491641.03 181764.1 144080 -1 5037
5039 0 491657.25 181706.1 144120 -1 5038
5040 0 491671.94 181648.83 144160 -1 5039
5041 0 491697.34 181598.72 144200 -1 5040
5042 0 491716.06 181554 144240 -1 5041
5043 0 491728.2 181525.48 144280 -1 5042
5044 0 491744.25 181486.33 144320 -1 5043
5045 0 491752.44 181446.92 144360 -1 5044
5046 0 491761.3 181417 144400 -1 5045
5047 0 491767.66 181382.4 144440 -1 5046
5048 0 491780 181350.8 144480 -1 5047
5049 0 491788.22 181318.72 144520 -1 5048
5050 0 491795.16 181293.39 144560 -1 5049
5051 0 491800.47 181235.92 144600 -1 5050
5052 0 491802.03 181162.77 144640 -1 5051
5053 0 491814.4 181113.9 144680 -1 5052
5054 0 491811.06 181081.44 144720 -1 5053
5055 0 491814.34 181053.16 144760 -1 5054
5056 0 491810.9 181020.25 144800 -1 5055
5057 0 491822.6 180980.06 144840 -1 5056
5058 0 491843.6 180926.31 144880 -1 5057
5059 0 491854.62 180891.7 144920 -1 5058
5060 0 491847.75 180830.72 144960 -1 5059
5061 0 491841.66 180783.44 145000 -1 5060
5062 0 491829.84 180739.28 145040 -1 5061
5063 0 491835.88 180700.83 145080 -1 5062
5064 0 491837.72 180663.36 145120 -1 5063
5065 0 491829.4 180624.31 145160 -1 5064
5066 0 491827.8 180591.8 145200 -1 5065
5067 0 491816.66 180540.62 145240 -1 5066
5068 0 491805 180493.83 145280 -1 5067
5069 0 491796.06 180457.42 145320 -1 5068
5070 0 491804.06 180417.64 145360 -1 5069
5071 0 491809.7 180401.33 145400 -1 5070
5072 0 491812.5 180379.38 145440 -1 5071
5073 0 491788.5 180347.7 145480 -1 5072
5074 0 491763.75 180319.62 145520 -1 5073
5075 0 491788.53 180263.34 145560 -1 5074
5076 0 491802.06 180237.89 145600 -1 5075
5077 0 491820.28 180206.61 145640 -1 5076
5078 0 491830.5 180179.86 145680 -1 5077
5079 0 491822.06 180213.62 145720 -1 5078
5080 0 491820.56 180167.86 145760 -1 5079
5081 0 491799.47 180082.56 145800 -1 5080
5082 0 491784.7 180001.31 145840 -1 5081
5083 0 491776.3 179909.27 145880 -1 5082
5084 0 491772.72 179850.89 145920 -1 5083
5085 0 491766.2 179789.34 145960 -1 5084
5086 0 491756.22 179726.95 146000 -1 5085
5087 0 491754.84 179691.75 146040 -1 5086
5088 0 491749.47 179650.56 146080 -1 5087
5089 0 491741.53 179630.16 146120 -1 5088
5090 0 491734 179603.5 146160 -1 5089
5091 0 491675.84 179551.34 146200 -1 5090
5092 0 491615.88 179495.66 146240 -1 5091
5093 0 491557 179441.31 146280 -1 5092
5094 0 491495.1 179400.61 146320 -1 5093
5095 0 491427.53 179371.17 146360 -1 5094
5096 0 491349.4 179339.33 146400 -1 5095
5097 0 491369.28 179302.36 146440 -1 5096
5098 0 491332.34 179272.84 146480 -1 5097
5099 0 491380.2 179237.78 146520 -1 5098
5100 0 491416.84 179204.1 146560 -1 5099
5101 0 491427.5 179185.11 146600 -1 5100
5102 0 491432.56 179166.2 146640 -1 5101
5103 0 491442.47 179141.89 146720 -1 5102
5104 0 491397.6 179099.39 146760 -1 5103
5105 0 491366.88 179051.88 146800 -1 5104
5106 0 491358.03 179050.73 146840 -1 5105
5107 0 491351.3 179030.16 146880 -1 5106
5108 0 491342.5 179038.38 146920 -1 5107
5109 0 491325.44 179027.89 146960 -1 5108
5110 0 491316.25 179007.92 147000 -1 5109
5111 0 491298.6 178979.83 147040 -1 5110
5112 0 491284.47 178971.11 147080 -1 5111
5113 0 491225.88 178917.8 147120 -1 5112
5114 0 491162.9 178859.34 147160 -1 5113
5115 0 491098.94 178786.48 147200 -1 5114
5116 0 491089.03 178642.81 147240 -1 5115
5117 0 491058.2 178511.23 147280 -1 5116
5118 0 491036.2 178374.28 147320 -1 5117
5119 0 491050.16 178295.69 147360 -1 5118
5120 0 491069.5 178243.95 147400 -1 5119
5121 0 491081.34 178180.83 147440 -1 5120
5122 0 491088.94 178114.92 147480 -1 5121
5123 0 491098.66 178053.02 147520 -1 5122
5124 0 491102.2 177976.75 147560 -1 5123
5125 0 491110.84 177940.66 147600 -1 5124
5126 0 491116.12 177901.69 147640 -1 5125
5127 0 491126.22 177873.64 147680 -1 5126
5128 0 491134.12 177833.83 147720 -1 5127
5129 0 491133.03 177797.58 147760 -1 5128
5130 0 491134.4 177754.97 147800 -1 5129
5131 0 491126.22 177746.08 147840 -1 5130
5132 0 491115.4 177711.9 147880 -1 5131
5133 0 491110.34 177692.52 147920 -1 5132
5134 0 491113.88 177678.5 147960 -1 5133
5135 0 491126.38 177680.55 148000 -1 5134
5136 0 491130.16 177660.7 148040 -1 5135
5137 0 491135.8 177658.25 148080 -1 5136
5138 0 491135.03 177641.83 148120 -1 5137
5139 0 491139.44 177624.08 148160 -1 5138
5140 0 491143.06 177611.95 148200 -1 5139
5141 0 491131.53 177525.84 148240 -1 5140
5142 0 491126.34 177513.97 148280 -1 5141
5143 0 491118.06 177502.69 148320 -1 5142
5144 0 491102.7 177441.53 148360 -1 5143
5145 0 491091.66 177384.97 148400 -1 5144
5146 0 491084.44 177336.38 148440 -1 5145
5147 0 491067.75 177285.62 148480 -1 5146
5148 0 491063.72 177258.86 148520 -1 5147
5149 0 491034.97 177202.33 148560 -1 5148
5150 0 491013.25 177148 148640 -1 5149
5151 0 490978.03 177123.92 148680 -1 5150
5152 0 490970.06 177094.17 148720 -1 5151
5153 0 490936.44 177046.95 148760 -1 5152
5154 0 490896.1 176962.95 148800 -1 5153
5155 0 490867.3 176899.88 148840 -1 5154
5156 0 490850.72 176885.19 148880 -1 5155
5157 0 490841.66 176867.34 148920 -1 5156
5158 0 490824.97 176864.7 148960 -1 5157
5159 0 490815.97 176837.56 149000 -1 5158
5160 0 490814 176806.11 149040 -1 5159
5161 0 490809.12 176786.4 149080 -1 5160
5162 0 490808.4 176757.36 149120 -1 5161
5163 0 490801.38 176731.7 149160 -1 5162
5164 0 490792 176696.52 149200 -1 5163
5165 0 490802.94 176667.86 149240 -1 5164
5166 0 490815.47 176648.88 149280 -1 5165
5167 0 490828.62 176621.47 149320 -1 5166
5168 0 490856.84 176592.42 149360 -1 5167
5169 0 490875.44 176555.88 149400 -1 5168
5170 0 490895.5 176520.17 149440 -1 5169
5171 0 490916.72 176471.61 149480 -1 5170
5172 0 490923.66 176426.05 149520 -1 5171
5173 0 490939.2 176350.89 149560 -1 5172
5174 0 490987.84 176372.1 149600 -1 5173
5175 0 491047.34 176382.62 149640 -1 5174
5176 0 491073.97 176396.66 149680 -1 5175
5177 0 491122.03 176413.94 149720 -1 5176
5178 0 491183.66 176394.31 149760 -1 5177
5179 0 491195.75 176423.78 149800 -1 5178
5180 0 491222.97 176476.5 149840 -1 5179
5181 0 491253.88 176494.58 149880 -1 5180
5182 0 491286.66 176516.75 149920 -1 5181
5183 0 491292.12 176526.95 149960 -1 5182
5184 0 491289.4 176555.58 150000 -1 5183
5185 0 491251.75 176555.53 150040 -1 5184
5186 0 491280.97 176581.12 150080 -1 5185
5187 0 491309.88 176566.5 150120 -1 5186
5188 0 491314.16 176538.73 150160 -1 5187
5189 0 491316.2 176513.56 150200 -1 5188
5190 0 491316.7 176471.19 150240 -1 5189
5191 0 491306.88 176402.12 150280 -1 5190
5192 0 491307.62 176348.33 150320 -1 5191
5193 0 491293.6 176268.62 150360 -1 5192
5194 0 491290.3 176166.47 150400 -1 5193
5195 0 491281.34 176044.38 150440 -1 5194
5196 0 491268.88 175884.27 150480 -1 5195
5197 0 491241.38 175768.02 150520 -1 5196
5198 0 491221.16 175634.33 150560 -1 5197
5199 0 491211.4 175537.75 150600 -1 5198
5200 0 491188.22 175427.28 150640 -1 5199
5201 0 491172.5 175311.22 150680 -1 5200
5202 0 491152.47 175197.34 150720 -1 5201
5203 0 491143.3 175124.17 150760 -1 5202
5204 0 491128.7 175056.33 150800 -1 5203
5205 0 491107.34 174961.34 150840 -1 5204
5206 0 491083.1 174870.7 150880 -1 5205
5207 0 491076.53 174793.61 150920 -1 5206
5208 0 491061.22 174686.67 150960 -1 5207
5209 0 491036.44 174627.38 151000 -1 5208
5210 0 491028.9 174574.16 151040 -1 5209
5211 0 491019.94 174511.9 151080 -1 5210
5212 0 491006.03 174441 151120 -1 5211
5213 0 490977.5 174394.58 151160 -1 5212
5214 0 490955.9 174350.8 151200 -1 5213
5215 0 490920.5 174302.33 151240 -1 5214
5216 0 490903.72 174259.83 151280 -1 5215
5217 0 490873.44 174208.14 151320 -1 5216
5218 0 490840.28 174154.58 151360 -1 5217
5219 0 490814.75 174117.3 151400 -1 5218
5220 0 490790.2 174068.23 151440 -1 5219
5221 0 490757.94 174020.64 151480 -1 5220
5222 0 490723.38 173974.67 151520 -1 5221
5223 0 490688.7 173913.77 151560 -1 5222
5224 0 490665.2 173880.33 151600 -1 5223
5225 0 490629.94 173823.98 151640 -1 5224
5226 0 490591.03 173759.55 151680 -1 5225
5227 0 490554.28 173695.03 151720 -1 5226
5228 0 490517.88 173640.12 151760 -1 5227
5229 0 490507.38 173583.39 151800 -1 5228
5230 0 490500.47 173497.69 151840 -1 5229
5231 0 490478.2 173407.55 151880 -1 5230
5232 0 490455.1 173333.12 151920 -1 5231
5233 0 490450.2 173298.88 151960 -1 5232
5234 0 490445.75 173267.31 152000 -1 5233
5235 0 490441.66 173229.78 152040 -1 5234
5236 0 490436.88 173196.88 152080 -1 5235
5237 0 490428.72 173161.27 152120 -1 5236
5238 0 490429.16 173122.86 152160 -1 5237
5239 0 490426.88 173080.19 152200 -1 5238
5240 0 490417.9 173041.11 152240 -1 5239
5241 0 490412.8 173015.47 152280 -1 5240
5242 0 490407.6 172962.27 152320 -1 5241
5243 0 490400.03 172910.36 152360 -1 5242
5244 0 490396.84 172849.03 152400 -1 5243
5245 0 490397.12 172806.94 152440 -1 5244
5246 0 490391.25 172758.64 152480 -1 5245
5247 0 490392.06 172726.25 152520 -1 5246
5248 0 490391.53 172701.81 152560 -1 5247
5249 0 490390.16 172676.92 152600 -1 5248
5250 0 490388.25 172642.83 152640 -1 5249
5251 0 490381.28 172608.11 152680 -1 5250
5252 0 490360.62 172552.5 152720 -1 5251
5253 0 490330.66 172503.08 152760 -1 5252
5254 0 490306.47 172451.33 152800 -1 5253
5255 0 490279.5 172392.64 152840 -1 5254
5256 0 490241.6 172307.38 152880 -1 5255
5257 0 490205.6 172248.25 152920 -1 5256
5258 0 490173.78 172181.95 152960 -1 5257
5259 0 490147.2 172135.27 153000 -1 5258
5260 0 490122.5 172080 153040 -1 5259
5261 0 490094.66 172031.73 153080 -1 5260
5262 0 490071.2 171969.36 153120 -1 5261
5263 0 490068.88 171939.45 153160 -1 5262
5264 0 490070.47 171913.38 153200 -1 5263
5265 0 490071.22 171898.81 153240 -1 5264
5266 0 490090.38 171881.3 153280 -1 5265
5267 0 490090.6 171861.77 153320 -1 5266
5268 0 490075.66 171833.89 153360 -1 5267
5269 0 490075.53 171808.23 153400 -1 5268
5270 0 490069.6 171767.17 153440 -1 5269
5271 0 490059.12 171747.66 153480 -1 5270
5272 0 490057.12 171711.55 153520 -1 5271
5273 0 490050.72 171681.6 153560 -1 5272
5274 0 490034.28 171628.31 153600 -1 5273
5275 0 490008.4 171568.19 153640 -1 5274
5276 0 489993.84 171516.81 153680 -1 5275
5277 0 489952.25 171473.98 153720 -1 5276
5278 0 489917.3 171440.23 153760 -1 5277
5279 0 489868.34 171392.47 153800 -1 5278
5280 0 489857.03 171358.08 153840 -1 5279
5281 0 489845.28 171311.97 153880 -1 5280
5282 0 489830.12 171261.16 153920 -1 5281
5283 0 489816.25 171186.58 153960 -1 5282
5284 0 489795.22 171111.42 154000 -1 5283
5285 0 489785.9 171046.9 154040 -1 5284
5286 0 489776.34 170984.69 154080 -1 5285
5287 0 489754.75 170926.97 154120 -1 5286
5288 0 489749.94 170884.97 154160 -1 5287
5289 0 489734.6 170829.08 154200 -1 5288
5290 0 489717.6 170779.08 154240 -1 5289
5291 0 489711.38 170735.39 154280 -1 5290
5292 0 489705.22 170690.84 154320 -1 5291
5293 0 489694.47 170654.4 154360 -1 5292
5294 0 489702.34 170603.5 154400 -1 5293
5295 0 489703.44 170560.4 154440 -1 5294
5296 0 489713.22 170502.14 154480 -1 5295
5297 0 489719.62 170464.14 154520 -1 5296
5298 0 489736.53 170393.4 154560 -1 5297
5299 0 489757.56 170309.73 154600 -1 5298
5300 0 489772.16 170233.31 154640 -1 5299
5301 0 489767.97 170168.67 154680 -1 5300
5302 0 489764.25 170098.64 154720 -1 5301
5303 0 489760.9 170013.88 154760 -1 5302
5304 0 489749.94 169988.19 154800 -1 5303
5305 0 489734.5 169945.08 154840 -1 5304
5306 0 489717.47 169906.98 154880 -1 5305
5307 0 489703.7 169881.86 154920 -1 5306
5308 0 489704.6 169853.48 154960 -1 5307
5309 0 489700.78 169826.89 155000 -1 5308
5310 0 489696.03 169802.19 155040 -1 5309
5311 0 489697.03 169769.31 155080 -1 5310
5312 0 489663.56 169698.78 155120 -1 5311
5313 0 489634.4 169657.38 155160 -1 5312
5314 0 489603.28 169588.22 155200 -1 5313
5315 0 489581.84 169567.1 155240 -1 5314
5316 0 489580.44 169550.4 155280 -1 5315
5317 0 489557.9 169520.19 155320 -1 5316
5318 0 489539.66 169501.98 155360 -1 5317
5319 0 489531.5 169477.6 155400 -1 5318
5320 0 489517.62 169463.78 155440 -1 5319
5321 0 489504.8 169427.47 155480 -1 5320
5322 0 489495.53 169410.19 155520 -1 5321
5323 0 489502.8 169386.58 155560 -1 5322
5324 0 489510.66 169372.6 155600 -1 5323
5325 0 489514.22 169353.1 155640 -1 5324
5326 0 489528.6 169324.89 155680 -1 5325
5327 0 489532.53 169309.48 155720 -1 5326
5328 0 489523.06 169284.5 155760 -1 5327
5329 0 489526.62 169245.06 155800 -1 5328
5330 0 489520.25 169211.62 155840 -1 5329
5331 0 489525.03 169152.3 155880 -1 5330
5332 0 489525.53 169101.66 155920 -1 5331
5333 0 489529.25 169031.8 155960 -1 5332
5334 0 489559.75 168974.02 156000 -1 5333
5335 0 489561.66 168906.84 156040 -1 5334
5336 0 489561.22 168828.02 156080 -1 5335
5337 0 489559.06 168746.48 156120 -1 5336
5338 0 489552.9 168616.95 156160 -1 5337
5339 0 489547.56 168503.33 156200 -1 5338
5340 0 489541.75 168376.94 156240 -1 5339
5341 0 489522.47 168279.12 156280 -1 5340
5342 0 489512.66 168191.42 156320 -1 5341
5343 0 489488.84 168121.61 156360 -1 5342
5344 0 489470.22 168060.2 156400 -1 5343
5345 0 489456 167994 156440 -1 5344
5346 0 489435.25 167943.17 156480 -1 5345
5347 0 489444.66 167887.14 156520 -1 5346
5348 0 489451.75 167846.48 156560 -1 5347
5349 0 489457.1 167790.6 156600 -1 5348
5350 0 489454.97 167734.95 156640 -1 5349
5351 0 489443.34 167693.92 156680 -1 5350
5352 0 489433.22 167658.38 156720 -1 5351
5353 0 489428.8 167617.98 156760 -1 5352
5354 0 489421.56 167575.52 156800 -1 5353
5355 0 489408.6 167538.9 156840 -1 5354
5356 0 489400.06 167487.03 156880 -1 5355
5357 0 489398.66 167442.31 156920 -1 5356
5358 0 489388.1 167389.95 156960 -1 5357
5359 0 489389.78 167334.67 157000 -1 5358
5360 0 489389.12 167271.7 157040 -1 5359
5361 0 489387.28 167230.55 157080 -1 5360
5362 0 489382.25 167195.39 157120 -1 5361
5363 0 489380.9 167155.03 157160 -1 5362
5364 0 489373 167111.12 157200 -1 5363
5365 0 489378.34 167094.14 157240 -1 5364
5366 0 489382.62 167063.5 157280 -1 5365
5367 0 489380.22 167046.12 157320 -1 5366
5368 0 489412.4 167020.75 157360 -1 5367
5369 0 489430.88 166972.73 157400 -1 5368
5370 0 489446.9 166947.17 157440 -1 5369
5371 0 489466.4 166904.62 157480 -1 5370
5372 0 489487.28 166872.81 157520 -1 5371
5373 0 489496.97 166843.67 157560 -1 5372
5374 0 489512.72 166806.7 157600 -1 5373
5375 0 489499.97 166758.27 157640 -1 5374
5376 0 489486.34 166733.5 157680 -1 5375
5377 0 489484.62 166694.2 157720 -1 5376
5378 0 489487.16 166652.45 157760 -1 5377
5379 0 489497.72 166619.66 157800 -1 5378
5380 0 489517.56 166577 157840 -1 5379
5381 0 489538.12 166529 157880 -1 5380
5382 0 489529.34 166498.72 157920 -1 5381
5383 0 489513.62 166504 157960 -1 5382
5384 0 489510.94 166483.42 158000 -1 5383
5385 0 489506.22 166448.66 158040 -1 5384
5386 0 489522.7 166441.12 158080 -1 5385
5387 0 489527.66 166452.84 158120 -1 5386
5388 0 489545.28 166434.25 158160 -1 5387
5389 0 489536.38 166462.31 158200 -1 5388
5390 0 489545.62 166453.75 158240 -1 5389
5391 0 489543.44 166471.47 158280 -1 5390
5392 0 489545.94 166469.45 158320 -1 5391
5393 0 489545.03 166444.19 158360 -1 5392
5394 0 489545.22 166382.94 158400 -1 5393
5395 0 489547.06 166353.66 158440 -1 5394
5396 0 489540.28 166296.23 158480 -1 5395
5397 0 489509.2 166208.56 158520 -1 5396
5398 0 489475 166086.77 158560 -1 5397
5399 0 489454.38 166044.6 158600 -1 5398
5400 0 489428.06 165984.95 158640 -1 5399
5401 0 489409.12 165932.22 158680 -1 5400
5402 0 489368.22 165757.3 158720 -1 5401
5403 0 489317.84 165571.53 158760 -1 5402
5404 0 489279.62 165457.7 158800 -1 5403
5405 0 489252.88 165339.36 158840 -1 5404
5406 0 489207.44 165229.34 158880 -1 5405
5407 0 489206.3 165177.36 158920 -1 5406
5408 0 489197.2 165121.88 158960 -1 5407
5409 0 489188.84 165087.69 159000 -1 5408
5410 0 489159.34 165045.78 159040 -1 5409
5411 0 489137.22 164998.33 159080 -1 5410
5412 0 489117.72 164946.52 159120 -1 5411
5413 0 489105.3 164904.53 159160 -1 5412
5414 0 489097.38 164867.28 159200 -1 5413
5415 0 489082.7 164809.36 159240 -1 5414
5416 0 489059.44 164751.19 159280 -1 5415
5417 0 489033.2 164690.64 159320 -1 5416
5418 0 489017.78 164618.81 159360 -1 5417
5419 0 488991.06 164525.42 159400 -1 5418
5420 0 488980.1 164468.28 159440 -1 5419
5421 0 488975.28 164410.25 159480 -1 5420
5422 0 488998.38 164349.45 159520 -1 5421
5423 0 489016.53 164276.78 159560 -1 5422
5424 0 489012.47 164192.77 159600 -1 5423
5425 0 489002 164102.3 159640 -1 5424
5426 0 488978.03 164024.92 159680 -1 5425
5427 0 488957.28 163955.34 159720 -1 5426
5428 0 488939.2 163904.83 159760 -1 5427
5429 0 488917.22 163837.14 159800 -1 5428
5430 0 488888.94 163769.47 159840 -1 5429
5431 0 488850.1 163704.69 159880 -1 5430
5432 0 488811.75 163623 159920 -1 5431
5433 0 488778.53 163567.78 159960 -1 5432
5434 0 488728.75 163520.83 160000 -1 5433
5435 0 488715.84 163440.72 160040 -1 5434
5436 0 488690.56 163403.52 160080 -1 5435
5437 0 488656.78 163356.36 160120 -1 5436
5438 0 488639.9 163297 160160 -1 5437
5439 0 488616.25 163260.48 160200 -1 5438
5440 0 488590.94 163204.4 160240 -1 5439
5441 0 488560.28 163159.44 160280 -1 5440
5442 0 488541 163094.38 160320 -1 5441
5443 0 488517.84 163063.94 160360 -1 5442
5444 0 488485.88 163000.69 160400 -1 5443
5445 0 488455.12 162947.3 160440 -1 5444
5446 0 488412.7 162870.5 160480 -1 5445
5447 0 488349.72 162835.84 160520 -1 5446
5448 0 488303.3 162807.34 160560 -1 5447
5449 0 488285.34 162748.86 160600 -1 5448
5450 0 488252.06 162702 160640 -1 5449
5451 0 488230.66 162651.27 160680 -1 5450
5452 0 488204.3 162580.89 160720 -1 5451
5453 0 488179.25 162519.1 160760 -1 5452
5454 0 488153.28 162473.66 160800 -1 5453
5455 0 488125.3 162407.89 160840 -1 5454
5456 0 488105.75 162360.94 160880 -1 5455
5457 0 488077.72 162308.31 160920 -1 5456
5458 0 488064.62 162232.84 160960 -1 5457
5459 0 488054.97 162175.69 161000 -1 5458
5460 0 488029.94 162135.47 161040 -1 5459
5461 0 488018.8 162093.69 161080 -1 5460
5462 0 487997.7 162055.78 161120 -1 5461
5463 0 487957.62 162033.27 161160 -1 5462
5464 0 487922.06 162005.78 161200 -1 5463
5465 0 487896.62 161979.39 161240 -1 5464
5466 0 487863.22 161880.94 161280 -1 5465
5467 0 487826.78 161799.78 161320 -1 5466
5468 0 487796.56 161718.9 161360 -1 5467
5469 0 487757.03 161664.52 161400 -1 5468
5470 0 487722.6 161605.34 161440 -1 5469
5471 0 487688.6 161512.23 161480 -1 5470
5472 0 487656.47 161435.55 161520 -1 5471
5473 0 487611.06 161339.34 161560 -1 5472
5474 0 487596.84 161251.02 161600 -1 5473
5475 0 487572.53 161201.45 161640 -1 5474
5476 0 487540.28 161176.22 161680 -1 5475
5477 0 487528.12 161127.69 161720 -1 5476
5478 0 487496.22 161104.64 161760 -1 5477
5479 0 487468.4 161083.62 161800 -1 5478
5480 0 487460.2 161036.05 161840 -1 5479
5481 0 487460.9 160979.25 161880 -1 5480
5482 0 487439.9 160918.72 161920 -1 5481
5483 0 487411 160866.72 161960 -1 5482
5484 0 487388.03 160809.25 162000 -1 5483
5485 0 487370.3 160748.2 162040 -1 5484
5486 0 487322.34 160666.03 162080 -1 5485
5487 0 487293.5 160512.62 162120 -1 5486
5488 0 487251.94 160450.48 162160 -1 5487
5489 0 487226.47 160352.78 162200 -1 5488
5490 0 487199.6 160237.52 162240 -1 5489
5491 0 487185.88 160158.53 162280 -1 5490
5492 0 487152.03 160084.73 162320 -1 5491
5493 0 487128.16 160041.03 162360 -1 5492
5494 0 487073.8 160033.69 162400 -1 5493
5495 0 487064.38 160003.11 162440 -1 5494
5496 0 487016.94 159985.83 162480 -1 5495
5497 0 486970.12 159919.78 162520 -1 5496
5498 0 486926.03 159860.08 162560 -1 5497
5499 0 486871.72 159813.98 162600 -1 5498
5500 0 486858.9 159748.94 162640 -1 5499
5501 0 486849.38 159707.25 162680 -1 5500
5502 0 486820.38 159679.45 162720 -1 5501
5503 0 486766.1 159638.47 162760 -1 5502
5504 0 486727.44 159584.3 162800 -1 5503
5505 0 486683.4 159528.31 162840 -1 5504
5506 0 486638.84 159467.48 162880 -1 5505
5507 0 486578.53 159386.22 162920 -1 5506
5508 0 486477.06 159357.92 162960 -1 5507
5509 0 486424.22 159306.2 163000 -1 5508
5510 0 486371.1 159265.58 163040 -1 5509
5511 0 486291.8 159215.45 163080 -1 5510
5512 0 486233 159165.86 163120 -1 5511
5513 0 486159.2 159113.42 163160 -1 5512
5514 0 486104.7 159064.4 163200 -1 5513
5515 0 486066.03 159027.3 163240 -1 5514
5516 0 485957.03 158987.39 163280 -1 5515
5517 0 485901.53 158922.78 163320 -1 5516
5518 0 485866.44 158835.27 163360 -1 5517
5519 0 485850.12 158743.61 163400 -1 5518
5520 0 485830.12 158686.12 163440 -1 5519
5521 0 485821.38 158670.1 163480 -1 5520
5522 0 485805.53 158658.56 163520 -1 5521
5523 0 485796.2 158639.12 163560 -1 5522
5524 0 485748.53 158599.27 163600 -1 5523
5525 0 485731.34 158574.52 163640 -1 5524
5526 0 485683.03 158514.55 163680 -1 5525
5527 0 485644.72 158451.3 163720 -1 5526
5528 0 485620.94 158365.48 163760 -1 5527
5529 0 485581.16 158286.8 163800 -1 5528
5530 0 485548.75 158247.55 163840 -1 5529
5531 0 485489.22 158258.2 163880 -1 5530
5532 0 485448.28 158213.48 163920 -1 5531
5533 0 485442.44 158163.03 163960 -1 5532
5534 0 485432.4 158112.06 164000 -1 5533
5535 0 485414 158055.08 164040 -1 5534
5536 0 485392.97 157976.77 164080 -1 5535
5537 0 485375.38 157917.06 164120 -1 5536
5538 0 485362.28 157841.8 164160 -1 5537
5539 0 485334.03 157733.34 164200 -1 5538
5540 0 485296.78 157606.92 164240 -1 5539
5541 0 485271.8 157504.19 164280 -1 5540
5542 0 485184.97 157445.53 164320 -1 5541
5543 0 485117.4 157407.02 164360 -1 5542
5544 0 485054.78 157341.55 164400 -1 5543
5545 0 484965.97 157246.42 164440 -1 5544
5546 0 484881.44 157176.5 164480 -1 5545
5547 0 484778.9 157102.17 164520 -1 5546
5548 0 484716.12 157031.8 164560 -1 5547
5549 0 484654.44 156970.34 164600 -1 5548
5550 0 484553.4 156952.39 164640 -1 5549
5551 0 484501.34 156886.08 164680 -1 5550
5552 0 484463.3 156830.73 164720 -1 5551
5553 0 484395.03 156768.6 164760 -1 5552
5554 0 484368.1 156693.83 164800 -1 5553
5555 0 484328.28 156593.1 164840 -1 5554
5556 0 484275.62 156547.03 164880 -1 5555
5557 0 484205.38 156490.94 164920 -1 5556
5558 0 484157.2 156430.52 164960 -1 5557
5559 0 484118.66 156348.62 165000 -1 5558
5560 0 484048.06 156310.73 165040 -1 5559
5561 0 484016.9 156239.12 165080 -1 5560
5562 0 483950.78 156178.52 165120 -1 5561
5563 0 483886.4 156098.95 165160 -1 5562
5564 0 483848.3 156029.08 165200 -1 5563
5565 0 483807.4 155971.42 165240 -1 5564
5566 0 483758.7 155932.36 165280 -1 5565
5567 0 483715.62 155895.81 165320 -1 5566
5568 0 483654.78 155842.6 165360 -1 5567
5569 0 483585.53 155790.17 165400 -1 5568
5570 0 483524.06 155723.7 165440 -1 5569
5571 0 483464.44 155647.62 165480 -1 5570
5572 0 483398.62 155580 165520 -1 5571
5573 0 483330.53 155510.45 165560 -1 5572
5574 0 483270.88 155432.6 165600 -1 5573
5575 0 483187.62 155380.55 165640 -1 5574
5576 0 483095 155277.8 165680 -1 5575
5577 0 483004.66 155176.55 165720 -1 5576
5578 0 482922.97 155078.1 165760 -1 5577
5579 0 482823.66 154967.33 165800 -1 5578
5580 0 482713.22 154854.45 165840 -1 5579
5581 0 482638.56 154745.98 165880 -1 5580
5582 0 482551.16 154604.48 165920 -1 5581
5583 0 482487.1 154462.44 165960 -1 5582
5584 0 482405.25 154359.9 166000 -1 5583
5585 0 482348.22 154255.55 166040 -1 5584
5586 0 482272.38 154197.25 166080 -1 5585
5587 0 482224.25 154115.38 166120 -1 5586
5588 0 482144 154060.92 166160 -1 5587
5589 0 482083.6 153981.75 166200 -1 5588
5590 0 482039.28 153914.25 166240 -1 5589
5591 0 482003.7 153811.88 166280 -1 5590
5592 0 481949.75 153699.58 166320 -1 5591
5593 0 481898.62 153615.02 166360 -1 5592
5594 0 481861.75 153561.66 166400 -1 5593
5595 0 481826.2 153486.4 166440 -1 5594
5596 0 481807.84 153370.81 166480 -1 5595
5597 0 481768.8 153330.94 166520 -1 5596
5598 0 481698.56 153326.34 166560 -1 5597
5599 0 481627.28 153292.81 166600 -1 5598
5600 0 481568.5 153260.55 166640 -1 5599
5601 0 481485.7 153196.58 166680 -1 5600
5602 0 481410.4 153132.25 166720 -1 5601
5603 0 481320.8 153063.02 166760 -1 5602
5604 0 481238.22 152984.7 166800 -1 5603
5605 0 481150.8 152926.45 166840 -1 5604
5606 0 481057.44 152869.25 166880 -1 5605
5607 0 480989.88 152832.88 166920 -1 5606
5608 0 480926.34 152783.3 166960 -1 5607
5609 0 480873.38 152727.78 167000 -1 5608
5610 0 480805.06 152663.17 167040 -1 5609
5611 0 480742.22 152639.16 167080 -1 5610
5612 0 480669.4 152581.48 167120 -1 5611
5613 0 480615.16 152502.17 167160 -1 5612
5614 0 480550.8 152441.12 167200 -1 5613
5615 0 480536.25 152384.66 167240 -1 5614
5616 0 480501.53 152302.48 167280 -1 5615
5617 0 480455.1 152234.05 167320 -1 5616
5618 0 480404.34 152183.16 167360 -1 5617
5619 0 480358.3 152110.56 167400 -1 5618
5620 0 480306.28 151998.16 167440 -1 5619
5621 0 480259.97 151902.53 167480 -1 5620
5622 0 480082.06 151788 167520 -1 5621
5623 0 479907.25 151676.84 167560 -1 5622
5624 0 479765.4 151638.34 167600 -1 5623
5625 0 479614.66 151620.92 167640 -1 5624
5626 0 479310.28 151503.86 167720 -1 5625
5627 0 479191.1 151453.89 167760 -1 5626
5628 0 479070.28 151411.55 167800 -1 5627
5629 0 478942.06 151353.33 167840 -1 5628
5630 0 478835.2 151218.64 167880 -1 5629
5631 0 478736.75 151089.94 167920 -1 5630
5632 0 478627.22 150977.7 167960 -1 5631
5633 0 478573.2 150941.7 168000 -1 5632
5634 0 478462.53 150894.98 168040 -1 5633
5635 0 478380.78 150825.67 168080 -1 5634
5636 0 478257.5 150568.06 168120 -1 5635
5637 0 478119.53 150310.42 168160 -1 5636
5638 0 477958.38 150205.47 168200 -1 5637
5639 0 477796.75 150094.31 168240 -1 5638
5640 0 477640.4 150000.6 168280 -1 5639
5641 0 477122.56 149708 168320 -1 5640
5642 0 476906.53 149608.23 168360 -1 5641
5643 0 476682.34 149501.47 168400 -1 5642
5644 0 476564.4 149475.39 168440 -1 5643
5645 0 476453.97 149433.42 168480 -1 5644
5646 0 476310.62 149400.3 168520 -1 5645
5647 0 476161.75 149377.64 168560 -1 5646
5648 0 475989.78 149311.78 168600 -1 5647
5649 0 475799.97 149266.48 168640 -1 5648
5650 0 475675.94 149242.78 168680 -1 5649
5651 0 475563.9 149206.16 168720 -1 5650
5652 0 475451.7 149155.25 168760 -1 5651
5653 0 475337.8 149094.28 168800 -1 5652
5654 0 475197.78 148964.36 168840 -1 5653
5655 0 475138.12 148956.27 168880 -1 5654
5656 0 475099.84 148935.27 168920 -1 5655
5657 0 475073.03 148898.47 168960 -1 5656
5658 0 475030.53 148861.38 169000 -1 5657
5659 0 474976.28 148770.38 169040 -1 5658
5660 0 474944.8 148656.12 169080 -1 5659
5661 0 474879.75 148603.03 169120 -1 5660
5662 0 474812.1 148540.16 169160 -1 5661
5663 0 474729.56 148418.53 169200 -1 5662
5664 0 474658.1 148313.86 169240 -1 5663
5665 0 474583.16 148204.14 169280 -1 5664
5666 0 474517.88 148088.2 169320 -1 5665
5667 0 474442.66 148003.1 169360 -1 5666
5668 0 474357.88 147935.73 169400 -1 5667
5669 0 474295.84 147889.28 169440 -1 5668
5670 0 474203.47 147837.08 169480 -1 5669
5671 0 474175.47 147807.2 169520 -1 5670
5672 0 474142.2 147785.75 169560 -1 5671
5673 0 474104.6 147775.88 169600 -1 5672
5674 0 474057.1 147765.9 169640 -1 5673
5675 0 474026.12 147738.75 169680 -1 5674
5676 0 474017.56 147700.16 169720 -1 5675
5677 0 473959.28 147686.69 169760 -1 5676
5678 0 473919.34 147657.52 169800 -1 5677
5679 0 473893.06 147620.12 169840 -1 5678
5680 0 473889.47 147602.66 169880 -1 5679
5681 0 473897.34 147584.94 169920 -1 5680
5682 0 473898.97 147585.19 169960 -1 5681
5683 0 473880.16 147586.23 170000 -1 5682
5684 0 473864.78 147557.14 170040 -1 5683
5685 0 473821.72 147542.84 170080 -1 5684
5686 0 473785.66 147568.95 170120 -1 5685
5687 0 473754.25 147598.36 170160 -1 5686
5688 0 473704.2 147540.06 170200 -1 5687
5689 0 473652 147490.38 170240 -1 5688
5690 0 473608.4 147433.8 170280 -1 5689
5691 0 473530.97 147400.23 170320 -1 5690
5692 0 473481.78 147377.17 170360 -1 5691
5693 0 473460.88 147354.3 170400 -1 5692
5694 0 473365.84 147358.52 170440 -1 5693
5695 0 473334.03 147337.38 170480 -1 5694
5696 0 473266.44 147203.38 170520 -1 5695
5697 0 473190.6 147075.47 170560 -1 5696
5698 0 473149.47 147076.72 170600 -1 5697
5699 0 473093.7 147074.48 170640 -1 5698
5700 0 473048.56 147080.75 170680 -1 5699
5701 0 472953.66 146952.45 170720 -1 5700
5702 0 472839.1 146841.95 170760 -1 5701
5703 0 472766.38 146794.94 170800 -1 5702
5704 0 472672.22 146754.58 170840 -1 5703
5705 0 472444.53 146621.58 170880 -1 5704
5706 0 472353.78 146563.02 170920 -1 5705
5707 0 472247.38 146492.47 170960 -1 5706
5708 0 472148.34 146417.83 171000 -1 5707
5709 0 472041.53 146373.25 171040 -1 5708
5710 0 471946.75 146323.69 171080 -1 5709
5711 0 471848.97 146274.73 171120 -1 5710
5712 0 471776.3 146243.92 171160 -1 5711
5713 0 471716.4 146207.39 171200 -1 5712
5714 0 471636.78 146177.52 171240 -1 5713
5715 0 471544.75 146153.06 171280 -1 5714
5716 0 471431.1 146083.44 171320 -1 5715
5717 0 471281.2 146020.94 171360 -1 5716
5718 0 471158.84 145936.03 171400 -1 5717
5719 0 471030.6 145840.8 171440 -1 5718
5720 0 470931 145771.64 171480 -1 5719
5721 0 470843.8 145698.19 171520 -1 5720
5722 0 470728.1 145652.28 171560 -1 5721
5723 0 470623.5 145598.16 171600 -1 5722
5724 0 470483.94 145571.61 171640 -1 5723
5725 0 470338.78 145561.44 171680 -1 5724
5726 0 470145.66 145495.55 171720 -1 5725
5727 0 469964.03 145422.19 171760 -1 5726
5728 0 469872.8 145385.73 171800 -1 5727
5729 0 469756.3 145345.23 171840 -1 5728
5730 0 469654.8 145307.94 171880 -1 5729
5731 0 469507.75 145162.75 171920 -1 5730
5732 0 469370.78 145005.62 171960 -1 5731
5733 0 469064.38 144691.95 172000 -1 5732
5734 0 468912.2 144520.02 172040 -1 5733
5735 0 468778.5 144343.34 172080 -1 5734
5736 0 468286.94 144060.8 172120 -1 5735
5737 0 468091.56 143867.17 172160 -1 5736
5738 0 467890.97 143674.53 172200 -1 5737
5739 0 467462.94 143546.58 172240 -1 5738
5740 0 466808.44 143206.03 172280 -1 5739
5741 0 466627.66 143101.81 172320 -1 5740
5742 0 466443.34 142996.8 172360 -1 5741
5743 0 466257.06 142893.22 172400 -1 5742
5744 0 466063.88 142812.89 172440 -1 5743
5745 0 465873.9 142720.03 172480 -1 5744
5746 0 465702.38 142667.6 172520 -1 5745
5747 0 465555.53 142589.78 172560 -1 5746
5748 0 465317.84 142420.02 172600 -1 5747
5749 0 465071.9 142262.52 172640 -1 5748
5750 0 464985.34 142188.94 172680 -1 5749
5751 0 464843.84 142138.66 172720 -1 5750
5752 0 464645.84 142048.97 172760 -1 5751
5753 0 464466.6 141947.66 172800 -1 5752
5754 0 464385 141857.44 172840 -1 5753
5755 0 464293.8 141775.06 172880 -1 5754
5756 0 464251.75 141733.34 172920 -1 5755
5757 0 464180.12 141696.31 172960 -1 5756
5758 0 464170.44 141646.39 173000 -1 5757
5759 0 464139.66 141610.05 173040 -1 5758
5760 0 464042.62 141522.84 173080 -1 5759
5761 0 463934.22 141496.33 173120 -1 5760
5762 0 463849.53 141505.23 173160 -1 5761
5763 0 463762.16 141516.1 173200 -1 5762
5764 0 463696.2 141539.14 173240 -1 5763
5765 0 463646.72 141548.16 173280 -1 5764
5766 0 463502.28 141442.75 173320 -1 5765
5767 0 463356.2 141374.56 173360 -1 5766
5768 0 463271.66 141346.16 173400 -1 5767
5769 0 463167.38 141341.61 173440 -1 5768
5770 0 463036.66 141333.38 173480 -1 5769
5771 0 462912 141325.11 173520 -1 5770
5772 0 462761 141276.75 173560 -1 5771
5773 0 462585.06 141240.17 173600 -1 5772
5774 0 462421.75 141214.39 173640 -1 5773
5775 0 462268.22 141182.16 173680 -1 5774
5776 0 462128.9 141167.75 173720 -1 5775
5777 0 462032.94 141167.6 173760 -1 5776
5778 0 461957.06 141171.53 173800 -1 5777
5779 0 461832.38 141127.03 173840 -1 5778
5780 0 461712.22 141076.75 173880 -1 5779
5781 0 461531.44 141064.6 173920 -1 5780
5782 0 461395.94 141018 173960 -1 5781
5783 0 461241.8 140934.58 174000 -1 5782
5784 0 460955.6 140853.16 174040 -1 5783
5785 0 460665.56 140658.22 174080 -1 5784
5786 0 460564.75 140669.08 174160 -1 5785
5787 0 460431.72 140730.66 174200 -1 5786
5788 0 460374.25 140792.66 174240 -1 5787
5789 0 459991.56 140701.62 174280 -1 5788
5790 0 459948.94 140712.38 174320 -1 5789
5791 0 459891.62 140745.77 174360 -1 5790
5792 0 459849.34 140776.03 174400 -1 5791
5793 0 459841.12 140795.94 174440 -1 5792
5794 0 459834.28 140809.58 174480 -1 5793
5795 0 459832.44 140822.67 174520 -1 5794
5796 0 459821.12 140855.62 174560 -1 5795
5797 0 459817.34 140881.78 174600 -1 5796
5798 0 459803.8 140921.28 174640 -1 5797
5799 0 459784.84 140952.02 174680 -1 5798
5800 0 459786.94 140961.95 174720 -1 5799
5801 0 459776.47 140974.89 174760 -1 5800
5802 0 459711.6 140995.52 174800 -1 5801
5803 0 459640.78 141015.36 174840 -1 5802
5804 0 459718.53 141036.8 174880 -1 5803
5805 0 459038.7 140953.14 174880 -1 5804
5806 0 459063.03 140831.5 174920 -1 5805
5807 0 459126.12 140902.06 174960 -1 5806
5808 0 459134.4 140875.11 175000 -1 5807
5809 0 459171.78 140912.14 175040 -1 5808
5810 0 459180.28 140942.23 175080 -1 5809
5811 0 459142.38 140972.53 175120 -1 5810
5812 0 459159.2 140954.86 175160 -1 5811
5813 0 459769 141133.12 174920 -1 5806
5814 0 459769.8 141185.27 174960 -1 5813
5815 0 459817.22 141245.19 175000 -1 5814
5816 0 459801.2 141234.83 175040 -1 5815
5817 0 459831.97 141222.95 175080 -1 5816
5818 0 459841.5 141108.03 175120 -1 5817
5819 0 457682 140396.39 174920 -1 5805
5820 0 457486.5 140309.31 174960 -1 5819
5821 0 457076.1 140288.86 175000 -1 5820
5822 0 457285.56 140309.14 175040 -1 5821
5823 0 457276.7 140283.8 175080 -1 5822
5824 0 457265.1 140225.69 175120 -1 5823
5825 0 457243.56 140208.77 175160 -1 5824
5826 0 457221.72 140189.33 175200 -1 5825
5827 0 457185.6 140168.02 175240 -1 5826
5828 0 457056.7 140160.89 175280 -1 5827
5829 0 456587.88 140242.89 175040 -1 5821
5830 0 456141.38 140194.77 175080 -1 5829
5831 0 455977.5 140159.61 175120 -1 5830
5832 0 455825.38 140121.14 175160 -1 5831
5833 0 455662.22 140086.42 175200 -1 5832
5834 0 455475 140102.23 175240 -1 5833
5835 0 455415.56 140078.56 175280 -1 5834
5836 0 455362.8 140137.6 175320 -1 5835
5837 0 455271.5 140116.9 175360 -1 5836
5838 0 455014.53 140299.69 175400 -1 5837
5839 0 455186.56 140069.62 175440 -1 5838
5840 0 455008.4 139999.52 175480 -1 5839
5841 0 454820.12 139964.3 175520 -1 5840
5842 0 454665.1 139961.58 175560 -1 5841
5843 0 454516.2 139973.89 175600 -1 5842
5844 0 454333.53 140201.17 175640 -1 5843
5845 0 454257.56 140748.11 175680 -1 5844
5846 0 454174.06 141057.45 175680 -1 5845
5847 0 454120.2 141082.84 175640 -1 5846
5848 0 454272.8 141123.64 175600 -1 5847
5849 0 454413.72 141101.86 175560 -1 5848
5850 0 454443.53 141062.38 175520 -1 5849
5851 0 454383.22 141084.23 175480 -1 5850
5852 0 454306.22 141148.16 175440 -1 5851
5853 0 453958.1 141607.72 175400 -1 5852
5854 0 454636.7 140995.89 175520 -1 5850
5855 0 454685.97 140982.86 175480 -1 5854
5856 0 454691.97 140997.83 175440 -1 5855
5857 0 454424.72 141417.94 175400 -1 5856
5858 0 454604.6 141082.61 175360 -1 5857
5859 0 454603.4 141021.34 175320 -1 5858
5860 0 454546.62 140989.39 175280 -1 5859
5861 0 454507.5 141039.42 175240 -1 5860
5862 0 453760.2 141210.3 175640 -1 5847
5863 0 453584.16 141307.97 175600 -1 5862
5864 0 453456.28 141378.14 175560 -1 5863
5865 0 454192.53 140789.14 175720 -1 5845
5866 0 454137.25 140836.8 175760 -1 5865
5867 0 454085.84 140872.34 175800 -1 5866
5868 0 454165.53 140836.22 175840 -1 5867
5869 0 454241.66 140796.45 175880 -1 5868
5870 0 454311.03 140554.92 175920 -1 5869
5871 0 453699.44 141229.98 175960 -1 5870
5872 0 453489.7 141273.72 176000 -1 5871
5873 0 453288.62 141311.78 176040 -1 5872
5874 0 453232.78 141382.72 176080 -1 5873
5875 0 453186.47 141445.8 176120 -1 5874
5876 0 453066 141452 176160 -1 5875
5877 0 453023.75 141462.45 176200 -1 5876
5878 0 452993.38 141482.64 176240 -1 5877
5879 0 452969.16 141474.98 176280 -1 5878
5880 0 452964.28 141460.58 176320 -1 5879
5881 0 452931.3 141459.66 176360 -1 5880
5882 0 452903.94 141458.58 176400 -1 5881
5883 0 452887.3 141508.19 176440 -1 5882
5884 0 452877.66 141551.78 176480 -1 5883
5885 0 452908.62 141492.9 176520 -1 5884
5886 0 452947.56 141521.81 176560 -1 5885
5887 0 452138.8 141766.02 176560 -1 5886
5888 0 452134.34 141717.73 176600 -1 5887
5889 0 452045.16 141757.88 176640 -1 5888
5890 0 452207 141456 176680 -1 5889
5891 0 452094.3 141683.67 176720 -1 5890
5892 0 452220.22 141419.1 176760 -1 5891
5893 0 452215.1 141517.94 176800 -1 5892
5894 0 452259.03 141496.5 176840 -1 5893
5895 0 452246.7 141500.33 176880 -1 5894
5896 0 452249.3 141476.42 176920 -1 5895
5897 0 453001.8 141503.8 176600 -1 5886
5898 0 453055.56 141494.23 176640 -1 5897
5899 0 453365.06 141222.62 176680 -1 5898
5900 0 453243.1 141420.78 176720 -1 5899
5901 0 453219.12 141428.98 176760 -1 5900
5902 0 453195.1 141506.72 176800 -1 5901
5903 0 453202.22 141533.62 176840 -1 5902
5904 0 453267.7 141491.73 176880 -1 5903
5905 0 453271.72 141476.05 176920 -1 5904
5906 0 453260.06 141492.8 176960 -1 5905
5907 0 453261.62 141509.05 177000 -1 5906
5908 0 453206.03 141487.17 177040 -1 5907
5909 0 453163.5 141487.55 177080 -1 5908
5910 0 453358 142364 176160 -1 5876
5911 0 453446 142436 176040 -1 5910
5912 0 453614 142528 175880 -1 5911
5913 0 453550 142620 175720 -1 5912
5914 0 454331.9 139832.55 175960 -1 5870
5915 0 454255.12 139691.02 176000 -1 5914
5916 0 454195.75 139538.86 176040 -1 5915
5917 0 454075.8 139409.11 176080 -1 5916
5918 0 453995.9 139265.1 176120 -1 5917
5919 0 453876.28 139173.95 176160 -1 5918
5920 0 453757.25 139079.36 176200 -1 5919
5921 0 453628.4 139008.1 176240 -1 5920
5922 0 453541.8 138973.2 176280 -1 5921
5923 0 453460 138936.62 176320 -1 5922
5924 0 453390.88 138912.12 176360 -1 5923
5925 0 453309.1 138889.48 176400 -1 5924
5926 0 453256.7 138829.2 176440 -1 5925
5927 0 453170.38 138797.86 176480 -1 5926
5928 0 453126.22 138717.12 176520 -1 5927
5929 0 453043.4 138704.55 176560 -1 5928
5930 0 452964.66 138508.78 176600 -1 5929
5931 0 452841.78 138349.44 176640 -1 5930
5932 0 452722.47 138212.52 176680 -1 5931
5933 0 452558.66 138211.75 176720 -1 5932
5934 0 452389.78 138119.53 176760 -1 5933
5935 0 452254.1 138000.25 176800 -1 5934
5936 0 452100.16 137926.98 176840 -1 5935
5937 0 451994.25 137874.55 176880 -1 5936
5938 0 451878.06 137826.05 176920 -1 5937
5939 0 451770.62 137779.23 176960 -1 5938
5940 0 451658.94 137771.19 177000 -1 5939
5941 0 451546.72 137761.17 177040 -1 5940
5942 0 451429.97 137769.42 177080 -1 5941
5943 0 451366.44 137757.83 177120 -1 5942
5944 0 451320.25 137738.88 177160 -1 5943
5945 0 451258.84 137728 177200 -1 5944
5946 0 451216.88 137695.88 177240 -1 5945
5947 0 451155.78 137680.92 177280 -1 5946
5948 0 451103.06 137672.05 177320 -1 5947
5949 0 451038.34 137663.89 177360 -1 5948
5950 0 450949.84 137655.6 177400 -1 5949
5951 0 450862.9 137638.86 177440 -1 5950
5952 0 450757.25 137632.08 177480 -1 5951
5953 0 450637.72 137642.28 177520 -1 5952
5954 0 450515.03 137672.27 177560 -1 5953
5955 0 450411.9 137687.52 177600 -1 5954
5956 0 450324.9 137664.56 177640 -1 5955
5957 0 450258.94 137646.05 177680 -1 5956
5958 0 450188.7 137639.7 177720 -1 5957
5959 0 450165.3 137646.38 177760 -1 5958
5960 0 450118.9 137700.03 177800 -1 5959
5961 0 450082.06 137742.47 177840 -1 5960
5962 0 450048.34 137723.22 177880 -1 5961
5963 0 449989.34 137699.42 177920 -1 5962
5964 0 449956.53 137734.12 177960 -1 5963
5965 0 449904.22 137776.05 178000 -1 5964
5966 0 449845.9 137766.83 178040 -1 5965
5967 0 449747.28 137764.31 178080 -1 5966
5968 0 449663.62 137759.67 178120 -1 5967
5969 0 449596.72 137730.11 178160 -1 5968
5970 0 449572.66 137762.05 178200 -1 5969
5971 0 449509.5 137793.22 178240 -1 5970
5972 0 449455.22 137778.3 178280 -1 5971
5973 0 449397.94 137762.75 178320 -1 5972
5974 0 449289.88 137810.83 178360 -1 5973
5975 0 449230.7 137792.89 178400 -1 5974
5976 0 449153.16 137760.03 178440 -1 5975
5977 0 449077.4 137733.66 178480 -1 5976
5978 0 449044.06 137761.08 178520 -1 5977
5979 0 449003.47 137786.1 178560 -1 5978
5980 0 448960.44 137792.3 178600 -1 5979
5981 0 448889.9 137802.12 178640 -1 5980
5982 0 448834.03 137800.56 178680 -1 5981
5983 0 448772.9 137787.52 178720 -1 5982
5984 0 448719.56 137818.22 178760 -1 5983
5985 0 448668.78 137865.98 178800 -1 5984
5986 0 448586.38 137884.42 178840 -1 5985
5987 0 448492.03 137907.56 178880 -1 5986
5988 0 448409.34 137922.06 178920 -1 5987
5989 0 448202.6 137897.88 179000 -1 5988
5990 0 448157.66 137908.95 179040 -1 5989
5991 0 448097.06 137926.31 179080 -1 5990
5992 0 448004.75 137941.6 179120 -1 5991
5993 0 447871.12 137963.55 179160 -1 5992
5994 0 447450.12 138285.56 179160 -1 5993
5995 0 447447.22 138262.56 179120 -1 5994
5996 0 447445.56 138249.03 179080 -1 5995
5997 0 447450.72 138370.22 179040 -1 5996
5998 0 447439.94 138408.66 179000 -1 5997
5999 0 447745.3 137968.06 179200 -1 5993
6000 0 447664.56 138049.17 179240 -1 5999
6001 0 447605.5 138106.94 179280 -1 6000
6002 0 447545.62 138166.52 179320 -1 6001
6003 0 447471.47 138238.6 179360 -1 6002
6004 0 447448.56 138302.36 179400 -1 6003
6005 0 447423.22 138363.45 179440 -1 6004
6006 0 447179.94 138529.67 179480 -1 6005
6007 0 447059.56 138773.2 179520 -1 6006
6008 0 446911.8 138879.03 179560 -1 6007
6009 0 446896.8 138940.7 179600 -1 6008
6010 0 446880.25 138989.66 179640 -1 6009
6011 0 446846.7 139003.2 179680 -1 6010
6012 0 446787.1 139001.16 179720 -1 6011
6013 0 446769.47 139027.83 179760 -1 6012
6014 0 446774.84 139088.92 179800 -1 6013
6015 0 446694.56 139153.22 179840 -1 6014
6016 0 446663.75 139212.7 179880 -1 6015
6017 0 446498.84 139283.12 179920 -1 6016
6018 0 446463.28 139361.11 179960 -1 6017
6019 0 446500.03 139621.88 180000 -1 6018
6020 0 446440.88 139579 180040 -1 6019
6021 0 446466.6 139423.4 180080 -1 6020
6022 0 446530.38 139646.08 180160 -1 6021
6023 0 446497.38 139644.42 180200 -1 6022
6024 0 446470.97 139665.2 180240 -1 6023
6025 0 446461.16 139724.44 180280 -1 6024
6026 0 446459.97 139800.1 180320 -1 6025
6027 0 446430.72 139815.53 180360 -1 6026
6028 0 446414.97 139831.61 180400 -1 6027
6029 0 446357.38 139882.78 180440 -1 6028
6030 0 446336.22 139966.64 180480 -1 6029
6031 0 446306.66 140022.64 180520 -1 6030
6032 0 446287.84 140072.55 180560 -1 6031
6033 0 446244.97 140136.2 180600 -1 6032
6034 0 446213.44 140199.94 180640 -1 6033
6035 0 446172.9 140252.48 180680 -1 6034
6036 0 446133.12 140310.4 180720 -1 6035
6037 0 446102.53 140344.56 180760 -1 6036
6038 0 446074.28 140360.6 180800 -1 6037
6039 0 446056.28 140377.25 180840 -1 6038
6040 0 445995.44 140421.45 180880 -1 6039
6041 0 445929 140475.38 180920 -1 6040
6042 0 446729.75 140919.06 180920 -1 6041
6043 0 447031.7 141637.81 180920 -1 6042
6044 0 447172.97 141845.73 180880 -1 6043
6045 0 447180.56 141841.36 180840 -1 6044
6046 0 447193.38 141835.05 180800 -1 6045
6047 0 447199.66 141860.97 180760 -1 6046
6048 0 447207.53 141895.67 180720 -1 6047
6049 0 447213.06 141948.55 180680 -1 6048
6050 0 447243.6 141912.05 180640 -1 6049
6051 0 447252.1 141883.23 180600 -1 6050
6052 0 447216.12 141974.34 180560 -1 6051
6053 0 447281.25 142010.88 180520 -1 6052
6054 0 447387.94 142163.4 180480 -1 6053
6055 0 447492.88 142228.53 180440 -1 6054
6056 0 447525.12 142243.47 180400 -1 6055
6057 0 447607.62 142264.89 180360 -1 6056
6058 0 447662.47 142277.12 180320 -1 6057
6059 0 447623.84 142323.6 180280 -1 6058
6060 0 447667.28 142311.42 180240 -1 6059
6061 0 447699.88 142300.16 180200 -1 6060
6062 0 447742.16 142384.83 180160 -1 6061
6063 0 447768.12 142410.2 180120 -1 6062
6064 0 447863.7 142391.9 180080 -1 6063
6065 0 447866.75 142369.58 180040 -1 6064
6066 0 447919.9 142393.97 180000 -1 6065
6067 0 447946.9 142389.31 179960 -1 6066
6068 0 447969.78 142367.11 179920 -1 6067
6069 0 448048.2 142458.23 179880 -1 6068
6070 0 448054.66 142472.55 179840 -1 6069
6071 0 448102.34 142473.39 179800 -1 6070
6072 0 448128.47 142514.48 179760 -1 6071
6073 0 448247.9 142731.6 179720 -1 6072
6074 0 448285.06 142749.36 179680 -1 6073
6075 0 448316.2 142757.05 179640 -1 6074
6076 0 448351.5 142757.69 179600 -1 6075
6077 0 448372.8 142748.55 179560 -1 6076
6078 0 448414.06 142841.7 179520 -1 6077
6079 0 448379.9 142848.17 179480 -1 6078
6080 0 448477.62 142858.14 179440 -1 6079
6081 0 448439.34 142958.88 179400 -1 6080
6082 0 448419.44 143006.6 179360 -1 6081
6083 0 448390.78 143035.84 179320 -1 6082
6084 0 448368.1 143051.89 179280 -1 6083
6085 0 448335.75 143075.33 179240 -1 6084
6086 0 448309.56 143123.72 179200 -1 6085
6087 0 448281.78 143214.5 179160 -1 6086
6088 0 448256.78 143257.1 179120 -1 6087
6089 0 448239.25 143291.53 179080 -1 6088
6090 0 448258.72 143266.98 179040 -1 6089
6091 0 448052.12 143851.81 179000 -1 6090
6092 0 447701.97 144210.83 178920 -1 6091
6093 0 447727.53 144149.36 178880 -1 6092
6094 0 447737.3 144089.27 178840 -1 6093
6095 0 447775.25 144177.81 178800 -1 6094
6096 0 447751.94 144233.4 178760 -1 6095
6097 0 447727.88 144250.89 178720 -1 6096
6098 0 447775.12 144204.1 178680 -1 6097
6099 0 448259.56 143782.33 178840 -1 6094
6100 0 448279.94 143714.58 178800 -1 6099
6101 0 448388.88 143678.06 178760 -1 6100
6102 0 448429.7 143665.52 178720 -1 6101
6103 0 448457.22 143681.8 178680 -1 6102
6104 0 448442.75 143695.31 178640 -1 6103
6105 0 448464.8 143672.88 178600 -1 6104
6106 0 447691.25 144166.69 179040 -1 6091
6107 0 447654.8 144316.78 179080 -1 6106
6108 0 447635.5 144380.48 179120 -1 6107
6109 0 447672 144471.62 179160 -1 6108
6110 0 447694.84 144533.48 179200 -1 6109
6111 0 447715.2 144624.33 179240 -1 6110
6112 0 447758.75 144674.69 179280 -1 6111
6113 0 447745.66 144779.42 179320 -1 6112
6114 0 447796.1 144840.31 179360 -1 6113
6115 0 448380.03 146118 179360 -1 6114
6116 0 448565.75 146322.94 179320 -1 6115
6117 0 448822.94 146534.9 179280 -1 6116
6118 0 448891.28 146541.12 179240 -1 6117
6119 0 448956.88 146484.27 179200 -1 6118
6120 0 449013.25 146477.02 179160 -1 6119
6121 0 449034.9 146461.58 179120 -1 6120
6122 0 449059.84 146437.16 179080 -1 6121
6123 0 449085.06 146370.7 179040 -1 6122
6124 0 448622.9 146511.11 179040 -1 6123
6125 0 448633.3 146756.31 179000 -1 6124
6126 0 448753.34 146837.88 178920 -1 6125
6127 0 448714.5 146835.33 178880 -1 6126
6128 0 448641.12 146671.33 178840 -1 6127
6129 0 448627.06 146609.62 178800 -1 6128
6130 0 448610.8 146561.8 178760 -1 6129
6131 0 448606.28 146499.34 178720 -1 6130
6132 0 449071.3 146313.83 179000 -1 6123
6133 0 449140.1 146253.86 178920 -1 6132
6134 0 449146.5 146296.6 178880 -1 6133
6135 0 449194.62 146293.14 178840 -1 6134
6136 0 449205.34 146240.55 178800 -1 6135
6137 0 449216.12 146188.23 178760 -1 6136
6138 0 449241.38 146146.06 178720 -1 6137
6139 0 449272.62 146137.6 178680 -1 6138
6140 0 449275.06 146124.2 178640 -1 6139
6141 0 449304.6 146089.14 178600 -1 6140
6142 0 449297.97 146084.66 178560 -1 6141
6143 0 449301.56 146085.23 178520 -1 6142
6144 0 449309.16 146088.31 178480 -1 6143
6145 0 449296.75 146097.53 178440 -1 6144
6146 0 449082.5 146061.7 178400 -1 6145
6147 0 448918.16 145752.84 178360 -1 6146
6148 0 448916.66 145747.39 178320 -1 6147
6149 0 448936.38 145738.95 178280 -1 6148
6150 0 448993.38 145775.88 178240 -1 6149
6151 0 449044.5 145793.17 178200 -1 6150
6152 0 449031.66 145851.19 178160 -1 6151
6153 0 449034.22 145902.89 178120 -1 6152
6154 0 449574.44 146329.56 178440 -1 6145
6155 0 449560.5 146405.06 178400 -1 6154
6156 0 449596.1 146411.22 178360 -1 6155
6157 0 449597.84 146468.88 178320 -1 6156
6158 0 449605.16 146620.5 178280 -1 6157
6159 0 449633.1 146728.33 178240 -1 6158
6160 0 449650.06 146814.19 178200 -1 6159
6161 0 447819 144964.11 179400 -1 6114
6162 0 447744.1 145245.5 179440 -1 6161
6163 0 447816.06 145439.03 179480 -1 6162
6164 0 447804 145487.02 179520 -1 6163
6165 0 447803.16 145515.17 179560 -1 6164
6166 0 447838.3 145681.64 179600 -1 6165
6167 0 447811.06 145725.03 179640 -1 6166
6168 0 447816.75 145771.45 179680 -1 6167
6169 0 447797.56 145803 179720 -1 6168
6170 0 447783.8 145839.28 179760 -1 6169
6171 0 447776.47 145888.66 179800 -1 6170
6172 0 447772.8 145934.05 179840 -1 6171
6173 0 447765.72 145968.45 179880 -1 6172
6174 0 447782.84 145987.69 179920 -1 6173
6175 0 447779.38 146016.33 179960 -1 6174
6176 0 447769.7 146035.67 180000 -1 6175
6177 0 447798.78 146043.64 180040 -1 6176
6178 0 447837.97 146096.16 180080 -1 6177
6179 0 448261.12 146764.19 180160 -1 6178
6180 0 448354.97 146976.52 180200 -1 6179
6181 0 448408.9 146998.27 180240 -1 6180
6182 0 448493.75 147026.67 180280 -1 6181
6183 0 448588.3 147074.2 180320 -1 6182
6184 0 448595.56 147128.34 180360 -1 6183
6185 0 448613.28 147181.06 180400 -1 6184
6186 0 448599.12 147240.1 180440 -1 6185
6187 0 448581.38 147305.61 180480 -1 6186
6188 0 448597.94 147336.4 180520 -1 6187
6189 0 448601.72 147373.05 180560 -1 6188
6190 0 448594.44 147457.39 180600 -1 6189
6191 0 448559.88 147540.27 180640 -1 6190
6192 0 448658.38 147591.64 180680 -1 6191
6193 0 448751.03 147653.55 180720 -1 6192
6194 0 448915.5 147712.81 180760 -1 6193
6195 0 448889.94 147788.73 180800 -1 6194
6196 0 448866.5 147862.6 180840 -1 6195
6197 0 448847.94 147933.83 180880 -1 6196
6198 0 448829.06 147914.19 180920 -1 6197
6199 0 448834.6 147909.4 180960 -1 6198
6200 0 448897.38 147878.23 181000 -1 6199
6201 0 448928.94 147921.2 181040 -1 6200
6202 0 448937.4 147856.72 181080 -1 6201
6203 0 449007.88 147902.7 181120 -1 6202
6204 0 448171.62 147143.36 180640 -1 6191
6205 0 448056.84 147063.33 180680 -1 6204
6206 0 448008.25 147121.1 180720 -1 6205
6207 0 448049.7 147094.73 180760 -1 6206
6208 0 448084.4 147071.89 180800 -1 6207
6209 0 448058.25 147147.97 180840 -1 6208
6210 0 448039.53 147223.31 180880 -1 6209
6211 0 448031.88 147273.7 180920 -1 6210
6212 0 448045.78 147334.2 180960 -1 6211
6213 0 447961.56 147395.5 181000 -1 6212
6214 0 447883.2 147476.33 181040 -1 6213
6215 0 447856.44 147507.73 181080 -1 6214
6216 0 447854.44 147519.88 181120 -1 6215
6217 0 447850.4 147496.78 181160 -1 6216
6218 0 447849.34 147472.16 181200 -1 6217
6219 0 447856.66 147590.56 181240 -1 6218
6220 0 447511.6 146952.64 181280 -1 6219
6221 0 447562.62 146963.92 181320 -1 6220
6222 0 447705.47 146902.64 181360 -1 6221
6223 0 447728.1 146892.06 181400 -1 6222
6224 0 447751.94 146852.12 181440 -1 6223
6225 0 447755.6 146821.95 181480 -1 6224
6226 0 447752.53 146830.92 181520 -1 6225
6227 0 447734.88 146839.2 181560 -1 6226
6228 0 447711.72 146857.23 181600 -1 6227
6229 0 447687.88 146884.94 181640 -1 6228
6230 0 447510.5 146888.42 181680 -1 6229
6231 0 449038 147234 179840 -1 6172
6232 0 449822 147602 179840 -1 6231
6233 0 450042 147430 179680 -1 6232
6234 0 450122 147558 179440 -1 6233
6235 0 450246 147638 179360 -1 6234
6236 0 450198 147738 179200 -1 6235
6237 0 450158 147750 179120 -1 6236
6238 0 449028.88 142827.66 179520 -1 6078
6239 0 449167.4 142864.83 179560 -1 6238
6240 0 449226.56 142864.39 179600 -1 6239
6241 0 449254.12 142866.72 179640 -1 6240
6242 0 449320.03 142858.55 179680 -1 6241
6243 0 449381.56 142762.31 179720 -1 6242
6244 0 449454.25 142701.86 179760 -1 6243
6245 0 449475.8 142736.88 179800 -1 6244
6246 0 449517.22 142718.33 179840 -1 6245
6247 0 449641.12 142622.1 179880 -1 6246
6248 0 449747.62 142576.3 179920 -1 6247
6249 0 449522.28 142455.58 179920 -1 6248
6250 0 449443.6 142490.84 179960 -1 6249
6251 0 449333.12 142532.17 180000 -1 6250
6252 0 449336.53 142547.58 180040 -1 6251
6253 0 449321.38 142622.69 180080 -1 6252
6254 0 449818.25 142606.52 179960 -1 6248
6255 0 449890.5 142746.44 180000 -1 6254
6256 0 449892.97 142762.2 180040 -1 6255
6257 0 449899.12 142761.66 179840 -1 6246
6258 0 450064.3 142792.17 179800 -1 6257
6259 0 450144.84 142836.11 179760 -1 6258
6260 0 450206.88 142883.88 179720 -1 6259
6261 0 450252 142976.95 179680 -1 6260
6262 0 450314.84 143047.9 179640 -1 6261
6263 0 450367.03 143037.81 179600 -1 6262
6264 0 450396.78 143083.42 179560 -1 6263
6265 0 450439.7 143105.44 179520 -1 6264
6266 0 450445.12 143116.6 179480 -1 6265
6267 0 450473.34 143113.34 179440 -1 6266
6268 0 450477.56 143146.45 179400 -1 6267
6269 0 450537.9 143147.75 179360 -1 6268
6270 0 450573.5 143108.23 179320 -1 6269
6271 0 450624.75 143096.47 179280 -1 6270
6272 0 450630.75 143128.23 179240 -1 6271
6273 0 450645.9 143114.55 179200 -1 6272
6274 0 450640.44 143170.88 179160 -1 6273
6275 0 450620.34 143202.2 179120 -1 6274
6276 0 450600.4 143214.97 179080 -1 6275
6277 0 450578.5 143227.81 179040 -1 6276
6278 0 450619.28 143255.28 179000 -1 6277
6279 0 450660.38 143229.8 178920 -1 6278
6280 0 450645.56 143261.52 178880 -1 6279
6281 0 450632 143230.58 178840 -1 6280
6282 0 450631.78 143206.7 178800 -1 6281
6283 0 450635.8 143209.78 178760 -1 6282
6284 0 450618.8 143264.31 178720 -1 6283
6285 0 450676.44 143268.47 178680 -1 6284
6286 0 450709.38 143248.17 178640 -1 6285
6287 0 450779.16 143201.86 178600 -1 6286
6288 0 450767.8 143252.38 178560 -1 6287
6289 0 450793.44 143193.86 178520 -1 6288
6290 0 450755.72 143211.23 178480 -1 6289
6291 0 450757.72 143216.05 178440 -1 6290
6292 0 450722.38 143244.2 178400 -1 6291
6293 0 450773.66 143084.48 178360 -1 6292
6294 0 450702.22 143336.55 178320 -1 6293
6295 0 450744.47 143287.19 178280 -1 6294
6296 0 450788.9 143361.34 178240 -1 6295
6297 0 450822.62 143366.27 178200 -1 6296
6298 0 450908.3 143400.97 178160 -1 6297
6299 0 450950.44 143397.75 178120 -1 6298
6300 0 450969.88 143398.55 178080 -1 6299
6301 0 450995.38 143394.81 178040 -1 6300
6302 0 451049.84 143443.53 178000 -1 6301
6303 0 451001.53 143479.05 177960 -1 6302
6304 0 451050.28 143493.6 177920 -1 6303
6305 0 451087.84 143497.17 177880 -1 6304
6306 0 451171.28 143509.66 177840 -1 6305
6307 0 451166.1 143523.05 177800 -1 6306
6308 0 451168.53 143510.95 177760 -1 6307
6309 0 445851.66 140537.48 180960 -1 6041
6310 0 445818.75 140581.97 181000 -1 6309
6311 0 445778.3 140468.42 181040 -1 6310
6312 0 445703.9 140443.56 181080 -1 6311
6313 0 445594.8 140448.7 181120 -1 6312
6314 0 445499.94 140354.98 181160 -1 6313
6315 0 445506.38 140415.42 181200 -1 6314
6316 0 445547.1 140464.02 181240 -1 6315
6317 0 445528.03 140626.53 181280 -1 6316
6318 0 445568.3 140692.28 181320 -1 6317
6319 0 445545.88 140676.38 181360 -1 6318
6320 0 445525.4 140658.39 181400 -1 6319
6321 0 445482.6 140632.95 181440 -1 6320
6322 0 445346.16 140596.9 181480 -1 6321
6323 0 445302.84 140613.23 181520 -1 6322
6324 0 445266.2 140612.3 181560 -1 6323
6325 0 445218.8 140623.3 181600 -1 6324
6326 0 445160.06 140613.5 181640 -1 6325
6327 0 445047.7 140587.64 181680 -1 6326
6328 0 445008.53 140549.03 181720 -1 6327
6329 0 444983.47 140503.05 181760 -1 6328
6330 0 444846.38 140414.38 181800 -1 6329
6331 0 444721.4 140327.94 181840 -1 6330
6332 0 444536.88 140185.23 181880 -1 6331
6333 0 444323.34 140112.39 181920 -1 6332
6334 0 444305.62 140148.03 181960 -1 6333
6335 0 444176.88 140045.16 182000 -1 6334
6336 0 444241.25 140212.14 182040 -1 6335
6337 0 444203.84 140185.94 182080 -1 6336
6338 0 444126 140202.11 182120 -1 6337
6339 0 444052.62 140219.17 182160 -1 6338
6340 0 444022.88 140248.89 182200 -1 6339
6341 0 443999.4 140278.44 182240 -1 6340
6342 0 443968.84 140285.58 182280 -1 6341
6343 0 443891.88 140293.39 182320 -1 6342
6344 0 443823.03 140250.22 182360 -1 6343
6345 0 443745.53 140191.97 182400 -1 6344
6346 0 443652.44 140227.7 182440 -1 6345
6347 0 443595.75 140258.5 182480 -1 6346
6348 0 443526.5 140287.33 182520 -1 6347
6349 0 443423.97 140241.77 182560 -1 6348
6350 0 443316.56 140193.56 182600 -1 6349
6351 0 443204.5 140164.14 182640 -1 6350
6352 0 443116.94 140107.38 182680 -1 6351
6353 0 443009.03 140058 182720 -1 6352
6354 0 442903.28 139996.8 182760 -1 6353
6355 0 442795.78 139944.42 182800 -1 6354
6356 0 442588.28 139668.67 182840 -1 6355
6357 0 442293.7 139442.92 182880 -1 6356
6358 0 442118.2 139354.48 182920 -1 6357
6359 0 441884.03 139071.36 182960 -1 6358
6360 0 441290.25 138770.58 183000 -1 6359
6361 0 439795.66 138546.03 183000 -1 6360
6362 0 439612.22 138689.62 182960 -1 6361
6363 0 439555.78 138651.23 182920 -1 6362
6364 0 439570.28 138636.53 182880 -1 6363
6365 0 439583.53 138628.12 182840 -1 6364
6366 0 439615.56 138599.1 182800 -1 6365
6367 0 439630.7 138584.52 182760 -1 6366
6368 0 439655.62 138579.56 182720 -1 6367
6369 0 439655.56 138577.72 182680 -1 6368
6370 0 439639.47 138592.02 182640 -1 6369
6371 0 439643.12 138575.58 182600 -1 6370
6372 0 439607.62 138591.6 182560 -1 6371
6373 0 439561.25 138597.89 182520 -1 6372
6374 0 439388.97 138653.44 182480 -1 6373
6375 0 440198.66 138149.53 182440 -1 6374
6376 0 440666.75 138204.89 182400 -1 6375
6377 0 440973.16 138415.16 182360 -1 6376
6378 0 440999.94 138414.6 182320 -1 6377
6379 0 441056.8 138419.38 182280 -1 6378
6380 0 441073.84 138454.39 182240 -1 6379
6381 0 441107.28 138488.33 182200 -1 6380
6382 0 441111.72 138513.08 182160 -1 6381
6383 0 441125.03 138528.67 182120 -1 6382
6384 0 441129.34 138555.73 182080 -1 6383
6385 0 441123.53 138591.19 182040 -1 6384
6386 0 441062.47 138464.14 182000 -1 6385
6387 0 441095.3 138586.81 181960 -1 6386
6388 0 441150.53 138653.84 181920 -1 6387
6389 0 441114.7 138748.83 181880 -1 6388
6390 0 441026.44 138633.48 181840 -1 6389
6391 0 438983.22 138766.7 182440 -1 6374
6392 0 439010.94 138740.69 182400 -1 6391
6393 0 439021.4 138723.94 182360 -1 6392
6394 0 439010.44 138732.19 182320 -1 6393
6395 0 439031.22 138738.98 182280 -1 6394
6396 0 438964 138786 182240 -1 6395
6397 0 438853.28 138834.69 182200 -1 6396
6398 0 438690.16 138902.98 182160 -1 6397
6399 0 438523 138962.27 182120 -1 6398
6400 0 438238.3 138966.9 182080 -1 6399
6401 0 438146.1 139008.62 182040 -1 6400
6402 0 438035.5 138962.53 182000 -1 6401
6403 0 438146.53 138953.2 181960 -1 6402
6404 0 438148.84 138938.08 181920 -1 6403
6405 0 438156.7 138928.78 181880 -1 6404
6406 0 437734.25 139111.12 181880 -1 6405
6407 0 437873.16 139432.53 181840 -1 6406
6408 0 437952.47 139525.64 181800 -1 6407
6409 0 438023.84 139545.7 181760 -1 6408
6410 0 438019.06 139561.8 181720 -1 6409
6411 0 438038.34 139483.19 181680 -1 6410
6412 0 438054.88 139433.62 181640 -1 6411
6413 0 438030.34 139416.58 181600 -1 6412
6414 0 437940.94 139409.17 181560 -1 6413
6415 0 437977.16 139364.9 181520 -1 6414
6416 0 437865.44 139381.75 181480 -1 6415
6417 0 437877.22 139369.45 181440 -1 6416
6418 0 439016.4 138459.08 181880 -1 6405
6419 0 439339.6 138477.25 181840 -1 6418
6420 0 439522.1 138486.33 181800 -1 6419
6421 0 439595.1 138434.98 181760 -1 6420
6422 0 439595.22 138406.23 181720 -1 6421
6423 0 439483.44 138408.03 181680 -1 6422
6424 0 439514.75 138414.88 181640 -1 6423
6425 0 439544.56 138422.88 181600 -1 6424
6426 0 439588.62 138418.77 181560 -1 6425
6427 0 439662.44 138451.78 181520 -1 6426
6428 0 439704.7 138430.02 181480 -1 6427
6429 0 439729.78 138405.69 181440 -1 6428
6430 0 439755.6 138382.44 181400 -1 6429
6431 0 439774.28 138376.95 181360 -1 6430
6432 0 439784.12 138376.3 181320 -1 6431
6433 0 439771.22 138364.06 181280 -1 6432
6434 0 438230.6 138766.42 181840 -1 6405
6435 0 438062.84 138625.02 181800 -1 6434
6436 0 438088.22 138552.9 181760 -1 6435
6437 0 438286.22 138637.88 181720 -1 6436
6438 0 438285.78 138851.22 182560 -1 6372
6439 0 437516.66 138161.47 182560 -1 6438
6440 0 437553.1 137748.36 182600 -1 6439
6441 0 437251.25 137492.89 182640 -1 6440
6442 0 437066.3 137272.11 182680 -1 6441
6443 0 437037.34 137207.19 182720 -1 6442
6444 0 436988.88 137136.27 182760 -1 6443
6445 0 436980.72 137138.36 182800 -1 6444
6446 0 436946.12 137145.8 182840 -1 6445
6447 0 436795.97 137063.95 182880 -1 6446
6448 0 435086.75 136308.19 182880 -1 6447
6449 0 434447.16 135840.38 182840 -1 6448
6450 0 434114.62 135689.44 182800 -1 6449
6451 0 433886.75 135685.75 182760 -1 6450
6452 0 433704.72 135675.66 182720 -1 6451
6453 0 433565.6 135666.44 182680 -1 6452
6454 0 433424.4 135652.4 182640 -1 6453
6455 0 433103.06 135580.3 182600 -1 6454
6456 0 432439.97 135445.69 182560 -1 6455
6457 0 431355.3 135170.81 182560 -1 6456
6458 0 430561.8 134953.89 182600 -1 6457
6459 0 429815.9 134847.36 182640 -1 6458
6460 0 427826.53 134518.17 182640 -1 6459
6461 0 425756.3 134587.17 182640 -1 6460
6462 0 424203.2 134659.92 182640 -1 6461
6463 0 423978.8 134657.28 182600 -1 6462
6464 0 423734.72 134666.67 182560 -1 6463
6465 0 423496.12 134795.14 182520 -1 6464
6466 0 423114.56 134877.81 182480 -1 6465
6467 0 422754.56 134954.11 182440 -1 6466
6468 0 422370.62 135056.8 182400 -1 6467
6469 0 421191.72 135256.08 182360 -1 6468
6470 0 420401.7 135363.33 182320 -1 6469
6471 0 419670.25 135560.97 182280 -1 6470
6472 0 419479.7 135569.08 182240 -1 6471
6473 0 419279.97 135583.6 182200 -1 6472
6474 0 419115.7 135627.62 182160 -1 6473
6475 0 418934.47 135733.31 182120 -1 6474
6476 0 418740.22 135834.17 182080 -1 6475
6477 0 417935.22 136206.83 182040 -1 6476
6478 0 416024.34 137014.53 182040 -1 6477
6479 0 415454.94 137221.9 182080 -1 6478
6480 0 415294.25 137485.47 182120 -1 6479
6481 0 415118.1 137753.45 182160 -1 6480
6482 0 414874.1 137885.25 182200 -1 6481
6483 0 414588.8 137930.55 182240 -1 6482
6484 0 413952.2 138139.95 182280 -1 6483
6485 0 413670.72 138160.77 182320 -1 6484
6486 0 413433.1 138159.45 182360 -1 6485
6487 0 412956.62 138081.36 182400 -1 6486
6488 0 412783.9 138087.86 182440 -1 6487
6489 0 412379.4 138046.08 182480 -1 6488
6490 0 412114.2 138007.95 182520 -1 6489
6491 0 411269.6 137809.95 182640 -1 6490
6492 0 410756 137896.27 182680 -1 6491
6493 0 410352.2 137984.34 182840 -1 6492
6494 0 410347.6 137992.45 182880 -1 6493
6495 0 410184.94 138187.56 183040 -1 6494
6496 0 409632.5 138637.28 183320 -1 6495
6497 0 409299.22 138869.42 183320 -1 6496
6498 0 408918.6 139111.08 183400 -1 6497
6499 0 408460.4 139242.81 183520 -1 6498
6500 0 408074.1 139599.05 183720 -1 6499
6501 0 407430.03 140068.3 183840 -1 6500
6502 0 407304 140358.39 183880 -1 6501
6503 0 406914.22 141203.92 184000 -1 6502
6504 0 406180.03 141746.02 184080 -1 6503
6505 0 406024.2 141901.22 184160 -1 6504
6506 0 405729.47 142172 184320 -1 6505
6507 0 405271.8 142668.97 184520 -1 6506
6508 0 405080 143011.5 184600 -1 6507
6509 0 404888.5 143354.05 184680 -1 6508
6510 0 404324.2 143868.08 184760 -1 6509
6511 0 403960.34 144282.83 184960 -1 6510
6512 0 403820.6 144619.08 185160 -1 6511
6513 0 403793.88 144795.67 185240 -1 6512
6514 0 404275.47 145290.19 185240 -1 6513
6515 0 404240.34 145264.67 185160 -1 6514
6516 0 404223.1 145251.52 185120 -1 6515
6517 0 404162.34 145300 185040 -1 6516
6518 0 404905.4 144853.4 185040 -1 6517
6519 0 405545.4 144861.4 185040 -1 6518
6520 0 405633.4 144821.4 184960 -1 6519
6521 0 405773.4 144769.4 184880 -1 6520
6522 0 404132.25 145324 185000 -1 6517
6523 0 403369 145872.11 185040 -1 6522
6524 0 403327 146078 185120 -1 6523
6525 0 403399 146202 185200 -1 6524
6526 0 403387 146474 185280 -1 6525
6527 0 403423 146674 185360 -1 6526
6528 0 403365 146740 185440 -1 6527
6529 0 403217 146688 185520 -1 6528
6530 0 402889 146620 185560 -1 6529
6531 0 402679 146670 185600 -1 6530
6532 0 403357 146912 185480 -1 6528
6533 0 403285 146924 185600 -1 6532
6534 0 403261 146972 185680 -1 6533
6535 0 404102.1 145348.23 184960 -1 6522
6536 0 404030.8 145241.95 184800 -1 6535
6537 0 403983.5 145279 184760 -1 6536
6538 0 403936.34 145316 184720 -1 6537
6539 0 403841.34 145390.27 184640 -1 6538
6540 0 403575.4 145493.08 184520 -1 6539
6541 0 403529.5 145546.5 184480 -1 6540
6542 0 403484.34 145600.33 184440 -1 6541
6543 0 403438.66 145653.67 184400 -1 6542
6544 0 403219.6 145377.67 184160 -1 6543
6545 0 403240.4 145352.22 184080 -1 6544
6546 0 403839.84 144939.48 184360 -1 6543
6547 0 403720.38 144714.34 184200 -1 6546
6548 0 403651.47 144829.2 184160 -1 6547
6549 0 403790 144986 185320 -1 6513
6550 0 403788.1 145081.19 185360 -1 6549
6551 0 403460.97 145280.02 185720 -1 6550
6552 0 403304.06 145517.34 185920 -1 6551
6553 0 403303.03 145648.61 186000 -1 6552
6554 0 402798.8 146075.12 186160 -1 6553
6555 0 402717.06 146382.89 186360 -1 6554
6556 0 402537.28 146520.61 186520 -1 6555
6557 0 402493.7 146531.48 186720 -1 6556
6558 0 402158.6 146661.2 186840 -1 6557
6559 0 401935.22 146748.03 186920 -1 6558
6560 0 401708.6 146810.4 187080 -1 6559
6561 0 401652.44 146825.58 187120 -1 6560
6562 0 401237.06 147194.22 187320 -1 6561
6563 0 400988.38 147689.8 187520 -1 6562
6564 0 400899.1 147927.78 187680 -1 6563
6565 0 400443.72 148251.31 187920 -1 6564
6566 0 400064.8 148702.61 188120 -1 6565
6567 0 399881.47 148739.8 188320 -1 6566
6568 0 399530 148886.72 188520 -1 6567
6569 0 399289.34 149112.53 188720 -1 6568
6570 0 399114.34 149915.67 188800 -1 6569
6571 0 399027.34 150317.12 188840 -1 6570
6572 0 398152.88 150350.67 188840 -1 6571
6573 0 397028.03 151095.33 188840 -1 6572
6574 0 396468.22 150956.55 188840 -1 6573
6575 0 396294 151080 188800 -1 6574
6576 0 395792.88 151032.38 188680 -1 6575
6577 0 394431.4 151190.25 188680 -1 6576
6578 0 394323.28 151200.42 188520 -1 6577
6579 0 393926.6 151493.2 188520 -1 6578
6580 0 393134.12 151581.88 188400 -1 6579
6581 0 392103.94 151969.4 188400 -1 6580
6582 0 391851.8 152511 188080 -1 6581
6583 0 391457.94 152987.28 187880 -1 6582
6584 0 391285.1 153342.42 187800 -1 6583
6585 0 391122.62 153448.83 187640 -1 6584
6586 0 390551.12 154046.48 187480 -1 6585
6587 0 390210.78 154740.4 187680 -1 6586
6588 0 389965.78 155176.28 187680 -1 6587
6589 0 389201.12 155276.03 187680 -1 6588
6590 0 389221 155330 187640 -1 6589
6591 0 389249.66 155839.5 187360 -1 6590
6592 0 388720.62 156357.1 187200 -1 6591
6593 0 388551.66 156478.95 187120 -1 6592
6594 0 388111.56 156530.19 187120 -1 6593
6595 0 387731.28 156582.56 187320 -1 6594
6596 0 387563.06 156834.31 187480 -1 6595
6597 0 387161.47 157500.66 187520 -1 6596
6598 0 387103.6 158095.19 187520 -1 6597
6599 0 386244.3 158722.83 187520 -1 6598
6600 0 386329.66 158706.98 187680 -1 6599
6601 0 386330.8 158896.42 187880 -1 6600
6602 0 386344.8 158916.4 188000 -1 6601
6603 0 386353.84 158929.92 188080 -1 6602
6604 0 386412.72 158770.1 188200 -1 6603
6605 0 386344.75 158830.95 188280 -1 6604
6606 0 386120.97 158574.94 187200 -1 6599
6607 0 385427.66 158954.44 187200 -1 6606
6608 0 384556.62 159391.69 187200 -1 6607
6609 0 383772.97 159443.36 187200 -1 6608
6610 0 383829.28 159391.86 187280 -1 6609
6611 0 383125.28 159792.78 187280 -1 6610
6612 0 382862.94 159892.28 187200 -1 6611
6613 0 382243.88 160432.72 187080 -1 6612
6614 0 381381.22 160944.61 187080 -1 6613
6615 0 380886.28 161105.3 187080 -1 6614
6616 0 380636.47 161293.2 187080 -1 6615
6617 0 380026.88 161522.16 187080 -1 6616
6618 0 379740.84 161957.56 187080 -1 6617
6619 0 379415.28 162118.39 186920 -1 6618
6620 0 379254.34 162279.67 186880 -1 6619
6621 0 378932.53 162602.52 186800 -1 6620
6622 0 378485.25 163083.78 186800 -1 6621
6623 0 378491.5 163069.5 186720 -1 6622
6624 0 378497.8 163055.11 186640 -1 6623
6625 0 378222.9 162971.67 186440 -1 6624
6626 0 378192.7 163020.12 186400 -1 6625
6627 0 378278.38 162828.55 186280 -1 6626
6628 0 377995.9 163215.2 186200 -1 6627
6629 0 377884.34 163271.33 186120 -1 6628
6630 0 377858.44 163214.25 186080 -1 6629
6631 0 377755.28 163238.11 186000 -1 6630
6632 0 377450.4 163239.84 186000 -1 6631
6633 0 377015.22 163430.6 186000 -1 6632
6634 0 376370.03 163186.94 186000 -1 6633
6635 0 375993.66 163043.98 186000 -1 6634
6636 0 375893.25 163047.28 185920 -1 6635
6637 0 375845.9 163047.6 185880 -1 6636
6638 0 375617.56 163070.1 185720 -1 6637
6639 0 375495.16 162947.48 185520 -1 6638
6640 0 375098.12 162888.27 185480 -1 6639
6641 0 375429 162851 185360 -1 6640
6642 0 374776.97 162987.95 185200 -1 6641
6643 0 374495.6 162956.89 185040 -1 6642
6644 0 374132.66 162997 184960 -1 6643
6645 0 373951.2 163017 184920 -1 6644
6646 0 373588.47 163057.02 184840 -1 6645
6647 0 373505.34 162951 184760 -1 6646
6648 0 373463.5 162898.33 184720 -1 6647
6649 0 375629 162659 185320 -1 6641
6650 0 375629 162643 185200 -1 6649
6651 0 375645 162539 185080 -1 6650
6652 0 375661 162467 184960 -1 6651
6653 0 375469 162459 184880 -1 6652
6654 0 375265 162503 184800 -1 6653
6655 0 375081 162695 184720 -1 6654
6656 0 375041 162671 184640 -1 6655
6657 0 374809 162743 184600 -1 6656
6658 0 374553 162735 184560 -1 6657
6659 0 377779.25 163139.73 185920 -1 6636
6660 0 377737.66 162992.31 185800 -1 6659
6661 0 377686 162795.1 185680 -1 6660
6662 0 377689.56 162695.34 185640 -1 6661
6663 0 377705.97 162461.44 185480 -1 6662
6664 0 377805.44 162313.88 185400 -1 6663
6665 0 377794.03 162357.11 185360 -1 6664
6666 0 378008 162279 185320 -1 6665
6667 0 378090 162135 185240 -1 6666
6668 0 378054 162217 185160 -1 6667
6669 0 377970 162277 185080 -1 6668
6670 0 377906 162269 185000 -1 6669
6671 0 378138 162743 186440 -1 6625
6672 0 378058 162719 186520 -1 6671
6673 0 385977 158865.03 186800 -1 6606
6674 0 387511.75 156955.81 187640 -1 6596
6675 0 387510.12 156956.16 187840 -1 6674
6676 0 387700.97 156786.25 188040 -1 6675
6677 0 388150.22 156839.6 188240 -1 6676
6678 0 388135.16 156839.11 188280 -1 6677
6679 0 388076.9 156838.4 188440 -1 6678
6680 0 387995.56 156821.05 188520 -1 6679
6681 0 387875.3 156796.12 188640 -1 6680
6682 0 387625.56 156891.92 188720 -1 6681
6683 0 387673.12 157107.56 188880 -1 6682
6684 0 387684.8 157161.8 188920 -1 6683
6685 0 387732.2 157376.53 189080 -1 6684
6686 0 388288.47 157415.77 189240 -1 6685
6687 0 387143.56 157693.45 189240 -1 6686
6688 0 387018.38 157754.42 189240 -1 6687
6689 0 386782.5 157789.62 189320 -1 6688
6690 0 386442.1 157998.86 189400 -1 6689
6691 0 386519.75 158015.05 189520 -1 6690
6692 0 386320.4 157974.44 189360 -1 6690
6693 0 386244.4 157990.44 189280 -1 6692
6694 0 388708.4 157702.44 189240 -1 6686
6695 0 388724.4 157746.44 189320 -1 6694
6696 0 388716.4 157838.44 189400 -1 6695
6697 0 388788.4 157874.44 189520 -1 6696
6698 0 388784.4 157846.44 189600 -1 6697
6699 0 388257.5 157419.83 189280 -1 6686
6700 0 387921.9 157462.12 189720 -1 6699
6701 0 387897.25 157508.92 189760 -1 6700
6702 0 391888.5 151948.75 188480 -1 6581
6703 0 391656.5 151908.75 188520 -1 6702
6704 0 391504.5 151884.75 188560 -1 6703
6705 0 396228 151186 188880 -1 6575
6706 0 396268 151262 188960 -1 6705
6707 0 396340 151282 189040 -1 6706
6708 0 397326 150889 188880 -1 6573
6709 0 397332 150899 188960 -1 6708
6710 0 397284 150935 189040 -1 6709
6711 0 397268 151019 189120 -1 6710
6712 0 397290 151001 189200 -1 6711
6713 0 397374 150877 189240 -1 6712
6714 0 397363.34 150464.78 188840 -1 6573
6715 0 397338.94 150406.1 188880 -1 6714
6716 0 399181 150148 188920 -1 6571
6717 0 399173 150188 189000 -1 6716
6718 0 399173 150220 189080 -1 6717
6719 0 399301 150148 189160 -1 6718
6720 0 399333 150124 189240 -1 6719
6721 0 399405 150116 189320 -1 6720
6722 0 399501 150228 189400 -1 6721
6723 0 399062.34 150235.67 188600 -1 6570
6724 0 399054.34 150283.67 188560 -1 6723
6725 0 399264 150346 188280 -1 6724
6726 0 399688 150414 188240 -1 6725
6727 0 399868 150690 188240 -1 6726
6728 0 400012 150690 188200 -1 6727
6729 0 400174 150652 188120 -1 6728
6730 0 400206 150612 188040 -1 6729
6731 0 400170 150556 187920 -1 6730
6732 0 400298 150508 187800 -1 6731
6733 0 400446 150284 187800 -1 6732
6734 0 400580 150094 187760 -1 6733
6735 0 400700 149982 187720 -1 6734
6736 0 400746 149972 187640 -1 6735
6737 0 399736 150042 188240 -1 6726
6738 0 399862 149920 188160 -1 6737
6739 0 399896 149950 188080 -1 6738
6740 0 399980 149854 188000 -1 6739
6741 0 400044 149786 187880 -1 6740
6742 0 400108 149810 187800 -1 6741
6743 0 400092 149926 187720 -1 6742
6744 0 399992 149966 187640 -1 6743
6745 0 399956 149942 187520 -1 6744
6746 0 402630.34 146121.95 186840 -1 6558
6747 0 402630.34 146103.58 186920 -1 6746
6748 0 402561.28 146029.16 187000 -1 6747
6749 0 402690.06 146098.98 186760 -1 6746
6750 0 402676.28 146108.17 186680 -1 6749
6751 0 402621.16 146103.58 186600 -1 6750
6752 0 402501.7 146053.03 186560 -1 6751
6753 0 402418.97 146002.48 186520 -1 6752
6754 0 436707.4 137301.61 182920 -1 6447
6755 0 437184.38 137512.84 182920 -1 6754
6756 0 437104.16 137397.27 183040 -1 6755
6757 0 437006.06 137329.06 183080 -1 6756
6758 0 436935.44 137269.72 183120 -1 6757
6759 0 439644.22 138515.55 183040 -1 6361
6760 0 439809.53 138604.62 183080 -1 6759
6761 0 439785.94 138606.38 183120 -1 6760
6762 0 439745.1 138623.9 183160 -1 6761
6763 0 439804.03 138668.47 183200 -1 6762
6764 0 440235.6 138739.9 183240 -1 6763
6765 0 440166.72 138852.56 183280 -1 6764
6766 0 440124.44 138960.12 183320 -1 6765
6767 0 439937.38 138283.23 183320 -1 6766
6768 0 439916.84 138216.28 183360 -1 6767
6769 0 439950.9 138242.33 183400 -1 6768
6770 0 439983.5 138267.4 183440 -1 6769
6771 0 440283.5 138218.56 183480 -1 6770
6772 0 439934.47 139093.86 183360 -1 6766
6773 0 439629.84 139267.1 183400 -1 6772
6774 0 439432.25 139400.77 183440 -1 6773
6775 0 439450.06 139445.55 183480 -1 6774
6776 0 439476.9 139483.22 183520 -1 6775
6777 0 439484.88 139511.08 183560 -1 6776
6778 0 439516.88 139528.23 183600 -1 6777
6779 0 439518.38 139566.11 183640 -1 6778
6780 0 439482.8 139623.8 183680 -1 6779
6781 0 439573.2 139688.61 183720 -1 6780
6782 0 439652.94 139747.67 183760 -1 6781
6783 0 439872.7 139775.28 183800 -1 6782
6784 0 439959.53 139809.77 183840 -1 6783
6785 0 440126.06 139825.67 183880 -1 6784
6786 0 440306.9 139845.36 183920 -1 6785
6787 0 440303.9 139955.23 183960 -1 6786
6788 0 440296.94 140059.27 184000 -1 6787
6789 0 440250 140166.33 184040 -1 6788
6790 0 440214.62 140238.17 184080 -1 6789
6791 0 440155.22 140272.11 184120 -1 6790
6792 0 440083.03 140314.1 184160 -1 6791
6793 0 440175.5 140326.64 184200 -1 6792
6794 0 440257.1 140360.47 184240 -1 6793
6795 0 440338.38 140417.75 184280 -1 6794
6796 0 440233.38 140419.34 184320 -1 6795
6797 0 440003.9 140347.11 184360 -1 6796
6798 0 439832.78 140236.61 184400 -1 6797
6799 0 439739.88 140272.55 184440 -1 6798
6800 0 439564.72 140207.78 184480 -1 6799
6801 0 439432.94 140259.97 184520 -1 6800
6802 0 439451.34 140339.94 184560 -1 6801
6803 0 443276.38 140303.25 182800 -1 6354
6804 0 443420.78 140484.98 182840 -1 6803
6805 0 443453.88 140539.38 182880 -1 6804
6806 0 443491.66 140602.66 182920 -1 6805
6807 0 443522.25 140638.77 182960 -1 6806
6808 0 443560.62 140655.47 183000 -1 6807
6809 0 443618.47 140667.88 183040 -1 6808
6810 0 443597.56 140612.81 183080 -1 6809
6811 0 443613.66 140584.23 183120 -1 6810
6812 0 443624.56 140582.53 183160 -1 6811
6813 0 496508.47 212247.3 110400 -1 4809
6814 0 496492.47 212355.3 110560 -1 6813
6815 0 496508.47 212333.3 110680 -1 6814
