# Supplementary material for: Connectomics Analysis Reveals First-, Second-, and Third-Order Thermosensory and Hygrosensory Neurons in the Adult Drosophila Brain
Source: Curr Biol. 2020 Aug 17;30(16):3167–3182.e4. doi: 10.1016/j.cub.2020.06.028 (PMC7443704; doi:10.1016/j.cub.2020.06.028)
Supplement: Data S1. Skeletons and Meshes, Related to STAR Methods — marin2020-skeletons contains files describing the morphology of each neuron in this study (in FAFB14 space, .swc format). glomeruli_meshes contains the glomerular meshes (in FAFB14 space, .stl format). neuropil_meshes contains the glomerular meshes (in FAFB14 space, .stl format). [file mmc5.zip › VP_SI/marin2020-skeletons/5747727.swc]

# SWC format file
# based on specifications at http://www.neuronland.org/NLMorphologyConverter/MorphologyFormats/SWC/Spec.html
# Created by nat::write.neuron.swc
# PointNo Label X Y Z Radius Parent 
1 0 435683.47 253474.03 22320 -1 -1
2 0 435612.97 253564.69 22480 -1 1
3 0 435702.66 253584.33 22600 -1 2
4 0 435872.38 253690.12 22720 -1 3
5 0 435712.7 253655.28 22840 -1 4
6 0 435436.3 253692.22 23000 -1 5
7 0 435154.5 253662.02 23160 -1 6
8 0 434987.1 253694.69 23320 -1 7
9 0 434785.06 253748.92 23480 -1 8
10 0 434715.62 253678.52 23600 -1 9
11 0 434858.44 253562.06 23680 -1 10
12 0 434954.56 253438.1 23760 -1 11
13 0 435270 253263.61 23880 -1 12
14 0 435877.22 253225.61 23840 -1 13
15 0 435941.25 253232.14 23800 -1 14
16 0 436204.38 253340.7 23760 -1 15
17 0 436657.3 253553.36 23720 -1 16
18 0 437287.38 253684.83 23760 -1 17
19 0 437768.5 253808.7 23800 -1 18
20 0 438419.3 253875.28 23720 -1 19
21 0 438519.56 253924.75 23640 -1 20
22 0 438653.56 254164.44 23560 -1 21
23 0 439019.38 254489.02 23520 -1 22
24 0 439440.12 254763.77 23480 -1 23
25 0 439602.5 254869.34 23440 -1 24
26 0 439827.38 255060.25 23360 -1 25
27 0 439943.1 255140.03 23320 -1 26
28 0 440064.7 255296.84 23280 -1 27
29 0 440090.5 255326.33 23240 -1 28
30 0 440336.84 255572.08 23200 -1 29
31 0 440652.25 255717.81 23160 -1 30
32 0 440916.5 255806.34 23120 -1 31
33 0 441065.66 255905.02 23080 -1 32
34 0 441163.56 256001.06 23040 -1 33
35 0 441323.22 256148.3 23000 -1 34
36 0 441609.38 256397.9 22960 -1 35
37 0 441825.5 256542.33 23000 -1 36
38 0 441956.56 256693.38 23040 -1 37
39 0 442027.88 256729.72 23080 -1 38
40 0 442466.06 257009.73 23120 -1 39
41 0 443159.3 257587.44 23120 -1 40
42 0 443923.2 257973.16 23080 -1 41
43 0 444655.9 258374.27 23040 -1 42
44 0 445173.2 258482 22960 -1 43
45 0 445542.78 258674.61 22880 -1 44
46 0 445745.44 258818.75 22840 -1 45
47 0 445970.84 258998.81 22760 -1 46
48 0 446072.12 259190.64 22680 -1 47
49 0 446148.56 259534.02 22600 -1 48
50 0 446164 259629.66 22520 -1 49
51 0 446164.3 259820.98 22440 -1 50
52 0 446232.3 259995.7 22360 -1 51
53 0 446263.6 260170.44 22240 -1 52
54 0 446271.2 260297.6 22120 -1 53
55 0 446349.3 260441.67 22040 -1 54
56 0 446568.47 260841.64 22000 -1 55
57 0 446796 261151.17 21920 -1 56
58 0 447360.2 261907.69 21960 -1 57
59 0 447590.8 262280.16 22000 -1 58
60 0 447718.03 262398.12 22040 -1 59
61 0 447946.12 262629.44 22120 -1 60
62 0 448015.06 262685 22200 -1 61
63 0 448085.3 262773.2 22280 -1 62
64 0 448197.2 262878.7 22320 -1 63
65 0 448341.2 262961.44 22360 -1 64
66 0 448448.88 263064.62 22400 -1 65
67 0 448566.66 263154.56 22480 -1 66
68 0 448600.25 263173.3 22560 -1 67
69 0 448652.28 263221.44 22600 -1 68
70 0 448633.44 263296.06 22640 -1 69
71 0 448790.2 263368.88 22680 -1 70
72 0 448874.44 263478.84 22720 -1 71
73 0 449002.56 263584.6 22760 -1 72
74 0 449092.56 263734.03 22840 -1 73
75 0 449088.1 263837.7 22920 -1 74
76 0 449147.25 263941.7 23000 -1 75
77 0 449261.62 264039.8 23040 -1 76
78 0 449342.53 264210.47 23120 -1 77
79 0 449542.88 264353.38 23200 -1 78
80 0 449597.7 264401.7 23320 -1 79
81 0 449619 264452.62 23400 -1 80
82 0 449706.3 264628.66 23520 -1 81
83 0 449767.7 264740.6 23600 -1 82
84 0 449883.88 265104.1 23640 -1 83
85 0 450002 265179.84 23720 -1 84
86 0 450094.53 265395.7 23760 -1 85
87 0 450325.84 265609.7 23840 -1 86
88 0 450511.97 265673.38 23960 -1 87
89 0 450695.94 265772.72 24120 -1 88
90 0 450861.56 265804.94 24280 -1 89
91 0 451012.44 265866.38 24440 -1 90
92 0 451129.8 265884.75 24600 -1 91
93 0 451353 265987.84 24680 -1 92
94 0 451521.38 266069.8 24800 -1 93
95 0 451694.97 266123.25 24880 -1 94
96 0 451877.75 266202.5 24960 -1 95
97 0 452042.2 266275 25040 -1 96
98 0 452177.6 266365.72 25080 -1 97
99 0 452405 266508.97 25120 -1 98
100 0 452715 266668.88 25240 -1 99
101 0 453027.22 266746.1 25360 -1 100
102 0 453275.03 266778.44 25520 -1 101
103 0 453398.25 266750.8 25640 -1 102
104 0 453720.5 266692.4 25800 -1 103
105 0 454051.25 266698.7 25960 -1 104
106 0 454296.1 266715.2 26080 -1 105
107 0 454572.06 266711.2 26200 -1 106
108 0 454821.16 266700.3 26320 -1 107
109 0 454994.8 266698.7 26440 -1 108
110 0 455156.88 266620.8 26560 -1 109
111 0 455354.56 266538.22 26680 -1 110
112 0 455584.06 266489.66 26760 -1 111
113 0 455836.94 266447.88 26800 -1 112
114 0 456149.06 266263.06 27080 -1 113
115 0 456337 266312 27320 -1 114
116 0 456425 266356 27440 -1 115
117 0 456513 266384 27560 -1 116
118 0 456529 266388 27680 -1 117
119 0 456533 266516 27800 -1 118
120 0 456581 266600 27920 -1 119
121 0 456717 266788 28040 -1 120
122 0 456709 266884 28160 -1 121
123 0 456763 267020 28280 -1 122
124 0 456883 267268 28400 -1 123
125 0 457111 267544 28520 -1 124
126 0 457243 267816 28640 -1 125
127 0 457349 268024 28760 -1 126
128 0 457429 268168 28840 -1 127
129 0 457497 268336 28920 -1 128
130 0 457625 268492 29000 -1 129
131 0 457875 268772 29120 -1 130
132 0 457995 269028 29240 -1 131
133 0 458107 269300 29360 -1 132
134 0 458131 269536 29480 -1 133
135 0 458245 269700 29600 -1 134
136 0 458301 269860 29720 -1 135
137 0 458357 270012 29840 -1 136
138 0 458429 270180 29960 -1 137
139 0 458505 270320 30080 -1 138
140 0 458585 270468 30200 -1 139
141 0 458639 270580 30320 -1 140
142 0 458755 270740 30440 -1 141
143 0 458855 270872 30560 -1 142
144 0 458879 270960 30680 -1 143
145 0 459039 271028 30800 -1 144
146 0 459179 271116 30920 -1 145
147 0 459439 271220 31040 -1 146
148 0 459463 271364 31200 -1 147
149 0 459589 271516 31320 -1 148
150 0 459625 271592 31440 -1 149
151 0 459861 271772 31560 -1 150
152 0 460045 271972 31680 -1 151
153 0 460325 272160 31800 -1 152
154 0 460539 272408 31960 -1 153
155 0 460647 272516 32080 -1 154
156 0 460775 272620 32200 -1 155
157 0 460855 272768 32320 -1 156
158 0 460987 272980 32440 -1 157
159 0 461221 273088 32560 -1 158
160 0 461501 273196 32720 -1 159
161 0 461597 273284 32840 -1 160
162 0 461645 273368 33000 -1 161
163 0 461825 273468 33120 -1 162
164 0 461945 273588 33280 -1 163
165 0 462017 273688 33440 -1 164
166 0 462081 273748 33600 -1 165
167 0 462179 273804 33760 -1 166
168 0 462259 273876 33880 -1 167
169 0 462403 273944 34000 -1 168
170 0 462765 274124 34120 -1 169
171 0 462985 274196 34280 -1 170
172 0 463125 274292 34440 -1 171
173 0 463237 274368 34600 -1 172
174 0 463391 274420 34720 -1 173
175 0 463643 274464 34880 -1 174
176 0 463815 274560 35040 -1 175
177 0 463991 274684 35200 -1 176
178 0 464105 274736 35320 -1 177
179 0 464253 274764 35480 -1 178
180 0 464385 274820 35640 -1 179
181 0 464581 274844 35800 -1 180
182 0 464773 274868 35960 -1 181
183 0 465041 274860 36120 -1 182
184 0 465229 274900 36240 -1 183
185 0 465361 274900 36360 -1 184
186 0 465607 274804 36480 -1 185
187 0 465779 274620 36560 -1 186
188 0 466199 274632 36640 -1 187
189 0 466667 274488 36760 -1 188
190 0 466943 274428 36880 -1 189
191 0 467091 274368 37040 -1 190
192 0 467091 274496 37160 -1 191
193 0 466855 274608 37320 -1 192
194 0 466693 274636 37440 -1 193
195 0 466889 274612 37600 -1 194
196 0 467013 274592 37760 -1 195
197 0 467161 274612 37920 -1 196
198 0 467377 274580 38080 -1 197
199 0 467537 274576 38240 -1 198
200 0 467681 274612 38400 -1 199
201 0 467851 274636 38560 -1 200
202 0 468067 274644 38720 -1 201
203 0 468307 274640 38880 -1 202
204 0 468535 274628 39040 -1 203
205 0 468727 274628 39200 -1 204
206 0 468943 274684 39360 -1 205
207 0 469203 274636 39520 -1 206
208 0 469439 274608 39720 -1 207
209 0 469655 274576 39920 -1 208
210 0 469885 274536 40080 -1 209
211 0 470049 274500 40240 -1 210
212 0 470277 274512 40400 -1 211
213 0 470481 274532 40560 -1 212
214 0 470689 274496 40720 -1 213
215 0 470921 274480 40880 -1 214
216 0 471039 274460 41000 -1 215
217 0 471211 274392 41160 -1 216
218 0 471255 274296 41320 -1 217
219 0 471403 274196 41480 -1 218
220 0 471523 274112 41640 -1 219
221 0 471631 273972 41840 -1 220
222 0 471687 273888 42000 -1 221
223 0 471759 273788 42200 -1 222
224 0 471795 273728 42400 -1 223
225 0 471839 273648 42600 -1 224
226 0 471935 273600 42840 -1 225
227 0 472055 273540 43040 -1 226
228 0 472033 273492 43240 -1 227
229 0 471997 273444 43480 -1 228
230 0 472081 273456 43720 -1 229
231 0 472121 273444 43920 -1 230
232 0 472157 273452 44120 -1 231
233 0 472225 273424 44320 -1 232
234 0 472285 273480 44520 -1 233
235 0 472329 273528 44680 -1 234
236 0 472309 273576 44880 -1 235
237 0 472273 273636 45080 -1 236
238 0 472241 273684 45280 -1 237
239 0 472269 273756 45480 -1 238
240 0 472273 273928 45640 -1 239
241 0 472357 274020 45840 -1 240
242 0 472513 273988 46000 -1 241
243 0 472657 273860 46160 -1 242
244 0 472741 273708 46280 -1 243
245 0 472829 273564 46480 -1 244
246 0 472937 273500 46640 -1 245
247 0 472989 273424 46800 -1 246
248 0 473173 272968 46960 -1 247
249 0 473137 272980 47120 -1 248
250 0 473161 273060 47320 -1 249
251 0 473077 273316 47480 -1 250
252 0 472889 273592 47640 -1 251
253 0 472741 273444 47800 -1 252
254 0 472597 273204 47960 -1 253
255 0 472773 273508 48120 -1 254
256 0 472913 273832 48280 -1 255
257 0 472875 273920 48480 -1 256
258 0 472839 274024 48640 -1 257
259 0 472863 274076 48800 -1 258
260 0 472803 274212 48960 -1 259
261 0 472831 274336 49120 -1 260
262 0 472599 274528 49240 -1 261
263 0 472511 274704 49400 -1 262
264 0 472419 274836 49600 -1 263
265 0 472399 274928 49760 -1 264
266 0 472355 274980 49960 -1 265
267 0 472331 275048 50120 -1 266
268 0 472323 275128 50320 -1 267
269 0 472339 275196 50520 -1 268
270 0 472335 275216 50720 -1 269
271 0 472575 275192 50920 -1 270
272 0 472399 275136 51080 -1 271
273 0 472283 275164 51280 -1 272
274 0 472175 275028 51480 -1 273
275 0 472023 275036 51640 -1 274
276 0 471969 275032 51800 -1 275
277 0 471769 275040 52000 -1 276
278 0 471641 275096 52160 -1 277
279 0 471553 275100 52320 -1 278
280 0 471493 275124 52480 -1 279
281 0 471261 275132 52640 -1 280
282 0 471161 275184 52800 -1 281
283 0 471121 275260 52960 -1 282
284 0 471073 275300 53120 -1 283
285 0 471033 275280 53320 -1 284
286 0 471081 275292 53480 -1 285
287 0 471089 275268 53680 -1 286
288 0 471093 275260 53880 -1 287
289 0 471061 275200 54080 -1 288
290 0 471001 275160 54240 -1 289
291 0 470917 275152 54400 -1 290
292 0 470913 275152 54600 -1 291
293 0 470873 275164 54760 -1 292
294 0 470817 275200 54920 -1 293
295 0 470773 275240 55080 -1 294
296 0 470701 275256 55240 -1 295
297 0 470629 275280 55400 -1 296
298 0 470601 275308 55560 -1 297
299 0 470569 275336 55760 -1 298
300 0 470605 275312 55920 -1 299
301 0 470581 275284 56080 -1 300
302 0 470645 275236 56280 -1 301
303 0 470647 275204 56440 -1 302
304 0 470647 275132 56640 -1 303
305 0 470615 275100 56840 -1 304
306 0 470695 275056 57040 -1 305
307 0 470707 274980 57240 -1 306
308 0 470779 274904 57400 -1 307
309 0 470703 274824 57560 -1 308
310 0 470777 274692 57720 -1 309
311 0 470833 274596 57880 -1 310
312 0 470961 274464 58040 -1 311
313 0 471069 274348 58200 -1 312
314 0 471173 274268 58400 -1 313
315 0 471245 274220 58600 -1 314
316 0 471349 274172 58760 -1 315
317 0 471461 274168 58920 -1 316
318 0 471651 274188 59040 -1 317
319 0 471887 274220 59200 -1 318
320 0 472043 274324 59360 -1 319
321 0 472199 274424 59520 -1 320
322 0 472431 274444 59680 -1 321
323 0 472631 274504 59840 -1 322
324 0 472841 274540 59960 -1 323
325 0 473177 274580 60120 -1 324
326 0 473461 274584 60280 -1 325
327 0 473699 274620 60400 -1 326
328 0 474035 274584 60520 -1 327
329 0 474231 274588 60640 -1 328
330 0 474475 273988 60800 -1 329
331 0 474689 274188 60920 -1 330
332 0 474949 274360 61040 -1 331
333 0 475213 274488 61200 -1 332
334 0 475385 274556 61320 -1 333
335 0 475617 274580 61480 -1 334
336 0 475751 274592 61600 -1 335
337 0 475895 274580 61720 -1 336
338 0 476003 274572 61840 -1 337
339 0 476135 274624 61960 -1 338
340 0 476295 274680 62120 -1 339
341 0 476347 274652 62280 -1 340
342 0 476547 274792 62440 -1 341
343 0 476675 274844 62560 -1 342
344 0 476551 274840 62760 -1 343
345 0 476639 274856 62920 -1 344
346 0 476695 274848 63080 -1 345
347 0 476755 274876 63240 -1 346
348 0 476815 274920 63400 -1 347
349 0 476763 274984 63560 -1 348
350 0 476849 274912 63720 -1 349
351 0 477029 274776 63880 -1 350
352 0 477217 274704 64080 -1 351
353 0 477293 274672 64240 -1 352
354 0 477249 274796 64400 -1 353
355 0 477161 274956 64560 -1 354
356 0 477073 275060 64680 -1 355
357 0 477125 275104 64840 -1 356
358 0 477181 275200 65000 -1 357
359 0 477265 275232 65120 -1 358
360 0 477273 275308 65280 -1 359
361 0 477159 275368 65440 -1 360
362 0 477139 275396 65600 -1 361
363 0 477095 275452 65760 -1 362
364 0 477043 275520 65920 -1 363
365 0 477075 275584 66080 -1 364
366 0 477055 275620 66200 -1 365
367 0 477039 275628 66360 -1 366
368 0 477043 275692 66480 -1 367
369 0 476999 275772 66640 -1 368
370 0 477047 275768 66760 -1 369
371 0 477219 275596 66880 -1 370
372 0 477311 275516 67000 -1 371
373 0 477367 275496 67120 -1 372
374 0 477443 275568 67240 -1 373
375 0 477383 275616 67400 -1 374
376 0 477219 275704 67560 -1 375
377 0 477071 275760 67720 -1 376
378 0 477083 275720 67880 -1 377
379 0 477095 275636 68080 -1 378
380 0 477159 275564 68240 -1 379
381 0 477215 275492 68440 -1 380
382 0 477199 275452 68560 -1 381
383 0 477215 275388 68720 -1 382
384 0 477319 275292 68880 -1 383
385 0 477287 275224 69040 -1 384
386 0 477315 275176 69200 -1 385
387 0 477335 275120 69360 -1 386
388 0 477319 275052 69520 -1 387
389 0 477303 275032 69680 -1 388
390 0 477203 275020 69840 -1 389
391 0 477227 275012 69960 -1 390
392 0 477131 275036 70080 -1 391
393 0 476999 275044 70200 -1 392
394 0 476975 275068 70320 -1 393
395 0 476891 275080 70440 -1 394
396 0 476783 275064 70600 -1 395
397 0 476651 275044 70760 -1 396
398 0 476639 274980 70840 -1 397
399 0 476611 274968 70960 -1 398
400 0 476559 275028 71040 -1 399
401 0 476499 274996 71160 -1 400
402 0 476475 275036 71240 -1 401
403 0 476419 274992 71320 -1 402
404 0 476295 274964 71440 -1 403
405 0 476199 274900 71520 -1 404
406 0 476087 274868 71600 -1 405
407 0 476051 274852 71720 -1 406
408 0 475979 274864 71840 -1 407
409 0 475963 274836 72000 -1 408
410 0 475779 274720 72120 -1 409
411 0 475739 274724 72200 -1 410
412 0 475687 274728 72320 -1 411
413 0 475679 274724 72360 -1 412
414 0 475691 274736 72440 -1 413
415 0 475647 274708 72480 -1 414
416 0 475595 274700 72560 -1 415
417 0 475523 274716 72680 -1 416
418 0 475623 274728 72800 -1 417
419 0 475539 274692 72840 -1 418
420 0 475343 274700 72880 -1 419
421 0 475159 274676 73000 -1 420
422 0 475047 274752 73120 -1 421
423 0 475003 274780 73240 -1 422
424 0 474935 274752 73360 -1 423
425 0 474759 274820 73480 -1 424
426 0 474647 274888 73520 -1 425
427 0 474483 274900 73640 -1 426
428 0 474279 274872 73760 -1 427
429 0 474011 274824 73880 -1 428
430 0 473911 274784 74000 -1 429
431 0 473691 274820 74080 -1 430
432 0 473591 274892 74160 -1 431
433 0 473351 274932 74280 -1 432
434 0 473135 274888 74440 -1 433
435 0 473115 274892 74600 -1 434
436 0 473079 274924 74840 -1 435
437 0 473055 274908 75000 -1 436
438 0 473105.66 274910.66 75080 -1 437
439 0 472503 274212 75200 -1 438
440 0 472395 274016 75320 -1 439
441 0 472367 273796 75440 -1 440
442 0 472299 273648 75600 -1 441
443 0 472031 272908 75720 -1 442
444 0 471963 272768 75800 -1 443
445 0 471683 272636 75880 -1 444
446 0 470899 272326.06 75800 -1 445
447 0 470567 272164 75720 -1 446
448 0 470331 272296 75840 -1 447
449 0 470395 272352 75920 -1 448
450 0 470063 272148 75640 -1 447
451 0 469899 272044 75560 -1 450
452 0 469753 272010 75520 -1 451
453 0 469607 271976 75480 -1 452
454 0 468831 271520 75400 -1 453
455 0 468591 271024 75320 -1 454
456 0 468603 271024 75280 -1 455
457 0 468611 271033.34 75240 -1 456
458 0 468627 271052 75160 -1 457
459 0 468651 271052 75080 -1 458
460 0 468663 271052 75040 -1 459
461 0 468727 271212 75000 -1 460
462 0 468559 271276 74880 -1 461
463 0 467747 270600 75360 -1 456
464 0 466615 270448 75360 -1 463
465 0 466559 270412 75280 -1 464
466 0 466563 270388 75200 -1 465
467 0 466219 270508 75480 -1 464
468 0 466215 270652 75600 -1 467
469 0 466179 270876 75720 -1 468
470 0 466183 270860 75760 -1 469
471 0 465663 270620 75800 -1 470
472 0 465451 270596 75880 -1 471
473 0 465347 270588 76000 -1 472
474 0 465415 270504 76120 -1 473
475 0 465523 270472 76200 -1 474
476 0 465463 270472 76320 -1 475
477 0 464923 270416 76400 -1 476
478 0 464707 270376 76520 -1 477
479 0 464307 270304 76640 -1 478
480 0 464068.34 270228 76680 -1 479
481 0 463591 270076 76760 -1 480
482 0 463115 269960 76840 -1 481
483 0 462667 269580 76880 -1 482
484 0 462494.8 269527.2 76840 -1 483
485 0 462313.1 269440.53 76720 -1 484
486 0 462276 269443.9 76640 -1 485
487 0 462054.84 269541.34 76440 -1 486
488 0 462223 269160 76920 -1 483
489 0 461923 268932 77000 -1 488
490 0 461787 268776 77120 -1 489
491 0 461351 268540 77200 -1 490
492 0 461255 268520 77360 -1 491
493 0 460271 268152 77400 -1 492
494 0 459699 268068 77280 -1 493
495 0 459519 268072 77240 -1 494
496 0 459395 268088 77120 -1 495
497 0 459411 268024 77000 -1 496
498 0 459307 268048 76880 -1 497
499 0 459163 268020 76760 -1 498
500 0 458991 268008 76640 -1 499
501 0 458947 267952 76520 -1 500
502 0 458847 267948 76480 -1 501
503 0 458731 267888 76360 -1 502
504 0 458607 267876 76240 -1 503
505 0 458423 267812 76160 -1 504
506 0 458307 267792 76120 -1 505
507 0 458103 267864 76000 -1 506
508 0 458091 267876 75960 -1 507
509 0 457963 267812 75840 -1 508
510 0 457751 267656 75760 -1 509
511 0 457531 267280 75680 -1 510
512 0 457415 267228 75600 -1 511
513 0 457351 267196 75560 -1 512
514 0 457303 267196 75520 -1 513
515 0 461423 268516 77520 -1 492
516 0 461457 268526 77600 -1 515
517 0 461491 268536 77680 -1 516
518 0 461639 268512 77840 -1 517
519 0 461959 268432 77960 -1 518
520 0 462067 268252 78080 -1 519
521 0 462095 268040 78240 -1 520
522 0 462083 267980 78400 -1 521
523 0 462075 267840 78560 -1 522
524 0 461947 267100 78600 -1 523
525 0 461931 266900 78680 -1 524
526 0 462003 266876 78800 -1 525
527 0 461911 266772 78880 -1 526
528 0 461791 266724 79000 -1 527
529 0 461623 266604 79160 -1 528
530 0 461547 266532 79280 -1 529
531 0 461451 266396 79400 -1 530
532 0 461187 266304 79520 -1 531
533 0 460667 266064 79600 -1 532
534 0 460583 266012 79720 -1 533
535 0 460523 266084 79800 -1 534
536 0 460511 266092 80080 -1 535
537 0 460555 266108 80240 -1 536
538 0 460519 266088 80400 -1 537
539 0 460599 266060 80480 -1 538
540 0 460507 265828 80600 -1 539
541 0 460535 265696 80680 -1 540
542 0 460347 265548 80800 -1 541
543 0 460007 265528 80880 -1 542
544 0 459935 265508 81040 -1 543
545 0 459679 265592 81280 -1 544
546 0 459499 265632 81440 -1 545
547 0 459259 265768 81640 -1 546
548 0 459151 265844 81800 -1 547
549 0 459111 266080 81840 -1 548
550 0 459443 266008 81760 -1 549
551 0 459427 266008 81680 -1 550
552 0 459017 266068 81920 -1 549
553 0 458701 266156 81960 -1 552
554 0 458417 266356 82040 -1 553
555 0 458249 266492 82080 -1 554
556 0 457967 266712 82160 -1 555
557 0 457691 267000 82240 -1 556
558 0 457427 267264 82120 -1 557
559 0 457223 267304 82040 -1 558
560 0 457003.66 267344 82000 -1 559
561 0 456565 267424 81920 -1 560
562 0 456561 267476 81840 -1 561
563 0 456525 267496 81800 -1 562
564 0 456481 267496 81720 -1 563
565 0 456493 267492 81680 -1 564
566 0 456465 267480 81600 -1 565
567 0 456481 267468 81560 -1 566
568 0 456401 267456 81480 -1 567
569 0 456402 267447 81440 -1 568
570 0 456405 267420 81320 -1 569
571 0 456217 267344 81200 -1 570
572 0 456209 267396 81080 -1 571
573 0 456473 267440 81000 -1 572
574 0 456501 267480 80920 -1 573
575 0 456473 267500 80800 -1 574
576 0 456493 267508 80760 -1 575
577 0 456489 267504 80720 -1 576
578 0 456521 267512 80680 -1 577
579 0 459371 265797.44 79720 -1 534
580 0 458634.28 265428.88 79640 -1 579
581 0 458006.75 265406.8 79560 -1 580
582 0 457450.12 265255.47 79480 -1 581
583 0 457101.2 265247.88 79280 -1 582
584 0 456974.28 265234.9 79040 -1 583
585 0 456642.44 265151 78800 -1 584
586 0 456472.2 265172.03 78600 -1 585
587 0 456163.72 265151.2 78400 -1 586
588 0 455421.6 264834.6 78200 -1 587
589 0 455048.75 264654.1 78000 -1 588
590 0 454959 264603 77960 -1 589
591 0 454868.62 264551.88 77920 -1 590
592 0 454890.5 264643.12 77760 -1 591
593 0 454355.34 264572.9 77520 -1 592
594 0 454404.78 264532.25 77400 -1 593
595 0 454421.25 264518.7 77360 -1 594
596 0 454433.34 264512.66 77320 -1 595
597 0 454457.8 264500.44 77240 -1 596
598 0 454455.34 264707.56 77080 -1 597
599 0 454452.5 264967.25 76880 -1 598
600 0 454480.88 264825.56 76640 -1 599
601 0 454210.6 264690.06 76440 -1 600
602 0 454197.66 264732.06 76280 -1 601
603 0 462035 267840 78720 -1 523
604 0 462039 267828 78840 -1 603
605 0 461927 267852 78920 -1 604
606 0 461775 267936 79000 -1 605
607 0 461675 268044 79080 -1 606
608 0 461575 268128 79160 -1 607
609 0 461379 268088 79240 -1 608
610 0 461251 268152 79320 -1 609
611 0 461187 268176 79360 -1 610
612 0 460699 268124 79440 -1 611
613 0 460659 268120 79480 -1 612
614 0 460807 268160 79560 -1 613
615 0 461628.5 269007.6 77600 -1 516
616 0 461199.56 269461 77840 -1 615
617 0 461010.2 269592.62 77960 -1 616
618 0 460716.56 269836.94 78080 -1 617
619 0 460464.2 270076.7 78240 -1 618
620 0 460291.28 270237.94 78360 -1 619
621 0 460226.53 270385.78 78560 -1 620
622 0 460332.25 270701.9 78760 -1 621
623 0 460290.12 270708.9 78800 -1 622
624 0 460270.4 270699.44 78840 -1 623
625 0 460211.3 270671.06 78960 -1 624
626 0 460044.88 270662.44 79200 -1 625
627 0 459920.94 270636.5 79320 -1 626
628 0 460027.56 270631.62 79400 -1 627
629 0 460323.12 271246.2 78600 -1 622
630 0 460375.7 271283.84 78480 -1 629
631 0 460467 271358.47 78320 -1 630
632 0 460491.75 271415.16 78200 -1 631
633 0 464099 270248 76840 -1 480
634 0 463979 270360 76960 -1 633
635 0 464207 270468 77040 -1 634
636 0 464179 270492 77160 -1 635
637 0 464179 270528 77240 -1 636
638 0 463999 270616 77320 -1 637
639 0 463915 270692 77360 -1 638
640 0 465613 270506 76360 -1 476
641 0 465763 270540 76400 -1 640
642 0 465907 270632 76480 -1 641
643 0 465927 270648 76560 -1 642
644 0 465947 270628 76680 -1 643
645 0 466011 270624 76800 -1 644
646 0 465935 270664 76920 -1 645
647 0 465931 270684 77000 -1 646
648 0 471647 272620 75960 -1 445
649 0 471663 272648 76040 -1 648
650 0 473131 274912 75120 -1 438
651 0 473159 275216 75200 -1 650
652 0 473167 275296 75320 -1 651
653 0 473139 275288 75480 -1 652
654 0 473159 275352 75600 -1 653
655 0 473087 275428 75760 -1 654
656 0 473039 275516 75920 -1 655
657 0 472855 275604 76080 -1 656
658 0 472835 275676 76240 -1 657
659 0 472791 275720 76360 -1 658
660 0 472643 275760 76480 -1 659
661 0 472527 275860 76640 -1 660
662 0 472383 275884 76720 -1 661
663 0 472279 275964 76880 -1 662
664 0 472087 276052 77040 -1 663
665 0 471991 276076 77160 -1 664
666 0 471975 276072 77280 -1 665
667 0 471823 276036 77400 -1 666
668 0 471731 275968 77520 -1 667
669 0 471559 275916 77640 -1 668
670 0 471487 275864 77760 -1 669
671 0 471475 275852 77880 -1 670
672 0 471419 275737.34 77960 -1 671
673 0 471391 275680 78000 -1 672
674 0 471427 275616 78160 -1 673
675 0 471447 275592 78280 -1 674
676 0 471531 275536 78440 -1 675
677 0 471571 275500 78600 -1 676
678 0 471583 275488 78760 -1 677
679 0 471551 275484 78880 -1 678
680 0 471563 275504 79040 -1 679
681 0 471627 275504 79160 -1 680
682 0 471639 275484 79320 -1 681
683 0 471571 275512 79440 -1 682
684 0 471535 275544 79560 -1 683
685 0 471599 275568 79680 -1 684
686 0 471599 275616 79800 -1 685
687 0 471663 275632 79920 -1 686
688 0 471635 275716 80080 -1 687
689 0 471615 275752 80200 -1 688
690 0 471675 275808 80320 -1 689
691 0 471687 275872 80440 -1 690
692 0 471679 275884 80560 -1 691
693 0 471743 275912 80720 -1 692
694 0 471755 275944 80840 -1 693
695 0 471775 276036 80960 -1 694
696 0 471815 276028 81000 -1 695
697 0 471803 276032 81120 -1 696
698 0 471835 275980 81240 -1 697
699 0 471855 275992 81360 -1 698
700 0 471867 275992 81480 -1 699
701 0 471823 276008 81520 -1 700
702 0 471802.2 276033.6 81600 -1 701
703 0 471771 276072 81720 -1 702
704 0 471775 276076 81840 -1 703
705 0 471775 276048 81920 -1 704
706 0 471747 276088 82080 -1 705
707 0 471711 276124 82120 -1 706
708 0 471655 276160 82240 -1 707
709 0 471587 276252 82320 -1 708
710 0 471583 276280 82440 -1 709
711 0 471551 276320 82480 -1 710
712 0 471491 276344 82600 -1 711
713 0 471487 276344 82720 -1 712
714 0 471419 276340 82840 -1 713
715 0 471323 276268 82960 -1 714
716 0 471227 276184 83080 -1 715
717 0 471275 276192 83120 -1 716
718 0 471331 276132 83240 -1 717
719 0 470913 275696 83280 -1 718
720 0 470495 275260 83320 -1 719
721 0 470684.8 275381.94 83440 -1 720
722 0 470765.66 275399.34 83600 -1 721
723 0 470805.88 275407.5 83680 -1 722
724 0 470846.84 275444.66 83880 -1 723
725 0 470854.62 275452.25 83920 -1 724
726 0 470829.94 275271.7 83960 -1 725
727 0 470771.62 274901.06 84040 -1 726
728 0 471732.28 274368.56 84080 -1 727
729 0 472373.88 274279.8 84200 -1 728
730 0 472662.7 274289.88 84400 -1 729
731 0 473009.25 274127.75 84560 -1 730
732 0 473108.03 274132.1 84600 -1 731
733 0 473228.66 274132.1 84760 -1 732
734 0 473364.38 274153.78 84920 -1 733
735 0 473220.25 274341.62 85160 -1 734
736 0 473162.88 274492.4 85360 -1 735
737 0 473025 274563.72 85560 -1 736
738 0 472552.28 274479.28 85640 -1 737
739 0 472479.78 274519.03 85800 -1 738
740 0 472458.78 274621.84 86000 -1 739
741 0 472448.25 274534 86080 -1 740
742 0 472406.62 274465.1 86120 -1 741
743 0 472365.03 274396.16 86160 -1 742
744 0 469519 274960 83200 -1 720
745 0 468827 274824 83120 -1 744
746 0 468583 274844 83040 -1 745
747 0 468255 274720 82960 -1 746
748 0 467915 274616 82880 -1 747
749 0 467267 274448 82800 -1 748
750 0 466835 274000 82720 -1 749
751 0 466735 273740 82640 -1 750
752 0 466635 272804 82560 -1 751
753 0 466595 272492 82480 -1 752
754 0 466551 272388 82360 -1 753
755 0 466571 272264 82280 -1 754
756 0 466555 271816 82200 -1 755
757 0 466347 271364 82080 -1 756
758 0 466359 271300 81960 -1 757
759 0 466531 271528 82320 -1 756
760 0 466503 271732 82480 -1 759
761 0 466527 271724 82600 -1 760
762 0 466535 271812 82720 -1 761
763 0 466595 271716 82800 -1 762
764 0 466619 271660 82880 -1 763
765 0 466639 271652 82960 -1 764
766 0 466619 271632 83080 -1 765
767 0 466603 271596 83200 -1 766
768 0 466651 271480 83320 -1 767
769 0 466643 271364 83440 -1 768
770 0 466687 271276 83560 -1 769
771 0 466747 271280 83680 -1 770
772 0 466795 271168 83800 -1 771
773 0 466939 271224 83880 -1 772
774 0 467027 271152 83960 -1 773
775 0 467103 271148 84080 -1 774
776 0 467143 271096 84160 -1 775
777 0 467049.84 270993.47 84200 -1 776
778 0 466951 270960 84400 -1 777
779 0 467003 270764 84520 -1 778
780 0 467135 270676 84640 -1 779
781 0 467179 270660 84760 -1 780
782 0 467311 270648 84880 -1 781
783 0 467351 270684 85040 -1 782
784 0 467459 270716 85160 -1 783
785 0 467487 270736 85240 -1 784
786 0 467467 270760 85280 -1 785
787 0 467547 270828 85480 -1 786
788 0 467743 270980 85560 -1 787
789 0 467819 270952 85600 -1 788
790 0 467815 270724 85680 -1 789
791 0 467811 270692 85800 -1 790
792 0 467811 270732 85920 -1 791
793 0 467791 270700 86040 -1 792
794 0 467843 270592 86160 -1 793
795 0 467859 270436 86280 -1 794
796 0 467935 270276 86400 -1 795
797 0 467863 270208 86520 -1 796
798 0 467835 270084 86640 -1 797
799 0 467727 269984 86760 -1 798
800 0 467707 269932 86880 -1 799
801 0 467699 269864 87000 -1 800
802 0 467635 269872 87160 -1 801
803 0 467627 270204 87240 -1 802
804 0 467923 270840 87240 -1 803
805 0 468011 270928 87320 -1 804
806 0 468051 270908 87440 -1 805
807 0 468055 270964 87560 -1 806
808 0 468095 271004 87680 -1 807
809 0 468083 270956 87720 -1 808
810 0 468103 271000 87800 -1 809
811 0 468287 271128 87880 -1 810
812 0 468073 271410 87840 -1 811
813 0 467859 271692 87800 -1 812
814 0 467915 271760 87680 -1 813
815 0 467831 271960 87560 -1 814
816 0 467827 272092 87480 -1 815
817 0 468315 270876 88000 -1 811
818 0 468323 270768 88120 -1 817
819 0 468631 270948 88160 -1 818
820 0 468723 270892 88280 -1 819
821 0 468771 270884 88360 -1 820
822 0 468767 270772 88440 -1 821
823 0 468751 270676 88520 -1 822
824 0 466403 270964 82160 -1 756
825 0 466423 270072 82240 -1 824
826 0 466419 270076 82200 -1 825
827 0 466331 270092 82080 -1 826
828 0 466243 270124 82000 -1 827
829 0 466155 270192 81920 -1 828
830 0 466127 270190 81880 -1 829
831 0 466099 270188 81840 -1 830
832 0 466103 270176 81800 -1 831
833 0 466211 269908 81720 -1 832
834 0 466295 269888 81680 -1 833
835 0 466419 269884 82320 -1 825
836 0 466471 269732 82440 -1 835
837 0 466483 269584 82560 -1 836
838 0 466623 269564 82640 -1 837
839 0 466623 269300 82720 -1 838
840 0 466651 268972 82800 -1 839
841 0 466859 268664 82840 -1 840
842 0 466971 268496 82920 -1 841
843 0 467035 268356 83000 -1 842
844 0 467059 268244 83080 -1 843
845 0 467159 268080 83200 -1 844
846 0 467395 267648 83280 -1 845
847 0 467575 267492 83360 -1 846
848 0 467781 267203.2 83720 -1 847
849 0 467972.3 267296.53 83840 -1 848
850 0 468093.9 267302.94 83960 -1 849
851 0 468240.06 267281.38 84080 -1 850
852 0 468400.22 267233.12 84200 -1 851
853 0 468506.75 267189.12 84320 -1 852
854 0 468553.06 267182.3 84440 -1 853
855 0 468610.7 267163.56 84560 -1 854
856 0 468644.62 267122.44 84600 -1 855
857 0 468723.6 267130.03 84640 -1 856
858 0 468793.03 267123.88 84760 -1 857
859 0 468864.8 267128.94 84840 -1 858
860 0 468936.7 267116.8 84920 -1 859
861 0 468998.84 267136.12 85040 -1 860
862 0 469060.12 267173.47 85160 -1 861
863 0 469135.62 267188.34 85240 -1 862
864 0 469206.94 267228.88 85320 -1 863
865 0 469244.78 267234.16 85400 -1 864
866 0 469389.8 267249.06 85560 -1 865
867 0 469426.3 267138.5 85720 -1 866
868 0 469625.25 267080.12 85800 -1 867
869 0 469704 267124.5 85840 -1 868
870 0 469783.25 267168.9 85880 -1 869
871 0 470042.44 267319.1 86000 -1 870
872 0 470238.28 267314 86240 -1 871
873 0 470433.5 267269 86280 -1 872
874 0 470628.66 267223.88 86320 -1 873
875 0 470691.62 267291.75 86360 -1 874
876 0 470964.56 267345.56 86440 -1 875
877 0 471048.53 267273.5 86520 -1 876
878 0 471083.4 267310.34 86560 -1 877
879 0 471126.4 267350.62 86600 -1 878
880 0 471495.7 268366.62 86600 -1 879
881 0 471640.94 268477.6 86800 -1 880
882 0 471714.88 268887.7 86880 -1 881
883 0 471736.62 269399.8 86880 -1 882
884 0 471914.8 269716.5 86760 -1 883
885 0 472034.2 269922.78 86640 -1 884
886 0 472134.44 270067.44 86520 -1 885
887 0 472292.3 270438.97 86440 -1 886
888 0 472456.84 270698.72 86280 -1 887
889 0 472523.53 270844.56 86160 -1 888
890 0 472673.62 271028.8 86000 -1 889
891 0 472823.6 271056.56 85880 -1 890
892 0 473088.5 271140.62 85760 -1 891
893 0 473254.25 271107.44 85640 -1 892
894 0 473397.62 271108.38 85480 -1 893
895 0 473432.66 271093 85440 -1 894
896 0 473501.53 271063.4 85360 -1 895
897 0 473611.9 271032.06 85240 -1 896
898 0 473742.44 271010.28 85120 -1 897
899 0 471410.9 268247.7 86720 -1 880
900 0 471400.97 268162.03 86880 -1 899
901 0 471411.6 267954.2 87000 -1 900
902 0 471418.97 268026.72 87080 -1 901
903 0 471406.62 268194.66 87200 -1 902
904 0 471463.06 268196.66 87280 -1 903
905 0 471449.25 268388.88 86560 -1 880
906 0 471180.47 267324.16 86680 -1 879
907 0 471332.03 267282.84 86800 -1 906
908 0 471427.53 267323.66 86840 -1 907
909 0 467943 266924 83440 -1 847
910 0 468235 266128 83560 -1 909
911 0 468487 265884 83640 -1 910
912 0 468655 265176 83720 -1 911
913 0 468835 264424 83760 -1 912
914 0 469103 264764 83920 -1 913
915 0 469099 264648 84040 -1 914
916 0 469015 264580 84120 -1 915
917 0 469099 264528 84200 -1 916
918 0 469135 264480 84320 -1 917
919 0 469247 264416 84480 -1 918
920 0 469379 264424 84600 -1 919
921 0 469539 264368 84720 -1 920
922 0 469711 264356 84760 -1 921
923 0 469751 264440 84800 -1 922
924 0 468275 263820 83840 -1 913
925 0 468055 263444 83920 -1 924
926 0 468035 263204 84040 -1 925
927 0 468059 263148 84160 -1 926
928 0 468491 262112 84160 -1 927
929 0 468592 262136 84200 -1 928
930 0 468460.2 261623.03 84240 -1 929
931 0 468426.7 261397.39 84320 -1 930
932 0 468495.88 261137.53 84360 -1 931
933 0 468693 262160 84240 -1 929
934 0 468719 262232 84280 -1 933
935 0 468745 262304 84320 -1 934
936 0 468823 262346 84360 -1 935
937 0 468901 262388 84400 -1 936
938 0 469017 262310 84440 -1 937
939 0 469137 262338 84600 -1 938
940 0 469169 262342 84720 -1 939
941 0 469333 262274 84800 -1 940
942 0 469349 262158 84840 -1 941
943 0 469385 262170 84920 -1 942
944 0 468363 262160 84040 -1 928
945 0 468275 261912 84000 -1 944
946 0 468323 260436 84000 -1 945
947 0 468707 259968 84080 -1 946
948 0 468923 259812 84160 -1 947
949 0 469219 259712 84240 -1 948
950 0 469431 259652 84320 -1 949
951 0 469507 259624 84400 -1 950
952 0 469883 259432 84480 -1 951
953 0 470095 259320 84560 -1 952
954 0 470251 259064 84640 -1 953
955 0 470595 258912 84720 -1 954
956 0 470651 258764 84800 -1 955
957 0 470899 258224 84840 -1 956
958 0 471115 257948 84880 -1 957
959 0 471227 257872 84960 -1 958
960 0 471347 257796 85000 -1 959
961 0 471487 257684 85080 -1 960
962 0 471691 257504 85160 -1 961
963 0 472007 257188 85240 -1 962
964 0 472171 257032 85360 -1 963
965 0 472199 256920 85440 -1 964
966 0 472423 256712 85520 -1 965
967 0 472567 256540 85560 -1 966
968 0 472847 256364 85560 -1 967
969 0 473299 256096 85640 -1 968
970 0 473395 255936 85480 -1 969
971 0 473491 255864 85400 -1 970
972 0 473659 255784 85320 -1 971
973 0 473859 255680 85240 -1 972
974 0 473819 255596 85160 -1 973
975 0 473931 255588 85120 -1 974
976 0 474047 255512 85040 -1 975
977 0 474379 254692 85040 -1 976
978 0 474403 254644 85120 -1 977
979 0 474391 254476 85200 -1 978
980 0 474415 254272 85280 -1 979
981 0 474575 253876 85360 -1 980
982 0 474703 253716 85440 -1 981
983 0 474755 253640 85520 -1 982
984 0 474787 253612 85560 -1 983
985 0 474819 253584 85600 -1 984
986 0 475227 253012 85600 -1 985
987 0 475475 252856 85520 -1 986
988 0 475619 252840 85480 -1 987
989 0 475799 252776 85400 -1 988
990 0 475995 252776 85360 -1 989
991 0 476775 252568 85280 -1 990
992 0 477075 252696 85320 -1 991
993 0 477131 252696 85400 -1 992
994 0 477145 252712 85440 -1 993
995 0 477159 252728 85480 -1 994
996 0 477171 252756 85560 -1 995
997 0 476767 252464 85160 -1 991
998 0 476931 252400 85080 -1 997
999 0 477031 252392 85040 -1 998
1000 0 477611 252064 85080 -1 999
1001 0 477747 252036 85120 -1 1000
1002 0 477895 251960 85200 -1 1001
1003 0 478087 251904 85280 -1 1002
1004 0 478135 251876 85360 -1 1003
1005 0 478131 251820 85480 -1 1004
1006 0 478311 251736 85560 -1 1005
1007 0 478287 251728 85600 -1 1006
1008 0 478527 251688 85640 -1 1007
1009 0 478731 251624 85720 -1 1008
1010 0 478663 251520 85800 -1 1009
1011 0 478459 251368 85920 -1 1010
1012 0 478447 251324 86000 -1 1011
1013 0 478407 251344 86040 -1 1012
1014 0 479543 251640 85720 -1 1009
1015 0 479707 251728 85840 -1 1014
1016 0 479799 251804 85960 -1 1015
1017 0 479875 251796 86080 -1 1016
1018 0 479887 251736 86200 -1 1017
1019 0 479891 251668 86320 -1 1018
1020 0 474759 253604 85720 -1 985
1021 0 474747 253616 85840 -1 1020
1022 0 474731 253600 85960 -1 1021
1023 0 474583 253628 86080 -1 1022
1024 0 474443 253576 86200 -1 1023
1025 0 474331 253536 86280 -1 1024
1026 0 474259 253480 86360 -1 1025
1027 0 474203 253396 86440 -1 1026
1028 0 474151 253312 86560 -1 1027
1029 0 474139 253282 86600 -1 1028
1030 0 473979 253200 86720 -1 1029
1031 0 473939 253156 86800 -1 1030
1032 0 473879 253152 86920 -1 1031
1033 0 473827 253120 87080 -1 1032
1034 0 473755 253156 87200 -1 1033
1035 0 473687 253132 87320 -1 1034
1036 0 473675 253088 87480 -1 1035
1037 0 473647 253120 87640 -1 1036
1038 0 473623 253188 87800 -1 1037
1039 0 473627 253256 87920 -1 1038
1040 0 473655 253308 88000 -1 1039
1041 0 473643 253400 88120 -1 1040
1042 0 473691 253476 88200 -1 1041
1043 0 473699 253456 88280 -1 1042
1044 0 473735 253456 88360 -1 1043
1045 0 473775 253424 88440 -1 1044
1046 0 473967 253544 88480 -1 1045
1047 0 474027 253776 88400 -1 1046
1048 0 474302.97 253998 88440 -1 1047
1049 0 474725.25 253938.75 88680 -1 1048
1050 0 474716.2 254114.77 88720 -1 1049
1051 0 474790.22 254191.88 88880 -1 1050
1052 0 474739.56 254190.92 88960 -1 1051
1053 0 474683.78 254394.39 89120 -1 1052
1054 0 474592.5 254325.6 89360 -1 1053
1055 0 474540.72 254399.5 89520 -1 1054
1056 0 474063 254052 88320 -1 1047
1057 0 473967 254112 88200 -1 1056
1058 0 474127 253252 86640 -1 1029
1059 0 474087 255304 84880 -1 976
1060 0 474179 255252 84840 -1 1059
1061 0 468231 260444 83880 -1 946
1062 0 468115 260524 83800 -1 1061
1063 0 467975 260468 83720 -1 1062
1064 0 467927 260432 83680 -1 1063
1065 0 467811.25 260376.25 83560 -1 1064
1066 0 467343.25 260536.25 83480 -1 1065
1067 0 467288.34 260558.67 83440 -1 1066
1068 0 467103.66 260460.67 83480 -1 1067
1069 0 466735.25 260264.25 83560 -1 1068
1070 0 466755.25 260164.25 83600 -1 1069
1071 0 466847.25 259820.25 83640 -1 1070
1072 0 466879.25 259756.25 83680 -1 1071
1073 0 466915.25 259420.25 83720 -1 1072
1074 0 466987.25 259092.25 83800 -1 1073
1075 0 466991.25 258756.25 83880 -1 1074
1076 0 467195.25 258496.25 83960 -1 1075
1077 0 467243.25 258316.25 84000 -1 1076
1078 0 467219.25 258116.25 84040 -1 1077
1079 0 467211.25 258104.25 84160 -1 1078
1080 0 467191.25 258008.25 84240 -1 1079
1081 0 467167.25 257880.25 84320 -1 1080
1082 0 467167.25 257620.25 84400 -1 1081
1083 0 467259.25 257376.25 84480 -1 1082
1084 0 467355.25 257236.25 84560 -1 1083
1085 0 467415.25 257036.25 84640 -1 1084
1086 0 467423.25 256988.25 84720 -1 1085
1087 0 467483.25 256944.25 84800 -1 1086
1088 0 467603.25 256884.25 84920 -1 1087
1089 0 467647.25 256852.25 85040 -1 1088
1090 0 467651.25 256868.25 85160 -1 1089
1091 0 467691.25 256920.25 85280 -1 1090
1092 0 467737.66 256913.33 85320 -1 1091
1093 0 467831.25 256900.25 85400 -1 1092
1094 0 467919.25 256928.25 85520 -1 1093
1095 0 467871 256890 85560 -1 1094
1096 0 467823.25 256852.25 85600 -1 1095
1097 0 467834.06 256439.19 85640 -1 1096
1098 0 467826 256843 85640 -1 1096
1099 0 467832 256825 85720 -1 1098
1100 0 467835.25 256816.25 85760 -1 1099
1101 0 467939.25 256720.25 85880 -1 1100
1102 0 468067.25 256616.25 86000 -1 1101
1103 0 468123.25 256408.25 86120 -1 1102
1104 0 468127.25 256352.25 86160 -1 1103
1105 0 468159.25 256156.25 86240 -1 1104
1106 0 468191.25 256084.25 86320 -1 1105
1107 0 467179.25 260604.25 83360 -1 1067
1108 0 466391.25 260724.25 83240 -1 1107
1109 0 466247.25 260828.25 83160 -1 1108
1110 0 466221 260900 83120 -1 1109
1111 0 465637 260856 83200 -1 1110
1112 0 465489 260820 83320 -1 1111
1113 0 465341 260836 83400 -1 1112
1114 0 465227 260812 83480 -1 1113
1115 0 465199 260752 83520 -1 1114
1116 0 465587 260916 83000 -1 1111
1117 0 465547 260964 82920 -1 1116
1118 0 465655 260964 82840 -1 1117
1119 0 465679 260976 82800 -1 1118
1120 0 466215.25 260924.25 83080 -1 1110
1121 0 465987.25 261200.25 83000 -1 1120
1122 0 465751.25 261388.25 82920 -1 1121
1123 0 465635.25 261528.25 82840 -1 1122
1124 0 465487.25 261676.25 82720 -1 1123
1125 0 465411.25 261736.25 82600 -1 1124
1126 0 465311.25 261828.25 82440 -1 1125
1127 0 465267.25 261888.25 82360 -1 1126
1128 0 465099.25 262204.25 82280 -1 1127
1129 0 465159.25 262268.25 82400 -1 1128
1130 0 465099.25 262344.25 82160 -1 1128
1131 0 465103.25 262524.25 82080 -1 1130
1132 0 465071.25 262620.25 81960 -1 1131
1133 0 465035.25 262736.25 81880 -1 1132
1134 0 464863.25 263596.25 81840 -1 1133
1135 0 464831.25 263592.25 81720 -1 1134
1136 0 464779.25 263640.25 81640 -1 1135
1137 0 465103 264640 81680 -1 1136
1138 0 465415 265048 81640 -1 1137
1139 0 465403 265284 81760 -1 1138
1140 0 465371 265624 81880 -1 1139
1141 0 465367 265824 82000 -1 1140
1142 0 465363 266092 82120 -1 1141
1143 0 465291 266148 82240 -1 1142
1144 0 465263 266208 82360 -1 1143
1145 0 465211 266300 82480 -1 1144
1146 0 465167 266404 82600 -1 1145
1147 0 465135 266448 82680 -1 1146
1148 0 465067 266456 82800 -1 1147
1149 0 465019 266468 82920 -1 1148
1150 0 464991 266512 83040 -1 1149
1151 0 464935 266540 83200 -1 1150
1152 0 464923 266548 83320 -1 1151
1153 0 464875 266524 83440 -1 1152
1154 0 464759 266524 83560 -1 1153
1155 0 464711 266492 83680 -1 1154
1156 0 464667 266452 83800 -1 1155
1157 0 464607 266420 83920 -1 1156
1158 0 464607 266408 84080 -1 1157
1159 0 464651 266400 84200 -1 1158
1160 0 464647 266376 84320 -1 1159
1161 0 464635 266360 84440 -1 1160
1162 0 464627 266316 84600 -1 1161
1163 0 464647 266260 84760 -1 1162
1164 0 464607 266244 84880 -1 1163
1165 0 464663 266212 85040 -1 1164
1166 0 464531 266192 85200 -1 1165
1167 0 464511 266192 85240 -1 1166
1168 0 464471 266192 85320 -1 1167
1169 0 464415 266200 85480 -1 1168
1170 0 464355 266292 85640 -1 1169
1171 0 464291 266412 85760 -1 1170
1172 0 464247 266460 85800 -1 1171
1173 0 464099 266568 85960 -1 1172
1174 0 464043 266616 86080 -1 1173
1175 0 463927 266532 86240 -1 1174
1176 0 463739 266600 86400 -1 1175
1177 0 463547 266600 86560 -1 1176
1178 0 463423 266572 86680 -1 1177
1179 0 463435 266536 86840 -1 1178
1180 0 463439 266536 86880 -1 1179
1181 0 463599 266480 87000 -1 1180
1182 0 463851 266688 87080 -1 1181
1183 0 463855 266708 87120 -1 1182
1184 0 463907 266840 87240 -1 1183
1185 0 463935 266808 87280 -1 1184
1186 0 463963 266776 87320 -1 1185
1187 0 463823 266592 87400 -1 1186
1188 0 463763 266512 87480 -1 1187
1189 0 463807 266452 87640 -1 1188
1190 0 463911 266400 87760 -1 1189
1191 0 464439 266512 87880 -1 1190
1192 0 464567 266476 88000 -1 1191
1193 0 464657.66 266461.34 88040 -1 1192
1194 0 464839 266432 88120 -1 1193
1195 0 465043 266356 88160 -1 1194
1196 0 465083 266240 88200 -1 1195
1197 0 464831 266948 87840 -1 1192
1198 0 464911 267120 87720 -1 1197
1199 0 464903 267352 87640 -1 1198
1200 0 464815 267444 87520 -1 1199
1201 0 464767 267468 87440 -1 1200
1202 0 464783 267464 87400 -1 1201
