# Supplementary material for: Connectomics Analysis Reveals First-, Second-, and Third-Order Thermosensory and Hygrosensory Neurons in the Adult Drosophila Brain
Source: Curr Biol. 2020 Aug 17;30(16):3167–3182.e4. doi: 10.1016/j.cub.2020.06.028 (PMC7443704; doi:10.1016/j.cub.2020.06.028)
Supplement: Data S1. Skeletons and Meshes, Related to STAR Methods — marin2020-skeletons contains files describing the morphology of each neuron in this study (in FAFB14 space, .swc format). glomeruli_meshes contains the glomerular meshes (in FAFB14 space, .stl format). neuropil_meshes contains the glomerular meshes (in FAFB14 space, .stl format). [file mmc5.zip › VP_SI/marin2020-skeletons/8896969.swc]

# SWC format file
# based on specifications at http://www.neuronland.org/NLMorphologyConverter/MorphologyFormats/SWC/Spec.html
# Created by nat::write.neuron.swc
# PointNo Label X Y Z Radius Parent 
1 0 733937 142205 159600 2129 -1
2 0 733921 142309 159720 -1 1
3 0 733785 142473 160120 -1 2
4 0 732909 144165 160120 -1 3
5 0 732105 145301 160120 -1 4
6 0 731085 146149 160200 -1 5
7 0 730677 146473 160360 -1 6
8 0 730409 146753 160560 -1 7
9 0 730149 146925 160760 -1 8
10 0 729881 147237 161000 -1 9
11 0 729717 147217 161200 -1 10
12 0 729629 147381 161400 -1 11
13 0 729493 147469 161600 -1 12
14 0 729297 147633 161800 -1 13
15 0 729241 147829 162000 -1 14
16 0 729277 147989 162200 -1 15
17 0 729281 148109 162400 -1 16
18 0 729317 148141 162600 -1 17
19 0 729277 148213 162800 -1 18
20 0 729213 148233 163000 -1 19
21 0 729105 148277 163200 -1 20
22 0 728973 148189 163400 -1 21
23 0 728861 148189 163600 -1 22
24 0 728689 148169 163800 -1 23
25 0 728549 148181 164040 -1 24
26 0 728469 148117 164240 -1 25
27 0 728357 148089 164440 -1 26
28 0 728213 148041 164640 -1 27
29 0 728141 148017 164880 -1 28
30 0 728165 147969 165080 -1 29
31 0 727973 147945 165280 -1 30
32 0 727777 148065 165480 -1 31
33 0 727669 148073 165680 -1 32
34 0 727553 148045 165840 -1 33
35 0 727401 148057 166000 -1 34
36 0 727129 148181 166160 -1 35
37 0 727069 148137 166320 -1 36
38 0 726909 148329 166480 -1 37
39 0 726817 148517 166640 -1 38
40 0 726633 148537 166840 -1 39
41 0 726629 148517 167000 -1 40
42 0 726433 148493 167160 -1 41
43 0 726413 148389 167320 -1 42
44 0 726289 148285 167520 -1 43
45 0 726185 148225 167720 -1 44
46 0 726137 148213 167880 -1 45
47 0 725929 148245 168040 -1 46
48 0 725881 148161 168200 -1 47
49 0 725777 148129 168320 -1 48
50 0 725685 148041 168440 -1 49
51 0 725397 148021 168600 -1 50
52 0 725237 148081 168720 -1 51
53 0 725049 148237 168840 -1 52
54 0 724773 148273 168960 -1 53
55 0 724497 148365 169080 -1 54
56 0 724285 148377 169200 -1 55
57 0 723725 148501 169320 -1 56
58 0 723149 148605 169440 -1 57
59 0 722833 148649 169560 -1 58
60 0 722449 148737 169680 -1 59
61 0 721681 148737 169800 -1 60
62 0 721173 148733 169920 -1 61
63 0 720613 148781 170120 -1 62
64 0 719941 148821 170280 -1 63
65 0 719473 148785 170440 -1 64
66 0 718941 148789 170640 -1 65
67 0 718437 148769 170800 -1 66
68 0 718249 148741 170960 -1 67
69 0 718113 148745 171080 -1 68
70 0 717877 148761 171200 -1 69
71 0 717437 148733 171320 -1 70
72 0 717125 148761 171440 -1 71
73 0 716889 148677 171560 -1 72
74 0 716549 148721 171680 -1 73
75 0 716325 148709 171800 -1 74
76 0 716153 148809 171920 -1 75
77 0 715845 148781 172040 -1 76
78 0 715361 148805 172160 -1 77
79 0 714697 148861 172240 -1 78
80 0 714217 148773 172360 -1 79
81 0 713833 148741 172480 -1 80
82 0 713453 148697 172560 -1 81
83 0 712669 148557 172680 -1 82
84 0 712013 148381 172760 -1 83
85 0 711665 148213 172840 -1 84
86 0 710621 147929 172920 -1 85
87 0 710133 147745 173040 -1 86
88 0 709977 147597 173160 -1 87
89 0 709801 147601 173240 -1 88
90 0 709405 147569 173360 -1 89
91 0 709113 147553 173480 -1 90
92 0 708797 147489 173640 -1 91
93 0 708433 147429 173720 -1 92
94 0 707877 147369 173840 -1 93
95 0 707585 147297 173960 -1 94
96 0 707241 147305 174000 -1 95
97 0 706473 147241 174080 -1 96
98 0 705237 146881 174080 -1 97
99 0 704837 146961 174080 -1 98
100 0 704353 147125 174240 -1 99
101 0 703941 147149 174320 -1 100
102 0 703389 147133 174440 -1 101
103 0 702957 147133 174560 -1 102
104 0 702649 147065 174680 -1 103
105 0 702325 147085 174800 -1 104
106 0 701933 147029 174920 -1 105
107 0 701561 147045 175040 -1 106
108 0 701353 147081 175120 -1 107
109 0 701041 147041 175200 -1 108
110 0 700833 146985 175200 -1 109
111 0 700541 146701 175200 -1 110
112 0 700209 146497 175320 -1 111
113 0 699761 146145 175440 -1 112
114 0 699561 146037 175560 -1 113
115 0 699353 145941 175640 -1 114
116 0 699173 145821 175720 -1 115
117 0 698857 145649 175800 -1 116
118 0 698093 145345 175920 -1 117
119 0 697061 145025 176040 -1 118
120 0 696761 144885 176160 -1 119
121 0 696221 144745 176280 -1 120
122 0 695977 144613 176400 -1 121
123 0 695781 144501 176520 -1 122
124 0 695677 144333 176640 -1 123
125 0 695637 144265 176760 -1 124
126 0 695433 144081 176920 -1 125
127 0 695257 144001 177080 -1 126
128 0 695129 143861 177240 -1 127
129 0 694985 143701 177400 -1 128
130 0 694857 143577 177600 -1 129
131 0 694805 143481 177760 -1 130
132 0 694745 143389 177920 -1 131
133 0 694637 143313 178040 -1 132
134 0 694541 143249 178160 -1 133
135 0 694400 143178 178320 -1 134
136 0 694312 143106 178400 -1 135
137 0 694244 143086 178480 -1 136
138 0 694128 143010 178560 -1 137
139 0 694096 142978 178640 -1 138
140 0 694012 142886 178720 -1 139
141 0 693808 142846 178840 -1 140
142 0 693468 142762 179000 -1 141
143 0 693216 142750 179120 -1 142
144 0 693008 142698 179240 -1 143
145 0 692924 142698 179320 -1 144
146 0 692448 142750 179360 -1 145
147 0 691820 142866 179280 -1 146
148 0 691704 142914 179200 -1 147
149 0 691524 142950 179120 -1 148
150 0 691480 143014 179040 -1 149
151 0 691384 143034 179000 -1 150
152 0 691304 143086 178880 -1 151
153 0 690856 143166 178880 -1 152
154 0 690468 143234 179000 -1 153
155 0 690324 143282 179080 -1 154
156 0 690148 143362 179160 -1 155
157 0 690028 143346 179240 -1 156
158 0 689968 143394 179320 -1 157
159 0 689844 143422 179400 -1 158
160 0 689544 143590 179480 -1 159
161 0 689168 143714 179560 -1 160
162 0 689152 143742 179640 -1 161
163 0 688784 143822 179720 -1 162
164 0 688500 143866 179800 -1 163
165 0 688420 143918 179880 -1 164
166 0 688080 143994 179960 -1 165
167 0 687876 144034 180040 -1 166
168 0 687740 144058 180120 -1 167
169 0 687592 144134 180200 -1 168
170 0 687204 144178 180280 -1 169
171 0 686872 144262 180400 -1 170
172 0 686756 144318 180480 -1 171
173 0 686488 144430 180560 -1 172
174 0 686092 144702 180640 -1 173
175 0 685884 144818 180760 -1 174
176 0 685636 144890 180880 -1 175
177 0 685364 144930 181000 -1 176
178 0 685268 144950 181080 -1 177
179 0 685156 144982 181120 -1 178
180 0 685012 145034 181200 -1 179
181 0 684912 145202 181280 -1 180
182 0 684708 145038 181360 -1 181
183 0 684588 145106 181440 -1 182
184 0 684368 145118 181520 -1 183
185 0 684164 145198 181600 -1 184
186 0 683968 145294 181680 -1 185
187 0 683716 145390 181760 -1 186
188 0 683468 145462 181840 -1 187
189 0 683400 145526 181920 -1 188
190 0 683148 145598 182000 -1 189
191 0 682996 145614 182080 -1 190
192 0 682868 145658 182160 -1 191
193 0 682724 145690 182240 -1 192
194 0 682596 145730 182320 -1 193
195 0 682372 145766 182400 -1 194
196 0 682148 145754 182480 -1 195
197 0 681208 145730 182560 -1 196
198 0 681168 145750 182600 -1 197
199 0 680200 145674 182640 -1 198
200 0 679416 145770 182640 -1 199
201 0 678472 145818 182600 -1 200
202 0 677988 145898 182520 -1 201
203 0 677096 145906 182480 -1 202
204 0 676248 145754 182440 -1 203
205 0 676044 145770 182400 -1 204
206 0 675772 145778 182320 -1 205
207 0 675432 145786 182240 -1 206
208 0 675080 145762 182160 -1 207
209 0 674740 145714 182080 -1 208
210 0 674428 145686 182000 -1 209
211 0 674160 145646 181920 -1 210
212 0 673980 145618 181840 -1 211
213 0 673772 145574 181760 -1 212
214 0 673560 145566 181680 -1 213
215 0 673328 145566 181600 -1 214
216 0 673188 145562 181520 -1 215
217 0 672904 145614 181400 -1 216
218 0 672792 145630 181320 -1 217
219 0 672672 145650 181240 -1 218
220 0 672588 145654 181200 -1 219
221 0 672484 145682 181120 -1 220
222 0 672404 145690 181040 -1 221
223 0 672392 145686 180960 -1 222
224 0 672264 145682 180880 -1 223
225 0 672128 145658 180800 -1 224
226 0 671924 145622 180720 -1 225
227 0 671743.8 145577.92 180640 -1 226
228 0 671545.9 145560.95 180560 -1 227
229 0 671387.44 145510.05 180480 -1 228
230 0 671183.8 145549.64 180400 -1 229
231 0 670929.25 145543.98 180320 -1 230
232 0 670782.2 145549.64 180240 -1 231
233 0 670680.4 145521.36 180160 -1 232
234 0 670501 145509 180080 -1 233
235 0 670363.56 145600.55 180000 -1 234
236 0 670250.44 145617.52 179920 -1 235
237 0 670142.94 145640.14 179840 -1 236
238 0 670041.1 145702.38 179760 -1 237
239 0 669933.6 145736.31 179680 -1 238
240 0 669730.5 145724.81 179600 -1 239
241 0 669396.75 145939.78 179480 -1 240
242 0 669323.2 145979.38 179360 -1 241
243 0 668797.1 146318.78 179240 -1 242
244 0 668469 146579 179120 -1 243
245 0 668005 146979 179040 -1 244
246 0 667965 147043 179000 -1 245
247 0 667781 147355 178880 -1 246
248 0 667333 147771 178880 -1 247
249 0 666817 148195 178800 -1 248
250 0 666721 148215 178760 -1 249
251 0 666477 148567 178680 -1 250
252 0 666417 148903 178600 -1 251
253 0 666413 149079 178520 -1 252
254 0 666385 149399 178400 -1 253
255 0 666177 150155 178360 -1 254
256 0 666161 150439 178440 -1 255
257 0 666189 150711 178520 -1 256
258 0 666305 150943 178640 -1 257
259 0 666341 151143 178720 -1 258
260 0 666421 151287 178800 -1 259
261 0 666469 151715 178920 -1 260
262 0 666537 152035 179120 -1 261
263 0 666529 152475 179280 -1 262
264 0 666693 153111 179400 -1 263
265 0 666785 153439 179520 -1 264
266 0 666949 153671 179680 -1 265
267 0 667109 153887 179760 -1 266
268 0 667229 154111 179920 -1 267
269 0 667517 154463 180080 -1 268
270 0 667669 154707 180240 -1 269
271 0 667769 154927 180400 -1 270
272 0 668185 155819 180520 -1 271
273 0 668332 156206 180640 -1 272
274 0 669065 156271 180440 120 273
275 0 669341 156155 180280 120 274
276 0 669597 156235 180160 120 275
277 0 669741 156211 180000 120 276
278 0 669893 156315 179920 139 277
279 0 670237 156259 179800 128 278
280 0 670581 156287 179680 134 279
281 0 670817 156363 179560 166 280
282 0 670901 156395 179480 175 281
283 0 671173 156483 179360 154 282
284 0 671369 156523 179240 108 283
285 0 671453 156611 179160 108 284
286 0 671565 156763 179040 91 285
287 0 671813 156843 178920 136 286
288 0 671909 156855 178840 160 287
289 0 672197 156811 178720 160 288
290 0 672313 156843 178600 160 289
291 0 672441 156823 178480 160 290
292 0 672645 156823 178320 150 291
293 0 672773 157159 178320 150 292
294 0 672897 156791 178200 104 292
295 0 673149 156827 178080 104 294
296 0 673321 156887 177960 196 295
297 0 673841 157043 177920 86 296
298 0 674121 157447 178000 81 297
299 0 674369 158043 177960 104 298
300 0 674425 158307 177880 96 299
301 0 674449 158715 177840 98 300
302 0 674549 158923 177720 108 301
303 0 674581 158999 177640 60 302
304 0 674753 159095 177560 60 303
305 0 674797 159131 177520 60 304
306 0 674845 159207 177440 90 305
307 0 674957 159319 177320 64 306
308 0 675037 159467 177240 64 307
309 0 675133 159515 177120 98 308
310 0 675209 159639 177000 98 309
311 0 675433 159811 176920 90 310
312 0 675621 160047 176840 91 311
313 0 675697 160135 176720 91 312
314 0 675977 160463 176600 75 313
315 0 676081 160607 176480 102 314
316 0 676545 160963 176400 120 315
317 0 676949 161311 176320 86 316
318 0 677293 161523 176320 102 317
319 0 677549 161971 176320 96 318
320 0 677637 162219 176240 80 319
321 0 677845 162631 176240 107 320
322 0 677837 162743 176160 107 321
323 0 677813 162691 176080 107 322
324 0 677825 162799 176000 98 323
325 0 677945 163031 175920 80 324
326 0 678037 163107 175880 80 325
327 0 678121 163259 175800 120 326
328 0 678177 163447 175680 115 327
329 0 678265 163499 175600 115 328
330 0 678353 163647 175480 90 329
331 0 678469 163787 175400 90 330
332 0 678577 164071 175320 86 331
333 0 678789 164415 175200 75 332
334 0 678849 164523 175120 108 333
335 0 678925 164655 175000 120 334
336 0 679009 164771 174920 120 335
337 0 679145 164903 174840 104 336
338 0 679289 165111 174760 102 337
339 0 679329 165219 174640 122 338
340 0 679397 165407 174520 122 339
341 0 679461 165543 174440 115 340
342 0 679537 165571 174360 115 341
343 0 679673 165579 174320 102 342
344 0 679989 165567 174320 51 343
345 0 680145 165623 174280 51 344
346 0 680365 165735 174280 40 345
347 0 680581 165771 174280 98 346
348 0 680657 165835 174240 80 347
349 0 680685 165915 174200 80 348
350 0 680849 165951 174240 80 349
351 0 680901 165979 174160 80 350
352 0 680977 166075 174080 80 351
353 0 681013 166175 174040 80 352
354 0 673504 156896 176960 150 297
355 0 673504 156864 176880 120 354
356 0 673408 156704 176680 122 355
357 0 673344 156608 176440 102 356
358 0 673152 156512 176280 91 357
359 0 673120 156384 176040 98 358
360 0 673152 156320 175760 122 359
361 0 673184 156256 175520 122 360
362 0 673216 156192 175280 148 361
363 0 673280 156160 175000 135 362
364 0 673312 156064 174760 135 363
365 0 673344 155936 174520 120 364
366 0 673344 155840 174280 137 365
367 0 673312 155744 174040 115 366
368 0 673376 155712 173760 81 367
369 0 673344 155712 173480 101 368
370 0 673408 155680 173240 122 369
371 0 673536 155616 173000 124 370
372 0 673632 155616 172760 134 371
373 0 673696 155584 172520 148 372
374 0 673792 155552 172280 150 373
375 0 673856 155488 172040 143 374
376 0 673888 155360 171800 139 375
377 0 673952 155200 171560 163 376
378 0 673920 155264 171320 90 377
379 0 673888 155232 171040 101 378
380 0 673888 155232 170760 148 379
381 0 673888 155328 170520 143 380
382 0 673792 155200 170320 128 381
383 0 673664 155104 170080 96 382
384 0 673568 155072 169840 60 383
385 0 673408 155008 169600 60 384
386 0 673216 154976 169400 60 385
387 0 672992 154976 169280 86 386
388 0 672768 154976 169120 96 387
389 0 672512 155008 169000 101 388
390 0 672320 155040 168840 75 389
391 0 672096 155072 168640 120 390
392 0 671872 155072 168480 81 391
393 0 671808 155168 168240 60 392
394 0 671680 155200 168000 98 393
395 0 671584 155296 167760 75 394
396 0 671488 155392 167520 90 395
397 0 671296 155488 167320 91 396
398 0 671072 155520 167200 81 397
399 0 670880 155552 167040 81 398
400 0 670656 155584 166920 75 399
401 0 670432 155648 166760 81 400
402 0 670240 155680 166560 91 401
403 0 670048 155648 166400 81 402
404 0 669920 155872 166280 32 403
405 0 669760 155904 166080 75 404
406 0 669632 156000 165840 122 405
407 0 669536 156000 165600 71 406
408 0 669440 156000 165360 104 407
409 0 669440 156032 165080 64 408
410 0 669344 156096 164840 81 409
411 0 669184 156096 164640 91 410
412 0 668992 156096 164440 81 411
413 0 668832 156032 164240 124 412
414 0 668576 155968 164120 134 413
415 0 668544 155936 164120 156 414
416 0 668288 155968 164200 120 415
417 0 668032 155968 164280 96 416
418 0 667840 156000 164480 96 417
419 0 667584 155936 164560 71 418
420 0 667328 155904 164560 51 419
421 0 667072 155808 164640 60 420
422 0 666816 155808 164680 60 421
423 0 666592 155936 164680 60 422
424 0 666464 156000 164680 40 423
425 0 668768 155840 164040 104 415
426 0 668992 155840 163920 81 425
427 0 669120 155872 163680 64 426
428 0 669280 155936 163480 60 427
429 0 669376 155968 163240 51 428
430 0 669408 155936 162960 32 429
431 0 669216 155808 162760 60 430
432 0 669056 155648 162560 75 431
433 0 668864 155552 162400 104 432
434 0 668736 155360 162200 104 433
435 0 668608 155200 162000 91 434
436 0 668416 155072 161800 64 435
437 0 668256 154880 161680 75 436
438 0 668032 154720 161600 75 437
439 0 667872 154560 161480 75 438
440 0 667680 154432 161320 51 439
441 0 667456 154304 161160 71 440
442 0 667264 154112 161040 60 441
443 0 667136 153984 160840 75 442
444 0 667136 153856 160600 75 443
445 0 667200 153792 160360 75 444
446 0 667296 153760 160120 96 445
447 0 667360 153824 159880 64 446
448 0 667488 153728 159680 98 447
449 0 667584 153664 159440 51 448
450 0 667584 153600 159160 96 449
451 0 667584 153536 158880 90 450
452 0 667520 153504 158600 81 451
453 0 667456 153472 158320 64 452
454 0 667296 153472 158080 81 453
455 0 667200 153536 157840 81 454
456 0 667200 153664 157600 71 455
457 0 667136 153696 157360 96 456
458 0 667072 153664 157120 71 457
459 0 667040 153664 156840 64 458
460 0 667040 153632 156560 60 459
461 0 666880 153664 156320 45 460
462 0 666752 153760 156080 64 461
463 0 666592 153856 155880 75 462
464 0 666464 153952 155680 81 463
465 0 666400 154016 155440 98 464
466 0 666240 154016 155240 71 465
467 0 666080 153984 155040 32 466
468 0 665856 153920 154920 64 467
469 0 665664 153760 154840 91 468
470 0 665600 153728 154760 96 469
471 0 673888 155488 170480 102 381
472 0 673888 155648 170280 75 471
473 0 673824 155904 170280 101 472
474 0 673792 156160 170320 71 473
475 0 673696 156384 170400 128 474
476 0 673536 156576 170520 91 475
477 0 673440 156832 170520 81 476
478 0 673312 157088 170520 102 477
479 0 673216 157312 170400 102 478
480 0 673056 157536 170400 81 479
481 0 672864 157696 170280 71 480
482 0 672672 157856 170240 115 481
483 0 672448 158016 170160 102 482
484 0 672192 158080 170200 190 483
485 0 671936 158144 170320 164 484
486 0 671776 158336 170400 128 485
487 0 671840 158400 170360 90 486
488 0 671968 158656 170320 64 487
489 0 672000 158912 170280 75 488
490 0 672000 159168 170280 40 489
491 0 672000 159424 170240 101 490
492 0 672000 159680 170240 51 491
493 0 672096 159936 170200 81 492
494 0 672192 160096 170000 45 493
495 0 672288 160288 169840 51 494
496 0 672288 160544 169840 40 495
497 0 672256 160800 169800 64 496
498 0 672288 161056 169800 96 497
499 0 672288 161312 169840 51 498
500 0 672320 161568 169760 64 499
501 0 672352 161824 169760 96 500
502 0 672512 162016 169720 45 501
503 0 672704 162176 169680 32 502
504 0 672800 162368 169520 51 503
505 0 671552 158368 170520 124 486
506 0 671296 158400 170600 139 505
507 0 671040 158464 170600 80 506
508 0 670784 158592 170520 71 507
509 0 670560 158656 170400 91 508
510 0 670336 158752 170240 81 509
511 0 670080 158784 170200 75 510
512 0 669856 158784 170080 64 511
513 0 669664 158784 169880 60 512
514 0 669440 158816 169760 91 513
515 0 669248 158848 169560 75 514
516 0 669120 158976 169360 32 515
517 0 668960 159040 169160 98 516
518 0 668864 159168 168960 51 517
519 0 668832 159328 168720 40 518
520 0 668928 159456 168520 60 519
521 0 668928 159680 168320 51 520
522 0 668896 159904 168120 51 521
523 0 668896 160128 168000 75 522
524 0 668928 160320 167800 71 523
525 0 668896 160512 167640 51 524
526 0 668896 160768 167560 75 525
527 0 668864 161024 167440 40 526
528 0 668768 161280 167400 98 527
529 0 668640 161472 167280 86 528
530 0 668480 161664 167120 80 529
531 0 668352 161888 166960 81 530
532 0 668224 162080 166760 81 531
533 0 668256 162336 166640 86 532
534 0 668320 162528 166480 102 533
535 0 668256 162784 166440 75 534
536 0 668064 162976 166520 40 535
537 0 667968 162944 166520 81 536
538 0 674016 154944 171560 86 377
539 0 674176 154752 171520 51 538
540 0 674304 154528 171600 71 539
541 0 674560 154464 171600 75 540
542 0 674816 154336 171600 60 541
543 0 675008 154144 171520 71 542
544 0 675200 153984 171480 75 543
545 0 675328 153760 171480 60 544
546 0 675456 153504 171400 60 545
547 0 675616 153280 171320 81 546
548 0 675808 153088 171320 60 547
549 0 675904 152832 171360 81 548
550 0 676032 152608 171360 60 549
551 0 676224 152384 171360 60 550
552 0 676448 152256 171440 71 551
553 0 676640 152096 171480 80 552
554 0 676832 151936 171560 51 553
555 0 677024 151744 171640 40 554
556 0 677152 151552 171840 51 555
557 0 677280 151296 171800 51 556
558 0 677408 151104 171680 40 557
559 0 677440 150848 171640 60 558
560 0 677536 150592 171520 122 559
561 0 677568 150432 171280 107 560
562 0 677728 150208 171200 32 561
563 0 677920 150016 171160 51 562
564 0 678080 149856 171040 64 563
565 0 678144 149600 171000 98 564
566 0 678272 149376 170920 71 565
567 0 678400 149184 170720 32 566
568 0 678592 148992 170680 80 567
569 0 678784 148768 170680 80 568
570 0 678976 148576 170720 90 569
571 0 679168 148416 170760 81 570
572 0 679200 148192 170880 75 571
573 0 679296 147936 170880 60 572
574 0 679296 147680 170880 60 573
575 0 679360 147424 170800 80 574
576 0 679296 147168 170840 64 575
577 0 679392 146912 170800 64 576
578 0 679456 146656 170720 60 577
579 0 679552 146400 170680 51 578
580 0 679584 146144 170680 40 579
581 0 679584 146112 170680 51 580
582 0 668381 156335 180680 -1 273
583 0 668289 156703 180920 -1 582
584 0 668361 156971 181040 -1 583
585 0 668285 157187 181160 -1 584
586 0 668137 157555 181320 -1 585
587 0 667981 157723 181480 -1 586
588 0 667877 157927 181640 -1 587
589 0 667829 158151 181760 -1 588
590 0 667753 158315 181920 -1 589
591 0 667701 158467 182080 -1 590
592 0 667717 158723 182160 -1 591
593 0 667765 159023 182200 -1 592
594 0 667737 159651 182280 -1 593
595 0 667877 159871 182400 -1 594
596 0 667697 160299 182400 -1 595
597 0 667405 160563 182480 -1 596
598 0 666957 161027 182520 -1 597
599 0 666549 161615 182560 -1 598
600 0 666245 161707 182480 -1 599
601 0 666085 161775 182400 -1 600
602 0 665825 161759 182320 -1 601
603 0 665345 161723 182280 -1 602
604 0 664569 161587 182280 -1 603
605 0 664061 161335 182280 -1 604
606 0 663781 161075 182280 -1 605
607 0 663501 160863 182280 -1 606
608 0 663397 160875 182200 -1 607
609 0 663185 160663 182200 -1 608
610 0 663337 160555 182200 -1 609
611 0 663421 160579 182200 -1 610
612 0 663581 160335 182160 -1 611
613 0 663409 160887 182120 -1 606
614 0 663181 160843 182040 -1 613
615 0 663165 160923 182000 -1 614
616 0 663129 160875 181920 -1 615
617 0 663061 160883 181840 -1 616
618 0 662909 160963 181720 -1 617
619 0 662901 160971 181640 -1 618
620 0 662873 160983 181560 -1 619
621 0 662769 161043 181480 -1 620
622 0 662753 161115 181400 -1 621
623 0 662653 161147 181320 -1 622
624 0 662633 161139 181240 -1 623
625 0 662505 161167 181160 -1 624
626 0 662277 161271 181040 -1 625
627 0 661753 161347 180920 -1 626
628 0 661593 161339 180800 -1 627
629 0 661361 161287 180720 -1 628
630 0 661181 161167 180600 -1 629
631 0 661069 161067 180520 -1 630
632 0 660913 160983 180440 -1 631
633 0 660785 160947 180360 -1 632
634 0 660601 160927 180280 -1 633
635 0 660517 160943 180200 -1 634
636 0 660497 160927 180160 -1 635
637 0 660341 161071 180160 -1 636
638 0 660113 161315 180080 -1 637
639 0 659981 161415 180000 -1 638
640 0 660013 161379 179960 -1 639
641 0 660005 161391 179920 -1 640
642 0 660469 160747 180160 -1 635
643 0 660341 160623 180080 -1 642
644 0 660293 160635 180040 -1 643
645 0 660073 160555 179960 -1 644
646 0 659365 160399 179880 -1 645
647 0 658985 160407 179960 -1 646
648 0 658681 160295 179960 -1 647
649 0 658229 160211 180040 -1 648
650 0 657649 160071 180080 -1 649
651 0 657477 160019 180000 -1 650
652 0 657289 159995 179920 -1 651
653 0 657149 159971 179840 -1 652
654 0 656985 159939 179720 -1 653
655 0 656853 159935 179640 -1 654
656 0 656649 159947 179560 -1 655
657 0 656565 159919 179480 -1 656
658 0 656377 159931 179360 -1 657
659 0 656129 159883 179240 -1 658
660 0 655881 159891 179160 -1 659
661 0 655505 159999 179080 -1 660
662 0 655421 160027 179000 -1 661
663 0 655061 160099 178880 -1 662
664 0 654885 160147 178800 -1 663
665 0 654709 160183 178680 -1 664
666 0 654569 160291 178560 -1 665
667 0 654461 160331 178440 -1 666
668 0 654181 160495 178320 -1 667
669 0 654077 160499 178200 -1 668
670 0 653837 160543 178080 -1 669
671 0 653621 160619 177960 -1 670
672 0 653529 160631 177840 -1 671
673 0 653453 160655 177760 -1 672
674 0 653341 160707 177640 -1 673
675 0 653321 160747 177600 -1 674
676 0 653149 160715 177520 -1 675
677 0 652953 160699 177440 -1 676
678 0 652645 160683 177360 -1 677
679 0 652525 160675 177280 -1 678
680 0 652353 160655 177160 -1 679
681 0 652181 160615 177040 -1 680
682 0 651885 160519 176920 -1 681
683 0 651773 160471 176800 -1 682
684 0 651585 160403 176680 -1 683
685 0 651517 160367 176560 -1 684
686 0 651445 160363 176480 -1 685
687 0 651209 160559 176440 -1 686
688 0 651361 160327 176400 -1 687
689 0 651289 160255 176320 -1 688
690 0 651225 160255 176240 -1 689
691 0 651185 160247 176120 -1 690
692 0 651257 160131 176120 -1 691
693 0 651245 160091 175960 -1 692
694 0 651289 160023 175880 -1 693
695 0 651301 160011 175800 -1 694
696 0 651325 160035 175760 -1 695
697 0 650585 160319 176080 -1 691
698 0 650025 160411 175960 -1 697
699 0 649741 160387 175840 -1 698
700 0 649645 160387 175760 -1 699
701 0 650009 160163 175720 -1 700
702 0 649533 160355 175680 -1 701
703 0 649409 160347 175600 -1 702
704 0 649357 160395 175520 -1 703
705 0 649153 160527 175480 -1 704
706 0 649221 160467 175440 -1 705
707 0 649189 160375 175360 -1 706
708 0 649173 160355 175280 -1 707
709 0 649189 160307 175200 -1 708
710 0 649133 160263 175120 -1 709
711 0 649105 160203 175040 -1 710
712 0 649093 160163 174960 -1 711
713 0 649017 160099 174880 -1 712
714 0 648945 160051 174800 -1 713
715 0 648953 159999 174720 -1 714
716 0 648917 159991 174680 -1 715
717 0 648917 159943 174640 -1 716
718 0 648857 159907 174560 -1 717
719 0 648737 159807 174480 -1 718
720 0 648653 159691 174400 -1 719
721 0 648533 159563 174320 -1 720
722 0 648517 159543 174240 -1 721
723 0 648505 159487 174160 -1 722
724 0 648449 159459 174040 -1 723
725 0 648277 159451 173960 -1 724
726 0 648105 159423 173840 -1 725
727 0 648049 159375 173760 -1 726
728 0 647833 159483 173640 -1 727
729 0 647565 159511 173600 -1 728
730 0 647281 159595 173520 -1 729
731 0 647133 159643 173440 -1 730
732 0 646945 159659 173360 -1 731
733 0 646709 159683 173240 -1 732
734 0 646533 159715 173160 -1 733
735 0 646313 159739 173040 -1 734
736 0 645957 159735 172920 -1 735
737 0 645765 159711 172840 -1 736
738 0 645349 159695 172720 -1 737
739 0 644917 159603 172600 -1 738
740 0 644669 159559 172480 -1 739
741 0 644297 159471 172360 -1 740
742 0 644185 159431 172320 -1 741
743 0 644069 159383 172240 -1 742
744 0 643913 159363 172120 -1 743
745 0 643805 159319 172000 -1 744
746 0 643581 159219 171880 -1 745
747 0 643457 159167 171760 -1 746
748 0 643333 159087 171680 -1 747
749 0 643185 159027 171600 -1 748
750 0 643073 158975 171520 -1 749
751 0 642917 158863 171400 -1 750
752 0 642761 158767 171280 -1 751
753 0 642561 158707 171160 -1 752
754 0 642445 158595 171040 -1 753
755 0 642289 158519 170920 -1 754
756 0 642081 158367 170800 -1 755
757 0 641905 158315 170680 -1 756
758 0 641805 158179 170640 -1 757
759 0 641701 158079 170560 -1 758
760 0 641369 157891 170440 -1 759
761 0 641249 157775 170360 -1 760
762 0 641089 157683 170280 -1 761
763 0 640961 157611 170200 -1 762
764 0 640709 157511 170120 -1 763
765 0 640553 157427 170040 -1 764
766 0 640409 157255 169920 -1 765
767 0 640301 157175 169840 -1 766
768 0 640169 157059 169760 -1 767
769 0 639985 156955 169640 -1 768
770 0 639869 156883 169520 -1 769
771 0 639621 156743 169400 -1 770
772 0 639385 156695 169320 -1 771
773 0 639161 156591 169200 -1 772
774 0 638977 156463 169080 -1 773
775 0 638913 156427 169040 -1 774
776 0 638709 156331 168960 -1 775
777 0 638521 156287 168880 -1 776
778 0 638257 156171 168800 -1 777
779 0 638033 156083 168720 -1 778
780 0 637789 155967 168600 -1 779
781 0 637501 155831 168480 -1 780
782 0 637173 155719 168360 -1 781
783 0 636857 155567 168240 -1 782
784 0 636645 155463 168160 -1 783
785 0 636457 155399 168080 -1 784
786 0 636193 155211 168000 -1 785
787 0 635961 155071 167880 -1 786
788 0 635689 154943 167760 -1 787
789 0 635269 154743 167640 -1 788
790 0 634929 154591 167560 -1 789
791 0 634389 154411 167440 -1 790
792 0 634001 154311 167360 -1 791
793 0 633669 154287 167280 -1 792
794 0 633509 154291 167200 -1 793
795 0 633165 154171 167080 -1 794
796 0 632885 154071 167000 -1 795
797 0 632689 153991 166920 -1 796
798 0 632457 153895 166840 -1 797
799 0 632241 153843 166760 -1 798
800 0 631977 153711 166680 -1 799
801 0 631845 153591 166600 -1 800
802 0 631757 153539 166520 -1 801
803 0 631617 153463 166440 -1 802
804 0 631457 153411 166320 -1 803
805 0 631353 153375 166280 -1 804
806 0 630949 153275 166200 -1 805
807 0 630905 153299 166160 -1 806
808 0 630753 153231 166080 -1 807
809 0 630549 153191 166000 -1 808
810 0 630445 153183 165880 -1 809
811 0 630225 153147 165760 -1 810
812 0 630005 153055 165640 -1 811
813 0 629853 152891 165520 -1 812
814 0 629713 152787 165440 -1 813
815 0 629365 152431 165360 -1 814
816 0 629061 152223 165280 -1 815
817 0 628893 152111 165200 -1 816
818 0 628657 151927 165080 -1 817
819 0 628541 151935 164960 -1 818
820 0 628397 151899 164840 -1 819
821 0 628157 151859 164720 -1 820
822 0 627917 151783 164640 -1 821
823 0 627617 151655 164520 -1 822
824 0 627373 151547 164440 -1 823
825 0 627181 151475 164360 -1 824
826 0 626925 151323 164240 -1 825
827 0 626653 151267 164120 -1 826
828 0 626429 151183 164000 -1 827
829 0 626285 151251 163920 -1 828
830 0 625557 151315 163880 -1 829
831 0 625521 151915 163840 -1 830
832 0 625469 151995 163800 -1 831
833 0 625073 150935 163800 -1 830
834 0 624905 150847 163720 -1 833
835 0 624845 150759 163680 -1 834
836 0 624705 150455 163600 -1 835
837 0 624673 150443 163560 -1 836
838 0 624617 150375 163520 -1 837
839 0 624505 150223 163480 -1 838
840 0 624417 150151 163440 -1 839
841 0 624277 150063 163360 -1 840
842 0 624173 149995 163280 -1 841
843 0 624105 149951 163200 -1 842
844 0 624022.3 149900.33 163120 -1 843
845 0 623963 149837 163080 -1 844
846 0 623845 149711 163000 -1 845
847 0 623649 149483 162960 -1 846
848 0 623409 149275 162880 -1 847
849 0 623257 149135 162840 -1 848
850 0 622797 148947 162760 -1 849
851 0 622501 148855 162680 -1 850
852 0 622409 148819 162600 -1 851
853 0 622313 148767 162560 -1 852
854 0 622201 148723 162520 -1 853
855 0 621909 148543 162440 -1 854
856 0 621789 148475 162360 -1 855
857 0 621677 148415 162280 -1 856
858 0 621529 148383 162160 -1 857
859 0 620997 148219 162160 -1 858
860 0 620825 148219 162200 -1 859
861 0 620805 148227 162240 -1 860
862 0 620725 148207 162280 -1 861
863 0 620134.3 148009.67 162280 -1 862
864 0 619898 147922 162200 -1 863
865 0 619746 147890 162120 -1 864
866 0 619442 147890 162040 -1 865
867 0 618834 148002 161960 -1 866
868 0 618390 147678 161920 -1 867
869 0 618330 147646 161800 -1 868
870 0 618270 147610 161720 -1 869
871 0 618218 147582 161600 -1 870
872 0 618110 147430 161480 -1 871
873 0 618050 147326 161400 -1 872
874 0 617922 147274 161320 -1 873
875 0 617794 147186 161240 -1 874
876 0 617518 147022 161160 -1 875
877 0 617190 146758 161080 -1 876
878 0 616850 146426 161040 -1 877
879 0 616774 146342 160920 -1 878
880 0 616730 146298 160840 -1 879
881 0 616658 146198 160760 -1 880
882 0 616630 146130 160680 -1 881
883 0 616550 146094 160600 -1 882
884 0 616470 145994 160520 -1 883
885 0 616382 145870 160480 -1 884
886 0 616226 145710 160400 -1 885
887 0 616074 145626 160320 -1 886
888 0 615762 145442 160280 -1 887
889 0 615594 145266 160280 -1 888
890 0 615454 145154 160280 -1 889
891 0 615370 145070 160240 -1 890
892 0 615322 145050 160200 -1 891
893 0 614826 144850 160160 -1 892
894 0 614562 144774 160160 -1 893
895 0 614498 144734 160080 -1 894
896 0 614470 144694 160040 -1 895
897 0 614458 144682 160000 -1 896
898 0 614442 144738 159960 -1 897
899 0 614438 144762 159920 -1 898
900 0 614334 144878 159880 -1 899
901 0 614282 144954 159840 -1 900
902 0 614282 144994 159800 -1 901
903 0 614254 145042 159760 -1 902
904 0 614238 145062 159720 -1 903
905 0 614118 145118 159680 -1 904
906 0 614066 145198 159640 -1 905
907 0 614030 145230 159600 -1 906
908 0 613898 145302 159560 -1 907
909 0 613826 145390 159520 -1 908
910 0 613918 145474 159520 -1 909
911 0 613926 145602 159520 -1 910
912 0 613858 145734 159520 -1 911
913 0 613754 145870 159560 -1 912
914 0 613766 145898 159600 -1 913
915 0 613786 145970 159640 -1 914
916 0 613758 146098 159680 -1 915
917 0 613726 146162 159720 -1 916
918 0 613774 146346 159720 -1 917
919 0 613714 146466 159720 -1 918
920 0 613714 146500 159760 -1 919
921 0 613650 146680 159800 -1 920
922 0 613546 146836 159800 -1 921
923 0 613470 146904 159800 -1 922
924 0 656401 160075 179240 -1 659
925 0 656365 160203 179160 -1 924
926 0 656385 160243 179120 -1 925
927 0 656453 160335 179080 -1 926
928 0 666673 161851 182520 -1 599
929 0 666771 162027 182480 -1 928
930 0 666871 162139 182440 -1 929
931 0 666771 162163 182360 -1 930
932 0 666675 162299 182280 -1 931
933 0 666639 162303 182240 -1 932
934 0 666607 162335 182200 -1 933
935 0 666599 162343 182160 -1 934
936 0 666583 162383 182120 -1 935
937 0 666505 162411 182040 -1 936
938 0 666513 162435 181960 -1 937
939 0 666521 162467 181880 -1 938
940 0 666557 162531 181800 -1 939
941 0 666577 162527 181720 -1 940
942 0 666569 162551 181640 -1 941
943 0 666597 162571 181560 -1 942
944 0 666617 162619 181480 -1 943
945 0 666581 162715 181440 -1 944
946 0 666573 162763 181400 -1 945
947 0 666589 162851 181360 -1 946
948 0 666577 162907 181320 -1 947
949 0 666637 162875 181240 -1 948
950 0 666621 162911 181160 -1 949
951 0 666585 162963 181080 -1 950
952 0 666569 163027 181000 -1 951
953 0 666573 163035 180920 -1 952
954 0 666513 163019 180800 -1 953
955 0 666393 163079 180720 -1 954
956 0 666177 163327 180600 -1 955
957 0 666181 163459 180560 -1 956
958 0 666245 163991 180560 -1 957
959 0 666117 163659 180480 -1 957
960 0 665973 163471 180280 -1 959
961 0 665965 163399 180160 -1 960
962 0 665929 163287 180040 -1 961
963 0 665881 163247 179960 -1 962
964 0 665885 163267 179840 -1 963
965 0 665757 163355 179680 -1 964
966 0 665597 163455 179520 -1 965
967 0 665529 163595 179360 -1 966
968 0 665481 163595 179240 -1 967
969 0 665469 163579 179120 -1 968
970 0 665453 163623 179000 -1 969
971 0 665433 163631 178880 -1 970
972 0 665425 163687 178840 -1 971
973 0 665413 163723 178800 -1 972
974 0 665381 163743 178760 -1 973
975 0 665373 163811 178680 -1 974
976 0 665338.3 163912.33 178600 -1 975
977 0 665321 163963 178560 -1 976
978 0 665313 164019 178400 -1 977
979 0 665273 163959 178320 -1 978
980 0 665277 164111 178160 -1 979
981 0 665245 164215 178000 -1 980
982 0 665261 164323 177880 -1 981
983 0 665249 164419 177760 -1 982
984 0 665241 164475 177640 -1 983
985 0 665249 164499 177520 -1 984
986 0 665277 164539 177360 -1 985
987 0 665253.3 164551.11 177200 -1 986
988 0 665149 164579 177080 -1 987
989 0 665093 164575 176960 -1 988
990 0 665013 164571 176880 -1 989
991 0 665041 164607 176760 -1 990
992 0 665037 164691 176640 -1 991
993 0 665017 164711 176600 -1 992
994 0 664921 164827 176440 -1 993
995 0 664917 165011 176320 -1 994
996 0 665005 165159 176240 -1 995
997 0 665025 165215 176160 -1 996
998 0 665109 165351 176040 -1 997
999 0 665189 165435 175920 -1 998
1000 0 665205 165543 175800 -1 999
1001 0 665221 165699 175680 -1 1000
1002 0 665297 165803 175600 -1 1001
1003 0 665301 165679 175600 -1 1002
1004 0 665325 165883 175520 -1 1002
1005 0 665489 166151 175400 -1 1004
1006 0 665625 166451 175360 -1 1005
1007 0 665645 166651 175280 -1 1006
1008 0 665669 166755 175160 -1 1007
1009 0 665685 166847 175000 -1 1008
1010 0 665369 167155 174800 -1 1009
1011 0 665081 167167 174760 -1 1010
1012 0 664869 167147 174760 -1 1011
1013 0 664717 167207 174720 -1 1012
1014 0 664557 167183 174640 -1 1013
1015 0 664441 167239 174520 -1 1014
1016 0 664333 167303 174360 -1 1015
1017 0 664289 167379 174240 -1 1016
1018 0 664241 167495 174040 -1 1017
1019 0 664233 167567 173920 -1 1018
1020 0 664173 167663 173800 -1 1019
1021 0 664125 167735 173680 -1 1020
1022 0 664089 167763 173560 -1 1021
1023 0 664001 167903 173400 -1 1022
1024 0 663989 167935 173200 -1 1023
1025 0 663937 167979 173040 -1 1024
1026 0 663941 167939 172880 -1 1025
1027 0 663985 167979 172760 -1 1026
1028 0 663921 167963 172640 -1 1027
1029 0 663881 167995 172520 -1 1028
1030 0 663809 168035 172480 -1 1029
1031 0 663757 168083 172400 -1 1030
1032 0 663733 168115 172320 -1 1031
1033 0 663741 168127 172240 -1 1032
1034 0 663741 168171 172160 -1 1033
1035 0 663741 168203 172080 -1 1034
1036 0 663729 168243 172000 -1 1035
1037 0 663749 168263 171920 -1 1036
1038 0 663781 168239 171840 -1 1037
1039 0 663841 168211 171760 -1 1038
1040 0 663869 168271 171680 -1 1039
1041 0 663933 168267 171560 -1 1040
1042 0 663929 168299 171520 -1 1041
1043 0 663945 168383 171360 -1 1042
1044 0 664005 168571 171200 -1 1043
1045 0 664049 168603 171080 -1 1044
1046 0 664085 168679 170960 -1 1045
1047 0 664077 168711 170880 -1 1046
1048 0 664113 168731 170760 -1 1047
1049 0 664129 168823 170680 -1 1048
1050 0 664233 169011 170680 -1 1049
1051 0 664341 169247 170800 -1 1050
1052 0 664129 168843 170640 -1 1049
1053 0 664233 168791 170560 -1 1052
1054 0 664245 168803 170520 -1 1053
1055 0 664269 168843 170480 -1 1054
1056 0 664253 168867 170440 -1 1055
1057 0 664219 168881 170400 -1 1056
1058 0 664377 168959 170320 -1 1057
1059 0 664465 169019 170240 -1 1058
1060 0 664521 169051 170200 -1 1059
1061 0 664577 169083 170160 -1 1060
1062 0 664625 169127 170080 -1 1061
1063 0 664597 169119 169960 -1 1062
1064 0 664609 169139 169840 -1 1063
1065 0 664597 169131 169680 -1 1064
1066 0 664609 169115 169520 -1 1065
1067 0 664581 169187 169360 -1 1066
1068 0 664541 169267 169320 -1 1067
1069 0 664493 169255 169280 -1 1068
1070 0 664473 169263 169240 -1 1069
1071 0 664457 169295 169200 -1 1070
1072 0 664461 169311 169160 -1 1071
1073 0 664521 169323 169120 -1 1072
1074 0 664545 169339 169080 -1 1073
1075 0 664605 169335 169040 -1 1074
1076 0 664569 169367 169000 -1 1075
1077 0 664565 169399 168960 -1 1076
1078 0 664561 169411 168920 -1 1077
1079 0 664549 169455 168880 -1 1078
1080 0 664529 169515 168840 -1 1079
1081 0 664513 169531 168800 -1 1080
1082 0 664489 169555 168760 -1 1081
1083 0 664469 169575 168720 -1 1082
1084 0 664441 169591 168680 -1 1083
1085 0 664441 169639 168640 -1 1084
1086 0 664453 169631 168600 -1 1085
1087 0 664473 169647 168560 -1 1086
1088 0 664481 169663 168520 -1 1087
1089 0 664525 169695 168480 -1 1088
1090 0 664581 169763 168440 -1 1089
1091 0 664553 169795 168400 -1 1090
1092 0 664493 169839 168360 -1 1091
1093 0 664453 169867 168320 -1 1092
1094 0 664505 169939 168280 -1 1093
1095 0 664537 169935 168240 -1 1094
1096 0 664557 169959 168200 -1 1095
1097 0 664573 169975 168160 -1 1096
1098 0 664637 169995 168120 -1 1097
1099 0 664641 170087 168080 -1 1098
1100 0 664637 170107 168040 -1 1099
1101 0 664601 170159 168000 -1 1100
1102 0 664617 170167 167960 -1 1101
1103 0 664601 170155 167920 -1 1102
1104 0 664597 170155 167880 -1 1103
1105 0 664561 170155 167840 -1 1104
1106 0 664565 170139 167800 -1 1105
1107 0 664529 170135 167760 -1 1106
1108 0 664497 170167 167720 -1 1107
1109 0 664553 170091 167640 -1 1108
1110 0 664525 170039 167600 -1 1109
1111 0 664521 170015 167560 -1 1110
1112 0 664461 170019 167520 -1 1111
1113 0 664461 170027 167480 -1 1112
1114 0 664425 170059 167440 -1 1113
1115 0 664357 170091 167400 -1 1114
1116 0 664317 170083 167360 -1 1115
1117 0 664297 170107 167320 -1 1116
1118 0 664233 170063 167280 -1 1117
1119 0 664693 169183 170200 -1 1060
1120 0 664185 168895 170360 -1 1057
1121 0 664125 168871 170320 -1 1120
1122 0 663857 168735 170320 -1 1121
1123 0 663825 168755 170280 -1 1122
1124 0 663885 168731 170200 -1 1123
1125 0 664025 168747 170000 -1 1124
1126 0 663977 168063 172520 -1 1029
1127 0 664917 164951 176240 -1 996
1128 0 664797 164347 176880 -1 990
1129 0 664661 164275 176880 -1 1128
1130 0 666741 162535 181480 -1 944
1131 0 666797 162467 181440 -1 1130
1132 0 666881 162383 181400 -1 1131
1133 0 666949 162359 181360 -1 1132
1134 0 666961 162355 181320 -1 1133
1135 0 667673 156315 180480 -1 273
1136 0 667005 156371 180320 -1 1135
1137 0 666605 156587 180240 -1 1136
1138 0 666237 156887 180160 -1 1137
1139 0 666061 156995 180120 -1 1138
1140 0 665953 157059 180080 -1 1139
1141 0 665565 157335 180000 -1 1140
1142 0 665349 157543 179920 -1 1141
1143 0 665165 157687 179840 -1 1142
1144 0 664581 157943 179760 -1 1143
1145 0 664069 158187 179680 -1 1144
1146 0 663353 158539 179600 -1 1145
1147 0 662969 158735 179560 -1 1146
1148 0 662393 158883 179480 -1 1147
1149 0 661809 158891 179400 -1 1148
1150 0 661485 158891 179320 -1 1149
1151 0 661145 158775 179240 -1 1150
1152 0 661049 158723 179120 -1 1151
1153 0 660925 158643 179000 -1 1152
1154 0 660577 158623 178840 -1 1153
1155 0 660273 158647 178720 -1 1154
1156 0 660093 158663 178600 -1 1155
1157 0 659913 158687 178480 -1 1156
1158 0 659761 158691 178440 -1 1157
1159 0 658649 158891 178400 -1 1158
1160 0 658549 158915 178320 -1 1159
1161 0 658485 158891 178240 -1 1160
1162 0 658161 158879 178160 -1 1161
1163 0 657689 158743 178080 -1 1162
1164 0 657421 158595 177960 -1 1163
1165 0 657241 158551 177880 -1 1164
1166 0 657141 158519 177760 -1 1165
1167 0 657013 158471 177640 -1 1166
1168 0 656925 158423 177520 -1 1167
1169 0 656765 158391 177400 -1 1168
1170 0 656617 158311 177280 -1 1169
1171 0 656557 158275 177120 -1 1170
1172 0 656393 158095 177000 -1 1171
1173 0 656273 157987 176880 -1 1172
1174 0 656193 157891 176760 -1 1173
1175 0 656093 157775 176640 -1 1174
1176 0 655901 157699 176480 -1 1175
1177 0 655705 157643 176400 -1 1176
1178 0 655557 157571 176320 -1 1177
1179 0 655185 157579 176200 -1 1178
1180 0 654865 157583 176080 -1 1179
1181 0 654673 157571 175960 -1 1180
1182 0 654341 157591 175880 -1 1181
1183 0 654049 157659 175800 -1 1182
1184 0 653965 157667 175760 -1 1183
1185 0 653525 157803 175720 -1 1184
1186 0 653797 157643 175680 -1 1185
1187 0 653749 157631 175640 -1 1186
1188 0 653549 157607 175560 -1 1187
1189 0 653441 157647 175480 -1 1188
1190 0 653289 157615 175400 -1 1189
1191 0 653197 157571 175280 -1 1190
1192 0 652957 157499 175200 -1 1191
1193 0 652781 157423 175080 -1 1192
1194 0 652665 157443 174960 -1 1193
1195 0 652529 157435 174840 -1 1194
1196 0 652329 157331 174720 -1 1195
1197 0 652249 157271 174600 -1 1196
1198 0 652061 157187 174440 -1 1197
1199 0 651785 157119 174280 -1 1198
1200 0 651525 157103 174080 -1 1199
1201 0 651277 157111 173960 -1 1200
1202 0 651025 157075 173800 -1 1201
1203 0 650685 156967 173640 -1 1202
1204 0 650365 156855 173480 -1 1203
1205 0 649933 156803 173320 -1 1204
1206 0 649617 156759 173160 -1 1205
1207 0 649029 156363 173000 -1 1206
1208 0 648629 156235 172880 -1 1207
1209 0 648297 156215 172800 -1 1208
1210 0 648089 156267 172680 -1 1209
1211 0 647869 156231 172520 -1 1210
1212 0 647793 156267 172360 -1 1211
1213 0 647693 156203 172200 -1 1212
1214 0 647497 156135 172040 -1 1213
1215 0 647369 155987 171840 -1 1214
1216 0 647205 155879 171640 -1 1215
1217 0 646797 155839 171440 -1 1216
1218 0 646285 155807 171240 -1 1217
1219 0 645941 155699 171080 -1 1218
1220 0 645533 155463 170960 -1 1219
1221 0 645133 155359 170800 -1 1220
1222 0 644885 155287 170560 -1 1221
1223 0 644557 155087 170320 -1 1222
1224 0 644257 155015 170120 -1 1223
1225 0 643989 154975 169920 -1 1224
1226 0 643825 154940.33 169800 -1 1225
1227 0 643741 154915 169720 -1 1226
1228 0 643405 154811 169560 -1 1227
1229 0 643065 154663 169360 -1 1228
1230 0 642761 154591 169160 -1 1229
1231 0 642473 154559 169000 -1 1230
1232 0 642117 154567 168840 -1 1231
1233 0 641797 154619 168680 -1 1232
1234 0 641401 154607 168480 -1 1233
1235 0 640769 154511 168360 -1 1234
1236 0 640345 154363 168200 -1 1235
1237 0 639829 154199 168040 -1 1236
1238 0 639541 154051 167880 -1 1237
1239 0 639181 153939 167720 -1 1238
1240 0 638845 153939 167520 -1 1239
1241 0 638401 153851 167360 -1 1240
1242 0 637997 153775 167200 -1 1241
1243 0 637629 153787 167040 -1 1242
1244 0 637253 153799 166880 -1 1243
1245 0 636809 153763 166720 -1 1244
1246 0 636613 153723 166560 -1 1245
1247 0 636269 153591 166400 -1 1246
1248 0 636037 153491 166280 -1 1247
1249 0 635581 153415 166200 -1 1248
1250 0 635485 153431 166120 -1 1249
1251 0 635173 153383 166000 -1 1250
1252 0 634905 153307 165880 -1 1251
1253 0 634413 153263 165720 -1 1252
1254 0 634121 153223 165560 -1 1253
1255 0 633977 153207 165400 -1 1254
1256 0 633521 153067 165240 -1 1255
1257 0 633141 152819 165080 -1 1256
1258 0 632913 152663 164920 -1 1257
1259 0 632753 152547 164760 -1 1258
1260 0 632489 152435 164600 -1 1259
1261 0 632065 152239 164440 -1 1260
1262 0 631505 151951 164280 -1 1261
1263 0 630821 151751 164080 -1 1262
1264 0 630417 151623 163880 -1 1263
1265 0 630281 151591 163680 -1 1264
1266 0 630001 151399 163480 -1 1265
1267 0 629669 151179 163320 -1 1266
1268 0 629469 150943 163160 -1 1267
1269 0 629101 150591 163000 -1 1268
1270 0 628853 150251 162840 -1 1269
1271 0 628493 149987 162680 -1 1270
1272 0 628125 149715 162520 -1 1271
1273 0 627769 149455 162360 -1 1272
1274 0 627325 149263 162200 -1 1273
1275 0 626861 148995 162080 -1 1274
1276 0 626557 148683 161960 -1 1275
1277 0 626145 148211 161800 -1 1276
1278 0 625581 147731 161640 -1 1277
1279 0 625161 147291 161480 32 1278
1280 0 624873 146955 161320 32 1279
1281 0 624417 146623 161160 40 1280
1282 0 623769 146419 161040 96 1281
1283 0 623665 146335 160840 60 1282
1284 0 623529 146199 160640 124 1283
1285 0 623213 145883 160480 102 1284
1286 0 623021 145643 160320 75 1285
1287 0 622665 145295 160200 80 1286
1288 0 622377 145079 160120 80 1287
1289 0 622013 144767 160000 81 1288
1290 0 621817 144615 159880 107 1289
1291 0 621509 144399 159760 98 1290
1292 0 621113 144191 159640 107 1291
1293 0 620745 143791 159520 98 1292
1294 0 620253 143307 159400 81 1293
1295 0 619917 143039 159280 91 1294
1296 0 619703.7 142839 159200 75 1295
1297 0 618989 142315 159160 75 1296
1298 0 618781 142167 159080 86 1297
1299 0 618093 141783 159000 75 1298
1300 0 617681 141591 158880 102 1299
1301 0 617281 141371 158760 115 1300
1302 0 617101 141295 158600 81 1301
1303 0 616889 141167 158440 90 1302
1304 0 616661 141059 158320 107 1303
1305 0 616177 140923 158160 96 1304
1306 0 615813 140807 158080 86 1305
1307 0 615281 140715 157960 107 1306
1308 0 614917 140551 157840 101 1307
1309 0 614725 140417 157800 64 1308
1310 0 614325 140151 157720 71 1309
1311 0 613449 139843 157600 128 1310
1312 0 613065 139735 157480 104 1311
1313 0 612877 139735 157360 98 1312
1314 0 612105 139427 157240 107 1313
1315 0 611833 139363 157120 122 1314
1316 0 611621 139319 157000 107 1315
1317 0 611485 139239 156880 107 1316
1318 0 611061 139163 156720 60 1317
1319 0 611013 139139 156600 60 1318
1320 0 610817 139179 156440 96 1319
1321 0 610377 138907 156320 81 1320
1322 0 609949 138667 156280 108 1321
1323 0 609513 138447 156200 115 1322
1324 0 609329 138271 156120 96 1323
1325 0 608613 138015 156080 86 1324
1326 0 608221 137743 156000 107 1325
1327 0 607729 137007 156000 160 1326
1328 0 607643.7 136711 155920 202 1327
1329 0 607171.7 136731 155840 81 1328
1330 0 606767.7 136655 155800 71 1329
1331 0 606635.7 136631 155720 71 1330
1332 0 606507.7 136591 155640 81 1331
1333 0 606363.7 136575 155560 81 1332
1334 0 606211.7 136551 155480 81 1333
1335 0 606063.7 136491 155400 90 1334
1336 0 606007.7 136479 155320 90 1335
1337 0 605863.7 136463 155200 51 1336
1338 0 605647.7 136383 155040 98 1337
1339 0 605503.7 136343 154920 81 1338
1340 0 605375.7 136343 154800 81 1339
1341 0 605167.7 136319 154680 90 1340
1342 0 605031.7 136275 154560 101 1341
1343 0 604851.7 136295 154400 166 1342
1344 0 604431.7 136275 154240 208 1343
1345 0 604152 136275 154160 266 1344
1346 0 604004.7 136266.33 154120 266 1345
1347 0 603710.4 136248.6 154040 237 1346
1348 0 603416 136231 153960 163 1347
1349 0 603412 136247 153920 163 1348
1350 0 603392 136271 153880 163 1349
1351 0 602092 136311 153880 107 1350
1352 0 601764 136335 154000 128 1351
1353 0 601152 135915 154040 250 1352
1354 0 600720 135351 154040 124 1353
1355 0 600796 135427 154160 200 1354
1356 0 600840 135411 154360 200 1355
1357 0 601044 135347 154560 226 1356
1358 0 601128 135395 154680 226 1357
1359 0 599500 134755 154000 134 1354
1360 0 598556 134615 154000 122 1359
1361 0 597500 134555 153920 104 1360
1362 0 596804 134343 153800 122 1361
1363 0 596732 134311 153720 122 1362
1364 0 596212 134211 153600 122 1363
1365 0 595884 134227 153480 134 1364
1366 0 595688 134223 153360 108 1365
1367 0 595468 134159 153240 122 1366
1368 0 595248 134131 153120 120 1367
1369 0 594916 134179 153000 136 1368
1370 0 594624 134231 152880 200 1369
1371 0 594456 134291 152760 134 1370
1372 0 594300 134271 152640 128 1371
1373 0 593960 134247 152520 71 1372
1374 0 593640 134243 152480 96 1373
1375 0 593152 134043 152400 86 1374
1376 0 592872 134027 152320 45 1375
1377 0 592288 134063 152200 91 1376
1378 0 591668 133755 152040 107 1377
1379 0 590816 133355 152000 120 1378
1380 0 590744 133347 151920 120 1379
1381 0 590588 133351 151880 120 1380
1382 0 590408 133295 151840 101 1381
1383 0 590052 133147 151760 102 1382
1384 0 589368 132895 151680 101 1383
1385 0 588536 132719 151640 40 1384
1386 0 587352 132599 151640 128 1385
1387 0 586456 132871 151720 137 1386
1388 0 585436 133095 151800 137 1387
1389 0 584816 133235 151920 241 1388
1390 0 584816 133235 152000 189 1389
1391 0 584656 133307 152120 189 1390
1392 0 584584 133391 152200 122 1391
1393 0 584364 133351 152320 128 1392
1394 0 584084 133475 152480 136 1393
1395 0 583628 133707 152560 160 1394
1396 0 583540 133791 152720 160 1395
1397 0 583760 134079 152720 40 1396
1398 0 583960 134419 152720 101 1397
1399 0 583928 135055 152720 257 1398
1400 0 583104 133719 152840 141 1396
1401 0 582800 133575 152920 96 1400
1402 0 581724 133363 153000 90 1401
1403 0 580736 133431 153120 124 1402
1404 0 579692 133287 153160 107 1403
1405 0 579132 133539 153080 96 1404
1406 0 578728 133695 153000 96 1405
1407 0 578392 133655 153000 98 1406
1408 0 578032 133435 153120 108 1407
1409 0 577836 133351 153240 120 1408
1410 0 577576 133227 153360 107 1409
1411 0 576716 133071 153440 143 1410
1412 0 576676 133063 153520 143 1411
1413 0 576624 133099 153600 137 1412
1414 0 575816 133131 153840 120 1413
1415 0 575088 133299 153920 102 1414
1416 0 574912 133315 154000 102 1415
1417 0 574464 133395 154120 148 1416
1418 0 574560 134144 154960 71 1417
1419 0 574720 134304 155080 75 1418
1420 0 574816 134560 155120 86 1419
1421 0 574848 134816 155240 32 1420
1422 0 574912 135040 155360 45 1421
1423 0 574880 135200 155560 60 1422
1424 0 574752 135328 155760 81 1423
1425 0 574592 135328 155960 104 1424
1426 0 574368 135264 156080 102 1425
1427 0 574208 135200 156280 96 1426
1428 0 574016 135264 156480 60 1427
1429 0 573824 135392 156600 75 1428
1430 0 573632 135552 156760 40 1429
1431 0 573472 135712 156880 81 1430
1432 0 573280 135904 156960 153 1431
1433 0 573024 135904 157000 189 1432
1434 0 572768 136000 157000 210 1433
1435 0 572544 136160 157040 198 1434
1436 0 572416 136384 157080 214 1435
1437 0 572256 136544 157280 75 1436
1438 0 572096 136704 157480 45 1437
1439 0 571904 136896 157560 71 1438
1440 0 571744 137088 157680 102 1439
1441 0 571552 137248 157760 51 1440
1442 0 571360 137440 157840 81 1441
1443 0 571136 137536 157960 75 1442
1444 0 570944 137696 158080 51 1443
1445 0 570752 137888 158200 51 1444
1446 0 570560 138080 158320 51 1445
1447 0 570400 138240 158520 75 1446
1448 0 570272 138400 158720 60 1447
1449 0 570144 138592 158880 71 1448
1450 0 569984 138752 159040 32 1449
1451 0 569792 138944 159080 98 1450
1452 0 569632 139168 159080 120 1451
1453 0 569376 139232 159120 156 1452
1454 0 569152 139264 159280 181 1453
1455 0 568992 139328 159480 185 1454
1456 0 568928 139552 159600 202 1455
1457 0 568832 139680 159800 178 1456
1458 0 568672 139776 160000 40 1457
1459 0 568480 139968 160040 45 1458
1460 0 568352 140160 160200 60 1459
1461 0 568288 140416 160280 80 1460
1462 0 568128 140576 160400 64 1461
1463 0 568064 140768 160560 75 1462
1464 0 568032 141024 160640 40 1463
1465 0 568032 141280 160680 60 1464
1466 0 568032 141536 160680 75 1465
1467 0 568032 141792 160680 75 1466
1468 0 567968 142048 160680 86 1467
1469 0 567808 142272 160680 75 1468
1470 0 567712 142528 160680 101 1469
1471 0 567616 142752 160760 75 1470
1472 0 567552 142976 160880 51 1471
1473 0 567360 143168 160960 51 1472
1474 0 567168 143360 160960 51 1473
1475 0 566944 143552 160960 98 1474
1476 0 566784 143744 161080 122 1475
1477 0 566624 143904 161240 71 1476
1478 0 566464 144032 161400 45 1477
1479 0 566272 144224 161440 80 1478
1480 0 566112 144416 161520 51 1479
1481 0 566016 144672 161560 60 1480
1482 0 565920 144928 161560 40 1481
1483 0 565728 145120 161560 40 1482
1484 0 565568 145312 161600 80 1483
1485 0 565472 145536 161680 80 1484
1486 0 565312 145728 161720 51 1485
1487 0 565152 145920 161800 45 1486
1488 0 564960 146112 161880 60 1487
1489 0 564768 146304 161960 45 1488
1490 0 564576 146496 161960 32 1489
1491 0 564384 146688 161920 71 1490
1492 0 564192 146880 161920 91 1491
1493 0 564000 147072 161920 80 1492
1494 0 563808 147232 161880 60 1493
1495 0 563616 147424 161800 60 1494
1496 0 563456 147648 161760 86 1495
1497 0 563328 147872 161760 122 1496
1498 0 563232 148128 161680 208 1497
1499 0 563168 148352 161520 168 1498
1500 0 563008 148544 161480 178 1499
1501 0 562848 148736 161400 164 1500
1502 0 562784 148992 161400 160 1501
1503 0 562784 149248 161440 226 1502
1504 0 562720 149504 161440 219 1503
1505 0 562688 149760 161520 240 1504
1506 0 562688 149984 161640 172 1505
1507 0 562592 150240 161640 102 1506
1508 0 562432 150464 161560 51 1507
1509 0 562368 150720 161560 60 1508
1510 0 562304 150976 161600 80 1509
1511 0 562240 151232 161520 40 1510
1512 0 562240 151488 161480 64 1511
1513 0 562208 151744 161440 40 1512
1514 0 562240 152000 161440 40 1513
1515 0 562368 152256 161440 51 1514
1516 0 562432 152512 161440 71 1515
1517 0 562464 152768 161440 98 1516
1518 0 562336 153024 161400 81 1517
1519 0 562208 153248 161320 71 1518
1520 0 562144 153504 161240 71 1519
1521 0 562112 153760 161200 80 1520
1522 0 562016 154016 161200 51 1521
1523 0 562016 154272 161200 51 1522
1524 0 561984 154528 161200 60 1523
1525 0 561920 154784 161200 96 1524
1526 0 561792 155040 161200 189 1525
1527 0 561760 155296 161120 200 1526
1528 0 561728 155552 161120 186 1527
1529 0 561728 155808 161240 136 1528
1530 0 561728 156032 161400 226 1529
1531 0 561824 156256 161480 209 1530
1532 0 561984 156480 161480 183 1531
1533 0 562080 156736 161440 102 1532
1534 0 562080 156992 161440 40 1533
1535 0 562080 157216 161560 40 1534
1536 0 573896 133363 154200 102 1417
1537 0 573068 133423 154080 124 1536
1538 0 571896 133559 153960 163 1537
1539 0 571700 133547 153880 163 1538
1540 0 571228 133499 153640 163 1539
1541 0 571292 133459 153560 163 1540
1542 0 571364 133455 153480 163 1541
1543 0 571636 133403 153320 153 1542
1544 0 569604 133867 153560 75 1541
1545 0 569248 133843 153440 102 1544
1546 0 568972 133727 153320 91 1545
1547 0 568660 133675 153240 91 1546
1548 0 568392 133603 153160 64 1547
1549 0 567924 133599 153040 101 1548
1550 0 567620 133631 152920 91 1549
1551 0 567236 133659 152800 98 1550
1552 0 566864 133779 152680 122 1551
1553 0 566332 133947 152520 75 1552
1554 0 565876 134019 152400 86 1553
1555 0 565500 134131 152280 80 1554
1556 0 564892 134539 152280 75 1555
1557 0 564064 134611 152320 96 1556
1558 0 563664 134695 152360 86 1557
1559 0 563264 134883 152360 81 1558
1560 0 562932 135175 152360 115 1559
1561 0 562260 135355 152480 102 1560
1562 0 562000 135515 152640 91 1561
1563 0 561788 135635 152800 104 1562
1564 0 561500 135695 153000 80 1563
1565 0 560896 135779 153040 140 1564
1566 0 560524 135899 152920 107 1565
1567 0 560096 136575 152840 139 1566
1568 0 560136 136631 152760 139 1567
1569 0 559920 136595 153000 104 1567
1570 0 559704 136607 153080 96 1569
1571 0 559220 136667 153240 124 1570
1572 0 558912 136967 153360 91 1571
1573 0 557964 137547 153440 136 1572
1574 0 557428 137819 153640 156 1573
1575 0 557164 138183 153960 209 1574
1576 0 556820 138339 154080 141 1575
1577 0 556480 138563 154160 81 1576
1578 0 556120 138759 154280 98 1577
1579 0 555660 139043 154280 86 1578
1580 0 554516 139519 154240 205 1579
1581 0 554360 139635 154320 205 1580
1582 0 554180 139675 154400 210 1581
1583 0 554208 139715 154520 210 1582
1584 0 554296 139743 154600 210 1583
1585 0 554268 139711 154720 210 1584
1586 0 554268 139711 154800 210 1585
1587 0 554248 139699 154960 210 1586
1588 0 554204 139647 155000 210 1587
1589 0 553624 140195 154400 60 1582
1590 0 553528 140315 154360 81 1589
1591 0 553424 140443 154280 81 1590
1592 0 553364 140559 154200 60 1591
1593 0 553276 140647 154120 60 1592
1594 0 553192 140699 154080 81 1593
1595 0 552736 141015 154040 203 1594
1596 0 552672 141011 153880 203 1595
1597 0 552612 141015 153760 217 1596
1598 0 552324 140999 153640 120 1597
1599 0 552164 141007 153560 189 1598
1600 0 551880 141039 153480 294 1599
1601 0 551876 141043 153440 294 1600
1602 0 551796 141039 153360 294 1601
1603 0 551740 141007 153320 294 1602
1604 0 551508 141035 153240 273 1603
1605 0 550996 141227 153080 200 1604
1606 0 550640 141263 153080 51 1605
1607 0 550564 141275 153040 51 1606
1608 0 550384 141291 152960 51 1607
1609 0 550304 141383 152880 51 1608
1610 0 550160 141443 152800 51 1609
1611 0 549664 141447 152760 124 1610
1612 0 549596 141471 152680 124 1611
1613 0 549456 141467 152600 81 1612
1614 0 549436 141455 152520 81 1613
1615 0 549244 141471 152440 51 1614
1616 0 548924 141531 152400 75 1615
1617 0 548838 141543 152360 75 1616
1618 0 548752 141555 152320 60 1617
1619 0 548652 141547 152240 60 1618
1620 0 548584 141535 152200 60 1619
1621 0 548488 141551 152160 60 1620
1622 0 548488 141551 152120 60 1621
1623 0 548364 141599 152080 60 1622
1624 0 548024 141699 152040 86 1623
1625 0 547812 141811 152000 80 1624
1626 0 547760 141859 151960 80 1625
1627 0 547720 141863 151920 80 1626
1628 0 547260 141999 151880 51 1627
1629 0 546940 141911 151840 51 1628
1630 0 546332 142015 151840 -1 1629
1631 0 546016 142131 151760 -1 1630
1632 0 546088 142087 151680 -1 1631
1633 0 545808 142183 151600 -1 1632
1634 0 545564 142195 151520 -1 1633
1635 0 545368 142207 151440 -1 1634
1636 0 545232 142267 151360 -1 1635
1637 0 544948 142371 151280 -1 1636
1638 0 543908 142559 151240 -1 1637
1639 0 543224 142671 151240 -1 1638
1640 0 542944 142627 151240 -1 1639
1641 0 542700 142579 151160 -1 1640
1642 0 542604 142571 151080 -1 1641
1643 0 542444 142579 150960 -1 1642
1644 0 542252 142663 150840 -1 1643
1645 0 541860 142787 150800 -1 1644
1646 0 541468 142911 150760 -1 1645
1647 0 540624 142975 150720 -1 1646
1648 0 539800 143099 150680 -1 1647
1649 0 539220 143155 150640 -1 1648
1650 0 538296 143143 150640 -1 1649
1651 0 537440 143179 150680 -1 1650
1652 0 537408 142987 150760 -1 1651
1653 0 536796 142895 150760 -1 1652
1654 0 536348 142855 150800 -1 1653
1655 0 535940 142803 150840 -1 1654
1656 0 535692 142771 150880 -1 1655
1657 0 535400 142767 150920 -1 1656
1658 0 535088 142743 150960 -1 1657
1659 0 534864 142687 151000 -1 1658
1660 0 534680 142667 151040 -1 1659
1661 0 534648 142667 151080 -1 1660
1662 0 534488 142679 151120 -1 1661
1663 0 534208 142651 151160 -1 1662
1664 0 534044 142607 151200 -1 1663
1665 0 533884 142587 151240 -1 1664
1666 0 533820 142567 151280 -1 1665
1667 0 533460 142555 151320 -1 1666
1668 0 533172 142599 151280 -1 1667
1669 0 532872 142499 151320 -1 1668
1670 0 532760 142479 151280 -1 1669
1671 0 532656 142435 151240 -1 1670
1672 0 532624 142507 151160 -1 1671
1673 0 531720 142555 151160 -1 1672
1674 0 531432 142615 151240 -1 1673
1675 0 530836 142567 151320 -1 1674
1676 0 530664 142563 151360 -1 1675
1677 0 530412 142491 151440 -1 1676
1678 0 530036 142367 151520 -1 1677
1679 0 529812 142259 151600 -1 1678
1680 0 529648 142199 151680 -1 1679
1681 0 529472 142199 151760 -1 1680
1682 0 529116 142259 151760 -1 1681
1683 0 528896 142199 151840 -1 1682
1684 0 528708 142163 151880 -1 1683
1685 0 528660 142143 151920 -1 1684
1686 0 528524 142163 151960 -1 1685
1687 0 528140 142143 151960 -1 1686
1688 0 527852 142039 152000 -1 1687
1689 0 527664 142023 152040 -1 1688
1690 0 527256 142039 152080 -1 1689
1691 0 527172 142067 152080 -1 1690
1692 0 526468 141983 152080 -1 1691
1693 0 526032 141983 152120 -1 1692
1694 0 525592 141959 152200 -1 1693
1695 0 525324 141991 152280 -1 1694
1696 0 525084 141999 152360 -1 1695
1697 0 524616 141899 152440 -1 1696
1698 0 524372 141839 152480 -1 1697
1699 0 523724 141783 152520 -1 1698
1700 0 523584 141791 152600 -1 1699
1701 0 523356 141791 152680 -1 1700
1702 0 522720 141711 152680 -1 1701
1703 0 522436 141691 152720 -1 1702
1704 0 522332 141719 152760 -1 1703
1705 0 522068 141671 152800 -1 1704
1706 0 521744 141671 152800 -1 1705
1707 0 521668 141655 152840 -1 1706
1708 0 521536 141655 152880 -1 1707
1709 0 521424 141623 152920 -1 1708
1710 0 521300 141619 152960 -1 1709
1711 0 521152 141607 153000 -1 1710
1712 0 520884 141615 153040 -1 1711
1713 0 520728 141627 153080 -1 1712
1714 0 520404 141611 153120 -1 1713
1715 0 520188 141591 153160 -1 1714
1716 0 520044 141599 153200 -1 1715
1717 0 519992 141579 153240 -1 1716
1718 0 519896 141603 153280 -1 1717
1719 0 519816 141599 153320 -1 1718
1720 0 519712 141599 153360 -1 1719
1721 0 519680 141607 153400 -1 1720
1722 0 519532 141595 153440 -1 1721
1723 0 519416 141531 153480 -1 1722
1724 0 519156 141407 153520 -1 1723
1725 0 518884 141383 153560 -1 1724
1726 0 518516 141399 153600 -1 1725
1727 0 517604 141411 153640 -1 1726
1728 0 517844 141395 153680 -1 1727
1729 0 517780 141395 153760 -1 1728
1730 0 517696 141483 153840 -1 1729
1731 0 517624 141515 153920 -1 1730
1732 0 517572 141555 154000 -1 1731
1733 0 517392 141587 154080 -1 1732
1734 0 517376 141627 154120 -1 1733
1735 0 516760 141607 154120 -1 1734
1736 0 516444 141583 154160 -1 1735
1737 0 516460 141587 154280 -1 1736
1738 0 516204 141691 154200 -1 1737
1739 0 515736 141843 154240 -1 1738
1740 0 515584 141827 154280 -1 1739
1741 0 515536 141835 154320 -1 1740
1742 0 515428 141839 154360 -1 1741
1743 0 515216 141859 154400 -1 1742
1744 0 515152 141855 154440 -1 1743
1745 0 515032 141871 154480 -1 1744
1746 0 514972 141871 154520 -1 1745
1747 0 514636 141827 154560 -1 1746
1748 0 514192 141723 154600 -1 1747
1749 0 513604 141583 154600 -1 1748
1750 0 513516 141531 154640 -1 1749
1751 0 513328 141459 154680 -1 1750
1752 0 513228 141403 154720 -1 1751
1753 0 513000 141343 154760 -1 1752
1754 0 512672 141251 154800 -1 1753
1755 0 512292 140939 154800 -1 1754
1756 0 512340 140999 154680 -1 1755
1757 0 512249.34 140933.67 154880 -1 1755
1758 0 512228 140931 154920 -1 1757
1759 0 512100 140783 155000 -1 1758
1760 0 511840 140427 155000 -1 1759
1761 0 511700 140371 155040 -1 1760
1762 0 511608 140315 155080 -1 1761
1763 0 511512 140279 155120 -1 1762
1764 0 511276 140179 155160 -1 1763
1765 0 511032 140171 155200 -1 1764
1766 0 510608 140047 155240 -1 1765
1767 0 510424 140015 155400 -1 1766
1768 0 510288 139947 155480 -1 1767
1769 0 510180 139883 155560 64 1768
1770 0 510148 139923 155720 64 1769
1771 0 510164 139939 155840 64 1770
1772 0 510140 139943 155920 64 1771
1773 0 510120 139923 156000 64 1772
1774 0 510124 139855 156080 64 1773
1775 0 510112 139839 156120 64 1774
1776 0 510100 139815 156160 64 1775
1777 0 510060 139779 156200 64 1776
1778 0 510056 139779 156240 64 1777
1779 0 510036 139755 156280 64 1778
1780 0 510008 139719 156400 64 1779
1781 0 509992 139687 156480 64 1780
1782 0 509992 139675 156520 64 1781
1783 0 509988 139687 156560 60 1782
1784 0 510004 139679 156600 60 1783
1785 0 509972 139695 156640 60 1784
1786 0 509968 139723 156680 60 1785
1787 0 509936 139731 156720 32 1786
1788 0 509904 139755 156760 32 1787
1789 0 509896 139767 156800 32 1788
1790 0 509896 139779 156840 32 1789
1791 0 509868 139775 156880 32 1790
1792 0 509864 139799 156920 32 1791
1793 0 509840 139799 156960 60 1792
1794 0 509836 139823 157000 60 1793
1795 0 509808 139875 157040 60 1794
1796 0 509792 139955 157080 60 1795
1797 0 509732 139971 157120 60 1796
1798 0 509712 139995 157160 60 1797
1799 0 509728 140023 157200 60 1798
1800 0 509712 140047 157240 60 1799
1801 0 509716 140067 157280 60 1800
1802 0 509708 140043 157320 60 1801
1803 0 509692 140095 157360 81 1802
1804 0 509664 140127 157400 81 1803
1805 0 509660 140151 157440 81 1804
1806 0 509656 140183 157480 81 1805
1807 0 509596 140219 157560 81 1806
1808 0 509608 140223 157600 75 1807
1809 0 509564 140239 157640 75 1808
1810 0 509548 140267 157680 75 1809
1811 0 509556 140279 157720 75 1810
1812 0 509552 140283 157760 75 1811
1813 0 509552 140283 157800 75 1812
1814 0 509560 140283 157840 75 1813
1815 0 509536 140311 157880 71 1814
1816 0 509512 140331 157920 71 1815
1817 0 509488 140371 158000 71 1816
1818 0 509500 140395 158080 75 1817
1819 0 509508 140435 158160 75 1818
1820 0 509504 140495 158240 75 1819
1821 0 509448 140579 158320 64 1820
1822 0 509392 140591 158400 64 1821
1823 0 509392 140631 158520 64 1822
1824 0 509312 140679 158640 75 1823
1825 0 509280 140715 158760 75 1824
1826 0 509244 140843 158880 75 1825
1827 0 509164 140915 159040 75 1826
1828 0 509136 141031 159200 75 1827
1829 0 509132 141035 159240 98 1828
1830 0 509128 141039 159280 98 1829
1831 0 509076 141091 159400 98 1830
1832 0 509064 141167 159520 102 1831
1833 0 509040 141319 159640 102 1832
1834 0 509048 141339 159760 75 1833
1835 0 509060 141387 159880 75 1834
1836 0 509076 141559 160000 81 1835
1837 0 509072 141639 160160 101 1836
1838 0 509120 141731 160320 101 1837
1839 0 509068 141779 160480 120 1838
1840 0 509100 141979 160640 108 1839
1841 0 509164 142187 160760 168 1840
1842 0 509216 142287 160840 266 1841
1843 0 509196 142319 160920 266 1842
1844 0 509296 142327 161080 266 1843
1845 0 509320 142325 161120 266 1844
1846 0 509872 142619 161120 60 1845
1847 0 509952 142715 161120 60 1846
1848 0 509980 142683 161160 60 1847
1849 0 510008 142719 161200 60 1848
1850 0 510040 142735 161240 51 1849
1851 0 510120 142823 161280 51 1850
1852 0 510176 142899 161320 51 1851
1853 0 510224 142971 161360 40 1852
1854 0 510312 143099 161400 40 1853
1855 0 510364 143139 161440 81 1854
1856 0 510412 143179 161480 81 1855
1857 0 510476 143307 161560 81 1856
1858 0 510580 143571 161640 80 1857
1859 0 510704 143683 161680 80 1858
1860 0 510772 143863 161680 40 1859
1861 0 510796 143867 161720 40 1860
1862 0 510960 144131 161760 71 1861
1863 0 511296 144591 161800 156 1862
1864 0 511324 144635 161880 202 1863
1865 0 511488 144739 162000 202 1864
1866 0 511532 144787 162120 166 1865
1867 0 511584 144867 162240 166 1866
1868 0 511628 144927 162400 228 1867
1869 0 511652 144967 162520 178 1868
1870 0 511556 145019 162760 135 1869
1871 0 511524 145355 162760 86 1870
1872 0 511560 145663 162760 86 1871
1873 0 511488 145807 162760 90 1872
1874 0 511504 145919 162840 60 1873
1875 0 511476 146051 162920 60 1874
1876 0 511576 146291 162960 51 1875
1877 0 511624 146375 163000 51 1876
1878 0 511600 146419 163040 51 1877
1879 0 511592 146503 163080 51 1878
1880 0 511588 146639 163120 51 1879
1881 0 511672 146935 163160 102 1880
1882 0 511716 147291 163200 80 1881
1883 0 511644 147599 163240 75 1882
1884 0 511664 148511 163240 75 1883
1885 0 511704 148923 163240 40 1884
1886 0 511684 148983 163200 60 1885
1887 0 511656 149083 163160 60 1886
1888 0 511732 149379 163120 60 1887
1889 0 511856 150071 163080 80 1888
1890 0 511912 150431 163120 86 1889
1891 0 511916 150751 163200 75 1890
1892 0 512012 151047 163240 64 1891
1893 0 512296 152155 163320 214 1892
1894 0 512307 152172.5 163280 214 1893
1895 0 512320 152223 163480 210 1894
1896 0 512249.6 152168.6 163640 175 1895
1897 0 512472 152819 163640 98 1896
1898 0 512600 153235 163640 75 1897
1899 0 512668 153355 163680 81 1898
1900 0 512760 153595 163720 86 1899
1901 0 512980 154023 163760 102 1900
1902 0 512988 154015 163840 102 1901
1903 0 513096 154303 163920 90 1902
1904 0 513232 154499 163960 51 1903
1905 0 513276 154679 164000 45 1904
1906 0 513260 154827 164040 45 1905
1907 0 513260 154851 164080 45 1906
1908 0 513260 154867 164120 51 1907
1909 0 513272 154867 164160 51 1908
1910 0 513260 154895 164200 51 1909
1911 0 513252 154931 164240 51 1910
1912 0 513236 154967 164280 40 1911
1913 0 513272 155119 164320 40 1912
1914 0 513288 155187 164360 40 1913
1915 0 513272 155291 164400 40 1914
1916 0 513288 155347 164440 40 1915
1917 0 513292 155463 164480 40 1916
1918 0 513312 155679 164560 40 1917
1919 0 513268 155979 164640 -1 1918
1920 0 513232 156191 164720 -1 1919
1921 0 513252 156679 164800 -1 1920
1922 0 513296 156971 164920 -1 1921
1923 0 513412 157215 165040 -1 1922
1924 0 513404 157551 165080 -1 1923
1925 0 513480 157635 165120 -1 1924
1926 0 513504 157675 165160 -1 1925
1927 0 513564 157767 165200 -1 1926
1928 0 513588 157831 165240 -1 1927
1929 0 513592 157879 165280 -1 1928
1930 0 513604 157971 165320 -1 1929
1931 0 513564 158055 165360 -1 1930
1932 0 513552 158075 165400 -1 1931
1933 0 513460 158155 165480 -1 1932
1934 0 513412 158191 165560 -1 1933
1935 0 513400 158251 165640 -1 1934
1936 0 513400 158315 165680 -1 1935
1937 0 513372 158383 165760 -1 1936
1938 0 513296 158507 165840 -1 1937
1939 0 513216 158451 165920 -1 1938
1940 0 513044 158407 166040 -1 1939
1941 0 512992 158487 166120 -1 1940
1942 0 512920 158523 166240 -1 1941
1943 0 512852 158535 166360 -1 1942
1944 0 512808 158639 166520 -1 1943
1945 0 512788 158715 166640 -1 1944
1946 0 512780 158823 166720 -1 1945
1947 0 512760 159175 166760 -1 1946
1948 0 512684 159219 166840 -1 1947
1949 0 512704 159179 166960 -1 1948
1950 0 512732 159083 167160 -1 1949
1951 0 512860 159063 167360 -1 1950
1952 0 512872 159111 167480 -1 1951
1953 0 512956 159203 167600 -1 1952
1954 0 513020 159223 167720 -1 1953
1955 0 513072 159323 167800 -1 1954
1956 0 513236 159519 167920 -1 1955
1957 0 513288 159671 168040 -1 1956
1958 0 513256 159655 168200 -1 1957
1959 0 513256 159747 168360 -1 1958
1960 0 513232 159735 168520 -1 1959
1961 0 513384 159883 168640 -1 1960
1962 0 513460 159999 168640 -1 1961
1963 0 513496 160003 168680 -1 1962
1964 0 513520 160023 168720 -1 1963
1965 0 513564 160023 168760 -1 1964
1966 0 513620 160023 168800 -1 1965
1967 0 513780 160111 168880 -1 1966
1968 0 513872 160095 168920 -1 1967
1969 0 513936 160007 169000 -1 1968
1970 0 514036 160095 169080 -1 1969
1971 0 514112 160155 169200 -1 1970
1972 0 514260 160239 169320 -1 1971
1973 0 514320 160403 169480 -1 1972
1974 0 514352 160719 169600 -1 1973
1975 0 514412 160887 169720 -1 1974
1976 0 514440 161039 169880 -1 1975
1977 0 514444 161115 170080 -1 1976
1978 0 514456 161187 170280 -1 1977
1979 0 514460 161235 170480 -1 1978
1980 0 514444 161363 170720 -1 1979
1981 0 514392 161439 170920 -1 1980
1982 0 514292 161531 171120 -1 1981
1983 0 514200 161587 171320 -1 1982
1984 0 513684 162015 171520 -1 1983
1985 0 512424 159263 166840 -1 1948
1986 0 512264 159239 166840 -1 1985
1987 0 512204 159279 166800 -1 1986
1988 0 512232 152155 163680 175 1896
1989 0 512384 152295 163000 210 1894
1990 0 512480 152403 162920 210 1989
1991 0 509344 142323 161160 221 1845
1992 0 509100 142391 161640 90 1991
1993 0 509020 142495 161760 90 1992
1994 0 508952 142551 161880 32 1993
1995 0 508764 142603 162000 81 1994
1996 0 508732 142623 162040 81 1995
1997 0 508696 142645 162080 81 1996
1998 0 508660 142667 162120 81 1997
1999 0 508624 142719 162200 98 1998
2000 0 508576 142799 162320 98 1999
2001 0 508500 142855 162400 64 2000
2002 0 508452 142891 162480 64 2001
2003 0 508376 142931 162560 64 2002
2004 0 510084 139835 155640 64 1769
2005 0 510056 139639 155680 64 2004
2006 0 509916 139247 155640 64 2005
2007 0 509868 139043 155680 -1 2006
2008 0 509808 138839 155760 -1 2007
2009 0 509664 138691 155840 -1 2008
2010 0 509628 138655 155880 -1 2009
2011 0 509524 138455 155960 -1 2010
2012 0 509440 138483 156000 -1 2011
2013 0 509352 138411 156040 -1 2012
2014 0 509284 138331 156080 -1 2013
2015 0 509148 138131 156160 -1 2014
2016 0 508976 137935 156240 -1 2015
2017 0 508844 137863 156320 -1 2016
2018 0 508748 137783 156360 -1 2017
2019 0 508628 137667 156400 -1 2018
2020 0 508620 137635 156440 -1 2019
2021 0 508512 137543 156480 -1 2020
2022 0 508476 137511 156520 -1 2021
2023 0 508412 137479 156560 -1 2022
2024 0 508304 137407 156600 -1 2023
2025 0 508260 137371 156640 -1 2024
2026 0 508228 137371 156680 -1 2025
2027 0 508184 137367 156720 -1 2026
2028 0 508144 137347 156760 -1 2027
2029 0 508124 137327 156800 -1 2028
2030 0 508088 137327 156840 -1 2029
2031 0 508040 137287 156880 -1 2030
2032 0 508008 137243 156920 -1 2031
2033 0 507988 137215 156960 -1 2032
2034 0 507972 137219 157000 -1 2033
2035 0 507968 137211 157040 -1 2034
2036 0 507948 137211 157080 -1 2035
2037 0 507908 137195 157120 -1 2036
2038 0 507908 137195 157160 -1 2037
2039 0 507840 137191 157200 -1 2038
2040 0 507740 137147 157240 -1 2039
2041 0 507700 137107 157280 -1 2040
2042 0 507688 137107 157320 -1 2041
2043 0 507616 137071 157360 -1 2042
2044 0 507560 137047 157400 -1 2043
2045 0 507544 137019 157440 -1 2044
2046 0 507520 137007 157480 -1 2045
2047 0 507448 136963 157520 -1 2046
2048 0 507396 136959 157560 -1 2047
2049 0 507352 136939 157600 -1 2048
2050 0 507316 136923 157640 -1 2049
2051 0 507264 136883 157680 -1 2050
2052 0 507232 136871 157720 -1 2051
2053 0 507204 136847 157760 -1 2052
2054 0 507164 136839 157800 -1 2053
2055 0 507132 136831 157840 -1 2054
2056 0 507120 136779 157880 -1 2055
2057 0 507108 136767 157920 -1 2056
2058 0 507068 136699 157960 -1 2057
2059 0 507064 136651 158000 -1 2058
2060 0 507056 136659 158040 -1 2059
2061 0 507048 136623 158080 -1 2060
2062 0 506988 136587 158120 -1 2061
2063 0 506960 136527 158160 -1 2062
2064 0 506928 136515 158200 -1 2063
2065 0 506876 136471 158240 -1 2064
2066 0 506824 136439 158280 -1 2065
2067 0 506788 136411 158320 -1 2066
2068 0 506736 136379 158360 -1 2067
2069 0 506684 136359 158400 -1 2068
2070 0 506624 136283 158440 -1 2069
2071 0 506584 136279 158480 -1 2070
2072 0 506504 136215 158520 -1 2071
2073 0 506456 136167 158560 -1 2072
2074 0 506424 136127 158600 -1 2073
2075 0 506416 136123 158640 -1 2074
2076 0 506320 136039 158680 -1 2075
2077 0 506280 135907 158720 -1 2076
2078 0 506208 135871 158760 -1 2077
2079 0 506184 135803 158800 -1 2078
2080 0 506184 135827 158840 -1 2079
2081 0 506148 135751 158880 -1 2080
2082 0 506176 135631 158920 -1 2081
2083 0 506180 135539 158960 -1 2082
2084 0 506180 135475 159000 -1 2083
2085 0 506220 135395 159040 -1 2084
2086 0 506316 135131 159080 -1 2085
2087 0 506224 134927 159080 -1 2086
2088 0 506160 134935 159160 -1 2087
2089 0 505928 134767 159280 -1 2088
2090 0 505140 134355 159360 -1 2089
2091 0 504760 134147 159440 -1 2090
2092 0 504672 133847 159800 -1 2091
2093 0 504384 133691 159920 -1 2092
2094 0 504184 133643 159960 -1 2093
2095 0 503576 133399 159960 -1 2094
2096 0 503448 133343 160000 -1 2095
2097 0 503328 133315 160040 -1 2096
2098 0 503148 133223 160080 -1 2097
2099 0 502620 132931 160120 -1 2098
2100 0 501984 132683 160120 -1 2099
2101 0 501600 132539 160080 -1 2100
2102 0 501464 132491 160120 -1 2101
2103 0 501232 132467 160160 -1 2102
2104 0 501084 132419 160200 -1 2103
2105 0 500944 132379 160240 -1 2104
2106 0 500832 132363 160280 -1 2105
2107 0 500724 132279 160320 -1 2106
2108 0 500612 132243 160360 -1 2107
2109 0 500548 132207 160400 -1 2108
2110 0 500332 132111 160400 -1 2109
2111 0 500116 131999 160400 -1 2110
2112 0 500056 131959 160360 -1 2111
2113 0 499972 131907 160320 -1 2112
2114 0 499628 131863 160280 -1 2113
2115 0 499488 131863 160280 -1 2114
2116 0 499380 131843 160320 -1 2115
2117 0 499208 131895 160320 -1 2116
2118 0 498884 131871 160320 -1 2117
2119 0 498588 131847 160320 -1 2118
2120 0 498452 131715 160320 -1 2119
2121 0 498360 131703 160280 -1 2120
2122 0 498272 131639 160240 -1 2121
2123 0 497556 131407 160280 -1 2122
2124 0 497200 131383 160320 -1 2123
2125 0 496912 131387 160320 -1 2124
2126 0 496564 131327 160280 -1 2125
2127 0 496084 131091 160280 -1 2126
2128 0 495764 130943 160280 -1 2127
2129 0 495148 130679 160280 -1 2128
2130 0 494872 130535 160240 -1 2129
2131 0 494676 130451 160200 -1 2130
2132 0 494508 130371 160160 -1 2131
2133 0 494352 130303 160120 -1 2132
2134 0 494180 130187 160080 -1 2133
2135 0 493972 130067 160040 -1 2134
2136 0 493892 130031 160000 -1 2135
2137 0 493784 129991 159960 -1 2136
2138 0 493696 129911 159920 -1 2137
2139 0 493640 129931 159880 -1 2138
2140 0 493460 129907 159840 -1 2139
2141 0 492904 129891 159800 -1 2140
2142 0 492660 129847 159800 -1 2141
2143 0 491864 129379 159800 -1 2142
2144 0 491876 129375 159640 -1 2143
2145 0 491128 129047 159720 -1 2143
2146 0 490792 128839 159680 -1 2145
2147 0 490672 128763 159640 -1 2146
2148 0 490348 128671 159600 -1 2147
2149 0 490192 128659 159560 -1 2148
2150 0 489520 128639 159520 -1 2149
2151 0 489144 128607 159480 -1 2150
2152 0 488840 128575 159400 -1 2151
2153 0 488580 128483 159400 -1 2152
2154 0 488488 128459 159360 -1 2153
2155 0 488392 128399 159320 -1 2154
2156 0 488272 128355 159280 -1 2155
2157 0 488212 128335 159240 -1 2156
2158 0 487432 128119 159200 -1 2157
2159 0 487068 128091 159160 -1 2158
2160 0 486660 128079 159120 -1 2159
2161 0 486404 128027 159080 -1 2160
2162 0 485948 128083 159120 -1 2161
2163 0 485816 128091 159160 -1 2162
2164 0 485668 128147 159200 -1 2163
2165 0 485556 128171 159240 -1 2164
2166 0 485412 128143 159280 -1 2165
2167 0 485224 128155 159320 -1 2166
2168 0 485124 128155 159360 -1 2167
2169 0 485048 128127 159400 -1 2168
2170 0 485016 128143 159480 -1 2169
2171 0 484892 128127 159520 -1 2170
2172 0 483904 128083 159520 -1 2171
2173 0 484004 128095 159400 -1 2172
2174 0 484024 128071 159360 -1 2173
2175 0 483756 128059 159640 -1 2172
2176 0 483636 128047 159680 -1 2175
2177 0 483544 128039 159800 -1 2176
2178 0 483440 128031 159880 -1 2177
2179 0 482520 128071 159880 -1 2178
2180 0 482388 128055 159880 -1 2179
2181 0 482328 128051 159920 -1 2180
2182 0 482144 127991 159960 -1 2181
2183 0 481924 127959 160000 -1 2182
2184 0 481480 127931 160000 -1 2183
2185 0 481224 127859 160000 -1 2184
2186 0 480876 127839 160000 -1 2185
2187 0 480776 127783 159960 -1 2186
2188 0 480572 127635 159880 -1 2187
2189 0 479864 127503 159840 -1 2188
2190 0 479036 127559 159840 -1 2189
2191 0 478480 127523 159840 -1 2190
2192 0 478360 127463 159880 -1 2191
2193 0 478132 127439 159920 -1 2192
2194 0 477932 127451 159960 -1 2193
2195 0 477200 127659 160000 -1 2194
2196 0 477328 127779 159920 -1 2195
2197 0 477420 127855 159840 -1 2196
2198 0 476196 127591 160000 -1 2195
2199 0 476132 127583 160040 -1 2198
2200 0 476060 127567 160080 -1 2199
2201 0 475964 127539 160160 -1 2200
2202 0 475756 127531 160200 -1 2201
2203 0 475716 127499 160240 -1 2202
2204 0 475340 127323 160320 -1 2203
2205 0 475160 127287 160360 -1 2204
2206 0 474932 127267 160400 -1 2205
2207 0 474044 127179 160440 -1 2206
2208 0 473888 127159 160520 -1 2207
2209 0 473532 127195 160680 -1 2208
2210 0 473448 127183 160800 -1 2209
2211 0 473152 127239 160880 -1 2210
2212 0 472936 127291 160920 -1 2211
2213 0 472780 127299 160960 -1 2212
2214 0 472704 127283 161000 -1 2213
2215 0 472396 127275 161040 -1 2214
2216 0 472260 127295 161080 -1 2215
2217 0 472200 127275 161120 -1 2216
2218 0 472092 127279 161160 -1 2217
2219 0 471984 127255 161200 -1 2218
2220 0 471932 127219 161240 -1 2219
2221 0 471808 127207 161280 -1 2220
2222 0 471732 127179 161320 -1 2221
2223 0 471516 127155 161360 -1 2222
2224 0 471468 127187 161400 -1 2223
2225 0 471396 127231 161440 -1 2224
2226 0 471332 127243 161480 -1 2225
2227 0 471176 127307 161520 -1 2226
2228 0 470980 127447 161560 -1 2227
2229 0 470776 127615 161560 -1 2228
2230 0 470660 127627 161560 -1 2229
2231 0 470432 127579 161560 -1 2230
2232 0 470272 127431 161520 -1 2231
2233 0 470252 127459 161480 -1 2232
2234 0 470128 127519 161440 -1 2233
2235 0 470056 127515 161400 -1 2234
2236 0 469952 127507 161360 -1 2235
2237 0 469676 127541 161360 -1 2236
2238 0 469606 127477 161400 -1 2237
2239 0 469278 127299 161400 -1 2238
2240 0 469106 127183 161400 -1 2239
2241 0 469064 127225 161360 -1 2240
2242 0 469062 127239 161320 -1 2241
2243 0 469012 127257 161240 -1 2242
2244 0 469010 127229 161160 -1 2243
2245 0 468998 127261 161120 -1 2244
2246 0 468948 127251 161080 -1 2245
2247 0 468582 127069 161040 -1 2246
2248 0 468248 126887 161040 -1 2247
2249 0 467792 126767 161040 -1 2248
2250 0 467736 126795 160960 -1 2249
2251 0 467704 126799 160920 -1 2250
2252 0 467252 126703 160880 -1 2251
2253 0 467144 126647 160880 -1 2252
2254 0 466984 126675 160960 -1 2253
2255 0 466980 126687 161000 -1 2254
2256 0 466984 126679 161040 -1 2255
2257 0 467248 126619 160760 -1 2253
2258 0 467300 126531 160640 -1 2257
2259 0 467272 126551 160600 -1 2258
2260 0 467496 126367 160360 -1 2259
2261 0 467540 126223 160240 -1 2260
2262 0 467664 126203 160160 -1 2261
2263 0 467720 126159 160040 -1 2262
2264 0 467960 126195 159960 -1 2263
2265 0 468556 126179 159760 -1 2264
2266 0 468696 126151 159640 -1 2265
2267 0 468780 126091 159480 -1 2266
2268 0 468796 126083 159400 -1 2267
2269 0 468944 126147 159280 -1 2268
2270 0 468852 126147 159200 -1 2269
2271 0 496044 131075 160160 -1 2127
2272 0 556120 138791 154360 98 1578
2273 0 556176 138867 154480 45 2272
2274 0 556272 138911 154520 45 2273
2275 0 556324 138931 154600 45 2274
2276 0 556420 139043 154760 40 2275
2277 0 556568 139263 154920 51 2276
2278 0 556644 139419 155040 102 2277
2279 0 556632 139603 155160 102 2278
2280 0 556588 139663 155280 102 2279
2281 0 556656 139803 155400 91 2280
2282 0 556668 139895 155520 71 2281
2283 0 556776 140195 155640 64 2282
2284 0 556704 140127 155720 128 2283
2285 0 556628 140099 155880 108 2284
2286 0 556612 140075 156080 51 2285
2287 0 556520 139999 156200 51 2286
2288 0 556432 139963 156320 71 2287
2289 0 556388 140003 156480 71 2288
2290 0 556496 140155 156680 98 2289
2291 0 556472 140327 156920 128 2290
2292 0 556420 140539 157160 75 2291
2293 0 556440 140695 157240 75 2292
2294 0 556372 140807 157320 102 2293
2295 0 556384 140951 157440 90 2294
2296 0 556368 140987 157520 90 2295
2297 0 556384 141079 157640 96 2296
2298 0 556340 141231 157800 96 2297
2299 0 556344 141379 158000 75 2298
2300 0 556276 141515 158200 81 2299
2301 0 556196 141539 158280 124 2300
2302 0 556136 141615 158400 124 2301
2303 0 556088 141627 158560 71 2302
2304 0 556052 141659 158600 71 2303
2305 0 555936 141763 158760 32 2304
2306 0 555784 141915 158880 81 2305
2307 0 555592 142115 159040 81 2306
2308 0 555420 142283 159240 108 2307
2309 0 555220 142387 159440 102 2308
2310 0 554744 142655 159680 51 2309
2311 0 554436 142855 159840 75 2310
2312 0 554332 143007 159960 81 2311
2313 0 554272 143075 160080 102 2312
2314 0 554128 143359 160240 81 2313
2315 0 553928 143555 160440 96 2314
2316 0 553840 144079 160440 40 2315
2317 0 553644 144295 160440 71 2316
2318 0 553608 144355 160520 81 2317
2319 0 553568 144403 160600 81 2318
2320 0 553532 144603 160680 51 2319
2321 0 553536 144783 160760 51 2320
2322 0 553500 144943 160880 40 2321
2323 0 553504 145083 161000 60 2322
2324 0 553576 145387 161080 163 2323
2325 0 553648 145711 161160 175 2324
2326 0 553644 145715 161320 175 2325
2327 0 554020 145899 161840 128 2326
2328 0 554076 145947 161920 128 2327
2329 0 554420 147051 162080 51 2328
2330 0 554648 147435 162040 86 2329
2331 0 554684 148163 162000 128 2330
2332 0 554776 148679 161960 80 2331
2333 0 555048 149063 161880 75 2332
2334 0 555580 149719 161880 75 2333
2335 0 555972 150071 161920 81 2334
2336 0 556220 150379 162040 101 2335
2337 0 556304 150727 162160 124 2336
2338 0 556352 150851.8 162320 86 2337
2339 0 556364 150883 162360 86 2338
2340 0 556596 151567 162440 60 2339
2341 0 556632 151907 162440 60 2340
2342 0 556636 151971 162480 60 2341
2343 0 556736 152727 162560 101 2342
2344 0 556740 153395 162560 102 2343
2345 0 556932 153563 162480 60 2344
2346 0 557228 153759 162440 51 2345
2347 0 557388 153987 162440 51 2346
2348 0 557468 154111 162520 51 2347
2349 0 557452 154283 162600 51 2348
2350 0 557604 154519 162720 51 2349
2351 0 557964 154727 162760 137 2350
2352 0 557960 154895 162960 237 2351
2353 0 558056 154887 163120 237 2352
2354 0 558032 154947 163200 237 2353
2355 0 558028.7 154980.33 163240 261 2354
2356 0 558012 155147 163440 261 2355
2357 0 558020 155115 163560 122 2356
2358 0 558244 155351 163560 75 2357
2359 0 558272 155411 163640 75 2358
2360 0 556548 153787 162560 40 2344
2361 0 556528 154099 162640 51 2360
2362 0 556564 154279 162720 40 2361
2363 0 556620 154559 162760 75 2362
2364 0 556608 154703 162800 75 2363
2365 0 556596 154971 162840 75 2364
2366 0 556628 155263 162880 75 2365
2367 0 556680 155699 162960 60 2366
2368 0 556628 155951 163000 51 2367
2369 0 556572 156267 163040 60 2368
2370 0 556572 156635 163080 51 2369
2371 0 556460 156931 163120 81 2370
2372 0 556416 157059 163200 71 2371
2373 0 556368 157163 163360 71 2372
2374 0 556276 157367 163360 64 2373
2375 0 556296 157667 163360 51 2374
2376 0 556036 158215 163360 75 2375
2377 0 555660 159135 163400 168 2376
2378 0 555602.7 159204.33 163440 168 2377
2379 0 555484 159343 163520 120 2378
2380 0 555284 159551 163520 64 2379
2381 0 555240 159667 163600 64 2380
2382 0 555204 159767 163680 64 2381
2383 0 555128 159807 163840 32 2382
2384 0 555088 159871 163920 32 2383
2385 0 555000 159927 164040 75 2384
2386 0 554872 160079 164160 75 2385
2387 0 554812 160219 164280 51 2386
2388 0 554808 160267 164320 51 2387
2389 0 554752 160319 164360 51 2388
2390 0 554712 160395 164400 60 2389
2391 0 554648 160503 164440 60 2390
2392 0 554408 161055 164480 81 2391
2393 0 554332 161151 164520 81 2392
2394 0 554200 161383 164600 75 2393
2395 0 554144 161483 164640 98 2394
2396 0 554136 161615 164720 98 2395
2397 0 554124 161635 164800 98 2396
2398 0 554112 161675 164840 98 2397
2399 0 554292 161803 164840 71 2398
2400 0 554328 161839 164880 71 2399
2401 0 554340 161863 164920 71 2400
2402 0 553888 162336 165760 104 2401
2403 0 553728 162208 165960 115 2402
2404 0 553632 162048 166160 209 2403
2405 0 553440 162176 166280 102 2404
2406 0 553280 162336 166440 32 2405
2407 0 553280 162496 166640 32 2406
2408 0 553344 162752 166760 186 2407
2409 0 553216 162976 166720 175 2408
2410 0 553344 163200 166600 176 2409
2411 0 553472 163424 166480 128 2410
2412 0 553408 163680 166440 137 2411
2413 0 553376 163936 166480 124 2412
2414 0 556828 140359 155640 64 2283
2415 0 556880 140439 155600 71 2414
2416 0 556944 140519 155520 71 2415
2417 0 556968 140575 155400 71 2416
2418 0 556940 140599 155320 71 2417
2419 0 556840 140639 155240 71 2418
2420 0 556760 140767 155120 71 2419
2421 0 557356 140559 155320 40 2418
2422 0 557552 140543 155280 40 2421
2423 0 557732 140579 155240 40 2422
2424 0 557820 140583 155200 40 2423
2425 0 599652 134771 153840 131 1359
2426 0 603684 136271 154240 237 1347
2427 0 603880 136279 154400 266 2426
2428 0 605456 136547 154120 75 1346
2429 0 606400 137376 154160 71 2428
2430 0 606624 137536 154240 81 2429
2431 0 606784 137728 154320 81 2430
2432 0 606816 137888 154520 45 2431
2433 0 606848 138080 154720 81 2432
2434 0 607008 138272 154840 81 2433
2435 0 607168 138432 154960 51 2434
2436 0 607328 138656 155080 75 2435
2437 0 607520 138784 155200 51 2436
2438 0 607648 138912 155400 60 2437
2439 0 607776 139104 155600 60 2438
2440 0 607936 139328 155680 64 2439
2441 0 608192 139456 155720 60 2440
2442 0 608448 139488 155800 98 2441
2443 0 608672 139616 155880 86 2442
2444 0 608928 139712 155920 102 2443
2445 0 609184 139712 155920 51 2444
2446 0 609440 139712 156040 96 2445
2447 0 609472 139808 156280 137 2446
2448 0 609312 139808 156400 40 2447
2449 0 607601 136563 155880 160 1328
2450 0 607841 136171 155880 60 2449
2451 0 607961 136139 155800 60 2450
2452 0 608021 136119 155720 81 2451
2453 0 608069 136135 155640 81 2452
2454 0 608201 136167 155520 98 2453
2455 0 608337 136167 155400 98 2454
2456 0 608333 136183 155360 98 2455
2457 0 608457 136219 155240 98 2456
2458 0 608549 136219 155120 81 2457
2459 0 608605 136215 155000 81 2458
2460 0 608625 136167 154880 98 2459
2461 0 608617 136139 154760 98 2460
2462 0 608657 136135 154720 98 2461
2463 0 608777 136003 154600 64 2462
2464 0 609129 135855 154520 71 2463
2465 0 609369 135823 154440 40 2464
2466 0 609465 135807 154360 71 2465
2467 0 609517 135747 154280 71 2466
2468 0 609557 135743 154200 96 2467
2469 0 609573 135715 154120 96 2468
2470 0 609601 135691 154040 96 2469
2471 0 609585 135623 153920 98 2470
2472 0 609629 135567 153800 98 2471
2473 0 609877 135475 153680 51 2472
2474 0 609997 135447 153640 51 2473
2475 0 610061 135355 153560 51 2474
2476 0 610169 135283 153480 71 2475
2477 0 610221 135207 153400 71 2476
2478 0 610509 135123 153320 75 2477
2479 0 610557 135071 153240 75 2478
2480 0 610973 134983 153160 60 2479
2481 0 611037 134951 153120 51 2480
2482 0 611221 134887 153040 51 2481
2483 0 611405 134851 152960 71 2482
2484 0 611841 134835 152880 80 2483
2485 0 612345 134739 152840 40 2484
2486 0 612737 134679 152840 64 2485
2487 0 613069 134727 152840 64 2486
2488 0 613429 134691 152880 64 2487
2489 0 613973 134599 152880 64 2488
2490 0 614149 134675 152760 81 2489
2491 0 614369 134755 152680 71 2490
2492 0 614609 134895 152600 80 2491
2493 0 614697 134983 152520 98 2492
2494 0 615045 135091 152440 64 2493
2495 0 615237 135079 152440 64 2494
2496 0 615281 135107 152480 64 2495
2497 0 615417 135139 152560 64 2496
2498 0 615645 135155 152640 51 2497
2499 0 615721 135199 152680 32 2498
2500 0 615889 135163 152760 32 2499
2501 0 616089 135143 152840 64 2500
2502 0 616245 135115 152920 51 2501
2503 0 616413 135019 153040 71 2502
2504 0 616669 134999 153120 150 2503
2505 0 616857 134971 153200 150 2504
2506 0 616893 134991 153280 204 2505
2507 0 617101 134999 153360 204 2506
2508 0 617217 134987 153440 232 2507
2509 0 617313 134987 153560 232 2508
2510 0 617381 134987 153640 154 2509
2511 0 617473 135003 153760 200 2510
2512 0 617633 134999 153960 186 2511
2513 0 617981 135135 154080 164 2512
2514 0 618121 135235 154160 164 2513
2515 0 618229 135219 154240 91 2514
2516 0 618717 135299 154320 75 2515
2517 0 619077 135315 154400 71 2516
2518 0 619229 135355 154480 75 2517
2519 0 619501 135403 154520 81 2518
2520 0 619877 135587 154600 71 2519
2521 0 620117 135663 154640 71 2520
2522 0 620525 135755 154680 96 2521
2523 0 620533 135719 154760 96 2522
2524 0 620881 135771 154840 91 2523
2525 0 621297 135867 154920 64 2524
2526 0 621529 136047 155000 71 2525
2527 0 621645 136179 155080 75 2526
2528 0 621821 136275 155160 75 2527
2529 0 622085 136451 155240 98 2528
2530 0 622293 136431 155320 98 2529
2531 0 622417 136471 155400 122 2530
2532 0 622457 136451 155520 122 2531
2533 0 622489 136511 155680 154 2532
2534 0 622769 136427 155880 32 2533
2535 0 622825 136447 156000 32 2534
2536 0 622797 136395 156120 32 2535
2537 0 623085 136555 156600 197 2536
2538 0 622901.9 136546.88 156800 183 2537
2539 0 622947 136504.33 156840 140 2538
2540 0 623037 136419 156920 140 2539
2541 0 623157 136483 157000 181 2540
2542 0 623153 136507 157080 181 2541
2543 0 623173 136515 157120 181 2542
2544 0 622109 136783 156840 45 2539
2545 0 622021 136839 156840 45 2544
2546 0 621981 136859 156880 45 2545
2547 0 621913 136815 156920 45 2546
2548 1 621805 136819 156960 60 2547
2549 0 621753 136819 157040 60 2548
2550 0 623447.5 136664.64 157240 181 2549
2551 0 623029 136635 157320 81 2550
2552 0 622961 136687 157360 81 2551
2553 0 622837 136819 157440 45 2552
2554 0 622861 136867 157520 45 2553
2555 0 622769 136875 157600 45 2554
2556 0 622717 136983 157640 32 2555
2557 0 622649 137095 157640 32 2556
2558 0 622609 137091 157720 32 2557
2559 0 622581 137131 157800 40 2558
2560 0 666173 148819 178520 -1 253
2561 0 665749 148563 178480 -1 2560
2562 0 665521 148427 178400 -1 2561
2563 0 665329 148331 178360 -1 2562
2564 0 665125 148323 178240 -1 2563
2565 0 664809 148271 178120 -1 2564
2566 0 664449 148347 178000 -1 2565
2567 0 664101 148439 177840 -1 2566
2568 0 663913 148455 177680 -1 2567
2569 0 663861 148439 177600 -1 2568
2570 0 663831.7 148439 177560 -1 2569
2571 0 664161 148639 177520 -1 2570
2572 0 664229 148643 177480 -1 2571
2573 0 664237 148659 177440 -1 2572
2574 0 663773 148439 177480 -1 2570
2575 0 663517 148435 177360 -1 2574
2576 0 663473 148471 177240 -1 2575
2577 0 663377 148395 177120 -1 2576
2578 0 663341 148359 177000 -1 2577
2579 0 663265 148347 176880 -1 2578
2580 0 663229 148263 176760 -1 2579
2581 0 663177 148251 176640 -1 2580
2582 0 663129 148155 176520 -1 2581
2583 0 663081 148087 176400 -1 2582
2584 0 663029 148039 176280 -1 2583
2585 0 663041 148023 176160 -1 2584
2586 0 663017 148019 176080 -1 2585
2587 0 662889 148035 175960 -1 2586
2588 0 662861 147987 175880 -1 2587
2589 0 662697 147931 175760 -1 2588
2590 0 662617 147855 175640 -1 2589
2591 0 662593 147811 175520 -1 2590
2592 0 662529 147763 175400 -1 2591
2593 0 662441 147679 175280 -1 2592
2594 0 662409 147583 175160 -1 2593
2595 0 662361 147555 175040 -1 2594
2596 0 662245 147451 174920 -1 2595
2597 0 662117 147271 174840 -1 2596
2598 0 662021 147119 174720 -1 2597
2599 0 661901 146935 174640 -1 2598
2600 0 661713 146763 174560 -1 2599
2601 0 661629 146663 174480 -1 2600
2602 0 661597 146619 174440 -1 2601
2603 0 661485 146367 174320 -1 2602
2604 0 661445 146139 174240 -1 2603
2605 0 661433 146055 174160 -1 2604
2606 0 661413 145999 174040 -1 2605
2607 0 661417 146027 174000 -1 2606
2608 0 661233 146347 174000 -1 2607
2609 0 661109 146391 173920 -1 2608
2610 0 661097 146419 173840 -1 2609
2611 0 661041 146439 173720 -1 2610
2612 0 660929 146507 173600 -1 2611
2613 0 661405 146019 173920 -1 2607
2614 0 661369 145843 173840 -1 2613
2615 0 660937 145319 173720 -1 2614
2616 0 660809 145039 173600 -1 2615
2617 0 660725 145023 173480 -1 2616
2618 0 660681 145007 173360 -1 2617
2619 0 660525 144931 173240 -1 2618
2620 0 660481 144915 173200 -1 2619
2621 0 660437 144887 173080 -1 2620
2622 0 660229 144815 173000 -1 2621
2623 0 660145 144699 172880 -1 2622
2624 0 660101 144803 172760 -1 2623
2625 0 660053 144715 172640 -1 2624
2626 0 660129 144619 172520 -1 2625
2627 0 660073 144787 172360 -1 2626
2628 0 659997 144879 172240 -1 2627
2629 0 660001 144947 172080 -1 2628
2630 0 660021 145071 171960 -1 2629
2631 0 660009 145143 171880 -1 2630
2632 0 659993 145155 171840 -1 2631
2633 0 660069 145275 171760 -1 2632
2634 0 660117 145295 171680 -1 2633
2635 0 660081 145471 171600 -1 2634
2636 0 660113 145575 171520 -1 2635
2637 0 660153 145603 171440 -1 2636
2638 0 660225 145651 171360 -1 2637
2639 0 660277 145735 171240 -1 2638
2640 0 660417 145839 171120 -1 2639
2641 0 660505 145871 171080 -1 2640
2642 0 660713 145927 171000 -1 2641
2643 0 660905 145955 170920 -1 2642
2644 0 661003.7 145960.33 170840 -1 2643
2645 0 661053 145963 170800 -1 2644
2646 0 661265 146019 170720 -1 2645
2647 0 661429 146087 170600 -1 2646
2648 0 661549 146123 170480 -1 2647
2649 0 661637 146151 170320 -1 2648
2650 0 661637 146171 170280 -1 2649
2651 0 661757 146211 170200 -1 2650
2652 0 661829 146231 170120 -1 2651
2653 0 661869 146247 170040 -1 2652
2654 0 661925 146211 169920 -1 2653
2655 0 661981 146235 169800 -1 2654
2656 0 662117 146267 169680 -1 2655
2657 0 662113 146275 169600 -1 2656
2658 0 662121 146323 169480 -1 2657
2659 0 662329 146551 169400 -1 2658
2660 0 662437 146879 169360 -1 2659
2661 0 662541 147159 169280 -1 2660
2662 0 662549 147379 169240 -1 2661
2663 0 662521 147471 169160 -1 2662
2664 0 662541 147687 169080 -1 2663
2665 0 662505 147843 169000 -1 2664
2666 0 662441 147975 168880 -1 2665
2667 0 662429 148099 168760 -1 2666
2668 0 662393 148223 168640 -1 2667
2669 0 662421 148335 168520 -1 2668
2670 0 662437 148383 168480 -1 2669
2671 0 662509 148531 168360 -1 2670
2672 0 662665 148647 168240 -1 2671
2673 0 662685 148727 168200 -1 2672
2674 0 662741 148811 168120 -1 2673
2675 0 662713 148963 168000 -1 2674
2676 0 662765 149147 167840 -1 2675
2677 0 662597 149259 167720 -1 2676
2678 0 662513 149407 167640 -1 2677
2679 0 662517 149467 167600 -1 2678
2680 0 662329 149207 167600 -1 2679
2681 0 662097 149195 167520 -1 2680
2682 0 662633 149603 167520 -1 2679
2683 0 662601 149827 167440 -1 2682
2684 0 662541 150123 167360 -1 2683
2685 0 662529 150335 167280 -1 2684
2686 0 662681 150503 167200 -1 2685
2687 0 662717 150599 167120 -1 2686
2688 0 662769 150723 167040 -1 2687
2689 0 662665 150899 166960 -1 2688
2690 0 662609 151003 166840 -1 2689
2691 0 662509 151155 166720 -1 2690
2692 0 662521 151307 166600 -1 2691
2693 0 662489 151447 166480 -1 2692
2694 0 662429 151623 166360 -1 2693
2695 0 662417 151583 166280 -1 2694
2696 0 662225 151991 166200 -1 2695
2697 0 662193 152123 166120 -1 2696
2698 0 662213 152119 166040 -1 2697
2699 0 662225 152171 165960 -1 2698
2700 0 662209 152251 165880 -1 2699
2701 0 662177 152283 165800 -1 2700
2702 0 662217 152383 165680 -1 2701
2703 0 662293 152483 165600 -1 2702
2704 0 662321 152587 165480 -1 2703
2705 0 662385 152675 165360 -1 2704
2706 0 662537 152787 165240 -1 2705
2707 0 662681 152895 165120 -1 2706
2708 0 662793 153123 165000 -1 2707
2709 0 662989 153203 164920 -1 2708
2710 0 663049 153271 164840 -1 2709
2711 0 663193 153347 164760 -1 2710
2712 0 663217 153467 164640 -1 2711
2713 0 663137 153595 164520 -1 2712
2714 0 663057 153719 164400 -1 2713
2715 0 662941 153767 164280 -1 2714
2716 0 662857 153815 164200 -1 2715
2717 0 662829 153887 164080 -1 2716
2718 0 662737 153971 163960 -1 2717
2719 0 662661 154023 163840 -1 2718
2720 0 662625 154099 163720 -1 2719
2721 0 662597 154111 163600 -1 2720
2722 0 662589 154175 163480 -1 2721
2723 0 662617 154179 163360 -1 2722
2724 0 662669 154215 163200 -1 2723
2725 0 662609 154279 163040 -1 2724
2726 0 662569 154311 162920 -1 2725
2727 0 662589 154323 162760 -1 2726
2728 0 662613 154307 162600 -1 2727
2729 0 662533 154339 162440 -1 2728
2730 0 662533 154319 162360 -1 2729
2731 0 662525 154343 162280 -1 2730
2732 0 662609 154359 162160 -1 2731
2733 0 662653 154403 162040 -1 2732
2734 0 662757 154439 161920 -1 2733
2735 0 662897 154507 161800 -1 2734
2736 0 662965 154547 161680 -1 2735
2737 0 663013 154675 161520 -1 2736
2738 0 663073 154859 161440 -1 2737
2739 0 663105 155015 161320 -1 2738
2740 0 663057 155159 161200 -1 2739
2741 0 663009 155227 161080 -1 2740
2742 0 663073 155263 161000 -1 2741
2743 0 663101 155319 160920 -1 2742
2744 0 663093 155419 160800 -1 2743
2745 0 663033 155447 160680 -1 2744
2746 0 662945 155431 160560 -1 2745
2747 0 663037 155439 160440 -1 2746
2748 0 663041 155443 160320 -1 2747
2749 0 663069 155487 160200 -1 2748
2750 0 663017 155563 160080 -1 2749
2751 0 663001 155583 159960 -1 2750
2752 0 663069 155595 159840 -1 2751
2753 0 663105 155619 159720 -1 2752
2754 0 663093 155671 159600 -1 2753
2755 0 663181 155715 159480 -1 2754
2756 0 663189 155719 159360 -1 2755
2757 0 663117 155855 159240 -1 2756
2758 0 663117 155911 159120 -1 2757
2759 0 662809 156163 159000 -1 2758
2760 0 662805 156431 158920 -1 2759
2761 0 662745 156611 158840 -1 2760
2762 0 662725 156839 158760 -1 2761
2763 0 662917 157347 158720 -1 2762
2764 0 662881 157647 158640 -1 2763
2765 0 662557 157855 158520 -1 2764
2766 0 662421 157979 158480 -1 2765
2767 0 662373 158119 158440 -1 2766
2768 0 662313 158159 158400 -1 2767
2769 0 662249 158159 158360 -1 2768
2770 0 662177 158231 158280 -1 2769
2771 0 662085 158279 158240 -1 2770
2772 0 661929 158315 158160 -1 2771
2773 0 661837 158379 158120 -1 2772
2774 0 661805 158435 158080 -1 2773
2775 0 661713 158523 158000 -1 2774
2776 0 661561 158739 157920 -1 2775
2777 0 661441 158815 157840 -1 2776
2778 0 661365 158811 157760 -1 2777
2779 0 661293 158815 157680 -1 2778
2780 0 661101 158819 157600 -1 2779
2781 0 660957 158807 157480 -1 2780
2782 0 660865 158779 157400 -1 2781
2783 0 660765 158715 157280 -1 2782
2784 0 660649 158707 157160 -1 2783
2785 0 660493 158715 157040 -1 2784
2786 0 660373 158663 156920 -1 2785
2787 0 660253 158703 156800 -1 2786
2788 0 660217 158667 156680 -1 2787
2789 0 660165 158615 156560 -1 2788
2790 0 660057 158519 156400 -1 2789
2791 0 659913 158423 156240 -1 2790
2792 0 659777 158419 156080 -1 2791
2793 0 659777 158491 155960 -1 2792
2794 0 659625 158451 155800 -1 2793
2795 0 659517 158435 155640 -1 2794
2796 0 659497 158395 155480 -1 2795
2797 0 659537 158427 155320 -1 2796
2798 0 659489 158355 155160 -1 2797
2799 0 659361 158335 155040 -1 2798
2800 0 659313 158363 154920 -1 2799
2801 0 659265 158363 154840 -1 2800
2802 0 659213 158375 154720 -1 2801
2803 0 659165 158335 154600 -1 2802
2804 0 659121 158299 154440 -1 2803
2805 0 659113 158343 154240 -1 2804
2806 0 659173 158347 154080 -1 2805
2807 0 659189 158335 153920 -1 2806
2808 0 659185 158319 153720 -1 2807
2809 0 659233 158327 153560 -1 2808
2810 0 659241 158195 153360 -1 2809
2811 0 659249 158175 153200 -1 2810
2812 0 659181 158199 153000 -1 2811
2813 0 659173 158135 152800 -1 2812
2814 0 659165 158135 152720 -1 2813
2815 0 659105 158123 152640 -1 2814
2816 0 659065 158127 152560 -1 2815
2817 0 659009 158103 152440 -1 2816
2818 0 658901 158107 152320 -1 2817
2819 0 658897 158147 152200 -1 2818
2820 0 658897 158127 152080 -1 2819
2821 0 658837 158103 151960 -1 2820
2822 0 658825 158099 151840 -1 2821
2823 0 658829 158127 151680 -1 2822
2824 0 658841 158159 151520 -1 2823
2825 0 658897 158183 151400 -1 2824
2826 0 658873 158107 151360 -1 2825
2827 0 658801 158111 151280 -1 2826
2828 0 658753 158127 151200 -1 2827
2829 0 658793 158083 151080 -1 2828
2830 0 658869 158103 151000 -1 2829
2831 0 658885 158083 150920 -1 2830
2832 0 658913 158115 150800 -1 2831
2833 0 658913 158115 150760 -1 2832
2834 0 658853 158291 150640 -1 2833
2835 0 658733 158415 150520 -1 2834
2836 0 658593 158547 150400 -1 2835
2837 0 658545 158623 150200 -1 2836
2838 0 658608 158533 150080 -1 2837
2839 0 658629 158503 150040 -1 2838
2840 0 658685 158467 150000 -1 2839
2841 0 658773 158411 149960 -1 2840
2842 0 659081 158335 149960 -1 2841
2843 0 658857 158335 149880 -1 2841
2844 0 658937 158231 149800 -1 2843
2845 0 658869 158059 149720 -1 2844
2846 0 659081 157987 149640 -1 2845
2847 0 659241 157883 149560 -1 2846
2848 0 659305 157927 149480 -1 2847
2849 0 659385 157935 149400 -1 2848
2850 0 659517 158003 149320 -1 2849
2851 0 659537 158047 149240 -1 2850
2852 0 659757 158175 149160 -1 2851
2853 0 659845 158247 149040 -1 2852
2854 0 659961 158359 148920 -1 2853
2855 0 660081 158487 148840 -1 2854
2856 0 660193 158539 148760 -1 2855
2857 0 660349 158607 148680 -1 2856
2858 0 660457 158631 148560 -1 2857
2859 0 660533 158655 148480 -1 2858
2860 0 660561 158655 148400 -1 2859
2861 0 660577 158699 148360 -1 2860
2862 0 660469 158695 148280 -1 2861
2863 0 660485 158671 148200 -1 2862
2864 0 660585 158731 148080 -1 2863
2865 0 660733 158787 148000 -1 2864
2866 0 660873 158739 148000 -1 2865
2867 0 660949 158687 147960 -1 2866
2868 0 660969 158699 147920 -1 2867
2869 0 661001 158651 147880 -1 2868
2870 0 660981 158623 147840 -1 2869
2871 0 661045 158583 147800 -1 2870
2872 0 661177 158431 147720 -1 2871
2873 0 661277 158315 147640 -1 2872
2874 0 661353 158251 147560 -1 2873
2875 0 661413 158215 147480 -1 2874
2876 0 661449 158183 147400 -1 2875
2877 0 661489 158151 147280 -1 2876
2878 0 661613 158203 147160 -1 2877
2879 0 661753 158271 147040 -1 2878
2880 0 661837 158351 146960 -1 2879
2881 0 661981 158419 146840 -1 2880
2882 0 662105 158403 146760 -1 2881
2883 0 662217 158379 146720 -1 2882
2884 0 662281 158363 146640 -1 2883
2885 0 662453 158255 146520 -1 2884
2886 0 662385 158079 146480 -1 2885
2887 0 662245 157931 146440 -1 2886
2888 0 662609 158183 146400 -1 2887
2889 0 662585 158159 146360 -1 2888
2890 0 662765 158247 146320 -1 2889
2891 0 662889 158291 146280 -1 2890
2892 0 663085 158367 146200 -1 2891
2893 0 663313 158491 146120 -1 2892
2894 0 663489 158595 146040 -1 2893
2895 0 663613 158715 145960 -1 2894
2896 0 663673 158767 145880 -1 2895
2897 0 663717 158847 145800 -1 2896
2898 0 663829 158899 145720 -1 2897
2899 0 663905 158931 145640 -1 2898
2900 0 663893 158955 145560 -1 2899
2901 0 663881 158959 145520 -1 2900
2902 0 663909 158991 145480 -1 2901
2903 0 663981 159011 145440 -1 2902
2904 0 664057 159039 145400 -1 2903
2905 0 664149 159063 145320 -1 2904
2906 0 664213 159003 145240 -1 2905
2907 0 664297 159011 145120 -1 2906
2908 0 664517 159003 145040 -1 2907
2909 0 664641 159043 144960 -1 2908
2910 0 665033 159247 144880 -1 2909
2911 0 665105 159267 144840 -1 2910
2912 0 665301 159391 144760 -1 2911
2913 0 665521 159491 144680 -1 2912
2914 0 665589 159511 144640 -1 2913
2915 0 665757 159447 144520 -1 2914
2916 0 665885 159459 144480 -1 2915
2917 0 666009 159463 144440 -1 2916
2918 0 666065 159463 144400 -1 2917
2919 0 666381 159515 144360 -1 2918
2920 0 666537 159535 144320 -1 2919
2921 0 666629 159579 144280 -1 2920
2922 0 666693 159603 144240 -1 2921
2923 0 666769 159623 144200 -1 2922
2924 0 667017 159675 144160 -1 2923
2925 0 667049 159703 144120 -1 2924
2926 0 667157 159743 144080 -1 2925
2927 0 667181 159735 144040 -1 2926
2928 0 667293 159771 143960 -1 2927
2929 0 667381 159787 143920 -1 2928
2930 0 667409 159795 143760 -1 2929
2931 0 667421 159843 143720 -1 2930
2932 0 667417 159863 143680 -1 2931
2933 0 667401 159907 143640 -1 2932
2934 0 667341 159971 143600 81 2933
2935 0 667321 159971 143560 81 2934
2936 0 667385 159959 143520 81 2935
2937 0 667389 159951 143480 81 2936
2938 0 667413 159991 143440 81 2937
2939 0 667425 159991 143400 81 2938
2940 0 667461 159951 143360 81 2939
2941 0 667597 159987 143320 81 2940
2942 0 667577 159935 143280 81 2941
2943 0 667593 159987 143240 81 2942
2944 0 667653 160139 143200 81 2943
2945 0 667633 160059 143160 81 2944
2946 0 667613 160055 143120 81 2945
2947 0 667609 160055 143080 81 2946
2948 0 667565 160059 143040 81 2947
2949 0 667529 160047 143000 81 2948
2950 0 667529 160063 142960 81 2949
2951 0 667521 160047 142920 81 2950
2952 0 667513 160063 142880 81 2951
2953 0 667549 160011 142840 81 2952
2954 0 667729 160079 142800 81 2953
2955 0 667685 160063 142760 81 2954
2956 0 667697 160075 142720 81 2955
2957 0 667673 160059 142680 81 2956
2958 0 667701 160075 142640 81 2957
2959 0 667709 160099 142560 81 2958
2960 0 667693 160087 142480 81 2959
2961 0 667697 160083 142400 81 2960
2962 0 667705 160103 142320 81 2961
2963 0 667673 160087 142240 71 2962
2964 0 667641 160059 142160 71 2963
2965 0 667609 160043 142080 71 2964
2966 0 667569 160015 142000 60 2965
2967 0 667561 160019 141920 60 2966
2968 0 667481 160023 141840 60 2967
2969 0 667469 160051 141760 51 2968
2970 0 667453 160063 141680 51 2969
2971 0 667453 159919 141600 51 2970
2972 0 667425 159839 141560 71 2971
2973 0 667409 159791 141520 71 2972
2974 0 667441 159771 141480 71 2973
2975 0 667449 159763 141440 71 2974
2976 0 667477 159759 141400 71 2975
2977 0 667521 159751 141360 45 2976
2978 0 667517 159759 141320 45 2977
2979 0 667529 159739 141280 45 2978
2980 0 667521 159759 141240 45 2979
2981 0 667509 159731 141200 45 2980
2982 0 667533 159743 141160 45 2981
2983 0 667545 159715 141120 45 2982
2984 0 667557 159719 141080 102 2983
2985 0 667573 159683 141040 102 2984
2986 0 667597 159675 141000 102 2985
2987 0 667613 159643 140960 102 2986
2988 0 667653 159635 140920 102 2987
2989 0 667621 159615 140840 81 2988
2990 0 667593 159515 140800 81 2989
2991 0 667577 159511 140720 81 2990
2992 0 667577 159511 140640 81 2991
2993 0 667545 159475 140560 81 2992
2994 0 667489 159443 140480 81 2993
2995 0 667401 159451 140400 60 2994
2996 0 667401 159451 140320 60 2995
2997 0 667433 159431 140200 60 2996
2998 0 667453 159419 140120 45 2997
2999 0 667381 159443 140040 45 2998
3000 0 667493 159439 139960 45 2999
3001 0 667461 159435 139880 45 3000
3002 0 667449 159443 139800 45 3001
3003 0 667437 159471 139720 45 3002
3004 0 667569 159651 139720 71 3003
3005 0 667569 159671 139640 71 3004
3006 0 667649 159723 139600 71 3005
3007 0 668021 160087 139560 107 3006
3008 0 667393 159371 139680 45 3003
3009 0 667377 159367 139640 45 3008
3010 0 667357 159347 139600 45 3009
3011 0 667313 159291 139560 45 3010
3012 0 667269 159267 139520 45 3011
3013 0 667309 159255 139480 45 3012
3014 0 667301 159215 139440 45 3013
3015 0 667285 159187 139400 71 3014
3016 0 667277 159175 139360 71 3015
3017 0 667269 159151 139320 71 3016
3018 0 667245 159123 139280 71 3017
3019 0 667201 159015 139240 60 3018
3020 0 666944 158272 138360 32 3019
3021 0 666944 158112 138160 60 3020
3022 0 666816 158016 137920 64 3021
3023 0 666720 158016 137680 64 3022
3024 0 666656 157984 137440 64 3023
3025 0 666528 157856 137200 51 3024
3026 0 666368 157664 137040 32 3025
3027 0 666208 157568 136840 60 3026
3028 0 666080 157440 136640 81 3027
3029 0 665920 157408 136440 51 3028
3030 0 665760 157344 136240 51 3029
3031 0 665632 157376 136000 60 3030
3032 0 665536 157376 135760 45 3031
3033 0 665568 157376 135480 45 3032
3034 0 665504 157408 135200 60 3033
3035 0 665536 157344 134920 81 3034
3036 0 665472 157312 134680 75 3035
3037 0 665376 157312 134400 60 3036
3038 0 665312 157248 134160 64 3037
3039 0 665280 157248 134000 64 3038
3040 0 660153 158687 156920 -1 2786
3041 0 660133 158735 157040 -1 3040
3042 0 659937 158791 157120 -1 3041
3043 0 660141 144555 172440 -1 2626
3044 0 660193 144307 172400 -1 3043
3045 0 660197 144231 172360 -1 3044
3046 0 660153 144063 172320 -1 3045
3047 0 660093 144043 172280 -1 3046
3048 0 659993 143779 172240 -1 3047
3049 0 659961 143727 172160 -1 3048
3050 0 659651 143285 172160 -1 3049
3051 0 659613 143343 172120 -1 3050
3052 0 659583 143309 172080 -1 3051
3053 0 659515 143221 172040 -1 3052
3054 0 659497 143203 172000 -1 3053
3055 0 659503 143127 171960 -1 3054
3056 0 659459 143115 171920 -1 3055
3057 0 659431 143019 171880 -1 3056
3058 0 659387 142963 171840 -1 3057
3059 0 659379 142911 171800 -1 3058
3060 0 659287 142783 171760 -1 3059
3061 0 659171 142663 171680 -1 3060
3062 0 659235 142571 171520 -1 3061
3063 0 658921 142535 171680 -1 3061
3064 0 658695 142549 171720 -1 3063
3065 0 658649 142557 171760 -1 3064
3066 0 658617 142573 171800 -1 3065
3067 0 658589 142577 171840 -1 3066
3068 0 658589 142609 171880 -1 3067
3069 0 658545 142613 171920 -1 3068
3070 0 658501 142645 171960 -1 3069
3071 0 658465 142657 172000 -1 3070
3072 0 658429 142617 172040 -1 3071
3073 0 658425 142637 172080 -1 3072
3074 0 658421 142589 172120 -1 3073
3075 0 658429 142577 172160 -1 3074
3076 0 658417 142553 172200 -1 3075
3077 0 658409 142561 172240 -1 3076
3078 0 658405 142533 172280 -1 3077
3079 0 658381 142533 172320 -1 3078
3080 0 658321 142569 172360 -1 3079
3081 0 658269 142645 172400 -1 3080
3082 0 658233 142653 172440 -1 3081
3083 0 658061 142649 172480 -1 3082
3084 0 657977 142653 172520 -1 3083
3085 0 657941 142641 172560 -1 3084
3086 0 657929 142621 172600 -1 3085
3087 0 657793 142565 172640 -1 3086
3088 0 657641 142549 172600 -1 3087
3089 0 657577 142537 172560 -1 3088
3090 0 657479 142515 172520 -1 3089
3091 0 657455 142529 172480 -1 3090
3092 0 657251 142431 172480 -1 3091
3093 0 657037 142315 172520 -1 3092
3094 0 656891 142215 172480 -1 3093
3095 0 656875 142119 172520 -1 3094
3096 0 656899 142085 172560 -1 3095
3097 0 656925 142027 172600 -1 3096
3098 0 656949 141975 172640 -1 3097
3099 0 657019 141933 172680 -1 3098
3100 0 657071 141889 172720 -1 3099
3101 0 657147 141817 172720 -1 3100
3102 0 657137 141749 172720 -1 3101
3103 0 657085 141639 172760 -1 3102
3104 0 656923 141445 172800 -1 3103
3105 0 656907 141375 172840 -1 3104
3106 0 656857 141323 172880 -1 3105
3107 0 656777 141281 172920 -1 3106
3108 0 656713 141237 172960 -1 3107
3109 0 656671 141213 173000 -1 3108
3110 0 656635 141191 173040 -1 3109
3111 0 656611 141153 173080 -1 3110
3112 0 656589 141101 173120 -1 3111
3113 0 656583 141075 173160 -1 3112
3114 0 656573 141053 173200 -1 3113
3115 0 656537 141037 173240 -1 3114
3116 0 656521 141031 173280 -1 3115
3117 0 656527 140977 173320 -1 3116
3118 0 656525 140965 173360 -1 3117
3119 0 656547 140953 173400 -1 3118
3120 0 656539 140949 173440 -1 3119
3121 0 656521 140947 173480 -1 3120
3122 0 656477 140915 173520 -1 3121
3123 0 656413 140905 173560 -1 3122
3124 0 656121 140839 173560 -1 3123
3125 0 655981 140763 173600 -1 3124
3126 0 655943 140637 173600 -1 3125
3127 0 655925 140611 173640 -1 3126
3128 0 655913 140631 173680 -1 3127
3129 0 655873 140643 173720 -1 3128
3130 0 655873 140567 173760 -1 3129
3131 0 655857 140723 173760 -1 3130
3132 0 655813 140685 173800 -1 3131
3133 0 655693 140651 173840 -1 3132
3134 0 655587 140609 173880 -1 3133
3135 0 655591 140607 173920 -1 3134
3136 0 655625 140553 173960 -1 3135
3137 0 655647 140495 174000 -1 3136
3138 0 655667 140439 174040 -1 3137
3139 0 655677 140443 174080 -1 3138
3140 0 655691 140429 174160 -1 3139
3141 0 655707 140417 174200 -1 3140
3142 0 655723 140429 174240 -1 3141
3143 0 655739 140445 174280 -1 3142
3144 0 655735 140449 174320 -1 3143
3145 0 655763 140457 174360 -1 3144
3146 0 655759 140477 174400 -1 3145
3147 0 655763 140469 174440 -1 3146
3148 0 655779 140477 174480 -1 3147
3149 0 655787 140509 174520 -1 3148
3150 0 655807 140529 174560 -1 3149
3151 0 655815 140553 174600 -1 3150
3152 0 655855 140593 174640 -1 3151
3153 0 655871 140609 174680 -1 3152
3154 0 655879 140649 174720 -1 3153
3155 0 655847 140657 174760 -1 3154
3156 0 655883 140665 174800 -1 3155
3157 0 655847 140665 174840 -1 3156
3158 0 655803 140673 174880 -1 3157
3159 0 655791 140665 174920 -1 3158
3160 0 655727 140589 174920 -1 3159
3161 0 655667 140509 174920 -1 3160
3162 0 655703 140529 174880 -1 3161
3163 0 655699 140493 174840 -1 3162
3164 0 655691 140489 174800 -1 3163
3165 0 655691 140453 174760 -1 3164
3166 0 655697 140451 174720 -1 3165
3167 0 655647 140469 174960 -1 3161
3168 0 655627 140409 175000 -1 3167
3169 0 655631 140409 175040 -1 3168
3170 0 655607 140381 175080 -1 3169
3171 0 655587 140381 175120 -1 3170
3172 0 655563 140361 175160 -1 3171
3173 0 655539 140329 175200 -1 3172
3174 0 655435 140217 175160 -1 3173
3175 0 655455 140229 175200 -1 3174
3176 0 655467 140217 175240 -1 3175
3177 0 655459 140181 175280 -1 3176
3178 0 655495 140125 175320 -1 3177
3179 0 655535 140061 175360 -1 3178
3180 0 655551 140013 175400 -1 3179
3181 0 655543 140009 175440 -1 3180
3182 0 655535 139937 175480 -1 3181
3183 0 655539 139905 175520 -1 3182
3184 0 655523 139805 175520 -1 3183
3185 0 655595 139693 175520 -1 3184
3186 0 655651 139601 175480 -1 3185
3187 0 655583 139513 175440 -1 3186
3188 0 655487 139433 175440 -1 3187
3189 0 655435 139321 175440 -1 3188
3190 0 655483 139169 175480 -1 3189
3191 0 655535 139097 175520 -1 3190
3192 0 655575 138949 175560 -1 3191
3193 0 655591 138841 175600 -1 3192
3194 0 655575 138817 175640 -1 3193
3195 0 655547 138721 175680 -1 3194
3196 0 655595 138609 175640 -1 3195
3197 0 655623 138405 175600 -1 3196
3198 0 655659 138141 175600 -1 3197
3199 0 655603 138053 175600 -1 3198
3200 0 655531 137965 175600 -1 3199
3201 0 655371 137857 175640 -1 3200
3202 0 655263 137641 175640 -1 3201
3203 0 655275 137593 175680 -1 3202
3204 0 655247 137513 175720 -1 3203
3205 0 655199 137489 175760 -1 3204
3206 0 655187 137401 175800 -1 3205
3207 0 655259 137305 175840 -1 3206
3208 0 655399 137217 175920 -1 3207
3209 0 655499 137153 176000 -1 3208
3210 0 655605 137063 176040 -1 3209
3211 0 655645 137039 176080 -1 3210
3212 0 655657 137023 176120 -1 3211
3213 0 655669 136971 176160 -1 3212
3214 0 655653 136963 176200 -1 3213
3215 0 655665 136727 176200 -1 3214
3216 0 655713 136659 176240 -1 3215
3217 0 655745 136595 176280 -1 3216
3218 0 655769 136559 176320 -1 3217
3219 0 655785 136567 176360 -1 3218
3220 0 655785 136543 176400 -1 3219
3221 0 655801 136507 176440 -1 3220
3222 0 655813 136519 176480 -1 3221
3223 0 655789 136487 176520 -1 3222
3224 0 655845 136331 176560 -1 3223
3225 0 655865 136319 176600 -1 3224
3226 0 655897 136291 176640 -1 3225
3227 0 655925 136263 176680 -1 3226
3228 0 656001 136263 176720 -1 3227
3229 0 656021 136263 176760 -1 3228
3230 0 656017 136263 176800 -1 3229
3231 0 656017 136279 176840 -1 3230
3232 0 656021 136267 176880 -1 3231
3233 0 656029 136279 176920 -1 3232
3234 0 656013 136227 176960 -1 3233
3235 0 656009 136179 177040 -1 3234
3236 0 656021 136167 177080 -1 3235
3237 0 656021 136123 177120 -1 3236
3238 0 656029 136099 177160 -1 3237
3239 0 656041 136091 177200 -1 3238
3240 0 655989 135947 177240 -1 3239
3241 0 655969 135907 177280 -1 3240
3242 0 656001 135891 177320 -1 3241
3243 0 656041 135779 177360 -1 3242
3244 0 656055 135707 177400 -1 3243
3245 0 656089 135623 177440 -1 3244
3246 0 656181 135531 177480 -1 3245
3247 0 656205 135427 177560 -1 3246
3248 0 656209 135391 177640 -1 3247
3249 0 656193 135339 177720 -1 3248
3250 0 656193 135303 177800 -1 3249
3251 0 656201 135291 177840 -1 3250
3252 0 656229 135271 177880 -1 3251
3253 0 656301 135239 177960 -1 3252
3254 0 656301 135211 178000 -1 3253
3255 0 656293 135155 178040 -1 3254
3256 0 656263 135109 178080 -1 3255
3257 0 656251 135057 178120 -1 3256
3258 0 656231 135035 178160 -1 3257
3259 0 656219 134981 178200 -1 3258
3260 0 656213 134947 178240 -1 3259
3261 0 656229 134915 178280 -1 3260
3262 0 656259 134853 178320 -1 3261
3263 0 656259 134821 178360 -1 3262
3264 0 656301 134797 178400 -1 3263
3265 0 656343 134765 178440 -1 3264
3266 0 656425 134671 178440 -1 3265
3267 0 656391 134441 178440 -1 3266
3268 0 655981 135757 177400 -1 3244
3269 0 656001 135719 177440 -1 3268
3270 0 655983 135711 177480 -1 3269
3271 0 655989 135681 177520 -1 3270
3272 0 655991 135649 177560 -1 3271
3273 0 656001 135633 177600 -1 3272
3274 0 656007 135611 177640 -1 3273
3275 0 656023 135583 177680 -1 3274
3276 0 656023 135563 177720 -1 3275
3277 0 656035 135561 177760 -1 3276
3278 0 656051 135559 177800 -1 3277
3279 0 656085 135575 177840 -1 3278
3280 0 656137 135609 177880 -1 3279
3281 0 656143 135633 177920 -1 3280
3282 0 656145 135627 177960 -1 3281
3283 0 656163 135609 178000 -1 3282
3284 0 656167 135605 178040 -1 3283
3285 0 656163 135605 178080 -1 3284
3286 0 656179 135605 178120 -1 3285
3287 0 656219 135601 178160 -1 3286
3288 0 656255 135637 178200 -1 3287
3289 0 656279 135621 178240 -1 3288
3290 0 656551 135607 178240 -1 3289
3291 0 656609 135643 178200 -1 3290
3292 0 656235 135621 178280 -1 3289
3293 0 656191 135617 178320 -1 3292
3294 0 656207 135653 178360 -1 3293
3295 0 656251 135725 178400 -1 3294
3296 0 656235 135757 178440 -1 3295
3297 0 655901 135783 177280 -1 3241
3298 0 655821 135791 177240 -1 3297
3299 0 655757 135827 177200 -1 3298
3300 0 655681 135871 177160 -1 3299
3301 0 655657 135931 177120 -1 3300
3302 0 655649 135903 177040 -1 3301
3303 0 655661 135931 177000 -1 3302
3304 0 655721 135947 176960 -1 3303
3305 0 655461 140187 175120 -1 3174
3306 0 655535 140397 174920 -1 3167
3307 0 655539 140373 174880 -1 3306
3308 0 655505 140357 174840 -1 3307
3309 0 655469 140351 174800 -1 3308
3310 0 655481 140347 174760 -1 3309
3311 0 655507 140301 174680 -1 3310
3312 0 655503 140233 174600 -1 3311
3313 0 655517 140161 174560 -1 3312
3314 0 655507 140091 174520 -1 3313
3315 0 655501 140069 174480 -1 3314
3316 0 655445 140015 174400 -1 3315
3317 0 655391 139955 174320 -1 3316
3318 0 655383 139877 174240 -1 3317
3319 0 655415 139821 174160 -1 3318
3320 0 655451 139761 174040 -1 3319
3321 0 655515 139723 173960 -1 3320
3322 0 655535 139763 173920 -1 3321
3323 0 655555 139803 173880 -1 3322
3324 0 655959 140843 173760 -1 3131
3325 0 656077 140919 173760 -1 3324
3326 0 656313 141015 173760 -1 3325
3327 0 656437 141139 173760 -1 3326
3328 0 656373 141335 173760 -1 3327
3329 0 656309 141387 173720 -1 3328
3330 0 656309 141375 173680 -1 3329
3331 0 658739 142259 171600 -1 3063
3332 0 658347 141939 171560 -1 3331
3333 0 657919 141715 171560 -1 3332
3334 0 657747 141623 171520 -1 3333
3335 0 657467 141383 171480 -1 3334
3336 0 657371 141319 171440 -1 3335
3337 0 657383 141351 171400 -1 3336
3338 0 657323 141307 171360 -1 3337
3339 0 657079 141171 171280 -1 3338
3340 0 656811 140951 171200 -1 3339
3341 0 656655 140799 171120 -1 3340
3342 0 656587 140647 171040 -1 3341
3343 0 656483 140579 170960 -1 3342
3344 0 656443 140479 170880 -1 3343
3345 0 656383 140407 170800 -1 3344
3346 0 656267 140299 170680 -1 3345
3347 0 656211 140215 170560 -1 3346
3348 0 656055 140135 170440 -1 3347
3349 0 655979 139955 170320 -1 3348
3350 0 655923 139907 170200 -1 3349
3351 0 655531 139691 170040 -1 3350
3352 0 655359 139503 169920 -1 3351
3353 0 655351 139479 169880 -1 3352
3354 0 655275 139167 169880 -1 3353
3355 0 655167 139087 169800 -1 3354
3356 0 655135 139051 169760 -1 3355
3357 0 655029 138973 169680 -1 3356
3358 0 654873 138909 169600 -1 3357
3359 0 654741 138837 169520 -1 3358
3360 0 654631 138809 169440 -1 3359
3361 0 654375 138489 169400 -1 3360
3362 0 654207 138649 169360 -1 3361
3363 0 654047 138449 169360 -1 3362
3364 0 654059 138221 169360 -1 3363
3365 0 654003 138085 169360 -1 3364
3366 0 654171 137977 169400 -1 3365
3367 0 654043 137549 169480 -1 3366
3368 0 653575 137093 169520 -1 3367
3369 0 653267 136545 169520 -1 3368
3370 0 653163 136329 169600 -1 3369
3371 0 653083 136301 169640 -1 3370
3372 0 653019 136001 169680 -1 3371
3373 0 652983 135905 169720 -1 3372
3374 0 652779 135809 169760 -1 3373
3375 0 652615 135753 169800 -1 3374
3376 0 652359 135597 169840 -1 3375
3377 0 652111 135281 169840 -1 3376
3378 0 651931 135033 169800 -1 3377
3379 0 651835 134933 169760 -1 3378
3380 0 651779 134837 169720 -1 3379
3381 0 651723 134749 169680 -1 3380
3382 0 651643 134709 169640 -1 3381
3383 0 651603 134645 169600 -1 3382
3384 0 651407 134457 169560 -1 3383
3385 0 651291 134353 169520 -1 3384
3386 0 650967 134093 169480 -1 3385
3387 0 650943 134041 169520 -1 3386
3388 0 650935 134025 169560 -1 3387
3389 0 650935 134029 169600 -1 3388
3390 0 650935 133993 169640 -1 3389
3391 0 650931 133977 169720 -1 3390
3392 0 650931 133969 169800 -1 3391
3393 0 651051 133985 169920 -1 3392
3394 0 651119 134001 170000 -1 3393
3395 0 651117 133995 170120 -1 3394
3396 0 651113 133899 170160 -1 3395
3397 0 651141 133839 170240 -1 3396
3398 0 651185 133723 170360 -1 3397
3399 0 651241 133619 170480 -1 3398
3400 0 651305 133539 170520 -1 3399
3401 0 651293 133463 170560 -1 3400
3402 0 651257 133395 170600 -1 3401
3403 0 651229 133315 170640 -1 3402
3404 0 651249 133267 170680 -1 3403
3405 0 651269 133119 170720 -1 3404
3406 0 651241 132999 170800 -1 3405
3407 0 651261 132763 170840 -1 3406
3408 0 651419 132601 170840 -1 3407
3409 0 651599 132525 170840 -1 3408
3410 0 651715 132601 170920 -1 3409
3411 0 651819 132701 171000 -1 3410
3412 0 651927 132845 171080 -1 3411
3413 0 652083 132885 171160 -1 3412
3414 0 652283 132925 171200 -1 3413
3415 0 652279 132985 171320 -1 3414
3416 0 652263 133045 171400 -1 3415
3417 0 652167 133061 171480 -1 3416
3418 0 652111 133061 171560 -1 3417
3419 0 652011 133057 171640 -1 3418
3420 0 651791 133253 171760 -1 3419
3421 0 651735 133353 171840 -1 3420
3422 0 651323 132613 170800 -1 3408
3423 0 651263 132569 170720 -1 3422
3424 0 651215 132553 170600 -1 3423
3425 0 651155 132569 170520 -1 3424
3426 0 651019 132585 170440 -1 3425
3427 0 650963 132561 170360 -1 3426
3428 0 650887 132525 170280 -1 3427
3429 0 650791 132445 170200 -1 3428
3430 0 650683 132365 170120 -1 3429
3431 0 650599 132249 170040 -1 3430
3432 0 650495 132089 170040 -1 3431
3433 0 650403 132037 169960 -1 3432
3434 0 650259 131937 169960 -1 3433
3435 0 650147 131769 169960 -1 3434
3436 0 650059 131725 169920 -1 3435
3437 0 649707 131673 169960 -1 3436
3438 0 649623 131609 169880 -1 3437
3439 0 649585 131599 169800 -1 3438
3440 0 650435 133737 169880 -1 3392
3441 0 650115 133489 169840 -1 3440
3442 0 650071 133461 169800 -1 3441
3443 0 649995 133401 169760 -1 3442
3444 0 649879 133345 169720 -1 3443
3445 0 649835 133305 169680 -1 3444
3446 0 649819 133273 169640 -1 3445
3447 0 649751 133261 169600 -1 3446
3448 0 649707 133213 169560 -1 3447
3449 0 649655 133185 169520 -1 3448
3450 0 649551 133141 169480 -1 3449
3451 0 649411 133125 169440 -1 3450
3452 0 649275 133089 169400 -1 3451
3453 0 648971 133017 169320 -1 3452
3454 0 648899 133041 169280 -1 3453
3455 0 648755 133041 169200 -1 3454
3456 0 648503 132865 169240 -1 3455
3457 0 648507 132617 169240 -1 3456
3458 0 648375 132525 169240 -1 3457
3459 0 648211 132313 169280 -1 3458
3460 0 648251 132297 169320 -1 3459
3461 0 655187 139399 169800 -1 3352
3462 0 654919 139287 169800 -1 3461
3463 0 654787 139211 169720 -1 3462
3464 0 654659 139167 169640 -1 3463
3465 0 654451 139055 169560 -1 3464
3466 0 654143 138919 169480 -1 3465
3467 0 653915 138823 169400 -1 3466
3468 0 653719 138959 169360 -1 3467
3469 0 653779 138795 169320 -1 3468
3470 0 653703 138779 169280 -1 3469
3471 0 653663 138747 169240 -1 3470
3472 0 653603 138703 169160 -1 3471
3473 0 653527 138719 169080 -1 3472
3474 0 653447 138731 169040 -1 3473
3475 0 653407 138943 169040 -1 3474
3476 0 653243 138991 169040 -1 3475
3477 0 653287 139051 168960 -1 3476
3478 0 653303 138691 168960 -1 3474
3479 0 653267 138711 168880 -1 3478
3480 0 653099 138671 168800 -1 3479
3481 0 652975 138615 168720 -1 3480
3482 0 652815 138563 168640 -1 3481
3483 0 652703 138551 168560 -1 3482
3484 0 652555 138515 168480 -1 3483
3485 0 652447 138515 168400 -1 3484
3486 0 652315 138499 168320 -1 3485
3487 0 652079 138463 168200 -1 3486
3488 0 651815 138563 168080 -1 3487
3489 0 651671 138559 167960 -1 3488
3490 0 651543 138583 167840 -1 3489
3491 0 651315 138551 167720 -1 3490
3492 0 651175 138551 167640 -1 3491
3493 0 650883 138403 167600 -1 3492
3494 0 650695 138323 167520 -1 3493
3495 0 650335 138111 167440 -1 3494
3496 0 649979 138007 167360 -1 3495
3497 0 649627 137911 167320 -1 3496
3498 0 649403 137931 167240 -1 3497
3499 0 649255 137943 167160 -1 3498
3500 0 648847 137907 167080 -1 3499
3501 0 648479 137879 167000 -1 3500
3502 0 648163 137843 166920 -1 3501
3503 0 647747 137735 166840 -1 3502
3504 0 647451 137771 166800 -1 3503
3505 0 647299 137723 166720 -1 3504
3506 0 647203 137635 166600 -1 3505
3507 0 647063 137511 166480 -1 3506
3508 0 646871 137263 166360 -1 3507
3509 0 646851 137179 166320 -1 3508
3510 0 646759 137103 166280 -1 3509
3511 0 646491 137335 166200 -1 3510
3512 0 646399 137331 166160 -1 3511
3513 0 646335 137319 166080 -1 3512
3514 0 646191 137339 166000 -1 3513
3515 0 646151 137347 165960 -1 3514
3516 0 646095 137419 165920 -1 3515
3517 0 646039 137403 165880 -1 3516
3518 0 645987 137415 165840 -1 3517
3519 0 645875 137379 165800 -1 3518
3520 0 645831 137351 165760 -1 3519
3521 0 645823 137371 165680 -1 3520
3522 0 645927 137199 165680 -1 3521
3523 0 645655 137303 165640 -1 3521
3524 0 645459 137211 165600 -1 3523
3525 0 645359 137199 165560 -1 3524
3526 0 645319 137195 165520 -1 3525
3527 0 645287 137183 165440 -1 3526
3528 0 645131 137107 165360 -1 3527
3529 0 644999 137127 165280 -1 3528
3530 0 644923 137099 165200 -1 3529
3531 0 644779 137123 165160 -1 3530
3532 0 644755 137191 165120 -1 3531
3533 0 644791 137151 165080 -1 3532
3534 0 644755 137171 165040 -1 3533
3535 0 644735 137159 165000 -1 3534
3536 0 644723 137163 164960 -1 3535
3537 0 644703 137143 164920 -1 3536
3538 0 644691 137143 164880 -1 3537
3539 0 644639 137127 164840 -1 3538
3540 0 644627 137107 164800 -1 3539
3541 0 644627 137087 164760 -1 3540
3542 0 644627 137099 164720 -1 3541
3543 0 644631 137099 164680 -1 3542
3544 0 644635 137091 164640 -1 3543
3545 0 644619 137083 164600 -1 3544
3546 0 644615 137079 164560 -1 3545
3547 0 644515 136859 164520 -1 3546
3548 0 644415 136699 164520 -1 3547
3549 0 644407 136623 164480 -1 3548
3550 0 644419 136623 164440 -1 3549
3551 0 644447 136583 164400 -1 3550
3552 0 644515 136575 164360 -1 3551
3553 0 644527 136595 164320 -1 3552
3554 0 644523 136563 164280 -1 3553
3555 0 644527 136547 164240 -1 3554
3556 0 644759 136471 164240 -1 3555
3557 0 644827 136471 164280 -1 3556
3558 0 644927 136487 164320 -1 3557
3559 0 644547 136519 164200 -1 3555
3560 0 644523 136575 164120 -1 3559
3561 0 644511 136587 164040 -1 3560
3562 0 644427 136631 163960 -1 3561
3563 0 644355 136635 163880 -1 3562
3564 0 644315 136667 163800 -1 3563
3565 0 644267 136695 163720 -1 3564
3566 0 644263 136659 163640 -1 3565
3567 0 644131 136579 163560 -1 3566
3568 0 644051 136491 163480 -1 3567
3569 0 643975 136431 163440 -1 3568
3570 0 643931 136379 163400 -1 3569
3571 0 643891 136299 163360 -1 3570
3572 0 643923 136235 163320 -1 3571
3573 0 643919 136239 163280 -1 3572
3574 0 644447 137167 165200 -1 3530
3575 0 644315 137095 165200 -1 3574
3576 0 644115 137033 165240 -1 3575
3577 0 644023 137021 165280 -1 3576
3578 0 643879 137047 165240 -1 3577
3579 0 643843 137057 165200 -1 3578
3580 0 643807 137063 165160 -1 3579
3581 0 643769 137021 165200 -1 3580
3582 0 643775 136991 165240 -1 3581
3583 0 643809 136945 165280 -1 3582
