# Supplementary material for: Connectomics Analysis Reveals First-, Second-, and Third-Order Thermosensory and Hygrosensory Neurons in the Adult Drosophila Brain
Source: Curr Biol. 2020 Aug 17;30(16):3167–3182.e4. doi: 10.1016/j.cub.2020.06.028 (PMC7443704; doi:10.1016/j.cub.2020.06.028)
Supplement: Data S1. Skeletons and Meshes, Related to STAR Methods — marin2020-skeletons contains files describing the morphology of each neuron in this study (in FAFB14 space, .swc format). glomeruli_meshes contains the glomerular meshes (in FAFB14 space, .stl format). neuropil_meshes contains the glomerular meshes (in FAFB14 space, .stl format). [file mmc5.zip › VP_SI/marin2020-skeletons/3648956.swc]

# SWC format file
# based on specifications at http://www.neuronland.org/NLMorphologyConverter/MorphologyFormats/SWC/Spec.html
# Created by nat::write.neuron.swc
# PointNo Label X Y Z Radius Parent 
1 0 417208.56 233559.81 68080 1831 -1
2 0 417262.94 233481.06 67960 -1 1
3 0 417269.9 233485.25 67680 -1 2
4 0 417555.38 233522.89 67440 -1 3
5 0 417615 233597.19 67160 -1 4
6 0 417330.44 233433.34 66880 -1 5
7 0 417327.53 233276.81 66600 -1 6
8 0 419172.97 232795.55 66240 -1 7
9 0 419218.94 232780.25 66160 -1 8
10 0 419236.62 232797.92 66040 -1 9
11 0 419280.06 232801.03 65840 -1 10
12 0 419344.6 232839.05 65680 -1 11
13 0 419366.16 232852.52 65520 -1 12
14 0 419376.7 232824.06 65320 -1 13
15 0 419408.34 232810.77 65120 -1 14
16 0 419462.16 232816.86 64960 -1 15
17 0 419502.3 232787.2 64840 -1 16
18 0 419552.5 232766.48 64680 -1 17
19 0 419639.72 232758.69 64600 -1 18
20 0 419756.28 232775.17 64440 -1 19
21 0 419776.75 232740.75 64360 -1 20
22 0 419838.8 232670.08 64240 -1 21
23 0 419899.38 232455.19 64080 -1 22
24 0 419872.5 232227.38 63920 -1 23
25 0 419745.72 232055.28 63760 -1 24
26 0 419704.06 231970.56 63640 -1 25
27 0 419767.97 231907.52 63560 -1 26
28 0 419797.8 231844.06 63440 -1 27
29 0 419939.28 231751.5 63280 -1 28
30 0 420012.66 231719.17 63160 -1 29
31 0 420020.47 231621.1 63000 -1 30
32 0 420025.22 231508.7 62840 -1 31
33 0 420012.47 231343.84 62680 -1 32
34 0 420132.06 231339.69 62520 -1 33
35 0 420192.78 231154.81 62360 -1 34
36 0 420170.28 230952.89 62160 -1 35
37 0 420181.9 230750.56 62000 -1 36
38 0 420214.8 230551.97 61920 -1 37
39 0 420319.1 230349.6 61800 -1 38
40 0 420353.22 230153.27 61640 -1 39
41 0 420370.1 229966.6 61520 -1 40
42 0 420432.78 229610.02 61360 -1 41
43 0 420459.53 229432.95 61240 -1 42
44 0 420509.12 229409.06 61040 -1 43
45 0 420515.44 229177.58 60960 -1 44
46 0 420560.22 229110.27 60880 -1 45
47 0 420682.5 229107.8 60760 -1 46
48 0 420899.03 229324.56 60680 -1 47
49 0 420999.78 229101.3 60560 -1 48
50 0 421032.56 229175.97 60440 -1 49
51 0 421052.53 229211.81 60320 -1 50
52 0 421213.38 229306.94 60160 -1 51
53 0 421284.06 229303.89 60000 -1 52
54 0 421392.66 229290.88 59840 -1 53
55 0 421473.6 229284 59720 -1 54
56 0 421515.12 229269.89 59640 -1 55
57 0 421710.75 229202.36 59520 -1 56
58 0 421738.1 229153.33 59360 -1 57
59 0 421739.06 229124.22 59240 -1 58
60 0 421812.12 229066.38 59120 -1 59
61 0 421842.4 229009.06 59000 -1 60
62 0 421950.34 228897.73 58840 -1 61
63 0 422076.97 228861.52 58720 -1 62
64 0 422272.53 228845.12 58600 -1 63
65 0 422491.97 228834.8 58480 -1 64
66 0 422705.66 228800.86 58400 -1 65
67 0 422991.53 228757.53 58240 -1 66
68 0 423244.88 228753.83 58080 -1 67
69 0 423494.4 228703.77 57960 -1 68
70 0 423741.8 228748.73 57840 -1 69
71 0 424009.7 228763.58 57680 -1 70
72 0 424196.2 228788.77 57560 -1 71
73 0 424441.25 228794.12 57440 -1 72
74 0 424592.56 228770.56 57360 -1 73
75 0 424770.66 228746.02 57280 -1 74
76 0 424778.7 228594.45 57240 -1 75
77 0 424974.97 228571.88 57200 -1 76
78 0 425021.9 228902.02 57160 -1 77
79 0 425338.8 228970.48 57040 -1 78
80 0 425648.47 229034.36 56960 -1 79
81 0 425893.84 229034.28 56840 -1 80
82 0 426086.78 229020.84 56680 -1 81
83 0 426276.66 229025.31 56520 -1 82
84 0 426816.56 229110.98 56360 -1 83
85 0 428039.34 229412.62 56240 -1 84
86 0 428545.53 229568.61 56000 -1 85
87 0 429167.53 229650.31 55880 -1 86
88 0 429551.4 229815.33 55720 -1 87
89 0 429916.12 229979.44 55560 -1 88
90 0 430239.94 230216.66 55440 -1 89
91 0 430627.9 230395.16 55280 -1 90
92 0 430986.88 230542.3 55160 -1 91
93 0 431724.8 230657.53 55000 -1 92
94 0 432222.78 230881.08 54880 -1 93
95 0 432667 230944.17 54760 -1 94
96 0 433670.62 231223.56 54680 -1 95
97 0 434235 231452.84 54440 -1 96
98 0 434616.78 231591.45 54400 -1 97
99 0 436194.4 231868.4 54400 -1 98
100 0 436956.44 232017.56 54520 -1 99
101 0 437158.56 232050.72 54680 -1 100
102 0 437706.44 232156.08 54760 -1 101
103 0 438484 232289.23 54880 -1 102
104 0 438867.1 232293.62 54960 -1 103
105 0 439501.88 232366.64 55040 -1 104
106 0 439825.8 232395.14 55120 -1 105
107 0 440555.47 232456.47 55200 -1 106
108 0 440756.3 232511.81 55280 -1 107
109 0 443854.25 232920.81 55400 -1 108
110 0 445223.8 232802.03 55560 -1 109
111 0 449551 232718.9 55760 -1 110
112 0 451094.34 232771.81 55880 -1 111
113 0 451823.97 232791.73 56040 -1 112
114 0 452486.16 232778.69 56200 -1 113
115 0 452721.38 232773.17 56320 -1 114
116 0 453027.5 232768.67 56400 -1 115
117 0 453394.12 232737.48 56520 -1 116
118 0 453454.78 232715.3 56560 -1 117
119 0 453675.34 232683.78 56680 -1 118
120 0 453958.38 232681.2 56840 -1 119
121 0 454404.66 232638.77 56960 -1 120
122 0 454864.53 232584.23 57080 -1 121
123 0 455220 232530 57200 -1 122
124 0 455746.7 232541.4 57320 -1 123
125 0 456083.12 232533.33 57400 -1 124
126 0 456530.44 232531.1 57520 -1 125
127 0 457027.5 232509.66 57640 -1 126
128 0 457364.34 232496.97 57760 -1 127
129 0 457709.3 232445.4 57880 -1 128
130 0 458083.2 232406.11 58040 -1 129
131 0 458414.25 232359.23 58160 -1 130
132 0 458635.06 232358.69 58280 -1 131
133 0 458923.97 232358.38 58400 -1 132
134 0 459140.34 232345.89 58520 -1 133
135 0 459296.75 232333.02 58640 -1 134
136 0 459386.47 232329.6 58680 -1 135
137 0 460293.5 232412.28 58840 -1 136
138 0 461628.3 232216.64 58960 -1 137
139 0 462497.2 232087.98 59040 -1 138
140 0 463216 232103.83 59200 -1 139
141 0 463680.84 232091.7 59320 -1 140
142 0 464705.8 232135.6 59480 -1 141
143 0 465282.97 232136.64 59600 -1 142
144 0 465909.44 232142.7 59720 -1 143
145 0 466302.94 232108.64 59840 -1 144
146 0 466915.88 232130.14 59960 -1 145
147 0 467289.84 232142.92 60080 -1 146
148 0 467528.78 232172.58 60200 -1 147
149 0 467593.1 232176.39 60240 -1 148
150 0 467783.56 232184.34 60280 -1 149
151 0 468096.38 232178.47 60400 -1 150
152 0 468541.38 232242.22 60520 -1 151
153 0 469009.1 232167.22 60640 -1 152
154 0 469272.12 232018.6 60800 -1 153
155 0 469516.5 231954.27 61000 -1 154
156 0 469586.97 231943.69 61040 -1 155
157 0 469714.47 231883.27 61160 -1 156
158 0 469935.66 231933.42 61320 -1 157
159 0 470074 231956.36 61480 -1 158
160 0 470303.16 232095.94 61680 -1 159
161 0 470481.8 232241.73 61840 -1 160
162 0 470276.88 232750.6 61880 -1 161
163 0 470853.3 232254.98 62000 -1 162
164 0 471086.53 232258.23 62160 -1 163
165 0 471346.56 232326.72 62320 -1 164
166 0 471528.66 232400.02 62480 -1 165
167 0 471584.38 232426.42 62560 -1 166
168 0 471680.78 232383.92 62680 -1 167
169 0 471776.38 232441.88 62760 -1 168
170 0 471873.53 232427.02 62960 -1 169
171 0 471968.12 232396.86 63160 -1 170
172 0 472142.72 232403.75 63320 -1 171
173 0 472217.12 232389.47 63440 -1 172
174 0 472315.4 232354.36 63520 -1 173
175 0 472462.28 232282.17 63680 -1 174
176 0 472699.4 232295.44 63840 -1 175
177 0 472923.25 232317.84 63960 -1 176
178 0 473091.44 232321.81 64080 -1 177
179 0 473227.38 232325.3 64200 -1 178
180 0 473259.84 232277.97 64360 -1 179
181 0 473333.62 232243.17 64520 -1 180
182 0 473293.97 232260.14 64640 -1 181
183 0 473349.8 232252.36 64800 -1 182
184 0 473490.3 232369.64 64960 -1 183
185 0 473598.06 232405.3 65120 -1 184
186 0 473670.16 232429.02 65280 -1 185
187 0 473712.94 232445.22 65440 -1 186
188 0 473757.06 232515.4 65560 -1 187
189 0 473804.12 232579.23 65720 -1 188
190 0 473828.28 232660.86 65840 -1 189
191 0 473871.12 232714.19 65960 -1 190
192 0 473925.75 232772.31 66160 -1 191
193 0 473986 232843.17 66320 -1 192
194 0 474040.66 232922.69 66440 -1 193
195 0 474076.22 232978.84 66560 -1 194
196 0 474138.03 233023.38 66680 -1 195
197 0 474292.12 233064.4 66800 -1 196
198 0 474626.25 233168.52 66960 -1 197
199 0 474894.94 233202.69 67080 -1 198
200 0 475060.97 233260.42 67200 -1 199
201 0 475199.53 233286.05 67320 -1 200
202 0 475279.7 233342.33 67440 -1 201
203 0 475315.25 233359.67 67600 -1 202
204 0 475369 233393.5 67720 -1 203
205 0 475460.94 233438.33 67840 -1 204
206 0 475624.56 233500.4 68000 -1 205
207 0 475934.6 233567.62 68200 -1 206
208 0 476189.3 233671.83 68360 -1 207
209 0 476342.25 233768.08 68440 -1 208
210 0 476394.22 233805.77 68560 -1 209
211 0 476572.16 233868.98 68680 -1 210
212 0 476630.56 233904.16 68800 -1 211
213 0 476914.66 233992.2 68960 -1 212
214 0 477038.84 234022.94 69120 -1 213
215 0 477199.2 234051.88 69280 -1 214
216 0 477287.44 234098.48 69440 -1 215
217 0 477390.84 234103.77 69600 -1 216
218 0 477572.72 234225.62 69800 -1 217
219 0 477678 234265.6 69960 -1 218
220 0 477883.78 234339.92 70120 -1 219
221 0 478040.56 234409.12 70320 -1 220
222 0 478177.25 234473.39 70400 -1 221
223 0 478373.3 234560.94 70560 -1 222
224 0 478586.9 234617.28 70720 -1 223
225 0 478749.2 234657.77 70880 -1 224
226 0 478862.5 234700.64 71040 -1 225
227 0 478949.84 234708.58 71200 -1 226
228 0 478988.2 234660.78 71360 -1 227
229 0 479115.03 234627.95 71520 -1 228
230 0 479303 234577.08 71680 -1 229
231 0 479496.38 234523.22 71800 -1 230
232 0 479633.25 234413.53 71920 -1 231
233 0 479711.3 234342.62 72040 -1 232
234 0 479803.12 234336.56 72160 -1 233
235 0 479891.2 234321.02 72280 -1 234
236 0 479988.44 234321.44 72400 -1 235
237 0 480124.22 234324.34 72560 -1 236
238 0 480249.47 234349.33 72640 -1 237
239 0 480400.34 234375.31 72760 -1 238
240 0 480593.47 234417.11 72880 -1 239
241 0 480772.53 234417.23 73000 -1 240
242 0 480884.28 234439.53 73160 -1 241
243 0 481026.22 234479.8 73320 -1 242
244 0 481231 234458.17 73480 -1 243
245 0 481405.6 234428.73 73600 -1 244
246 0 481606.4 234473.89 73720 -1 245
247 0 481823.94 234476.48 73840 -1 246
248 0 482012.84 234503.61 74000 -1 247
249 0 482278.38 234463.16 74160 -1 248
250 0 482497.06 234490.55 74280 -1 249
251 0 482559.22 234465.78 74400 -1 250
252 0 482832.66 234503.97 74520 -1 251
253 0 483036.25 234510.27 74600 -1 252
254 0 483383.47 234524.56 74760 -1 253
255 0 483735.97 234543.62 74880 -1 254
256 0 484223.56 234632.8 75080 -1 255
257 0 484480.4 234661.1 75200 -1 256
258 0 484984.3 234732.14 75360 -1 257
259 0 485313 234842.73 75560 -1 258
260 0 485802.66 234988.9 75720 -1 259
261 0 486364.34 235162.94 75840 -1 260
262 0 486728.97 235248.17 75920 -1 261
263 0 486941.88 235311.84 76040 -1 262
264 0 487145.12 235392.83 76200 -1 263
265 0 487312 235426.73 76360 -1 264
266 0 487575.66 235536.23 76560 -1 265
267 0 487768.06 235618.92 76720 -1 266
268 0 487979.28 235693.62 76880 -1 267
269 0 488241.88 235741.58 77080 -1 268
270 0 488393.9 235737.62 77240 -1 269
271 0 488673.6 235733.52 77440 -1 270
272 0 489228.62 235719.62 77640 -1 271
273 0 489538.06 235722.31 77800 -1 272
274 0 489786.4 235646.39 77960 -1 273
275 0 489951.84 235659.34 78120 -1 274
276 0 490001.22 235658.16 78200 -1 275
277 0 490346.88 235583.12 78280 -1 276
278 0 490423.7 235555.89 78400 -1 277
279 0 490593.38 235541.62 78560 -1 278
280 0 490760.97 235558.9 78760 -1 279
281 0 490889.12 235594.44 78920 -1 280
282 0 490983.3 235638.28 79080 -1 281
283 0 491038.75 235641.53 79200 -1 282
284 0 491208.3 235688.23 79360 -1 283
285 0 491287.34 235685.08 79520 -1 284
286 0 491326.84 235698.19 79680 -1 285
287 0 491445.1 235709.78 79800 -1 286
288 0 491446.97 235690.75 79920 -1 287
289 0 491538.78 235670.53 80080 -1 288
290 0 491687.56 235659.22 80240 -1 289
291 0 491770.1 235665.23 80360 -1 290
292 0 491987.53 235656.69 80560 -1 291
293 0 492096.28 235674.62 80680 -1 292
294 0 492199.12 235619.02 80840 -1 293
295 0 492380.38 235542.39 81000 -1 294
296 0 492472.5 235432.47 81160 -1 295
297 0 492640.4 235377.95 81360 -1 296
298 0 492766.25 235353.69 81520 -1 297
299 0 492843.7 235327.89 81640 -1 298
300 0 492950.16 235302.22 81760 -1 299
301 0 493110.7 235304.3 81920 -1 300
302 0 493331.6 235296 82080 -1 301
303 0 493432.7 235261.55 82240 -1 302
304 0 493819.97 235304.75 82400 -1 303
305 0 494090.94 235273.28 82560 -1 304
306 0 494256.72 235255.55 82720 -1 305
307 0 494382.3 235193.48 82800 -1 306
308 0 494458.7 235177.77 82880 -1 307
309 0 494547.1 235201.77 83000 -1 308
310 0 494746.56 235133.02 83160 -1 309
311 0 494861.84 235098.16 83280 -1 310
312 0 494900.38 235054.89 83400 -1 311
313 0 494961.47 234978.05 83520 -1 312
314 0 495078.6 234855.5 83680 -1 313
315 0 495266.44 234788.06 83800 -1 314
316 0 495279.66 234698.9 83960 -1 315
317 0 495303.84 234651.73 84080 -1 316
318 0 495412.97 234647.19 84200 -1 317
319 0 495480.78 234595.97 84320 -1 318
320 0 495601.7 234562.1 84440 -1 319
321 0 495662.5 234498.53 84520 -1 320
322 0 495733.78 234469.06 84640 -1 321
323 0 495816.1 234382.12 84760 -1 322
324 0 495882.62 234360.39 84840 -1 323
325 0 495966.22 234329.78 84920 -1 324
326 0 496060.66 234284.17 85040 -1 325
327 0 496172.03 234225.36 85200 -1 326
328 0 496258.9 234205.56 85320 -1 327
329 0 496305.22 234170.53 85520 -1 328
330 0 496358.16 234170.98 85800 -1 329
331 0 496410.25 234128.61 85880 -1 330
332 0 496854.94 233594.92 86080 -1 331
333 0 496880.3 233530.39 86120 -1 332
334 0 494914.6 235546.42 86120 -1 333
335 0 495651.75 236098.23 86120 -1 334
336 0 496323.28 236215.28 86120 -1 335
337 0 496729.38 236235.17 85960 -1 336
338 0 497073.44 236211.12 85960 -1 337
339 0 498129.78 236514.69 85960 -1 338
340 0 498612.94 236323.2 85760 -1 339
341 0 499040.8 236278.31 85400 -1 340
342 0 499485.1 236254.66 85240 -1 341
343 0 499343.56 236392.22 84760 -1 342
344 0 499824.4 236180.06 85280 -1 342
345 0 499989.4 236111.7 85480 -1 344
346 0 500295.6 235831.25 85600 -1 345
347 0 500785.1 235659.16 85560 -1 346
348 0 501092.25 235607.97 85440 -1 347
349 0 501320.44 235411.5 85280 -1 348
350 0 501744.4 235227.34 85280 -1 349
351 0 502292.34 235435.25 85280 -1 350
352 0 502696.6 234630.08 85320 -1 351
353 0 503696.53 234222.97 85360 -1 352
354 0 504124.97 233944.1 85480 -1 353
355 0 504776.2 233847.25 85560 -1 354
356 0 505407.9 233734 85520 -1 355
357 0 505468.78 233799.22 85240 -1 356
358 0 505298.94 233867.03 85080 -1 357
359 0 505472.7 233667.89 85600 -1 356
360 0 505493.1 233628.27 85880 -1 359
361 0 505622.22 233416.45 86080 -1 360
362 0 505672.66 233429.52 86160 -1 361
363 0 505926.88 233298.5 86400 -1 362
364 0 506495.7 233200.44 86480 -1 363
365 0 507178.5 232870.69 86560 -1 364
366 0 507505.2 232408.84 86600 -1 365
367 0 507927.3 232260.83 86680 -1 366
368 0 507963.34 232295.34 86800 -1 367
369 0 508095.53 232343.12 86880 -1 368
370 0 508565.25 232348.98 87000 -1 369
371 0 509138.06 232379.8 87000 -1 370
372 0 509419.34 232154.88 87280 -1 371
373 0 509580.1 232018.48 87440 -1 372
374 0 509785.25 231803.34 87680 -1 373
375 0 509997.38 231444.9 87880 -1 374
376 0 510145.4 231278.02 88080 -1 375
377 0 510423.25 231048.02 88240 -1 376
378 0 510368.12 230728.56 88520 -1 377
379 0 510269.2 230508.9 88640 -1 378
380 0 510500.25 230546.42 88720 -1 379
381 0 510854.4 230383.16 88920 -1 380
382 0 511168.16 230103.42 89040 -1 381
383 0 511444.56 229961.25 89160 -1 382
384 0 511481 229818.36 89360 -1 383
385 0 511458.2 229705.9 89600 -1 384
386 0 511487.84 229653.42 89840 -1 385
387 0 511683.66 229574.78 90000 -1 386
388 0 511871.9 229497.31 90120 -1 387
389 0 512031.84 229330.4 90200 -1 388
390 0 512187.2 229213.86 90400 -1 389
391 0 512236 229197.47 90520 -1 390
392 0 512550.84 229141.67 90720 -1 391
393 0 512908.5 228963.45 90960 -1 392
394 0 513042.2 228947.88 91040 -1 393
395 0 513211.94 228829.44 91200 -1 394
396 0 513362.44 228761.9 91320 -1 395
397 0 513578.75 228710.89 91280 -1 396
398 0 513632.84 228674.56 91160 -1 397
399 0 513655.84 228660.27 91040 -1 398
400 0 513663.12 228591.48 90960 -1 399
401 0 513560.7 228617.94 91440 -1 396
402 0 514154.16 228235.86 91560 -1 401
403 0 514521.5 228307.28 91480 -1 402
404 0 514805.56 228450.36 91320 -1 403
405 0 515408.47 228256.2 91320 -1 404
406 0 515812.6 228146.25 91400 -1 405
407 0 516270.9 227841.1 91600 -1 406
408 0 516625.25 227709.31 91720 -1 407
409 0 516274.9 227673.62 91760 -1 408
410 0 516210.4 227611.9 91960 -1 409
411 0 516209.28 227465.69 92160 -1 410
412 0 516250 227277 92680 -1 411
413 0 516186 227121 93040 -1 412
414 0 515942 227131 93080 -1 413
415 0 515912 227123 93120 -1 414
416 0 515870 227141 93160 -1 415
417 0 515848 227143 93240 -1 416
418 0 515810 227157 93320 -1 417
419 0 515788 227131 93400 -1 418
420 0 515792 227111 93520 -1 419
421 0 515780 227129 93680 -1 420
422 0 515774 227317 93840 -1 421
423 0 515752 227377 93880 -1 422
424 0 515862 227383 93960 -1 423
425 0 515980 227373 94080 -1 424
426 0 515996 227361 94200 -1 425
427 0 515574 227433 93920 -1 423
428 0 515530 227473 94040 -1 427
429 0 515484 227469 94160 -1 428
430 0 516750.8 227661.12 91760 -1 408
431 0 517314.06 227394 91840 -1 430
432 0 517614.28 226982.84 91960 -1 431
433 0 517741.53 226758.72 92160 -1 432
434 0 517952.5 226626.1 92360 -1 433
435 0 518511.16 226585.03 92640 -1 434
436 0 519015.53 226713.95 92920 -1 435
437 0 519793.4 226707.25 93240 -1 436
438 0 520673.94 226597.75 93280 -1 437
439 0 521229.03 226642.88 93560 -1 438
440 0 521536.7 226695.19 93800 -1 439
441 0 522171.22 226880.7 94040 -1 440
442 0 523100.5 226852.56 94120 -1 441
443 0 523769.56 226783.5 94200 -1 442
444 0 524294.1 226824.31 94360 -1 443
445 0 525383.4 226852.12 94600 -1 444
446 0 526357.8 226923.73 94720 -1 445
447 0 526873.75 226709.4 94960 -1 446
448 0 527305.2 226502.55 94920 -1 447
449 0 527415.9 226405 94800 -1 448
450 0 527734.06 226208.72 94520 -1 449
451 0 528030.2 225912 94160 -1 450
452 0 528332.25 225683.86 93880 -1 451
453 0 528717.06 225644.11 93680 -1 452
454 0 529280.8 225692.11 93520 -1 453
455 0 529947.56 225747.03 93400 -1 454
456 0 530553.1 225643.23 93280 -1 455
457 0 530928.1 225687.47 93160 -1 456
458 0 531113.1 225725.73 93000 -1 457
459 0 531443.56 225966.42 92760 -1 458
460 0 531636.75 226067.33 92400 -1 459
461 0 531751.7 226048.4 92240 -1 460
462 0 532518.06 226241.64 91840 -1 461
463 0 533380.2 226647.58 91680 -1 462
464 0 533818.06 227155.86 91360 -1 463
465 0 534054.2 227174.8 90840 -1 464
466 0 534632.6 227100.98 90680 -1 465
467 0 535320.7 227030.12 89920 -1 466
468 0 535565.9 227068.5 89480 -1 467
469 0 535858.9 227328.33 88880 -1 468
470 0 536319.94 227385.16 88480 -1 469
471 0 536712.06 227474.52 88160 -1 470
472 0 536932.3 227510.55 87840 -1 471
473 0 537117.2 227614.02 87560 -1 472
474 0 537311.9 227719.25 87120 -1 473
475 0 537774.2 227917.22 86880 -1 474
476 0 538149.9 228158 86640 -1 475
477 0 538366.06 228213.73 86360 -1 476
478 0 538651.6 228420.22 86120 -1 477
479 0 538873.44 228739.75 86000 -1 478
480 0 538989.6 229143.8 85640 -1 479
481 0 539317.4 229235.22 85320 -1 480
482 0 539804.56 229286.89 84960 -1 481
483 0 540131.4 229561.39 84720 -1 482
484 0 539946.56 230097.73 84320 -1 483
485 0 539694.94 230331.69 84120 -1 484
486 0 540024.7 230744.28 83840 -1 485
487 0 540709.2 230767.36 83600 -1 486
488 0 541406.25 230832.5 83360 -1 487
489 0 541955.3 231315.75 83120 -1 488
490 0 542047.44 232072.39 83120 -1 489
491 0 542485.75 232448.88 82880 -1 490
492 0 542887.5 232597.73 82600 -1 491
493 0 543227.4 232838.7 82160 -1 492
494 0 543367.6 233600.8 81840 -1 493
495 0 543661.9 233807.61 81520 -1 494
496 0 544033.3 233830.25 81160 -1 495
497 0 544349.06 234486.56 80480 -1 496
498 0 544510.94 234748.28 80080 -1 497
499 0 544976.56 234828.05 79800 -1 498
500 0 545476.7 235006.73 79640 96 499
501 0 545783.4 235322.38 79160 71 500
502 0 546202.9 235718.97 78960 115 501
503 0 546703.44 235963.88 78600 108 502
504 0 547219.3 236400.4 78320 120 503
505 0 547629.44 236844.92 78120 91 504
506 0 547787.44 237451.27 77880 150 505
507 0 547790.75 237777.33 77840 120 506
508 0 547914.9 238026.58 77800 108 507
509 0 548082.6 238209.58 77760 107 508
510 0 548408.75 238407.97 77720 104 509
511 0 548888.5 238605.97 77640 136 510
512 0 549241.44 238792.69 77480 128 511
513 0 549584 239302.69 77200 81 512
514 0 549563.7 239522.52 76880 86 513
515 0 549609.9 239450.84 76760 128 514
516 0 549704.2 239404.42 76520 128 515
517 0 549939.3 239525.89 76160 51 516
518 0 550310.8 240119.52 75400 98 517
519 0 550990.5 240750.31 74800 139 518
520 0 551118 241198 74720 139 519
521 0 551040 241420 74760 139 520
522 0 550888 241608 74840 81 521
523 0 550864 241792 74880 104 522
524 0 551068 242656 74880 60 523
525 0 551452 242932 74920 107 524
526 0 551748 243132 74960 60 525
527 0 551960 243456 74920 60 526
528 0 551916 244072 74840 86 527
529 0 552164 244536 74720 98 528
530 0 552840 245436 74680 107 529
531 0 552960 245472 74480 108 530
532 0 553180 245548 74360 120 531
533 0 553288 245664 74040 104 532
534 0 553508 245828 73840 90 533
535 0 550900 242388 74720 81 524
536 0 550912 242428 74560 81 535
537 0 550936 242456 74520 81 536
538 0 551182.5 241421.67 74680 139 520
539 0 551647.2 241575 74720 51 538
540 0 552156.9 241679.88 74480 32 539
541 0 552585.5 241861.03 74440 32 540
542 0 552975.56 242088.5 74320 -1 541
543 0 553524.5 242232.98 74080 -1 542
544 0 554302.7 242491.4 73600 -1 543
545 0 554751.4 242865.94 73400 -1 544
546 0 556266.25 243433.75 72080 -1 545
547 0 556516 243588 71960 -1 546
548 0 556600 243616 71840 -1 547
549 0 556908 243852 71720 -1 548
550 0 557120 243968 71560 -1 549
551 0 557308 244024 71360 -1 550
552 0 557416 244076 71160 -1 551
553 0 557532 244156 70960 -1 552
554 0 557624 244308 70800 -1 553
555 0 557852 244456 70640 -1 554
556 0 558048 244664 70480 -1 555
557 0 558188 244760 70320 -1 556
558 0 558212 244864 70120 -1 557
559 0 558288 244916 69920 -1 558
560 0 558312 244920 69680 -1 559
561 0 558796 244884 69640 -1 560
562 0 559312 245004 69600 -1 561
563 0 559436 245032 69480 -1 562
564 0 559552 245060 69320 -1 563
565 0 559660 245084 69120 -1 564
566 0 559984 245096 69000 -1 565
567 0 560040 245188 68840 -1 566
568 0 560200 245352 68680 -1 567
569 0 560269 245383 68640 -1 568
570 0 560313 245397 68600 -1 569
571 0 560371 245401 68560 -1 570
572 0 560503 245399 68480 -1 571
573 0 560869 245541 68440 -1 572
574 0 561313 245823 68320 -1 573
575 0 561473 245887 68280 -1 574
576 0 561757 245981 68160 -1 575
577 0 561989 246087 68120 -1 576
578 0 562917 246491 68080 -1 577
579 0 563349 246765 68040 64 578
580 0 563723 246819 67920 64 579
581 0 564005 246893 67840 64 580
582 0 565349 247145 67800 198 581
583 0 565473 246977 67560 60 582
584 0 565497 247077 67480 60 583
585 0 565641 247265 67440 71 584
586 0 565829 247357 67400 71 585
587 0 566269 247633 67360 96 586
588 0 566873 247809 67400 60 587
589 0 566885 247833 67440 60 588
590 0 567037 248093 67560 51 589
591 0 567281 248277 67680 60 590
592 0 567473 248437 67800 91 591
593 0 567769 248553 67840 32 592
594 0 567921 248649 67880 40 593
595 0 568201 248729 67920 51 594
596 0 568389 248805 67960 104 595
597 0 568473 248881 68040 81 596
598 0 568645 248973 68120 81 597
599 0 568873 249033 68160 51 598
600 0 569441 249109 68200 64 599
601 0 569625 249133 68280 60 600
602 0 570009 249233 68400 51 601
603 0 570221 249341 68440 51 602
604 0 570529 249561 68480 51 603
605 0 570581 249613 68520 51 604
606 0 570601 249657 68600 51 605
607 0 570709 249745 68640 60 606
608 0 570889 249813 68680 60 607
609 0 570957 250093 68680 60 608
610 0 570941 250309 68680 60 609
611 0 571217 250541 68720 45 610
612 0 571393 250613 68760 45 611
613 0 571449 250785 68800 96 612
614 0 571469 250793 68880 96 613
615 0 571489 250817 69000 96 614
616 0 571725 250929 69040 32 615
617 0 571849 251005 69080 115 616
618 0 572033 251105 69200 60 617
619 0 572181 251277 69240 81 618
620 0 572441 251677 69360 71 619
621 0 572800 252448 69760 175 620
622 0 572800 252704 69720 175 621
623 0 572864 252960 69840 122 622
624 0 572832 253056 70120 134 623
625 0 572864 253216 70360 134 624
626 0 572896 253440 70480 124 625
627 0 572960 253664 70640 45 626
628 0 573024 253856 70800 64 627
629 0 573024 254016 71000 90 628
630 0 573024 254240 71160 81 629
631 0 573120 254496 71280 60 630
632 0 573152 254752 71360 51 631
633 0 573344 254944 71360 60 632
634 0 573472 255168 71440 80 633
635 0 573440 255424 71480 32 634
636 0 573440 255616 71680 45 635
637 0 573408 255680 71920 32 636
638 0 573568 255872 72080 71 637
639 0 573600 255840 72360 96 638
640 0 573728 255808 72600 96 639
641 0 573760 255744 72840 51 640
642 0 573696 255744 73120 75 641
643 0 573728 255808 73360 64 642
644 0 573792 255840 73600 71 643
645 0 573824 255904 73840 64 644
646 0 573920 256000 74080 64 645
647 0 573888 256000 74360 71 646
648 0 573888 256128 74600 45 647
649 0 573920 256128 74640 32 648
650 0 574688 255264 75480 71 649
651 0 574912 255360 75360 71 650
652 0 575136 255456 75240 81 651
653 0 575360 255456 75080 71 652
654 0 575552 255488 74920 71 653
655 0 575744 255552 74720 81 654
656 0 575936 255584 74560 90 655
657 0 576160 255712 74480 98 656
658 0 576384 255840 74400 108 657
659 0 576640 255904 74360 150 658
660 0 576864 256064 74360 124 659
661 0 577120 256096 74240 160 660
662 0 577344 256128 74120 148 661
663 0 577504 256288 74000 163 662
664 0 577664 256512 73960 122 663
665 0 577856 256672 73880 51 664
666 0 578048 256864 73800 75 665
667 0 578176 257120 73840 64 666
668 0 578304 257344 73840 71 667
669 0 578368 257600 73800 107 668
670 0 578464 257824 73680 120 669
671 0 578592 258016 73560 75 670
672 0 578752 258208 73480 90 671
673 0 578976 258336 73480 96 672
674 0 579232 258368 73480 75 673
675 0 579488 258496 73400 60 674
676 0 579744 258560 73320 60 675
677 0 579936 258720 73200 71 676
678 0 580064 258944 73120 86 677
679 0 580160 259200 73080 98 678
680 0 580288 259424 73120 98 679
681 0 580416 259648 73120 91 680
682 0 580544 259872 73120 71 681
683 0 580704 260096 73080 64 682
684 0 580800 260352 73040 51 683
685 0 580896 260608 73040 80 684
686 0 580992 260864 73000 75 685
687 0 581056 261120 72960 75 686
688 0 581184 261344 72840 75 687
689 0 581248 261568 72720 86 688
690 0 581312 261760 72560 120 689
691 0 581312 261984 72440 90 690
692 0 581408 262144 72240 91 691
693 0 581536 262336 72040 102 692
694 0 581632 262528 71880 60 693
695 0 581696 262720 71720 75 694
696 0 581792 262880 71520 75 695
697 0 581856 263040 71320 75 696
698 0 581920 263200 71080 98 697
699 0 582048 263328 70880 51 698
700 0 582112 263488 70640 51 699
701 0 582208 263616 70440 96 700
702 0 582368 263712 70240 71 701
703 0 582592 263808 70080 64 702
704 0 582784 263904 69920 71 703
705 0 582944 263936 69720 45 704
706 0 583008 263968 69560 32 705
707 0 574496 255200 75640 90 650
708 0 574240 255104 75760 86 707
709 0 574016 255008 75840 64 708
710 0 573760 254944 75880 71 709
711 0 573504 254880 75920 75 710
712 0 573248 254816 75960 91 711
713 0 572992 254720 75960 75 712
714 0 572736 254656 76000 75 713
715 0 572480 254624 76080 81 714
716 0 572224 254624 76120 80 715
717 0 571968 254624 76120 101 716
718 0 572064 254496 75920 45 717
719 0 572256 254560 75760 32 718
720 0 571904 254624 76120 96 717
721 0 571648 254624 76120 143 720
722 0 571424 254560 76240 128 721
723 0 571296 254656 76480 81 722
724 0 571136 254784 76640 91 723
725 0 570944 254976 76640 51 724
726 0 570752 255136 76560 60 725
727 0 570592 255296 76440 45 726
728 0 570400 255488 76440 137 727
729 0 570304 255712 76360 107 728
730 0 570240 255936 76240 98 729
731 0 570144 256192 76200 71 730
732 0 570080 256384 76040 64 731
733 0 569952 256448 75800 107 732
734 0 569792 256544 75600 60 733
735 0 569664 256640 75400 64 734
736 0 569504 256736 75200 60 735
737 0 569312 256768 75000 45 736
738 0 569152 256768 74800 120 737
739 0 568992 256832 74600 181 738
740 0 568832 256608 74560 153 739
741 0 568640 256416 74560 150 740
742 0 568416 256320 74480 120 741
743 0 568192 256256 74320 101 742
744 0 568000 256064 74200 98 743
745 0 567872 255840 74120 86 744
746 0 567808 255584 74080 91 745
747 0 567808 255328 74040 86 746
748 0 567712 255072 73960 120 747
749 0 567552 254848 73880 107 748
750 0 567328 254688 73880 107 749
751 0 567072 254592 73880 101 750
752 0 566816 254496 73840 101 751
753 0 566624 254368 73720 98 752
754 0 566400 254272 73640 101 753
755 0 566144 254176 73640 107 754
756 0 565888 254080 73640 102 755
757 0 565632 254016 73600 115 756
758 0 565376 254048 73520 91 757
759 0 565120 254016 73480 32 758
760 0 564896 253888 73480 131 759
761 0 564736 253664 73520 124 760
762 0 564576 253472 73480 120 761
763 0 564512 253216 73520 80 762
764 0 564384 252992 73520 91 763
765 0 564224 252800 73440 80 764
766 0 564064 252608 73320 81 765
767 0 563936 252384 73320 81 766
768 0 563904 252128 73320 86 767
769 0 563840 251872 73320 120 768
770 0 563744 251616 73320 60 769
771 0 563552 251424 73240 80 770
772 0 563328 251296 73240 108 771
773 0 563072 251168 73240 81 772
774 0 562848 251040 73240 90 773
775 0 562624 250880 73240 81 774
776 0 562432 250720 73280 98 775
777 0 562176 250592 73280 90 776
778 0 561952 250400 73280 120 777
779 0 561760 250208 73280 120 778
780 0 561600 250016 73200 102 779
781 0 561408 249824 73120 120 780
782 0 561248 249632 73040 124 781
783 0 561024 249472 72960 107 782
784 0 560832 249280 73000 107 783
785 0 560640 249088 73080 80 784
786 0 559168 248960 72960 101 785
787 0 558912 248992 73000 124 786
788 0 558656 248960 73040 160 787
789 0 558400 248832 73040 150 788
790 0 558400 248576 72960 124 789
791 0 568992 256960 74480 150 739
792 0 568992 257216 74400 120 791
793 0 568928 257440 74280 91 792
794 0 568960 257696 74240 120 793
795 0 569024 257952 74240 120 794
796 0 569184 258176 74280 128 795
797 0 569312 258400 74360 102 796
798 0 569376 258656 74360 86 797
799 0 569504 258880 74480 120 798
800 0 569664 259072 74520 86 799
801 0 569728 259328 74560 120 800
802 0 569696 259584 74560 102 801
803 0 569632 259840 74480 128 802
804 0 569600 260096 74360 115 803
805 0 569568 260352 74360 71 804
806 0 569664 260608 74320 135 805
807 0 569728 260800 74520 135 806
808 0 569856 260896 74720 96 807
809 0 569920 260960 74960 98 808
810 0 569952 261120 75200 51 809
811 0 570080 261280 75360 51 810
812 0 570240 261472 75440 51 811
813 0 570432 261664 75520 60 812
814 0 570656 261856 75520 75 813
815 0 570848 262016 75560 45 814
816 0 571072 262144 75560 60 815
817 0 571296 262272 75560 80 816
818 0 571488 262432 75520 81 817
819 0 571680 262624 75520 75 818
820 0 571904 262816 75480 75 819
821 0 572096 263008 75400 102 820
822 0 572128 263040 75400 81 821
823 0 569664 260608 74240 157 806
824 0 569536 260704 74000 172 823
825 0 569504 260896 73840 156 824
826 0 569600 261152 73800 139 825
827 0 569664 261408 73840 98 826
828 0 569728 261664 73880 81 827
829 0 569920 261888 73880 102 828
830 0 570048 262080 73720 101 829
831 0 570176 262240 73560 107 830
832 0 570304 262464 73520 120 831
833 0 570336 262688 73400 160 832
834 0 570336 262944 73320 140 833
835 0 570336 263200 73200 137 834
836 0 570304 263456 73200 102 835
837 0 570336 263712 73160 51 836
838 0 570336 263968 73120 81 837
839 0 570368 264192 73000 71 838
840 0 570400 264416 72880 64 839
841 0 570528 264608 72720 60 840
842 0 570560 264832 72560 71 841
843 0 570688 265024 72360 75 842
844 0 570688 265248 72240 64 843
845 0 570816 265376 72040 60 844
846 0 570880 265568 71880 51 845
847 0 571008 265792 71720 60 846
848 0 571040 265984 71560 75 847
849 0 571072 266176 71400 75 848
850 0 571072 266304 71160 98 849
851 0 571008 266400 70920 81 850
852 0 570976 266528 70680 71 851
853 0 570912 266688 70440 71 852
854 0 570816 266784 70200 71 853
855 0 570784 266944 69960 51 854
856 0 570688 267104 69760 98 855
857 0 570720 267264 69520 64 856
858 0 570688 267456 69320 51 857
859 0 570624 267616 69120 108 858
860 0 570688 267712 68880 101 859
861 0 570496 267808 68680 124 860
862 0 570464 268064 68560 75 861
863 0 570368 268288 68400 81 862
864 0 570336 268480 68240 75 863
865 0 570368 268512 68200 75 864
866 0 570528 268576 67960 45 865
867 0 570656 268544 67720 40 866
868 0 570720 268352 67520 71 867
869 0 570752 268256 67280 60 868
870 0 570848 268384 67080 45 869
871 0 570848 268608 66920 51 870
872 0 570880 268704 66680 98 871
873 0 570848 268608 66440 64 872
874 0 570112 268672 68240 86 864
875 0 569888 268832 68200 81 874
876 0 569696 269024 68200 75 875
877 0 569536 269248 68160 80 876
878 0 569376 269472 68160 81 877
879 0 569248 269664 68040 75 878
880 0 569120 269856 67920 80 879
881 0 568992 270048 67800 81 880
882 0 568768 270176 67680 75 881
883 0 568576 270144 67520 40 882
884 0 568352 270208 67360 60 883
885 0 568128 270336 67240 51 884
886 0 568032 270528 67080 51 885
887 0 567936 270752 66960 40 886
888 0 567776 270912 66800 60 887
889 0 567616 271040 66600 64 888
890 0 565769 246977 68000 107 582
891 0 565901 246925 68160 86 890
892 0 566223 246755 68240 98 891
893 0 566339 246731 68320 98 892
894 0 566575 246575 68440 71 893
895 0 566747 246375 68600 40 894
896 0 567075 246219 68680 71 895
897 0 567183 246123 68760 51 896
898 0 567187 246095 68880 51 897
899 0 567319 245915 69000 32 898
900 0 567531 245619 69040 32 899
901 0 567575 245575 69080 32 900
902 0 568759 245575 69080 -1 901
903 0 569487 245239 69040 -1 902
904 0 569647 245247 68960 -1 903
905 0 558132 244900 69640 -1 560
906 0 558060 244876 69560 -1 905
907 0 558012 244864 69480 -1 906
908 0 549559.94 240206.62 76880 86 514
909 0 549599.25 240483.02 76800 60 908
910 0 549703.44 240819.19 76680 60 909
911 0 549965.56 241618.73 76760 86 910
912 0 550754.56 242494.7 77040 -1 911
913 0 551326.9 243262.75 77040 -1 912
914 0 551567.4 243507.66 76920 -1 913
915 0 551735.8 244243.5 76360 -1 914
916 0 552211.56 245179.75 76080 -1 915
917 0 552267.8 245454.16 75960 -1 916
918 0 552327.8 245648.66 75360 -1 917
919 0 552444.3 246007.66 75040 120 918
920 0 552525.9 246462.88 75080 120 919
921 0 552519.1 246664.02 75200 91 920
922 0 552446.25 246926.08 75240 120 921
923 0 552508.44 247404.95 75360 120 922
924 0 552895.75 248003.72 75880 71 923
925 0 552239.7 248203.64 75880 90 924
926 0 552123.6 248494.64 75800 102 925
927 0 552117.1 248578.95 75760 86 926
928 0 552094 248776 75640 120 927
929 0 551996 248944 75480 120 928
930 0 551866 249264 75360 81 929
931 0 551640 249764 75320 75 930
932 0 551790 250054 75200 32 931
933 0 551888 250124 75080 32 932
934 0 551946 250320 74680 86 933
935 0 551916 250474 74600 134 934
936 0 551916 250956 74480 101 935
937 0 552006 250806 74200 115 936
938 0 552044 250814 74120 115 937
939 0 552106 250852 74040 115 938
940 0 552172 250840 73960 115 939
941 0 552238 250844 73880 101 940
942 0 552244 250888 73760 -1 941
943 0 552222 250894 73640 -1 942
944 0 551976 251288 74680 115 936
945 0 551982 251388 74800 98 944
946 0 551982 251664 74960 120 945
947 0 552040 251686 75120 115 946
948 0 552146 251942 75320 32 947
949 0 552194 252050 75440 108 948
950 0 552258 252218 75560 91 949
951 0 552368 252382 75720 98 950
952 0 552422 252496 75840 98 951
953 0 552406 252564 75880 102 952
954 0 552432 252678 76000 102 953
955 0 552441 253037 76040 102 954
956 0 552459 253147 76080 102 955
957 0 552617 253341 76120 98 956
958 0 552749 253455 76200 81 957
959 0 553291 253527 76280 75 958
960 0 554091 253511 76320 102 959
961 0 554313 253651 76400 102 960
962 0 554333 253783 76480 102 961
963 0 554313 253899 76640 75 962
964 0 554235 254187 76760 86 963
965 0 554277 254291 76880 71 964
966 0 554355 254487 77000 71 965
967 0 554439 254537 77120 51 966
968 0 554633 254703 77240 81 967
969 0 554715 254875 77360 81 968
970 0 554935 255065 77480 80 969
971 0 555381 255463 77360 98 970
972 0 555529 255795 77240 75 971
973 0 555513 255893 77200 75 972
974 0 555405 256031 77120 80 973
975 0 555469 256399 77080 80 974
976 0 555773 256753 77160 51 975
977 0 555909 257121 77200 120 976
978 0 555953 257423 77280 186 977
979 0 556221 257599 77440 136 978
980 0 556377 257591 77640 168 979
981 0 556493 257711 77840 86 980
982 0 556677 257779 78040 120 981
983 0 557405 257851 78160 71 982
984 0 557597 257863 78200 71 983
985 0 557181 257763 78240 96 984
986 0 557633 257987 78280 81 985
987 0 557729 258151 78320 102 986
988 0 557881 258343 78360 98 987
989 0 557989 258411 78440 98 988
990 0 558369 258839 78520 108 989
991 0 558689 260247 78480 80 990
992 0 558881 261019 78440 102 991
993 0 559041 261599 78400 80 992
994 0 559269 262203 78320 90 993
995 0 559321 262287 78280 90 994
996 0 559597 262667 78240 71 995
997 0 559269 262391 78200 60 996
998 0 559205 262391 78120 90 997
999 0 559005 262327 78040 90 998
1000 0 558893 262327 78000 90 999
1001 0 558793 262307 77960 90 1000
1002 0 558817 262335 77920 90 1001
1003 0 560045 263111 78160 81 996
1004 0 560105 263251 78120 81 1003
1005 0 560185 263515 78080 51 1004
1006 0 560177 263659 78000 60 1005
1007 0 560221 263823 77920 60 1006
1008 0 560189 264007 77880 108 1007
1009 0 560265 264283 77760 86 1008
1010 0 560173 264527 77720 86 1009
1011 0 560217 264719 77680 60 1010
1012 0 560233 264871 77600 75 1011
1013 0 560245 264991 77520 75 1012
1014 0 560213 265115 77400 71 1013
1015 0 560121 265375 77320 75 1014
1016 0 560101 265483 77240 75 1015
1017 0 560309 266231 77160 64 1016
1018 0 560317 267143 77120 160 1017
1019 0 560917 268115 77160 98 1018
1020 0 561049 268183 77280 81 1019
1021 0 561293 268411 77440 75 1020
1022 0 561525 268583 77560 75 1021
1023 0 562335 269385 77600 71 1022
1024 0 563239 270945 77600 71 1023
1025 0 563851 272073 77640 81 1024
1026 0 564019 272377 77720 90 1025
1027 0 564091 272537 77960 90 1026
1028 0 564099 272585 78000 90 1027
1029 0 564175 272873 78080 90 1028
1030 0 564263 273005 78160 90 1029
1031 0 564299 273065 78200 90 1030
1032 0 564442 273130 78240 -1 1031
1033 0 564376 273254 78280 -1 1032
1034 0 564638 273388 78320 -1 1033
1035 0 564720 273440 78360 -1 1034
1036 0 564964 273532 78440 -1 1035
1037 0 565146 273574 78520 -1 1036
1038 0 565374 273598 78640 -1 1037
1039 0 565626 273792 78680 -1 1038
1040 0 565840 274058 78600 -1 1039
1041 0 566158 274440 78560 -1 1040
1042 0 566253 274511 78600 -1 1041
1043 0 566440 274440 78600 -1 1042
1044 0 566406 274386 78520 -1 1043
1045 0 566348 274582 78640 -1 1042
1046 0 566374 274682 78680 -1 1045
1047 0 566550 275072 78640 -1 1046
1048 0 566570 275112 78600 -1 1047
1049 0 566638 275352 78520 -1 1048
1050 0 566678 275482 78480 -1 1049
1051 0 566660 275550 78440 -1 1050
1052 0 566678 275892 78400 -1 1051
1053 0 566952 276222 78480 -1 1052
1054 0 553703 254243 76720 86 964
1055 0 553471 254209 76640 -1 1054
1056 0 553409 254213 76560 -1 1055
1057 0 551902 252048 74920 60 946
1058 0 551902 252128 74840 60 1057
1059 0 551920 252188 74760 60 1058
1060 0 551932 252264 74680 60 1059
1061 0 551938 252306 74560 60 1060
1062 0 552032 252460 74440 75 1061
1063 0 552448 253056 74080 71 1062
1064 0 552640 253248 74000 120 1063
1065 0 552768 253472 73840 96 1064
1066 0 552832 253632 73640 81 1065
1067 0 552960 253760 73440 122 1066
1068 0 553024 253920 73240 71 1067
1069 0 553056 254080 73040 86 1068
1070 0 553088 254336 72960 120 1069
1071 0 553184 254560 72840 107 1070
1072 0 553376 254752 72760 75 1071
1073 0 553536 254944 72720 101 1072
1074 0 553696 255136 72600 107 1073
1075 0 553760 255360 72480 80 1074
1076 0 553888 255584 72400 75 1075
1077 0 553984 255840 72360 122 1076
1078 0 554016 256096 72320 91 1077
1079 0 553952 256352 72280 71 1078
1080 0 553920 256608 72200 86 1079
1081 0 553888 256832 72080 75 1080
1082 0 553888 257088 72040 96 1081
1083 0 553888 257344 72080 102 1082
1084 0 553920 257568 71960 71 1083
1085 0 553888 257792 71800 98 1084
1086 0 553792 258048 71760 124 1085
1087 0 553760 258272 71640 163 1086
1088 0 553856 258496 71800 51 1087
1089 0 553888 258752 71880 80 1088
1090 0 553920 258912 71880 81 1089
1091 0 553323.8 248033.38 75920 64 924
1092 0 553644.8 248067.58 76000 75 1091
1093 0 553976.3 248014.47 76080 75 1092
1094 0 555516.56 247613.7 76080 81 1093
1095 0 555658.9 247575.3 76120 98 1094
1096 0 556096.06 247339.31 76240 64 1095
1097 0 556555.3 247078.84 76360 75 1096
1098 0 556671.5 246854.22 76520 75 1097
1099 0 556960.25 246809.27 76560 -1 1098
1100 0 557398.75 246681.69 76680 -1 1099
1101 0 557653 246627.11 76640 -1 1100
1102 0 557828.1 246549.2 76560 -1 1101
1103 0 558030.44 246454.28 76440 -1 1102
1104 0 558343.9 246299.16 76320 -1 1103
1105 0 558559.56 246278.95 76240 -1 1104
1106 0 558944.56 246196.69 76080 -1 1105
1107 0 559238.94 246178.1 76120 -1 1106
1108 0 559759.6 246266.97 76240 -1 1107
1109 0 560231.7 246233.69 76400 -1 1108
1110 0 560611.5 245833.94 76480 -1 1109
1111 0 560879.6 245614.64 76320 -1 1110
1112 0 561822.44 245345.38 75800 -1 1111
1113 0 562252 244839.78 75440 -1 1112
1114 0 562856.25 244501.47 75040 -1 1113
1115 0 563486.6 244077.3 74600 -1 1114
1116 0 564050.3 243900.8 74320 -1 1115
1117 0 564763.5 243708.45 74080 -1 1116
1118 0 565992 243201.38 73000 -1 1117
1119 0 567243 243225.8 72480 -1 1118
1120 0 567655 243071.73 72440 -1 1119
1121 0 568067.1 242916.28 72400 -1 1120
1122 0 569190.7 242491.94 72400 -1 1121
1123 0 569507.5 242507.48 72200 -1 1122
1124 0 569878.4 242616.61 71960 -1 1123
1125 0 570178.3 242612.64 71960 -1 1124
1126 0 570220 242623 71920 -1 1125
1127 0 570408 242611 71880 -1 1126
1128 0 570468 242599 71840 -1 1127
1129 0 570564 242611 71800 -1 1128
1130 0 570652 242615 71760 -1 1129
1131 0 567483.3 243208.52 72400 -1 1120
1132 0 567655.5 243169.5 72160 -1 1131
1133 0 558803.56 246285.62 76280 -1 1105
1134 0 558710.6 246314.28 76440 -1 1133
1135 0 556292.25 246937.39 76560 75 1098
1136 0 556235.6 246977.95 76600 75 1135
1137 0 508136.97 231909.1 86720 -1 367
1138 0 508125.2 231745.69 86720 -1 1137
1139 0 505482.2 232924.31 86080 -1 361
1140 0 505358.28 232884.16 86080 -1 1139
1141 0 505265.8 232898.61 86000 -1 1140
1142 0 502503 235581 85160 -1 351
1143 0 502483 235605 85080 -1 1142
1144 0 502467 235609 84960 -1 1143
1145 0 502775 235869 84920 -1 1144
1146 0 502903 236005 84880 -1 1145
1147 0 503175 236201 84920 -1 1146
1148 0 492849.03 236491.03 86120 -1 334
1149 0 492335.62 236311.33 86120 -1 1148
1150 0 491600.72 236898.36 86120 -1 1149
1151 0 490550.12 237653.61 85960 -1 1150
1152 0 489718.44 238517.81 85960 -1 1151
1153 0 489379 238802.08 86080 -1 1152
1154 0 489094.8 238941.9 86280 -1 1153
1155 0 488599.47 239255.44 86520 -1 1154
1156 0 488131.12 239483.72 86760 -1 1155
1157 0 487574.38 239579.47 86920 -1 1156
1158 0 486979.56 239687.02 87000 -1 1157
1159 0 487170.38 239913.86 87240 -1 1158
1160 0 486703.78 240700.53 87320 -1 1159
1161 0 486417.78 241133.88 87280 -1 1160
1162 0 487033.22 241580.7 87320 -1 1161
1163 0 487181.47 241717 87400 -1 1162
1164 0 487683.78 241874.33 87400 -1 1163
1165 0 488143.4 242241.72 87440 -1 1164
1166 0 488376.25 242407 87520 -1 1165
1167 0 488501.84 242399.53 87640 -1 1166
1168 0 488629.2 242472.5 87760 -1 1167
1169 0 488757.6 242532.62 87880 -1 1168
1170 0 488955.9 242733.98 87920 -1 1169
1171 0 489030.22 242786.17 88000 -1 1170
1172 0 489165.3 242812.6 88160 -1 1171
1173 0 489381.56 242885.02 88280 -1 1172
1174 0 489727.3 242971.38 88400 -1 1173
1175 0 489960.5 243067.75 88480 -1 1174
1176 0 490142.8 243063.08 88520 -1 1175
1177 0 490431.75 243198.73 88600 -1 1176
1178 0 490550.97 243317.19 88640 -1 1177
1179 0 486147.97 241562.17 87240 -1 1161
1180 0 484687.84 242184.84 87200 -1 1179
1181 0 484455.1 242378.97 86920 -1 1180
1182 0 484027.78 242567.08 87000 -1 1181
1183 0 483831 242643.4 87160 -1 1182
1184 0 483751.9 242656.97 87320 -1 1183
1185 0 483710.34 242652.67 87520 -1 1184
1186 0 483662.16 242617.31 87800 -1 1185
1187 0 483415.66 242774.28 87880 -1 1186
1188 0 483368.34 242991.02 87920 -1 1187
1189 0 483672.88 243694.39 88000 -1 1188
1190 0 484002.66 244085.06 88000 -1 1189
1191 0 484045.78 245165 88000 -1 1190
1192 0 483690.25 245645.22 88280 -1 1191
1193 0 482843.84 246367.55 88280 -1 1192
1194 0 483045.84 246881.61 87880 -1 1193
1195 0 481974.06 246633.8 87880 -1 1194
1196 0 481501.84 246512.2 87880 -1 1195
1197 0 480719.94 246664.1 87880 -1 1196
1198 0 480204.97 246749.28 87840 -1 1197
1199 0 478947.1 246786.22 87840 -1 1198
1200 0 478394.38 246866.1 87800 -1 1199
1201 0 478076.2 246993.8 87640 -1 1200
1202 0 477794.4 247110.45 87480 -1 1201
1203 0 477490.75 247406.14 87240 -1 1202
1204 0 477281.97 247628.77 87000 -1 1203
1205 0 476890.75 247722.44 86920 -1 1204
1206 0 476497.94 247873.19 86880 -1 1205
1207 0 476074.47 248019.67 86760 -1 1206
1208 0 475697.03 248125.73 86680 -1 1207
1209 0 474898.1 248167.94 86640 -1 1208
1210 0 474147.47 248334.42 86480 -1 1209
1211 0 473347.22 248456.25 86360 -1 1210
1212 0 473082.25 248499.19 86320 -1 1211
1213 0 472691.84 248664.19 86280 -1 1212
1214 0 471963.3 248997.14 86320 -1 1213
1215 0 472364.62 248759.16 86120 -1 1213
1216 0 471951.7 248868.23 86000 -1 1215
1217 0 471528.22 248803.2 85880 -1 1216
1218 0 471023.84 248702.81 85680 -1 1217
1219 0 470403.2 248524.42 85640 -1 1218
1220 0 469587.62 248084.03 85520 -1 1219
1221 0 469268.97 247994.17 85560 -1 1220
1222 0 469079.1 248010.81 85640 -1 1221
1223 0 469113.1 248019.81 85720 -1 1222
1224 0 469017.06 248251.88 85720 -1 1223
1225 0 468797.1 248255.92 85720 -1 1224
1226 0 468361.12 248247.98 85720 -1 1225
1227 0 467781.5 248360.16 85720 -1 1226
1228 0 467165.34 248288.33 85720 -1 1227
1229 0 467169.38 248076.28 85720 -1 1228
1230 0 467188.6 248080.23 85760 -1 1229
1231 0 466864.66 248300.2 85760 -1 1228
1232 0 466540.25 248428 85800 -1 1231
1233 0 466279.3 248519.16 85920 -1 1232
1234 0 465968.72 248582.53 86080 -1 1233
1235 0 465644.03 248588.34 86160 -1 1234
1236 0 465330.06 248632.27 86200 -1 1235
1237 0 465193.4 248566.5 86360 -1 1236
1238 0 464949.75 248691.73 86480 -1 1237
1239 0 464809.66 248785.4 86520 -1 1238
1240 0 464770.66 248972.8 86560 -1 1239
1241 0 464571.8 249117.25 86640 -1 1240
1242 0 464417.38 249128.56 86720 -1 1241
1243 0 464212.1 249158.27 86840 -1 1242
1244 0 464059.06 249255.9 86960 -1 1243
1245 0 463986.16 249323.61 87080 -1 1244
1246 0 463845.03 249450.62 87360 -1 1245
1247 0 463823.47 249492.67 87520 -1 1246
1248 0 463647.3 249525.06 87720 -1 1247
1249 0 463469.44 249661.75 87880 -1 1248
1250 0 463382.03 249937.12 87920 -1 1249
1251 0 463458.72 250237.52 88080 -1 1250
1252 0 463558.7 250341.72 88160 -1 1251
1253 0 463654.84 250495.02 88200 -1 1252
1254 0 463781.34 250505.52 88320 -1 1253
1255 0 463886.47 250594.6 88520 -1 1254
1256 0 463901.2 250670.33 88560 -1 1255
1257 0 463931.1 250804.2 88640 -1 1256
1258 0 463810.5 250879.67 88720 -1 1257
1259 0 463735.62 250992.98 88800 -1 1258
1260 0 463630.62 251460.53 88880 -1 1259
1261 0 462910.75 251855.67 88880 -1 1260
1262 0 462861.78 251889.05 88800 -1 1261
1263 0 462897.84 251949.67 88720 -1 1262
1264 0 463072.8 251853.2 88640 -1 1263
1265 0 462992.7 251797.22 88560 -1 1264
1266 0 462776.53 251931.16 89000 -1 1261
1267 0 462626.72 251982.42 89160 -1 1266
1268 0 462513.7 252021.22 89280 -1 1267
1269 0 462454.22 252252.69 89360 -1 1268
1270 0 462312.88 252645.61 89520 -1 1269
1271 0 462103.94 252992.42 89720 -1 1270
1272 0 461991.97 253315.67 89920 -1 1271
1273 0 462139.5 253600.14 90120 -1 1272
1274 0 462310.44 253825.55 90200 -1 1273
1275 0 462342 253960.73 90320 -1 1274
1276 0 462395.5 254040.11 90400 -1 1275
1277 0 461431.12 252024.16 89160 -1 1267
1278 0 461371.12 251992.16 89120 -1 1277
1279 0 461355.12 251782.16 89120 -1 1278
1280 0 461429.12 251576.16 89080 -1 1279
1281 0 461569.12 251276.16 89120 -1 1280
1282 0 461383.12 251964.16 89080 -1 1278
1283 0 461337.12 252018.16 89040 -1 1282
1284 0 461289.12 252008.16 88960 -1 1283
1285 0 469120.47 248135.53 85800 -1 1223
1286 0 469355.84 247972.23 85360 -1 1220
1287 0 468983.56 247801.06 85160 -1 1286
1288 0 468448.44 247736.14 85120 -1 1287
1289 0 468223.78 247600.95 85160 -1 1288
1290 0 468108.75 247392.1 85200 -1 1289
1291 0 468190.47 247187.3 85240 -1 1290
1292 0 468288.75 246960.17 85200 -1 1291
1293 0 468539.9 246732.6 85160 -1 1292
1294 0 468528.22 246672.28 85080 -1 1293
1295 0 468415.72 246543.6 84960 -1 1294
1296 0 468235.72 246430.53 84840 -1 1295
1297 0 468071.7 246378.53 84840 -1 1296
1298 0 467914.3 246353.08 84760 -1 1297
1299 0 467733.62 246320.11 84640 -1 1298
1300 0 467552.1 246290.31 84520 -1 1299
1301 0 467439.1 246324.47 84360 -1 1300
1302 0 467184 246328.08 84160 -1 1301
1303 0 466809.4 246173.08 83960 -1 1302
1304 0 466787.53 246178.86 83840 -1 1303
1305 0 466967.22 246203.89 83760 -1 1304
1306 0 467112.38 246239.33 83720 -1 1305
1307 0 468672.78 246612.22 85200 -1 1293
1308 0 473173.12 248515.95 86400 -1 1211
1309 0 473017.6 248504.61 86640 -1 1308
1310 0 473089.44 248617.33 86840 -1 1309
1311 0 472840.7 248778.5 87000 -1 1310
1312 0 472789.03 248943.94 87080 -1 1311
1313 0 472650 249236.16 87120 -1 1312
1314 0 472399.2 249439.67 87120 -1 1313
1315 0 472268.94 249398.06 87160 -1 1314
1316 0 472210.1 249421.38 87200 -1 1315
1317 0 472329 249558.25 87320 -1 1316
1318 0 472396.3 249618.39 87520 -1 1317
1319 0 472421.62 249720.5 87680 -1 1318
1320 0 472489.62 249602.11 88040 -1 1319
1321 0 472670.06 249579.12 88240 -1 1320
1322 0 472820.97 249388.05 88480 -1 1321
1323 0 472824.66 249322.11 88520 -1 1322
1324 0 472863.84 249373.05 88560 -1 1323
1325 0 472924.44 249305.97 88600 -1 1324
1326 0 473007.47 249191.12 88640 -1 1325
1327 0 472881.44 249159.08 88720 -1 1326
1328 0 472896.12 249093.55 88760 -1 1327
1329 0 472879.47 248868.98 88840 -1 1328
1330 0 472883.38 248828.53 88880 -1 1329
1331 0 472856.5 248753.56 88960 -1 1330
1332 0 472703.3 248674.52 89120 -1 1331
1333 0 472494.66 248662.62 89200 -1 1332
1334 0 472378.6 248659.81 89360 -1 1333
1335 0 472231.4 248676.56 89520 -1 1334
1336 0 472216.34 248644.12 89560 -1 1335
1337 0 472848.56 249065.98 88800 -1 1328
1338 0 472827.5 249044.92 88840 -1 1337
1339 0 483065.66 246999.95 87760 -1 1194
1340 0 483093.84 247094.78 87560 -1 1339
1341 0 483039.12 247380.7 87320 -1 1340
1342 0 483126.2 247740.31 87080 -1 1341
1343 0 483212.72 247720.34 86800 -1 1342
1344 0 483200.16 247829.98 86480 -1 1343
1345 0 483173.9 247950.97 86240 -1 1344
1346 0 483188.25 248078.53 85960 -1 1345
1347 0 483148.1 248089.31 85720 -1 1346
1348 0 483231.9 248102.62 85520 -1 1347
1349 0 483363.78 248161.53 85320 -1 1348
1350 0 483479.84 248313.27 85040 -1 1349
1351 0 483596.06 248426.3 84880 -1 1350
1352 0 483686.34 248854.12 84640 -1 1351
1353 0 483748.03 249253.06 84400 -1 1352
1354 0 483668.7 249668.28 84160 -1 1353
1355 0 483899.84 250022.05 84080 -1 1354
1356 0 484147.97 250488.94 83840 -1 1355
1357 0 484655.5 251113.23 83560 -1 1356
1358 0 485243.88 251677.45 83400 -1 1357
1359 0 485764.75 252262.61 83280 -1 1358
1360 0 486137.6 252286.47 83240 -1 1359
1361 0 486412.1 252377.42 83120 -1 1360
1362 0 486744.16 252457.9 82920 -1 1361
1363 0 487301 252401.4 82800 -1 1362
1364 0 488009.78 252140.31 82840 -1 1363
1365 0 488083.47 251917.2 82960 -1 1364
1366 0 488156.5 251669.53 83160 -1 1365
1367 0 488320.78 251587.98 83320 -1 1366
1368 0 488472 251531 83360 -1 1367
1369 0 488540 251459 83440 -1 1368
1370 0 488806 251361 83480 -1 1369
1371 0 489088 251249 83520 -1 1370
1372 0 489930 250901 83480 -1 1371
1373 0 490152 250885 83440 -1 1372
1374 0 490388 250845 83400 -1 1373
1375 0 490774 250871 83360 -1 1374
1376 0 491148 250891 83320 -1 1375
1377 0 491320 250907 83240 -1 1376
1378 0 491544 250901 83160 -1 1377
1379 0 491620 250907 83120 -1 1378
1380 0 491852 250933 83040 -1 1379
1381 0 492120 250895 82920 -1 1380
1382 0 492216 250887 82840 -1 1381
1383 0 492324 250887 82720 -1 1382
1384 0 492512 250881 82600 -1 1383
1385 0 492782 250887 82520 -1 1384
1386 0 493652 250955 82480 -1 1385
1387 0 494036 251011 82640 -1 1386
1388 0 494148 250993 82760 -1 1387
1389 0 494125 250938 82800 -1 1388
1390 0 494205 250940 82880 -1 1389
1391 0 494295 250892 82960 -1 1390
1392 0 494551 250822 83080 -1 1391
1393 0 494757 250780 83160 -1 1392
1394 0 494891 250734 83120 -1 1393
1395 0 495201 250704 83080 -1 1394
1396 0 496143 250822 83040 -1 1395
1397 0 496343 250658 83000 -1 1396
1398 0 496937 250592 83040 -1 1397
1399 0 497185 250534 83080 -1 1398
1400 0 497393 250516 83120 -1 1399
1401 0 497555 250498 83160 -1 1400
1402 0 498063 250716 83200 -1 1401
1403 0 498463 250780 83120 -1 1402
1404 0 493708 250981 82440 -1 1386
1405 0 493716 250963 82320 -1 1404
1406 0 493694 250997 82240 -1 1405
1407 0 493654 251029 82160 -1 1406
1408 0 493702 251027 82080 -1 1407
1409 0 493802 251017 82040 -1 1408
1410 0 493836 251011 81960 -1 1409
1411 0 493778 251019 81880 -1 1410
1412 0 493796 251019 81840 -1 1411
1413 0 494106 250767 81760 -1 1412
1414 0 494188 250451 81680 -1 1413
1415 0 494250 250127 81640 -1 1414
1416 0 494356 249539 81600 -1 1415
1417 0 494542 249115 81640 -1 1416
1418 0 494610 248985 81680 -1 1417
1419 0 494516 248797 81720 -1 1418
1420 0 494480 248685 81760 -1 1419
1421 0 494444 248507 81800 -1 1420
1422 0 494718 248019 81760 -1 1421
1423 0 494842 247969 81720 -1 1422
1424 0 495008 247765 81760 -1 1423
1425 0 495064 247677 81800 -1 1424
1426 0 495094 247675 81840 -1 1425
1427 0 495252 247413 81960 -1 1426
1428 0 495362 247323 82040 -1 1427
1429 0 495622 247151 82120 -1 1428
1430 0 495754 247049 82200 -1 1429
1431 0 496002 247007 82320 -1 1430
1432 0 496132 247003 82440 -1 1431
1433 0 496268 246881 82560 -1 1432
1434 0 496378 246723 82680 -1 1433
1435 0 496660 246303 82760 -1 1434
1436 0 496502 246285 83000 -1 1435
1437 0 496272 246073 83240 -1 1436
1438 0 496210 246087 83280 -1 1437
1439 0 496196 246085 83320 -1 1438
1440 0 496620 245651 83040 -1 1436
1441 0 496667 245488 83080 -1 1440
1442 0 496773 245214 83160 -1 1441
1443 0 496757 245104 83160 -1 1442
1444 0 496753 244934 83200 -1 1443
1445 0 496755 244838 83240 -1 1444
1446 0 496767 244824 83320 -1 1445
1447 0 496553 244750 83320 -1 1446
1448 0 496307 244692 83360 -1 1447
1449 0 496197 244672 83400 -1 1448
1450 0 496895 244796 83360 -1 1446
1451 0 496931 244770 83400 -1 1450
1452 0 497075 244602 83480 -1 1451
1453 0 497407 244398 83520 -1 1452
1454 0 497315 244356 83440 -1 1453
1455 0 497275 244424 83320 -1 1454
1456 0 497209 244418 83240 -1 1455
1457 0 497202 244403 83080 -1 1456
1458 0 497154 244385 83000 -1 1457
1459 0 497306 246559 83040 -1 1436
1460 0 497360 246585 83080 -1 1459
1461 0 497703 246608 83120 -1 1460
1462 0 497775 246586 83160 -1 1461
1463 0 497867 246610 83200 -1 1462
1464 0 498099 246554 83280 -1 1463
1465 0 498247 246464 83360 -1 1464
1466 0 493400 251297 81880 -1 1411
1467 0 493420 251317 81800 -1 1466
1468 0 493396 251347 81760 -1 1467
1469 0 491344 250923 83400 -1 1375
1470 0 491402 250903 83440 -1 1469
1471 0 491466 250809 83480 -1 1470
1472 0 491544 250749 83520 -1 1471
1473 0 491612 250737 83560 -1 1472
1474 0 487431 252323.84 82760 -1 1363
1475 0 487484.56 252317.38 82640 -1 1474
1476 0 487488.6 252332.61 82520 -1 1475
1477 0 487639.03 252294.47 82360 -1 1476
1478 0 487948.66 252253.42 82160 -1 1477
1479 0 488328.88 252180.97 81920 -1 1478
1480 0 488448.28 252189.78 81840 -1 1479
1481 0 488604.8 252205.52 81720 -1 1480
1482 0 488704.66 252149.12 81600 -1 1481
1483 0 488732.12 252096.12 81480 -1 1482
1484 0 488720.56 252090.06 81320 -1 1483
1485 0 488719.84 252032.08 81120 -1 1484
1486 0 488716.4 252057.53 81080 -1 1485
1487 0 488711.38 252057.58 81000 -1 1486
1488 0 488691.78 252108.31 80840 -1 1487
1489 0 488752.06 252062.27 80640 -1 1488
1490 0 488728.44 251909.66 80480 -1 1489
1491 0 488672.34 251697.67 80480 -1 1490
1492 0 488880.22 251385.62 80480 -1 1491
1493 0 488940.16 251233.61 80480 -1 1492
1494 0 489156.78 250920.98 80400 -1 1493
1495 0 489391.9 250965.75 80440 -1 1494
1496 0 489517.56 250832.08 80520 -1 1495
1497 0 489408.12 250898 80640 -1 1496
1498 0 489413.03 250929.62 80720 -1 1497
1499 0 489380.78 250889.23 80760 -1 1498
1500 0 489171.66 250806.17 80320 -1 1494
1501 0 489204.62 250721.2 80200 -1 1500
1502 0 489200.2 250728.69 80120 -1 1501
1503 0 488703.97 251841.83 80360 -1 1490
1504 0 488582.28 251835.78 80160 -1 1503
1505 0 488611.5 251825.22 79920 -1 1504
1506 0 488604.22 251562.05 79680 -1 1505
1507 0 488644.9 251548.5 79480 -1 1506
1508 0 488761.03 251393.2 79280 -1 1507
1509 0 488708.8 251341 79240 -1 1508
1510 0 488730.8 251309 79200 -1 1509
1511 0 488756.8 251299 79080 -1 1510
1512 0 488768.8 251277 78920 -1 1511
1513 0 488984.8 251223 78800 -1 1512
1514 0 489174.8 251145 78680 -1 1513
1515 0 489176.8 251101 78520 -1 1514
1516 0 488952.8 251035 78400 -1 1515
1517 0 488936.8 250873 78240 -1 1516
1518 0 488762.8 250803 78120 -1 1517
1519 0 488746.8 250593 78000 -1 1518
1520 0 488754.8 250523 77840 -1 1519
1521 0 488712.8 250513 77560 -1 1520
1522 0 488672.8 250427 77320 -1 1521
1523 0 488518.8 250517 77080 -1 1522
1524 0 488684.75 250457.75 77040 -1 1523
1525 0 488628.8 250765 76840 -1 1524
1526 0 488564.8 250777 76720 -1 1525
1527 0 488524.8 250791 76560 -1 1526
1528 0 485619.94 252841.52 83120 -1 1359
1529 0 485422 253326.67 82880 -1 1528
1530 0 485276.2 253734.92 82760 -1 1529
1531 0 485332.66 253989.08 82560 -1 1530
1532 0 485333.2 254454.08 82320 -1 1531
1533 0 485374.53 254878.47 82040 -1 1532
1534 0 485778.75 255424.02 81800 -1 1533
1535 0 485956.34 256094.5 81560 -1 1534
1536 0 485789.56 256654.12 81320 -1 1535
1537 0 485589.03 256987.3 81160 -1 1536
1538 0 485452.97 257484.64 81040 -1 1537
1539 0 485461.12 257885.55 80800 -1 1538
1540 0 485477.6 258685.03 80600 -1 1539
1541 0 485372.44 258998.67 80400 -1 1540
1542 0 485573.16 259334.25 79960 -1 1541
1543 0 486389.03 259566.19 79960 -1 1542
1544 0 486468.44 259998.38 79800 -1 1543
1545 0 486469.03 260213.36 79600 -1 1544
1546 0 486845.8 261037.02 79560 -1 1545
1547 0 487606.53 262029.95 79520 -1 1546
1548 0 487853.34 262622.3 79480 -1 1547
1549 0 487973.2 263542.2 79440 -1 1548
1550 0 487950.34 264397.22 79320 -1 1549
1551 0 487871.03 264614.12 79080 -1 1550
1552 0 487847.34 264812.1 78920 -1 1551
1553 0 488007.6 264944.25 78680 -1 1552
1554 0 488094.34 265218.4 78440 -1 1553
1555 0 488264.75 265485.66 78280 -1 1554
1556 0 488277.94 265661.16 78200 -1 1555
1557 0 488535 266127.12 78000 -1 1556
1558 0 488839.78 266713.78 78040 -1 1557
1559 0 488691.38 267710.03 77960 -1 1558
1560 0 488711.9 268160.22 78040 -1 1559
1561 0 488678.2 268758.38 78120 -1 1560
1562 0 488409.44 269134.06 78120 -1 1561
1563 0 488217.34 269333.75 78000 -1 1562
1564 0 488155.28 269668.2 77880 -1 1563
1565 0 488143 269816.78 77720 -1 1564
1566 0 488029.72 269968.66 77520 -1 1565
1567 0 487747.34 270331.72 77000 -1 1566
1568 0 487352.12 270503.7 76760 -1 1567
1569 0 486955.12 270530.25 76840 -1 1568
1570 0 486863.56 270535.78 77000 -1 1569
1571 0 487686.22 270642.44 76720 -1 1568
1572 0 487679.38 270805.56 76680 -1 1571
1573 0 487242.7 270557.2 76640 -1 1568
1574 0 487127.72 270518.22 76520 -1 1573
1575 0 486937.88 270520.47 76320 -1 1574
1576 0 486906 270553.38 76120 -1 1575
1577 0 486824.3 270553.2 75920 -1 1576
1578 0 486671.38 270550.28 75760 -1 1577
1579 0 486522.66 270585.88 75600 -1 1578
1580 0 486351.06 270601.94 75440 -1 1579
1581 0 486263.2 270634.47 75280 -1 1580
1582 0 486154.5 270637.84 75160 -1 1581
1583 0 486014.4 270598.34 74920 -1 1582
1584 0 485931 270605.44 74840 -1 1583
1585 0 485885.94 270837.16 74880 -1 1584
1586 0 485801.94 270957.2 74880 -1 1585
1587 0 485774.38 271034.03 74960 -1 1586
1588 0 485727 271107 75000 -1 1587
1589 0 485673 271161 75080 -1 1588
1590 0 485638 271213 75160 -1 1589
1591 0 485603 271265 75240 -1 1590
1592 0 485555 271285 75360 -1 1591
1593 0 485521 271363 75440 -1 1592
1594 0 485499 271421 75480 -1 1593
1595 0 485251 271577 75520 -1 1594
1596 0 485193 271609 75600 -1 1595
1597 0 485131 271671 75720 -1 1596
1598 0 485005 271813 75840 -1 1597
1599 0 484907 271949 75920 -1 1598
1600 0 484843 272191 75960 -1 1599
1601 0 484695 272513 75920 -1 1600
1602 0 484251 272843 75960 -1 1601
1603 0 484107 272993 76040 -1 1602
1604 0 484027 273091 76120 -1 1603
1605 0 483985 273211 76200 -1 1604
1606 0 483943 273287 76280 -1 1605
1607 0 483847 273397 76400 -1 1606
1608 0 483727 273651 76560 -1 1607
1609 0 483659 273789 76680 -1 1608
1610 0 483559 274029 76760 -1 1609
1611 0 483571 274081 76840 -1 1610
1612 0 483497 274189 76960 -1 1611
1613 0 483269 274339 77040 -1 1612
1614 0 483171 274427 77080 -1 1613
1615 0 483051 274543 77200 -1 1614
1616 0 482831 274717 77320 -1 1615
1617 0 482667 274819 77440 -1 1616
1618 0 483029 274637 77480 -1 1617
1619 0 483035 274673 77560 -1 1618
1620 0 483079 274645 77680 -1 1619
1621 0 483100.34 274647 77760 -1 1620
1622 0 483143 274651 77920 -1 1621
1623 0 483153 274607 77960 -1 1622
1624 0 482605 274865 77520 -1 1617
1625 0 482549 274959 77640 -1 1624
1626 0 482519 275033 77720 -1 1625
1627 0 482529 275023 77800 -1 1626
1628 0 482457 275077 77960 -1 1627
1629 0 482393 275079 78000 -1 1628
1630 0 482361 275091 78040 -1 1629
1631 0 482353 275091 78080 -1 1630
1632 0 482387 275073 78120 -1 1631
1633 0 482391 275071 78200 -1 1632
1634 0 482427 275061 78320 -1 1633
1635 0 482513 275043 78440 -1 1634
1636 0 482577 275003 78520 -1 1635
1637 0 482553 275035 78560 -1 1636
1638 0 482481 275035 78640 -1 1637
1639 0 482207 275027 78680 -1 1638
1640 0 482659 275089 78720 -1 1639
1641 0 482651 275117 78760 -1 1640
1642 0 482601 275113 78800 -1 1641
1643 0 482033 275067 78720 -1 1639
1644 0 481955 275091 78760 -1 1643
1645 0 481853 275125 78800 -1 1644
1646 0 481643 275141 78880 -1 1645
1647 0 481435 275221 78960 -1 1646
1648 0 481273 275207 79000 -1 1647
1649 0 481221 275229 79080 -1 1648
1650 0 481169 275247 79200 -1 1649
1651 0 481069 275251 79360 -1 1650
1652 0 480955 275265 79480 -1 1651
1653 0 480785 275299 79600 -1 1652
1654 0 480715 275261 79680 -1 1653
1655 0 480655 275275 79720 -1 1654
1656 0 480681 275331 79760 -1 1655
1657 0 480719 275395 79840 -1 1656
1658 0 480647 275457 79960 -1 1657
1659 0 480629 275553 80120 -1 1658
1660 0 480631 275603 80240 -1 1659
1661 0 480607 275667 80400 -1 1660
1662 0 480337 275621 80560 -1 1661
1663 0 480265 275645 80600 -1 1662
1664 0 480175 275593 80720 -1 1663
1665 0 480045 275607 80840 -1 1664
1666 0 480015 275561 81240 -1 1665
1667 0 480075 275651 81400 -1 1666
1668 0 480175 275665 81480 -1 1667
1669 0 480213 275693 81600 -1 1668
1670 0 480113 275671 81640 -1 1669
1671 0 480067 275697 81760 -1 1670
1672 0 480117 275665 81840 -1 1671
1673 0 480157 275631 81880 -1 1672
1674 0 480349 275201 79680 -1 1654
1675 0 485471 271463 75120 -1 1590
1676 0 485369 271519 74960 -1 1675
1677 0 485369 271565 74840 -1 1676
1678 0 485807.4 270617.06 74720 -1 1584
1679 0 485593.8 270633.97 74600 -1 1678
1680 0 485310.94 270657.9 74480 -1 1679
1681 0 485030.84 270713.4 74280 -1 1680
1682 0 484687.56 270850.06 74040 -1 1681
1683 0 484538.75 270832.22 73920 -1 1682
1684 0 484459.44 270853.1 73880 -1 1683
1685 0 484418.4 270915.2 73800 -1 1684
1686 0 484293.88 271010.7 73640 -1 1685
1687 0 484034.94 270950.47 73280 -1 1686
1688 0 483779.1 270825.84 72960 -1 1687
1689 0 483613.44 270716.97 72640 -1 1688
1690 0 483499.2 270729.84 72400 -1 1689
1691 0 483418.38 270698.03 72240 -1 1690
1692 0 483398.7 270690.47 72200 -1 1691
1693 0 483035.1 270430.38 72080 -1 1692
1694 0 482894.62 270242.03 71920 -1 1693
1695 0 482778.75 270137.44 71720 -1 1694
1696 0 482538.97 269889.62 71440 -1 1695
1697 0 482286.2 269693.6 71320 -1 1696
1698 0 482041.75 269570.4 71040 -1 1697
1699 0 482017.97 269531.38 71000 -1 1698
1700 0 481906.9 269470.8 70800 -1 1699
1701 0 481633.72 269283.5 70600 -1 1700
1702 0 481334.78 269086.9 70400 -1 1701
1703 0 481050.66 268906.3 70160 -1 1702
1704 0 480763.06 268830.97 70000 -1 1703
1705 0 480422.72 268766.47 69840 -1 1704
1706 0 480154.03 268686.06 69720 -1 1705
1707 0 479850.06 268555.06 69600 -1 1706
1708 0 479287.53 268442.16 69520 -1 1707
1709 0 478575.56 268338.7 69440 -1 1708
1710 0 478206.66 268318.34 69320 -1 1709
1711 0 477470.66 268439.56 69280 -1 1710
1712 0 477201.9 268427.47 69200 -1 1711
1713 0 475922.66 268215.1 69240 -1 1712
1714 0 474795.06 267991.1 69280 -1 1713
1715 0 473914.7 267686.56 69320 -1 1714
1716 0 473098.25 267255.7 69360 -1 1715
1717 0 472798.62 267183.34 69240 -1 1716
1718 0 472146.25 267077.12 69080 -1 1717
1719 0 471401.97 266867.6 68920 -1 1718
1720 0 470545.88 266581.4 68880 -1 1719
1721 0 469773.94 266336.12 68960 -1 1720
1722 0 469938.03 266601.7 68560 -1 1721
1723 0 469893.88 266783.56 68440 -1 1722
1724 0 469494.38 266052.25 69120 -1 1721
1725 0 469202.16 265975.75 69320 -1 1724
1726 0 469018.16 265923.4 69480 -1 1725
1727 0 468882.12 265896.06 69600 -1 1726
1728 0 468162.4 265820.06 69760 -1 1727
1729 0 467709.56 265849.1 69920 -1 1728
1730 0 467282.25 265883.9 70080 -1 1729
1731 0 466869.94 265944.56 70240 -1 1730
1732 0 466422.1 265952.4 70320 -1 1731
1733 0 465646.16 265872.28 70360 -1 1732
1734 0 465385.56 265844.9 70560 -1 1733
1735 0 465158.12 265812.44 70840 -1 1734
1736 0 464485.5 265289.53 71040 -1 1735
1737 0 463953.72 264888.8 71440 -1 1736
1738 0 463626 264856.16 71560 -1 1737
1739 0 463134.7 264696.28 71600 -1 1738
1740 0 462777.7 264597.66 71760 -1 1739
1741 0 462353.1 264044.44 71920 -1 1740
1742 0 462134.62 263711.84 72120 -1 1741
1743 0 461398.06 263032.2 72400 -1 1742
1744 0 460540.88 262523.97 72440 -1 1743
1745 0 459998.25 262380.97 72600 -1 1744
1746 0 459519.97 262299.66 72680 -1 1745
1747 0 458616.28 261843.55 72680 -1 1746
1748 0 458198.1 261596.89 72760 -1 1747
1749 0 457765.6 261437.67 72920 -1 1748
1750 0 457281.94 261211.95 73160 -1 1749
1751 0 457017.44 261149.25 73440 -1 1750
1752 0 456474.44 261083.14 73760 -1 1751
1753 0 455966.16 260870.2 74040 -1 1752
1754 0 455825.3 260765.95 74160 -1 1753
1755 0 455616.22 260733.17 74400 -1 1754
1756 0 455597.34 260705.97 74600 -1 1755
1757 0 455605.53 260776.7 74800 -1 1756
1758 0 455520.53 260810.55 75080 -1 1757
1759 0 455194.5 260818.3 75360 -1 1758
1760 0 454906.12 260766.9 75560 -1 1759
1761 0 454640.4 260847.61 75720 -1 1760
1762 0 454440.3 261371.69 75720 -1 1761
1763 0 454070.66 261759.73 75680 -1 1762
1764 0 453872.88 262144.44 75640 -1 1763
1765 0 453496.34 262547.8 75600 -1 1764
1766 0 453282.75 262925.47 75680 -1 1765
1767 0 453219.8 263187.8 75800 -1 1766
1768 0 453134 263266 75840 -1 1767
1769 0 453086 263514 76000 -1 1768
1770 0 453074 263614 76040 -1 1769
1771 0 452802 263958 76080 -1 1770
1772 0 452494 264166 76120 -1 1771
1773 0 452398 264298 76200 -1 1772
1774 0 452094 264486 76240 -1 1773
1775 0 451870 264594 76280 -1 1774
1776 0 451738 264630 76360 -1 1775
1777 0 451466 264734 76440 -1 1776
1778 0 451130 264926 76520 -1 1777
1779 0 450594 265214 76600 -1 1778
1780 0 449454 265490 76560 -1 1779
1781 0 448958 265618 76480 -1 1780
1782 0 448702 265646 76440 -1 1781
1783 0 448550 265686 76400 -1 1782
1784 0 448378 265714 76320 -1 1783
1785 0 447982 265662 76200 -1 1784
1786 0 447458 265710 76040 -1 1785
1787 0 447674 266274 76080 -1 1786
1788 0 447650 266354 76120 -1 1787
1789 0 447642 266446 76160 -1 1788
1790 0 447566 266526 76240 -1 1789
1791 0 447458 266622 76320 -1 1790
1792 0 447430 266634 76360 -1 1791
1793 0 447210 265686 75920 -1 1786
1794 0 446970 265518 75760 -1 1793
1795 0 446610 265494 75560 -1 1794
1796 0 446298 265318 75160 -1 1795
1797 0 446126 265274 75000 -1 1796
1798 0 445954 265230 74920 -1 1797
1799 0 445758 265222 74840 -1 1798
1800 0 445566 265170 74720 -1 1799
1801 0 445362 265002 74680 -1 1800
1802 0 445154 264966 74560 -1 1801
1803 0 444822 264926 74360 -1 1802
1804 0 445318 264958 74320 -1 1803
1805 0 445462 264906 74080 -1 1804
1806 0 445646 264846 74000 -1 1805
1807 0 445638 264798 73880 -1 1806
1808 0 444194 264966 74320 -1 1803
1809 0 443902 264942 74200 -1 1808
1810 0 443626 265138 74040 -1 1809
1811 0 443446 265142 73840 -1 1810
1812 0 443462 265142 73640 -1 1811
1813 0 443474 265036 73600 -1 1812
1814 0 443410 265004 73480 -1 1813
1815 0 443342 264950 73320 -1 1814
1816 0 443294 264882 73120 -1 1815
1817 0 443204 264766 72920 -1 1816
1818 0 443046 264726 72720 -1 1817
1819 0 442698 264744 72520 -1 1818
1820 0 442552 264704 72360 -1 1819
1821 0 442312 264588 72280 -1 1820
1822 0 441730 264292 72240 -1 1821
1823 0 441482 264330 72040 -1 1822
1824 0 441276.56 264552.88 71680 -1 1823
1825 0 441321.8 264549.38 71440 -1 1824
1826 0 441276.56 264507.6 71280 -1 1825
1827 0 441311.38 264504.12 71200 -1 1826
1828 0 441600.4 264518.03 71080 -1 1827
1829 0 441656.12 264437.94 70880 -1 1828
1830 0 441743.16 264559.8 70720 -1 1829
1831 0 441882.47 264514.56 70600 -1 1830
1832 0 441812.8 264545.9 70240 -1 1831
1833 0 441924.25 264490.2 70040 -1 1832
1834 0 441948.62 264469.28 69800 -1 1833
1835 0 441952.1 264528.5 69560 -1 1834
1836 0 442007.8 264518.03 69360 -1 1835
1837 0 441997.38 264441.44 69160 -1 1836
1838 0 442004.34 264535.44 68960 -1 1837
1839 0 442091.38 264521.53 68760 -1 1838
1840 0 442220.22 264598.12 68600 -1 1839
1841 0 442422.2 264639.9 68480 -1 1840
1842 0 442488.34 264629.47 68440 -1 1841
1843 0 442481.4 264671.25 68400 -1 1842
1844 0 442439.6 264775.72 68360 -1 1843
1845 0 442429.16 264866.25 68280 -1 1844
1846 0 442432.66 264970.72 68160 -1 1845
1847 0 442383.88 265026.44 68040 -1 1846
1848 0 442425.7 265078.7 67880 -1 1847
1849 0 442376.94 265193.6 67720 -1 1848
1850 0 442631.12 265245.8 67520 -1 1849
1851 0 442620.7 265256.28 67240 -1 1850
1852 0 442537.1 265305.03 67080 -1 1851
1853 0 442136.66 265444.3 66880 -1 1852
1854 0 441990.4 265503.5 66760 -1 1853
1855 0 441910.3 265555.75 66680 -1 1854
1856 0 441896.38 265607.97 66560 -1 1855
1857 0 441851.12 265642.78 66400 -1 1856
1858 0 441767.53 265688.06 66240 -1 1857
1859 0 441781.47 265806.47 66040 -1 1858
1860 0 441760.56 265921.38 65840 -1 1859
1861 0 441725.75 265984.03 65640 -1 1860
1862 0 441701.38 266032.8 65400 -1 1861
1863 0 441708.34 266168.6 65160 -1 1862
1864 0 441677 266293.97 64960 -1 1863
1865 0 441649.16 266436.72 64720 -1 1864
1866 0 441805.84 266454.16 64480 -1 1865
1867 0 441903.34 266436.72 64280 -1 1866
1868 0 441784.94 266485.47 64080 -1 1867
1869 0 441628.25 266586.47 63880 -1 1868
1870 0 441401.9 266750.12 63720 -1 1869
1871 0 441283.5 266798.88 63680 -1 1870
1872 0 441422.8 266788.44 63560 -1 1871
1873 0 441440.22 266781.47 63400 -1 1872
1874 0 441468.06 266805.84 63240 -1 1873
1875 0 441415.84 266851.12 63040 -1 1874
1876 0 441429.78 266875.5 62800 -1 1875
1877 0 441384.5 266938.16 62680 -1 1876
1878 0 441450.66 267136.66 62560 -1 1877
1879 0 441398.44 267161.03 62400 -1 1878
1880 0 441266.1 267119.25 62240 -1 1879
1881 0 441387.97 267140.12 62040 -1 1880
1882 0 441210.38 267046.12 61840 -1 1881
1883 0 441095.47 267105.3 61560 -1 1882
1884 0 441008.4 267157.56 61400 -1 1883
1885 0 440963.16 267227.2 61200 -1 1884
1886 0 440848.25 267216.75 61040 -1 1885
1887 0 440796 267328.2 61000 -1 1886
1888 0 440757.7 267262 60960 -1 1887
1889 0 440656.72 267265.5 60880 -1 1888
1890 0 440639.3 267356.03 60760 -1 1889
1891 0 440559.22 267481.4 60640 -1 1890
1892 0 440426.9 267516.22 60520 -1 1891
1893 0 440329.4 267487.84 60360 -1 1892
1894 0 440211.4 267515.84 60200 -1 1893
1895 0 440093.4 267521.84 60080 -1 1894
1896 0 439891.4 267499.84 59960 -1 1895
1897 0 439887.4 267497.84 59800 -1 1896
1898 0 439843.4 267511.84 59680 -1 1897
1899 0 439693.4 267551.84 59520 -1 1898
1900 0 439591.4 267549.84 59280 -1 1899
1901 0 439501.4 267507.84 59120 -1 1900
1902 0 439443.4 267477.84 58960 -1 1901
1903 0 439371.4 267419.84 58680 -1 1902
1904 0 439305.4 267319.84 58520 -1 1903
1905 0 439399.4 267039.84 58400 -1 1904
1906 0 439491.4 266785.84 58120 -1 1905
1907 0 439669.4 266451.84 58080 -1 1906
1908 0 439767.4 266345.84 57920 -1 1907
1909 0 439829.4 266025.84 57840 -1 1908
1910 0 439831.4 265919.84 57760 -1 1909
1911 0 439663.4 265587.84 57600 -1 1910
1912 0 439411.4 265291.84 57560 -1 1911
1913 0 439139.4 264973.84 57520 -1 1912
1914 0 439055.4 264745.84 57480 -1 1913
1915 0 438999.4 264611.84 57440 -1 1914
1916 0 438923.4 264441.84 57360 -1 1915
1917 0 438845.4 264351.84 57280 -1 1916
1918 0 438833.4 264291.84 57160 -1 1917
1919 0 438801.4 264237.84 57040 -1 1918
1920 0 438721.4 264155.84 56960 -1 1919
1921 0 438447.4 263915.84 56840 -1 1920
1922 0 438147.4 263749.84 56800 -1 1921
1923 0 437383.4 263567.84 57160 -1 1922
1924 0 437375.4 263467.84 56760 -1 1922
1925 0 437235.4 263399.84 56680 -1 1924
1926 0 437153.4 263367.84 56600 -1 1925
1927 0 437083.4 263389.84 56480 -1 1926
1928 0 437085.4 263379.84 56320 -1 1927
1929 0 436997.4 263261.84 56160 -1 1928
1930 0 436903.4 263045.84 56040 -1 1929
1931 0 436761.4 262777.84 55920 -1 1930
1932 0 436669.4 262565.84 55600 -1 1931
1933 0 436689.4 262503.84 55480 -1 1932
1934 0 436623.4 262397.84 55320 -1 1933
1935 0 436529.4 262287.84 55120 -1 1934
1936 0 436453.4 262151.84 54960 -1 1935
1937 0 436371.4 261957.84 54800 -1 1936
1938 0 436305.4 261755.84 54640 -1 1937
1939 0 436261.4 261509.84 54520 -1 1938
1940 0 436269.4 261399.84 54400 -1 1939
1941 0 436269.4 261317.84 54280 -1 1940
1942 0 436211.4 261255.84 54160 -1 1941
1943 0 440527.88 264441.44 71160 -1 1827
1944 0 440360.72 264336.97 71000 -1 1943
1945 0 440305.03 264295.2 70920 -1 1944
1946 0 454547.38 260769.12 75840 -1 1761
1947 0 454298.78 260663.78 76040 -1 1946
1948 0 454211.5 260660.61 76200 -1 1947
1949 0 454099.2 260655.92 76360 -1 1948
1950 0 453948.38 260575.78 76640 -1 1949
1951 0 453787.56 260432.69 76880 -1 1950
1952 0 453775.34 260407.3 77080 -1 1951
1953 0 453646.03 260391.7 77240 -1 1952
1954 0 453398.28 260387.72 77400 -1 1953
1955 0 453087.38 260339.7 77640 -1 1954
1956 0 452475.88 259942.69 77920 -1 1955
1957 0 451581.78 259106.42 77960 -1 1956
1958 0 451136.44 259096.88 78080 -1 1957
1959 0 450795.6 259197.22 78200 -1 1958
1960 0 450671.9 259229.78 78280 -1 1959
1961 0 450544.94 259123.81 78560 -1 1960
1962 0 450484.2 258935.44 78840 -1 1961
1963 0 450226.1 258775.16 79000 -1 1962
1964 0 449527.16 258663.95 79120 -1 1963
1965 0 448991.8 258800.84 79200 -1 1964
1966 0 448632.53 258776.84 79360 -1 1965
1967 0 448218.62 258656.47 79560 -1 1966
1968 0 447883.38 258424.66 79640 -1 1967
1969 0 447701.28 258125.19 79720 -1 1968
1970 0 447765 258163 79760 -1 1969
1971 0 447717 258147 79800 -1 1970
1972 0 447529 257967 79840 -1 1971
1973 0 447517 257967 79920 -1 1972
1974 0 447493 257955 79960 -1 1973
1975 0 447461 257919 80000 -1 1974
1976 0 447457 257903 80040 -1 1975
1977 0 447409 257851 80080 -1 1976
1978 0 447335.16 257765.12 80120 -1 1977
1979 0 447143.6 257672.52 80320 -1 1978
1980 0 447040.94 257579.42 80440 -1 1979
1981 0 447075.06 257304.08 80400 -1 1980
1982 0 447187.34 257208.47 80360 -1 1981
1983 0 447008.53 257547.52 80480 -1 1980
1984 0 446771.2 257441.03 80520 -1 1983
1985 0 446470.7 257280.19 80680 -1 1984
1986 0 446385.72 257256.27 80760 -1 1985
1987 0 446022.47 257220.94 80840 -1 1986
1988 0 445636 257032.52 81080 -1 1987
1989 0 445414.84 256861.58 81240 -1 1988
1990 0 445074.84 256672.69 81440 -1 1989
1991 0 444542.47 256423.02 81600 -1 1990
1992 0 444010.06 256204.4 81720 -1 1991
1993 0 443776.84 255939.16 81680 -1 1992
1994 0 443639.53 255534.81 81560 -1 1993
1995 0 443442.88 254912.94 81440 -1 1994
1996 0 443227.3 254341.12 81400 -1 1995
1997 0 443107.1 254321.58 81520 -1 1996
1998 0 443030.12 254315.17 81600 -1 1997
1999 0 443146.8 253721.27 81360 -1 1996
2000 0 443017.8 253253.69 81320 -1 1999
2001 0 442649.78 253065.61 81240 -1 2000
2002 0 442946.6 253116.55 81120 -1 2001
2003 0 443218.03 253121.19 80880 -1 2002
2004 0 443407.22 252972.77 80720 -1 2003
2005 0 443587.12 252837.2 80560 -1 2004
2006 0 443690.1 252749.69 80480 -1 2005
2007 0 443798.62 252680.67 80360 -1 2006
2008 0 443943.2 252524.75 80240 -1 2007
2009 0 444068.3 252369.39 79840 -1 2008
2010 0 444270.8 252088.89 79640 -1 2009
2011 0 444306.56 252172.34 79520 -1 2010
2012 0 444531.06 252041.66 79160 -1 2011
2013 0 444891.4 251777.4 78640 -1 2012
2014 0 444940.16 251748.89 78400 -1 2013
2015 0 445022.56 251671.9 78160 -1 2014
2016 0 445061.56 251673.86 78000 -1 2015
2017 0 445072.78 251542.3 77840 -1 2016
2018 0 445073.8 251397.39 77600 -1 2017
2019 0 445029.12 251225.6 77400 -1 2018
2020 0 444983.03 250943.52 77240 -1 2019
2021 0 444918.12 250633.12 77080 -1 2020
2022 0 444874.25 250476.05 76880 -1 2021
2023 0 444946.66 250264.47 76680 -1 2022
2024 0 444930.38 249968.61 76520 -1 2023
2025 0 444889.6 249705.48 76320 -1 2024
2026 0 444898.38 249585.06 76240 -1 2025
2027 0 444874.1 249365.06 76080 -1 2026
2028 0 444829.97 249102 75840 -1 2027
2029 0 444797.53 248926.53 75680 -1 2028
2030 0 444805.72 248849.05 75520 -1 2029
2031 0 444737.94 248695.23 75400 -1 2030
2032 0 444769.22 248586.16 75360 -1 2031
2033 0 444846.16 248556.98 75120 -1 2032
2034 0 444682.25 248717.69 74960 -1 2033
2035 0 444607 248695.5 74840 -1 2034
2036 0 444481.84 248669.19 74760 -1 2035
2037 0 444249.8 248792.8 74720 -1 2036
2038 0 444037.78 248825.12 74640 -1 2037
2039 0 443997.28 248845.05 74520 -1 2038
2040 0 445657.88 247961.03 75120 -1 2033
2041 0 445821.56 247721.48 75000 -1 2040
2042 0 446086.2 247287.27 74800 -1 2041
2043 0 446017.03 247079.88 74600 -1 2042
2044 0 446092.6 246851.14 74360 -1 2043
2045 0 446293.7 246464.95 74240 -1 2044
2046 0 446561.22 246163.86 74120 -1 2045
2047 0 446889.78 245791.64 73840 -1 2046
2048 0 447104.56 245560.06 73800 -1 2047
2049 0 447437.88 245317.33 73680 -1 2048
2050 0 447585.4 245012.7 73720 -1 2049
2051 0 447825.6 244779.42 73840 -1 2050
2052 0 448231.47 244365.12 73880 -1 2051
2053 0 448461.5 244091.2 73840 -1 2052
2054 0 449145.16 243407.19 73840 -1 2053
2055 0 449409 243103.31 73920 -1 2054
2056 0 449852.53 242943.98 74000 -1 2055
2057 0 450142.8 242875.2 74080 -1 2056
2058 0 450401.16 242614.5 74280 -1 2057
2059 0 450577.56 242524.92 74640 -1 2058
2060 0 450765.62 242452.03 74960 -1 2059
2061 0 451076.84 242292.58 75120 -1 2060
2062 0 451573.2 241796.08 75200 -1 2061
2063 0 451824.34 241607.38 75320 -1 2062
2064 0 451908.56 241544.27 75360 -1 2063
2065 0 452148.03 241460.42 75600 -1 2064
2066 0 452408.84 241420.53 75880 -1 2065
2067 0 452617.6 241316.16 76000 -1 2066
2068 0 452729.6 241291.69 76120 -1 2067
2069 0 452843.94 241301.16 76320 -1 2068
2070 0 452921.25 241264.64 76480 -1 2069
2071 0 453061.6 241263.8 76680 -1 2070
2072 0 453249.4 241220.08 76880 -1 2071
2073 0 453277.56 241239.52 76960 -1 2072
2074 0 453086.16 241204.14 77040 -1 2073
2075 0 453085.66 241116.2 77200 -1 2074
2076 0 453156.56 241061.5 77400 -1 2075
2077 0 453185.72 240975.19 77600 -1 2076
2078 0 453231.9 240917.39 77920 -1 2077
2079 0 453139.22 240941.33 78120 -1 2078
2080 0 453153.7 240905.38 78200 -1 2079
2081 0 453252.53 240889.8 78280 -1 2080
2082 0 453316.5 240818.8 78520 -1 2081
2083 0 453640.53 240708.3 78800 -1 2082
2084 0 454204.16 240488.14 78800 -1 2083
2085 0 454377.44 240426.72 78720 -1 2084
2086 0 454638.6 240278.36 78560 -1 2085
2087 0 454975.22 240224.86 78360 -1 2086
2088 0 455569.25 240053.84 78280 -1 2087
2089 0 455607.34 240102.16 78160 -1 2088
2090 0 456005.9 240025.16 78200 -1 2089
2091 0 456124.6 240070.52 78280 -1 2090
2092 0 456327.3 240025.81 78360 -1 2091
2093 0 456380 240035 78400 -1 2092
2094 0 456512 239979 78440 -1 2093
2095 0 456646 239995 78480 -1 2094
2096 0 456754 240007 78560 -1 2095
2097 0 456806 239939 78640 -1 2096
2098 0 456974 239897 78720 -1 2097
2099 0 457162 239891 78840 -1 2098
2100 0 457368 239753 78880 -1 2099
2101 0 457554 239771 78960 -1 2100
2102 0 457608 239759 79120 -1 2101
2103 0 457784 239673 79280 -1 2102
2104 0 457888 239607 79400 -1 2103
2105 0 458098 239441 79480 -1 2104
2106 0 458164 239447 79640 -1 2105
2107 0 458160 239431 79840 -1 2106
2108 0 458226 239417 79920 -1 2107
2109 0 458286 239271 80040 -1 2108
2110 0 458360 239239 80120 -1 2109
2111 0 458404 239195 80240 -1 2110
2112 0 458502 239131 80440 -1 2111
2113 0 458554 239061 80520 -1 2112
2114 0 458596 238973 80600 -1 2113
2115 0 458780 238569 80640 -1 2114
2116 0 458864 238459 80720 -1 2115
2117 0 458888 238315 80840 -1 2116
2118 0 458888 238243 80880 -1 2117
2119 0 458910.66 238131 80960 -1 2118
2120 0 458922 238075 81000 -1 2119
2121 0 458952 238041 81120 -1 2120
2122 0 459118 237833 81280 -1 2121
2123 0 459112 237753 81440 -1 2122
2124 0 459266 237725 81600 -1 2123
2125 0 459422 237701 81760 -1 2124
2126 0 459332 237707 81840 -1 2125
2127 0 459546 237597 81880 -1 2126
2128 0 459644 237537 81920 -1 2127
2129 0 459716 237485 82000 -1 2128
2130 0 459832 237449 82080 -1 2129
2131 0 459836 237455 82120 -1 2130
2132 0 459754 237281 82160 -1 2131
2133 0 459746 237239 82200 -1 2132
2134 0 459734 237211 82240 -1 2133
2135 0 460086 237319 82160 -1 2131
2136 0 460122 237419 82320 -1 2135
2137 0 460180 237427 82440 -1 2136
2138 0 460284 237367 82560 -1 2137
2139 0 460330 237319 82720 -1 2138
2140 0 460368 237333 82760 -1 2139
2141 0 460372 237393 82880 -1 2140
2142 0 460452 237347 83000 -1 2141
2143 0 460434 237373 83040 -1 2142
2144 0 460366 237361 83080 -1 2143
2145 0 460418 237369 83160 -1 2144
2146 0 460474 237319 83280 -1 2145
2147 0 460406 237257 83400 -1 2146
2148 0 460340 237137 83560 -1 2147
2149 0 460226 237143 83680 -1 2148
2150 0 460056 237169 83840 -1 2149
2151 0 460028 237173 84040 -1 2150
2152 0 460048 237235 84200 -1 2151
2153 0 459834 237319 84320 -1 2152
2154 0 459706 237339 84480 -1 2153
2155 0 459542 237377 84680 -1 2154
2156 0 459234 237555 84840 -1 2155
2157 0 459076 237723 84880 -1 2156
2158 0 458932 237955 84960 -1 2157
2159 0 458780 238227 85080 -1 2158
2160 0 458682 238407 85120 -1 2159
2161 0 458566 238559 85160 -1 2160
2162 0 458342 238769 85240 -1 2161
2163 0 458316 238847 85320 -1 2162
2164 0 458042 238949 85360 -1 2163
2165 0 457988 239065 85520 -1 2164
2166 0 457834 239419 85640 -1 2165
2167 0 457776 239465 85680 -1 2166
2168 0 457540 239739 85760 -1 2167
2169 0 457338 239919 85800 -1 2168
2170 0 457232 240071 85840 -1 2169
2171 0 456904 240277 85880 -1 2170
2172 0 456180 240585 85920 -1 2171
2173 0 455956 240739 85960 -1 2172
2174 0 455806 240819 86000 -1 2173
2175 0 454844 240931 85960 -1 2174
2176 0 454426 241005 85920 -1 2175
2177 0 453586 240981 85800 -1 2176
2178 0 452982 240845 85640 -1 2177
2179 0 452814 240781 85560 -1 2178
2180 0 452356 240625 85600 -1 2179
2181 0 452182 240615 85560 -1 2180
2182 0 458506 237843 81880 -1 2126
2183 0 458486 237877 81920 -1 2182
2184 0 458426 239209 80640 -1 2114
2185 0 458404 239253 80760 -1 2184
2186 0 458370 239273 80880 -1 2185
2187 0 458356 239287 80920 -1 2186
2188 0 458328 239319 81000 -1 2187
2189 0 458320 239323 81040 -1 2188
2190 0 455740.22 240034.55 78000 -1 2089
2191 0 456137.1 239975.16 77880 -1 2190
2192 0 456421.66 239858.25 77760 -1 2191
2193 0 456703.25 239751.83 77520 -1 2192
2194 0 456832.47 239690.28 77280 -1 2193
2195 0 457020.1 239584.27 77080 -1 2194
2196 0 457113.03 239504.61 77000 -1 2195
2197 0 457444.5 239284.17 76800 -1 2196
2198 0 457764.94 238999.56 76560 -1 2197
2199 0 457984.28 238775.61 76320 -1 2198
2200 0 458161.56 238586.45 76120 -1 2199
2201 0 458408.22 238351.52 75880 -1 2200
2202 0 458547.94 238175.19 75680 -1 2201
2203 0 458604.5 237974.8 75480 -1 2202
2204 0 458752.38 237727.5 75240 -1 2203
2205 0 458980.38 237584.17 74880 -1 2204
2206 0 459187.97 237278.75 74560 -1 2205
2207 0 459331.94 237035.47 74240 -1 2206
2208 0 459515.72 236858.72 74080 -1 2207
2209 0 459679.75 236667.56 73840 -1 2208
2210 0 459907.84 236307.02 73600 -1 2209
2211 0 460156.9 236071.94 73400 -1 2210
2212 0 460017.53 236116.06 73360 -1 2211
2213 0 459920.38 236062.6 73280 -1 2212
2214 0 459718.75 235995.2 73240 -1 2213
2215 0 459182 236072 73200 -1 2214
2216 0 459032 236136 73120 -1 2215
2217 0 460348.38 235938.34 73320 -1 2211
2218 0 460498.44 235887 73240 -1 2217
2219 0 460564.5 235767.34 73160 -1 2218
2220 0 460656.6 235634.98 73120 -1 2219
2221 0 460792.53 235598.78 73080 -1 2220
2222 0 460928.72 235554.9 72960 -1 2221
2223 0 461252.6 235454.86 72800 -1 2222
2224 0 461712.6 235250.75 72800 -1 2223
2225 0 462036.53 235106.73 72840 -1 2224
2226 0 451696.56 241764.33 75360 -1 2063
2227 0 451717.78 241804.25 75560 -1 2226
2228 0 451800.78 241852.83 75680 -1 2227
2229 0 451856.88 241800.61 75880 -1 2228
2230 0 451797.5 241832.23 76000 -1 2229
2231 0 451737.66 241871.78 76120 -1 2230
2232 0 446596.66 245880.14 73800 -1 2047
2233 0 446104.16 245845.31 73760 -1 2232
2234 0 445876.53 245740.36 73800 -1 2233
2235 0 445795.53 245702.05 73880 -1 2234
2236 0 446054.12 245849.31 73680 -1 2233
2237 0 445957.25 245892.2 73600 -1 2236
2238 0 445829.8 245984.64 73560 -1 2237
2239 0 444298.1 251961.53 79720 -1 2010
2240 0 444300.62 251879.89 79800 -1 2239
2241 0 443454.2 252529.75 80480 -1 2006
2242 0 443299.9 252420.84 80600 -1 2241
2243 0 443290.6 252368.73 80680 -1 2242
2244 0 443287.1 252354.9 80720 -1 2243
2245 0 443282.38 252340.97 80760 -1 2244
2246 0 443266.8 252309.55 80840 -1 2245
2247 0 442990.6 252776.53 81120 -1 2002
2248 0 441502.06 253245.81 81240 -1 2001
2249 0 441315.9 253556.3 81040 -1 2248
2250 0 441179.4 253821.55 80840 -1 2249
2251 0 440951.4 254052.69 80600 -1 2250
2252 0 440502.7 254290.6 80560 -1 2251
2253 0 440110.97 254602 80520 -1 2252
2254 0 439763.22 254805.17 80480 -1 2253
2255 0 439538.53 254849.4 80360 -1 2254
2256 0 439143 254849.75 80280 -1 2255
2257 0 438795.2 254653.17 80120 -1 2256
2258 0 438593.6 254521.66 80160 -1 2257
2259 0 438410.66 254343.33 80240 -1 2258
2260 0 438318.6 254253.92 80280 -1 2259
2261 0 438062.66 253990.28 80400 -1 2260
2262 0 437822.66 253837.53 80440 -1 2261
2263 0 437635.1 253630.11 80520 -1 2262
2264 0 437473.9 253450.77 80640 -1 2263
2265 0 437441.8 253432.45 80680 -1 2264
2266 0 437431.1 253516.83 80720 -1 2265
2267 0 437403.1 253534.11 80760 -1 2266
2268 0 437278.94 253349.3 80880 -1 2265
2269 0 437103.44 253306.69 80960 -1 2268
2270 0 436944.3 253238.73 81000 -1 2269
2271 0 436603.1 253049.73 81040 -1 2270
2272 0 436619.1 252945.83 81080 -1 2271
2273 0 436387.1 253049.86 81080 -1 2271
2274 0 436249.53 253067.38 81160 -1 2273
2275 0 436175.66 252981.7 81200 -1 2274
2276 0 438256.66 254093.33 80200 -1 2259
2277 0 438264.66 254089.33 80120 -1 2276
2278 0 438428.66 254093.33 80040 -1 2277
2279 0 441398.88 253420.27 81280 -1 2248
2280 0 441413.75 253369.69 81400 -1 2279
2281 0 441385.25 253145.53 81560 -1 2280
2282 0 441221.34 253057.5 81560 -1 2281
2283 0 441232.12 252956.14 81680 -1 2282
2284 0 446594.66 256828.22 80680 -1 1985
2285 0 446651.2 256629.31 80600 -1 2284
2286 0 446687.75 256476.25 80480 -1 2285
2287 0 446831.16 256048.42 80360 -1 2286
2288 0 446851.66 255832.34 80240 -1 2287
2289 0 446991.78 255708.6 80320 -1 2288
2290 0 447078.84 255584.58 80440 -1 2289
2291 0 447119.8 255353.16 80560 -1 2290
2292 0 447158.5 255040.27 80680 -1 2291
2293 0 447404 254482 80800 -1 2292
2294 0 447760 254118 80680 -1 2293
2295 0 447932 253906 80600 -1 2294
2296 0 448096 253670 80480 -1 2295
2297 0 448164 253506 80440 -1 2296
2298 0 448294 253416 80400 -1 2297
2299 0 448410 253280 80320 -1 2298
2300 0 448534 253056 80240 -1 2299
2301 0 448578 252952 80200 -1 2300
2302 0 448802 252584 80160 -1 2301
2303 0 449002 252360 80120 -1 2302
2304 0 449190 252140 80040 -1 2303
2305 0 449342 252008 79920 -1 2304
2306 0 449482 251864 79840 -1 2305
2307 0 449694 251844 79800 -1 2306
2308 0 449706 251736 79760 -1 2307
2309 0 449806 251660 79680 -1 2308
2310 0 450030 251488 79520 -1 2309
2311 0 450806 250996 79440 -1 2310
2312 0 450510 251184 79200 -1 2311
2313 0 450466 251252 79160 -1 2312
2314 0 451354 250636 79520 -1 2311
2315 0 451718 250412 79720 -1 2314
2316 0 451882 250280 79840 -1 2315
2317 0 452094 250308 79960 -1 2316
2318 0 452474 250152 80000 -1 2317
2319 0 452726 250080 80120 -1 2318
2320 0 452850 250076 80200 -1 2319
2321 0 453090 250064 80400 -1 2320
2322 0 453758 249984 80600 -1 2321
2323 0 454098 249920 80720 -1 2322
2324 0 454362 249840 80880 -1 2323
2325 0 454650 249708 81040 -1 2324
2326 0 454914 249608 81160 -1 2325
2327 0 455118 249584 81320 -1 2326
2328 0 455198 249552 81480 -1 2327
2329 0 455322 249536 81680 -1 2328
2330 0 455402 249524 81840 -1 2329
2331 0 455462 249548 82000 -1 2330
2332 0 455410 249588 82160 -1 2331
2333 0 455398 249608 82320 -1 2332
2334 0 455358 249680 82480 -1 2333
2335 0 455250 249708 82880 -1 2334
2336 0 455046 249752 83080 -1 2335
2337 0 454870 249808 83200 -1 2336
2338 0 454782 249812 83320 -1 2337
2339 0 454670 249796 83480 -1 2338
2340 0 454482 249764 83640 -1 2339
2341 0 454322 249716 83840 -1 2340
2342 0 454106 249704 83960 -1 2341
2343 0 453934 249736 84120 -1 2342
2344 0 453770 249808 84280 -1 2343
2345 0 453662 249932 84320 -1 2344
2346 0 453598 250064 84480 -1 2345
2347 0 453218 250404 84560 -1 2346
2348 0 453090 250620 84600 -1 2347
2349 0 452990 250972 84720 -1 2348
2350 0 453002 251064 84840 -1 2349
2351 0 452934 251372 85000 -1 2350
2352 0 452978 251308 85040 -1 2351
2353 0 482314.97 269359.9 71080 -1 1698
2354 0 482442.75 269315.4 71160 -1 2353
2355 0 483562.7 270810.4 72200 -1 1691
2356 0 483647.16 270874.34 72080 -1 2355
2357 0 483564 270949 72040 -1 2356
2358 0 483574 271013 71920 -1 2357
2359 0 483510 271103 71800 -1 2358
2360 0 483372 271167 71760 -1 2359
2361 0 483292 271175 71720 -1 2360
2362 0 483182 271159 71640 -1 2361
2363 0 483126 271139 71520 -1 2362
2364 0 483108 271175 71360 -1 2363
2365 0 482998 271185 70920 -1 2364
2366 0 482788 271073 70680 -1 2365
2367 0 482592 271101 70520 -1 2366
2368 0 482392 271073 70320 -1 2367
2369 0 482288 270947 70120 -1 2368
2370 0 482262 270861 69880 -1 2369
2371 0 482154 270793 69600 -1 2370
2372 0 482020 270565 69360 -1 2371
2373 0 481804 270543 69320 -1 2372
2374 0 481678 270595 69160 -1 2373
2375 0 481472 270569 68960 -1 2374
2376 0 481184 270481 68840 -1 2375
2377 0 481022 270457 68720 -1 2376
2378 0 480842 270499 68600 -1 2377
2379 0 480646 270463 68520 -1 2378
2380 0 480500 270475 68360 -1 2379
2381 0 480248 270495 68240 -1 2380
2382 0 479812 270417 68120 -1 2381
2383 0 479688 270473 67960 -1 2382
2384 0 479552 270559 67640 -1 2383
2385 0 479454 270543 67480 -1 2384
2386 0 479422 270417 67440 -1 2385
2387 0 479250 270229 67360 -1 2386
2388 0 479282 270105 67240 -1 2387
2389 0 479040 270029 67080 -1 2388
2390 0 478942 269973 67040 -1 2389
2391 0 478856 269993 66960 -1 2390
2392 0 478760 269993 66880 -1 2391
2393 0 478688 269987 66840 -1 2392
2394 0 478550 270019 66760 -1 2393
2395 0 478436 270029 66640 -1 2394
2396 0 478184 269937 66480 -1 2395
2397 0 477650 269973 66320 -1 2396
2398 0 477606 269973 66280 -1 2397
2399 0 477484 269737 66160 -1 2398
2400 0 477418 269623 66080 -1 2399
2401 0 477316 269615 65960 -1 2400
2402 0 477012 269583 65840 -1 2401
2403 0 476784 269497 65760 -1 2402
2404 0 476610 269413 65680 -1 2403
2405 0 476626 269403 65560 -1 2404
2406 0 476462 269347 65440 -1 2405
2407 0 476334 269333 65320 -1 2406
2408 0 476236 269329 65160 -1 2407
2409 0 476038 269381 65000 -1 2408
2410 0 475906 269277 64800 -1 2409
2411 0 475810 269261 64640 -1 2410
2412 0 475816 269099 64480 -1 2411
2413 0 475822 268955 64360 -1 2412
2414 0 475774 268861 64320 -1 2413
2415 0 475746 268663 64200 -1 2414
2416 0 475632 268521 64120 -1 2415
2417 0 475466 268553 64000 -1 2416
2418 0 475278 268775 63840 -1 2417
2419 0 475050 268839 63720 -1 2418
2420 0 474846 268825 63600 -1 2419
2421 0 474760 268793 63480 -1 2420
2422 0 474608 268893 63360 -1 2421
2423 0 474490 268887 63200 -1 2422
2424 0 474344 268885 63160 -1 2423
2425 0 474266 268917 63080 -1 2424
2426 0 474028 269037 63000 -1 2425
2427 0 473932 269057 62920 -1 2426
2428 0 473956 269067 62840 -1 2427
2429 0 473906 269109 62720 -1 2428
2430 0 473820 269145 62680 -1 2429
2431 0 484643.38 270573.2 73880 -1 1683
2432 0 484698.4 270483.06 73800 -1 2431
2433 0 488803 268756 78160 -1 1561
2434 0 488999 268636 78400 -1 2433
2435 0 489263 268516 78520 -1 2434
2436 0 489331 268504 78680 -1 2435
2437 0 489479 268444 78720 -1 2436
2438 0 489655 268312 78760 -1 2437
2439 0 489911 268180 78800 -1 2438
2440 0 489863 268140 79000 -1 2439
2441 0 489767 268068 79080 -1 2440
2442 0 490191 268052 78760 -1 2439
2443 0 490251 268036 78720 -1 2442
2444 0 486789 259981.3 79600 -1 1545
2445 0 487028.97 259997.3 79600 -1 2444
2446 0 487382 260014 79480 -1 2445
2447 0 487514 260018 79440 -1 2446
2448 0 487656 260060 79400 -1 2447
2449 0 488062 260080 79360 -1 2448
2450 0 488334 260030 79320 -1 2449
2451 0 488580 259992 79240 -1 2450
2452 0 488814 259948 79120 -1 2451
2453 0 489002 259872 79000 -1 2452
2454 0 489136 259770 78880 -1 2453
2455 0 489202 259780 78760 -1 2454
2456 0 489320 259696 78680 -1 2455
2457 0 489460 259614 78600 -1 2456
2458 0 489514 259600 78480 -1 2457
2459 0 489690 259508 78280 -1 2458
2460 0 489728 259466 78240 -1 2459
2461 0 489942 259364 78200 -1 2460
2462 0 490052 259328 78160 -1 2461
2463 0 490590 259318 78080 -1 2462
2464 0 491738 259190 78120 -1 2463
2465 0 491968 259328 78240 -1 2464
2466 0 491824 259092 78040 -1 2463
2467 0 492036 258802 78000 -1 2466
2468 0 492112 258638 77920 -1 2467
2469 0 492114 258214 77760 -1 2468
2470 0 492062 257844 77400 -1 2469
2471 0 492132 257760 77240 -1 2470
2472 0 492214 257528 77160 -1 2471
2473 0 492228 257344 76960 -1 2472
2474 0 492184 257090 76800 -1 2473
2475 0 492120 256998 76600 -1 2474
2476 0 491890 256816 76440 -1 2475
2477 0 491822 256738 76320 -1 2476
2478 0 491728 256578 76120 -1 2477
2479 0 491822 256508 75960 -1 2478
2480 0 491786 256372 75720 -1 2479
2481 0 491766 256262 75600 -1 2480
2482 0 491692 256152 75440 -1 2481
2483 0 491678 256102 75240 -1 2482
2484 0 491636 256070 75040 -1 2483
2485 0 491622 256048 74800 -1 2484
2486 0 491770 256002 74560 -1 2485
2487 0 491812 255994 74360 -1 2486
2488 0 491872 255894 74240 -1 2487
2489 0 491922 255904 73960 -1 2488
2490 0 492078 255898 73800 -1 2489
2491 0 492140 255908 73600 -1 2490
2492 0 492070 255752 73480 -1 2491
2493 0 492128 255734 73280 -1 2492
2494 0 492188 255700 73080 -1 2493
2495 0 492208 255620 72880 -1 2494
2496 0 492248 255580 72680 -1 2495
2497 0 492282 255556 72480 -1 2496
2498 0 492252 255590 72400 -1 2497
2499 0 492218 255636 72200 -1 2498
2500 0 492176 255660 71960 -1 2499
2501 0 492166 255660 71760 -1 2500
2502 0 492128 255656 71640 -1 2501
2503 0 492134 255626 71480 -1 2502
2504 0 492106 255614 71320 -1 2503
2505 0 491908 255692 71040 -1 2504
2506 0 491762 255690 70920 -1 2505
2507 0 491788 255642 70800 -1 2506
2508 0 491732 255514 70640 -1 2507
2509 0 491638 255392 70560 -1 2508
2510 0 491200 255244 70480 -1 2509
2511 0 490902 255140 70360 -1 2510
2512 0 490714 255056 70200 -1 2511
2513 0 490606 254888 70160 -1 2512
2514 0 490520 254678 70080 -1 2513
2515 0 490358 254360 70000 -1 2514
2516 0 490230 253802 69880 -1 2515
2517 0 490480 253438 69720 -1 2516
2518 0 490378 253370 69640 -1 2517
2519 0 490409.72 253401.45 69560 -1 2518
2520 0 490500.22 253370.34 69520 -1 2519
2521 0 490520.03 253630.56 69440 -1 2520
2522 0 490570.94 253661.67 69320 -1 2521
2523 0 490030.72 254015.22 69280 -1 2522
2524 0 489923.22 253910.58 69160 -1 2523
2525 0 489894.94 253882.28 69040 -1 2524
2526 0 489962.8 252651.92 69480 -1 2520
2527 0 489832.72 252601.02 69440 -1 2526
2528 0 489668.66 252516.16 69360 -1 2527
2529 0 489391.47 252354.94 69280 -1 2528
2530 0 489320.78 252292.72 69040 -1 2529
2531 0 489233.1 252289.89 68840 -1 2530
2532 0 489043.6 252202.2 68680 -1 2531
2533 0 488780.53 252021.19 68480 -1 2532
2534 0 488630.62 251919.36 68400 -1 2533
2535 0 488449.62 251797.73 68240 -1 2534
2536 0 488067.78 251611.06 68120 -1 2535
2537 0 487968.78 251509.23 68000 -1 2536
2538 0 487748.16 251381.95 67840 -1 2537
2539 0 487499.25 251285.8 67680 -1 2538
2540 0 487456.84 251299.94 67640 -1 2539
2541 0 487323.9 251302.77 67560 -1 2540
2542 0 487264.5 251322.56 67520 -1 2541
2543 0 487007.12 251461.16 67480 -1 2542
2544 0 486854.38 251636.52 67280 -1 2543
2545 0 486715.78 251927.84 67080 -1 2544
2546 0 486639.44 252089.06 66920 -1 2545
2547 0 486469.72 252255.94 66840 -1 2546
2548 0 486251.94 252479.39 66720 -1 2547
2549 0 486220.8 252688.69 66600 -1 2548
2550 0 486119 253079.02 66520 -1 2549
2551 0 486119 253206.3 66440 -1 2550
2552 0 486039.78 253506.11 66320 -1 2551
2553 0 485581.6 253972.8 66240 -1 2552
2554 0 485352.5 254289.58 66120 -1 2553
2555 0 485253.5 254450.8 66000 -1 2554
2556 0 484984.78 254657.28 65880 -1 2555
2557 0 484942.38 254677.08 65840 -1 2556
2558 0 484878.6 254679.8 65800 -1 2557
2559 0 484800.6 254689.8 65760 -1 2558
2560 0 484728.6 254751.8 65680 -1 2559
2561 0 484670.6 254759.8 65600 -1 2560
2562 0 484626.6 254733.8 65480 -1 2561
2563 0 484536.6 254741.8 65320 -1 2562
2564 0 484476.6 254813.8 65280 -1 2563
2565 0 484348.6 254883.8 65200 -1 2564
2566 0 484278.6 254983.8 65120 -1 2565
2567 0 484286.6 255051.8 65040 -1 2566
2568 0 484212.6 255093.8 64920 -1 2567
2569 0 483868.6 255089.8 64880 -1 2568
2570 0 483680.6 255113.8 64760 -1 2569
2571 0 483550.6 255099.8 64640 -1 2570
2572 0 483564.6 255061.8 64520 -1 2571
2573 0 483618.6 255001.8 64400 -1 2572
2574 0 483444.6 254995.8 64360 -1 2573
2575 0 483136.6 254939.8 64280 -1 2574
2576 0 482920.6 254937.8 64160 -1 2575
2577 0 482578.6 254971.8 64040 -1 2576
2578 0 482302.6 254961.8 63960 -1 2577
2579 0 481786.6 255109.8 63840 -1 2578
2580 0 481688.6 255113.8 63800 -1 2579
2581 0 481510.6 255159.8 63760 -1 2580
2582 0 481240.6 255251.8 63720 -1 2581
2583 0 481100.6 255313.8 63680 -1 2582
2584 0 480970.6 255403.8 63600 -1 2583
2585 0 480764.6 255619.8 63560 -1 2584
2586 0 480554.6 255883.8 63520 -1 2585
2587 0 480320.6 255991.8 63480 -1 2586
2588 0 480196.6 256029.8 63400 -1 2587
2589 0 480024.6 256131.8 63320 -1 2588
2590 0 479896.6 256315.8 63280 -1 2589
2591 0 479700.6 256471.8 63240 -1 2590
2592 0 479554.6 256621.8 63200 -1 2591
2593 0 479068.6 256943.8 63160 -1 2592
2594 0 478092.6 257611.8 63120 -1 2593
2595 0 477700.6 257881.8 63080 -1 2594
2596 0 477612.6 257963.8 63040 -1 2595
2597 0 477098.6 258233.8 63000 -1 2596
2598 0 476940.6 258209.8 63120 -1 2597
2599 0 476914.6 258169.8 63240 -1 2598
2600 0 477044.6 258329.8 62960 -1 2597
2601 0 476498.6 258759.8 62920 -1 2600
2602 0 475378.6 259239.8 62920 -1 2601
2603 0 475200.6 259305.8 62800 -1 2602
2604 0 475094.6 259325.8 62760 -1 2603
2605 0 474480.6 259651.8 62680 -1 2604
2606 0 474096.6 259953.8 62560 -1 2605
2607 0 473788.6 260049.8 62520 -1 2606
2608 0 473548.6 260189.8 62480 -1 2607
2609 0 473240.6 260285.8 62440 -1 2608
2610 0 473056.6 260401.8 62400 -1 2609
2611 0 472788.6 260485.8 62360 -1 2610
2612 0 472076.6 260841.8 62320 -1 2611
2613 0 471732.6 260977.8 62200 -1 2612
2614 0 471612.6 261013.8 62120 -1 2613
2615 0 471424.6 261057.8 62080 -1 2614
2616 0 470740.6 261329.8 62040 -1 2615
2617 0 470080.6 261609.8 62000 -1 2616
2618 0 469136.6 262121.8 62040 -1 2617
2619 0 467228.6 262765.8 62080 -1 2618
2620 0 466784.6 262957.8 62040 -1 2619
2621 0 465652.6 263217.8 62040 -1 2620
2622 0 465416.6 263305.8 62080 -1 2621
2623 0 465120.6 263333.8 62160 -1 2622
2624 0 464892.6 263309.8 62200 -1 2623
2625 0 464804.6 263325.8 62240 -1 2624
2626 0 464236.6 263709.8 62240 -1 2625
2627 0 463980.6 263861.8 62200 -1 2626
2628 0 463176.6 264157.8 62160 -1 2627
2629 0 462784.6 264217.8 62120 -1 2628
2630 0 462592.6 264253.8 62080 -1 2629
2631 0 462464.6 264257.8 62040 -1 2630
2632 0 462258.6 264295.8 62000 -1 2631
2633 0 462030.6 264279.8 61960 -1 2632
2634 0 461868.6 264295.8 61880 -1 2633
2635 0 461630.6 264305.8 61840 -1 2634
2636 0 460770.6 264089.8 61800 -1 2635
2637 0 460320.6 264053.8 61760 -1 2636
2638 0 460170.6 264059.8 61720 -1 2637
2639 0 459752.6 263937.8 61680 -1 2638
2640 0 458974.6 263947.8 61640 -1 2639
2641 0 456980.6 264319.8 61600 -1 2640
2642 0 456760.6 264347.8 61560 -1 2641
2643 0 456508.6 264327.8 61440 -1 2642
2644 0 456312.6 264391.8 61240 -1 2643
2645 0 453588.6 264047.8 61240 -1 2644
2646 0 453304.6 264055.8 61200 -1 2645
2647 0 452928.6 263743.8 61160 -1 2646
2648 0 452812.6 263835.8 61080 -1 2647
2649 0 452440.6 263675.8 60960 -1 2648
2650 0 452368.6 263515.8 60920 -1 2649
2651 0 451672.6 262391.8 60960 -1 2650
2652 0 450744.6 261851.8 61040 -1 2651
2653 0 450576.6 261411.8 61080 -1 2652
2654 0 450572.6 261047.8 61160 -1 2653
2655 0 450440.6 260687.8 61200 -1 2654
2656 0 450352.6 260483.8 61240 -1 2655
2657 0 450212.6 260327.8 61320 -1 2656
2658 0 449652.6 260111.8 61360 -1 2657
2659 0 448724.6 260191.8 61400 -1 2658
2660 0 448668.6 260227.8 61440 -1 2659
2661 0 448588.6 260255.8 61480 -1 2660
2662 0 448504.6 260291.8 61560 -1 2661
2663 0 448452.6 260351.8 61600 -1 2662
2664 0 448412.6 260405.8 61680 -1 2663
2665 0 448416.6 260457.8 61760 -1 2664
2666 0 448376.6 260551.8 61880 -1 2665
2667 0 448362.6 260643.8 61920 -1 2666
2668 0 448296.6 260701.8 62000 -1 2667
2669 0 448278.6 260767.8 62040 -1 2668
2670 0 448112.6 260937.8 62120 -1 2669
2671 0 448040.6 260983.8 62160 -1 2670
2672 0 447948.6 261083.8 62240 -1 2671
2673 0 447864.6 261101.8 62320 -1 2672
2674 0 447698.6 261241.8 62360 -1 2673
2675 0 447584.6 261527.8 62400 -1 2674
2676 0 447510.6 261617.8 62520 -1 2675
2677 0 447408.6 261683.8 62560 -1 2676
2678 0 447242.6 261579.8 62680 -1 2677
2679 0 446970.6 261695.8 62760 -1 2678
2680 0 446856.6 261721.8 62840 -1 2679
2681 0 446788.6 261757.8 62920 -1 2680
2682 0 446784.6 261799.8 63000 -1 2681
2683 0 446810.6 261777.8 63080 -1 2682
2684 0 446684.6 261849.8 63160 -1 2683
2685 0 446604.6 261913.8 63240 -1 2684
2686 0 446520.6 261961.8 63280 -1 2685
2687 0 446478.6 262021.8 63360 -1 2686
2688 0 446470.6 262025.8 63400 -1 2687
2689 0 446240.6 262259.8 63440 -1 2688
2690 0 446246.6 262301.8 63480 -1 2689
2691 0 446238.6 262299.8 63600 -1 2690
2692 0 446160.6 262447.8 63680 -1 2691
2693 0 446206.6 262433.8 63760 -1 2692
2694 0 446292.6 262423.8 63840 -1 2693
2695 0 446448.6 262431.8 63960 -1 2694
2696 0 446498.6 262427.8 64080 -1 2695
2697 0 446518.6 262455.8 64200 -1 2696
2698 0 446396.6 262507.8 64320 -1 2697
2699 0 446124.6 262583.8 64440 -1 2698
2700 0 445936.6 262757.8 64560 -1 2699
2701 0 445876.6 262857.8 64680 -1 2700
2702 0 445946.6 262885.8 64800 -1 2701
2703 0 445954.6 262939.8 64960 -1 2702
2704 0 445968.6 262965.8 65120 -1 2703
2705 0 445988.6 262995.8 65480 -1 2704
2706 0 487408.75 251121.75 67720 -1 2539
2707 0 487437.03 251096.28 67840 -1 2706
2708 0 483676.56 247551.78 87840 -1 1194
2709 0 484059.44 247977.06 87880 -1 2708
2710 0 484625.6 247904.02 87880 -1 2709
2711 0 485042.66 247977.58 87880 -1 2710
2712 0 485218.94 248033.64 87800 -1 2711
2713 0 485318.4 248113.95 87680 -1 2712
2714 0 485700.22 248162.39 87520 -1 2713
2715 0 486090.6 248307.28 87520 -1 2714
2716 0 486497.88 248578.03 87480 -1 2715
2717 0 486729.72 248732.28 87360 -1 2716
2718 0 486796.8 249004.12 87200 -1 2717
2719 0 486746.84 249265.02 87200 -1 2718
2720 0 486805.62 249299.78 87120 -1 2719
2721 0 486941.5 249319.12 87000 -1 2720
2722 0 486905.62 249706.31 86840 -1 2721
2723 0 486696 249959.12 86840 -1 2722
2724 0 486709.28 250153.95 86800 -1 2723
2725 0 486792.3 250332.77 86680 -1 2724
2726 0 486609.12 250519.95 86720 -1 2725
2727 0 486479.62 250710.84 86680 -1 2726
2728 0 486384.06 250845.31 86600 -1 2727
2729 0 486376.44 250949.36 86440 -1 2728
2730 0 486200.06 251198.86 86440 -1 2729
2731 0 486094.53 251334.88 86360 -1 2730
2732 0 485957.34 251435.06 86320 -1 2731
2733 0 485898.1 251518.81 86240 -1 2732
2734 0 485758.44 251640.55 86160 -1 2733
2735 0 486319.12 250837.25 86400 -1 2729
2736 0 486079.4 250808.86 86400 -1 2735
2737 0 485991.53 250802.72 86360 -1 2736
2738 0 485810.94 250786.22 86320 -1 2737
2739 0 485541 250744.28 86280 -1 2738
2740 0 485468 250728.97 86240 -1 2739
2741 0 485335.6 250751.06 86160 -1 2740
2742 0 487054.12 248870.25 87200 -1 2718
2743 0 487167.62 249086.06 87160 -1 2742
2744 0 487456.75 248707.9 87120 -1 2743
2745 0 487607.06 248862.34 87160 -1 2744
2746 0 487944.47 248701.55 87200 -1 2745
2747 0 488217.6 248863.9 87160 -1 2746
2748 0 484065.44 248478.36 88040 -1 2709
2749 0 484053.7 248686.81 88120 -1 2748
2750 0 484203.6 249500.55 88200 -1 2749
2751 0 484597.97 250113.92 88240 -1 2750
2752 0 484762.53 250330.62 88320 -1 2751
2753 0 485374.06 250928.84 88440 -1 2752
2754 0 486476.75 251590.78 88440 -1 2753
2755 0 486776.38 252006.58 88520 -1 2754
2756 0 487183.78 252957.27 88600 -1 2755
2757 0 486970.94 253570.94 88640 -1 2756
2758 0 486904.1 254347.28 88600 -1 2757
2759 0 486806.34 254518.25 88560 -1 2758
2760 0 486799.66 254571.97 88520 -1 2759
2761 0 486630.97 255002.83 88400 -1 2760
2762 0 486473.44 255276.25 88280 -1 2761
2763 0 486370.56 255602.55 88040 -1 2762
2764 0 486321.25 255933.38 87920 -1 2763
2765 0 486226.94 256195.12 87800 -1 2764
2766 0 486158.5 256656.08 87520 -1 2765
2767 0 486127.28 257566.02 87280 -1 2766
2768 0 486249.4 257777.8 87320 -1 2767
2769 0 486340.12 257757.2 87560 -1 2768
2770 0 486490.7 257937.27 87680 -1 2769
2771 0 486585.44 258245.3 87680 -1 2770
2772 0 486806.56 258464.77 87600 -1 2771
2773 0 486862 258898.19 87480 -1 2772
2774 0 486723.72 259302.95 87440 -1 2773
2775 0 486436.5 259688.1 87520 -1 2774
2776 0 486421.7 259641.02 87600 -1 2775
2777 0 486404.8 259618.58 87720 -1 2776
2778 0 486352.16 259581.58 87840 -1 2777
2779 0 486411.4 259518.4 87920 -1 2778
2780 0 486256.56 259751.28 87560 -1 2775
2781 0 486164.8 259939.98 87680 -1 2780
2782 0 485941.25 260221.03 87840 -1 2781
2783 0 485551.66 260375.73 88000 -1 2782
2784 0 485150.16 260856.58 87920 -1 2783
2785 0 484809.38 261335.19 87880 -1 2784
2786 0 484350.6 261842.86 87920 -1 2785
2787 0 484195.16 262146.06 88000 -1 2786
2788 0 484073.06 262279.6 87920 -1 2787
2789 0 483703.88 262264.38 88000 -1 2788
2790 0 483552.03 262311.75 88000 -1 2789
2791 0 483193.97 262204.34 88000 -1 2790
2792 0 483162.53 262068.73 88080 -1 2791
2793 0 483023.3 261911.73 88200 -1 2792
2794 0 483000.72 261760.77 88320 -1 2793
2795 0 483096.53 261557.4 88440 -1 2794
2796 0 483164.88 261277.03 88600 -1 2795
2797 0 483121.78 261205.88 88640 -1 2796
2798 0 483172.97 262350.97 88000 -1 2791
2799 0 484013.5 262446.25 87760 -1 2788
2800 0 483987.47 262704.78 87640 -1 2799
2801 0 483919.6 262981.53 87520 -1 2800
2802 0 483667.66 263278.28 87400 -1 2801
2803 0 483204.34 263872.4 87360 -1 2802
2804 0 482998.94 264119.7 87160 -1 2803
2805 0 483038.03 264013.34 87080 -1 2804
2806 0 482735.66 264052.53 87480 -1 2803
2807 0 482348.62 264143.94 87560 -1 2806
2808 0 482168.4 264171.97 87640 -1 2807
2809 0 481839.4 264205.53 87800 -1 2808
2810 0 481717.53 264102.3 88000 -1 2809
2811 0 481308.53 264114.94 88040 -1 2810
2812 0 481152.1 264197 88120 -1 2811
2813 0 480865.66 264244.1 88200 -1 2812
2814 0 480701.75 264222.78 88320 -1 2813
2815 0 480433.53 264027.38 88400 -1 2814
2816 0 480236.8 263915.84 88520 -1 2815
2817 0 480291.06 263607.06 88640 -1 2816
2818 0 479859.4 264238.4 88720 -1 2817
2819 0 479597.3 264375.8 88880 -1 2818
2820 0 479435.28 264525.38 89040 -1 2819
2821 0 479330.12 264771.1 89200 -1 2820
2822 0 479288.9 264846.78 89360 -1 2821
2823 0 479545.03 264941.8 89400 -1 2822
2824 0 479017 264826.75 89360 -1 2822
2825 0 478945.78 264931.28 89440 -1 2824
2826 0 478813.06 265118.12 89600 -1 2825
2827 0 478469.28 265174.5 89800 -1 2826
2828 0 478279.5 265266.66 90000 -1 2827
2829 0 478154.44 265378.56 90240 -1 2828
2830 0 477824.06 265441.62 90440 -1 2829
2831 0 477719.7 265470.8 90520 -1 2830
2832 0 477642.03 265454.88 90560 -1 2831
2833 0 477417.28 266631.16 90600 -1 2832
2834 0 479138.47 265403.8 90640 -1 2833
2835 0 479085.12 265399.56 90680 -1 2834
2836 0 478945.75 265420.4 90880 -1 2835
2837 0 478592.2 265453.78 90960 -1 2836
2838 0 478407.2 265505.06 91000 -1 2837
2839 0 478264.25 265550.2 91040 -1 2838
2840 0 478253.72 265506.12 91080 -1 2839
2841 0 478049.53 265569.44 91120 -1 2840
2842 0 477789.38 265623.34 91160 -1 2841
2843 0 477693.56 265685.5 91120 -1 2842
2844 0 477688.12 265742.6 91080 -1 2843
2845 0 477686.1 265636.38 91200 -1 2842
2846 0 477527.66 265739.47 91320 -1 2845
2847 0 477268.94 265940.84 91280 -1 2846
2848 0 477138.4 266096 91200 -1 2847
2849 0 476972.97 266230.72 91160 -1 2848
2850 0 476798.53 266327.75 91200 -1 2849
2851 0 476665.03 266373.16 91280 -1 2850
2852 0 476501.03 266389.75 91360 -1 2851
2853 0 476364.84 266450.8 91480 -1 2852
2854 0 476107.25 266697.5 91640 -1 2853
2855 0 475467.6 266946.34 91880 -1 2854
2856 0 474819.38 267270 91960 -1 2855
2857 0 474610.88 267295.9 92120 -1 2856
2858 0 474328.75 267311.25 92320 -1 2857
2859 0 474005.1 267296.22 92360 -1 2858
2860 0 473416 267571 92360 -1 2859
2861 0 473044.75 267721.4 92480 -1 2860
2862 0 472774.25 267910.84 92600 -1 2861
2863 0 472371.84 268020.72 92720 -1 2862
2864 0 472019.56 268061.16 92880 -1 2863
2865 0 471767.38 268101.16 92960 -1 2864
2866 0 471634.4 268128.38 93000 -1 2865
2867 0 471345.8 268279.34 93240 -1 2866
2868 0 471148.78 268378.2 93280 -1 2867
2869 0 471090.9 268414.75 93320 -1 2868
2870 0 471057.97 268393.22 93360 -1 2869
2871 0 470988.5 268462.12 93440 -1 2870
2872 0 470549.97 268668.03 93600 -1 2871
2873 0 470247.94 268916.84 93680 -1 2872
2874 0 470047.9 269031.53 93640 -1 2873
2875 0 469240.84 269208.44 93640 -1 2874
2876 0 468369.84 269381.44 93640 -1 2875
2877 0 468007.72 269443.25 93680 -1 2876
2878 0 467683.88 269352.6 93720 -1 2877
2879 0 467719.28 269310.9 93840 -1 2878
2880 0 467763.97 269331.03 93960 -1 2879
2881 0 467308.2 269444.03 93640 -1 2878
2882 0 467045.1 269530.44 93680 -1 2881
2883 0 466917.25 269621.25 93760 -1 2882
2884 0 466663.72 269770.47 93880 -1 2883
2885 0 466431.88 270002.78 93960 -1 2884
2886 0 466295.94 270067.75 94080 -1 2885
2887 0 465998.7 270205.06 94160 -1 2886
2888 0 465748.2 270356.4 94240 -1 2887
2889 0 465458.47 270626.97 94280 -1 2888
2890 0 465190.4 270730.6 94320 -1 2889
2891 0 464883.44 270801.72 94480 -1 2890
2892 0 464735.25 270812.22 94560 -1 2891
2893 0 464261.6 270748.5 94600 -1 2892
2894 0 463885.1 270573.16 94600 -1 2893
2895 0 463581.72 270370.5 94720 -1 2894
2896 0 463544.78 270299 94800 -1 2895
2897 0 463543.6 270216.47 94920 -1 2896
2898 0 463493.03 270138.7 95040 -1 2897
2899 0 463000.72 269990.6 94720 -1 2895
2900 0 462892.2 269812 94640 -1 2899
2901 0 462807.47 269579.6 94560 -1 2900
2902 0 462724.8 269528.97 94520 -1 2901
2903 0 462682.94 269455.06 94400 -1 2902
2904 0 462638.16 269273.3 94280 -1 2903
2905 0 462503.7 269068.72 94200 -1 2904
2906 0 462433 269011 94040 -1 2905
2907 0 462440.84 268915.97 93880 -1 2906
2908 0 462680.16 268879.94 93880 -1 2907
2909 0 462788.72 268885.56 93800 -1 2908
2910 0 462317.8 268876.28 93840 -1 2907
2911 0 462094.62 268848.12 93720 -1 2910
2912 0 461809.12 268837.12 93600 -1 2911
2913 0 461579.72 268720.94 93400 -1 2912
2914 0 461413.75 268625.47 93240 -1 2913
2915 0 461256.9 268719.47 93080 -1 2914
2916 0 461273.44 268720.3 92920 -1 2915
2917 0 461338.4 268759.4 92760 -1 2916
2918 0 461199.75 268720.38 92640 -1 2917
2919 0 461015.97 268741.66 92480 -1 2918
2920 0 461072.06 268788.72 92320 -1 2919
2921 0 460921.56 268770.62 92160 -1 2920
2922 0 460873.2 268770.53 92000 -1 2921
2923 0 460814.03 268911.22 91800 -1 2922
2924 0 460703.94 269055.62 91560 -1 2923
2925 0 460704.28 269190.8 91360 -1 2924
2926 0 460634.06 269322.1 91120 -1 2925
2927 0 460629.28 269429.47 90960 -1 2926
2928 0 460754.94 269498.22 90800 -1 2927
2929 0 460790.7 269726.03 90760 -1 2928
2930 0 460874.84 269956.22 90640 -1 2929
2931 0 460907.62 269995.72 90600 -1 2930
2932 0 459526.9 270072.88 90560 -1 2931
2933 0 459427.6 270140.44 90520 -1 2932
2934 0 459453.1 270329.16 90400 -1 2933
2935 0 459398.2 270194.12 90360 -1 2934
2936 0 459376.7 270156.28 90280 -1 2935
2937 0 459382.56 270200.56 90200 -1 2936
2938 0 459353.38 270164.25 90080 -1 2937
2939 0 459285.12 270141.7 90000 -1 2938
2940 0 459237.47 270159.12 89880 -1 2939
2941 0 459192.22 270178.3 89840 -1 2940
2942 0 458929.72 270221.25 89720 -1 2941
2943 0 458802.9 270224.53 89680 -1 2942
2944 0 458758.72 270309.25 89640 -1 2943
2945 0 458345.88 269882.38 89560 -1 2944
2946 0 457869.53 269770.25 89480 -1 2945
2947 0 457414.9 269623.94 89520 -1 2946
2948 0 457192.2 269593.84 89600 -1 2947
2949 0 457424.1 270034.94 89680 -1 2948
2950 0 457337.6 270064.2 89720 -1 2949
2951 0 457088.03 269965.75 89840 -1 2950
2952 0 456683.62 269833.72 90000 -1 2951
2953 0 456328.53 269732.4 90080 -1 2952
2954 0 456172.16 269676.53 90200 -1 2953
2955 0 456034.72 269715.4 90400 -1 2954
2956 0 455786.56 269501.25 90560 -1 2955
2957 0 456702.06 269469.1 90600 -1 2956
2958 0 456647.44 269452.84 90640 -1 2957
2959 0 456199.4 269317.28 90800 -1 2958
2960 0 455889.1 269310.3 90960 -1 2959
2961 0 455604.66 269227.16 91120 -1 2960
2962 0 455429.53 269302.9 91240 -1 2961
2963 0 455121.94 269281.53 91440 -1 2962
2964 0 454752.47 269137.2 91680 -1 2963
2965 0 454278.22 269060.34 91880 -1 2964
2966 0 453666.2 269136.1 92040 -1 2965
2967 0 453196.7 269241.16 91960 -1 2966
2968 0 453014.84 269452.44 91800 -1 2967
2969 0 452948.75 269626.56 91520 -1 2968
2970 0 452742.47 269711.12 91360 -1 2969
2971 0 452813.9 269700.38 91320 -1 2970
2972 0 452811.12 269724.16 91160 -1 2971
2973 0 452254.9 269728.62 91280 -1 2970
2974 0 451866.28 269688.1 91280 -1 2973
2975 0 451573.06 269713.78 91120 -1 2974
2976 0 451344.34 269698.28 91040 -1 2975
2977 0 451222.4 269704.1 90960 -1 2976
2978 0 450827.75 269675.97 90840 -1 2977
2979 0 450683.66 269742.44 90880 -1 2978
2980 0 450671.94 269720.78 91000 -1 2979
2981 0 450597.44 269711.16 91080 -1 2980
2982 0 450732.06 269716.88 90680 -1 2978
2983 0 450665.47 269686 90640 -1 2982
2984 0 450594.5 269659.47 90600 -1 2983
2985 0 449922.6 269681.62 90560 -1 2984
2986 0 449829.62 269700.78 90480 -1 2985
2987 0 449592.9 269574.47 90360 -1 2986
2988 0 449431.94 269433.56 90200 -1 2987
2989 0 449332.16 269347.9 90040 -1 2988
2990 0 449240.72 269354.56 89960 -1 2989
2991 0 449108.1 269284.4 89840 -1 2990
2992 0 449049.94 269295 89680 -1 2991
2993 0 448438.28 268335.62 89600 -1 2992
2994 0 448577.34 268545.66 89560 -1 2993
2995 0 448544.62 268610.12 89400 -1 2994
2996 0 448410.53 268595.6 89360 -1 2995
2997 0 448168.22 268566.47 89280 -1 2996
2998 0 447896.6 268325.8 89160 -1 2997
2999 0 447845.56 267901 89000 -1 2998
3000 0 447889.3 267835.75 88840 -1 2999
3001 0 447949.75 267764 88760 -1 3000
3002 0 447957.6 267802.97 88720 -1 3001
3003 0 447996.1 267889.25 88680 -1 3002
3004 0 447990.75 267687.06 88640 -1 3003
3005 0 447975.84 267572.9 88520 -1 3004
3006 0 447894.9 267562.75 88320 -1 3005
3007 0 447827.75 267610.56 88000 -1 3006
3008 0 447896.88 267513.72 87720 -1 3007
3009 0 447990.6 267435.1 87440 -1 3008
3010 0 447955.9 267456.6 87400 -1 3009
3011 0 447843.5 267487.12 87280 -1 3010
3012 0 447639.03 267438.34 87120 -1 3011
3013 0 447565.75 267393.88 87080 -1 3012
3014 0 448132.88 267280.3 87440 -1 3009
3015 0 448206.9 267270.53 87400 -1 3014
3016 0 448288.22 267324.9 87320 -1 3015
3017 0 448296.53 267347.03 87240 -1 3016
3018 0 448388.1 267378.1 87160 -1 3017
3019 0 448382.78 267347.12 87080 -1 3018
3020 0 448521.47 267470.9 87080 -1 3019
3021 0 448280.03 267048.06 87080 -1 3019
3022 0 448156.12 266837.2 87000 -1 3021
3023 0 448028.72 266611.06 87040 -1 3022
3024 0 447894.06 266490.03 87000 -1 3023
3025 0 447839.44 266433.03 86960 -1 3024
3026 0 453912.06 269046 92080 -1 2966
3027 0 454014.5 268964.53 92120 -1 3026
3028 0 460690.03 269064.94 90840 -1 2928
3029 0 460595.22 268970.47 90800 -1 3028
3030 0 471648.75 268233.5 92920 -1 2865
3031 0 471719.66 268388.62 92800 -1 3030
3032 0 477424.94 265776.25 91360 -1 2846
3033 0 481998.2 264060.28 88040 -1 2810
3034 0 482118.4 263991.78 88160 -1 3033
3035 0 482243.12 263916.97 88280 -1 3034
3036 0 482371.1 263786.06 88360 -1 3035
3037 0 482522.44 263616.9 88480 -1 3036
3038 0 483603.56 263392.72 87320 -1 2802
3039 0 483497.38 263714.34 87160 -1 3038
3040 0 483681.38 263426.2 87080 -1 3039
3041 0 483698.2 263505.8 87000 -1 3040
3042 0 486254.97 257544.67 87000 -1 2767
3043 0 486444.9 257608.92 86880 -1 3042
3044 0 486575.25 257741.69 86640 -1 3043
3045 0 486582.9 257835.58 86440 -1 3044
3046 0 486632.6 257863.02 86320 -1 3045
3047 0 486775.47 257915.86 86200 -1 3046
3048 0 486959.16 258069.31 86080 -1 3047
3049 0 486964.28 258245.2 85880 -1 3048
3050 0 486952.28 258235.55 85680 -1 3049
3051 0 486975.1 258258.11 85600 -1 3050
3052 0 486996.94 258285.42 85520 -1 3051
3053 0 486866.2 258349.4 85480 -1 3052
3054 0 486741.66 258403.52 85440 -1 3053
3055 0 486637.47 239541.62 87000 -1 1158
3056 0 486419.5 239267.5 86840 -1 3055
3057 0 485901.9 239025.81 86480 -1 3056
3058 0 485414.84 238836.61 86360 -1 3057
3059 0 485177.97 238742.95 86320 -1 3058
3060 0 485192.44 238608.47 86280 -1 3059
3061 0 484844.84 238660.83 86360 -1 3059
3062 0 484551.3 238650.22 86400 -1 3061
3063 0 484215.06 238590.31 86520 -1 3062
3064 0 483449.16 238436.6 86520 -1 3063
3065 0 483245.4 238414.61 86360 -1 3064
3066 0 482743.88 238343.92 86160 -1 3065
3067 0 482562.25 238340.83 86040 -1 3066
3068 0 482315.22 238254.5 85840 -1 3067
3069 0 482044.1 238115.94 85680 -1 3068
3070 0 481769.5 238074.4 85560 -1 3069
3071 0 481455.3 238053.05 85360 -1 3070
3072 0 481050.16 238114.33 85160 -1 3071
3073 0 480634.44 238247.16 85000 -1 3072
3074 0 480353.8 238251.75 84960 -1 3073
3075 0 479920.94 238083.03 84920 -1 3074
3076 0 479885.97 238003.66 84960 -1 3075
3077 0 479894.6 238015.06 85000 -1 3076
3078 0 479698.53 238003.53 84880 -1 3075
3079 0 479523.97 237917.89 84720 -1 3078
3080 0 479432.03 237898.95 84680 -1 3079
3081 0 479391.44 237886.69 84600 -1 3080
3082 0 479345.8 237898.52 84480 -1 3081
3083 0 479255.8 238027.53 84320 -1 3082
3084 0 479195.03 238140.52 84200 -1 3083
3085 0 478986.12 238207.02 84120 -1 3084
3086 0 478819.25 238223.02 84000 -1 3085
3087 0 478799.16 238226.31 83960 -1 3086
3088 0 478893.9 238217.12 83840 -1 3087
3089 0 478906.8 238223.72 83720 -1 3088
3090 0 478774 238203.28 83640 -1 3089
3091 0 478702.53 238159.2 83520 -1 3090
3092 0 478603.9 238075.94 83440 -1 3091
3093 0 478538.94 238078.78 83320 -1 3092
3094 0 478309.72 238176.2 83160 -1 3093
3095 0 478252.47 238210.53 83000 -1 3094
3096 0 478045.2 238106.17 82840 -1 3095
3097 0 477918.47 238051.11 82800 -1 3096
3098 0 477945.9 238139.06 82760 -1 3097
3099 0 477923.38 238254.98 82600 -1 3098
3100 0 477930.94 238427.31 82560 -1 3099
3101 0 477671.03 237939.7 82720 -1 3097
3102 0 477602.97 237771.72 82720 -1 3101
3103 0 477426.3 237690.7 82680 -1 3102
3104 0 477335.06 237656.03 82560 -1 3103
3105 0 477121.97 237513.42 82360 -1 3104
3106 0 476710.44 237424.81 82200 -1 3105
3107 0 476376.78 237378.25 82160 -1 3106
3108 0 476097.8 237354.4 82040 -1 3107
3109 0 475770.16 237323.31 82080 -1 3108
3110 0 475669.88 237298.48 82040 -1 3109
3111 0 475409.97 237359.12 81960 -1 3110
3112 0 475283.1 237347.23 81920 -1 3111
3113 0 474638.97 237407.3 81920 -1 3112
3114 0 474313.16 237368.78 81880 -1 3113
3115 0 474322.88 237322.69 81800 -1 3114
3116 0 474350.56 237360.12 81720 -1 3115
3117 0 473813.9 237214.23 81880 -1 3114
3118 0 473623.9 237123.47 81840 -1 3117
3119 0 476093.97 237395.03 81960 -1 3108
3120 0 476038.94 237345.61 81880 -1 3119
3121 0 476019.75 237235.02 81840 -1 3120
3122 0 475939.38 237074.78 81760 -1 3121
3123 0 475934.8 236986.16 81680 -1 3122
3124 0 479352 237850.98 84680 -1 3079
3125 0 479212.06 237777.97 84720 -1 3124
3126 0 479620.03 237942.9 84680 -1 3079
3127 0 479691.53 237958.66 84600 -1 3126
3128 0 496945.1 233253.34 86320 -1 333
3129 0 497001.5 232867.89 86520 -1 3128
3130 0 497067.8 232502.45 86680 -1 3129
3131 0 497104.66 232335.33 86840 -1 3130
3132 0 497176.6 232117.81 87000 -1 3131
3133 0 497220.84 232024.19 87120 -1 3132
3134 0 497296.78 231795.81 87240 -1 3133
3135 0 497350.6 231645.75 87400 -1 3134
3136 0 497393.9 231452.58 87640 -1 3135
3137 0 497455.5 231276.97 87840 -1 3136
3138 0 497422.72 231071.62 88000 -1 3137
3139 0 497360.1 230817.62 88200 -1 3138
3140 0 497292.62 230616.1 88400 -1 3139
3141 0 497341.16 230350.4 88560 -1 3140
3142 0 497371.72 230424.78 88600 -1 3141
3143 0 497523.47 230516.6 88640 -1 3142
3144 0 497581.16 230245.38 88720 -1 3143
3145 0 497481.88 230015.4 88840 -1 3144
3146 0 497455.62 229819.69 89000 -1 3145
3147 0 497449.38 229711.25 89160 -1 3146
3148 0 497438.44 229586.98 89360 -1 3147
3149 0 497287.62 229462.89 89560 -1 3148
3150 0 497157.56 229385.38 89760 -1 3149
3151 0 497094.9 229243.23 89920 -1 3150
3152 0 497049.56 229193.83 90040 -1 3151
3153 0 496924.56 229069.53 90240 -1 3152
3154 0 496871.84 229013.89 90480 -1 3153
3155 0 496885.6 228921.34 90600 -1 3154
3156 0 497342.75 228859.64 90640 -1 3155
3157 0 497292.97 228684.48 90840 -1 3156
3158 0 497313.7 228636.22 90960 -1 3157
3159 0 497391.16 225424.75 91000 -1 3158
3160 0 497382.16 228357.84 91040 -1 3159
3161 0 497335.9 228297.39 91240 -1 3160
3162 0 497427.34 227988.81 91360 -1 3161
3163 0 497241.53 227881.69 91520 -1 3162
3164 0 497073.44 227637.28 91680 -1 3163
3165 0 496985.06 227443.69 91800 -1 3164
3166 0 496818.75 227072.89 92000 -1 3165
3167 0 496686.9 226749.9 92200 -1 3166
3168 0 496506.53 226470.62 92360 -1 3167
3169 0 496421.5 226162.56 92520 -1 3168
3170 0 496322.6 225807.56 92720 -1 3169
3171 0 496291.72 225473.25 92920 -1 3170
3172 0 496248.8 225230.77 93080 -1 3171
3173 0 496278 225059.95 93240 -1 3172
3174 0 496266.56 224905.19 93480 -1 3173
3175 0 496370.06 224821.17 93680 -1 3174
3176 0 496600.44 224747.25 93960 -1 3175
3177 0 496643.88 224633.4 94200 -1 3176
3178 0 496666.4 224486.34 94440 -1 3177
3179 0 496653.97 224339.8 94720 -1 3178
3180 0 496576 224177.4 94840 -1 3179
3181 0 496523.7 224068.52 94920 -1 3180
3182 0 496322.97 223850.77 95120 -1 3181
3183 0 496067.16 223594.67 95320 -1 3182
3184 0 495767.47 223262.94 95480 -1 3183
3185 0 495619.4 223105.44 95600 -1 3184
3186 0 495573.9 223045.17 95640 -1 3185
3187 0 495446.75 222767.03 95800 -1 3186
3188 0 495375.22 222569.45 96000 -1 3187
3189 0 495379.47 222434.06 96160 -1 3188
3190 0 495453.4 222297.83 96320 -1 3189
3191 0 495544.6 222138.2 96560 -1 3190
3192 0 495590.12 221986.36 96680 -1 3191
3193 0 495656.75 221772.53 96880 -1 3192
3194 0 495725.16 221543.44 97080 -1 3193
3195 0 495786.66 221328.97 97280 -1 3194
3196 0 495754 221195.75 97480 -1 3195
3197 0 495718.12 221116.2 97680 -1 3196
3198 0 495735.4 220917.31 97880 -1 3197
3199 0 495686.56 220740.94 98120 -1 3198
3200 0 495624.4 220668.06 98320 -1 3199
3201 0 495573.22 220646.77 98440 -1 3200
3202 0 495550.12 220571.12 98640 -1 3201
3203 0 495537.56 220513.03 98840 -1 3202
3204 0 495544.53 220488.25 99000 -1 3203
3205 0 495600.84 220503.02 99280 -1 3204
3206 0 495609.84 220502.42 99320 -1 3205
3207 0 495662.75 220498.72 99560 -1 3206
3208 0 495775.7 220440.67 99720 -1 3207
3209 0 496009.22 220299.75 1e+05 -1 3208
3210 0 496183.16 220160.95 100160 -1 3209
3211 0 496197.75 219977.42 100360 -1 3210
3212 0 496270.7 219794.52 100560 -1 3211
3213 0 496275.94 219676.77 100720 -1 3212
3214 0 496209.4 219551.75 100880 -1 3213
3215 0 496185.7 219505.11 101080 -1 3214
3216 0 496036.06 219166.92 101280 -1 3215
3217 0 496068.16 218991.97 101520 -1 3216
3218 0 496048.97 218846.17 101680 -1 3217
3219 0 496043.75 218812.89 101720 -1 3218
3220 0 496103.34 218697.02 101920 -1 3219
3221 0 496104.2 218640.6 102000 -1 3220
3222 0 496105.34 218584.33 102080 -1 3221
3223 0 496105.97 218556.5 102120 -1 3222
3224 0 496157.12 218418.05 102320 -1 3223
3225 0 496219.66 218250.08 102520 -1 3224
3226 0 496214.94 218196.5 102680 -1 3225
3227 0 496288.1 218129.16 102880 -1 3226
3228 0 496355.06 217985.6 103080 -1 3227
3229 0 496385.12 217882.25 103240 -1 3228
3230 0 496416.94 217785.81 103480 -1 3229
3231 0 496439.72 217727.4 103640 -1 3230
3232 0 496421.06 217660.23 103760 -1 3231
3233 0 496507.97 217600.66 104040 -1 3232
3234 0 496559.53 217560.64 104240 -1 3233
3235 0 496652.25 217346.25 104440 -1 3234
3236 0 496666.75 217208.05 104640 -1 3235
3237 0 496668.72 217106.92 104840 -1 3236
3238 0 496660.9 217075.88 105000 -1 3237
3239 0 496652.12 216952.39 105120 -1 3238
3240 0 496644.47 216814.77 105280 -1 3239
3241 0 496631.16 216706.89 105400 -1 3240
3242 0 494080.66 219116.16 105400 -1 3241
3243 0 496665.28 216688.69 105480 -1 3242
3244 0 496580.34 216551.02 105600 -1 3243
3245 0 496538.8 216353.05 105800 -1 3244
3246 0 496439.06 216222.19 106040 -1 3245
3247 0 496409.4 216088.94 106200 -1 3246
3248 0 496375 215938.78 106400 -1 3247
3249 0 496393.84 215811.3 106560 -1 3248
3250 0 496349.7 215637.7 106760 -1 3249
3251 0 496366.22 215395.83 107000 -1 3250
3252 0 496406.6 215250.67 107200 -1 3251
3253 0 496470.34 215000.83 107480 -1 3252
3254 0 496559.25 214757.8 107720 -1 3253
3255 0 496686.5 214600.7 107920 -1 3254
3256 0 496817.53 214446.77 108040 -1 3255
3257 0 497030.12 214296.78 108200 -1 3256
3258 0 497177.75 214149.42 108360 -1 3257
3259 0 497322.78 214047.95 108560 -1 3258
3260 0 497362.1 213800.77 108720 -1 3259
3261 0 497354.28 213569.38 108920 -1 3260
3262 0 497047.44 213179.95 109120 -1 3261
3263 0 496750.94 212778.39 109280 -1 3262
3264 0 496642.84 212609.64 109520 -1 3263
3265 0 496665.66 212621.58 109720 -1 3264
3266 0 496656.94 212621.42 109920 -1 3265
3267 0 496676.78 212625.34 110120 -1 3266
3268 0 496738.28 212621.45 110280 -1 3267
3269 0 496755.22 212636.64 110440 -1 3268
3270 0 496767.97 212577.55 110680 -1 3269
3271 0 496824.53 212463.25 110880 -1 3270
3272 0 496728.7 211997.19 111080 -1 3271
3273 0 496735.06 211689.78 111240 -1 3272
3274 0 496650.38 211342.02 111480 -1 3273
3275 0 496604.62 211161.88 111640 -1 3274
3276 0 496563.1 211094.2 111760 -1 3275
3277 0 496530.44 211039.19 111920 -1 3276
3278 0 496500.38 210940.53 112120 -1 3277
3279 0 496474.97 210885.84 112320 -1 3278
3280 0 496415.75 210855.98 112520 -1 3279
3281 0 496372.72 210727.81 112760 -1 3280
3282 0 496250.88 210638.86 112920 -1 3281
3283 0 496105.6 210471.94 113160 -1 3282
3284 0 495885.6 210224.14 113360 -1 3283
3285 0 495641.7 209972.6 113600 -1 3284
3286 0 495613.84 209727.62 113800 -1 3285
3287 0 495594.7 209660.25 114040 -1 3286
3288 0 495495.1 209439.06 114320 -1 3287
3289 0 495410.78 209272.67 114560 -1 3288
3290 0 495401.56 209099.27 114760 -1 3289
3291 0 495390.22 208997.25 114960 -1 3290
3292 0 495428.8 208835.95 115160 -1 3291
3293 0 495384.53 208723.45 115320 -1 3292
3294 0 495367.56 208689.48 115400 -1 3293
3295 0 495249.2 208571.16 115520 -1 3294
3296 0 495157.94 208420.03 115640 -1 3295
3297 0 495041.9 208286.89 115800 -1 3296
3298 0 494729.88 208083.42 115960 -1 3297
3299 0 494500.12 207879.56 116120 -1 3298
3300 0 494380.53 207780.14 116280 -1 3299
3301 0 494416.66 207690.08 116480 -1 3300
3302 0 494483.62 207643.98 116600 -1 3301
3303 0 494566.28 207584.69 116800 -1 3302
3304 0 494578.5 207452.4 117040 -1 3303
3305 0 494577.6 207331.98 117200 -1 3304
3306 0 494571.5 207204.88 117400 -1 3305
3307 0 494625.28 207010.58 117560 -1 3306
3308 0 494529 206871.69 117760 -1 3307
3309 0 494468.97 206604.03 117960 -1 3308
3310 0 494460.66 206404.48 118120 -1 3309
3311 0 494484.22 206153.4 118280 -1 3310
3312 0 494592.75 205771.75 118480 -1 3311
3313 0 494564.9 205507.61 118640 -1 3312
3314 0 494464.5 205282.28 118840 -1 3313
3315 0 494388.34 205125.67 119040 -1 3314
3316 0 494442 204952.78 119200 -1 3315
3317 0 494385.2 204790.4 119400 -1 3316
3318 0 494381.44 204648.38 119640 -1 3317
3319 0 494288.4 204377.88 119880 -1 3318
3320 0 494211.9 204100.36 120080 -1 3319
3321 0 494178.06 203921.36 120240 -1 3320
3322 0 494242.25 203927.94 120400 -1 3321
3323 0 494194.3 203790.95 120600 -1 3322
3324 0 494113.06 203569.53 120800 -1 3323
3325 0 493947.38 203311.25 120960 -1 3324
3326 0 493710.7 202928.4 121080 -1 3325
3327 0 493594.16 202668.44 121280 -1 3326
3328 0 493458.22 202338.62 121480 -1 3327
3329 0 493507.1 202289.38 121640 -1 3328
3330 0 493524.78 202199.86 121800 -1 3329
3331 0 493507.88 202038.55 122080 -1 3330
3332 0 493442.2 201888.27 122280 -1 3331
3333 0 493274.88 201627.19 122440 -1 3332
3334 0 492850.25 201114.53 122640 -1 3333
3335 0 492757.7 200923.92 122840 -1 3334
3336 0 492731.06 200762.4 123000 -1 3335
3337 0 492731.5 200689.14 123160 -1 3336
3338 0 492728.38 200575.2 123360 -1 3337
3339 0 492784.78 200456.1 123520 -1 3338
3340 0 492871.88 200326.22 123640 -1 3339
3341 0 492958.88 200181.64 123800 -1 3340
3342 0 493040.6 199990.8 124000 -1 3341
3343 0 493062.6 199907 124120 -1 3342
3344 0 493077.12 199851.47 124200 -1 3343
3345 0 492960.38 199758.62 124400 -1 3344
3346 0 492726.1 199575.98 124640 -1 3345
3347 0 492724.8 199455.7 124840 -1 3346
3348 0 492692.6 199267.42 125040 -1 3347
3349 0 492782.72 199066.69 125320 -1 3348
3350 0 492789.9 198826.14 125600 -1 3349
3351 0 492828.22 198654.44 125800 -1 3350
3352 0 492726.12 198530.28 125960 -1 3351
3353 0 492671.5 198439 126040 -1 3352
3354 0 492617.44 198348.05 126120 -1 3353
3355 0 492496.56 198088.97 126320 -1 3354
3356 0 492410.88 197933.2 126440 -1 3355
3357 0 492525.06 197595.81 126640 -1 3356
3358 0 492601.9 197368.67 126800 -1 3357
3359 0 492652.16 197146.05 126920 -1 3358
3360 0 492731.28 197039.53 127080 -1 3359
3361 0 492739.8 196925.55 127280 -1 3360
3362 0 492666.8 196807.16 127440 -1 3361
3363 0 492651.97 196700.48 127640 -1 3362
3364 0 492621.62 196604.38 127800 -1 3363
3365 0 492602.06 196422.03 127960 -1 3364
3366 0 492485.38 196200.77 128160 -1 3365
3367 0 492410.4 196027.28 128280 -1 3366
3368 0 492323.38 195732.58 128480 -1 3367
3369 0 492299.3 195568.2 128680 -1 3368
3370 0 492252.25 195261.02 128880 -1 3369
3371 0 492216.47 195018.94 129040 -1 3370
3372 0 492222.66 194881.88 129240 -1 3371
3373 0 492166.06 194710.95 129480 -1 3372
3374 0 492131.84 194613.25 129720 -1 3373
3375 0 492125.38 194575.42 129880 -1 3374
3376 0 492092.75 194618.47 130040 -1 3375
3377 0 492128.62 194598.17 130200 -1 3376
3378 0 492119.22 194561.12 130360 -1 3377
3379 0 492094.9 194437.25 130520 -1 3378
3380 0 492081.16 194347.53 130640 -1 3379
3381 0 492041.56 194221.25 130760 -1 3380
3382 0 492029.3 194110.14 130880 -1 3381
3383 0 492020.62 193938.98 131040 -1 3382
3384 0 491963.78 193866.83 131160 -1 3383
3385 0 491918.53 193825.61 131280 -1 3384
3386 0 491895.72 193759.36 131360 -1 3385
3387 0 491863.3 193552.5 131480 -1 3386
3388 0 491865.5 193385.75 131600 -1 3387
3389 0 491858.34 193288.38 131720 -1 3388
3390 0 491842.16 193151.06 131840 -1 3389
3391 0 491868.38 193094.05 131960 -1 3390
3392 0 491897.94 193057.92 132120 -1 3391
3393 0 491896.9 193052.88 132280 -1 3392
3394 0 492014.72 193033.08 132480 -1 3393
3395 0 492120.97 192962.81 132640 -1 3394
3396 0 492207.38 192897.52 132800 -1 3395
3397 0 492230.88 192760.6 132920 -1 3396
3398 0 492238.7 192640.06 133040 -1 3397
3399 0 492195.44 192472.6 133160 -1 3398
3400 0 492105.5 192176.02 133320 -1 3399
3401 0 491984.28 192071.86 133440 -1 3400
3402 0 491858.56 191938.61 133640 -1 3401
3403 0 491783.84 191732.86 133760 -1 3402
3404 0 491764.03 191560 133920 -1 3403
3405 0 491676.88 191308.06 134040 -1 3404
3406 0 491519.7 191138.55 134200 -1 3405
3407 0 491398.1 191020.27 134320 -1 3406
3408 0 491355.5 190895.73 134480 -1 3407
3409 0 491290.7 190814.94 134640 -1 3408
3410 0 491299.47 190701.53 134800 -1 3409
3411 0 491299.25 190601.16 134920 -1 3410
3412 0 491299.38 190444.61 135080 -1 3411
3413 0 491332.66 190237.3 135240 -1 3412
3414 0 491384.47 190079.86 135480 -1 3413
3415 0 491363.6 189965.19 135720 -1 3414
3416 0 491342.1 189895.67 135880 -1 3415
3417 0 491275.03 189746.06 136080 -1 3416
3418 0 491198.25 189504.77 136280 -1 3417
3419 0 491151.53 189392.2 136400 -1 3418
3420 0 491103.06 189242.56 136520 -1 3419
3421 0 491048 189176.81 136680 -1 3420
3422 0 490857.84 189049.6 136880 -1 3421
3423 0 490731.38 188953.38 137080 -1 3422
3424 0 490618.53 188772.6 137200 -1 3423
3425 0 490529.4 188506.58 137360 -1 3424
3426 0 490439.03 188213.3 137520 -1 3425
3427 0 490345.6 187897.12 137720 -1 3426
3428 0 490271.34 187589.48 137920 -1 3427
3429 0 490225.75 187449.14 138040 -1 3428
3430 0 490215.56 187408.52 138080 -1 3429
3431 0 490200.75 187374.89 138120 -1 3430
3432 0 490183.25 187364.66 138160 -1 3431
3433 0 490178.47 187312.23 138200 -1 3432
3434 0 490174.2 187291.53 138240 -1 3433
3435 0 490149.94 187283.88 138280 -1 3434
3436 0 490126.62 187287.7 138320 -1 3435
3437 0 490125.62 187216.77 138360 -1 3436
3438 0 490124.1 187138.2 138400 -1 3437
3439 0 490118.3 187064.98 138440 -1 3438
3440 0 490121.66 187060.86 138480 -1 3439
3441 0 490117.4 187046.05 138520 -1 3440
3442 0 490120.88 187036.34 138560 -1 3441
3443 0 490121 187025.27 138600 -1 3442
3444 0 490127.47 187029.67 138640 -1 3443
3445 0 490134.1 187009.27 138680 -1 3444
3446 0 490126.88 186994.12 138720 -1 3445
3447 0 490144.66 187012.9 138760 -1 3446
3448 0 490125.53 186978.69 138800 -1 3447
3449 0 490117.7 186959.42 138840 -1 3448
3450 0 490106.25 186935.34 138880 -1 3449
3451 0 490093.53 186914.7 138920 -1 3450
3452 0 490033.22 186897.92 138960 -1 3451
3453 0 489978.78 186889.25 139000 -1 3452
3454 0 489919.2 186878.2 139040 -1 3453
3455 0 489866.16 186868.9 139080 -1 3454
3456 0 489788.8 186799.45 139120 -1 3455
3457 0 489715.47 186733.27 139160 -1 3456
3458 0 489641.75 186669.52 139200 -1 3457
3459 0 489609.34 186634.12 139240 -1 3458
3460 0 489610.94 186654.66 139280 -1 3459
3461 0 489583.16 186617.7 139320 -1 3460
3462 0 489574.72 186584.78 139360 -1 3461
3463 0 489589.2 186553.17 139400 -1 3462
3464 0 489600.66 186523.75 139440 -1 3463
3465 0 489610.03 186495.45 139480 -1 3464
3466 0 489617.2 186454.84 139520 -1 3465
3467 0 489629.28 186424.28 139560 -1 3466
3468 0 489626.75 186397.23 139600 -1 3467
3469 0 489627.84 186371.38 139640 -1 3468
3470 0 489623.84 186329.66 139680 -1 3469
3471 0 489627.44 186285.58 139720 -1 3470
3472 0 489626.22 186257.25 139760 -1 3471
3473 0 489619.78 186236.16 139800 -1 3472
3474 0 489610.38 186220.8 139840 -1 3473
3475 0 489604.53 186201.36 139880 -1 3474
3476 0 489597.47 186184.55 139920 -1 3475
3477 0 489590.25 186166.12 139960 -1 3476
3478 0 489629.3 186163.36 140000 -1 3477
3479 0 489640.75 186176.6 140040 -1 3478
3480 0 489564.6 186152.44 140080 -1 3479
3481 0 489702.28 186136.56 140120 -1 3480
3482 0 489723.7 186060.02 140160 -1 3481
3483 0 489759.9 185973.22 140200 -1 3482
3484 0 489777.7 185916.62 140240 -1 3483
3485 0 489803.97 185859.19 140280 -1 3484
3486 0 489827.6 185794.33 140320 -1 3485
3487 0 489844.06 185757.23 140360 -1 3486
3488 0 489857.5 185708.3 140400 -1 3487
3489 0 489869.72 185668.05 140440 -1 3488
3490 0 489878.2 185623.73 140480 -1 3489
3491 0 489894.22 185585.02 140520 -1 3490
3492 0 489887.6 185565.97 140560 -1 3491
3493 0 489876.12 185539.61 140600 -1 3492
3494 0 489868.94 185513.47 140640 -1 3493
3495 0 489857.62 185481.08 140680 -1 3494
3496 0 489853.7 185464.48 140720 -1 3495
3497 0 489851.16 185445.17 140760 -1 3496
3498 0 489846.44 185438.39 140800 -1 3497
3499 0 489839.84 185410.28 140840 -1 3498
3500 0 489831.28 185400.14 140880 -1 3499
3501 0 489830.03 185370.55 140920 -1 3500
3502 0 489832.2 185320.19 140960 -1 3501
3503 0 489836.62 185286.06 141000 -1 3502
3504 0 489844.47 185249.08 141040 -1 3503
3505 0 489823.66 185203.44 141080 -1 3504
3506 0 489804.78 185174.16 141120 -1 3505
3507 0 489792.25 185142.42 141160 -1 3506
3508 0 489771.9 185118.06 141200 -1 3507
3509 0 489773.56 185060.55 141240 -1 3508
3510 0 489777.16 185021.52 141280 -1 3509
3511 0 489777.5 184977.97 141320 -1 3510
3512 0 489789.06 184939.02 141360 -1 3511
3513 0 489784.38 184889.84 141400 -1 3512
3514 0 489787.34 184843.31 141440 -1 3513
3515 0 489791.72 184806.62 141480 -1 3514
3516 0 489795.22 184771.14 141520 -1 3515
3517 0 489806.12 184731.52 141560 -1 3516
3518 0 489814.2 184695.61 141600 -1 3517
3519 0 489826.78 184656.52 141640 -1 3518
3520 0 489830.38 184618.3 141680 -1 3519
3521 0 489837.4 184555.28 141720 -1 3520
3522 0 489847.66 184505.31 141760 -1 3521
3523 0 489862.53 184446.92 141800 -1 3522
3524 0 489876.2 184388.47 141840 -1 3523
3525 0 489896.16 184337.4 141880 -1 3524
3526 0 489918.4 184307.19 141920 -1 3525
3527 0 489947.7 184256.64 141960 -1 3526
3528 0 489973.12 184242.22 142000 -1 3527
3529 0 489984.9 184192.84 142040 -1 3528
3530 0 489998.4 184145.4 142080 -1 3529
3531 0 490006.16 184101.7 142120 -1 3530
3532 0 490050.97 184038.28 142160 -1 3531
3533 0 490093.66 183976.19 142200 -1 3532
3534 0 490135.12 183912.17 142240 -1 3533
3535 0 490181.06 183842.73 142280 -1 3534
3536 0 490227.1 183782.22 142320 -1 3535
3537 0 490225.25 183704.16 142360 -1 3536
3538 0 490213.8 183628.4 142400 -1 3537
3539 0 490199.44 183555.12 142440 -1 3538
3540 0 490185.44 183484.25 142480 -1 3539
3541 0 490178.34 183409.62 142520 -1 3540
3542 0 490157.25 183382.78 142560 -1 3541
3543 0 490132.1 183366.08 142600 -1 3542
3544 0 490105.97 183339.61 142640 -1 3543
3545 0 490087.97 183307.44 142680 -1 3544
3546 0 490109.03 183254.75 142720 -1 3545
3547 0 490121.56 183210.28 142760 -1 3546
3548 0 490133.78 183163.53 142800 -1 3547
3549 0 490109 183128.05 142840 -1 3548
3550 0 490093.72 183079.23 142880 -1 3549
3551 0 490066.47 183042.8 142920 -1 3550
3552 0 490039.72 183014.23 142960 -1 3551
3553 0 489995.5 183015.45 143000 -1 3552
3554 0 489971.8 183014.6 143040 -1 3553
3555 0 489949.22 183038.89 143080 -1 3554
3556 0 489916.2 183046.8 143120 -1 3555
3557 0 489900.88 182991.62 143160 -1 3556
3558 0 489903.34 182949.97 143200 -1 3557
3559 0 489888.22 182946.22 143240 -1 3558
3560 0 489892.38 182917.38 143280 -1 3559
3561 0 489907.72 182907.9 143320 -1 3560
3562 0 489884.1 182879.12 143360 -1 3561
3563 0 489912.34 182895 143400 -1 3562
3564 0 489919.9 182872.92 143440 -1 3563
3565 0 489924.88 182859.73 143480 -1 3564
3566 0 489939.2 182848.38 143520 -1 3565
3567 0 489952.12 182830.25 143560 -1 3566
3568 0 489982.6 182719.3 143600 -1 3567
3569 0 490003.16 182609.97 143640 -1 3568
3570 0 490036.28 182508.34 143680 -1 3569
3571 0 490056.1 182473.31 143720 -1 3570
3572 0 490075.22 182452.27 143760 -1 3571
3573 0 490178.72 182300.33 143920 -1 3572
3574 0 490206.9 182245.34 143960 -1 3573
3575 0 490197.5 182180.42 144000 -1 3574
3576 0 490180.75 182100.38 144040 -1 3575
3577 0 490177.53 182047.17 144080 -1 3576
3578 0 490168.88 181915.89 144120 -1 3577
3579 0 490159.6 181782.12 144160 -1 3578
3580 0 490159.72 181647.73 144200 -1 3579
3581 0 490160.34 181554.11 144240 -1 3580
3582 0 490156.56 181482.03 144280 -1 3581
3583 0 490152.8 181397.95 144320 -1 3582
3584 0 490150.44 181375.33 144360 -1 3583
3585 0 490141.4 181357.38 144400 -1 3584
3586 0 490134.4 181341.97 144440 -1 3585
3587 0 490130.56 181309.56 144480 -1 3586
3588 0 490120.62 181290.98 144520 -1 3587
3589 0 490116.3 181245.5 144560 -1 3588
3590 0 490115.1 181198.55 144600 -1 3589
3591 0 490120.75 181143.33 144640 -1 3590
3592 0 490146.38 181129.17 144680 -1 3591
3593 0 490168.53 181116.56 144720 -1 3592
3594 0 490196.5 181093.4 144760 -1 3593
3595 0 490197.94 181066.25 144800 -1 3594
3596 0 490201.03 181042.31 144840 -1 3595
3597 0 490207.44 181007.9 144880 -1 3596
3598 0 490212.78 180984.1 144920 -1 3597
3599 0 490208.5 180963.36 144960 -1 3598
3600 0 490204.97 180949.97 145000 -1 3599
3601 0 490196.12 180941.64 145040 -1 3600
3602 0 490199.72 180923.67 145080 -1 3601
3603 0 490222.1 180836.95 145120 -1 3602
3604 0 490247.38 180750.02 145160 -1 3603
3605 0 490256.97 180678.7 145200 -1 3604
3606 0 490264.84 180595.89 145240 -1 3605
3607 0 490272.97 180519.77 145280 -1 3606
3608 0 490285.53 180453.27 145320 -1 3607
3609 0 490294.1 180396.83 145360 -1 3608
3610 0 490304.62 180365.86 145400 -1 3609
3611 0 490309.94 180326.06 145440 -1 3610
3612 0 490312.3 180313.64 145480 -1 3611
3613 0 490316 180308.19 145520 -1 3612
3614 0 490330.25 180276.11 145560 -1 3613
3615 0 490324.47 180278.89 145600 -1 3614
3616 0 490360 180226.95 145640 -1 3615
3617 0 490395.4 180188.78 145680 -1 3616
3618 0 490402.38 180208.77 145720 -1 3617
3619 0 490399.78 180200.27 145760 -1 3618
3620 0 490369.62 180148.44 145800 -1 3619
3621 0 490332.84 180119.33 145840 -1 3620
3622 0 490317.5 180046.08 145880 -1 3621
3623 0 490325.06 179969.4 145920 -1 3622
3624 0 490323.44 179880.4 145960 -1 3623
3625 0 490317.38 179813.39 146000 -1 3624
3626 0 490313.16 179748 146040 -1 3625
3627 0 490303.8 179674.48 146080 -1 3626
3628 0 490304.22 179577.06 146120 -1 3627
3629 0 490303.34 179472.7 146160 -1 3628
3630 0 490273.16 179358.81 146200 -1 3629
3631 0 490257.5 179330.28 146240 -1 3630
3632 0 490220.75 179245.03 146280 -1 3631
3633 0 490163.8 179167.2 146320 -1 3632
3634 0 490110.28 179093.95 146360 -1 3633
3635 0 490027.75 179022.45 146400 -1 3634
3636 0 490063.6 178965.69 146440 -1 3635
3637 0 490034.7 178914.48 146480 -1 3636
3638 0 490077.62 178855.53 146520 -1 3637
3639 0 490103.88 178788.45 146560 -1 3638
3640 0 490103.03 178737.98 146600 -1 3639
3641 0 490089.06 178653.16 146640 -1 3640
3642 0 490064.75 178558.75 146640 -1 3641
3643 0 490054.47 178448.5 146720 -1 3642
3644 0 490040.78 178396.42 146760 -1 3643
3645 0 490037.62 178344.78 146800 -1 3644
3646 0 490026.16 178310.27 146840 -1 3645
3647 0 490002.78 178246.67 146880 -1 3646
3648 0 489979.84 178208.3 146920 -1 3647
3649 0 489951.16 178163.19 146960 -1 3648
3650 0 489928.72 178113.39 147000 -1 3649
3651 0 489921.2 178052.97 147040 -1 3650
3652 0 489923.38 178006.94 147080 -1 3651
3653 0 489925.6 177962.17 147120 -1 3652
3654 0 489917.97 177914.03 147160 -1 3653
3655 0 489937.75 177842.45 147200 -1 3654
3656 0 489966.75 177768.05 147240 -1 3655
3657 0 489976.7 177720.75 147280 -1 3656
3658 0 489994.28 177664.77 147320 -1 3657
3659 0 489997.9 177613.6 147360 -1 3658
3660 0 490006.34 177582.11 147400 -1 3659
3661 0 490006.4 177540.34 147440 -1 3660
3662 0 490015.94 177509.28 147480 -1 3661
3663 0 490025.78 177493.69 147520 -1 3662
3664 0 490030.44 177470.44 147560 -1 3663
3665 0 490038.9 177460.1 147600 -1 3664
3666 0 490044.75 177444.7 147640 -1 3665
3667 0 490065.75 177388.28 147680 -1 3666
3668 0 490093.22 177330.81 147720 -1 3667
3669 0 490093.22 177313.38 147760 -1 3668
3670 0 490098.62 177288.33 147800 -1 3669
3671 0 490105.66 177284.81 147840 -1 3670
3672 0 490107.7 177251.27 147880 -1 3671
3673 0 490108.25 177202.77 147920 -1 3672
3674 0 490093.53 177141.23 147960 -1 3673
3675 0 490089.12 177086.22 148000 -1 3674
3676 0 490099.56 177077.8 148040 -1 3675
3677 0 490110.53 177076 148080 -1 3676
3678 0 490111.16 177055.53 148120 -1 3677
3679 0 490120 177011.8 148160 -1 3678
3680 0 490126.62 176981.61 148200 -1 3679
3681 0 490146.84 176904.02 148240 -1 3680
3682 0 490120.53 176893.67 148280 -1 3681
3683 0 490124.1 176880.69 148320 -1 3682
3684 0 490117.06 176819.75 148360 -1 3683
3685 0 490119.4 176776.28 148400 -1 3684
3686 0 490113.44 176721.48 148440 -1 3685
3687 0 490107.5 176668.05 148480 -1 3686
3688 0 490106.12 176635.62 148520 -1 3687
3689 0 490082.62 176554.7 148560 -1 3688
3690 0 490073.38 176468.06 148640 -1 3689
3691 0 490048.94 176426.73 148680 -1 3690
3692 0 490028.4 176378 148720 -1 3691
3693 0 490001.88 176334.97 148760 -1 3692
3694 0 489966.7 176262.3 148800 -1 3693
3695 0 489944.94 176198.78 148840 -1 3694
3696 0 489919.5 176139.58 148880 -1 3695
3697 0 489902.56 176078.25 148920 -1 3696
3698 0 489878.72 176031.38 148960 -1 3697
3699 0 489859.22 175981.17 149000 -1 3698
3700 0 489850.44 175928.58 149040 -1 3699
3701 0 489836 175888.52 149080 -1 3700
3702 0 489830.03 175856.4 149120 -1 3701
3703 0 489814.06 175833.19 149160 -1 3702
3704 1 489799.88 175790.22 149200 -1 3703
3705 0 489744.8 175749.48 149240 -1 3704
3706 0 489692.34 175711.17 149280 -1 3705
3707 0 489643.03 175671.7 149320 -1 3706
3708 0 489626.22 175573.11 149360 -1 3707
3709 0 489601.06 175466.52 149400 -1 3708
3710 0 489579.9 175443.94 149440 -1 3709
3711 0 489564.4 175406.3 149480 -1 3710
3712 0 489533.56 175392.28 149520 -1 3711
3713 0 489508.8 175330.12 149560 -1 3712
3714 0 489523.47 175398.28 149600 -1 3713
3715 0 489535.56 175440.47 149640 -1 3714
3716 0 489610.1 175406.28 149680 -1 3715
3717 0 489698.88 175377.69 149720 -1 3716
3718 0 489735.25 175407.77 149760 -1 3717
3719 0 489741.9 175436.31 149800 -1 3718
3720 0 489760.25 175494.94 149840 -1 3719
3721 0 489783.5 175535.02 149880 -1 3720
3722 0 489805.66 175560.2 149920 -1 3721
3723 0 489855.2 175604.62 149960 -1 3722
3724 0 489880.47 175629.03 150000 -1 3723
3725 0 489889.75 175603.23 150040 -1 3724
3726 0 489887.47 175575.23 150080 -1 3725
3727 0 489922.47 175556.72 150120 -1 3726
3728 0 489945.94 175535.84 150160 -1 3727
3729 0 489961.6 175510.62 150200 -1 3728
3730 0 489958.72 175466.7 150240 -1 3729
3731 0 489950.25 175407.6 150280 -1 3730
3732 0 489941.38 175352.67 150320 -1 3731
3733 0 489928.7 175270.44 150360 -1 3732
3734 0 489933.16 175183.34 150400 -1 3733
3735 0 489930.9 175083.84 150440 -1 3734
3736 0 489927.06 174941.97 150480 -1 3735
3737 0 489927.56 174818.77 150520 -1 3736
3738 0 489925.66 174689.69 150560 -1 3737
3739 0 489942.38 174582.25 150600 -1 3738
3740 0 489945.3 174463.16 150640 -1 3739
3741 0 489921.3 174329.02 150680 -1 3740
3742 0 489896.34 174190.39 150720 -1 3741
3743 0 489884.62 174111.73 150760 -1 3742
3744 0 489867.12 174039.19 150800 -1 3743
3745 0 489850.4 173947.94 150840 -1 3744
3746 0 489840.53 173864.69 150880 -1 3745
3747 0 489841.9 173799.03 150920 -1 3746
3748 0 489831.6 173693 150960 -1 3747
3749 0 489812.5 173649.73 151000 -1 3748
3750 0 489812.53 173614.48 151040 -1 3749
3751 0 489812.47 173568.36 151080 -1 3750
3752 0 489805.34 173517.66 151120 -1 3751
3753 0 489744.66 173441.69 151160 -1 3752
3754 0 489687.4 173367.06 151200 -1 3753
3755 0 489617.72 173287.61 151240 -1 3754
3756 0 489592.78 173248.92 151280 -1 3755
3757 0 489554.38 173203.98 151320 -1 3756
3758 0 489520.75 173160.08 151360 -1 3757
3759 0 489491.53 173127.39 151400 -1 3758
3760 0 489441.34 173058.42 151440 -1 3759
3761 0 489503.03 172721.27 151480 -1 3760
3762 0 489330.3 172929.22 151520 -1 3761
3763 0 489275.03 172852.05 151560 -1 3762
3764 0 489327.72 172798.72 151600 -1 3763
3765 0 489377.7 172747.89 151640 -1 3764
3766 0 489431.6 172690.1 151680 -1 3765
3767 0 489448.22 172636.73 151720 -1 3766
3768 0 489467.62 172596.89 151760 -1 3767
3769 0 489487.6 172571.67 151800 -1 3768
3770 0 489506.62 172498.3 151840 -1 3769
3771 0 489554.47 172383.47 151880 -1 3770
3772 0 489603.9 172269.69 151920 -1 3771
3773 0 489628.47 172236.36 151960 -1 3772
3774 0 489653.66 172207.61 152000 -1 3773
3775 0 489679.1 172172.11 152040 -1 3774
3776 0 489702.97 172142.72 152080 -1 3775
3777 0 489689.72 172138.03 152120 -1 3776
3778 0 489668.9 172132.16 152160 -1 3777
3779 0 489666.34 172121.14 152200 -1 3778
3780 0 489668.22 172090.53 152240 -1 3779
3781 0 489671.88 172069.69 152280 -1 3780
3782 0 489676.6 172024.94 152320 -1 3781
3783 0 489666.16 172010.66 152360 -1 3782
3784 0 489657.66 171990.86 152400 -1 3783
3785 0 489652.1 171963.73 152440 -1 3784
3786 0 489640.22 171924.89 152480 -1 3785
3787 0 489634.78 171889.77 152520 -1 3786
3788 0 489618.94 171842.7 152560 -1 3787
3789 0 489599.44 171791.4 152600 -1 3788
3790 0 489581.62 171733.64 152640 -1 3789
3791 0 489570.25 171664.2 152680 -1 3790
3792 0 489561.78 171594.77 152720 -1 3791
3793 0 489544.78 171530 152760 -1 3792
3794 0 489534.53 171466.78 152800 -1 3793
3795 0 489512.5 171408.73 152840 -1 3794
3796 0 489488.97 171334.6 152880 -1 3795
3797 0 489468.75 171288.12 152920 -1 3796
3798 0 489447.84 171193.94 152960 -1 3797
3799 0 489435.28 171113.1 153000 -1 3798
3800 0 489420.78 171025.08 153040 -1 3799
3801 0 489375.12 170942 153080 -1 3800
3802 0 489329.6 170840.05 153120 -1 3801
3803 0 489335.25 170804.44 153160 -1 3802
3804 0 489343.56 170773.12 153200 -1 3803
3805 0 489341.16 170742.25 153240 -1 3804
3806 0 489353.53 170706.9 153280 -1 3805
3807 0 489358.06 170677.38 153320 -1 3806
3808 0 489372.56 170632.56 153360 -1 3807
3809 0 489392.88 170589.62 153400 -1 3808
3810 0 489375.16 170537.73 153440 -1 3809
3811 0 489367.16 170495.58 153480 -1 3810
3812 0 489356.5 170443.22 153520 -1 3811
3813 0 489360.88 170388.25 153560 -1 3812
3814 0 489365.2 170327.61 153600 -1 3813
3815 0 489360.78 170256.83 153640 -1 3814
3816 0 489362.4 170208.34 153680 -1 3815
3817 0 489358.72 170157.19 153720 -1 3816
3818 0 489363.44 170133.1 153760 -1 3817
3819 0 489357.03 170090.19 153800 -1 3818
3820 0 489360.34 170058.17 153840 -1 3819
3821 0 489355.72 170018.73 153880 -1 3820
3822 0 489355.88 169967.31 153920 -1 3821
3823 0 489350.56 169924.22 153960 -1 3822
3824 0 489343.22 169874.19 154000 -1 3823
3825 0 489346.56 169836.58 154040 -1 3824
3826 0 489353.3 169803.73 154080 -1 3825
3827 0 489337.53 169730.5 154120 -1 3826
3828 0 489345.2 169680.39 154160 -1 3827
3829 0 489334 169611.89 154200 -1 3828
3830 0 489316.97 169528.47 154240 -1 3829
3831 0 489299.53 169464.72 154280 -1 3830
3832 0 489288.66 169399.17 154320 -1 3831
3833 0 489281.5 169379.36 154360 -1 3832
3834 0 489276.2 169355.48 154400 -1 3833
3835 0 489272.3 169338.52 154440 -1 3834
3836 0 489272.56 169304.97 154480 -1 3835
3837 0 489317.3 169265.23 154520 -1 3836
3838 0 489360.56 169224.72 154560 -1 3837
3839 0 489366.62 169173.17 154600 -1 3838
3840 0 489376.38 169120.97 154640 -1 3839
3841 0 489381.25 169084.72 154680 -1 3840
3842 0 489364.75 169029 154720 -1 3841
3843 0 489349.44 168950.78 154760 -1 3842
3844 0 489342.72 168895.67 154800 -1 3843
3845 0 489326.22 168828.58 154840 -1 3844
3846 0 489322.34 168792.66 154880 -1 3845
3847 0 489325.53 168763.77 154920 -1 3846
3848 0 489332.34 168737.12 154960 -1 3847
3849 0 489313.38 168677.19 155000 -1 3848
3850 0 489292.44 168618.67 155040 -1 3849
3851 0 489279.62 168552.73 155080 -1 3850
3852 0 489261.34 168485.16 155120 -1 3851
3853 0 489261.88 168462.38 155160 -1 3852
3854 0 489255.16 168413.69 155200 -1 3853
3855 0 489245.22 168372.92 155240 -1 3854
3856 0 489238.6 168353.22 155280 -1 3855
3857 0 489220.7 168313.44 155320 -1 3856
3858 0 489199.4 168294.88 155360 -1 3857
3859 0 489195.56 168266.97 155400 -1 3858
3860 0 489182.06 168240.86 155440 -1 3859
3861 0 489172.84 168193.05 155480 -1 3860
3862 0 489159 168162.95 155520 -1 3861
3863 0 489161.5 168111.11 155560 -1 3862
3864 0 489155.53 168072.69 155600 -1 3863
3865 0 489150.22 168024.78 155640 -1 3864
3866 0 489146.84 167969.53 155680 -1 3865
3867 0 489148.28 167923.64 155720 -1 3866
3868 0 489123.84 167862.84 155760 -1 3867
3869 0 489120.84 167793.47 155800 -1 3868
3870 0 489109.56 167720 155840 -1 3869
3871 0 489098.78 167660.94 155880 -1 3870
3872 0 489088.34 167611 155920 -1 3871
3873 0 489072.47 167556.83 155960 -1 3872
3874 0 489083.47 167505.78 156000 -1 3873
3875 0 489068.16 167447.39 156040 -1 3874
3876 0 489047.66 167381.28 156080 -1 3875
3877 0 489047.72 167331.12 156120 -1 3876
3878 0 489046.9 167278.9 156160 -1 3877
3879 0 489053.12 167244.28 156200 -1 3878
3880 0 489044.47 167180.36 156240 -1 3879
3881 0 489038.28 167111.64 156280 -1 3880
3882 0 489038.3 167058.62 156320 -1 3881
3883 0 489027.94 167021.7 156360 -1 3882
3884 0 489009.9 166998.23 156400 -1 3883
3885 0 488999.8 166969.95 156440 -1 3884
3886 0 489016.12 166924.86 156480 -1 3885
3887 0 489048.8 166863.03 156520 -1 3886
3888 0 489071.8 166822.6 156560 -1 3887
3889 0 489076.25 166759.02 156600 -1 3888
3890 0 489088.16 166705.75 156640 -1 3889
3891 0 489104.72 166670.27 156680 -1 3890
3892 0 489129.12 166633.44 156720 -1 3891
3893 0 489155.22 166583.39 156760 -1 3892
3894 0 489142.66 166534.05 156800 -1 3893
3895 0 489128.28 166492.67 156840 -1 3894
3896 0 489147.12 166418.06 156880 -1 3895
3897 0 489159.62 166367.3 156920 -1 3896
3898 0 489151.47 166345.06 156960 -1 3897
3899 0 489148.6 166317.84 157000 -1 3898
3900 0 489135.06 166238.3 157040 -1 3899
3901 0 489120.78 166205.94 157080 -1 3900
3902 0 489114.4 166174.12 157120 -1 3901
3903 0 489107.25 166142 157160 -1 3902
3904 0 489089.62 166104.2 157200 -1 3903
3905 0 489079.94 166054.08 157240 -1 3904
3906 0 489061.22 166001.14 157280 -1 3905
3907 0 489035.94 165952.31 157320 -1 3906
3908 0 489027.7 165911.42 157360 -1 3907
3909 0 489005.8 165860.28 157400 -1 3908
3910 0 488981.75 165818.06 157440 -1 3909
3911 0 488966.62 165767.84 157480 -1 3910
3912 0 488970.16 165711.45 157520 -1 3911
3913 0 488974.06 165656.98 157560 -1 3912
3914 0 488979.4 165597.22 157600 -1 3913
3915 0 488975.7 165542.98 157640 -1 3914
3916 0 488970.84 165510.62 157680 -1 3915
3917 0 488972.1 165463.16 157720 -1 3916
3918 0 488963.56 165405.25 157760 -1 3917
3919 0 488931.44 165400.7 157800 -1 3918
3920 0 488905.88 165385.27 157840 -1 3919
3921 0 488886.8 165356.03 157880 -1 3920
3922 0 488872.97 165287.17 157920 -1 3921
3923 0 488851.84 165262.52 157960 -1 3922
3924 0 488840.22 165202.94 158000 -1 3923
3925 0 488831.06 165126.75 158040 -1 3924
3926 0 488829.72 165087.84 158080 -1 3925
3927 0 488804.84 165063.67 158120 -1 3926
3928 0 488799.44 165016.44 158160 -1 3927
3929 0 488774.9 164990.55 158200 -1 3928
3930 0 488756.7 164945 158240 -1 3929
3931 0 488724.78 164907.17 158280 -1 3930
3932 0 488706.03 164856.42 158320 -1 3931
3933 0 488676.34 164822.11 158360 -1 3932
3934 0 488646.53 164749.06 158400 -1 3933
3935 0 488619.06 164708.25 158440 -1 3934
3936 0 488587.12 164645.23 158480 -1 3935
3937 0 488545.53 164626.48 158520 -1 3936
3938 0 488501.62 164574.42 158560 -1 3937
3939 0 488489.66 164536.69 158600 -1 3938
3940 0 488468.12 164483.47 158640 -1 3939
3941 0 488456.3 164428.67 158680 -1 3940
3942 0 488441.94 164389.34 158720 -1 3941
3943 0 488432.53 164358.94 158760 -1 3942
3944 0 488425.88 164322.75 158800 -1 3943
3945 0 488424.16 164285.05 158840 -1 3944
3946 0 488406.94 164252.39 158880 -1 3945
3947 0 488402.7 164218.42 158920 -1 3946
3948 0 488394.44 164158.86 158960 -1 3947
3949 0 488381.88 164117.9 159000 -1 3948
3950 0 488364.66 164069.31 159040 -1 3949
3951 0 488357.06 164020.72 159080 -1 3950
3952 0 488335.72 163944.98 159120 -1 3951
3953 0 488313.75 163859.81 159160 -1 3952
3954 0 488312.53 163837.34 159200 -1 3953
3955 0 488301.78 163835.81 159240 -1 3954
3956 0 488289.34 163833.88 159280 -1 3955
3957 0 488258.03 163773.95 159320 -1 3956
3958 0 488239.03 163710.02 159360 -1 3957
3959 0 488212.38 163623.94 159400 -1 3958
3960 0 488193.25 163565.77 159440 -1 3959
3961 0 488154.6 163532.92 159480 -1 3960
3962 0 488139.97 163500.69 159520 -1 3961
3963 0 488120.78 163455.66 159560 -1 3962
3964 0 488103.44 163412.08 159600 -1 3963
3965 0 488078.62 163316.73 159640 -1 3964
3966 0 488034.44 163243.44 159680 -1 3965
3967 0 487996.38 163177.14 159720 -1 3966
3968 0 487961.3 163100.56 159760 -1 3967
3969 0 487930.06 163006.56 159800 -1 3968
3970 0 487897.9 162920.14 159840 -1 3969
3971 0 487861.8 162842.83 159880 -1 3970
3972 0 487829.56 162754.39 159920 -1 3971
3973 0 487758.97 162637.02 159960 -1 3972
3974 0 487688.62 162518.5 160000 -1 3973
3975 0 487637.22 162355.81 160040 -1 3974
3976 0 487575.9 162283.03 160080 -1 3975
3977 0 487513.28 162205.55 160120 -1 3976
3978 0 487467.16 162109.17 160160 -1 3977
3979 0 487420.28 162056.44 160200 -1 3978
3980 0 487373.6 161983.94 160240 -1 3979
3981 0 487325.56 161927.72 160280 -1 3980
3982 0 487290.78 161859.6 160320 -1 3981
3983 0 487252.53 161813.56 160360 -1 3982
3984 0 487214.4 161747.75 160400 -1 3983
3985 0 487192.75 161716.83 160440 -1 3984
3986 0 487178.28 161662.02 160480 -1 3985
3987 0 487141.62 161631.45 160520 -1 3986
3988 0 487123.16 161583.64 160560 -1 3987
3989 0 487105 161543.45 160600 -1 3988
3990 0 487085.8 161499.98 160640 -1 3989
3991 0 487069.66 161449.19 160680 -1 3990
3992 0 487054.03 161383.69 160720 -1 3991
3993 0 487009.94 161316.16 160760 -1 3992
3994 0 486966.03 161260.19 160800 -1 3993
3995 0 486919.44 161185.61 160840 -1 3994
3996 0 486853.25 161100.77 160880 -1 3995
3997 0 486779.7 161029.16 160920 -1 3996
3998 0 486746.8 161031.8 160960 -1 3997
3999 0 486722.22 161065.05 161000 -1 3998
4000 0 486685.62 161079.34 161040 -1 3999
4001 0 486668.25 161057 161080 -1 4000
4002 0 486646.38 161029 161120 -1 4001
4003 0 486621.03 161012.53 161160 -1 4002
4004 0 486596.9 160990.22 161200 -1 4003
4005 0 486566.03 160946.7 161240 -1 4004
4006 0 486533.7 160900.08 161280 -1 4005
4007 0 486489.62 160860.19 161320 -1 4006
4008 0 486449.1 160830.5 161360 -1 4007
4009 0 486450.47 160777.64 161400 -1 4008
4010 0 486454.4 160714.06 161440 -1 4009
4011 0 486458.34 160670.52 161480 -1 4010
4012 0 486413.9 160635.5 161520 -1 4011
4013 0 486362.22 160580.27 161560 -1 4012
4014 0 486321.78 160511.61 161600 -1 4013
4015 0 486269.06 160483.89 161640 -1 4014
4016 0 486220.8 160317.17 161680 -1 4015
4017 0 486192.88 160120.08 161720 -1 4016
4018 0 486156.7 159943.67 161760 -1 4017
4019 0 486129.06 159852.05 161800 -1 4018
4020 0 486083.78 159751.02 161840 -1 4019
4021 0 486044.12 159655.06 161880 -1 4020
4022 0 486041.4 159585.62 161920 -1 4021
4023 0 486012.2 159587.66 161960 -1 4022
4024 0 485948.56 159521.31 162000 -1 4023
4025 0 485910.34 159494 162040 -1 4024
4026 0 485871.84 159481.22 162080 -1 4025
4027 0 485838.28 159457.33 162120 -1 4026
4028 0 485818.4 159397.31 162160 -1 4027
4029 0 485801.28 159356.05 162200 -1 4028
4030 0 485768.97 159328.42 162240 -1 4029
4031 0 485729.06 159315.52 162280 -1 4030
4032 0 485676.25 159305.22 162320 -1 4031
4033 0 485633.62 159322.11 162360 -1 4032
4034 0 485575.1 159316.34 162400 -1 4033
4035 0 485550.44 159296.92 162440 -1 4034
4036 0 485503.34 159282.95 162480 -1 4035
4037 0 485455 159221.88 162520 -1 4036
4038 0 485417.62 159159.12 162560 -1 4037
4039 0 485367.6 159109.33 162600 -1 4038
4040 0 485313.9 159039.6 162640 -1 4039
4041 0 485280.1 158984.94 162680 -1 4040
4042 0 485141.6 158893.62 162720 -1 4041
4043 0 485008.66 158778.17 162760 -1 4042
4044 0 484884.38 158656.39 162800 -1 4043
4045 0 484818.78 158562.6 162840 -1 4044
4046 0 484744.78 158479.45 162880 -1 4045
4047 0 484671.3 158393.61 162920 -1 4046
4048 0 484564.56 158345.31 162960 -1 4047
4049 0 484500.9 158329.33 163000 -1 4048
4050 0 484426.97 158296.16 163040 -1 4049
4051 0 484351.1 158258.81 163080 -1 4050
4052 0 484308.66 158208.61 163120 -1 4051
4053 0 484259.3 158156.58 163160 -1 4052
4054 0 484196.9 158117.27 163200 -1 4053
4055 0 484134.16 158103.11 163240 -1 4054
4056 0 484021.62 158063.81 163280 -1 4055
4057 0 483947.16 158004.42 163320 -1 4056
4058 0 483867.88 157911.19 163360 -1 4057
4059 0 483817.22 157837.2 163400 -1 4058
4060 0 483767.78 157798.03 163440 -1 4059
4061 0 483710.06 157745.14 163480 -1 4060
4062 0 483642.3 157714.86 163520 -1 4061
4063 0 483578.2 157678.31 163560 -1 4062
4064 0 483474.75 157657.94 163600 -1 4063
4065 0 483457.53 157627.64 163640 -1 4064
4066 0 483406.7 157579.73 163680 -1 4065
4067 0 483364.5 157530.95 163720 -1 4066
4068 0 483332.34 157470.3 163760 -1 4067
4069 0 483287.66 157385.73 163800 -1 4068
4070 0 483254.97 157299.23 163840 -1 4069
4071 0 483200.16 157246.58 163880 -1 4070
4072 0 483160.22 157139.39 163920 -1 4071
4073 0 483138.84 157028.7 163960 -1 4072
4074 0 483097.5 156921.5 164000 -1 4073
4075 0 483071.28 156813.16 164040 -1 4074
4076 0 483039.1 156743.6 164080 -1 4075
4077 0 483002.25 156688.64 164120 -1 4076
4078 0 482975.72 156620.5 164160 -1 4077
4079 0 482949.7 156581.14 164200 -1 4078
4080 0 482906.78 156520.89 164240 -1 4079
4081 0 482862.12 156477.14 164280 -1 4080
4082 0 482813.44 156431.36 164320 -1 4081
4083 0 482769.47 156397.62 164360 -1 4082
4084 0 482671.38 156364.16 164400 -1 4083
4085 0 482576.12 156319.84 164440 -1 4084
4086 0 482495.9 156296.4 164480 -1 4085
4087 0 482384.75 156272.02 164520 -1 4086
4088 0 482368.7 156213.77 164560 -1 4087
4089 0 482349.12 156163.77 164600 -1 4088
4090 0 482291.84 156167.38 164640 -1 4089
4091 0 482204.62 156103.4 164680 -1 4090
4092 0 482130.88 156045.9 164720 -1 4091
4093 0 482028.2 155988.83 164760 -1 4092
4094 0 481987.2 155944.66 164800 -1 4093
4095 0 481936.84 155879.42 164840 -1 4094
4096 0 481885.78 155840.75 164880 -1 4095
4097 0 481811.5 155799.42 164920 -1 4096
4098 0 481749.3 155695.3 164960 -1 4097
4099 0 481673.22 155564.17 165000 -1 4098
4100 0 481587.72 155476.77 165040 -1 4099
4101 0 481532.7 155364.02 165080 -1 4100
4102 0 481470.62 155295.89 165120 -1 4101
4103 0 481405 155204.92 165160 -1 4102
4104 0 481358.75 155122.92 165200 -1 4103
4105 0 481315.28 155026.03 165240 -1 4104
4106 0 481247.44 154980.14 165280 -1 4105
4107 0 481187.12 154929.53 165320 -1 4106
4108 0 481127.12 154872.5 165360 -1 4107
4109 0 481043.97 154827.11 165400 -1 4108
4110 0 480967.8 154761.92 165440 -1 4109
4111 0 480900.28 154688.94 165480 -1 4110
4112 0 480824.3 154610.03 165520 -1 4111
4113 0 480759.88 154551.53 165560 -1 4112
4114 0 480698.47 154473.42 165600 -1 4113
4115 0 480600.84 154438.19 165640 -1 4114
4116 0 480516.84 154368.11 165680 -1 4115
4117 0 480443.12 154266.62 165720 -1 4116
4118 0 480388.5 154182.61 165760 -1 4117
4119 0 480319.84 154093.6 165800 -1 4118
4120 0 480235.12 153996.11 165840 -1 4119
4121 0 480211.94 153935.89 165880 -1 4120
4122 0 480152.84 153833.67 165920 -1 4121
4123 0 480099.94 153766.17 165960 -1 4122
4124 0 480019.1 153637.7 166000 -1 4123
4125 0 479943.06 153483.42 166040 -1 4124
4126 0 479869.97 153372.38 166080 -1 4125
4127 0 479792.38 153297.4 166120 -1 4126
4128 0 479704 153254.03 166160 -1 4127
4129 0 479628.94 153173.48 166200 -1 4128
4130 0 479555.84 153125.89 166240 -1 4129
4131 0 479514.22 153027.75 166280 -1 4130
4132 0 479441.2 152915.22 166320 -1 4131
4133 0 479367.53 152823.89 166360 -1 4132
4134 0 479289 152748.03 166400 -1 4133
4135 0 479215.16 152657.8 166440 -1 4134
4136 0 479145.7 152499.38 166480 -1 4135
4137 0 479055 152371.47 166520 -1 4136
4138 0 478983.53 152285.61 166560 -1 4137
4139 0 478908.88 152163.1 166600 -1 4138
4140 0 478848.47 152062.2 166640 -1 4139
4141 0 478781.38 152009.03 166680 -1 4140
4142 0 478728.72 151943.66 166720 -1 4141
4143 0 478671.44 151884.52 166760 -1 4142
4144 0 478614.03 151807.56 166800 -1 4143
4145 0 478567.16 151750.78 166840 -1 4144
4146 0 478516.3 151687.45 166880 -1 4145
4147 0 478470.03 151624.73 166920 -1 4146
4148 0 478421.2 151553.02 166960 -1 4147
4149 0 478349.84 151421.11 167000 -1 4148
4150 0 478283.8 151277.97 167040 -1 4149
4151 0 478214.44 151165.84 167080 -1 4150
4152 0 478038.28 150984.4 167120 -1 4151
4153 0 477878.16 150801.48 167160 -1 4152
4154 0 477731.12 150683.34 167200 -1 4153
4155 0 477595.75 150574.11 167240 -1 4154
4156 0 477464.2 150442.4 167280 -1 4155
4157 0 477419.72 150428.1 167320 -1 4156
4158 0 477361.5 150442.02 167360 -1 4157
4159 0 477308.38 150440.12 167400 -1 4158
4160 0 477249.56 150395.98 167440 -1 4159
4161 0 477204.2 150366.98 167480 -1 4160
4162 0 477168.53 150347.38 167520 -1 4161
4163 0 477142.53 150328.17 167560 -1 4162
4164 0 477109.28 150316.34 167600 -1 4163
4165 0 477095.5 150342.23 167640 -1 4164
4166 0 477091.9 150304.89 167720 -1 4165
4167 0 477096.75 150302.97 167760 -1 4166
4168 0 477098.75 150308.39 167800 -1 4167
4169 0 477141 150349.73 167840 -1 4168
4170 0 477174.25 150267.22 167880 -1 4169
4171 0 477200.2 150191.55 167920 -1 4170
4172 0 477225.84 150133.22 167960 -1 4171
4173 0 477190.38 150144.88 168000 -1 4172
4174 0 477117.12 150144.92 168040 -1 4173
4175 0 477062 150123.95 168080 -1 4174
4176 0 477013.7 150103.14 168120 -1 4175
4177 0 476891.72 150032.56 168160 -1 4176
4178 0 476783.25 149966.12 168200 -1 4177
4179 0 476676.47 149890.45 168240 -1 4178
4180 0 476520.62 149763.94 168280 -1 4179
4181 0 476366.53 149626.7 168320 -1 4180
4182 0 476208.44 149502.48 168360 -1 4181
4183 0 475992 149346.4 168400 -1 4182
4184 0 475777.2 149192.62 168440 -1 4183
4185 0 475701.7 149116.05 168480 -1 4184
4186 0 475615.34 149046.86 168520 -1 4185
4187 0 475527.03 148983.28 168560 -1 4186
4188 0 475483.28 148937.72 168600 -1 4187
4189 0 475422.16 148911.42 168640 -1 4188
4190 0 475376.7 148881.83 168680 -1 4189
4191 0 475334.12 148840.08 168720 -1 4190
4192 0 475321.47 148817.08 168760 -1 4191
4193 0 475309.6 148787.88 168800 -1 4192
4194 0 475304.3 148755.95 168840 -1 4193
4195 0 475264.1 148710.02 168880 -1 4194
4196 0 475244.7 148651.56 168920 -1 4195
4197 0 475218.72 148592.7 168960 -1 4196
4198 0 475185.34 148524.1 169000 -1 4197
4199 0 475159 148529.47 169040 -1 4198
4200 0 475154.75 148511.48 169080 -1 4199
4201 0 475153.7 148499.83 169120 -1 4200
4202 0 475128.47 148459.95 169160 -1 4201
4203 0 475092.9 148426.39 169200 -1 4202
4204 0 475075.8 148402.81 169240 -1 4203
4205 0 475038.84 148379.95 169280 -1 4204
4206 0 475013.34 148353.23 169320 -1 4205
4207 0 474966.28 148299.58 169360 -1 4206
4208 0 474907.3 148268.5 169400 -1 4207
4209 0 474875.72 148239.14 169440 -1 4208
4210 0 474817.12 148202.72 169480 -1 4209
4211 0 474755.16 148184.88 169520 -1 4210
4212 0 474691.03 148171.88 169560 -1 4211
4213 0 474635.9 148165.02 169600 -1 4212
4214 0 474571.2 148157.8 169640 -1 4213
4215 0 474516.4 148106.28 169680 -1 4214
4216 0 474485.4 148037.58 169720 -1 4215
4217 0 474386.5 148010.11 169760 -1 4216
4218 0 474276.56 147991.56 169800 -1 4217
4219 0 474182.7 147964.11 169840 -1 4218
4220 0 474063.78 147944.66 169880 -1 4219
4221 0 473915.8 147930.16 169920 -1 4220
4222 0 473776.28 147903.81 169960 -1 4221
4223 0 473612.56 147882.56 170000 -1 4222
4224 0 473547.44 147853.62 170040 -1 4223
4225 0 473451.44 147842.5 170080 -1 4224
4226 0 473370.8 147805.42 170120 -1 4225
4227 0 473297.22 147771.25 170160 -1 4226
4228 0 473218.75 147744.42 170200 -1 4227
4229 0 473164.28 147713.98 170240 -1 4228
4230 0 473127.72 147652.17 170280 -1 4229
4231 0 473056.38 147608.36 170320 -1 4230
4232 0 473007.4 147571.38 170360 -1 4231
4233 0 472982.2 147531.97 170400 -1 4232
4234 0 472911.7 147486.72 170440 -1 4233
4235 0 472899.4 147411.92 170480 -1 4234
4236 0 472864.66 147351.81 170520 -1 4235
4237 0 472824.53 147302.27 170560 -1 4236
4238 0 472762.25 147226.81 170600 -1 4237
4239 0 472688 147147.58 170640 -1 4238
4240 0 472622.12 147079.75 170680 -1 4239
4241 0 472558.3 146988.9 170720 -1 4240
4242 0 472440 146952.1 170760 -1 4241
4243 0 472353.7 146897.64 170800 -1 4242
4244 0 472250 146857.23 170840 -1 4243
4245 0 472132.97 146818.56 170880 -1 4244
4246 0 472041.2 146783.69 170920 -1 4245
4247 0 471971.62 146749.02 170960 -1 4246
4248 0 471908 146710.38 171000 -1 4247
4249 0 471831.94 146685.3 171040 -1 4248
4250 0 471770.12 146651.36 171080 -1 4249
4251 0 471682.6 146584.06 171120 -1 4250
4252 0 471590.1 146523.89 171160 -1 4251
4253 0 471509.03 146454.47 171200 -1 4252
4254 0 471411.34 146394.89 171240 -1 4253
4255 0 471309.28 146361.02 171280 -1 4254
4256 0 471254.34 146322.14 171320 -1 4255
4257 0 471164.3 146283.5 171360 -1 4256
4258 0 471084.94 146252.42 171400 -1 4257
4259 0 470995.66 146212 171440 -1 4258
4260 0 470895.1 146135.34 171480 -1 4259
4261 0 470807.75 146051.14 171520 -1 4260
4262 0 470699.12 145982.34 171560 -1 4261
4263 0 470627.22 145952.97 171600 -1 4262
4264 0 470542.4 145925.19 171640 -1 4263
4265 0 470452.84 145916.62 171680 -1 4264
4266 0 470361.44 145898.23 171720 -1 4265
4267 0 470229.7 145858.55 171760 -1 4266
4268 0 470122.94 145816.62 171800 -1 4267
4269 0 469994.97 145766.8 171840 -1 4268
4270 0 469870.53 145727.7 171880 -1 4269
4271 0 469733.94 145683.45 171920 -1 4270
4272 0 469602.8 145626.16 171960 -1 4271
4273 0 469456.84 145573.95 172000 -1 4272
4274 0 469326.88 145525.2 172040 -1 4273
4275 0 469202.1 145433.42 172080 -1 4274
4276 0 469028.44 145341.8 172120 -1 4275
4277 0 468878.9 145256.39 172160 -1 4276
4278 0 468718.62 145170.61 172200 -1 4277
4279 0 468687.4 145166.6 172240 -1 4278
4280 0 468658.1 145162.02 172280 -1 4279
4281 0 468628.4 145144.25 172320 -1 4280
4282 0 468576.56 145113.98 172360 -1 4281
4283 0 468511.9 145085.72 172400 -1 4282
4284 0 468453.62 145064.98 172440 -1 4283
4285 0 468387.62 145038 172480 -1 4284
4286 0 468324.56 145027.56 172520 -1 4285
4287 0 468290.6 144948.05 172560 -1 4286
4288 0 468224.38 144881.84 172600 -1 4287
4289 0 468157.8 144855.06 172640 -1 4288
4290 0 468098.53 144798.19 172680 -1 4289
4291 0 468026.25 144756.98 172720 -1 4290
4292 0 467961.66 144720.75 172760 -1 4291
4293 0 467876.5 144575.78 172800 -1 4292
4294 0 467760.1 144443.86 172840 -1 4293
4295 0 467658.34 144306.62 172880 -1 4294
4296 0 467577.94 144183.19 172920 -1 4295
4297 0 467398.88 144151.56 172960 -1 4296
4298 0 467248.6 144110.27 173000 -1 4297
4299 0 467076.84 144085.75 173040 -1 4298
4300 0 466924.5 144033.31 173080 -1 4299
4301 0 466670.78 143935.58 173120 -1 4300
4302 0 466447.25 143806.28 173160 -1 4301
4303 0 466195.9 143687.34 173200 -1 4302
4304 0 465946.16 143566.86 173240 -1 4303
4305 0 465468.97 143346.19 173280 -1 4304
4306 0 464968.78 143120.47 173320 -1 4305
4307 0 464477.2 142922.88 173360 -1 4306
4308 0 464173.22 142752.03 173400 -1 4307
4309 0 463846.12 142603.83 173440 -1 4308
4310 0 463525.84 142438.39 173480 -1 4309
4311 0 463191.72 142241.52 173520 -1 4310
4312 0 462845.88 142062.55 173560 -1 4311
4313 0 462206.22 141949.25 173600 -1 4312
4314 0 461594.9 141848.45 173640 -1 4313
4315 0 461352.84 141705.67 173680 -1 4314
4316 0 461113.53 141585.52 173720 -1 4315
4317 0 460878.16 141450.61 173760 -1 4316
4318 0 460662.25 141321.64 173800 -1 4317
4319 0 460343.22 141148.67 173840 -1 4318
4320 0 460375.2 141164.16 173880 -1 4319
4321 0 460330.53 141232.4 173920 -1 4320
4322 0 460631.38 141265.39 173960 -1 4321
4323 0 460679.8 141330.72 174000 -1 4322
4324 0 460561.22 141441.55 174040 -1 4323
4325 0 459828.12 140760.56 173840 -1 4319
4326 0 458715.62 140343.78 173840 -1 4325
4327 0 458688.4 140335.31 173880 -1 4326
4328 0 458577.97 140336.02 173920 -1 4327
4329 0 458498.06 140295.06 173960 -1 4328
4330 0 458316.8 140300.34 174000 -1 4329
4331 0 457926.62 140184.47 174040 -1 4330
4332 0 457566.62 139992.42 174080 -1 4331
4333 0 457277.97 139865.25 174160 -1 4332
4334 0 457028.03 139857.97 174200 -1 4333
4335 0 456899.62 139825.42 174240 -1 4334
4336 0 456730.75 139787.12 174280 -1 4335
4337 0 456590.7 139729.64 174320 -1 4336
4338 0 456446.75 139690.6 174360 -1 4337
4339 0 456305.1 139656.58 174400 -1 4338
4340 0 456164.78 139615.81 174440 -1 4339
4341 0 455535.28 139382.95 174480 -1 4340
4342 0 455132.44 139144.4 174520 -1 4341
4343 0 455015.03 138974.53 174560 -1 4342
4344 0 454968.56 139071.17 174600 -1 4343
4345 0 454922.66 139173.92 174640 -1 4344
4346 0 454869.06 139182.12 174680 -1 4345
4347 0 454822.1 139186.25 174720 -1 4346
4348 0 454774.1 139184.7 174760 -1 4347
4349 0 454735.8 139174.7 174800 -1 4348
4350 0 454699.5 139155.2 174840 -1 4349
4351 0 454639.84 139154.14 174880 -1 4350
4352 0 454606.53 139120.08 174920 -1 4351
4353 0 454560.6 139094.42 174960 -1 4352
4354 0 454559.88 139058.17 175000 -1 4353
4355 0 454547.38 139031.67 175040 -1 4354
4356 0 454566.97 139003.11 175080 -1 4355
4357 0 454475.72 138940.42 175120 -1 4356
4358 0 454408.22 138872.61 175160 -1 4357
4359 0 454235.7 138757.33 175200 -1 4358
4360 0 454057.66 138603.97 175240 -1 4359
4361 0 453691.94 138608.27 175280 -1 4360
4362 0 453330.88 138490.05 175320 -1 4361
4363 0 453145.06 138463.11 175360 -1 4362
4364 0 452848.2 138615.45 175400 -1 4363
4365 0 452850.66 138211.61 175440 -1 4364
4366 0 452859.88 138169.31 175480 -1 4365
4367 0 452800.28 138080.62 175520 -1 4366
4368 0 452750.84 138109.25 175560 -1 4367
4369 0 452616.4 137995.06 175600 -1 4368
4370 0 452533.2 137970.92 175640 -1 4369
4371 0 452338.6 137894.69 175680 -1 4370
4372 0 452091.62 137842.42 175720 -1 4371
4373 0 451940.28 137776.78 175760 -1 4372
4374 0 451916.3 137765.1 175800 -1 4373
4375 0 451827.2 137732.72 175840 -1 4374
4376 0 451665.34 137705 175880 -1 4375
4377 0 451510.12 137683.1 175920 -1 4376
4378 0 451329.66 137666.4 175960 -1 4377
4379 0 451189.25 137590.8 176000 -1 4378
4380 0 451007.06 137530.77 176040 -1 4379
4381 0 450825.38 137466.73 176080 -1 4380
4382 0 450594.75 137366.38 176120 -1 4381
4383 0 450358.25 137254.03 176160 -1 4382
4384 0 450130.47 137146.98 176200 -1 4383
4385 0 450028.06 137139.88 176240 -1 4384
4386 0 449941 137103.67 176280 -1 4385
4387 0 449839.9 137080 176320 -1 4386
4388 0 449747.66 137025.88 176360 -1 4387
4389 0 449643.16 136973.16 176400 -1 4388
4390 0 449551.44 136907.4 176440 -1 4389
4391 0 449422.44 136869.39 176480 -1 4390
4392 0 449292.28 136824.25 176520 -1 4391
4393 0 449125.3 136854.05 176560 -1 4392
4394 0 449068.66 136699.03 176600 -1 4393
4395 0 448931.97 136595.62 176640 -1 4394
4396 0 448953.4 136015.58 176680 -1 4395
4397 0 447566.6 135940.08 176680 -1 4396
4398 0 447587.56 136346.98 176640 -1 4397
4399 0 447608.62 136489 176600 -1 4398
4400 0 447346.34 136573.36 176560 -1 4399
4401 0 447458.4 136421.33 176520 -1 4400
4402 0 447492.28 136386.12 176480 -1 4401
4403 0 448381.66 136373.19 176720 -1 4396
4404 0 448224.94 136478.72 176760 -1 4403
4405 0 448102.3 136394.61 176800 -1 4404
4406 0 447947.1 136363.39 176840 -1 4405
4407 0 447824.03 136330.58 176880 -1 4406
4408 0 447792.56 136412.55 176920 -1 4407
4409 0 447749.9 136394.75 176960 -1 4408
4410 0 447698.4 136396.81 177000 -1 4409
4411 0 447642.8 136389.14 177040 -1 4410
4412 0 447533.28 136425.88 177080 -1 4411
4413 0 447434.06 136442.92 177120 -1 4412
4414 0 447270.34 136520.45 177160 -1 4413
4415 0 447172.44 136536.17 177200 -1 4414
4416 0 447083.22 136540.6 177240 -1 4415
4417 0 446997.47 136539.19 177280 -1 4416
4418 0 446952.4 136545.08 177320 -1 4417
4419 0 446915.16 136547.7 177360 -1 4418
4420 0 446864.2 136547.97 177400 -1 4419
4421 0 446375.94 136588.4 177400 -1 4420
4422 0 446096.88 136436.25 177400 -1 4421
4423 0 445078.9 136219.92 177400 -1 4422
4424 0 445097.16 136254.8 177440 -1 4423
4425 0 445166.34 136268.33 177480 -1 4424
4426 0 445166.62 136245.44 177520 -1 4425
4427 0 444967.66 136277.9 177560 -1 4426
4428 0 444745.94 136246.06 177600 -1 4427
4429 0 444548.34 136223.19 177640 -1 4428
4430 0 444465 136176.92 177680 -1 4429
4431 0 444378.22 136231.95 177720 -1 4430
4432 0 444204.34 136204.39 177760 -1 4431
4433 0 443383.44 136350.64 177760 -1 4432
4434 0 442799.66 136175.92 177760 -1 4433
4435 0 441670.03 136132.33 177760 -1 4434
4436 0 441675.22 136105.08 177720 -1 4435
4437 0 441690.25 136103.5 177680 -1 4436
4438 0 441720.3 136056.19 177640 -1 4437
4439 0 441669.75 136141.2 177600 -1 4438
4440 0 441598.8 136116.02 177560 -1 4439
4441 0 441587 136165.52 177520 -1 4440
4442 0 441589.47 136164.11 177480 -1 4441
4443 0 441574.06 136207.27 177440 -1 4442
4444 0 441535.34 136297.97 177400 -1 4443
4445 0 441669.97 136097.44 177800 -1 4435
4446 0 441587.8 136033 177840 -1 4445
4447 0 441563.7 136034.2 177880 -1 4446
4448 0 441525.3 136106.14 177920 -1 4447
4449 0 441476.47 136080.36 177960 -1 4448
4450 0 441422.78 136081.22 178000 -1 4449
4451 0 442665.44 136173.1 178000 -1 4450
4452 0 443849.12 136136.88 178000 -1 4451
4453 0 443823.8 136148.98 178040 -1 4452
4454 0 443728.62 136110.52 178080 -1 4453
4455 0 443692.8 136098.28 178120 -1 4454
4456 0 443677.22 136047.06 178160 -1 4455
4457 0 443631.3 136096.23 178200 -1 4456
4458 0 441379.38 135987.11 178040 -1 4450
4459 0 441188.47 135981.05 178080 -1 4458
4460 0 441256.28 135962.88 178120 -1 4459
4461 0 441293.22 135903.17 178160 -1 4460
4462 0 441330.22 135953.27 178200 -1 4461
4463 0 441337.88 135996.47 178240 -1 4462
4464 0 441269 135902.78 178280 -1 4463
4465 0 441196.5 135819.53 178320 -1 4464
4466 0 441157.6 135839.02 178360 -1 4465
4467 0 441159.97 135782.23 178400 -1 4466
4468 0 441129.53 135779.92 178440 -1 4467
4469 0 441093.78 135668 178480 -1 4468
4470 0 441061.66 135556.58 178520 -1 4469
4471 0 441020.2 135444.97 178560 -1 4470
4472 0 440868.72 135514.92 178600 -1 4471
4473 0 440679.16 135603.75 178640 -1 4472
4474 0 440649.94 135638.83 178680 -1 4473
4475 0 440617.2 135661.89 178720 -1 4474
4476 0 440581.66 135698.25 178760 -1 4475
4477 0 440442.9 135701.06 178800 -1 4476
4478 0 440287.88 135714.22 178840 -1 4477
4479 0 440146.34 135722.5 178880 -1 4478
4480 0 439759.03 135715.9 178920 -1 4479
4481 0 439056.53 135597.75 179000 -1 4480
4482 0 438793.47 135523.39 179040 -1 4481
4483 0 438779.88 135626.58 179080 -1 4482
4484 0 438546.53 135556.12 179120 -1 4483
4485 0 438314.9 135490.62 179160 -1 4484
4486 0 438027.7 135495.44 179200 -1 4485
4487 0 437753.28 135489.34 179240 -1 4486
4488 0 437472.47 135486.03 179280 -1 4487
4489 0 437211.25 135501.75 179320 -1 4488
4490 0 436956 135523.73 179360 -1 4489
4491 0 436877.6 135508.83 179400 -1 4490
4492 0 436800.1 135496.17 179440 -1 4491
4493 0 436724.6 135480.81 179480 -1 4492
4494 0 436670.47 135515.42 179520 -1 4493
4495 0 436611.47 135559.48 179560 -1 4494
4496 0 436563.5 135610.22 179600 -1 4495
4497 0 436476.66 135614.62 179640 -1 4496
4498 0 436371.84 135637.64 179680 -1 4497
4499 0 436264.25 135636.9 179720 -1 4498
4500 0 436168.2 135622.81 179760 -1 4499
4501 0 436073.78 135638.52 179800 -1 4500
4502 0 435972.97 135634.75 179840 -1 4501
4503 0 435881.94 135623.45 179880 -1 4502
4504 0 435645.06 135594.05 179920 -1 4503
4505 0 435417 135564.88 179960 -1 4504
4506 0 435203.28 135510.75 180000 -1 4505
4507 0 434864.97 135478.53 180040 -1 4506
4508 0 434804.12 135403.7 180080 -1 4507
4509 0 434454.97 135636.86 180120 -1 4508
4510 0 434616.66 135763.06 180160 -1 4509
4511 0 434730.5 135776.14 180200 -1 4510
4512 0 434585.62 135725.1 180240 -1 4511
4513 0 434446 135751.12 180280 -1 4512
4514 0 434091.56 135690.08 180320 -1 4513
4515 0 434135.7 135681.45 180360 -1 4514
4516 0 433892.06 135644.78 180400 -1 4515
4517 0 433699.06 135654.95 180440 -1 4516
4518 0 433530.56 135582.7 180480 -1 4517
4519 0 433357.1 135477.53 180520 -1 4518
4520 0 433150.97 135479.4 180560 -1 4519
4521 0 432918.8 135496 180600 -1 4520
4522 0 432874.53 135495.53 180640 -1 4521
4523 0 432823.28 135473.42 180680 -1 4522
4524 0 432762.62 135472.7 180720 -1 4523
4525 0 432251.62 135374.12 180760 -1 4524
4526 0 431948.44 135391.28 180800 -1 4525
4527 0 431652.22 135394.12 180840 -1 4526
4528 0 431302.25 135507.81 180880 -1 4527
4529 0 430967.78 135615.34 180920 -1 4528
4530 0 430653.12 135620.22 180960 -1 4529
4531 0 430549.22 135625.34 181000 -1 4530
4532 0 430450.94 135615.05 181040 -1 4531
4533 0 430345.3 135649.28 181080 -1 4532
4534 0 430031.88 135644.77 181120 -1 4533
4535 0 429723.6 135665.3 181160 -1 4534
4536 0 429486.44 135753.25 181200 -1 4535
4537 0 429348.22 135624.8 181240 -1 4536
4538 0 429063.2 135750.64 181280 -1 4537
4539 0 428769.06 135842.72 181320 -1 4538
4540 0 428654.25 135834.25 181360 -1 4539
4541 0 428556.53 135813.72 181400 -1 4540
4542 0 428483.8 135842.95 181440 -1 4541
4543 0 428523.62 135839.08 181480 -1 4542
4544 0 428397.03 135745.52 181520 -1 4543
4545 0 428371.1 135736.86 181560 -1 4544
4546 0 428337.97 135842.58 181600 -1 4545
4547 0 428236 135793.53 181640 -1 4546
4548 0 428042.28 135761.1 181680 -1 4547
4549 0 427838.4 135722.08 181720 -1 4548
4550 0 427637.34 135688.97 181760 -1 4549
4551 0 426901.97 135800.75 181800 -1 4550
4552 0 426802.22 135777.61 181840 -1 4551
4553 0 426685.22 135755.73 181880 -1 4552
4554 0 426552.56 135783.69 181920 -1 4553
4555 0 426402.78 135827.56 181960 -1 4554
4556 0 426038.2 135814.5 182000 -1 4555
4557 0 425653.1 135817.61 182040 -1 4556
4558 0 425481.22 135848.92 182080 -1 4557
4559 0 425308.72 135855.34 182120 -1 4558
4560 0 425130.22 135799.42 182160 -1 4559
4561 0 424976.22 135729.58 182200 -1 4560
4562 0 424823.53 135730.5 182240 -1 4561
4563 0 424791.5 135778.89 182280 -1 4562
4564 0 424756.4 135758.97 182320 -1 4563
4565 0 424739.88 135735.61 182360 -1 4564
4566 0 424716.72 135771.42 182400 -1 4565
4567 0 424734.97 135777.14 182440 -1 4566
4568 0 424812.47 135746.9 182480 -1 4567
4569 0 424241.28 135723.58 182520 -1 4568
4570 0 424032.4 135743.92 182560 -1 4569
4571 0 423845.12 135738.34 182600 -1 4570
4572 0 423211.5 135786.84 182640 -1 4571
4573 0 422690.94 135912.8 182680 -1 4572
4574 0 422160.78 136040.28 182720 -1 4573
4575 0 421420.6 136071.53 182720 -1 4574
4576 0 421160.03 136165.19 182760 -1 4575
4577 0 421153.75 136207.98 182800 -1 4576
4578 0 420911.34 136192.97 182840 -1 4577
4579 0 420742.16 136179.16 182880 -1 4578
4580 0 420475.06 136222.44 182920 -1 4579
4581 0 420068.2 136381.12 182960 -1 4580
4582 0 419653.1 136498.7 183000 -1 4581
4583 0 419459.56 136544.97 183040 -1 4582
4584 0 418320.47 136952.61 183080 -1 4583
4585 0 417647.66 137507.44 183120 -1 4584
4586 0 417098.56 137657.94 183160 -1 4585
4587 0 416922.6 137852.67 183200 -1 4586
4588 0 416166.47 138210.28 183240 -1 4587
4589 0 415921.38 138323.23 183280 -1 4588
4590 0 415481.4 138588.08 183320 -1 4589
4591 0 415024.53 138935.45 183360 -1 4590
4592 0 414604.03 139116.66 183400 -1 4591
4593 0 413948.75 139560.12 183440 -1 4592
4594 0 413439.6 139849.22 183480 -1 4593
4595 0 413069.75 140072.67 183520 -1 4594
4596 0 412940.38 140176.88 183560 -1 4595
4597 0 412846.5 140346.5 183600 -1 4596
4598 0 412831.56 140418.33 183640 -1 4597
4599 0 412597.22 140606.22 183680 -1 4598
4600 0 412416.97 140790.89 183720 -1 4599
4601 0 412301.8 140983.8 183760 -1 4600
4602 0 412276 141080.88 183800 -1 4601
4603 0 411932.97 141331.5 183840 -1 4602
4604 0 411750.1 141505.16 183880 -1 4603
4605 0 411499.53 141724.7 183920 -1 4604
4606 0 411362.12 141864.39 183960 -1 4605
4607 0 411216.1 142014.14 184000 -1 4606
4608 0 411008.12 142244.98 184040 -1 4607
4609 0 410810.38 142435.31 184080 -1 4608
4610 0 410609.47 142674.14 184120 -1 4609
4611 0 410390.6 142814.45 184160 -1 4610
4612 0 410202.66 142955.88 184200 -1 4611
4613 0 410107.9 143110.34 184240 -1 4612
4614 0 410032.4 143255.56 184280 -1 4613
4615 0 410008.8 143369.27 184320 -1 4614
4616 0 409965.6 143504.3 184360 -1 4615
4617 0 409958.75 143599.7 184400 -1 4616
4618 0 409938.34 143707.61 184440 -1 4617
4619 0 409914.2 143814.73 184480 -1 4618
4620 0 409878.3 143937.89 184520 -1 4619
4621 0 409861.4 144053.22 184560 -1 4620
4622 0 409799.1 144071.36 184600 -1 4621
4623 0 409725.16 144101.61 184640 -1 4622
4624 0 409673.56 144077.48 184680 -1 4623
4625 0 409666.5 144131.23 184720 -1 4624
4626 0 409657.34 144203.25 184760 -1 4625
4627 0 409654.22 144247.39 184800 -1 4626
4628 0 409607.97 144253.48 184840 -1 4627
4629 0 409550.84 144258.08 184880 -1 4628
4630 0 409488.06 144281.98 184920 -1 4629
4631 0 408905.62 144983.84 184920 -1 4630
4632 0 408847.72 145105.06 184960 -1 4631
4633 0 408818.94 145184.64 185000 -1 4632
4634 0 408436.88 145536.83 185000 -1 4633
4635 0 408191.88 145495.98 185000 -1 4634
4636 0 408182.5 145549.98 185040 -1 4635
4637 0 408101.38 145613.19 185080 -1 4636
4638 0 408076.56 145701.27 185120 -1 4637
4639 0 408041.12 145760.02 185160 -1 4638
4640 0 408022.75 145821.78 185200 -1 4639
4641 0 407964.97 145937.92 185240 -1 4640
4642 0 407860.88 146049.12 185280 -1 4641
4643 0 407852.97 146152.48 185320 -1 4642
4644 0 407701.5 146232.1 185360 -1 4643
4645 0 407679.97 146291.69 185400 -1 4644
4646 0 407663.9 146381.81 185440 -1 4645
4647 0 407643.75 146471.12 185480 -1 4646
4648 0 407565.1 146571.31 185520 -1 4647
4649 0 407490.9 146646.2 185560 -1 4648
4650 0 407270.03 146795.44 185600 -1 4649
4651 0 407244.3 146977.11 185680 -1 4650
4652 0 407088.8 147147.47 185760 -1 4651
4653 0 407084.94 147212.98 185840 -1 4652
4654 0 407028.72 147407.55 185920 -1 4653
4655 0 406859.03 147930.83 186000 -1 4654
4656 0 406808.9 147820 186080 -1 4655
4657 0 406696.16 148120.38 186160 -1 4656
4658 0 406536.7 149320.33 186160 -1 4657
4659 0 406619.9 149464.88 186240 -1 4658
4660 0 406589.88 149635.17 186280 -1 4659
4661 0 406641.7 149495.11 186360 -1 4660
4662 0 406334.3 149726.02 186440 -1 4661
4663 0 406333.22 149515.25 186520 -1 4662
4664 0 406343.8 149407.77 186600 -1 4663
4665 0 406317.34 149417.58 186720 -1 4664
4666 0 406225.06 149536.38 186840 -1 4665
4667 0 406145.22 149459.14 186880 -1 4666
4668 0 405990.22 149515.1 186960 -1 4667
4669 0 405813.6 149622.22 187000 -1 4668
4670 0 405356 149558.89 187120 -1 4669
4671 0 405250.97 149630.61 187160 -1 4670
4672 0 404965.28 149704 187240 -1 4671
4673 0 405001.7 149779.14 187320 -1 4672
4674 0 404820.94 149830.92 187400 -1 4673
4675 0 404721.88 149922.95 187480 -1 4674
4676 0 404717.28 150062.6 187560 -1 4675
4677 0 404481.56 150280.4 187600 -1 4676
4678 0 404237.22 150479.86 187760 -1 4677
4679 0 404045.5 150591.3 187880 -1 4678
4680 0 403828.66 150783.98 187960 -1 4679
4681 0 403661.03 150872.1 188040 -1 4680
4682 0 403166.97 151108.95 188120 -1 4681
4683 0 402958.53 151347.05 188160 -1 4682
4684 0 402929.66 151334.89 188280 -1 4683
4685 0 402892 151365 188360 -1 4684
4686 0 402873.47 151380.33 188400 -1 4685
4687 0 402709.38 151698.66 188440 -1 4686
4688 0 402581 151934.34 188480 -1 4687
4689 0 402338.1 152070.67 188520 -1 4688
4690 0 402349 152032.6 188640 -1 4689
4691 0 402113.97 152216 188800 -1 4690
4692 0 402041.34 152418.8 188920 -1 4691
4693 0 401984.9 152579.94 189120 -1 4692
4694 0 401956.12 152676.2 189240 -1 4693
4695 0 401705.44 153196.66 189360 -1 4694
4696 0 401257.44 154177.11 189400 -1 4695
4697 0 400981.2 154834.12 189320 -1 4696
4698 0 399993.28 156030.05 189320 -1 4697
4699 0 398550.25 157033.27 189320 -1 4698
4700 0 398519.34 156896.39 189040 -1 4699
4701 0 398272.7 156911.97 188840 -1 4700
4702 0 397929.47 157188.33 188760 -1 4701
4703 0 397661.75 157461.66 188640 -1 4702
4704 0 397317.16 157628.27 188480 -1 4703
4705 0 397183.7 157674.61 188440 -1 4704
4706 0 397017.4 157840.94 188280 -1 4705
4707 0 396838.62 157954.14 188160 -1 4706
4708 0 396570.53 158449.53 188080 -1 4707
4709 0 396618.34 158408.7 188000 -1 4708
4710 0 396333.22 158589.16 187880 -1 4709
4711 0 396275.1 158688.95 187800 -1 4710
4712 0 396095.7 158896.77 187720 -1 4711
4713 0 395846.34 159052.4 187600 -1 4712
4714 0 395606.22 159669 187560 -1 4713
4715 0 394698.3 159972.8 187520 -1 4714
4716 0 393647 161132 187520 -1 4715
4717 0 391594.94 162016.9 187520 -1 4716
4718 0 391309.9 162138.77 187400 -1 4717
4719 0 390377.4 163119.61 187400 -1 4718
4720 0 389389.6 163596.08 187400 -1 4719
4721 0 389021.97 164292.52 187400 -1 4720
4722 0 388638 164409 187480 -1 4721
4723 0 388737.72 164395.19 187560 -1 4722
4724 0 388706 164447 187680 -1 4723
4725 0 388658 164451 187760 -1 4724
4726 0 388594 164447 187800 -1 4725
4727 0 388466 164439 187880 -1 4726
4728 0 388402 164395 187960 -1 4727
4729 0 388426 164467 188120 -1 4728
4730 0 388474 164539 188200 -1 4729
4731 0 388366.78 164430.45 188240 -1 4730
4732 0 387889.7 165266.2 187400 -1 4721
4733 0 387795.56 165438.17 187280 -1 4732
4734 0 387679.56 165777.16 187200 -1 4733
4735 0 387481.8 166114.12 187120 -1 4734
4736 0 386922.47 166778.94 187000 -1 4735
4737 0 385675.2 167774.89 187000 -1 4736
4738 0 385023.62 168546.81 187000 -1 4737
4739 0 384135.88 169027.5 187000 -1 4738
4740 0 383828.28 169775.62 187000 -1 4739
4741 0 383863.25 169823.22 186960 -1 4740
4742 0 383859.44 169854.42 186880 -1 4741
4743 0 383904.53 169869.86 186720 -1 4742
4744 0 383927 169520 186520 -1 4743
4745 0 383951 169460 186360 -1 4744
4746 0 384007 169436 186240 -1 4745
4747 0 383295.84 169231.27 186520 -1 4744
4748 0 382348 169167.58 186520 -1 4747
4749 0 382231.78 169044.14 186440 -1 4748
4750 0 382207.66 168950.84 186320 -1 4749
4751 0 381668.84 168876.28 186280 -1 4750
4752 0 381542.6 168827.64 186240 -1 4751
4753 0 381307 168838 186200 -1 4752
4754 0 381119 168858 186120 -1 4753
4755 0 380663 168766 186000 -1 4754
4756 0 380075 168664 186000 -1 4755
4757 0 379391 168826 185960 -1 4756
4758 0 379055 168762 185920 -1 4757
4759 0 378811 168822 185840 -1 4758
4760 0 378607 168784 185760 -1 4759
4761 0 378287 168940 185680 -1 4760
4762 0 377771 169058 185640 -1 4761
4763 0 377375 169102 185680 -1 4762
4764 0 376987 169196 185760 -1 4763
4765 0 376923 169272 185880 -1 4764
4766 0 376751 169236 186000 -1 4765
4767 0 376307 169382 186000 -1 4766
4768 0 376051 169482 185960 -1 4767
4769 0 375839 169526 185880 -1 4768
4770 0 375727 169600 185800 -1 4769
4771 0 375451 169644 185720 -1 4770
4772 0 375215 169572 185600 -1 4771
4773 0 374879 169654 185560 -1 4772
4774 0 374419 169862 185560 -1 4773
4775 0 374219 170030 185600 -1 4774
4776 0 373491 170112 185640 -1 4775
4777 0 373255 170246 185680 -1 4776
4778 0 373023 170380 185720 -1 4777
4779 0 372439 170632 185760 -1 4778
4780 0 372007 170750 185680 -1 4779
4781 0 371939 170622 185600 -1 4780
4782 0 371795 170582 185560 -1 4781
4783 0 371699 170520 185480 -1 4782
4784 0 371675 170484 185400 -1 4783
4785 0 371383.56 170693.8 185360 -1 4784
4786 0 371366.5 170665.98 185280 -1 4785
4787 0 371336.12 170650.45 185240 -1 4786
4788 0 371875 170808 185720 -1 4780
4789 0 371951 170804 185840 -1 4788
4790 0 372239 170792 185920 -1 4789
4791 0 372287 170900 186000 -1 4790
4792 0 378239.3 168824.61 185560 -1 4761
4793 0 378238.06 168801.28 185520 -1 4792
4794 0 383495.22 170466.92 186480 -1 4744
4795 0 383325 170542.52 186400 -1 4794
4796 0 383165.5 171015.02 186320 -1 4795
4797 0 383094.9 171289.52 186240 -1 4796
4798 0 383153.62 171421.17 186120 -1 4797
4799 0 383019.78 171462.25 186000 -1 4798
4800 0 383091.8 171626.97 185880 -1 4799
4801 0 382896.7 171531.19 185760 -1 4800
4802 0 382836.62 171579.92 185600 -1 4801
4803 0 382581.22 171729.25 185360 -1 4802
4804 0 382296.94 172215.6 185200 -1 4803
4805 0 382028.75 173194.34 185080 -1 4804
4806 0 382197.44 174423.58 185080 -1 4805
4807 0 382805.84 174591.98 185080 -1 4806
4808 0 382876.94 174779.83 184840 -1 4807
4809 0 382884.84 175381.28 184800 -1 4808
4810 0 383569.62 176785.53 184800 -1 4809
4811 0 383625.34 176926.45 184560 -1 4810
4812 0 383757 177375.83 184520 -1 4811
4813 0 383504.9 178059.81 184520 -1 4812
4814 0 383781.38 178355.98 184520 -1 4813
4815 0 383845.62 178515.73 184440 -1 4814
4816 0 383973.34 178680.94 184280 -1 4815
4817 0 383540.88 179131.19 184160 -1 4816
4818 0 383388.75 179335.5 184080 -1 4817
4819 0 383246.28 179599.53 183960 -1 4818
4820 0 382905.94 180299.89 183880 -1 4819
4821 0 382908.62 180522.48 183800 -1 4820
4822 0 383029.72 180319.05 183720 -1 4821
4823 0 382893.88 181886.45 183720 -1 4822
4824 0 382785.97 182674.48 183720 -1 4823
4825 0 382758.22 183319.72 183760 -1 4824
4826 0 382590.03 183796.06 183840 -1 4825
4827 0 382594.44 184521.19 183880 -1 4826
4828 0 382577.44 184791.2 183920 -1 4827
4829 0 382425.8 185468.83 184000 -1 4828
4830 0 382542.03 186145.19 184040 -1 4829
4831 0 382350.16 187293.05 184040 -1 4830
4832 0 382366.44 187462 184080 -1 4831
4833 0 382486.12 188217.33 184080 -1 4832
4834 0 382474.5 188281.5 184120 -1 4833
4835 0 382463 188345.69 184160 -1 4834
4836 0 382495.12 189013.86 184160 -1 4835
4837 0 381831.5 189478.12 184160 -1 4836
4838 0 382171.53 190834.53 184160 -1 4837
4839 0 382119.9 191434.83 184160 -1 4838
4840 0 382376.25 192223.16 184160 -1 4839
4841 0 382248.7 193071.52 184160 -1 4840
4842 0 382384.4 193041.38 184240 -1 4841
4843 0 382447.94 193235.06 184400 -1 4842
4844 0 382560.44 193726.7 184440 -1 4843
4845 0 382523.66 193747.08 184480 -1 4844
4846 0 382767.4 194547.58 184600 -1 4845
4847 0 382796.53 194663.94 184640 -1 4846
4848 0 383079.53 195657.9 184800 -1 4847
4849 0 383444.56 196196.38 184880 -1 4848
4850 0 383779.94 196866.36 185040 -1 4849
4851 0 383785.16 196894.08 185120 -1 4850
4852 0 383727.88 197058.81 185160 -1 4851
4853 0 383941.34 197343.08 185240 -1 4852
4854 0 384309.3 198030.62 185240 -1 4853
4855 0 384536.66 198369.56 185280 -1 4854
4856 0 384444.9 198583.06 185320 -1 4855
4857 0 384552.9 199198.78 185320 -1 4856
4858 0 384525.16 199370.7 185400 -1 4857
4859 0 384488.16 199438.2 185560 -1 4858
4860 0 384543.06 199520.17 185640 -1 4859
4861 0 384640.88 199683.02 185760 -1 4860
4862 0 384712.9 199859.83 185800 -1 4861
4863 0 384753.88 200168.1 185920 -1 4862
4864 0 385120.47 200305.38 186000 -1 4863
4865 0 385330.16 200554.12 186080 -1 4864
4866 0 385760.44 201142.45 186160 -1 4865
4867 0 386240.03 201597.5 186240 -1 4866
4868 0 386284.16 202125.47 186240 -1 4867
4869 0 386492.3 202745.38 186240 -1 4868
4870 0 386600.44 203189.33 186240 -1 4869
4871 0 386924.5 203329.28 186240 -1 4870
4872 0 387040.12 203621.33 186320 -1 4871
4873 0 387792.5 204609.77 186320 -1 4872
4874 0 387869.47 204876.97 186520 -1 4873
4875 0 389098.44 206628.02 186520 -1 4874
4876 0 389923.44 207976.03 186520 -1 4875
4877 0 390702.66 209312.55 186520 -1 4876
4878 0 391202.6 209976.84 186520 -1 4877
4879 0 391629.97 210326.31 186440 -1 4878
4880 0 391709.25 210298.83 186360 -1 4879
4881 0 391914.38 210474.8 186280 -1 4880
4882 0 391965.97 210556.86 186200 -1 4881
4883 0 392333.03 210689.97 186120 -1 4882
4884 0 392461.25 210775.72 186040 -1 4883
4885 0 392601.78 210934.89 185960 -1 4884
4886 0 392770.8 211286.7 185920 -1 4885
4887 0 392946.25 211385.8 185840 -1 4886
4888 0 393006.6 211530.42 185800 -1 4887
4889 0 393010.53 211530.39 185720 -1 4888
4890 0 393022.7 211526.72 185600 -1 4889
4891 0 393061.25 211530 185480 -1 4890
4892 0 393074.44 211531.38 185440 -1 4891
4893 0 393230.7 211654.11 185360 -1 4892
4894 0 393313.56 211768.34 185280 -1 4893
4895 0 393282.9 211616.81 185200 -1 4894
4896 0 393378.44 211820.38 185080 -1 4895
4897 0 393586.38 212268.47 185080 -1 4896
4898 0 393646.38 212491.27 185000 -1 4897
4899 0 393726.5 212742.69 184920 -1 4898
4900 0 393767.16 212766.1 184880 -1 4899
4901 0 393770.22 213002.94 184720 -1 4900
4902 0 393796.6 213224.45 184640 -1 4901
4903 0 393906.3 213422.22 184520 -1 4902
4904 0 393901.2 213415.11 184400 -1 4903
4905 0 393847.56 213481 184320 -1 4904
4906 0 393939.16 213625.2 184240 -1 4905
4907 0 393902 213632.36 184160 -1 4906
4908 0 393906.56 213693.83 184080 -1 4907
4909 0 393890.78 213740.47 184000 -1 4908
4910 0 393869.47 214048.45 183920 -1 4909
4911 0 393879.16 214337.7 183840 -1 4910
4912 0 393855.44 214477.75 183760 -1 4911
4913 0 393823.28 214625.95 183720 -1 4912
4914 0 393783.47 214729.38 183560 -1 4913
4915 0 393842.53 215157.27 183520 -1 4914
4916 0 393875.06 215684.69 183440 -1 4915
4917 0 393974.47 216432.98 183360 -1 4916
4918 0 394210.78 216916.72 183280 -1 4917
4919 0 394182.88 217444.56 183280 -1 4918
4920 0 394103 217685.05 183200 -1 4919
4921 0 394277.3 217773.48 183120 -1 4920
4922 0 394203.6 217916.38 182960 -1 4921
4923 0 394308.12 218167.4 182920 -1 4922
4924 0 394359.38 218254.06 182800 -1 4923
4925 0 394526.9 218470.19 182720 -1 4924
4926 0 394543.5 218583.5 182680 -1 4925
4927 0 394559.72 218697.25 182640 -1 4926
4928 0 394882.75 219548.77 182560 -1 4927
4929 0 394979.06 220612.5 182560 -1 4928
4930 0 395059.84 220637.84 182480 -1 4929
4931 0 395073.5 220745.5 182440 -1 4930
4932 0 395087.3 220853.1 182400 -1 4931
4933 0 395275.34 221088.1 182320 -1 4932
4934 0 395300.66 221163.33 182240 -1 4933
4935 0 395351.97 221314.3 182080 -1 4934
4936 0 394905.3 222103.19 182040 -1 4935
4937 0 395429.5 221605.14 181960 -1 4936
4938 0 395458.3 221604.97 181920 -1 4937
4939 0 395583.8 221777.5 181880 -1 4938
4940 0 395583 222109.67 181760 -1 4939
4941 0 395616.03 222255.75 181680 -1 4940
4942 0 395676.6 222468.81 181360 -1 4941
4943 0 395757.03 222589 181240 -1 4942
4944 0 395795.8 222708.86 181200 -1 4943
4945 0 395776.28 222741.89 181160 -1 4944
4946 0 395818.66 222876.94 181040 -1 4945
4947 0 395773.97 223012.61 180960 -1 4946
4948 0 395808.7 223116.81 180840 -1 4947
4949 0 395819.75 223248 180600 -1 4948
4950 0 395848.8 223475.62 180560 -1 4949
4951 0 395848.4 223616.5 180360 -1 4950
4952 0 395864.56 223678.95 180240 -1 4951
4953 0 395816.94 223762.62 180160 -1 4952
4954 0 395758.6 223953.61 180080 -1 4953
4955 0 395576.9 224009.11 180000 -1 4954
4956 0 395556.53 224016.81 179960 -1 4955
4957 0 395563.6 224060.14 179880 -1 4956
4958 0 395592.34 224132.45 179800 -1 4957
4959 0 395504.47 224159.27 179720 -1 4958
4960 0 395443.84 224361.3 179640 -1 4959
4961 0 395419.34 224434.36 179600 -1 4960
4962 0 395323.12 224625.72 179520 -1 4961
4963 0 395276.34 224808.83 179360 -1 4962
4964 0 395196.22 224953.89 179200 -1 4963
4965 0 395163.38 225202.14 179080 -1 4964
4966 0 394965.66 225326.92 178920 -1 4965
4967 0 394984.2 225393.67 178840 -1 4966
4968 0 395004.06 225590.23 178720 -1 4967
4969 0 394956.22 226018.27 178720 -1 4968
4970 0 394932.4 226060.83 178640 -1 4969
4971 0 394873.9 226276.27 178600 -1 4970
4972 0 394815.62 226387.11 178520 -1 4971
4973 0 394831.2 226547.52 178480 -1 4972
4974 0 394808.34 226645.7 178360 -1 4973
4975 0 394768.12 226709.52 178240 -1 4974
4976 0 394799.7 226941.19 178160 -1 4975
4977 0 394831.9 227036.84 178080 -1 4976
4978 0 394945 227163.9 177960 -1 4977
4979 0 395047.78 227281.34 177840 -1 4978
4980 0 395140.5 227507.72 177760 -1 4979
4981 0 395131 227598.5 177720 -1 4980
4982 0 395121.94 227688.56 177680 -1 4981
4983 0 395134.47 227749.19 177560 -1 4982
4984 0 395107.38 227789.36 177480 -1 4983
4985 0 395009.97 227990.8 177400 -1 4984
4986 0 395017.34 228113.95 177280 -1 4985
4987 0 395003.47 228168.12 177200 -1 4986
4988 0 394901.06 228485.58 177120 -1 4987
4989 0 394934.97 228456.55 177040 -1 4988
4990 0 394927.38 228612.06 176960 -1 4989
4991 0 394952.3 228857.47 176880 -1 4990
4992 0 394891.66 229017.39 176760 -1 4991
4993 0 394889.62 229273.34 176680 -1 4992
4994 0 394843.75 229480.44 176560 -1 4993
4995 0 394853.3 229674.56 176440 -1 4994
4996 0 394837.4 229883.02 176360 -1 4995
4997 0 394847.25 230051.2 176280 -1 4996
4998 0 394833.12 230275.73 176200 -1 4997
4999 0 394785.97 230698.58 176120 -1 4998
5000 0 394775.8 230853.94 176040 -1 4999
5001 0 394804.28 231179.89 175960 -1 5000
5002 0 394680.75 231336.2 175880 -1 5001
5003 0 394777.3 231675.17 175720 -1 5002
5004 0 394718.1 231787.94 175600 -1 5003
5005 0 394828.3 231893.38 175520 -1 5004
5006 0 394834.16 232246.05 175400 -1 5005
5007 0 394802.38 232352.67 175320 -1 5006
5008 0 394781.9 232537.95 175160 -1 5007
5009 0 394845.44 232603.48 175080 -1 5008
5010 0 394782.56 232791.06 174960 -1 5009
5011 0 394816.53 233003.8 174920 -1 5010
5012 0 394813.72 233109.58 174840 -1 5011
5013 0 394825.12 233259.58 174720 -1 5012
5014 0 394822.7 233812.89 174680 -1 5013
5015 0 394789.97 233892.58 174640 -1 5014
5016 0 394824 234102.1 174560 -1 5015
5017 0 394995.3 234611.2 174440 -1 5016
5018 0 394896.6 235060.36 174320 -1 5017
5019 0 394833.44 235302.34 174280 -1 5018
5020 0 394718.06 235920.94 174240 -1 5019
5021 0 394679.1 236322.77 174200 -1 5020
5022 0 394694.7 236739.67 174080 -1 5021
5023 0 394669 237510.14 173840 -1 5022
5024 0 394593.38 237802.62 173800 -1 5023
5025 0 394485.7 238105.42 173760 -1 5024
5026 0 394439.03 238417.75 173680 -1 5025
5027 0 394381.1 238761.5 173600 -1 5026
5028 0 394044.8 239469.44 173600 -1 5027
5029 0 394205.03 239969.55 173600 -1 5028
5030 0 393962.06 240344.52 173560 -1 5029
5031 0 394150.66 240350.42 173440 -1 5030
5032 0 394205.78 240570.05 173360 -1 5031
5033 0 394134.4 240832.94 173280 -1 5032
5034 0 394198.97 240987.39 173240 -1 5033
5035 0 394422.78 240713.89 173160 -1 5034
5036 0 394446.97 240956.19 173080 -1 5035
5037 0 394450.34 241074.3 173000 -1 5036
5038 0 394425.47 241549.56 172920 -1 5037
5039 0 394516.72 241856.02 172840 -1 5038
5040 0 394551.12 242164.36 172760 -1 5039
5041 0 394584.25 242605.34 172600 -1 5040
5042 0 394651.66 242856.92 172520 -1 5041
5043 0 394653.25 243029.69 172440 -1 5042
5044 0 394718.22 243038.67 172360 -1 5043
5045 0 394743.66 243627.38 172280 -1 5044
5046 0 395034.8 244954.44 172280 -1 5045
5047 0 394938.66 245410.38 172280 -1 5046
5048 0 395063.16 245432.67 172240 -1 5047
5049 0 395111.5 245728.4 172160 -1 5048
5050 0 395175.38 245837.78 172000 -1 5049
5051 0 395343.78 246166.47 171920 -1 5050
5052 0 395448.06 246264.73 171840 -1 5051
5053 0 395407.16 246509.55 171680 -1 5052
5054 0 395483.53 246715.75 171520 -1 5053
5055 0 395287.5 246943.02 171440 -1 5054
5056 0 395336.22 247088.83 171320 -1 5055
5057 0 395267.47 247328.44 171160 -1 5056
5058 0 395171.97 247721.95 170920 -1 5057
5059 0 395112.22 247786.03 170760 -1 5058
5060 0 395235.7 247963.62 170600 -1 5059
5061 0 395268.6 248821.48 170520 -1 5060
5062 0 395262.38 249144.31 170400 -1 5061
5063 0 395304.06 249329.39 170360 -1 5062
5064 0 395343.88 249485.5 170280 -1 5063
5065 0 395424.4 249525.22 170200 -1 5064
5066 0 395456.53 249773.22 170120 -1 5065
5067 0 395495.03 249941.88 170000 -1 5066
5068 0 395418.97 250398.6 169960 -1 5067
5069 0 395349.8 250455.92 169880 -1 5068
5070 0 395203.5 250801.92 169800 -1 5069
5071 0 395417.3 250960.19 169640 -1 5070
5072 0 395564.03 250945.36 169360 -1 5071
5073 0 395608.1 250996.5 169240 -1 5072
5074 0 395707.97 251174.22 169080 -1 5073
5075 0 395832.88 251340.67 168920 -1 5074
5076 0 395879.28 251361.7 168800 -1 5075
5077 0 395951.12 251365.86 168680 -1 5076
5078 0 396050.75 251196.5 168560 -1 5077
5079 0 396084.03 251140.16 168520 -1 5078
5080 0 395967.88 250923.69 168400 -1 5079
5081 0 396016.1 250915.86 168320 -1 5080
5082 0 396028.78 250961.73 168240 -1 5081
5083 0 396059.84 250914.5 168200 -1 5082
5084 0 396131.28 250989.33 168040 -1 5083
5085 0 396200.28 250983.36 167840 -1 5084
5086 0 396206.38 251106.31 167640 -1 5085
5087 0 396136.72 251225.34 167600 -1 5086
5088 0 396111.62 251440.66 167480 -1 5087
5089 0 396141.28 251592.19 167400 -1 5088
5090 0 396120.25 251696.47 167360 -1 5089
5091 0 396068.75 251880.42 167280 -1 5090
5092 0 396087.44 252053.89 167200 -1 5091
5093 0 396049.03 252244.64 167120 -1 5092
5094 0 396123.8 252242.84 167080 -1 5093
5095 0 396048.44 252414.73 166960 -1 5094
5096 0 396029.47 252425.2 166920 -1 5095
5097 0 396075.1 252536.78 166840 -1 5096
5098 0 396215.03 252674.03 166760 -1 5097
5099 0 396201.6 252810.25 166680 -1 5098
5100 0 396206.53 252848.08 166600 -1 5099
5101 0 396192.22 252913.47 166520 -1 5100
5102 0 396220.12 253019.94 166440 -1 5101
5103 0 396199.03 253088.77 166360 -1 5102
5104 0 396206.6 253115.55 166320 -1 5103
5105 0 396229.3 253203.97 166200 -1 5104
5106 0 396266.5 253323.77 166160 -1 5105
5107 0 396391.72 253421.9 166080 -1 5106
5108 0 396465.1 253516.38 166040 -1 5107
5109 0 396538.5 253634.75 165960 -1 5108
5110 0 396698.62 254486.08 165960 -1 5109
5111 0 396746.88 254554.1 165920 -1 5110
5112 0 396734.5 254571.5 165880 -1 5111
5113 0 396696.78 254624.05 165760 -1 5112
5114 0 396698.1 254631.28 165600 -1 5113
5115 0 396712 254880.33 165520 -1 5114
5116 0 396718.88 255004.84 165480 -1 5115
5117 0 396659.56 255725.45 165480 -1 5116
5118 0 396647.5 255740 165440 -1 5117
5119 0 396635.47 255754.67 165400 -1 5118
5120 0 396552.97 255906.25 165320 -1 5119
5121 0 396464.03 256062.38 165240 -1 5120
5122 0 396145.38 256365.62 165120 -1 5121
5123 0 396394.72 256286.08 165040 -1 5122
5124 0 396411.7 256297.75 164920 -1 5123
5125 0 396575.44 256247.67 164840 -1 5124
5126 0 396540.56 256160.75 164760 -1 5125
5127 0 396622.25 256141.05 164680 -1 5126
5128 0 396739.9 256382.81 164600 -1 5127
5129 0 396990 256165 164560 -1 5128
5130 0 397174 256133 164480 -1 5129
5131 0 397246 256205 164360 -1 5130
5132 0 397298 256225 164240 -1 5131
5133 0 397414 256241 164120 -1 5132
5134 0 397502 256301 164000 -1 5133
5135 0 397680 256351 163880 -1 5134
5136 0 397750 256405 163800 -1 5135
5137 0 397826 256505 163680 -1 5136
5138 0 397838 256569 163560 -1 5137
5139 0 397970 256609 163480 -1 5138
5140 0 398112 256755 163360 -1 5139
5141 0 398208 256863 163240 -1 5140
5142 0 398394 257009 163120 -1 5141
5143 0 398442 257121 163000 -1 5142
5144 0 398442 257289 162880 -1 5143
5145 0 398518 257421 162760 -1 5144
5146 0 398578 257533 162640 -1 5145
5147 0 398658 257585 162520 -1 5146
5148 0 398724 257599 162320 -1 5147
5149 0 398794 257767 162240 -1 5148
5150 0 398884.84 257867.1 162040 -1 5149
5151 0 399056.38 258296.39 161720 -1 5150
5152 0 399197.16 258527.06 161400 -1 5151
5153 0 399293.6 258695.02 161080 -1 5152
5154 0 399474.47 258799.08 160760 -1 5153
5155 0 399597.56 259144.14 160440 -1 5154
5156 0 399684.6 259610.22 160160 -1 5155
5157 0 399776.78 259965.06 159880 -1 5156
5158 0 399897.47 260343 159600 -1 5157
5159 0 400273.8 260694.28 159320 -1 5158
5160 0 400427.2 261192.44 159200 -1 5159
5161 0 400199.7 262453.2 159120 -1 5160
5162 0 400169.25 262640.2 159040 -1 5161
5163 0 400092.38 263463.25 159040 -1 5162
5164 0 399930.16 263921.44 159040 -1 5163
5165 0 399809 264303.38 159240 -1 5164
5166 0 399540.4 264746.88 159440 -1 5165
5167 0 399370 265144.53 159640 -1 5166
5168 0 399156.2 265443.75 159800 -1 5167
5169 0 399001.44 265485.5 160080 -1 5168
5170 0 398932.88 265692.88 160240 -1 5169
5171 0 398941.9 265841.3 160520 -1 5170
5172 0 398874.9 266373.5 160800 -1 5171
5173 0 399044.2 266602.53 161040 -1 5172
5174 0 399049.38 267116.06 161240 -1 5173
5175 0 398849.56 267794.3 161440 -1 5174
5176 0 398602.38 268421.88 161760 -1 5175
5177 0 398569.16 268827.62 162040 -1 5176
5178 0 398660.9 269407.94 162400 -1 5177
5179 0 398454.44 270114.06 162760 -1 5178
5180 0 398081.44 270571.3 162960 -1 5179
5181 0 397896.06 270802.84 163320 -1 5180
5182 0 397725 271040.9 163640 -1 5181
5183 0 397576.38 271295.38 163680 -1 5182
5184 0 397441.94 271361.9 163920 -1 5183
5185 0 397445.03 271815.7 164240 -1 5184
5186 0 397417.56 272577.25 164560 -1 5185
5187 0 397487.25 273229.56 164880 -1 5186
5188 0 397488.22 273386.44 165000 -1 5187
5189 0 397695.34 274332.75 165160 -1 5188
5190 0 397865.62 274795.88 165440 -1 5189
5191 0 397890.44 274862.38 165480 -1 5190
5192 0 397893.12 274958.3 165560 -1 5191
5193 0 398039.6 275064.75 165680 -1 5192
5194 0 398145.4 275220.6 165960 -1 5193
5195 0 398163.84 275180.8 166000 -1 5194
5196 0 398156.62 275241.2 166040 -1 5195
5197 0 398181.2 275286.38 166200 -1 5196
5198 0 398192.12 275297.62 166320 -1 5197
5199 0 398732.7 275992.2 166520 -1 5198
5200 0 398927.03 276281.62 166720 -1 5199
5201 0 398981.3 276441.44 166840 -1 5200
5202 0 399048.78 276598 167000 -1 5201
5203 0 399237.12 276800.4 167200 -1 5202
5204 0 399372.94 276987.66 167400 -1 5203
5205 0 399495.25 277171.12 167560 -1 5204
5206 0 399932.4 277489.44 167560 -1 5205
5207 0 400147.03 277562.6 167560 -1 5206
5208 0 400331.1 277611.62 167440 -1 5207
5209 0 401125.28 277994.5 167280 -1 5208
5210 0 401387.75 278080.8 167200 -1 5209
5211 0 401649.1 278180.03 167200 -1 5210
5212 0 401788.94 278191.06 166920 -1 5211
5213 0 401949.16 278326.44 166720 -1 5212
5214 0 402018.8 278671.47 166520 -1 5213
5215 0 402074.94 279227.78 166360 -1 5214
5216 0 402161 279450.78 166200 -1 5215
5217 0 402225.47 279545.1 166080 -1 5216
5218 0 402397.44 279946.84 165920 -1 5217
5219 0 402494.2 280339.16 165760 -1 5218
5220 0 402580.28 280621.88 165480 -1 5219
5221 0 402673.1 280777 165240 -1 5220
5222 0 402885.6 281045.25 165000 -1 5221
5223 0 402902.72 281299.16 164760 -1 5222
5224 0 403066.47 281709.4 164640 -1 5223
5225 0 403221.9 282237.94 164400 -1 5224
5226 0 403288.16 282735.97 164120 -1 5225
5227 0 403288.25 283221.16 163840 -1 5226
5228 0 403406.5 283958.44 163600 -1 5227
5229 0 403533.56 284287.1 163320 -1 5228
5230 0 403729.25 284778.62 163040 -1 5229
5231 0 403926.84 285152 162760 -1 5230
5232 0 404209.94 285983.03 162520 -1 5231
5233 0 404294.03 286712.4 162240 -1 5232
5234 0 404326.75 286924.62 162160 -1 5233
5235 0 404401.5 287155.56 161880 -1 5234
5236 0 404409.06 287249.94 161600 -1 5235
5237 0 404363.56 287750.06 161360 -1 5236
5238 0 404353.34 287784.4 161080 -1 5237
5239 0 404419.56 287853.75 161040 -1 5238
5240 0 404555.9 288267.22 161040 -1 5239
5241 0 404651.62 288510 161040 -1 5240
5242 0 404683.22 288617.9 161080 -1 5241
5243 0 404811.7 288858.34 161160 -1 5242
5244 0 405020.5 289218.44 161280 -1 5243
5245 0 405234.8 289757 161440 -1 5244
5246 0 405504.3 290144.44 161440 -1 5245
5247 0 406386.2 290189.72 161440 -1 5246
5248 0 406557 290226.03 161640 -1 5247
5249 0 406523.62 290227.88 161680 -1 5248
5250 0 406073 290219.25 161760 -1 5249
5251 0 404413.78 287871.94 160760 -1 5239
5252 0 404423.62 287907.75 160680 -1 5251
5253 0 403976.4 287772.62 160680 -1 5252
5254 0 403903.8 287621.4 160680 -1 5253
5255 0 403730.47 287463.28 160640 -1 5254
5256 0 403445.12 287184.3 160640 -1 5255
5257 0 403225.97 287036.44 160520 -1 5256
5258 0 402925 286887.22 160240 -1 5257
5259 0 402662.1 286851.7 160040 -1 5258
5260 0 402328.9 286976.5 159760 -1 5259
5261 0 402033.25 286888.8 159640 -1 5260
5262 0 401653.75 286705.47 159640 -1 5261
5263 0 400985.7 286592.38 159640 -1 5262
5264 0 400972.8 286645.2 159560 -1 5263
5265 0 400953.12 286725.47 159440 -1 5264
5266 0 400963.5 286714.75 159240 -1 5265
5267 0 401065.44 286856.22 159120 -1 5266
5268 0 401117.47 286884.1 159080 -1 5267
5269 0 401942.06 278223.1 167280 -1 5211
5270 0 402922.94 278225.4 167480 -1 5269
5271 0 403350.72 278290.28 167640 -1 5270
5272 0 404380.88 278285.53 167720 -1 5271
5273 0 404387.2 278287.66 167640 -1 5272
5274 0 404560.28 278062.6 167400 -1 5273
5275 0 404598.3 277721.94 167280 -1 5274
5276 0 405042.56 277569.25 166960 -1 5275
5277 0 405194.8 277652.56 166760 -1 5276
5278 0 405275.7 277548.8 166640 -1 5277
5279 0 405426.62 277446.25 166400 -1 5278
5280 0 405704.75 277312.7 166160 -1 5279
5281 0 405883.16 277270.12 165920 -1 5280
5282 0 406070.06 277179.38 165680 -1 5281
5283 0 406035.44 277026.7 165080 -1 5282
5284 0 406094.44 276907.8 164680 -1 5283
5285 0 406155.3 276636.7 164280 -1 5284
5286 0 406214.94 276451.88 164120 -1 5285
5287 0 406484.44 276180.4 163880 -1 5286
5288 0 406594.7 276110.3 163480 -1 5287
5289 0 406627.12 276115.53 163400 -1 5288
5290 0 406650.38 276161.97 163200 -1 5289
5291 0 406680.38 276187.75 162960 -1 5290
5292 0 406637.38 276148.2 162760 -1 5291
5293 0 406710.12 275989.75 162280 -1 5292
5294 0 406662.56 275978.47 162040 -1 5293
5295 0 406677.06 275899.88 161760 -1 5294
5296 0 406819.3 275673.94 161520 -1 5295
5297 0 406790.56 275596.47 161080 -1 5296
5298 0 406792.62 275469.16 160600 -1 5297
5299 0 406854.16 275454.25 160400 -1 5298
5300 0 406713.12 275519.44 160200 -1 5299
5301 0 406666.06 275650.7 159920 -1 5300
5302 0 406586 275737.9 159800 -1 5301
5303 0 406533.06 275954.4 159560 -1 5302
5304 0 406649.16 276254.3 159280 -1 5303
5305 0 406762.2 276240.88 159000 -1 5304
5306 0 406856.25 276130.4 158520 -1 5305
5307 0 406947.25 276226.06 158120 -1 5306
5308 0 407018.97 276358.16 157880 -1 5307
5309 0 407172.06 276421.06 157520 -1 5308
5310 0 407210.1 276476.44 157160 -1 5309
5311 0 407174.8 276594.6 156880 -1 5310
5312 0 407093.28 276637.5 156400 -1 5311
5313 0 407134.44 276690.4 156240 -1 5312
5314 0 407168.62 276858.84 156000 -1 5313
5315 0 407200.3 276985 155720 -1 5314
5316 0 407219.25 276933.56 155360 -1 5315
5317 0 407502.8 277037.4 155080 -1 5316
5318 0 407386 277073.12 154840 -1 5317
5319 0 408017.6 277353.78 154640 -1 5318
5320 0 408146 277314.8 154480 -1 5319
5321 0 408177.88 277304.6 154440 -1 5320
5322 0 408246.94 277274.84 154120 -1 5321
5323 0 408324.25 277019.8 153920 -1 5322
5324 0 408446.72 276862.25 153640 -1 5323
5325 0 408558.5 276426.03 153280 -1 5324
5326 0 408566.9 276102 153000 -1 5325
5327 0 408793.38 275612.53 152880 -1 5326
5328 0 409037.88 275457.94 152680 -1 5327
5329 0 409039.3 275358.75 152280 -1 5328
5330 0 408867.94 275326 152080 -1 5329
5331 0 408905.94 275320.2 152000 -1 5330
5332 0 396174.34 257123.92 165320 -1 5120
5333 0 395965.4 257097.95 165360 -1 5332
5334 0 395776.62 257431.8 165400 -1 5333
5335 0 395698.66 257994.92 165480 -1 5334
5336 0 395775.44 258815.08 165480 -1 5335
5337 0 395505.3 258928.61 165400 -1 5336
5338 0 395496.9 259024 165280 -1 5337
5339 0 395576.28 259077.55 165160 -1 5338
5340 0 395569 259069.33 165120 -1 5339
5341 0 395554.97 259052.03 165040 -1 5340
5342 0 395441.88 258969.08 164920 -1 5341
5343 0 395250.84 259105.42 164880 -1 5342
5344 0 395438.88 259449.66 164880 -1 5343
5345 0 395742 259680.75 164800 -1 5344
5346 0 396070.03 259792.75 164800 -1 5345
5347 0 396433.4 259722.62 164760 -1 5346
5348 0 396572.03 259783.2 164720 -1 5347
5349 0 396877.94 259772.56 164800 -1 5348
5350 0 397229.94 259820.48 164800 -1 5349
5351 0 397392.5 259834.98 164720 -1 5350
5352 0 397432.25 259837.28 164680 -1 5351
5353 0 397523.78 259837.4 164640 -1 5352
5354 0 397717.6 259869.64 164560 -1 5353
5355 0 397873.56 259837.81 164520 -1 5354
5356 0 398013.22 259817.73 164400 -1 5355
5357 0 398010.66 259896.61 164360 -1 5356
5358 0 398377.9 259860.89 164240 -1 5357
5359 0 398744.1 259856.75 164200 -1 5358
5360 0 400356.75 259921.6 164200 -1 5359
5361 0 401031.88 260037.56 164160 -1 5360
5362 0 402300.9 260172.31 164120 -1 5361
5363 0 402896.75 260184.52 164120 -1 5362
5364 0 403665.78 260431.53 164200 -1 5363
5365 0 404260.25 260598.97 164280 -1 5364
5366 0 404697.12 260710.47 164200 -1 5365
5367 0 405075.88 260821.19 164120 -1 5366
5368 0 405224.97 260912.12 164080 -1 5367
5369 0 405760.62 261094.56 164000 -1 5368
5370 0 405935.25 261192.83 163920 -1 5369
5371 0 406197.75 261279.2 163880 -1 5370
5372 0 406284.3 261290.11 163840 -1 5371
5373 0 406461.72 261352.62 163760 -1 5372
5374 0 406575.47 261427.38 163680 -1 5373
5375 0 406664.97 261472.67 163640 -1 5374
5376 0 406785.03 261482.92 163560 -1 5375
5377 0 406900.2 261521.42 163520 -1 5376
5378 0 406959.12 261585.56 163480 -1 5377
5379 0 406968.8 261581.64 163440 -1 5378
5380 0 407023.22 261594.22 163400 -1 5379
5381 0 407162.97 261764.88 163360 -1 5380
5382 0 407234.62 261885.86 163320 -1 5381
5383 0 407203.84 261991.8 163280 -1 5382
5384 0 407226.5 262066 163240 -1 5383
5385 0 407248.72 262139.73 163200 -1 5384
5386 0 407206.84 262391.66 163200 -1 5385
5387 0 407132.16 262465.94 163240 -1 5386
5388 0 407087.47 262515.62 163280 -1 5387
5389 0 407058.12 262569.6 163320 -1 5388
5390 0 407010.62 262590.47 163360 -1 5389
5391 0 406997.84 262636.9 163400 -1 5390
5392 0 406971.75 262721.97 163520 -1 5391
5393 0 406994.66 262803 163560 -1 5392
5394 0 407020.75 262860.1 163600 -1 5393
5395 0 406978.6 262986.94 163680 -1 5394
5396 0 406983.72 263078.5 163720 -1 5395
5397 0 406964.97 263145.88 163760 -1 5396
5398 0 406861.34 263316.56 163800 -1 5397
5399 0 406772.28 263344.4 163840 -1 5398
5400 0 406732.12 263449.1 163880 -1 5399
5401 0 406649.94 263495.12 163920 -1 5400
5402 0 406611.66 263640.6 163960 -1 5401
5403 0 406579.8 263648.7 164000 -1 5402
5404 0 406526.25 263741.25 164120 -1 5403
5405 0 406511.03 263840.7 164160 -1 5404
5406 0 406530.38 264031.22 164240 -1 5405
5407 0 406528.6 264089.53 164280 -1 5406
5408 0 406542.22 264203.38 164360 -1 5407
5409 0 406584.9 264233.78 164440 -1 5408
5410 0 406516.28 264267.47 164520 -1 5409
5411 0 406466.6 264354.56 164560 -1 5410
5412 0 406519.9 264431.94 164600 -1 5411
5413 0 406545.03 264530.75 164640 -1 5412
5414 0 406513.84 264554.94 164680 -1 5413
5415 0 406525.7 264586.2 164760 -1 5414
5416 0 406532.6 264658.06 164800 -1 5415
5417 0 406525.97 264705.8 164840 -1 5416
5418 0 406519.62 264769.8 164920 -1 5417
5419 0 406554.2 264884.72 165040 -1 5418
5420 0 406558 264915.75 165080 -1 5419
5421 0 406570.22 265007.56 165200 -1 5420
5422 0 406601.53 265116.1 165360 -1 5421
5423 0 406508.28 265351 165440 -1 5422
5424 0 406488.94 265572.2 165560 -1 5423
5425 0 406490.62 265761.53 165720 -1 5424
5426 0 406408.06 265916.88 165880 -1 5425
5427 0 406339.88 266186.94 166000 -1 5426
5428 0 406288.56 266471.75 166080 -1 5427
5429 0 406313.9 266668.53 166160 -1 5428
5430 0 406386.7 266936.75 166280 -1 5429
5431 0 406452.53 267388.75 166280 -1 5430
5432 0 406458.6 267452.4 166320 -1 5431
5433 0 406459.56 267639.9 166360 -1 5432
5434 0 406419.8 267989.22 166400 -1 5433
5435 0 406395.06 268249.56 166440 -1 5434
5436 0 406375.84 268285.2 166400 -1 5435
5437 0 406374.38 268297.84 166360 -1 5436
5438 0 406394.38 268373.62 166320 -1 5437
5439 0 406543.9 268615.5 166320 -1 5438
5440 0 406460 268638.56 166280 -1 5439
5441 0 406480.16 268755.2 166200 -1 5440
5442 0 406429.72 268822.97 166160 -1 5441
5443 0 406439.94 268863.5 165960 -1 5442
5444 0 406443.88 269482.38 165360 -1 5443
5445 0 406383.94 269551.25 165200 -1 5444
5446 0 406341.84 269585.7 165040 -1 5445
5447 0 406407.84 269681.7 164880 -1 5446
5448 0 406407.34 269789.84 164680 -1 5447
5449 0 406411.56 269814.12 164440 -1 5448
5450 0 406429.34 269818.44 164240 -1 5449
5451 0 406479.62 269856.06 163960 -1 5450
5452 0 406529.28 269941.8 163680 -1 5451
5453 0 406516.16 270014.66 163520 -1 5452
5454 0 406582.66 270113 163320 -1 5453
5455 0 406638.4 270230.75 163200 -1 5454
5456 0 406907.22 270549.44 162880 -1 5455
5457 0 406923.5 270609.3 162560 -1 5456
5458 0 406909.94 270481.06 162240 -1 5457
5459 0 406908.03 270473.97 162080 -1 5458
5460 0 406961.78 270358.56 161840 -1 5459
5461 0 407010.6 270332.88 161800 -1 5460
5462 0 407310.9 261832.53 163240 -1 5384
5463 0 407437.06 261809.61 163120 -1 5462
5464 0 407739.28 261794.44 162960 -1 5463
5465 0 408510.3 261556 162880 -1 5464
5466 0 408612.28 261501.06 162840 -1 5465
5467 0 408718.44 261423.4 162680 -1 5466
5468 0 409162.88 261282.95 162400 -1 5467
5469 0 409229.88 261310.5 162320 -1 5468
5470 0 409316.62 261412.02 162240 -1 5469
5471 0 400747.3 259927.16 164120 -1 5361
5472 0 400429.75 259884.97 164040 -1 5471
5473 0 400454 259865.94 163880 -1 5472
5474 0 400531.5 259804.2 163360 -1 5473
5475 0 400344.62 259940.19 164240 -1 5360
5476 0 400499.5 259992.36 164320 -1 5475
5477 0 400583.7 260048.23 164360 -1 5476
5478 0 400974.75 260046.52 164440 -1 5477
5479 0 401059.4 260096.36 164600 -1 5478
5480 0 395554.44 258787.16 165640 -1 5336
5481 0 395647.94 258822.73 165760 -1 5480
5482 0 395633.2 258791 165800 -1 5481
5483 0 395574.4 258663.36 165960 -1 5482
5484 0 395544.66 258611 166040 -1 5483
5485 0 395529.75 258585.06 166080 -1 5484
5486 0 395767.47 258559.98 166200 -1 5485
5487 0 395739 258585.33 166280 -1 5486
5488 0 395789.28 258522 166360 -1 5487
5489 0 395823 258558 166400 -1 5488
5490 0 395915 258554 166440 -1 5489
5491 0 395923 258562 166480 -1 5490
5492 0 396063 258546 166520 -1 5491
5493 0 396059 258522 166560 -1 5492
5494 0 396059 258458 166680 -1 5493
5495 0 396007 258462 166760 -1 5494
5496 0 395995 258462 166840 -1 5495
5497 0 396015 258410 166960 -1 5496
5498 0 396003 258390 167080 -1 5497
5499 0 396155 258418 167200 -1 5498
5500 0 396239 258470 167240 -1 5499
5501 0 396347 258562 167280 -1 5500
5502 0 396563 258678 167360 -1 5501
5503 0 396931 258858 167400 -1 5502
5504 0 397043 258982 167480 -1 5503
5505 0 397105 259118 167560 -1 5504
5506 0 397203 259266 167640 -1 5505
5507 0 395637.88 251887.08 168560 -1 5078
5508 0 395637.88 251887.08 168480 -1 5507
5509 0 395498.5 252254.94 168360 -1 5508
5510 0 395414.5 252790.73 168360 -1 5509
5511 0 395410.94 252918.62 168440 -1 5510
5512 0 395272.2 253169.39 168560 -1 5511
5513 0 395075.56 253681.48 168560 -1 5512
5514 0 394293.5 254500.36 168560 -1 5513
5515 0 394137.66 254404.36 168960 -1 5514
5516 0 394073.75 254405.22 169000 -1 5515
5517 0 394019.56 254479.69 169160 -1 5516
5518 0 394190.3 254602.45 168440 -1 5514
5519 0 393652.38 255480.12 168120 -1 5518
5520 0 393589.8 255854.73 167880 -1 5519
5521 0 393407.75 256573.55 167720 -1 5520
5522 0 393133.6 257039.89 167520 -1 5521
5523 0 392898.3 257291.47 167400 -1 5522
5524 0 392641.8 257680.1 167200 -1 5523
5525 0 392578.97 258041 166880 -1 5524
5526 0 392664 258233.69 166600 -1 5525
5527 0 392610.53 258336.14 166440 -1 5526
5528 0 392411.34 258680.52 166200 -1 5527
5529 0 392379.7 258902.17 166080 -1 5528
5530 0 392238.25 259190.05 165960 -1 5529
5531 0 392005.3 260141.16 165680 -1 5530
5532 0 391910.56 260507.84 165480 -1 5531
5533 0 391861.06 260740.66 165320 -1 5532
5534 0 391698.78 261148.27 165120 -1 5533
5535 0 391593 261599.4 165000 -1 5534
5536 0 391543.16 261784.78 164880 -1 5535
5537 0 391448.2 262151.25 164680 -1 5536
5538 0 391259 262634.2 164360 -1 5537
5539 0 391102.56 263023.62 164080 -1 5538
5540 0 390960.25 263493.94 163640 -1 5539
5541 0 390818.56 264125.34 163400 -1 5540
5542 0 390640.38 264450.47 163240 -1 5541
5543 0 390300.47 264921.44 163160 -1 5542
5544 0 389993.2 265359.25 162960 -1 5543
5545 0 389807.62 265641.3 162680 -1 5544
5546 0 389671.5 266054.9 162440 -1 5545
5547 0 389666.16 266107.2 162320 -1 5546
5548 0 389537.38 266326.38 162040 -1 5547
5549 0 389524.3 266705.25 161720 -1 5548
5550 0 389447.53 266883.7 161400 -1 5549
5551 0 389291.56 267223.84 161120 -1 5550
5552 0 389287.72 267260.12 160800 -1 5551
5553 0 389180.06 268346.2 160400 -1 5552
5554 0 389085.38 268574.25 160280 -1 5553
5555 0 389052.56 269016.78 160080 -1 5554
5556 0 389030.38 269199.8 160000 -1 5555
5557 0 388977.88 269401 159880 -1 5556
5558 0 388831.44 269764.25 159640 -1 5557
5559 0 388625.66 270256 159360 -1 5558
5560 0 388386.8 270599.06 159160 -1 5559
5561 0 388172.25 270840.72 158920 -1 5560
5562 0 387947.9 271040.16 158640 -1 5561
5563 0 387810.38 271194.34 158400 -1 5562
5564 0 387769.5 271224.5 158160 -1 5563
5565 0 387772.6 271311.7 157880 -1 5564
5566 0 387770.5 271443.88 157640 -1 5565
5567 0 387744.06 271569.6 157400 -1 5566
5568 0 387609.22 271848.62 157160 -1 5567
5569 0 387595.12 272002.9 156920 -1 5568
5570 0 387502.2 272220.38 156640 -1 5569
5571 0 387505.12 272302 156400 -1 5570
5572 0 387465.53 272508.62 156160 -1 5571
5573 0 387497.06 272599.75 155920 -1 5572
5574 0 387445.06 272763.6 155680 -1 5573
5575 0 387342.22 272949.72 155400 -1 5574
5576 0 387266.6 273158.7 155160 -1 5575
5577 0 387222.62 273390.7 154920 -1 5576
5578 0 387204.1 273608.22 154680 -1 5577
5579 0 387106.56 273758.06 154400 -1 5578
5580 0 387098.78 273858.34 154160 -1 5579
5581 0 387061.9 273978.12 153960 -1 5580
5582 0 386851.38 274085.06 153680 -1 5581
5583 0 386752.44 274116.2 153480 -1 5582
5584 0 386634.56 274108.38 153240 -1 5583
5585 0 386553.12 274170.7 153000 -1 5584
5586 0 386425.03 274262.4 152760 -1 5585
5587 0 386342.97 274382.9 152520 -1 5586
5588 0 386022.38 274672.2 152240 -1 5587
5589 0 385981.1 274733.8 151960 -1 5588
5590 0 385919.72 274745.8 151920 -1 5589
5591 0 386130.16 275023.34 151600 -1 5590
5592 0 386230.2 275438.1 151360 -1 5591
5593 0 386193.22 275619.2 151200 -1 5592
5594 0 386149.62 275693.88 151120 -1 5593
5595 0 386084.62 275858.66 150920 -1 5594
5596 0 386042.8 275957.25 150640 -1 5595
5597 0 386126.25 276077 150400 -1 5596
5598 0 386019.66 276307.12 150080 -1 5597
5599 0 385966.66 276422.12 149920 -1 5598
5600 0 385899.75 276565.8 149720 -1 5599
5601 0 385439.5 276527.38 149440 -1 5600
5602 0 385438.03 276496.38 149080 -1 5601
5603 0 385371.06 276445.88 148840 -1 5602
5604 0 385279.1 276377.03 148520 -1 5603
5605 0 385180.94 276312.88 148080 -1 5604
5606 0 385182.03 276226.9 147720 -1 5605
5607 0 385154.34 276096.3 147280 -1 5606
5608 0 385119.22 276046.94 147000 -1 5607
5609 0 384993.9 276407.47 146640 -1 5608
5610 0 384992.06 276456.5 146480 -1 5609
5611 0 384987.34 276448.06 146440 -1 5610
5612 0 384860.2 276921.8 146040 -1 5611
5613 0 384977.8 277458.66 145800 -1 5612
5614 0 385047.12 277832.47 145560 -1 5613
5615 0 385068.25 278068.12 145280 -1 5614
5616 0 384986.7 278551.44 145000 -1 5615
5617 0 385005.88 278568.94 144960 -1 5616
5618 0 384916.3 278867.2 144760 -1 5617
5619 0 384463.44 279161.62 144560 -1 5618
5620 0 384352.2 279441.94 144360 -1 5619
5621 0 384406.66 279577.88 144040 -1 5620
5622 0 384409.75 279507.5 143760 -1 5621
5623 0 384573.3 279430.62 143320 -1 5622
5624 0 384670.78 279583.38 143120 -1 5623
5625 0 384659.06 279830.8 142760 -1 5624
5626 0 384872.94 280065.97 142600 -1 5625
5627 0 385034 280265.44 142360 -1 5626
5628 0 385024.3 280249.66 142320 -1 5627
5629 0 384560.94 279356.97 144560 -1 5619
5630 0 384643.38 279461.9 144560 -1 5629
5631 0 384677.3 279419.9 144600 -1 5630
5632 0 384756.25 279363.8 144640 -1 5631
5633 0 390948.3 210193.98 186520 -1 4878
5634 0 390950.75 210278.14 186560 -1 5633
5635 0 390949.3 210788.6 186800 -1 5634
5636 0 390959 211183.55 186920 -1 5635
5637 0 390964.5 211681.12 186920 -1 5636
5638 0 390977.94 212187.64 186920 -1 5637
5639 0 390800.72 212711.47 186880 -1 5638
5640 0 390694.47 213081.58 186880 -1 5639
5641 0 390711.8 213276.62 186880 -1 5640
5642 0 390725.44 213554.95 186800 -1 5641
5643 0 391036 214164.9 186800 -1 5642
5644 0 391228.34 214600.14 186800 -1 5643
5645 0 391250.38 214821.48 186800 -1 5644
5646 0 391295.38 215099.08 186840 -1 5645
5647 0 391435.1 215765.62 187000 -1 5646
5648 0 391682.66 216103.5 187000 -1 5647
5649 0 391979.38 216800.12 187000 -1 5648
5650 0 391999.53 217311.47 187000 -1 5649
5651 0 391994.6 217956 187000 -1 5650
5652 0 392070.62 218334.94 187120 -1 5651
5653 0 392061.75 218625.6 187120 -1 5652
5654 0 392073.5 218993.28 187040 -1 5653
5655 0 392199.56 219577.84 186920 -1 5654
5656 0 392397.78 220335.75 186920 -1 5655
5657 0 392355.78 220934.22 186840 -1 5656
5658 0 392341.53 221235.75 186840 -1 5657
5659 0 392345.72 221548 186840 -1 5658
5660 0 392340.47 221932.16 186840 -1 5659
5661 0 392890 222980 186960 -1 5660
5662 0 392948.34 223245 186760 -1 5661
5663 0 392959.7 223297.97 186720 -1 5662
5664 0 392985 223408.83 186640 -1 5663
5665 0 393199.44 223936.05 186480 -1 5664
5666 0 393444.53 224352.98 186200 -1 5665
5667 0 393672.8 224681.73 185880 -1 5666
5668 0 394033.38 225024.64 185520 -1 5667
5669 0 394275.06 225884.86 185360 -1 5668
5670 0 394293.2 226420.47 185240 -1 5669
5671 0 394382.3 226701.11 185240 -1 5670
5672 0 394341.72 226994.3 185240 -1 5671
5673 0 394287.9 227332.8 185240 -1 5672
5674 0 394206.72 228046.28 185040 -1 5673
5675 0 394254.38 228979.48 184880 -1 5674
5676 0 394238.9 229491.31 184760 -1 5675
5677 0 394189.22 229669.6 184680 -1 5676
5678 0 394074.12 230289.28 184680 -1 5677
5679 0 394050.6 230781.81 184680 -1 5678
5680 0 394061.3 230888.52 184720 -1 5679
5681 0 394035.2 231148.33 184760 -1 5680
5682 0 394160.88 232398.36 184920 -1 5681
5683 0 394452.62 233074.45 184920 -1 5682
5684 0 394166.2 233988.38 184920 -1 5683
5685 0 394195.6 234116 185080 -1 5684
5686 0 394203.28 234147.97 185120 -1 5685
5687 0 394243.44 233667.45 185240 -1 5686
5688 0 394243.44 233667.45 185400 -1 5687
5689 0 394218.75 233990.92 185480 -1 5688
5690 0 394302.12 234063.22 185600 -1 5689
5691 0 394273.56 234693.34 185080 -1 5685
5692 0 394327.97 235098.78 185080 -1 5691
5693 0 394443.62 235436.88 185080 -1 5692
5694 0 394568.9 236092.38 185240 -1 5693
5695 0 394670.84 237548.81 185480 -1 5694
5696 0 394871.84 238571.95 185600 -1 5695
5697 0 395093.6 239386.12 185720 -1 5696
5698 0 395270.3 240601.17 185880 -1 5697
5699 0 395293.94 240891.17 185880 -1 5698
5700 0 395391.78 241145.1 185880 -1 5699
5701 0 395497.6 241539.19 186000 -1 5700
5702 0 395735.44 242748.4 186160 -1 5701
5703 0 396073.6 243585 186160 -1 5702
5704 0 396155.3 243773.28 186200 -1 5703
5705 0 396577.6 244288.81 186200 -1 5704
5706 0 396698.38 244478.72 186160 -1 5705
5707 0 396712.62 244711.38 185920 -1 5706
5708 0 396492.7 244936.11 185600 -1 5707
5709 0 396585.72 245585.9 185360 -1 5708
5710 0 396588.7 246419.56 185120 -1 5709
5711 0 396416.8 246773.45 184840 -1 5710
5712 0 396328.53 247014.14 184600 -1 5711
5713 0 396294.97 247343.81 184320 -1 5712
5714 0 396193.12 247725.66 184160 -1 5713
5715 0 396421.3 248285.02 183880 -1 5714
5716 0 396817.62 248735.55 183720 -1 5715
5717 0 396977.78 249020.67 183640 -1 5716
5718 0 396949.75 249288.5 183640 -1 5717
5719 0 396934.7 249912.34 183400 -1 5718
5720 0 396896.2 250098.8 183240 -1 5719
5721 0 396774.75 250839.66 183240 -1 5720
5722 0 396917.78 251292.1 183240 -1 5721
5723 0 397157.53 251712.81 183240 -1 5722
5724 0 397281.84 252268.19 183160 -1 5723
5725 0 397642.28 252831.28 182920 -1 5724
5726 0 398139.25 253493.81 182720 -1 5725
5727 0 398293.25 253896.11 182560 -1 5726
5728 0 398273.44 254645.25 182280 -1 5727
5729 0 398267.84 255192.42 182080 -1 5728
5730 0 398289.62 255350.05 182000 -1 5729
5731 0 398176.2 255852.97 181760 -1 5730
5732 0 398162.8 256284.98 181520 -1 5731
5733 0 398214.78 256455.61 181440 -1 5732
5734 0 398324.44 256760.81 181360 -1 5733
5735 0 398340.72 256937.62 181320 -1 5734
5736 0 398463.66 257233.38 181200 -1 5735
5737 0 398511 257143.6 181000 -1 5736
5738 0 398549.2 257643.92 180760 -1 5737
5739 0 398451.44 257750.02 180520 -1 5738
5740 0 398316.88 258153.44 180280 -1 5739
5741 0 398315.78 258066.78 180160 -1 5740
5742 0 398314.8 258064.88 180040 -1 5741
5743 0 398290.2 258098.61 179880 -1 5742
5744 0 398271.6 258151.4 179760 -1 5743
5745 0 398224 258103.6 179640 -1 5744
5746 0 398191.84 258071.84 179560 -1 5745
5747 0 398681.56 257550.88 181200 -1 5736
5748 0 398971.06 258172.5 181360 -1 5747
5749 0 399080.47 258567.94 181360 -1 5748
5750 0 399256.44 258735.03 181200 -1 5749
5751 0 399459.97 259220.61 181080 -1 5750
5752 0 399656.38 259654.36 181080 -1 5751
5753 0 399778.94 260032.94 181200 -1 5752
5754 0 399839.12 260429.38 181200 -1 5753
5755 0 400081.72 261079.17 181360 -1 5754
5756 0 400255.06 261624.69 181560 -1 5755
5757 0 400434.8 262036.97 181680 -1 5756
5758 0 400644.38 262520.97 181680 -1 5757
5759 0 400691.62 262719 181480 -1 5758
5760 0 400760.12 262964.88 181360 -1 5759
5761 0 400868.75 263120.06 181160 -1 5760
5762 0 401096.1 264403.88 181160 -1 5761
5763 0 400970.38 264557.7 180920 -1 5762
5764 0 401015.66 264822.8 180640 -1 5763
5765 0 401310 265071.7 180160 -1 5764
5766 0 401411 265367.25 179920 -1 5765
5767 0 401547.7 265466.47 179800 -1 5766
5768 0 401420.78 265753.94 179640 -1 5767
5769 0 401438.3 265982.28 179400 -1 5768
5770 0 401544.84 266215.8 179160 -1 5769
5771 0 401688.8 266616.5 178800 -1 5770
5772 0 401583.5 266946.2 178400 -1 5771
5773 0 401536.2 267090.66 178120 -1 5772
5774 0 401452.53 267345.7 177840 -1 5773
5775 0 401367.53 267792.06 177360 -1 5774
5776 0 401415.22 267918.97 177080 -1 5775
5777 0 401351.12 268114.6 176840 -1 5776
5778 0 401317.53 268173 176600 -1 5777
5779 0 401306.62 268222.3 176320 -1 5778
5780 0 401108.94 268343.3 176080 -1 5779
5781 0 401038.75 268412.44 175840 -1 5780
5782 0 400822.62 268407.4 175600 -1 5781
5783 0 400714.47 268325.8 175360 -1 5782
5784 0 400586.53 268193.3 175120 -1 5783
5785 0 400506.56 268023.8 174880 -1 5784
5786 0 400479.5 267853.2 174800 -1 5785
5787 0 400503.4 268024.62 174680 -1 5786
5788 0 400479.6 268024.62 174600 -1 5787
5789 0 400318.9 267904.88 174400 -1 5788
5790 0 399618.88 267588.78 174200 -1 5789
5791 0 399584.25 267594.75 173920 -1 5790
5792 0 399383 267645.22 173640 -1 5791
5793 0 399293.9 267621.47 173360 -1 5792
5794 0 399243.38 267607.78 173200 -1 5793
5795 0 399217.8 267600.66 173120 -1 5794
5796 0 399166.56 267586.75 172960 -1 5795
5797 0 396837.9 250378.72 183000 -1 5720
5798 0 396842.38 250319.08 182760 -1 5797
5799 0 396825.75 250387 182720 -1 5798
5800 0 396776.94 250590.55 182600 -1 5799
5801 0 394161.62 234007.19 184800 -1 5684
5802 0 393998.3 233737.2 184360 -1 5801
5803 0 393997.25 233712.42 184320 -1 5802
5804 0 393965.25 233634.38 184280 -1 5803
5805 0 392771.8 222722.42 187160 -1 5661
5806 0 393210.4 223323.83 187160 -1 5805
5807 0 393111.3 223117.89 187240 -1 5806
5808 0 393126.1 223068.25 187280 -1 5807
5809 0 392533.7 222697.92 187280 -1 5805
5810 0 392389.7 222950.31 187360 -1 5809
5811 0 389746.62 207702.42 186720 -1 4876
5812 0 389713 207583.94 187040 -1 5811
5813 0 389459.38 207390.22 187400 -1 5812
5814 0 389427.9 207473.38 187520 -1 5813
5815 0 389430.47 207570.25 187680 -1 5814
5816 0 389315.2 207583.42 187720 -1 5815
5817 0 389229.62 207594.73 187760 -1 5816
5818 0 389200.78 207593.62 187800 -1 5817
5819 0 389058.2 207501.81 187840 -1 5818
5820 0 389035.44 207546.42 187920 -1 5819
5821 0 389056.06 207579.23 187960 -1 5820
5822 0 382222 187852 184320 -1 4835
5823 0 382874.34 181853.53 183640 -1 4823
5824 0 382772.6 181739.1 183480 -1 5823
5825 0 382608.25 181408.38 183280 -1 5824
5826 0 382459.62 181426.88 183240 -1 5825
5827 0 382338.56 181430.77 183040 -1 5826
5828 0 382756.6 175688.81 184840 -1 4809
5829 0 382534 175860.11 185040 -1 5828
5830 0 382502.47 175962.9 185120 -1 5829
5831 0 382578.9 176045.84 185160 -1 5830
5832 0 382596.3 176087.1 185200 -1 5831
5833 0 382768 174484.03 185160 -1 4807
5834 0 382668 174368.03 185200 -1 5833
5835 0 382762.5 174407 185320 -1 5834
5836 0 382794 174420.14 185360 -1 5835
5837 0 382756 174492.03 185480 -1 5836
5838 0 382784 174616.03 185640 -1 5837
5839 0 382748 174836.03 185800 -1 5838
5840 0 382668 175064.03 185920 -1 5839
5841 0 382591.72 175183.03 186000 -1 5840
5842 0 383811.88 169808.44 187040 -1 4740
5843 0 383811.88 169808.44 187080 -1 5842
5844 0 383651.38 169816.75 187120 -1 5843
5845 0 386880.7 166824.19 187160 -1 4736
5846 0 386733.84 166814.06 187200 -1 5845
5847 0 393743 161204 187600 -1 4716
5848 0 393725 161254 187640 -1 5847
5849 0 393917 161334 187760 -1 5848
5850 0 394063 161360 187880 -1 5849
5851 0 394171 161284 188040 -1 5850
5852 0 394299 161336 188200 -1 5851
5853 0 394281 161418 188400 -1 5852
5854 0 394313 161546 188560 -1 5853
5855 0 394299 161624 188680 -1 5854
5856 0 394283 161804 188720 -1 5855
5857 0 394323 161840 188800 -1 5856
5858 0 394403 161836 188880 -1 5857
5859 0 394587 161988 188960 -1 5858
5860 0 394583 162096 189040 -1 5859
5861 0 394585 162186 189120 -1 5860
5862 0 394587 162244 189200 -1 5861
5863 0 394641 162322 189240 -1 5862
5864 0 394797 162338 189320 -1 5863
5865 0 394979 162368 189440 -1 5864
5866 0 395115 162416 189560 -1 5865
5867 0 395139 162520 189680 -1 5866
5868 0 395099 162432 189800 -1 5867
5869 0 395079 162392 189920 -1 5868
5870 0 395083 162364 190000 -1 5869
5871 0 395019 162348 190080 -1 5870
5872 0 395039 162300 190160 -1 5871
5873 0 395083 162312 190280 -1 5872
5874 0 395109 162306 190360 -1 5873
5875 0 395145 162294 190480 -1 5874
5876 0 395223 162312 190560 -1 5875
5877 0 395379 162296 190680 -1 5876
5878 0 395399 162408 190800 -1 5877
5879 0 395441 162410 190920 -1 5878
5880 0 395445 162390 191080 -1 5879
5881 0 395373 162326 191200 -1 5880
5882 0 395341 162270 191320 -1 5881
5883 0 395343 162208 191440 -1 5882
5884 0 395283 162160 191520 -1 5883
5885 0 395271 162112 191600 -1 5884
5886 0 395213 162114 191680 -1 5885
5887 0 395245 162126 191760 -1 5886
5888 0 395243 162100 191880 -1 5887
5889 0 395271 162104 192000 -1 5888
5890 0 395227 162124 192120 -1 5889
5891 0 395187 162136 192240 -1 5890
5892 0 395179 162036 192320 -1 5891
5893 0 395159 162004 192440 -1 5892
5894 0 395123 161976 192520 -1 5893
5895 0 395043 161900 192600 -1 5894
5896 0 394983 161860 192680 -1 5895
5897 0 394983 161888 192760 -1 5896
5898 0 394965 161962 192840 -1 5897
5899 0 394945 161894 192920 -1 5898
5900 0 394909 161818 193000 -1 5899
5901 0 394761 161654 193080 -1 5900
5902 0 394525 161518 193120 -1 5901
5903 0 394465 161178 193000 -1 5902
5904 0 394245 161034 192920 -1 5903
5905 0 394207 161000 192840 -1 5904
5906 0 394163 160956 192760 -1 5905
5907 0 394501 161534 193200 -1 5902
5908 0 394465 161510 193280 -1 5907
5909 0 394365 161498 193360 -1 5908
5910 0 394233 161498 193440 -1 5909
5911 0 394189 161478 193520 -1 5910
5912 0 394189 161482 193600 -1 5911
5913 0 394223 161488 193680 -1 5912
5914 0 394211 161520 193760 -1 5913
5915 0 394155 161428 193840 -1 5914
5916 0 394027 161300 193920 -1 5915
5917 0 393843 161296 194000 -1 5916
5918 0 393759 161352 194080 -1 5917
5919 0 393737 161490.14 194200 -1 5918
5920 0 393499 161472 194280 -1 5919
5921 0 393419 161492 194360 -1 5920
5922 0 393233 161478 194440 -1 5921
5923 0 393333 161442 194520 -1 5922
5924 0 399666.53 156275.77 189480 -1 4698
5925 0 399721.47 156286.42 189640 -1 5924
5926 0 399877.78 156413.94 189720 -1 5925
5927 0 400304.88 156287.08 189800 -1 5926
5928 0 400399.94 156235.08 189920 -1 5927
5929 0 400586.9 156250.28 190000 -1 5928
5930 0 400626.5 156394.34 190080 -1 5929
5931 0 400450.1 156459.61 190120 -1 5930
5932 0 400384.78 156502.1 190200 -1 5931
5933 0 399752.53 156224.06 189720 -1 5926
5934 0 399672.38 156150.03 189760 -1 5933
5935 0 399643.8 156188.5 189800 -1 5934
5936 0 401782.5 153574.7 189520 -1 4696
5937 0 401783.44 153573.75 189720 -1 5936
5938 0 401667.72 153582.62 189880 -1 5937
5939 0 401588.5 153587.53 189920 -1 5938
5940 0 401683.56 153609.25 190080 -1 5939
5941 0 408799.38 145261.05 185040 -1 4633
5942 0 408941.3 145229.97 185080 -1 5941
5943 0 409002.44 145300.28 185120 -1 5942
5944 0 409048.2 145326.98 185160 -1 5943
5945 0 409159.4 144683.27 184960 -1 4630
5946 0 409174.03 144737.53 185000 -1 5945
5947 0 409178.2 144768.16 185040 -1 5946
5948 0 409109.28 144795.86 185080 -1 5947
5949 0 409119.28 144824.28 185120 -1 5948
5950 0 409104.3 144845.92 185160 -1 5949
5951 0 409071.7 144873.6 185200 -1 5950
5952 0 409562.1 144247.48 184960 -1 4630
5953 0 409629.16 144197.42 185000 -1 5952
5954 0 409647.03 144235.27 185040 -1 5953
5955 0 409659.25 144282.73 185080 -1 5954
5956 0 409685.16 144270.27 185120 -1 5955
5957 0 409720.47 144242.86 185160 -1 5956
5958 0 454573.38 138532.9 174840 -1 4350
5959 0 454654.88 138353.27 174760 -1 5958
5960 0 454721.5 137986.58 174520 -1 5959
5961 0 454719.25 137818.92 174320 -1 5960
5962 0 454691.06 137467.5 174040 -1 5961
5963 0 454724.88 137309.02 173800 -1 5962
5964 0 454662.88 137267.27 173720 -1 5963
5965 0 454460.75 137207.16 173640 -1 5964
5966 0 454460.25 137213.72 173600 -1 5965
5967 0 454472.16 137280.16 173240 -1 5966
5968 0 454523.6 137333.05 173000 -1 5967
5969 0 454603.53 137321.31 172920 -1 5968
