# Supplementary material for: Connectomics Analysis Reveals First-, Second-, and Third-Order Thermosensory and Hygrosensory Neurons in the Adult Drosophila Brain
Source: Curr Biol. 2020 Aug 17;30(16):3167–3182.e4. doi: 10.1016/j.cub.2020.06.028 (PMC7443704; doi:10.1016/j.cub.2020.06.028)
Supplement: Data S1. Skeletons and Meshes, Related to STAR Methods — marin2020-skeletons contains files describing the morphology of each neuron in this study (in FAFB14 space, .swc format). glomeruli_meshes contains the glomerular meshes (in FAFB14 space, .stl format). neuropil_meshes contains the glomerular meshes (in FAFB14 space, .stl format). [file mmc5.zip › VP_SI/marin2020-skeletons/4393480.swc]

# SWC format file
# based on specifications at http://www.neuronland.org/NLMorphologyConverter/MorphologyFormats/SWC/Spec.html
# Created by nat::write.neuron.swc
# PointNo Label X Y Z Radius Parent 
1 0 616682.3 265322.6 9320 -1 -1
2 0 616907.75 265080.16 9360 -1 1
3 0 617007.06 264938.8 9360 -1 2
4 0 616979.56 265075.56 9400 -1 3
5 0 617293.3 264952.28 9440 -1 4
6 0 617404.3 264884.4 9480 -1 5
7 0 617628.06 264496 9560 -1 6
8 0 617753.3 264464.28 9640 -1 7
9 0 617849.6 264556.72 9720 -1 8
10 0 617978.7 264540.78 9800 -1 9
11 0 618077.8 264457.8 9880 -1 10
12 0 618090.5 264555.97 9960 -1 11
13 0 618139 264671.56 10040 -1 12
14 0 618174.7 264666.16 10120 -1 13
15 0 618248.75 264690.88 10200 -1 14
16 0 618353.94 264487.75 10280 -1 15
17 0 618459.75 264375.47 10360 -1 16
18 0 618592.56 264412.06 10440 -1 17
19 0 618762.1 264394.84 10520 -1 18
20 0 618939.5 264364.62 10600 -1 19
21 0 618905.44 264247.44 10680 -1 20
22 0 618897.9 264268.16 10760 -1 21
23 0 618993.6 264156.06 10840 -1 22
24 0 619045.94 264119.84 10920 -1 23
25 0 619167.1 264038.5 11000 -1 24
26 0 619218.75 263981.1 11080 -1 25
27 0 619351.6 263964.7 11160 -1 26
28 0 619451.4 263972.12 11240 -1 27
29 0 619647.9 263782.56 11280 -1 28
30 0 619800 263807.1 11320 -1 29
31 0 620030.9 263747.47 11400 -1 30
32 0 620144 263730.28 11480 -1 31
33 0 620244.94 263653.7 11560 -1 32
34 0 620294.9 263588.84 11640 -1 33
35 0 620364.44 263565.3 11720 -1 34
36 0 620446.3 263535.3 11800 -1 35
37 0 620576.9 263529.84 11920 -1 36
38 0 620639.7 263478.88 12040 -1 37
39 0 620801.6 263435.34 12120 -1 38
40 0 620892.8 263412.25 12240 -1 39
41 0 620958.44 263416.75 12360 -1 40
42 0 621038.9 263404.3 12440 -1 41
43 0 621172.5 263804.12 12560 -1 42
44 0 621167.9 263718.72 12640 -1 43
45 0 621200.56 263726.4 12720 -1 44
46 0 621169.3 263792.3 12800 -1 45
47 0 621252.6 263775.75 12880 -1 46
48 0 621243.75 263787.9 13000 -1 47
49 0 621563.06 263755 13240 -1 48
50 0 621561.75 263735.28 13280 -1 49
51 0 621677.94 263720.66 13400 -1 50
52 0 621786.8 263703.5 13520 -1 51
53 0 621827.25 263694.84 13640 -1 52
54 0 621884.5 263610.62 13720 -1 53
55 0 621898.5 263578.16 13760 -1 54
56 0 621815.75 263696.22 13840 -1 55
57 0 621781.2 263755.28 13920 -1 56
58 0 621864.25 263738.25 14000 -1 57
59 0 622011.44 263754.3 14040 -1 58
60 0 622156 263734.84 14120 -1 59
61 0 622351.7 263737.12 14200 -1 60
62 0 622555 263670.2 14280 -1 61
63 0 623223 263731.9 14440 -1 62
64 0 623267.56 263651.22 14480 -1 63
65 0 623381.56 263527.22 14560 -1 64
66 0 623387.06 263571.3 14640 -1 65
67 0 623493.06 263433.3 14720 -1 66
68 0 623638.9 263338.22 14800 -1 67
69 0 623745.25 263284.22 14880 -1 68
70 0 623807.9 263082.5 14920 -1 69
71 0 623829.44 263067.78 15000 -1 70
72 0 623811.06 263135.84 15080 -1 71
73 0 623880 263071.75 15160 -1 72
74 0 623995.06 263086.2 15240 -1 73
75 0 624206.9 263180.56 15320 -1 74
76 0 624362.5 263205.84 15400 -1 75
77 0 624410.6 263219.75 15440 -1 76
78 0 624507.25 263221.66 15520 -1 77
79 0 624743.1 263185.34 15520 -1 78
80 0 624764.56 263188.22 15560 -1 79
81 0 624853.9 263218.7 15680 -1 80
82 0 624910.8 263245.7 15760 -1 81
83 0 624926.1 263290.9 15840 -1 82
84 0 624875.5 263346.5 15920 -1 83
85 0 624883.75 263377.38 16000 -1 84
86 0 624889.9 263401.16 16120 -1 85
87 0 624865.8 263428.38 16240 -1 86
88 0 624885.06 263438.12 16360 -1 87
89 0 624913.5 263407.72 16480 -1 88
90 0 624931.3 263378.12 16600 -1 89
91 0 624943.1 263320.06 16680 -1 90
92 0 624963.06 263274.44 16760 -1 91
93 0 625044.6 263203.72 16840 -1 92
94 0 625078.75 263095.88 16920 -1 93
95 0 625108.25 263024.34 17000 -1 94
96 0 625131 262963.16 17080 -1 95
97 0 625151.06 262881.53 17160 -1 96
98 0 625161.94 262849.9 17240 -1 97
99 0 625188.9 262730.66 17320 -1 98
100 0 625199.56 262576.38 17480 -1 99
101 0 625233 262479.7 17560 -1 100
102 0 625268.94 262386.12 17640 -1 101
103 0 625283.2 262328.56 17720 -1 102
104 0 625307.4 262256.25 17800 -1 103
105 0 625341 262191.56 17880 -1 104
106 0 625396.06 262099.34 17960 -1 105
107 0 625452.56 262039.02 18040 -1 106
108 0 625483.94 261994.06 18120 -1 107
109 0 625540.5 261999.84 18200 -1 108
110 0 625578.06 261977.14 18280 -1 109
111 0 625608.1 261966.33 18360 -1 110
112 0 625617.56 261930.19 18480 -1 111
113 0 625645.6 261910.97 18560 -1 112
114 0 625702.25 261906.9 18640 -1 113
115 0 625747.2 261909.7 18720 -1 114
116 0 625765.44 261910.5 18800 -1 115
117 0 625824.2 261902.7 18880 -1 116
118 0 625853.06 261891.61 18960 -1 117
119 0 625858.4 261935.23 19040 -1 118
120 0 625883.06 261973.2 19120 -1 119
121 0 625969.7 262049.38 19200 -1 120
122 0 626033.8 262095.75 19280 -1 121
123 0 626148.56 262120.45 19360 -1 122
124 0 626242.9 262201.9 19440 -1 123
125 0 626290.25 262295.7 19520 -1 124
126 0 626343.8 262383.5 19600 -1 125
127 0 626442.1 262484.3 19680 -1 126
128 0 626502.25 262557.66 19760 -1 127
129 0 626513.44 262654.66 19840 -1 128
130 0 626520 262774.84 19920 -1 129
131 0 626508.6 262809.03 19960 -1 130
132 0 626557.94 262844.66 20000 -1 131
133 0 626562.25 262863.9 20040 -1 132
134 0 626561.2 262864.62 20080 -1 133
135 0 626554.3 262982.44 20120 -1 134
136 0 626551.7 263030.28 20160 -1 135
137 0 626576 263096.12 20200 -1 136
138 0 626580.25 263094.44 20240 -1 137
139 0 626652.44 263115.22 20280 -1 138
140 0 626700.94 263141.88 20320 -1 139
141 0 626738.8 263169.6 20360 -1 140
142 0 626822.44 263192.1 20400 -1 141
143 0 626854.9 263190.88 20440 -1 142
144 0 626907.7 263211.1 20480 -1 143
145 0 626919.5 263261.3 20520 -1 144
146 0 626945 263276.12 20560 -1 145
147 0 626946.3 263342.5 20600 -1 146
148 0 626973.5 263378.2 20640 -1 147
149 0 626999.25 263460.94 20680 -1 148
150 0 627000.9 263504.4 20720 -1 149
151 0 627003.75 263556.84 20760 -1 150
152 0 627008.25 263599.66 20800 -1 151
153 0 627030.1 263669.72 20840 -1 152
154 0 627050.2 263683.66 20880 -1 153
155 0 627075.44 263716.47 20920 -1 154
156 0 627084.4 263764.25 20960 -1 155
157 0 627100.2 263810.12 21000 -1 156
158 0 627127.2 263902.1 21080 -1 157
159 0 627160.7 264028.9 21160 -1 158
160 0 627224.8 264115.28 21240 -1 159
161 0 627261.75 264098.38 21280 -1 160
162 0 627289.75 264098.22 21320 -1 161
163 0 627311.5 264092.66 21360 -1 162
164 0 627301.1 264078.47 21400 -1 163
165 0 627335.3 264129.38 21440 -1 164
166 0 627352.94 264162.75 21480 -1 165
167 0 627395.44 264176.72 21520 -1 166
168 0 627396.7 264184.78 21560 -1 167
169 0 627437.2 264260.8 21600 -1 168
170 0 627489.7 264242.6 21680 -1 169
171 0 627526.8 264301.03 21760 -1 170
172 0 627603.94 264421.5 21840 -1 171
173 0 627633.9 264446.62 21920 -1 172
174 0 627664.8 264540.6 22000 -1 173
175 0 627707.1 264638 22080 -1 174
176 0 627723 264699.78 22160 -1 175
177 0 627772.6 264698.84 22200 -1 176
178 0 627827.7 264730.94 22280 -1 177
179 0 627824.6 264778.84 22320 -1 178
180 0 627812.5 264848.9 22360 -1 179
181 0 627820.25 264888.03 22400 -1 180
182 0 627833.8 264891.16 22440 -1 181
183 0 627937.4 264757.72 22520 -1 182
184 0 627930.25 264588.16 22600 -1 183
185 0 627960.75 264483.56 22680 -1 184
186 0 628021.94 264348.56 22800 -1 185
187 0 628073.7 264267.7 22920 -1 186
188 0 628093.3 264222.28 23000 -1 187
189 0 628087.44 264219.94 23080 -1 188
190 0 628043.44 264188.97 23160 -1 189
191 0 628001.06 264160.72 23240 -1 190
192 0 627975.8 264233.56 23320 -1 191
193 0 627949.3 264224.3 23400 -1 192
194 0 627939.3 264254.16 23480 -1 193
195 0 627907.6 264299.03 23560 -1 194
196 0 627887.56 264394.16 23640 -1 195
197 0 627930 264462.22 23720 -1 196
198 0 627945.4 264514.6 23800 -1 197
199 0 628009.94 264577.97 23880 -1 198
200 0 628046.5 264593.34 24000 -1 199
201 0 628118.44 264581.03 24080 -1 200
202 0 628255.5 264651.72 24160 -1 201
203 0 628310.4 264536.16 24240 -1 202
204 0 628463.9 264441.66 24360 -1 203
205 0 628562 264431.78 24440 -1 204
206 0 628756.2 264428.2 24520 -1 205
207 0 628894.5 264396.38 24640 -1 206
208 0 629014.5 264325.03 24720 -1 207
209 0 629184.7 264142.9 24760 -1 208
210 0 629195.2 264095.47 24880 -1 209
211 0 629211.25 263994.25 25000 -1 210
212 0 629320.7 263871.25 25120 -1 211
213 0 629371.9 263833.97 25240 -1 212
214 0 629512.4 263662.7 25360 -1 213
215 0 629671.94 263534.88 25480 -1 214
216 0 629757.56 263434.34 25560 -1 215
217 0 629919.75 263290.1 25640 -1 216
218 0 630237.94 263218.28 25720 -1 217
219 0 630221.44 263019.66 25800 -1 218
220 0 630510.25 262856.84 25880 -1 219
221 0 630757.44 262831.22 25960 -1 220
222 0 630753.6 262607.97 26040 -1 221
223 0 630871.44 262356.34 26120 -1 222
224 0 630994.94 262140.44 26200 -1 223
225 0 631113.1 261817.23 26280 -1 224
226 0 631221.5 261621.78 26360 -1 225
227 0 631321.25 261393.81 26440 -1 226
228 0 631428.4 261206.31 26520 -1 227
229 0 631553.3 260933.97 26600 -1 228
230 0 631695.8 260709.34 26680 -1 229
231 0 631714.56 260646.58 26760 -1 230
232 0 631757.06 260547.33 26840 -1 231
233 0 631823.6 260416.4 26920 -1 232
234 0 631871.94 260215.98 27000 -1 233
235 0 631931.3 260070.06 27080 -1 234
236 0 632033.7 259797.12 27200 -1 235
237 0 632082.9 259691.98 27280 -1 236
238 0 632106.06 259617.98 27360 -1 237
239 0 632141.56 259517.67 27440 -1 238
240 0 632182.7 259379.03 27560 -1 239
241 0 632219.56 259273.28 27640 -1 240
242 0 632302.44 259129.77 27760 -1 241
243 0 632390.8 259047.47 27840 -1 242
244 0 632462.25 259019.84 27920 -1 243
245 0 632528.7 258966.11 28000 -1 244
246 0 632614.6 258958.22 28080 -1 245
247 0 632711.1 258969.53 28200 -1 246
248 0 632763.7 258997.08 28280 -1 247
249 0 632825.6 259026.6 28400 -1 248
250 0 632851.75 259002.64 28520 -1 249
251 0 632863.2 259021.36 28640 -1 250
252 0 632903.8 258999.98 28760 -1 251
253 0 633026.75 259014.1 28880 -1 252
254 0 633088 259038.7 28960 -1 253
255 0 633194.56 259059.58 29080 -1 254
256 0 633267.9 259054.6 29200 -1 255
257 0 633345.75 259060 29320 -1 256
258 0 633438.25 259067.81 29440 -1 257
259 0 633494.3 259031.77 29560 -1 258
260 0 633578.2 258964.22 29680 -1 259
261 0 633583.8 258916.72 29760 -1 260
262 0 633542.56 258828.19 29840 -1 261
263 0 633518.8 258730.1 29920 -1 262
264 0 633490 258592.97 30000 -1 263
265 0 633505.2 258423.67 30080 -1 264
266 0 633489.94 258301.05 30160 -1 265
267 0 633484.8 258194.61 30240 -1 266
268 0 633482.6 258084.5 30320 -1 267
269 0 633469.25 257886.33 30440 -1 268
270 0 633438.9 257715.95 30560 -1 269
271 0 633411 257570.25 30680 -1 270
272 0 633457.75 257446.17 30800 -1 271
273 0 633498.7 257312.61 30920 -1 272
274 0 633508.3 257164.55 31040 -1 273
275 0 633557.75 257057.73 31160 -1 274
276 0 633575.9 256984.39 31280 -1 275
277 0 633533 256886.95 31400 -1 276
278 0 633504.2 256810.78 31520 -1 277
279 0 633482.75 256709.05 31640 -1 278
280 0 633413.94 256652.78 31760 -1 279
281 0 633396.94 256590.3 31880 -1 280
282 0 633363.94 256553.56 32000 -1 281
283 0 633331.94 256530.39 32120 -1 282
284 0 633412.4 256499.12 32240 -1 283
285 0 633464.9 256466.64 32360 -1 284
286 0 633509.06 256479.34 32480 -1 285
287 0 633583 256479.48 32600 -1 286
288 0 633652.44 256450.56 32720 -1 287
289 0 633783.25 256477.67 32840 -1 288
290 0 633822.7 256496.78 32960 -1 289
291 0 633893.94 256512.88 33080 -1 290
292 0 634038.56 256532.39 33200 -1 291
293 0 634166.06 256548.73 33360 -1 292
294 0 634271.44 256563.12 33520 -1 293
295 0 634274.5 256561.53 33680 -1 294
296 0 634274.44 256586.19 33840 -1 295
297 0 634271 256604.08 34000 -1 296
298 0 634306.7 256566.38 34160 -1 297
299 0 634329 256549.61 34280 -1 298
300 0 634400.44 256455.95 34400 -1 299
301 0 634564.56 256343.42 34520 -1 300
302 0 634647.4 256330.56 34640 -1 301
303 0 634697.44 256336.7 34760 -1 302
304 0 634744.75 256330.61 34880 -1 303
305 0 634805.44 256328.56 35000 -1 304
306 0 634844.25 256339.97 35120 -1 305
307 0 634872.3 256335.02 35200 -1 306
308 0 634917.3 256312.23 35360 -1 307
309 0 634970.06 256282.11 35480 -1 308
310 0 635025.5 256251.75 35600 -1 309
311 0 635025.4 256250.28 35720 -1 310
312 0 635049.6 256225.62 35880 -1 311
313 0 635070.5 256167.2 36000 -1 312
314 0 635087.75 256149.17 36120 -1 313
315 0 635069.3 256135.6 36280 -1 314
316 0 635054.3 256107.39 36400 -1 315
317 0 634758.5 256025.11 36520 -1 316
318 0 634025 255779.77 36680 -1 317
319 0 633634.3 255633.89 36800 -1 318
320 0 633483.4 255637.23 36920 -1 319
321 0 633576.9 255590.7 37040 -1 320
322 0 633944.44 255721.84 37160 -1 321
323 0 634402.8 255865.81 37280 -1 322
324 0 634891.25 255993.16 37400 -1 323
325 0 635079.4 255995.94 37520 -1 324
326 0 635086.4 255970.3 37640 -1 325
327 0 635090.5 255941.2 37760 -1 326
328 0 635090.6 255925 37880 -1 327
329 0 635066.8 255925.28 38000 -1 328
330 0 635062.9 255881.39 38120 -1 329
331 0 635070.6 255821.75 38240 -1 330
332 0 635086.3 255773.45 38360 -1 331
333 0 635118.7 255701.39 38480 -1 332
334 0 635138.6 255638.27 38600 -1 333
335 0 635174.9 255575.97 38720 -1 334
336 0 635159.2 255517.56 38840 -1 335
337 0 635135.25 255492 38960 -1 336
338 0 635172.4 255415.77 39080 -1 337
339 0 635209.06 255343.86 39200 -1 338
340 0 635209.2 255306.27 39320 -1 339
341 0 635200.44 255211.58 39440 -1 340
342 0 635200.56 255166.55 39560 -1 341
343 0 635209.4 255107.83 39680 -1 342
344 0 635212.25 255099.08 39800 -1 343
345 0 635208.94 255047.56 39920 -1 344
346 0 635221.06 254998.3 40040 -1 345
347 0 635212.44 254946.47 40160 -1 346
348 0 635204.6 254910.95 40280 -1 347
349 0 635192.25 254882.56 40400 -1 348
350 0 635180.94 254859.11 40520 -1 349
351 0 635176.06 254818.4 40640 -1 350
352 0 635181.75 254780.98 40760 -1 351
353 0 635187.4 254745.4 40880 -1 352
354 0 635206.9 254681.61 41000 -1 353
355 0 635191.1 254629.66 41120 -1 354
356 0 635151.94 254520.47 41240 -1 355
357 0 635077.9 254353.89 41360 -1 356
358 0 635010.56 254234.81 41480 -1 357
359 0 635020.2 254070.14 41600 -1 358
360 0 634989.2 253974.94 41720 -1 359
361 0 634923.6 253871.7 41840 -1 360
362 0 634904.1 253770.08 41960 -1 361
363 0 634869.2 253692.45 42080 -1 362
364 0 634836.8 253640.73 42200 -1 363
365 0 634801.44 253575.58 42360 -1 364
366 0 634746.1 253513.03 42480 -1 365
367 0 634720.6 253467.19 42600 -1 366
368 0 634703.94 253438.72 42720 -1 367
369 0 634671.9 253410.84 42840 -1 368
370 0 634648.06 253361.66 42960 -1 369
371 0 634608.5 253342.86 43080 -1 370
372 0 634571.9 253326.97 43200 -1 371
373 0 634527.75 253270.89 43320 -1 372
374 0 634476.75 253230.95 43480 -1 373
375 0 634428.1 253212.08 43600 -1 374
376 0 634380.06 253167.03 43720 -1 375
377 0 634324 253128.92 43880 -1 376
378 0 634293.2 253130.97 44000 -1 377
379 0 634244.7 253108.3 44120 -1 378
380 0 634205.06 253078.7 44240 -1 379
381 0 634144.1 253063.48 44360 -1 380
382 0 634089.5 253034.88 44480 -1 381
383 0 634017.3 253053.38 44600 -1 382
384 0 633954.5 252989.12 44720 -1 383
385 0 633878.75 252969.27 44840 -1 384
386 0 633808.1 252920.78 44960 -1 385
387 0 633790.7 252906.06 45080 -1 386
388 0 633767.06 252875 45200 -1 387
389 0 633729.8 252891.05 45320 -1 388
390 0 633757.94 252867.83 45440 -1 389
391 0 633870 252826.44 45560 -1 390
392 0 634023.1 252772.98 45680 -1 391
393 0 634030.44 252682.2 45800 -1 392
394 0 634000.44 252595.19 45920 -1 393
395 0 633852.9 252523.92 46040 -1 394
396 0 633648.3 252465.52 46200 -1 395
397 0 633447.3 252431.2 46320 -1 396
398 0 633348.44 252389.83 46480 -1 397
399 0 633370.06 252357.4 46600 -1 398
400 0 633370.5 252356.58 46720 -1 399
401 0 633336.8 252298.19 46840 -1 400
402 0 633332.94 252293.55 46960 -1 401
403 0 633295 252317.27 47080 -1 402
404 0 633250.06 252309.33 47200 -1 403
405 0 633225.75 252309.72 47320 -1 404
406 0 633283.94 252333.48 47440 -1 405
407 0 633422.2 252359.5 47560 -1 406
408 0 633387.75 252413.89 47680 -1 407
409 0 633341 252271.27 47800 -1 408
410 0 633019.94 252113.25 47920 -1 409
411 0 632728.06 251867.69 48040 -1 410
412 0 632958 252220.27 48160 -1 411
413 0 633018.4 252359.12 48240 -1 412
414 0 633014.7 252405 48360 -1 413
415 0 633010.3 252440.75 48480 -1 414
416 0 632990.25 252515.66 48600 -1 415
417 0 632999.44 252558.38 48720 -1 416
418 0 632965.2 252616.58 48840 -1 417
419 0 632987.2 252678.81 48960 -1 418
420 0 633016.94 252765.23 49080 -1 419
421 0 632997.6 252810.9 49200 -1 420
422 0 632883.9 252767.58 49320 -1 421
423 0 632792.3 252742.06 49440 -1 422
424 0 632729.25 252696.31 49560 -1 423
425 0 632685.7 252664.95 49680 -1 424
426 0 632675.9 252659.8 49800 -1 425
427 0 632616.25 252629.1 49920 -1 426
428 0 632593.44 252609.4 50000 -1 427
429 0 632585.9 252576.48 50080 -1 428
430 0 632601.44 252550.84 50160 -1 429
431 0 632605 252485.72 50200 -1 430
432 0 632614.25 252444.6 50320 -1 431
433 0 632548.4 252444.27 50400 -1 432
434 0 632512.7 252394.61 50480 -1 433
435 0 632477.44 252327.31 50600 -1 434
436 0 632423.94 252245.3 50720 -1 435
437 0 632292.7 251988.11 50840 -1 436
438 0 632002.1 251988.47 50960 -1 437
439 0 631959.7 252148.98 51080 -1 438
440 0 631945 252272.88 51200 -1 439
441 0 631884.94 252338.92 51320 -1 440
442 0 631840.9 252404.77 51440 -1 441
443 0 631777.25 252498.16 51560 -1 442
444 0 631720.4 252533.03 51680 -1 443
445 0 631667 252555.02 51800 -1 444
446 0 631599.25 252625.2 51920 -1 445
447 0 631566.56 252672.28 52040 -1 446
448 0 631495.25 252713 52160 -1 447
449 0 631420.5 252743.23 52280 -1 448
450 0 631345.44 252744.08 52400 -1 449
451 0 631206.5 252753.23 52520 -1 450
452 0 631083.5 252729.62 52640 -1 451
453 0 631050.5 252730.23 52760 -1 452
454 0 631024.25 252732.7 52880 -1 453
455 0 630814.75 252719.45 53000 -1 454
456 0 630710.9 252728.73 53120 -1 455
457 0 630676 252701.86 53240 -1 456
458 0 630666.8 252684.89 53360 -1 457
459 0 630607.4 252708.95 53480 -1 458
460 0 630548 252733.61 53600 -1 459
461 0 630463.5 252776.48 53720 -1 460
462 0 630386.56 252824.42 53840 -1 461
463 0 630326.6 252840.95 53960 -1 462
464 0 630246.9 252865.2 54080 -1 463
465 0 630203.2 252872.12 54200 -1 464
466 0 630158.4 252901.3 54320 -1 465
467 0 630115 252912.75 54440 -1 466
468 0 630087.5 252947.31 54560 -1 467
469 0 630027.25 253000.56 54680 -1 468
470 0 629996.3 252988.19 54800 -1 469
471 0 629908.8 252967.55 54920 -1 470
472 0 629861.9 253010.39 55040 -1 471
473 0 629816.7 253045.86 55160 -1 472
474 0 629748.75 253055.6 55280 -1 473
475 0 629704.06 253082.3 55400 -1 474
476 0 629629.3 253128.2 55520 -1 475
477 0 629470.56 253172.95 55680 -1 476
478 0 629300.4 253222.12 55840 -1 477
479 0 629238.94 253240.44 55960 -1 478
480 0 629097.75 253236.44 56080 -1 479
481 0 628988.06 253258.55 56200 -1 480
482 0 628807.9 253303.03 56320 -1 481
483 0 628663.1 253336.78 56440 -1 482
484 0 628522 253363.22 56560 -1 483
485 0 628461.6 253383.05 56680 -1 484
486 0 628380.6 253413.67 56800 -1 485
487 0 628282.8 253428.9 56920 -1 486
488 0 628187.56 253438.22 57040 -1 487
489 0 628072.1 253438.39 57160 -1 488
490 0 627953.75 253465.42 57280 -1 489
491 0 627806.6 253456.64 57400 -1 490
492 0 627679.1 253453.02 57520 -1 491
493 0 627570.1 253473.52 57640 -1 492
494 0 627423 253529.88 57760 -1 493
495 0 627264.25 253553.23 57880 -1 494
496 0 627114.7 253572.92 58000 -1 495
497 0 626961.9 253601.8 58120 -1 496
498 0 626819.1 253600.75 58240 -1 497
499 0 626635.1 253584.11 58360 -1 498
500 0 626463.75 253605.9 58480 -1 499
501 0 626323.8 253582.73 58600 -1 500
502 0 626225.4 253594.39 58720 -1 501
503 0 626119.94 253591.22 58840 -1 502
504 0 626065.6 253595.2 58960 -1 503
505 0 626005 253606.6 59080 -1 504
506 0 625924.56 253630.81 59200 -1 505
507 0 625824.9 253651.36 59320 -1 506
508 0 625779.6 253707.1 59440 -1 507
509 0 625748.94 253750.52 59560 -1 508
510 0 625629.06 253799 59680 -1 509
511 0 625600.94 253827.6 59800 -1 510
512 0 625564.5 253883.39 59920 -1 511
513 0 625681.1 253942.38 60040 -1 512
514 0 625680.8 254011.56 60160 -1 513
515 0 625626.5 254066.77 60280 -1 514
516 0 625598.8 254130.45 60400 -1 515
517 0 625506.8 254181.42 60520 -1 516
518 0 625456.3 254220.95 60640 -1 517
519 0 625358.1 254255.7 60760 -1 518
520 0 625289.06 254287.06 60880 -1 519
521 0 625185.7 254318.67 61000 -1 520
522 0 625142.5 254337.31 61120 -1 521
523 0 625031.3 254393.28 61240 -1 522
524 0 624952.8 254440.39 61360 -1 523
525 0 624866.06 254478.16 61480 -1 524
526 0 624699.7 254510.1 61600 -1 525
527 0 624484 254559.25 61720 -1 526
528 0 624382.7 254609.4 61800 -1 527
529 0 624168.44 254707.05 61920 -1 528
530 0 624013.3 254776.95 62040 -1 529
531 0 623888.6 254794.42 62160 -1 530
532 0 623809.8 254820.28 62280 -1 531
533 0 623739.75 254837.9 62400 -1 532
534 0 623602.7 254884.3 62520 -1 533
535 0 623422.44 254933.58 62640 -1 534
536 0 623324.44 254987.58 62760 -1 535
537 0 623232.7 255055.2 62880 -1 536
538 0 623154.4 255083.4 62960 -1 537
539 0 623014.2 255120.14 63080 -1 538
540 0 622891.7 255179.22 63200 -1 539
541 0 622833.25 255214.69 63320 -1 540
542 0 622754.56 255250.22 63440 -1 541
543 0 622632.06 255294.81 63560 -1 542
544 0 622486.5 255324.83 63680 -1 543
545 0 622292.5 255203.77 63800 -1 544
546 0 622132.9 255120.19 63920 -1 545
547 0 622022.8 255038.56 64000 -1 546
548 0 621956.25 255016.03 64080 -1 547
549 0 621857.3 255030.83 64160 -1 548
550 0 621781.56 255128.31 64240 -1 549
551 0 621730.3 255165.81 64280 -1 550
552 0 621601.3 255320.55 64360 -1 551
553 0 621472.75 255451.84 64440 -1 552
554 0 621268.06 255636.17 64520 -1 553
555 0 621160.5 255795.58 64600 -1 554
556 0 620962.6 255982.44 64680 -1 555
557 0 620768.06 256044.9 64760 -1 556
558 0 620510.2 256154.89 64760 -1 557
559 0 620286.4 256231.25 64840 -1 558
560 0 620175.25 256278.77 64920 -1 559
561 0 620107.4 256345.45 65000 -1 560
562 0 619983.2 256450.08 65080 -1 561
563 0 619847.3 256574.2 65160 -1 562
564 0 619775.75 256618.06 65240 -1 563
565 0 619631 256757.06 65320 -1 564
566 0 619495.5 256813.52 65440 -1 565
567 0 619359.4 256843.5 65520 -1 566
568 0 619146.7 257040.3 65600 -1 567
569 0 618993.94 257136.31 65680 -1 568
570 0 618687.25 257204.48 65800 -1 569
571 0 618546.06 257261.7 65880 -1 570
572 0 618218.06 257404.94 65960 -1 571
573 0 617889.5 257546.56 66040 -1 572
574 0 617637.75 257700.7 66120 -1 573
575 0 617335.6 257959.98 66200 -1 574
576 0 617095.56 258306.84 66280 -1 575
577 0 616817.4 258502.5 66400 -1 576
578 0 616600.4 258514.28 66520 -1 577
579 0 616440.4 258497.36 66640 -1 578
580 0 616167.94 258489.45 66760 -1 579
581 0 615858.75 258353.27 66880 -1 580
582 0 615530.94 258253.53 67000 -1 581
583 0 615350 258197.31 67080 -1 582
584 0 615047.2 258245.86 67120 -1 583
585 0 614774.9 258437.5 67240 -1 584
586 0 614532.94 258578.45 67360 -1 585
587 0 614409.94 258713.98 67480 -1 586
588 0 614183.25 259015.1 67560 -1 587
589 0 613842.2 259306.95 67640 -1 588
590 0 613682.06 259375.08 67720 -1 589
591 0 613463.6 259235.8 67840 -1 590
592 0 613261.5 259178.88 67960 -1 591
593 0 612753.6 259138.75 68040 -1 592
594 0 612549.6 259138.17 68120 -1 593
595 0 612399.06 259150 68200 -1 594
596 0 612018.2 259253.58 68280 -1 595
597 0 611915.7 259314.78 68360 -1 596
598 0 611670 259391.81 68440 -1 597
599 0 611630.2 259524.14 68520 -1 598
600 0 611229.44 259459.14 68600 -1 599
601 0 611122.2 259356.48 68720 -1 600
602 0 611051.9 259304.97 68840 -1 601
603 0 611172 259628.94 68840 -1 602
604 0 611173.75 259683.73 68760 -1 603
605 0 610890.9 259020.55 68920 -1 602
606 0 610827.25 258913.1 69040 -1 605
607 0 610813.3 258920.67 68880 -1 606
608 0 610791.75 258909.02 68840 -1 607
609 0 610800.3 258861.7 69160 -1 606
610 0 610736.4 258822.05 69280 -1 609
611 0 610680.2 258734.38 69400 -1 610
612 0 610600.6 258651.89 69520 -1 611
613 0 610495.9 258609.19 69640 -1 612
614 0 610403.06 258451.69 69760 -1 613
615 0 610305.1 258270.89 69880 -1 614
616 0 610218.7 258190.03 70000 -1 615
617 0 610160.94 258162.78 70120 -1 616
618 0 609998.5 258054.2 70240 -1 617
619 0 609886.3 258018.75 70360 -1 618
620 0 609707.44 257951.1 70440 -1 619
621 0 609392.2 257873.45 70520 -1 620
622 0 609064 257836.88 70640 -1 621
623 0 608920.94 257788.67 70720 -1 622
624 0 608844.25 257712.47 70800 -1 623
625 0 608692.06 257531.98 70880 -1 624
626 0 608402.2 257198.05 70880 -1 625
627 0 608323.1 257091.34 71000 -1 626
628 0 608070.9 256734.7 71160 -1 627
629 0 607548.94 256228.77 71160 -1 628
630 0 606876.94 255932.88 71160 -1 629
631 0 606456.94 255636.9 71160 -1 630
632 0 606257 255429.8 71080 -1 631
633 0 606068.75 255571.5 70960 -1 632
634 0 605899.75 255648.73 70840 -1 633
635 0 605752.7 255680.97 70720 -1 634
636 0 605560 255625.12 70680 -1 635
637 0 605306.7 255619.98 70600 -1 636
638 0 604828.5 255670.53 70520 -1 637
639 0 604918.06 255699.36 70480 -1 638
640 0 604913.8 255695.94 70400 -1 639
641 0 604937.5 255683.02 70320 -1 640
642 0 604861.6 255647.81 70200 -1 641
643 0 604390.56 255868.67 70520 -1 638
644 0 604336.56 255905.95 70600 -1 643
645 0 606157.44 255325.45 71040 -1 632
646 0 605790.4 254617.52 70960 -1 645
647 0 605555.6 254501.08 70880 -1 646
648 0 605115.6 254293.2 70880 -1 647
649 0 604359.7 253913.42 70880 -1 648
650 0 603930.2 253642.08 70960 -1 649
651 0 603230.1 253150.3 70960 -1 650
652 0 602659.5 252724.36 71040 -1 651
653 0 601719.44 252544.6 71040 -1 652
654 0 600621.9 252199.03 70960 -1 653
655 0 599505.7 251971.25 70960 -1 654
656 0 599381.56 251880.73 70800 -1 655
657 0 599201.94 251800.14 70720 -1 656
658 0 599039.4 251781.88 70600 -1 657
659 0 598945.6 251732.69 70520 -1 658
660 0 598470.94 251321.92 70440 -1 659
661 0 597727 250666.98 70400 -1 660
662 0 596888.9 250164.84 70400 -1 661
663 0 596336.8 249488.66 70400 -1 662
664 0 595819.75 249299.05 70280 -1 663
665 0 595483.8 249099 70280 -1 664
666 0 595043.6 248498.48 70240 -1 665
667 0 594553.06 248080.6 70160 -1 666
668 0 594394.5 247960 70040 -1 667
669 0 594108.2 247888.36 69920 -1 668
670 0 593928.9 247744.31 69800 -1 669
671 0 593845.44 247592.81 69680 -1 670
672 0 593764.44 247528.31 69560 -1 671
673 0 593676.56 247360.56 69440 -1 672
674 0 593549 247104.7 69320 -1 673
675 0 593458.75 247007.36 69200 -1 674
676 0 593331.8 246850.36 69120 -1 675
677 0 593195.3 246727.27 69000 -1 676
678 0 593094.8 246618.72 68880 -1 677
679 0 592994.5 246538.23 68800 -1 678
680 0 592752.25 246401.89 68680 -1 679
681 0 592703.1 246334.39 68560 -1 680
682 0 592562.2 246210.7 68480 -1 681
683 0 592379.1 246058.55 68360 -1 682
684 0 592298.56 246006.89 68280 -1 683
685 0 592251.4 245946.44 68200 -1 684
686 0 592187.3 245802.06 68120 -1 685
687 0 591865.3 245684.06 68120 -1 686
688 0 591773.8 245589.05 68080 -1 687
689 0 591600.06 245445.83 68000 -1 688
690 0 591370 245273.16 67920 -1 689
691 0 591264.44 245128.56 67840 -1 690
692 0 591392.06 244992.7 67760 -1 691
693 0 591229.56 244803.4 67680 -1 692
694 0 591077.1 244609.06 67600 -1 693
695 0 591042.5 244408.08 67520 -1 694
696 0 590947.4 244220.12 67440 -1 695
697 0 590887.7 244125.16 67360 -1 696
698 0 590815.2 244021.06 67280 -1 697
699 0 590810.7 244028.03 67200 -1 698
700 0 590783.1 244032.58 67120 -1 699
701 0 590719.56 244085.42 67040 -1 700
702 0 590702 244116.08 66960 -1 701
703 0 590676.4 244117.66 66920 -1 702
704 0 590470.56 244115.31 66840 -1 703
705 0 590385.75 244117.06 66760 -1 704
706 0 590234.8 244091.75 66640 -1 705
707 0 590083.9 244096.9 66560 -1 706
708 0 589975.06 244092.02 66480 -1 707
709 0 589838.75 244114.48 66400 -1 708
710 0 589755.5 244151.42 66360 -1 709
711 0 589586.06 244226.97 66280 -1 710
712 0 589540.3 244259.25 66200 -1 711
713 0 589466.44 244458.38 65960 -1 712
714 0 589466.8 244458.58 65880 -1 713
715 0 589466.8 244459.94 65800 -1 714
716 0 589467.3 244462.23 65760 -1 715
717 0 589419 244481.64 65720 -1 716
718 0 589751 244685.56 65720 -1 717
719 0 590035 244841.5 65720 -1 718
720 0 590213.5 244754.36 65600 -1 719
721 0 590050 244717.77 65440 -1 720
722 0 590046.3 244758.2 65400 -1 721
723 0 590110.2 244798.67 65280 -1 722
724 0 590085.6 244816.45 65240 -1 723
725 0 589517.44 244276.62 66160 -1 712
726 0 589407.4 244143.14 66000 -1 725
727 0 588741.75 243939.6 65880 -1 726
728 0 588514.2 243924.22 65760 -1 727
729 0 587728.6 243875.88 65640 -1 728
730 0 587705.56 243912.45 65520 -1 729
731 0 587893.1 244120.8 65400 -1 730
732 0 587789.1 244404.75 65400 -1 731
733 0 587681.1 244401.72 65480 -1 732
734 0 587698.3 244557.53 65560 -1 733
735 0 587889.6 244111.72 65360 -1 731
736 0 587888.6 244100.75 65320 -1 735
737 0 587518.7 243788.89 65200 -1 736
738 0 587510.06 243767.27 65160 -1 737
739 0 587330 243755.28 65080 -1 738
740 0 587163 243724.27 64960 -1 739
741 0 586383 243588.16 64960 -1 740
742 0 585848.7 243374.16 64800 -1 741
743 0 585332.56 242970.23 64800 -1 742
744 0 584829.75 242665.06 64720 -1 743
745 0 584487.06 242430.06 64760 -1 744
746 0 583723.5 242398.81 64800 -1 745
747 0 583223.7 242134.67 64800 -1 746
748 0 582599.9 241782.52 64800 -1 747
749 0 582532.7 241700.92 64840 -1 748
750 0 582532.56 241645.4 64960 -1 749
751 0 582131.9 241552.84 65040 -1 750
752 0 582001.94 241500.6 65160 -1 751
753 0 581800.8 241413.58 65240 -1 752
754 0 581672.8 241344.23 65360 -1 753
755 0 581569.56 241269.6 65480 -1 754
756 0 581571.56 241238.94 65560 -1 755
757 0 581562.6 241215.12 65640 -1 756
758 0 581814.2 241242.75 65600 -1 757
759 0 582350.56 241319.11 65640 -1 758
760 0 581215.9 241030.28 65720 -1 757
761 0 581160.4 240984.75 65800 -1 760
762 0 581023.5 240881.8 65880 -1 761
763 0 581019.7 240941.84 65760 -1 762
764 0 581034.7 240987.14 65640 -1 763
765 0 580924.25 241000.05 65560 -1 764
766 0 581007.2 240881.84 65920 -1 762
767 0 580903.4 240749.38 66000 -1 766
768 0 580901.3 240734.61 66040 -1 767
769 0 580691.1 240785.88 65920 -1 768
770 0 580691.5 240809.8 65880 -1 769
771 0 580895.9 240701.23 66120 -1 768
772 0 580859.8 240677.44 66200 -1 771
773 0 580775.4 240636.84 66280 -1 772
774 0 580732.8 240626.11 66360 -1 773
775 0 580717.56 240628.92 66440 -1 774
776 0 580901.56 240780.95 66440 -1 775
777 0 580999.75 240856.81 66320 -1 776
778 0 581395.94 241209.88 66400 -1 777
779 0 580651.2 240577.92 66480 -1 775
780 0 580560.94 240497.9 66560 -1 779
781 0 580506 240454.81 66640 -1 780
782 0 581210.94 240822.66 66640 -1 781
783 0 580505.75 240437.11 66720 -1 781
784 0 580181 240332.02 66800 -1 783
785 0 579962.8 240232.02 66880 -1 784
786 0 579796.94 240150.52 66960 -1 785
787 0 579580.2 240063.98 67040 -1 786
788 0 579394.25 239948.3 67120 -1 787
789 0 578939.7 239843.72 67200 -1 788
790 0 578524.8 239519.94 67200 -1 789
791 0 578480.9 239608.47 67360 -1 790
792 0 578520.75 239740.77 67520 -1 791
793 0 578505.7 239890.62 67640 -1 792
794 0 578298.5 239928.77 67720 -1 793
795 0 578442.7 240368.53 67720 -1 794
796 0 578398.8 240784.39 67720 -1 795
797 0 578189 240923.56 67680 -1 796
798 0 577984.44 241126.3 67640 -1 797
799 0 577401.1 241538.16 67640 -1 798
800 0 576853.7 242217.52 67640 -1 799
801 0 576455.3 242389.48 67360 -1 800
802 0 576275.25 242693.88 67160 -1 801
803 0 576185.2 243049.7 66960 -1 802
804 0 575983.75 243516.98 66800 -1 803
805 0 575700.75 243838.52 66760 -1 804
806 0 575413.56 243898.55 66600 -1 805
807 0 575190.6 244087.17 66600 -1 806
808 0 575349.25 244781.69 66600 -1 807
809 0 575336.4 245146.08 66680 -1 808
810 0 575490.3 245570.42 66680 -1 809
811 0 575704.7 246303.52 66680 -1 810
812 0 575704.7 246547.88 66480 -1 811
813 0 575829 246685.06 66400 -1 812
814 0 575730.44 246260.64 66800 -1 811
815 0 575323.1 246843.69 66800 -1 814
816 0 575270.5 246851.5 66840 -1 815
817 0 574577.2 247186.66 66840 -1 816
818 0 574620.06 247306.69 66720 -1 817
819 0 575113.06 246873.7 66960 -1 816
820 0 575130.25 246817.97 67080 -1 819
821 0 575130.25 246817.97 67200 -1 820
822 0 574984.44 247160.94 67400 -1 821
823 0 575014.44 247383.86 67520 -1 822
824 0 575344.56 247756.84 67640 -1 823
825 0 575215.94 247928.33 67760 -1 824
826 0 575400.3 247919.75 67920 -1 825
827 0 575091.6 248035.5 67920 -1 826
828 0 574504.3 248069.8 67920 -1 827
829 0 575816.1 247876.88 67920 -1 826
830 0 575966.2 247988.34 67920 -1 829
831 0 576163.44 247975.48 68040 -1 830
832 0 576163.44 248005.48 68200 -1 831
833 0 576073.4 248074.08 68280 -1 832
834 0 575936.2 248112.67 68400 -1 833
835 0 575833.3 248125.53 68520 -1 834
836 0 575726.1 248159.83 68680 -1 835
837 0 575636.1 248314.16 68800 -1 836
838 0 575760.44 248579.97 68920 -1 837
839 0 575991.94 249141.58 68920 -1 838
840 0 575991.94 249141.58 68960 -1 839
841 0 576686.44 249283.05 68960 -1 840
842 0 576913.6 249394.52 68960 -1 841
843 0 576815.06 249364.5 69280 -1 842
844 0 575953.3 245900.53 66920 -1 814
845 0 575876 245821.5 66960 -1 844
846 0 575799 245741.9 67000 -1 845
847 0 575863.3 245720.47 67080 -1 846
848 0 575194.9 243898.55 66480 -1 806
849 0 574967.7 243997.14 66400 -1 848
850 0 574899.06 243997.14 66280 -1 849
851 0 574761.9 243945.7 66160 -1 850
852 0 574573.25 243859.95 66040 -1 851
853 0 574521.8 243868.53 65880 -1 852
854 0 574260.3 243791.36 65720 -1 853
855 0 573938.75 243692.77 65560 -1 854
856 0 573805.9 243521.28 65440 -1 855
857 0 573664.4 243396.95 65360 -1 856
858 0 578141.8 239211.89 67200 -1 790
859 0 577647.1 239109.48 67080 -1 858
860 0 577255.94 239038.88 67080 -1 859
861 0 576650 238896.9 67000 -1 860
862 0 576022.9 238634.19 66960 -1 861
863 0 575674.6 238602.9 66920 -1 862
864 0 575608.6 238621.83 67040 -1 863
865 0 575318.7 238565.75 66880 -1 863
866 0 574709.4 238819.22 66880 -1 865
867 0 574383.25 238929.23 66760 -1 866
868 0 574188.44 238993.86 66640 -1 867
869 0 574091.6 239020.22 66520 -1 868
870 0 574004.6 239014.3 66480 -1 869
871 0 574028.9 239050.66 66400 -1 870
872 0 573978.2 239024.23 66320 -1 871
873 0 573814.9 239006.31 66240 -1 872
874 0 573616.06 238960.98 66200 -1 873
875 0 573467.5 238937.22 66160 -1 874
876 0 573479.8 238954.69 66280 -1 875
877 0 573344.9 238966.66 66400 -1 876
878 0 573275.6 239008.17 66520 -1 877
879 0 573344.4 238994.06 66640 -1 878
880 0 573232.9 238783.44 66040 -1 875
881 0 573139.3 238786.08 65920 -1 880
882 0 572848.1 238611.16 65800 -1 881
883 0 572839.4 238584.45 65840 -1 882
884 0 572964.3 238535.31 65960 -1 883
885 0 572800.7 238391.45 66040 -1 884
886 0 572767.56 238401.16 66160 -1 885
887 0 572095.7 237908.6 65880 -1 883
888 0 571645.4 237736.17 65920 -1 887
889 0 571338.1 237601.31 65960 -1 888
890 0 570818 237465.06 66000 -1 889
891 0 570617.56 237332.05 66120 -1 890
892 0 570351.56 237247.89 66200 -1 891
893 0 570174.44 237162.1 66320 -1 892
894 0 570136.7 237119.98 66440 -1 893
895 0 570215 237270.31 66560 -1 894
896 0 569494.75 236654.05 66640 -1 895
897 0 569568.56 236697.08 66720 -1 896
898 0 569337 236519.12 66800 -1 897
899 0 568986.7 236266.5 66880 -1 898
900 0 568848.44 236132 66960 -1 899
901 0 568679.2 235977.6 67040 -1 900
902 0 568311.75 235692.05 67160 -1 901
903 0 567934.94 235509.83 67200 -1 902
904 0 567626.25 235313.97 67280 -1 903
905 0 567082.56 234988.28 67360 -1 904
906 0 566551.44 234657.5 67360 -1 905
907 0 566151.4 234622 67480 -1 906
908 0 565692.3 234556.16 67480 -1 907
909 0 565364.94 234442.23 67480 -1 908
910 0 564942.6 234213.62 67520 -1 909
911 0 564757.4 234124.34 67600 -1 910
912 0 564453.06 233969.02 67680 -1 911
913 0 564206.8 233845.14 67760 -1 912
914 0 563857.7 233725.72 67840 -1 913
915 0 563469.06 233532.94 67880 -1 914
916 0 563067.8 233316.7 67960 -1 915
917 0 562825.75 233241.19 68040 -1 916
918 0 562714.75 233195.08 68120 -1 917
919 0 562525.1 233002.22 68200 -1 918
920 0 562348.5 232922.95 68240 -1 919
921 0 561987.25 232775.58 68320 -1 920
922 0 561755.4 232619.36 68440 -1 921
923 0 561644.75 232448.39 68520 -1 922
924 0 561466.94 232284.36 68560 -1 923
925 0 561339.25 232213.16 68640 -1 924
926 0 561030.9 232073.02 68720 -1 925
927 0 560871.7 232011.52 68800 -1 926
928 0 560700.56 231967.4 68880 -1 927
929 0 560515.9 231947.1 68960 -1 928
930 0 560251.44 231929.36 69040 -1 929
931 0 559927.44 231729.28 69040 -1 930
932 0 559505.5 231511.2 69040 -1 931
933 0 559277.1 231369.88 69000 -1 932
934 0 559151.5 231348.7 68920 -1 933
935 0 558982.8 231327.97 68840 -1 934
936 0 558526.75 231181.6 68760 -1 935
937 0 558374.5 231111.89 68840 -1 936
938 0 558049.2 230897.3 68960 -1 937
939 0 557657.56 230594.95 69040 -1 938
940 0 557306.9 230526.92 69240 -1 939
941 0 556492.3 230637.16 69240 -1 940
942 0 556056.2 230305.36 69240 -1 941
943 0 555480 230057.56 69240 -1 942
944 0 555139.9 229992.92 69160 -1 943
945 0 554546.9 230414.25 69200 -1 944
946 0 554286.9 230242.38 69200 -1 945
947 0 554292 230235.73 69240 -1 946
948 0 555080.2 230008.88 69080 -1 944
949 0 555083.6 230089.11 68920 -1 948
950 0 555156.4 230036.88 68840 -1 949
951 0 555208.44 230071.17 68720 -1 950
952 0 554984.56 229895.14 68720 -1 951
953 0 554721.25 229639.89 68640 -1 952
954 0 554473.1 229587.88 68640 -1 953
955 0 554151.6 229577.97 68680 -1 954
956 0 553859.2 229521.33 68760 -1 955
957 0 553678.6 229479.25 68840 -1 956
958 0 553250.56 229575.69 68840 -1 957
959 0 552836.4 229501.44 68960 -1 958
960 0 552711.3 229508.97 69080 -1 959
961 0 552691.06 229483.02 69200 -1 960
962 0 552043.4 229685.81 69320 -1 961
963 0 551911.56 229737.47 69440 -1 962
964 0 551875.1 229757.52 69520 -1 963
965 0 551786.9 229785.9 69600 -1 964
966 0 551700.25 229849.55 69720 -1 965
967 0 551642.44 229853.27 69760 -1 966
968 0 551572.1 229889.62 69880 -1 967
969 0 551535.3 229893.73 70000 -1 968
970 0 551483.4 229845.64 70120 -1 969
971 0 551409.44 229823.58 70200 -1 970
972 0 551014.2 229712.2 70240 -1 971
973 0 550746.1 229560.28 70240 -1 972
974 0 550657.6 229484.11 70360 -1 973
975 0 550686.1 229459.6 70440 -1 974
976 0 550637.75 229423.75 70520 -1 975
977 0 550514.1 229475.97 70640 -1 976
978 0 550487.44 229455.81 70720 -1 977
979 0 550429.56 229448.31 70800 -1 978
980 0 550289.6 229426.75 70840 -1 979
981 0 550169.7 229419.22 70920 -1 980
982 0 550125.2 229396.31 71000 -1 981
983 0 550045.3 229324.83 71120 -1 982
984 0 549705.2 229108.94 71120 -1 983
985 0 549745.4 229003.94 71200 -1 984
986 0 549680.5 228903.42 71360 -1 985
987 0 549645.94 228830.45 71480 -1 986
988 0 549615.75 228818.47 71520 -1 987
989 0 549488.06 228690 71640 -1 988
990 0 549403.8 228572.81 71760 -1 989
991 0 549372.6 228334 71880 -1 990
992 0 549536.6 228149.97 71880 -1 991
993 0 549707.4 228011.88 72000 -1 992
994 0 550063.1 227823.9 72000 -1 993
995 0 550137.6 227655.58 72120 -1 994
996 0 550164.75 227454.23 72240 -1 995
997 0 550151.2 227378.05 72400 -1 996
998 0 550128.56 227334 72520 -1 997
999 0 550080.8 227246.28 72640 -1 998
1000 0 550092 227156.52 72760 -1 999
1001 0 550104.5 227104.45 72880 -1 1000
1002 0 550074.5 227016.88 72960 -1 1001
1003 0 550057.56 226973.2 73000 -1 1002
1004 0 549997.75 226899.53 73120 -1 1003
1005 0 549997.2 226902.69 73240 -1 1004
1006 0 549982.8 226794.36 73360 -1 1005
1007 0 549911.44 226775.11 73480 -1 1006
1008 0 549864.7 226797.73 73560 -1 1007
1009 0 549840.9 226796.66 73640 -1 1008
1010 0 549801.8 226807.19 73720 -1 1009
1011 0 549733.9 226824.97 73840 -1 1010
1012 0 549672.56 226815.27 73960 -1 1011
1013 0 549596.7 226816.6 74040 -1 1012
1014 0 549556.25 226804.77 74120 -1 1013
1015 0 549494.8 226783.19 74200 -1 1014
1016 0 549447.2 226763.83 74280 -1 1015
1017 0 549348.44 226772.8 74360 -1 1016
1018 0 549139.6 226747.11 74440 -1 1017
1019 0 548927 226719.53 74520 -1 1018
1020 0 548885.06 226732.52 74560 -1 1019
1021 0 548784.9 226732.75 74640 -1 1020
1022 0 548654.1 226716.4 74720 -1 1021
1023 0 548560.6 226665.23 74800 -1 1022
1024 0 548481.4 226640.72 74920 -1 1023
1025 0 548373.75 226596.38 75000 -1 1024
1026 0 548317.25 226595.19 75080 -1 1025
1027 0 548059.2 226481.22 75080 -1 1026
1028 0 547926.94 226430.23 75160 -1 1027
1029 0 547743.44 226257.25 75240 -1 1028
1030 0 547610.3 226135.08 75320 -1 1029
1031 0 547576.44 226083.22 75440 -1 1030
1032 0 547319.7 225854.4 75480 -1 1031
1033 0 547270.25 225797.62 75600 -1 1032
1034 0 547243.75 225789.89 75720 -1 1033
1035 0 547223.1 225798.05 75840 -1 1034
1036 0 547207.9 225798.2 75960 -1 1035
1037 0 547159.1 225813.92 76080 -1 1036
1038 0 547094.3 225866.78 76200 -1 1037
1039 0 547059.56 225929.7 76320 -1 1038
1040 0 547011.06 225946.22 76440 -1 1039
1041 0 546987.9 225969.3 76520 -1 1040
1042 0 546907.94 226009.47 76600 -1 1041
1043 0 546751.6 226055.03 76640 -1 1042
1044 0 546543.7 226101.36 76520 -1 1043
1045 0 546614.94 226094.25 76760 -1 1043
1046 0 546512.1 226128.69 76840 -1 1045
1047 0 546439.06 226127.17 76920 -1 1046
1048 0 546330.4 226115.25 77000 -1 1047
1049 0 546147 226077.47 77080 -1 1048
1050 0 545963.56 226074.42 77160 -1 1049
1051 0 545907.9 226053.36 77280 -1 1050
1052 0 545870.94 226039.83 77360 -1 1051
1053 0 545847.44 226013.02 77480 -1 1052
1054 0 545766.3 225985.36 77600 -1 1053
1055 0 545718.5 225994.33 77680 -1 1054
1056 0 545589.56 225979.28 77760 -1 1055
1057 0 545518.75 225958.17 77800 -1 1056
1058 0 545449.25 225938.11 77840 -1 1057
1059 0 545242.8 225867.58 77920 -1 1058
1060 0 544865.6 225786.05 77920 -1 1059
1061 0 544245.44 225484.97 78000 -1 1060
1062 0 544243.94 225411.06 78080 -1 1061
1063 0 544229.3 225268.48 78200 -1 1062
1064 0 544161.1 225276.33 78320 -1 1063
1065 0 543938.3 225341.6 78440 -1 1064
1066 0 543847 225404.78 78560 -1 1065
1067 0 543687.5 225442.27 78640 -1 1066
1068 0 543574.1 225466.56 78760 -1 1067
1069 0 543393.5 225433.58 78880 -1 1068
1070 0 543163 225351.23 79000 -1 1069
1071 0 543008.6 225256.14 79120 -1 1070
1072 0 542851.8 225180.16 79200 -1 1071
1073 0 542714.06 225155.22 79320 -1 1072
1074 0 542585.2 225117.31 79440 -1 1073
1075 0 542522.06 225098.22 79560 -1 1074
1076 0 542395.7 225064.02 79680 -1 1075
1077 0 542252.2 225077.38 79800 -1 1076
1078 0 542030.94 225084.02 79920 -1 1077
1079 0 541794.5 225084.1 80040 -1 1078
1080 0 541614.4 225101.58 80160 -1 1079
1081 0 541431.94 225157.1 80280 -1 1080
1082 0 541439.44 225141.66 80400 -1 1081
1083 0 541364.2 225149.78 80520 -1 1082
1084 0 541365.06 225169.75 80640 -1 1083
1085 0 541339.1 225174.52 80760 -1 1084
1086 0 541271.7 225116.38 80880 -1 1085
1087 0 541220.75 225091.67 81000 -1 1086
1088 0 541191.44 225076.73 81120 -1 1087
1089 0 541164.1 225052.5 81240 -1 1088
1090 0 541122.6 225024.67 81360 -1 1089
1091 0 541082.06 225004.28 81480 -1 1090
1092 0 541027.06 224997.03 81600 -1 1091
1093 0 540878.5 224924.8 81720 -1 1092
1094 0 540708.2 224878.39 81880 -1 1093
1095 0 540624.7 224885.67 82000 -1 1094
1096 0 540490.06 224887.44 82120 -1 1095
1097 0 540383.7 224904.17 82240 -1 1096
1098 0 540271.4 224912.36 82360 -1 1097
1099 0 540128.9 224928.83 82480 -1 1098
1100 0 539986.8 224954.33 82600 -1 1099
1101 0 539858.2 224982.14 82720 -1 1100
1102 0 539706.25 225015.69 82840 -1 1101
1103 0 539511.3 225039.4 82960 -1 1102
1104 0 539298.75 225067.66 83080 -1 1103
1105 0 539122.2 225084.02 83200 -1 1104
1106 0 538969.5 225109.16 83320 -1 1105
1107 0 538821.8 225124.48 83440 -1 1106
1108 0 538615.2 225166.03 83560 -1 1107
1109 0 538490.2 225136.17 83680 -1 1108
1110 0 538407.56 225120.5 83800 -1 1109
1111 0 538280.2 225089.34 83920 -1 1110
1112 0 538214.9 225058.34 84040 -1 1111
1113 0 538128.8 225034.58 84160 -1 1112
1114 0 538041.75 225012.98 84280 -1 1113
1115 0 537969.75 224941.38 84400 -1 1114
1116 0 537859.44 224877.3 84520 -1 1115
1117 0 537797.9 224840.64 84640 -1 1116
1118 0 537765.8 224785.31 84760 -1 1117
1119 0 537701.3 224745.72 84880 -1 1118
1120 0 537699.6 224753.95 85000 -1 1119
1121 0 537686.8 224746.77 85120 -1 1120
1122 0 537712.3 224714.94 85240 -1 1121
1123 0 537648.1 224676.92 85360 -1 1122
1124 0 537646.8 224558.5 85480 -1 1123
1125 0 537547 224503.6 85600 -1 1124
1126 0 537426.4 224480.6 85720 -1 1125
1127 0 537334.4 224471.98 85840 -1 1126
1128 0 537213.8 224460.8 85960 -1 1127
1129 0 537130.06 224447.61 86080 -1 1128
1130 0 536968.3 224479.75 86200 -1 1129
1131 0 536865.94 224459.38 86320 -1 1130
1132 0 536766.9 224498.48 86440 -1 1131
1133 0 536688.4 224525.23 86560 -1 1132
1134 0 536338.94 224579.39 86640 -1 1133
1135 0 536183.3 224606.72 86760 -1 1134
1136 0 536002.5 224580.73 86880 -1 1135
1137 0 535824.25 224604.25 87000 -1 1136
1138 0 535681.75 224611.23 87120 -1 1137
1139 0 535620.94 224626.05 87160 -1 1138
1140 0 535546.6 224602.9 87240 -1 1139
1141 0 535466.56 224622.64 87320 -1 1140
1142 0 535352.75 224633.4 87400 -1 1141
1143 0 535264 224656.61 87480 -1 1142
1144 0 535201.6 224674.73 87560 -1 1143
1145 0 535041.56 224705.34 87680 -1 1144
1146 0 534948.1 224718.55 87800 -1 1145
1147 0 534818 224699.19 87920 -1 1146
1148 0 534698.1 224680.55 88000 -1 1147
1149 0 534657 224662.4 88040 -1 1148
1150 0 534542.2 224663.48 88120 -1 1149
1151 0 534428.1 224617.84 88200 -1 1150
1152 0 534327.3 224594.77 88280 -1 1151
1153 0 534225.2 224527.6 88360 -1 1152
1154 0 534136.25 224468.47 88440 -1 1153
1155 0 533976.8 224444.42 88520 -1 1154
1156 0 533869.94 224427.45 88600 -1 1155
1157 0 533784.9 224414.06 88680 -1 1156
1158 0 533734 224432.89 88760 -1 1157
1159 0 533696.4 224410.55 88840 -1 1158
1160 0 533658.5 224378.56 88920 -1 1159
1161 0 533473.1 224270.72 89000 -1 1160
1162 0 533302.3 224226.19 89120 -1 1161
1163 0 533153.3 224222.83 89200 -1 1162
1164 0 533035.94 224177.2 89280 -1 1163
1165 0 532831.7 224125.27 89360 -1 1164
1166 0 532741.94 224117.44 89440 -1 1165
1167 0 532366.9 224188 89520 -1 1166
1168 0 532096 224135.58 89600 -1 1167
1169 0 531680.7 224051.19 89720 -1 1168
1170 0 531420.2 224054.3 89760 -1 1169
1171 0 531177 224014.44 89840 -1 1170
1172 0 530890.7 223937.11 89920 -1 1171
1173 0 530551.8 223869.23 90000 -1 1172
1174 0 530425.8 223873.2 90080 -1 1173
1175 0 530041.44 223833.94 90160 -1 1174
1176 0 529603 223825 90240 -1 1175
1177 0 529419 223843.9 90320 -1 1176
1178 0 529209.25 223865.14 90400 -1 1177
1179 0 529038.56 223864.05 90480 -1 1178
1180 0 528809.44 223883.05 90600 -1 1179
1181 0 528596.4 223908.88 90640 -1 1180
1182 0 528397.25 223929.25 90720 -1 1181
1183 0 528127.75 223934.7 90800 -1 1182
1184 0 527885.06 223992.88 90760 -1 1183
1185 0 527890.1 223997.98 90840 -1 1184
1186 0 527661.9 223989.19 90880 -1 1185
1187 0 527323.25 224006.5 90920 -1 1186
1188 0 526840.44 223969.14 90960 -1 1187
1189 0 526467.56 223863.48 90880 -1 1188
1190 0 525922.5 223717.97 90840 -1 1189
1191 0 525591.25 223559.88 90880 -1 1190
1192 0 525167.06 223248.17 90880 -1 1191
1193 0 524938.9 223241.22 90760 -1 1192
1194 0 524695.7 223275.83 90680 -1 1193
1195 0 524338 223332 90560 -1 1194
1196 0 524020.2 223368.23 90440 -1 1195
1197 0 523785.06 223363.25 90320 -1 1196
1198 0 523623.7 223368.33 90240 -1 1197
1199 0 523297.22 223363.06 90160 -1 1198
1200 0 523006.22 223325.81 90040 -1 1199
1201 0 522832.4 223276.39 89960 -1 1200
1202 0 522529 223181.69 89840 -1 1201
1203 0 522012.3 223017.3 89720 -1 1202
1204 0 521762.6 222971.17 89600 -1 1203
1205 0 521534.3 222936.73 89480 -1 1204
1206 0 521294.3 222935.92 89360 -1 1205
1207 0 521133.16 222971.94 89200 -1 1206
1208 0 521049.2 222933.61 89040 -1 1207
1209 0 520931.56 223058.66 88880 -1 1208
1210 0 520789.4 223066.95 88760 -1 1209
1211 0 520153.9 223191 88760 -1 1210
1212 0 519437.6 222968.75 88640 -1 1211
1213 0 519508.94 223116.12 88520 -1 1212
1214 0 519476.84 223180.72 88400 -1 1213
1215 0 519367.28 223207.6 88280 -1 1214
1216 0 519256.47 223223.06 88120 -1 1215
1217 0 519190.4 223237.61 88000 -1 1216
1218 0 519063.3 223324.48 87880 -1 1217
1219 0 518915.7 223437.62 87760 -1 1218
1220 0 518792.3 223579.9 87640 -1 1219
1221 0 518728.53 223664.58 87520 -1 1220
1222 0 518630.25 223723.03 87360 -1 1221
1223 0 518555.7 223755.69 87240 -1 1222
1224 0 518457.97 223806.02 87120 -1 1223
1225 0 518410.25 223808.02 87080 -1 1224
1226 0 518196.44 223767.1 87000 -1 1225
1227 0 518129.12 223783.67 86960 -1 1226
1228 0 517918.25 223807.78 86880 -1 1227
1229 0 517711.12 223865.78 86800 -1 1228
1230 0 517544.3 223974.75 86720 -1 1229
1231 0 517079.25 224142.36 86640 -1 1230
1232 0 516690.22 224151.11 86640 -1 1231
1233 0 516005.1 224090.12 86680 -1 1232
1234 0 515566.28 224022.39 86760 -1 1233
1235 0 515323.1 223991.03 86840 -1 1234
1236 0 514817.94 224254.38 86960 -1 1235
1237 0 514746.34 224319.47 87080 -1 1236
1238 0 514679.94 224346 87160 -1 1237
1239 0 514446.16 224403.77 87280 -1 1238
1240 0 514373.75 224404.78 87440 -1 1239
1241 0 514328.4 224427.81 87600 -1 1240
1242 0 514304.94 224412.75 87760 -1 1241
1243 0 514141.84 224464.28 87840 -1 1242
1244 0 514066.03 224495.77 87880 -1 1243
1245 0 513386.9 224751.36 87880 -1 1244
1246 0 513047.38 224780.48 87880 -1 1245
1247 0 512973.4 224752.1 88000 -1 1246
1248 0 512788.6 224718.42 88080 -1 1247
1249 0 512730.88 224724.64 88160 -1 1248
1250 0 512657.56 224685.36 88240 -1 1249
1251 0 512529.53 224677.17 88320 -1 1250
1252 0 512205.78 224734.48 88400 -1 1251
1253 0 511856.38 224857.34 88280 -1 1252
1254 0 511674.94 224882.89 88160 -1 1253
1255 0 511494.97 224889.88 88040 -1 1254
1256 0 511273.25 224938.05 87920 -1 1255
1257 0 511150.97 225004.61 87800 -1 1256
1258 0 511103.2 225024.05 87680 -1 1257
1259 0 511007.84 225081.34 87560 -1 1258
1260 0 510961.16 225144.81 87440 -1 1259
1261 0 510867.53 225198.9 87320 -1 1260
1262 0 510754.44 225243.81 87200 -1 1261
1263 0 510678.62 225327.14 87120 -1 1262
1264 0 510668.22 225312.4 87080 -1 1263
1265 0 510597.62 225351.69 87000 -1 1264
1266 0 510371.1 225466.64 86920 -1 1265
1267 0 510250.8 225515.06 86840 -1 1266
1268 0 509930 225659.48 86760 -1 1267
1269 0 509703.62 225733.66 86680 -1 1268
1270 0 509390.1 225824.55 86640 -1 1269
1271 0 508895.1 226012.34 86720 -1 1270
1272 0 508763.94 226051.11 86800 -1 1271
1273 0 508597.9 226070.12 86880 -1 1272
1274 0 508491.6 226115.02 87000 -1 1273
1275 0 508364.03 226137.12 87120 -1 1274
1276 0 508261.25 226133.75 87200 -1 1275
1277 0 508201.25 226122.67 87280 -1 1276
1278 0 508108.34 226115.05 87360 -1 1277
1279 0 508030.4 226089.33 87440 -1 1278
1280 0 507922.34 226080.92 87560 -1 1279
1281 0 507858.38 226056.8 87640 -1 1280
1282 0 507716.78 226047.34 87720 -1 1281
1283 0 507483.4 225996.02 87800 -1 1282
1284 0 507326 225926.75 87920 -1 1283
1285 0 506827.44 225897.47 87920 -1 1284
1286 0 506493.03 225939.89 87800 -1 1285
1287 0 506329.22 225957.61 87680 -1 1286
1288 0 506019.56 225813.4 87560 -1 1287
1289 0 505934.12 225741.9 87440 -1 1288
1290 0 505547.44 225363.75 87360 -1 1289
1291 0 505046.53 224959.92 87280 -1 1290
1292 0 504886.72 224950.03 87160 -1 1291
1293 0 504832.3 224898.67 87080 -1 1292
1294 0 504391.88 224823.69 87080 -1 1293
1295 0 504358.56 224818.83 87000 -1 1294
1296 0 504296 224805.14 86880 -1 1295
1297 0 504628.8 225278.83 86880 -1 1296
1298 0 504753.12 225453.97 86880 -1 1297
1299 0 504813.3 225641.11 86880 -1 1298
1300 0 504838.56 225718.08 86800 -1 1299
1301 0 504877.22 225835.75 86760 -1 1300
1302 0 504976.03 226073.78 86680 -1 1301
1303 0 505092.34 226229.25 86600 -1 1302
1304 0 505185.8 226327.53 86560 -1 1303
1305 0 505269.8 226394.58 86520 -1 1304
1306 0 505337.97 226448.52 86480 -1 1305
1307 0 505394.56 226504.9 86440 -1 1306
1308 0 505440 226545.75 86400 -1 1307
1309 0 505542.16 226632.02 86360 -1 1308
1310 0 505706.9 226832.94 86320 -1 1309
1311 0 505905.78 227041.39 86280 -1 1310
1312 0 506135.7 227363.72 86200 -1 1311
1313 0 506267.8 227627.28 86200 -1 1312
1314 0 506289.47 227645.52 86320 -1 1313
1315 0 506200.78 227668.61 86440 -1 1314
1316 0 506242.03 227864.42 86520 -1 1315
1317 0 506317.97 228029.97 86560 -1 1316
1318 0 506481.94 228240.83 86560 -1 1317
1319 0 506475.3 228254.47 86640 -1 1318
1320 0 506252.28 227625.27 86000 -1 1313
1321 0 506179.8 227711.47 85800 -1 1320
1322 0 506169.12 227992.36 85600 -1 1321
1323 0 506154.88 228179.3 85440 -1 1322
1324 0 506239.5 228480.48 85200 -1 1323
1325 0 506441.38 228720.98 85040 -1 1324
1326 0 506442.56 228816.45 84920 -1 1325
1327 0 506648.56 229332.1 84680 -1 1326
1328 0 506875.1 230501.72 84680 -1 1327
1329 0 506899 230719.6 84840 -1 1328
1330 0 506905 230773.67 84880 -1 1329
1331 0 506911.38 230828.34 84920 -1 1330
1332 0 506982.75 230876.22 85120 -1 1331
1333 0 507384.53 230640.66 85320 -1 1332
1334 0 507346.12 230431.31 85440 -1 1333
1335 0 506882.88 230692.08 84560 -1 1328
1336 0 506923.12 231065.52 84360 -1 1335
1337 0 506918 230939.5 84280 -1 1336
1338 0 506913.06 230813.27 84200 -1 1337
1339 0 506895.16 230830.44 84000 -1 1338
1340 0 504257.28 224804.92 86840 -1 1296
1341 0 504089.94 224721.98 86760 -1 1340
1342 0 503976.06 224697.72 86640 -1 1341
1343 0 503975.28 224725.94 86560 -1 1342
1344 0 503953.88 224712.62 86480 -1 1343
1345 0 503867.38 224622.55 86400 -1 1344
1346 0 503795 224475.25 86280 -1 1345
1347 0 503771.25 224426.34 86240 -1 1346
1348 0 503716.72 224400.7 86120 -1 1347
1349 0 503670.22 224383.88 86000 -1 1348
1350 0 503625.88 224365.3 85920 -1 1349
1351 0 503494.2 224287.92 85800 -1 1350
1352 0 503397.44 224225.25 85720 -1 1351
1353 0 503021.8 224121.23 85640 -1 1352
1354 0 502732.9 224052.86 85560 -1 1353
1355 0 502636.1 224019.77 85520 -1 1354
1356 0 502536.4 223985.83 85480 -1 1355
1357 0 502488 223950.84 85440 -1 1356
1358 0 502390.03 223882.06 85360 -1 1357
1359 0 502186 223779.69 85200 -1 1358
1360 0 502021.75 223729.61 85080 -1 1359
1361 0 501837.94 223685.5 84960 -1 1360
1362 0 501658.4 223706.4 84840 -1 1361
1363 0 501357.1 223746.1 84720 -1 1362
1364 0 501265.38 223782.67 84680 -1 1363
1365 0 501163.47 223842.4 84600 -1 1364
1366 0 500990.2 223870.42 84520 -1 1365
1367 0 500454.5 223892.16 84480 -1 1366
1368 0 499910.47 224004.31 84480 -1 1367
1369 0 499623.5 223999.97 84440 -1 1368
1370 0 499022.78 224081.56 84360 -1 1369
1371 0 498848.53 224119.34 84240 -1 1370
1372 0 498700.62 224221.2 84120 -1 1371
1373 0 498543.75 224415.7 84000 -1 1372
1374 0 498343.4 224509.78 83920 -1 1373
1375 0 498593.5 224471.05 83880 -1 1374
1376 0 498643.53 224486.69 83760 -1 1375
1377 0 498762.56 224604.72 83560 -1 1376
1378 0 498814 224704 83440 -1 1377
1379 0 498830.75 224737.36 83400 -1 1378
1380 0 498812.78 224805.25 83240 -1 1379
1381 0 498773.12 224872.08 83040 -1 1380
1382 0 497863.12 224593.92 83920 -1 1374
1383 0 497386.03 224577.56 84000 -1 1382
1384 0 497183.44 224543.11 84120 -1 1383
1385 0 496980.28 224467.1 84240 -1 1384
1386 0 496859.47 224433.64 84360 -1 1385
1387 0 496399.6 224421.62 84360 -1 1386
1388 0 496091.5 224564.02 84440 -1 1387
1389 0 495675.38 224637.03 84480 -1 1388
1390 0 495399.6 224668.33 84560 -1 1389
1391 0 495159.28 224712.86 84680 -1 1390
1392 0 494962.9 224769.33 84760 -1 1391
1393 0 494661.7 224905.1 84880 -1 1392
1394 0 494542 224947.03 84960 -1 1393
1395 0 494296.28 225044.17 85040 -1 1394
1396 0 494093.84 225131.02 85120 -1 1395
1397 0 493929.66 225186.64 85200 -1 1396
1398 0 493730.4 225245.67 85280 -1 1397
1399 0 493317.7 225351.14 85160 -1 1398
1400 0 492958.34 225245.73 85280 -1 1399
1401 0 492578.47 225246.98 85120 -1 1400
1402 0 492303.7 225321.47 84960 -1 1401
1403 0 491939.6 225581.55 84960 -1 1402
1404 0 491426.5 225741.75 85000 -1 1403
1405 0 491230.53 226001.84 85000 -1 1404
1406 0 490751.06 226278.27 85080 -1 1405
1407 0 490495.38 226261.19 85200 -1 1406
1408 0 490328.56 226232.11 85280 -1 1407
1409 0 490199.34 226201.36 85360 -1 1408
1410 0 490154.06 226204.12 85480 -1 1409
1411 0 490031.16 226229.81 85520 -1 1410
1412 0 489842.03 226273.02 85560 -1 1411
1413 0 489594 226345.06 85560 -1 1412
1414 0 489290.66 226427.33 85440 -1 1413
1415 0 489048.5 226644.6 85320 -1 1414
1416 0 488675.75 226883.22 85160 -1 1415
1417 0 488564.06 226892.78 85000 -1 1416
1418 0 488228.2 227056.89 85000 -1 1417
1419 0 487802.78 227180.12 84920 -1 1418
1420 0 487395.38 227363.58 84880 -1 1419
1421 0 487145.75 227351.31 84800 -1 1420
1422 0 486809.6 227496.45 84760 -1 1421
1423 0 486759.56 227565.17 84640 -1 1422
1424 0 486575.12 227669.47 84480 -1 1423
1425 0 486374.2 227784.64 84360 -1 1424
1426 0 485871.38 228185.81 84320 -1 1425
1427 0 485080.16 228758.33 84200 -1 1426
1428 0 484875.78 228789.97 84080 -1 1427
1429 0 484707.97 228850.92 83960 -1 1428
1430 0 484568.78 228908.84 83840 -1 1429
1431 0 484444.03 228992.25 83720 -1 1430
1432 0 484312.38 229018.03 83640 -1 1431
1433 0 484159.1 229113.2 83520 -1 1432
1434 0 483815.16 229394.84 83400 -1 1433
1435 0 483342.03 229672.19 83280 -1 1434
1436 0 482906.06 229968.06 83280 -1 1435
1437 0 482261.22 230311.3 83240 -1 1436
1438 0 482006.47 230443.22 83120 -1 1437
1439 0 481882.66 230462.42 83000 -1 1438
1440 0 481454.84 230698.89 82880 -1 1439
1441 0 480910.84 230962.94 82880 -1 1440
1442 0 479933.53 231043.53 82800 -1 1441
1443 0 478990.28 231129.78 82760 -1 1442
1444 0 478365.97 231220.17 82720 -1 1443
1445 0 477792.75 231333.19 82640 -1 1444
1446 0 477299.53 231532.86 82560 -1 1445
1447 0 476919.56 231591.05 82600 -1 1446
1448 0 476386.78 231755.42 82640 -1 1447
1449 0 475953.47 231768.81 82720 -1 1448
1450 0 475327.9 231822.69 82800 -1 1449
1451 0 474111.03 232119.58 82720 -1 1450
1452 0 473885.03 232229.31 82600 -1 1451
1453 0 473914.97 232277.53 82480 -1 1452
1454 0 473889.47 232333.55 82360 -1 1453
1455 0 473849.94 232393.55 82240 -1 1454
1456 0 473837.9 232413.16 82160 -1 1455
1457 0 473845.7 232404.98 82080 -1 1456
1458 0 473849.53 232400.33 82040 -1 1457
1459 0 473810.62 232393.38 81920 -1 1458
1460 0 473845.84 232433.61 81800 -1 1459
1461 0 473781.66 232508.9 81680 -1 1460
1462 0 473729.72 232732.81 81680 -1 1461
1463 0 473677.62 232877.1 81600 -1 1462
1464 0 473626.47 232886.31 81520 -1 1463
1465 0 473638.9 232888.83 81440 -1 1464
1466 0 473637.28 232933.08 81320 -1 1465
1467 0 473643.84 232951.8 81280 -1 1466
1468 0 473649.28 232970.67 81240 -1 1467
1469 0 473694.28 233068.83 81120 -1 1468
1470 0 473689.78 233046.19 81040 -1 1467
1471 0 473694.28 233047.08 81000 -1 1470
1472 0 473471.25 232255.17 82720 -1 1451
1473 0 472379.28 232430.58 82800 -1 1472
1474 0 471714.1 232497.78 82720 -1 1473
1475 0 471168.38 232779.98 82720 -1 1474
1476 0 470656.62 233108.2 82720 -1 1475
1477 0 470304.8 233400.42 82800 -1 1476
1478 0 469737 233540.5 82720 -1 1477
1479 0 469275.72 233716.03 82640 -1 1478
1480 0 468861.28 234028.75 82720 -1 1479
1481 0 468818.03 234166.45 82800 -1 1480
1482 0 468765.88 234522.45 83000 -1 1481
1483 0 468572.03 234969.88 83000 -1 1482
1484 0 468427.5 235121.84 83000 -1 1483
1485 0 468739.5 235301.83 82880 -1 1484
1486 0 468902.38 235414.11 82840 -1 1485
1487 0 469023.72 235510.78 82720 -1 1486
1488 0 469097.75 235598.22 82800 -1 1486
1489 0 469387.75 235750.73 82720 -1 1488
1490 0 469602.06 235953.64 82640 -1 1489
1491 0 469768 236084.11 82560 -1 1490
1492 0 469890.72 236157.92 82480 -1 1491
1493 0 470150.78 236307.11 82400 -1 1492
1494 0 470284.12 236367.31 82320 -1 1493
1495 0 470444.2 236456.66 82240 -1 1494
1496 0 470616.62 236468.64 82160 -1 1495
1497 0 470838.72 236516.36 82080 -1 1496
1498 0 471040.62 236515.31 82000 -1 1497
1499 0 471327.97 236555.42 81920 -1 1498
1500 0 471793.56 236593.62 81880 -1 1499
1501 0 472195.06 236621.19 81880 -1 1500
1502 0 472840.6 236655.02 81880 -1 1501
1503 0 473058.53 236621.3 81920 -1 1502
1504 0 473674.7 236581.2 81920 -1 1503
1505 0 474254.8 236489.11 81920 -1 1504
1506 0 475080.88 236350.61 81800 -1 1505
1507 0 475241.25 236370.88 81760 -1 1506
1508 0 475420.88 236383.53 81640 -1 1507
1509 0 475623.56 236426.5 81600 -1 1508
1510 0 475760.62 236423.05 81440 -1 1509
1511 0 475838.66 236459.28 81320 -1 1510
1512 0 475960.4 236568.34 81240 -1 1511
1513 0 475972.28 236626.66 81160 -1 1512
1514 0 476127.78 236723.36 81040 -1 1513
1515 0 468133.97 235162.25 83160 -1 1484
1516 0 467804.88 235600.39 83240 -1 1515
1517 0 467728.84 235755.77 83280 -1 1516
1518 0 467481.28 236119.48 83360 -1 1517
1519 0 467583.6 236248.56 83480 -1 1518
1520 0 467633.66 236400.14 83560 -1 1519
1521 0 467636.16 236495.81 83640 -1 1520
1522 0 467467.56 236516.31 83720 -1 1521
1523 0 467431.16 236699.7 83840 -1 1522
1524 0 467429.62 236664.9 83880 -1 1523
1525 0 467384.03 236848.73 83960 -1 1524
1526 0 467326.3 236946.34 84120 -1 1525
1527 0 467194.44 237274.48 84120 -1 1526
1528 0 467192 237440 84160 -1 1527
1529 0 467190.06 237606.27 84200 -1 1528
1530 0 467274.4 237936.77 84360 -1 1529
1531 0 467302.75 237902.28 84440 -1 1530
1532 0 467284.28 237921.92 84520 -1 1531
1533 0 467328.06 237965.06 84640 -1 1532
1534 0 467373.97 238007.44 84760 -1 1533
1535 0 467374.38 238046.02 84840 -1 1534
1536 0 467398.72 237830.39 84960 -1 1535
1537 0 467423 237754.33 85080 -1 1536
1538 0 467549.84 237691.4 85200 -1 1537
1539 0 467795.62 237638.48 85320 -1 1538
1540 0 467970.8 237565.34 85440 -1 1539
1541 0 468092.22 237503.23 85560 -1 1540
1542 0 468239.53 237385.36 85680 -1 1541
1543 0 468571.38 237249.23 85680 -1 1542
1544 0 468756.47 237203.67 85800 -1 1543
1545 0 469116.4 237136.83 85920 -1 1544
1546 0 469444.6 237012.58 86040 -1 1545
1547 0 469746.44 236717.64 86080 -1 1546
1548 0 470146.12 236502.19 86080 -1 1547
1549 0 470513.84 236474.69 86080 -1 1548
1550 0 471021.44 236319.25 86080 -1 1549
1551 0 472002.6 235962.12 86080 -1 1550
1552 0 472037.28 235898.88 85960 -1 1551
1553 0 472244.56 235856.6 85880 -1 1552
1554 0 472532.06 235852.48 85800 -1 1553
1555 0 472719.25 235818.92 85720 -1 1554
1556 0 473099.25 235758.77 85720 -1 1555
1557 0 473256.66 235760.03 85640 -1 1556
1558 0 473357.66 235740.33 85600 -1 1557
1559 0 473558.97 235701.47 85520 -1 1558
1560 0 473926.28 235664.52 85440 -1 1559
1561 0 474289.75 235624.47 85360 -1 1560
1562 0 474537.6 235544.75 85320 -1 1561
1563 0 474703.53 235520.45 85240 -1 1562
1564 0 474940.88 235468.97 85160 -1 1563
1565 0 475186.7 235437.83 85080 -1 1564
1566 0 475426.94 235472.45 85000 -1 1565
1567 0 475654.34 235461.67 84960 -1 1566
1568 0 476337 235523.4 84880 -1 1567
1569 0 476885.12 235443.38 84880 -1 1568
1570 0 477357.16 235391.36 84880 -1 1569
1571 0 478113.44 235269.78 84960 -1 1570
1572 0 478566.2 235269.16 85080 -1 1571
1573 0 478918.28 235253.02 85080 -1 1572
1574 0 479198.62 235187.17 85160 -1 1573
1575 0 479776.88 234845.14 85160 -1 1574
1576 0 480364.53 234555.9 85160 -1 1575
1577 0 480862.5 234493.81 85160 -1 1576
1578 0 481182.7 234528.47 85080 -1 1577
1579 0 481361.3 234629.75 84960 -1 1578
1580 0 481522.8 234688.67 84880 -1 1579
1581 0 481573.78 234747.84 84840 -1 1580
1582 0 481438 234841.83 84760 -1 1581
1583 0 481426.44 234817.83 84680 -1 1582
1584 0 481673.97 234865.73 84760 -1 1581
1585 0 482242.6 235309.39 84680 -1 1584
1586 0 482361.3 235468.28 84640 -1 1585
1587 0 482510.97 235504.67 84520 -1 1586
1588 0 482789.1 235569.89 84440 -1 1587
1589 0 482841 235596.33 84400 -1 1588
1590 0 482945.25 235648.77 84320 -1 1589
1591 0 483321.12 235756.92 84240 -1 1590
1592 0 483528.28 235803.9 84160 -1 1591
1593 0 483724.25 235856.16 84080 -1 1592
1594 0 483824.2 235883.03 84040 -1 1593
1595 0 484076.5 236026.62 83960 -1 1594
1596 0 484508.7 236142.69 83960 -1 1595
1597 0 484563.16 236128.53 83920 -1 1596
1598 0 484738.25 236176.14 83800 -1 1597
1599 0 485014.28 236240.81 83720 -1 1598
1600 0 485202.28 236296.81 83720 -1 1599
1601 0 485330.25 236327.52 83640 -1 1600
1602 0 485621.8 236323.97 83560 -1 1601
1603 0 485561.66 236275.62 83520 -1 1602
1604 0 485793.88 236217.03 83480 -1 1602
1605 0 485921.5 236272.11 83400 -1 1604
1606 0 486250.53 236270.27 83320 -1 1605
1607 0 486479.2 236288.03 83240 -1 1606
1608 0 486589.8 236321.75 83160 -1 1607
1609 0 486900 236426.77 83080 -1 1608
1610 0 487110.56 236616.2 83040 -1 1609
1611 0 487206.8 236690.23 82960 -1 1610
1612 0 487261.12 236733.31 82880 -1 1611
1613 0 487305.84 236754.02 82760 -1 1612
1614 0 487337.47 236752.84 82720 -1 1613
1615 0 487364.4 236821.62 82640 -1 1614
1616 0 487365.7 236826.97 82560 -1 1615
1617 0 487332.7 236854.52 82520 -1 1616
1618 0 486848.56 236982.3 82520 -1 1617
1619 0 486656.5 237158.16 82440 -1 1618
1620 0 486481 237222.58 82400 -1 1619
1621 0 486550.97 237142.25 82240 -1 1620
1622 0 487360.34 236949.97 82440 -1 1617
1623 0 487472.84 236972.62 82360 -1 1622
1624 0 487500.38 237017.86 82280 -1 1623
1625 0 487761.44 237074.08 82200 -1 1624
1626 0 487905.1 237089.58 82080 -1 1625
1627 0 487960.97 237069.48 81960 -1 1626
1628 0 487924.16 237094.56 81840 -1 1627
1629 0 487911.97 237073.88 81720 -1 1628
1630 0 487927.75 237085.3 81600 -1 1629
1631 0 487949.44 237029.66 81440 -1 1630
1632 0 487977.72 236977.56 81320 -1 1631
1633 0 487966.78 237018.14 81200 -1 1632
1634 0 487979.84 237074.75 81080 -1 1633
1635 0 487929.34 237119.86 80960 -1 1634
1636 0 487837.2 237184.25 80840 -1 1635
1637 0 487735.5 237218.19 80720 -1 1636
1638 0 487520.66 237313.11 80600 -1 1637
1639 0 487400.66 237365.25 80480 -1 1638
1640 0 487276.5 237406.22 80360 -1 1639
1641 0 487115.78 237449.19 80240 -1 1640
1642 0 487034.38 237468.72 80120 -1 1641
1643 0 486941.16 237451.95 80040 -1 1642
1644 0 486672 237410.73 79920 -1 1643
1645 0 486606.53 237421.39 79800 -1 1644
1646 0 486533.22 237441.12 79680 -1 1645
1647 0 486386.03 237455.73 79560 -1 1646
1648 0 486182.2 237467.92 79440 -1 1647
1649 0 486078.78 237475.61 79320 -1 1648
1650 0 485834.78 237528.1 79200 -1 1649
1651 0 485742.25 237544.25 79120 -1 1650
1652 0 485322.16 237592.31 79120 -1 1651
1653 0 484830.1 237796.45 79120 -1 1652
1654 0 484306.06 238016.61 79120 -1 1653
1655 0 483552.72 238142.56 79200 -1 1654
1656 0 483224.8 238362.94 79080 -1 1655
1657 0 482804.12 238731.66 79040 -1 1656
1658 0 482830.66 238708.39 78920 -1 1657
1659 0 482925.53 238681.42 78800 -1 1658
1660 0 482138.25 238841.75 79040 -1 1657
1661 0 481682.38 238893.8 79040 -1 1660
1662 0 481578.88 238888.53 78920 -1 1661
1663 0 481548.44 238869.84 78800 -1 1662
1664 0 481522.12 238873.4 78760 -1 1663
1665 0 481415.62 239190.36 78760 -1 1664
1666 0 481459.72 238878.77 78680 -1 1664
1667 0 481353.2 238877.14 78560 -1 1666
1668 0 481392.38 238919.78 78440 -1 1667
1669 0 481289.38 238940.66 78320 -1 1668
1670 0 481346.3 238951.95 78280 -1 1669
1671 0 480986.03 239180.98 78160 -1 1670
1672 0 480887.56 239292.69 78080 -1 1671
1673 0 480909.16 239347.08 78000 -1 1672
1674 0 480233.66 239201.06 78000 -1 1673
1675 0 480132.97 239242.06 77880 -1 1674
1676 0 480113.16 239327.56 77760 -1 1675
1677 0 480274.47 239426.6 77600 -1 1676
1678 0 482562.72 238744.42 78920 -1 1657
1679 0 482533.28 238749.58 78800 -1 1678
1680 0 482519.62 238798.9 78640 -1 1679
1681 0 482509.88 238846.08 78480 -1 1680
1682 0 487391.97 237021.72 82160 -1 1624
1683 0 487252.97 236993.86 82040 -1 1682
1684 0 487328.38 237053.52 81880 -1 1683
1685 0 487356.72 237114.11 81760 -1 1684
1686 0 487358.9 237117.95 81720 -1 1685
1687 0 486983.88 237274.02 81720 -1 1686
1688 0 487032.88 237319.45 81640 -1 1687
1689 0 487364.72 237126.48 81640 -1 1686
1690 0 467374.03 238065.88 84880 -1 1535
1691 0 467519.47 238566.16 85000 -1 1690
1692 0 467542.75 238658.05 85120 -1 1691
1693 0 467582.47 238799.38 85200 -1 1692
1694 0 467466.12 239047 85280 -1 1693
1695 0 467460.4 239133.98 85360 -1 1694
1696 0 467477.12 239407.47 85440 -1 1695
1697 0 467436.84 239517.1 85520 -1 1696
1698 0 467320.38 239652.62 85640 -1 1697
1699 0 467353.22 239871.8 85720 -1 1698
1700 0 467405.4 240091.73 85720 -1 1699
1701 0 467343.53 240618.88 85760 -1 1700
1702 0 467291.3 240753.23 85880 -1 1701
1703 0 467029.44 241211.62 85960 -1 1702
1704 0 466944.3 241269.05 86000 -1 1703
1705 0 466999.4 241233.44 86120 -1 1704
1706 0 466798.16 241419.69 86240 -1 1705
1707 0 466541.72 241757.77 86360 -1 1706
1708 0 466448.25 241950.28 86400 -1 1707
1709 0 466341.78 242152.94 86440 -1 1708
1710 0 465828.34 242491.36 86440 -1 1709
1711 0 465132.1 242676.28 86320 -1 1710
1712 0 464806.72 242753.45 86200 -1 1711
1713 0 464549.75 242861.38 86080 -1 1712
1714 0 464233.62 242943.69 85960 -1 1713
1715 0 463985.56 242981.02 85760 -1 1714
1716 0 463868.25 242957.53 85640 -1 1715
1717 0 463753.47 242988.62 85520 -1 1716
1718 0 463319.94 243106.4 85440 -1 1717
1719 0 463193.38 243197.56 85400 -1 1718
1720 0 463221.56 243216.6 85520 -1 1719
1721 0 463268.47 243189.75 85640 -1 1720
1722 0 463314.8 243183.95 85720 -1 1721
1723 0 463068.03 243286.7 85360 -1 1719
1724 0 462867.97 243462.75 85360 -1 1723
1725 0 462651.03 243494.44 85280 -1 1724
1726 0 462589.03 243522.19 85120 -1 1725
1727 0 462180.9 243682.36 85120 -1 1726
1728 0 462196.3 243662.75 85080 -1 1727
1729 0 462131.75 243719.05 84960 -1 1728
1730 0 462116.22 243843.7 84840 -1 1729
1731 0 462002.38 243826.55 84880 -1 1730
1732 0 461666.44 243714.56 84880 -1 1731
1733 0 461968.53 243937.34 84760 -1 1730
1734 0 461432.6 244101.3 84760 -1 1733
1735 0 461345 244171 84680 -1 1734
1736 0 461301.38 244205.98 84640 -1 1735
1737 0 461225.6 244352.78 84480 -1 1736
1738 0 461085.62 244500.77 84480 -1 1737
1739 0 460877.4 244544.97 84440 -1 1738
1740 0 460873.8 244617.52 84280 -1 1739
1741 0 460433.84 244713.55 84280 -1 1740
1742 0 460103.5 244806.38 84400 -1 1741
1743 0 459239.78 245098.25 84400 -1 1742
1744 0 458721.88 245000.17 84400 -1 1743
1745 0 458277.97 244904.1 84400 -1 1744
1746 0 457829.6 244817.58 84480 -1 1745
1747 0 457436.1 244895.42 84440 -1 1746
1748 0 456963.84 245051.38 84360 -1 1747
1749 0 456480.25 245095.2 84320 -1 1748
1750 0 455867.2 245224.84 84240 -1 1749
1751 0 455853.03 245238.45 84200 -1 1750
1752 0 455823.72 245271.7 84120 -1 1751
1753 0 455653.56 245315.19 84000 -1 1752
1754 0 455109.53 245513.25 84040 -1 1753
1755 0 454135.2 245662.02 84080 -1 1754
1756 0 453172.78 245742.44 83960 -1 1755
1757 0 452793.75 245889.23 83920 -1 1756
1758 0 452783.6 245813.92 84000 -1 1757
1759 0 452843.75 245773.17 84120 -1 1758
1760 0 452874.75 245831.25 84240 -1 1759
1761 0 452975.97 245841.86 84360 -1 1760
1762 0 451925.53 246195.42 83880 -1 1757
1763 0 451940.9 246203.05 83800 -1 1762
1764 0 451549.72 246540.44 83720 -1 1763
1765 0 451141.5 246808.33 83680 -1 1764
1766 0 450717.6 246884.7 83720 -1 1765
1767 0 450251.06 246960.58 83800 -1 1766
1768 0 449859.1 247081.58 83840 -1 1767
1769 0 449674.28 247077.72 83920 -1 1768
1770 0 449500.06 247150.33 84000 -1 1769
1771 0 449386.38 247159.44 84080 -1 1770
1772 0 449277 247153 84120 -1 1771
1773 0 449168.34 247146.58 84160 -1 1772
1774 0 448942.94 247027.5 84280 -1 1773
1775 0 448987.03 246963 84400 -1 1774
1776 0 448971.72 246974.8 84480 -1 1775
1777 0 448887.34 246901.72 84600 -1 1776
1778 0 448863.56 246862.78 84680 -1 1777
1779 0 448650.53 246859.52 84520 -1 1776
1780 0 448214.5 246827.6 84520 -1 1779
1781 0 447909.56 246695.78 84560 -1 1780
1782 0 447723.78 246641.2 84640 -1 1781
1783 0 447668.9 246612.48 84720 -1 1782
1784 0 447616.22 246548.69 84800 -1 1783
1785 0 447582.66 246578.88 84880 -1 1784
1786 0 447574.5 246580.48 84960 -1 1785
1787 0 447550.4 246563.58 85040 -1 1786
1788 0 447484.9 246565.98 85120 -1 1787
1789 0 447421.22 246608.81 85200 -1 1788
1790 0 447145.1 246717.12 85320 -1 1789
1791 0 447101.78 246745.52 85360 -1 1790
1792 0 447124.2 246777.73 85440 -1 1791
1793 0 446764.28 246909.67 85440 -1 1792
1794 0 446318.78 247117.66 85560 -1 1793
1795 0 446584.8 247083.5 85600 -1 1794
1796 0 446725.56 247098.7 85720 -1 1795
1797 0 446929.72 247033.36 85840 -1 1796
1798 0 446846.25 247152 85960 -1 1797
1799 0 445970.75 247149.69 85560 -1 1794
1800 0 445651.25 247200.62 85560 -1 1799
1801 0 445289.9 247186.84 85600 -1 1800
1802 0 445212.03 247257.84 85680 -1 1801
1803 0 445004.72 247300.56 85760 -1 1802
1804 0 444882.53 247305.22 85840 -1 1803
1805 0 444505.44 247461.31 85920 -1 1804
1806 0 444403.56 247513.62 86000 -1 1805
1807 0 444335 247490.5 86040 -1 1806
1808 0 444265.66 247467.14 86080 -1 1807
1809 0 444066.88 247466.1 86160 -1 1808
1810 0 443907.72 247432 86240 -1 1809
1811 0 443188.9 247517.69 86240 -1 1810
1812 0 442687.4 247678.27 86160 -1 1811
1813 0 442477.84 247813.25 86040 -1 1812
1814 0 442351.66 247747.72 85920 -1 1813
1815 0 442416.28 247498.66 85840 -1 1814
1816 0 442324.66 247512.9 85720 -1 1815
1817 0 442295.38 247517.89 85680 -1 1816
1818 0 441740.9 247835.36 85520 -1 1817
1819 0 441003 248175.16 85320 -1 1818
1820 0 440920.53 248131.33 85200 -1 1819
1821 0 440948.34 248103.45 85160 -1 1820
1822 0 440874.72 248109.62 85080 -1 1821
1823 0 440840.78 248101.48 85000 -1 1822
1824 0 440675.38 248057.86 84880 -1 1823
1825 0 440634.8 248086.83 84760 -1 1824
1826 0 440573.9 248138.83 84640 -1 1825
1827 0 440512.56 248166.61 84520 -1 1826
1828 0 440504.4 248172.16 84480 -1 1827
1829 0 440487.56 248180.05 84400 -1 1828
1830 0 440508.2 248270.73 84360 -1 1829
1831 0 440519.44 248316.12 84280 -1 1830
1832 0 440503.44 248358.69 84200 -1 1831
1833 0 440380.06 248384.1 84120 -1 1832
1834 0 440264.56 248425.83 84040 -1 1833
1835 0 441188.34 248252.03 84480 -1 1828
1836 0 443289.88 247609.52 86360 -1 1811
1837 0 443515.56 247690.78 86480 -1 1836
1838 0 453291.12 245785 83840 -1 1756
1839 0 453523.8 245671.92 83760 -1 1838
1840 0 453403.75 245693.86 83680 -1 1839
1841 0 453273.7 245397.84 83920 -1 1756
1842 0 453299.72 245368.75 84040 -1 1841
1843 0 453347.8 245298 84160 -1 1842
1844 0 453435.62 245186.53 84280 -1 1843
1845 0 453439.62 245110.53 84400 -1 1844
1846 0 455617.62 245374.94 83880 -1 1753
1847 0 455666.06 245380.98 83760 -1 1846
1848 0 455584.16 245385.52 83680 -1 1847
1849 0 455627.12 245304.14 83600 -1 1848
1850 0 455579.4 245259.44 83560 -1 1849
1851 0 455851.84 245147.39 84360 -1 1751
1852 0 455879.56 245116.1 84480 -1 1851
1853 0 455922.34 245079.69 84600 -1 1852
1854 0 461504.72 243842.61 85120 -1 1727
1855 0 462278.94 243662.45 85280 -1 1727
1856 0 466423.47 241869.81 86160 -1 1708
1857 0 466388.8 241917.17 86000 -1 1856
1858 0 466301.2 241933.69 85920 -1 1857
1859 0 466253.6 241927.11 85880 -1 1858
1860 0 467029.28 241099.12 85800 -1 1703
1861 0 467055.97 240997.64 85640 -1 1860
1862 0 467062.53 240986.81 85600 -1 1861
1863 0 467080.75 240959.73 85480 -1 1862
1864 0 467082.75 240959.86 85360 -1 1863
1865 0 467048.1 240852.05 85240 -1 1864
1866 0 467073.3 240864 85120 -1 1865
1867 0 467085.4 240860.38 85080 -1 1866
1868 0 466849.44 240868.39 85080 -1 1867
1869 0 466804.34 240856.4 85040 -1 1868
1870 0 466693.47 240984.39 85080 -1 1868
1871 0 476371.28 231771.17 82520 -1 1448
1872 0 476532.3 231954.94 82440 -1 1871
1873 0 579499.44 240250.95 66920 -1 787
1874 0 579412.5 240394.55 66880 -1 1873
1875 0 582599.3 241909.19 64680 -1 748
1876 0 582593 241962.52 64560 -1 1875
1877 0 582471.56 242084.64 64440 -1 1876
1878 0 582210 242204.39 64320 -1 1877
1879 0 581952.06 242347.55 64240 -1 1878
1880 0 581832.8 242408.23 64160 -1 1879
1881 0 581729.9 242538.56 64080 -1 1880
1882 0 581612.25 242718.81 64000 -1 1881
1883 0 581630.3 242828.08 63920 -1 1882
1884 0 581408 243288.78 63800 -1 1883
1885 0 581444 243533.38 63720 -1 1884
1886 0 581470.4 243740.03 63600 -1 1885
1887 0 581428.8 243858.38 63520 -1 1886
1888 0 581304.9 244069.22 63440 -1 1887
1889 0 581196.3 244266.81 63360 -1 1888
1890 0 581093.6 244414.23 63280 -1 1889
1891 0 580827.4 244637.47 63200 -1 1890
1892 0 580648 244801.39 63120 -1 1891
1893 0 580617.25 244898.97 63000 -1 1892
1894 0 580581.75 244971.19 62920 -1 1893
1895 0 580477.56 245103.39 62800 -1 1894
1896 0 580469.8 245228.1 62680 -1 1895
1897 0 580478.7 245276.9 62640 -1 1896
1898 0 580505.7 245431.78 62520 -1 1897
1899 0 580399.5 245657.66 62440 -1 1898
1900 0 580571.94 245866.56 62360 -1 1899
1901 0 580671.7 246615.36 62320 -1 1900
1902 0 580682.5 246876.73 62200 -1 1901
1903 0 580662.3 246929.17 62080 -1 1902
1904 0 580668.56 247082.83 61920 -1 1903
1905 0 580946.4 247691.89 61920 -1 1904
1906 0 581099.4 248048.73 61920 -1 1905
1907 0 580968.5 247916.92 61800 -1 1906
1908 0 580938.1 247917.95 61680 -1 1907
1909 0 580906.6 248011.39 61560 -1 1908
1910 0 580895.44 248128.53 61480 -1 1909
1911 0 581005.7 248315.22 61440 -1 1910
1912 0 581197.3 248487.27 61440 -1 1911
1913 0 581239.3 248495.64 61480 -1 1912
1914 0 581250.2 248474.75 61520 -1 1913
1915 0 581419.1 247995.78 61920 -1 1906
1916 0 581563.56 248011.2 61960 -1 1915
1917 0 581145.75 248097.5 62080 -1 1906
1918 0 581144.5 248106.86 62200 -1 1917
1919 0 581161.2 248128.55 62280 -1 1918
1920 0 581167.75 248144.5 62320 -1 1919
1921 0 581167.06 248243.95 62440 -1 1920
1922 0 581207.1 248584.78 62520 -1 1921
1923 0 581051.9 248837.92 62760 -1 1922
1924 0 581059.8 248998 62800 -1 1923
1925 0 581025.7 249035.89 62880 -1 1924
1926 0 581025.1 249035.25 62960 -1 1925
1927 0 581030.56 249081.2 63000 -1 1926
1928 0 581036.7 249130.02 63040 -1 1927
1929 0 581025.7 249110.83 63080 -1 1928
1930 0 581002.25 249070.95 63160 -1 1929
1931 0 580997.4 248920.45 63240 -1 1930
1932 0 580830 248799.66 63320 -1 1931
1933 0 580852.7 248416.83 63440 -1 1932
1934 0 585386.25 242910.62 64920 -1 743
1935 0 585500.2 242855.28 65000 -1 1934
1936 0 585536.3 242832.98 65080 -1 1935
1937 0 585640.7 242812.83 65160 -1 1936
1938 0 585621.56 242750.8 65200 -1 1937
1939 0 585740.94 242724.84 65320 -1 1938
1940 0 595121.9 249317.02 70280 -1 665
1941 0 594969 249364.23 70160 -1 1940
1942 0 594833.1 249340.33 70080 -1 1941
1943 0 594744.7 249352.31 70000 -1 1942
1944 0 594729.44 249327.67 69960 -1 1943
1945 0 594633.5 249559.66 69960 -1 1944
1946 0 594509.5 249919.64 69960 -1 1945
1947 0 594425.4 249924.81 69840 -1 1946
1948 0 594309.06 249949.03 69760 -1 1947
1949 0 594261.56 249961.16 69720 -1 1948
1950 0 593961.7 250301.36 69720 -1 1949
1951 0 593709.06 250594.7 69720 -1 1950
1952 0 593345.06 250461.16 69760 -1 1951
1953 0 593728.5 250605.66 69640 -1 1951
1954 0 593781.8 250560.28 69520 -1 1953
1955 0 593609.2 250507.81 69400 -1 1954
1956 0 593449.8 250535.56 69280 -1 1955
1957 0 593289.5 250569.2 69160 -1 1956
1958 0 593163.56 250618.12 69080 -1 1957
1959 0 592928.75 250834.97 69000 -1 1958
1960 0 592831.25 250990.38 68880 -1 1959
1961 0 592841.1 251044.47 68760 -1 1960
1962 0 592805.56 251141.12 68640 -1 1961
1963 0 592877.06 251281.25 68520 -1 1962
1964 0 592949.4 251468.62 68400 -1 1963
1965 0 592957.75 251556.94 68360 -1 1964
1966 0 593745.75 251528.83 68360 -1 1965
1967 0 593812.3 251546.53 68240 -1 1966
1968 0 593814.3 251553.6 68200 -1 1967
1969 0 593709.44 251792.52 68400 -1 1965
1970 0 592767.75 251170.97 68840 -1 1960
1971 0 592639.75 251667.03 68840 -1 1970
1972 0 592903.7 251786.98 68840 -1 1971
1973 0 592651.6 251690.64 68720 -1 1971
1974 0 592672.06 251722.2 68600 -1 1973
1975 0 592724.75 251785.39 68560 -1 1974
1976 0 592705.1 251833.31 68520 -1 1975
1977 0 592657.9 251832.58 68440 -1 1976
1978 0 592600.9 251857.81 68320 -1 1977
1979 0 592514.06 251860.62 68200 -1 1978
1980 0 592461.8 251862.1 68080 -1 1979
1981 0 592308.5 251921.61 68000 -1 1980
1982 0 591784.56 252153.72 68000 -1 1981
1983 0 591193.8 252230.23 68080 -1 1982
1984 0 590645.3 252441.2 68160 -1 1983
1985 0 590173.75 252518.25 68280 -1 1984
1986 0 589979.6 252531.84 68360 -1 1985
1987 0 589689.7 252512.88 68400 -1 1986
1988 0 589399.3 252494.64 68440 -1 1987
1989 0 588919.6 252511.88 68360 -1 1988
1990 0 588879.9 252431.47 68520 -1 1989
1991 0 590007.75 252530.83 68400 -1 1985
1992 0 589887.6 252499.5 68520 -1 1991
1993 0 589874.75 252474.23 68560 -1 1992
1994 0 589635.75 252459.23 68640 -1 1993
1995 0 589671.75 252527.23 68720 -1 1994
1996 0 589451.56 252544.69 68800 -1 1995
1997 0 590558.25 252520.08 68120 -1 1984
1998 0 590578.94 252558.9 68040 -1 1997
1999 0 590667.4 252558.83 67960 -1 1998
2000 0 598048.25 251204.66 70320 -1 660
2001 0 597865.56 251195.56 70160 -1 2000
2002 0 597965.1 251300.73 70040 -1 2001
2003 0 597965.44 251351.84 70000 -1 2002
2004 0 613854 259558.55 67640 -1 589
2005 0 613857.6 259957.9 67640 -1 2004
2006 0 613749.25 260150.52 67680 -1 2005
2007 0 613722.06 260351.55 67720 -1 2006
2008 0 613659.2 260513.28 67760 -1 2007
2009 0 613636.25 260692.9 67800 -1 2008
2010 0 613518.7 261090.48 67880 -1 2009
2011 0 613404.7 261440.44 67880 -1 2010
2012 0 613373.4 261666.47 67960 -1 2011
2013 0 613313.3 262018.48 67960 -1 2012
2014 0 613203 262320.16 67920 -1 2013
2015 0 613078.5 262481.56 67840 -1 2014
2016 0 613002.44 262702.78 67760 -1 2015
2017 0 612932.8 262773.12 67680 -1 2016
2018 0 612892.9 262706.5 67600 -1 2017
2019 0 612766.1 262837.8 67520 -1 2018
2020 0 612649.56 262846.25 67440 -1 2019
2021 0 612620.9 262850.4 67360 -1 2020
2022 0 612599.06 262830.16 67320 -1 2021
2023 0 612577.7 262813.03 67280 -1 2022
2024 0 612705 262750.97 67240 -1 2023
2025 0 612772.75 262778.5 67160 -1 2024
2026 0 612798.75 262854.56 67080 -1 2025
2027 0 612812.56 262899.5 67040 -1 2026
2028 0 612876.5 263022.47 66960 -1 2027
2029 0 612912.7 263148.06 66880 -1 2028
2030 0 612921.4 263170.5 66800 -1 2029
2031 0 612930 263242.5 66720 -1 2030
2032 0 612915 263288.75 66640 -1 2031
2033 0 612939.5 263261.5 66600 -1 2032
2034 0 612831.44 262889.66 66600 -1 2033
2035 0 612787.4 262701.75 66600 -1 2034
2036 0 612659.3 262489.84 66600 -1 2035
2037 0 613023 263352.3 66480 -1 2033
2038 0 613054.8 263344.7 66400 -1 2037
2039 0 613024 263272.78 66320 -1 2038
2040 0 613022 263272.88 66280 -1 2039
2041 0 612877.25 263235.25 66200 -1 2040
2042 0 612814.4 263233.66 66120 -1 2041
2043 0 612746.25 263264.2 66040 -1 2042
2044 0 612762 263199.88 65960 -1 2043
2045 0 613058.1 263768.75 66280 -1 2040
2046 0 612962.2 264040.72 66280 -1 2045
2047 0 611584.5 263086.9 67320 -1 2022
