# Supplementary material for: Connectomics Analysis Reveals First-, Second-, and Third-Order Thermosensory and Hygrosensory Neurons in the Adult Drosophila Brain
Source: Curr Biol. 2020 Aug 17;30(16):3167–3182.e4. doi: 10.1016/j.cub.2020.06.028 (PMC7443704; doi:10.1016/j.cub.2020.06.028)
Supplement: Data S1. Skeletons and Meshes, Related to STAR Methods — marin2020-skeletons contains files describing the morphology of each neuron in this study (in FAFB14 space, .swc format). glomeruli_meshes contains the glomerular meshes (in FAFB14 space, .stl format). neuropil_meshes contains the glomerular meshes (in FAFB14 space, .stl format). [file mmc5.zip › VP_SI/marin2020-skeletons/12819065.swc]

# SWC format file
# based on specifications at http://www.neuronland.org/NLMorphologyConverter/MorphologyFormats/SWC/Spec.html
# Created by nat::write.neuron.swc
# PointNo Label X Y Z Radius Parent 
1 0 443297 270656 47240 -1 -1
2 0 443341 270663 47360 -1 1
3 0 443257 270853 47480 -1 2
4 0 443088 271096 47600 -1 3
5 0 442907 271144 47680 -1 4
6 0 443030 271067 47760 -1 5
7 0 443054 271052 47800 -1 6
8 0 443023 270972 48000 -1 7
9 0 443258 271216 48160 -1 8
10 0 443332 271910 49360 -1 9
11 0 443404 272010 49520 -1 10
12 0 443524 272072 49640 -1 11
13 0 443589 272155 49800 -1 12
14 0 443873 272326 49960 -1 13
15 0 444180 272427 50160 -1 14
16 0 444288 272608 50280 81.9756 15
17 0 444320 272576 50320 71.5542 16
18 0 444544 272672 50440 81.9756 17
19 0 444736 272832 50560 71.5542 18
20 0 444896 272992 50720 71.5542 19
21 0 445088 273152 50840 60.3987 20
22 0 445179 273225 50840 -1 21
23 0 445450 273128 50880 -1 22
24 0 445513 273149 50920 -1 23
25 0 445526 273204 51040 -1 24
26 0 445578 273290 51200 -1 25
27 0 445606 273386 51360 -1 26
28 0 445632 273440 51480 32 27
29 0 445568 273440 51760 90.5097 28
30 0 445472 273504 52000 96 29
31 0 445408 273536 52240 96 30
32 0 445376 273600 52480 75.4718 31
33 0 445344 273696 52720 71.5542 32
34 0 445376 273728 52880 51.225 33
35 0 445364 273790 52960 -1 34
36 0 445337 273813 53080 -1 35
37 0 445315 273883 53240 -1 36
38 0 445172 273973 53400 -1 37
39 0 444768 273952 54080 45.2548 38
40 0 445184 273728 54120 32 39
41 0 445344 273664 54120 51.225 40
42 0 444800 274016 54320 128 39
43 0 444896 274048 54600 104 42
44 0 444896 274048 54880 64 43
45 0 444896 274112 55160 75.4718 44
46 0 444896 274144 55440 60.3987 45
47 0 444832 274176 55680 45.2548 46
48 0 444676 274170 55680 -1 47
49 0 444452 274158 56040 -1 48
50 0 444324 274150 56200 -1 49
51 0 444128 274080 56360 64 50
52 0 444064 274080 56440 60.3987 51
53 0 443904 274048 56640 81.9756 52
54 0 443712 273984 56840 81.9756 53
55 0 443552 273952 57040 96 54
56 0 443360 273920 57200 64 55
57 0 443339 273942 57240 -1 56
58 0 443194 273889 57360 -1 57
59 0 443039 273833 57520 -1 58
60 0 442918 273787 57640 -1 59
61 0 442767 273739 57760 -1 60
62 0 442581 273705 57880 -1 61
63 0 442405 273660 58040 -1 62
64 0 442234 273638 58160 -1 63
65 0 442073 273640 58280 -1 64
66 0 441893 273610 58400 -1 65
67 0 441760 273600 58480 81.9756 66
68 0 441568 273536 58640 98.9545 67
69 0 441408 273408 58800 75.4718 68
70 0 441344 273376 59040 115.378 69
71 0 441216 273312 59280 90.5097 70
72 0 441184 273280 59560 71.5542 71
73 0 441184 273184 59840 96 72
74 0 441259 273162 60000 -1 73
75 0 441313 273137 60120 -1 74
76 0 441278 273051 60240 -1 75
77 0 441235 272934 60360 -1 76
78 0 441199 272830 60480 -1 77
79 0 441153 272702 60600 -1 78
80 0 441113 272652 60640 -1 79
81 0 441125 272204 60680 -1 80
82 0 441100 272065 60720 -1 81
83 0 441078 272132 60840 -1 82
84 0 440994 271985 60920 -1 83
85 0 440900 271946 61000 -1 84
86 0 440879 271996 61080 -1 85
87 0 440861 272112 61120 -1 86
88 0 440815 272132 61160 -1 87
89 0 440800 272136 61240 -1 88
90 0 440768 272128 61360 64 89
91 0 440704 272128 61640 96 90
92 0 440736 272128 61920 90.5097 91
93 0 440736 272064 62200 101.193 92
94 0 440768 272064 62480 108.812 93
95 0 440819 272059 62560 -1 94
96 0 440708 271922 62680 -1 95
97 0 440644 271872 62840 -1 96
98 0 440672 271808 62960 90.5097 97
99 0 440576 271776 63160 64 98
100 0 440416 271680 63360 75.4718 99
101 0 440384 271616 63640 75.4718 100
102 0 440480 271456 63840 51.225 101
103 0 440640 271296 64000 75.4718 102
104 0 440768 271136 64200 81.9756 103
105 0 440640 271072 64440 71.5542 104
106 0 440416 271008 64560 81.9756 105
107 0 440256 270976 64760 81.9756 106
108 0 440224 270816 65000 98.9545 107
109 0 440128 270656 65200 81.9756 108
110 0 440131 270628 65240 -1 109
111 0 440128 270497 65400 -1 110
112 0 440096 270432 65560 120.797 111
113 0 440128 270304 65720 107.331 112
114 0 440128 270144 65960 98.9545 113
115 0 440128 269952 66160 115.378 114
116 0 440128 269760 66360 98.9545 115
117 0 440064 269568 66560 81.9756 116
118 0 440032 269408 66760 86.1626 117
119 0 440064 269184 66920 75.4718 118
120 0 440160 268992 67120 96 119
121 0 440192 268768 67280 124.964 120
122 0 440192 268608 67480 122.115 121
123 0 440032 268480 67640 124.964 122
124 0 439904 268352 67880 96 123
125 0 439776 268192 68040 120.797 124
126 0 439616 268032 68160 128.996 125
127 0 439456 267840 68280 120.797 126
128 0 439296 267648 68320 107.331 127
129 0 439104 267456 68400 101.193 128
130 0 438944 267264 68480 120.797 129
131 0 438880 267072 68640 120.797 130
132 0 438848 266880 68800 91.913 131
133 0 438784 266656 68960 86.1626 132
134 0 438720 266432 69120 107.331 133
135 0 438720 266240 69320 150.306 134
136 0 438656 266048 69520 166.469 135
137 0 438528 265856 69720 131.939 136
138 0 438496 265696 69920 163.951 137
139 0 438368 265536 70120 143.108 138
140 0 438368 265408 70360 190.83 139
141 0 438208 265312 70600 181.019 140
142 0 438080 265152 70800 150.306 141
143 0 437952 265056 71000 153.675 142
144 0 437792 264928 71200 134.104 143
145 0 437632 264800 71400 98.9545 144
146 0 437504 264640 71600 81.9756 145
147 0 437440 264480 71800 75.4718 146
148 0 437376 264288 71960 107.331 147
149 0 437216 264096 72120 75.4718 148
150 0 437184 263904 72320 153.675 149
151 0 437088 263744 72520 124.964 150
152 0 436864 263584 72640 143.108 151
153 0 436704 263424 72800 172.325 152
154 0 436480 263328 72960 156.971 153
155 0 436320 263200 73120 175.271 154
156 0 436256 263136 73360 181.725 155
157 0 436160 263040 73600 164.924 156
158 0 436064 262976 73840 176.907 157
159 0 435936 262912 74080 137.87 158
160 0 435936 262752 74280 91.913 159
161 0 435808 262624 74480 108.812 160
162 0 435712 262496 74680 104 161
163 0 435616 262336 74880 115.378 162
164 0 435456 262240 75080 128.996 163
165 0 435392 262080 75320 128 164
166 0 435264 261952 75520 137.87 165
167 0 435104 261792 75720 60.3987 166
168 0 435104 261664 75960 81.9756 167
169 0 435168 261632 76200 137.87 168
170 0 435168 261504 76440 140.399 169
171 0 435232 261408 76680 108.812 170
172 0 435264 261248 76920 122.115 171
173 0 435360 261152 77160 140.399 172
174 0 435520 261120 77360 128.996 173
175 0 435680 260960 77560 86.1626 174
176 0 435840 260896 77800 101.193 175
177 0 435936 260800 78040 107.331 176
178 0 436032 260640 78240 172.325 177
179 0 435776 260512 78240 80 178
180 0 435584 260320 78240 81.9756 179
181 0 435424 260416 78160 60.3987 180
182 0 436064 260576 78320 141.534 178
183 0 436160 260448 78520 156.971 182
184 0 436192 260256 78680 131.939 183
185 0 436224 260032 78800 166.469 184
186 0 436224 259872 79000 143.108 185
187 0 436320 259712 79200 128.996 186
188 0 436352 259686.5 79240 133 187
189 0 436384 259660.67 79280 139 188
190 0 436416 259635.2 79320 145 189
191 0 436480 259584 79400 156.971 190
192 0 436565.34 259498.67 79480 161 191
193 0 436608 259456 79520 163.169 192
194 0 436720 259408 79560 164 193
195 0 436832 259360 79600 166.277 194
196 0 437088 259296 79640 153.675 195
197 0 437344 259296 79680 150.944 196
198 0 437600 259232 79720 128.25 197
199 0 437856 259136 79840 124.964 198
200 0 438112 259072 79840 104 199
201 0 438336 258912 79840 150.306 200
202 0 438560 258752 79840 185.386 201
203 0 438752 258784 79680 209.99 202
204 0 438976 258784 79520 143.108 203
205 0 439104 258869.33 79440 154 204
206 0 439455.72 258015.25 79440 -1 205
207 0 439487.7 257943.17 79400 -1 206
208 0 439543.5 257924.86 79360 -1 207
209 0 439168 258912 79400 160 205
210 0 439424 258976 79320 64 209
211 0 439281.5 258925.75 79200 15 210
212 0 439234.38 258908.94 79160 -1 211
213 0 439584 258848 79440 32 210
214 0 438592 258592 79920 115.378 202
215 0 438617.6 258553.6 79960 111 214
216 0 439364.62 257719.44 79960 -1 215
217 0 438720 258400 80120 96 215
218 0 438816 258144 80120 45.2548 217
219 0 438816 257888 80120 75.4718 218
220 0 438816 257632 80200 128 219
221 0 438816 257472 80400 178.348 220
222 0 438796.8 257433.6 80440 175 221
223 0 438720 257280 80600 166.469 222
224 0 438707.34 257241.67 80640 172 223
225 0 439212.6 256730.36 80640 -1 224
226 0 439258.84 256746.5 80600 -1 225
227 0 439280.4 256762.95 80560 -1 226
228 0 438681.6 257164.8 80720 184 224
229 0 438656 257088 80800 197.261 228
230 0 438656 256864 80920 212.415 229
231 0 438624 256608 80960 172.325 230
232 0 438560 256352 81040 186.59 231
233 0 438483.2 256300.8 81120 173 232
234 0 438368 256224 81240 154.298 233
235 0 438208 256192 81440 185.386 234
236 0 437984 256096 81520 302.84 235
237 0 437356 255995.22 81560 -1 236
238 0 437253.34 255980.25 81600 -1 237
239 0 437680.5 256070.16 81760 -1 238
240 0 437450.53 256030.52 81840 -1 239
241 0 437120.5 256015 81960 -1 240
242 0 437066.97 255948.9 82040 -1 241
243 0 437049.7 255986.53 82080 -1 242
244 0 437898.66 256106.67 81480 292 236
245 0 437728 256128 81400 271.647 244
246 0 437472 256064 81400 202.544 245
247 0 437216 256000 81400 178.885 246
248 0 436992 255872 81440 208 247
249 0 436736 255776 81400 136 248
250 0 436512 255648 81400 150.944 249
251 0 436256 255616 81400 153.675 250
252 0 436000 255520 81440 157.582 251
253 0 435776 255392 81440 141.534 252
254 0 435520 255296 81360 137.87 253
255 0 435264 255264 81320 128 254
256 0 435008 255200 81240 221.847 255
257 0 434752 255200 81160 257.992 256
258 0 434515.4 255195.03 81120 -1 257
259 0 434565.28 255275.9 81000 -1 258
260 0 434522.4 255302.5 80960 -1 259
261 0 434583.7 255389.78 80840 -1 260
262 0 434610.34 255366.81 80760 -1 261
263 0 434692 255416 80720 -1 262
264 0 434697.7 255406.66 80680 -1 263
265 0 434656.94 255403.6 80640 -1 264
266 0 434656.5 255487.19 80600 -1 265
267 0 434660.06 255570.31 80560 -1 266
268 0 434620.72 255593.06 80520 -1 267
269 0 434592 255040 81280 203.017 257
270 0 434432 254880 81400 178.885 269
271 0 434240 254688 81480 150.306 270
272 0 434048 254528 81520 154.298 271
273 0 433888 254304 81560 128.25 272
274 0 433696 254112 81560 122.115 273
275 0 433600 253856 81560 96 274
276 0 433440 253664 81600 40 275
277 0 433568 253408 81640 32 276
278 0 433600 253152 81720 75.4718 277
279 0 433600 252896 81720 107.331 278
280 0 433760 252704 81880 154.298 279
281 0 433920 252512 82000 148.593 280
282 0 434112 252320 82000 120 281
283 0 434208 252096 82080 154.298 282
284 0 434368 251904 82240 139.714 283
285 0 434528 251712 82360 120.797 284
286 0 434720 251520 82360 120.797 285
287 0 434912 251328 82360 150.306 286
288 0 435104 251136 82400 86.1626 287
289 0 435296 250944 82440 80 288
290 0 435488 250752 82440 86.1626 289
291 0 435584 250656 82480 96 290
292 0 435680 250560 82520 107.331 291
293 0 435872 250400 82600 181.196 292
294 0 436064 250240 82680 175.271 293
295 0 436256 250080 82760 194.648 294
296 0 436288 249824 82840 183.826 295
297 0 436416 249600 82920 214.663 296
298 0 436608 249408 82920 209.99 297
299 0 436704 249152 82920 163.169 298
300 0 436800 248896 82960 178.348 299
301 0 436992 248704 82960 150.306 300
302 0 437049.6 248608 83080 125 301
303 0 436489.25 249416.75 83080 -1 302
304 0 436977.56 250274.1 83080 -1 303
305 0 437061.34 250469.56 83160 -1 304
306 0 437111.66 250541.53 83240 -1 305
307 0 437090.5 250523.5 83280 -1 306
308 0 437068.7 250505.06 83320 -1 307
309 0 437054.84 250500.16 83360 -1 308
310 0 437088 248544 83160 108.812 302
311 0 437152 248373.33 83240 157 310
312 0 437184 248288 83280 181.725 311
313 0 437344 248064 83280 282.616 312
314 0 437568 248000 83400 323.184 313
315 0 437824 247936 83440 288.998 314
316 0 438016 247744 83480 120 315
317 0 438208 247552 83480 124.193 316
318 0 438432 247424 83480 139.714 317
319 0 438656 247232 83480 81.9756 318
320 0 438848 247040 83480 139.714 319
321 0 439072 246848 83480 166.277 320
322 0 439296 246720 83480 175.271 321
323 0 439552 246592 83520 172.325 322
324 0 439808 246624 83480 140.399 323
325 0 440064 246592 83480 157.582 324
326 0 440224 246400 83600 203.017 325
327 0 440384 246592 83520 120.797 326
328 0 440533.34 246656 83440 133 327
329 0 440608 246688 83400 139.714 328
330 0 440864 246752 83400 86.1626 329
331 0 441120 246720 83360 102.45 330
332 0 441120 246464 83320 80 331
333 0 440256 246368 83640 186.59 326
334 0 440312 246344 83680 187 333
335 0 439385.12 246456.67 83680 -1 334
336 0 438690.44 246978.11 83680 -1 335
337 0 437786.3 248000.36 83680 -1 336
338 0 438087.12 247784.12 83880 -1 337
339 0 438143.5 247714 83920 -1 338
340 0 438200.3 247643.58 83960 -1 339
341 0 438216.2 247579.4 84000 -1 340
342 0 438352.25 247463.48 84120 -1 341
343 0 438487.4 247442.66 84240 -1 342
344 0 438507.94 247485.1 84280 -1 343
345 0 440480 246272 83800 192 334
346 0 440576 246016 83840 156.971 345
347 0 440640 245792 83960 153.675 346
348 0 440680 245752 84000 145 347
349 0 440760 245672 84080 129 348
350 0 440800 245632 84120 120.797 349
351 0 441024 245600 84240 120.797 350
352 0 441031.12 246079.06 84240 -1 351
353 0 441074.75 246228.72 84240 -1 352
354 0 440830.47 246419.31 84240 -1 353
355 0 440850.1 246410.4 84360 -1 354
356 0 440907.78 246417.7 84440 -1 355
357 0 441203.2 245600 84400 120 351
358 0 441248 245600 84440 120.797 357
359 0 441504 245536 84520 115.378 358
360 0 441696 245376 84600 128.25 359
361 0 441920 245248 84760 148.593 360
362 0 442112 245088 84880 120 361
363 0 442304 244896 84920 139.714 362
364 0 442400 244672 85080 120 363
365 0 442592 244480 85160 120 364
366 0 442688 244224 85160 102.45 365
367 0 442752 244032 85000 86.1626 366
368 0 442784 243776 84920 91.913 367
369 0 442944 243552 84840 91.913 368
370 0 443072 243328 84840 124.193 369
371 0 443008 243072 84920 40 370
372 0 442816 242912 84840 102.45 371
373 0 442560 242880 84760 102.45 372
374 0 442400 242880 84760 102.45 373
375 0 443200 243296 84840 150.306 370
376 0 443456 243296 84800 186.762 375
377 0 443680 243488 84800 32 376
378 0 443786.66 243594.67 84720 58 377
379 0 443840 243648 84680 71.5542 378
380 0 444032 243616 84680 32 379
381 0 444288 243520 84640 120 380
382 0 444544 243520 84640 128.25 381
383 0 444800 243488 84600 139.714 382
384 0 445056 243488 84600 136 383
385 0 445280 243360 84560 156.971 384
386 0 445504 243232 84560 150.306 385
387 0 445760 243232 84640 156.971 386
388 0 445984 243072 84720 181.196 387
389 0 446240 243040 84720 175.454 388
390 0 446203.38 243017.77 84760 -1 389
391 0 446112.72 242917.77 84960 -1 390
392 0 446121.9 242956.45 85000 -1 391
393 0 446496 243008 84680 178.348 389
394 0 446752 243008 84680 120 393
395 0 446976 243136 84600 120.797 394
396 0 447072 243232 84560 138 395
397 0 447168 243328 84520 156.971 396
398 0 447424 243392 84520 124.193 397
399 0 447680 243424 84480 150.306 398
400 0 447936 243456 84480 153.675 399
401 0 448192 243456 84480 160 400
402 0 448320 243440 84520 162 401
403 0 448448 243424 84560 164.924 402
404 0 448704 243424 84560 163.169 403
405 0 448960 243392 84560 154.298 404
406 0 449216 243360 84600 81.9756 405
407 0 449472 243360 84600 91.913 406
408 0 449728 243360 84600 135.764 407
409 0 449728 243513.6 84440 52 408
410 0 449728 243552 84400 32 409
411 0 448529.03 243369.08 84400 -1 410
412 0 447491.03 243610.22 84400 -1 411
413 0 447831.06 243672.72 84240 -1 412
414 0 447819.56 243752.67 84200 -1 413
415 0 447818.06 243727.92 84160 -1 414
416 0 447480.25 243640.4 84360 -1 412
417 0 446726.12 243776.25 84360 -1 416
418 0 446708.56 243802.22 84320 -1 417
419 0 449760 243776 84240 32 410
420 0 449891.44 243852.72 84160 -1 419
421 0 450440.16 243742.66 84120 -1 420
422 0 450460.6 243715.8 84080 -1 421
423 0 449760 243360 84600 136 408
424 0 450016 243360 84560 120.797 423
425 0 450272 243296 84560 75.4718 424
426 0 450368 243296 84560 91.913 425
427 0 450624 243296 84560 122.115 426
428 0 450784 243264 84760 178.885 427
429 0 450944 243072 84920 198.716 428
430 0 451168 242912 84920 198.716 429
431 0 451424 242848 84960 176.907 430
432 0 451648 242656 84960 178.885 431
433 0 451840 242464 84960 164.924 432
434 0 452032 242272 84960 175.271 433
435 0 452117.34 242144 85040 190 434
436 0 452160 242080 85080 197.909 435
437 0 452059.94 242118.28 85120 -1 436
438 0 451794.06 242274.28 85200 -1 437
439 0 451742.62 242429.23 85240 -1 438
440 0 450950 243091.69 85240 -1 439
441 0 450955.75 243137.64 85280 -1 440
442 0 450980.25 243172.67 85320 -1 441
443 0 451014.56 243227.34 85400 -1 442
444 0 451631 242499 85320 -1 439
445 0 451574.94 242533.9 85360 -1 444
446 0 452288 241824 85080 183.826 436
447 0 452480 241632 84960 166.469 446
448 0 452480 241376 84880 226.416 447
449 0 452239.6 241490.75 84680 -1 448
450 0 452544 241120 84880 204.9 448
451 0 452704 240896 84880 185.386 450
452 0 452832 240640 84880 178.885 451
453 0 453024 240416 84880 226.416 452
454 0 453248 240288 84920 202.544 453
455 0 453408 240064 84960 239.6 454
456 0 453600 239872 85000 202.544 455
457 0 453792 239648 85000 200 456
458 0 454048 239648 85040 200 457
459 0 454304 239648 85040 240 458
460 0 454528 239488 85040 202.544 459
461 0 454752 239328 85040 197.261 460
462 0 455008 239296 84960 218.357 461
463 0 455232 239296 84840 190.83 462
464 0 455488 239264 84840 164.924 463
465 0 455712 239136 84840 185.386 464
466 0 455936 238976 84920 275.739 465
467 0 456192 238944 84960 329.848 466
468 0 456448 238944 85000 261.075 467
469 0 456480 238924.8 84960 226 468
470 0 456608 238848 84800 90.5097 469
471 0 456736 238745.6 84640 114 470
472 0 454586.62 239470.17 84640 -1 471
473 0 453564.25 240009.28 84640 -1 472
474 0 453397.56 240161 84640 -1 473
475 0 453377.5 240161.5 84600 -1 474
476 0 452904.7 240525.58 84600 -1 475
477 0 452471.6 240888.9 84600 -1 476
478 0 452314.25 241429.3 84600 -1 477
479 0 451868.4 242055.44 84600 -1 478
480 0 451587.47 242281.95 84560 -1 479
481 0 451559.66 242460.9 84400 -1 480
482 0 451588.5 242481 84360 -1 481
483 0 451616.75 242500.62 84320 -1 482
484 0 452471.38 240878.67 84560 -1 477
485 0 452444.12 241039.97 84480 -1 484
486 0 452519.16 241093.28 84440 -1 485
487 0 452621.75 241041.33 84400 -1 486
488 0 453357.34 240161.83 84560 -1 475
489 0 453283.44 240169.94 84480 -1 488
490 0 456768 238720 84600 120 471
491 0 456800 238688 84560 123 490
492 0 456896 238592 84440 132 491
493 0 456996.88 238672.8 84440 -1 492
494 0 456928 238560 84400 135.764 492
495 0 457088 238400 84280 156.971 494
496 0 457248 238208 84160 104 495
497 0 457312 238128 84080 87 496
498 0 457376 238048 84000 71.5542 497
499 0 457536 237888 83800 120.797 498
500 0 457616 237808 83720 101 499
501 0 457696 237728 83640 81.9756 500
502 0 457920 237632 83560 71.5542 501
503 0 458144 237632 83440 75.4718 502
504 0 458400 237600 83440 64 503
505 0 458656 237568 83440 75.4718 504
506 0 458912 237472 83440 81.9756 505
507 0 459168 237408 83360 71.5542 506
508 0 459392 237344 83240 60.3987 507
509 0 459616 237248 83160 71.5542 508
510 0 459808 237152 83000 45.2548 509
511 0 459882.66 237120 82960 62 510
512 0 460032 237056 82880 96 511
513 0 460288 236992 82880 160 512
514 0 460512 236864 82800 141.534 513
515 0 460736 236704 82800 131.939 514
516 0 460885.34 236682.67 82720 116 515
517 0 460960 236672 82680 108.812 516
518 0 461216 236672 82640 122.115 517
519 0 461408 236608 82480 96 518
520 0 461664 236576 82400 91.913 519
521 0 461888 236512 82280 81.9756 520
522 0 462144 236512 82240 86.1626 521
523 0 462400 236480 82200 75.4718 522
524 0 462656 236480 82200 101.193 523
525 0 462880 236384 82320 153.675 524
526 0 463104 236256 82400 122.115 525
527 0 463360 236128 82400 124.964 526
528 0 463388.56 236334.44 82440 -1 527
529 0 463377.7 236312.44 82480 -1 528
530 0 463335.88 236345.81 82560 -1 529
531 0 463552 236224 82240 124.964 527
532 0 463744 236448 82200 186.762 531
533 0 463872 236672 82080 163.951 532
534 0 464128 236768 82120 160 533
535 0 464384 236736 82040 164.924 534
536 0 463563.75 236571.73 82040 -1 535
537 0 463428.94 236531.75 82000 -1 536
538 0 463596.3 236524.3 81880 -1 537
539 0 463619.25 236538.61 81840 -1 538
540 0 463573.44 236507.89 81800 -1 539
541 0 463550.56 236477.3 81720 -1 540
542 0 464640 236768 82040 75.4718 535
543 0 464896 236768 82080 64 542
544 0 465152 236736 82040 102.45 543
545 0 465408 236672 82080 86.1626 544
546 0 465664 236576 82120 98.9545 545
547 0 465642.5 236580.38 82160 -1 546
548 0 465638.7 236572.77 82200 -1 547
549 0 465920 236512 82120 80 546
550 0 466176 236512 82120 80 549
551 0 466432 236448 82120 75.4718 550
552 0 466688 236416 82120 64 551
553 0 466912 236288 82160 75.4718 552
554 0 467136 236192 82240 71.5542 553
555 0 467328 236160 82400 90.5097 554
556 0 467552 236128 82520 81.9756 555
557 0 467744 236064 82720 90.5097 556
558 0 467904 235968 82920 98.9545 557
559 0 468064 235808 83040 120.797 558
560 0 468096 235616 83200 40 559
561 0 468147.2 235488 83360 48 560
562 0 468160 235456 83400 51.225 561
563 0 468224 235328 83640 60.3987 562
564 0 468384 235392 83840 64 563
565 0 468544 235200 83760 40 564
566 0 468576 235104 83680 32 565
567 0 468636.56 235569.69 83960 -1 564
568 0 468609.9 235569.42 84040 -1 567
569 0 455808.25 239071.11 84560 -1 491
570 0 455149.53 239201.73 84560 -1 569
571 0 454993.56 239379.1 84560 -1 570
572 0 454833.72 239434.48 84520 -1 571
573 0 454826.75 239391.9 84400 -1 572
574 0 456640 238944 85200 176.907 468
575 0 456896 238976 85240 139.714 574
576 0 457152 238976 85240 91.913 575
577 0 457184 239008 85280 80 576
578 0 457376 239168 85320 75.4718 577
579 0 457568 239360 85440 80 578
580 0 457792 239488 85560 75.4718 579
581 0 458048 239616 85600 75.4718 580
582 0 458304 239712 85640 60.3987 581
583 0 458528 239840 85680 80 582
584 0 458784 239936 85680 60.3987 583
585 0 458976 240128 85720 81.9756 584
586 0 459136 240288 85840 51.225 585
587 0 459392 240352 85880 91.913 586
588 0 459648 240416 85880 81.9756 587
589 0 459840 240576 86040 101.193 588
590 0 460096 240672 86080 80 589
591 0 460352 240704 86080 80 590
592 0 460472 240800 86200 76 591
593 0 461183.06 240815.6 86200 -1 592
594 0 461183.44 240853.5 86120 -1 593
595 0 461379.44 240868.62 86080 -1 594
596 0 461429.22 240940.16 86040 -1 595
597 0 460512 240832 86240 75.4718 592
598 0 460736 240928 86320 120 597
599 0 460992 240832 86360 115.378 598
600 0 461248 240768 86320 96 599
601 0 461504 240768 86320 96 600
602 0 461696 240800 86520 101.193 601
603 0 461856 240960 86640 131.939 602
604 0 462080 241088 86680 86.1626 603
605 0 462272 241248 86720 102.45 604
606 0 462528 241312 86680 108.812 605
607 0 462784 241312 86680 51.225 606
608 0 462848 241280 86560 64 607
609 0 463040 241344 86520 51.225 608
610 0 463296 241440 86520 160 609
611 0 463552 241568 86520 175.454 610
612 0 463631.22 241528.06 86440 -1 611
613 0 463634.3 241532.73 86400 -1 612
614 0 463596.44 241516.22 86320 -1 613
615 0 463637 241518 86280 -1 614
616 0 463677.5 241520.06 86240 -1 615
617 0 463872.03 241532.92 86160 -1 616
618 0 463912.75 241585.16 86080 -1 617
619 0 463984.75 241675.8 86000 -1 618
620 0 463946.56 241593.83 85960 -1 619
621 0 463960 241582.97 85920 -1 620
622 0 463961.44 241592.86 85880 -1 621
623 0 463007.7 241569.72 86320 -1 614
624 0 462571.75 241749.84 86320 -1 623
625 0 462455.12 241839.88 86240 -1 624
626 0 462447.12 241902.75 86200 -1 625
627 0 462444.56 241927.12 86160 -1 626
628 0 463808 241632 86600 234.197 611
629 0 464032 241504 86600 189.315 628
630 0 464288 241408 86560 75.4718 629
631 0 464544 241408 86560 86.1626 630
632 0 464768 241248 86560 163.169 631
633 0 465024 241216 86640 140.399 632
634 0 465216 241152 86800 122.115 633
635 0 465440 240960 86800 104 634
636 0 465664 240800 86880 98.9545 635
637 0 465888 240640 86920 98.9545 636
638 0 466080 240480 87000 124.193 637
639 0 466304 240384 87080 124.193 638
640 0 466560 240384 87080 101.193 639
641 0 466816 240352 87080 115.378 640
642 0 467040 240224 87080 128.25 641
643 0 467296 240224 87040 150.306 642
644 0 467520 240160 86920 140.399 643
645 0 467744 240160 86800 122.115 644
646 0 467968 240064 86680 124.193 645
647 0 468224 240032 86640 163.169 646
648 0 468480 239968 86640 181.725 647
649 0 468736 239872 86600 124.193 648
650 0 468992 239904 86600 124.193 649
651 0 469248 239840 86600 96 650
652 0 469472 239680 86600 71.5542 651
653 0 469568 239424 86520 226.274 652
654 0 469824 239296 86440 120 653
655 0 470048 239136 86440 71.5542 654
656 0 470272 239008 86360 86.1626 655
657 0 470496 238880 86360 90.5097 656
658 0 470675.2 238854.4 86200 105 657
659 0 470720 238848 86160 108.812 658
660 0 470976 238720 86120 115.378 659
661 0 471200 238592 86040 107.331 660
662 0 471312 238544 86000 96 661
663 0 471424 238496 85960 86.1626 662
664 0 471648 238368 85800 98.9545 663
665 0 471872 238304 85680 102.45 664
666 0 472096 238304 85520 98.9545 665
667 0 472288 238240 85320 60.3987 666
668 0 472448 238176 85120 71.5542 667
669 0 472608 238112 84920 90.5097 668
670 0 472994.16 237686.81 84920 -1 669
671 0 472800 237952 84880 128.25 669
672 0 473024 237856 84760 102.45 671
673 0 473248 237824 84640 120 672
674 0 473504 237728 84560 120 673
675 0 473760 237664 84520 120 674
676 0 474016 237536 84440 124.193 675
677 0 474272 237536 84440 98.9545 676
678 0 474528 237440 84400 75.4718 677
679 0 474784 237408 84400 40 678
680 0 475040 237376 84320 219.527 679
681 0 475296 237472 84320 181.196 680
682 0 475392 237504 84240 154.298 681
683 0 475552 237472 84040 60.3987 682
684 0 475808 237408 84000 102.45 683
685 0 476000 237216 83960 124.193 684
686 0 476192 237024 83960 120 685
687 0 476448 237024 83960 90.5097 686
688 0 476512 236960 83880 87 687
689 0 476608 236864 83760 81.9756 688
690 0 476832 236768 83640 160 689
691 0 476992 236544 83600 135.764 690
692 0 476992 236467.2 83520 147 691
693 0 476992 236352 83400 164.924 692
694 0 477088 236352 83160 137.87 693
695 0 477120 236352 83120 140 694
696 0 477248 236352 82960 148.593 695
697 0 477472 236352 82840 164.924 696
698 0 477728 236320 82840 186.762 697
699 0 477984 236256 82840 124.193 698
700 0 478240 236256 82760 40 699
701 0 478464 236256 82640 40 700
702 0 478720 236256 82560 51.225 701
703 0 478976 236192 82520 102.45 702
704 0 479232 236096 82520 90.5097 703
705 0 479456 235968 82640 71.5542 704
706 0 479680 235904 82760 96 705
707 0 479904 235872 82880 81.9756 706
708 0 480128 235872 83040 91.913 707
709 0 480352 235776 83120 81.9756 708
710 0 480608 235776 83200 86.1626 709
711 0 480757.34 235754.67 83280 96 710
712 0 480832 235744 83320 101.193 711
713 0 481088 235680 83400 102.45 712
714 0 481344 235680 83480 80 713
715 0 481600 235648 83520 107.331 714
716 0 481792 235552 83680 124.964 715
717 0 482048 235456 83680 80 716
718 0 482304 235456 83680 75.4718 717
719 0 482560 235360 83640 75.4718 718
720 0 482816 235328 83640 104 719
721 0 483072 235264 83680 124.193 720
722 0 483200 235264 83720 110 721
723 0 483328 235264 83760 96 722
724 0 483584 235200 83840 81.9756 723
725 0 483733.34 235136 83920 87 724
726 0 483808 235104 83960 90.5097 725
727 0 483957.34 235082.67 84040 70 726
728 0 484032 235072 84080 60.3987 727
729 0 484288 235072 84200 60.3987 728
730 0 484422.4 235072 84320 89 729
731 0 484512 235072 84400 108.812 730
732 0 484704 234944 84600 71.5542 731
733 0 484752 234848 84680 103 732
734 0 484800 234752 84760 136 733
735 0 484896 234560 84800 166.469 734
736 0 485615.56 234620.48 84800 -1 735
737 0 485612.22 234574.84 84760 -1 736
738 0 485002.66 234410.67 84880 157 735
739 0 485056 234336 84920 153.675 738
740 0 485312 234240 84960 150.944 739
741 0 485376 233984 85040 134.104 740
742 0 485344 233728 85120 160 741
743 0 485248 233472 85120 102.45 742
744 0 485216 233216 85040 120 743
745 0 485216 233088 85000 100 744
746 0 485216 232960 84960 80 745
747 0 485248 232704 84960 128.25 746
748 0 485248 232512 84760 101.193 747
749 0 485120 232352 84560 140.399 748
750 0 485152 232096 84480 186.59 749
751 0 485248 231840 84480 131.939 750
752 0 485408 231648 84440 139.714 751
753 0 485472 231392 84480 176.907 752
754 0 485632 231232 84600 153.675 753
755 0 485792 231008 84680 140.399 754
756 0 485824 231008 84680 128.996 755
757 0 486016 230816 84760 51.225 756
758 0 486080 230560 84760 80 757
759 0 486336 230368 84520 60.3987 758
760 0 486464 230176 84400 60.3987 759
761 0 486592 229920 84400 81.9756 760
762 0 486752 229696 84320 124.193 761
763 0 486944 229536 84280 120 762
764 0 487168 229408 84200 86.1626 763
765 0 487424 229312 84080 98.9545 764
766 0 487680 229248 84000 120.797 765
767 0 487936 229152 83960 102.45 766
768 0 488192 229056 83920 91.913 767
769 0 488416 228896 83960 102.45 768
770 0 488608 228736 84040 91.913 769
771 0 488800 228576 84120 107.331 770
772 0 488992 228416 84160 102.45 771
773 0 489184 228224 84200 102.45 772
774 0 489376 228064 84240 120 773
775 0 489632 227968 84240 98.9545 774
776 0 489888 227872 84280 90.5097 775
777 0 490112 227744 84360 102.45 776
778 0 490368 227648 84400 86.1626 777
779 0 490624 227520 84440 86.1626 778
780 0 490816 227360 84480 80 779
781 0 491008 227168 84480 86.1626 780
782 0 492356.6 226758.56 84480 -1 781
783 0 494082.25 226391.03 84480 -1 782
784 0 493986.8 226409.4 84440 -1 783
785 0 493687.06 226023.89 84440 -1 784
786 0 493703.75 225998.25 84320 -1 785
787 0 493612.4 225992 84240 -1 786
788 0 491168 226944 84520 102.45 781
789 0 491424 226944 84560 102.45 788
790 0 491680 226912 84600 86.1626 789
791 0 491936 226880 84600 120 790
792 0 492192 226880 84600 102.45 791
793 0 492448 226848 84560 102.45 792
794 0 492704 226752 84520 102.45 793
795 0 492960 226752 84560 91.913 794
796 0 493216 226752 84560 134.104 795
797 0 493472 226656 84600 91.913 796
798 0 493696 226496 84600 120 797
799 0 493952 226464 84600 136 798
800 0 494208 226464 84600 160 799
801 0 494464 226368 84600 139.714 800
802 0 494624 226176 84680 189.989 801
803 0 494816 226016 84760 197.909 802
804 0 495072 225920 84800 163.951 803
805 0 495328 225792 84800 135.764 804
806 0 495552 225664 84760 81.9756 805
807 0 495776 225504 84760 104 806
808 0 496032 225408 84720 104 807
809 0 496288 225344 84720 104 808
810 0 496544 225344 84720 81.9756 809
811 0 496768 225344 84880 71.5542 810
812 0 496960 225376 85040 96 811
813 0 497184 225408 85160 96 812
814 0 497376 225440 85360 107.331 813
815 0 497600 225440 85520 134.104 814
816 0 497924.5 225579.3 85520 -1 815
817 0 498629.7 225300 85520 -1 816
818 0 499070.06 224992.83 85520 -1 817
819 0 499092.06 225034.86 85400 -1 818
820 0 498845.03 224982.19 85320 -1 819
821 0 498922.3 225003.5 85280 -1 820
822 0 497674.66 225461.33 85560 123 815
823 0 497824 225504 85640 102.45 822
824 0 498048 225472 85760 120.797 823
825 0 498304 225440 85760 96 824
826 0 498560 225344 85760 96 825
827 0 498816 225280 85800 150.944 826
828 0 499072 225280 85800 124.193 827
829 0 499296 225152 85880 217.624 828
830 0 499424 225280 86080 208.768 829
831 0 499577.6 225356.8 86240 183 830
832 0 500556.47 225657.72 86240 -1 831
833 0 500493.1 225666.52 86160 -1 832
834 0 500511.78 225721 86120 -1 833
835 0 499616 225376 86280 176.907 831
836 0 499872 225440 86360 164.924 835
837 0 500128 225536 86400 104 836
838 0 500384 225600 86400 131.939 837
839 0 500640 225664 86360 202.544 838
840 0 500688 225688 86400 187 839
841 0 500658.06 225711.03 86400 -1 840
842 0 500832 225760 86520 143.108 840
843 0 500896 225920 86720 80 842
844 0 500896 226026.67 86920 113 843
845 0 500896 226048 86960 120.797 844
846 0 500896 226176 87200 115.378 845
847 0 500960 226272 87440 81.9756 846
848 0 500960 226400 87680 124.193 847
849 0 501120 226560 87840 122.115 848
850 0 501344 226752 87880 107.331 849
851 0 501568 226880 88000 115.378 850
852 0 501792 226976 88120 101.193 851
853 0 502048 226944 88200 104 852
854 0 502240 226912 88360 134.104 853
855 0 502304 226688 88520 40 854
856 0 502272 226624 88800 32 855
857 0 502432 226464 88920 81.9756 856
858 0 502624 226432 89080 181.019 857
859 0 502816 226592 89120 175.271 858
860 0 503072 226688 89200 217.182 859
861 0 503255 226904 89040 -1 860
862 0 503318 227068 88880 -1 861
863 0 503354 227286 88720 -1 862
864 0 503232 227488 88560 51.225 863
865 0 503251.2 227603.2 88440 63 864
866 0 502989.6 227461.08 88440 -1 865
867 0 503264 227680 88360 71.5542 865
868 0 503520 227744 88320 60.3987 867
869 0 503881.03 227785.47 88240 -1 868
870 0 503804.2 227833.9 88160 -1 869
871 0 503777.8 227862.58 88120 -1 870
872 0 503790.34 227873.7 88080 -1 871
873 0 503776 227712 88360 75.4718 868
874 0 503827.2 227558.4 88520 94 873
875 0 503840 227520 88560 98.9545 874
876 0 503904 227520 88600 91.913 875
877 0 504042 227539 88640 -1 876
878 0 504269 227472 88760 -1 877
879 0 504279.2 227449.6 88800 22 878
880 0 504320 227360 88960 115.378 879
881 0 504384 227398.4 89040 134 880
882 0 504480 227456 89160 163.169 881
883 0 504672 227648 89160 203.017 882
884 0 504746.66 227680 89120 195 883
885 0 504896 227744 89040 181.196 884
886 0 505120 227872 89040 164.924 885
887 0 505214.66 227940 88960 108 886
888 0 505262 227974.5 88920 81 887
889 0 505829.25 227932.03 88920 -1 888
890 0 506168.78 228027.61 88920 -1 889
891 0 506316.38 228005.98 89080 -1 890
892 0 506302.2 228008.81 89160 -1 891
893 0 506394.25 228028.05 89200 -1 892
894 0 506413 228003.7 89280 -1 893
895 0 506439.62 227977.25 89320 -1 894
896 0 506393.12 228026.06 89400 -1 895
897 0 506366.53 228051.06 89480 -1 896
898 0 506348.56 228020.66 89520 -1 897
899 0 506341.44 228006.94 89560 -1 898
900 0 506304.7 228029.11 89640 -1 899
901 0 505404 228077 88800 -1 888
902 0 505809 228144 88720 -1 901
903 0 505608 228001 88640 -1 902
904 0 505876 228239 88560 -1 903
905 0 505952 228384 88480 40 904
906 0 506101.34 228384 88400 66 905
907 0 506176 228384 88360 80 906
908 0 506368 228320 88160 136 907
909 0 506304 228224 87920 172.325 908
910 0 506336 228288 87680 190.83 909
911 0 506361.6 228441.6 87520 206 910
912 0 506368 228480 87480 209.838 911
913 0 506400 228288 87320 124.193 912
914 0 506368 228192 87080 91.913 913
915 0 506368 228112 86880 162 914
916 0 506368 228096 86840 176.907 915
917 0 506560 227904 86720 131.939 916
918 0 506608 227840 86640 135 917
919 0 506656 227776 86560 139.714 918
920 0 506668.8 227737.6 86520 132 919
921 0 506720 227584 86360 104 920
922 0 506848 227424 86200 91.913 921
923 0 506976 227200 86040 102.45 922
924 0 507104 226976 85880 60.3987 923
925 0 507296 226816 85840 91.913 924
926 0 507520 226656 85840 107.331 925
927 0 507744 226464 85840 120.797 926
928 0 507936 226272 85800 124.193 927
929 0 508128 226112 85880 200 928
930 0 508240 226080 85960 151 929
931 0 508352 226048 86040 102.45 930
932 0 508405.34 225994.67 86080 97 931
933 0 508512 225888 86160 86.1626 932
934 0 508704 225696 86240 75.4718 933
935 0 508864 225536 86360 104 934
936 0 509120 225504 86440 124.193 935
937 0 509376 225504 86400 124.193 936
938 0 509632 225536 86400 131.939 937
939 0 509888 225568 86280 71.5542 938
940 0 510144 225600 86240 51.225 939
941 0 510272 225600 86160 86.1626 940
942 0 510405.34 225653.33 86360 52 941
943 0 510432 225664 86400 45.2548 942
944 0 510528 225606.4 86520 45 943
945 0 510479 225631.8 86520 -1 944
946 0 510592 225568 86600 45.2548 944
947 0 510884.12 225392.97 86640 -1 946
948 0 510848 225472 86560 81.9756 946
949 0 510432 225632 85960 80 941
950 0 510688 225600 85960 75.4718 949
951 0 510944 225536 85960 115.378 950
952 0 511200 225440 85960 136 951
953 0 511456 225408 86000 96 952
954 0 511712 225376 86000 60.3987 953
955 0 511904 225216 85960 186.762 954
956 0 512160 225120 86000 148.593 955
957 0 512416 225088 85960 91.913 956
958 0 512640 224960 86040 86.1626 957
959 0 512896 224864 86000 160 958
960 0 513152 224896 86080 154.298 959
961 0 513424 224896 85880 41 960
962 0 513344 224832 85840 32 961
963 0 513504 224960 85920 51.225 961
964 0 513696 225024 85760 51.225 963
965 0 513199.16 224851.03 85720 -1 964
966 0 511794.8 225086.8 85720 -1 965
967 0 511797.84 225035.08 85640 -1 966
968 0 511519.75 225106.98 85480 -1 967
969 0 511395.56 225133.72 85400 -1 968
970 0 511514.66 225192.38 85320 -1 969
971 0 511387.5 225193.25 85280 -1 970
972 0 511262.44 225223.3 85240 -1 971
973 0 513952 225024 85760 32 964
974 0 514112 225152 85960 81.9756 973
975 0 514240 225280 86160 81.9756 974
976 0 514304 225216 86400 90.5097 975
977 0 514368 225056 86600 86.1626 976
978 0 514464 224864 86760 71.5542 977
979 0 514400 224960 86880 64 978
980 0 514432 225088 87120 32 979
981 0 514304 225312 87080 64 980
982 0 514272 225408 86840 64 981
983 0 514656 224672 86840 75.4718 978
984 0 514848 224480 86880 71.5542 983
985 0 515040 224320 86920 102.45 984
986 0 515232 224128 87040 98.9545 985
987 0 515488 224064 87080 115.378 986
988 0 515744 224064 87040 98.9545 987
989 0 516000 224096 86960 86.1626 988
990 0 516256 224160 86960 120 989
991 0 516512 224128 86960 120 990
992 0 516768 224096 86960 124.193 991
993 0 517024 224032 86960 120.797 992
994 0 517248 223904 87040 131.939 993
995 0 517472 223776 87120 131.939 994
996 0 517696 223680 87280 104 995
997 0 517888 223648 87440 91.913 996
998 0 518048 223520 87600 75.4718 997
999 0 518208 223424 87800 75.4718 998
1000 0 518368 223360 88000 64 999
1001 0 518528 223264 88200 64 1000
1002 0 518784 223232 88280 64 1001
1003 0 519040 223168 88320 96 1002
1004 0 519200 223008 88440 98.9545 1003
1005 0 519456 222912 88440 81.9756 1004
1006 0 519648 222720 88520 32 1005
1007 0 519712 222656 88560 32 1006
1008 0 519986 222735 88600 -1 1007
1009 0 520132 222866 88760 -1 1008
1010 0 520228 222862 88920 -1 1009
1011 0 520515 222888 89240 -1 1010
1012 0 520640 222880 89400 96 1011
1013 0 520736 222880 89640 98.9545 1012
1014 0 520960 222912 89800 96 1013
1015 0 521184 222944 89920 101.193 1014
1016 0 521440 223008 89920 96 1015
1017 0 521696 223040 89920 75.4718 1016
1018 0 521952 223072 89960 51.225 1017
1019 0 522208 223136 90040 75.4718 1018
1020 0 522432 223232 90120 64 1019
1021 0 522656 223328 90240 75.4718 1020
1022 0 522912 223264 90280 96 1021
1023 0 523136 223296 90400 98.9545 1022
1024 0 523360 223296 90520 86.1626 1023
1025 0 523584 223392 90640 96 1024
1026 0 523808 223456 90760 102.45 1025
1027 0 524064 223488 90840 101.193 1026
1028 0 524256 223488 90920 108.812 1027
1029 0 524939 223630 90880 -1 1028
1030 0 525471 223744 90920 -1 1029
1031 0 525698 223808 91000 -1 1030
1032 0 526558 223974 91080 -1 1031
1033 0 527481 223873 91040 -1 1032
1034 0 527820 223806 91000 -1 1033
1035 0 528224 223840 91000 51.225 1034
1036 0 528000 223744 91040 32 1035
1037 0 528480 223872 90880 91.913 1035
1038 0 528704 223808 90760 75.4718 1037
1039 0 528960 223744 90720 86.1626 1038
1040 0 529216 223712 90640 81.9756 1039
1041 0 529472 223744 90600 71.5542 1040
1042 0 529728 223744 90560 104 1041
1043 0 529696 223712 90760 75.4718 1042
1044 0 529696 223744 91040 64 1043
1045 0 529664 223808 91280 64 1044
1046 0 529984 223808 90480 102.45 1042
1047 0 530240 223872 90400 81.9756 1046
1048 0 530496 223904 90400 75.4718 1047
1049 0 530720 224000 90280 96 1048
1050 0 530976 224032 90200 91.913 1049
1051 0 531232 224064 90120 107.331 1050
1052 0 531456 224064 90000 91.913 1051
1053 0 531712 224096 89920 90.5097 1052
1054 0 531968 224064 89920 75.4718 1053
1055 0 532224 224064 89880 96 1054
1056 0 532480 224064 89840 96 1055
1057 0 532704 224128 89720 96 1056
1058 0 532960 224160 89640 80 1057
1059 0 533152 224256 89440 96 1058
1060 0 533408 224224 89440 96 1059
1061 0 533600 224256 89240 81.9756 1060
1062 0 533728 224352 89040 60.3987 1061
1063 0 533856 224512 88840 64 1062
1064 0 534016 224576 88640 71.5542 1063
1065 0 534240 224608 88520 51.225 1064
1066 0 534309 224642 88440 -1 1065
1067 0 534514 224727 88320 -1 1066
1068 0 534659 224769 88200 -1 1067
1069 0 534844 224823 88040 -1 1068
1070 0 534935 224813 88000 -1 1069
1071 0 535138 224827 87920 -1 1070
1072 0 535264 224800 87640 60.3987 1071
1073 0 535488 224672 87560 75.4718 1072
1074 0 535744 224640 87560 163.951 1073
1075 0 536000 224672 87600 166.277 1074
1076 0 536160 224704 87400 104 1075
1077 0 536192 224768 87120 71.5542 1076
1078 0 536352 224864 86920 81.9756 1077
1079 0 536512 224864 86720 101.193 1078
1080 0 536672 224896 86520 81.9756 1079
1081 0 536896 224896 86320 71.5542 1080
1082 0 537088 224832 86160 81.9756 1081
1083 0 537280 224832 85960 96 1082
1084 0 537472 224768 85760 91.913 1083
1085 0 537632 224768 85560 86.1626 1084
1086 0 537792 224800 85360 81.9756 1085
1087 0 537952 224800 85120 124.964 1086
1088 0 538016 224896 84880 104 1087
1089 0 538176 224960 84680 71.5542 1088
1090 0 538272 225024 84440 124.964 1089
1091 0 538304 224992 84280 81.9756 1090
1092 0 538444 224994 84120 -1 1091
1093 0 538577 224881 83920 -1 1092
1094 0 538737 224821 83720 -1 1093
1095 0 538885 224724 83480 -1 1094
1096 0 539296 224864 83280 75.4718 1095
1097 0 539424 224992 83240 81.9756 1096
1098 0 539616 225120 83120 86.1626 1097
1099 0 539808 225152 82920 75.4718 1098
1100 0 539968 225152 82720 51.225 1099
1101 0 540160 225152 82520 81.9756 1100
1102 0 540352 225120 82360 75.4718 1101
1103 0 540576 225120 82160 98.9545 1102
1104 0 540800 225120 81960 81.9756 1103
1105 0 541024 225120 81840 107.331 1104
1106 0 541248 225120 81720 107.331 1105
1107 0 541408 225152 81480 120.797 1106
1108 0 541536 225056 81280 131.939 1107
1109 0 541696 225088 81080 101.193 1108
1110 0 541792 225088 80840 139.714 1109
1111 0 541952 225120 80600 131.939 1110
1112 0 542080 225152 80360 148.593 1111
1113 0 542336 225056 80240 154.298 1112
1114 0 542592 225056 80240 175.271 1113
1115 0 542752 225088 80000 136 1114
1116 0 542976 225120 79840 40 1115
1117 0 543136 225216 79640 71.5542 1116
1118 0 543232 225280 79400 108.812 1117
1119 0 543456 225280 79200 120.797 1118
1120 0 543680 225280 79040 81.9756 1119
1121 0 543872 225248 78880 75.4718 1120
1122 0 544064 225216 78720 75.4718 1121
1123 0 544256 225152 78520 32 1122
1124 0 544224 225280 78520 32 1123
1125 0 544224 225376 78600 32 1124
1126 0 544448 225184 78400 40 1124
1127 0 544608 225056 78240 32 1126
1128 0 544672 225248 78080 32 1127
1129 0 544798 225439 77880 -1 1128
1130 0 544736 225472 77720 99 1129
1131 0 544640 225472 77840 137.87 1130
1132 0 544768 225472 77680 86.1626 1130
1133 0 544992 225472 77560 120 1132
1134 0 545248 225472 77560 104 1133
1135 0 545472 225568 77440 128.996 1134
1136 0 545664 225696 77240 90.5097 1135
1137 0 545888 225760 77080 71.5542 1136
1138 0 546048 225792 76880 96 1137
1139 0 546208 225824 76680 122.115 1138
1140 0 546368 225856 76480 137.87 1139
1141 0 546503.25 225946.22 76480 -1 1140
1142 0 546592 225952 76400 115.378 1140
1143 0 546816 226080 76360 124.964 1142
1144 0 547072 226176 76360 75.4718 1143
1145 0 547328 226208 76360 96 1144
1146 0 547584 226208 76360 160 1145
1147 0 547808 226304 76520 208.768 1146
1148 0 547968 226496 76560 259.106 1147
1149 0 547936 226570.67 76520 266 1148
1150 0 548069.1 226762.84 76520 -1 1149
1151 0 547872 226720 76440 280 1149
1152 0 547648 226816 76360 305.365 1151
1153 0 547594.7 226762.67 76160 217 1152
1154 0 547547.56 226520.86 76160 -1 1153
1155 0 547584 226752 76120 200 1153
1156 0 547541.3 226720 76040 163 1155
1157 0 547456 226656 75880 90.5097 1156
1158 0 547436.8 226560 75760 120 1157
1159 0 547407.75 226744.19 75760 -1 1158
1160 0 547424 226496 75680 140.399 1158
1161 0 547430.4 226464 75640 136 1160
1162 0 547456 226336 75480 120.797 1161
1163 0 547328 226080 75520 71.5542 1162
1164 0 547136 225888 75600 32 1163
1165 0 547072 225856 75680 32 1164
1166 0 548032 226560 76600 217.624 1148
1167 0 548288 226592 76640 140.399 1166
1168 0 548512 226688 76720 139.714 1167
1169 0 548672 226880 76680 200 1168
1170 0 548864 227008 76560 190.83 1169
1171 0 549056 227200 76560 219.527 1170
1172 0 549184 227328 76440 209.99 1171
1173 0 549376 227424 76240 245.797 1172
1174 0 549536 227584 76080 128.25 1173
1175 0 549696 227744 75920 102.45 1174
1176 0 549728 228000 75880 80 1175
1177 0 549728 228224 75760 124.964 1176
1178 0 549706.7 228330.67 75600 151 1177
1179 0 549696 228384 75520 164.924 1178
1180 0 549664 228544 75320 163.951 1179
1181 0 549667.06 228562.89 75280 160 1180
1182 0 549678.7 228451.4 75280 -1 1181
1183 0 549664 228592 75200 153 1181
1184 0 549664 228640 75080 143.108 1183
1185 0 549600 228736 74840 122.115 1184
1186 0 549600 228896 74640 60.3987 1185
1187 0 549696 229024 74400 45.2548 1186
1188 0 549683.2 229088 74320 39 1187
1189 0 549664 229184 74200 32 1188
1190 0 549600 229376 74040 108.812 1189
1191 0 549600 229472 73920 97 1190
1192 0 549600 229504 73880 93 1191
1193 0 549600 229536 73840 90.5097 1192
1194 0 549632 229760 73680 122.115 1193
1195 0 549664 229952 73480 98.9545 1194
1196 0 549824 230144 73440 104 1195
1197 0 549952 230336 73320 64 1196
1198 0 550112 230496 73120 128.996 1197
1199 0 550272 230688 73000 104 1198
1200 0 550346.7 230741.33 72960 105 1199
1201 0 550496 230848 72880 108.812 1200
1202 0 550752 230944 72800 60.3987 1201
1203 0 550816 230995.2 72720 64 1202
1204 0 550912 231072 72600 71.5542 1203
1205 0 551040 231232 72400 107.331 1204
1206 0 551097.6 231328 72280 100 1205
1207 0 551136 231392 72200 96 1206
1208 0 551139 231523 72200 -1 1207
1209 0 551328 231552 72040 101.193 1207
1210 0 551584 231584 71960 154.298 1209
1211 0 551680 231603.2 71840 147 1210
1212 0 551744 231616 71760 143.108 1211
1213 0 551829.3 231626.67 71720 142 1212
1214 0 552000 231648 71640 140.399 1213
1215 0 552256 231616 71640 197.909 1214
1216 0 552384 231637.33 71720 195 1215
1217 0 552303 231759 71720 -1 1216
1218 0 552448 231648 71760 194.648 1216
1219 0 552608 231776 71920 160 1218
1220 0 552768 231968 72000 124.964 1219
1221 0 552928 232160 71960 60.3987 1220
1222 0 552896 232320 71760 81.9756 1221
1223 0 552768 232480 71560 140.399 1222
1224 0 552448 231584 71440 148.593 1215
1225 0 552475.7 231596.67 71400 144 1224
1226 0 552530.8 231622.45 71320 136 1225
1227 0 552576 231635.2 71280 132 1226
1228 0 552608 231648 71240 128.996 1227
1229 0 552632 231696 71200 147 1228
1230 0 552656 231744 71160 166 1229
1231 0 552704 231840 71080 204.9 1230
1232 0 552896 232000 71120 175.271 1231
1233 0 552981.3 232000 71080 179 1232
1234 0 552640.94 232163.86 71080 -1 1233
1235 0 553152 232000 71000 186.59 1233
1236 0 553280 231904 70800 139.714 1235
1237 0 553536 231808 70760 120.797 1236
1238 0 553760 231680 70680 124.964 1237
1239 0 553872 231632 70600 111 1238
1240 0 553984 231584 70520 98.9545 1239
1241 0 554208 231616 70400 131.939 1240
1242 0 554464 231616 70320 64 1241
1243 0 554720 231616 70280 102.45 1242
1244 0 554944 231584 70160 135.764 1243
1245 0 555136 231520 69960 104 1244
1246 0 555392 231488 69880 71.5542 1245
1247 0 555616 231488 69720 64 1246
1248 0 555840 231456 69600 124.964 1247
1249 0 556096 231424 69560 124.964 1248
1250 0 556352 231328 69560 80 1249
1251 0 556608 231328 69560 75.4718 1250
1252 0 556864 231232 69560 60.3987 1251
1253 0 557120 231232 69520 51.225 1252
1254 0 557376 231264 69520 75.4718 1253
1255 0 557632 231328 69440 75.4718 1254
1256 0 557888 231392 69360 71.5542 1255
1257 0 558048 231552 69240 60.3987 1256
1258 0 558304 231648 69200 86.1626 1257
1259 0 558560 231680 69160 98.9545 1258
1260 0 558816 231680 69160 102.45 1259
1261 0 559072 231744 69280 128.996 1260
1262 0 559296 231808 69400 139.714 1261
1263 0 559328 231776 69440 128.996 1262
1264 0 559724 231898 69520 -1 1263
1265 0 560000 232128 69520 60.3987 1264
1266 0 560064 232192 69440 60.3987 1265
1267 0 560288 232320 69280 71.5542 1266
1268 0 560544 232416 69280 64 1267
1269 0 560768 232544 69200 90.5097 1268
1270 0 561024 232608 69120 81.9756 1269
1271 0 561248 232768 69040 81.9756 1270
1272 0 561472 232896 68960 81.9756 1271
1273 0 561696 233024 68920 75.4718 1272
1274 0 561888 233184 68800 75.4718 1273
1275 0 562080 233312 68680 81.9756 1274
1276 0 562336 233440 68640 90.5097 1275
1277 0 562560 233568 68560 86.1626 1276
1278 0 562816 233664 68520 86.1626 1277
1279 0 563040 233792 68480 86.1626 1278
1280 0 563296 233920 68440 81.9756 1279
1281 0 563520 234048 68400 71.5542 1280
1282 0 563680 234112 68200 71.5542 1281
1283 0 563904 234304 68160 90.5097 1282
1284 0 564128 234432 68080 108.812 1283
1285 0 564352 234624 68080 102.45 1284
1286 0 564576 234752 68000 81.9756 1285
1287 0 564800 234880 68000 80 1286
1288 0 564992 235072 67920 107.331 1287
1289 0 565184 235232 67840 98.9545 1288
1290 0 565440 235328 67800 75.4718 1289
1291 0 565664 235328 67640 75.4718 1290
1292 0 565888 235424 67560 98.9545 1291
1293 0 566112 235456 67440 122.115 1292
1294 0 566336 235616 67440 139.714 1293
1295 0 566592 235712 67400 120 1294
1296 0 566816 235840 67360 115.378 1295
1297 0 567008 236000 67240 80 1296
1298 0 567264 236032 67200 90.5097 1297
1299 0 567467 236168 67120 -1 1298
1300 0 567675 236469 67000 -1 1299
1301 0 567845 236628 66880 -1 1300
1302 0 567920 236822 66760 -1 1301
1303 0 568022 237097 66680 -1 1302
1304 0 568221 237286 66600 -1 1303
1305 0 568256 237280 66400 51.225 1304
1306 0 568512 237408 66400 102.45 1305
1307 0 568768 237408 66400 80 1306
1308 0 569024 237504 66400 32 1307
1309 0 569152 237728 66520 51.225 1308
1310 0 569152 237792 66520 80 1309
1311 0 569344 237952 66560 136 1310
1312 0 569536 238144 66520 108.812 1311
1313 0 569696 238304 66400 141.534 1312
1314 0 569760 238496 66240 120.797 1313
1315 0 569920 238656 66120 107.331 1314
1316 0 569920 238912 66120 51.225 1315
1317 0 569920 239168 66080 80 1316
1318 0 569952 239424 66000 150.306 1317
1319 0 570092 239428.4 65920 89 1318
1320 0 570162 239430.33 65880 59 1319
1321 0 570302.06 239434.77 65800 -1 1320
1322 0 570380.5 239444.3 65680 -1 1321
1323 0 570515.5 239562.77 65600 -1 1322
1324 0 570528.06 239477.08 65560 -1 1323
1325 0 569952 239680 66080 107.331 1318
1326 0 570048 239936 66080 137.87 1325
1327 0 570080 240192 66120 139.714 1326
1328 0 570208 240416 66160 236.373 1327
1329 0 570144 240672 66120 128.25 1328
1330 0 570144 240757.33 66160 131 1329
1331 0 570144 240928 66240 137.87 1330
1332 0 570208 241088 66280 104 1331
1333 0 570210.94 240813.52 66320 -1 1332
1334 0 570259.3 240376.38 66320 -1 1333
1335 0 570271.25 240285.48 66360 -1 1334
1336 0 570272.2 240211.94 66440 -1 1335
1337 0 568960 237824 66680 32 1310
1338 0 568704 237888 66760 40 1337
1339 0 568576 237888 66760 32 1338
1340 0 569376 237696 66280 32 1309
1341 0 569632 237728 66240 32 1340
1342 0 568096 237216 66560 60.3987 1305
1343 0 549472 227616 76400 186.59 1173
1344 0 549728 227712 76400 139.714 1343
1345 0 549952 227808 76480 150.944 1344
1346 0 550080 227904 76680 98.9545 1345
1347 0 550080 228000 76920 45.2548 1346
1348 0 550080 228128 77160 45.2548 1347
1349 0 550080 228160 77440 81.9756 1348
1350 0 550080 228320 77640 51.225 1349
1351 0 550080 228544 77760 45.2548 1350
1352 0 550208 228704 77920 32 1351
1353 0 550275.06 228868.97 77960 -1 1352
1354 0 550091.5 229737.94 77960 -1 1353
1355 0 550064.44 230342.25 77960 -1 1354
1356 0 549841.94 230920.52 77960 -1 1355
1357 0 549477.25 231172.75 77960 -1 1356
1358 0 548692.8 231217.83 77960 -1 1357
1359 0 548579.94 231225.66 77920 -1 1358
1360 0 548291.5 231452.1 77840 -1 1359
1361 0 548137.6 231465.98 77760 -1 1360
1362 0 548056.7 231473.8 77720 -1 1361
1363 0 547855.9 231514.05 77600 -1 1362
1364 0 547844.1 231537.69 77560 -1 1363
1365 0 547813.4 231577.47 77480 -1 1364
1366 0 547675.3 231644.92 77400 -1 1365
1367 0 547665.7 231622.45 77320 -1 1366
1368 0 547539.6 231661.56 77240 -1 1367
1369 0 547488.9 231639.53 77160 -1 1368
1370 0 547442.94 231607.2 77080 -1 1369
1371 0 547503.6 231467.62 77000 -1 1370
1372 0 547529.3 231379.5 76960 -1 1371
1373 0 548618.5 231147.23 78000 -1 1358
1374 0 548700.1 231027.2 78120 -1 1373
1375 0 548815 231000.92 78200 -1 1374
1376 0 548943.5 231007.47 78280 -1 1375
1377 0 548998.8 231008.69 78320 -1 1376
1378 0 548953.56 231128.77 78480 -1 1377
1379 0 549016.4 231091.45 78560 -1 1378
1380 0 548970.7 231105.11 78600 -1 1379
1381 0 548824.44 231080.92 78640 -1 1380
1382 0 549024 227360 76760 107.331 1171
1383 0 549024 227364.58 76800 115 1382
1384 0 549024 227387.5 77000 155 1383
1385 0 549024 227392 77040 163.951 1384
1386 0 549184 227552 77240 60.3987 1385
1387 0 549248 227744 77400 80 1386
1388 0 549440 227872 77440 71.5542 1387
1389 0 513408 224928 86120 80 960
1390 0 512209.44 225084.47 86200 -1 1389
1391 0 512041.6 225253.31 86280 -1 1390
1392 0 511883.38 225646.34 86400 -1 1391
1393 0 513632 225024 86040 32 1389
1394 0 513664 225024 86000 32 1393
1395 0 506880 227968 86560 120.797 919
1396 0 507136 228032 86560 91.913 1395
1397 0 507200 228288 86640 107.331 1396
1398 0 507040 228480 86760 60.3987 1397
1399 0 505760 228544 88520 51.225 905
1400 0 505248 228096 88960 120.797 886
1401 0 505280 228160 88920 102.45 1400
1402 0 504557.16 227501.86 89320 -1 883
1403 0 504568.8 227506.17 89440 -1 1402
1404 0 504588.6 227497.78 89520 -1 1403
1405 0 504541.94 227470.98 89560 -1 1404
1406 0 504561.44 227424.97 89600 -1 1405
1407 0 504547.2 227447.5 89640 -1 1406
1408 0 504524.16 227397.86 89720 -1 1407
1409 0 504494.03 227418.94 89800 -1 1408
1410 0 504461.47 227424.72 89880 -1 1409
1411 0 504431.7 227426.88 89920 -1 1410
1412 0 504418.88 227415.97 90000 -1 1411
1413 0 504418.88 227431.44 90080 -1 1412
1414 0 504420.25 227463.34 90120 -1 1413
1415 0 504418.7 227499.6 90200 -1 1414
1416 0 503072 226624 89480 218.357 860
1417 0 503104 226528 89720 122.115 1416
1418 0 503104 226368 89920 75.4718 1417
1419 0 503104 226336 90080 64 1418
1420 0 485984 231136 84480 40 756
1421 0 486080 231216 84400 55 1420
1422 0 486176 231296 84320 71.5542 1421
1423 0 486208 231328 84280 75.4718 1422
1424 0 485088 234752 84880 120 735
1425 0 485280 234912 84920 81.9756 1424
1426 0 485344 235168 85000 51.225 1425
1427 0 485440 235424 85000 134.104 1426
1428 0 485549 235501.5 85040 66 1427
1429 0 485658.3 235578.64 85080 -1 1428
1430 0 486028.88 235777.8 85240 -1 1429
1431 0 486251.75 235899.5 85360 -1 1430
1432 0 486325.7 235939.94 85400 -1 1431
1433 0 486293.2 235805.36 85520 -1 1432
1434 0 485418.66 235456 84920 130 1427
1435 0 485376 235520 84760 124.193 1434
1436 0 485280 235520 84640 103 1435
1437 0 485216 235520 84560 90.5097 1436
1438 0 485056 235584 84360 45.2548 1437
1439 0 484992 235584 84320 40 1438
1440 0 476416 237056 84000 75.4718 687
1441 0 476384 237248 84160 32 1440
1442 0 476384 237472 84280 32 1441
1443 0 476460.8 237568 84400 72 1442
1444 0 476512 237632 84480 98.9545 1443
1445 0 476480 237664 84520 81.9756 1444
1446 0 476405.34 237664 84560 67 1445
1447 0 476256 237664 84640 40 1446
1448 0 476096 237536 84800 32 1447
1449 0 476736 237664 84600 107.331 1444
1450 0 476992 237728 84600 75.4718 1449
1451 0 477248 237792 84680 60.3987 1450
1452 0 477504 237856 84760 81.9756 1451
1453 0 477760 237888 84800 107.331 1452
1454 0 478016 237952 84880 81.9756 1453
1455 0 478112 238072 85000 50 1454
1456 0 478144 238112 85040 40 1455
1457 0 478304 238336 85080 51.225 1456
1458 0 478496 238528 85040 75.4718 1457
1459 0 478656 238720 85000 80 1458
1460 0 478880 238912 85000 71.5542 1459
1461 0 479104 239104 84960 71.5542 1460
1462 0 479328 239264 84880 60.3987 1461
1463 0 479584 239360 84840 71.5542 1462
1464 0 479840 239392 84840 75.4718 1463
1465 0 480096 239392 84880 80 1464
1466 0 480320 239392 85000 71.5542 1465
1467 0 480576 239392 85040 64 1466
1468 0 480832 239456 85080 64 1467
1469 0 481088 239488 85080 80 1468
1470 0 481344 239488 85160 122.115 1469
1471 0 481600 239552 85160 120 1470
1472 0 481856 239616 85160 120 1471
1473 0 482112 239680 85160 120 1472
1474 0 482368 239744 85160 102.45 1473
1475 0 482624 239776 85160 96 1474
1476 0 482880 239808 85160 124.964 1475
1477 0 483136 239776 85240 128 1476
1478 0 483306.66 239733.33 85320 123 1477
1479 0 483392 239712 85360 120.797 1478
1480 0 483648 239680 85440 120 1479
1481 0 483904 239680 85440 153.675 1480
1482 0 484160 239712 85440 98.9545 1481
1483 0 484416 239712 85440 107.331 1482
1484 0 484640 239840 85440 81.9756 1483
1485 0 484684.8 239840 85400 91 1484
1486 0 484864 239840 85240 128 1485
1487 0 484960 239840 85160 168 1486
1488 0 485216 239776 85120 107.331 1487
1489 0 485440 239648 85080 124.193 1488
1490 0 485600 239552 84920 96 1489
1491 0 485589.34 239546.67 84880 85 1490
1492 0 485557.2 239530.8 84760 53 1491
1493 0 485536 239520 84680 32 1492
1494 0 485280 239520 84600 71.5542 1493
1495 0 485248 239520 84600 64 1494
1496 0 485304.28 239549.19 84480 -1 1495
1497 0 485856 239616 85000 128.25 1490
1498 0 486016 239456 85120 98.9545 1497
1499 0 486112 239200 85160 96 1498
1500 0 486048 238976 85240 90.5097 1499
1501 0 485976.2 238888.5 85320 -1 1500
1502 0 485999.94 238854.7 85360 -1 1501
1503 0 484928 239584 85240 80 1487
1504 0 484928 239328 85240 102.45 1503
1505 0 485184 239264 85160 120.797 1504
1506 0 485408 239072 85160 124.964 1505
1507 0 485408 239040 85160 124.193 1506
1508 0 475424 237312 84480 81.9756 681
1509 0 475648 237248 84600 80 1508
1510 0 475840 237056 84600 40 1509
1511 0 475936 236960 84560 32 1510
1512 0 463040 241312 86640 32 607
1513 0 457280 238752 85200 32 576
1514 0 457536 238688 85240 32 1513
1515 0 457728 238720 85400 51.225 1514
1516 0 450272 243296 84960 32 425
1517 0 450176 243104 84920 32 1516
1518 0 443648 243808 84800 71.5542 379
1519 0 443712 243888 84720 81 1518
1520 0 443776 243968 84640 90.5097 1519
1521 0 443936 244160 84520 136 1520
1522 0 443964.9 243688.44 84520 -1 1521
1523 0 443928.7 243537.44 84480 -1 1522
1524 0 443967.5 243556.89 84440 -1 1523
1525 0 443958 243526.5 84400 -1 1524
1526 0 443948.34 243496.22 84360 -1 1525
1527 0 443950.56 243456.53 84280 -1 1526
1528 0 443867.3 243545.81 84200 -1 1527
1529 0 443896.62 243476.52 84160 -1 1528
1530 0 443963.1 243519.92 84120 -1 1529
1531 0 444128 244384 84520 91.913 1521
1532 0 444160 244416 84560 91.913 1531
1533 0 444217.25 244540.03 84600 -1 1532
1534 0 444251.78 244581.19 84640 -1 1533
1535 0 436224 259520 79480 183.826 191
1536 0 436000 259392 79560 140.399 1535
1537 0 435808 259200 79560 139.714 1536
1538 0 435808 258944 79560 176.907 1537
1539 0 435744 258688 79480 256.125 1538
1540 0 435744 258432 79400 209.99 1539
1541 0 435744 258304 79320 176.907 1540
