# Supplementary material for: Connectomics Analysis Reveals First-, Second-, and Third-Order Thermosensory and Hygrosensory Neurons in the Adult Drosophila Brain
Source: Curr Biol. 2020 Aug 17;30(16):3167–3182.e4. doi: 10.1016/j.cub.2020.06.028 (PMC7443704; doi:10.1016/j.cub.2020.06.028)
Supplement: Data S1. Skeletons and Meshes, Related to STAR Methods — marin2020-skeletons contains files describing the morphology of each neuron in this study (in FAFB14 space, .swc format). glomeruli_meshes contains the glomerular meshes (in FAFB14 space, .stl format). neuropil_meshes contains the glomerular meshes (in FAFB14 space, .stl format). [file mmc5.zip › VP_SI/marin2020-skeletons/9611893.swc]

# SWC format file
# based on specifications at http://www.neuronland.org/NLMorphologyConverter/MorphologyFormats/SWC/Spec.html
# Created by nat::write.neuron.swc
# PointNo Label X Y Z Radius Parent 
1 0 584386 285421.06 60720 -1 -1
2 0 583035 284961.06 60800 -1 1
3 0 582063 285137.1 60880 -1 2
4 0 581507 285125.1 61000 -1 3
5 0 580945.7 285301.03 61120 -1 4
6 0 580093.7 285469.06 61240 -1 5
7 0 579653.7 285613.06 61360 -1 6
8 0 579421.7 285653.1 61520 -1 7
9 0 579049.7 285777.1 61680 -1 8
10 0 578705.7 285705.1 61880 -1 9
11 0 578469.7 285745.12 62040 -1 10
12 0 578289.7 285853.12 62120 -1 11
13 0 578193.7 285901.12 62280 -1 12
14 0 577941.7 286065.12 62400 -1 13
15 0 577477.7 286341.12 62520 -1 14
16 0 577074 286229.03 62600 -1 15
17 0 576490 286321.03 62680 -1 16
18 0 576258 286377.03 62520 -1 17
19 0 576022 286401.03 62400 -1 18
20 0 576054 286413.03 62240 -1 19
21 0 575766 286157.03 62680 -1 17
22 0 575410 286097.03 62720 -1 21
23 0 575258 285985.03 62760 -1 22
24 0 575290 285973.03 62880 -1 23
25 0 575174 285845.03 63040 -1 24
26 0 575070 285801.03 63200 -1 25
27 0 575162 285901.03 63280 -1 26
28 0 575038 285877.03 63480 -1 27
29 0 575010 285857.06 63640 -1 28
30 0 574790 285829.03 63760 -1 29
31 0 574386 285537.03 63920 -1 30
32 0 574102 285469.03 64120 -1 31
33 0 573918 285493.06 64320 -1 32
34 0 573926 285665.06 64440 -1 33
35 0 573646 285821.03 64560 -1 34
36 0 573470 285957.03 64680 -1 35
37 0 573258 286153.03 64800 -1 36
38 0 573202 286126.34 64840 -1 37
39 0 573090 286073.03 64920 -1 38
40 0 572770 286205.03 65000 -1 39
41 0 572562 286157.03 65120 -1 40
42 0 572402 286173.03 65280 -1 41
43 0 572162 286065.03 65560 -1 42
44 0 571890 286129.03 65720 -1 43
45 0 571690 286233.03 65920 -1 44
46 0 571546 286229.03 66080 -1 45
47 0 571978 285821.03 66280 -1 46
48 0 571998 285597.03 66400 -1 47
49 0 571834 285445.03 66600 -1 48
50 0 571882 285501.03 66840 -1 49
51 0 571678 285133.06 67080 -1 50
52 0 571630 284749.1 67240 -1 51
53 0 571938 284569.1 67440 -1 52
54 0 572314 284537.06 67480 -1 53
55 0 572446 284557.06 67560 -1 54
56 0 572302 284821.03 67720 -1 55
57 0 572370 284701.03 67960 -1 56
58 0 572458 284613.03 68040 -1 57
59 0 572474 284493.03 68240 -1 57
60 0 572470 284421.03 68400 -1 59
61 0 572366 284365.03 68560 -1 60
62 0 572414 284293.03 68680 -1 61
63 0 572502 284149.03 68920 -1 62
64 0 572550 283953.03 69080 -1 63
65 0 572586 283797.03 69120 -1 64
66 0 572574 283645.06 69280 -1 65
67 0 572490 283553.06 69440 -1 66
68 0 572650 283357.06 69560 -1 67
69 0 572686 283133.06 69760 -1 68
70 0 572818 282885.06 69880 -1 69
71 0 572814 282765.06 70080 -1 70
72 0 573442 285917.03 64880 -1 38
73 0 573550 285965.03 64920 -1 72
74 0 575230 286037.03 62600 -1 22
75 0 575058 286121.03 62440 -1 74
76 0 582875 284917.1 60680 -1 2
77 0 582827 284889.1 60560 -1 76
78 0 583043 284665.1 60480 -1 77
79 0 583227 284541.12 60400 -1 78
80 0 583543 284417.03 60240 -1 79
81 0 583599 284429.03 60160 -1 80
82 0 583543 284597.03 60120 -1 81
83 0 583431 284685.03 60080 -1 82
84 0 584571 285521.03 60600 -1 1
85 0 584819 285745.03 60480 -1 84
86 0 584967 285977.03 60320 -1 85
87 0 585043 285953.03 60200 -1 86
88 0 585123 286089.03 60040 -1 87
89 0 584327 285953.03 60000 -1 88
90 0 584407 286005.06 59800 -1 89
91 0 584271 286233.1 59640 -1 90
92 0 584183 286369.1 59480 -1 91
93 0 584167 286417.12 59280 -1 92
94 0 584319 286301.12 59160 -1 93
95 0 584187 286425.12 59040 -1 94
96 0 584423 286201.12 59000 -1 95
97 0 584483 286137.12 58960 -1 96
98 0 584455 286113.12 58920 -1 97
99 0 583623 286717.12 59000 -1 95
100 0 583435 286877.12 58840 -1 99
101 0 583327 287021.12 58680 -1 100
102 0 583247 287081.03 58520 -1 101
103 0 583295 287209.06 58360 -1 102
104 0 583319 287281.03 58200 -1 103
105 0 583327 287533.03 58000 -1 104
106 0 583323 287577.03 57880 -1 105
107 0 583311 287617.03 57720 -1 106
108 0 583299 287629.03 57560 -1 107
109 0 583279 287681.03 57400 -1 108
110 0 583260.3 287679.66 57360 -1 109
111 0 583223 287677.03 57280 -1 110
112 0 583191 287721.03 57160 -1 111
113 0 583199 287805.03 57000 -1 112
114 0 583135 287961.03 56840 -1 113
115 0 583179 287997.03 56680 -1 114
116 0 583179 288105.03 56480 -1 115
117 0 583127 288213.06 56320 -1 116
118 0 583235 288393.06 56200 -1 117
119 0 583239 288597.06 56000 -1 118
120 0 583306.06 288689.94 55800 -1 119
121 0 583228.2 288870.9 55600 -1 120
122 0 583113.25 289179.03 55440 -1 121
123 0 582988.6 289450.72 55280 -1 122
124 0 582891.9 289717.7 55160 -1 123
125 0 582866.25 289845.12 55000 -1 124
126 0 582756.25 290099.47 54840 -1 125
127 0 582769.25 290580.03 54680 -1 126
128 0 583061.56 290824.8 54480 -1 127
129 0 583146.75 290922.16 54320 -1 128
130 0 583064.4 291123.03 54120 -1 129
131 0 582938 291189.6 54000 -1 130
132 0 582764.4 291228.25 53800 -1 131
133 0 582617.3 291133.75 53600 -1 132
134 0 582178 291203.97 53440 -1 133
135 0 582599 291200.12 53400 -1 134
136 0 582596.9 291202.7 53320 -1 135
137 0 582525.9 291242.53 53160 -1 136
138 0 582424 291261.62 53000 -1 137
139 0 582414.4 291257.88 52880 -1 138
140 0 582371.9 291251.6 52800 -1 139
141 0 582272.8 291268.38 52600 -1 140
142 0 582211.7 291264.6 52400 -1 141
143 0 582186.8 291302.84 52200 -1 142
144 0 582166.94 291387.44 51960 -1 143
145 0 582186.6 291411.12 51760 -1 144
146 0 582155.9 291476.53 51520 -1 145
147 0 582185.75 291585.97 51320 -1 146
148 0 582152.56 291616.03 51120 -1 147
149 0 582180.56 291717.38 50920 -1 148
150 0 582183.1 291818.62 50720 -1 149
151 0 582108.25 291793.16 50480 -1 150
152 0 582105.9 291771.2 50240 -1 151
153 0 582057.25 291773.22 50000 -1 152
154 0 582073.6 291839.25 49760 -1 153
155 0 582060.7 291890.34 49520 -1 154
156 0 581931.75 291905.22 49320 -1 155
157 0 581943.8 291917.84 49120 -1 156
158 0 581849 291836.6 48880 -1 157
159 0 581361.2 291676.3 48800 -1 158
160 0 581334.9 291678.75 48760 -1 159
161 0 581542.06 291478.7 48600 -1 160
162 0 581647.4 291316.53 48480 -1 161
163 0 581848.1 291225.84 48280 -1 162
164 0 582044.3 291000.62 48120 -1 163
165 0 582288.1 290964.03 47960 -1 164
166 0 582700.1 291217.88 47800 32 165
167 0 582936.5 291391.28 47640 32 166
168 0 583030.25 291453.66 47480 32 167
169 0 583151.7 291487.53 47280 64 168
170 0 583298.94 291580.84 47120 64 169
171 0 583488.3 291652.4 46960 168 170
172 0 583616.06 291678.22 46760 168 171
173 0 583813.9 291687.47 46560 134 172
174 0 583757.9 291724.84 46360 134 173
175 0 583882.06 291851.03 46200 64 174
176 0 583896.4 291898.8 46040 64 175
177 0 583972.1 291930.8 45840 64 176
178 0 583943.2 291815.6 45640 64 177
179 0 583812.6 291624.7 45440 32 178
180 0 583822.6 291582.97 45200 32 179
181 0 583835.75 291460.38 45000 45 180
182 0 583913.75 291420.94 44800 60 181
183 0 583998.94 291376.4 44600 134 182
184 0 584093.94 291332.47 44400 115 183
185 0 584145.25 291358.75 44200 32 184
186 0 584240.1 291336.28 43960 32 185
187 0 584378.56 291325.72 43760 32 186
188 0 584563.6 291349.16 43560 32 187
189 0 584754 291415.6 43360 32 188
190 0 585002.9 291494.16 43160 45 189
191 0 585377.6 291660.53 43000 96 190
192 0 585674 291828.28 42800 96 191
193 0 585750.25 291924.16 42640 45 192
194 0 586144 292640 42040 40 193
195 0 586208 292768 41800 75 194
196 0 586240 292832 41760 75 195
197 0 585984 292896 41760 40 196
198 0 585888 293120 41680 32 197
199 0 586260.75 292887.66 41720 81 196
200 0 586336 293056 41600 101 199
201 0 586368 292992 41360 104 200
202 0 586272 292768 41240 124 201
203 0 586176 292608 41040 102 202
204 0 586176 292576 41040 98 203
205 0 586247 292565 40880 -1 204
206 0 586277 292364 40720 -1 205
207 0 586350 292291 40520 -1 206
208 0 586359 292174 40200 -1 207
209 0 586272 292128 40160 101 208
210 0 586432 292160 39960 124 209
211 0 586624 292352 39960 64 210
212 0 586880 292448 39960 140 211
213 0 587136 292480 39880 190 212
214 0 587360 292512 39760 128 213
215 0 587616 292544 39680 204 214
216 0 587808 292672 39520 157 215
217 0 587872 292704 39280 115 216
218 0 587936 292672 39040 108 217
219 0 588000 292544 38800 163 218
220 0 588064 292480 38560 104 219
221 0 588064 292384 38320 80 220
222 0 588096 292224 38120 81 221
223 0 588128 292128 38040 71 222
224 0 588475 292064 38040 76 223
225 0 588608 292064 37840 81 224
226 0 588544 291968 37600 108 225
227 0 588320 291840 37560 81 226
228 0 588288 291584 37440 40 227
229 0 588480 291392 37320 40 228
230 0 588576 291168 37240 71 229
231 0 588640 291104 37160 51 230
232 0 588704 290912 37000 75 231
233 0 588896 291008 36840 86 232
234 0 589088 291200 36760 51 233
235 0 589280 291392 36680 40 234
236 0 589472 291584 36640 40 235
237 0 589664 291776 36640 32 236
238 0 589664 292064 36480 71 237
239 0 589888 292160 36400 122 238
240 0 590080 292192 36240 135 239
241 0 590176 292192 36000 124 240
242 0 590208 292160 35720 96 241
243 0 590144 292096 35480 96 242
244 0 589812 291909 35360 -1 243
245 0 589771 291823 35200 -1 244
246 0 589789 291696 35040 -1 245
247 0 589745 291512 34880 -1 246
248 0 589664 291360 34760 32 247
249 0 589472 291232 34680 45 248
250 0 589376 291040 34480 75 249
251 0 589440 290880 34240 104 250
252 0 589632 290848 34080 101 251
253 0 589888 290880 34000 81 252
254 0 590144 290944 33880 32 253
255 0 590560 290912 33240 32 254
256 0 590560 290816 33080 32 255
257 0 590496 290656 32840 60 256
258 0 590523 290549 32640 81 257
259 0 590528 290528 32600 86 258
260 0 590528 290400 32360 32 259
261 0 590690 290548 32520 -1 258
262 0 590732 290493 32360 -1 261
263 0 590837 290401 32120 -1 262
264 0 590918 290347 31880 -1 263
265 0 591168 290336 31440 40 264
266 0 591008 290400 31560 45 265
267 0 591424 290368 31400 71 265
268 0 591488 290368 31640 64 267
269 0 591744 290432 31680 32 268
270 0 591616 290496 31280 75 267
271 0 591744 290656 31120 75 270
272 0 591904 290816 30920 75 271
273 0 591968 291040 30800 51 272
274 0 591968 291136 30680 51 273
275 0 592160 291168 30520 32 274
276 0 592352 291200 30600 32 275
277 0 591904 291296 30480 51 274
278 0 592000 291488 30280 60 277
279 0 591840 291520 30120 71 278
280 0 592128 291584 29320 96 278
281 0 592128 291552 29280 81 280
282 0 592493 291504 29080 -1 281
283 0 592704 291360 28880 96 282
284 0 592704 291424 28600 90 283
285 0 592832 291616 28480 135 284
286 0 592928 291648 28720 101 285
287 0 592960 291712 28840 64 286
288 0 592704 291648 28040 51 285
289 0 592480 291584 27880 86 288
290 0 592256 291616 27680 86 289
291 0 592064 291456 27600 71 290
292 0 592032 291360 27680 40 291
293 0 591552 291712 27280 32 292
294 0 591584 291776 27200 32 293
295 0 591616 292000 27080 64 294
296 0 591552 292224 26960 107 295
297 0 591424 292416 26800 102 296
298 0 591264 292608 26640 98 297
299 0 591136 292800 26520 90 298
300 0 590976 292960 26400 86 299
301 0 590848 293184 26320 86 300
302 0 590688 293376 26160 86 301
303 0 590528 293536 26040 102 302
304 0 590368 293728 25960 60 303
305 0 590299.4 293743.1 25800 -1 304
306 0 590175.25 293853.28 25640 -1 305
307 0 590023.75 294009.53 25480 -1 306
308 0 589876.4 294225.75 25320 -1 307
309 0 589929.6 294411.3 25120 -1 308
310 0 589769.06 294534.2 24920 -1 309
311 0 589712.9 294648.75 24720 -1 310
312 0 589653.4 294723.9 24520 -1 311
313 0 589310.7 294706.06 24280 -1 312
314 0 589200.1 294639.78 24080 -1 313
315 0 589044.44 294431.8 23920 -1 314
316 0 589238.1 294368.7 23760 -1 315
317 0 589330.75 294180.5 23600 -1 316
318 0 589459.44 294041.53 23480 -1 317
319 0 589540.7 293855.7 23320 -1 318
320 0 589647.94 293736.97 23160 -1 319
321 0 589725 293588 23000 -1 320
322 0 589871.8 293543.53 22840 -1 321
323 0 589886.6 293652.34 22640 -1 322
324 0 589842.5 293784.5 22440 -1 323
325 0 589897.1 293681.78 22240 -1 324
326 0 590046.4 293626.25 22120 -1 325
327 0 590361.6 293444.9 21960 -1 326
328 0 590425.75 293349.75 21720 -1 327
329 0 590425.25 293140.72 21480 -1 328
330 0 590380.2 292977.97 21320 -1 329
331 0 590833.6 293039.06 21240 -1 330
332 0 591223.6 290930.97 21200 -1 331
333 0 591260 290883 21160 -1 332
334 0 591354.6 290831.94 21040 -1 333
335 0 591349.6 290748.7 20880 -1 334
336 0 591347.94 290679.72 20720 -1 335
337 0 591373.6 290596.8 20560 -1 336
338 0 591397.75 290486.78 20400 -1 337
339 0 591436.5 290356.1 20200 -1 338
340 0 591484.25 290233.44 20040 -1 339
341 0 591500.3 290156.8 19880 -1 340
342 0 591474.9 290083.66 19680 -1 341
343 0 591533.4 289934.56 19520 -1 342
344 0 591533.3 289804.7 19320 -1 343
345 0 591548.6 289672.5 19160 -1 344
346 0 591605 289589.44 19000 -1 345
347 0 591597.06 289517.53 18840 -1 346
348 0 591599.75 289510.94 18640 -1 347
349 0 591622.6 289555.88 18440 -1 348
350 0 591691.9 289642.62 18240 -1 349
351 0 591858.9 289601.88 18040 -1 350
352 0 591994.25 289616.7 17880 -1 351
353 0 592189.6 289473.78 17680 -1 352
354 0 592386.44 289289.56 17560 -1 353
355 0 592588.6 289383.5 17400 -1 354
356 0 592712.06 289146.62 17280 -1 355
357 0 592849.25 289119.28 17080 -1 356
358 0 592961.4 289122.44 16840 -1 357
359 0 593045.94 289034.72 16680 -1 358
360 0 593186.1 288821.6 16560 -1 359
361 0 593223.5 288676.47 16400 -1 360
362 0 593202.2 288522.56 16240 -1 361
363 0 593312.7 288331.5 16160 -1 362
364 0 593446.25 288104.5 16040 -1 363
365 0 593542.44 287880.75 15880 -1 364
366 0 593613.44 287516.5 15760 -1 365
367 0 593649.7 287340.38 15640 -1 366
368 0 593643.1 287150 15480 -1 367
369 0 593627.6 286940.62 15320 -1 368
370 0 593654.7 286777.38 15160 -1 369
371 0 593712.94 286736.75 15000 -1 370
372 0 593740.7 286945.84 14800 -1 371
373 0 593916.9 286602.66 14680 -1 372
374 0 594240 286499.06 14520 -1 373
375 0 594477.94 286461.12 14440 -1 374
376 0 594464.9 286123.75 14280 -1 375
377 0 594537.1 286058.9 14200 -1 376
378 0 594714.1 286119.44 14040 -1 377
379 0 594960.25 286057.8 13960 -1 378
380 0 595108.5 286032.28 13880 -1 379
381 0 595390.5 285971.56 13800 -1 380
382 0 595487.8 285948.44 13720 -1 381
383 0 595595.94 286160.8 13600 -1 382
384 0 595602.6 285989.56 13520 -1 383
385 0 595725.5 285909.7 13400 -1 384
386 0 595952.4 285809.8 13280 -1 385
387 0 595963.3 285766.88 13240 -1 386
388 0 596129.5 285602.75 13200 -1 387
389 0 596110.25 285805.62 13120 -1 388
390 0 596455.6 285768.66 13040 -1 389
391 0 596721.8 285778.3 12920 -1 390
392 0 596750.2 285608.8 12800 -1 391
393 0 596847.06 285488.75 12680 -1 392
394 0 596902.4 285379.8 12560 -1 393
395 0 597087.1 285220.06 12440 -1 394
396 0 597182.4 285188.3 12360 -1 395
397 0 597252.4 285084.94 12240 -1 396
398 0 597266.25 284870.2 12120 -1 397
399 0 597059.25 284752.2 11960 -1 398
400 0 596946.75 284720.8 11720 -1 399
401 0 597206.94 284684.28 11520 -1 400
402 0 597709.3 284351.44 11360 -1 401
403 0 598086.3 284280.06 11320 -1 402
404 0 598391.2 284503.66 11240 -1 403
405 0 598733.1 284351.16 11160 -1 404
406 0 599510.9 283857.06 11080 -1 405
407 0 600123.25 283754.8 11040 -1 406
408 0 600453.7 283444.2 11080 -1 407
409 0 600557.56 283353 11160 -1 408
410 0 600719.6 283398.88 11240 -1 409
411 0 601241.75 282852.56 11320 -1 410
412 0 601508.1 283193 11360 -1 411
413 0 601674.8 282780.6 11400 -1 412
414 0 602000.4 282928.5 11480 -1 413
415 0 602309.44 282565.72 11600 -1 414
416 0 602606.2 282442 11680 -1 415
417 0 602953.5 282396.12 11760 -1 416
418 0 603591.1 282359.22 11840 -1 417
419 0 603772.5 282349.38 11920 -1 418
420 0 604195.9 282105.75 12000 -1 419
421 0 604524.56 282008.34 12040 -1 420
422 0 604818.5 282052.4 12120 -1 421
423 0 592192 291808 29440 81 280
424 0 592256 291968 29640 51 423
425 0 592480 292096 29600 32 424
426 0 592736 292064 29560 40 425
427 0 592896 292128 29760 60 426
428 0 592960 291968 29960 80 427
429 0 592896 291744 29840 51 428
430 0 588384 291136 37240 51 230
431 0 588128 291104 37320 40 430
432 0 587968 291296 37320 40 431
433 0 588384 290912 37120 32 430
434 0 588352 290784 37080 40 433
435 0 588448 292064 38080 75 224
436 0 588288 291968 38280 32 435
437 0 588032 292000 38360 32 436
438 0 587776 291968 38320 98 437
439 0 587808 291840 38160 75 438
440 0 584498 285413.03 60760 -1 1
441 0 584610 285373.03 60840 -1 440
442 0 584674 285329.03 60880 -1 441
443 0 584918 285365.06 61000 -1 442
444 0 584934 285313.06 61200 -1 443
445 0 584966 285341.03 61320 -1 444
446 0 584826 285373.03 61440 -1 445
447 0 584762 285173.03 61640 -1 446
448 0 584750 285137.03 61920 -1 447
449 0 584754 285269.03 62240 -1 448
450 0 584750 285361.03 62640 -1 449
451 0 584818 285421.22 62920 -1 450
452 0 584834 285397.22 63080 -1 451
453 0 584794 285373.22 63280 -1 452
454 0 584834 285357.22 63440 -1 453
455 0 584906 285165.22 63640 -1 454
456 0 585042 284861.22 63880 -1 455
457 0 585066 284581.22 64000 -1 456
458 0 585090 284285.12 64120 -1 457
459 0 585178 284661.12 64320 -1 458
460 0 585338 285109.12 64520 -1 459
461 0 585362 285069.12 64960 -1 460
462 0 585418 285013.12 65080 -1 461
463 0 585610 284861.06 65280 -1 462
464 0 585694.94 284830.78 65440 -1 463
465 0 585749.94 284763.78 65680 -1 464
466 0 585740 284493.97 65920 -1 465
467 0 585832.5 284388.44 66160 -1 466
468 0 585961.25 284335.12 66400 -1 467
469 0 586155.5 284356.2 66640 -1 468
470 0 586168.1 284145.66 66800 -1 469
471 0 586219.5 283751.28 66960 -1 470
472 0 586080.94 283506.47 67160 -1 471
473 0 586130.9 283204.62 67360 -1 472
474 0 586294.1 283178.8 67560 -1 473
475 0 586434.2 283137.6 67680 -1 474
476 0 587507.25 282367.12 67680 -1 475
477 0 588072.44 281818.66 67600 -1 476
478 0 588338.6 281358.78 67480 -1 477
479 0 588429.4 281124.78 67360 -1 478
480 0 588454.5 280981.38 67240 -1 479
481 0 588460.5 280970.78 67160 -1 480
482 0 588656.75 281108.8 67040 -1 481
483 0 588786.4 281098 66960 -1 482
484 0 588902.75 281210.38 66840 -1 483
485 0 589032.1 281258.72 66720 -1 484
486 0 589156.9 281061.53 66600 -1 485
487 0 589264.5 280947.62 66520 -1 486
488 0 589356.6 280854.72 66440 -1 487
489 0 589754.5 280811.12 66320 -1 488
490 0 589953.25 280681.9 66240 -1 489
491 0 590164.44 280643 66120 -1 490
492 0 590711.6 280762.34 66000 -1 491
493 0 591158.7 280923.06 65840 -1 492
494 0 592036.1 281311.3 65760 -1 493
495 0 593252.25 281228.72 65800 -1 494
496 0 593924.3 281101.7 65720 -1 495
497 0 594248 281183.34 65640 -1 496
498 0 594468.9 281094.66 65480 -1 497
499 0 594645.5 280846.66 65320 -1 498
500 0 594438.9 280598.12 65120 -1 499
501 0 594319 280530.12 64920 -1 500
502 0 594275.4 280403.53 64720 -1 501
503 0 594239.25 279995.78 64600 -1 502
504 0 594253.06 279876.94 64520 -1 503
505 0 594186.1 279500.75 64360 -1 504
506 0 594194.25 279484 64240 -1 505
507 0 594216.4 279474.28 64120 -1 506
508 0 594182 279337.9 64000 -1 507
509 0 594106.44 279586.8 63840 -1 508
510 0 594168.6 279759.88 63640 -1 509
511 0 594111.6 279826.44 63480 -1 510
512 0 594202.7 279852.28 63320 -1 511
513 0 594278.5 279761.8 63160 -1 512
514 0 594361.1 279630.94 63000 -1 513
515 0 594345.6 279606.84 62800 -1 514
516 0 594054.1 279390.78 62680 -1 515
517 0 593869.25 279324.12 62520 -1 516
518 0 593745 279279.22 62480 -1 517
519 0 593742.4 279411.03 62320 -1 518
520 0 593668.5 279433.56 62160 -1 519
521 0 593456.75 279480.47 62000 -1 520
522 0 593367.56 279726.4 61960 -1 521
523 0 593213.1 279944.8 61840 -1 522
524 0 595027.06 281657.34 65400 -1 498
525 0 595511.8 281856.12 65440 -1 524
526 0 595928.8 282165 65560 -1 525
527 0 596351 282335.97 65640 -1 526
528 0 596706.25 282483.4 65720 -1 527
529 0 597055.56 282586.4 65840 -1 528
530 0 597382.4 282640.53 65920 -1 529
531 0 597582.4 282701.53 66000 -1 530
532 0 598196.5 282494.12 66200 -1 531
533 0 598726.75 282414.16 66280 -1 532
534 0 599001.75 282301 66400 -1 533
535 0 599320 282173.78 66520 -1 534
536 0 599913.2 282042.94 66640 -1 535
537 0 599971 281943.56 66800 -1 536
538 0 599967.6 281694.94 66960 -1 537
539 0 600148 281619.56 67080 -1 538
540 0 600228.9 281683.56 67200 -1 539
541 0 600231.1 281867.16 67320 -1 540
542 0 586474.4 283062.53 67720 -1 475
543 0 586457.1 282871.7 67960 -1 542
544 0 586393.9 282678.12 68200 -1 543
545 0 586384.06 282473.7 68440 -1 544
546 0 586492.75 282328.28 68640 -1 545
547 0 586484.5 282085.9 68880 -1 546
548 0 586290.9 281975.4 69120 -1 547
549 0 586290 281855.9 69280 -1 548
550 0 586099.1 281732.72 69480 -1 549
551 0 585914.5 281722.12 69680 -1 550
552 0 585804.1 281716.47 69880 -1 551
553 0 585562.2 281644.16 70000 -1 552
554 0 585502 281506 70080 -1 553
555 0 585472.2 281437.28 70120 -1 554
556 0 585304.1 281292.12 70320 -1 555
557 0 585174.1 281267.4 70560 -1 556
558 0 585097.1 281249.44 70760 -1 557
559 0 585050.7 281132.1 71000 -1 558
560 0 585043.9 281060.72 71200 -1 559
561 0 584990.9 280803.38 71400 -1 560
562 0 585013 280623.66 71560 -1 561
563 0 585023.75 280533.78 71640 -1 562
564 0 584690.3 280269.22 71840 -1 563
565 0 584537.1 280028.78 72040 -1 564
566 0 584563.1 279620.06 72200 -1 565
567 0 584481.25 279279.84 72400 -1 566
568 0 584441.25 279072.2 72560 -1 567
569 0 584290.06 278897 72760 -1 568
570 0 583796.4 278704.28 72880 -1 569
571 0 583474.5 278596.3 73040 -1 570
572 0 583257.1 278565.72 73160 -1 571
573 0 581946.4 278047.22 73320 -1 572
574 0 581581.7 277337.8 73400 -1 573
575 0 581367.75 276532.06 73480 -1 574
576 0 581294.25 276042.53 73600 -1 575
577 0 581274.94 275544.88 73680 -1 576
578 0 581163.4 275010.34 73600 -1 577
579 0 580942.94 274434.25 73480 -1 578
580 0 580990.25 273671.62 73360 -1 579
581 0 581013 273074.22 73240 -1 580
582 0 580890.25 272316.94 73040 -1 581
583 0 580692.4 271636.25 72880 -1 582
584 0 580587.4 271318.7 72720 -1 583
585 0 580302.6 270959.78 72560 -1 584
586 0 579996.6 270197.66 72480 -1 585
587 0 579725.4 269795.75 72520 -1 586
588 0 579126.44 269336.53 72600 -1 587
589 0 578616.9 268507.56 72640 -1 588
590 0 578430.1 268206.1 72760 -1 589
591 0 578338.44 268179.9 72960 -1 590
592 0 578509 268145.72 73160 -1 591
593 0 578866 267887.25 73200 -1 592
594 0 578887.44 267635.06 73240 -1 593
595 0 578729.6 267457.2 73360 -1 594
596 0 578812.4 267264.88 73520 -1 595
597 0 579263.8 266846.8 73640 -1 596
598 0 579566.6 266607.8 73760 -1 597
599 0 579849.3 266650 73640 -1 598
600 0 580413.7 266734.06 73400 -1 599
601 0 580811.2 266562.66 73240 -1 600
602 0 580997.75 266430.44 73040 -1 601
603 0 581211.5 266258.06 72920 -1 602
604 0 581401.25 266170.47 72720 -1 603
605 0 581720.6 266027.8 72600 -1 604
606 0 582042.25 265976.66 72480 -1 605
607 0 582362.56 266030.6 72320 -1 606
608 0 582582.1 266040.75 72160 -1 607
609 0 582967 266081.4 71960 -1 608
610 0 583264.7 266107.4 71800 -1 609
611 0 583503.2 266100.16 71680 -1 610
612 0 583675.4 266146.4 71520 -1 611
613 0 583755.2 266145.75 71360 -1 612
614 0 583977.4 266208.62 71160 -1 613
615 0 584039.4 266158.4 70960 -1 614
616 0 584096.5 266084.72 70760 -1 615
617 0 584243.94 266091.38 70560 -1 616
618 0 584389.25 266095.34 70360 -1 617
619 0 584496.3 266070.5 70120 -1 618
620 0 584681.5 266070 69880 -1 619
621 0 584742 266016.9 69640 -1 620
622 0 584805.9 266102.03 69400 -1 621
623 0 584845.3 266112.34 69200 -1 622
624 0 585020.25 266199.4 68960 -1 623
625 0 585169.25 266208.38 68720 -1 624
626 0 585591.4 266196.16 68520 -1 625
627 0 585769.56 266147.66 68280 -1 626
628 0 586170.7 266070.3 68200 -1 627
629 0 586518.6 265966.44 68160 -1 628
630 0 586555.75 265448.8 68080 -1 629
631 0 586584 265418.66 68040 -1 630
632 0 586639.56 265358.25 67960 -1 631
633 0 586803.56 265315.62 67880 -1 632
634 0 587045.75 265268.5 67800 -1 633
635 0 587143.25 265266.28 67720 -1 634
636 0 587237.6 265153 67640 -1 635
637 0 587265.9 264942.44 67520 -1 636
638 0 587377.5 264769 67400 -1 637
639 0 587509.5 264545.2 67280 -1 638
640 0 587646.25 264410.62 67200 -1 639
641 0 588175.25 264389.5 67080 -1 640
642 0 588453.25 264038.62 67040 -1 641
643 0 588427.94 263654.4 67000 -1 642
644 0 588413.4 263431.25 67040 -1 643
645 0 588385.8 263202.56 67120 -1 644
646 0 588372.4 263021 67200 -1 645
647 0 588366.3 262897.75 67320 -1 646
648 0 588372.6 262887.75 67480 -1 647
649 0 588422.8 262984.5 67640 -1 648
650 0 588536.1 263024.25 67800 -1 649
651 0 588683.7 263035.78 67960 -1 650
652 0 588779.44 263196 68080 -1 651
653 0 588828.56 263293.03 68280 -1 652
654 0 588909.1 263365.38 68480 -1 653
655 0 588858.25 263419.1 68680 -1 654
656 0 588638.8 263656.25 68880 -1 655
657 0 588514 264275 68920 -1 656
658 0 588504.9 264395.44 69000 -1 657
659 0 588649.3 264227.94 69120 -1 658
660 0 588838.8 264070 69280 -1 659
661 0 588937.1 263961.3 69360 -1 660
662 0 588794.25 264053.5 68280 -1 653
663 0 588677.25 264412.7 68200 -1 662
664 0 588723.9 264408.56 68040 -1 663
665 0 588615.2 264522.62 67920 -1 664
666 0 589058.75 263966 68120 -1 662
667 0 589070.25 264138.2 67920 -1 666
668 0 589204.9 264236 67880 -1 667
669 0 586807.4 265671.2 68280 -1 629
670 0 586827.06 265651.03 68360 -1 669
671 0 586869.25 265677.1 68480 -1 670
672 0 578361 267646.84 72720 -1 590
673 0 578412.1 267466.7 72600 -1 672
674 0 578385.7 267269.9 72480 -1 673
675 0 578241.75 267156.75 72400 -1 674
676 0 578162.4 266802.84 72280 -1 675
677 0 578029.25 266532.5 72240 -1 676
678 0 578100.4 266021.12 72200 -1 677
679 0 578189.7 265760.44 72160 -1 678
680 0 578256.9 265364.25 72080 -1 679
681 0 578228.7 264853.6 72040 -1 680
682 0 578093.8 264643.5 72160 -1 681
683 0 578005 264624 72240 -1 682
684 0 577916.4 264604.3 72320 -1 683
685 0 577746.1 264500.84 72480 -1 684
686 0 577968 264098.94 72000 -1 681
687 0 577744.1 263771.47 71920 -1 686
688 0 577731.06 263765.25 71840 -1 687
689 0 577659.9 263925.94 71720 -1 688
690 0 577553.1 263570.1 71480 -1 689
691 0 577488.9 263472.8 71320 -1 690
692 0 577535.4 263345.56 71160 -1 691
693 0 577514.7 263168.94 71000 -1 692
694 0 577311.6 262914.2 70920 -1 693
695 0 577185.06 262444.47 70880 -1 694
696 0 576915 261801.94 71000 -1 695
697 0 576831.2 261744.33 71040 -1 696
698 0 576357.25 261164.78 71040 -1 697
699 0 576202.06 260997.25 71000 -1 698
700 0 575974.9 260968.45 70960 -1 699
701 0 575748.6 260960.84 70760 -1 700
702 0 575611.2 260834.16 70520 -1 701
703 0 575330 260619.92 70360 -1 702
704 0 575079.75 260350.1 70280 -1 703
705 0 574965.4 260176.61 70200 -1 704
706 0 574926.25 260083.66 70080 -1 705
707 0 574853.5 260018.17 69880 -1 706
708 0 574775.8 259959.06 69680 -1 707
709 0 574730.6 259942.27 69480 -1 708
710 0 574179.8 259636.31 69360 -1 709
711 0 573949.25 259780.6 69440 -1 710
712 0 573831.5 259898.14 69600 -1 711
713 0 573797 260042.56 69680 -1 712
714 0 574120.6 259826.19 69120 -1 710
715 0 574195.1 259762.94 68880 -1 714
716 0 582351.75 278260 73600 -1 573
717 0 582568.4 278380.25 73800 -1 716
718 0 582665.5 278462.38 74000 -1 717
719 0 582748.9 278494.8 74160 -1 718
720 0 582909.1 278373.2 74360 -1 719
721 0 582944.1 278368.38 74600 -1 720
722 0 583016 278345.62 74840 -1 721
723 0 583072 278351.8 74960 -1 722
724 0 583177.4 278382.8 75080 -1 723
725 0 583197.9 278391.94 75280 -1 724
726 0 583187.1 278323.56 75440 -1 725
727 0 583260.9 278374.44 75640 -1 726
728 0 583271 278449.06 75680 -1 727
729 0 583417.6 278414.56 75760 -1 728
730 0 584238.9 278437.34 75920 -1 729
731 0 584525.9 278360.88 76040 -1 730
732 0 584516.9 278476.7 76440 -1 731
733 0 584688.06 278585.94 76640 -1 732
734 0 584762.25 278735.44 76800 -1 733
735 0 584888.1 278871.8 77000 -1 734
736 0 585273.7 279105.06 77000 -1 735
737 0 585889.5 278990.84 76960 -1 736
738 0 586378.3 278971.88 77000 -1 737
739 0 586638.75 279192.62 77080 -1 738
740 0 584942.9 278014.62 76000 -1 731
741 0 585234 277905.72 75920 -1 740
742 0 585403.5 277733.34 75840 -1 741
743 0 585541.75 277764.38 75800 -1 742
744 0 585663.5 277753.22 75760 -1 743
745 0 585844.1 277782.38 75720 -1 744
746 0 586141.3 277896.3 75680 -1 745
747 0 586347.3 277936.88 75600 -1 746
748 0 586694.06 278050.6 75560 -1 747
749 0 587002.6 278142.4 75480 -1 748
750 0 587266.2 278267.5 75400 -1 749
751 0 587644.5 278496.44 75280 -1 750
752 0 588048.6 278818.5 75240 -1 751
753 0 588249.9 279102.62 75200 -1 752
754 0 588481.5 279190.16 75280 -1 753
755 0 588709.1 279383.4 75320 -1 754
756 0 588857.25 279573.12 75400 -1 755
757 0 589014.94 279768.38 75520 -1 756
758 0 589206.7 279879.5 75640 -1 757
759 0 589320.56 280017.94 75720 -1 758
760 0 589514.75 280046.4 75840 -1 759
761 0 589555.8 280102.62 76000 -1 760
762 0 589584.9 280161.9 76160 -1 761
763 0 589478.44 280286.2 76320 -1 762
764 0 589478.4 280389.06 76520 -1 763
765 0 589295 280477.06 76600 -1 764
766 0 589334.1 280450.12 76800 -1 765
767 0 589347.2 280301.16 77000 -1 766
768 0 589256.4 280180.03 77080 -1 767
769 0 589164.56 280119.94 77120 -1 768
770 0 589036.3 280068.88 77160 -1 769
771 0 589009.9 280019.75 77240 -1 770
772 0 588943.25 279958.9 77280 -1 771
773 0 585660.5 280654.56 71560 -1 562
774 0 585864 280528.4 71840 -1 773
775 0 585947.2 280512.72 72040 -1 774
776 0 585997 280628.94 72160 -1 775
777 0 586100.6 280777.8 72280 -1 776
778 0 586123.6 280819.12 72440 -1 777
779 0 586141.7 280902.38 72560 -1 778
780 0 586163 281017.38 72680 -1 779
781 0 586167.3 281196.78 72800 -1 780
782 0 586067.5 281296.88 72920 -1 781
783 0 586003.06 281399.88 73080 -1 782
784 0 585799.4 281518.28 73240 -1 783
785 0 585616.2 281525.4 73400 -1 784
786 0 585568.5 281741.62 73520 -1 785
787 0 585549 281904.28 73720 -1 786
788 0 585404.9 281957.5 73920 -1 787
789 0 585434.9 282012.78 74160 -1 788
790 0 585145.4 282096.9 74360 -1 789
791 0 585209 282198.44 74440 -1 790
792 0 585481.1 282361.12 74600 -1 791
793 0 585692.9 282481.7 74840 -1 792
794 0 585852.1 282566.2 75120 -1 793
795 0 586084.9 282559.12 75360 -1 794
796 0 586415.3 282379.88 75560 -1 795
797 0 585955.5 280848.16 70080 -1 554
798 0 586144.94 280730.25 70040 -1 797
799 0 586357.25 280601.97 69960 -1 798
800 0 586883.4 280409.44 69840 -1 799
801 0 586960.5 280350.38 69720 -1 800
802 0 587113.2 280342.12 69560 -1 801
803 0 587268.6 280616.56 69400 -1 802
804 0 587372.3 280814.3 69280 -1 803
805 0 587365.25 280931 69160 -1 804
806 0 587347.56 281164 69040 -1 805
