# Supplementary material for: Connectomics Analysis Reveals First-, Second-, and Third-Order Thermosensory and Hygrosensory Neurons in the Adult Drosophila Brain
Source: Curr Biol. 2020 Aug 17;30(16):3167–3182.e4. doi: 10.1016/j.cub.2020.06.028 (PMC7443704; doi:10.1016/j.cub.2020.06.028)
Supplement: Data S1. Skeletons and Meshes, Related to STAR Methods — marin2020-skeletons contains files describing the morphology of each neuron in this study (in FAFB14 space, .swc format). glomeruli_meshes contains the glomerular meshes (in FAFB14 space, .stl format). neuropil_meshes contains the glomerular meshes (in FAFB14 space, .stl format). [file mmc5.zip › VP_SI/marin2020-skeletons/9717951.swc]

# SWC format file
# based on specifications at http://www.neuronland.org/NLMorphologyConverter/MorphologyFormats/SWC/Spec.html
# Created by nat::write.neuron.swc
# PointNo Label X Y Z Radius Parent 
1 0 494222 194579.27 44800 2741 -1
2 0 493902 194883.27 45280 -1 1
3 0 493822 195027.27 45720 -1 2
4 0 493902 195147.14 46040 -1 3
5 0 494286 194939.14 46520 -1 4
6 0 494382 194683.14 46840 -1 5
7 0 494366 194731.14 47200 -1 6
8 0 494318 194747.14 47520 -1 7
9 0 494302 194731.14 47880 -1 8
10 0 495390 195259.14 48200 -1 9
11 0 495902 195387.14 48520 -1 10
12 0 496510 195579.14 48880 -1 11
13 0 496446 195675.14 49120 -1 12
14 0 496494 195867.14 49440 -1 13
15 0 497502 196147.06 49640 -1 14
16 0 498390 196379.06 49840 -1 15
17 0 498566 196603.06 50160 -1 16
18 0 498830 196803.06 50440 163 17
19 0 499206 196743.2 50600 -1 18
20 0 499894 196391.2 50880 -1 19
21 0 500038 196479.2 51200 -1 20
22 0 500214 196655.2 51520 -1 21
23 0 500550 196703.2 51800 -1 22
24 0 500758 196655.2 52160 -1 23
25 0 500990 196599.2 52560 -1 24
26 0 501678 196843.14 52880 -1 25
27 0 502238 197099.14 53040 -1 26
28 0 503254 197127.06 53200 -1 27
29 0 503622 197159.06 53480 -1 28
30 0 503918 197191.06 53880 -1 29
31 0 504142 197231.06 54240 -1 30
32 0 504430 197439.06 54520 -1 31
33 0 504678 197575.06 54640 -1 32
34 0 505462 197659.27 54760 -1 33
35 0 506254 197411.27 55000 -1 34
36 0 506622 197387.27 55280 -1 35
37 0 507078 197727.2 55600 -1 36
38 0 507174 197983.2 55760 -1 37
39 0 508070 198219.14 55880 -1 38
40 0 509318 198591.06 55800 -1 39
41 0 509838 199487.06 55920 -1 40
42 0 510270 200419.34 56320 -1 41
43 0 510238 201123.34 56480 -1 42
44 0 510374 201451.34 56600 -1 43
45 0 510654 201751.27 56800 -1 44
46 0 511294 202523.2 56880 -1 45
47 0 511574 203323.2 57080 -1 46
48 0 511654 203811.2 57360 -1 47
49 0 511670 204059.2 57720 -1 48
50 0 511694 204067.2 58040 -1 49
51 0 511750 204283.2 58400 -1 50
52 0 512062 204739.2 58600 -1 51
53 0 512598 205247.14 58920 -1 52
54 0 513142 205447.14 58960 -1 53
55 0 513758 206207.14 59160 -1 54
56 0 514182 207043.06 59360 -1 55
57 0 514790 207963.06 59760 -1 56
58 0 515358 208919.06 60360 -1 57
59 0 515702 210303.06 60720 -1 58
60 0 515870 210663.06 61240 -1 59
61 0 516014 210919.06 61560 -1 60
62 0 516238 211139.06 62240 -1 61
63 0 516534 211463.06 62640 -1 62
64 0 516502 211579.06 62960 -1 63
65 0 516518 211807.06 63480 -1 64
66 0 516902 211959.06 63920 -1 65
67 0 516974 211831.06 64240 -1 66
68 0 516934 211879.06 64680 -1 67
69 0 516934 211943.06 65000 -1 68
70 0 517062 212143.06 65400 -1 69
71 0 517126 212239.06 66040 -1 70
72 0 517238 212423.06 66320 -1 71
73 0 517558 212671.06 66800 -1 72
74 0 517782 212863.06 67320 -1 73
75 0 517830 212863.06 67640 -1 74
76 0 518022 212991.06 68160 -1 75
77 0 518646 213323.27 69200 -1 76
78 0 518910 213619.27 69640 -1 77
79 0 519198 213795.27 69920 -1 78
80 0 519742 214403.27 70240 -1 79
81 0 519726 214763.27 70600 -1 80
82 0 519662 215083.27 70840 -1 81
83 0 519598 215211.27 71120 -1 82
84 0 519518 215355.27 71480 -1 83
85 0 519582 215331.27 71840 -1 84
86 0 520062 215315.27 72200 -1 85
87 0 520438 215523.27 72520 -1 86
88 0 520710 215895.2 73080 -1 87
89 0 520998 216215.2 73520 -1 88
90 0 521214 216391.2 73840 -1 89
91 0 521422 216783.2 74200 -1 90
92 0 521534 217095.2 74760 -1 91
93 0 521830 217359.2 75120 -1 92
94 0 522518 217715.14 75880 -1 93
95 0 523030 218115.14 76240 -1 94
96 0 523558 218635.14 76800 -1 95
97 0 523854 218947.14 77200 -1 96
98 0 524126 219115.14 77560 -1 97
99 0 524222 219171.14 77680 -1 98
100 0 524590 219663.06 78000 -1 99
101 0 525518 220047.06 78000 -1 100
102 0 526158 220795.34 78040 -1 101
103 0 526910 221619.34 78160 -1 102
104 0 527262 222339.34 78600 -1 103
105 0 527150 222587.34 78880 -1 104
106 0 527142 222619.34 79040 -1 105
107 0 527102 223031.27 79160 -1 106
108 0 527414 223875.2 79080 -1 107
109 0 527702 224475.2 79360 -1 108
110 0 527654 224843.2 79680 -1 109
111 0 527542 225075.2 80040 -1 110
112 0 527486 225227.2 80360 -1 111
113 0 527390 225371.2 80640 -1 112
114 0 527302 225443.2 80920 -1 113
115 0 527262 225459.2 81320 -1 114
116 0 527486 225611.2 81640 -1 115
117 0 527670 225707.2 82000 -1 116
118 0 527966 226183.14 82280 -1 117
119 0 528166 226759.14 82560 -1 118
120 0 528062 227087.14 83000 -1 119
121 0 528118 227495.14 83320 -1 120
122 0 528278 227895.14 83720 -1 121
123 0 528486 228079.14 84040 -1 122
124 0 528510 228159.14 84400 -1 123
125 0 528686 228747.06 84560 -1 124
126 0 528974 229667.06 84880 -1 125
127 0 529014 229939.06 85240 -1 126
128 0 529038 230131.06 85560 -1 127
129 0 529142 230403.06 86000 -1 128
130 0 529182 230495.06 86320 -1 129
131 0 529710 230535.06 86840 -1 130
132 0 530110 230503.06 87320 -1 131
133 0 530294 230423.06 87680 -1 132
134 0 530366 230415.06 88080 -1 133
135 0 530406 230375.06 88440 -1 134
136 0 530286 230474.55 88760 -1 135
137 0 530606 230258.55 89080 -1 136
138 0 530622 230170.55 89360 -1 137
139 0 530742 230354.55 90040 -1 138
140 0 530910 230490.55 90520 -1 139
141 0 531158 230634.55 90960 -1 140
142 0 531518 230750.48 91160 -1 141
143 0 531838 230534.48 91520 -1 142
144 0 532286 230166.48 91960 -1 143
145 0 532614 230146.4 92360 -1 144
146 0 533022 229698.4 92840 -1 145
147 0 533054 229522.4 93160 -1 146
148 0 533294 229314.4 93520 -1 147
149 0 533406 229242.4 93920 -1 148
150 0 533854 228946.4 94280 -1 149
151 0 533958 228538.4 94600 -1 150
152 0 533982 228430.34 94960 -1 151
153 0 534118 227974.34 95120 -1 152
154 0 534686 227498.27 95160 -1 153
155 0 535054 227338.27 94880 -1 154
156 0 535318 227074.27 94600 -1 155
157 0 535366 227130.27 94240 -1 156
158 0 535614 227378.27 93800 -1 157
159 0 535750 227542.2 93480 -1 158
160 0 535822 228342.2 93400 -1 159
161 0 536726 229362.14 93280 -1 160
162 0 537462 229722.14 93400 -1 161
163 0 537806 229758.06 93680 -1 162
164 0 537982 229966.06 93800 -1 163
165 0 538158 230046.06 93960 -1 164
166 0 538790 230358.06 94040 153 165
167 0 538870 230534.06 93560 -1 166
168 0 538966 230702.06 93440 -1 167
169 0 539006 230890.14 93280 -1 168
170 0 539174 231066.14 93160 -1 169
171 0 539790 231502.06 93000 -1 170
172 0 540350 232246.06 93000 -1 171
173 0 540574 232938.14 92880 -1 172
174 0 541222 233426.14 92840 -1 173
175 0 541846 233874.14 92800 -1 174
176 0 542374 233942.06 92880 -1 175
177 0 543006 233862.06 92800 -1 176
178 0 543430 233794.06 92720 -1 177
179 0 543878 233786.06 92880 -1 178
180 0 544078 233762.06 93040 -1 179
181 0 544550 233654.2 93160 -1 180
182 0 545046 233638.2 93040 -1 181
183 0 545494 233554.14 92880 -1 182
184 0 546382 233318.06 92720 -1 183
185 0 546798 233106.06 92560 -1 184
186 0 547478 232714.06 92480 -1 185
187 0 547790 232554.06 92320 -1 186
188 0 547950 232450.06 92200 -1 187
189 0 548054 232410.06 92040 -1 188
190 0 548174 232490.06 91920 -1 189
191 0 548302 232530.06 91800 -1 190
192 0 548534 232522.06 91640 -1 191
193 0 548734 232506.06 91480 -1 192
194 0 548926 232222.14 91440 -1 193
195 0 548646 231790.14 91560 -1 194
196 0 548846 231118.14 92040 -1 195
197 0 548798 230670.14 92440 -1 196
198 0 548758 230230.14 92720 -1 197
199 0 548710 229926.14 93040 -1 198
200 0 548830 229818.06 93640 -1 199
201 0 548838 229578.06 93920 -1 200
202 0 548798 229330.06 94120 -1 201
203 0 548702 229250.06 94480 -1 202
204 0 548710 228478.06 94560 -1 203
205 0 548806 227130.06 94640 -1 204
206 0 548790 226634.06 94960 -1 205
207 0 548870 226570.06 95280 -1 206
208 0 548942 226450.06 95640 -1 207
209 0 548934 226221.55 95920 -1 208
210 0 548742 225853.55 96200 -1 209
211 0 548686 225557.55 96600 -1 210
212 0 548470 225293.55 96880 -1 211
213 0 548334 225117.55 97280 -1 212
214 0 548318 224877.55 97640 -1 213
215 0 548278 224781.55 98040 -1 214
216 0 548366 224685.55 98360 -1 215
217 0 548374 224477.55 98640 -1 216
218 0 548270 224101.55 98880 -1 217
219 0 548134 223741.55 99200 -1 218
220 0 547854 223457.48 99440 -1 219
221 0 547870 222745.48 99800 -1 220
222 0 548078 222553.48 100160 -1 221
223 0 548494 222385.48 100400 -1 222
224 0 548830 222353.48 100760 -1 223
225 0 549206 222085.4 101240 -1 224
226 0 549270 221677.4 101680 -1 225
227 0 549134 221253.4 102040 -1 226
228 0 549022 220781.4 102480 -1 227
229 0 548982 220317.4 102840 -1 228
230 0 549126 220133.4 103280 -1 229
231 0 549454 220069.4 103560 -1 230
232 0 549982 220149.4 103960 -1 231
233 0 550254 220117.4 104240 -1 232
234 0 550110 219933.4 104640 -1 233
235 0 549686 219721.34 104840 -1 234
236 0 549486 219233.34 105080 -1 235
237 0 549478 218969.34 105480 -1 236
238 0 549662 218601.34 105600 -1 237
239 0 549958 218249.34 105960 -1 238
240 0 550086 218117.27 106200 -1 239
241 0 550222 217769.2 106400 -1 240
242 0 550406 217001.2 106720 -1 241
243 0 550478 216617.2 107000 -1 242
244 0 550510 216321.2 107320 -1 243
245 0 550534 216009.2 107720 -1 244
246 0 550358 215861.14 107960 -1 245
247 0 550694 215317.14 108320 -1 246
248 0 551054 214901.14 108600 -1 247
249 0 551238 214357.14 109000 -1 248
250 0 551846 213837.14 109360 -1 249
251 0 551662 213505.06 109840 -1 250
252 0 551814 213441.06 110040 -1 251
253 0 551982 213241.06 110200 -1 252
254 0 552174 212993.06 110360 -1 253
255 0 552518 212645.06 110560 -1 254
256 0 552862 212165.06 111000 -1 255
257 0 552758 211813.06 111440 -1 256
258 0 553150 211237.06 111840 -1 257
259 0 553254 210757.06 112240 -1 258
260 0 553302 210657.14 112480 -1 259
261 0 553302 210409.14 112560 -1 260
262 0 553486 210393.14 112920 -1 261
263 0 553446 210033.14 113400 -1 262
264 0 553606 209585.14 113680 -1 263
265 0 553718 209121.14 113920 -1 264
266 0 553822 208625.14 114200 -1 265
267 0 553958 208261.06 114480 -1 266
268 0 554310 207941.06 114720 -1 267
269 0 554550 207581.06 115120 -1 268
270 0 554734 207381.06 115200 -1 269
271 0 554990 207161.06 115360 -1 270
272 0 555198 206889.06 115760 -1 271
273 0 555318 206629.06 116080 -1 272
274 0 555518 206201.14 116240 -1 273
275 0 555718 205889.14 116520 -1 274
276 0 555910 205425.14 116920 -1 275
277 0 556158 205177.14 117240 -1 276
278 0 556414 205053.06 117520 -1 277
279 0 556446 204873.06 117640 -1 278
280 0 557014 204537.06 118080 -1 279
281 0 557254 204129.06 118480 -1 280
282 0 557470 203729.06 118800 -1 281
283 0 557726 203357.48 119120 -1 282
284 0 557942 202549.48 119480 -1 283
285 0 558094 202429.48 119800 -1 284
286 0 558486 202201.4 120040 -1 285
287 0 558854 201937.4 120280 -1 286
288 0 558974 201753.4 120680 -1 287
289 0 559118 201497.4 121000 -1 288
290 0 559158 201137.4 121440 -1 289
291 0 559070 200925.34 121720 -1 290
292 0 559286 200681.27 121920 -1 291
293 0 559414 200241.27 122160 -1 292
294 0 559726 199853.2 122400 -1 293
295 0 559878 199285.2 122640 -1 294
296 0 559958 199053.2 122960 -1 295
297 0 560158 198741.2 123280 -1 296
298 0 560326 198621.2 123560 -1 297
299 0 560406 198509.2 123840 -1 298
300 0 560558 198233.14 124080 -1 299
301 0 561086 197817.14 124240 -1 300
302 0 561510 197633.14 124560 -1 301
303 0 561598 197441.14 124880 -1 302
304 0 561566 197041.14 125200 -1 303
305 0 561558 196889.14 125520 -1 304
306 0 561518 196833.14 125840 -1 305
307 0 561806 196713.14 126120 -1 306
308 0 562086 196533.06 126400 -1 307
309 0 562358 196249.27 126520 -1 308
310 0 562602 196021.2 126600 -1 309
311 0 562826 195813.2 127040 -1 310
312 0 563034 195605.2 127360 -1 311
313 0 563490 195269.2 127680 -1 312
314 0 563810 194925.2 128000 -1 313
315 0 564010 194677.2 128360 -1 314
316 0 564250 194473.14 128680 -1 315
317 0 564466 194353.14 128960 -1 316
318 0 564770 193873.14 129320 -1 317
319 0 565226 193337.14 129680 -1 318
320 0 565618 193169.14 129960 -1 319
321 0 566282 192985.14 130320 -1 320
322 0 566530 192729.14 130680 -1 321
323 0 566618 192525.06 130960 -1 322
324 0 567082 192005.06 131240 -1 323
325 0 567266 191661.06 131640 -1 324
326 0 567474 191385.11 131960 -1 325
327 0 568206 191355.06 132320 -1 326
328 0 568662 191171.06 132600 -1 327
329 0 568738 190957.03 133080 -1 328
330 0 568506 190205.03 133520 -1 329
331 0 568786 189891.14 133840 -1 330
332 0 569174 189787.14 133960 -1 331
333 0 569570 189711.14 134440 -1 332
334 0 569682 189443.14 134800 -1 333
335 0 569778 189147.14 135120 -1 334
336 0 569722 188913.11 135320 -1 335
337 0 570002 188849.11 135520 -1 336
338 0 570374 188833.11 135840 -1 337
339 0 570434 188809.11 136280 -1 338
340 0 570526 188743.06 136640 -1 339
341 0 570530 188591.06 136840 -1 340
342 0 570714 188359.06 137160 -1 341
343 0 571074 188081.03 137440 -1 342
344 0 571282 187825.03 137600 -1 343
345 0 571446 187585.03 137960 -1 344
346 0 571534 187429.03 138360 -1 345
347 0 571778 187295.06 138640 160 346
348 0 571898 187215.06 138880 -1 347
349 0 572146 187159.06 139040 -1 348
350 0 572234 187111.06 139160 -1 349
351 0 572554 187327.1 139240 -1 350
352 0 572914 187859.06 139560 -1 351
353 0 573218 187843.06 140040 -1 352
354 0 573314 187539.06 140320 -1 353
355 0 573650 187275.06 140800 -1 354
356 0 573962 187063.06 141000 -1 355
357 0 574538 186351.06 141520 -1 356
358 0 575122 186083.06 142160 -1 357
359 0 575906 186011.06 142680 -1 358
360 0 576450 185747.06 143040 -1 359
361 0 576527.8 185760.81 143080 -1 360
362 0 577306 185899.06 143480 -1 361
363 0 577546 185983.27 144000 -1 362
364 0 577738 185991.27 144360 -1 363
365 0 578018 185767.27 144760 -1 364
366 0 578346 185703.27 145160 -1 365
367 0 578290 185607.27 145520 -1 366
368 0 578266 185527.27 145840 -1 367
369 0 578794 185627.2 146280 -1 368
370 0 579354 185531.2 146640 -1 369
371 0 579906 185347.2 147080 -1 370
372 0 580282 185143.14 147440 -1 371
373 0 580762 185319.14 147680 -1 372
374 0 581218 185503.14 148000 -1 373
375 0 581402 185535.14 148360 -1 374
376 0 581570 185447.14 148680 -1 375
377 0 582394 185051.06 149080 -1 376
378 0 582618 184851.06 149440 -1 377
379 0 582978 185435.06 149840 -1 378
380 0 584538 184807.14 150600 -1 379
381 0 585098 184423.14 150960 -1 380
382 0 586122 184055.14 151360 -1 381
383 0 586426 183934.69 152080 -1 382
384 0 586538 183934.69 152200 -1 383
385 0 586890 184078.69 152320 -1 384
386 0 588010 184414.69 152400 -1 385
387 0 588970 184406.55 152880 -1 386
388 0 589818 184566.55 153160 -1 387
389 0 590442 184614.55 153520 -1 388
390 0 590618 184582.55 153640 -1 389
391 0 590762 184534.55 153840 -1 390
392 0 591466 184542.4 154040 -1 391
393 0 592042 184606.4 154160 -1 392
394 0 592554 184446.4 154320 -1 393
395 0 593450 184494.4 154440 -1 394
396 0 595194 184950.27 154520 -1 395
397 0 597354 184806.27 154520 -1 396
398 0 599338 184238.14 154640 -1 397
399 0 601866 183950.14 154680 -1 398
400 0 602634 183942.27 154920 -1 399
401 0 603274 183846.27 155040 -1 400
402 0 603530 183766.27 155160 -1 401
403 0 604378 183814.27 155240 -1 402
404 0 606298 184126.14 155320 -1 403
405 0 607322 184238.14 155440 -1 404
406 0 607786 184334.14 155600 -1 405
407 0 608586 184526.14 155720 -1 406
408 0 609978 184773.75 155840 -1 407
409 0 610282 184901.75 155960 -1 408
410 0 611866 185149.61 156040 -1 409
411 0 613146 185237.48 156160 -1 410
412 0 614794 185109.48 156200 -1 411
413 0 615738 185205.48 156360 -1 412
414 0 616362 185301.48 156520 -1 413
415 0 616874 185397.48 156680 -1 414
416 0 617194 185469.34 156800 -1 415
417 0 617610 185357.34 157000 -1 416
418 0 618170 185397.2 157120 -1 417
419 0 618810 185485.06 157320 -1 418
420 0 619018 185501.06 157560 -1 419
421 0 619586 185424.95 157680 -1 420
422 0 620354 185280.95 157800 -1 421
423 0 621474 185040.95 157960 -1 422
424 0 621858 185024.95 158080 -1 423
425 0 622418 185040.95 158200 -1 424
426 0 622738 185008.95 158320 -1 425
427 0 623826 185032.81 158480 -1 426
428 0 625698 184744.81 158560 -1 427
429 0 626162 184776.81 158720 -1 428
430 0 628066 184400.69 158840 -1 429
431 0 630498 183848.55 158920 -1 430
432 0 633458 183392.4 158880 -1 431
433 0 634706 182536.27 158840 -1 432
434 0 635810 181808.14 158760 -1 433
435 0 636530 181376.14 158480 -1 434
436 0 636706 181184.14 158360 -1 435
437 0 636946 181120.14 158200 -1 436
438 0 637346 180640.14 157840 -1 437
439 0 637522 180471.69 157680 -1 438
440 0 637730 180167.69 157560 -1 439
441 0 638338 179879.69 157400 -1 440
442 0 639042 179399.69 157280 -1 441
443 0 639346 179207.69 157120 -1 442
444 0 639794 178599.69 156680 -1 443
445 0 640210 178487.69 156400 -1 444
446 0 640418 178495.55 156280 -1 445
447 0 640786 178383.55 156120 -1 446
448 0 641010 178319.55 156000 -1 447
449 0 641266 178271.55 155880 -1 448
450 0 641650 177999.55 155640 -1 449
451 0 641858 178095.55 155360 -1 450
452 0 642114 177983.55 155280 -1 451
453 0 642482 177863.4 155160 -1 452
454 0 642674 177687.4 155040 -1 453
455 0 643394 177447.4 154800 -1 454
456 0 643906 177319.4 154440 -1 455
457 0 644418 177095.4 154160 -1 456
458 0 644738 176983.4 153960 -1 457
459 0 645026 176807.4 153800 -1 458
460 0 645490 176591.27 153680 -1 459
461 0 646162 176287.27 153520 -1 460
462 0 646690 175903.27 153360 -1 461
463 0 647282 175631.27 153240 -1 462
464 0 647746 175471.27 153080 -1 463
465 0 648130 175375.27 152960 -1 464
466 0 648994 174775.14 152840 -1 465
467 0 651618 173679.19 152800 -1 466
468 0 653410 172471.27 152720 -1 467
469 0 654506 171603.2 152640 -1 468
470 0 655002 171243.2 152520 -1 469
471 0 655266 171115.2 152360 -1 470
472 0 655586 170803.2 152200 -1 471
473 0 656162 170211.2 152120 -1 472
474 0 656594 169439.14 152040 -1 473
475 0 657178 168419.06 152160 -1 474
476 0 657578 168219.06 152400 -1 475
477 0 657738 168147.06 152560 -1 476
478 0 657698 168099.06 152840 -1 477
479 0 658114 167639.2 152840 -1 478
480 0 659618 167299.14 152840 -1 479
481 0 660834 167499.14 152840 -1 480
482 0 661824 168256 152800 115 481
483 0 661872 168368 152760 93 482
484 0 662577.4 168789.88 152880 -1 483
485 0 662760.06 168697.44 152960 -1 484
486 0 662753.75 168775.12 153000 -1 485
487 0 662707.75 168754.73 153040 -1 486
488 0 661920 168480 152720 71 483
489 0 662275 168528.22 152640 106 488
490 0 662080 168640 152560 141 489
491 0 662144 168896 152560 120 490
492 0 662336 169088 152560 166 491
493 0 662378.7 169152 152400 184 492
494 0 662400 169184 152320 194 493
495 0 662416 169205.33 152280 200 494
496 0 662464 169269.2 152160 218 495
497 0 662496 169312 152080 230 496
498 0 662528 169440 152080 263 497
499 0 662592 169440 152080 280 498
500 0 662848 169440 152040 230 499
501 0 662976 169408 152000 186 500
502 0 663200 169408 151840 163 501
503 0 663232 169420.8 151800 158 502
504 0 663360 169472 151640 141 503
505 0 663552 169632 151560 148 504
506 0 663808 169728 151520 168 505
507 0 664032 169760 151400 104 506
508 0 664288 169792 151280 96 507
509 0 664544 169824 151280 51 508
510 0 664800 169952 151240 71 509
511 0 665056 170080 151240 108 510
512 0 665280 170176 151120 150 511
513 0 665376 170272 151080 139 512
514 0 665472 170368 151040 128 513
515 0 665696 170496 151000 203 514
516 0 665888 170592 150840 181 515
517 0 666080 170784 150720 64 516
518 0 666272 170944 150600 120 517
519 0 666464 171136 150600 102 518
520 0 666624 171296 150440 150 519
521 0 666816 171488 150440 81 520
522 0 667008 171712 150440 51 521
523 0 667200 171904 150440 32 522
524 0 667392 172096 150520 51 523
525 0 667424 172128 150560 75 524
526 0 667584 172320 150600 80 525
527 0 667776 172512 150600 75 526
528 0 667840 172768 150560 75 527
529 0 667840 173024 150560 40 528
530 0 667840 173280 150520 32 529
531 0 667840 173536 150400 60 530
532 0 667816 173592 150360 72 531
533 0 667744 173760 150240 108 532
534 0 667744 173952 150040 45 533
535 0 667840 174112 149840 75 534
536 0 668000 174272 149640 32 535
537 0 668192 174432 149480 86 536
538 0 668320 174624 149320 51 537
539 0 668320 174880 149320 45 538
540 0 668288 175136 149320 115 539
541 0 668160 175328 149440 81 540
542 0 668032 175552 149440 71 541
543 0 667872 175776 149360 80 542
544 0 667744 176000 149320 102 543
545 0 667680 176256 149320 75 544
546 0 667680 176512 149320 81 545
547 0 667680 176768 149320 91 546
548 0 667776 177024 149360 80 547
549 0 667904 177216 149240 32 548
550 0 668064 177408 149160 40 549
551 0 668224 177600 149240 60 550
552 0 668266.7 177642.67 149160 60 551
553 0 668352 177728 149000 60 552
554 0 668448 177888 148800 32 553
555 0 668480 178016 148640 32 554
556 0 668476 178070.06 148560 -1 555
557 0 668483.94 178080.08 148520 -1 556
558 0 668484.75 178193.88 148440 -1 557
559 0 668504.5 178219.27 148400 -1 558
560 0 668444.6 178241.94 148320 -1 559
561 0 668288 177792 149400 60 551
562 0 668128 177952 149600 81 561
563 0 668000 178176 149720 51 562
564 0 667840 178368 149840 32 563
565 0 667648 178560 149920 51 564
566 0 667485.6 178877.28 149960 32 565
567 0 667200 178752 150000 40 566
568 0 666976 178592 149960 32 567
569 0 666784 178400 149960 40 568
570 0 666656 178240 150160 45 569
571 0 666720 178048 150360 40 570
572 0 666880 177888 150560 51 571
573 0 666928 177776 150600 45 572
574 0 666976 177664 150640 40 573
575 0 667061.6 177527.17 150680 51 574
576 0 667158.75 177443.67 150720 -1 575
577 0 667185.6 177449.31 150760 -1 576
578 0 667150.75 177420.53 150800 -1 577
579 0 667616 171936 150640 60 525
580 0 667744 171712 150720 51 579
581 0 667968.4 171449.08 150760 40 580
582 0 662944 169152 151960 175 501
583 0 662944 168896 152000 202 582
584 0 663104 168704 152080 194 583
585 0 663232 168480 152080 181 584
586 0 663392 168320 151960 217 585
587 0 663616 168288 151840 192 586
588 0 663776 168352 151640 157 587
589 0 663721.4 168293.2 151520 82 588
590 0 663685.1 168253.69 151440 32 589
591 0 663547.75 168250.44 151400 35 590
592 0 662528 169664 152200 139 499
593 0 662496 169920 152200 64 592
594 0 662496 170176 152280 122 593
595 0 662593.6 170280.8 152400 137 594
596 0 662640.6 170341.23 152480 148 595
597 0 662816 170560 152560 160 596
598 0 663008 170752 152560 208 597
599 0 663232 170912 152520 200 598
600 0 663424 171072 152480 178 599
601 0 663680 171072 152560 143 600
602 0 663936 171072 152640 51 601
603 0 664064 171104 152640 134 602
604 0 664064 171094.86 152720 138 603
605 0 664064 171072 152920 148 604
606 0 664000 171072 153080 109 605
607 0 663968 171072 153160 90 606
608 0 663904 171200 153400 75 607
609 0 664032 171232 153640 32 608
610 0 664128 171360 153840 71 609
611 0 664256 171424 154080 71 610
612 0 664384 171520 154280 51 611
613 0 664544 171680 154480 75 612
614 0 664704 171808 154680 64 613
615 0 664864 171872 154880 81 614
616 0 665056 172000 155080 86 615
617 0 665248 172160 155240 101 616
618 0 665472 172288 155400 71 617
619 0 665696 172320 155560 71 618
620 0 665856 172352 155760 115 619
621 0 665984 172416 156000 96 620
622 0 666176 172512 156200 81 621
623 0 666325.3 172576 156280 121 622
624 0 666570.3 172560.44 156320 90 623
625 0 666970.75 172386.83 156320 -1 624
626 0 667145.1 172432.19 156400 -1 625
627 0 667231.3 172445.42 156440 -1 626
628 0 667567.1 172411.22 156440 -1 627
629 0 667790.56 172396.72 156480 -1 628
630 0 667861.6 172381.36 156520 -1 629
631 0 667895.75 172401.31 156560 -1 630
632 0 668029.56 172394.39 156600 -1 631
633 0 668333 172391.86 156560 -1 632
634 0 668309.25 172407.64 156520 -1 633
635 0 666595.25 172578.14 156440 -1 624
636 0 666616.3 172551.86 156480 -1 635
637 0 666400 172608 156320 141 623
638 0 666432 172864 156320 120 637
639 0 666635.25 173096.67 156320 75 638
640 0 666816 173216 156440 75 639
641 0 667040 173248 156600 81 640
642 0 667059.2 173132.8 156720 63 641
643 0 667072 173056 156800 51 642
644 0 667168 172928 157000 64 643
645 0 667200 172896 157280 90 644
646 0 667264 172704 157440 80 645
647 0 667328 172608 157520 70 646
648 0 667392 172512 157600 60 647
649 0 667488 172416 157600 75 648
650 0 667264 173440 156600 80 641
651 0 667520 173536 156600 71 650
652 0 667744 173632 156720 81 651
653 0 668000 173696 156840 51 652
654 0 668256 173696 156880 120 653
655 0 668480 173568 156880 81 654
656 0 668511.4 173528.11 156920 80 655
657 0 668928 173312 157000 60 656
658 0 669120 173152 157080 64 657
659 0 669280 172960 157120 64 658
660 0 669344 172960 157120 60 659
661 0 669715.6 172838.5 157040 -1 660
662 0 669813.5 172794.95 157000 -1 661
663 0 669821.8 172794.16 156960 -1 662
664 0 664320 171104 152640 150 603
665 0 664544 170976 152640 108 664
666 0 664768 170816 152680 98 665
667 0 664960 170624 152680 107 666
668 0 665152 170464 152760 120 667
669 0 665376 170272 152760 80 668
670 0 665632 170176 152760 64 669
671 0 665888 170144 152760 64 670
672 0 666144 170144 152760 75 671
673 0 666400 170112 152760 51 672
674 0 666579.06 169931.39 152760 80 673
675 0 666816 169728 152720 107 674
676 0 667008 169536 152680 122 675
677 0 667200 169344 152680 81 676
678 0 667392 169152 152760 124 677
679 0 667648 169088 152760 86 678
680 0 667872 168928 152760 80 679
681 0 668032 168832 152560 60 680
682 0 668256 168832 152440 80 681
683 0 668480 168736 152320 156 682
684 0 668704 168608 152280 200 683
685 0 669967.25 168630.67 152280 -1 684
686 0 668896 168448 152200 163 684
687 0 669088 168352 152000 166 686
688 0 669280 168352 151800 108 687
689 0 669504 168352 151640 189 688
690 0 669760 168352 151640 150 689
691 0 670016 168384 151520 124 690
692 0 670061.94 168397 151360 84 691
693 0 670176 168320 151320 75 692
694 0 670240 168288 151080 51 693
695 0 670240 168384 150840 40 694
696 0 670112 168576 150720 45 695
697 0 669952 168736 150600 40 696
698 0 669976.1 168792.98 150560 40 697
699 0 669792 168896 150440 40 698
700 0 669632 169024 150240 90 699
701 0 669440 169120 150120 75 700
702 0 669306.8 169191.2 150000 -1 701
703 0 669313 169161.5 149960 -1 702
704 0 669319.1 169131.78 149920 -1 703
705 0 669353.06 169068.9 149880 -1 704
706 0 662368 169568 151880 80 498
707 0 662208 169728 151680 71 706
708 0 662176 169760 151400 140 707
709 0 662304 169792 151160 203 708
710 0 662472 169888 151040 176 709
711 0 662528 169920 151000 168 710
712 0 662720 170112 150960 108 711
713 0 662784 170368 150880 107 712
714 0 662784 170560 150800 71 713
715 0 662784 170816 150760 40 714
716 0 662816 171072 150720 32 715
717 0 662848 171328 150680 40 716
718 0 662912 171584 150640 51 717
719 0 662976 171840 150600 40 718
720 0 663168 172032 150600 40 719
721 0 663360 172192 150720 32 720
722 0 663456 172416 150800 64 721
723 0 663456 172672 150800 71 722
724 0 663488 172928 150800 51 723
725 0 663616 173152 150800 80 724
726 0 663744 173376 150800 71 725
727 0 663808 173632 150800 60 726
728 0 663840 173888 150800 64 727
729 0 663936 174112 150880 96 728
730 0 664000 174368 150920 81 729
731 0 664096 174560 151080 90 730
732 0 664256 174752 151200 98 731
733 0 664416 174912 151400 137 732
734 0 664544 175072 151560 108 733
735 0 664704 175232 151760 81 734
736 0 664864 175296 151960 91 735
737 0 664992 175424 152160 148 736
738 0 664992 175584 152400 108 737
739 0 665024 175712 152640 108 738
740 0 665130.7 175792 152840 124 739
741 0 665152 175808 152880 128 740
742 0 665184 175936 153120 91 741
743 0 665209.6 176064 153280 59 742
744 0 665216 176096 153320 51 743
745 0 665376 176224 153520 154 744
746 0 665408 176256 153560 175 745
747 0 665472 176320 153640 217 746
748 0 665696 176320 153800 124 747
749 0 665216.8 175774.25 153800 -1 748
750 0 665206.06 175344.64 153800 -1 749
751 0 665920 176320 154000 75 748
752 0 665968 176352 154040 71 751
753 0 666088.5 176442.34 154120 63 752
754 0 666112 176448 154160 60 753
755 0 666272 176512 154360 108 754
756 0 666464 176576 154520 81 755
757 0 666688 176704 154640 60 756
758 0 666848 176800 154840 60 757
759 0 667072 176768 154960 90 758
760 0 667232 176800 155160 71 759
761 0 667488 176928 155240 98 760
762 0 667680 177056 155360 71 761
763 0 667936 177152 155400 80 762
764 0 668192 177184 155440 75 763
765 0 668416 177216 155560 90 764
766 0 668640 177344 155600 60 765
767 0 668896 177408 155600 60 766
768 0 669152 177408 155520 71 767
769 0 669344 177376 155360 90 768
770 0 669504 177536 155240 91 769
771 0 669324.56 177088.06 155200 -1 770
772 0 669341.56 177028.4 155120 -1 771
773 0 669371.06 177050.53 155080 -1 772
774 0 669696 177568 155160 80 770
775 0 669856 177760 155080 75 774
776 0 669984 177984 155080 80 775
777 0 670048 178240 155080 51 776
778 0 670176 178400 154920 75 777
779 0 670400 178496 154840 40 778
780 0 670592 178688 154760 51 779
781 0 670656 178848 154560 32 780
782 0 670681.6 178880 154520 32 781
783 0 670640.6 178952.08 154480 32 782
784 0 670677.6 178965.55 154440 32 783
785 0 670701.06 178967.56 154360 32 784
786 0 670944 179040 154160 96 785
787 0 671168 179136 154000 80 786
788 0 671424 179232 154000 75 787
789 0 671616 179392 153880 98 788
790 0 671776 179552 153760 64 789
791 0 671904 179680 153680 71 790
792 0 671968 179744 153640 75 791
793 0 672128 179872 153480 32 792
794 0 672288 180032 153360 32 793
795 0 672256 180288 153280 51 794
796 0 672214.06 180453.67 153320 51 795
797 0 672231.5 180607.53 153360 -1 796
798 0 672234.1 180607.64 153440 -1 797
799 0 669856 177376 155080 75 774
800 0 670016 177184 155120 86 799
801 0 670240 177184 155280 75 800
802 0 670838.94 177282.58 155360 51 801
803 0 670939.5 177258.66 155400 51 802
804 0 670720 177248 155440 51 803
805 0 671138.94 177150.45 155440 64 804
806 0 671200 177120 155520 91 805
807 0 671232 177120 155520 101 806
808 0 671331.3 177083.4 155600 -1 807
809 0 665458 176141.2 154040 -1 752
810 0 665352.25 176024.78 154160 -1 809
811 0 665354.5 176000.7 154320 -1 810
812 0 665536 176512 153440 98 747
813 0 665632 176704 153240 64 812
814 0 665792 176864 153080 60 813
815 0 665952 177024 152880 124 814
816 0 666112 177056 152680 51 815
817 0 666272 177088 152480 32 816
818 0 666400 177248 152280 71 817
819 0 666528 177344 152040 51 818
820 0 666560 177376 152000 51 819
821 0 666583.25 177388.45 151920 -1 820
822 0 666600 177464.39 151880 -1 821
823 0 666695.8 177485.95 151840 -1 822
824 0 666782.3 177510.19 151800 -1 823
825 0 666813.4 177527.88 151760 -1 824
826 0 666875.75 177549.28 151720 -1 825
827 0 666870.25 177520.1 151680 -1 826
828 0 666856.3 177520.14 151640 -1 827
829 0 666881.5 177559.95 151600 -1 828
830 0 659938 167067.14 152760 -1 480
831 0 660186 166787.14 152640 -1 830
832 0 660290 166651.14 152480 -1 831
833 0 660338 166291.14 152320 -1 832
834 0 660626 165367.06 152200 -1 833
835 0 660938 164911.06 152040 -1 834
836 0 661066 164731.27 151920 -1 835
837 0 661210 164691.27 151760 -1 836
838 0 661522 164591.2 151640 -1 837
839 0 661898 164451.14 151600 -1 838
840 0 662090 164195.14 151440 -1 839
841 0 662266 163915.14 151320 -1 840
842 0 662962 163223.06 151240 -1 841
843 0 663762 163047.06 151320 -1 842
844 0 664050 163035.06 151440 -1 843
845 0 664490 162947.06 151600 -1 844
846 0 664594 162943.14 151760 -1 845
847 0 664778 162887.14 151840 -1 846
848 0 665778.06 162583.16 151880 -1 847
849 0 666698 161951.14 151920 -1 848
850 0 666842 161563.06 152120 -1 849
851 0 667198 161209.03 152320 -1 850
852 0 667266 161209.03 152400 -1 851
853 0 667326 161229.03 152560 -1 852
854 0 667238 161273.03 152680 -1 853
855 0 667234 161297.03 152840 -1 854
856 0 667314 161241.03 153000 -1 855
857 0 667294 161353.03 153160 -1 856
858 0 667298 161389.03 153320 -1 857
859 0 667382 161389.03 153480 -1 858
860 0 667330 161313.03 153640 -1 859
861 0 667470 161331.14 153760 -1 860
862 0 667582 161371.14 153960 -1 861
863 0 667574 161371.14 154080 -1 862
864 0 667550 161339.14 154280 -1 863
865 0 667590 161315.14 154440 -1 864
866 0 667622 161283.14 154560 -1 865
867 0 667670 161123.14 154600 -1 866
868 0 667838 160755.14 154640 -1 867
869 0 667886 160675.14 154520 -1 868
870 0 667638 161235.14 154720 -1 867
871 0 667902 161267.14 154880 -1 870
872 0 668134 161323.14 155000 -1 871
873 0 668702 161291.1 155000 -1 872
874 0 669694 161691.03 154920 -1 873
875 0 669812.7 161734.33 154880 -1 874
876 0 670050 161821.03 154800 -1 875
877 0 670350 161821.03 154720 156 876
878 0 670566 161889.03 154600 221 877
879 0 670766 161977.06 154520 -1 878
880 0 671522 162247.03 154560 -1 879
881 0 671950 162601.05 154640 -1 880
882 0 671994 162533.03 154520 -1 881
883 0 671938 162569.03 154360 -1 882
884 0 671778 162649.03 154240 -1 883
885 0 671718 162715.06 154080 -1 884
886 0 671798 162701.03 153960 -1 885
887 0 672110 162613.03 154760 -1 881
888 0 672318 162591.03 154840 -1 887
889 0 672378 162619.03 154960 -1 888
890 0 672402 162625.03 155120 -1 889
891 0 672434 162651.14 155360 -1 890
892 0 672470 162611.14 155440 -1 891
893 0 672510 162615.14 155600 -1 892
894 0 672602 162577.11 155680 -1 893
895 0 673074 162295.06 155760 -1 894
896 0 673618 162365.03 155800 -1 895
897 0 673830 162385.03 155960 -1 896
898 0 673906 162373.03 156120 -1 897
899 0 674106 162311.03 156280 -1 898
900 0 674374 162337.06 156360 -1 899
901 0 674730 162311.03 156440 -1 900
902 0 675346 162193.06 156480 -1 901
903 0 676026 161971.03 156520 -1 902
904 0 676150 161947.03 156640 -1 903
905 0 676186 162063.03 156720 -1 904
906 0 676334 162391.03 156760 -1 905
907 0 676470 162529.11 156680 -1 906
908 0 676542 162639.03 156600 -1 907
909 0 676698 162779.03 156560 -1 908
910 0 676074 162269.03 156680 -1 905
911 0 675734 162545.03 156640 -1 910
912 0 675718 162511.06 156560 -1 911
913 0 675646 162523.06 156440 -1 912
914 0 675498 162643.06 156320 -1 913
915 0 675446 162817.11 156200 -1 914
916 0 675338 162981.11 156040 -1 915
917 0 675198 163035.14 155920 -1 916
918 0 675074 163047.14 155760 -1 917
919 0 674946 163205.03 155720 -1 918
920 0 674574 163341.03 155760 -1 919
921 0 674422 163387.03 155720 -1 920
922 0 674410 163399.03 155800 -1 920
923 0 674338 163467.03 155840 -1 922
924 0 675634 162635.06 156760 -1 911
925 0 675490 162587.06 156880 -1 924
926 0 676334 161797.06 156680 -1 904
927 0 676494 161781.06 156760 -1 926
928 0 676594 161737.06 156880 -1 927
929 0 676834 161757.06 157040 -1 928
930 0 677010 161767.11 157200 -1 929
931 0 677154 161787.11 157360 -1 930
932 0 677250 161791.11 157400 -1 931
933 0 677406 161785.03 157480 -1 932
934 0 677594 161799.03 157640 -1 933
935 0 677922 161899.03 157760 -1 934
936 0 678122 161989.06 157960 -1 935
937 0 678218 161957.06 158080 -1 936
938 0 678510 161905.06 158240 -1 937
939 0 678666 161935.11 158400 -1 938
940 0 678790 161963.11 158600 -1 939
941 0 678798 162007.11 158760 -1 940
942 0 678818 162067.11 158920 -1 941
943 0 678978 161983.11 159200 -1 942
944 0 679026 161871.11 159400 -1 943
945 0 678622 161567.11 159400 -1 944
946 0 678198 161415.11 159520 -1 945
947 0 678018 161289.03 159600 -1 946
948 0 677926 161251.03 159720 -1 947
949 0 677882 161187.03 159880 -1 948
950 0 677730 161003.03 160040 -1 949
951 0 677538 160895.03 160080 -1 950
952 0 679234 162001.03 159480 -1 944
953 0 679706 162107.03 159560 -1 952
954 0 680254 162081.03 159520 -1 953
955 0 680118 161857.06 159560 -1 954
956 0 680114 161795.11 159680 -1 955
957 0 680054 161823.11 159840 -1 956
958 0 680894 162339.03 159560 -1 954
959 0 681270 162681.06 159600 -1 958
960 0 682054 162711.03 159640 -1 959
961 0 682638 162755.06 159680 -1 960
962 0 682830 162823.06 159760 -1 961
963 0 682918 162871.06 159880 -1 962
964 0 682958 162911.06 160000 -1 963
965 0 682918 162919.06 160080 -1 964
966 0 682974 162815.06 159600 -1 961
967 0 683142 162887.06 159480 -1 966
968 0 683214 162855.06 159280 -1 967
969 0 683310 162823.06 159200 -1 968
970 0 683342 162747.14 159000 -1 969
971 0 683358 162659.14 158920 -1 970
972 0 683734 163151.06 158880 -1 971
973 0 683830 163287.06 158800 -1 972
974 0 683862 163339.06 158440 -1 973
975 0 683878 163251.06 158360 -1 974
976 0 683950 163187.06 158240 -1 975
977 0 683846 163211.06 158080 -1 976
978 0 683926 163211.06 157920 -1 977
979 0 683198 162487.06 158840 -1 971
980 0 683294 162295.06 158720 -1 979
981 0 683230 162099.06 158640 -1 980
982 0 683078 161967.06 158560 -1 981
983 0 683046 161759.06 158440 -1 982
984 0 683006 161591.06 158320 -1 983
985 0 682846 161543.06 158280 -1 984
986 0 682854 161525.03 158160 -1 985
987 0 682810 161449.03 158000 -1 986
988 0 682546 161393.03 157920 -1 987
989 0 676054 161875.03 156440 -1 903
990 0 676098 161775.03 156280 -1 989
991 0 675982 161717.03 156160 -1 990
992 0 675830 161653.03 156040 -1 991
993 0 675722 161475.03 155960 -1 992
994 0 675646 161421.03 155800 -1 993
995 0 675506 161285.03 155640 -1 994
996 0 675502 161169.03 155480 -1 995
997 0 675554 161081.03 155320 -1 996
998 0 675638 161131.03 155280 -1 997
999 0 675714 161275.03 155160 -1 998
1000 0 675770 161295.03 155120 -1 999
1001 0 675854 161275.03 155000 -1 1000
1002 0 675890 161249.03 154880 -1 1001
1003 0 676022 161377.03 154760 -1 1002
1004 0 676134 161353.03 154640 -1 1003
1005 0 676106 161347.03 154520 -1 1004
1006 0 676106 161335.03 154440 -1 1005
1007 0 676346 161369.03 154600 -1 1004
1008 0 676422 161571.06 154480 -1 1007
1009 0 676530 161591.06 154640 -1 1007
1010 0 675530 161011.03 155280 -1 997
1011 0 675554 160907.03 155160 -1 1010
1012 0 675710 160827.03 155080 -1 1011
1013 0 675798 160713.03 155000 -1 1012
1014 0 675998 160533.03 154880 -1 1013
1015 0 676206 160479.03 154800 -1 1014
1016 0 676350 160507.03 154840 -1 1015
1017 0 676422 160411.03 154760 -1 1016
1018 0 676458 160303.03 154720 -1 1017
1019 0 672614 162857.03 154800 -1 888
1020 0 672710 163073.03 154720 -1 1019
1021 0 672646 163171.03 154600 -1 1020
1022 0 672530 163447.03 154480 -1 1021
1023 0 672490 163657.03 154360 -1 1022
1024 0 672442 163813.05 154280 -1 1023
1025 0 672406 163953.05 154200 -1 1024
1026 0 672394 164019.03 154080 -1 1025
1027 0 672198 164099.03 154000 -1 1026
1028 0 672110 164125.03 153880 -1 1027
1029 0 672058 164121.03 153720 -1 1028
1030 0 671898 164265.03 153640 -1 1029
1031 0 671590 164297.03 153600 -1 1030
1032 0 671550 164325.03 153480 -1 1031
1033 0 671562 164389.03 153400 -1 1032
1034 0 671574 164449.03 153320 -1 1033
1035 0 671550 164521.03 153200 -1 1034
1036 0 671498 164569.03 153080 -1 1035
1037 0 671410 164633.03 153040 -1 1036
1038 0 671426 164749.03 152880 -1 1037
1039 0 671438 164363.03 153640 -1 1031
1040 0 671366 164407.03 153720 -1 1039
1041 0 671394 164459.03 153840 -1 1040
1042 0 671762 164267.03 153680 -1 1030
1043 0 670430 161767.11 154440 -1 879
1044 0 670390 161715.11 154360 -1 1043
1045 0 670606 161937.03 154280 -1 1044
1046 0 670650 162017.03 154160 -1 1045
1047 0 670698 162169.03 154080 -1 1046
1048 0 670686 162241.03 153960 -1 1047
1049 0 670150 161437.03 154360 -1 1044
1050 0 670170 161373.03 154280 -1 1049
1051 0 669830 161751.06 155040 -1 874
1052 0 669742 161751.06 155200 -1 1051
1053 0 669790 161871.06 155320 -1 1052
1054 0 669718 161847.06 155480 -1 1053
1055 0 669582 161751.06 155600 -1 1054
1056 0 669550 161833.03 155760 -1 1055
1057 0 669662 161877.03 155880 -1 1056
1058 0 669714 161713.03 156040 -1 1057
1059 0 669690 161581.03 156200 -1 1058
1060 0 669710 161517.03 156360 -1 1059
1061 0 669774 161313.03 156480 -1 1060
1062 0 669690 161183.06 156640 -1 1061
1063 0 669782 161175.06 156840 -1 1062
1064 0 669666 161203.06 157000 -1 1063
1065 0 669582 161103.06 157200 -1 1064
1066 0 669518 161197.03 157320 -1 1065
1067 0 669366 161169.03 157400 -1 1066
1068 0 668462 161027.06 155080 -1 873
1069 0 668286 160843.06 155200 -1 1068
1070 0 668374 160651.06 155320 -1 1069
1071 0 668302 160425.03 155400 -1 1070
1072 0 668130 160263.03 155480 -1 1071
1073 0 667826 160157.03 155560 -1 1072
1074 0 667750 161299.06 155040 -1 872
1075 0 667590 161323.06 155160 -1 1074
1076 0 667394 161405.03 155320 -1 1075
1077 0 667226 161477.03 155480 -1 1076
1078 0 667106 161501.03 155640 -1 1077
1079 0 667022 161505.03 155800 -1 1078
1080 0 666774 161435.06 156000 -1 1079
1081 0 666622 161475.06 156160 -1 1080
1082 0 666286 161535.06 156240 -1 1081
1083 0 666202 161521.03 156360 -1 1082
1084 0 666034 161553.03 156480 -1 1083
1085 0 666018 161607.03 156600 -1 1084
1086 0 665902 161659.03 156720 -1 1085
1087 0 665750 161785.06 156880 -1 1086
1088 0 665502 161909.06 156960 -1 1087
1089 0 665174 161959.03 157000 -1 1088
1090 0 665118 161983.03 157080 -1 1089
1091 0 664974 162063.03 157200 -1 1090
1092 0 664794 162097.03 157360 -1 1091
1093 0 664814 162341.03 157440 -1 1092
1094 0 664830 162419.03 157600 -1 1093
1095 0 664706 162631.03 157640 -1 1094
1096 0 664674 162791.03 157600 -1 1095
1097 0 664546 162935.03 157440 -1 1096
1098 0 665014 161873.03 156920 -1 1089
1099 0 664818 161893.03 156840 -1 1098
1100 0 664526 161959.06 156760 -1 1099
1101 0 664114 162029.03 156680 -1 1100
1102 0 663886 162263.03 156720 -1 1101
1103 0 663718 162499.03 156840 -1 1102
1104 0 663562 162821.06 156960 -1 1103
1105 0 667410 161095.14 152080 -1 850
1106 0 667682 161007.14 151920 -1 1105
1107 0 668074 160811.06 151800 -1 1106
1108 0 668122 160771.06 151600 -1 1107
1109 0 668186 160547 151520 -1 1108
1110 0 668218 160435.06 151480 -1 1109
1111 0 668546 159479.1 151440 -1 1110
1112 0 669130 158951.06 151480 -1 1111
1113 0 670210 159023.06 151480 -1 1112
1114 0 670978 159027.06 151480 -1 1113
1115 0 671402 158943.06 151600 -1 1114
1116 0 672242 158747.06 151640 -1 1115
1117 0 672714 158811.06 151680 -1 1116
1118 0 672994 158863.06 151800 -1 1117
1119 0 673130 158687.06 152000 -1 1118
1120 0 673306 158519.06 151920 -1 1119
1121 0 673346 158287.06 151800 -1 1120
1122 0 673762 158115.06 151720 -1 1121
1123 0 673898 157987.06 151600 -1 1122
1124 0 674034 157875.06 151520 -1 1123
1125 0 674282 157423.14 151560 -1 1124
1126 0 674434 157399.14 151680 -1 1125
1127 0 674370 157335.14 151800 -1 1126
1128 0 674194 157807.14 151440 -1 1124
1129 0 674234 157727.14 151320 -1 1128
1130 0 674266 157671.14 151200 -1 1129
1131 0 674330 157687.14 151080 -1 1130
1132 0 674312 157693 150960 -1 1131
1133 0 674306 157695.14 150920 -1 1132
1134 0 674218 157751.14 150760 -1 1133
1135 0 674418 158231.14 150760 -1 1134
1136 0 674413.1 158276.7 150720 -1 1135
1137 0 674392.1 158358.44 150680 -1 1136
1138 0 674391.44 158445.73 150640 -1 1137
1139 0 674398.7 158484.33 150600 -1 1138
1140 0 674490 158039.14 150720 -1 1134
1141 0 674570 158119.14 150640 -1 1140
1142 0 675552 158592 150360 60 1141
1143 0 675712 158496 150160 128 1142
1144 0 675744 158272 149960 168 1143
1145 0 675744 158208 149960 150 1144
1146 0 675744 157952 149920 40 1145
1147 0 675776 157696 149840 80 1146
1148 0 675343.06 157235.78 149960 -1 1147
1149 0 675229.56 157408.19 150080 -1 1148
1150 0 675216.6 157393.83 150120 -1 1149
1151 0 675193.56 157391.56 150160 -1 1150
1152 0 675936 157504 149720 124 1147
1153 0 676096 157344 149600 166 1152
1154 0 676192 157088 149520 217 1153
1155 0 676288 156864 149440 269 1154
1156 0 676352 156608 149400 137 1155
1157 0 676352 156352 149400 107 1156
1158 0 676288 156096 149400 178 1157
1159 0 676224 155904 149200 175 1158
1160 0 676416 155744 149160 115 1159
1161 0 676608 155712 149000 60 1160
1162 0 676800 155616 148800 60 1161
1163 0 676992 155456 148640 71 1162
1164 0 677120 155264 148520 40 1163
1165 0 677056 155072 148360 51 1164
1166 0 677089.9 154979.4 148320 76 1165
1167 0 676928 154848 148240 128 1166
1168 0 676864 154624 148120 51 1167
1169 0 676832 154464 147920 160 1168
1170 0 676760.3 154404.72 147840 134 1169
1171 0 676817 154398.03 147560 -1 1170
1172 0 675904 158176 149760 102 1145
1173 0 676096 158080 149560 134 1172
1174 0 676320 158112 149440 198 1173
1175 0 676352 158105.6 149400 203 1174
1176 0 676480 158080 149240 226 1175
1177 0 676499.2 158054.4 149200 216 1176
1178 0 676576 157952 149040 178 1177
1179 0 676672 157888 148800 108 1178
1180 0 676672 157792 148560 51 1179
1181 0 676640 157792 148280 98 1180
1182 0 676576 157728 148040 122 1181
1183 0 676544 157696 147960 104 1182
1184 0 676535 157725 147840 -1 1183
1185 0 676538 157649 147760 -1 1184
1186 0 676538.2 157602.2 147720 -1 1185
1187 0 676527 157552.64 147680 -1 1186
1188 0 676532 157507.45 147640 -1 1187
1189 0 674034 157599.14 150720 -1 1134
1190 0 673882 157735.14 150600 -1 1189
1191 0 673733.5 158197 150480 -1 1190
1192 0 673684.06 158351.02 150440 -1 1191
1193 0 673683 158503.94 150400 -1 1192
1194 0 673652.7 158605.84 150360 -1 1193
1195 0 673492.4 158792.84 150280 -1 1194
1196 0 673433.7 158842.9 150160 -1 1195
1197 0 673301 158835.27 150120 -1 1196
1198 0 673292.75 158892.58 150000 -1 1197
1199 0 673443.2 158824.17 149840 -1 1198
1200 0 673551 158738.88 149680 -1 1199
1201 0 673577.25 158728.14 149640 -1 1200
1202 0 673648.94 158658.89 149600 -1 1201
1203 0 669434 158523.06 151520 -1 1112
1204 0 669354 158247.06 151640 -1 1203
1205 0 669090 157839.06 151720 -1 1204
1206 0 668218 157663.06 151720 -1 1205
1207 0 668034 157555.14 151840 -1 1206
1208 0 667810 157431.06 151920 -1 1207
1209 0 667682 157375.06 152000 -1 1208
1210 0 667290 157431.06 152080 -1 1209
1211 0 666754 157207.06 152040 -1 1210
1212 0 666266 156903.06 152080 -1 1211
1213 0 666034 156919.06 151960 -1 1212
1214 0 665794 156959.06 151800 -1 1213
1215 0 665634 156775.06 151720 -1 1214
1216 0 665602 156535.06 151680 -1 1215
1217 0 665602 156455.06 151600 -1 1216
1218 0 665592.44 156425.6 151560 -1 1217
1219 0 665544 156370.06 151440 -1 1218
1220 0 665519.94 156393.2 151360 -1 1219
1221 0 665420 156436.89 151320 -1 1220
1222 0 665377.8 156453.61 151240 -1 1221
1223 0 665303.8 156471.02 151200 -1 1222
1224 0 665335.25 156447.27 151120 -1 1223
1225 0 665357.25 156441.5 151080 -1 1224
1226 0 665372 156446.1 151000 -1 1225
1227 0 665390.44 156466.38 150960 -1 1226
1228 0 665373.1 156450.75 150920 -1 1227
1229 0 665294.75 156492.03 150840 -1 1228
1230 0 665050.9 156766.5 150840 -1 1229
1231 0 665192.6 156711.05 150760 -1 1230
1232 0 665207.3 156692.58 150680 -1 1231
1233 0 665078.9 156849.56 150600 -1 1232
1234 0 665010.06 156948.52 150520 -1 1233
1235 0 664921.25 157029.38 150480 -1 1234
1236 0 664887.5 157052.31 150440 -1 1235
1237 0 664830.75 157102.02 150400 -1 1236
1238 0 664772.3 157106.44 150360 -1 1237
1239 0 664719.06 157143.97 150280 -1 1238
1240 0 664656.75 157132.78 150240 -1 1239
1241 0 664628.4 157154.34 150160 -1 1240
1242 0 664604.3 157122.48 150120 -1 1241
1243 0 664593.1 157107.16 150040 -1 1242
1244 0 665123.6 156927.95 150680 -1 1231
1245 0 664797.4 156896.94 150840 -1 1230
1246 0 664742.25 156951.88 150880 -1 1245
1247 0 665411.9 156364.77 150800 -1 1229
1248 0 665436.44 156236.02 150720 -1 1247
1249 0 665367.1 156263.75 150680 -1 1248
1250 0 665348.4 156269.11 150640 -1 1249
1251 0 665292.56 156227.92 150600 -1 1250
1252 0 665276 156265.8 150560 -1 1251
1253 0 665332.44 156230.69 150520 -1 1252
1254 0 665406.5 156248.02 150480 -1 1253
1255 0 665534 156347.67 150440 -1 1254
1256 0 665465.8 156346.34 150400 -1 1255
1257 0 665455.44 156392.08 150360 -1 1256
1258 0 665453.7 156402.14 150320 -1 1257
1259 0 665452.4 156433.77 150240 -1 1258
1260 0 665421.75 156460.69 150200 -1 1259
1261 0 665372 156370.8 150120 -1 1260
1262 0 665340.44 156198.6 150000 -1 1261
1263 0 665436.5 155980.61 149920 -1 1262
1264 0 665609.25 155779.61 149840 -1 1263
1265 0 665745.25 155686.3 149800 -1 1264
1266 0 665809.6 155640.98 149760 -1 1265
1267 0 665930 157263.06 151760 -1 1214
1268 0 666034 157399.06 151640 -1 1267
1269 0 666026 157519.06 151600 -1 1268
1270 0 666170 156807.06 152160 -1 1212
1271 0 666034 156711.06 152320 -1 1270
1272 0 665931.44 156810.97 152440 5 1271
1273 0 665858.3 156861.03 152520 9 1272
1274 0 665802.6 156754.17 153040 37 1273
1275 0 665863.25 156751.44 153200 46 1274
1276 0 665760 156672 153440 60 1275
1277 0 665600 156672 153640 102 1276
1278 0 665440 156672 153840 91 1277
1279 0 665280 156672 154040 101 1278
1280 0 665152 156569.6 154200 92 1279
1281 0 664836.1 156966.64 154200 -1 1280
1282 0 664713.56 157077.62 154320 -1 1281
1283 0 664687.1 157100.83 154400 -1 1282
1284 0 664662.8 157183.33 154520 -1 1283
1285 0 664621.1 157197.42 154600 -1 1284
1286 0 664609.75 157258.75 154680 -1 1285
1287 0 664596.8 157247.75 154760 -1 1286
1288 0 664539.4 157227.12 154800 -1 1287
1289 0 664463.1 157239.5 154840 -1 1288
1290 0 664480 157216 154920 71 1289
1291 0 664454.75 157219.1 155080 51 1290
1292 0 664477.9 157262.45 155200 -1 1291
1293 0 664410.44 157273.1 155240 -1 1292
1294 0 664360.1 157294.66 155320 -1 1293
1295 0 664366.8 157326.17 155360 -1 1294
1296 0 664417.94 157395.47 155400 -1 1295
1297 0 664359.7 157472.22 155440 -1 1296
1298 0 664392.3 157468.95 155560 -1 1297
1299 0 664450 157479 155640 -1 1298
1300 0 664478.94 157484.47 155680 -1 1299
1301 0 664647.44 157566.34 155640 -1 1300
1302 0 664676.1 157623.02 155600 -1 1301
1303 0 665120 156544 154240 90 1280
1304 0 665024 156416 154440 140 1303
1305 0 665017.56 156414.73 154560 133 1304
1306 0 664992 156416 154720 124 1305
1307 0 664896 156416 154880 143 1306
1308 0 664896 156224 155200 245 1307
1309 0 664800 156256 155440 178 1308
1310 0 664832 156256 155720 90 1309
1311 0 664832 156256 156000 51 1310
1312 0 664800 156256 156280 60 1311
1313 0 664864 156288 156560 75 1312
1314 0 665024 156288 156760 98 1313
1315 0 665184 156320 157000 75 1314
1316 0 665248 156384 157240 96 1315
1317 0 665376 156448 157480 96 1316
1318 0 665536 156544 157680 86 1317
1319 0 665760 156608 157800 86 1318
1320 0 665952 156672 157960 102 1319
1321 0 666112 156672 158160 101 1320
1322 0 666272 156736 158360 102 1321
1323 0 666432 156736 158560 96 1322
1324 0 666560 156800 158800 64 1323
1325 0 666688 156832 159040 96 1324
1326 0 666720 156896 159320 75 1325
1327 0 666784 156960 159560 51 1326
1328 0 666944 156960 159760 71 1327
1329 0 667104 157024 159960 75 1328
1330 0 667189.9 157083.12 160000 91 1329
1331 0 667328 157184 160040 108 1330
1332 0 667584 157280 160040 150 1331
1333 0 667840 157312 160040 108 1332
1334 0 668064 157440 160080 64 1333
1335 0 668288 157568 160120 75 1334
1336 0 668384 157648 160160 73 1335
1337 0 668480 157728 160200 71 1336
1338 0 668704 157760 160360 75 1337
1339 0 668896 157824 160520 108 1338
1340 0 669088 157984 160640 71 1339
1341 0 668992.6 158270.7 160600 -1 1340
1342 0 668821.25 158255.3 160520 -1 1341
1343 0 668796.9 158232.92 160440 -1 1342
1344 0 669280 158144 160720 124 1340
1345 0 669536 158176 160760 108 1344
1346 0 669792 158208 160800 148 1345
1347 0 670016 158304 160880 172 1346
1348 0 670240 158496 160880 60 1347
1349 0 670464 158624 160800 81 1348
1350 0 670688 158752 160800 107 1349
1351 0 670912 158944 160800 51 1350
1352 0 671008 159040 160800 45 1351
1353 0 671258 159107 160720 -1 1352
1354 0 671525 159149 160680 -1 1353
1355 0 671584 159136 160720 51 1354
1356 0 671744 159104 160640 60 1355
1357 0 672000 159104 160600 75 1356
1358 0 672256 159104 160520 124 1357
1359 0 672448 159168 160360 75 1358
1360 0 672576 159200 160320 63 1359
1361 0 672704 159232 160280 51 1360
1362 0 672705.6 159220.05 160240 -1 1361
1363 0 672852.3 159240.4 160120 -1 1362
1364 0 665848.7 157309.08 152600 -1 1273
1365 0 665977.1 157378.75 152720 -1 1364
1366 0 666018.25 157725.52 152560 -1 1365
1367 0 665959.7 157843.5 152480 -1 1366
1368 0 665816.7 157981.4 152440 -1 1367
1369 0 665618.9 158078.19 152400 -1 1368
1370 0 665696.6 157995.22 152320 -1 1369
1371 0 665729.75 158018.88 152280 -1 1370
1372 0 665877.5 157925.5 152240 -1 1371
1373 0 665998.75 157850.08 152200 -1 1372
1374 0 666048.3 157746.84 152120 -1 1373
1375 0 666546 157231.06 152000 -1 1211
1376 0 667650 157935.06 151880 -1 1207
1377 0 667362 158007.06 151960 -1 1376
1378 0 667124.7 158121.44 152040 -1 1377
1379 0 666671.94 158103.1 152080 -1 1378
1380 0 666476.56 158123.44 152080 -1 1379
1381 0 666376.9 157956.11 151880 -1 1380
1382 0 666403.5 157975.42 151800 -1 1381
1383 0 667990 157539.06 151600 -1 1206
1384 0 667790 157475.06 151440 -1 1383
1385 0 667350 157379.06 151360 -1 1384
1386 0 667742.25 157538.19 151240 -1 1385
1387 0 667733.8 157538.16 151160 -1 1386
1388 0 667796.6 157590.98 151040 -1 1387
1389 0 667846.3 157585.14 150960 -1 1388
1390 0 667860.1 157545.42 150920 -1 1389
1391 0 667178 157335.14 151280 -1 1385
1392 0 667066 157271.14 151200 -1 1391
1393 0 667018 157279.14 151120 -1 1392
1394 0 669066 157831.06 151920 -1 1205
1395 0 668970 157943.06 152080 -1 1394
1396 0 668930 157871.06 152240 -1 1395
1397 0 669442 157331.14 151760 -1 1205
1398 0 669386 156795.14 151720 -1 1397
1399 0 669530 156499.14 151600 -1 1398
1400 0 669586 156419.14 151440 -1 1399
1401 0 669618 156327.06 151280 -1 1400
1402 0 669634.06 156067.1 151200 -1 1401
1403 0 669530 155743.06 151240 -1 1402
1404 0 669810 155255.06 151200 -1 1403
1405 0 670426.06 153907.1 151160 -1 1404
1406 0 670506.06 153327.16 151200 -1 1405
1407 0 670474 153411.06 151320 -1 1406
1408 0 670490 153419.06 151480 -1 1407
1409 0 670570 153179.06 151600 -1 1408
1410 0 670554 153271.06 151760 -1 1409
1411 0 670578 153191.06 151880 -1 1410
1412 0 670562 153127.06 151960 -1 1411
1413 0 670194 152323.06 151600 -1 1409
1414 0 669682 152275.06 151560 -1 1413
1415 0 669650 152395.06 151480 -1 1414
1416 0 669642 152667.06 151480 -1 1415
1417 0 669650 152707.06 151400 -1 1416
1418 0 669194 152043.06 151600 -1 1414
1419 0 668946 152027.06 151680 -1 1418
1420 0 668866 151931.06 151760 -1 1419
1421 0 668788.6 151798.84 151840 -1 1420
1422 0 670202 152563.06 151280 -1 1406
1423 0 670058 152459.06 151240 -1 1422
1424 0 669980.8 152421.92 151200 -1 1423
1425 0 669925.6 152428.55 151160 -1 1424
1426 0 669933.4 152444.08 151120 -1 1425
1427 0 671354 152603.06 151200 -1 1406
1428 0 672138 152723.06 151240 -1 1427
1429 0 672566.75 152906.94 151240 -1 1428
1430 0 672628.4 152911.23 151200 -1 1429
1431 0 672674 152923.83 151160 -1 1430
1432 0 672715.25 152894.8 151120 -1 1431
1433 0 672732.1 152895.08 151080 -1 1432
1434 0 672790.44 152853.12 151040 -1 1433
1435 0 672846.3 152812.42 150960 -1 1434
1436 0 672934.6 152768.25 150840 -1 1435
1437 0 673154.9 152886.97 150760 -1 1436
1438 0 673527.6 152727.39 150720 -1 1437
1439 0 673815.2 152855.81 150640 -1 1438
1440 0 674177.6 153084.34 150560 -1 1439
1441 0 674226.7 153210 150480 -1 1440
1442 0 674652.94 153291.84 150560 -1 1441
1443 0 674904.94 153088.31 150680 -1 1442
1444 0 674980 152976.42 150760 -1 1443
1445 0 674250.94 153273.48 150440 -1 1441
1446 0 674162 153343.36 150080 -1 1445
1447 0 674166.6 152973.39 149800 -1 1446
1448 0 670498 153671.06 151080 -1 1405
1449 0 670538 153615.06 150960 -1 1448
1450 0 670642 153511.06 150880 -1 1449
1451 0 670698 153587.06 150760 -1 1450
1452 0 670666 152979.06 150920 -1 1450
1453 0 670938 152843.06 150920 -1 1452
1454 0 669594 156107.06 151120 -1 1402
1455 0 669642 156051.06 150960 -1 1454
1456 0 669642 156051.06 150800 -1 1455
1457 0 669546 156107.06 150640 -1 1456
1458 0 669290 156267.06 150560 -1 1457
1459 0 669002 156315.06 150440 -1 1458
1460 0 668858 156307.06 150360 -1 1459
1461 0 668642 156239.14 150200 -1 1460
1462 0 668586 156175.14 150120 -1 1461
1463 0 668626.06 156191.16 150080 -1 1462
1464 0 668706 156011.06 150000 -1 1463
1465 0 668722 155795.06 149880 -1 1464
1466 0 668842 155755.06 149800 -1 1465
1467 0 668850 155523.06 149760 -1 1466
1468 0 668818 155387.06 149720 -1 1467
1469 0 668754 155459.06 149640 -1 1468
1470 0 669402 158275.06 151440 -1 1203
1471 0 668514 159483.17 151280 -1 1111
1472 0 668626 159503.06 151160 -1 1471
1473 0 668674 159487.06 151000 -1 1472
1474 0 668770 159479.06 150840 -1 1473
1475 0 668610 159567.06 150680 -1 1474
1476 0 668466 159717.4 150600 -1 1475
1477 0 668250 159943.06 150480 -1 1476
1478 0 667970 160199.06 150360 -1 1477
1479 0 667674 160327.06 150200 -1 1478
1480 0 667658 160255.06 150120 -1 1479
1481 0 667706 160351.06 150000 -1 1480
1482 0 667698 160287.06 149920 -1 1481
1483 0 668018 159703.06 151480 -1 1111
1484 0 667826 159631.06 151560 -1 1483
1485 0 667690 159551.06 151600 -1 1484
1486 0 668626 159379.17 151560 -1 1111
1487 0 668650 159203.17 151680 -1 1486
1488 0 668730 159075.17 151800 -1 1487
1489 0 668810 159003.17 151880 -1 1488
1490 0 668850 159011.17 152000 -1 1489
1491 0 668834.06 158971.19 152080 -1 1490
1492 0 668906 159331.17 152320 -1 1491
1493 0 668746 159203.17 152440 -1 1492
1494 0 668674 159267.17 152560 -1 1493
1495 0 668866 159107.17 152680 -1 1494
1496 0 668258 160835.06 151480 -1 1109
1497 0 668554 160987.06 151440 -1 1496
1498 0 668666 161203.06 151360 -1 1497
1499 0 668594 161571.06 151400 -1 1498
1500 0 668562 161843.06 151520 -1 1499
1501 0 668554 162043.06 151640 -1 1500
1502 0 668562 162391.06 151680 -1 1501
1503 0 668530 162719.06 151760 -1 1502
1504 0 668442 162887.06 151800 -1 1503
1505 0 668290 160795.06 151360 -1 1496
1506 0 668434 160827.06 151240 -1 1505
1507 0 668562 160867.06 151080 -1 1506
1508 0 668650 160939.06 150880 -1 1507
1509 0 668594 161083.06 150680 -1 1508
1510 0 668442 161255.06 150600 -1 1509
1511 0 668306 161551.06 150440 -1 1510
1512 0 668138 161787.14 150280 -1 1511
1513 0 668146 161747.14 150080 -1 1512
1514 0 668434 161451.14 149840 -1 1513
1515 0 668818 161291.14 149720 -1 1514
1516 0 669090 161143.2 149560 -1 1515
1517 0 669210 161055.2 149360 -1 1516
1518 0 669234 160995.27 149200 -1 1517
1519 0 669354 160983.34 149080 -1 1518
1520 0 669610 160887.34 148960 -1 1519
1521 0 669770 160807.34 148800 -1 1520
1522 0 669762 160871.34 148520 -1 1521
1523 0 669922 160871.34 148360 -1 1522
1524 0 670066 160827.06 148280 -1 1523
1525 0 670178 160659.06 148200 -1 1524
1526 0 670098 160539.06 148040 -1 1525
1527 0 670226 160443.06 147880 -1 1526
1528 0 670322 160191.06 147720 -1 1527
1529 0 670690 159751.23 147560 -1 1528
1530 0 670850 159491.14 147640 -1 1529
1531 0 671002 159283.14 147720 -1 1530
1532 0 671138 159303.2 147880 -1 1531
1533 0 671258 159375.2 147960 -1 1532
1534 0 671314 159359.2 148040 -1 1533
1535 0 671442 159303.2 148160 -1 1534
1536 0 671642 159215.2 148320 -1 1535
1537 0 671682 158967.2 148480 -1 1536
1538 0 671658 159143.2 148680 -1 1537
1539 0 670746 159607.2 147440 -1 1529
1540 0 670850 159595.06 147360 -1 1539
1541 0 670786 159691.06 147200 -1 1540
1542 0 670962 159739.06 147040 -1 1541
1543 0 671130 159835.06 146880 -1 1542
1544 0 671362 159703.06 146720 -1 1543
1545 0 671570 159407.06 146640 -1 1544
1546 0 671578 159155.14 146440 -1 1545
1547 0 671674 159043.14 146200 -1 1546
1548 0 671858 158987.14 146080 -1 1547
1549 0 672026 158867.14 145920 -1 1548
1550 0 672138 158831.06 145840 -1 1549
1551 0 672266 158689.03 145720 -1 1550
1552 0 672338 158649.03 145560 -1 1551
1553 0 672394 158597.03 145400 -1 1552
1554 0 672478 158513.03 145240 -1 1553
1555 0 672602 158447.06 145120 -1 1554
1556 0 672642 158385.11 145000 -1 1555
1557 0 672630 158313.11 144840 -1 1556
1558 0 672630 158313.11 144720 -1 1557
1559 0 672650 158261.11 144640 -1 1558
1560 0 672650 158261.11 144480 -1 1559
1561 0 672726 158189.11 144320 -1 1560
1562 0 672882 158213.11 144160 -1 1561
1563 0 673022 158053.11 144040 -1 1562
1564 0 673586 157527.14 143960 -1 1563
1565 0 673726 157549.03 143720 -1 1564
1566 0 673694 157709.03 143640 -1 1565
1567 0 673562 157771.03 143440 -1 1566
1568 0 673290 157779.05 143400 -1 1567
1569 0 672826 158141.03 143320 -1 1568
1570 0 672722 158309.03 143200 -1 1569
1571 0 674158 157489.03 143600 -1 1566
1572 0 674162 157561.03 143480 -1 1571
1573 0 674082 157577.03 143360 -1 1572
1574 0 674226 157569.03 143320 -1 1573
1575 0 674410 157651.06 143160 -1 1574
1576 0 674934 157581.03 143120 -1 1575
1577 0 674902 157525.03 143000 -1 1576
1578 0 674946 157417.03 142840 -1 1577
1579 0 675142 157429.03 142720 -1 1578
1580 0 675390 157427.03 142600 -1 1579
1581 0 675902 157611.03 142520 -1 1580
1582 0 676050 157561.03 142480 -1 1581
1583 0 676070 157541.03 142400 -1 1582
1584 0 676178 157463.03 142200 -1 1583
1585 0 676466 157255.03 142080 -1 1584
1586 0 676526 157165.06 141960 -1 1585
1587 0 676530 157089.06 141840 -1 1586
1588 0 676534 157093.06 141680 -1 1587
1589 0 676794 157041.06 141560 -1 1588
1590 0 677110 156909.06 141480 -1 1589
1591 0 677214 156799.03 141360 -1 1590
1592 0 677254 156782 141320 -1 1591
1593 0 677294 156765.03 141280 -1 1592
1594 0 677330 156653.03 141280 -1 1593
1595 0 676822 156821.06 142160 -1 1585
1596 0 676962 156685.06 142240 -1 1595
1597 0 677038 156545.06 142360 -1 1596
1598 0 677130 156417.06 142520 -1 1597
1599 0 677102.3 156384.3 142560 -1 1598
1600 0 676950.1 156298.08 142600 -1 1599
1601 0 676928.4 156235.06 142680 -1 1600
1602 0 676802.3 156167.44 142800 -1 1601
1603 0 677106.2 155947.77 142840 -1 1602
1604 0 677444.7 155752.6 142920 -1 1603
1605 0 677534.8 156077.3 143120 -1 1604
1606 0 677634.06 156161.11 143200 -1 1605
1607 0 677832 155364.27 142960 -1 1604
1608 0 677797.9 154665.98 143080 -1 1607
1609 0 677818.6 154350.83 143120 -1 1608
1610 0 677795.4 154169.92 143160 -1 1609
1611 0 677897 154121.97 143200 -1 1610
1612 0 677900.4 154014.44 143240 -1 1611
1613 0 677847.9 153839.78 143280 -1 1612
1614 0 677738.6 153733.78 143240 -1 1613
1615 0 677695 153481.9 143240 -1 1614
1616 0 677742.94 153140.23 143320 -1 1615
1617 0 677883.25 152972.34 143400 -1 1616
1618 0 678030.8 152869.5 143480 -1 1617
1619 0 678082.94 152761.83 143600 -1 1618
1620 0 678207.44 152569.02 143720 -1 1619
1621 0 678297.9 152252.39 143960 -1 1620
1622 0 678273.7 152212.08 144040 -1 1621
1623 0 674066 157417.03 144000 -1 1564
1624 0 674234 157443.05 144080 -1 1623
1625 0 674730 157673.03 144160 -1 1624
1626 0 674278 157507.03 144160 -1 1624
1627 0 674278 157507.03 144240 -1 1626
1628 0 674102 156795.03 144040 -1 1623
1629 0 673834 156597.06 144120 -1 1628
1630 0 673590 156573.06 144160 -1 1629
1631 0 673458 156533.06 144240 -1 1630
1632 0 673350 156225.06 144320 -1 1631
1633 0 673314 156325.06 144440 -1 1632
1634 0 673290 155973.06 144280 -1 1632
1635 0 673210 155885.06 144360 -1 1634
1636 0 673173.4 155788.16 144400 -1 1635
1637 0 673209.5 155441.23 144440 -1 1636
1638 0 673008.4 155203.28 144560 -1 1637
1639 0 672725.75 154793.53 144720 -1 1638
1640 0 672718.75 154661.25 144840 -1 1639
1641 0 672399.75 154455.98 144840 -1 1640
1642 0 672432 154193.31 144960 -1 1641
1643 0 672323.8 154063.5 144800 -1 1642
1644 0 672642.6 153928.47 144640 -1 1643
1645 0 672714.75 153850.28 144600 -1 1644
1646 0 672733.6 153814.25 144520 -1 1645
1647 0 672672.94 153705.38 144320 -1 1646
1648 0 672656.7 153697.92 144240 -1 1647
1649 0 673266 158559.03 143960 -1 1563
1650 0 673470 158659.03 143760 -1 1649
1651 0 673690 158943.03 143760 -1 1650
1652 0 673770 159095.03 143720 -1 1651
1653 0 673985.4 159236.84 143600 -1 1652
1654 0 674104.94 159383.38 143520 -1 1653
1655 0 674241.94 159517.98 143400 -1 1654
1656 0 674375.7 159666.81 143320 -1 1655
1657 0 674626.8 159917.47 143200 -1 1656
1658 0 674899.44 159992.84 143160 -1 1657
1659 0 674947.8 160062.27 143120 -1 1658
1660 0 674988.9 160122.62 143040 -1 1659
1661 0 675106 160196.28 142920 -1 1660
1662 0 675320.3 160371.48 142800 -1 1661
1663 0 675816.56 160466.48 142680 -1 1662
1664 0 676236.9 160659.78 142520 -1 1663
1665 0 677217.25 160654.47 142440 -1 1664
1666 0 677275.1 160651.1 142400 -1 1665
1667 0 677314.8 160638.52 142360 -1 1666
1668 0 677619.4 160610.66 142280 -1 1667
1669 0 678343.6 160465.9 142280 -1 1668
1670 0 679025.1 160536.11 142480 -1 1669
1671 0 679372.4 160556.25 142560 -1 1670
1672 0 679309.2 160541.06 142640 -1 1671
1673 0 679437.9 160530.72 142800 -1 1672
1674 0 679895.6 160570.1 142880 -1 1673
1675 0 680038.7 160624.73 142960 -1 1674
1676 0 680227.75 160665 143080 -1 1675
1677 0 680436.06 160589.17 143200 -1 1676
1678 0 680443.94 160567.05 143320 -1 1677
1679 0 680566.5 160567.08 143480 -1 1678
1680 0 680708.6 160522.44 143640 -1 1679
1681 0 680822.5 160407.52 143760 -1 1680
1682 0 680970.5 160327.84 143960 -1 1681
1683 0 681027.4 160344.69 144040 -1 1682
1684 0 681285.4 160385.9 144160 -1 1683
1685 0 681505 160524.62 144280 -1 1684
1686 0 681424.06 160484.73 144360 -1 1685
1687 0 681524.06 160435.8 144400 -1 1686
1688 0 681611.75 160405.27 144480 -1 1687
1689 0 681680.4 160413.23 144560 -1 1688
1690 0 681716 160404.77 144600 -1 1689
1691 0 681727.94 160418 144640 -1 1690
1692 0 681830.9 160362.03 144720 -1 1691
1693 0 681893.5 160346.92 144760 -1 1692
1694 0 681950.1 160354.14 144840 -1 1693
1695 0 682058.8 160352.86 144920 -1 1694
1696 0 682064.56 160388.31 144960 -1 1695
1697 0 682102 160394.05 145000 -1 1696
1698 0 682096.8 160410.77 145040 -1 1697
1699 0 682094.3 160535.4 145080 -1 1698
1700 0 682110.56 160578.95 145120 -1 1699
1701 0 682123.2 160581.8 145160 -1 1700
1702 0 682121.4 160618.27 145200 -1 1701
1703 0 682129.5 160619.19 145240 -1 1702
1704 0 682139.5 160609.69 145280 -1 1703
1705 0 682122.75 160588.94 145320 -1 1704
1706 0 682126.1 160590.6 145360 -1 1705
1707 0 682127.56 160576.31 145400 -1 1706
1708 0 682129.9 160568.95 145440 -1 1707
1709 0 682104.6 160566.06 145480 -1 1708
1710 0 682121.06 160589.72 145520 -1 1709
1711 0 677523.4 160542.27 142080 -1 1668
1712 0 677600.5 160640.69 141920 -1 1711
1713 0 677562.94 160645.83 141880 -1 1712
1714 0 677575.5 160663 141840 -1 1713
1715 0 677588.06 160680.39 141800 -1 1714
1716 0 677602.1 160711.52 141760 -1 1715
1717 0 677601 160842.2 141680 -1 1716
1718 0 677674.9 160881.27 141560 -1 1717
1719 0 677603.3 160837.66 141520 -1 1718
1720 0 676935.75 160870.19 141480 -1 1719
1721 0 676852.44 160834.11 141440 -1 1720
1722 0 676820.2 160810.02 141400 -1 1721
1723 0 676766.56 160783.5 141360 -1 1722
1724 0 676704.3 160748.77 141320 -1 1723
1725 0 676690.25 160703.9 141240 -1 1724
1726 0 676740.8 160689.11 141160 -1 1725
1727 0 676631.1 160611.83 141120 -1 1726
1728 0 676577.7 160597.19 141040 -1 1727
1729 0 676610.25 160618.52 141000 -1 1728
1730 0 676634.75 160654.86 140920 -1 1729
1731 0 676597.56 160646.81 140880 -1 1730
1732 0 676634.9 160641.9 140840 -1 1731
1733 0 676676.9 160644.75 140760 -1 1732
1734 0 676909.56 160725.48 140360 -1 1733
1735 0 677016.94 160839.89 140200 -1 1734
1736 0 677062.25 160949.73 140040 -1 1735
1737 0 677187.8 160974.34 139920 -1 1736
1738 0 677290.75 161038.98 139800 -1 1737
1739 0 677355.75 161152.92 139680 -1 1738
1740 0 677373.8 161146.84 139560 -1 1739
1741 0 677461.3 161062.4 139400 -1 1740
1742 0 677532.1 161040.78 139200 -1 1741
1743 0 677562.3 160946.38 139000 -1 1742
1744 0 677610.5 160897.33 138760 -1 1743
1745 0 677619.6 160860.62 138600 -1 1744
1746 0 677622 160791.08 138400 -1 1745
1747 0 677568.3 160590.08 138280 -1 1746
1748 0 678033.06 160969.97 138280 -1 1747
1749 0 678279.9 161535.58 138280 -1 1748
1750 0 678459.2 161827.44 138200 -1 1749
1751 0 678745.56 162272.69 138080 -1 1750
1752 0 679037.56 163019.73 138000 -1 1751
1753 0 679253.7 163842.9 138120 -1 1752
1754 0 679643.25 164761.36 138120 -1 1753
1755 0 679712 164831.75 138080 -1 1754
1756 0 679717 164979 138200 -1 1755
1757 0 679722.44 165126.45 138320 -1 1756
1758 0 679772.4 165093.2 138400 -1 1757
1759 0 679815.2 165038.4 138520 -1 1758
1760 0 679592.5 165657.14 138520 -1 1759
1761 0 679510 165848.12 138640 -1 1760
1762 0 679523.75 166025.95 138760 -1 1761
1763 0 679741.56 166282.4 138880 -1 1762
1764 0 679758.75 166622.16 139000 -1 1763
1765 0 679759.9 166738.89 139120 -1 1764
1766 0 679773.9 166919.34 139280 -1 1765
1767 0 679708.25 166966.44 139320 -1 1766
1768 0 679638.4 167171.7 139400 -1 1767
1769 0 679375.94 167456.86 139440 -1 1768
1770 0 679217.8 167500.88 139480 -1 1769
1771 0 679180.8 167637.55 139560 -1 1770
1772 0 679041 167720.05 139600 -1 1771
1773 0 678769.1 167946.9 139480 -1 1772
1774 0 678647.5 168032.6 139440 -1 1773
1775 0 678627.9 168021.23 139400 -1 1774
1776 0 678623 168020.8 139360 -1 1775
1777 0 678612 168033.64 139320 -1 1776
1778 0 678588.1 168019.11 139280 -1 1777
1779 0 678493.1 167931.38 139240 -1 1778
1780 0 678171.6 168001.22 139200 -1 1779
1781 0 677965 168015.47 139160 -1 1780
1782 0 677829.56 168086.2 139240 -1 1781
1783 0 677878.25 168202.6 139280 -1 1782
1784 0 677897.9 168213.73 139320 -1 1783
1785 0 677930.2 168234.67 139360 -1 1784
1786 0 679843.56 165001.56 138600 -1 1759
1787 0 679825.5 164895.31 138720 -1 1786
1788 0 679821.56 164801.84 138880 -1 1787
1789 0 679795.4 164739.17 139000 -1 1788
1790 0 679786.5 164574.83 139120 -1 1789
1791 0 679772 164567.38 139200 -1 1790
1792 0 679815.4 164560.42 139320 -1 1791
1793 0 679898 164422.86 139480 -1 1792
1794 0 679912 164379.44 139600 -1 1793
1795 0 679913.75 164350.05 139640 -1 1794
1796 0 679919.2 165044.48 137960 -1 1755
1797 0 680002.1 165084.48 137840 -1 1796
1798 0 680188.1 165061.17 137640 -1 1797
1799 0 680276.75 165059.23 137560 -1 1798
1800 0 680607.75 165071.12 137440 -1 1799
1801 0 681121.94 165175.53 137360 -1 1800
1802 0 681529 165196 137280 -1 1801
1803 0 681744.94 165222.28 137160 -1 1802
1804 0 681903 165088.53 137080 -1 1803
1805 0 681972.2 165006.67 137000 -1 1804
1806 0 682077.94 164956.3 136920 -1 1805
1807 0 682156.25 164861.78 136800 -1 1806
1808 0 682236.5 164727.69 136680 -1 1807
1809 0 682428.75 164704.31 136560 -1 1808
1810 0 682715.5 164557.89 136440 -1 1809
1811 0 682821.25 164499.11 136280 -1 1810
1812 0 682836.9 164272.27 136160 -1 1811
1813 0 682798.4 164068.16 136040 -1 1812
1814 0 682941 163947.89 135840 -1 1813
1815 0 682986.4 163790.89 135640 -1 1814
1816 0 682943.1 163577.6 135480 -1 1815
1817 0 682942.9 163467.16 135320 -1 1816
1818 0 682971.4 163340.06 135120 -1 1817
1819 0 682910.1 163331.86 134960 -1 1818
1820 0 682909.6 163329.44 134840 -1 1819
1821 0 682789.4 163194.14 134760 -1 1820
1822 0 682777.6 163172.48 134680 -1 1821
1823 0 682774.6 163143.36 134640 -1 1822
1824 0 677566.1 160609.11 138240 -1 1747
1825 0 677376.94 160338.28 138120 -1 1824
1826 0 677288.5 160223.4 138040 -1 1825
1827 0 677298.25 160163.19 137960 -1 1826
1828 0 676698 160193.2 137960 -1 1827
1829 0 676146.56 160075.7 137960 -1 1828
1830 0 675856.75 159831.06 138320 -1 1829
1831 0 675694.75 159787.94 138400 -1 1830
1832 0 675333.25 159770.14 138480 -1 1831
1833 0 675065 159596.89 138520 -1 1832
1834 0 674760.6 159544.62 138560 -1 1833
1835 0 674749.1 159572.69 138600 -1 1834
1836 0 674363.1 159346.78 138640 -1 1835
1837 0 674254.44 159372.5 138720 -1 1836
1838 0 674194.5 159397.05 138760 -1 1837
1839 0 674220.5 159393.05 138800 -1 1838
1840 0 674208.2 159444.02 138840 -1 1839
1841 0 677334.75 160162.25 137840 -1 1827
1842 0 677346.94 160161.88 137800 -1 1841
1843 0 677325.9 160041.5 137680 -1 1842
1844 0 677271 160088.6 137600 -1 1843
1845 0 677242.75 160011.47 137520 -1 1844
1846 0 677253.7 160033.25 137480 -1 1845
1847 0 677343.06 160036.56 137400 -1 1846
1848 0 677327.25 160015.42 137320 -1 1847
1849 0 677318.7 159956.05 137240 -1 1848
1850 0 677232.44 159917.17 137160 -1 1849
1851 0 677181.56 159925.27 137120 -1 1850
1852 0 673926 159083.03 143920 -1 1650
1853 0 665930.06 162507.22 151760 -1 848
1854 0 665874.06 162539.22 151640 -1 1853
1855 0 662714 162715.06 151120 -1 842
1856 0 662330 162091.06 151040 -1 1855
1857 0 662226 161351.14 150880 -1 1856
1858 0 662114 161031.14 150760 -1 1857
1859 0 661962 160871.14 150600 -1 1858
1860 0 661842 160823.14 150560 -1 1859
1861 0 661810 160999.14 150400 -1 1860
1862 0 661682 160991.14 150280 -1 1861
1863 0 661650 160895.14 150160 -1 1862
1864 0 661578 160751.14 150040 -1 1863
1865 0 661522 160107.2 149880 -1 1864
1866 0 661426 159755.2 149720 -1 1865
1867 0 661306 159547.2 149640 -1 1866
1868 0 661290 159291.2 149560 -1 1867
1869 0 661314 159131.2 149440 -1 1868
1870 0 661338 159083.2 149400 -1 1869
1871 0 661327.3 159128.33 149320 -1 1870
1872 0 661322 159151.06 149280 -1 1871
1873 0 661146 159215.06 149120 -1 1872
1874 0 661066 159303.06 149000 -1 1873
1875 0 661082 159207.06 148880 -1 1874
1876 0 660514 159751.06 148880 -1 1875
1877 0 660370 160431.06 148880 -1 1876
1878 0 660479.75 160462.44 148960 -1 1877
1879 0 659613.4 160468.78 148880 -1 1877
1880 0 659401.75 160484.7 149000 -1 1879
1881 0 659424.06 160427.4 149200 -1 1880
1882 0 659550.9 160362.7 149320 -1 1881
1883 0 659524.56 160286.34 149400 -1 1882
1884 0 659750.06 160613.1 148800 -1 1879
1885 0 659963 160601.75 148680 -1 1884
1886 0 659770.5 160788.45 148200 -1 1885
1887 0 659624.6 160873.58 148080 -1 1886
1888 0 659621.8 160758.58 147880 -1 1887
1889 0 659383.2 160772.39 147760 -1 1888
1890 0 659451.6 160552.84 147720 -1 1889
1891 0 660034.5 160598.42 148640 -1 1885
1892 0 661162 159111.06 148760 -1 1875
1893 0 661130 159015.06 148640 -1 1892
1894 0 661146 158799.06 148480 -1 1893
1895 0 661122 158587 148400 -1 1894
1896 0 661098 158375.06 148320 -1 1895
1897 0 660874 157967.06 148160 -1 1896
1898 0 660802 157583.06 148040 -1 1897
1899 0 660896 156448 147840 75 1898
1900 0 660896 156192 147840 80 1899
1901 0 660896 156032 147840 122 1900
1902 0 660832 155872 148040 32 1901
1903 0 660832 155872 148080 51 1902
1904 0 660960 155936 148320 51 1903
1905 0 661056 155993.6 148440 63 1904
1906 0 661120 156032 148520 71 1905
1907 0 661184 156192 148720 32 1906
1908 0 661248 156384 148880 32 1907
1909 0 661216 156544 149080 71 1908
1910 0 661120 156620.8 149200 89 1909
1911 0 661056 156672 149280 102 1910
1912 0 660896 156832 149480 102 1911
1913 0 660832 156992 149680 81 1912
1914 0 660704 157184 149840 51 1913
1915 0 660672 157408 150000 32 1914
1916 0 660672 157568 150200 32 1915
1917 0 660832 157600 150440 45 1916
1918 0 660992 157440 150640 51 1917
1919 0 661152 157280 150760 32 1918
1920 0 661280 157216 150960 131 1919
1921 0 661056 157088 151000 81 1920
1922 0 660864 156896 151080 60 1921
1923 0 660704 156736 151200 64 1922
1924 0 660544 156576 151400 51 1923
1925 0 660384 156448 151600 32 1924
1926 0 660320 156288 151800 71 1925
1927 0 660288 156224 151880 60 1926
1928 0 660277.4 156158.72 152000 -1 1927
1929 0 660256.4 156143.77 152040 -1 1928
1930 0 661440 157216 151160 96 1920
1931 0 661600 157216 151360 64 1930
1932 0 661728 157248 151600 71 1931
1933 0 661760 157408 151840 71 1932
1934 0 661760 157568 152080 81 1933
1935 0 661760 157728 152280 64 1934
1936 0 661760 157888 152480 71 1935
1937 0 661765.3 157904 152520 64 1936
1938 0 661879.4 158191.8 152520 -1 1937
1939 0 661749.25 158497.27 152520 -1 1938
1940 0 661759.06 158541.11 152560 -1 1939
1941 0 661683.3 158625.62 152600 -1 1940
1942 0 661581.3 159050.1 152640 -1 1941
1943 0 661498.4 159525.97 152600 -1 1942
1944 0 661406.2 159768.34 152480 -1 1943
1945 0 661408.7 159772.64 152440 -1 1944
1946 0 661792 157984 152720 32 1937
1947 0 661792 158080 152960 71 1946
1948 0 661664 158080 153200 32 1947
1949 0 661472 157952 153400 64 1948
1950 0 661280 157824 153520 60 1949
1951 0 661056 157696 153600 40 1950
1952 0 660992 157632 153600 32 1951
1953 0 660960.94 157528.8 153640 -1 1952
1954 0 660992 155648 148080 51 1903
1955 0 661120 155456 148200 90 1954
1956 0 661120 155200 148200 32 1955
1957 0 660992 154944 148200 60 1956
1958 0 660800 154752 148200 80 1957
1959 0 660672 154720 148240 110 1958
1960 0 660544 154688 148280 140 1959
1961 0 660288 154656 148280 153 1960
1962 0 660064 154528 148280 120 1961
1963 0 659840 154368 148280 134 1962
1964 0 658692 154228.03 148480 -1 1963
1965 0 658240 155040 149000 90 1964
1966 0 658080 155264 149040 71 1965
1967 0 658016 155520 149040 32 1966
1968 0 658080 155776 149040 45 1967
1969 0 658176 155872 149080 60 1968
1970 0 658195.25 155888.92 149120 -1 1969
1971 0 658221.3 155908.22 149160 -1 1970
1972 0 658214.25 155921.25 149200 -1 1971
1973 0 659904 154208 148080 101 1963
1974 0 658819 154224.2 148000 -1 1973
1975 0 658367.25 154102.16 147880 -1 1974
1976 0 657818.6 153872.95 147800 -1 1975
1977 0 657734.5 153712.4 147640 -1 1976
1978 0 657743.8 153739.48 147520 -1 1977
1979 0 657668.6 153690.2 147440 -1 1978
1980 0 657687.75 153732.98 147280 -1 1979
1981 0 657747.5 153702.58 147200 -1 1980
1982 0 657786.44 153690.97 147080 -1 1981
1983 0 657796.5 153736.72 146960 -1 1982
1984 0 657918.94 153863.22 146800 -1 1983
1985 0 660064 154048 147880 164 1973
1986 0 660288 153856 147880 197 1985
1987 0 660478.9 153742.42 147920 115 1986
1988 0 660507.1 153823.31 147680 -1 1987
1989 0 660551 153839.39 147520 -1 1988
1990 0 660528.5 153828.6 147440 -1 1989
1991 0 660480.4 153839.67 147360 -1 1990
1992 0 660459.75 153876.92 147320 -1 1991
1993 0 660404.1 153731.6 147240 -1 1992
1994 0 660389 153749.61 147160 -1 1993
1995 0 661486 153816.56 147920 -1 1987
1996 0 660576 153408 147920 32 1987
1997 0 660800 153280 147920 32 1996
1998 0 661024 153312 148080 45 1997
1999 0 661157 153425.55 148160 32 1998
2000 0 660928 156032 147560 175 1901
2001 0 660928 155936 147320 137 2000
2002 0 660960 155840 147040 226 2001
2003 0 661024 155680 146840 226 2002
2004 0 661024 155520 146640 254 2003
2005 0 661056 155360 146440 190 2004
2006 0 661216 155200 146240 178 2005
2007 0 661408 155104 146080 208 2006
2008 0 661568 154944 145960 273 2007
2009 0 661728 154752 145880 140 2008
2010 0 661888 154624 145680 96 2009
2011 0 662048 154464 145480 200 2010
2012 0 662240 154272 145400 163 2011
2013 0 662304 154208 145320 164 2012
2014 0 662112 154016 145400 120 2013
2015 0 661952 153856 145600 75 2014
2016 0 661952 153824 145600 71 2015
2017 0 661792 153728 145360 107 2016
2018 0 661632 153568 145160 148 2017
2019 0 661504 153408 145000 81 2018
2020 0 661344 153248 144800 81 2019
2021 0 661280 153056 144600 96 2020
2022 0 661152 152960 144400 96 2021
2023 0 661024 152928 144240 98 2022
2024 0 660888 152899 144120 -1 2023
2025 0 660754 152868 144040 -1 2024
2026 0 660474 152776 143960 -1 2025
2027 0 659283.4 152292.94 143920 -1 2026
2028 0 658964.25 152079.03 144160 -1 2027
2029 0 658954.7 152047.61 144320 -1 2028
2030 0 659143.6 152070.08 144480 -1 2029
2031 0 659332.7 152037.9 144600 -1 2030
2032 0 659253.9 151965.89 144640 -1 2031
2033 0 659196.7 151951.38 144800 -1 2032
2034 0 658240 151968 143640 124 2027
2035 0 658048 151776 143600 166 2034
2036 0 657888 151552 143600 200 2035
2037 0 657696 151680 143480 139 2036
2038 0 657504 151872 143360 164 2037
2039 0 657248 151904 143320 128 2038
2040 0 657088 152064 143200 86 2039
2041 0 656896 152096 143040 75 2040
2042 0 656831.6 151879.56 142800 -1 2041
2043 0 656839.6 152010.75 142680 -1 2042
2044 0 656876.25 152063.19 142440 -1 2043
2045 0 656857.1 152006.86 142320 -1 2044
2046 0 656886.75 151983 142280 -1 2045
2047 0 657984 151520 143560 160 2036
2048 0 658144 151456 143360 64 2047
2049 0 658304 151296 143160 172 2048
2050 0 658432 151296 143000 211 2049
2051 0 658464 151296 142960 221 2050
2052 0 658624 151424 142760 168 2051
2053 0 658720 151443.2 142640 188 2052
2054 0 658784 151456 142560 202 2053
2055 0 658912 151680 142440 164 2054
2056 0 658688 151808 142320 137 2055
2057 0 658719.9 151798.95 142240 -1 2056
2058 0 658644.25 151836.66 142200 -1 2057
2059 0 658647 151823.72 142160 -1 2058
2060 0 658570.5 151705.66 142080 -1 2059
2061 0 659567.3 152223.11 143720 -1 2027
2062 0 659472.3 152142.67 143680 -1 2061
2063 0 659349.3 152233.9 143600 -1 2062
2064 0 661952 153600 145720 32 2016
2065 0 661984 153440 145920 80 2064
2066 0 662000 153312 145960 75 2065
2067 0 662016 153184 146000 71 2066
2068 0 662080 152928 146040 64 2067
2069 0 662176 152704 146200 71 2068
2070 0 662144 152480 146320 40 2069
2071 0 662240 152224 146560 60 2070
2072 0 662256 152128 146640 60 2071
2073 0 662487.44 152402.88 146680 -1 2072
2074 0 662272 152032 146720 60 2072
2075 0 662144 151808 146880 32 2074
2076 0 662096 151696 146920 41 2075
2077 0 662048 151584 146960 51 2076
2078 0 662080 151392 147120 75 2077
2079 0 662080 151328 147160 60 2078
2080 0 662060 151257 147280 -1 2079
2081 0 662496 154016 145200 137 2013
2082 0 662656 153856 145040 153 2081
2083 0 662848 153664 145000 128 2082
2084 0 662936.5 153584.55 144920 147 2083
2085 0 662434.9 153983.5 144680 -1 2084
2086 0 662554.4 154033.42 144520 -1 2085
2087 0 662744.75 154029.27 144400 -1 2086
2088 0 662826.4 154094.4 144320 -1 2087
2089 0 662858.3 154078.44 144160 -1 2088
2090 0 662933.5 154049.69 144000 -1 2089
2091 0 663139.3 154088.38 143680 -1 2090
2092 0 663234.7 154131.9 143560 -1 2091
2093 0 663216.2 154169.66 143480 -1 2092
2094 0 663306.5 154298.88 143320 -1 2093
2095 0 663303.8 154389.89 143160 -1 2094
2096 0 663330.7 154429.53 142960 -1 2095
2097 0 663385.2 154480.17 142880 -1 2096
2098 0 663642.6 154587.22 142800 -1 2097
2099 0 663608.6 154742.25 142720 -1 2098
2100 0 663609.1 154902.05 142600 -1 2099
2101 0 663637.56 154989.48 142480 -1 2100
2102 0 663742.94 155248.5 142280 -1 2101
2103 0 663873.44 155402.66 142160 -1 2102
2104 0 664021.75 155514.69 142000 -1 2103
2105 0 664250.06 155781.3 141840 -1 2104
2106 0 664406.1 155868.94 141680 -1 2105
2107 0 664507.5 156070.98 141480 -1 2106
2108 0 665357.8 156601.97 141440 -1 2107
2109 0 666195.6 156902.64 141440 -1 2108
2110 0 666338.25 157011.52 141760 -1 2109
2111 0 666353 157000 141880 -1 2110
2112 0 666798.9 157657.75 141880 -1 2111
2113 0 667143.6 158037.52 141760 -1 2112
2114 0 667157 158236.28 141640 -1 2113
2115 0 667166.4 158560.81 141480 -1 2114
2116 0 667295 158889.1 141320 -1 2115
2117 0 667354.6 159244.77 141120 -1 2116
2118 0 667363.6 159456.58 140920 -1 2117
2119 0 667413.5 159690.94 140720 -1 2118
2120 0 667459.9 159843.94 140520 -1 2119
2121 0 667492.75 159939.44 140280 -1 2120
2122 0 667438.3 159981.75 140080 -1 2121
2123 0 667328.4 160090.81 139920 -1 2122
2124 0 667439.1 159954.58 139720 -1 2123
2125 0 667580 160116.4 139520 -1 2124
2126 0 667581.2 160343.31 139320 -1 2125
2127 0 667936.5 160621.61 139200 -1 2126
2128 0 667640.8 160500.02 139160 -1 2127
2129 0 668317.3 160801.08 139120 -1 2128
2130 0 668541.1 160794.62 138920 -1 2129
2131 0 668557.5 160797.5 138840 -1 2130
2132 0 667512.75 159911.16 138680 -1 2131
2133 0 667479.7 159884.81 138640 -1 2132
2134 0 667442 159825.58 138560 -1 2133
2135 0 667446.75 159912.31 138520 -1 2134
2136 0 667501.25 159912.97 138360 -1 2135
2137 0 667476 159932.39 138320 -1 2136
2138 0 667448.5 159935.98 138280 -1 2137
2139 0 668573.9 160800.08 138760 -1 2131
2140 0 668594.56 160939.58 138680 -1 2139
2141 0 668904.6 161218.45 138520 -1 2140
2142 0 668920.2 161150 138360 -1 2141
2143 0 668923.94 161132.92 138320 -1 2142
2144 0 668922.75 161218.75 138080 -1 2143
2145 0 668875.4 161210.23 137840 -1 2144
2146 0 668941.4 160901.47 137640 -1 2145
2147 0 669007.9 160757.97 137480 -1 2146
2148 0 669050.5 160736.67 137320 -1 2147
2149 0 669098.1 160678.77 137160 -1 2148
2150 0 669099.1 160499.19 137000 -1 2149
2151 0 669111.2 160494.47 136840 -1 2150
2152 0 669049.7 160369.23 136680 -1 2151
2153 0 668974.6 160302.22 136560 -1 2152
2154 0 668955.75 160235.88 136440 -1 2153
2155 0 669080.1 159944.23 136280 -1 2154
2156 0 669123.25 159766.14 136280 -1 2155
2157 0 669200.2 159473.16 136160 -1 2156
2158 0 669210.8 159465.27 136080 -1 2157
2159 0 669193.5 159459.23 136000 -1 2158
2160 0 666393.1 156968.48 142200 -1 2111
2161 0 666431.7 157011.48 142480 -1 2160
2162 0 666590.25 157111.92 142720 -1 2161
2163 0 667031.4 157150.48 142800 -1 2162
2164 0 666895.6 157067.4 142880 -1 2163
2165 0 663008 153504 144840 166 2084
2166 0 663168 153344 144680 249 2165
2167 0 663392 153184 144560 208 2166
2168 0 663456 152992 144400 163 2167
2169 0 663424 152736 144320 124 2168
2170 0 663232 152416 143720 71 2169
2171 0 663360 152192 143640 128 2170
2172 0 663360 151936 143640 128 2171
2173 0 663520 151712 143600 209 2172
2174 0 663488 151488 143480 226 2173
2175 0 663488 151232 143440 197 2174
2176 0 663424 151008 143320 156 2175
2177 0 663616 150816 143240 128 2176
2178 0 663488 150592 143120 178 2177
2179 0 663424 150336 143040 115 2178
2180 0 663296 150240 142720 120 2179
2181 0 663296 149984 142640 86 2180
2182 0 663456 149760 142640 101 2181
2183 0 663616 149536 142640 141 2182
2184 0 663648 149344 142480 51 2183
2185 0 663808 149184 142280 128 2184
2186 0 663808 149024 142080 163 2185
2187 0 663808 149024 142000 157 2186
2188 0 664064 149120 142000 131 2187
2189 0 664320 149152 141960 139 2188
2190 0 664576 149152 141920 107 2189
2191 0 664832 149152 141920 150 2190
2192 0 665088 149152 141920 172 2191
2193 0 665344 149152 141920 197 2192
2194 0 665504 149312 141800 186 2193
2195 0 665760 149376 141680 200 2194
2196 0 665984 149376 141560 136 2195
2197 0 666069.3 149376 141520 105 2196
2198 0 666240 149376 141440 45 2197
2199 0 666623.5 149393.77 141320 104 2198
2200 0 666368 149408 141280 124 2199
2201 0 666496 149459.2 141120 56 2200
2202 0 666528 149472 141080 40 2201
2203 0 666688 149632 140880 197 2202
2204 0 666720 149792 140680 122 2203
2205 0 666656 149920 140440 115 2204
2206 0 666688 150080 140240 81 2205
2207 0 666673.75 150467.03 139320 15 2206
2208 0 666669.94 150567.86 139080 -1 2207
2209 0 666798.6 150626.88 138760 71 2208
2210 0 666879.3 150663.77 138560 116 2209
2211 0 666943.3 150693.33 138400 152 2210
2212 0 667072 150752 138080 226 2211
2213 0 667072 150706.28 137880 118 2212
2214 0 667072 150688 137800 75 2213
2215 0 667072 150560 137560 128 2214
2216 0 667050.7 150496 137400 122 2215
2217 0 667040 150464 137320 120 2216
2218 0 667040 150464 137040 91 2217
2219 0 667040 150459.42 137000 93 2218
2220 0 667040 150432 136760 108 2219
2221 0 666912 150336 136520 98 2220
2222 0 666880 150272 136240 124 2221
2223 0 666880 150272 135960 81 2222
2224 0 666912 150240 135800 120 2223
2225 0 667040 150080 135600 75 2224
2226 0 667200 149984 135400 122 2225
2227 0 667360 149888 135200 101 2226
2228 0 667520 149856 135000 120 2227
2229 0 667616 149792 134760 101 2228
2230 0 667616 149792 134680 81 2229
2231 0 668953.94 149976.73 134680 -1 2230
2232 0 669065.44 150014.62 134800 -1 2231
2233 0 669274.25 150120.16 134880 -1 2232
2234 0 667616 149632 134480 75 2230
2235 0 667584 149472 134280 81 2234
2236 0 667520 149312 134080 200 2235
2237 0 667488 149248 133840 154 2236
2238 0 667456 149237.33 133760 135 2237
2239 0 667392 149216 133600 98 2238
2240 0 667392 149120 133360 178 2239
2241 0 667370.7 149034.67 133200 194 2240
2242 0 667360 148992 133120 202 2241
2243 0 667226.7 148912 132920 167 2242
2244 0 667200 148896 132880 160 2243
2245 0 667040 148768 132680 141 2244
2246 0 667008 148704 132440 143 2245
2247 0 666954.7 148730.67 132240 152 2246
2248 0 666944 148736 132200 154 2247
2249 0 667184.1 148786.66 132160 161 2248
2250 0 666784 148736 131960 197 2249
2251 0 667153 148846 131680 164 2250
2252 0 666720 148736 131640 178 2251
2253 0 667299 148980.5 131520 173 2252
2254 0 667878.44 149224.52 131400 169 2253
2255 0 667399.6 149514 131400 -1 2254
2256 0 666973.4 149435.42 131320 -1 2255
2257 0 666900.75 149458.72 131280 -1 2256
2258 0 666900.1 149487.67 131240 -1 2257
2259 0 666885.06 149521.69 131200 -1 2258
2260 0 666855.3 149559.86 131160 -1 2259
2261 0 666821.8 149579.48 131120 -1 2260
2262 0 666791 149583.61 131080 -1 2261
2263 0 667712 149120 131240 163 2254
2264 0 667932.7 149120 131160 53 2263
2265 0 668043.1 149120 131120 -1 2264
2266 0 668049 149160 131040 -1 2265
2267 0 668051.8 149180.11 131000 -1 2266
2268 0 668418.5 149359.73 130880 -1 2267
2269 0 668677.3 149318.94 130800 -1 2268
2270 0 668700.06 149240.25 130720 -1 2269
2271 0 668684.4 149227.11 130640 -1 2270
2272 0 666560 148768 131440 101 2252
2273 0 666400 148704 131240 128 2272
2274 0 666292.5 148589.95 131160 40 2273
2275 0 666061.2 148438.38 131120 75 2274
2276 0 665728 148320 131080 120 2275
2277 0 665536 148128 131040 115 2276
2278 0 665440 147904 130960 120 2277
2279 0 665280 147680 130960 98 2278
2280 0 665120 147456 130960 148 2279
2281 0 665008 147408 130920 124 2280
2282 0 664896 147360 130880 101 2281
2283 0 664640 147264 130800 96 2282
2284 0 664416 147104 130760 51 2283
2285 0 664192 146976 130720 64 2284
2286 0 663968 146848 130720 86 2285
2287 0 663744 146720 130760 102 2286
2288 0 663488 146624 130720 140 2287
2289 0 663328 146464 130600 102 2288
2290 0 663104 146304 130600 40 2289
2291 0 662880 146208 130520 71 2290
2292 0 662656 146080 130440 32 2291
2293 0 662496 145888 130360 101 2292
2294 0 662459.25 145875.25 130240 24 2293
2295 0 662447 145871 130200 -1 2294
2296 0 662397.06 145765.75 130160 -1 2295
2297 0 667840 149920 134640 51 2230
2298 0 668096 149984 134600 71 2297
2299 0 668288 150048 134400 71 2298
2300 0 668384 150144 134280 148 2299
2301 0 668448 150208 134200 200 2300
2302 0 668640 150400 134200 212 2301
2303 0 668714.7 150442.67 134160 221 2302
2304 0 668864 150528 134080 240 2303
2305 0 669088 150528 133920 350 2304
2306 0 669344 150400 133920 356 2305
2307 0 669536 150208 133800 197 2306
2308 0 669406 150379.52 133760 -1 2307
2309 0 669315.44 150398.97 133720 -1 2308
2310 0 669291.4 150449.86 133640 -1 2309
2311 0 669288.3 150515.73 133440 -1 2310
2312 0 668917.4 150518.88 133320 -1 2311
2313 0 666912 150400 135600 108 2224
2314 0 666784 150528 135400 90 2313
2315 0 666624 150656 135200 115 2314
2316 0 666464 150816 135000 51 2315
2317 0 666304 150976 134800 32 2316
2318 0 666144 151072 134600 45 2317
2319 0 666016 151168 134400 81 2318
2320 0 665888 151296 134200 81 2319
2321 0 665728 151296 134000 81 2320
2322 0 665568 151392 133800 45 2321
2323 0 665408 151392 133600 81 2322
2324 0 665248 151424 133400 124 2323
2325 0 665088 151424 133200 122 2324
2326 0 664928 151392 132960 128 2325
2327 0 664800 151328 132720 104 2326
2328 0 664640 151232 132520 163 2327
2329 0 664480 151072 132400 124 2328
2330 0 664224 150976 132360 80 2329
2331 0 664032 150848 132200 120 2330
2332 0 663808 150752 132080 137 2331
2333 0 663616 150720 131920 202 2332
2334 0 663488 150656 131760 164 2333
2335 0 663232 150784 131800 143 2334
2336 0 663008 150976 131840 163 2335
2337 0 662848 151136 131960 102 2336
2338 0 662624 151264 132000 91 2337
2339 0 662432 151456 132040 64 2338
2340 0 662240 151680 132040 166 2339
2341 0 662048 151872 132120 101 2340
2342 0 662016 152128 132120 197 2341
2343 0 661984 152320 132120 160 2342
2344 0 662080 152352 132200 177 2343
2345 0 662176 152384 132280 194 2344
2346 0 662368 152512 132400 139 2345
2347 0 662560 152704 132400 183 2346
2348 0 662720 152896 132480 186 2347
2349 0 662720 153088 132680 178 2348
2350 0 662688 153312 132800 80 2349
2351 0 662592 153472 132920 32 2350
2352 0 662640.94 153566.58 133000 -1 2351
2353 0 662632.44 153562.69 133040 -1 2352
2354 0 662635.5 153560.39 133080 -1 2353
2355 0 662645 153527.12 133120 -1 2354
2356 0 662651.75 153495.31 133160 -1 2355
2357 0 661792 152512 132080 164 2343
2358 0 661600 152704 132040 175 2357
2359 0 661536 152768 132000 136 2358
2360 0 661408 152896 131920 60 2359
2361 0 661616.5 152822.77 131880 56 2360
2362 0 661248 153024 131720 40 2361
2363 0 661088 153088 131520 32 2362
2364 0 660928 153152 131320 45 2363
2365 0 660832 153152 131080 45 2364
2366 0 660800 153152 131040 45 2365
2367 0 660710.6 153203.89 130840 -1 2366
2368 0 663328 150496 131600 160 2334
2369 0 663168 150368 131400 122 2368
2370 0 662912 150304 131360 143 2369
2371 0 662656 150272 131360 157 2370
2372 0 662512 150224 131240 119 2371
2373 0 662464 150208 131200 107 2372
2374 0 662304 150080 131040 90 2373
2375 0 662080 149920 131000 137 2374
2376 0 661856 149792 130960 137 2375
2377 0 661664 149600 130880 120 2376
2378 0 661408 149536 130760 102 2377
2379 0 661216 149536 130560 141 2378
2380 0 661152 149504 130480 204 2379
2381 0 660928 149664 130520 262 2380
2382 0 660736 149664 130720 185 2381
2383 0 660672 149504 130920 120 2382
2384 0 660576 149312 131120 60 2383
2385 0 660416 149152 131280 86 2384
2386 0 660339.2 149036.8 131400 93 2385
2387 0 660288 148960 131480 98 2386
2388 0 660352 148896 131720 51 2387
2389 0 660384 148960 131800 64 2388
2390 0 660440 149073 131920 -1 2389
2391 0 660992 149344 130280 196 2380
2392 0 660838.4 149344 130120 185 2391
2393 0 660800 149344 130080 183 2392
2394 0 660778.7 149344 130040 177 2393
2395 0 660672 149344 129840 148 2394
2396 0 660608 149280 129760 122 2395
2397 0 660352 149248 129840 120 2396
2398 0 660096 149248 129880 104 2397
2399 0 659840 149280 129880 124 2398
2400 0 659584 149280 129840 80 2399
2401 0 659456 149280 129840 51 2400
2402 0 659127.75 149281.64 129720 -1 2401
2403 0 659058 149321.86 129680 -1 2402
2404 0 659003.5 149309.56 129640 -1 2403
2405 0 659023.9 149372.39 129600 -1 2404
2406 0 659001.94 149288.38 129520 -1 2405
2407 0 658858.5 149259.9 129440 -1 2406
2408 0 658631 149018.14 129400 -1 2407
2409 0 658444.7 148932.02 129360 -1 2408
2410 0 658449.7 148925.61 129280 -1 2409
2411 0 660448 149248 129520 75 2396
2412 0 660384 149248 129240 60 2411
2413 0 660224 149248 129000 40 2412
2414 0 660032 149216 128800 51 2413
2415 0 659808 149120 128720 91 2414
2416 0 659584 148992 128680 102 2415
2417 0 659328 148928 128680 91 2416
2418 0 659072 148928 128680 80 2417
2419 0 658816 148928 128720 137 2418
2420 0 658560 148960 128720 80 2419
2421 0 658304 148960 128720 80 2420
2422 0 658048 148960 128680 107 2421
2423 0 657792 149024 128640 71 2422
2424 0 657536 149056 128640 81 2423
2425 0 657280 149024 128640 98 2424
2426 0 657024 148896 128680 98 2425
2427 0 656768 148896 128720 81 2426
2428 0 656512 148832 128800 64 2427
2429 0 656256 148736 128800 71 2428
2430 0 656000 148704 128800 80 2429
2431 0 655744 148640 128840 51 2430
2432 0 655488 148544 128880 75 2431
2433 0 655264 148512 128760 60 2432
2434 0 655040 148512 128600 51 2433
2435 0 654848 148544 128440 51 2434
2436 0 654592 148608 128360 51 2435
2437 0 654452.1 148669.11 128160 71 2436
2438 0 654430.1 148952.1 128240 -1 2437
2439 0 654488.9 148978.22 128280 -1 2438
2440 0 654467.8 149032.17 128320 -1 2439
2441 0 654592 148512 128000 51 2437
2442 0 654624 148480 127960 80 2441
2443 0 654624 148427 127880 -1 2442
2444 0 654560 148224 127880 51 2443
2445 0 654336 148064 127800 98 2444
2446 0 654144 147872 127760 102 2445
2447 0 653920 147744 127640 102 2446
2448 0 653760 147616 127480 71 2447
2449 0 653600 147456 127360 60 2448
2450 0 653408 147264 127240 40 2449
2451 0 653472 147008 127120 60 2450
2452 0 653216 146880 127080 51 2451
2453 0 653056 146752 126880 75 2452
2454 0 652864 146688 126720 96 2453
2455 0 652640 146592 126600 86 2454
2456 0 652448 146464 126480 107 2455
2457 0 652224 146304 126400 86 2456
2458 0 651968 146176 126320 91 2457
2459 0 651776 146016 126240 81 2458
2460 0 651690.7 146005.33 126200 81 2459
2461 0 651520 145984 126120 81 2460
2462 0 651328 145824 125960 64 2461
2463 0 651168 145664 125760 96 2462
2464 0 651168 145504 125560 71 2463
2465 0 651200 145376 125320 96 2464
2466 0 651296 145216 125120 101 2465
2467 0 651360 145056 124920 91 2466
2468 0 651392 145024 124840 85 2467
2469 0 651456 144960 124680 75 2468
2470 0 651360 144800 124480 96 2469
2471 0 651354.7 144773.33 124440 93 2470
2472 0 651328 144640 124240 80 2471
2473 0 651232 144480 124040 75 2472
2474 0 651072 144320 123880 80 2473
2475 0 650880 144160 123800 51 2474
2476 0 650686.6 144051.44 123680 45 2475
2477 0 650528 143808 123520 32 2476
2478 0 650400 143616 123400 176 2477
2479 0 650272 143424 123280 237 2478
2480 0 650218.4 143369.72 123160 202 2479
2481 0 650176 143296 123040 168 2480
2482 0 650112 143232 122960 162 2481
2483 0 650016 143136 122840 154 2482
2484 0 649984 143040 122760 189 2483
2485 0 649888 143040 122640 199 2484
2486 0 649824 143040 122560 206 2485
2487 0 649749.3 143050.67 122520 199 2486
2488 0 649600 143072 122440 186 2487
2489 0 649344 143072 122400 189 2488
2490 0 649088 143040 122400 153 2489
2491 0 649508.94 142987.73 122360 148 2490
2492 0 649049.25 143075 122240 133 2491
2493 0 648896 143104 122200 128 2492
2494 0 648704 143104 122000 60 2493
2495 0 648544 143104 121760 75 2494
2496 0 648352 143072 121600 96 2495
2497 0 648128 143072 121440 98 2496
2498 0 647872 143040 121360 60 2497
2499 0 647648 143040 121160 75 2498
2500 0 647424 143008 121000 60 2499
2501 0 647384 142976 120960 60 2500
2502 0 647264 142880 120840 60 2501
2503 0 647104 142848 120640 102 2502
2504 0 646944 142688 120440 32 2503
2505 0 646784 142560 120280 81 2504
2506 0 646624 142400 120120 91 2505
2507 0 646400 142272 120040 120 2506
2508 0 646208 142144 119920 150 2507
2509 0 645984 142016 119840 120 2508
2510 0 645728 141920 119760 86 2509
2511 0 645536 141792 119600 75 2510
2512 0 645312 141728 119480 80 2511
2513 0 645056 141632 119440 75 2512
2514 0 644800 141600 119400 91 2513
2515 0 644544 141504 119320 90 2514
2516 0 644352 141376 119160 102 2515
2517 0 644160 141248 119040 32 2516
2518 0 643904 141216 118960 107 2517
2519 0 643712 141152 118800 60 2518
2520 0 643520 141056 118640 75 2519
2521 0 643296 140960 118560 86 2520
2522 0 643040 140928 118520 51 2521
2523 0 642924.8 140851.2 118400 68 2522
2524 0 642848 140800 118320 80 2523
2525 0 642624 140672 118240 80 2524
2526 0 642400 140544 118200 98 2525
2527 0 642208 140384 118120 101 2526
2528 0 641984 140288 118040 124 2527
2529 0 641728 140256 118000 102 2528
2530 0 641472 140224 117960 134 2529
2531 0 641216 140128 117960 80 2530
2532 0 640992 140000 117840 71 2531
2533 0 640768 139936 117720 86 2532
2534 0 640512 139840 117640 80 2533
2535 0 640288 139712 117560 80 2534
2536 0 640064 139616 117480 98 2535
2537 0 639808 139552 117440 51 2536
2538 0 639584 139456 117360 75 2537
2539 0 639424 139424 117160 120 2538
2540 0 639200 139328 117000 86 2539
2541 0 639008 139328 116800 107 2540
2542 0 638784 139232 116680 75 2541
2543 0 638528 139168 116600 45 2542
2544 0 638520.94 139134.6 116480 -1 2543
2545 0 638221.3 139109.05 116360 -1 2544
2546 0 638069.44 139028.08 116320 -1 2545
2547 0 637920.75 139025.45 116240 -1 2546
2548 0 637798.3 138926.6 116120 -1 2547
2549 0 637464.8 138852.47 115920 -1 2548
2550 0 636933.6 138727.38 115720 -1 2549
2551 0 636549.25 138733.61 115600 -1 2550
2552 0 636254.06 138731.14 115480 -1 2551
2553 0 635956 138494.45 115480 -1 2552
2554 0 635779.6 138406.4 115440 -1 2553
2555 0 635514.5 138371.36 115400 -1 2554
2556 0 635212.25 138646.77 115360 -1 2555
2557 0 635310.4 138418.27 115320 -1 2556
2558 0 635124 138413.55 115280 -1 2557
2559 0 634918.94 138345.83 115160 -1 2558
2560 0 634710.4 138248.38 115080 -1 2559
2561 0 634492.1 138131.34 115040 -1 2560
2562 0 634373 138083.45 115000 -1 2561
2563 0 634325.25 138044.88 114960 -1 2562
2564 0 634253.6 138008.39 114920 -1 2563
2565 0 634195.5 138022 114880 -1 2564
2566 0 634375.9 137885.92 114840 -1 2565
2567 0 634352 137897.17 114760 -1 2566
2568 0 634335.4 137874.47 114720 -1 2567
2569 0 634136.56 138036.33 114840 -1 2565
2570 0 634087.4 138010.25 114800 -1 2569
2571 0 650240 143040 122720 148 2484
2572 0 650464 143168 122600 197 2571
2573 0 650720 143264 122640 230 2572
2574 0 650944 143296 122760 279 2573
2575 0 651200 143232 122800 256 2574
2576 0 651456 143232 122840 198 2575
2577 0 651712 143200 122840 164 2576
2578 0 651968 143168 122760 154 2577
2579 0 652192 143104 122640 104 2578
2580 0 652416 142976 122640 98 2579
2581 0 652672 142976 122640 32 2580
2582 0 652928 142848 122600 40 2581
2583 0 653088 142720 122440 108 2582
2584 0 653248 142592 122240 32 2583
2585 0 653280 142400 122040 32 2584
2586 0 653280 142240 121840 102 2585
2587 0 653280 142208 121840 108 2586
2588 0 653536 142208 121880 96 2587
2589 0 653760 142176 122040 124 2588
2590 0 653600 142144 122240 120 2589
2591 0 653504 142144 122240 108 2590
2592 0 653424.1 142266.02 122280 -1 2591
2593 0 653516.25 142229.77 122360 -1 2592
2594 0 653677.25 142240.92 122400 -1 2593
2595 0 653772.5 142301.2 122440 -1 2594
2596 0 653839.06 142342.7 122480 -1 2595
2597 0 653809.3 142327.88 122520 -1 2596
2598 0 653832.94 142321.17 122560 -1 2597
2599 0 653152 142016 121720 156 2587
2600 0 652960 141824 121600 134 2599
2601 0 652832 141664 121440 91 2600
2602 0 652613.4 141499.7 121240 -1 2601
2603 0 652483.2 141340.33 121120 -1 2602
2604 0 651985.3 141318.97 121080 -1 2603
2605 0 651806.2 141197.94 121040 -1 2604
2606 0 651745.94 141177.75 121000 -1 2605
2607 0 651753.6 141207.03 120920 -1 2606
2608 0 651713.1 141153.28 120840 -1 2607
2609 0 651551.2 141009.62 120760 -1 2608
2610 0 651502.44 140974.81 120720 -1 2609
2611 0 651333.8 140961.7 120600 -1 2610
2612 0 651213.56 141005.05 120600 -1 2611
2613 0 651182.4 140896.75 120480 -1 2612
2614 0 650817.2 140568.1 120440 -1 2613
2615 0 650617 140395.6 120360 -1 2614
2616 0 650613.9 140499.17 120280 -1 2615
2617 0 650651.5 140498.03 120240 -1 2616
2618 0 650633.6 140492.7 120200 -1 2617
2619 0 650633.44 140479.92 120160 -1 2618
2620 0 653728 146976 127120 75 2451
2621 0 653952 146848 127160 71 2620
2622 0 654208 146784 127160 51 2621
2623 0 654432 146656 127160 81 2622
2624 0 654688 146560 127160 64 2623
2625 0 654880 146432 127040 86 2624
2626 0 655104 146272 127040 51 2625
2627 0 655296 146144 126840 75 2626
2628 0 655408 146096 126800 80 2627
2629 0 655520 146048 126760 86 2628
2630 0 655712 145888 126680 90 2629
2631 0 655936 145760 126680 60 2630
2632 0 656160 145568 126680 40 2631
2633 0 656320 145440 126840 86 2632
2634 0 656480 145408 127080 32 2633
2635 0 656544 145408 127240 60 2634
2636 0 656631.9 145417.83 127280 -1 2635
2637 0 656671.3 145423.61 127320 -1 2636
2638 0 656689.5 145417.92 127360 -1 2637
2639 0 667328 150752 138000 227 2212
2640 0 667584 150880 138000 141 2639
2641 0 667840 151008 138000 115 2640
2642 0 668064 151136 138000 131 2641
2643 0 668256 151328 138000 98 2642
2644 0 668384 151584 138000 135 2643
2645 0 668576 151808 138000 108 2644
2646 0 668736 152000 137920 104 2645
2647 0 668896 152192 137840 128 2646
2648 0 669056 152352 137640 90 2647
2649 0 669248 152480 137520 115 2648
2650 0 669408 152480 137320 108 2649
2651 0 669568 152448 137120 232 2650
2652 0 669760 152288 137080 230 2651
2653 0 669819.7 152621.69 136960 -1 2652
2654 0 669833.06 152666.28 136840 -1 2653
2655 0 669932.4 152698 136640 -1 2654
2656 0 669985.7 152628.36 136520 -1 2655
2657 0 669995.7 152669.25 136440 -1 2656
2658 0 670144.5 152575.34 136240 -1 2657
2659 0 669824 152032 137160 122 2652
2660 0 669664 151840 137240 32 2659
2661 0 669440 151712 137320 32 2660
2662 0 669312 151552 137480 81 2661
2663 0 669216 151456 137600 137 2662
2664 0 669182.75 151445.27 137720 -1 2663
2665 0 665952 150592 139800 64 2208
2666 0 665856 150432 140000 40 2665
2667 0 665632 150304 140000 98 2666
2668 0 665440 150112 139880 124 2667
2669 0 665248 149920 139760 115 2668
2670 0 664992 149824 139720 124 2669
2671 0 664800 149664 139600 115 2670
2672 0 664672 149440 139440 75 2671
2673 0 664544 149280 139280 60 2672
2674 0 664352 149088 139160 81 2673
2675 0 664160 148928 139120 32 2674
2676 0 663936 148768 139120 32 2675
2677 0 663680 148672 139080 71 2676
2678 0 663424 148640 139080 64 2677
2679 0 663168 148576 139080 75 2678
2680 0 662912 148544 139080 64 2679
2681 0 663019.06 148606.31 139120 -1 2680
2682 0 663052.25 148586.52 139160 -1 2681
2683 0 663055.4 148634.36 139200 -1 2682
2684 0 662656 148480 139080 108 2680
2685 0 662560 148448 139040 104 2684
2686 0 662400 148320 138880 86 2685
2687 0 662144 148256 138800 75 2686
2688 0 661920 148256 138600 86 2687
2689 0 661696 148384 138520 115 2688
2690 0 661504 148352 138320 51 2689
2691 0 661376 148288 138080 71 2690
2692 0 661248 148160 137880 75 2691
2693 0 661088 148096 137680 81 2692
2694 0 660896 148096 137480 71 2693
2695 0 660736 148160 137280 51 2694
2696 0 660512 148032 137160 32 2695
2697 0 660352 147872 137040 64 2696
2698 0 660160 147744 136920 71 2697
2699 0 660064 147680 136840 71 2698
2700 0 660022 147700.67 136760 23 2699
2701 0 660001 147711 136720 -1 2700
2702 0 662400 148576 139240 91 2685
2703 0 662336 148736 139480 32 2702
2704 0 662464 148896 139680 60 2703
2705 0 662480 148960 139800 55 2704
2706 0 662496 149024 139920 51 2705
2707 0 662496 149184 140120 40 2706
2708 0 662592 149440 140240 45 2707
2709 0 662737.4 149562.56 140360 35 2708
2710 0 662784 149536 140400 32 2709
2711 0 662816 149536 140480 32 2710
2712 0 663210.3 149572.27 140560 -1 2711
2713 0 663357.1 149546.47 140680 -1 2712
2714 0 663416.7 149557.61 140720 -1 2713
2715 0 663439.44 149548.14 140760 -1 2714
2716 0 663464.06 149539.61 140800 -1 2715
2717 0 665792 150816 139920 102 2665
2718 0 665696 151040 140000 80 2717
2719 0 665568 151264 140160 64 2718
2720 0 665440 151424 140360 86 2719
2721 0 665280 151584 140520 64 2720
2722 0 665088 151744 140600 75 2721
2723 0 664896 151840 140800 81 2722
2724 0 664699.2 151786.67 141000 51 2723
2725 0 664618.7 151786.67 141160 59 2724
2726 0 664576 151776 141240 64 2725
2727 0 664640 151744 141520 40 2726
2728 0 664800 151616 141720 45 2727
2729 0 665087.1 151386.95 141800 45 2728
2730 0 665055.75 151166.73 141760 -1 2729
2731 0 665010.7 151117.88 141720 -1 2730
2732 0 665024.25 151131.55 141680 -1 2731
2733 0 665050.9 151136.22 141640 -1 2732
2734 0 665299.9 151345.95 141760 -1 2729
2735 0 664960 151456 141880 45 2729
2736 0 665184 151328 141920 122 2735
2737 0 665236.25 151325.03 141960 107 2736
2738 0 665235.5 151334.58 142120 -1 2737
2739 0 666528 149216 141240 148 2200
2740 0 666752 149056 141240 246 2739
2741 0 666944 148864 141240 178 2740
2742 0 667136 148672 141360 45 2741
2743 0 667296 148480 141440 32 2742
2744 0 667296 148256 141280 32 2743
2745 0 667104 148192 141080 40 2744
2746 0 666944 148064 140880 75 2745
2747 0 666752 147936 140720 81 2746
2748 0 666560 147840 140520 75 2747
2749 0 666400 147808 140320 60 2748
2750 0 666240 147776 140080 60 2749
2751 0 666112 147680 139880 108 2750
2752 0 666112 147520 139680 115 2751
2753 0 666080 147360 139480 102 2752
2754 0 666016 147264 139280 90 2753
2755 0 665988.6 147254.47 139120 -1 2754
2756 0 666034.2 147205.58 139080 -1 2755
2757 0 663648 148800 142000 81 2187
2758 0 663456 148576 142000 128 2757
2759 0 663392 148320 141960 237 2758
2760 0 663360 148064 141960 214 2759
2761 0 663168 147840 141920 214 2760
2762 0 663072 147584 141880 209 2761
2763 0 663040 147520 141840 208 2762
2764 0 663040 147296 141720 153 2763
2765 0 663040 147136 141520 131 2764
2766 0 662976 146976 141320 236 2765
2767 0 662848 146912 141080 218 2766
2768 0 662720 146816 140880 196 2767
2769 0 662592 146688 140680 163 2768
2770 0 662592 146560 140520 164 2769
2771 0 662400 146432 140640 107 2770
2772 0 662144 146400 140680 104 2771
2773 0 661984 146240 140800 128 2772
2774 0 661856 146144 140960 148 2773
2775 0 661664 146176 140760 137 2774
2776 0 661408 146176 140760 71 2775
2777 0 661216 146208 140600 90 2776
2778 0 660960 146240 140520 143 2777
2779 0 660704 146240 140520 217 2778
2780 0 660448 146240 140520 163 2779
2781 0 660192 146304 140480 120 2780
2782 0 660012.8 146304 140320 102 2781
2783 0 660368.94 146413.28 140280 98 2782
2784 0 659808 146144 140120 181 2783
2785 0 659712 146080 140040 137 2784
2786 0 659942 146150 139840 -1 2785
2787 0 659957.3 146160.67 139800 -1 2786
2788 0 659988 146182 139720 -1 2787
2789 0 661696 145984 141160 81 2774
2790 0 661600 145824 141360 51 2789
2791 0 661568 145664 141600 128 2790
2792 0 661600 145504 141800 122 2791
2793 0 661664 145408 142040 108 2792
2794 0 661824 145312 142280 120 2793
2795 0 661920 145184 142480 102 2794
2796 0 662048 145120 142640 81 2795
2797 0 662166 145081 142720 -1 2796
2798 0 662273 145075 142760 -1 2797
2799 0 662510 145025 142800 -1 2798
2800 0 661771 144784 142840 -1 2799
2801 0 661753 144747 142880 -1 2800
2802 0 661733 144637 142960 -1 2801
2803 0 661643 144398 143080 -1 2802
2804 0 661600 144288 143080 108 2803
2805 0 661632 144096 143240 80 2804
2806 0 661632 143872 143360 81 2805
2807 0 661792 143712 143520 102 2806
2808 0 662016 143552 143560 45 2807
2809 0 662080 143392 143600 75 2808
2810 0 662151.25 143248.89 143640 -1 2809
2811 0 662190.5 143221.86 143680 -1 2810
2812 0 662215 143150.36 143720 -1 2811
2813 0 662248.44 143139.97 143760 -1 2812
2814 0 662498.94 142825.83 143920 -1 2813
2815 0 662565.94 142848.33 144000 -1 2814
2816 0 662610 142868.7 144040 -1 2815
2817 0 662675.75 142858.86 144120 -1 2816
2818 0 662713.25 142787.3 144200 -1 2817
2819 0 662846.75 142794.33 144320 -1 2818
2820 0 662947.9 142862.8 144440 -1 2819
2821 0 663098.9 142961.7 144520 -1 2820
2822 0 663135.5 143055.31 144600 -1 2821
2823 0 663212.4 143137.52 144680 -1 2822
2824 0 663247 143146.44 144760 -1 2823
2825 0 662945.75 143073.53 144880 -1 2824
2826 0 662951.1 143079.34 144920 -1 2825
2827 0 662943.4 143113.7 145000 -1 2826
2828 0 662883.44 143137.11 145040 -1 2827
2829 0 662925.9 143152.52 145120 -1 2828
2830 0 662943.6 143141.86 145160 -1 2829
2831 0 662560 146400 140280 163 2770
2832 0 662517.3 146368 140200 148 2831
2833 0 662432 146304 140040 120 2832
2834 0 662336 146240 139800 134 2833
2835 0 662272 146197.33 139640 138 2834
2836 0 662955.4 145385.36 139720 -1 2835
2837 0 663063.06 145223.45 139840 -1 2836
2838 0 663022.2 145236.92 140040 -1 2837
2839 0 663014.75 145258.69 140160 -1 2838
2840 0 663014.5 145278.9 140240 -1 2839
2841 0 663017.1 145282.47 140280 -1 2840
2842 0 662240 146176 139560 141 2835
2843 0 662262.06 146154.48 139520 158 2842
2844 0 662259.2 146080 139440 194 2843
2845 0 662272 146016 139360 230 2844
2846 0 662272 145888 139240 230 2845
2847 0 662048 145760 139160 178 2846
2848 0 661888 145600 139040 137 2847
2849 0 661875.2 145561.6 139000 154 2848
2850 0 661824 145408 138840 224 2849
2851 0 661728 145184 138720 254 2850
2852 0 661689.6 145120 138640 223 2851
2853 0 661651.3 145056 138560 193 2852
2854 0 661632 145024 138520 178 2853
2855 0 661728 144864 138320 139 2854
2856 0 661753.6 144736 138160 165 2855
2857 0 661760 144704 138120 172 2856
2858 0 661770.7 144698.67 138080 173 2857
2859 0 661824 144672 137880 181 2858
2860 0 661792 144576 137640 186 2859
2861 0 661981.56 144616.94 137560 188 2860
2862 0 661824 144448 137400 194 2861
2863 0 661824 144448 137360 194 2862
2864 0 661721.6 144576 137200 138 2863
2865 0 661696 144608 137160 124 2864
2866 0 661536 144768 137000 81 2865
2867 0 661280 144800 137000 32 2866
2868 0 661136 144680 136880 38 2867
2869 0 660480.1 144702.77 136960 -1 2868
2870 0 660325.4 144702.28 137080 -1 2869
2871 0 661088 144640 136840 40 2868
2872 0 660896 144448 136760 32 2871
2873 0 660739.1 144299.67 136640 60 2872
2874 0 660772.56 143970.7 136480 -1 2873
2875 0 660726.7 143963.08 136400 -1 2874
2876 0 661824 144320 137120 96 2863
2877 0 661824 144160 136920 102 2876
2878 0 661728 143968 136760 108 2877
2879 0 661728 143808 136560 60 2878
2880 0 661632 143712 136320 108 2879
2881 0 661504 143616 136160 139 2880
2882 0 661376 143776 135960 150 2881
2883 0 661339.44 143794.28 135800 100 2882
2884 0 661312 143808 135680 64 2883
2885 0 661152 143808 135480 71 2884
2886 0 660992 143808 135280 128 2885
2887 0 660832 143776 135080 153 2886
2888 0 660768 143763.2 135000 151 2887
2889 0 659992.6 143525.92 135000 -1 2888
2890 0 659742.5 143533.77 134920 -1 2889
2891 0 660672 143744 134880 148 2888
2892 0 660512 143744 134680 75 2891
2893 0 660352 143776 134440 124 2892
2894 0 660288 143712 134160 104 2893
2895 0 660224 143680 134080 104 2894
2896 0 660288 143520 133880 107 2895
2897 0 660192 143360 133680 163 2896
2898 0 660000 143328 133520 140 2897
2899 0 659936 142912 133520 32 2898
2900 0 659727.6 142712.31 133560 60 2899
2901 0 659720 142672 133600 65 2900
2902 0 659744 142528 133720 81 2901
2903 0 659680 142464 133840 90 2902
2904 0 659677.5 142352.92 133920 -1 2903
2905 0 659936 143456 133280 154 2898
2906 0 659808 143456 133040 107 2905
2907 0 659797.3 143434.67 132960 128 2906
2908 0 659776 143392 132800 172 2907
2909 0 659712 143328 132720 204 2908
2910 0 659904 143168 132560 153 2909
2911 0 660160 143168 132520 108 2910
2912 0 660416 143136 132440 75 2911
2913 0 660672 143072 132440 51 2912
2914 0 660896 142944 132440 51 2913
2915 0 661120 142944 132400 90 2914
2916 0 661172.3 142905.92 132320 -1 2915
2917 0 659488 143328 132560 198 2909
2918 0 659424 143328 132560 181 2917
2919 0 659328 143104 132440 75 2918
2920 0 659200 142880 132400 91 2919
2921 0 659168 142656 132240 51 2920
2922 0 659136 142400 132200 51 2921
2923 0 659040 142176 132040 51 2922
2924 0 659040 142016 131840 71 2923
2925 0 658944 141824 131640 32 2924
2926 0 658784 141664 131440 71 2925
2927 0 658592 141568 131240 75 2926
2928 0 658496 141536 131200 71 2927
2929 0 659232 143520 132480 160 2918
2930 0 659136 143520 132440 200 2929
2931 0 659008 143552 132200 115 2930
2932 0 658912 143520 131960 86 2931
2933 0 658912 143520 131680 104 2932
2934 0 659072 143616 131440 81 2933
2935 0 659136 143648 131160 96 2934
2936 0 659136 143648 130880 64 2935
2937 0 659264 143744 130680 153 2936
2938 0 659328 143808 130480 197 2937
2939 0 659552 143968 130520 150 2938
2940 0 659808 144000 130520 166 2939
2941 0 659968 144128 130680 181 2940
2942 0 659978.7 144160 130760 188 2941
2943 0 660000 144224 130920 204 2942
2944 0 660064 144256 131080 256 2943
2945 0 660224 144384 130920 175 2944
2946 0 660288 144640 130880 40 2945
2947 0 660352 144896 130840 98 2946
2948 0 660512 145120 130840 45 2947
2949 0 660544 145152 130800 60 2948
2950 0 660585 145181.78 130760 -1 2949
2951 0 660530.5 145185.7 130720 -1 2950
2952 0 660590.06 145245.34 130680 -1 2951
2953 0 660586.25 145266.97 130640 -1 2952
2954 0 660517.9 145300 130600 -1 2953
2955 0 660451.4 145241.6 130520 -1 2954
2956 0 660320 144224 131200 175 2944
2957 0 660576 144224 131240 91 2956
2958 0 660629.3 144170.67 131280 87 2957
2959 0 660736 144064 131360 80 2958
2960 0 660896 144064 131600 51 2959
2961 0 661056 144096 131800 71 2960
2962 0 661152 144192 131920 102 2961
2963 0 661218.75 144249.31 132000 -1 2962
2964 0 661202.75 144299.58 132040 -1 2963
2965 0 661230 144324.4 132080 -1 2964
2966 0 659232 143776 130240 160 2938
2967 0 659136 143744 130000 128 2966
2968 0 659200 143808 129760 224 2967
2969 0 659392 143776 129600 189 2968
2970 0 659424 143872 129360 157 2969
2971 0 659424 143872 129080 148 2970
2972 0 659520 143776 128880 196 2971
2973 0 659536 143824 128760 188 2972
2974 0 659565.1 143868.53 128640 181 2973
2975 0 659616 143872 128560 157 2974
2976 0 659577.6 143923.2 128480 173 2975
2977 0 659520 144000 128360 198 2976
2978 0 659434.7 144149.33 128280 184 2977
2979 0 659392 144224 128240 178 2978
2980 0 659424 144416 128040 101 2979
2981 0 659481.6 144512 127920 94 2980
2982 0 659520 144576 127840 90 2981
2983 0 659500.8 144672 127720 78 2982
2984 0 659488 144736 127640 71 2983
2985 0 659424 144736 127520 71 2984
2986 0 659463.9 144810.5 127360 -1 2985
2987 0 659872 143872 128560 80 2975
2988 0 660064 143680 128520 40 2987
2989 0 660288 143520 128520 80 2988
2990 0 660480 143328 128560 32 2989
2991 0 660672 143168 128640 64 2990
2992 0 660773.5 143104.83 128720 -1 2991
2993 0 660779.44 143107.27 128800 -1 2992
2994 0 659744 143648 129040 120 2972
2995 0 660000 143552 129040 45 2994
2996 0 660256 143584 129120 98 2995
2997 0 660384 143552 129280 64 2996
2998 0 660480.06 143470.14 129440 -1 2997
2999 0 658880 143616 132560 163 2930
3000 0 658720 143616 132760 163 2999
3001 0 658528 143584 132920 163 3000
3002 0 658272 143552 132880 202 3001
3003 0 658048 143424 132840 243 3002
3004 0 657824 143456 132680 150 3003
3005 0 657664 143424 132440 91 3004
3006 0 657504 143296 132240 91 3005
3007 0 657312 143168 132080 102 3006
3008 0 657152 143040 131880 101 3007
3009 0 656960 142976 131720 124 3008
3010 0 656806.4 142899.2 131560 60 3009
3011 0 656768 142880 131520 45 3010
3012 0 656544 142848 131360 81 3011
3013 0 656352 142848 131160 96 3012
3014 0 656192 142880 130960 122 3013
3015 0 655968 142912 130840 128 3014
3016 0 655808 142944 130640 40 3015
3017 0 655584 142944 130440 139 3016
3018 0 655392 143040 130280 75 3017
3019 0 655232 143040 130080 98 3018
3020 0 654976 142976 129960 104 3019
3021 0 654720 142976 129920 64 3020
3022 0 654560 142976 129720 32 3021
3023 0 654528 142969.6 129680 45 3022
3024 0 654400 142944 129520 98 3023
3025 0 654240 142976 129320 122 3024
3026 0 654048 142912 129160 134 3025
3027 0 653888 142880 128960 128 3026
3028 0 653728 142752 128760 120 3027
3029 0 653536 142592 128600 107 3028
3030 0 653376 142432 128480 115 3029
3031 0 653184 142368 128280 181 3030
3032 0 652928 142240 128200 163 3031
3033 0 652768 142080 128080 104 3032
3034 0 652544 142016 127920 60 3033
3035 0 652480 141984 127720 122 3034
3036 0 652219.94 141969.53 127600 68 3035
3037 0 651991.8 142450.9 127600 -1 3036
3038 0 651722.4 142522.39 127400 -1 3037
3039 0 651593.8 142464.61 127320 -1 3038
3040 0 651523.1 142519.2 127200 -1 3039
3041 0 651518.75 142479.55 127120 -1 3040
3042 0 651509.6 142458.6 127040 -1 3041
3043 0 651392.44 142363.34 127000 -1 3042
3044 0 651221.7 142358.67 126920 -1 3043
3045 0 652417.6 142614.17 127520 -1 3037
3046 0 652356.1 142708.34 127480 -1 3045
3047 0 652312.2 142752.06 127440 -1 3046
3048 0 652274.6 142781.31 127400 -1 3047
3049 0 652310 142847.69 127320 -1 3048
3050 0 652366.56 142881.56 127280 -1 3049
3051 0 652395.1 143049.36 127240 -1 3050
3052 0 652438.5 143142.84 127160 -1 3051
3053 0 652433.7 143593.02 127240 -1 3051
3054 0 652573 143720.53 127120 -1 3053
3055 0 652624.44 143799.5 127040 -1 3054
3056 0 652653.5 143822.64 127000 -1 3055
3057 0 652907.7 144010.27 126840 -1 3056
3058 0 652955.8 144054.05 126760 -1 3057
3059 0 652980.06 144011.17 126720 -1 3058
3060 0 652398 141897 127560 50 3036
3061 0 652576 141824 127520 32 3060
3062 0 652576 141808 127480 52 3061
3063 0 652576 141728 127280 156 3062
3064 0 652026.75 142015.06 127280 -1 3063
3065 0 651780.4 142230.38 127240 -1 3064
3066 0 651706.25 142532.22 127160 -1 3065
3067 0 651772.5 142583.5 127120 -1 3066
3068 0 651859.1 142711.78 127080 -1 3067
3069 0 651926.94 142811.98 127000 -1 3068
3070 0 651887.9 142885.53 126960 -1 3069
3071 0 651835.6 142907.83 126920 -1 3070
3072 0 651880.5 142999 126880 -1 3071
3073 0 652550.4 141702.4 127240 149 3063
3074 0 652448 141600 127080 122 3073
3075 0 652384 141578.67 127000 123 3074
3076 0 652352 141568 126960 124 3075
3077 0 652173.25 141517.47 126840 110 3076
3078 0 652192 141536 126760 102 3077
3079 0 652032 141504 126560 115 3078
3080 0 651936 141472 126320 124 3079
3081 0 651872 141433.6 126240 150 3080
3082 0 651840 141414.67 126200 163 3081
3083 0 651776 141376 126120 189 3082
3084 0 651748.56 141348.58 125880 235 3083
3085 0 651744 141344 125840 243 3084
3086 0 651584 141120 125720 150 3085
3087 0 651328 141056 125640 148 3086
3088 0 651072 141024 125640 128 3087
3089 0 650816 140992 125600 120 3088
3090 0 650688 140915.2 125440 80 3089
3091 0 652220.2 141193.48 125280 -1 3090
3092 0 652280.1 141297.22 125240 -1 3091
3093 0 652288.75 141317.44 125120 -1 3092
3094 0 650656 140896 125400 71 3090
3095 0 650432 140800 125280 136 3094
3096 0 650240 140736 125080 150 3095
3097 0 650016 140608 124960 115 3096
3098 0 649856 140448 124800 163 3097
3099 0 649696 140288 124600 150 3098
3100 0 649600 140160 124360 176 3099
3101 0 649440 140032 124200 153 3100
3102 0 649280 139872 124040 115 3101
3103 0 649056 139712 123960 75 3102
3104 0 648896 139584 123760 51 3103
3105 0 648736 139552 123560 64 3104
3106 0 648544 139488 123360 90 3105
3107 0 648384 139392 123160 81 3106
3108 0 648224 139296 122920 32 3107
3109 0 648064 139264 122720 86 3108
3110 0 647808 139264 122640 172 3109
3111 0 647584 139232 122520 104 3110
3112 0 647328 139232 122440 91 3111
3113 0 647072 139168 122440 104 3112
3114 0 646912 139008 122280 51 3113
3115 0 646816 138912 122160 40 3114
3116 0 646656 138848 121960 45 3115
3117 0 646496 138752 121760 45 3116
3118 0 646336 138720 121560 71 3117
3119 0 646144 138656 121400 128 3118
3120 0 645952 138560 121200 102 3119
3121 0 645728 138496 121080 75 3120
3122 0 645536 138400 120880 75 3121
3123 0 645376 138304 120680 102 3122
3124 0 645248 138176 120480 40 3123
3125 0 645120 138016 120320 75 3124
3126 0 644960 137856 120120 51 3125
3127 0 644832 137696 119920 104 3126
3128 0 644640 137568 119800 120 3127
3129 0 644384 137600 119720 181 3128
3130 0 644128 137664 119720 172 3129
3131 0 643872 137696 119640 136 3130
3132 0 643712 137824 119480 163 3131
3133 0 643584 137920 119240 163 3132
3134 0 643642.44 137804.61 119200 168 3133
3135 0 643456 137888 119000 198 3134
3136 0 643445.3 137877.33 118960 199 3135
3137 0 643392 137824 118760 206 3136
3138 0 643424 137728 118520 168 3137
3139 0 643424 137706.67 118480 182 3138
3140 0 643424 137600 118280 257 3139
3141 0 643392 137568 118240 277 3140
3142 0 643296 137548.8 118120 229 3141
3143 0 643232 137536 118040 197 3142
3144 0 643008 137536 117840 175 3143
3145 0 642752 137536 117800 156 3144
3146 0 642528 137408 117760 128 3145
3147 0 642272 137376 117720 75 3146
3148 0 642048 137216 117640 71 3147
3149 0 641824 137120 117520 75 3148
3150 0 641632 136992 117400 75 3149
3151 0 641408 136832 117360 86 3150
3152 0 641184 136704 117280 81 3151
3153 0 640960 136576 117200 64 3152
3154 0 640736 136512 117040 64 3153
3155 0 640576 136448 116840 60 3154
3156 0 640480 136480 116600 96 3155
3157 0 640384 136640 116400 51 3156
3158 0 640288 136768 116280 80 3157
3159 0 640128 136992 116280 75 3158
3160 0 640032 137248 116280 32 3159
3161 0 640068.75 137126.02 116320 -1 3160
3162 0 640192 137440 116120 45 3160
3163 0 640288 137488 116040 84 3162
3164 0 640384 137536 115960 124 3163
3165 0 640608 137536 115800 81 3164
3166 0 640864 137536 115800 32 3165
3167 0 641120 137536 115800 40 3166
3168 0 641376 137568 115840 51 3167
3169 0 641546.9 137626.62 115880 75 3168
3170 0 641552.4 137648.8 115960 -1 3169
3171 0 640128 136608 116160 75 3158
3172 0 639936 136448 116080 80 3171
3173 0 639744 136256 115960 81 3172
3174 0 639488 136160 116000 91 3173
3175 0 639264 136032 115960 107 3174
3176 0 639008 136032 115920 102 3175
3177 0 638784 136032 115800 104 3176
3178 0 638528 135968 115720 107 3177
3179 0 638272 135840 115680 136 3178
3180 0 638080 135648 115680 80 3179
3181 0 637856 135488 115640 60 3180
3182 0 637664 135360 115520 104 3181
3183 0 637440 135296 115400 101 3182
3184 0 637184 135232 115320 96 3183
3185 0 636992 135168 115120 80 3184
3186 0 636736 135136 115120 120 3185
3187 0 636512 135136 115000 96 3186
3188 0 636320 135104 114840 120 3187
3189 0 636096 135104 114640 160 3188
3190 0 635872 135040 114520 150 3189
3191 0 635616 135040 114440 86 3190
3192 0 635392 135040 114320 136 3191
3193 0 635136 135040 114240 186 3192
3194 0 634912 134944 114160 181 3193
3195 0 634720 134784 114080 186 3194
3196 0 634528 134880 113880 134 3195
3197 0 634394.7 134880 113680 111 3196
3198 0 634368 134880 113640 107 3197
3199 0 634208 134848 113440 153 3198
3200 0 634048 134688 113320 209 3199
3201 0 634100.5 134640.9 113280 -1 3200
3202 0 634119.9 134649.19 113120 -1 3201
3203 0 634033.9 134679.23 113040 -1 3202
3204 0 634012.6 134746.58 113000 -1 3203
3205 0 633952 134432 113400 183 3200
3206 0 633853.5 134351.5 113480 159 3205
3207 0 633754.94 134271.06 113560 136 3206
3208 0 633504 134176 113560 120 3207
3209 0 633280 134048 113520 124 3208
3210 0 633024 134016 113520 120 3209
3211 0 632768 133920 113560 91 3210
3212 0 632576 133728 113600 91 3211
3213 0 632384 133536 113600 120 3212
3214 0 632224 133376 113440 102 3213
3215 0 632032 133216 113400 124 3214
3216 0 631808 133216 113240 64 3215
3217 0 631584 133184 113080 75 3216
3218 0 631360 133120 112960 64 3217
3219 0 631136 133056 112840 75 3218
3220 0 630912 132960 112720 102 3219
3221 0 630688 132800 112600 98 3220
3222 0 630464 132736 112480 86 3221
3223 0 630208 132704 112480 75 3222
3224 0 629984 132576 112400 80 3223
3225 0 629792 132416 112360 60 3224
3226 0 629600 132224 112280 71 3225
3227 0 629344 132096 112240 71 3226
3228 0 629120 131936 112160 81 3227
3229 0 628864 131840 112160 120 3228
3230 0 628608 131808 112120 102 3229
3231 0 628384 131712 112040 107 3230
3232 0 628192 131520 111960 108 3231
3233 0 627936 131488 111920 86 3232
3234 0 627712 131392 111800 81 3233
3235 0 627520 131232 111680 102 3234
3236 0 627328 131104 111560 80 3235
3237 0 627072 131008 111560 86 3236
3238 0 626816 130976 111560 160 3237
3239 0 626560 130880 111560 150 3238
3240 0 626336 130784 111480 136 3239
3241 0 626112 130688 111400 108 3240
3242 0 625856 130656 111320 101 3241
3243 0 625664 130496 111160 98 3242
3244 0 625568 130368 110960 115 3243
3245 0 625482.7 130346.664 110800 147 3244
3246 0 625440 130336 110720 163 3245
3247 0 625184 130272 110640 131 3246
3248 0 624829.44 130401.84 110520 128 3247
3249 0 624992 130304 110480 128 3248
3250 0 624832 130400 110280 203 3249
3251 0 624672 130592 110120 236 3250
3252 0 624661.3 130613.336 110040 224 3251
3253 0 624640 130656 109880 202 3252
3254 0 624544 130592 109640 157 3253
3255 0 624467.2 130496 109520 136 3254
3256 0 624416 130432 109440 122 3255
3257 0 624224 130432 109240 104 3256
3258 0 623968 130432 109120 122 3257
3259 0 623776 130496 108960 163 3258
3260 0 623616 130528 108760 98 3259
3261 0 623552 130592 108520 124 3260
3262 0 623392 130592 108280 128 3261
3263 0 623264 130464 108040 98 3262
3264 0 623104 130432 107840 51 3263
3265 0 622912 130336 107640 98 3264
3266 0 622688 130336 107480 163 3265
3267 0 622432 130368 107400 120 3266
3268 0 622176 130400 107320 40 3267
3269 0 621952 130400 107200 136 3268
3270 0 621728 130400 107040 101 3269
3271 0 621568 130432 106840 96 3270
3272 0 621536 130425.6 106800 97 3271
3273 0 621408 130400 106640 104 3272
3274 0 621248 130240 106480 102 3273
3275 0 621184 130176 106400 122 3274
3276 0 621088 130080 106280 154 3275
3277 0 621048 130040 106240 167 3276
3278 0 620928 129920 106120 208 3277
3279 0 620800 129728 106000 305 3278
3280 0 620576 129696 105840 362 3279
3281 0 620384 129856 105760 277 3280
3282 0 620128 129920 105760 122 3281
3283 0 620074.7 129973.336 105720 96 3282
3284 0 619968 130080 105640 45 3283
3285 0 619744 130176 105560 51 3284
3286 0 619788.2 130175.375 105520 48 3285
3287 0 620636.06 130043.8 105400 -1 3286
3288 0 620854.4 129821.31 105280 -1 3287
3289 0 619552 130048 105400 40 3286
3290 0 619392 130016 105200 75 3289
3291 0 619200 129984 105040 137 3290
3292 0 618976 129856 104960 81 3291
3293 0 618784 129696 104880 75 3292
3294 0 618528 129696 104800 81 3293
3295 0 618464 129696 104760 81 3294
3296 0 618440 129704 104720 53 3295
3297 0 618392 129720 104640 -1 3296
3298 0 618361.2 129699.84 104600 -1 3297
3299 0 643232 137408 118400 186 3141
3300 0 643253.3 137400.89 118480 151 3299
3301 0 652512 141504 126760 51 3076
3302 0 652672 141600 126560 75 3301
3303 0 652896 141760 126480 96 3302
3304 0 653120 141952 126480 80 3303
3305 0 653280 142112 126680 81 3304
3306 0 653504 142240 126720 75 3305
3307 0 653664 142368 126880 64 3306
3308 0 653888 142528 126880 60 3307
3309 0 654037.3 142613.33 126960 70 3308
3310 0 654325.94 142888 126960 -1 3309
3311 0 654500.9 143132.03 126960 -1 3310
3312 0 654516.4 143162.7 126920 -1 3311
3313 0 654112 142656 127000 75 3309
3314 0 654304 142848 127040 60 3313
3315 0 654528 143008 127080 32 3314
3316 0 654688 143168 127120 45 3315
3317 0 654746.7 143112.58 127240 -1 3316
3318 0 654728.1 143079.97 127280 -1 3317
3319 0 660000 143808 134200 60 2895
3320 0 659744 143904 134200 71 3319
3321 0 659520 144032 134200 51 3320
3322 0 659296 144160 134160 128 3321
3323 0 659136 144160 134360 71 3322
3324 0 658944 144160 134560 71 3323
3325 0 658784 144032 134760 101 3324
3326 0 658654.6 144225.16 134840 -1 3325
3327 0 658494.4 144494.77 134880 -1 3326
3328 0 658313.6 144732.88 134840 -1 3327
3329 0 658303.3 144740.38 134760 -1 3328
3330 0 658732.8 143968 134840 76 3325
3331 0 658656 143872 134960 40 3330
3332 0 658656 143712 135160 32 3331
3333 0 658752 143616 135280 40 3332
3334 0 658817.4 143628.56 135320 -1 3333
3335 0 658879 143612.45 135360 -1 3334
3336 0 659104 144320 134000 115 3322
3337 0 658880 144320 133800 64 3336
3338 0 658656 144416 133680 75 3337
3339 0 658400 144512 133680 75 3338
3340 0 658144 144512 133680 104 3339
3341 0 658013.1 144514.02 133760 -1 3340
3342 0 658033.9 144506.88 133800 -1 3341
3343 0 657984 144608 133480 81 3340
3344 0 657824 144768 133280 90 3343
3345 0 657664 144800 133080 86 3344
3346 0 657504 144800 132880 64 3345
3347 0 657344 144768 132680 60 3346
3348 0 657184 144704 132480 98 3347
3349 0 657024 144576 132280 102 3348
3350 0 656864 144608 132040 45 3349
3351 0 656640 144608 131840 108 3350
3352 0 656512 144736 131640 196 3351
3353 0 656501.3 144762.67 131600 200 3352
3354 0 656448 144896 131400 224 3353
3355 0 656400 144920 131360 209 3354
3356 0 656256 144992 131240 166 3355
3357 0 656208 144984 131200 172 3356
3358 0 656160 144976 131160 178 3357
3359 0 656064 144960 131080 192 3358
3360 0 655840 145024 130960 164 3359
3361 0 655840 145066.67 130880 120 3360
3362 0 655840 145152 130720 32 3361
3363 0 655829.5 145162.5 130680 55 3362
3364 0 655818.7 145173.33 130640 78 3363
3365 0 655776 145216 130480 172 3364
3366 0 655786.7 145226.67 130440 186 3365
3367 0 655840 145280 130240 256 3366
3368 0 656096 145344 130120 219 3367
3369 0 656320 145376 130000 75 3368
3370 0 656576 145376 130000 60 3369
3371 0 656832 145376 130000 107 3370
3372 0 657024 145408 129840 75 3371
3373 0 657248 145408 129720 96 3372
3374 0 657312.4 145398.36 129560 -1 3373
3375 0 657335.6 145441.02 129480 -1 3374
3376 0 655648 145248 130080 198 3367
3377 0 655605.3 145237.33 130000 157 3376
3378 0 655520 145216 129840 75 3377
3379 0 655584 145120 129600 32 3378
3380 0 655744 145120 129400 51 3379
3381 0 655968 145152 129280 60 3380
3382 0 656128 145216 129080 75 3381
3383 0 656384 145216 128960 32 3382
3384 0 656640 145312 128920 75 3383
3385 0 656636 145405 128800 -1 3384
3386 0 656674.7 145418 128760 -1 3385
3387 0 656752 145444 128680 -1 3386
3388 0 661440 143360 136120 156 2881
3389 0 661440 143328 136120 139 3388
3390 0 661216 143328 136280 163 3389
3391 0 661024 143360 136480 81 3390
3392 0 660800 143360 136640 64 3391
3393 0 660608 143456 136840 115 3392
3394 0 660576 143462.4 136880 117 3393
3395 0 660448 143488 137040 128 3394
3396 0 660352 143504 137120 125 3395
3397 0 660256 143520 137200 122 3396
3398 0 660032 143648 137320 60 3397
3399 0 659776 143680 137320 64 3398
3400 0 659520 143616 137320 75 3399
3401 0 659296 143488 137320 148 3400
3402 0 659072 143360 137240 178 3401
3403 0 658816 143328 137240 202 3402
3404 0 658592 143296 137360 200 3403
3405 0 658336 143232 137400 128 3404
3406 0 658080 143200 137400 229 3405
3407 0 657920 143200 137200 186 3406
3408 0 657760 143136 137000 202 3407
3409 0 657536 143040 136880 178 3408
3410 0 657488 143032 136840 158 3409
3411 0 657344 143008 136720 98 3410
3412 0 657088 143008 136600 128 3411
3413 0 656960 143008 136520 108 3412
3414 0 656850 142998 136320 -1 3413
3415 0 661440 143072 136120 137 3389
3416 0 661440 142848 136000 136 3415
3417 0 661536 142624 135920 120 3416
3418 0 661536 142368 135880 91 3417
3419 0 661600 142176 135720 128 3418
3420 0 661760 142016 135600 139 3419
3421 0 661952 141824 135600 154 3420
3422 0 662176 141728 135480 172 3421
3423 0 662432 141728 135480 230 3422
3424 0 662688 141728 135400 242 3423
3425 0 662908.4 141740.55 135400 242 3424
3426 0 662848 141952 135440 264 3425
3427 0 662890.4 142016 135600 198 3426
3428 0 662901.3 142032 135640 182 3427
3429 0 662912 142048 135680 166 3428
3430 0 662912 142144 135920 108 3429
3431 0 662912 142304 136120 51 3430
3432 0 663008 142368 136360 104 3431
3433 0 663136 142400 136600 64 3432
3434 0 663264 142464 136840 64 3433
3435 0 663360 142592 137080 108 3434
3436 0 663424 142624 137320 90 3435
3437 0 663520 142592 137560 90 3436
3438 0 663539.2 142496 137680 81 3437
3439 0 663552 142432 137760 75 3438
3440 0 663712 142400 138000 32 3439
3441 0 663744 142400 138120 64 3440
3442 0 663782.3 142432.14 138240 -1 3441
3443 0 663762 142422.5 138280 -1 3442
3444 0 663741.9 142413.1 138320 -1 3443
3445 0 662944 141568 135520 200 3425
3446 0 663200 141536 135600 183 3445
3447 0 663328 141536 135600 175 3446
3448 0 663346.25 141900.72 135400 165 3447
3449 0 664110.4 142520.98 135400 -1 3448
3450 0 664419.94 142689.02 135520 -1 3449
3451 0 664505.75 142787.67 135600 -1 3450
3452 0 664746.4 143060.48 135680 -1 3451
3453 0 664782.56 143072.69 135720 -1 3452
3454 0 663456 141440 135360 164 3448
3455 0 663349.75 141913.1 135280 160 3454
3456 0 663343 141883.33 135240 158 3455
3457 0 663329.4 141824.11 135160 154 3456
3458 0 663456 141472 135080 150 3457
3459 0 663456 141568 134880 163 3458
3460 0 663286.2 141772.55 134720 101 3459
3461 0 662687.1 141913.11 134720 -1 3460
3462 0 662134.4 141905.52 134560 -1 3461
3463 0 662276.44 142095.55 134440 -1 3462
3464 0 662229.75 142041.88 134280 -1 3463
3465 0 662212.7 142065.27 134240 -1 3464
3466 0 663552 141568 134640 71 3460
3467 0 663552 141600 134360 71 3466
3468 0 663520 141632 134080 51 3467
3469 0 663616 141760 133840 51 3468
3470 0 663712 141920 133600 163 3469
3471 0 663872 142080 133440 206 3470
3472 0 664096 142144 133280 122 3471
3473 0 664288 142272 133120 196 3472
3474 0 664326.4 142278.4 133080 202 3473
3475 0 664691 142245.67 132920 229 3474
3476 0 665312.2 141798.03 132920 -1 3475
3477 0 665764.8 141381.45 133040 -1 3476
3478 0 665876.5 141410.4 133080 -1 3477
3479 0 665804.06 141331.23 133240 -1 3478
3480 0 665821.1 141308.31 133280 -1 3479
3481 0 665910.25 141263.17 133400 -1 3480
3482 0 665830.7 141198.58 133520 -1 3481
3483 0 665831.9 141182.05 133560 -1 3482
3484 0 664704 142304 132800 217 3475
3485 0 664960 142240 132760 209 3484
3486 0 665184 142080 132760 221 3485
3487 0 664804.56 142078.69 132640 -1 3486
3488 0 664738.25 142094.52 132600 -1 3487
3489 0 664547.9 142085.58 132360 -1 3488
3490 0 664860.94 141907.39 132280 -1 3489
3491 0 665015.5 141774.48 132240 -1 3490
3492 0 665069.9 141738.11 132080 -1 3491
3493 0 665041.75 141680.31 131920 -1 3492
3494 0 663520 141792 135000 86 3459
3495 0 663520 142048 135000 196 3494
3496 0 663648 142304 135000 120 3495
3497 0 663776 142528 135000 136 3496
3498 0 663808 142784 135000 163 3497
3499 0 663861.3 142837.33 134960 168 3498
3500 0 663968 142944 134880 178 3499
3501 0 664096 142976 134640 60 3500
3502 0 664064 143136 134440 40 3501
3503 0 664000 143296 134200 102 3502
3504 0 664032 143392 133960 98 3503
3505 0 664064 143424 133680 96 3504
3506 0 664068.1 143421.92 133640 81 3505
3507 0 664063.8 143462.02 133520 -1 3506
3508 0 664076.1 143513.16 133480 -1 3507
3509 0 664093.75 143511.16 133400 -1 3508
3510 0 663415.3 141611.42 135640 178 3447
3511 0 663520 141696 135680 181 3510
3512 0 663744 141760 135840 128 3511
3513 0 663904 141696 136040 51 3512
3514 0 664064 141696 136240 98 3513
3515 0 664224 141696 136440 98 3514
3516 0 664384 141696 136640 96 3515
3517 0 664544 141664 136840 96 3516
3518 0 664800 141568 136880 120 3517
3519 0 665056 141568 136960 96 3518
3520 0 665248 141600 137120 108 3519
3521 0 665472 141600 137320 131 3520
3522 0 665696 141600 137440 134 3521
3523 0 665888 141664 137600 166 3522
3524 0 666144 141728 137680 137 3523
3525 0 666400 141728 137720 143 3524
3526 0 666656 141792 137800 137 3525
3527 0 666912 141760 137880 168 3526
3528 0 667168 141760 137880 80 3527
3529 0 667392 141664 137760 204 3528
3530 0 667648 141600 137760 227 3529
3531 0 667904 141600 137800 262 3530
3532 0 668128 141632 137920 295 3531
3533 0 668170.7 141642.67 137960 295 3532
3534 0 668256 141664 138040 296 3533
3535 0 668448 141728 137840 128 3534
3536 0 668576 141760 137600 135 3535
3537 0 668640 141785.6 137520 149 3536
3538 0 668736 141824 137400 172 3537
3539 0 668896 141952 137200 107 3538
3540 0 668828.2 142124.12 137000 -1 3539
3541 0 668735.44 142203.36 136880 -1 3540
3542 0 668737.75 142222.19 136680 -1 3541
3543 0 668256 141632 138320 245 3534
3544 0 668213.3 141632 138400 174 3543
3545 0 668191.75 141632 138440 138 3544
3546 0 667380.4 141891.73 138520 -1 3545
3547 0 666760.56 141894.72 138760 -1 3546
3548 0 666745.56 142067.61 138960 -1 3547
3549 0 666707.4 142133.55 139080 -1 3548
3550 0 666763.75 142162.11 139240 -1 3549
3551 0 666665.8 142142.84 139360 -1 3550
3552 0 666628.75 142134.03 139400 -1 3551
3553 0 666595.56 142146.19 139440 -1 3552
3554 0 668128 141632 138560 32 3545
3555 0 668096 141632 138840 32 3554
3556 0 668032 141664 139080 86 3555
3557 0 667936 141600 139320 71 3556
3558 0 667872 141600 139400 45 3557
3559 0 667735.75 141594.05 139480 -1 3558
3560 0 667748.7 141607.92 139520 -1 3559
3561 0 662528 145824 139240 198 2846
3562 0 662720 145824 139280 229 3561
3563 0 662836.25 145729.03 139040 204 3562
3564 0 662816 145600 138800 300 3563
3565 0 662857.06 145598.4 138680 309 3564
3566 0 662624 145664 138600 315 3565
3567 0 662560 145728 138600 312 3566
3568 0 662656 145920 138760 209 3567
3569 0 662784 146080 138920 150 3568
3570 0 662816 146336 138920 120 3569
3571 0 662944 146560 138840 90 3570
3572 0 663072 146720 138640 45 3571
3573 0 663200 146816 138440 32 3572
3574 0 663136 146857.89 138360 32 3573
3575 0 663240.25 146820.16 138280 -1 3574
3576 0 663201.25 146994.62 138240 -1 3575
3577 0 663139.2 146890.83 138200 -1 3576
3578 0 663114.2 146892.64 138120 -1 3577
3579 0 663061.25 146885.9 138000 -1 3578
3580 0 662949 146831.69 137920 -1 3579
3581 0 662935.75 146855.69 137840 -1 3580
3582 0 662985.75 146913.61 137720 -1 3581
3583 0 663048.7 146979.33 137640 -1 3582
3584 0 663080.3 147012.19 137600 -1 3583
3585 0 663186.7 147076.67 137520 -1 3584
3586 0 663239.5 147109.34 137480 -1 3585
3587 0 663206.9 147120.19 137360 -1 3586
3588 0 663223.7 147040.72 137280 -1 3587
3589 0 663432.06 146947.94 137200 -1 3588
3590 0 663588.5 146967.75 137120 -1 3589
3591 0 663607.1 146944.62 137080 -1 3590
3592 0 662528 145888 138400 181 3567
3593 0 662496 145920 138360 148 3592
3594 0 662624 145824 138120 137 3593
3595 0 662666.7 145856 138040 115 3594
3596 0 662752 145920 137880 71 3595
3597 0 662848 146112 137720 91 3596
3598 0 662912 146368 137680 40 3597
3599 0 662951.6 146380.64 137560 -1 3598
3600 0 663072 146592 137720 71 3598
3601 0 663104 146624 137760 32 3600
3602 0 663204.4 146746.34 137840 -1 3601
3603 0 662368 146112 138240 86 3593
3604 0 662208 146272 138080 96 3603
3605 0 662165.3 146421.33 138000 79 3604
3606 0 662144 146496 137960 71 3605
3607 0 662112 146752 137960 32 3606
3608 0 662111.8 147094.23 137880 -1 3607
3609 0 662339.1 147471.7 137840 -1 3608
3610 0 662295.94 147556.75 137760 -1 3609
3611 0 662249.3 147551.61 137640 -1 3610
3612 0 662144 146976 138120 32 3607
3613 0 662250.7 147082.67 138200 44 3612
3614 0 662304 147136 138240 51 3613
3615 0 662496 147296 138400 51 3614
3616 0 662560 147328 138400 71 3615
3617 0 662624.56 147463.66 138520 -1 3616
3618 0 662976 145824 139360 246 3562
3619 0 663200 145792 139200 181 3618
3620 0 663456 145760 139200 137 3619
3621 0 663680 145664 139320 198 3620
3622 0 663872 145728 139480 190 3621
3623 0 664064 145760 139640 183 3622
3624 0 664320 145696 139680 172 3623
3625 0 664576 145632 139720 128 3624
3626 0 664656 145552 139800 117 3625
3627 0 663792.2 145682.12 139800 -1 3626
3628 0 663407 145878.6 139800 -1 3627
3629 0 664736 145472 139880 107 3626
3630 0 664800 145312 140080 75 3629
3631 0 664960 145120 140160 51 3630
3632 0 665120 144960 140320 64 3631
3633 0 665312 144864 140480 122 3632
3634 0 665536 144896 140600 91 3633
3635 0 665728 144960 140760 64 3634
3636 0 665952 144960 140920 128 3635
3637 0 666208 144992 141000 124 3636
3638 0 666400 144960 141160 107 3637
3639 0 666560 144832 141360 45 3638
3640 0 666720 144736 141560 98 3639
3641 0 666912 144544 141600 75 3640
3642 0 667104 144352 141600 91 3641
3643 0 667296 144128 141600 80 3642
3644 0 667328 143872 141640 60 3643
3645 0 667392 143616 141720 137 3644
3646 0 667520 143424 141840 60 3645
3647 0 667648 143232 142000 32 3646
3648 0 667840 143040 142120 32 3647
3649 0 668064 142880 142240 51 3648
3650 0 668288 142784 142360 51 3649
3651 0 668512 142656 142480 81 3650
3652 0 668736 142592 142600 60 3651
3653 0 668800 142592 142600 51 3652
3654 0 669118 142142 142640 -1 3653
3655 0 669640 141815 142720 -1 3654
3656 0 669941 141770 142760 -1 3655
3657 0 670206 141933 142800 -1 3656
3658 0 669420 141444 142840 -1 3657
3659 0 669483 141454 142880 -1 3658
3660 0 669648 141414 142920 -1 3659
3661 0 669935 141149 143000 -1 3660
3662 0 670336 140960 143040 98 3661
3663 0 670528 140832 143200 102 3662
3664 0 670688 140704 143400 102 3663
3665 0 670784 140480 143520 80 3664
3666 0 670912 140288 143640 75 3665
3667 0 670942 140249 143720 -1 3666
3668 0 671264 139393 143960 -1 3667
3669 0 671371.1 139355.52 144040 -1 3668
3670 0 672064 138752 143760 71 3668
3671 0 671936 138944 143600 160 3670
3672 0 671872 138995.2 143520 202 3671
3673 0 671776 139072 143400 266 3672
3674 0 671552 139168 143320 200 3673
3675 0 671296 139168 143320 190 3674
3676 0 671072 139136 143120 108 3675
3677 0 670880 139040 142960 60 3676
3678 0 671014.5 138945.58 142840 -1 3677
3679 0 671683.7 139185.66 142800 -1 3678
3680 0 662816 147648 141920 124 2763
3681 0 662592 147808 142000 80 3680
3682 0 662432 147968 142160 75 3681
3683 0 662176 148032 142240 64 3682
3684 0 661920 148064 142240 75 3683
3685 0 661664 148064 142240 101 3684
3686 0 661408 148064 142200 107 3685
3687 0 661152 148160 142200 101 3686
3688 0 660896 148192 142200 124 3687
3689 0 660864 148192 142200 128 3688
3690 0 660864 148192 142480 60 3689
3691 0 660877.7 148192 142600 56 3690
3692 0 660896 148192 142760 51 3691
3693 0 660522.5 148398.86 142880 -1 3692
3694 0 660835.6 148433.66 143160 -1 3693
3695 0 660826.6 148279.8 143480 -1 3694
3696 0 660989.5 148106.92 143640 -1 3695
3697 0 660996 147637.22 143760 -1 3696
3698 0 660961.75 147489.03 144080 -1 3697
3699 0 661192.56 147429 144320 -1 3698
3700 0 661231.1 147419.1 144360 -1 3699
3701 0 661813.5 147545.16 144440 -1 3700
3702 0 662043.75 147588.31 144560 -1 3701
3703 0 662099.56 147550.27 144640 -1 3702
3704 0 661844.44 147596.62 144760 -1 3703
3705 0 662328.7 147529.38 144880 -1 3704
3706 0 662477.6 147514.61 144960 -1 3705
3707 0 662794.25 147406.72 145080 -1 3706
3708 0 663193.4 147325.28 145240 -1 3707
3709 0 663382.25 147232.58 145400 -1 3708
3710 0 663453.5 147212.44 145520 -1 3709
3711 0 663576.9 147208.81 145640 -1 3710
3712 0 663765.7 147144.56 145800 -1 3711
3713 0 664908.06 146829.12 145920 -1 3712
3714 0 665381.75 146588.14 146120 -1 3713
3715 0 665773.8 146168.69 146280 -1 3714
3716 0 666207.25 146030.83 146520 -1 3715
3717 0 666596.56 145741.48 146680 -1 3716
3718 0 666711.25 145710.25 146880 -1 3717
3719 0 666861.94 145484.98 147080 -1 3718
3720 0 666972.5 145386.61 147280 -1 3719
3721 0 667207.44 145761.84 147400 -1 3720
3722 0 667229.25 145747.25 147440 -1 3721
3723 0 667296.25 145702.64 147560 -1 3722
3724 0 662261.75 148036.64 144680 -1 3703
3725 0 660640 148192 142040 96 3689
3726 0 660576 148192 141960 96 3725
3727 0 660437.7 148195.05 141760 75 3726
3728 0 660256 148192 141560 96 3727
3729 0 660224 148192 141440 96 3728
3730 0 660224 148192 141240 70 3729
3731 0 659588.94 147923.11 141200 -1 3730
3732 0 659674.4 147884.08 141120 -1 3731
3733 0 660224 148192 141160 60 3730
3734 0 660064 148288 140920 45 3733
3735 0 659872 148384 140720 96 3734
3736 0 659712 148384 140520 80 3735
3737 0 659456 148416 140440 64 3736
3738 0 659200 148480 140320 60 3737
3739 0 659040 148640 140160 51 3738
3740 0 658784 148704 140080 98 3739
3741 0 658560 148704 139920 175 3740
3742 0 658400 148544 139720 190 3741
3743 0 658176 148512 139600 194 3742
3744 0 657952 148672 139600 120 3743
3745 0 657945.75 148769.42 139360 -1 3744
3746 0 657994.6 148807.6 139160 -1 3745
3747 0 657935.1 148890.6 139120 -1 3746
3748 0 658105.7 148923.97 139080 -1 3747
3749 0 658121.6 148935.69 139040 -1 3748
3750 0 657696 148768 139600 208 3744
3751 0 657626.56 148865.47 139760 216 3750
3752 0 657568 148896 139800 219 3751
3753 0 657664 148960 140040 137 3752
3754 0 657691.44 148973.72 140160 138 3753
3755 0 657718.75 148987.5 140280 139 3754
3756 0 657728 148992 140320 140 3755
3757 0 657728 149152 140520 81 3756
3758 0 657872.25 148840.5 140600 -1 3757
3759 0 657906.9 148901.12 140640 -1 3758
3760 0 659968 148096 141440 90 3729
3761 0 659712 148000 141520 153 3760
3762 0 659520 147968 141680 140 3761
3763 0 659264 147936 141720 81 3762
3764 0 659477.25 147659.22 141800 -1 3763
3765 0 659569.75 147596 141880 -1 3764
3766 0 659644.1 147597.1 141920 -1 3765
3767 0 659782 147578.5 141960 -1 3766
3768 0 659832.1 147516.2 142000 -1 3767
3769 0 659730.25 147415.34 142120 -1 3768
3770 0 661994 159775.06 149000 -1 1874
3771 0 660170 159443.2 149560 -1 1868
3772 0 659874 159603.2 149680 -1 3771
3773 0 659634 159715.2 149760 -1 3772
3774 0 659442 159827.2 149880 -1 3773
3775 0 659259.3 159892.39 149920 -1 3774
3776 0 659129.1 159938.02 149960 -1 3775
3777 0 659012.4 159953.48 150000 -1 3776
3778 0 658950.25 160032.78 150080 -1 3777
3779 0 658894.06 160039.72 150120 -1 3778
3780 0 658890.7 160034 150160 -1 3779
3781 0 658753.25 160055.56 150240 -1 3780
3782 0 658645 160024.9 150280 -1 3781
3783 0 658625.75 159971.95 150320 -1 3782
3784 0 658614.1 159968.33 150360 -1 3783
3785 0 658556.5 159935.34 150400 -1 3784
3786 0 658413.2 159893.55 150440 -1 3785
3787 0 658273.7 160033.97 150320 -1 3786
3788 0 658238.25 160091.58 150280 -1 3787
3789 0 661042 164867.06 152280 -1 834
3790 0 661090 164835.06 152440 -1 3789
3791 0 661058 164763.06 152520 -1 3790
3792 0 662058 165299.06 152520 -1 3791
3793 0 662377.9 165197.4 152440 -1 3792
3794 0 662457.8 165200.61 152360 -1 3793
3795 0 662470.25 165148.44 152320 -1 3794
3796 0 662506.6 165097.77 152160 -1 3795
3797 0 662437.2 165020.48 152120 -1 3796
3798 0 661074 164959.06 152680 -1 3791
3799 0 661082 164951 152760 -1 3798
3800 0 661086 164947 152800 -1 3799
3801 1 661090 164943.06 152840 -1 3800
3802 0 661333 164916.67 152880 -1 3801
3803 0 660567.7 164582.75 152960 -1 3802
3804 0 660323.75 164529.69 153000 -1 3803
3805 0 660216.3 164527.8 153040 -1 3804
3806 0 659873.5 164321.17 153160 -1 3805
3807 0 659879.25 164312.69 153280 -1 3806
3808 0 659857.9 164266.9 153360 -1 3807
3809 0 659811 164305.47 153400 -1 3808
3810 0 661819 164864.4 152960 -1 3802
3811 0 661971 164892.5 153040 -1 3810
3812 0 662122.94 164920.94 153120 -1 3811
3813 0 662269.25 164966.39 153160 -1 3812
3814 0 662274.5 164970.97 153200 -1 3813
3815 0 662409.4 164868.72 153400 -1 3814
3816 0 662353.2 164765.88 153480 -1 3815
3817 0 662464.6 165265 153520 -1 3816
3818 0 662495.94 165463.48 153600 -1 3817
3819 0 662484.4 165464.62 153640 -1 3818
3820 0 652162 173743.14 152920 -1 467
3821 0 652770 173711.14 153040 -1 3820
3822 0 653394 173295.14 153160 -1 3821
3823 0 653698 173295.14 153280 -1 3822
3824 0 654034 173135.14 153400 -1 3823
3825 0 654098 173023.14 153520 -1 3824
3826 0 654226 172831.14 153800 -1 3825
3827 0 654754 172783.14 154200 -1 3826
3828 0 655122 172575.14 154400 -1 3827
3829 0 655330 172519.14 154640 -1 3828
3830 0 655346 172439.14 154840 -1 3829
3831 0 655522 172455.14 154920 -1 3830
3832 0 655810 172231.14 155240 -1 3831
3833 0 655682 172119.14 155360 -1 3832
3834 0 655682 172103.14 155480 -1 3833
3835 0 655778 171911.14 155640 -1 3834
3836 0 655826 171815.14 155720 -1 3835
3837 0 656018 171715.06 155960 -1 3836
3838 0 656226 171643.06 156040 -1 3837
3839 0 656362 171523.06 156240 -1 3838
3840 0 656386 171339.06 156480 -1 3839
3841 0 656250 171259.06 156640 -1 3840
3842 0 656434 171171.06 156760 -1 3841
3843 0 656522 171067.06 156920 -1 3842
3844 0 656666 170915.06 157120 -1 3843
3845 0 656778 170787.06 157240 -1 3844
3846 0 656834 170643.06 157360 -1 3845
3847 0 656898 170499.06 157480 -1 3846
3848 0 657042 170211.06 157680 -1 3847
3849 0 657242 170007.14 157880 -1 3848
3850 0 657506 169703.14 158000 -1 3849
3851 0 657674 169519.14 158160 -1 3850
3852 0 657882 169359.14 158280 -1 3851
3853 0 658226 169191.14 158400 -1 3852
3854 0 657650 168867.06 158440 -1 3853
3855 0 657554 168731.06 158560 -1 3854
3856 0 657426 168515.06 158720 -1 3855
3857 0 657370 168419.06 158880 -1 3856
3858 0 657242 168347.06 159000 -1 3857
3859 0 657202 168267.06 159160 -1 3858
3860 0 657154 168323.06 159320 -1 3859
3861 0 657082 168227.06 159440 -1 3860
3862 0 657002 168051.06 159640 -1 3861
3863 0 656962 167811.06 159800 -1 3862
3864 0 656842 167619.03 160000 -1 3863
3865 0 656670 167347.03 160400 -1 3864
3866 0 656430 167211.03 160560 -1 3865
3867 0 656402 167179.03 160800 -1 3866
3868 0 656246 166963.03 161040 -1 3867
3869 0 656222 166823.03 161240 -1 3868
3870 0 656242 166759.03 161440 -1 3869
3871 0 656138 166451.03 161840 -1 3870
3872 0 656154 166331.03 162080 -1 3871
3873 0 656346 165967.03 161800 -1 3871
3874 0 656446 165843.03 161680 -1 3873
3875 0 656506 165611.03 161560 -1 3874
3876 0 656542 165459.03 161440 -1 3875
3877 0 656570 165259.06 161280 -1 3876
3878 0 656614 165131.06 161120 -1 3877
3879 0 656518 164339.14 161080 -1 3878
3880 0 656358 164127.11 161120 -1 3879
3881 0 655814 163867.11 161240 -1 3880
3882 0 655478 163867.11 161320 -1 3881
3883 0 655358 163843.12 161440 -1 3882
3884 0 655622 163823.11 161600 -1 3883
3885 0 655738 163727.11 161720 -1 3884
3886 0 655734 163779.11 161880 -1 3885
3887 0 656474 164167.11 161000 -1 3879
3888 0 656394 163979.11 160880 -1 3887
3889 0 656390 163819.19 160840 -1 3888
3890 0 656396.7 163836.33 160800 -1 3889
3891 0 656410 163871.14 160720 -1 3890
3892 0 656530 163923.14 160600 -1 3891
3893 0 656570 163907.14 160560 -1 3892
3894 0 656542 163811.14 160440 -1 3893
3895 0 656518 163711.14 160360 -1 3894
3896 0 656822 163743.03 160240 -1 3895
3897 0 656914 163883.03 160200 -1 3896
3898 0 656831.25 164395.6 160080 -1 3897
3899 0 656731.1 164409.08 160000 -1 3898
3900 0 656605.4 164725.42 159960 -1 3899
3901 0 656579.06 164733.25 159920 -1 3900
3902 0 656966 164307.03 160160 -1 3897
3903 0 656702 163519.03 160200 -1 3896
3904 0 656634 163419.03 160160 -1 3903
3905 0 656702 163511.03 160040 -1 3904
3906 0 655870 163099.17 160320 -1 3895
3907 0 655418 162491.2 160240 -1 3906
3908 0 654958 162355.2 160280 -1 3907
3909 0 654626 162395.2 160360 -1 3908
3910 0 654327.06 162388.48 160440 -1 3909
3911 0 654291.9 162375 160560 -1 3910
3912 0 654216.06 162429 160680 -1 3911
3913 0 654116 162526.86 160880 -1 3912
3914 0 654117.56 162466.23 160960 -1 3913
3915 0 655442 162403.2 160160 -1 3907
3916 0 655386 162195.23 160040 -1 3915
3917 0 655430 162127.23 159880 -1 3916
3918 0 655458 162087.23 159760 -1 3917
3919 0 655603.94 161956.14 159480 31 3918
3920 0 655840 161504 158840 107 3919
3921 0 655776 161280 158720 124 3920
3922 0 655744 161024 158680 200 3921
3923 0 655744 160768 158640 163 3922
3924 0 655680 160512 158520 200 3923
3925 0 655616 160384 158400 245 3924
3926 0 655680 160544 158200 214 3925
3927 0 655733.3 160624 158000 205 3926
3928 0 655515.56 161472 158000 -1 3927
3929 0 655424.06 161561.55 158040 -1 3928
3930 0 655744 160640 157960 204 3927
3931 0 655904 160800 157760 98 3930
3932 0 656064 160864 157560 244 3931
3933 0 656288 160864 157400 219 3932
3934 0 656448 160864 157200 217 3933
3935 0 656512 160778.67 157040 203 3934
3936 0 656544 160736 156960 197 3935
3937 0 656608 160736 156920 210 3936
3938 0 656736 160710.4 156760 127 3937
3939 0 656768 160704 156720 107 3938
3940 0 656928 160640 156520 32 3939
3941 0 657120 160608 156320 104 3940
3942 0 657280 160768 156120 81 3941
3943 0 657280 160928 155920 120 3942
3944 0 657280 161088 155720 64 3943
3945 0 657280 161184 155440 71 3944
3946 0 657376 161184 155200 98 3945
3947 0 657386.7 161189.33 155160 96 3946
3948 0 657440 161216 154960 90 3947
3949 0 657344 161216 154680 81 3948
3950 0 657312 161248 154400 90 3949
3951 0 657344 161248 154120 135 3950
3952 0 657216 161216 154040 137 3951
3953 0 657228 161198 153840 -1 3952
3954 0 656768 160512 157000 124 3937
3955 0 656928 160352 157120 101 3954
3956 0 657152 160256 157240 101 3955
3957 0 657312 160128 157400 102 3956
3958 0 657504 160032 157240 154 3957
3959 0 657664 160064 157040 186 3958
3960 0 657760 160192 156840 218 3959
3961 0 657760 160192 156720 194 3960
3962 0 657760 160192 156560 163 3961
3963 0 657760 160224 156280 71 3962
3964 0 657760 160320 156040 32 3963
3965 0 657760 160320 155880 75 3964
3966 0 657754 160320 155640 -1 3965
3967 0 657745.1 160324.45 155600 -1 3966
3968 0 655584 160160 158520 207 3925
3969 0 655520 159904 158520 178 3968
3970 0 655456 159648 158520 189 3969
3971 0 655360 159392 158560 254 3970
3972 0 655232 159168 158520 224 3971
3973 0 655072 159008 158520 246 3972
3974 0 654912 159040 158720 210 3973
3975 0 654688 159104 158880 139 3974
3976 0 654528 159168 159120 108 3975
3977 0 654432 159232 159360 64 3976
3978 0 654272 159328 159560 51 3977
3979 0 654112 159392 159760 75 3978
3980 0 654080 159424 159800 91 3979
3981 0 654004.7 159526.95 159880 -1 3980
3982 0 653964.1 159532.2 159920 -1 3981
3983 0 655072 158752 158520 166 3973
3984 0 655072 158496 158560 197 3983
3985 0 655008 158272 158680 224 3984
3986 0 654736.3 158271.62 158680 198 3985
3987 0 653577.25 158227.33 158680 -1 3986
3988 0 653398.56 157967.38 158600 -1 3987
3989 0 653432.9 157996.1 158520 -1 3988
3990 0 653477.3 157933.27 158320 -1 3989
3991 0 653712.75 157906.66 158240 -1 3990
3992 0 653775.6 157870.7 158200 -1 3991
3993 0 653803.25 157803.3 158160 -1 3992
3994 0 653807.9 157767.7 158120 -1 3993
3995 0 654528 158336 158800 166 3986
3996 0 654272 158336 158840 104 3995
3997 0 654016 158336 158840 102 3996
3998 0 653760 158304 158840 154 3997
3999 0 653536 158208 158920 108 3998
4000 0 653312 158208 159120 164 3999
4001 0 653152 158304 159320 208 4000
4002 0 652928 158336 159480 189 4001
4003 0 652736 158400 159640 196 4002
4004 0 652704 158406.4 159680 194 4003
4005 0 652576 158432 159840 189 4004
4006 0 652448 158464 160080 163 4005
4007 0 652288 158496 160280 120 4006
4008 0 652128 158624 160480 75 4007
4009 0 652064 158688 160560 128 4008
4010 0 651501.6 158400.3 160600 150 4009
4011 0 650807.75 158435.27 160640 172 4010
4012 0 650624.8 157798.33 160680 -1 4011
4013 0 650696.5 157539.67 160720 -1 4012
4014 0 650715.6 157492.83 160760 -1 4013
4015 0 650704.56 157485.22 160800 -1 4014
4016 0 650614.5 157497.8 160880 -1 4015
4017 0 650473.9 157422.03 160920 -1 4016
4018 0 650448.1 157355.38 160960 -1 4017
4019 0 650439.9 157229.67 161120 -1 4018
4020 0 650440.5 157216.98 161160 -1 4019
4021 0 650391.1 157186.33 161320 -1 4020
4022 0 650427 157134.42 161440 -1 4021
4023 0 650507.75 157136.39 161560 -1 4022
4024 0 650493.5 157162.1 161640 -1 4023
4025 0 650498.1 157253.88 161760 -1 4024
4026 0 650515.8 157324.55 161880 -1 4025
4027 0 650618.4 157361.23 162040 -1 4026
4028 0 650755.6 157452.47 162240 -1 4027
4029 0 650747.94 157560.38 162360 -1 4028
4030 0 651872 158720 160720 217 4011
4031 0 651258 158569.4 160840 205 4030
4032 0 649733.9 157968.56 160840 -1 4031
4033 0 649620.5 157947.69 160920 -1 4032
4034 0 651712 158720 160920 197 4031
4035 0 651456 158656 161000 172 4034
4036 0 651200 158656 161000 181 4035
4037 0 651040 158720 161040 178 4036
4038 0 650784 158688 161080 140 4037
4039 0 650528 158592 161120 163 4038
4040 0 650432 158336 161120 150 4039
4041 0 650272 158144 161160 102 4040
4042 0 650112 157984 161280 166 4041
4043 0 649952 157952 161480 64 4042
4044 0 649824 157952 161640 69 4043
4045 0 649792 157952 161680 71 4044
4046 0 649664 157926.4 161840 145 4045
4047 0 649632 157920 161880 164 4046
4048 0 649610.7 157914.67 161920 162 4047
4049 0 649488.7 157594.52 162080 154 4048
4050 0 649504 157888 162120 153 4049
4051 0 649465.94 157573.03 162320 164 4050
4052 0 649408 157472 162360 124 4051
4053 0 649280 157376 162560 104 4052
4054 0 649120 157376 162760 131 4053
4055 0 648992 157376 163000 141 4054
4056 0 648864 157280 163200 134 4055
4057 0 648768 157184 163440 64 4056
4058 0 648608 157056 163600 71 4057
4059 0 648448 156928 163800 71 4058
4060 0 648288 156768 164000 90 4059
4061 0 648096 156672 164200 101 4060
4062 0 647840 156672 164320 102 4061
4063 0 647584 156640 164360 104 4062
4064 0 647328 156544 164440 128 4063
4065 0 647104 156416 164520 150 4064
4066 0 646848 156352 164520 124 4065
4067 0 646624 156288 164640 81 4066
4068 0 646400 156256 164760 101 4067
4069 0 646144 156288 164880 90 4068
4070 0 645888 156320 164960 75 4069
4071 0 645664 156320 165080 51 4070
4072 0 645408 156320 165120 64 4071
4073 0 645216 156416 165280 120 4072
4074 0 645024 156608 165360 128 4073
4075 0 644864 156800 165520 32 4074
4076 0 644704 156960 165680 81 4075
4077 0 644608 157120 165880 81 4076
4078 0 644480 157104 165920 72 4077
4079 0 644676.5 157221 166040 17 4078
4080 0 644742.1 157259.98 166080 -1 4079
4081 0 644796.4 157330.55 166120 -1 4080
4082 0 644895.2 157309.33 166200 -1 4081
4083 0 645247.56 157228.92 166280 -1 4082
4084 0 645246 157321.69 166360 -1 4083
4085 0 645320.25 157149.36 166480 -1 4084
4086 0 645452.75 157259.02 166600 -1 4085
4087 0 645518.1 157268.38 166680 -1 4086
4088 0 645586.25 157197.4 166720 -1 4087
4089 0 645667.25 157111.33 166840 -1 4088
4090 0 645802.94 157237.17 166920 -1 4089
4091 0 645821.6 157180.47 166960 -1 4090
4092 0 645834.6 157240.53 167000 -1 4091
4093 0 645960.2 157240.62 167080 -1 4092
4094 0 646044.2 157236.89 167160 -1 4093
4095 0 646077.3 157231.7 167280 -1 4094
4096 0 646078.7 157304.64 167400 -1 4095
4097 0 646116 157477.38 167480 -1 4096
4098 0 646047.9 157514.27 167560 -1 4097
4099 0 645987.4 157536.97 167640 -1 4098
4100 0 645926.9 157526.44 167720 -1 4099
4101 0 645936.1 157516.52 167840 -1 4100
4102 0 645948.25 157462.44 167880 -1 4101
4103 0 645946.3 157520.31 167920 -1 4102
4104 0 645949.5 157531.98 167960 -1 4103
4105 0 645939.6 157546.9 168000 -1 4104
4106 0 645968.94 157574.84 168080 -1 4105
4107 0 644352 157088 165960 64 4078
4108 0 644096 157152 165960 81 4107
4109 0 643968 157152 165920 104 4108
4110 0 643840 157152 165880 128 4109
4111 0 643616 157120 165680 75 4110
4112 0 643520 157088 165560 81 4111
4113 0 643445.3 157088 165520 79 4112
4114 0 643296 157088 165440 75 4113
4115 0 643104 157120 165280 96 4114
4116 0 642528 156960 165120 71 4115
4117 0 642336 156896 165080 90 4116
4118 0 642615 157181 164880 -1 4117
4119 0 642663 157380 164680 -1 4118
4120 0 642577 157683 164520 -1 4119
4121 0 642579.3 157768.3 164440 -1 4120
4122 0 642451.75 157837.61 164360 -1 4121
4123 0 642379 157931.56 164240 -1 4122
4124 0 642340.5 157977.08 164160 -1 4123
4125 0 642235.94 158016.98 164040 -1 4124
4126 0 642194.75 158058.62 163960 -1 4125
4127 0 642079.4 158123.5 163880 -1 4126
4128 0 641979.75 158178.55 163800 -1 4127
4129 0 641929.1 158248.14 163640 -1 4128
4130 0 641926 158245.72 163480 -1 4129
4131 0 641801 158251.78 163320 -1 4130
4132 0 641640.94 158382.69 163160 -1 4131
4133 0 641581.75 158577.25 163040 -1 4132
4134 0 641565.1 158886.31 163120 -1 4133
4135 0 641582.06 158977 163200 -1 4134
4136 0 641516.56 158960.94 163240 -1 4135
4137 0 641529.5 158987.62 163280 -1 4136
4138 0 641562.25 158641.98 163000 -1 4133
4139 0 641347.1 158791.61 162880 -1 4138
4140 0 643360 156896 165640 102 4112
4141 0 643296 156672 165800 60 4140
4142 0 643136 156480 165960 51 4141
4143 0 643104 156352 166120 60 4142
4144 0 643390.5 156115.5 166280 -1 4143
4145 0 643320.3 156174.36 166440 -1 4144
4146 0 643325.9 156179.28 166600 -1 4145
4147 0 643324.4 156157.58 166720 -1 4146
4148 0 643380.25 156138.1 166760 -1 4147
4149 0 643405.2 156153.38 166800 -1 4148
4150 0 643459.2 156149.72 166840 -1 4149
4151 0 643506.4 156171.22 166880 -1 4150
4152 0 643558.1 156190.94 166920 -1 4151
4153 0 643610.3 156190.73 166960 -1 4152
4154 0 643750.8 156165.7 167040 -1 4153
4155 0 643818.1 156133.55 167120 -1 4154
4156 0 643866.5 156110.86 167160 -1 4155
4157 0 644006 156077.1 167240 -1 4156
4158 0 644044.4 156078.9 167280 -1 4157
4159 0 644157.4 156076.83 167360 -1 4158
4160 0 644248.2 156102.7 167400 -1 4159
4161 0 644288.6 156096.77 167440 -1 4160
4162 0 644387.75 156086.7 167520 -1 4161
4163 0 644415.1 156121.39 167560 -1 4162
4164 0 644441.6 156101.72 167600 -1 4163
4165 0 644471.1 156098.11 167720 -1 4164
4166 0 644541.25 156113.7 167800 -1 4165
4167 0 644618.3 156116.55 167880 -1 4166
4168 0 644810.75 156147.31 168040 -1 4167
4169 0 645029.75 156217.36 168160 -1 4168
4170 0 645277.9 156241.36 168280 -1 4169
4171 0 645517.25 156349.72 168400 -1 4170
4172 0 645711.3 156328.3 168440 -1 4171
4173 0 645824.25 156305.58 168560 -1 4172
4174 0 646039.06 156322.7 168680 -1 4173
4175 0 646096.6 156306.92 168720 -1 4174
4176 0 646085.1 156306.53 168760 -1 4175
4177 0 646121.56 156302.64 168800 -1 4176
4178 0 646156 156298.4 168840 -1 4177
4179 0 646184.1 156305.95 168880 -1 4178
4180 0 649696 157888 162400 120 4051
4181 0 649888 158080 162520 32 4180
4182 0 649942.06 158148.23 162600 39 4181
4183 0 650080 158488.06 162600 -1 4182
4184 0 650048 158144 162720 51 4182
4185 0 650154.44 158219.56 162800 45 4184
4186 0 650272 158144 162880 40 4185
4187 0 650348.8 158131.2 162960 66 4186
4188 0 650464 158112 163080 107 4187
4189 0 650394.75 158156.03 163160 -1 4188
4190 0 651040 158816 161280 98 4037
4191 0 651168 159008 161480 32 4190
4192 0 651360 159200 161520 51 4191
4193 0 651552 159392 161560 60 4192
4194 0 651776 159552 161680 45 4193
4195 0 651968 159744 161720 81 4194
4196 0 652128 159904 161840 86 4195
4197 0 652272.8 160070.75 161960 75 4196
4198 0 652448 160224 162080 60 4197
4199 0 652640 160416 162080 51 4198
4200 0 652768 160608 162240 98 4199
4201 0 652928 160768 162360 102 4200
4202 0 653120 160960 162440 80 4201
4203 0 653248 161184 162360 60 4202
4204 0 653376 161312 162280 71 4203
4205 0 653452 161351 162160 -1 4204
4206 0 653432.6 161331.1 162120 -1 4205
4207 0 650833.4 158335 160520 -1 4010
4208 0 650683.6 158303.83 160480 -1 4207
4209 0 650454.7 158334.8 160360 -1 4208
4210 0 650411.1 158354.52 160280 -1 4209
4211 0 650313.2 158312.33 160160 -1 4210
4212 0 650328.9 158316.78 160080 -1 4211
4213 0 650254.75 158254.19 160040 -1 4212
4214 0 652352 159008 160960 32 4009
4215 0 652608 159072 161000 64 4214
4216 0 652864.7 159163.14 161120 51 4215
4217 0 652992 159232 161320 32 4216
4218 0 653184 159360 161520 75 4217
4219 0 653440 159392 161560 122 4218
4220 0 653600 159424 161600 86 4219
4221 0 653738.9 159539.03 161640 -1 4220
4222 0 655200 158080 158680 212 3985
4223 0 655360 157920 158840 178 4222
4224 0 655424 157664 158840 212 4223
4225 0 655584 157472 158920 239 4224
4226 0 655584 157301.33 159000 214 4225
4227 0 655584 157216 159040 202 4226
4228 0 655616 156992 159160 186 4227
4229 0 655744 156768 159200 115 4228
4230 0 655744 156704 159240 104 4229
4231 0 655892.75 156580.19 159200 143 4230
4232 0 655893.3 156640 159160 182 4231
4233 0 655968 156608 159120 221 4232
4234 0 656160 156640 158960 228 4233
4235 0 656240 156720 158880 195 4234
4236 0 656320 156800 158800 163 4235
4237 0 656435.2 157041.89 158600 116 4236
4238 0 656321.1 157038.61 158440 78 4237
4239 0 656222.2 157031.67 158360 59 4238
4240 0 656262.1 156981.16 158280 41 4239
4241 0 656416 156896 158240 32 4240
4242 0 656512 156672 158160 51 4241
4243 0 656528.1 156699.92 158120 -1 4242
4244 0 656513.75 156605.33 158040 -1 4243
4245 0 656536.4 156569.44 158000 -1 4244
4246 0 656507.44 156539.28 157960 -1 4245
4247 0 655744 156480 159400 163 4230
4248 0 655648 156224 159400 229 4247
4249 0 655456 156032 159400 202 4248
4250 0 655424 156000 159400 181 4249
4251 0 655605.7 156309.75 159520 188 4250
4252 0 655488 155840 159600 194 4251
4253 0 655451.44 155840 159760 148 4252
4254 0 655424 155840 159880 115 4253
4255 0 655424 155840 160160 104 4254
4256 0 655392 155808 160440 154 4255
4257 0 655392 155648 160640 153 4256
4258 0 655392 155424 160800 139 4257
4259 0 655360 155168 160920 122 4258
4260 0 655360 154912 161000 120 4259
4261 0 655488 154752 161160 122 4260
4262 0 655616 154624 161320 123 4261
4263 0 655421.2 154832.2 161040 -1 4262
4264 0 655648 154592 161360 124 4262
4265 0 655808 154432 161520 150 4264
4266 0 655968 154304 161720 128 4265
4267 0 656160 154272 161880 154 4266
4268 0 656384 154208 162000 141 4267
4269 0 656576 154176 162160 140 4268
4270 0 656800 154144 162320 122 4269
4271 0 657024 154112 162440 157 4270
4272 0 657152 154009.6 162600 140 4271
4273 0 657184 153984 162640 136 4272
4274 0 657376 153792 162760 102 4273
4275 0 657536 153632 162920 154 4274
4276 0 657664 153472 163080 141 4275
4277 0 657824 153312 163280 98 4276
4278 0 657984 153152 163400 40 4277
4279 0 658176 152960 163400 163 4278
4280 0 658368 152736 163400 181 4279
4281 0 658528 152512 163400 176 4280
4282 0 658720 152320 163400 163 4281
4283 0 658848 152192 163360 143 4282
4284 0 659008 152128 163560 60 4283
4285 0 659168 151968 163720 75 4284
4286 0 659328 151904 163920 124 4285
4287 0 659584 151872 164000 134 4286
4288 0 659808 151872 164120 102 4287
4289 0 659968 151872 164160 122 4288
4290 0 660032 151616 164160 32 4289
4291 0 660032 151360 164240 90 4290
4292 0 660032 151104 164280 101 4291
4293 0 660064 150880 164400 120 4292
4294 0 660064 150624 164400 81 4293
4295 0 660192 150400 164400 64 4294
4296 0 660192 150368 164400 64 4295
4297 0 660096 150112 164400 45 4296
4298 0 660032 150048 164360 75 4297
4299 0 659872 150016 164160 60 4298
4300 0 659712 149888 164000 45 4299
4301 0 659552 149728 163840 51 4300
4302 0 659392 149568 163680 40 4301
4303 0 659168 149376 163680 45 4302
4304 0 658944 149248 163680 120 4303
4305 0 658688 149152 163680 166 4304
4306 0 658496 148992 163600 244 4305
4307 0 658400 148896 163640 210 4306
4308 0 658745.5 148886.22 163480 -1 4307
4309 0 658874.75 148806.97 163360 -1 4308
4310 0 658953.3 148835.16 162920 -1 4309
4311 0 659009.6 148896.78 162800 -1 4310
4312 0 658836.75 148730.5 162680 -1 4311
4313 0 658779.4 148674.6 162640 -1 4312
4314 0 658711.94 148669.02 162520 -1 4313
4315 0 658606.5 148597.6 162440 -1 4314
4316 0 658571.1 148614.5 162360 -1 4315
4317 0 658578 148601.31 162320 -1 4316
4318 0 658304 148800 163680 176 4307
4319 0 658112 148672 163800 163 4318
4320 0 657856 148640 163880 115 4319
4321 0 657728 148544 163920 51 4320
4322 0 657634.5 148524.94 164000 -1 4321
4323 0 660096 149856 164560 51 4298
4324 0 660096 149696 164760 86 4323
4325 0 660128 149536 164960 45 4324
4326 0 660192 149440 165200 98 4325
4327 0 660352 149280 165400 90 4326
4328 0 660256 149056 165520 107 4327
4329 0 660064 148864 165600 71 4328
4330 0 659968 148672 165760 45 4329
4331 0 659963.8 148532.78 165840 51 4330
4332 0 659752.4 148395.97 166000 -1 4331
4333 0 659572.1 148197.16 166120 -1 4332
4334 0 659453.5 148091.45 166200 -1 4333
4335 0 659633.56 147676.9 166280 -1 4334
4336 0 659521.5 147643.66 166400 -1 4335
4337 0 659369.25 147499.44 166640 -1 4336
4338 0 659139.6 147262.92 166840 -1 4337
4339 0 659120.75 147075.75 167080 -1 4338
4340 0 659147.6 146774.14 167320 -1 4339
4341 0 659383.2 146429.81 167480 -1 4340
4342 0 659436.5 146232.25 167720 -1 4341
4343 0 659246.9 146093.25 167880 -1 4342
4344 0 659110.06 146036.39 168080 -1 4343
4345 0 659084.06 145897.53 168160 -1 4344
4346 0 658444.56 145799.11 168160 -1 4345
4347 0 658433.5 145889 168200 -1 4346
4348 0 657819.25 145457.05 168200 -1 4347
4349 0 657374.9 144731.38 168280 -1 4348
4350 0 657042.7 144273.45 168400 -1 4349
4351 0 656909.2 144051.69 168560 -1 4350
4352 0 656808.94 143938.45 168600 -1 4351
4353 0 656665.1 143619.16 168720 -1 4352
4354 0 656716.1 143580.67 168840 -1 4353
4355 0 656693 143373.5 169000 -1 4354
4356 0 656602.6 143162.73 169160 -1 4355
4357 0 656436.5 142860.2 169320 -1 4356
4358 0 656482.1 142332.23 169480 -1 4357
4359 0 656475.3 142116 169560 -1 4358
4360 0 656472.3 142008.36 169600 -1 4359
4361 0 656451.9 141914.6 169760 -1 4360
4362 0 655936.4 141281.88 169720 -1 4361
4363 0 655651 141007.81 169680 -1 4362
4364 0 655263.3 141019 169640 -1 4363
4365 0 655157.94 141013.1 169600 -1 4364
4366 0 655919.94 141090.92 169800 -1 4361
4367 0 655939.5 141121.75 169920 -1 4366
4368 0 655946.1 141132.34 169960 -1 4367
4369 0 655950.7 141226.67 170000 -1 4368
4370 0 654848.5 140373.11 170000 -1 4369
4371 0 654078.1 139206.36 169920 -1 4370
4372 0 653246.7 138586.7 169920 -1 4371
4373 0 652588.1 138095.8 170080 -1 4372
4374 0 652191.7 137940.53 169880 -1 4373
4375 0 652016.7 137790.88 169720 -1 4374
4376 0 651782.75 137687.75 169640 -1 4375
4377 0 651338.56 137388.17 169520 -1 4376
4378 0 650970.94 137151.31 169400 -1 4377
4379 0 650721.9 137044.55 169320 -1 4378
4380 0 650395.75 137022.12 169200 -1 4379
4381 0 649986.25 136790.86 169080 -1 4380
4382 0 649414.75 136467.11 169040 -1 4381
4383 0 648944.75 136363.92 169040 -1 4382
4384 0 648586.4 136334.6 168880 -1 4383
4385 0 647977 135999.73 168880 -1 4384
4386 0 647702.1 135402.19 168880 -1 4385
4387 0 647544.25 135099.3 168960 -1 4386
4388 0 647175.56 134618.92 169080 -1 4387
4389 0 647070.25 133998.42 169080 -1 4388
4390 0 646885.1 133696.08 169000 -1 4389
4391 0 646240 133288.02 169000 -1 4390
4392 0 644916 132824.11 169000 -1 4391
4393 0 643867.75 132104.03 169000 -1 4392
4394 0 643508.4 131871.66 168760 -1 4393
4395 0 642986.56 131583.75 168760 -1 4394
4396 0 643156.1 131872.77 168520 -1 4395
4397 0 643007 131853.5 168400 -1 4396
4398 0 642174.6 132137.16 168400 -1 4397
4399 0 641830.44 132096.83 168480 -1 4398
4400 0 641701.25 132118.73 168520 -1 4399
4401 0 640977.4 132408.42 168600 -1 4400
4402 0 640222.4 132426.78 168680 -1 4401
4403 0 639810.94 132352.84 168640 -1 4402
4404 0 639374.2 131978.98 168640 -1 4403
4405 0 638912.3 131929.17 168680 -1 4404
4406 0 638510.9 131893.77 168680 -1 4405
4407 0 637949.1 131613.77 168640 -1 4406
4408 0 637586 131467.27 168640 -1 4407
4409 0 637287.2 131447.94 168560 -1 4408
4410 0 636949.2 131363.58 168400 -1 4409
4411 0 636821.1 131318.17 168360 -1 4410
4412 0 636760.06 131307.11 168320 -1 4411
4413 0 642858.2 131834.02 168280 -1 4397
4414 0 643058.8 131840.8 168120 -1 4413
4415 0 643020.2 131796.38 167800 -1 4414
4416 0 643006 131793 167760 -1 4415
4417 0 642964.25 131783.86 167640 -1 4416
4418 0 642942 131782.5 167600 -1 4417
4419 0 642919.8 131781.11 167560 -1 4418
4420 0 642896.3 131781.52 167520 -1 4419
4421 0 642713 131218.44 168760 -1 4395
4422 0 642565.4 131171.53 168760 -1 4421
4423 0 642460.6 131244.53 168600 -1 4422
4424 0 643918.8 131941.5 169200 -1 4393
4425 0 643929.1 131909.33 169240 -1 4424
4426 0 644050.4 131883.2 169440 -1 4425
4427 0 644165.3 131869.1 169640 -1 4426
4428 0 644201.4 131953.95 169680 -1 4427
4429 0 655960.25 141415.5 170080 -1 4369
4430 0 655772 141020 170080 -1 4429
4431 0 655928 141308 170200 -1 4430
4432 0 656352 141956 170200 -1 4431
4433 0 656535.56 142162.89 170480 -1 4432
4434 0 656009.5 141606 170520 -1 4433
4435 0 655482.56 141049.34 170560 -1 4434
4436 0 655330.9 140748.22 170680 -1 4435
4437 0 655848.1 141468.17 170960 -1 4436
4438 0 656587.8 142222.4 170560 -1 4433
4439 0 656614.25 142251.5 170600 -1 4438
4440 0 657073.9 142100.12 170760 -1 4439
4441 0 657290.3 142016.42 170760 -1 4440
4442 0 657353 141937.38 170880 -1 4441
4443 0 658421.7 145979.42 168240 -1 4347
4444 0 658308.6 146133.12 168360 -1 4443
4445 0 658296.44 146329.08 168480 -1 4444
4446 0 658052.06 146537.36 168480 -1 4445
4447 0 657990.6 146547.36 168600 -1 4446
4448 0 657562.3 146564.89 168480 -1 4447
4449 0 657348.44 146592.9 168440 -1 4448
4450 0 657240.2 146649.36 168480 -1 4449
4451 0 657222.9 146709.03 168520 -1 4450
4452 0 657168 146762.36 168560 -1 4451
4453 0 657088.06 146793.55 168600 -1 4452
4454 0 660312.9 148999.61 165880 -1 4331
4455 0 660335 149197.39 165960 -1 4454
4456 0 660395.06 149135.97 166120 -1 4455
4457 0 660369.25 149119.66 166200 -1 4456
4458 0 660665 148717.28 166280 -1 4457
4459 0 660805.7 148687.33 166320 -1 4458
4460 0 660844.44 148746.84 166440 -1 4459
4461 0 660945.25 148813.6 166640 -1 4460
4462 0 661383.94 148679.89 166800 -1 4461
4463 0 661758.6 148306.22 166960 -1 4462
4464 0 661871.1 148232.66 167280 -1 4463
4465 0 662129.8 148111.12 167480 -1 4464
4466 0 662058.5 148205.78 167640 -1 4465
4467 0 662140.6 148072.77 167760 -1 4466
4468 0 662144.94 148157.05 167960 -1 4467
4469 0 662024.44 148284.14 168080 -1 4468
4470 0 661941.6 148399.23 168120 -1 4469
4471 0 661932.3 148376.62 168160 -1 4470
4472 0 661939.8 148433.02 168200 -1 4471
4473 0 661920.5 148453.84 168240 -1 4472
4474 0 661990.56 148484.25 168280 -1 4473
4475 0 662001.1 148512.5 168320 -1 4474
4476 0 662019.06 148463.42 168360 -1 4475
4477 0 661952.44 148494.72 168480 -1 4476
4478 0 661922.5 148623.58 168600 -1 4477
4479 0 662068.06 148664.61 168760 -1 4478
4480 0 662087.75 148710.52 168880 -1 4479
4481 0 662102.1 148930.55 169000 -1 4480
4482 0 662192.44 148918.42 169080 -1 4481
4483 0 662195 148956.64 169160 -1 4482
4484 0 662233.56 148933.62 169240 -1 4483
4485 0 662179.25 149035.25 169360 -1 4484
4486 0 662244.75 148985.27 169400 -1 4485
4487 0 662311.06 149040.47 169440 -1 4486
4488 0 662381.4 149094.28 169520 -1 4487
4489 0 662429 149163.19 169560 -1 4488
4490 0 662400.25 149314.6 169720 -1 4489
4491 0 662467.9 149348.6 169800 -1 4490
4492 0 662570.8 149463.6 170040 -1 4491
4493 0 662617.06 149561.3 170240 -1 4492
4494 0 662685.7 149624.58 170400 -1 4493
4495 0 662724.2 149656.19 170560 -1 4494
4496 0 662659.3 149719.17 170760 -1 4495
4497 0 662663.4 149747.2 170800 -1 4496
4498 0 662654 149757.53 170880 -1 4497
4499 0 662672.75 149848.42 171040 -1 4498
4500 0 662692.94 149953.98 171240 -1 4499
4501 0 662618 150038.64 171400 -1 4500
4502 0 662556.44 150016.34 171480 -1 4501
4503 0 662511.8 149988.2 171520 -1 4502
4504 0 662530.7 150011.75 171560 -1 4503
4505 0 662472.8 150071.06 171760 -1 4504
4506 0 662370.5 150113.81 171880 -1 4505
4507 0 662350.3 150118.39 172040 -1 4506
4508 0 662340.6 150106.52 172120 -1 4507
4509 0 660384 150368 164600 64 4296
4510 0 660544 150560 164720 60 4509
4511 0 660704 150720 164880 60 4510
4512 0 660840.2 150842.7 164880 60 4511
4513 0 660832 150848 164920 29 4512
4514 0 660823.8 150853.1 164960 -1 4513
4515 0 660064 151968 164280 137 4289
4516 0 660128 151968 164360 133 4515
4517 0 660224 151968 164480 128 4516
4518 0 660310.5 151855.5 164560 80 4517
4519 0 660299 152358.9 164560 -1 4518
4520 0 660397.3 151743.11 164640 32 4518
4521 0 660640 151712 164600 32 4520
4522 0 660896 151712 164600 60 4521
4523 0 661120 151744 164440 45 4522
4524 0 661344 151744 164280 45 4523
4525 0 661440 151552 164440 32 4524
4526 0 661568 151392 164600 32 4525
4527 0 661792 151360 164720 75 4526
4528 0 662048 151296 164720 86 4527
4529 0 662304 151296 164760 91 4528
4530 0 662633.44 151327.66 164640 -1 4529
4531 0 662661.9 151370.3 164560 -1 4530
4532 0 662676.94 151406.52 164520 -1 4531
4533 0 661536 151936 164200 60 4524
4534 0 661632 152160 164120 81 4533
4535 0 661728 152416 164040 81 4534
4536 0 661920 152608 163960 51 4535
4537 0 662112 152768 163920 75 4536
4538 0 662304 152928 163840 81 4537
4539 0 662560 152960 163840 75 4538
4540 0 662784 153088 163840 75 4539
4541 0 662976 153248 163960 91 4540
4542 0 663168 153440 163960 64 4541
4543 0 663360 153632 163880 45 4542
4544 0 663392 153664 163840 64 4543
4545 0 663430.5 153673.66 163760 -1 4544
4546 0 663494 153698.25 163640 -1 4545
4547 0 659936 152192 164280 60 4515
4548 0 659872 152448 164280 32 4547
4549 0 659744 152576 164200 40 4548
4550 0 659735.9 152659.83 164120 -1 4549
4551 0 659679.94 152700.2 164080 -1 4550
4552 0 658976 152000 163200 60 4283
4553 0 659072 151840 163000 101 4552
4554 0 659072 151616 162880 75 4553
4555 0 659072 151456 162680 71 4554
4556 0 658976 151264 162480 102 4555
4557 0 659008 151040 162320 90 4556
4558 0 659072 150784 162240 86 4557
4559 0 659136 150592 162080 75 4558
4560 0 659168 150400 161920 81 4559
4561 0 659296 150208 161760 75 4560
4562 0 659456 150048 161560 98 4561
4563 0 659648 149856 161480 104 4562
4564 0 659808 149664 161400 135 4563
4565 0 660000 149504 161320 148 4564
4566 0 660224 149376 161200 153 4565
4567 0 660480 149344 161080 143 4566
4568 0 660672 149248 160920 168 4567
4569 0 660928 149248 160800 214 4568
4570 0 661055.9 149172.86 160760 183 4569
4571 0 660360.9 149037.52 160760 -1 4570
4572 0 660287.6 148770.97 160600 -1 4571
4573 0 660362.7 148732.61 160440 -1 4572
4574 0 660409.6 148754.58 160360 -1 4573
4575 0 661823.4 148722.28 160520 -1 4570
4576 0 662428.6 148587.2 160200 -1 4575
4577 0 663337.25 148385.34 159720 -1 4576
4578 0 663493.5 148482.8 159240 98 4577
4579 0 664288 148512 159160 115 4578
4580 0 664512 148640 159000 104 4579
4581 0 664576 148650.67 158960 89 4580
4582 0 663481.8 148195.4 158960 -1 4581
4583 0 663648.75 148282.72 158880 -1 4582
4584 0 663465.06 147921.47 158760 -1 4583
4585 0 663342.56 147892.75 158680 -1 4584
4586 0 664704 148672 158880 60 4581
4587 0 664796.56 148718.45 158800 -1 4586
4588 0 664781.94 148736.33 158760 -1 4587
4589 0 664256 148224 160160 214 4577
4590 0 664285.5 148208.94 160200 204 4589
4591 0 664384 148128 160360 166 4590
4592 0 664480 148128 160480 111 4591
4593 0 664544 148128 160560 75 4592
4594 0 664768 148096 160680 60 4593
4595 0 665024 148160 160760 75 4594
4596 0 665280 148256 160800 120 4595
4597 0 665504 148384 160880 102 4596
4598 0 665600 148480 160880 75 4597
4599 0 665699.25 148616.19 160800 -1 4598
4600 0 665711.5 148647.64 160760 -1 4599
4601 0 662272 148320 159560 122 4577
4602 0 662080 148160 159480 153 4601
4603 0 661824 148064 159560 212 4602
4604 0 661600 148032 159680 164 4603
4605 0 661344 148000 159760 166 4604
4606 0 661312 148000 159760 163 4605
4607 0 661423.9 148095.67 159920 -1 4606
4608 0 661405.75 148185.02 160000 -1 4607
4609 0 661497.25 148184.03 160040 -1 4608
4610 0 655232 156000 160480 137 4256
4611 0 655232 156160 160480 186 4610
4612 0 655168 156320 160680 141 4611
4613 0 655116.8 156384 160760 123 4612
4614 0 655040 156480 160880 98 4613
4615 0 655008 156512 160920 102 4614
4616 0 654880 156640 161080 122 4615
4617 0 654688 156672 161240 128 4616
4618 0 654560 156768 161320 124 4617
4619 0 654636.8 156870.4 161480 143 4618
4620 0 654656 156896 161520 148 4619
4621 0 654784 156928 161760 81 4620
4622 0 654816 156928 162040 185 4621
4623 0 654816 156928 162320 45 4622
4624 0 654842.7 157034.67 162520 45 4623
4625 0 654622.6 156587.27 162560 -1 4624
4626 0 654518.8 156518.25 162600 -1 4625
4627 0 654500 156503.27 162640 -1 4626
4628 0 654848 157056 162560 45 4624
4629 0 654912 157216 162760 75 4628
4630 0 655063.06 157460.9 162880 60 4629
4631 0 655072 157376 162960 51 4630
4632 0 655072 157536 163160 64 4631
4633 0 655104 157568 163200 45 4632
4634 0 655124 157631 163320 -1 4633
4635 0 655201 157708 163440 -1 4634
4636 0 655215 157711 163600 -1 4635
4637 0 655194.5 157723.5 163680 -1 4636
4638 0 655174 157736 163760 -1 4637
4639 0 655138 157752 163920 -1 4638
4640 0 655072 157696 164040 60 4639
4641 0 655040 157664 164320 60 4640
4642 0 654912 157664 164560 98 4641
4643 0 654904.1 157385.6 164600 -1 4642
4644 0 654823.5 157370.84 164680 -1 4643
4645 0 654917.56 157357.34 164720 -1 4644
4646 0 654895.06 157356.11 164760 -1 4645
4647 0 654720 157792 164720 71 4642
4648 0 654656 157792 164800 98 4647
4649 0 654432 157664 164760 60 4648
4650 0 654176 157600 164800 60 4649
4651 0 653854.2 157290.77 164880 80 4650
4652 0 654880 157856 164920 96 4648
4653 0 654976 158016 165120 75 4652
4654 0 655040 158016 165320 139 4653
4655 0 655232 158208 165360 81 4654
4656 0 655392 158400 165320 104 4655
4657 0 655488 158656 165280 86 4656
4658 0 655680 158880 165320 135 4657
4659 0 655744 159136 165240 60 4658
4660 0 655744 159392 165200 60 4659
4661 0 655786.3 159696.84 165120 -1 4660
4662 0 655945.4 159964.77 165080 -1 4661
4663 0 656260.9 160129.11 165080 -1 4662
4664 0 656560.1 160087.02 165080 -1 4663
4665 0 656702.9 160047.14 165120 -1 4664
4666 0 654976 157856 165520 81 4654
4667 0 654880 157696 165720 96 4666
4668 0 654848 157536 165960 75 4667
4669 0 654826.7 157461.33 166000 73 4668
4670 0 654784 157312 166080 71 4669
4671 0 654752 157120 165920 40 4670
4672 0 654746.7 156964.83 165920 51 4671
4673 0 654800.1 156971.58 165840 -1 4672
4674 0 654336 156960 161320 60 4618
4675 0 654080 157056 161280 75 4674
4676 0 653824 157152 161200 51 4675
4677 0 653568 157216 161200 80 4676
4678 0 653312 157280 161240 90 4677
4679 0 653120 157312 161440 120 4678
4680 0 653024 157344 161480 80 4679
4681 0 652990.56 157388.14 161520 -1 4680
4682 0 655168 155936 159360 181 4250
4683 0 654912 155904 159360 150 4682
4684 0 654752 155808 159160 102 4683
4685 0 654592 155648 159040 40 4684
4686 0 654432 155488 158840 90 4685
4687 0 654432 155328 158640 90 4686
4688 0 654304 155168 158440 75 4687
4689 0 654240 155008 158240 96 4688
4690 0 654080 154848 158040 122 4689
4691 0 653920 154752 157840 102 4690
4692 0 653664 154720 157760 101 4691
4693 0 653504 154688 157560 163 4692
4694 0 653344 154560 157400 137 4693
4695 0 653184 154400 157280 178 4694
4696 0 653056 154176 157280 156 4695
4697 0 652928 153984 157320 86 4696
4698 0 653120 153792 157320 137 4697
4699 0 653280 153632 157120 51 4698
4700 0 653440 153536 156920 32 4699
4701 0 653504 153472 156840 71 4700
4702 0 653568 153216 156720 71 4701
4703 0 653728 153024 156640 102 4702
4704 0 653888 152800 156640 86 4703
4705 0 654016 152576 156640 154 4704
4706 0 654016 152320 156600 181 4705
4707 0 654114.75 152234.22 156560 195 4706
4708 0 654208 152128 156520 209 4707
4709 0 654464 152000 156480 185 4708
4710 0 654720 151968 156480 228 4709
4711 0 654976 151936 156520 204 4710
4712 0 655168 151968 156720 206 4711
4713 0 655232 151929.6 156800 211 4712
4714 0 655328 151872 156920 219 4713
4715 0 655552 151712 157000 124 4714
4716 0 655744 151520 157000 81 4715
4717 0 655936 151328 157000 60 4716
4718 0 656032.4 151424.83 157040 75 4717
4719 0 654815.75 151995.69 157120 -1 4718
4720 0 654697.5 152033.5 157160 -1 4719
4721 0 654579.4 152070.73 157200 -1 4720
4722 0 654633.5 152023.25 157240 -1 4721
4723 0 654574.6 152062.48 157360 -1 4722
4724 0 656096 151136 157080 91 4718
4725 0 656160 150880 157200 102 4724
4726 0 656160 150730.67 157280 114 4725
4727 0 656160 150656 157320 120 4726
4728 0 656128 150464 157520 60 4727
4729 0 656128 150240 157640 75 4728
4730 0 656096 150016 157760 45 4729
4731 0 656096 149760 157760 81 4730
4732 0 656096 149504 157760 75 4731
4733 0 656064 149248 157720 102 4732
4734 0 655968 148992 157720 75 4733
4735 0 655904 148736 157720 96 4734
4736 0 655840 148512 157600 71 4735
4737 0 655840 148256 157600 32 4736
4738 0 655680 148064 157520 98 4737
4739 0 655488 147840 157560 102 4738
4740 0 655434.6 147578.22 157640 40 4739
4741 0 655101.94 147462.88 157640 -1 4740
4742 0 654556.1 147462.77 157640 -1 4741
4743 0 653376 153632 156640 80 4701
4744 0 653344 153792 156440 90 4743
4745 0 653344 153888 156160 163 4744
4746 0 653280 153968 156080 191 4745
4747 0 653248 154008 156040 205 4746
4748 0 653216 154048 156000 219 4747
4749 0 652992 154176 155960 258 4748
4750 0 652800 154272 155800 305 4749
4751 0 652864 154432 155600 304 4750
4752 0 652896 154438.4 155560 293 4751
4753 0 653024 154464 155400 253 4752
4754 0 653216 154432 155200 219 4753
4755 0 653328 154384 155160 204 4754
4756 0 653440 154336 155120 189 4755
4757 0 653632 154272 154960 124 4756
4758 0 653888 154208 154920 124 4757
4759 0 654144 154208 154880 107 4758
4760 0 654400 154208 154880 148 4759
4761 0 654656 154144 154960 102 4760
4762 0 654912 154112 155000 64 4761
4763 0 655168 154080 155040 40 4762
4764 0 655424 154016 154920 71 4763
4765 0 655680 153952 154840 104 4764
4766 0 655936 153920 154760 139 4765
4767 0 656064 153920 154760 120 4766
4768 0 656181.8 153985.97 154840 -1 4767
4769 0 656148.7 153981 154880 -1 4768
4770 0 655962.25 153835.9 154600 -1 4767
4771 0 655938.25 153814.52 154560 -1 4770
4772 0 652736 153792 157360 51 4697
4773 0 652512 153632 157320 64 4772
4774 0 652320 153440 157320 80 4773
4775 0 652128 153248 157280 122 4774
4776 0 651936 153056 157240 60 4775
4777 0 651744 152864 157240 80 4776
4778 0 651552 152672 157240 98 4777
4779 0 651328 152512 157240 108 4778
4780 0 651136 152416 157400 98 4779
4781 0 650976 152416 157600 115 4780
4782 0 650918.06 152283.44 157760 74 4781
4783 0 650366.25 152453.88 157760 -1 4782
4784 0 650273.75 152489.98 158000 -1 4783
4785 0 650269.25 152536.22 158120 -1 4784
4786 0 650389.5 152537.52 158320 -1 4785
4787 0 650496.2 152804.06 158440 -1 4786
4788 0 650685.7 152846.81 158480 -1 4787
4789 0 650924.5 152887.97 158720 -1 4788
4790 0 650864.6 152700.78 158840 122 4789
4791 0 651008 152800 158920 64 4790
4792 0 651040 153024 159040 96 4791
4793 0 651104 153088 159120 148 4792
4794 0 650949 153066.19 159320 148 4793
4795 0 650784 152992 159520 154 4794
4796 0 650624 152992 159720 124 4795
4797 0 650544 152912 159800 105 4796
4798 0 650464 152832 159880 86 4797
4799 0 650304 152768 160080 75 4798
4800 0 650272 152736 160120 86 4799
4801 0 650182.6 152640.66 160240 -1 4800
4802 0 651232 153248 159320 202 4793
4803 0 651232 153301.33 159400 189 4802
4804 0 651232 153408 159560 163 4803
4805 0 651200 153433.6 159600 143 4804
4806 0 651072 153536 159760 64 4805
4807 0 650912 153568 159960 91 4806
4808 0 650752 153504 160160 91 4807
4809 0 650727.5 153486.4 160200 -1 4808
4810 0 650715.3 153432.31 160240 -1 4809
4811 0 650496 152544 158880 107 4790
4812 0 650272 152608 159000 60 4811
4813 0 650016 152544 159080 32 4812
4814 0 649909.3 152437.33 159160 74 4813
4815 0 649856 152384 159200 96 4814
4816 0 649792 152128 159240 60 4815
4817 0 649792 151872 159240 60 4816
4818 0 649728 151616 159240 45 4817
4819 0 649664 151360 159200 75 4818
4820 0 649632 151104 159160 71 4819
4821 0 649568 150976 159160 51 4820
4822 0 649554.2 150918.5 159080 -1 4821
4823 0 650912 152256 157800 64 4782
4824 0 650912 152224 158080 32 4823
4825 0 651072 152288 158320 60 4824
4826 0 651232 152352 158560 131 4825
4827 0 651296 152480 158800 104 4826
4828 0 651296 152512 158840 128 4827
4829 0 651296 152544 159120 101 4828
4830 0 651328 152544 159400 32 4829
4831 0 651328 152608 159680 104 4830
4832 0 651328 152640 159960 45 4831
4833 0 651264 152672 160200 71 4832
4834 0 651211 152681.25 160480 60 4833
4835 0 651095.56 152763.4 160640 -1 4834
4836 0 651214.56 152811.27 160800 -1 4835
4837 0 651196.06 152902.47 160920 -1 4836
4838 0 651222.1 152881.05 161000 -1 4837
4839 0 651239.5 152922.08 161120 -1 4838
4840 0 651326.4 152936.44 161240 -1 4839
4841 0 651366.06 153035.16 161360 -1 4840
4842 0 651341.94 153056.22 161440 -1 4841
4843 0 651376.06 153026.73 161560 -1 4842
4844 0 651374.3 152876.67 161560 -1 4843
4845 0 651374.2 153041.77 161680 -1 4844
4846 0 651492.7 152831.33 161840 -1 4845
4847 0 651540.06 152251.53 161800 -1 4846
4848 0 651641.75 152184 161760 -1 4847
4849 0 651399.5 152068.28 161680 -1 4848
4850 0 651168 151872 161680 71 4849
4851 0 651072 151616 161560 81 4850
4852 0 650976 151360 161560 81 4851
4853 0 650976 151104 161440 80 4852
4854 0 651008 150848 161360 51 4853
4855 0 651072 150688 161160 32 4854
4856 0 651232 150528 161000 40 4855
4857 0 651488 150464 161000 40 4856
4858 0 651744 150400 161080 81 4857
4859 0 651968 150368 161280 140 4858
4860 0 652128 150272 161520 135 4859
4861 0 652224 150272 161800 32 4860
4862 0 652288 150400 161920 40 4861
4863 0 652304.5 150747.38 162000 -1 4862
4864 0 652185.4 151030.73 162040 -1 4863
4865 0 652083.25 151097.34 162080 -1 4864
4866 0 651551.5 152725.89 161920 -1 4846
4867 0 651561 152694.27 162040 -1 4866
4868 0 651611.94 152658.55 162200 -1 4867
4869 0 651636.75 152934.16 162280 -1 4868
4870 0 651672.3 152956.23 162320 -1 4869
4871 0 651703.25 152990.6 162360 -1 4870
4872 0 651722.7 152982.44 162400 -1 4871
4873 0 651731.8 152997.73 162440 -1 4872
4874 0 657214 163203.14 160840 -1 3889
4875 0 657642 163119.14 160920 -1 4874
4876 0 657794 163047.14 161040 -1 4875
4877 0 657890 162935.14 161120 -1 4876
4878 0 657778 162947.14 161200 -1 4877
4879 0 658071.7 162743.31 161600 26 4878
4880 0 658336 162560 161960 51 4879
4881 0 658400 162560 162040 86 4880
4882 0 658540.8 162592.33 162080 -1 4881
4883 0 659074 168891.2 158560 -1 3853
4884 0 660426 169391.27 158520 -1 4883
4885 0 660426 169551.27 158440 -1 4884
4886 0 660402 169583.27 158280 -1 4885
4887 0 660258 169751.27 158160 -1 4886
4888 0 660226 169767.27 158040 -1 4887
4889 0 659674 169803.03 158000 -1 4888
4890 0 659646 169871.03 157920 -1 4889
4891 0 659642 169883.03 157800 -1 4890
4892 0 659754 169779.03 157680 -1 4891
4893 0 659778 169739.03 157520 -1 4892
4894 0 659870 169699.03 157440 -1 4893
4895 0 660514 169627.03 158000 -1 4888
4896 0 660710 169551.03 157880 -1 4895
4897 0 660874 169451.03 157760 -1 4896
4898 0 660942 169503.06 157640 -1 4897
4899 0 660942 169439.03 157520 -1 4898
4900 0 660794 169383.03 157400 -1 4899
4901 0 660754 169383.03 157280 -1 4900
4902 0 660774 169287.03 157160 -1 4901
4903 0 660666 169155.03 157040 -1 4902
4904 0 660638 169095.06 156920 -1 4903
4905 0 660582 169039.06 156840 -1 4904
4906 0 659434 168727.27 158760 -1 4883
4907 0 659770 169267.06 158880 -1 4906
4908 0 660202 169535.14 158960 -1 4907
4909 0 660490 169467.2 159080 -1 4908
4910 0 661074 169595.2 159160 -1 4909
4911 0 660972.7 169624.33 159320 -1 4910
4912 0 660922 169639.27 159400 -1 4911
4913 0 661386 169763.06 159440 -1 4912
4914 0 661802 169939.06 159480 -1 4913
4915 0 662664.2 169645.02 159480 -1 4914
4916 0 662646.75 169511.97 159600 -1 4915
4917 0 662755.7 169565.22 159640 -1 4916
4918 0 662823.75 169577.14 159680 -1 4917
4919 0 662890.06 169612.78 159720 -1 4918
4920 0 662872.7 169564.53 159760 -1 4919
4921 0 661946 169959.14 159640 -1 4914
4922 0 661938 170039.14 159800 -1 4921
4923 0 661794 169975.14 159960 -1 4922
4924 0 661762 169975.14 160120 -1 4923
4925 0 661842 170103.14 160280 -1 4924
4926 0 661866 170119.14 160440 -1 4925
4927 0 662002 170071.14 160640 -1 4926
4928 0 662394 170447.14 160680 -1 4927
4929 0 662506 170567.14 160840 -1 4928
4930 0 662706 170631.14 161000 -1 4929
4931 0 663106 170735.14 161160 -1 4930
4932 0 663338 170607.14 161240 -1 4931
4933 0 663598 170683.03 161400 -1 4932
4934 0 664058 170835.03 161560 -1 4933
4935 0 664302 170919.03 161720 -1 4934
4936 0 665030 171231.03 161840 -1 4935
4937 0 665210 171351.06 161960 -1 4936
4938 0 665326 171367.06 162120 -1 4937
4939 0 665518 171403.06 162240 -1 4938
4940 0 665878 171587.06 162360 -1 4939
4941 0 666102 171727.06 162480 -1 4940
4942 0 666374 171927.06 162600 -1 4941
4943 0 666862 172151.11 162720 -1 4942
4944 0 667330 172315.11 162800 -1 4943
4945 0 667870 172319.14 162880 -1 4944
4946 0 668054 172343.14 163040 -1 4945
4947 0 668490 172331.14 163120 -1 4946
4948 0 668874 172375.03 163240 -1 4947
4949 0 669378 172451.03 163360 -1 4948
4950 0 668490 172387.06 163400 -1 4949
4951 0 668250 172339.06 163520 -1 4950
4952 0 668154 172251.06 163640 -1 4951
4953 0 668098 172155.06 163800 -1 4952
4954 0 667872 171840 164960 122 4953
4955 0 667872 171840 165240 181 4954
4956 0 667808 171808 165480 229 4955
4957 0 667765.3 171744 165640 183 4956
4958 0 667744 171712 165720 160 4957
4959 0 667616 171616 165920 156 4958
4960 0 667564.8 171488 166080 197 4959
4961 0 667552 171456 166120 208 4960
4962 0 667552 171424 166160 236 4961
4963 0 667552 171328 166400 260 4962
4964 0 667762.2 171504.6 166440 251 4963
4965 0 667702.7 171446 166520 234 4964
4966 0 667584 171328 166680 202 4965
4967 0 667684.7 171325.33 166760 186 4966
4968 0 667734.9 171324.34 166800 178 4967
4969 0 667763.2 171302.4 166840 171 4968
4970 0 667808 171296 166880 164 4969
4971 0 668064 171296 166920 153 4970
4972 0 668288 171296 167040 150 4971
4973 0 668448 171136 167160 137 4972
4974 0 668480 171129.6 167200 127 4973
4975 0 668608 171104 167360 91 4974
4976 0 668768 171072 167560 108 4975
4977 0 668960 170976 167760 137 4976
4978 0 669088 170976 167800 178 4977
4979 0 669312 171072 167880 124 4978
4980 0 669472 171232 168040 198 4979
4981 0 669504 171264 168080 198 4980
4982 0 669632 171392 168240 200 4981
4983 0 669728 171488 168480 163 4982
4984 0 669750.9 171510.86 168680 214 4983
4985 0 669760 171520 168760 235 4984
4986 0 669824 171520 168880 278 4985
4987 0 670080 171552 168840 240 4986
4988 0 670272 171360 168920 156 4987
4989 0 670496 171264 169080 134 4988
4990 0 670656 171136 169240 178 4989
4991 0 670816 171072 169440 178 4990
4992 0 670944 171040 169680 137 4991
4993 0 670976 171040 169960 140 4992
4994 0 671136 170912 170160 192 4993
4995 0 671168 170912 170440 122 4994
4996 0 671104 170912 170720 115 4995
4997 0 671040 170880 170960 189 4996
4998 0 671040 170880 171000 198 4997
4999 0 670848.56 170694.34 171120 173 4998
5000 0 671008 170880 171280 140 4999
5001 0 670921.94 170817.45 171360 144 5000
5002 0 671007.2 170657.94 171480 150 5001
5003 0 670688 170560 171600 240 5002
5004 0 670560 170400 171800 212 5003
5005 0 670528 170144 171840 183 5004
5006 0 670688 169920 171840 197 5005
5007 0 670880 169760 171880 279 5006
5008 0 670902.4 169979.55 172000 306 5007
5009 0 670833 169627.5 172120 258 5008
5010 0 670809.6 169510.4 172160 242 5009
5011 0 670784 169472 172200 226 5010
5012 0 670634.7 169386.67 172280 210 5011
5013 0 670602 169876.03 172280 -1 5012
5014 0 670560 169344 172320 203 5012
5015 0 670336 169216 172320 240 5014
5016 0 670208 169088 172520 271 5015
5017 0 670176 169056 172600 281 5016
5018 0 670048 169312 172640 124 5017
5019 0 670524.56 169482.1 172800 60 5018
5020 0 669952 169504 172840 45 5019
5021 0 670589.75 169557.48 172880 61 5020
5022 0 669792 169568 173040 128 5021
5023 0 669600 169440 173160 75 5022
5024 0 669520 169376 173240 75 5023
5025 0 669440 169312 173320 75 5024
5026 0 669248 169152 173440 60 5025
5027 0 669024 169024 173440 45 5026
5028 0 668681.5 168858.4 173480 32 5027
5029 0 668403 168491.05 173600 -1 5028
5030 0 668318.4 168459.55 173800 -1 5029
5031 0 668365.4 168504.39 174000 -1 5030
5032 0 668384.6 168479.6 174080 -1 5031
5033 0 668419 168509.7 174160 -1 5032
5034 0 668379.4 168500.94 174200 -1 5033
5035 0 668320.3 168475.02 174280 -1 5034
5036 0 668275 168380.53 174320 -1 5035
5037 0 668247.25 168382.11 174480 -1 5036
5038 0 668223.25 168405.58 174640 -1 5037
5039 0 668315.44 168370.78 174800 -1 5038
5040 0 668069.94 168341.05 174920 -1 5039
5041 0 668063.4 168201.95 175080 -1 5040
5042 0 667965 168037.14 175160 -1 5041
5043 0 667838.7 168003.67 175240 -1 5042
5044 0 667571 167730.95 175320 -1 5043
5045 0 667443 167501.31 175360 -1 5044
5046 0 667458.7 167151.39 175360 -1 5045
5047 0 667494.94 167110.73 175480 -1 5046
5048 0 667446.25 166832.98 175160 -1 5047
5049 0 667393.6 166656.83 175080 -1 5048
5050 0 667304.7 166459.34 175040 -1 5049
5051 0 667313.7 166550.75 174960 -1 5050
5052 0 670112 168800 172680 209 5017
5053 0 669952 168608 172720 186 5052
5054 0 669760 168416 172840 128 5053
5055 0 669728 168390.4 172880 116 5054
5056 0 669600 168288 173040 71 5055
5057 0 669440 168192 173240 96 5056
5058 0 669184 168192 173240 139 5057
5059 0 669152 168192 173240 136 5058
5060 0 668896 168064 173240 102 5059
5061 0 668736 167904 173400 60 5060
5062 0 668480 167904 173440 64 5061
5063 0 668224 167840 173480 81 5062
5064 0 668032 167680 173600 120 5063
5065 0 667840 167488 173600 98 5064
5066 0 667648 167296 173680 98 5065
5067 0 667456 167104 173720 81 5066
5068 0 667264 166944 173840 81 5067
5069 0 667040 166784 173880 156 5068
5070 0 666816 166720 174040 81 5069
5071 0 666624 166560 174160 71 5070
5072 0 666432 166368 174160 128 5071
5073 0 666176 166304 174160 104 5072
5074 0 665952 166336 174360 86 5073
5075 0 665792 166432 174560 60 5074
5076 0 665632 166560 174760 45 5075
5077 0 665440 166752 174840 32 5076
5078 0 665344 166848 174840 51 5077
5079 0 665216 166912 175040 98 5078
5080 0 665136 166965.33 175240 128 5079
5081 0 665120 166976 175280 134 5080
5082 0 665088 166976 175560 32 5081
5083 0 665184 167008 175800 45 5082
5084 0 664720.56 167217.05 175800 -1 5083
5085 0 664541.06 167377.08 175880 -1 5084
5086 0 664433 167693.9 175880 -1 5085
5087 0 664351.6 167746.78 176000 -1 5086
5088 0 664380.9 167868.27 176040 -1 5087
5089 0 664381.2 167934.14 176120 -1 5088
5090 0 664334.94 168096.84 176160 -1 5089
5091 0 664118.6 168455.89 176240 -1 5090
5092 0 664148.4 168813.6 176160 -1 5091
5093 0 664189.5 168862.67 176120 -1 5092
5094 0 664467 167186.5 175920 -1 5085
5095 0 664393 166995.94 175960 -1 5094
5096 0 664404.4 166995.28 176000 -1 5095
5097 0 665312 167040 176040 60 5083
5098 0 665472 167104 176240 96 5097
5099 0 665600 167136 176480 96 5098
5100 0 665696 167078.4 176600 87 5099
5101 0 665760 167040 176680 81 5100
5102 0 665920 167040 176880 60 5101
5103 0 666016 166976 177120 71 5102
5104 0 666176 166944 177360 107 5103
5105 0 666336 166848 177560 160 5104
5106 0 666496 166720 177720 181 5105
5107 0 666528 166688 177760 186 5106
5108 0 666560 166912 177880 81 5107
5109 0 666720 167072 178040 45 5108
5110 0 666944 167168 178200 32 5109
5111 0 667018.5 167345.45 178440 32 5110
5112 0 667034.75 167394.39 178480 -1 5111
5113 0 666528 166592 177880 176 5107
5114 0 666496 166336 177880 64 5113
5115 0 666560 166176 177880 32 5114
5116 0 666784 166048 177920 51 5115
5117 0 667040 166016 177920 86 5116
5118 0 667296 166080 177840 98 5117
5119 0 667520 166208 177840 51 5118
5120 0 667776 166272 177800 51 5119
5121 0 668000 166336 177680 81 5120
5122 0 668224 166336 177560 134 5121
5123 0 668480 166304 177520 122 5122
5124 0 668736 166272 177520 81 5123
5125 0 668992 166240 177440 81 5124
5126 0 669184 166208 177280 75 5125
5127 0 669408 166112 177160 71 5126
5128 0 669600 165920 177120 71 5127
5129 0 669824 165792 177120 71 5128
5130 0 670048 165696 177280 90 5129
5131 0 670304 165632 177320 51 5130
5132 0 670528 165568 177200 51 5131
5133 0 670752 165536 177080 81 5132
5134 0 670816 165536 177000 60 5133
5135 0 671042 165514 176760 -1 5134
5136 0 671105.8 165464.48 176720 -1 5135
5137 0 671162.2 165479.88 176680 -1 5136
5138 0 666368 165984 177920 90 5115
5139 0 666208 165888 178120 108 5138
5140 0 665952 165760 178160 101 5139
5141 0 665824 165760 178160 80 5140
5142 0 665632 165600 178120 60 5141
5143 0 665440 165408 178080 98 5142
5144 0 665248 165184 178080 81 5143
5145 0 665088 164960 178040 86 5144
5146 0 664864 164800 178040 96 5145
5147 0 664704 164640 177920 80 5146
5148 0 664544 164416 177920 75 5147
5149 0 664512 164160 178000 101 5148
5150 0 664416 163936 178120 75 5149
5151 0 664416 163776 178320 71 5150
5152 0 664416 163552 178440 40 5151
5153 0 664544 163296 178520 32 5152
5154 0 664736 163200 178680 40 5153
5155 0 664928 163104 178840 75 5154
5156 0 665152 162976 178920 64 5155
5157 0 665376 162848 178960 120 5156
5158 0 665600 162848 178880 81 5157
5159 0 665931.94 162868.48 178840 -1 5158
5160 0 666688 166592 178080 104 5113
5161 0 666848 166464 178280 90 5160
5162 0 666944 166304 178480 96 5161
5163 0 667040 166144 178680 40 5162
5164 0 667168 165952 178880 124 5163
5165 0 667296 165856 179000 122 5164
5166 0 667456 165856 179200 102 5165
5167 0 667680 165856 179400 101 5166
5168 0 667920.56 165924.75 179560 120 5167
5169 0 669353.6 166329.19 179560 -1 5168
5170 0 669327.9 166528.42 179320 -1 5169
5171 0 669360.56 166565.11 179280 -1 5170
5172 0 669264.06 166477.84 179200 -1 5171
5173 0 668160 165952 179600 136 5168
5174 0 668416 165984 179720 190 5173
5175 0 668640 165984 179880 208 5174
5176 0 668688 165992 179920 200 5175
5177 0 668832 166016 180040 176 5176
5178 0 668992 166048 180240 160 5177
5179 0 669184 166208 180280 172 5178
5180 0 669440 166272 180200 205 5179
5181 0 669696 166336 180120 200 5180
5182 0 669888 166368 179960 217 5181
5183 0 670080 166528 179880 178 5182
5184 0 670304 166720 179840 139 5183
5185 0 670560 166816 179840 60 5184
5186 0 670784 166944 179840 51 5185
5187 0 671040 167040 179920 139 5186
5188 0 671232 167200 180000 98 5187
5189 0 671488 167264 180040 51 5188
5190 0 671552 167296 180040 71 5189
5191 0 671570.9 167304.81 180080 -1 5190
5192 0 667328 165600 179000 81 5165
5193 0 667200 165408 178800 60 5192
5194 0 667136 165184 178640 60 5193
5195 0 667072 164928 178520 51 5194
5196 0 666912 164736 178400 81 5195
5197 0 666880 164704 178400 90 5196
5198 0 666890.75 164721.58 178320 -1 5197
5199 0 666921.06 164758.75 178280 -1 5198
5200 0 666918.1 164840.19 178200 -1 5199
5201 0 665184 166656 175040 60 5079
5202 0 664992 166464 175040 71 5201
5203 0 664864 166304 175040 51 5202
5204 0 664828.1 166206.23 174920 -1 5203
5205 0 664822.56 166183.69 174880 -1 5204
5206 0 665184 167008 174640 71 5078
5207 0 665024 167104 174400 40 5206
5208 0 664864 167264 174240 107 5207
5209 0 664672 167424 174160 91 5208
5210 0 664512 167552 174000 102 5209
5211 0 664320 167744 173960 51 5210
5212 0 664224 168000 173960 64 5211
5213 0 664160 168256 173880 71 5212
5214 0 664096 168512 173840 75 5213
5215 0 664128 168672 173640 64 5214
5216 0 664208 168736 173560 62 5215
5217 0 664288 168800 173480 60 5216
5218 0 664512 168864 173360 51 5217
5219 0 664586.7 168874.67 173320 54 5218
5220 0 664736 168896 173240 60 5219
5221 0 664832 168928 173160 46 5220
5222 0 664928 168960 173080 32 5221
5223 0 665024 168992 172960 45 5222
5224 0 665126.4 168989.31 172840 -1 5223
5225 0 665142.1 169039.23 172760 -1 5224
5226 0 665162.1 169025.47 172720 -1 5225
5227 0 669152 168576 173320 32 5059
5228 0 669184 168512 173600 32 5227
5229 0 669344 168480 173840 40 5228
5230 0 669536 168608 174040 185 5229
5231 0 669728 168672 173880 124 5230
5232 0 669952 168736 173800 80 5231
5233 0 669718.9 168601 174160 7 5232
5234 0 669693.4 168586.1 174200 -1 5233
5235 0 669380.7 168641.33 174280 -1 5234
5236 0 671034 170328.2 172000 -1 5008
5237 0 671168 169696 172080 228 5008
5238 0 671328 169664 172280 221 5237
5239 0 671552 169536 172240 205 5238
5240 0 671776 169536 172080 186 5239
5241 0 671776 169792 172080 183 5240
5242 0 671872 170016 172000 124 5241
5243 0 672032 170208 171880 71 5242
5244 0 672617.8 170443.38 171640 -1 5243
5245 0 672769.75 170535.6 171560 -1 5244
5246 0 672789.5 170596.53 171440 -1 5245
5247 0 672660.44 170736.19 171400 -1 5246
5248 0 672622.25 170747.1 171360 -1 5247
5249 0 672452 170385.62 171880 60 5243
5250 0 672448 170464 172080 208 5249
5251 0 672544 170400 172320 156 5250
5252 0 672576 170272 172480 150 5251
5253 0 672561 170262.02 172600 -1 5252
5254 0 672622.9 170260.05 172680 -1 5253
5255 0 671968 169376 171960 203 5240
5256 0 672128 169216 171840 136 5255
5257 0 672320 169024 171800 107 5256
5258 0 672480 168832 171720 128 5257
5259 0 672640 168672 171560 80 5258
5260 0 672832 168480 171520 80 5259
5261 0 672960 168288 171400 128 5260
5262 0 673024 168032 171400 163 5261
5263 0 673088 167776 171400 166 5262
5264 0 673248 167584 171440 139 5263
5265 0 673280 167328 171520 150 5264
5266 0 673344 167072 171600 163 5265
5267 0 673376 166848 171720 140 5266
5268 0 673408 166592 171760 160 5267
5269 0 673568 166368 171760 166 5268
5270 0 673536 166112 171760 137 5269
5271 0 673376 165888 171880 124 5270
5272 0 673376 165664 172000 120 5271
5273 0 673440 165408 172000 156 5272
5274 0 673440 165152 172000 153 5273
5275 0 673504 164896 171920 196 5274
5276 0 673440 164640 171920 154 5275
5277 0 673376 164384 171920 175 5276
5278 0 673376 164128 171880 120 5277
5279 0 673312 163872 171800 128 5278
5280 0 673312 163616 171800 124 5279
5281 0 673216 163360 171840 128 5280
5282 0 673152 163104 171880 124 5281
5283 0 673152 162848 171880 139 5282
5284 0 673216 162592 171880 160 5283
5285 0 673152 162400 172040 122 5284
5286 0 673024 162240 172240 71 5285
5287 0 672896 162048 172400 80 5286
5288 0 672704 161856 172440 86 5287
5289 0 672544 161664 172520 81 5288
5290 0 672320 161504 172520 81 5289
5291 0 672064 161472 172520 51 5290
5292 0 671872 161280 172520 80 5291
5293 0 671616 161152 172560 134 5292
5294 0 671456 161088 172520 166 5293
5295 0 671424 160832 172520 91 5294
5296 0 671488 160576 172560 64 5295
5297 0 671488 160416 172760 45 5296
5298 0 671488 160192 172880 60 5297
5299 0 671488 160032 173040 128 5298
5300 0 671488 159776 173040 60 5299
5301 0 671584 159520 173120 45 5300
5302 0 671712 159296 173200 71 5301
5303 0 671744 159104 173360 64 5302
5304 0 671712 158848 173360 80 5303
5305 0 671661.7 158577.23 173440 60 5304
5306 0 671648 158624 173480 51 5305
5307 0 671648 158368 173560 75 5306
5308 0 671680 158112 173560 71 5307
5309 0 671552 157856 173600 71 5308
5310 0 671360 157760 173760 40 5309
5311 0 671136 157728 173960 51 5310
5312 0 670944 157696 174120 64 5311
5313 0 670720 157696 174280 80 5312
5314 0 670528 157696 174280 51 5313
5315 0 671712 160064 173240 102 5299
5316 0 671968 160128 173280 60 5315
5317 0 672160 160160 173440 64 5316
5318 0 672352 160320 173560 45 5317
5319 0 672512 160512 173600 60 5318
5320 0 672672 160736 173720 60 5319
5321 0 672864 160928 173800 60 5320
5322 0 672960 161184 173840 107 5321
5323 0 673056 161408 173960 91 5322
5324 0 673056 161440 174000 81 5323
5325 0 673091 161777 174040 -1 5324
5326 0 673056 161922.83 174000 -1 5325
5327 0 673062.94 161923.62 173960 -1 5326
5328 0 673084 161890 174080 -1 5325
5329 0 673098 161940.5 174160 -1 5328
5330 0 673112 161991 174240 -1 5329
5331 0 673115.2 162004.73 174280 -1 5330
5332 0 671200 161120 172520 166 5294
5333 0 670944 161184 172480 139 5332
5334 0 670816 161280 172400 120 5333
5335 0 671035.44 161444.58 172160 44 5334
5336 0 671072 161472 172120 32 5335
5337 0 671040 161568 171840 96 5336
5338 0 670978.9 161593.2 171680 -1 5337
5339 0 670560 161312 172400 81 5334
5340 0 670304 161376 172480 64 5339
5341 0 670048 161408 172480 71 5340
5342 0 669792 161440 172480 40 5341
5343 0 669536 161472 172480 75 5342
5344 0 669280 161504 172560 51 5343
5345 0 669024 161504 172680 81 5344
5346 0 668928 161472 172920 71 5345
5347 0 668805.44 161438.83 173160 71 5346
5348 0 668769.8 161443.5 173240 -1 5347
5349 0 668755.25 161453.03 173280 -1 5348
5350 0 668710.3 161460.16 173320 -1 5349
5351 0 673376 162432 171760 178 5284
5352 0 673472 162208 171640 134 5351
5353 0 673472 161984 171520 124 5352
5354 0 673472 161760 171400 128 5353
5355 0 673472 161504 171400 183 5354
5356 0 673472 161248 171400 200 5355
5357 0 673536 160992 171440 163 5356
5358 0 673696 160800 171400 134 5357
5359 0 673888 160576 171400 98 5358
5360 0 674048 160416 171280 154 5359
5361 0 674144 160352 171200 135 5360
5362 0 674304 160512 171400 96 5361
5363 0 674560 160576 171480 98 5362
5364 0 674784 160736 171560 60 5363
5365 0 674976 160928 171560 71 5364
5366 0 675168 161120 171560 96 5365
5367 0 675328 161312 171520 90 5366
5368 0 675584 161408 171480 86 5367
5369 0 675840 161504 171600 60 5368
5370 0 676096 161536 171640 32 5369
5371 0 676585.6 161784.31 171640 60 5370
5372 0 677099.06 162413.48 171800 -1 5371
5373 0 677112.5 162532.53 171920 -1 5372
5374 0 677345.2 162766.9 172040 -1 5373
5375 0 677355.1 162781.5 172120 -1 5374
5376 0 676608 161664 171560 71 5371
5377 0 676768 161856 171480 128 5376
5378 0 676800 162080 171360 128 5377
5379 0 676992 162272 171320 183 5378
5380 0 677184 162432 171360 189 5379
5381 0 677440 162528 171280 175 5380
5382 0 677664 162464 171120 120 5381
5383 0 677792 162336 170920 96 5382
5384 0 677952 162272 170680 98 5383
5385 0 678112 162144 170480 81 5384
5386 0 678144 162016 170240 60 5385
5387 0 678176 161984 169960 51 5386
5388 0 678272 161920 169720 45 5387
5389 0 678272 161856 169440 90 5388
5390 0 678208 161728 169200 51 5389
5391 0 678176 161664 169120 75 5390
5392 0 678175.94 161659.14 169040 -1 5391
5393 0 678112.6 161548.84 169000 -1 5392
5394 0 674080 160192 171000 172 5361
5395 0 674080 160032 170800 124 5394
5396 0 674176 159840 170600 164 5395
5397 0 674272 159648 170440 178 5396
5398 0 674342 159551.89 170360 170 5397
5399 0 674400 159456 170280 163 5398
5400 0 674592 159264 170200 246 5399
5401 0 674848 159200 170120 160 5400
5402 0 675104 159200 170120 148 5401
5403 0 675360 159200 170120 101 5402
5404 0 675616 159200 170120 101 5403
5405 0 675872 159136 170120 108 5404
5406 0 676128 159136 170120 108 5405
5407 0 676384 159136 170120 168 5406
5408 0 676608 159104 170280 305 5407
5409 0 676704 158976 170200 326 5408
5410 0 676191.6 158731.3 169800 -1 5409
5411 0 676236.3 158702.06 169640 -1 5410
5412 0 675953.75 158793.81 169400 -1 5411
5413 0 675314.8 158885.03 169280 -1 5412
5414 0 676640 158896 170280 292 5409
5415 0 676576 158816 170360 259 5414
5416 0 676416 158592 170400 245 5415
5417 0 676373.3 158528 170440 254 5416
5418 0 676288 158400 170520 273 5417
5419 0 676224 158320 170600 295 5418
5420 0 676160 158240 170680 318 5419
5421 0 675936 158144 170840 291 5420
5422 0 676018.3 158144 171080 243 5421
5423 0 676032 158144 171120 235 5422
5424 0 676095.75 158144 171240 205 5423
5425 0 676117.3 158144 171280 195 5424
5426 0 676160 158144 171360 175 5425
5427 0 676160 157984 171600 32 5426
5428 0 676032 157920 171840 102 5427
5429 0 675872 157920 172040 163 5428
5430 0 675776 157760 172240 150 5429
5431 0 675616 157600 172440 140 5430
5432 0 675584 157408 172600 98 5431
5433 0 675392 157216 172600 51 5432
5434 0 675200 157024 172680 86 5433
5435 0 675136 156768 172800 51 5434
5436 0 675072 156576 173000 51 5435
5437 0 675040 156320 173040 32 5436
5438 0 674976 156160 173040 45 5437
5439 0 674805.9 156092 173040 -1 5438
5440 0 676960 159008 170160 154 5409
5441 0 677184 159136 170160 71 5440
5442 0 677440 159136 170160 96 5441
5443 0 677664 159008 170200 98 5442
5444 0 677824 159008 170200 153 5443
5445 0 677984 158944 170400 107 5444
5446 0 678144 158976 170600 115 5445
5447 0 678176 158956.8 170640 113 5446
5448 0 678304 158880 170800 107 5447
5449 0 678528 158784 170920 203 5448
5450 0 678752 158688 171000 183 5449
5451 0 678944 158496 171000 256 5450
5452 0 679136 158368 170840 224 5451
5453 0 679328 158176 170800 178 5452
5454 0 679520 157984 170800 163 5453
5455 0 679776 157952 170800 200 5454
5456 0 679840 157920 170760 221 5455
5457 0 679960 157824 170640 119 5456
5458 0 680000 157792 170600 86 5457
5459 0 680047.4 157764.66 170560 94 5458
5460 0 680160 157632 170440 120 5459
5461 0 680320 157472 170320 154 5460
5462 0 680352 157216 170280 163 5461
5463 0 680512 157024 170240 143 5462
5464 0 680544 156768 170240 124 5463
5465 0 680544 156736 170240 120 5464
5466 0 680384 156736 170000 168 5465
5467 0 680288 156896 169800 124 5466
5468 0 680160 157056 169600 186 5467
5469 0 680234.7 157109.33 169560 170 5468
5470 0 680384 157216 169480 139 5469
5471 0 680640 157280 169400 200 5470
5472 0 680832 157440 169440 207 5471
5473 0 681088 157472 169480 228 5472
5474 0 681344 157504 169480 139 5473
5475 0 681568 157664 169480 122 5474
5476 0 681824 157792 169480 96 5475
5477 0 682080 157888 169480 60 5476
5478 0 682304 157984 169360 45 5477
5479 0 682560 158016 169400 45 5478
5480 0 682755.1 158085.48 169280 -1 5479
5481 0 682929.5 158146.78 169160 -1 5480
5482 0 683117.5 158407.27 169040 -1 5481
5483 0 683168.5 158620.08 168920 -1 5482
5484 0 683062 158802.02 168840 -1 5483
5485 0 680064 157248 169400 150 5468
5486 0 680032 157273.6 169360 136 5485
5487 0 679904 157376 169200 81 5486
5488 0 679962.9 157397.39 169160 72 5487
5489 0 679712 157376 169000 40 5488
5490 0 679456 157376 168880 64 5489
5491 0 679232 157376 168680 60 5490
5492 0 679072 157376 168480 51 5491
5493 0 678976.1 157371.52 168360 60 5492
5494 0 678985.7 157318.56 168320 -1 5493
5495 0 678860.4 157384.73 168200 -1 5494
5496 0 678800.1 157432.98 168160 -1 5495
5497 0 680544 156480 170280 154 5465
5498 0 680640 156288 170480 148 5497
5499 0 680768 156096 170600 143 5498
5500 0 680864 155872 170720 81 5499
5501 0 680960 155648 170800 96 5500
5502 0 681120 155424 170800 122 5501
5503 0 681216 155168 170800 91 5502
5504 0 681408 154976 170880 60 5503
5505 0 681600 154784 170920 98 5504
5506 0 681760 154592 171080 98 5505
5507 0 681920 154368 171080 80 5506
5508 0 681952 154112 171040 131 5507
5509 0 682144 153920 170960 120 5508
5510 0 682368 153760 170840 128 5509
5511 0 682592 153600 170840 101 5510
5512 0 682816 153440 170840 75 5511
5513 0 683008 153280 170880 96 5512
5514 0 683264 153248 170880 154 5513
5515 0 684264.6 153237.66 170960 156 5514
5516 0 684713.6 153556.6 170760 -1 5515
5517 0 684424.2 153404.31 170560 -1 5516
5518 0 684549.6 153420 170520 -1 5517
5519 0 685051.8 153484.4 170360 -1 5518
5520 0 685242.8 153505.6 170240 -1 5519
5521 0 685364 153484.48 170040 -1 5520
5522 0 685468 153450 169960 -1 5521
5523 0 685571.6 153415.97 169880 -1 5522
5524 0 685489.25 153235.42 169760 -1 5523
5525 0 683456 153120 171080 160 5515
5526 0 683680 152992 171200 226 5525
5527 0 683744 152992 171200 242 5526
5528 0 683936 153184 171120 175 5527
5529 0 684160 153376 171120 186 5528
5530 0 684352 153568 171080 245 5529
5531 0 684608 153600 171080 135 5530
5532 0 684864 153568 171080 101 5531
5533 0 685120 153632 171080 172 5532
5534 0 685344 153760 171080 190 5533
5535 0 685600 153888 171080 237 5534
5536 0 685792 153984 171240 143 5535
5537 0 685872 153984 171360 117 5536
5538 0 685952 153984 171480 91 5537
5539 0 686208 154048 171520 102 5538
5540 0 686432 154176 171560 80 5539
5541 0 686464 154208 171560 80 5540
5542 0 685967.5 154235.69 171640 -1 5541
5543 0 683936 152800 171200 202 5527
5544 0 684000 152544 171160 175 5543
5545 0 684160 152384 171040 166 5544
5546 0 684352 152192 171000 128 5545
5547 0 684544 152000 171080 139 5546
5548 0 684736 151808 171120 101 5547
5549 0 684928 151616 171120 115 5548
5550 0 684960 151360 171120 51 5549
5551 0 684992 151136 171000 107 5550
5552 0 685088 150880 171040 139 5551
5553 0 685280 150688 171040 181 5552
5554 0 685376 150464 171120 124 5553
5555 0 685440 150208 171160 124 5554
5556 0 685440 149952 171280 135 5555
5557 0 685408 149792 171480 86 5556
5558 0 685408 149536 171480 104 5557
5559 0 685408 149280 171480 136 5558
5560 0 685504 149056 171320 115 5559
5561 0 685664 148896 171160 81 5560
5562 0 685792 148704 171040 32 5561
5563 0 685920 148544 170840 60 5562
5564 0 685984 148384 170640 186 5563
5565 0 686080 148192 170480 202 5564
5566 0 686080 147968 170360 122 5565
5567 0 686144 147808 170160 163 5566
5568 0 686144 147552 170080 131 5567
5569 0 686112 147424 170080 115 5568
5570 0 685920 147296 169920 98 5569
5571 0 685728 147232 169760 120 5570
5572 0 685786 147177.67 169680 79 5571
5573 0 685902.25 147069.05 169520 -1 5572
5574 0 685108.25 147406.9 169280 -1 5573
5575 0 685115.56 147698.33 169200 -1 5574
5576 0 685472 147232 169760 181 5571
5577 0 685216 147296 169760 269 5576
5578 0 685141.3 147317.33 169800 264 5577
5579 0 684992 147360 169880 256 5578
5580 0 684982.9 147360 169960 219 5579
5581 0 684960 147360 170160 128 5580
5582 0 684928 147424 170440 71 5581
5583 0 684928 147424 170600 71 5582
5584 0 684844.56 147459.56 170720 -1 5583
5585 0 684843.94 147459.73 170760 -1 5584
5586 0 680032 157888 170960 137 5456
5587 0 680096 157920 171240 104 5586
5588 0 680128 157932.8 171280 128 5587
5589 0 680160 157945.75 171320 152 5588
5590 0 680256 157984 171440 227 5589
5591 0 680416 157920 171640 219 5590
5592 0 680544 157920 171880 236 5591
5593 0 680585.1 157906.28 172000 221 5592
5594 0 680640 157888 172160 202 5593
5595 0 680800 157728 172360 140 5594
5596 0 680832 157664 172360 154 5595
5597 0 680672 157472 172240 189 5596
5598 0 680672 157248 172080 204 5597
5599 0 680672 156992 172040 128 5598
5600 0 680672 156736 171920 102 5599
5601 0 680672 156512 171800 75 5600
5602 0 680640 156256 171800 107 5601
5603 0 680640 156000 171720 102 5602
5604 0 680576 155776 171560 120 5603
5605 0 680544 155616 171360 120 5604
5606 0 680544 155424 171160 86 5605
5607 0 680544 155168 171120 101 5606
5608 0 680352 154944 171080 101 5607
5609 0 680224 154784 170920 90 5608
5610 0 680128 154528 170880 98 5609
5611 0 680160 154304 170760 75 5610
5612 0 680192 154144 170560 45 5611
5613 0 680224 153984 170360 131 5612
5614 0 680234.7 153941.33 170280 119 5613
5615 0 680256 153856 170120 96 5614
5616 0 680210.9 153834.97 170080 98 5615
5617 0 680096 153792 169920 108 5616
5618 0 680032 153728 169680 90 5617
5619 0 680032 153664 169400 51 5618
5620 0 679936 153696 169240 60 5619
5621 0 679940 153693 169080 -1 5620
5622 0 679836 153844 168960 -1 5621
5623 0 679738 154003 168800 -1 5622
5624 0 679552 154144 168720 45 5623
5625 0 679552 153984 168520 40 5624
5626 0 679328 154048 168360 71 5625
5627 0 679231.6 154120.6 168240 -1 5626
5628 0 679194.4 154146.2 168200 -1 5627
5629 0 679424 154368 168560 51 5624
5630 0 679360 154400 168480 45 5629
5631 0 679359.7 154444.88 168400 -1 5630
5632 0 679352.5 154444.31 168360 -1 5631
5633 0 679368 154452.45 168320 -1 5632
5634 0 679339.75 154459.81 168280 -1 5633
5635 0 679303.5 154461.52 168200 -1 5634
5636 0 680992 157536 172560 51 5596
5637 0 681248 157504 172640 86 5636
5638 0 681504 157504 172640 80 5637
5639 0 681760 157472 172640 91 5638
5640 0 682016 157440 172560 96 5639
5641 0 682272 157440 172560 102 5640
5642 0 682528 157440 172480 96 5641
5643 0 682784 157408 172400 71 5642
5644 0 683040 157376 172320 120 5643
5645 0 683264 157216 172240 120 5644
5646 0 683520 157120 172240 98 5645
5647 0 683712 156960 172160 128 5646
5648 0 683968 156864 172120 120 5647
5649 0 684192 156768 172040 124 5648
5650 0 684384 156576 172040 40 5649
5651 0 684576 156416 172000 81 5650
5652 0 684832 156352 171920 86 5651
5653 0 685088 156256 171880 120 5652
5654 0 685344 156128 171920 91 5653
5655 0 685568 156000 171920 64 5654
5656 0 685824 156000 171920 64 5655
5657 0 686080 155872 171880 108 5656
5658 0 686336 155808 171880 108 5657
5659 0 686560 155712 171760 80 5658
5660 0 686816 155648 171680 91 5659
5661 0 687072 155552 171600 86 5660
5662 0 687328 155552 171600 80 5661
5663 0 687584 155456 171640 80 5662
5664 0 687776 155296 171680 80 5663
5665 0 687968 155232 171840 81 5664
5666 0 688192 155232 172000 120 5665
5667 0 688448 155232 172040 91 5666
5668 0 688704 155232 172040 108 5667
5669 0 688736 155251.2 172080 114 5668
5670 0 688864 155328 172240 139 5669
5671 0 689120 155328 172280 45 5670
5672 0 689376 155328 172280 45 5671
5673 0 689440 155328 172280 32 5672
5674 0 689696 155360 172280 32 5673
5675 0 689952 155392 172360 96 5674
5676 0 690208 155424 172400 91 5675
5677 0 690464 155424 172480 107 5676
5678 0 690688 155552 172640 102 5677
5679 0 690944 155584 172680 197 5678
5680 0 691200 155488 172680 229 5679
5681 0 691456 155456 172720 202 5680
5682 0 691712 155456 172760 282 5681
5683 0 691936 155552 172840 389 5682
5684 0 691799.5 155795.67 173120 -1 5683
5685 0 691884.25 155638.77 173640 -1 5684
5686 0 692192 155488 172840 318 5683
5687 0 692276.6 155411.97 172760 239 5686
5688 0 692384 155360 172680 160 5687
5689 0 692268.75 155552.28 172520 32 5688
5690 0 692377.5 155552.61 172400 32 5689
5691 0 692294.4 155550.75 172360 32 5690
5692 0 677888 159264 170160 98 5444
5693 0 677888 159488 170040 154 5692
5694 0 677856 159744 169960 160 5693
5695 0 677974.6 159453.4 169920 120 5694
5696 0 677504 160128 169920 143 5695
5697 0 677408 160384 169920 96 5696
5698 0 677280 160608 169920 81 5697
5699 0 677152 160832 169920 81 5698
5700 0 676928 160992 169920 64 5699
5701 0 676672 160992 169920 51 5700
5702 0 676565.4 161082.62 169960 -1 5701
5703 0 676552.5 161112.28 170000 -1 5702
5704 0 671155.2 170937.6 171120 177 4998
5705 0 671232 170976 171200 163 5704
5706 0 671488 171040 171200 122 5705
5707 0 671648 171104 171200 154 5706
5708 0 671690.7 171146.67 171360 170 5707
5709 0 671712 171168 171440 178 5708
5710 0 671776 171296 171680 258 5709
5711 0 671744 171328 171960 303 5710
5712 0 671552 171392 172120 270 5711
5713 0 671552 171616 172320 160 5712
5714 0 671776 171776 172400 60 5713
5715 0 672032 171872 172400 32 5714
5716 0 672288 171872 172400 32 5715
5717 0 672544 171840 172400 60 5716
5718 0 672704 171904 172600 71 5717
5719 0 672896 172032 172760 124 5718
5720 0 672757.44 171883.3 172840 -1 5719
5721 0 673056 172256 172760 91 5719
5722 0 673132.56 172363.66 172680 64 5721
5723 0 673120 172640 172680 71 5722
5724 0 673157.8 172779.4 172480 -1 5723
5725 0 673185.6 172778 172440 -1 5724
5726 0 671808 171168 171000 90 5707
5727 0 671968 171168 170800 60 5726
5728 0 672064 171136 170560 45 5727
5729 0 672096 171104 170280 101 5728
5730 0 672160 171072 170040 96 5729
5731 0 672256 171072 169800 81 5730
5732 0 672416 171040 169560 60 5731
5733 0 672544 171104 169320 71 5732
5734 0 672416.2 170978.64 169280 71 5733
5735 0 672576 171264 169120 75 5734
5736 0 672512 171488 168960 40 5735
5737 0 672480 171584 168920 51 5736
5738 0 672489.75 171663.62 168840 -1 5737
5739 0 672453.2 171719.47 168800 -1 5738
5740 0 672446 171720.16 168720 -1 5739
5741 0 672429 171734.06 168680 -1 5740
5742 0 669792 171488 168920 261 4986
5743 0 669776 171536 169040 240 5742
5744 0 669760 171584 169160 219 5743
5745 0 669632 171776 169320 219 5744
5746 0 669600 172000 169440 277 5745
5747 0 669593.6 172044.8 169480 267 5746
5748 0 669568 172224 169640 228 5747
5749 0 669568 172416 169840 196 5748
5750 0 669408 172416 170040 164 5749
5751 0 669248 172448 170240 172 5750
5752 0 669088 172480 170440 104 5751
5753 0 668864 172480 170560 124 5752
5754 0 668620.8 172521.06 170640 98 5753
5755 0 668352 172512 170680 60 5754
5756 0 668096 172416 170720 107 5755
5757 0 667904 172256 170800 164 5756
5758 0 667872 172064 170800 175 5757
5759 0 668005.3 172090.67 171000 217 5758
5760 0 668032 172096 171040 226 5759
5761 0 667989.44 172595.4 171280 196 5760
5762 0 667968 172288 171520 186 5761
5763 0 667920 172432 171640 201 5762
5764 0 667904 172480 171680 207 5763
5765 0 667776 172608 171880 234 5764
5766 0 667616 172576 172080 197 5765
5767 0 667392 172576 172240 246 5766
5768 0 667200 172768 172240 154 5767
5769 0 667223.1 172527.23 172280 140 5768
5770 0 667234.6 172487.28 172400 -1 5769
5771 0 667450.25 172387.81 172600 -1 5770
5772 0 667512.2 172517.08 172760 -1 5771
5773 0 666688 172928 172280 45 5769
5774 0 666432 172928 172280 51 5773
5775 0 666176 172928 172240 64 5774
5776 0 666016 172992 172200 75 5775
5777 0 665743 173068 172080 -1 5776
5778 0 665440 173216 172080 75 5777
5779 0 665827.56 173097.67 172040 67 5778
5780 0 665536 173088 171840 32 5779
5781 0 665696 172960 171640 102 5780
5782 0 665568 172736 171520 71 5781
5783 0 665472 172544 171400 45 5782
5784 0 665514.2 172409.4 171320 -1 5783
5785 0 665494.44 172405.44 171280 -1 5784
5786 0 665344 173376 171880 71 5778
5787 0 665280 173536 171640 60 5786
5788 0 665277.5 173520.69 171520 -1 5787
5789 0 665284 173496.88 171480 -1 5788
5790 0 665316.25 173499.28 171400 -1 5789
5791 0 665346.4 173503.67 171360 -1 5790
5792 0 665344.6 173514.88 171320 -1 5791
5793 0 667712 171904 170640 131 5758
5794 0 667488 171840 170520 107 5793
5795 0 667328 171712 170320 45 5794
5796 0 667104 171648 170200 75 5795
5797 0 666848 171616 170200 80 5796
5798 0 667159.56 171668.45 170040 -1 5797
5799 0 666592 171616 170200 71 5797
5800 0 666368 171616 170320 75 5799
5801 0 666112 171616 170320 81 5800
5802 0 665888 171680 170440 51 5801
5803 0 665696 171744 170600 75 5802
5804 0 665472 171808 170720 45 5803
5805 0 665408 171872 170800 45 5804
5806 0 665391.56 172038 170920 -1 5805
5807 0 665421.4 172113 171000 -1 5806
5808 0 665411.75 172156.25 171040 -1 5807
5809 0 669792 171232 168920 236 5742
5810 0 669568 171104 168880 245 5809
5811 0 669418.7 171168 168800 192 5810
5812 0 669344 171200 168760 166 5811
5813 0 669088 171200 168680 200 5812
5814 0 668896 171008 168720 115 5813
5815 0 668704 170816 168680 98 5814
5816 0 668448 170752 168640 64 5815
5817 0 668192 170656 168560 71 5816
5818 0 667968 170656 168400 51 5817
5819 0 667744 170656 168280 71 5818
5820 0 667488 170592 168240 75 5819
5821 0 667232 170528 168160 51 5820
5822 0 666976 170496 168080 60 5821
5823 0 666720 170496 168000 51 5822
5824 0 666464 170592 167920 75 5823
5825 0 666240 170784 167920 45 5824
5826 0 666080 170976 167960 60 5825
5827 0 666080 171200 168120 96 5826
5828 0 666208 171424 168200 51 5827
5829 0 666295.8 171584.3 168280 32 5828
5830 0 669088 170720 167920 80 4978
5831 0 669088 170560 168120 115 5830
5832 0 669120 170400 168320 91 5831
5833 0 669120 170240 168520 101 5832
5834 0 669088 170048 168720 81 5833
5835 0 669088 169888 168920 60 5834
5836 0 668992 169664 169040 107 5835
5837 0 668896 169408 169040 81 5836
5838 0 668736 169216 169000 81 5837
5839 0 668544 169024 168880 51 5838
5840 0 668352 168832 168800 60 5839
5841 0 668096 168800 168720 32 5840
5842 0 668000 168576 168800 32 5841
5843 0 667808 168416 168920 71 5842
5844 0 667616 168608 168840 40 5843
5845 0 667360 168704 168840 51 5844
5846 0 667136 168768 168960 45 5845
5847 0 666839.75 168887 169080 -1 5846
5848 0 666742.1 168903.22 169120 -1 5847
5849 0 666617.7 168864.48 169200 -1 5848
5850 0 666491.25 168765.66 169280 -1 5849
5851 0 666369.4 168813.9 169360 -1 5850
5852 0 666335.6 168857.83 169480 -1 5851
5853 0 666278.6 168959.2 169560 -1 5852
5854 0 666168.9 169052.23 169640 -1 5853
5855 0 666178.1 169023.23 169720 -1 5854
5856 0 667936 168224 169080 81 5843
5857 0 668000 168064 169280 64 5856
5858 0 668160 167904 169480 81 5857
5859 0 668256 167648 169520 32 5858
5860 0 668320 167392 169560 90 5859
5861 0 668256 167136 169560 75 5860
5862 0 668256 166976 169560 107 5861
5863 0 668179.2 166950.4 169480 88 5862
5864 0 668064 166912 169360 60 5863
5865 0 667872 166816 169200 60 5864
5866 0 667680 166784 169040 60 5865
5867 0 667503.06 166686.1 168960 40 5866
5868 0 667441.3 166641.33 168920 -1 5867
5869 0 667400.75 166684.75 168840 -1 5868
5870 0 667342.25 166386.8 168920 -1 5868
5871 0 668384 166816 169760 81 5862
5872 0 668352 166752 170040 81 5871
5873 0 668256 166592 170280 81 5872
5874 0 668064 166528 170480 108 5873
5875 0 667872 166400 170640 60 5874
5876 0 667680 166368 170800 81 5875
5877 0 667456 166240 170960 86 5876
5878 0 667264 166080 170880 80 5877
5879 0 667040 166016 171000 160 5878
5880 0 666944 166048 171200 153 5879
5881 0 666816 166048 171440 108 5880
5882 0 666624 166144 171640 45 5881
5883 0 666464 166144 171840 90 5882
5884 0 666378.7 166080 172000 98 5883
5885 0 666336 166048 172080 102 5884
5886 0 666304 165792 172160 128 5885
5887 0 666407.25 165659.45 172320 76 5886
5888 0 666602.25 165350.31 172280 -1 5887
5889 0 666883.8 165245.03 172240 -1 5888
5890 0 666986.6 165116.95 172320 -1 5889
5891 0 666176 165696 172360 64 5887
5892 0 666125.4 165721 172400 66 5891
5893 0 665923.2 165820.64 172560 75 5892
5894 0 665824 165888 172600 75 5893
5895 0 665600 166016 172720 60 5894
5896 0 665472 166080 172920 71 5895
5897 0 665369.9 166112.44 173000 -1 5896
5898 0 666880 165824 171040 128 5880
5899 0 666784 165600 170880 91 5898
5900 0 666720 165440 170680 51 5899
5901 0 666560 165376 170440 80 5900
5902 0 666752 165440 170280 98 5901
5903 0 666848 165408 170040 81 5902
5904 0 666874.7 165328 169840 40 5903
5905 0 666880 165312 169800 32 5904
5906 0 666880 165312 169680 32 5905
5907 0 666336 165216 170400 45 5901
5908 0 666208 164992 170440 51 5907
5909 0 666208 164736 170480 90 5908
5910 0 666176 164480 170480 71 5909
5911 0 666240 164288 170440 51 5910
5912 0 666311.94 164156.97 170320 -1 5911
5913 0 666325.25 164159.94 170240 -1 5912
5914 0 670090 172475.11 163600 -1 4949
5915 0 670442.06 172523.16 163640 -1 5914
5916 0 671338 172875.11 163680 -1 5915
5917 0 671434 172595.06 163640 -1 5916
5918 0 671586 172459.06 163520 -1 5917
5919 0 671666 172387.06 163360 -1 5918
5920 0 672106 173507.06 163720 -1 5916
5921 0 672194 173795.06 163800 -1 5920
5922 0 672378 173875.06 163920 -1 5921
5923 0 672786 174787.06 163920 -1 5922
5924 0 672751.8 174137 163520 100 5923
5925 0 672745.44 174006.66 163440 121 5924
5926 0 673440 174144 163240 172 5925
5927 0 672975.4 174112.77 163200 166 5926
5928 0 673600 174208 163040 143 5927
5929 0 673760 174304 162800 107 5928
5930 0 673856 174336 162560 98 5929
5931 0 673984 174304 162320 172 5930
5932 0 674112 174272 162080 160 5931
5933 0 674240 174272 161840 75 5932
5934 0 674240 174272 161720 172 5933
5935 0 674269.8 174276.31 161600 183 5934
5936 0 674336 174272 161440 198 5935
5937 0 674432 174272 161160 181 5936
5938 0 674592 174240 160960 128 5937
5939 0 674816 174240 160840 102 5938
5940 0 675072 174208 160760 156 5939
5941 0 675328 174176 160720 101 5940
5942 0 675584 174144 160720 71 5941
5943 0 675840 174112 160720 98 5942
5944 0 676096 173984 160720 81 5943
5945 0 676320 173792 160720 60 5944
5946 0 676544 173632 160720 51 5945
5947 0 676736 173440 160760 120 5946
5948 0 676832 173408 160760 96 5947
5949 0 676896 173152 160800 80 5948
5950 0 677024 172928 160800 75 5949
5951 0 677152 172736 160920 81 5950
5952 0 677344 172544 160960 80 5951
5953 0 677568 172384 160960 45 5952
5954 0 677760 172192 160960 71 5953
5955 0 677920 172032 161120 64 5954
5956 0 678176 171968 161160 60 5955
5957 0 678368 171776 161160 80 5956
5958 0 678560 171648 161280 64 5957
5959 0 678592 171616 161320 51 5958
5960 0 678752 171456 161440 60 5959
5961 0 678848 171200 161480 51 5960
5962 0 678848 170944 161480 40 5961
5963 0 679008 170720 161480 98 5962
5964 0 679104 170464 161480 51 5963
5965 0 679072 170208 161480 90 5964
5966 0 678912 169984 161480 102 5965
5967 0 678912 169728 161520 45 5966
5968 0 678912 169472 161520 60 5967
5969 0 678912 169216 161520 80 5968
5970 0 678912 169024 161720 122 5969
5971 0 678912 168864 161920 81 5970
5972 0 678848 168704 162120 128 5971
5973 0 678784 168480 162280 98 5972
5974 0 678656 168320 162480 60 5973
5975 0 678464 168128 162520 86 5974
5976 0 678304 167904 162520 164 5975
5977 0 678421.6 167772.28 162720 -1 5976
5978 0 678505.1 167902.98 162840 -1 5977
5979 0 678666.56 167859.75 162960 -1 5978
5980 0 678827.3 167936.69 163080 -1 5979
5981 0 678838.56 167899.95 163200 -1 5980
5982 0 678846.75 167857.88 163320 -1 5981
5983 0 678272 167680 162400 172 5976
5984 0 678080 167488 162360 81 5983
5985 0 677952 167232 162280 148 5984
5986 0 677888 167061.33 162200 140 5985
5987 0 677856 166976 162160 137 5986
5988 0 677655.44 166794.23 162080 104 5987
5989 0 677643.5 166776.25 162000 77 5988
5990 0 677609 166723.03 161760 -1 5989
5991 0 677522.1 166574.84 161520 -1 5990
5992 0 677449.1 166214.6 161480 -1 5991
5993 0 677581.8 166126.33 161400 -1 5992
5994 0 677824 166464 162080 45 5988
5995 0 677888 166208 162080 75 5994
5996 0 678080 166016 162080 81 5995
5997 0 678272 165856 162120 98 5996
5998 0 678496 165792 162240 75 5997
5999 0 678752 165792 162280 64 5998
6000 0 679008 165792 162280 86 5999
6001 0 679264 165792 162280 71 6000
6002 0 679520 165760 162280 124 6001
6003 0 679776 165824 162280 115 6002
6004 0 680032 165824 162280 143 6003
6005 0 680219.25 165917.17 162280 190 6004
6006 0 680288 165664 162120 202 6005
6007 0 680544 165664 162040 210 6006
6008 0 680784.9 165516.88 162000 226 6007
6009 0 680895.25 165536.9 161880 -1 6008
6010 0 680791 165514.3 161840 -1 6009
6011 0 680843.3 165348.06 161680 -1 6010
6012 0 680987.7 165338.02 161640 -1 6011
6013 0 680948.7 165272.77 161560 -1 6012
6014 0 680947.2 165307.17 161480 -1 6013
6015 0 680951.8 165268.94 161440 -1 6014
6016 0 680957.1 165195.98 161360 -1 6015
6017 0 680992 165408 162040 250 6008
6018 0 681184 165344 162200 335 6017
6019 0 681216 165344 162240 338 6018
6020 0 681226.7 165376 162320 301 6019
6021 0 681248 165440 162480 228 6020
6022 0 681248 165408 162760 122 6021
6023 0 681257 165399 162840 123 6022
6024 0 681275.44 165380.58 163000 127 6023
6025 0 681174.5 165369.78 163000 -1 6024
6026 0 681280 165376 163040 128 6024
6027 0 681248 165216 163280 64 6026
6028 0 681248 165056 163480 90 6027
6029 0 681248 164896 163680 32 6028
6030 0 681248 164736 163880 51 6029
6031 0 681408 164576 164080 51 6030
6032 0 681440 164480 164320 71 6031
6033 0 681600 164384 164520 51 6032
6034 0 681760 164320 164720 96 6033
6035 0 681920 164256 164920 60 6034
6036 0 681962.5 164244.2 164960 63 6035
6037 0 682080 164192 165120 75 6036
6038 0 682208 164064 165320 32 6037
6039 0 682304 164032 165440 75 6038
6040 0 682336 163986 165600 -1 6039
6041 0 682325.5 164004.17 165640 -1 6040
6042 0 681248 165088 162280 229 6019
6043 0 681184 164832 162280 154 6042
6044 0 681088 164576 162200 200 6043
6045 0 681088 164352 162040 186 6044
6046 0 680992 164128 161960 209 6045
6047 0 681024 163872 161880 128 6046
6048 0 681120 163616 161880 51 6047
6049 0 681248 163424 161760 150 6048
6050 0 681248 163200 161640 172 6049
6051 0 681248 162944 161640 122 6050
6052 0 681056 162752 161600 107 6051
6053 0 680928 162528 161560 86 6052
6054 0 680800 162304 161560 120 6053
6055 0 680800 162048 161560 32 6054
6056 0 680800 161952 161560 51 6055
6057 0 680618 162133 161400 -1 6056
6058 0 680619.9 162171.02 161360 -1 6057
6059 0 680288 166016 162360 154 6005
6060 0 680384 166176 162560 202 6059
6061 0 680632.1 165885.61 162600 -1 6060
6062 0 680544 166368 162520 226 6060
6063 0 680736 166528 162480 229 6062
6064 0 680960 166688 162480 154 6063
6065 0 681216 166784 162480 198 6064
6066 0 681408 166944 162360 90 6065
6067 0 681536 167168 162360 96 6066
6068 0 682281.4 167935.03 162200 -1 6067
6069 0 682263.9 168029.16 161800 -1 6068
6070 0 682226.06 168022.23 161760 -1 6069
6071 0 682271.56 167995.47 161720 -1 6070
6072 0 683424 167680 162320 107 6068
6073 0 683536 167728 162280 83 6072
6074 0 683648 167776 162240 60 6073
6075 0 683904 167872 162200 71 6074
6076 0 684160 167872 162160 75 6075
6077 0 684416 167968 162160 104 6076
6078 0 684672 167936 162160 75 6077
6079 0 684812.5 168006.36 162200 51 6078
6080 0 684921.44 167939.44 162240 -1 6079
6081 0 684926 167926.67 162280 -1 6080
6082 0 678784 171616 161120 104 5959
6083 0 678944 171616 160920 45 6082
6084 0 679200 171520 160800 51 6083
6085 0 679456 171456 160720 71 6084
6086 0 679712 171392 160720 102 6085
6087 0 679936 171264 160640 91 6086
6088 0 680160 171168 160520 40 6087
6089 0 680416 171168 160520 32 6088
6090 0 680640 171200 160320 45 6089
6091 0 680896 171168 160280 51 6090
6092 0 681111.4 171044.92 160200 45 6091
6093 0 681235.56 170932.34 160160 -1 6092
6094 0 681278.2 170870.17 160240 -1 6093
6095 0 681345.4 170835.22 160320 -1 6094
6096 0 681721.75 170693.9 160360 -1 6095
6097 0 682136.4 170592.75 160360 -1 6096
6098 0 682295.25 170478.14 160280 -1 6097
6099 0 682434.75 170384.17 160200 -1 6098
6100 0 682485.06 170322.61 160080 -1 6099
6101 0 682567 170308.05 160000 -1 6100
6102 0 682632.3 170289.86 159920 -1 6101
6103 0 682715.75 170242.8 159880 -1 6102
6104 0 682770 170235.97 159800 -1 6103
6105 0 682808.25 170163.88 159680 -1 6104
6106 0 682856.25 170157.84 159560 -1 6105
6107 0 682830.06 170107.81 159480 -1 6106
6108 0 682879.3 170032.44 159400 -1 6107
6109 0 682893.8 169971.38 159360 -1 6108
6110 0 681784.3 170789.78 160600 -1 6096
6111 0 681821.1 170846.25 160640 -1 6110
6112 0 681801.4 170906.75 160680 -1 6111
6113 0 681787.75 170980.92 160720 -1 6112
6114 0 681781 171124.92 160800 -1 6113
6115 0 681850.3 171156.31 160880 -1 6114
6116 0 681891.7 171133.39 160960 -1 6115
6117 0 681882.9 171175.77 161000 -1 6116
6118 0 676928 173568 160560 60 5948
6119 0 677056 173664 160360 71 6118
6120 0 677216 173696 160160 96 6119
6121 0 677408 173728 159960 64 6120
6122 0 677568 173792 159760 124 6121
6123 0 677824 173824 159640 139 6122
6124 0 678048 173824 159480 156 6123
6125 0 678304 173824 159440 139 6124
6126 0 678528 173920 159320 91 6125
6127 0 678688 173920 159120 45 6126
6128 0 678848 173920 158880 32 6127
6129 0 679072 173920 158720 124 6128
6130 0 679200 173920 158720 107 6129
6131 0 679456 173920 158720 91 6130
6132 0 679712 173920 158720 124 6131
6133 0 679968 173888 158800 102 6132
6134 0 680224 173888 158800 75 6133
6135 0 680480 173888 158800 75 6134
6136 0 680736 173888 158800 137 6135
6137 0 680992 173952 158720 128 6136
6138 0 681248 173952 158720 150 6137
6139 0 681504 174016 158720 200 6138
6140 0 681760 174016 158720 156 6139
6141 0 681984 173856 158720 86 6140
6142 0 682112 173792 158720 140 6141
6143 0 682368 173760 158760 150 6142
6144 0 682592 173760 158960 124 6143
6145 0 682816 173760 159080 139 6144
6146 0 683040 173728 159200 102 6145
6147 0 683200 173760 159400 124 6146
6148 0 683456 173824 159520 120 6147
6149 0 683712 173888 159600 71 6148
6150 0 683936 173952 159720 134 6149
6151 0 684192 174048 159840 136 6150
6152 0 684448 174144 159920 140 6151
6153 0 684672 174304 159920 120 6152
6154 0 684896 174496 159920 101 6153
6155 0 685152 174592 159920 108 6154
6156 0 685408 174624 159880 124 6155
6157 0 685664 174720 159800 136 6156
6158 0 685920 174816 159760 122 6157
6159 0 686176 174912 159760 96 6158
6160 0 686432 174912 159760 96 6159
6161 0 686688 174944 159760 96 6160
6162 0 686944 174944 159760 120 6161
6163 0 687168 175040 159880 75 6162
6164 0 687424 175136 159880 120 6163
6165 0 687648 175168 160000 124 6164
6166 0 687840 175168 160200 137 6165
6167 0 688000 175168 160400 71 6166
6168 0 688160 175168 160640 32 6167
6169 0 688320 175328 160840 51 6168
6170 0 688480 175488 161040 81 6169
6171 0 688480 175616 161280 86 6170
6172 0 688480 175776 161520 75 6171
6173 0 688501.3 175882.67 161680 89 6172
6174 0 688512 175936 161760 96 6173
6175 0 688608 176096 162000 86 6174
6176 0 688704 176256 162200 96 6175
6177 0 688864 176352 162400 71 6176
6178 0 689024 176448 162600 90 6177
6179 0 689184 176544 162800 71 6178
6180 0 689312 176704 163000 51 6179
6181 0 689344 176864 163200 81 6180
6182 0 689408 177056 163360 80 6181
6183 0 689536 177216 163520 124 6182
6184 0 689408 177408 163640 108 6183
6185 0 689376 177664 163760 51 6184
6186 0 689376 177824 164000 134 6185
6187 0 689904.4 178371.42 164160 110 6186
6188 0 690222 178584.53 164040 -1 6187
6189 0 690380.25 178882.08 163920 -1 6188
6190 0 690470.6 178921.73 163880 -1 6189
6191 0 690348.6 179005.97 163840 -1 6190
6192 0 690531.94 179007.4 163800 -1 6191
6193 0 690311.6 179003.45 163760 -1 6192
6194 0 690502.6 179092.1 163720 -1 6193
6195 0 690804.75 179205.03 163640 -1 6194
6196 0 690852.2 179239.6 163600 -1 6195
6197 0 690037.6 178512.95 164200 104 6187
6198 0 689912.75 178404.4 164360 139 6197
6199 0 689920 178240 164360 115 6198
6200 0 690112 178400 164280 183 6199
6201 0 690304 178592 164280 209 6200
6202 0 690432 178688 164480 160 6201
6203 0 690432 178688 164760 273 6202
6204 0 690560 178784 164960 277 6203
6205 0 690752 178848 165120 197 6204
6206 0 690976 178944 165280 128 6205
6207 0 691136 178944 165520 75 6206
6208 0 691296 178912 165720 96 6207
6209 0 691328 178720 165920 128 6208
6210 0 691456 178496 166080 122 6209
6211 0 691648 178304 166160 107 6210
6212 0 691808 178080 166160 186 6211
6213 0 692064 178016 166120 166 6212
6214 0 692096 178016 166120 175 6213
6215 0 692352 178048 166080 160 6214
6216 0 692524.5 178011.94 165920 162 6215
6217 0 692582.5 178007.42 165880 163 6216
6218 0 692736 178112 165680 157 6217
6219 0 692928 178272 165640 164 6218
6220 0 693184 178336 165640 194 6219
6221 0 693440 178304 165640 148 6220
6222 0 692664.5 178073.39 165560 114 6221
6223 0 692823.5 178208.52 165480 81 6222
6224 0 693527.75 178228.95 165480 102 6223
6225 0 694144 178336 165480 32 6224
6226 0 693817.7 178238.53 165440 81 6225
6227 0 694624 178464 165400 51 6226
6228 0 694816 178656 165320 64 6227
6229 0 695008 178848 165280 71 6228
6230 0 695136 179072 165280 71 6229
6231 0 695200 179296 165120 71 6230
6232 0 695232 179520 165000 45 6231
6233 0 695392 179712 164920 60 6232
6234 0 695584 179840 164760 102 6233
6235 0 695808 180000 164680 75 6234
6236 0 696000 180192 164640 81 6235
6237 0 696160 180384 164600 120 6236
6238 0 696224 180512 164560 104 6237
6239 0 696335.56 180565.55 164400 -1 6238
6240 0 696370 180596 164240 -1 6239
6241 0 692128 177792 166240 166 6214
6242 0 692064 177536 166120 181 6241
6243 0 692064 177280 166080 196 6242
6244 0 691872 177056 166080 135 6243
6245 0 691680 176896 166120 124 6244
6246 0 691424 176800 166120 80 6245
6247 0 691264 176672 166280 96 6246
6248 0 691104 176512 166400 75 6247
6249 0 690912 176320 166480 60 6248
6250 0 690752 176128 166520 71 6249
6251 0 690656 175872 166560 98 6250
6252 0 690624 175616 166640 81 6251
6253 0 690560 175392 166760 81 6252
6254 0 690400 175200 166800 86 6253
6255 0 690400 174976 166920 64 6254
6256 0 690400 174752 167080 60 6255
6257 0 690289.9 174568.44 167120 67 6256
6258 0 690400 174528 167240 91 6257
6259 0 690432 174336 167400 60 6258
6260 0 690432 174112 167520 80 6259
6261 0 690336 173856 167600 86 6260
6262 0 690209.06 173652.11 167720 51 6261
6263 0 689991.75 173397.03 167760 -1 6262
6264 0 689883.4 173305.52 167840 -1 6263
6265 0 689713.7 173076.83 167880 -1 6264
6266 0 689515.06 172872.36 168000 -1 6265
6267 0 689183.06 172543.27 168080 -1 6266
6268 0 688906 172380.69 168200 -1 6267
6269 0 688747 172205.66 168280 -1 6268
6270 0 688620.25 172077.23 168320 -1 6269
6271 0 689632 178144 164640 128 6198
6272 0 689632 178240 164920 107 6271
6273 0 689606.4 178304 165000 96 6272
6274 0 689568 178400 165120 81 6273
6275 0 689504 178624 165240 115 6274
6276 0 689408 178560 165360 86 6275
6277 0 689280 178368 165560 115 6276
6278 0 689280 178272 165800 157 6277
6279 0 689312 178250.67 165880 159 6278
6280 0 689376 178208 166040 163 6279
6281 0 689376 178112 166280 172 6280
6282 0 689344 177952 166480 75 6281
6283 0 689216 177792 166680 71 6282
6284 0 689280 177600 166880 104 6283
6285 0 689344 177546.67 166920 93 6284
6286 0 689472 177440 167000 71 6285
6287 0 689664 177440 167200 51 6286
6288 0 689792 177408 167440 81 6287
6289 0 689824 177408 167520 71 6288
6290 0 689920 177376 167760 40 6289
6291 0 690112 177280 167960 32 6290
6292 0 690176 177312 168000 32 6291
6293 0 690259.5 177435.55 168000 -1 6292
6294 0 690313.5 177431.98 168040 -1 6293
6295 0 689824 177152 167520 51 6289
6296 0 689824 176928 167680 64 6295
6297 0 689920 176768 167880 45 6296
6298 0 689920 176704 167960 51 6297
6299 0 689996 176685.25 168040 -1 6298
6300 0 690009.5 176652.86 168080 -1 6299
6301 0 689728 177024 163520 86 6183
6302 0 689920 176864 163560 60 6301
6303 0 690144 176832 163680 80 6302
6304 0 690336 176704 163800 75 6303
6305 0 690592 176640 163840 101 6304
6306 0 690816 176512 164000 60 6305
6307 0 690873.2 176486.48 164040 69 6306
6308 0 690976 176352 164160 96 6307
6309 0 691136 176256 164360 75 6308
6310 0 691392 176256 164400 81 6309
6311 0 691488 176256 164480 60 6310
6312 0 691744 176320 164560 102 6311
6313 0 691968 176512 164560 80 6312
6314 0 692224 176640 164520 51 6313
6315 0 692480 176672 164520 51 6314
6316 0 692736 176640 164440 51 6315
6317 0 692992 176640 164360 51 6316
6318 0 693248 176640 164280 51 6317
6319 0 693504 176672 164200 98 6318
6320 0 693728 176672 164160 107 6319
6321 0 693888 176832 164040 81 6320
6322 0 694048 176960 163880 71 6321
6323 0 694272 177056 163800 75 6322
6324 0 694528 177120 163720 60 6323
6325 0 694784 177152 163680 75 6324
6326 0 695008 177216 163560 71 6325
6327 0 695264 177312 163560 75 6326
6328 0 695488 177440 163480 71 6327
6329 0 695712 177536 163360 60 6328
6330 0 695936 177696 163280 81 6329
6331 0 696160 177792 163200 60 6330
6332 0 696384 177920 163120 81 6331
6333 0 696608 178048 163040 128 6332
6334 0 696800 178240 162960 91 6333
6335 0 696960 178464 162920 124 6334
6336 0 697120 178592 162720 98 6335
6337 0 697280 178624 162520 64 6336
6338 0 697472 178688 162360 60 6337
6339 0 697696 178784 162280 81 6338
6340 0 697952 178880 162320 96 6339
6341 0 698176 178976 162400 102 6340
6342 0 698432 179104 162480 139 6341
6343 0 699151.44 179516.03 162560 109 6342
6344 0 698592 179296 162640 80 6343
6345 0 698688 179552 162680 51 6344
6346 0 698720 179808 162680 139 6345
6347 0 698912 179968 162800 160 6346
6348 0 699008 179824 162920 133 6347
6349 0 699040 179776 162960 124 6348
6350 0 699136 179520 163080 64 6349
6351 0 699360 179424 163200 101 6350
6352 0 699616.75 179727.75 163200 120 6351
6353 0 699616.94 179937.58 163240 -1 6352
6354 0 699616.9 179863.75 163320 -1 6353
6355 0 699619.06 179902.02 163360 -1 6354
6356 0 693728 176544 164400 75 6320
6357 0 693856 176448 164600 75 6356
6358 0 694016 176288 164720 98 6357
6359 0 694208 176192 164880 80 6358
6360 0 694464 176128 164880 71 6359
6361 0 694688 176000 164960 75 6360
6362 0 694944 175968 165000 80 6361
6363 0 695200 175936 165000 75 6362
6364 0 695392 175808 165120 124 6363
6365 0 695584 175680 165280 86 6364
6366 0 695808 175648 165400 86 6365
6367 0 696032 175648 165560 96 6366
6368 0 696256 175584 165720 96 6367
6369 0 696480 175552 165840 120 6368
6370 0 696704 175456 165960 124 6369
6371 0 696928 175328 166080 71 6370
6372 0 697184 175296 166120 71 6371
6373 0 697408 175296 166240 64 6372
6374 0 697632 175296 166400 80 6373
6375 0 697856 175328 166440 40 6374
6376 0 698462 175519 166440 -1 6375
6377 0 698720 175488 166440 32 6376
6378 0 698848 175456 166400 108 6377
6379 0 699040 175264 166360 139 6378
6380 0 699232 175072 166400 81 6379
6381 0 699328 174912 166600 124 6380
6382 0 699424 174656 166640 178 6381
6383 0 699584 174496 166760 163 6382
6384 0 699584 174336 166960 164 6383
6385 0 699744 174112 167080 153 6384
6386 0 699808 173856 167160 134 6385
6387 0 7e+05 173664 167200 175 6386
6388 0 700192 173504 167320 246 6387
6389 0 700719.56 173207.08 167560 -1 6388
6390 0 700964.06 172939.75 167800 -1 6389
6391 0 701261.4 172811.34 167880 -1 6390
6392 0 701328.44 172789.14 167960 -1 6391
6393 0 701498.9 172729.2 168000 -1 6392
6394 0 700320 173280 167240 327 6388
6395 0 700544 173280 167120 298 6394
6396 0 700640 173440 166920 178 6395
6397 0 700640 173482.67 166840 154 6396
6398 0 700640 173568 166680 108 6397
6399 0 700576 173568 166400 90 6398
6400 0 700480 173664 166160 122 6399
6401 0 700290.9 173192.88 166160 -1 6400
6402 0 700169.56 172956.08 166120 -1 6401
6403 0 700480 173696 165880 90 6400
6404 0 700512 173728 165600 60 6403
6405 0 700512 173664 165320 75 6404
6406 0 700477.5 173617.14 165280 -1 6405
6407 0 700462.9 173624.52 165200 -1 6406
6408 0 700533.25 173632.84 165120 -1 6407
6409 0 700580.06 173672.67 165080 -1 6408
6410 0 700588.1 173686.47 165040 -1 6409
6411 0 691360 176064 164680 60 6311
6412 0 691232 175904 164880 90 6411
6413 0 691200 175744 165120 71 6412
6414 0 691104 175584 165320 71 6413
6415 0 690976 175424 165520 71 6414
6416 0 690880 175296 165720 98 6415
6417 0 690720 175136 165840 91 6416
6418 0 690656 174944 166000 75 6417
6419 0 690528 174720 166120 107 6418
6420 0 690515.2 174681.6 166160 100 6419
6421 0 690464 174528 166320 75 6420
6422 0 690528 174336 166480 45 6421
6423 0 690432 174144 166680 131 6422
6424 0 690432 173888 166720 75 6423
6425 0 690432 173760 166720 98 6424
6426 0 690336 173680 166680 89 6425
6427 0 690240 173600 166640 80 6426
6428 0 689984 173504 166600 75 6427
6429 0 689728 173536 166480 81 6428
6430 0 689472 173504 166480 80 6429
6431 0 689216 173472 166560 86 6430
6432 0 689190 173346 166640 82 6431
6433 0 689177.4 173283.36 166680 81 6432
6434 0 689152.25 173195.48 166720 -1 6433
6435 0 689171.7 173174.34 166760 -1 6434
6436 0 690656 173600 166720 71 6425
6437 0 690880 173472 166760 81 6436
6438 0 691008 173248 166720 81 6437
6439 0 690982.6 173210.33 166640 -1 6438
6440 0 690977.9 173200.38 166600 -1 6439
6441 0 682112 173792 158440 160 6142
6442 0 682144 173856 158200 104 6441
6443 0 682192 173840 158080 154 6442
6444 0 682240 173824 157960 205 6443
6445 0 682272 173792 157920 202 6444
6446 0 682937.1 173783.7 157920 -1 6445
6447 0 683191.25 174179.19 158120 -1 6446
6448 0 683299.25 174246.2 158200 -1 6447
6449 0 683411.1 174345.1 158280 -1 6448
6450 0 683455.8 174419.64 158320 -1 6449
6451 0 683576.75 174407.56 158440 -1 6450
6452 0 683668.4 174357.33 158480 -1 6451
6453 0 683661.25 174385.84 158520 -1 6452
6454 0 682336 173728 157840 197 6445
6455 0 682560 173792 157720 192 6454
6456 0 682752 173888 157520 197 6455
6457 0 683008 173888 157480 204 6456
6458 0 683088 173824 157400 151 6457
6459 0 683168 173760 157320 98 6458
6460 0 683424 173728 157240 51 6459
6461 0 683648 173728 157120 60 6460
6462 0 683904 173664 157040 51 6461
6463 0 684160 173664 157040 60 6462
6464 0 684277.8 173636.19 157000 60 6463
6465 0 684322.9 173611.94 156960 -1 6464
6466 0 684330.06 173560.05 156920 -1 6465
6467 0 682336 173472 157800 128 6454
6468 0 682272 173216 157800 104 6467
6469 0 682272 172960 157720 75 6468
6470 0 682208 172704 157720 124 6469
6471 0 682080 172448 157680 45 6470
6472 0 682016 172192 157640 80 6471
6473 0 681920 171968 157520 60 6472
6474 0 681888 171872 157520 40 6473
6475 0 681896.5 171859.1 157480 -1 6474
6476 0 681875 171881.83 157440 -1 6475
6477 0 681816.4 171780.16 157400 -1 6476
6478 0 681782.94 171760.19 157360 -1 6477
6479 0 681696.94 171733.52 157320 -1 6478
6480 0 681708 171699.45 157280 -1 6479
6481 0 681723.44 171538.05 157240 -1 6480
6482 0 681747 171483.98 157200 -1 6481
6483 0 681774.9 171489.83 157120 -1 6482
6484 0 681788.94 171432.6 157000 -1 6483
6485 0 681801.9 171235.66 156960 -1 6484
6486 0 681793.4 171078.83 156880 -1 6485
6487 0 682101.06 170967.4 156880 -1 6486
6488 0 682119.1 170981.44 156800 -1 6487
6489 0 681705.4 171032.69 156800 -1 6486
6490 0 679232 173856 158480 128 6130
6491 0 679328 173888 158200 90 6490
6492 0 679360 173952 157960 71 6491
6493 0 679488 174112 157760 40 6492
6494 0 679552 174304 157560 96 6493
6495 0 679680 174496 157400 75 6494
6496 0 679712 174560 157360 71 6495
6497 0 679744 174720 157160 71 6496
6498 0 679776 174880 156960 90 6497
6499 0 679878.4 175008 156800 94 6498
6500 0 679904 175040 156760 96 6499
6501 0 680032 175136 156560 90 6500
6502 0 680096 175296 156360 75 6501
6503 0 680128 175456 156160 75 6502
6504 0 680208.1 175544.34 156040 54 6503
6505 0 680168 175580 156000 47 6504
6506 0 680128 175616 155960 40 6505
6507 0 680096 175744 155720 60 6506
6508 0 679968 175744 155480 45 6507
6509 0 679968 175840 155200 64 6508
6510 0 679936 175904 154960 71 6509
6511 0 679936 176064 154720 71 6510
6512 0 679936 176128 154440 75 6511
6513 0 679872 176288 154240 51 6512
6514 0 679872 176384 154000 51 6513
6515 0 679808 176448 153760 71 6514
6516 0 679744 176544 153520 101 6515
6517 0 679776 176584 153480 94 6516
6518 0 679872 176704 153360 75 6517
6519 0 679840 176896 153200 81 6518
6520 0 679936 177056 153000 120 6519
6521 0 679904 177120 152960 120 6520
6522 0 679904 177418 152880 -1 6521
6523 0 679840 177576 152800 -1 6522
6524 0 679794 177674 152760 -1 6523
6525 0 679829 177772 152720 -1 6524
6526 0 679981 177868 152640 -1 6525
6527 0 680032 178304 152600 86 6526
6528 0 680032 178528 152440 51 6527
6529 0 680348.5 179037.16 152400 84 6528
6530 0 680802.9 179096.83 152480 -1 6529
6531 0 680893.25 179077.88 152560 -1 6530
6532 0 681048 179095.84 152720 -1 6531
6533 0 681024.75 179108.34 152800 -1 6532
6534 0 680064 178752 152280 185 6529
6535 0 680256 178944 152280 175 6534
6536 0 680448 178976 152120 190 6535
6537 0 680512 179200 152240 186 6536
6538 0 680736 179360 152200 163 6537
6539 0 680960 179360 152040 128 6538
6540 0 680786.7 179096.52 151880 -1 6539
6541 0 680674.5 179083.75 151760 -1 6540
6542 0 680748.25 179182.58 151560 -1 6541
6543 0 681056.2 179021.52 151440 -1 6542
6544 0 681052.4 179018.61 151400 -1 6543
6545 0 681184 179232 152040 178 6539
6546 0 681408 179232 152200 107 6545
6547 0 681664 179232 152200 122 6546
6548 0 681920 179328 152160 91 6547
6549 0 682144 179264 152040 51 6548
6550 0 682400 179232 152000 40 6549
6551 0 682624 179360 151920 91 6550
6552 0 682690.8 179341.75 151840 -1 6551
6553 0 682718.1 179291.39 151800 -1 6552
6554 0 682765.7 179260.6 151760 -1 6553
6555 0 682757.94 179235.84 151680 -1 6554
6556 0 679776 174720 157560 75 6496
6557 0 679872 174880 157760 60 6556
6558 0 680032 174944 158000 51 6557
6559 0 680192 175104 158200 60 6558
6560 0 680448 175168 158280 75 6559
6561 0 680704 175168 158320 40 6560
6562 0 680960 175168 158320 51 6561
6563 0 680975 175185.84 158360 -1 6562
6564 0 679360 173792 157760 107 6492
6565 0 679456 173600 157560 45 6564
6566 0 679616 173440 157360 32 6565
6567 0 679776 173280 157200 60 6566
6568 0 679904 173088 157000 60 6567
6569 0 679936 172896 156840 64 6568
6570 0 680032 172640 156800 40 6569
6571 0 680192 172448 156800 120 6570
6572 0 680234.2 172413.5 156840 -1 6571
6573 0 674240 174016 161720 90 5934
6574 0 674432 173824 161680 32 6573
6575 0 674624 173664 161800 32 6574
6576 0 674656 173632 161840 32 6575
6577 0 674717.75 173576.5 161920 -1 6576
6578 0 674695.4 173565.4 161960 -1 6577
6579 0 673410 175283.06 163920 -1 5923
6580 0 673081.4 175313.69 163320 43 6579
6581 0 673046 175288.03 163320 -1 6580
6582 0 672928 175328 163040 64 6580
6583 0 673668.2 175642.53 163480 61 6579
6584 0 673856 175904 163160 107 6583
6585 0 673824 175968 162880 122 6584
6586 0 673664 176064 162680 60 6585
6587 0 673536 176096 162560 32 6586
6588 0 673477.44 176150.73 162480 -1 6587
6589 0 673438.5 176149.56 162440 -1 6588
6590 0 673400.7 176114.73 162400 -1 6589
6591 0 673356.2 176090.17 162320 -1 6590
6592 0 673279 176008.89 162200 -1 6591
6593 0 673197.1 175950.81 162080 -1 6592
6594 0 673168.25 175891.45 162000 -1 6593
6595 0 673118 175876.38 161920 -1 6594
6596 0 673126.6 175850.95 161800 -1 6595
6597 0 673022.75 175783.7 161680 -1 6596
6598 0 672970 175787.27 161600 -1 6597
6599 0 672862.4 175673.45 161480 -1 6598
6600 0 672887.5 175680.39 161440 -1 6599
6601 0 674400 175200 164160 81 6579
6602 0 674560 175040 164280 90 6601
6603 0 674656 174944 164320 61 6602
6604 0 674028.6 175307.81 164480 -1 6603
6605 0 673918.75 175289.27 164560 -1 6604
6606 0 673807.9 175300.2 164600 -1 6605
6607 0 673636.56 175314.05 164640 -1 6606
6608 0 673480.44 175301.53 164680 -1 6607
6609 0 673469.4 175346.89 164720 -1 6608
6610 0 673471.8 175337.22 164760 -1 6609
6611 0 673447.2 175324.27 164800 -1 6610
6612 0 674752 174848 164360 32 6603
6613 0 674976 174688 164360 81 6612
6614 0 675200 174560 164320 75 6613
6615 0 675456 174496 164360 60 6614
6616 0 675648 174304 164360 122 6615
6617 0 675712 174256 164400 112 6616
6618 0 675766.1 174213.78 164440 102 6617
6619 0 675688 174202.45 164600 -1 6618
6620 0 674240 175872 163760 197 6579
6621 0 674464 176032 163720 141 6620
6622 0 674624 176128 163520 120 6621
6623 0 674816 176224 163360 98 6622
6624 0 674976 176384 163200 80 6623
6625 0 675168 176576 163080 75 6624
6626 0 675392 176608 162920 98 6625
6627 0 675648 176672 162840 137 6626
6628 0 675872 176800 162800 139 6627
6629 0 676064 176960 162720 107 6628
6630 0 676320 177056 162720 81 6629
6631 0 676352 177056 162720 81 6630
6632 0 676695 177003.61 163240 47 6631
6633 0 676608 177024 163360 40 6632
6634 0 676640 177152 163600 60 6633
6635 0 676672 177312 163800 90 6634
6636 0 676832 177376 163920 60 6635
6637 0 676932.7 177408.34 163960 -1 6636
6638 0 676951.2 177451.62 164000 -1 6637
6639 0 676960.25 177441.14 164040 -1 6638
6640 0 676640 176800 163520 60 6633
6641 0 676704 176704 163760 71 6640
6642 0 676768 176640 164000 64 6641
6643 0 676832 176480 164200 45 6642
6644 0 676912 176400 164400 89 6643
6645 0 676928 176384 164440 98 6644
6646 0 676960 176160 164560 81 6645
6647 0 676960 175904 164640 98 6646
6648 0 676864 175744 164840 104 6647
6649 0 676768 175552 165040 60 6648
6650 0 676640 175328 165160 40 6649
6651 0 676608 175296 165200 51 6650
6652 0 676508.44 175192.77 165240 -1 6651
6653 0 676544 177056 162520 115 6631
6654 0 676704 177184 162360 115 6653
6655 0 676864 177280 162200 45 6654
6656 0 676736 177331.2 161880 34 6655
6657 0 676720 177337.5 161840 33 6656
6658 0 676704 177344 161800 32 6657
6659 0 676640 177120 161680 32 6658
6660 0 676568.5 177123.02 161520 -1 6659
6661 0 677024 177280 162000 60 6655
6662 0 677280 177312 161920 101 6661
6663 0 677504 177440 161840 91 6662
6664 0 677760 177504 161720 107 6663
6665 0 677984 177632 161600 81 6664
6666 0 678240 177696 161520 81 6665
6667 0 678496 177792 161520 75 6666
6668 0 679216.94 177887.86 161520 -1 6667
6669 0 679330.2 177755.6 161600 -1 6668
6670 0 679290.1 177709.11 161640 -1 6669
6671 0 679289.1 177704.34 161680 -1 6670
6672 0 679266.3 177655.73 161760 -1 6671
6673 0 678720 177792 161400 148 6667
6674 0 678880 177952 161240 164 6673
6675 0 679072 178144 161120 104 6674
6676 0 679136 178195.2 161040 116 6675
6677 0 679200 178246.33 160960 128 6676
6678 0 679232 178272 160920 135 6677
6679 0 679682.44 178727.66 160120 16 6678
6680 0 679750 178796.14 160000 -1 6679
6681 0 679711.6 179004.11 159920 -1 6680
6682 0 679300.5 178870.2 159840 -1 6681
6683 0 679183.25 178952.2 159760 -1 6682
6684 0 679224.06 178941.2 159680 -1 6683
6685 0 679209.44 178921.67 159640 -1 6684
6686 0 679145.44 178873.98 159600 -1 6685
6687 0 679072.25 178883.92 159520 -1 6686
6688 0 678934.56 179000.5 159560 -1 6687
6689 0 678852.8 179023.64 159600 -1 6688
6690 0 678795.4 179097.06 159640 -1 6689
6691 0 678727.9 179150.42 159680 -1 6690
6692 0 678694.6 179180.55 159760 -1 6691
6693 0 678692.25 179159.22 159840 -1 6692
6694 0 678686.6 179279.95 159960 -1 6693
6695 0 678643.4 179264.48 160000 -1 6694
6696 0 679816.25 179156.48 159840 -1 6681
6697 0 672322 173715.06 164000 -1 5922
6698 0 672298 173683.06 164080 -1 6697
6699 0 672202 173435.14 164320 -1 6698
6700 0 672082 173331.14 164360 -1 6699
6701 0 672018 173619.06 164400 -1 6700
6702 0 671882 173731.06 164440 -1 6701
6703 0 671838.4 173839.33 164560 -1 6702
6704 0 671719.94 173906.33 164600 -1 6703
6705 0 671597.8 173937.16 164640 -1 6704
6706 0 671536.44 173895.12 164680 -1 6705
6707 0 671600.1 173954.8 164720 -1 6706
6708 0 671635.25 173956.23 164760 -1 6707
6709 0 671679.25 174077.27 164840 -1 6708
6710 0 671669.44 174111.33 164880 -1 6709
6711 0 671680.44 174120.44 164920 -1 6710
6712 0 671498 173227.14 164320 -1 6700
6713 0 671170 173443.14 164320 -1 6712
6714 0 671210 173579.14 164440 -1 6713
6715 0 671167.06 173603.14 164520 -1 6714
6716 0 671100.9 173680.75 164600 -1 6715
6717 0 671118.5 173711.83 164640 -1 6716
6718 0 671103.56 173728.27 164680 -1 6717
6719 0 672258 173179.06 164440 -1 6700
6720 0 672378 173099.06 164480 -1 6719
6721 0 672610 173147.14 164640 -1 6720
6722 0 672746 173059.14 164760 -1 6721
6723 0 672890 173067.14 164960 -1 6722
6724 0 672962 173115.14 165120 -1 6723
6725 0 672874 173187.14 165240 -1 6724
6726 0 672778 173291.14 165360 -1 6725
6727 0 672850 173411.14 165480 -1 6726
6728 0 672994 173443.06 165560 -1 6727
6729 0 673122 173523.06 165680 -1 6728
6730 0 673306 173619.06 165800 -1 6729
6731 0 673314 173467.06 165960 -1 6730
6732 0 673474 173451.06 166120 -1 6731
6733 0 673650 173515.06 166240 -1 6732
6734 0 673786 173627.14 166400 -1 6733
6735 0 674034 173707.14 166520 -1 6734
6736 0 674346 173747.14 166600 -1 6735
6737 0 674618 173755.14 166720 -1 6736
6738 0 674938 173779.14 166800 -1 6737
6739 0 675154 173747.14 166960 -1 6738
6740 0 675434 173723.14 167040 -1 6739
6741 0 675610 173595.14 167160 -1 6739
6742 0 675762 173475.14 167320 -1 6741
6743 0 676518 173219.03 167720 -1 6742
6744 0 677078 172619.03 167760 -1 6743
6745 0 677262 172547.03 167880 -1 6744
6746 0 677530 172387.03 168000 -1 6745
6747 0 677918 172335.03 168080 -1 6746
6748 0 679072 172288 168320 139 6747
6749 0 679136 172288 168320 176 6748
6750 0 679142.3 172332.67 168280 161 6749
6751 0 679155.2 172422.4 168200 131 6750
6752 0 679168 172512 168120 102 6751
6753 0 679232 172672 167920 80 6752
6754 0 679272 172712 167880 114 6753
6755 0 679392 172832 167760 218 6754
6756 0 679494.4 172755.2 167600 183 6755
6757 0 679520 172736 167560 175 6756
6758 0 679712 172544 167560 81 6757
6759 0 679552.3 172856.61 167520 40 6758
6760 0 679908.25 172368.56 167520 32 6759
6761 0 679509.4 172920.48 167440 -1 6760
6762 0 679619.2 173418.9 167360 -1 6761
6763 0 679718.25 173541.12 167280 -1 6762
6764 0 679671.75 173766.19 167160 -1 6763
6765 0 679534.06 173789.89 167120 -1 6764
6766 0 679392 172160 168320 175 6749
6767 0 679648 172160 168360 160 6766
6768 0 679593.25 173144.33 168360 -1 6767
6769 0 679855.5 173691.02 168560 -1 6768
6770 0 679884.25 173586.5 168600 -1 6769
6771 0 679961.3 173740.39 168840 -1 6770
6772 0 680017.7 173734.52 168880 -1 6771
6773 0 679872 172096 168520 115 6767
6774 0 679975.44 172077.4 168640 163 6773
6775 0 680032 172064 168720 196 6774
6776 0 680288 172000 168800 239 6775
6777 0 680512 171808 168800 166 6776
6778 0 680704 171616 168840 175 6777
6779 0 680864 171424 168920 156 6778
6780 0 680896 171168 168920 150 6779
6781 0 680896 170912 168920 120 6780
6782 0 680768 170688 169000 176 6781
6783 0 680864 170528 169160 202 6782
6784 0 680928 170336 169000 139 6783
6785 0 680928 170080 168960 32 6784
6786 0 680928 169824 168960 104 6785
6787 0 681056 169568 169000 80 6786
6788 0 681088 169536 169000 81 6787
6789 0 681024 169408 169240 71 6788
6790 0 681056 169280 169480 32 6789
6791 0 680992 169120 169680 86 6790
6792 0 680800 169024 169840 90 6791
6793 0 680576 168928 169960 98 6792
6794 0 680426.7 168885.33 170040 104 6793
6795 0 680352 168864 170080 108 6794
6796 0 680160 168800 170240 81 6795
6797 0 680000 168736 170440 75 6796
6798 0 679744 168640 170440 96 6797
6799 0 679488 168576 170440 96 6798
6800 0 679296 168384 170440 86 6799
6801 0 679136 168224 170560 75 6800
6802 0 679040 168160 170680 98 6801
6803 0 678976 168416 170720 51 6802
6804 0 678912 168608 170880 71 6803
6805 0 678976 168864 170880 40 6804
6806 0 679168 169056 170800 40 6805
6807 0 679360 169248 170800 51 6806
6808 0 678944 168000 170880 45 6802
6809 0 678912 167968 170920 51 6808
6810 0 678912 167963.42 170960 52 6809
6811 0 678912 167936 171200 60 6810
6812 0 679072 167968 171440 60 6811
6813 0 679232 168064 171680 81 6812
6814 0 679360 168192 171880 81 6813
6815 0 679456 168352 172080 32 6814
6816 0 679712 168384 172160 80 6815
6817 0 679936 168448 172040 96 6816
6818 0 680160 168416 171880 81 6817
6819 0 680416 168416 171800 64 6818
6820 0 680672 168416 171800 75 6819
6821 0 680928 168416 171720 40 6820
6822 0 681184 168416 171720 40 6821
6823 0 681440 168384 171640 45 6822
6824 0 681441.1 168427.52 171600 -1 6823
6825 0 681578.06 168421.6 171560 -1 6824
6826 0 681587.1 168401.19 171520 -1 6825
6827 0 681542.1 168368.17 171480 -1 6826
6828 0 678688 167936 170720 64 6809
6829 0 678528 167840 170520 64 6828
6830 0 678496 167808 170240 64 6829
6831 0 678400 167936 170000 71 6830
6832 0 678352 167960 169960 78 6831
6833 0 678208 168032 169840 102 6832
6834 0 677952 168000 169840 51 6833
6835 0 677696 168000 169840 60 6834
6836 0 677632 168000 169840 86 6835
6837 0 681312 169344 169000 107 6788
6838 0 681504 169184 168960 107 6837
6839 0 681696 168992 168960 107 6838
6840 0 681920 168832 169040 124 6839
6841 0 682112 168672 169120 96 6840
6842 0 682368 168608 169120 107 6841
6843 0 682624 168480 169080 128 6842
6844 0 682848 168384 169000 140 6843
6845 0 683040 168192 168920 157 6844
6846 0 683136 167968 168840 124 6845
6847 0 683296 167776 168760 140 6846
6848 0 683456 167584 168720 172 6847
6849 0 683520 167328 168720 120 6848
6850 0 683517.25 167502.08 168400 -1 6849
6851 0 683706.1 167682.52 168240 -1 6850
6852 0 683687.94 167688.34 168200 -1 6851
6853 0 683637.4 167861.12 168160 -1 6852
6854 0 683755 167818.31 168120 -1 6853
6855 0 683808 167936 167960 122 6854
6856 0 683840 168000 167920 120 6855
6857 0 683968 168256 167880 91 6856
6858 0 684128 168448 167840 75 6857
6859 0 684256 168640 167640 96 6858
6860 0 684160 168768 167440 51 6859
6861 0 684064 168928 167240 75 6860
6862 0 683968 169088 167040 60 6861
6863 0 683904 169216 166880 51 6862
6864 0 683914 169327.11 166800 -1 6863
6865 0 683886.25 169352.06 166760 -1 6864
6866 0 683896.8 169364.45 166720 -1 6865
6867 0 683841.9 169381.89 166680 -1 6866
6868 0 683817.44 169521.77 166640 -1 6867
6869 0 683814.4 169376.31 166600 -1 6868
6870 0 683831 169415.47 166560 -1 6869
6871 0 683833.75 169410.77 166520 -1 6870
6872 0 683864.1 169441.9 166480 -1 6871
6873 0 683908.9 169444.64 166440 -1 6872
6874 0 683873.06 169424 166400 -1 6873
6875 0 683863 169483.38 166360 -1 6874
6876 0 683838.7 169518.05 166320 -1 6875
6877 0 683779.2 169538.22 166280 -1 6876
6878 0 683804.5 169595.36 166160 -1 6877
6879 0 683817.8 169625.72 166120 -1 6878
6880 0 683863.9 169669.25 166040 -1 6879
6881 0 684049.5 169720.64 166000 -1 6880
6882 0 684056.75 169799.03 165960 -1 6881
6883 0 684159.44 169867.83 165920 -1 6882
6884 0 684208.1 169930.83 165880 -1 6883
6885 0 684187.6 169965.84 165720 -1 6884
6886 0 684288 168640 167680 90 6859
6887 0 684480 168608 167840 60 6886
6888 0 684711.2 168602.33 167960 32 6887
6889 0 683712 167136 168720 81 6849
6890 0 683904 166944 168720 108 6889
6891 0 683936 166688 168720 166 6890
6892 0 684204.8 166302.67 168720 178 6891
6893 0 684288 166592 168680 32 6892
6894 0 684544 166592 168680 32 6893
6895 0 684800 166496 168680 80 6894
6896 0 684896 166464 168680 86 6895
6897 0 684896 166560 168440 134 6896
6898 0 685195.1 166662.58 168320 102 6897
6899 0 684832 166720 168240 81 6898
6900 0 684507.9 166604.69 168200 93 6899
6901 0 683610.25 166839.02 168200 -1 6900
6902 0 683255.25 166965 168280 -1 6901
6903 0 683199.56 166953.45 168320 -1 6902
6904 0 683165.75 166945.89 168360 -1 6903
6905 0 683167.8 166920.6 168400 -1 6904
6906 0 683152.3 166940.61 168440 -1 6905
6907 0 684672 166816 168040 143 6900
6908 0 684656 166837.33 168000 148 6907
6909 0 684219.25 166545.89 167800 178 6908
6910 0 684556.44 166873.2 167720 186 6909
6911 0 684261.8 166556.23 167640 175 6910
6912 0 684224 166720 167480 178 6911
6913 0 683968 166656 167440 200 6912
6914 0 683852.8 166713.6 167320 154 6913
6915 0 683776 166752 167240 124 6914
6916 0 683648 166880 167160 109 6915
6917 0 683584 166944 167120 102 6916
6918 0 683424 167040 166960 101 6917
6919 0 683339.2 167082.67 166840 -1 6918
6920 0 683310.44 167106.06 166800 -1 6919
6921 0 684480 167200 167560 148 6910
6922 0 684384 167360 167360 139 6921
6923 0 684384 167616 167320 120 6922
6924 0 684544 167808 167280 51 6923
6925 0 684736 168000 167240 98 6924
6926 0 684928 168192 167240 60 6925
6927 0 685088 168416 167240 75 6926
6928 0 685120 168672 167280 81 6927
6929 0 685120 168768 167360 60 6928
6930 0 685088 168992 167480 96 6929
6931 0 685072 169120 167520 88 6930
6932 0 685056 169248 167560 80 6931
6933 0 685152 169408 167760 90 6932
6934 0 685248 169568 167960 81 6933
6935 0 685312.94 169675.56 168040 64 6934
6936 0 685261.5 169837.06 168160 40 6935
6937 0 685289.2 169839.81 168200 32 6936
6938 0 685216 169856 168440 150 6937
6939 0 685056 169888 168640 98 6938
6940 0 684896 169952 168840 108 6939
6941 0 684736 170016 169080 107 6940
6942 0 684736 170048 169160 81 6941
6943 0 684673.3 170106.81 169240 -1 6942
6944 0 684678.4 170115.88 169280 -1 6943
6945 0 684664 170191.27 169360 -1 6944
6946 0 684720.25 170162.92 169400 -1 6945
6947 0 684722 170179.36 169440 -1 6946
6948 0 684668.7 170210.47 169520 -1 6947
6949 0 684586.94 170342.62 169680 -1 6948
6950 0 684582.4 170374.12 169800 -1 6949
6951 0 684463.3 170686.55 169880 -1 6950
6952 0 684312.3 170895.94 169960 -1 6951
6953 0 684205.8 170923.66 170040 -1 6952
6954 0 684215.94 170990.28 170160 -1 6953
6955 0 684273.6 170949.3 170240 -1 6954
6956 0 684290.25 170972.42 170360 -1 6955
6957 0 684285.3 170994.81 170440 -1 6956
6958 0 684280.25 170993.92 170480 -1 6957
6959 0 684237.94 171033.2 170560 -1 6958
6960 0 684221.75 171052.94 170640 -1 6959
6961 0 684129.4 171027.88 170720 -1 6960
6962 0 684040.9 171060.66 170840 -1 6961
6963 0 683966.75 171129.9 170920 -1 6962
6964 0 683824.1 171147.72 171000 -1 6963
6965 0 683836.8 171205.64 171080 -1 6964
6966 0 683781.9 171309.64 171200 -1 6965
6967 0 683722.06 171383.28 171320 -1 6966
6968 0 683620.8 171392.7 171400 -1 6967
6969 0 683608.25 171359.02 171440 -1 6968
6970 0 685216 168704 167600 60 6929
6971 0 685216 168512 167800 45 6970
6972 0 685152 166464 168680 178 6896
6973 0 685616.7 166688.94 168680 189 6972
6974 0 685573.7 166730.92 168640 183 6973
6975 0 685408 166560 168600 178 6974
6976 0 685632 166688 168600 96 6975
6977 0 685888 166688 168600 124 6976
6978 0 686144 166688 168600 200 6977
6979 0 686368 166816 168440 101 6978
6980 0 686528 166976 168240 51 6979
6981 0 686720 167136 168160 51 6980
6982 0 686944 167296 168160 51 6981
6983 0 687168 167424 168120 75 6982
6984 0 687392 167552 168080 96 6983
6985 0 687616 167680 168080 98 6984
6986 0 687840 167808 168000 81 6985
6987 0 688064 167904 167920 75 6986
6988 0 688320 167904 167840 71 6987
6989 0 688544 167904 167680 102 6988
6990 0 688704 168064 167520 122 6989
6991 0 688864 168224 167360 96 6990
6992 0 689024 168384 167160 75 6991
6993 0 689184 168512 167000 102 6992
6994 0 689376 168608 166840 131 6993
6995 0 689632 168640 166840 32 6994
6996 0 689888 168576 166760 96 6995
6997 0 690112 168512 166640 98 6996
6998 0 690272 168512 166440 71 6997
6999 0 690432 168512 166240 143 6998
7000 0 690592 168544 166040 246 6999
7001 0 690707.2 168524.8 165920 226 7000
7002 0 690784 168512 165840 214 7001
7003 0 690848 168554.67 165680 170 7002
7004 0 690880 168576 165600 148 7003
7005 0 691013.3 168656 165400 126 7004
7006 0 691040 168672 165360 122 7005
7007 0 691040 168768 165120 178 7006
7008 0 691104 168704 164880 240 7007
7009 0 691360 168832 164840 160 7008
7010 0 691616 168864 164800 181 7009
7011 0 691744 168832 164640 101 7010
7012 0 691802 168859 164440 -1 7011
7013 0 691787.75 168910.92 164400 -1 7012
7014 0 686322.1 166688.9 168720 -1 6973
7015 0 686485.5 166595.16 168800 -1 7014
7016 0 686497.25 166600.97 168840 -1 7015
7017 0 686543.5 166562.08 168880 -1 7016
7018 0 685344 166304 168880 98 6973
7019 0 685440 166208 169120 45 7018
7020 0 685536 166240 169360 75 7019
7021 0 685554.3 166240 169520 57 7020
7022 0 685568 166240 169640 45 7021
7023 0 685568 166336 169880 45 7022
7024 0 685688.5 166421.62 169920 45 7023
7025 0 685869.7 166796.5 169960 -1 7024
7026 0 685936.7 166988.39 170080 -1 7025
7027 0 685962.3 167054.02 170160 -1 7026
7028 0 685964.7 167033.45 170200 -1 7027
7029 0 685536 166336 170160 45 7024
7030 0 685472 166304 170440 81 7029
7031 0 685312 166304 170680 45 7030
7032 0 685216 166342.4 170800 66 7031
7033 0 685311.75 166213.12 170840 -1 7032
7034 0 685252.9 166137.88 171040 -1 7033
7035 0 685225 166204.81 171160 -1 7034
7036 0 685143.25 166324.2 171280 -1 7035
7037 0 685093.75 166338.75 171360 -1 7036
7038 0 684843.1 166423.62 171440 -1 7037
7039 0 684626.1 166450.33 171480 -1 7038
7040 0 684480.2 166478.27 171360 -1 7039
7041 0 685152 166368 170880 81 7032
7042 0 684992 166528 171000 128 7041
7043 0 684864 166624 171080 139 7042
7044 0 684817.56 166699.77 171200 -1 7043
7045 0 684773.4 166692.11 171240 -1 7044
7046 0 683936 166464 168920 156 6892
7047 0 684000 166336 169080 164 7046
7048 0 684154.3 166084.56 169120 218 7047
7049 0 684320 165920 169240 172 7048
7050 0 684544 165792 169320 120 7049
7051 0 684704 165600 169400 80 7050
7052 0 684896 165376 169400 108 7051
7053 0 684960 165152 169560 81 7052
7054 0 684960 164896 169640 81 7053
7055 0 685152 164672 169640 75 7054
7056 0 685135.6 164776.23 169680 -1 7055
7057 0 684951.6 164952.55 169760 -1 7056
7058 0 684964.75 164916.25 169800 -1 7057
7059 0 684957.25 164929.83 169840 -1 7058
7060 0 684973.1 164893.58 169880 -1 7059
7061 0 684000 166368 169360 148 7047
7062 0 684032 166432 169600 124 7061
7063 0 684032 166528 169840 64 7062
7064 0 684032 166592 170120 64 7063
7065 0 684032 166624 170400 90 7064
7066 0 684064 166656 170680 71 7065
7067 0 684128 166688 170960 91 7066
7068 0 684128 166697.14 171040 102 7067
7069 0 684128 166720 171240 131 7068
7070 0 684128 166880 171440 101 7069
7071 0 684032 167040 171640 45 7070
7072 0 684032 167264 171840 75 7071
7073 0 684224 167456 171920 96 7072
7074 0 684416 167648 172000 51 7073
7075 0 684640 167808 172000 90 7074
7076 0 684896 167936 172040 75 7075
7077 0 685152 167968 171960 75 7076
7078 0 685408 168032 171920 75 7077
7079 0 685600 168160 171760 104 7078
7080 0 685728 168192 171680 102 7079
7081 0 685831.6 168276.53 171520 -1 7080
7082 0 680960 170432 169400 200 6783
7083 0 681088 170336 169640 217 7082
7084 0 681024 170208 169880 160 7083
7085 0 681024 170208 169920 153 7084
7086 0 680576 170336 170040 32 7085
7087 0 680384 170528 170040 51 7086
7088 0 680192 170656 170160 124 7087
7089 0 680224 170880 170040 101 7088
7090 0 680242.9 171084.42 170040 71 7089
7091 0 681184 170144 170120 134 7085
7092 0 681312 170144 170280 154 7091
7093 0 681344 170144 170320 160 7092
7094 0 681472 170016 170520 134 7093
7095 0 681632 169952 170720 101 7094
7096 0 681824 169888 170880 91 7095
7097 0 681984 169760 171040 107 7096
7098 0 682144 169664 171240 81 7097
7099 0 682368 169600 171400 128 7098
7100 0 682528 169472 171560 153 7099
7101 0 682784 169440 171640 75 7100
7102 0 683040 169440 171680 86 7101
7103 0 683296 169440 171800 124 7102
7104 0 683488 169536 171960 143 7103
7105 0 683744 169632 171960 137 7104
7106 0 684000 169760 171960 81 7105
7107 0 684224 169952 171960 81 7106
7108 0 684416 170144 171920 137 7107
7109 0 684640 170272 171880 160 7108
7110 0 684896 170368 171880 131 7109
7111 0 685152 170400 171920 137 7110
7112 0 685408 170400 171920 168 7111
7113 0 685632 170272 171880 154 7112
7114 0 685888 170304 171880 163 7113
7115 0 686144 170304 171880 128 7114
7116 0 686400 170336 171840 128 7115
7117 0 686624 170336 171720 122 7116
7118 0 686880 170368 171640 75 7117
7119 0 687104 170432 171520 75 7118
7120 0 687328 170432 171400 148 7119
7121 0 687584 170400 171320 164 7120
7122 0 687680 170400 171240 131 7121
7123 0 687680 170400 170960 81 7122
7124 0 687680 170432 170680 64 7123
7125 0 687680 170496 170400 71 7124
7126 0 687808 170592 170200 60 7125
7127 0 687872 170592 169920 51 7126
7128 0 688032 170560 169720 45 7127
7129 0 688021.2 170572.34 169600 60 7128
7130 0 687904 170528 169480 75 7129
7131 0 687805.06 170507.52 169440 75 7130
7132 0 687714.75 170467.9 169320 -1 7131
7133 0 687663.4 170421.12 169240 -1 7132
7134 0 687936 170336 171240 98 7122
7135 0 688160 170144 171240 107 7134
7136 0 688384 170016 171240 120 7135
7137 0 688576 169856 171360 86 7136
7138 0 688768 169792 171520 75 7137
7139 0 688960 169632 171640 81 7138
7140 0 689184 169504 171640 81 7139
7141 0 689440 169440 171680 81 7140
7142 0 689632 169312 171800 107 7141
7143 0 689824 169120 171800 108 7142
7144 0 690016 168928 171840 156 7143
7145 0 690144 168800 171840 120 7144
7146 0 690208 168864 171800 115 7145
7147 0 690336 168992 171720 107 7146
7148 0 690528 169152 171640 51 7147
7149 0 690720 169344 171600 91 7148
7150 0 690912 169536 171480 128 7149
7151 0 691008 169632 171400 136 7150
7152 0 691291.3 170038.8 171400 122 7151
7153 0 691520 169600 171400 163 7152
7154 0 691776 169600 171400 120 7153
7155 0 691499.2 169957.97 171360 95 7154
7156 0 691446.9 169741.31 171320 71 7155
7157 0 691455.56 170418.42 171120 -1 7156
7158 0 691690 170506.45 171000 -1 7157
7159 0 691609.75 170246.2 170920 -1 7158
7160 0 691640.56 170210.52 170880 -1 7159
7161 0 691636.6 170794.66 170960 -1 7158
7162 0 691645.75 170895.5 170800 -1 7161
7163 0 691597.75 171109.66 170760 -1 7162
7164 0 692288 169664 171240 71 7156
7165 0 692544 169792 171240 60 7164
7166 0 692800 169824 171240 32 7165
7167 0 693056 169824 171280 71 7166
7168 0 693312 169824 171320 71 7167
7169 0 693568 169824 171320 75 7168
7170 0 693824 169856 171320 122 7169
7171 0 694080 169856 171360 75 7170
7172 0 694336 169888 171400 60 7171
7173 0 694560 170048 171400 71 7172
7174 0 694816 170112 171400 137 7173
7175 0 695072 170208 171400 128 7174
7176 0 695221.3 170208 171320 122 7175
7177 0 695296 170208 171280 120 7176
7178 0 695520 170368 171160 172 7177
7179 0 695776 170368 171120 124 7178
7180 0 696000 170368 170960 137 7179
7181 0 696224 170368 170880 141 7180
7182 0 695966.7 170541.58 170680 -1 7181
7183 0 695297.9 170641.14 170480 -1 7182
7184 0 695127.7 170713.5 170280 -1 7183
7185 0 694984.3 170843.39 170200 -1 7184
7186 0 695004.4 170860.3 170120 -1 7185
7187 0 695019.7 170836.75 170080 -1 7186
7188 0 695041.3 170845.58 170000 -1 7187
7189 0 691040 169824 171600 257 7151
7190 0 691104 170080 171680 281 7189
7191 0 691232 170304 171600 326 7190
7192 0 691392 170496 171680 293 7191
7193 0 691552 170624 171880 108 7192
7194 0 691605.3 170677.33 171920 92 7193
7195 0 691658.5 170730.5 171960 76 7194
7196 0 691712 170784 172000 60 7195
7197 0 691904 170976 172040 91 7196
7198 0 692000 171072 172120 120 7197
7199 0 691910.4 171106.1 172280 -1 7198
7200 0 690016 168576 171880 128 7145
7201 0 690016 168352 172000 60 7200
7202 0 690016 168096 172040 86 7201
7203 0 690016 167840 172080 166 7202
7204 0 689984 167584 172080 150 7203
7205 0 690016 167328 172160 96 7204
7206 0 690176 167104 172200 120 7205
7207 0 690176 167040 172200 120 7206
7208 0 690432 167072 172200 71 7207
7209 0 690624 167168 172400 32 7208
7210 0 690784 167104 172600 51 7209
7211 0 691008 167008 172680 75 7210
7212 0 691232 166944 172680 51 7211
7213 0 691377.4 166972.25 172560 -1 7212
7214 0 690208 166784 172200 139 7207
7215 0 690208 166528 172240 175 7214
7216 0 690336 166272 172280 120 7215
7217 0 690432 166016 172280 124 7216
7218 0 690624 165824 172200 136 7217
7219 0 690816 165632 172080 71 7218
7220 0 690976 165472 171960 60 7219
7221 0 691168 165312 171920 98 7220
7222 0 691328 165152 171800 107 7221
7223 0 691520 164992 171760 107 7222
7224 0 691712 164928 171760 86 7223
7225 0 691680 164832 171520 134 7224
7226 0 691712 164608 171360 80 7225
7227 0 691712 164352 171240 102 7226
7228 0 691840 164128 171080 101 7227
7229 0 692000 163968 170880 71 7228
7230 0 692192 163808 170760 81 7229
7231 0 692384 163616 170640 60 7230
7232 0 692576 163424 170560 107 7231
7233 0 692736 163232 170440 86 7232
7234 0 692928 163040 170440 98 7233
7235 0 693152 162912 170480 60 7234
7236 0 693408 162880 170480 45 7235
7237 0 693664 162784 170480 64 7236
7238 0 693920 162784 170480 64 7237
7239 0 694176 162752 170480 128 7238
7240 0 694240 162720 170480 154 7239
7241 0 694432 162624 170280 230 7240
7242 0 694688 162528 170240 258 7241
7243 0 695017.25 162344.3 170160 -1 7242
7244 0 695248.4 162404.81 170080 -1 7243
7245 0 695246.7 162427.42 170000 -1 7244
7246 0 695379.06 162458.23 169800 -1 7245
7247 0 695489.5 162402.14 169680 -1 7246
7248 0 695461.6 162545.11 169560 -1 7247
7249 0 695472.3 162515.55 169480 -1 7248
7250 0 694944 162592 170320 277 7242
7251 0 695072 162528 170360 315 7250
7252 0 695200 162752 170360 163 7251
7253 0 695360 162976 170400 96 7252
7254 0 695488 163200 170520 71 7253
7255 0 695680 163392 170520 40 7254
7256 0 695712 163648 170520 51 7255
7257 0 695744 163904 170600 64 7256
7258 0 695776 164128 170720 45 7257
7259 0 695968 164320 170760 60 7258
7260 0 696000 164576 170760 80 7259
7261 0 696128 164800 170760 64 7260
7262 0 696160 164896 170680 75 7261
7263 0 696197.25 165015.66 170600 -1 7262
7264 0 696195.4 164965.7 170520 -1 7263
7265 0 696217.06 165017.48 170480 -1 7264
7266 0 695200 162272 170400 296 7251
7267 0 695424 162112 170480 200 7266
7268 0 695616 161888 170480 175 7267
7269 0 695776 161696 170320 178 7268
7270 0 696000 161504 170320 98 7269
7271 0 696192 161312 170320 71 7270
7272 0 696256 161056 170320 86 7271
7273 0 696256 160800 170400 124 7272
7274 0 696224 160544 170480 101 7273
7275 0 696224 160288 170480 131 7274
7276 0 696256 160032 170480 163 7275
7277 0 696288 159776 170480 124 7276
7278 0 696288 159520 170480 163 7277
7279 0 696352 159264 170480 218 7278
7280 0 696416 159072 170640 176 7279
7281 0 696416 158816 170680 107 7280
7282 0 696352 158560 170680 107 7281
7283 0 696272.5 157995.38 170640 114 7282
7284 0 696256 158336 170560 128 7283
7285 0 696256 158080 170560 139 7284
7286 0 696256 157824 170600 175 7285
7287 0 696256 157568 170600 218 7286
7288 0 696256 157376 170400 310 7287
7289 0 696032 157248 170360 286 7288
7290 0 696160 156736 170120 32 7289
7291 0 696160 156480 170080 60 7290
7292 0 696224 156256 169960 81 7291
7293 0 696160 156160 169720 71 7292
7294 0 696128 156160 169440 122 7293
7295 0 695968 156192 169240 115 7294
7296 0 695904 156192 169080 81 7295
7297 0 695835.6 156213.12 168920 -1 7296
7298 0 695772 156198.9 168880 -1 7297
7299 0 694240 162560 170680 98 7240
7300 0 694240 162496 170760 107 7299
7301 0 694240 162400 170880 122 7300
7302 0 694272 162208 171040 104 7301
7303 0 694344 162040 171160 99 7302
7304 0 694917.1 161962.16 171040 -1 7303
7305 0 694966.7 161925.23 170960 -1 7304
7306 0 694948.75 161901.03 170880 -1 7305
7307 0 694936.1 161903.25 170840 -1 7306
7308 0 694368 161984 171200 98 7303
7309 0 694560 162016 171360 80 7308
7310 0 694656 162112 171400 120 7309
7311 0 694713.5 162154.5 171440 59 7310
7312 0 694770.75 162196.83 171480 -1 7311
7313 0 691968 164928 171720 98 7224
7314 0 692224 164992 171680 140 7313
7315 0 692480 165120 171720 120 7314
7316 0 692704 165216 171800 81 7315
7317 0 692896 165344 171920 124 7316
7318 0 693152 165376 171960 86 7317
7319 0 693408 165376 171960 107 7318
7320 0 693664 165408 171920 101 7319
7321 0 693920 165408 171880 96 7320
7322 0 694176 165408 171880 81 7321
7323 0 694432 165376 171880 75 7322
7324 0 694688 165376 171880 122 7323
7325 0 694944 165408 171880 64 7324
7326 0 695200 165408 171880 104 7325
7327 0 695456 165440 171880 120 7326
7328 0 695712 165408 171840 86 7327
7329 0 695968 165376 171800 128 7328
7330 0 696224 165376 171760 80 7329
7331 0 696480 165376 171760 32 7330
7332 0 696736 165472 171760 60 7331
7333 0 696992 165504 171760 135 7332
7334 0 697184 165632 171880 134 7333
7335 0 697440 165696 171960 108 7334
7336 0 697696 165696 171960 153 7335
7337 0 697952 165728 171960 156 7336
7338 0 698176 165728 171800 150 7337
7339 0 698432 165728 171800 209 7338
7340 0 698688 165792 171760 176 7339
7341 0 698944 165824 171760 189 7340
7342 0 699200 165760 171880 197 7341
7343 0 699424 165632 171960 245 7342
7344 0 699498.7 165653.33 171920 235 7343
7345 0 699648 165696 171840 217 7344
7346 0 699688 165736 171800 193 7345
7347 0 699808 165856 171680 124 7346
7348 0 7e+05 166048 171640 81 7347
7349 0 700055.3 166089.98 171600 126 7348
7350 0 700101.5 166876.14 171760 -1 7349
7351 0 700070.75 166943.86 171840 -1 7350
7352 0 699852.8 166815.02 172040 -1 7351
7353 0 700006.44 166716.92 172120 -1 7352
7354 0 700128 166176 171560 171 7349
7355 0 699495.7 165301.92 171520 128 7354
7356 0 699601.1 165365.2 171400 -1 7355
7357 0 699698.56 165355.83 171280 -1 7356
7358 0 699644 165273 171240 -1 7357
7359 0 699596.94 165194.66 171200 -1 7358
7360 0 699398.3 165142.8 171080 -1 7359
7361 0 699432.8 165153.31 171000 -1 7360
7362 0 700192 166240 171520 217 7354
7363 0 700256 166304 171480 237 7362
7364 0 700384 166432 171400 277 7363
7365 0 700512 166656 171360 326 7364
7366 0 700640 166880 171360 246 7365
7367 0 700768 167104 171280 206 7366
7368 0 700768 167136 171280 198 7367
7369 0 700748.8 167232 171160 187 7368
7370 0 700736 167296 171080 181 7369
7371 0 700800 167392 170840 81 7370
7372 0 700960 167296 170640 60 7371
7373 0 700992 167264 170600 98 7372
7374 0 700896 167424 170400 104 7373
7375 0 700864 167648 170240 120 7374
7376 0 700864 167904 170160 139 7375
7377 0 700992 168128 170000 175 7376
7378 0 701120 168320 169840 104 7377
7379 0 701120 168480 169640 32 7378
7380 0 700992 168704 169560 40 7379
7381 0 700813.75 168846.23 169440 -1 7380
7382 0 700620.44 168947.78 169360 -1 7381
7383 0 700517.75 168983 169200 -1 7382
7384 0 700403.25 169053.45 169040 -1 7383
7385 0 701024 167072 170440 101 7373
7386 0 701024 166912 170240 71 7385
7387 0 700960 166752 170040 64 7386
7388 0 700864 166592 169840 64 7387
7389 0 700704 166496 169640 75 7388
7390 0 700544 166432 169440 60 7389
7391 0 700448 166272 169240 60 7390
7392 0 700448 166048 169080 60 7391
7393 0 700480 165792 169080 51 7392
7394 0 700480 165536 169080 32 7393
7395 0 700544 165408 169040 60 7394
7396 0 700659.3 165380.9 168920 -1 7395
7397 0 700673.1 165322.8 168840 -1 7396
7398 0 700466 165696 169000 -1 7395
7399 0 700399 165996 168960 -1 7398
7400 0 700472 166403 168880 -1 7399
7401 0 700538.56 166669.88 168840 -1 7400
7402 0 700621.75 166854.72 168800 -1 7401
7403 0 700644.56 166913.53 168760 -1 7402
7404 0 700740.3 166981.23 168680 -1 7403
7405 0 700681.9 167019.66 168600 -1 7404
7406 0 700681.9 167068.19 168560 -1 7405
7407 0 700655.75 167063.11 168480 -1 7406
7408 0 700768 167296 171480 160 7368
7409 0 700704 167552 171560 160 7408
7410 0 700544 167776 171560 221 7409
7411 0 700512 167808 171560 219 7410
7412 0 700480 168032 171400 140 7411
7413 0 700480 168256 171240 107 7412
7414 0 700448 168448 171080 120 7413
7415 0 700288 168608 170960 75 7414
7416 0 700128 168736 170760 32 7415
7417 0 700173.3 168722.73 170680 -1 7416
7418 0 700187.4 168704.48 170600 -1 7417
7419 0 700136.75 168697.48 170440 -1 7418
7420 0 700016.25 168747.62 170320 -1 7419
7421 0 699939 168777.53 170240 -1 7420
7422 0 699904.6 168803.78 170200 -1 7421
7423 0 699916.56 168813.98 170160 -1 7422
7424 0 699925.56 168960.83 170000 -1 7423
7425 0 700032.75 169030.16 169840 -1 7424
7426 0 700023.4 168981.36 169680 -1 7425
7427 0 699988.3 168950.38 169520 -1 7426
7428 0 699829.56 168939.28 169360 -1 7427
7429 0 699428.9 169222.44 169240 -1 7428
7430 0 699040.56 169426.05 169200 -1 7429
7431 0 698900.7 169525.7 169160 -1 7430
7432 0 698857.75 169529.53 169080 -1 7431
7433 0 698819.5 169563.6 169040 -1 7432
7434 0 698725.25 169641.4 169000 -1 7433
7435 0 698743.56 169640.98 168960 -1 7434
7436 0 698688.25 169667.11 168920 -1 7435
7437 0 698643.56 169662.8 168880 -1 7436
7438 0 698499.4 169773.8 168800 -1 7437
7439 0 698405.5 169833.75 168720 -1 7438
7440 0 698419.2 169786.11 168640 -1 7439
7441 0 698405.3 169807.62 168560 -1 7440
7442 0 700320 167616 171560 163 7411
7443 0 700128 167488 171440 107 7442
7444 0 699872 167456 171440 40 7443
7445 0 699616 167456 171440 86 7444
7446 0 699552 167520 171520 81 7445
7447 0 699472.2 167609.44 171600 -1 7446
7448 0 699458.5 167644.25 171640 -1 7447
7449 0 698979.75 165484.14 172040 -1 7343
7450 0 698976.94 165415.53 172120 -1 7449
7451 0 699122.6 165265.67 172360 -1 7450
7452 0 699155.6 165181.47 172560 -1 7451
7453 0 699089.3 165281.88 172600 -1 7452
7454 0 699254.5 165110.94 172760 -1 7453
7455 0 699204.8 165100.12 172800 -1 7454
7456 0 677402 172387.03 167640 -1 6744
7457 0 677418 172315.03 167560 -1 7456
7458 0 677446 172339.03 167520 -1 7457
7459 0 677544.3 172524.11 167440 -1 7458
7460 0 677538.44 172575.28 167400 -1 7459
7461 0 677445 172662.1 167320 -1 7460
7462 0 677336.7 172744.14 167240 -1 7461
7463 0 677276.44 172843.39 167160 -1 7462
7464 0 677291 172909.06 167080 -1 7463
7465 0 677242.56 172993.5 167040 -1 7464
7466 0 677210.8 173087.83 166960 -1 7465
7467 0 677207.1 173155.97 166880 -1 7466
7468 0 677244.6 173272.97 166800 -1 7467
7469 0 677205.6 173274.25 166680 -1 7468
7470 0 677138.3 173210 166600 -1 7469
7471 0 677044.6 173295.62 166520 -1 7470
7472 0 676972.8 173283.66 166480 -1 7471
7473 0 676936.75 173318.38 166400 -1 7472
7474 0 676933.56 173346.6 166360 -1 7473
7475 0 676952 173381.9 166280 -1 7474
7476 0 676979.06 173450.6 166200 -1 7475
7477 0 676961.6 173496.67 166080 -1 7476
7478 0 677044.2 173652.02 165960 -1 7477
7479 0 677083.8 173727.45 165840 -1 7478
7480 0 677090.3 173766.86 165760 -1 7479
7481 0 677087.4 173743.58 165720 -1 7480
7482 0 677023.9 173855.9 165600 -1 7481
7483 0 676989.44 173903.34 165520 -1 7482
7484 0 677010 173946.14 165480 -1 7483
7485 0 676330 173363.03 167800 -1 6743
7486 0 676278 173459.03 167920 -1 7485
7487 0 676430 173759.03 168000 -1 7486
7488 0 676626 174251.03 168040 -1 7487
7489 0 676058 174727.03 168120 -1 7488
7490 0 675954 174851.12 168160 -1 7489
7491 0 675315.4 175186.56 167640 41 7490
7492 0 675168 175264 167520 51 7491
7493 0 675008 175360 167320 51 7492
7494 0 674880 175456 167120 40 7493
7495 0 674688 175584 167000 51 7494
7496 0 674528 175744 166880 40 7495
7497 0 674336 175936 166840 32 7496
7498 0 674144 175968 166680 51 7497
7499 0 673952 176096 166520 75 7498
7500 0 673792 176256 166400 51 7499
7501 0 673632 176384 166200 45 7500
7502 0 673600 176544 166000 51 7501
7503 0 673536 176704 165800 40 7502
7504 0 673312 176768 165680 51 7503
7505 0 673152 176992 165600 128 7504
7506 0 672896 176992 165480 90 7505
7507 0 672864 176992 165440 71 7506
7508 0 672864 177044 165320 -1 7507
7509 0 672725 177003 165200 -1 7508
7510 0 672588 176994 165160 -1 7509
7511 0 672451 176985 165120 -1 7510
7512 0 672379.75 177024.3 165040 -1 7511
7513 0 676078 174851.03 168240 -1 7490
7514 0 676150 174947.03 168360 -1 7513
7515 0 676206 175131.03 168480 -1 7514
7516 0 676098 175827.11 168480 -1 7515
7517 0 676214 175819.03 168880 -1 7516
7518 0 676226 175671.03 169040 -1 7517
7519 0 676138 176103.16 168360 -1 7516
7520 0 676174 176143.16 168240 -1 7519
7521 0 676194 176227.16 168120 -1 7520
7522 0 676230 176315.16 168000 -1 7521
7523 0 676282 176455.16 167960 -1 7522
7524 0 676282 176483.19 167840 -1 7523
7525 0 676334 176919.03 167920 -1 7524
7526 0 676222 176999.03 167880 -1 7525
7527 0 676158 177039.03 167840 -1 7526
7528 0 676570.06 176571.1 167720 -1 7524
7529 0 677472 177248 167520 81 7528
7530 0 677632 177408 167400 80 7529
7531 0 677824 177600 167360 120 7530
7532 0 677952 177824 167440 148 7531
7533 0 678016 178080 167440 175 7532
7534 0 678080 178144 167360 208 7533
7535 0 678144 178195.2 167280 194 7534
7536 0 678240 178272 167160 175 7535
7537 0 678272 178297.6 167120 152 7536
7538 0 678400 178400 166960 64 7537
7539 0 678560 178560 166800 75 7538
7540 0 678720 178752 166680 71 7539
7541 0 678880 178912 166480 51 7540
7542 0 679008 179072 166280 71 7541
7543 0 679168 179232 166120 75 7542
7544 0 679264 179488 166120 80 7543
7545 0 679424 179712 166080 71 7544
7546 0 679584 179904 165960 75 7545
7547 0 679776 180096 165880 51 7546
7548 0 679968 180320 165880 60 7547
7549 0 680160 180512 165760 91 7548
7550 0 680352 180704 165720 128 7549
7551 0 680512 180896 165760 75 7550
7552 0 680672 181120 165760 51 7551
7553 0 680800 181344 165760 75 7552
7554 0 680928 181568 165680 102 7553
7555 0 680992 181760 165520 40 7554
7556 0 681152 181888 165360 96 7555
7557 0 681280 182016 165160 90 7556
7558 0 681408 182176 165000 80 7557
7559 0 681568 182400 164960 80 7558
7560 0 681632 182656 164960 81 7559
7561 0 681664 182912 164920 80 7560
7562 0 681632 183168 164880 60 7561
7563 0 681600 183392 164760 40 7562
7564 0 681600 183616 164600 64 7563
7565 0 681536 183840 164480 51 7564
7566 0 681440 183968 164280 98 7565
7567 0 681312 184160 164080 81 7566
7568 0 681184 184384 164040 86 7567
7569 0 680930.8 184602.5 163760 -1 7568
7570 0 680921.1 184681.67 163640 -1 7569
7571 0 680722.2 184697.72 163560 -1 7570
7572 0 680601.1 184656.16 163480 -1 7571
7573 0 680511 184676.28 163360 -1 7572
7574 0 680510.8 184795.94 163240 -1 7573
7575 0 680491 184896.2 163200 -1 7574
7576 0 680488.5 184987.12 163040 -1 7575
7577 0 680469.7 185062.34 162880 -1 7576
7578 0 680533.25 185046.14 162680 -1 7577
7579 0 680533.25 185033.52 162560 -1 7578
7580 0 680544.44 185109.03 162360 -1 7579
7581 0 680659.9 185193.78 162200 -1 7580
7582 0 680661.4 185199.72 162040 -1 7581
7583 0 680700.94 185303.98 161880 -1 7582
7584 0 680781.25 185288.02 161680 -1 7583
7585 0 680817.9 185408.66 161520 -1 7584
7586 0 680915.7 185376.17 161360 -1 7585
7587 0 680998.1 185420.22 161200 -1 7586
7588 0 681010.4 185527.84 161000 -1 7587
7589 0 681023.06 185614.61 160840 -1 7588
7590 0 681092.6 185657.78 160680 -1 7589
7591 0 681218 185818.3 160520 -1 7590
7592 0 681240.1 185935.72 160360 -1 7591
7593 0 681314.25 185964.39 160200 -1 7592
7594 0 681374.4 185969.8 160040 -1 7593
7595 0 681482.3 186039.66 159920 -1 7594
7596 0 681542.94 186134.66 159800 -1 7595
7597 0 681589.9 186203.44 159680 -1 7596
7598 0 681681.44 186239.72 159520 -1 7597
7599 0 681813.94 186234.61 159400 -1 7598
7600 0 681968.8 186218.83 159360 -1 7599
7601 0 681662.25 186236.9 159320 -1 7600
7602 0 681641.6 186276.83 159280 -1 7601
7603 0 681633.94 186296.33 159240 -1 7602
7604 0 681604.1 186332.62 159200 -1 7603
7605 0 681597.75 186377.77 159160 -1 7604
7606 0 681650.6 186373.78 159080 -1 7605
7607 0 681649.25 186386.58 159040 -1 7606
7608 0 681658.9 186400.55 158960 -1 7607
7609 0 681702.94 186455.5 158920 -1 7608
7610 0 681747.6 186556.06 158880 -1 7609
7611 0 681760.9 186603.48 158800 -1 7610
7612 0 681729.75 186627.73 158680 -1 7611
7613 0 681684.7 186694.42 158560 -1 7612
7614 0 681647 186796.23 158440 -1 7613
7615 0 681615.6 186888.38 158320 -1 7614
7616 0 681674 187038.7 158200 -1 7615
7617 0 681742.25 187092.56 158120 -1 7616
7618 0 682111.94 186215.19 159320 -1 7600
7619 0 682177.94 186240.88 159280 -1 7618
7620 0 682338.75 186297.92 159200 -1 7619
7621 0 682499.5 186314.11 159240 -1 7620
7622 0 682572 186335.61 159280 -1 7621
7623 0 682600.1 186372.17 159320 -1 7622
7624 0 682601.9 186375.39 159360 -1 7623
7625 0 682618.6 186426.16 159400 -1 7624
7626 0 682615.9 186451.08 159440 -1 7625
7627 0 682605.4 186506.78 159520 -1 7626
7628 0 682625.06 186537.17 159560 -1 7627
7629 0 682656 186551.17 159600 -1 7628
7630 0 682627.9 186561.72 159680 -1 7629
7631 0 680960 184480 164120 60 7568
7632 0 680736 184608 164160 32 7631
7633 0 680480 184544 164200 32 7632
7634 0 680256 184512 164280 75 7633
7635 0 680046.5 184323.52 164280 71 7634
7636 0 679840 184160 164360 60 7635
7637 0 679616 184032 164440 45 7636
7638 0 679360 184032 164440 80 7637
7639 0 679136 184000 164480 51 7638
7640 0 678749 183746 164560 -1 7639
7641 0 678596 183704 164640 -1 7640
7642 0 678475.4 183692.4 164680 -1 7641
7643 0 678044.44 183673.02 164760 -1 7642
7644 0 677915.75 183598.89 164680 -1 7643
7645 0 680160 184576 164520 64 7634
7646 0 679968 184608 164720 45 7645
7647 0 679808 184736 164880 51 7646
7648 0 679744 184789.33 164920 69 7647
7649 0 679616 184896 165000 107 7648
7650 0 679429.1 184911.45 165080 96 7649
7651 0 679393.8 185029 165160 -1 7650
7652 0 679346.75 185028.36 165200 -1 7651
7653 0 678248 178168 167480 184 7534
7654 0 678628.25 178392.25 167600 45 7653
7655 0 678754.9 178467.17 167640 -1 7654
7656 0 678809.5 178487.77 167720 -1 7655
7657 0 679127.2 178603.1 167840 -1 7656
7658 0 679138 178628.77 167920 -1 7657
7659 0 679020.06 178705.98 168080 -1 7658
7660 0 678304 178176 167520 176 7653
7661 0 678464 178400 167520 207 7660
7662 0 678560 178656 167520 134 7661
7663 0 678752 178848 167520 80 7662
7664 0 678912 179008 167400 32 7663
7665 0 678816 179040 167200 32 7664
7666 0 678882.1 178927.97 167080 -1 7665
7667 0 678861.5 178913.25 167000 -1 7666
7668 0 675762 176251.03 167840 -1 7524
7669 0 675634 176219.03 167760 -1 7668
7670 0 676370 174647.03 168560 -1 7515
7671 0 676406 174399.03 168680 -1 7670
7672 0 676518 174347.03 168720 -1 7671
7673 0 676730 174219.06 168920 -1 7672
7674 0 676790 174143.06 169040 -1 7673
7675 0 676914 173943.11 169240 -1 7674
7676 0 676910 173719.11 169400 -1 7675
7677 0 676766 173411.14 169520 -1 7676
7678 0 676802 173491.1 169600 -1 7677
7679 0 676766 173539.12 169760 -1 7678
7680 0 676778 173463.12 169920 -1 7679
7681 0 676750 173371.03 170080 -1 7680
7682 0 676794 173339.03 170240 -1 7681
7683 0 676898 173095.03 170360 -1 7682
7684 0 676930 172971.03 170520 -1 7683
7685 0 677134 172811.03 170680 -1 7684
7686 0 677150 172783.06 170840 -1 7685
7687 0 677334 172619.06 171000 -1 7686
7688 0 677614 172419.06 171160 -1 7687
7689 0 677710 172243.03 171280 -1 7688
7690 0 677962 172003.03 171360 -1 7689
7691 0 678266 171915.06 171480 -1 7690
7692 0 678250 171955.06 171640 -1 7691
7693 0 678414 171891.06 171800 -1 7692
7694 0 678446 171915.06 171960 -1 7693
7695 0 678470 171763.06 172080 -1 7694
7696 0 678490 171703.06 172240 -1 7695
7697 0 678690 171543.06 172360 -1 7696
7698 0 678830 171383.11 172520 -1 7697
7699 0 678934 171275.11 172680 -1 7698
7700 0 679022 171095.11 172840 -1 7699
7701 0 679086 170823.11 172960 -1 7700
7702 0 679058 170651.14 173120 -1 7701
7703 0 679238 170491.14 173280 -1 7702
7704 0 679418 170351.14 173320 -1 7703
7705 0 679414 170399.03 173440 -1 7704
7706 0 679402 170467.03 173560 -1 7705
7707 0 679398 170371.03 173680 -1 7706
7708 0 679378 170295.03 173840 -1 7707
7709 0 679386 170215.03 174000 -1 7708
7710 0 679422 170183.03 174160 -1 7709
7711 0 679358 170163.03 174320 -1 7710
7712 0 679310 170203.03 174520 -1 7711
7713 0 679194 170271.03 174680 -1 7712
7714 0 679086 170343.03 174880 -1 7713
7715 0 679002 170527.03 174920 -1 7714
7716 0 679434 170335.03 173240 -1 7704
7717 0 679426 170391.03 173160 -1 7716
7718 0 679402 170423.03 173080 -1 7717
7719 0 676262 172987.03 169440 -1 7677
7720 0 676142 172711.03 169320 -1 7719
7721 0 675966 172583.03 169200 -1 7720
7722 0 675886 172547.03 169120 -1 7721
7723 0 675694 172511.03 169000 -1 7722
7724 0 674720 172096 168600 81 7723
7725 0 674528 171904 168520 98 7724
7726 0 674336 171840 168360 51 7725
7727 0 674112 171712 168200 75 7726
7728 0 673952 171552 168080 81 7727
7729 0 673792 171328 167960 90 7728
7730 0 673792 171200 167920 81 7729
7731 0 673796.2 171232.05 167840 -1 7730
7732 0 673750.06 171031.08 167800 -1 7731
7733 0 673741.06 171047.38 167760 -1 7732
7734 0 673564.4 170657.11 167720 -1 7733
7735 0 673513.56 170527.98 167640 -1 7734
7736 0 673478 170412.81 167600 -1 7735
7737 0 673191.75 170129.69 167560 -1 7736
7738 0 672926.25 169915.89 167480 -1 7737
7739 0 672729.9 169867.03 167480 -1 7738
7740 0 672719.44 169918.92 167360 -1 7739
7741 0 672653.1 169945.47 167320 -1 7740
7742 0 672378 173107.06 165360 -1 6726
7743 0 672346 173003.06 165520 -1 7742
7744 0 672306 172931.06 165680 -1 7743
7745 0 671826 174731.06 163800 -1 5921
7746 0 671674 174755.06 163840 -1 7745
7747 0 671629.1 174732.19 164000 -1 7746
7748 0 671589.6 174644.84 164200 -1 7747
7749 0 671518.4 174674.19 164400 -1 7748
7750 0 671460.6 174707.06 164520 -1 7749
7751 0 671291.94 174741.45 164680 -1 7750
7752 0 671244 174676.25 164880 -1 7751
7753 0 671170.2 174598.67 164960 -1 7752
7754 0 670991.4 174601.77 165080 -1 7753
7755 0 670873.75 174457.98 165120 -1 7754
7756 0 671250 172675.06 163760 -1 5916
7757 0 671250 172627.06 163880 -1 7756
7758 0 671258 172595.06 164080 -1 7757
7759 0 671202 172611.06 164280 -1 7758
7760 0 671210 172491.06 164440 -1 7759
7761 0 671282 172299.06 164560 -1 7760
7762 0 671398.4 172154.66 164600 -1 7761
7763 0 671517.7 172068.12 164640 -1 7762
7764 0 671623.9 172045.73 164680 -1 7763
7765 0 671727.2 172053.27 164720 -1 7764
7766 0 671798.7 172059.73 164760 -1 7765
7767 0 671799.6 172060.66 164800 -1 7766
7768 0 671845.4 172085.7 164840 -1 7767
7769 0 671869.7 172061.55 164880 -1 7768
7770 0 671894.6 172062.66 164920 -1 7769
7771 0 671916 172058.83 164960 -1 7770
7772 0 671957.9 172084.11 165040 -1 7771
7773 0 671988.8 172087.33 165200 -1 7772
7774 0 672102.1 172134.72 165400 -1 7773
7775 0 672221.3 172163.64 165560 -1 7774
7776 0 672304.9 172115.27 165680 -1 7775
7777 0 672375.75 172123.77 165800 -1 7776
7778 0 672419.75 172112.56 165920 -1 7777
7779 0 672454.75 172073.12 165960 -1 7778
7780 0 670338 172507.06 163760 -1 5915
7781 0 670346 172459.06 163920 -1 7780
7782 0 670434 172363.06 164040 -1 7781
7783 0 670466 172355.06 164200 -1 7782
7784 0 670386 172067.06 164320 -1 7783
7785 0 670250 171723.06 164320 -1 7784
7786 0 670170 171595.06 164200 -1 7785
7787 0 670183.94 171620.89 164000 -1 7786
7788 0 670120.94 171422.03 163840 -1 7787
7789 0 669883.3 170971.08 163840 -1 7788
7790 0 669872.9 170608 163800 -1 7789
7791 0 669886.06 170607.6 163760 -1 7790
7792 0 669879.94 170560.11 163720 -1 7791
7793 0 669856.9 170575.7 163680 -1 7792
7794 0 669595.6 170398.92 163600 -1 7793
7795 0 669373.06 170421.9 163760 -1 7794
7796 0 669271.4 170425.75 163840 -1 7795
7797 0 669240.8 170391.9 163920 -1 7796
7798 0 669239.6 170326.67 164040 -1 7797
7799 0 669057.8 170325.28 164160 -1 7798
7800 0 669031.9 170293.16 164200 -1 7799
7801 0 669006.25 170301.53 164240 -1 7800
7802 0 669003.9 170333.17 164280 -1 7801
7803 0 661242 169719.14 160680 -1 4927
7804 0 661202 169823.03 160880 -1 7803
7805 0 659810 169587.06 159440 -1 4912
7806 0 659602 169563.06 159480 -1 7805
7807 0 659506 169455.03 159720 -1 7806
7808 0 659494 169375.03 159880 -1 7807
7809 0 659246 169315.03 160040 -1 7808
7810 0 659002 169155.03 160160 -1 7809
7811 0 658702 169151.03 160280 -1 7810
7812 0 658426 169199.03 160360 -1 7811
7813 0 662202 169831.27 159120 -1 4910
7814 0 662290 169671.27 159080 -1 7813
7815 0 662322 169487.27 159000 -1 7814
7816 0 662386 169211.03 158800 -1 7815
7817 0 662346 169043.03 158680 -1 7816
7818 0 662274 169103.03 158560 -1 7817
7819 0 662262 169139.03 158400 -1 7818
7820 0 662106 170383.27 159120 -1 7813
7821 0 662138 170551.27 159000 -1 7820
7822 0 662174 170491.03 158800 -1 7821
7823 0 662090 170471.03 158640 -1 7822
7824 0 662118 170515.03 158520 -1 7823
7825 0 662922 169807.14 159160 -1 7813
7826 0 663098.06 169815.16 159240 -1 7825
7827 0 663138 170287.14 159240 -1 7826
7828 0 663330 170623.14 159280 -1 7827
7829 0 663490 170823.14 159360 -1 7828
7830 0 663542 171003.03 159480 -1 7829
7831 0 663554 171119.03 159600 -1 7830
7832 0 663478 171415.03 159720 -1 7831
7833 0 663822 171783.03 159760 -1 7832
7834 0 664034 172023.03 159800 -1 7833
7835 0 664286 172291.03 159840 -1 7834
7836 0 664254 172503.03 159920 -1 7835
7837 0 664194 172663.06 159960 -1 7836
7838 0 664062 172787.06 160080 -1 7837
7839 0 663946 172687.06 160200 -1 7838
7840 0 663770 172611.06 160360 -1 7839
7841 0 663767 172605 160480 -1 7840
7842 0 663766 172603.06 160520 -1 7841
7843 0 663746 169727.14 159160 -1 7826
7844 0 663938 169727.14 159040 -1 7843
7845 0 664246 169751.03 159080 -1 7844
7846 0 664502 169767.03 159160 -1 7845
7847 0 664646 169823.03 159280 -1 7846
7848 0 664850 169739.06 159440 -1 7847
7849 0 665242 169583.03 159480 -1 7848
7850 0 665262 169347.03 159440 -1 7849
7851 0 665454 169307.03 159360 -1 7850
7852 0 665602 169195.03 159280 -1 7851
7853 0 665786 169075.06 159120 -1 7852
7854 0 665918 168815.06 158960 -1 7853
7855 0 666154 168743.03 159000 -1 7854
7856 0 666242 168699.03 159080 -1 7855
7857 0 666214 168747.03 159240 -1 7856
7858 0 660378 167847.27 158760 -1 4906
7859 0 660482 167667.06 158840 -1 7858
7860 0 660474 167563.06 158960 -1 7859
7861 0 660474 167595.06 159120 -1 7860
7862 0 660450 167787.06 159280 -1 7861
7863 0 660426 167979.06 159440 -1 7862
7864 0 660226 168083.06 159560 -1 7863
7865 0 659922 168123.06 159680 -1 7864
7866 0 659922 168051.06 159800 -1 7865
7867 0 660010 168023.06 159920 -1 7866
7868 0 660298 167903.06 160080 -1 7867
7869 0 660354 167887.06 160160 -1 7868
7870 0 660850 167531.06 160200 -1 7869
7871 0 661034 167339.06 160360 -1 7870
7872 0 661274 167051.06 160520 -1 7871
7873 0 661546 166935.14 160720 -1 7872
7874 0 661930 166727.14 160840 -1 7873
7875 0 662136.4 166691 160960 -1 7874
7876 0 662646.8 166744.67 160920 -1 7875
7877 0 663006.8 166984.67 160840 -1 7876
7878 0 663511 167221.06 160800 -1 7877
7879 0 663823 167685.06 160760 -1 7878
7880 0 664055 167949.06 160720 -1 7879
7881 0 664279 168017.14 160640 -1 7880
7882 0 664231 168033.14 160400 -1 7881
7883 0 664327 168089.14 160280 -1 7882
7884 0 665007 168325.06 160680 -1 7881
7885 0 665191 168509.06 160720 -1 7884
7886 0 665599 168749.06 160880 -1 7885
7887 0 665935 168909.06 161000 -1 7886
7888 0 665973.9 168970.42 161040 -1 7887
7889 0 665988.25 169004.72 161080 -1 7888
7890 0 665980.9 169042 161160 -1 7889
7891 0 665986.75 169165.73 161200 -1 7890
7892 0 665960 169156.7 161240 -1 7891
7893 0 665934.9 169210.61 161280 -1 7892
7894 0 665960.75 169193.83 161320 -1 7893
7895 0 664183 168069.06 160840 -1 7880
7896 0 664199 168149.06 161000 -1 7895
7897 0 664239 168189.06 161200 -1 7896
7898 0 664471 168349.06 161360 -1 7897
7899 0 664847 168401.06 161440 -1 7898
7900 0 665063 168417.06 161600 -1 7899
7901 0 665255 168673.06 161800 -1 7900
7902 0 665167 168681.06 161920 -1 7901
7903 0 665127 168593.06 162080 -1 7902
7904 0 665095 168705.06 162280 -1 7903
7905 0 665399 168781.06 162320 -1 7904
7906 0 665527 168813.06 162440 -1 7905
7907 0 665671 168757.06 162520 -1 7906
7908 0 665567 168749.06 162640 -1 7907
7909 0 665607 168769.06 162720 -1 7908
7910 0 665695 168849.06 162760 -1 7909
7911 0 665959 168813.06 162800 -1 7910
7912 0 666015 168853.06 162920 -1 7911
7913 0 666087 168893.06 163040 -1 7912
7914 0 665887 168777.06 162720 -1 7911
7915 0 665871 168745.06 162600 -1 7914
7916 0 665007 168665.06 162320 -1 7904
7917 0 664783 168645.06 162360 -1 7916
7918 0 664773.8 168730.98 162400 -1 7917
7919 0 662274 166667.2 161040 -1 7875
7920 0 662418 166635.2 161240 -1 7919
7921 0 662562 166547.2 161360 -1 7920
7922 0 662706 166419.2 161480 -1 7921
7923 0 662674 166291.2 161600 -1 7922
7924 0 662770 165947.2 161760 -1 7923
7925 0 662874 165451.2 161880 -1 7924
7926 0 663090 164743.27 161840 -1 7925
7927 0 663346 164619.06 161760 -1 7926
7928 0 663418 164571.06 161640 -1 7927
7929 0 663258 164639.06 161520 -1 7928
7930 0 663306 164623.06 161360 -1 7929
7931 0 663586 164583.06 161240 -1 7930
7932 0 663690 164463.06 161000 -1 7931
7933 0 663882 164287.06 160680 -1 7932
7934 0 664010 164211.06 160560 -1 7933
7935 0 664186 164267.06 160400 -1 7934
7936 0 664378 164163.06 160280 -1 7935
7937 0 664546 164051.06 160080 -1 7936
7938 0 664738 164019.06 159880 -1 7937
7939 0 664962 163963.06 159680 -1 7938
7940 0 665162 163995.06 159480 -1 7939
7941 0 665170 163923.06 159400 -1 7940
7942 0 665130 163863.06 159280 -1 7941
7943 0 665090 163727.06 159160 -1 7942
7944 0 664834 163399.06 159000 -1 7943
7945 0 664554 163207.06 159080 -1 7944
7946 0 664266 163079.06 159200 101 7945
7947 0 664130 163023.06 159360 -1 7946
7948 0 663858 162771.14 159520 -1 7947
7949 0 663690 162667.14 159680 -1 7948
7950 0 663450 162647.06 159800 -1 7949
7951 0 663266 162471.06 159960 -1 7950
7952 0 663122 162247.06 160080 -1 7951
7953 0 662914 161931.06 160160 -1 7952
7954 0 662754 161819.06 160240 -1 7953
7955 0 662938 161795.06 160240 -1 7954
7956 0 662434 161731.06 160280 -1 7954
7957 0 662218 161635.06 160360 -1 7956
7958 0 661970 161411.06 160440 -1 7957
7959 0 661570 161183.06 160360 -1 7958
7960 0 661484.7 161140.33 160280 -1 7959
7961 0 661442 161119.06 160240 -1 7960
7962 0 661338 160951.06 160160 -1 7961
7963 0 661186 160879.06 160040 -1 7962
7964 0 660834 160915.06 160080 -1 7963
7965 0 660690 160963.06 160200 -1 7964
7966 0 660458 160879.06 160280 -1 7965
7967 0 663218 164515.06 161920 -1 7926
7968 0 663258 164283.06 162040 -1 7967
7969 0 663362 163963.06 162200 -1 7968
7970 0 663498 163871.06 162360 -1 7969
7971 0 663642 163739.14 162600 -1 7970
7972 0 663706 163539.14 162800 -1 7971
7973 0 663850 163323.14 162920 -1 7972
7974 0 663778 163059.14 163160 -1 7973
7975 0 663658 162699.14 163320 -1 7974
7976 0 663642 162371.14 163440 -1 7975
7977 0 663692 162324 163480 -1 7976
7978 0 663842 162183.2 163600 -1 7977
7979 0 663818 161967.2 163720 -1 7978
7980 0 663738 161911.2 163880 -1 7979
7981 0 663674 161775.2 164040 -1 7980
7982 0 663650 161719.2 164160 -1 7981
7983 0 663642 161599.2 164360 -1 7982
7984 0 663594 161463.2 164520 -1 7983
7985 0 663490 161283.27 164640 -1 7984
7986 0 663106 160559.06 164640 -1 7985
7987 0 662930 160439.06 164560 -1 7986
7988 0 662986 160471.06 164440 -1 7987
7989 0 663030 160427.03 164320 -1 7988
7990 0 663522 161199.06 164760 -1 7985
7991 0 663516.7 161183 164800 -1 7990
7992 0 663506 161151.06 164880 -1 7991
7993 0 663506 161055.06 164960 -1 7992
7994 0 663498 161043 165000 -1 7993
7995 0 663482 161019.06 165080 -1 7994
7996 0 663346 160879.06 165200 -1 7995
7997 0 663306 160823.06 165360 -1 7996
7998 0 663258 160711.06 165440 -1 7997
7999 0 663098 160511.06 165560 -1 7998
8000 0 662922 160279.06 165680 -1 7999
8001 0 662818 160011.06 165800 -1 8000
8002 0 662746 159619.06 165960 -1 8001
8003 0 662810 159283.06 165880 -1 8002
8004 0 663106.06 159131.08 165840 -1 8003
8005 0 663354 158771.06 165920 -1 8004
8006 0 663354 158731.06 166080 -1 8005
8007 0 662914.06 158979.08 166200 -1 8006
8008 0 663162 158683.06 166320 -1 8007
8009 0 663210 158523.06 166440 -1 8008
8010 0 663322 158263.06 166640 -1 8009
8011 0 663210 158255.06 166800 -1 8010
8012 0 663026 158075.06 166880 -1 8011
8013 0 663018 158035.06 167040 -1 8012
8014 0 662906 157959.06 167160 -1 8013
8015 0 662338 158063.06 167080 -1 8014
8016 0 662258 158039.06 167160 -1 8015
8017 0 662170 158007.06 167280 -1 8016
8018 0 662162 157839.06 167440 -1 8017
8019 0 661730 157459.06 167520 -1 8018
8020 0 661530 157283.06 167600 -1 8019
8021 0 661426 156803.06 167560 -1 8020
8022 0 661378 156587.06 167440 -1 8021
8023 0 661282 156235.06 167320 -1 8022
8024 0 661258 156039.06 167400 -1 8023
8025 0 661346 155863.06 167520 -1 8024
8026 0 661382 155651.03 167640 -1 8025
8027 0 661314 155327.03 167800 -1 8026
8028 0 661314 155059.06 167920 -1 8027
8029 0 661046 154731.11 168080 -1 8028
8030 0 660946 154267.22 168200 -1 8029
8031 0 660883.3 154143 168240 -1 8030
8032 0 660758 153895.25 168320 -1 8031
8033 0 660714 153776.33 168360 -1 8032
8034 0 660626 153539.03 168440 -1 8033
8035 0 660778 153263.03 168520 -1 8034
8036 0 660866 153227.03 168680 -1 8035
8037 0 660966 153167.03 168840 -1 8036
8038 0 661022 153095.06 168960 -1 8037
8039 0 661054 152919.03 169080 102 8038
8040 0 661186 152759.03 169160 -1 8039
8041 0 661314 157415.06 167720 -1 8020
8042 0 661018 157843.14 167600 -1 8041
8043 0 660842 157987.14 167720 -1 8042
8044 0 660698 157999.06 167840 -1 8043
8045 0 660458 158043.06 167960 -1 8044
8046 0 660306 158291.06 168120 -1 8045
8047 0 660338 158311.06 168240 -1 8046
8048 0 660282 158527.06 168320 -1 8047
8049 0 660290 158867.06 168440 -1 8048
8050 0 660298 158851.06 168480 -1 8049
8051 0 660290 158787.06 168600 -1 8050
8052 0 660674 158915.06 168600 -1 8051
8053 0 660794 158827.06 168680 -1 8052
8054 0 661138 158787.03 168760 -1 8053
8055 0 661462 158819.03 168800 -1 8054
8056 0 661886 158663.03 168800 -1 8055
8057 0 662106 158671.03 168880 -1 8056
8058 0 662190 158547.03 169000 -1 8057
8059 0 662434 158287.03 169120 -1 8058
8060 0 662694 158195.06 169200 -1 8059
8061 0 662882 158075.06 169320 -1 8060
8062 0 663098 157951.03 169360 -1 8061
8063 0 663010 158043.03 169440 -1 8062
8064 0 663202 158071.03 169600 -1 8063
8065 0 663538 158091.03 169760 -1 8064
8066 0 663774 157991.06 169960 -1 8065
8067 0 664118 157959.06 170160 -1 8066
8068 0 664494 157895.06 170360 -1 8067
8069 0 664598 157923.06 170400 -1 8068
8070 0 664770 157987.03 170480 -1 8069
8071 0 664930 158031.03 170560 -1 8070
8072 0 660066 158831.06 168640 -1 8051
8073 0 659450 158719.06 168720 -1 8072
8074 0 659058 158463.06 168640 -1 8073
8075 0 658770 158447.06 168560 -1 8074
8076 0 658274 158299.06 168520 -1 8075
8077 0 658186 158291.06 168560 -1 8076
8078 0 657962 158347.06 168600 -1 8077
8079 0 657858 158275.06 168560 -1 8078
8080 0 657690 158251.06 168440 -1 8079
8081 0 657594 158203.03 168400 -1 8080
8082 0 657522 158247.03 168320 -1 8081
8083 0 657946 158283.06 168680 -1 8078
8084 0 657930 158203.06 168800 -1 8083
8085 0 658010 158147.06 168920 -1 8084
8086 0 658194 158315.06 168440 -1 8076
8087 0 663874 158515.06 166840 -1 8011
8088 0 664306 158467.06 166880 -1 8087
8089 0 664758 158723.03 166880 -1 8088
8090 0 664806 158943.03 166800 -1 8089
8091 0 664798 159091.03 166720 -1 8090
8092 0 664714 159135.03 166680 -1 8091
8093 0 664694 159179.03 166640 -1 8092
8094 0 664354 158359.03 167000 -1 8088
8095 0 664374 158259.03 167120 -1 8094
8096 0 664474 157971.03 167240 -1 8095
8097 0 664682 157687.03 167400 -1 8096
8098 0 665030 157299.03 167520 -1 8097
8099 0 665182 157141 167640 -1 8098
8100 0 665334 156983.06 167760 -1 8099
8101 0 665734 156755.03 167880 -1 8100
8102 0 665926 156623.03 167960 -1 8101
8103 0 666366 156479.06 168120 -1 8102
8104 0 666774 156255.06 168200 -1 8103
8105 0 666986 155687.11 168320 -1 8104
8106 0 667326 155387.14 168400 -1 8105
8107 0 667889.75 154877.77 168200 -1 8106
8108 0 667901.25 154968.06 168040 -1 8107
8109 0 667944.6 154948 167960 -1 8108
8110 0 667911.2 154982.08 167840 -1 8109
8111 0 667905.3 155004.84 167720 -1 8110
8112 0 667842.3 155058.06 167560 -1 8111
8113 0 667808.2 155080.2 167440 -1 8112
8114 0 667764.6 155127.75 167320 -1 8113
8115 0 667853.6 155196.97 167120 -1 8114
8116 0 668065.56 155315.28 167000 -1 8115
8117 0 668060.2 155391.86 166840 -1 8116
8118 0 668140.06 155395.4 166640 -1 8117
8119 0 668293.25 155320.28 166480 -1 8118
8120 0 668413.06 155277.02 166320 -1 8119
8121 0 668782.94 155454.86 166280 -1 8120
8122 0 668717.2 156041.5 166200 -1 8121
8123 0 668886.5 156195.06 166040 -1 8122
8124 0 669078.4 156429.81 166000 -1 8123
8125 0 669405.25 156477.7 165960 -1 8124
8126 0 669743.3 156591.56 165840 -1 8125
8127 0 669976.1 156647.16 165800 -1 8126
8128 0 670054 156690.06 165760 -1 8127
8129 0 670117 156714.58 165680 -1 8128
8130 0 670145.5 156780.86 165560 -1 8129
8131 0 670105.44 156857.64 165480 -1 8130
8132 0 670296.44 156953.17 165320 -1 8131
8133 0 670428.9 156957.98 165240 -1 8132
8134 0 670446.3 157084.52 165160 -1 8133
8135 0 670547.06 157159.56 165080 -1 8134
8136 0 670599.6 157245.53 164960 -1 8135
8137 0 670615.6 157317.92 164840 -1 8136
8138 0 670620.6 157392.52 164760 -1 8137
8139 0 670651.94 157522.86 164640 -1 8138
8140 0 667666 155203.17 168480 -1 8106
8141 0 667778 155327.03 168560 -1 8140
8142 0 667830 155403.03 168680 -1 8141
8143 0 667898 155539.03 168720 -1 8142
8144 0 667922 155767.03 168760 -1 8143
8145 0 667948 155835 168800 -1 8144
8146 0 667986 155531.06 168840 -1 8145
8147 0 668022 155471.06 168880 -1 8146
8148 0 668062 155431.06 169000 -1 8147
8149 0 667974 155903.06 168840 -1 8145
8150 0 667830 154915.03 168520 -1 8140
8151 0 667918 154583.03 168600 -1 8150
8152 0 667934 154335.03 168720 -1 8151
8153 0 668026 154215.03 168840 -1 8152
8154 0 668158 154107.03 169040 -1 8153
8155 0 668326 153779.03 169200 -1 8154
8156 0 668330 153467.06 169360 -1 8155
8157 0 668190 153163.03 169240 -1 8156
8158 0 668130 153043.03 169120 -1 8157
8159 0 668018 152927.03 169000 -1 8158
8160 0 668110 152819.03 168880 -1 8159
8161 0 668330 152723.03 168760 -1 8160
8162 0 668266 152787.03 168600 -1 8161
8163 0 668490 152891.03 168520 -1 8162
8164 0 668738 153007.03 168440 -1 8163
8165 0 668958 153075.03 168280 -1 8164
8166 0 669206 153035.03 168200 -1 8165
8167 0 669806 153079.06 168080 -1 8166
8168 0 670246 152903.06 168000 -1 8167
8169 0 670554 152811.03 167840 -1 8168
8170 0 671034 152723.03 167800 -1 8169
8171 0 671538 153087.03 167760 -1 8170
8172 0 672870 153343.03 167760 -1 8171
8173 0 673306 153359.06 167520 -1 8172
8174 0 673542 153347.03 167400 -1 8173
8175 0 673814 153279.03 167360 -1 8174
8176 0 673942 153075.03 167240 -1 8175
8177 0 674074 152719.03 167320 -1 8176
8178 0 674194 152659.03 167440 -1 8177
8179 0 673818 153151.03 167120 -1 8176
8180 0 673834 153035.03 167000 -1 8179
8181 0 673822 152879.03 166880 -1 8180
8182 0 673702 152847.03 166720 -1 8181
8183 0 673654 152927.03 166600 -1 8182
8184 0 673602 152959.03 166520 -1 8183
8185 0 673618 152899.06 166280 -1 8184
8186 0 673542 153095.06 166200 -1 8185
8187 0 673202 153587.03 166200 -1 8186
8188 0 672914 153651.03 166160 -1 8187
8189 0 672866 153663.03 166040 -1 8188
8190 0 672886 153707.03 165960 -1 8189
8191 0 673526 153183.03 166040 -1 8186
8192 0 673570 153111.03 165960 -1 8191
8193 0 673574 153119.03 165840 -1 8192
8194 0 673690 153167.06 165680 -1 8193
8195 0 673810 153255.06 165520 -1 8194
8196 0 673934 153287.03 165440 -1 8195
8197 0 674098 153243.03 165360 -1 8196
8198 0 674118 153243.03 165200 -1 8197
8199 0 674150 153207.03 165040 -1 8198
8200 0 674270 153191.03 164920 -1 8199
8201 0 674398 153139.03 164760 -1 8200
8202 0 674654 153019.03 164720 -1 8201
8203 0 674722 153083.03 164640 -1 8202
8204 0 674870 153155.03 164520 -1 8203
8205 0 675018 153235.03 164360 -1 8204
8206 0 675166 153307.06 164160 -1 8205
8207 0 675250 153311.06 164000 -1 8206
8208 0 675382 153215.06 163840 -1 8207
8209 0 675530 153223.06 163720 -1 8208
8210 0 675538 153235.06 163560 -1 8209
8211 0 675530 153315.06 163400 -1 8210
8212 0 675450 153251.06 163240 -1 8211
8213 0 675350 153147.06 163120 -1 8212
8214 0 675166 153079.06 163000 -1 8213
8215 0 675414 152907.06 162880 -1 8214
8216 0 675166 152927.06 162760 -1 8215
8217 0 675158 152863.06 162720 -1 8216
8218 0 675198 152699.03 162600 -1 8217
8219 0 675214 152379.06 162440 -1 8218
8220 0 675386 152383.03 162440 -1 8219
8221 0 675482 152359.03 162360 -1 8220
8222 0 675210 152155.03 162400 -1 8219
8223 0 668026 152459.03 168640 -1 8162
8224 0 667870 152083.03 168680 -1 8223
8225 0 667922 151603.06 168760 -1 8224
8226 0 668214 151151.06 168800 -1 8225
8227 0 668490 150671.03 168720 -1 8226
8228 0 668690 150351.03 168600 -1 8227
8229 0 668814 149999.03 168560 -1 8228
8230 0 669006 149851.03 168480 -1 8229
8231 0 669202 149811.03 168360 -1 8230
8232 0 669170 149811.03 168160 -1 8231
8233 0 669254 149807.03 168000 -1 8232
8234 0 669370 149931.03 167880 -1 8233
8235 0 669474 150099.03 167760 -1 8234
8236 0 669274 149999.03 167720 -1 8235
8237 0 669214 149803.03 167560 -1 8236
8238 0 669290 149543.03 167520 -1 8237
8239 0 669380 149421 167560 -1 8238
8240 0 669470 149299.03 167600 -1 8239
8241 0 669558 149031.03 167800 -1 8240
8242 0 670158 149415.03 167600 -1 8239
8243 0 670322 149447.03 167720 -1 8242
8244 0 670450 149387.03 167800 -1 8243
8245 0 669278 149547.03 167400 -1 8238
8246 0 669370 149575.03 167240 -1 8245
8247 0 669210 149515.06 167080 -1 8246
8248 0 669198 149327.11 167040 -1 8247
8249 0 669294 149247.03 166960 -1 8248
8250 0 669430 148731.03 166920 -1 8249
8251 0 669294 147915.06 166960 -1 8250
8252 0 669402 147511.11 167080 -1 8251
8253 0 669806 147019.11 167200 -1 8252
8254 0 669982 146683.03 167240 -1 8253
8255 0 670010 146427.03 167280 -1 8254
8256 0 669978 146047.03 167320 -1 8255
8257 0 670122 145767.06 167440 -1 8256
8258 0 670230 145531.06 167560 -1 8257
8259 0 670342 145367.06 167720 -1 8258
8260 0 670784 144288 167960 81 8259
8261 0 670912 144096 167840 120 8260
8262 0 671072 143968 167680 64 8261
8263 0 671232 143808 167560 71 8262
8264 0 671360 143616 167400 128 8263
8265 0 671584 143520 167280 124 8264
8266 0 671744 143488 167080 122 8265
8267 0 671872 143232 167000 178 8266
8268 0 671834.5 143263.5 166880 -1 8267
8269 0 671805.4 143242.12 166800 -1 8268
8270 0 672001.25 143122.66 166720 -1 8269
8271 0 672209 142868.36 166600 -1 8270
8272 0 672129.6 142930.19 166480 -1 8271
8273 0 672255.44 143014.5 166280 -1 8272
8274 0 672152.25 143408.5 166160 -1 8273
8275 0 672117.7 143540.16 166120 -1 8274
8276 0 672151.25 143479.84 166040 -1 8275
8277 0 669034 149507.03 166840 -1 8249
8278 0 669074 149471.03 166720 -1 8277
8279 0 669086 149431.03 166680 -1 8278
8280 0 669052 149467 166640 -1 8279
8281 0 669734.5 149405.95 166640 -1 8280
8282 0 669816.25 149458.52 166600 -1 8281
8283 0 669787.56 149481.61 166560 -1 8282
8284 0 668950 149575.06 166520 -1 8280
8285 0 668506 149515.06 166440 -1 8284
8286 0 670070 149711.11 167080 -1 8247
8287 0 670414 149811.11 166960 -1 8286
8288 0 670626 149819.11 166920 -1 8287
8289 0 670630 149847.03 166800 -1 8288
8290 0 670750 149883.03 166640 -1 8289
8291 0 670834 149899.03 166520 -1 8290
8292 0 670966 149851.03 166400 -1 8291
8293 0 671082 149963.03 166360 -1 8292
8294 0 671258 149939.03 166320 -1 8293
8295 0 671322 149879.03 166280 -1 8294
8296 0 670506 150287.03 167760 -1 8235
8297 0 670702 150599.03 167560 -1 8296
8298 0 670758 150711.03 167400 -1 8297
8299 0 670838 151043.06 167280 -1 8298
8300 0 670782 151155.11 167120 -1 8299
8301 0 670758 151287.11 167000 -1 8300
8302 0 665066 157359.03 167720 -1 8099
8303 0 664966 157407.03 167800 -1 8302
8304 0 662250 159151.06 165800 -1 8003
8305 0 662098 159151.06 165720 -1 8304
8306 0 661938 159159.06 165600 -1 8305
8307 0 661706 159199.06 165480 -1 8306
8308 0 661594 159335.06 165400 -1 8307
8309 0 664250 161851.06 164960 -1 7993
8310 0 664474 161891.06 164920 -1 8309
8311 0 664498 161939.06 164840 -1 8310
8312 0 663586 162719.2 163520 -1 7977
8313 0 663618 162983.2 163600 -1 8312
8314 0 663818 163047.2 163720 -1 8313
8315 0 664010 163259.06 163800 -1 8314
8316 0 664090 163423.06 163880 -1 8315
8317 0 664162 163415.06 164040 -1 8316
8318 0 664250 163487.06 164160 -1 8317
8319 0 664106 163927.06 164200 -1 8318
8320 0 663970 163811.06 164320 -1 8319
8321 0 663986 163755.06 164480 -1 8320
8322 0 663986 163747 164520 -1 8321
8323 0 663986 163731.06 164600 -1 8322
8324 0 663890 163795.06 164680 -1 8323
8325 0 663722 163803.06 164840 -1 8324
8326 0 663610 163811.06 164960 -1 8325
8327 0 663594 163779.06 165080 -1 8326
8328 0 663642 163867.06 165160 -1 8327
8329 0 663538 163931.06 165280 -1 8328
8330 0 663458 163995.06 165400 -1 8329
8331 0 663378 164019.06 165520 -1 8330
8332 0 663346 164051.06 165680 -1 8331
8333 0 663466 164027.06 165840 -1 8332
8334 0 663682 164071.06 165920 -1 8333
8335 0 663890 164047.06 166040 -1 8334
8336 0 664010 163935.06 166200 -1 8335
8337 0 664308.06 163877.83 166560 28 8336
8338 0 663576.9 163871.38 166560 -1 8337
8339 0 662936.44 163963.89 166400 -1 8338
8340 0 662842.75 164021.16 166280 -1 8339
8341 0 662628.25 164135.67 166080 -1 8340
8342 0 662400 164128 166040 60 8341
8343 0 662144 164064 165960 91 8342
8344 0 661952 163968 165760 98 8343
8345 0 661728 163968 165640 102 8344
8346 0 661504 163968 165480 71 8345
8347 0 661312 163904 165280 81 8346
8348 0 661056 163808 165120 64 8347
8349 0 660864 163712 164920 81 8348
8350 0 660704 163648 164720 90 8349
8351 0 660544 163584 164520 81 8350
8352 0 660448 163616 164280 45 8351
8353 0 660320 163616 164040 32 8352
8354 0 660224 163596.8 163920 51 8353
8355 0 660160 163584 163840 64 8354
8356 0 660032 163456 163760 86 8355
8357 0 660027 163506.05 163680 -1 8356
8358 0 660024.9 163525.72 163640 -1 8357
8359 0 660079.25 163556.73 163600 -1 8358
8360 0 659990 163567.14 163560 -1 8359
8361 0 664572.7 163827.05 166880 54 8337
8362 0 664672 163808 167000 64 8361
8363 0 664928 163744 167040 51 8362
8364 0 665184 163680 167120 75 8363
8365 0 665440 163616 167200 64 8364
8366 0 665696 163520 167200 51 8365
8367 0 665952 163456 167160 60 8366
8368 0 666208 163424 167120 90 8367
8369 0 666400 163296 167000 71 8368
8370 0 666624 163168 166840 71 8369
8371 0 666880 163072 166840 60 8370
8372 0 667104 162976 166760 60 8371
8373 0 667328 162880 166640 32 8372
8374 0 667584 162944 166680 32 8373
8375 0 667840 162944 166760 75 8374
8376 0 668096 162912 166800 75 8375
8377 0 668320 162752 166880 90 8376
8378 0 668544 162624 166960 107 8377
8379 0 668604 162614.45 167040 -1 8378
8380 0 663434 163363.06 165080 -1 8327
8381 0 662994 163035.06 165080 -1 8380
8382 0 662678 162739.03 165160 -1 8381
8383 0 662398.5 162559.62 165160 -1 8382
8384 0 662043.9 162369.75 165120 -1 8383
8385 0 661819.25 162242.22 165040 -1 8384
8386 0 661732.25 162179.5 165000 -1 8385
8387 0 661745.1 162151.2 164960 -1 8386
8388 0 661692.4 162151.05 164920 -1 8387
8389 0 661669 162117.61 164840 -1 8388
8390 0 661656.75 162133.83 164800 -1 8389
8391 0 661626.94 162143.88 164760 -1 8390
8392 0 661475.7 162180.56 164600 -1 8391
8393 0 661388.9 162172.98 164560 -1 8392
8394 0 661315.75 162202.05 164480 -1 8393
8395 0 661259.6 162328.53 164400 -1 8394
8396 0 661209.9 162325.78 164360 -1 8395
8397 0 664050 164115.06 164120 -1 8319
8398 0 664138 164203.06 164000 -1 8397
8399 0 664202 164275.06 163840 -1 8398
8400 0 664090 164243.06 163720 -1 8399
8401 0 663994 164243.06 163560 -1 8400
8402 0 659842 167859.06 160200 -1 7869
8403 0 659698 167891.06 160320 -1 8402
8404 0 659530 168011.06 160440 -1 8403
8405 0 659418 168067.06 160600 -1 8404
8406 0 659329.56 168084.89 160720 -1 8405
8407 0 659297.06 168137.86 160800 -1 8406
8408 0 659242 168192.23 160920 -1 8407
8409 0 659265.7 168216.53 161040 -1 8408
8410 0 659251.2 168282.1 161120 -1 8409
8411 0 659211.8 168275.9 161200 -1 8410
8412 0 659102.75 168300.05 161280 -1 8411
8413 0 659034.3 168284.98 161360 -1 8412
8414 0 659037.7 168315.38 161440 -1 8413
8415 0 659057.1 168296.3 161520 -1 8414
8416 0 661146 167179.06 158840 -1 7859
8417 0 661754 167179.1 158840 -1 8416
8418 0 662218 167091.06 158840 -1 8417
8419 0 662290 167183.03 158920 -1 8418
8420 0 662450 167307.03 159040 -1 8419
8421 0 586298 183918.69 151920 -1 383
8422 0 549038 232098.06 91200 -1 194
8423 0 549174 232130.06 90800 -1 8422
8424 0 549262 232146.06 90480 -1 8423
8425 0 549326 232058.06 90200 -1 8424
8426 0 549334 232026.06 89800 -1 8425
8427 0 549350 232010.06 89520 -1 8426
8428 0 549102 232274.06 89200 -1 8427
8429 0 549006 232322.06 88880 -1 8428
8430 0 548934 232642.06 88520 -1 8429
8431 0 548686 233138.06 88200 -1 8430
8432 0 549248 233248 87320 270 8431
8433 0 549280 233504 87200 305 8432
8434 0 549216 233664 87000 316 8433
8435 0 549248 233824 86800 261 8434
8436 0 549216 233984 86600 210 8435
8437 0 549152 234144 86400 198 8436
8438 0 549120 234304 86200 150 8437
8439 0 549088 234496 86000 190 8438
8440 0 549088 234752 85920 236 8439
8441 0 549056 234944 85720 301 8440
8442 0 549056 235104 85520 237 8441
8443 0 549056 235264 85280 221 8442
8444 0 549120 235392 85040 251 8443
8445 0 549152 235648 84960 248 8444
8446 0 549056 235872 84840 257 8445
8447 0 549024 236096 84720 217 8446
8448 0 549088 236256 84520 204 8447
8449 0 549088 236416 84280 140 8448
8450 0 549056 236544 84040 168 8449
8451 0 549056 236640 83760 256 8450
8452 0 549056 236800 83560 183 8451
8453 0 549120 236960 83360 186 8452
8454 0 549312 237024 83080 209 8453
8455 0 549312 237280 83040 284 8454
8456 0 549376 237536 83080 328 8455
8457 0 549440 237792 83080 253 8456
8458 0 549504 238048 83080 178 8457
8459 0 549536 238304 83000 156 8458
8460 0 549536 238528 82880 166 8459
8461 0 549504 238752 82760 197 8460
8462 0 549472 238944 82600 209 8461
8463 0 549472 239104 82400 200 8462
8464 0 549472 239264 82200 230 8463
8465 0 549632 239392 82040 270 8464
8466 0 549824 239424 81880 257 8465
8467 0 549984 239488 81680 172 8466
8468 0 550144 239648 81560 163 8467
8469 0 550336 239840 81480 164 8468
8470 0 550368 240096 81400 239 8469
8471 0 550432 240352 81320 189 8470
8472 0 550496 240544 81160 172 8471
8473 0 550528 240704 80960 141 8472
8474 0 550624 240896 80760 186 8473
8475 0 550624 241056 80520 178 8474
8476 0 550560 241184 80280 192 8475
8477 0 550624 241344 80080 206 8476
8478 0 550688 241408 79920 282 8477
8479 0 550496 241408 79720 203 8478
8480 0 550336 241472 79520 51 8479
8481 0 550176 241632 79320 102 8480
8482 0 550080 241792 79320 163 8481
8483 0 549888 241984 79280 189 8482
8484 0 549856 242016 79240 192 8483
8485 0 549696 242176 79120 124 8484
8486 0 549504 242336 79000 240 8485
8487 0 549248 242400 79000 277 8486
8488 0 549056 242592 78960 245 8487
8489 0 548800 242624 78960 189 8488
8490 0 548608 242784 78920 284 8489
8491 0 548448 243008 78920 336 8490
8492 0 548384 243232 78760 305 8491
8493 0 548384 243456 78600 281 8492
8494 0 548384 243680 78480 160 8493
8495 0 548512 243840 78280 160 8494
8496 0 548384 244096 78240 141 8495
8497 0 548256 244320 78240 185 8496
8498 0 548096 244480 78120 181 8497
8499 0 547872 244512 78000 197 8498
8500 0 547680 244672 77840 219 8499
8501 0 547648 244832 77640 178 8500
8502 0 547616 244992 77440 124 8501
8503 0 547456 245184 77280 208 8502
8504 0 547296 245280 77040 228 8503
8505 0 547232 245440 76840 273 8504
8506 0 547264 245568 76600 229 8505
8507 0 547296 245664 76360 185 8506
8508 0 547328 245824 76160 189 8507
8509 0 547424 245920 75920 51 8508
8510 0 547424 245920 75640 200 8509
8511 0 547360 246048 75400 256 8510
8512 0 547456 246048 75120 221 8511
8513 0 547616 246048 74920 154 8512
8514 0 547680 246112 74680 178 8513
8515 0 547744 246208 74440 206 8514
8516 0 547840 246336 74240 186 8515
8517 0 548000 246496 74040 240 8516
8518 0 548160 246688 73880 178 8517
8519 0 548288 246720 73640 217 8518
8520 0 548416 246592 73400 217 8519
8521 0 548480 246592 73120 40 8520
8522 0 548544 246720 72960 166 8521
8523 0 548384 246784 72760 120 8522
8524 0 548448 246944 72560 60 8523
8525 0 548576 247104 72360 75 8524
8526 0 548704 247296 72200 156 8525
8527 0 548800 247424 71960 189 8526
8528 0 548928 247456 71720 122 8527
8529 0 549120 247552 71560 237 8528
8530 0 549184 247712 71360 301 8529
8531 0 549120 247872 71160 300 8530
8532 0 549088 247968 70920 227 8531
8533 0 549088 247872 70680 237 8532
8534 0 549056 247776 70560 257 8533
8535 0 549088 247520 70520 214 8534
8536 0 549056 247328 70360 86 8535
8537 0 548992 247104 70200 115 8536
8538 0 548896 246944 70000 120 8537
8539 0 548832 246816 69760 160 8538
8540 0 548768 246784 69480 176 8539
8541 0 548704 246784 69400 176 8540
8542 0 548768 246752 69120 209 8541
8543 0 548640 246496 69080 120 8542
8544 0 548512 246272 69080 202 8543
8545 0 548352 246048 69080 200 8544
8546 0 548160 245888 69000 217 8545
8547 0 547968 245696 68920 160 8546
8548 0 547936 245440 68880 153 8547
8549 0 547936 245184 68840 148 8548
8550 0 547904 244928 68880 134 8549
8551 0 547840 244672 68920 128 8550
8552 0 547680 244448 68920 120 8551
8553 0 547488 244256 68920 150 8552
8554 0 547456 244000 68960 64 8553
8555 0 547296 243776 69000 136 8554
8556 0 547136 243584 69080 150 8555
8557 0 547040 243328 69120 166 8556
8558 0 546880 243104 69120 178 8557
8559 0 546848 242848 69120 154 8558
8560 0 546816 242592 69120 154 8559
8561 0 546816 242336 69120 150 8560
8562 0 546880 242080 69120 128 8561
8563 0 546880 241824 69120 140 8562
8564 0 546880 241568 69200 160 8563
8565 0 546912 241376 69360 157 8564
8566 0 546912 241152 69520 164 8565
8567 0 546976 240928 69640 192 8566
8568 0 546944 240704 69520 163 8567
8569 0 546720 240576 69360 200 8568
8570 0 546496 240416 69440 136 8569
8571 0 546336 240224 69480 163 8570
8572 0 546208 240128 69680 190 8571
8573 0 546176 240096 69960 209 8572
8574 0 546144 239872 70120 136 8573
8575 0 546112 239648 70240 141 8574
8576 0 545952 239456 70360 163 8575
8577 0 545856 239232 70480 209 8576
8578 0 545888 239072 70720 226 8577
8579 0 545856 239008 70960 163 8578
8580 0 545696 238912 71200 115 8579
8581 0 545600 238752 71400 75 8580
8582 0 545600 238656 71640 153 8581
8583 0 545504 238496 71840 153 8582
8584 0 545344 238272 71920 139 8583
8585 0 545248 238016 72000 107 8584
8586 0 545152 237760 72040 160 8585
8587 0 545024 237536 72080 181 8586
8588 0 544928 237312 72200 168 8587
8589 0 544864 237088 72320 163 8588
8590 0 544832 236896 72480 148 8589
8591 0 544768 236640 72560 163 8590
8592 0 544736 236448 72760 166 8591
8593 0 544672 236256 72960 163 8592
8594 0 544576 236064 73160 175 8593
8595 0 544576 235840 73360 150 8594
8596 0 544480 235648 73560 178 8595
8597 0 544416 235456 73720 219 8596
8598 0 544320 235328 73920 172 8597
8599 0 544288 235168 74120 197 8598
8600 0 544288 235008 74320 208 8599
8601 0 544224 234848 74560 190 8600
8602 0 544128 234688 74760 154 8601
8603 0 544160 234528 74960 176 8602
8604 0 544128 234368 75160 189 8603
8605 0 544064 234176 75320 194 8604
8606 0 544000 233984 75520 210 8605
8607 0 543840 233760 75560 243 8606
8608 0 543744 233536 75640 207 8607
8609 0 543680 233280 75640 175 8608
8610 0 543648 233024 75720 178 8609
8611 0 543584 232768 75760 166 8610
8612 0 543648 232640 76000 206 8611
8613 0 543744 232512 76240 131 8612
8614 0 543712 232448 76480 128 8613
8615 0 543712 232448 76760 197 8614
8616 0 543680 232384 77000 164 8615
8617 0 543616 232352 77240 176 8616
8618 0 543680 232192 77480 181 8617
8619 0 543776 232000 77680 143 8618
8620 0 543872 231808 77840 163 8619
8621 0 543808 231616 78000 107 8620
8622 0 543680 231392 78080 98 8621
8623 0 543584 231200 78240 98 8622
8624 0 543424 231136 78440 163 8623
8625 0 543200 231136 78560 148 8624
8626 0 543008 231200 78760 164 8625
8627 0 542816 231008 78800 120 8626
8628 0 542656 230784 78840 91 8627
8629 0 542560 230528 78920 107 8628
8630 0 542400 230336 78960 226 8629
8631 0 542176 230304 79080 235 8630
8632 0 541952 230176 79080 175 8631
8633 0 541696 230048 79120 157 8632
8634 0 541472 229984 79240 120 8633
8635 0 541312 229920 79440 154 8634
8636 0 541184 229888 79680 163 8635
8637 0 541184 229888 79960 81 8636
8638 0 541056 229984 80200 166 8637
8639 0 540896 230016 80440 178 8638
8640 0 540736 230016 80680 189 8639
8641 0 540512 229984 80880 189 8640
8642 0 540384 229856 81080 181 8641
8643 0 540224 229696 81240 168 8642
8644 0 540192 229440 81280 181 8643
8645 0 540096 229216 81360 189 8644
8646 0 539936 229024 81520 205 8645
8647 0 539744 228864 81600 204 8646
8648 0 539520 228800 81760 166 8647
8649 0 539264 228768 81760 136 8648
8650 0 539008 228768 81800 136 8649
8651 0 538752 228768 81840 139 8650
8652 0 538496 228736 81920 136 8651
8653 0 538240 228640 82040 150 8652
8654 0 538208 228512 82280 181 8653
8655 0 538112 228480 82520 120 8654
8656 0 538112 228320 82720 124 8655
8657 0 538080 228160 82920 128 8656
8658 0 537856 228096 83080 189 8657
8659 0 537632 228064 83200 175 8658
8660 0 537376 227936 83200 163 8659
8661 0 537120 227872 83200 175 8660
8662 0 536864 227840 83240 150 8661
8663 0 536608 227808 83280 163 8662
8664 0 536384 227840 83440 176 8663
8665 0 536224 227840 83640 141 8664
8666 0 536064 227840 83840 140 8665
8667 0 535840 227744 83960 107 8666
8668 0 535744 227584 84160 107 8667
8669 0 535648 227424 84360 154 8668
8670 0 535392 227360 84400 134 8669
8671 0 535136 227264 84440 150 8670
8672 0 534912 227232 84560 160 8671
8673 0 534656 227232 84640 140 8672
8674 0 534400 227200 84680 122 8673
8675 0 534176 227104 84760 122 8674
8676 0 533952 227072 84880 122 8675
8677 0 533728 227040 85000 128 8676
8678 0 533664 227040 85040 124 8677
8679 0 533408 227040 85040 108 8678
8680 0 533152 227104 85080 139 8679
8681 0 532960 227296 85080 140 8680
8682 0 532704 227328 85080 181 8681
8683 0 532608 227136 85280 131 8682
8684 0 532576 227168 85560 202 8683
8685 0 532416 227104 85800 154 8684
8686 0 532352 227008 86040 172 8685
8687 0 532224 226912 86240 178 8686
8688 0 532032 226912 86440 172 8687
8689 0 531776 226880 86520 124 8688
8690 0 531584 226816 86680 120 8689
8691 0 531424 226752 86920 98 8690
8692 0 531360 226720 87160 157 8691
8693 0 531200 226720 87360 160 8692
8694 0 530976 226720 87560 176 8693
8695 0 530752 226720 87720 154 8694
8696 0 530528 226752 87840 168 8695
8697 0 530272 226816 87880 166 8696
8698 0 530016 226784 87960 203 8697
8699 0 529888 226656 88160 164 8698
8700 0 529728 226496 88280 148 8699
8701 0 529568 226336 88440 178 8700
8702 0 529408 226144 88520 176 8701
8703 0 529248 226080 88720 160 8702
8704 0 529024 226080 88840 104 8703
8705 0 528864 226048 89040 122 8704
8706 0 528704 225984 89240 148 8705
8707 0 528448 225984 89320 108 8706
8708 0 528256 225920 89520 124 8707
8709 0 528064 225792 89640 107 8708
8710 0 527808 225696 89680 128 8709
8711 0 527552 225664 89760 164 8710
8712 0 527296 225696 89720 200 8711
8713 0 527072 225856 89720 131 8712
8714 0 526880 226016 89800 140 8713
8715 0 526720 226144 90000 156 8714
8716 0 526560 226272 90200 137 8715
8717 0 526400 226304 90400 128 8716
8718 0 526240 226304 90600 153 8717
8719 0 526048 226336 90760 140 8718
8720 0 525792 226240 90840 139 8719
8721 0 525536 226208 90880 124 8720
8722 0 525280 226112 90880 128 8721
8723 0 525024 226048 90880 108 8722
8724 0 524768 225984 90880 134 8723
8725 0 524512 225856 90880 124 8724
8726 0 524256 225824 90920 120 8725
8727 0 524000 225760 90960 139 8726
8728 0 523808 225696 91120 150 8727
8729 0 523584 225696 91240 131 8728
8730 0 523328 225664 91320 124 8729
8731 0 523072 225664 91360 128 8730
8732 0 522816 225696 91440 166 8731
8733 0 522560 225696 91560 140 8732
8734 0 522304 225696 91640 157 8733
8735 0 522080 225664 91800 175 8734
8736 0 521824 225696 91880 150 8735
8737 0 521568 225760 91840 150 8736
8738 0 521344 225856 91720 120 8737
8739 0 521120 225984 91600 86 8738
8740 0 520928 226112 91480 75 8739
8741 0 520704 226208 91360 150 8740
8742 0 520480 226240 91240 154 8741
8743 0 520288 226240 91040 91 8742
8744 0 520064 226240 90880 172 8743
8745 0 519872 226304 90720 136 8744
8746 0 519648 226368 90600 139 8745
8747 0 519424 226400 90440 156 8746
8748 0 519264 226400 90200 163 8747
8749 0 519104 226432 89960 163 8748
8750 0 518880 226464 89800 128 8749
8751 0 518688 226560 89640 134 8750
8752 0 518464 226560 89520 164 8751
8753 0 518272 226656 89360 157 8752
8754 0 518016 226752 89320 157 8753
8755 0 517760 226880 89360 181 8754
8756 0 517568 227072 89440 186 8755
8757 0 517440 227296 89360 197 8756
8758 0 517312 227552 89360 172 8757
8759 0 517184 227712 89200 175 8758
8760 0 516960 227840 89080 183 8759
8761 0 516832 227872 88840 204 8760
8762 0 516704 227872 88600 221 8761
8763 0 516800 227968 88360 214 8762
8764 0 516768 228000 88080 178 8763
8765 0 516800 228032 87800 176 8764
8766 0 516672 228224 87680 140 8765
8767 0 516608 228480 87640 139 8766
8768 0 516640 228640 87440 108 8767
8769 0 516512 228704 87200 102 8768
8770 0 516288 228832 87040 163 8769
8771 0 516064 228896 86920 160 8770
8772 0 515808 228928 86920 139 8771
8773 0 515552 229056 86840 156 8772
8774 0 515360 229248 86800 164 8773
8775 0 515136 229344 86680 178 8774
8776 0 514976 229504 86560 124 8775
8777 0 514912 229728 86440 157 8776
8778 0 514848 229888 86240 189 8777
8779 0 514816 230048 86040 104 8778
8780 0 514624 230112 85880 128 8779
8781 0 514432 230112 85680 32 8780
8782 0 514272 230112 85480 32 8781
8783 0 514080 230240 85320 104 8782
8784 0 513888 230304 85160 134 8783
8785 0 513760 230368 84920 143 8784
8786 0 513696 230400 84640 141 8785
8787 0 513536 230528 84440 135 8786
8788 0 513376 230560 84240 108 8787
8789 0 513184 230688 84040 143 8788
8790 0 513024 230912 83960 128 8789
8791 0 512896 231136 83960 140 8790
8792 0 512768 231360 84040 204 8791
8793 0 512608 231520 84160 178 8792
8794 0 512416 231712 84240 157 8793
8795 0 512192 231840 84200 189 8794
8796 0 511936 231872 84200 160 8795
8797 0 511680 231968 84160 172 8796
8798 0 511456 232096 84080 206 8797
8799 0 511264 232288 84120 148 8798
8800 0 511296 232480 84280 163 8799
8801 0 511296 232736 84320 150 8800
8802 0 511136 232960 84240 160 8801
8803 0 510944 233120 84160 178 8802
8804 0 510688 233056 84120 150 8803
8805 0 510432 232960 84040 81 8804
8806 0 510176 232928 84080 160 8805
8807 0 509984 233120 84000 163 8806
8808 0 509888 233344 83920 120 8807
8809 0 509920 233568 83800 107 8808
8810 0 509984 233824 83720 131 8809
8811 0 510144 234016 83680 154 8810
8812 0 510240 234240 83600 90 8811
8813 0 510304 234464 83480 32 8812
8814 0 510272 234560 83240 32 8813
8815 0 510208 234688 83000 98 8814
8816 0 510080 234816 82800 128 8815
8817 0 510048 234976 82600 98 8816
8818 0 509888 235200 82520 107 8817
8819 0 509760 235392 82360 128 8818
8820 0 509664 235616 82240 124 8819
8821 0 509472 235776 82120 172 8820
8822 0 509280 235840 81960 124 8821
8823 0 509120 235936 81760 122 8822
8824 0 508960 235968 81560 96 8823
8825 0 508864 236064 81320 137 8824
8826 0 508832 236160 81080 148 8825
8827 0 508832 236288 80840 160 8826
8828 0 508800 236320 80800 176 8827
8829 0 508704 236512 80600 181 8828
8830 0 508544 236672 80440 172 8829
8831 0 508384 236832 80320 181 8830
8832 0 508192 237024 80320 124 8831
8833 0 507936 236960 80240 137 8832
8834 0 507744 236992 80040 140 8833
8835 0 507616 237056 79800 107 8834
8836 0 507456 237152 79600 148 8835
8837 0 507328 237312 79440 175 8836
8838 0 507232 237568 79440 120 8837
8839 0 507200 237792 79320 124 8838
8840 0 507168 238048 79320 150 8839
8841 0 507264 238240 79120 143 8840
8842 0 507296 238368 78880 75 8841
8843 0 507360 238528 78680 75 8842
8844 0 507328 238624 78440 32 8843
8845 0 507168 238816 78320 40 8844
8846 0 506976 239008 78240 60 8845
8847 0 506944 239072 78160 90 8846
8848 0 506720 239168 78080 120 8847
8849 0 506496 239168 77880 122 8848
8850 0 506368 239232 77640 134 8849
8851 0 506368 239456 77440 102 8850
8852 0 506368 239712 77400 124 8851
8853 0 506368 239936 77280 143 8852
8854 0 506208 240032 77080 128 8853
8855 0 506016 240128 76920 178 8854
8856 0 505952 240160 76880 166 8855
8857 0 505728 240000 76760 139 8856
8858 0 505536 239872 76640 122 8857
8859 0 505312 239808 76520 96 8858
8860 0 505056 239776 76440 96 8859
8861 0 504800 239776 76360 75 8860
8862 0 504608 239744 76200 71 8861
8863 0 504384 239712 76080 96 8862
8864 0 504160 239680 75960 60 8863
8865 0 503968 239648 75800 64 8864
8866 0 503712 239584 75760 64 8865
8867 0 503456 239520 75680 60 8866
8868 0 503232 239488 75800 102 8867
8869 0 502976 239456 75880 81 8868
8870 0 502752 239296 75880 64 8869
8871 0 502496 239232 75880 96 8870
8872 0 502272 239136 75800 75 8871
8873 0 502016 239136 75760 80 8872
8874 0 501792 239136 75640 75 8873
8875 0 501568 239136 75520 60 8874
8876 0 501344 239232 75440 96 8875
8877 0 501120 239328 75280 108 8876
8878 0 500896 239328 75080 102 8877
8879 0 500736 239296 74880 120 8878
8880 0 500544 239264 74840 120 8879
8881 0 500288 239264 74840 96 8880
8882 0 500032 239296 74920 81 8881
8883 0 499776 239296 74920 104 8882
8884 0 499520 239264 74840 108 8883
8885 0 499264 239200 74800 98 8884
8886 0 499008 239136 74760 91 8885
8887 0 498752 239136 74760 101 8886
8888 0 498496 239104 74720 122 8887
8889 0 498272 239104 74600 122 8888
8890 0 498048 239200 74480 120 8889
8891 0 497856 239392 74480 107 8890
8892 0 497664 239488 74640 102 8891
8893 0 497408 239456 74720 101 8892
8894 0 497152 239424 74640 108 8893
8895 0 496928 239488 74520 124 8894
8896 0 496672 239584 74520 131 8895
8897 0 496448 239616 74400 101 8896
8898 0 496192 239648 74400 81 8897
8899 0 495936 239712 74280 115 8898
8900 0 495744 239712 74080 115 8899
8901 0 495584 239712 73880 104 8900
8902 0 495360 239680 73680 124 8901
8903 0 495104 239648 73600 128 8902
8904 0 495040 239648 73600 134 8903
8905 0 494784 239648 73600 128 8904
8906 0 494592 239712 73760 150 8905
8907 0 494368 239680 73880 96 8906
8908 0 494112 239680 73880 86 8907
8909 0 493856 239648 73960 102 8908
8910 0 493600 239552 73960 96 8909
8911 0 493344 239552 73960 96 8910
8912 0 493088 239552 73840 96 8911
8913 0 492864 239520 73680 91 8912
8914 0 492608 239520 73680 120 8913
8915 0 492352 239520 73640 102 8914
8916 0 492096 239552 73680 102 8915
8917 0 491840 239584 73720 122 8916
8918 0 491584 239616 73720 71 8917
8919 0 491328 239648 73680 81 8918
8920 0 491072 239648 73680 75 8919
8921 0 490880 239616 73480 96 8920
8922 0 490688 239648 73280 115 8921
8923 0 490528 239680 73080 128 8922
8924 0 490368 239712 72880 128 8923
8925 0 490144 239680 72680 120 8924
8926 0 489920 239648 72560 164 8925
8927 0 489760 239520 72400 128 8926
8928 0 489728 239488 72360 122 8927
8929 0 489664 239424 72120 122 8928
8930 0 489696 239424 71840 120 8929
8931 0 489568 239552 71640 115 8930
8932 0 489504 239584 71400 139 8931
8933 0 489280 239584 71240 210 8932
8934 0 489184 239584 71000 178 8933
8935 0 489088 239648 70760 154 8934
8936 0 488832 239680 70680 81 8935
8937 0 488576 239680 70680 108 8936
8938 0 488320 239680 70600 122 8937
8939 0 488096 239680 70480 91 8938
8940 0 487872 239744 70360 115 8939
8941 0 487712 239808 70160 96 8940
8942 0 487616 239872 69920 115 8941
8943 0 487584 239904 69640 96 8942
8944 0 487488 239968 69400 101 8943
8945 0 487456 240000 69120 115 8944
8946 0 487328 240000 68880 96 8945
8947 0 487072 240032 68800 102 8946
8948 0 486848 240032 68600 60 8947
8949 0 486592 240032 68560 108 8948
8950 0 486400 240064 68400 96 8949
8951 0 486176 240128 68280 96 8950
8952 0 485952 240224 68120 98 8951
8953 0 485792 240352 67960 101 8952
8954 0 485696 240384 67720 96 8953
8955 0 485600 240384 67440 96 8954
8956 0 485408 240384 67240 107 8955
8957 0 485184 240416 67120 81 8956
8958 0 484960 240512 67000 32 8957
8959 0 484704 240576 66880 102 8958
8960 0 484512 240672 66680 101 8959
8961 0 484480 240736 66440 81 8960
8962 0 484416 240800 66200 104 8961
8963 0 484320 240928 66000 91 8962
8964 0 484160 241088 65800 107 8963
8965 0 483904 241120 65680 91 8964
8966 0 483712 241248 65480 98 8965
8967 0 483520 241376 65320 101 8966
8968 0 483392 241504 65280 64 8967
8969 0 483392 241600 65160 80 8968
8970 0 483552 241728 65000 64 8969
8971 0 483296 241728 65000 32 8970
8972 0 483072 241760 64880 40 8971
8973 0 483104 241824 64720 60 8972
8974 0 483255 241765 64720 32 8973
8975 0 483264 241760 64680 32 8974
8976 0 483104 241824 64480 96 8975
8977 0 483072 242048 64360 81 8976
8978 0 482912 242208 64240 71 8977
8979 0 482688 242336 64200 60 8978
8980 0 482432 242464 64160 45 8979
8981 0 482240 242592 64040 60 8980
8982 0 482016 242688 63920 71 8981
8983 0 481760 242752 63800 64 8982
8984 0 481504 242784 63760 60 8983
8985 0 481280 242880 63680 80 8984
8986 0 481088 243072 63640 51 8985
8987 0 480928 243232 63520 80 8986
8988 0 480704 243296 63400 51 8987
8989 0 480480 243296 63240 60 8988
8990 0 480256 243456 63200 71 8989
8991 0 480000 243584 63120 75 8990
8992 0 479776 243616 63000 137 8991
8993 0 479552 243744 62960 98 8992
8994 0 479296 243840 62840 96 8993
8995 0 479040 243808 62760 81 8994
8996 0 478816 243744 62640 51 8995
8997 0 478752 243776 62640 64 8996
8998 0 478496 243584 62840 91 8997
8999 0 478240 243616 62880 81 8998
9000 0 478016 243744 62840 75 8999
9001 0 477760 243808 62840 51 9000
9002 0 477504 243872 62800 96 9001
9003 0 477248 244000 62880 75 9002
9004 0 476992 244064 62960 75 9003
9005 0 476736 244064 63000 75 9004
9006 0 476544 244128 63160 75 9005
9007 0 476320 244192 63320 104 9006
9008 0 476096 244192 63480 115 9007
9009 0 475904 244256 63640 86 9008
9010 0 475648 244256 63680 81 9009
9011 0 475392 244224 63720 71 9010
9012 0 475136 244224 63680 64 9011
9013 0 474880 244192 63640 60 9012
9014 0 474624 244192 63640 75 9013
9015 0 474368 244192 63600 40 9014
9016 0 474112 244192 63600 71 9015
9017 0 473856 244192 63560 71 9016
9018 0 473632 244192 63440 51 9017
9019 0 473408 244192 63320 75 9018
9020 0 473184 244224 63200 75 9019
9021 0 472960 244224 63080 91 9020
9022 0 472704 244224 63000 124 9021
9023 0 472448 244128 62960 40 9022
9024 0 472384 244224 62760 96 9023
9025 0 472208 244151 62640 -1 9024
9026 0 472082 244291 62560 -1 9025
9027 0 471443 244206 62560 -1 9026
9028 0 471000 244096 62480 -1 9027
9029 0 470688 243991 62440 -1 9028
9030 0 469880 243673 62400 -1 9029
9031 0 469761 243432 62520 -1 9030
9032 0 469505 243046 62640 -1 9031
9033 0 469361 243021 62720 -1 9032
9034 0 469440 243040 62760 60 9033
9035 0 469216 242912 62840 75 9034
9036 0 468960 242880 62840 80 9035
9037 0 468704 242944 62760 86 9036
9038 0 468448 242944 62680 40 9037
9039 0 468192 243008 62560 86 9038
9040 0 467936 243008 62480 60 9039
9041 0 467680 243008 62480 75 9040
9042 0 467424 243040 62440 60 9041
9043 0 467360 243040 62440 75 9042
9044 0 467142 242991 62360 -1 9043
9045 0 466720 242976 62320 64 9044
9046 0 466656 242944 62320 51 9045
9047 0 466400 242912 62280 80 9046
9048 0 466144 242816 62280 80 9047
9049 0 465952 242624 62280 40 9048
9050 0 465760 242464 62240 80 9049
9051 0 465536 242336 62200 75 9050
9052 0 465312 242176 62120 64 9051
9053 0 465056 242048 62080 75 9052
9054 0 464896 241856 62000 51 9053
9055 0 464672 241696 61880 75 9054
9056 0 464448 241536 61880 80 9055
9057 0 464256 241408 61720 104 9056
9058 0 464064 241280 61520 91 9057
9059 0 463936 241120 61360 75 9058
9060 0 463962 240985 61240 -1 9059
9061 0 463935 240894 61160 -1 9060
9062 0 464110 240833 61000 -1 9061
9063 0 464032 240832 60960 71 9062
9064 0 464064 240800 60920 71 9063
9065 0 464224 240576 60800 102 9064
9066 0 464352 240416 60600 120 9065
9067 0 464416 240192 60480 81 9066
9068 0 464544 240032 60280 96 9067
9069 0 464576 239808 60160 96 9068
9070 0 464544 239584 59960 98 9069
9071 0 464608 239392 59800 75 9070
9072 0 464512 239168 59640 51 9071
9073 0 464416 238944 59520 81 9072
9074 0 464224 238752 59440 81 9073
9075 0 464000 238656 59320 75 9074
9076 0 463808 238528 59200 51 9075
9077 0 463648 238368 59080 75 9076
9078 0 463456 238240 58960 86 9077
9079 0 463360 238048 58800 98 9078
9080 0 463360 237984 58760 120 9079
9081 0 463456 237728 58800 51 9080
9082 0 463552 237504 58880 71 9081
9083 0 463680 237248 58920 51 9082
9084 0 463776 236992 58880 60 9083
9085 0 463712 236800 58720 32 9084
9086 0 463680 236640 58520 86 9085
9087 0 463616 236416 58360 64 9086
9088 0 463488 236192 58280 40 9087
9089 0 463360 235968 58240 51 9088
9090 0 463328 235776 58120 51 9089
9091 0 464032 236992 58960 32 9084
9092 0 464288 236992 58920 51 9091
9093 0 464544 236992 58920 45 9092
9094 0 464576 236992 58920 51 9093
9095 0 464718.62 237000.77 58840 -1 9094
9096 0 463296 237952 58480 40 9080
9097 0 463136 237888 58240 98 9096
9098 0 462880 237792 58240 75 9097
9099 0 464768 239808 60320 122 9069
9100 0 465024 239744 60400 124 9099
9101 0 465152 239968 60520 115 9100
9102 0 465120 240224 60600 96 9101
9103 0 478720 243424 62920 32 8998
9104 0 483200 241792 64960 32 8974
9105 0 482944 241728 65000 64 9104
9106 0 489536 239488 72560 120 8928
9107 0 489280 239456 72560 75 9106
9108 0 489024 239456 72560 60 9107
9109 0 488768 239584 72560 45 9108
9110 0 488544 239744 72520 60 9109
9111 0 488352 239904 72360 51 9110
9112 0 488128 239936 72360 71 9111
9113 0 487986 239933 72440 -1 9112
9114 0 487936 239936 72480 51 9113
9115 0 487712 239968 72520 45 9114
9116 0 487488 240000 72640 64 9115
9117 0 487232 240064 72560 64 9116
9118 0 486976 240064 72520 40 9117
9119 0 486752 240128 72480 75 9118
9120 0 486656 240192 72320 96 9119
9121 0 486464 240256 72120 124 9120
9122 0 486368 240384 71920 75 9121
9123 0 486400 240512 71680 32 9122
9124 0 486368 240640 71440 32 9123
9125 0 486208 240640 71240 81 9124
9126 0 485952 240608 71240 108 9125
9127 0 485920 240608 70960 115 9126
9128 0 495040 239616 73320 135 8904
9129 0 495104 239552 73080 160 9128
9130 0 495200 239488 72840 115 9129
9131 0 495264 239392 72600 90 9130
9132 0 495264 239392 72360 90 9131
9133 0 500544 239104 74600 32 8880
9134 0 500480 238912 74400 75 9133
9135 0 500448 238848 74360 81 9134
9136 0 505888 240416 76880 96 8856
9137 0 505856 240608 76680 101 9136
9138 0 505760 240736 76480 150 9137
9139 0 505664 240928 76280 101 9138
9140 0 505568 241120 76080 120 9139
9141 0 505504 241344 75960 124 9140
9142 0 505312 241536 75960 81 9141
9143 0 505088 241696 75920 107 9142
9144 0 504928 241888 75840 150 9143
9145 0 504672 241952 75720 150 9144
9146 0 504448 242048 75600 128 9145
9147 0 504224 242080 75480 141 9146
9148 0 504000 242208 75440 128 9147
9149 0 503776 242336 75400 115 9148
9150 0 503520 242432 75400 115 9149
9151 0 503296 242560 75400 96 9150
9152 0 503072 242656 75480 124 9151
9153 0 502880 242816 75560 128 9152
9154 0 502720 242976 75680 140 9153
9155 0 502496 243104 75720 186 9154
9156 0 502304 243264 75760 148 9155
9157 0 502240 243328 75800 143 9156
9158 0 502048 243424 75600 163 9157
9159 0 501920 243392 75360 154 9158
9160 0 501760 243328 75120 122 9159
9161 0 501568 243264 74920 120 9160
9162 0 501408 243232 74720 122 9161
9163 0 501248 243200 74520 122 9162
9164 0 501056 243136 74360 150 9163
9165 0 500800 243168 74240 101 9164
9166 0 500704 243360 74080 32 9165
9167 0 500512 243456 74240 98 9166
9168 0 500320 243616 74320 122 9167
9169 0 500192 243776 74480 160 9168
9170 0 5e+05 244000 74480 154 9169
9171 0 499808 244192 74360 148 9170
9172 0 499680 244320 74160 189 9171
9173 0 499584 244320 73920 148 9172
9174 0 499456 244352 73680 131 9173
9175 0 499424 244352 73400 135 9174
9176 0 499264 244384 73200 131 9175
9177 0 499008 244480 73160 148 9176
9178 0 498784 244576 73240 131 9177
9179 0 498528 244608 73280 104 9178
9180 0 498272 244608 73360 104 9179
9181 0 498048 244608 73520 122 9180
9182 0 497792 244512 73600 124 9181
9183 0 497536 244448 73600 186 9182
9184 0 497344 244352 73440 140 9183
9185 0 497248 244288 73200 124 9184
9186 0 497344 244352 72960 131 9185
9187 0 497376 244512 72720 150 9186
9188 0 497376 244736 72600 124 9187
9189 0 497248 244960 72600 139 9188
9190 0 497024 245120 72720 140 9189
9191 0 496768 245152 72800 124 9190
9192 0 496512 245152 72840 124 9191
9193 0 496256 245152 72840 124 9192
9194 0 496000 245120 72760 124 9193
9195 0 495776 245056 72640 128 9194
9196 0 495584 245088 72440 134 9195
9197 0 495392 245088 72240 122 9196
9198 0 495136 245056 72160 137 9197
9199 0 494880 245056 72120 120 9198
9200 0 494624 245024 72080 120 9199
9201 0 494400 245152 72000 101 9200
9202 0 494176 245280 71920 81 9201
9203 0 493952 245440 71960 102 9202
9204 0 493728 245600 71960 120 9203
9205 0 493504 245728 71920 135 9204
9206 0 493344 245920 71960 163 9205
9207 0 493184 246144 71960 156 9206
9208 0 492960 246272 71880 128 9207
9209 0 492704 246272 71840 108 9208
9210 0 492448 246304 71800 86 9209
9211 0 492192 246400 71760 71 9210
9212 0 491936 246464 71760 150 9211
9213 0 491712 246560 71640 131 9212
9214 0 491616 246624 71400 45 9213
9215 0 491488 246720 71160 60 9214
9216 0 491328 246848 70960 91 9215
9217 0 491168 246880 70760 98 9216
9218 0 491008 246976 70560 136 9217
9219 0 490816 247040 70360 120 9218
9220 0 490624 247136 70200 115 9219
9221 0 490368 247168 70160 86 9220
9222 0 490144 247328 70040 141 9221
9223 0 489920 247424 69920 96 9222
9224 0 489696 247488 69760 104 9223
9225 0 489472 247616 69680 139 9224
9226 0 489280 247808 69640 135 9225
9227 0 489120 248032 69600 71 9226
9228 0 488928 248192 69560 141 9227
9229 0 488736 248384 69560 135 9228
9230 0 488608 248608 69640 90 9229
9231 0 488384 248768 69720 98 9230
9232 0 488192 248992 69720 136 9231
9233 0 487968 249184 69680 135 9232
9234 0 487776 249312 69480 128 9233
9235 0 487520 249408 69400 135 9234
9236 0 487296 249536 69320 122 9235
9237 0 487072 249664 69160 102 9236
9238 0 486880 249824 69080 108 9237
9239 0 486656 249920 69000 98 9238
9240 0 486464 250080 68920 51 9239
9241 0 486272 250272 68840 80 9240
9242 0 486016 250304 68840 120 9241
9243 0 485760 250400 68800 124 9242
9244 0 485504 250400 68880 150 9243
9245 0 485248 250432 68880 197 9244
9246 0 485216 250464 68880 181 9245
9247 0 484992 250336 68880 86 9246
9248 0 484768 250208 68880 75 9247
9249 0 484512 250144 68800 91 9248
9250 0 484256 250144 68800 91 9249
9251 0 484000 250144 68760 96 9250
9252 0 483776 250144 68640 71 9251
9253 0 483520 250144 68600 75 9252
9254 0 483264 250144 68560 32 9253
9255 0 483104 250368 68400 32 9254
9256 0 482848 250272 68360 154 9255
9257 0 482624 250304 68160 160 9256
9258 0 482464 250368 67960 75 9257
9259 0 482208 250432 67960 51 9258
9260 0 482048 250560 67960 60 9259
9261 0 482048 250656 68200 32 9260
9262 0 482112 250912 68200 51 9261
9263 0 481920 251104 68200 40 9262
9264 0 481728 251264 68160 60 9263
9265 0 481504 251456 68120 60 9264
9266 0 481408 251616 67920 81 9265
9267 0 481248 251776 67800 51 9266
9268 0 481024 251968 67800 75 9267
9269 0 481024 252192 67600 64 9268
9270 0 480992 252352 67400 45 9269
9271 0 480928 252544 67240 71 9270
9272 0 480736 252704 67120 81 9271
9273 0 480544 252864 67000 51 9272
9274 0 480288 252992 66960 75 9273
9275 0 480064 253152 66880 71 9274
9276 0 479840 253280 66840 102 9275
9277 0 479648 253472 66840 91 9276
9278 0 479488 253664 67000 81 9277
9279 0 479232 253760 67080 51 9278
9280 0 479040 253920 67160 90 9279
9281 0 478816 254048 67240 81 9280
9282 0 478592 254176 67160 124 9281
9283 0 478432 254368 67040 51 9282
9284 0 477627 254979 66920 -1 9283
9285 0 477472 255136 66920 75 9284
9286 0 477344 255360 67000 75 9285
9287 0 477120 255552 67000 80 9286
9288 0 476928 255712 66960 75 9287
9289 0 476736 255872 66880 51 9288
9290 0 476512 256032 66760 51 9289
9291 0 476320 256192 66680 80 9290
9292 0 476160 256384 66560 71 9291
9293 0 476000 256608 66520 86 9292
9294 0 475872 256832 66520 80 9293
9295 0 475840 257088 66520 80 9294
9296 0 475712 257344 66560 60 9295
9297 0 475584 257600 66600 81 9296
9298 0 475392 257792 66560 64 9297
9299 0 475200 257984 66560 60 9298
9300 0 474976 258112 66560 75 9299
9301 0 474720 258176 66560 75 9300
9302 0 474464 258208 66560 60 9301
9303 0 474208 258240 66600 64 9302
9304 0 473952 258272 66600 51 9303
9305 0 473696 258336 66680 91 9304
9306 0 473504 258496 66720 80 9305
9307 0 473344 258720 66680 86 9306
9308 0 473152 258944 66720 81 9307
9309 0 473152 259040 66960 81 9308
9310 0 473152 259104 67240 98 9309
9311 0 472992 259264 67360 75 9310
9312 0 472768 259392 67480 128 9311
9313 0 472608 259232 67640 86 9312
9314 0 472384 259232 67760 90 9313
9315 0 472128 259232 67800 86 9314
9316 0 471872 259200 67840 104 9315
9317 0 471616 259136 67920 128 9316
9318 0 471392 259104 68080 64 9317
9319 0 471200 259072 68280 60 9318
9320 0 471040 259040 68480 60 9319
9321 0 470912 258944 68680 60 9320
9322 0 470752 258880 68920 75 9321
9323 0 470592 258912 69160 75 9322
9324 0 470432 259008 69400 75 9323
9325 0 470272 259040 69640 75 9324
9326 0 470144 259136 69880 71 9325
9327 0 470080 259232 70120 96 9326
9328 0 469984 259264 70400 64 9327
9329 0 469888 259264 70640 90 9328
9330 0 469856 259328 70920 71 9329
9331 0 469824 259360 71200 96 9330
9332 0 469792 259360 71480 90 9331
9333 0 469760 259424 71760 75 9332
9334 0 469856 259552 71960 71 9333
9335 0 469888 259648 72200 71 9334
9336 0 470048 259840 72240 75 9335
9337 0 470240 259744 72160 124 9336
9338 0 470129 259822 72560 -1 9337
9339 0 470236 259892 72760 -1 9338
9340 0 470306 260081 72880 -1 9339
9341 0 470432 260192 73000 81 9340
9342 0 470624 260384 73120 71 9341
9343 0 470880 260448 73200 120 9342
9344 0 470880 260672 73360 104 9343
9345 0 471040 260832 73200 40 9344
9346 0 471200 261056 73200 51 9345
9347 0 471392 261216 73080 40 9346
9348 0 471648 261312 73120 51 9347
9349 0 471904 261376 73160 60 9348
9350 0 472128 261408 73040 32 9349
9351 0 472352 261568 73000 45 9350
9352 0 472512 261728 73120 40 9351
9353 0 472608 261952 73240 40 9352
9354 0 472640 261952 73240 40 9353
9355 0 478400 254400 67040 32 9283
9356 0 481792 250560 67920 81 9260
9357 0 481568 250528 67800 75 9356
9358 0 481312 250432 67720 98 9357
9359 0 481120 250272 67640 86 9358
9360 0 481056 250048 67480 45 9359
9361 0 481056 250016 67440 45 9360
9362 0 481042 249944 67280 -1 9361
9363 0 480975 249861 67200 -1 9362
9364 0 480776 249831 67080 -1 9363
9365 0 480602 249932 66960 -1 9364
9366 0 480320 250016 67000 51 9365
9367 0 480064 250112 66960 40 9366
9368 0 479840 250208 66880 51 9367
9369 0 479584 250304 66840 60 9368
9370 0 479328 250368 66760 71 9369
9371 0 479072 250400 66680 75 9370
9372 0 478848 250464 66520 60 9371
9373 0 478650 250492 66400 -1 9372
9374 0 478496 250496 66360 51 9373
9375 0 478336 250464 66240 71 9374
9376 0 478112 250432 66120 75 9375
9377 0 477888 250496 66000 51 9376
9378 0 477632 250560 65960 51 9377
9379 0 477408 250624 65840 51 9378
9380 0 477152 250624 65800 45 9379
9381 0 476896 250592 65720 40 9380
9382 0 476672 250496 65640 60 9381
9383 0 476448 250464 65520 101 9382
9384 0 476224 250528 65400 75 9383
9385 0 475968 250496 65320 75 9384
9386 0 475712 250528 65280 75 9385
9387 0 475456 250560 65240 75 9386
9388 0 475200 250560 65240 75 9387
9389 0 474944 250624 65200 75 9388
9390 0 474720 250656 65080 104 9389
9391 0 474464 250720 65040 91 9390
9392 0 474208 250720 65080 51 9391
9393 0 473952 250688 65080 51 9392
9394 0 473696 250752 65080 40 9393
9395 0 473440 250848 65080 71 9394
9396 0 473216 250944 65000 51 9395
9397 0 472960 251040 64920 80 9396
9398 0 472736 251136 64800 75 9397
9399 0 472480 251200 64680 64 9398
9400 0 472224 251200 64600 64 9399
9401 0 471968 251168 64560 64 9400
9402 0 471776 251072 64400 75 9401
9403 0 471552 251040 64280 64 9402
9404 0 471296 251008 64160 64 9403
9405 0 471040 251008 64120 51 9404
9406 0 470784 251008 64000 75 9405
9407 0 470528 251040 63920 75 9406
9408 0 470304 251136 63840 40 9407
9409 0 470048 251168 63760 40 9408
9410 0 469792 251200 63680 64 9409
9411 0 469536 251264 63600 71 9410
9412 0 469280 251360 63600 60 9411
9413 0 469024 251392 63600 71 9412
9414 0 468768 251488 63560 60 9413
9415 0 468576 251680 63520 60 9414
9416 0 468352 251840 63440 91 9415
9417 0 468224 252096 63400 60 9416
9418 0 468096 252288 63280 75 9417
9419 0 467936 252480 63240 80 9418
9420 0 467712 252672 63240 40 9419
9421 0 467520 252832 63200 64 9420
9422 0 467296 253024 63200 45 9421
9423 0 467040 253088 63160 64 9422
9424 0 466615 253235 63040 -1 9423
9425 0 466477 253270 62920 -1 9424
9426 0 466178 253272 62760 -1 9425
9427 0 466067 253285 62680 -1 9426
9428 0 484992 250624 68840 96 9246
9429 0 484800 250816 68800 115 9428
9430 0 484640 250976 68680 90 9429
9431 0 484608 251136 68480 102 9430
9432 0 484608 251360 68320 139 9431
9433 0 484608 251584 68120 96 9432
9434 0 484608 251808 68000 60 9433
9435 0 484576 252000 67840 71 9434
9436 0 484480 252160 67640 80 9435
9437 0 484448 252352 67480 75 9436
9438 0 484288 252544 67360 102 9437
9439 0 484128 252704 67200 80 9438
9440 0 484064 252960 67120 51 9439
9441 0 483936 253184 67040 51 9440
9442 0 483776 253344 66920 32 9441
9443 0 483680 253504 66880 32 9442
9444 0 483638 253589 66840 -1 9443
9445 0 483328 253760 66840 51 9444
9446 0 483104 253920 66840 80 9445
9447 0 482912 254112 66720 75 9446
9448 0 482752 254304 66560 104 9447
9449 0 482720 254432 66320 96 9448
9450 0 482624 254560 66120 101 9449
9451 0 482752 254752 65920 108 9450
9452 0 482784 254944 65760 80 9451
9453 0 482752 255168 65600 107 9452
9454 0 482688 255392 65480 102 9453
9455 0 482528 255584 65400 128 9454
9456 0 482400 255808 65360 102 9455
9457 0 482240 256000 65280 124 9456
9458 0 482304 256224 65160 80 9457
9459 0 482304 256448 65040 51 9458
9460 0 482240 256672 64920 60 9459
9461 0 482048 256832 64960 102 9460
9462 0 481824 257024 64960 40 9461
9463 0 481632 257216 64880 98 9462
9464 0 481600 257376 64680 86 9463
9465 0 481600 257632 64640 80 9464
9466 0 481632 257888 64560 75 9465
9467 0 481632 258144 64480 91 9466
9468 0 481472 258336 64440 86 9467
9469 0 481344 258560 64400 107 9468
9470 0 481088 258656 64360 120 9469
9471 0 480928 258848 64280 51 9470
9472 0 480704 258944 64160 75 9471
9473 0 480480 259040 64040 86 9472
9474 0 480224 259168 63960 80 9473
9475 0 480164 259278 63880 -1 9474
9476 0 502272 243520 76000 96 9157
9477 0 502240 243680 76200 71 9476
9478 0 502144 243872 76400 64 9477
9479 0 502112 244064 76600 45 9478
9480 0 501984 244224 76760 51 9479
9481 0 501824 244384 76880 45 9480
9482 0 501632 244576 76960 75 9481
9483 0 501600 244832 77040 51 9482
9484 0 501472 245056 77120 51 9483
9485 0 501472 245280 77280 60 9484
9486 0 501536 245472 77440 71 9485
9487 0 501632 245632 77640 71 9486
9488 0 501728 245664 77920 90 9487
9489 0 501888 245792 78120 45 9488
9490 0 502112 245888 78240 32 9489
9491 0 502336 245920 78400 51 9490
9492 0 502432 246048 78640 60 9491
9493 0 502496 246208 78840 75 9492
9494 0 502592 246336 79040 75 9493
9495 0 502560 246432 79280 32 9494
9496 0 502528 246368 79360 32 9495
9497 0 502528 246368 79400 51 9496
9498 0 502720 246464 79560 86 9497
9499 0 502944 246560 79640 40 9498
9500 0 502976 246784 79800 32 9499
9501 0 507168 239072 78080 101 8847
9502 0 507360 239040 78400 32 9501
9503 0 507456 238976 78240 32 9502
9504 0 507392 239136 77960 107 9501
9505 0 507616 239264 78040 64 9504
9506 0 507680 239264 78120 32 9505
9507 0 507872 239328 78280 32 9506
9508 0 507904 239392 78280 32 9507
9509 0 507840 239072 78160 64 9506
9510 0 508000 238912 78280 104 9509
9511 0 507936 238848 78520 120 9510
9512 0 507712 238944 78560 120 9511
9513 0 508576 236096 80560 32 8828
9514 0 508416 236128 81000 32 9513
9515 0 532768 227200 85720 124 8684
9516 0 532928 227200 85920 81 9515
9517 0 533152 227008 85880 135 9516
9518 0 533280 226912 85680 136 9517
9519 0 533344 226912 85640 128 9518
9520 0 533824 227040 85240 96 8678
9521 0 533952 226912 85480 86 9520
9522 0 534112 226688 85480 32 9521
9523 0 534176 226784 85440 32 9522
9524 0 543136 230880 78600 32 8625
9525 0 543168 230784 78840 32 9524
9526 0 543136 231008 79080 32 9525
9527 0 546368 240192 70120 163 8573
9528 0 546592 240192 70240 172 9527
9529 0 546752 240320 70440 51 9528
9530 0 546784 240576 70480 32 9529
9531 0 546784 240608 70440 45 9530
9532 0 548800 246784 69120 200 8541
9533 0 548928 246944 68920 80 9532
9534 0 549056 247104 68720 128 9533
9535 0 549152 247232 68520 124 9534
9536 0 549184 247328 68280 81 9535
9537 0 549184 247360 68000 90 9536
9538 0 549184 247360 67720 86 9537
9539 0 549280 247232 67520 128 9538
9540 0 549408 247200 67280 81 9539
9541 0 549536 247296 67040 120 9540
9542 0 549632 247456 66840 104 9541
9543 0 549792 247616 66640 128 9542
9544 0 549920 247648 66400 136 9543
9545 0 549984 247680 66120 64 9544
9546 0 550144 247680 65920 75 9545
9547 0 550304 247776 65680 139 9546
9548 0 550432 247904 65480 135 9547
9549 0 550592 248064 65280 81 9548
9550 0 550720 248288 65120 120 9549
9551 0 550720 248512 65000 124 9550
9552 0 550624 248768 64960 120 9551
9553 0 550464 248960 64920 124 9552
9554 0 550336 249152 64760 107 9553
9555 0 550304 249344 64560 176 9554
9556 0 550336 249504 64360 128 9555
9557 0 550336 249696 64160 91 9556
9558 0 550336 249920 64040 80 9557
9559 0 550336 250144 63920 75 9558
9560 0 550272 250368 63800 102 9559
9561 0 550240 250528 63600 124 9560
9562 0 550240 250688 63400 104 9561
9563 0 550240 250848 63200 98 9562
9564 0 550176 251008 63000 102 9563
9565 0 550112 251168 62760 102 9564
9566 0 549984 251328 62560 64 9565
9567 0 549824 251424 62360 128 9566
9568 0 549632 251424 62160 115 9567
9569 0 549472 251488 61920 86 9568
9570 0 549408 251520 61680 143 9569
9571 0 549472 251552 61440 128 9570
9572 0 549568 251616 61200 160 9571
9573 0 549568 251648 60920 128 9572
9574 0 549504 251680 60640 139 9573
9575 0 549280 251808 60560 164 9574
9576 0 549152 252032 60600 200 9575
9577 0 548896 252096 60480 80 9576
9578 0 548672 252192 60320 96 9577
9579 0 548544 252320 60320 80 9578
9580 0 548384 252544 60360 40 9579
9581 0 548256 252768 60440 107 9580
9582 0 548096 252992 60440 107 9581
9583 0 548032 253248 60440 75 9582
9584 0 547904 253472 60440 80 9583
9585 0 547872 253728 60400 81 9584
9586 0 547840 253984 60400 80 9585
9587 0 547840 254240 60360 80 9586
9588 0 547840 254496 60360 75 9587
9589 0 547776 254752 60360 80 9588
9590 0 547712 255008 60360 80 9589
9591 0 547648 255264 60360 102 9590
9592 0 547584 255520 60360 104 9591
9593 0 547456 255776 60360 80 9592
9594 0 547456 256032 60360 75 9593
9595 0 547456 256288 60360 80 9594
9596 0 547424 256544 60400 124 9595
9597 0 547424 256800 60400 120 9596
9598 0 547424 257056 60440 60 9597
9599 0 547456 257312 60520 40 9598
9600 0 547488 257568 60560 40 9599
9601 0 547520 257824 60640 75 9600
9602 0 547520 258080 60640 51 9601
9603 0 547488 258304 60760 80 9602
9604 0 547424 258560 60800 98 9603
9605 0 547360 258816 60920 156 9604
9606 0 547360 259040 61040 136 9605
9607 0 547200 259232 61080 107 9606
9608 0 547168 259488 61120 108 9607
9609 0 547232 259744 61200 104 9608
9610 0 547296 259968 61320 122 9609
9611 0 547328 260224 61360 102 9610
9612 0 547360 260480 61400 128 9611
9613 0 547424 260736 61440 124 9612
9614 0 547424 260832 61440 128 9613
9615 0 547456 261088 61440 120 9614
9616 0 547456 261344 61440 81 9615
9617 0 547488 261600 61400 81 9616
9618 0 547424 261856 61360 60 9617
9619 0 547584 262048 61240 71 9618
9620 0 547744 262240 61120 71 9619
9621 0 547744 262496 61080 64 9620
9622 0 547680 262752 60960 40 9621
9623 0 547648 263008 60920 86 9622
9624 0 547584 263264 60840 96 9623
9625 0 547552 263520 60760 124 9624
9626 0 547584 263744 60600 124 9625
9627 0 547616 264000 60560 164 9626
9628 0 547456 264128 60600 124 9627
9629 0 547510 263940 60280 -1 9628
9630 0 547538 263988 60160 -1 9629
9631 0 547522 264048 60040 -1 9630
9632 0 547200 261824 61240 45 9618
9633 0 546976 261856 61080 45 9632
9634 0 546816 261984 60880 45 9633
9635 0 546784 262016 60840 40 9634
9636 0 547680 260832 61520 91 9614
9637 0 547936 260736 61520 178 9636
9638 0 548064 260512 61440 124 9637
9639 0 547936 260320 61320 136 9638
9640 0 547904 260064 61240 102 9639
9641 0 547872 259808 61160 81 9640
9642 0 547840 259552 61080 104 9641
9643 0 547936 259360 60920 108 9642
9644 0 548128 259168 60800 71 9643
9645 0 548352 259008 60800 40 9644
9646 0 548576 258880 60800 51 9645
9647 0 548800 258784 60720 32 9646
9648 0 548960 258624 60560 40 9647
9649 0 548992 258592 60520 32 9648
9650 0 548384 252160 60160 45 9579
9651 0 548288 252256 59880 32 9650
9652 0 548192 252192 59640 75 9651
9653 0 548000 252128 59440 154 9652
9654 0 547936 252192 59200 148 9653
9655 0 548032 252064 59000 148 9654
9656 0 548288 252064 58920 136 9655
9657 0 548448 251968 58720 137 9656
9658 0 548608 251968 58520 91 9657
9659 0 548768 251872 58320 81 9658
9660 0 548768 251776 58040 120 9659
9661 0 548704 251648 57800 172 9660
9662 0 548672 251392 57760 124 9661
9663 0 548704 251136 57680 102 9662
9664 0 548736 250880 57600 96 9663
9665 0 548896 250656 57600 91 9664
9666 0 549056 250432 57560 101 9665
9667 0 549312 250368 57520 75 9666
9668 0 549568 250336 57480 108 9667
9669 0 549824 250304 57360 163 9668
9670 0 549984 250272 57120 139 9669
9671 0 550208 250240 56960 75 9670
9672 0 550272 250176 56800 32 9671
9673 0 549824 251680 61200 90 9572
9674 0 550080 251744 61280 32 9673
9675 0 550336 251712 61360 51 9674
9676 0 550592 251712 61400 60 9675
9677 0 550848 251616 61320 120 9676
9678 0 551008 251648 61080 98 9677
9679 0 551008 251872 60920 75 9678
9680 0 551040 251968 60960 32 9679
9681 0 549280 247904 70480 226 8534
9682 0 549536 247968 70480 202 9681
9683 0 549760 248128 70400 242 9682
9684 0 549952 248160 70240 189 9683
9685 0 550112 248256 70040 194 9684
9686 0 550272 248352 69840 186 9685
9687 0 550272 248448 69600 200 9686
9688 0 550272 248608 69360 234 9687
9689 0 550304 248768 69160 208 9688
9690 0 550464 248896 68960 108 9689
9691 0 550528 249056 68720 230 9690
9692 0 550688 249216 68520 221 9691
9693 0 550912 249312 68400 246 9692
9694 0 551168 249408 68280 271 9693
9695 0 551360 249440 68120 276 9694
9696 0 551616 249408 68040 263 9695
9697 0 551840 249344 67920 239 9696
9698 0 552000 249184 67760 178 9697
9699 0 552160 249024 67600 153 9698
9700 0 552320 248864 67400 122 9699
9701 0 552448 248768 67200 235 9700
9702 0 552640 248832 67040 181 9701
9703 0 552864 248960 66880 156 9702
9704 0 553120 249024 66800 200 9703
9705 0 553376 249088 66720 258 9704
9706 0 553600 249088 66600 270 9705
9707 0 553824 249120 66480 256 9706
9708 0 554016 249088 66320 256 9707
9709 0 554176 248896 66200 230 9708
9710 0 554304 248800 65960 153 9709
9711 0 554464 248800 65760 81 9710
9712 0 554560 248672 65520 71 9711
9713 0 554688 248544 65400 120 9712
9714 0 554720 248672 65160 181 9713
9715 0 554720 248704 65120 192 9714
9716 0 554848 248864 64960 226 9715
9717 0 555040 248960 64800 259 9716
9718 0 555104 248800 64600 204 9717
9719 0 555104 248672 64360 240 9718
9720 0 555264 248576 64160 163 9719
9721 0 555456 248544 64000 214 9720
9722 0 555616 248576 63800 200 9721
9723 0 555808 248640 63600 229 9722
9724 0 556032 248640 63440 256 9723
9725 0 556224 248672 63280 253 9724
9726 0 556352 248704 63040 210 9725
9727 0 556416 248800 62800 96 9726
9728 0 556576 248896 62600 107 9727
9729 0 556736 248896 62360 153 9728
9730 0 556928 248800 62200 128 9729
9731 0 557056 248800 61960 150 9730
9732 0 557184 248832 61720 176 9731
9733 0 557248 248832 61440 160 9732
9734 0 557344 248768 61200 218 9733
9735 0 557472 248672 61000 236 9734
9736 0 557600 248544 60760 178 9735
9737 0 557696 248416 60560 175 9736
9738 0 557792 248256 60360 166 9737
9739 0 557920 248064 60200 163 9738
9740 0 557952 247904 60000 176 9739
9741 0 558048 247776 59800 202 9740
9742 0 558240 247680 59640 189 9741
9743 0 558464 247680 59440 256 9742
9744 0 558720 247648 59360 275 9743
9745 0 558944 247712 59240 294 9744
9746 0 559136 247904 59120 242 9745
9747 0 559328 248032 59000 254 9746
9748 0 559552 248096 58880 295 9747
9749 0 559680 248192 58640 257 9748
9750 0 559744 248256 58400 274 9749
9751 0 559808 248256 58120 249 9750
9752 0 560000 248320 57960 286 9751
9753 0 560224 248288 57840 254 9752
9754 0 560480 248224 57840 160 9753
9755 0 560736 248320 57840 197 9754
9756 0 560960 248512 57840 178 9755
9757 0 561152 248704 57840 185 9756
9758 0 561344 248896 57800 207 9757
9759 0 561568 248960 57680 206 9758
9760 0 561760 249088 57520 256 9759
9761 0 561952 249152 57320 200 9760
9762 0 562176 249216 57200 181 9761
9763 0 562272 249312 57200 122 9762
9764 0 562432 249152 57040 206 9763
9765 0 562656 249056 56920 202 9764
9766 0 562880 249024 56800 197 9765
9767 0 563072 249056 56640 207 9766
9768 0 563328 249120 56520 197 9767
9769 0 563584 249184 56440 200 9768
9770 0 563808 249184 56320 178 9769
9771 0 564032 249216 56200 175 9770
9772 0 564288 249248 56120 217 9771
9773 0 564480 249408 56040 208 9772
9774 0 564672 249408 55840 214 9773
9775 0 564928 249504 55800 196 9774
9776 0 565152 249664 55720 139 9775
9777 0 565408 249728 55680 134 9776
9778 0 565632 249728 55480 175 9777
9779 0 565760 249824 55280 166 9778
9780 0 565952 249856 55080 141 9779
9781 0 566144 249920 54880 164 9780
9782 0 566240 249984 54760 218 9781
9783 0 566304 250048 54520 190 9782
9784 0 566464 250048 54320 150 9783
9785 0 566560 250080 54080 178 9784
9786 0 566688 250240 53920 178 9785
9787 0 566944 250368 53880 134 9786
9788 0 567168 250432 53760 122 9787
9789 0 567200 250464 53720 108 9788
9790 0 567296 250272 53560 128 9789
9791 0 567296 250016 53440 175 9790
9792 0 567424 249984 53200 60 9791
9793 0 567584 249952 53000 81 9792
9794 0 567744 249888 52760 120 9793
9795 0 567872 249792 52560 206 9794
9796 0 568000 249728 52320 214 9795
9797 0 568128 249728 52080 200 9796
9798 0 568224 249728 51840 176 9797
9799 0 568256 249696 51560 190 9798
9800 0 568416 249696 51320 160 9799
9801 0 568576 249696 51120 128 9800
9802 0 568768 249760 50920 75 9801
9803 0 568800 249792 50640 185 9802
9804 0 568864 249760 50400 168 9803
9805 0 568928 249856 50160 154 9804
9806 0 568960 249952 49920 194 9805
9807 0 569024 250016 49680 210 9806
9808 0 569056 250144 49440 210 9807
9809 0 569024 250272 49200 178 9808
9810 0 569280 250240 49200 226 9809
9811 0 569504 250112 49280 226 9810
9812 0 569696 249952 49360 175 9811
9813 0 569952 249824 49320 150 9812
9814 0 570208 249792 49200 137 9813
9815 0 570432 249824 49160 124 9814
9816 0 570727 249780 49080 74 9815
9817 0 569025 250227 48760 -1 9816
9818 0 568977 250291 48720 -1 9817
9819 0 570116 249890 48680 -1 9818
9820 0 570356 249679 48600 -1 9819
9821 0 570072 249824 48600 100 9820
9822 0 570112 249824 48560 120 9821
9823 0 570176 249792 48320 122 9822
9824 0 570080 249728 48080 104 9823
9825 0 570144 249888 47880 150 9824
9826 0 570240 250048 47680 136 9825
9827 0 570368 250208 47520 208 9826
9828 0 570560 250400 47400 175 9827
9829 0 570816 250496 47400 128 9828
9830 0 570944 250624 47200 168 9829
9831 0 571104 250784 47080 107 9830
9832 0 571328 250912 46920 154 9831
9833 0 571488 250912 46720 197 9832
9834 0 571712 250976 46560 175 9833
9835 0 571872 251136 46360 136 9834
9836 0 572032 251296 46200 124 9835
9837 0 572224 251424 46000 128 9836
9838 0 572384 251584 45840 150 9837
9839 0 572608 251616 45680 160 9838
9840 0 572768 251584 45440 91 9839
9841 0 572928 251456 45240 96 9840
9842 0 573024 251456 45000 122 9841
9843 0 573184 251424 44800 148 9842
9844 0 573344 251456 44600 148 9843
9845 0 573408 251360 44360 148 9844
9846 0 573536 251296 44120 150 9845
9847 0 573600 251232 43880 124 9846
9848 0 573728 251136 43680 90 9847
9849 0 573792 251072 43440 64 9848
9850 0 573888 250912 43240 107 9849
9851 0 574080 250976 43080 175 9850
9852 0 574240 251040 42880 108 9851
9853 0 574432 250880 42760 181 9852
9854 0 574688 250784 42720 143 9853
9855 0 574944 250784 42720 160 9854
9856 0 575200 250720 42720 140 9855
9857 0 575168 250656 42240 32 9856
9858 0 575232 250688 42000 60 9857
9859 0 575296 250784 41760 175 9858
9860 0 575328 250848 41520 148 9859
9861 0 575456 250944 41320 124 9860
9862 0 575520 251008 41080 154 9861
9863 0 575392 251040 40840 75 9862
9864 0 575296 251136 40600 102 9863
9865 0 575232 251264 40360 101 9864
9866 0 575264 251360 40120 163 9865
9867 0 575232 251392 39840 190 9866
9868 0 575264 251488 39560 156 9867
9869 0 575328 251520 39320 148 9868
9870 0 575456 251584 39080 135 9869
9871 0 575488 251552 38800 164 9870
9872 0 575584 251584 38560 148 9871
9873 0 575680 251488 38320 122 9872
9874 0 575776 251456 38040 185 9873
9875 0 575936 251360 37840 156 9874
9876 0 576096 251296 37640 75 9875
9877 0 576160 251168 37320 32 9876
9878 0 576288 250912 37240 98 9877
9879 0 576352 250688 37080 140 9878
9880 0 576512 250624 36880 107 9879
9881 0 576736 250528 36720 75 9880
9882 0 576992 250528 36640 120 9881
9883 0 577248 250496 36520 120 9882
9884 0 577504 250464 36440 120 9883
9885 0 577728 250464 36280 108 9884
9886 0 577984 250432 36200 128 9885
9887 0 578208 250400 36080 102 9886
9888 0 578464 250432 36000 163 9887
9889 0 578688 250336 35920 163 9888
9890 0 578944 250304 35920 136 9889
9891 0 579200 250176 35920 131 9890
9892 0 579456 250112 36040 124 9891
9893 0 579712 250080 36040 71 9892
9894 0 579968 250080 36040 80 9893
9895 0 580128 249984 35840 115 9894
9896 0 580224 249856 35640 32 9895
9897 0 580224 249664 35440 140 9896
9898 0 580384 249536 35240 154 9897
9899 0 580512 249440 35000 128 9898
9900 0 580640 249216 34920 150 9899
9901 0 580768 249056 34720 175 9900
9902 0 580960 248896 34640 150 9901
9903 0 581120 248704 34520 107 9902
9904 0 581344 248512 34520 150 9903
9905 0 581504 248352 34400 175 9904
9906 0 581632 248224 34200 150 9905
9907 0 581792 248096 34000 120 9906
9908 0 582016 248032 33880 124 9907
9909 0 582240 247936 33760 141 9908
9910 0 582432 247808 33560 124 9909
9911 0 582656 247680 33440 108 9910
9912 0 582784 247520 33280 120 9911
9913 0 582944 247360 33160 137 9912
9914 0 583168 247232 33000 164 9913
9915 0 583392 247104 32920 217 9914
9916 0 583488 246880 32800 209 9915
9917 0 583680 246688 32680 128 9916
9918 0 583808 246464 32560 135 9917
9919 0 583968 246336 32400 120 9918
9920 0 584128 246176 32280 120 9919
9921 0 584288 246016 32080 81 9920
9922 0 584448 245856 31960 107 9921
9923 0 584608 245728 31800 128 9922
9924 0 584800 245664 31600 154 9923
9925 0 584864 245600 31520 108 9924
9926 0 584864 245344 31560 40 9925
9927 0 584992 245120 31560 91 9926
9928 0 585248 245056 31640 102 9927
9929 0 585504 244992 31560 124 9928
9930 0 585760 244992 31480 150 9929
9931 0 585984 244928 31320 32 9930
9932 0 586144 244800 31120 32 9931
9933 0 586304 244800 30920 128 9932
9934 0 586496 244736 30720 101 9933
9935 0 586688 244704 30520 60 9934
9936 0 586848 244640 30280 107 9935
9937 0 586784 244480 30040 102 9936
9938 0 586592 244288 29960 75 9937
9939 0 586528 244128 29760 108 9938
9940 0 586432 243904 29600 107 9939
9941 0 586304 243712 29480 98 9940
9942 0 586240 243552 29280 71 9941
9943 0 586144 243296 29240 96 9942
9944 0 586112 243040 29240 80 9943
9945 0 586080 242784 29200 75 9944
9946 0 586112 242528 29160 96 9945
9947 0 586112 242272 29160 91 9946
9948 0 586176 242016 29160 86 9947
9949 0 586336 241824 29080 51 9948
9950 0 586496 241696 28880 122 9949
9951 0 586656 241664 28680 122 9950
9952 0 586848 241568 28480 104 9951
9953 0 587072 241440 28360 104 9952
9954 0 587232 241312 28200 91 9953
9955 0 587392 241312 28000 115 9954
9956 0 587552 241344 27800 45 9955
9957 0 587584 241344 27520 32 9956
9958 0 587616 241344 27240 60 9957
9959 0 587456 241376 27000 64 9958
9960 0 587328 241376 26760 32 9959
9961 0 587168 241440 26560 71 9960
9962 0 587008 241600 26440 32 9961
9963 0 586880 241792 26320 32 9962
9964 0 586752 241920 26240 32 9963
9965 0 586720 241946 26120 -1 9964
9966 0 586560 242048 26040 51 9965
9967 0 586432 242208 25880 60 9966
9968 0 586208 242272 25720 51 9967
9969 0 586016 242272 25520 32 9968
9970 0 585920 242272 25440 32 9969
9971 0 585916 242325 25320 -1 9970
9972 0 585894 242331 25120 -1 9971
9973 0 585961 242302 25000 -1 9972
9974 0 585977 242377 24800 -1 9973
9975 0 585984 242208 24720 102 9974
9976 0 586048 241984 24560 75 9975
9977 0 585984 241888 24320 64 9976
9978 0 585856 241792 24120 71 9977
9979 0 585824 241600 23920 75 9978
9980 0 585824 241408 23720 75 9979
9981 0 585856 241216 23560 86 9980
9982 0 585952 241024 23360 71 9981
9983 0 586048 240928 23120 75 9982
9984 0 586080 240928 23080 71 9983
9985 0 586147 240991 22920 -1 9984
9986 0 586150 240991 22800 -1 9985
9987 0 586151 241056 22680 -1 9986
9988 0 586048 241024 22600 60 9987
9989 0 586016 240992 22320 96 9988
9990 0 586016 240800 22120 71 9989
9991 0 585920 240576 22040 71 9990
9992 0 585888 240352 21920 71 9991
9993 0 585760 240128 21840 75 9992
9994 0 585696 240096 21840 75 9993
9995 0 585714 239925 21720 -1 9994
9996 0 585686 239740 21680 -1 9995
9997 0 585715 239734 21640 -1 9996
9998 0 585687 239657 21600 -1 9997
9999 0 585664 239552 21600 40 9998
10000 0 585568 239328 21480 75 9999
10001 0 585504 239104 21320 75 10000
10002 0 585472 238912 21160 75 10001
10003 0 585472 238688 21000 51 10002
10004 0 585504 238496 20840 60 10003
10005 0 585632 238304 20720 51 10004
10006 0 585760 238112 20560 75 10005
10007 0 585856 237920 20360 124 10006
10008 0 585920 237760 20160 108 10007
10009 0 585952 237600 19920 96 10008
10010 0 586016 237440 19680 75 10009
10011 0 586080 237280 19480 81 10010
10012 0 586080 237120 19280 80 10011
10013 0 586048 236896 19160 80 10012
10014 0 585952 236736 18960 80 10013
10015 0 585888 236544 18800 80 10014
10016 0 585824 236384 18600 98 10015
10017 0 585824 236160 18400 64 10016
10018 0 585728 236000 18200 45 10017
10019 0 585696 236000 17920 71 10018
10020 0 585696 236064 17640 128 10019
10021 0 585824 236160 17440 108 10020
10022 0 585920 236192 17200 91 10021
10023 0 586080 236064 17040 75 10022
10024 0 586208 235840 17000 136 10023
10025 0 586240 235712 16760 128 10024
10026 0 586272 235488 16880 98 10025
10027 0 586464 235296 16920 107 10026
10028 0 586624 235104 17000 90 10027
10029 0 586880 234976 17000 45 10028
10030 0 587008 235200 17000 81 10029
10031 0 586880 235424 16920 51 10030
10032 0 584864 245696 31280 80 9925
10033 0 584864 245792 31040 71 10032
10034 0 584960 245952 30840 51 10033
10035 0 585088 246112 30640 51 10034
10036 0 585184 246336 30480 60 10035
10037 0 585248 246560 30360 75 10036
10038 0 585248 246784 30240 75 10037
10039 0 585344 246944 30040 51 10038
10040 0 585323 247092 29840 -1 10039
10041 0 585462 247192 29680 -1 10040
10042 0 585519 247158 29480 -1 10041
10043 0 585672 247099 29360 -1 10042
10044 0 585792 247008 29360 75 10043
10045 0 586016 246880 29200 81 10044
10046 0 586240 246784 29120 81 10045
10047 0 586496 246752 29040 75 10046
10048 0 586752 246720 29040 80 10047
10049 0 587008 246624 29040 80 10048
10050 0 587232 246496 29080 80 10049
10051 0 587488 246464 29160 75 10050
10052 0 587744 246496 29160 80 10051
10053 0 587968 246464 29320 120 10052
10054 0 588192 246336 29320 45 10053
10055 0 588448 246336 29400 75 10054
10056 0 588704 246336 29440 86 10055
10057 0 588960 246336 29520 75 10056
10058 0 589216 246400 29600 71 10057
10059 0 589440 246496 29680 75 10058
10060 0 589696 246560 29760 51 10059
10061 0 589952 246560 29800 51 10060
10062 0 590208 246592 29800 86 10061
10063 0 590464 246528 29720 101 10062
10064 0 590656 246368 29640 75 10063
10065 0 590848 246176 29600 75 10064
10066 0 591008 245984 29520 86 10065
10067 0 591072 245728 29400 75 10066
10068 0 591104 245472 29280 80 10067
10069 0 591232 245216 29280 60 10068
10070 0 591392 245024 29360 81 10069
10071 0 591520 244800 29360 91 10070
10072 0 591616 244544 29360 101 10071
10073 0 591680 244288 29280 80 10072
10074 0 591808 244064 29280 91 10073
10075 0 591968 243936 29120 71 10074
10076 0 592096 243744 28960 91 10075
10077 0 592192 243584 28760 122 10076
10078 0 592320 243424 28600 60 10077
10079 0 592448 243264 28440 51 10078
10080 0 592576 243072 28240 81 10079
10081 0 592608 242912 28040 107 10080
10082 0 592704 242880 27800 75 10081
10083 0 592768 242976 27560 60 10082
10084 0 592800 243072 27320 75 10083
10085 0 592768 243232 27080 102 10084
10086 0 592672 243424 26880 107 10085
10087 0 592544 243584 26720 96 10086
10088 0 592448 243776 26560 51 10087
10089 0 592320 244000 26400 51 10088
10090 0 592256 244256 26280 51 10089
10091 0 592160 244480 26160 45 10090
10092 0 592096 244608 26080 40 10091
10093 0 581632 248256 34600 128 9905
10094 0 581792 248224 34800 64 10093
10095 0 581952 248096 34960 75 10094
10096 0 582208 248032 35040 75 10095
10097 0 582464 247936 35000 40 10096
10098 0 582592 247904 35000 40 10097
10099 0 580544 249600 35440 51 9898
10100 0 580672 249472 35640 51 10099
10101 0 580640 249504 35920 71 10100
10102 0 580576 249600 35920 60 10101
10103 0 575552 251776 38360 64 9872
10104 0 575424 251936 38160 60 10103
10105 0 575264 252096 37960 51 10104
10106 0 575232 252288 37760 71 10105
10107 0 575168 252480 37600 75 10106
10108 0 575104 252704 37480 104 10107
10109 0 574944 252864 37280 80 10108
10110 0 574816 253024 37120 60 10109
10111 0 574784 253184 36920 51 10110
10112 0 574848 253408 36800 102 10111
10113 0 574944 253600 36640 128 10112
10114 0 575104 253760 36480 81 10113
10115 0 575136 253920 36280 120 10114
10116 0 575200 254080 36080 71 10115
10117 0 575264 254240 35840 101 10116
10118 0 575328 254400 35600 120 10117
10119 0 575328 254560 35360 104 10118
10120 0 575264 254624 35120 108 10119
10121 0 575264 254624 34840 64 10120
10122 0 575232 254624 34560 45 10121
10123 0 575239 254617 34400 -1 10122
10124 0 575252 254674 34280 -1 10123
10125 0 575311 254650 34160 -1 10124
10126 0 575302 254684 34040 -1 10125
10127 0 575362 254753 33840 -1 10126
10128 0 575351 254769 33680 -1 10127
10129 0 575360 254752 33560 64 10128
10130 0 575424 254848 33320 122 10129
10131 0 575424 254944 33080 108 10130
10132 0 575424 254912 32800 64 10131
10133 0 575360 254944 32520 60 10132
10134 0 575424 254944 32240 64 10133
10135 0 575488 254880 32000 81 10134
10136 0 575616 254848 31760 64 10135
10137 0 575648 254880 31480 96 10136
10138 0 575712 254976 31240 96 10137
10139 0 575808 255072 31000 81 10138
10140 0 575936 255200 30800 81 10139
10141 0 576032 255360 30600 75 10140
10142 0 576160 255488 30400 98 10141
10143 0 576288 255616 30200 120 10142
10144 0 576448 255584 30000 108 10143
10145 0 576512 255456 29760 75 10144
10146 0 576544 255264 29560 102 10145
10147 0 576480 255072 29360 75 10146
10148 0 576448 254912 29160 60 10147
10149 0 576320 254752 28960 81 10148
10150 0 576192 254592 28760 98 10149
10151 0 576064 254464 28560 71 10150
10152 0 575968 254304 28360 64 10151
10153 0 575878 254222 28160 -1 10152
10154 0 575780 254176 28000 -1 10153
10155 0 575648 254176 27840 51 10154
10156 0 575584 254176 27760 71 10155
10157 0 575424 254240 27520 75 10156
10158 0 575296 254368 27320 98 10157
10159 0 575168 254496 27120 98 10158
10160 0 575168 254624 26880 122 10159
10161 0 575104 254848 26720 102 10160
10162 0 575008 255008 26520 80 10161
10163 0 574912 255232 26400 51 10162
10164 0 574848 255424 26240 45 10163
10165 0 574784 255584 26040 60 10164
10166 0 574784 255712 25800 81 10165
10167 0 574688 255808 25560 107 10166
10168 0 574688 255904 25320 102 10167
10169 0 574656 255968 25080 108 10168
10170 0 574592 256000 24800 101 10169
10171 0 574592 255840 24600 107 10170
10172 0 574496 255744 24360 101 10171
10173 0 574560 255584 24160 75 10172
10174 0 574624 255456 23920 86 10173
10175 0 574688 255264 23760 51 10174
10176 0 574720 255040 23640 51 10175
10177 0 574816 254848 23440 81 10176
10178 0 574976 254720 23240 32 10177
10179 0 575168 254656 23040 40 10178
10180 0 575360 254528 22880 75 10179
10181 0 575552 254592 22720 104 10180
10182 0 575744 254656 22520 75 10181
10183 0 576000 254592 22400 104 10182
10184 0 576096 254432 22200 128 10183
10185 0 576160 254272 22000 108 10184
10186 0 576128 254241 21880 -1 10185
10187 0 575424 250560 42720 134 9856
10188 0 575680 250528 42720 104 10187
10189 0 575936 250432 42720 80 10188
10190 0 576160 250304 42680 75 10189
10191 0 576416 250240 42680 102 10190
10192 0 576672 250112 42680 80 10191
10193 0 576896 249984 42640 98 10192
10194 0 577088 249856 42480 71 10193
10195 0 577312 249760 42360 98 10194
10196 0 577504 249632 42160 108 10195
10197 0 577696 249600 42000 81 10196
10198 0 577888 249568 41800 75 10197
10199 0 578112 249568 41680 86 10198
10200 0 578304 249536 41520 60 10199
10201 0 578528 249536 41400 96 10200
10202 0 578752 249536 41280 98 10201
10203 0 579008 249472 41200 91 10202
10204 0 579264 249568 41200 101 10203
10205 0 579520 249472 41200 163 10204
10206 0 579712 249280 41200 81 10205
10207 0 579904 249088 41200 160 10206
10208 0 580096 248928 41240 148 10207
10209 0 580224 248704 41200 80 10208
10210 0 580384 248512 41120 75 10209
10211 0 580544 248320 41040 90 10210
10212 0 580768 248192 41040 81 10211
10213 0 581024 248128 41080 71 10212
10214 0 581280 248128 41120 102 10213
10215 0 581536 248128 41200 75 10214
10216 0 581760 248128 41320 64 10215
10217 0 582016 248128 41360 75 10216
10218 0 582272 248160 41440 64 10217
10219 0 582528 248160 41520 81 10218
10220 0 582784 248256 41520 98 10219
10221 0 583040 248320 41520 86 10220
10222 0 583296 248448 41520 102 10221
10223 0 583552 248512 41480 96 10222
10224 0 583808 248544 41400 75 10223
10225 0 584064 248544 41360 102 10224
10226 0 584320 248512 41240 120 10225
10227 0 584512 248480 41040 40 10226
10228 0 584736 248480 40880 75 10227
10229 0 584896 248480 40680 101 10228
10230 0 585056 248448 40440 75 10229
10231 0 585216 248416 40240 81 10230
10232 0 585376 248416 40040 64 10231
10233 0 585600 248480 39880 71 10232
10234 0 585856 248480 39840 60 10233
10235 0 586112 248480 39720 101 10234
10236 0 586368 248512 39720 60 10235
10237 0 586624 248608 39680 51 10236
10238 0 586816 248736 39560 64 10237
10239 0 587040 248896 39560 45 10238
10240 0 587264 249056 39480 75 10239
10241 0 587520 249120 39480 81 10240
10242 0 587776 249248 39520 136 10241
10243 0 588032 249312 39600 101 10242
10244 0 588288 249344 39600 32 10243
10245 0 588416 249568 39520 32 10244
10246 0 588512 249696 39280 101 10245
10247 0 588640 249856 39120 115 10246
10248 0 588896 249856 39120 91 10247
10249 0 589120 249888 39000 71 10248
10250 0 589376 249984 39000 60 10249
10251 0 589568 250144 38960 51 10250
10252 0 589824 250240 38960 51 10251
10253 0 590048 250400 38880 75 10252
10254 0 590304 250432 38840 75 10253
10255 0 590560 250528 38800 80 10254
10256 0 590816 250624 38720 60 10255
10257 0 591008 250688 38560 86 10256
10258 0 591200 250816 38360 75 10257
10259 0 591424 250880 38240 75 10258
10260 0 591520 251008 38040 71 10259
10261 0 591557 251063 37920 -1 10260
10262 0 591565 251067 37760 -1 10261
10263 0 588512 250080 39040 40 10247
10264 0 588352 250272 39000 40 10263
10265 0 588288 250368 39000 32 10264
10266 0 569952 249824 48720 40 9821
10267 0 571170 249715 48960 -1 9816
10268 0 571539 249613 48880 -1 10267
10269 0 567424 250592 53720 120 9789
10270 0 567616 250784 53720 131 10269
10271 0 567744 251040 53640 164 10270
10272 0 567776 251296 53560 128 10271
10273 0 567744 251552 53440 107 10272
10274 0 567744 251808 53320 124 10273
10275 0 567904 252000 53200 60 10274
10276 0 568064 252160 53040 32 10275
10277 0 568192 252384 52880 122 10276
10278 0 568320 252544 52720 148 10277
10279 0 568416 252800 52640 160 10278
10280 0 568448 252864 52640 143 10279
10281 0 568576 252896 52400 102 10280
10282 0 568768 253056 52240 150 10281
10283 0 568960 253216 52200 183 10282
10284 0 569184 253376 52240 183 10283
10285 0 569280 253600 52160 120 10284
10286 0 569280 253856 52120 166 10285
10287 0 569440 253984 51960 135 10286
10288 0 569632 254144 51880 115 10287
10289 0 569824 254272 51760 124 10288
10290 0 570016 254432 51600 107 10289
10291 0 570272 254528 51480 128 10290
10292 0 570432 254656 51320 104 10291
10293 0 570624 254816 51200 136 10292
10294 0 570720 255040 51080 90 10293
10295 0 570880 255264 51000 40 10294
10296 0 571040 255424 50840 107 10295
10297 0 571168 255648 50720 120 10296
10298 0 571328 255808 50520 120 10297
10299 0 571424 255968 50320 107 10298
10300 0 571520 256160 50160 128 10299
10301 0 571680 256320 50040 163 10300
10302 0 571840 256480 49880 181 10301
10303 0 572064 256640 49840 166 10302
10304 0 572256 256800 49800 166 10303
10305 0 572480 256928 49800 115 10304
10306 0 572704 257056 49760 120 10305
10307 0 572928 257184 49760 122 10306
10308 0 573184 257248 49760 122 10307
10309 0 573408 257408 49760 139 10308
10310 0 573600 257600 49680 107 10309
10311 0 573728 257824 49640 120 10310
10312 0 573856 258048 49640 86 10311
10313 0 573920 258304 49640 75 10312
10314 0 573888 258528 49520 75 10313
10315 0 573728 258720 49480 120 10314
10316 0 573600 258912 49360 124 10315
10317 0 573472 259104 49200 150 10316
10318 0 573280 259104 49000 90 10317
10319 0 573152 259040 48840 40 10318
10320 0 573143 259061 48800 -1 10319
10321 0 573266 259035 48720 -1 10320
10322 0 573642 258814 48680 -1 10321
10323 0 573720 258820 48640 -1 10322
10324 0 573958 258780 48600 -1 10323
10325 0 574058 258729 48520 -1 10324
10326 0 573946 258545 48000 -1 10325
10327 0 574358 258854 47880 -1 10326
10328 0 574368 258816 47840 60 10327
10329 0 574432 258848 47840 71 10328
10330 0 574560 259072 47800 96 10329
10331 0 574688 259264 47680 120 10330
10332 0 574720 259520 47680 120 10331
10333 0 574816 259776 47640 148 10332
10334 0 574976 259904 47480 200 10333
10335 0 574944 259936 47480 194 10334
10336 0 574784 260160 47360 134 10335
10337 0 574592 260384 47320 120 10336
10338 0 574560 260640 47320 102 10337
10339 0 574496 260896 47320 120 10338
10340 0 574464 261152 47320 71 10339
10341 0 574464 261408 47320 115 10340
10342 0 574496 261664 47280 107 10341
10343 0 574528 261920 47240 107 10342
10344 0 574624 262112 47080 120 10343
10345 0 574720 262336 46960 120 10344
10346 0 574848 262560 46920 98 10345
10347 0 575040 262784 46920 120 10346
10348 0 575136 263008 46840 81 10347
10349 0 575232 263264 46840 160 10348
10350 0 575136 263520 46880 134 10349
10351 0 575136 263776 46960 122 10350
10352 0 575072 264032 47080 91 10351
10353 0 574976 264256 47160 154 10352
10354 0 574784 264416 47240 107 10353
10355 0 574560 264576 47240 60 10354
10356 0 574432 264736 47240 51 10355
10357 0 574400 264992 47200 64 10356
10358 0 574432 265248 47120 175 10357
10359 0 574432 265504 47120 160 10358
10360 0 574240 265696 47200 115 10359
10361 0 573984 265824 47200 108 10360
10362 0 573760 265952 47240 124 10361
10363 0 573536 266144 47240 102 10362
10364 0 573344 266336 47280 81 10363
10365 0 573152 266560 47280 120 10364
10366 0 572960 266720 47240 86 10365
10367 0 572768 266880 47200 98 10366
10368 0 572544 267040 47200 102 10367
10369 0 572352 267200 47120 124 10368
10370 0 572160 267360 47080 86 10369
10371 0 571968 267552 47080 81 10370
10372 0 571776 267744 47040 81 10371
10373 0 571584 267936 47040 107 10372
10374 0 571328 267968 47040 122 10373
10375 0 571136 267936 47200 124 10374
10376 0 570880 268000 47160 51 10375
10377 0 570656 268096 47080 80 10376
10378 0 570464 268256 47040 107 10377
10379 0 570208 268320 46960 101 10378
10380 0 569952 268352 46960 75 10379
10381 0 569696 268352 46960 60 10380
10382 0 569440 268352 46960 86 10381
10383 0 569184 268416 46960 163 10382
10384 0 568992 268224 47040 122 10383
10385 0 568736 268160 47080 137 10384
10386 0 568480 268192 47080 131 10385
10387 0 568288 268384 47040 98 10386
10388 0 568032 268480 47040 32 10387
10389 0 571328 268192 47160 75 10374
10390 0 571264 268384 47360 120 10389
10391 0 571296 268576 47520 75 10390
10392 0 571328 268800 47640 98 10391
10393 0 574752 264768 47440 32 10355
10394 0 574784 264800 47360 32 10393
10395 0 575232 259968 47440 91 10334
10396 0 575456 260096 47440 71 10395
10397 0 575648 260288 47480 71 10396
10398 0 575872 260448 47480 60 10397
10399 0 576096 260576 47480 60 10398
10400 0 576320 260704 47400 71 10399
10401 0 576512 260864 47320 51 10400
10402 0 576704 260992 47200 32 10401
10403 0 576928 261120 47160 75 10402
10404 0 577184 261120 47160 108 10403
10405 0 577440 261184 47240 134 10404
10406 0 577696 261184 47240 124 10405
10407 0 577952 261312 47200 64 10406
10408 0 578208 261440 47200 71 10407
10409 0 578432 261600 47200 60 10408
10410 0 578656 261728 47240 75 10409
10411 0 578912 261824 47240 60 10410
10412 0 579136 261952 47240 80 10411
10413 0 579360 262080 47160 107 10412
10414 0 579552 262208 47040 139 10413
10415 0 579776 262304 46960 120 10414
10416 0 580000 262368 46840 108 10415
10417 0 580256 262464 46760 108 10416
10418 0 580448 262496 46680 150 10417
10419 0 580672 262592 46560 164 10418
10420 0 580864 262752 46520 128 10419
10421 0 581056 262944 46440 80 10420
10422 0 581248 263136 46360 80 10421
10423 0 581440 263328 46320 60 10422
10424 0 581632 263488 46280 51 10423
10425 0 581856 263648 46160 51 10424
10426 0 582112 263776 46080 71 10425
10427 0 582368 263904 46040 75 10426
10428 0 582624 263968 46000 102 10427
10429 0 582880 264032 46000 124 10428
10430 0 583136 264096 45920 186 10429
10431 0 583392 264128 45880 176 10430
10432 0 583648 264096 45800 108 10431
10433 0 583904 264128 45800 86 10432
10434 0 584160 264128 45720 75 10433
10435 0 584416 264128 45720 81 10434
10436 0 584640 264128 45560 96 10435
10437 0 584896 264096 45680 32 10436
10438 0 584928 264032 45720 32 10437
10439 0 584736 264192 45720 81 10438
10440 0 584992 264192 45640 98 10439
10441 0 585248 264064 45560 98 10440
10442 0 585504 264096 45520 60 10441
10443 0 585728 264192 45440 60 10442
10444 0 585984 264288 45360 71 10443
10445 0 586176 264448 45320 81 10444
10446 0 586336 264672 45280 75 10445
10447 0 586432 264832 45200 40 10446
10448 0 580544 262272 46800 75 10418
10449 0 580544 262016 46840 45 10448
10450 0 580576 261760 46840 32 10449
10451 0 580576 261728 46840 32 10450
10452 0 568480 253120 52640 124 10280
10453 0 568544 253344 52800 154 10452
10454 0 568640 253472 53000 124 10453
10455 0 568704 253536 53240 40 10454
10456 0 568864 253696 53400 107 10455
10457 0 568896 253728 53440 90 10456
10458 0 569056 253760 53240 32 10457
10459 0 569056 253760 53200 32 10458
10460 0 568928 253952 53040 32 10459
10461 0 568928 253952 53000 32 10460
10462 0 569248 253696 53040 32 10459
10463 0 569408 253696 52840 98 10462
10464 0 569056 253856 53640 64 10457
10465 0 569088 253856 53680 51 10464
10466 0 568928 253952 53880 90 10465
10467 0 568768 253952 54080 32 10466
10468 0 568608 253920 54280 71 10467
10469 0 568448 253792 54480 102 10468
10470 0 568224 253664 54640 60 10469
10471 0 568032 253536 54840 81 10470
10472 0 567808 253536 55040 71 10471
10473 0 567584 253504 55160 75 10472
10474 0 567360 253504 55280 81 10473
10475 0 567200 253568 55480 75 10474
10476 0 567040 253696 55680 86 10475
10477 0 566880 253856 55800 71 10476
10478 0 566688 253984 55960 86 10477
10479 0 566432 254048 55960 51 10478
10480 0 566208 254240 55960 122 10479
10481 0 565984 254304 56080 154 10480
10482 0 565728 254336 56120 136 10481
10483 0 565632 254400 56360 124 10482
10484 0 565728 254656 56400 81 10483
10485 0 565696 254848 56560 71 10484
10486 0 565664 254752 56760 107 10485
10487 0 569312 253856 53840 32 10465
10488 0 569472 253792 54040 64 10487
10489 0 569632 253760 54280 45 10488
10490 0 569792 253760 54480 75 10489
10491 0 569920 253792 54720 32 10490
10492 0 570016 253792 54960 45 10491
10493 0 570176 253792 55160 128 10492
10494 0 570176 253856 55440 139 10493
10495 0 570240 253888 55680 154 10494
10496 0 570336 253952 55920 124 10495
10497 0 570432 254048 56160 150 10496
10498 0 570464 254048 56200 135 10497
10499 0 566400 250112 54920 160 9782
10500 0 566560 250176 55120 192 10499
10501 0 566784 250048 55160 217 10500
10502 0 566944 249952 54920 120 10501
10503 0 567040 249920 54680 71 10502
10504 0 567136 249728 54480 32 10503
10505 0 567072 249696 54480 32 10504
10506 0 562080 249504 57200 32 9763
10507 0 562144 249760 57160 51 10506
10508 0 562272 249984 57120 40 10507
10509 0 562272 250240 57120 40 10508
10510 0 562336 250400 57320 32 10509
10511 0 562336 250560 57520 71 10510
10512 0 562336 250720 57760 131 10511
10513 0 562336 250912 57960 75 10512
10514 0 562176 251072 58120 51 10513
10515 0 561984 251264 58240 75 10514
10516 0 561856 251424 58440 107 10515
10517 0 561824 251616 58600 86 10516
10518 0 561728 251840 58680 86 10517
10519 0 561600 252032 58840 51 10518
10520 0 561504 252288 58880 80 10519
10521 0 561312 252480 58960 51 10520
10522 0 561056 252544 58960 32 10521
10523 0 561024 252544 58960 32 10522
10524 0 554464 248640 65120 80 9715
10525 0 554208 248640 65160 104 10524
10526 0 553952 248576 65160 64 10525
10527 0 554080 248352 65320 101 10526
10528 0 554112 248224 65360 32 10527
10529 0 554816 248320 65360 135 9713
10530 0 554816 248064 65360 134 10529
10531 0 554976 247872 65440 115 10530
10532 0 555200 247744 65480 143 10531
10533 0 555456 247680 65480 175 10532
10534 0 555712 247648 65480 183 10533
10535 0 555968 247584 65400 128 10534
10536 0 556224 247584 65360 156 10535
10537 0 556480 247584 65360 163 10536
10538 0 556736 247616 65280 139 10537
10539 0 556992 247616 65280 102 10538
10540 0 557248 247616 65280 136 10539
10541 0 557504 247648 65320 153 10540
10542 0 557760 247680 65360 150 10541
10543 0 558016 247712 65360 128 10542
10544 0 558272 247776 65400 139 10543
10545 0 558528 247808 65360 136 10544
10546 0 558752 247872 65240 124 10545
10547 0 558976 247904 65080 131 10546
10548 0 559200 247904 64960 163 10547
10549 0 559392 247872 64800 150 10548
10550 0 559648 247808 64720 128 10549
10551 0 559840 247680 64600 124 10550
10552 0 560096 247680 64600 120 10551
10553 0 560352 247648 64600 120 10552
10554 0 560608 247648 64600 136 10553
10555 0 560864 247648 64600 153 10554
10556 0 561088 247744 64520 120 10555
10557 0 561344 247840 64400 120 10556
10558 0 561568 247968 64280 137 10557
10559 0 561792 248096 64200 135 10558
10560 0 562016 248192 64120 156 10559
10561 0 562272 248288 64080 136 10560
10562 0 562528 248288 64080 124 10561
10563 0 562784 248416 64120 141 10562
10564 0 563040 248512 64160 163 10563
10565 0 563296 248576 64200 107 10564
10566 0 563552 248640 64200 115 10565
10567 0 563808 248608 64160 128 10566
10568 0 564032 248608 64000 143 10567
10569 0 564192 248768 63880 190 10568
10570 0 564224 248768 63600 178 10569
10571 0 564000 248672 63520 178 10570
10572 0 563776 248672 63320 124 10571
10573 0 563520 248704 63240 164 10572
10574 0 563856 248880 63000 -1 10573
10575 0 564369 248851 62840 -1 10574
10576 0 564632 248997 62520 -1 10575
10577 0 565223 248761 62520 -1 10576
10578 0 565408 248768 62440 98 10577
10579 0 565632 248640 62400 143 10578
10580 0 565824 248608 62240 134 10579
10581 0 566016 248544 62040 164 10580
10582 0 566208 248512 61880 178 10581
10583 0 566240 248480 61600 137 10582
10584 0 566368 248352 61400 181 10583
10585 0 566560 248224 61200 189 10584
10586 0 566688 248128 61000 217 10585
10587 0 566880 248000 60880 200 10586
10588 0 567136 247968 60800 163 10587
10589 0 567392 247936 60800 135 10588
10590 0 567648 247936 60760 124 10589
10591 0 567840 247808 60600 64 10590
10592 0 568096 247712 60520 107 10591
10593 0 568224 247584 60320 128 10592
10594 0 568384 247424 60200 163 10593
10595 0 568512 247200 60120 139 10594
10596 0 568736 247136 60120 51 10595
10597 0 568681 246512 59960 -1 10596
10598 0 568958 246258 59760 -1 10597
10599 0 569088 246112 59760 128 10598
10600 0 569120 246048 59520 137 10599
10601 0 569280 245920 59320 122 10600
10602 0 569376 245696 59240 124 10601
10603 0 569568 245536 59160 160 10602
10604 0 569792 245408 59120 107 10603
10605 0 569920 245184 59040 115 10604
10606 0 570112 244992 58960 122 10605
10607 0 570240 244800 58840 175 10606
10608 0 570432 244640 58720 115 10607
10609 0 570624 244544 58520 122 10608
10610 0 570848 244384 58480 124 10609
10611 0 571008 244192 58440 157 10610
10612 0 571264 244064 58440 120 10611
[truncated: 79,113 more chars]
