# Supplementary material for: Connectomics Analysis Reveals First-, Second-, and Third-Order Thermosensory and Hygrosensory Neurons in the Adult Drosophila Brain
Source: Curr Biol. 2020 Aug 17;30(16):3167–3182.e4. doi: 10.1016/j.cub.2020.06.028 (PMC7443704; doi:10.1016/j.cub.2020.06.028)
Supplement: Data S1. Skeletons and Meshes, Related to STAR Methods — marin2020-skeletons contains files describing the morphology of each neuron in this study (in FAFB14 space, .swc format). glomeruli_meshes contains the glomerular meshes (in FAFB14 space, .stl format). neuropil_meshes contains the glomerular meshes (in FAFB14 space, .stl format). [file mmc5.zip › VP_SI/marin2020-skeletons/9740174.swc]

# SWC format file
# based on specifications at http://www.neuronland.org/NLMorphologyConverter/MorphologyFormats/SWC/Spec.html
# Created by nat::write.neuron.swc
# PointNo Label X Y Z Radius Parent 
1 0 643276 264055.12 38160 3466 -1
2 0 643068 264263.12 38240 -1 1
3 0 643004 264183.12 38600 -1 2
4 0 642924 263975.12 38960 -1 3
5 0 642764 263719.12 39280 -1 4
6 0 642604 263447.12 39600 -1 5
7 0 642540 263287.12 39960 -1 6
8 0 642364 263143.12 40400 -1 7
9 0 642028 262791.12 40760 -1 8
10 0 641604 262535.06 41160 -1 9
11 0 641436 261783.06 41320 -1 10
12 0 641288 261079.2 41440 -1 11
13 0 641944 258575.2 41920 -1 12
14 0 642088 258479.2 42320 -1 13
15 0 642056 258639.2 42800 -1 14
16 0 641896 259439.2 43120 -1 15
17 0 641136 260223.2 43520 -1 16
18 0 640936 260231.2 43960 -1 17
19 0 640648 260191.2 44480 -1 18
20 0 640732 260135.14 45200 -1 19
21 0 639172 260615.14 45280 -1 20
22 0 638072 261703.06 45320 -1 21
23 0 637852 263287.34 46120 -1 22
24 0 637460 263431.34 46680 -1 23
25 0 637604 262551.34 47400 -1 24
26 0 636952 263055.28 48280 -1 25
27 0 637064 264175.28 48440 -1 26
28 0 637376 265527.28 49560 -1 27
29 0 637292 265399.22 49760 -1 28
30 0 636236 265847.22 49800 -1 29
31 0 635676 265903.22 50360 -1 30
32 0 635188 265959.22 50800 -1 31
33 0 634788 266455.22 51160 -1 32
34 0 634612 266591.22 51480 -1 33
35 0 634484 266647.22 51760 -1 34
36 0 634300 266639.22 52040 -1 35
37 0 634204 266639.22 52320 -1 36
38 0 634180 266727.22 52640 -1 37
39 0 633972 266911.22 53040 -1 38
40 0 634036 266791.22 53320 -1 39
41 0 633988 266839.22 53640 -1 40
42 0 633868 266935.22 53960 -1 41
43 0 633864 266719.12 54360 -1 42
44 0 634136 267431.12 54720 -1 43
45 0 634176 268079.12 55080 -1 44
46 0 634064 268599.12 55440 -1 45
47 0 634000 268871.12 55920 -1 46
48 0 633720 268959.12 56320 -1 47
49 0 633416 269151.12 56640 -1 48
50 0 633456 269151.12 56960 -1 49
51 0 633520 269247.12 57080 -1 50
52 0 633452 269151.06 57320 -1 51
53 0 633548 269351.06 57640 -1 52
54 0 633508 269551.06 57960 -1 53
55 0 633436 269751.06 58240 -1 54
56 0 633492 270007.06 58560 -1 55
57 0 633516 270095.06 58800 -1 56
58 0 633692 270151.06 59080 -1 57
59 0 633788 270335.06 59560 -1 58
60 0 634348 270631.06 59880 -1 59
61 0 634160 270927.22 60160 -1 60
62 0 633768 271159.22 60480 -1 61
63 0 633272 271383.22 60840 -1 62
64 0 632776 271503.22 61320 -1 63
65 0 632124 271367.12 61840 -1 64
66 0 631492 271055.12 62280 -1 65
67 0 631244 270799.12 62640 -1 66
68 0 630620 270343.12 63000 -1 67
69 0 630164 270391.12 63320 -1 68
70 0 629868 269759.12 63840 -1 69
71 0 629748 269191.12 64080 -1 70
72 0 629500 269103.12 64200 -1 71
73 0 629356 269247.12 64360 -1 72
74 0 629075.2 269247 64440 -1 73
75 0 629264 268719.06 64360 -1 74
76 0 628792 270039.06 64560 -1 74
77 0 628440 270887.06 65000 -1 76
78 0 628128 271095.06 65240 -1 77
79 0 627436 271711.06 65360 -1 78
80 0 626276 272727.06 65320 -1 79
81 0 625164 273759.06 64960 -1 80
82 0 624152 273599.34 64520 -1 81
83 0 623552 273743.34 64360 -1 82
84 0 623064 273887.34 64200 -1 83
85 0 621564 274575.28 64120 -1 84
86 0 619464 274375.22 64200 -1 85
87 0 617508 274111.12 64320 -1 86
88 0 615892 273895.12 64400 -1 87
89 0 615380 273935.12 64600 -1 88
90 0 614552 273927.06 64640 -1 89
91 0 613840 273103.06 65000 -1 90
92 0 613460 272839.12 65400 -1 91
93 0 613252 272487.12 65520 -1 92
94 0 612612 272023.12 65600 -1 93
95 0 612052 271799.12 65480 -1 94
96 0 611668 271623.12 65080 -1 95
97 0 611188 271767.12 64680 -1 96
98 0 610836 271463.12 64480 -1 97
99 0 609785.3 271585.66 64440 -1 98
100 0 610620 270999.28 64400 -1 99
101 0 610884 269655.12 64280 -1 100
102 0 610873.25 269454.22 64160 -1 101
103 0 610773.6 269745.47 64000 -1 102
104 0 610810.4 269831.22 63840 -1 103
105 0 610997.7 269915.22 63680 -1 104
106 0 610919.94 269868.6 63480 -1 105
107 0 611100.1 269682.03 63320 -1 106
108 0 611775.9 268868.34 63200 -1 107
109 0 612143.25 269177.9 63080 -1 108
110 0 612202.25 269331.22 62960 -1 109
111 0 612363.6 269514.97 62840 -1 110
112 0 612467.3 269625.97 62720 -1 111
113 0 612441.3 269674.4 62640 -1 112
114 0 612483.6 269861.1 62520 -1 113
115 0 612434.1 269965.78 62360 -1 114
116 0 612356.8 270086.34 62200 -1 115
117 0 612320.3 270152.4 62040 -1 116
118 0 612267.56 270233.28 61880 -1 117
119 0 612193.3 270313.16 61720 -1 118
120 0 612068.2 270300.66 61520 -1 119
121 0 611967.06 270305.6 61320 -1 120
122 0 611827.5 270397.56 61160 -1 121
123 0 611760.9 270425.38 60960 -1 122
124 0 611646.25 270474.12 60800 -1 123
125 0 611612.5 270509.16 60600 -1 124
126 0 611528.75 270522.78 60400 -1 125
127 0 611345.6 271458.03 60400 -1 126
128 0 611263.7 271894.62 60280 -1 127
129 0 610913.3 272617.16 60200 -1 128
130 0 610770.2 272846.2 60120 -1 129
131 0 610693.9 272874.5 60040 -1 130
132 0 609892.2 272790.84 60000 -1 131
133 0 609811.4 273454.66 60000 -1 132
134 0 609613.2 273724.5 59960 -1 133
135 0 609494.25 274038.84 59880 -1 134
136 0 609337.8 274346.5 59760 -1 135
137 0 609215.25 274370.5 59560 -1 136
138 0 608404.1 274003.88 59560 -1 137
139 0 609679.4 275501.6 59520 -1 137
140 0 609495.1 276282.66 59560 -1 139
141 0 608389.25 277037.94 59520 -1 140
142 0 607875 277118.06 59080 -1 141
143 0 607728.2 277092.6 58960 -1 142
144 0 608605 277337.97 59680 -1 141
145 0 608829.9 277764.88 59720 -1 144
146 0 608950.06 277990.3 59800 -1 145
147 0 608902.25 278408.38 59920 -1 146
148 0 609792.5 276443.2 59480 -1 140
149 0 609901.75 276621.03 59440 -1 148
150 0 610192.9 277069.1 59400 -1 149
151 0 610282.94 277076.5 59200 -1 150
152 0 610610.5 277184.3 59000 -1 151
153 0 610786.75 277286.66 58960 -1 152
154 0 612288.25 267817.53 63160 -1 108
155 0 611027.06 267559.34 63160 -1 154
156 0 610574.8 267233.16 63200 -1 155
157 0 609778.9 266573.34 63240 -1 156
158 0 612359.94 267652.1 63080 -1 154
159 0 613197.7 267255.6 63040 -1 158
160 0 613520 266633.1 63000 -1 159
161 0 613673.1 266040.34 62920 -1 160
162 0 613066.94 267353.34 62880 -1 159
163 0 612991.3 267357.9 62760 -1 162
164 0 613085.2 267265.4 62640 -1 163
165 0 613328.2 267257.47 62440 -1 164
166 0 613345.25 267231.4 62240 -1 165
167 0 613360.3 267129.78 62040 -1 166
168 0 613740.94 268068.16 61840 -1 167
169 0 613947.56 269031.34 61760 -1 168
170 0 613443.94 269806.1 61800 -1 169
171 0 608116 272759.12 64520 -1 99
172 0 606308 273687.12 64600 -1 171
173 0 605652 274551.12 64760 -1 172
174 0 605060 274919.12 65080 -1 173
175 0 604724 274663.12 65400 -1 174
176 0 604724 274663.12 65560 -1 175
177 0 604476 274615.34 65680 -1 176
178 0 604532 272791.12 65640 -1 177
179 0 604276 269895.12 65600 -1 178
180 0 604406.6 269516.4 65520 -1 179
181 0 603782.25 267741.84 65520 -1 180
182 0 603900.25 266372.78 65600 -1 181
183 0 604006.9 265643.16 65720 -1 182
184 0 604189.75 264925.84 65800 -1 183
185 0 604390.25 264188.1 65920 -1 184
186 0 604414.5 263892.97 66080 -1 185
187 0 604579.44 262655.94 66120 -1 186
188 0 604491.94 262087.81 66200 -1 187
189 0 604553.06 262029.19 66360 -1 188
190 0 604478.1 261970.94 66520 -1 189
191 0 604272.25 261713.5 66720 -1 190
192 0 603746.5 261421.62 66880 -1 191
193 0 603467.3 261000.25 67000 -1 192
194 0 602916.94 260802.44 67080 -1 193
195 0 603116.44 260469.38 67160 -1 194
196 0 603008.4 260241.75 67320 -1 195
197 0 602923.56 260246.69 67480 -1 196
198 0 602867.6 260278.19 67640 -1 197
199 0 602614.7 260328.38 67760 -1 198
200 0 601593.06 260091.5 67920 -1 199
201 0 601402.25 259550.44 68080 -1 200
202 0 600947.5 259174.5 68200 -1 201
203 0 601189.5 258967.62 68320 -1 202
204 0 601442.94 258685 68440 -1 203
205 0 601433.3 258621.75 68560 -1 204
206 0 601492.75 258514.84 68640 -1 205
207 0 601477.9 258477.19 68680 -1 206
208 0 600643.44 257738.44 68680 -1 207
209 0 600277.6 257640.72 68600 -1 208
210 0 599702.25 257379.1 68480 -1 209
211 0 599378.4 257191.1 68360 -1 210
212 0 598683.6 256698.28 68240 -1 211
213 0 597987.3 256023.94 68160 -1 212
214 0 597938.4 255968.31 68040 -1 213
215 0 598065.6 256149.88 67880 -1 214
216 0 598105.7 256242.97 67720 -1 215
217 0 597943.6 256086.31 67600 -1 216
218 0 597778.94 255768.4 67480 -1 217
219 0 597649.9 255573.44 67360 -1 218
220 0 597469.5 255442.75 67160 -1 219
221 0 597133 255376.78 66920 -1 220
222 0 597258.4 255446.56 66760 -1 221
223 0 597694.06 255279.69 66720 -1 222
224 0 598248.25 254926.53 66760 -1 223
225 0 598366.4 254781.38 66840 -1 224
226 0 597121.4 255236.44 66280 -1 223
227 0 597009.1 254990.31 66120 -1 226
228 0 597898.1 255505.72 67960 -1 214
229 0 597519.7 255056.47 67880 -1 228
230 0 597429.9 254630.62 67760 -1 229
231 0 597311.3 254249.38 67680 -1 230
232 0 597230.1 253927.66 67600 -1 231
233 0 597205 253462.72 67520 -1 232
234 0 597118 252943.34 67440 -1 233
235 0 597080.75 252359.03 67360 -1 234
236 0 597014.9 252166.25 67240 -1 235
237 0 596970.2 252547.75 66840 -1 236
238 0 596857.9 252503.25 66600 -1 237
239 0 596767.4 252227.78 66400 -1 238
240 0 596643.75 251835.75 66240 -1 239
241 0 596711.25 251610.22 66160 -1 240
242 0 596767.5 251332.97 66040 -1 241
243 0 596931.9 250995.5 65920 -1 242
244 0 596971.6 250698.84 65800 -1 243
245 0 597321.8 249845.38 65680 -1 244
246 0 597545.3 249439.47 65600 -1 245
247 0 597333.7 248846.81 65560 -1 246
248 0 596763.25 248487.1 65480 -1 247
249 0 596285.5 248305.66 65400 -1 248
250 0 595756.6 248402.03 65320 -1 249
251 0 595231.94 248437.69 65280 -1 250
252 0 594302.6 248460.47 65200 -1 251
253 0 593258.4 248611.88 65280 -1 252
254 0 592118.75 247958.78 65280 -1 253
255 0 591525.75 247528.69 65160 -1 254
256 0 591357.6 247387.44 65080 -1 255
257 0 590507.25 246884.78 65000 -1 256
258 0 597841.1 249482.03 65680 -1 246
259 0 598078.44 249337.78 65800 -1 258
260 0 598341.6 249314.38 65920 -1 259
261 0 598830.9 249434.97 66040 -1 260
262 0 599227.75 249667.28 66120 -1 261
263 0 599626.25 249856.97 66160 -1 262
264 0 600500.1 257382.78 68440 -1 209
265 0 600533.94 257189.25 68280 -1 264
266 0 600592 256984.19 68080 -1 265
267 0 600579.25 256908.22 68000 -1 266
268 0 600663.8 256681.19 67920 -1 267
269 0 600659.25 256688.56 67800 -1 268
270 0 604635.56 260003.38 66800 -1 191
271 0 605274.2 259330.31 66880 -1 270
272 0 605520.1 259154.94 66720 -1 271
273 0 605513.44 258782.31 66600 -1 272
274 0 605408 258262.38 66520 -1 273
275 0 605091.8 257740.19 66400 -1 274
276 0 604807.75 257122.56 66320 -1 275
277 0 604687.25 256662.94 66200 -1 276
278 0 604782.7 256043.88 66120 -1 277
279 0 604793.4 255298.44 66080 -1 278
280 0 604455.3 254898.19 65960 -1 279
281 0 604149.8 254522.19 65920 -1 280
282 0 603670.8 254278.69 65840 -1 281
283 0 603351.6 254130 65800 -1 282
284 0 603295.6 253538.81 65600 -1 283
285 0 602853.8 253008.06 65640 -1 284
286 0 602803.5 252609.5 65760 -1 285
287 0 602690.44 254027.56 65880 -1 283
288 0 602800.56 253970.94 65960 -1 287
289 0 601868.44 254517.06 66040 -1 288
290 0 601808.5 254566.81 66240 -1 289
291 0 601777 254572.83 66320 -1 290
292 0 600884.1 255355.56 66320 -1 291
293 0 600451.25 255825.81 66160 -1 292
294 0 600233.56 256387.16 66040 -1 293
295 0 601621.7 254602.38 66720 -1 291
296 0 601513.4 254623.38 67000 -1 295
297 0 601952.5 255540.9 66720 -1 295
298 0 602636.9 255653.66 66760 -1 297
299 0 602728 255533.69 66920 -1 298
300 0 602858 255486.53 67080 -1 299
301 0 602923.9 255240.19 67240 -1 300
302 0 603025.75 255503.31 67440 -1 301
303 0 603539.1 255990.03 67600 -1 302
304 0 603783 256183.25 67680 -1 303
305 0 602490.9 256449.81 67080 -1 300
306 0 602258.9 253293 65960 -1 288
307 0 601796.1 254559.69 65880 -1 287
308 0 601426.06 254057.38 65840 -1 307
309 0 601382.5 253786.5 65800 -1 308
310 0 600850.94 253883.25 65720 -1 309
311 0 600005.6 253533.56 65600 -1 310
312 0 603736 275775.28 65720 -1 177
313 0 603332 276559.22 65840 -1 312
314 0 601320 277015.12 65880 -1 313
315 0 600812 276831.06 65760 -1 314
316 0 600748 276751.06 65640 -1 315
317 0 600708 276671.06 65480 -1 316
318 0 600684 276655.06 65360 -1 317
319 0 600748 276623.06 65120 -1 318
320 0 600756 276487.06 64840 -1 319
321 0 600748 276447.06 64520 -1 320
322 0 600788 275767.06 64240 -1 321
323 0 601164 275303.06 64040 -1 322
324 0 601224 275199.06 63880 -1 323
325 0 601244 275135.12 63560 -1 324
326 0 601220 275039.12 63280 -1 325
327 0 601084 274775.12 62960 -1 326
328 0 600804 273991.12 62840 -1 327
329 0 600232 272879.06 62800 -1 328
330 0 599852 271279.12 62760 -1 329
331 0 599296 269455.22 62760 -1 330
332 0 599884.06 268487.3 62720 -1 331
333 0 600840.06 267879.38 62600 -1 332
334 0 600924.06 267767.44 62400 -1 333
335 0 601676.06 267687.44 62640 -1 333
336 0 602916.06 267719.44 62720 -1 335
337 0 604648.06 268039.5 62760 -1 336
338 0 604740.06 268143.56 62920 -1 337
339 0 604884.06 268199.56 63000 -1 338
340 0 605860.06 266855.56 62720 -1 337
341 0 606028.06 266303.56 62680 -1 340
342 0 606004.06 266015.56 62600 -1 341
343 0 606092.8 265769.56 62480 -1 342
344 0 606710.56 265879 62480 -1 343
345 0 606170.44 265310.44 62400 -1 343
346 0 606137.6 265180.25 62240 -1 345
347 0 605922.75 265080.62 62000 -1 346
348 0 606592.1 264737.34 62000 -1 347
349 0 606606 264622.94 61960 -1 348
350 0 606592.75 264554.03 61920 -1 349
351 0 606612.6 264460.25 61840 -1 350
352 0 606655.06 264133.97 61800 -1 351
353 0 606893.6 263871.75 61840 -1 352
354 0 606776.6 263803.9 61760 -1 353
355 0 606588.5 263741.25 61720 -1 354
356 0 606520.25 263695.2 61680 -1 355
357 0 606486.56 263687.8 61640 -1 356
358 0 607144.9 263903.34 61800 -1 353
359 0 607227 263907.44 61720 -1 358
360 0 605477.75 265092.16 61920 -1 347
361 0 605337.1 265079.6 61880 -1 360
362 0 605009.1 265129.34 61720 -1 361
363 0 604737.8 265426.88 61640 -1 362
364 0 604612.4 265453.03 61520 -1 363
365 0 604570.94 265458.62 61400 -1 364
366 0 604403 265469.75 61280 -1 365
367 0 604179.75 265588.75 61200 -1 366
368 0 604060.25 266140.44 61160 -1 367
369 0 604060.2 266132.56 61080 -1 368
370 0 603825 266221.03 60960 -1 369
371 0 603701.25 266217.66 60880 -1 370
372 0 604864 264887.47 61640 -1 362
373 0 604664.94 264575.97 61560 -1 372
374 0 604602 264424.56 61440 -1 373
375 0 604363.4 264109.38 61360 -1 374
376 0 603958.4 263700.53 61320 -1 375
377 0 603837.25 263492.66 61240 -1 376
378 0 603869 263508.94 61040 -1 377
379 0 603874.7 263523.5 61000 -1 378
380 0 603389.25 263474.53 61000 -1 379
381 0 603207.25 262825.22 60960 -1 380
382 0 603121.25 262739.7 60760 -1 381
383 0 602401.6 263679.9 60960 -1 380
384 0 601749.2 263559.03 60880 -1 383
385 0 600370.7 263749.38 60840 -1 384
386 0 600470.5 264563 60840 -1 385
387 0 600500.9 264755.12 60800 -1 386
388 0 600503.75 264813.56 60760 -1 387
389 0 600234.75 263761.38 60760 -1 385
390 0 599540.25 263722.88 60680 -1 389
391 0 598799.4 263391.44 60640 -1 390
392 0 598553.25 263041.88 60800 -1 391
393 0 598042.1 262857.56 60920 -1 392
394 0 597868.9 262890.47 61080 -1 393
395 0 597397.1 262762.34 61240 -1 394
396 0 597231.7 262617.9 61280 -1 395
397 0 597109 262010.06 61320 -1 396
398 0 596838.6 261773.81 61480 -1 397
399 0 596611.5 261578.66 61560 -1 398
400 0 596526.25 261526.19 61600 -1 399
401 0 596362.8 261385.94 61680 -1 400
402 0 596017.4 261221.53 61800 -1 401
403 0 595864.44 261107.03 61880 -1 402
404 0 595724.75 260945.4 62040 -1 403
405 0 595734.3 260956 62080 -1 404
406 0 595753.4 260977.97 62160 -1 405
407 0 596829.4 261465.06 61280 -1 397
408 0 596836.5 261265.34 61240 -1 407
409 0 598453.4 263984.06 60600 -1 391
410 0 600399.7 264012.94 61040 -1 385
411 0 600476 264158.5 61120 -1 410
412 0 602280.5 263936.8 61120 -1 383
413 0 602380.75 263903.84 61280 -1 412
414 0 603902.6 263595.62 60800 -1 379
415 0 603843.6 263439.5 60680 -1 414
416 0 603981 263413.12 60520 -1 415
417 0 604108 263268.7 60400 -1 416
418 0 604032.25 263062.12 60280 -1 417
419 0 603872.1 263011 60120 -1 418
420 0 603783.75 262948.1 60040 -1 419
421 0 603350.7 262824.66 59960 -1 420
422 0 603297.4 262824.7 59840 -1 421
423 0 602789.5 262991.75 59720 -1 422
424 0 602466.25 262970.78 59560 -1 423
425 0 602258.75 262966.2 59440 -1 424
426 0 602198.75 262962.78 59280 -1 425
427 0 602303.3 262476.4 59240 -1 426
428 0 601883 263423.62 59280 -1 426
429 0 601830.75 263429.06 59160 -1 428
430 0 601479.4 263596.78 59080 -1 429
431 0 600498.4 263851.34 59120 -1 430
432 0 600453.9 264127.28 58880 -1 431
433 0 600676.9 265038.7 58920 -1 432
434 0 600844.7 265420 59040 -1 433
435 0 600868.75 265704.84 59120 -1 434
436 0 600750.75 265761.12 59360 -1 435
437 0 600786.1 265818.44 59560 -1 436
438 0 600575.6 265969.75 59680 -1 437
439 0 600549.25 266143.4 59840 -1 438
440 0 600538.75 266349.25 60000 -1 439
441 0 603667.4 263520.38 61360 -1 377
442 0 605339.4 265917.34 61720 -1 362
443 0 600920 267799.06 62760 -1 333
444 0 600912 267583.06 62880 -1 443
445 0 600784 267143.06 62960 -1 444
446 0 601144.3 274088.75 62680 -1 328
447 0 601547.3 273789.3 62640 -1 446
448 0 601824.25 273357.56 62520 -1 447
449 0 601906.2 272925.75 62360 -1 448
450 0 602157.1 272497.7 62280 -1 449
451 0 602391.6 272201.62 62200 -1 450
452 0 602301.25 272214.88 62080 -1 451
453 0 603011.25 271791.5 61960 -1 452
454 0 603242.06 271516.94 61840 -1 453
455 0 603475.1 271448.44 61680 -1 454
456 0 603672.2 271399.88 61520 -1 455
457 0 603791.2 271297.94 61320 -1 456
458 0 604367.06 271106.94 61200 -1 457
459 0 606506.4 270868.94 61120 -1 458
460 0 608287.3 270084.06 61040 -1 459
461 0 608871.2 269846.75 60920 -1 460
462 0 609409.56 268933.2 60920 -1 461
463 0 609363.6 268554.7 60720 -1 462
464 0 609476.94 268435.94 60560 -1 463
465 0 609646.2 268146.06 60400 -1 464
466 0 608595.8 270033.2 60720 -1 461
467 0 608476.5 270273.12 60600 -1 466
468 0 608287.94 270558 60520 -1 467
469 0 608118.8 271028.12 60440 -1 468
470 0 608081.7 271135.88 60320 -1 469
471 0 606873.7 270766.5 61400 -1 459
472 0 607128.5 270898.7 61560 -1 471
473 0 607336.7 271078.44 61720 -1 472
474 0 607651.1 271238.25 61920 -1 473
475 0 608015.8 271511.62 62120 -1 474
476 0 608531.2 272435.62 62200 -1 475
477 0 608549.94 272978.94 62400 -1 476
478 0 607515.4 273377.5 62360 -1 477
479 0 606902.8 273469.8 62200 -1 478
480 0 606412.6 273168.5 62040 -1 479
481 0 606360.7 273069.2 61880 -1 480
482 0 606146.94 273095.44 61800 -1 481
483 0 606718.4 273921.44 62160 -1 479
484 0 606504.8 274149.12 62080 -1 483
485 0 606149.9 274313.3 61960 -1 484
486 0 598852 276527.06 65960 -1 314
487 0 597312 276951.06 66000 -1 486
488 0 596728 277319.06 66080 -1 487
489 0 595836 277559.1 66520 -1 488
490 0 595460 277447.1 66640 -1 489
491 0 595172 277223.1 66800 -1 490
492 0 594886 276971.06 66960 -1 491
493 0 594606 276747.06 67000 -1 492
494 0 594490 276823.06 67320 -1 493
495 0 594394 277031.06 67520 -1 494
496 0 594194 276971.06 67640 -1 495
497 0 593976 276987.03 67880 -1 496
498 0 593838 277027.28 68080 -1 497
499 0 593634 277147.28 68400 -1 498
500 0 593412 277259.25 68640 -1 499
501 0 592912 277091.25 68760 -1 500
502 0 592630 277131.22 68960 -1 501
503 0 592410 276855.22 69240 -1 502
504 0 592394 276831.22 69520 -1 503
505 0 592190 276847.22 69720 -1 504
506 0 592150 276775.22 70040 -1 505
507 0 592190 276735.22 70280 -1 506
508 0 592194 276735.22 70600 -1 507
509 0 592024 276711.16 70840 -1 508
510 0 592002 276703.12 71040 -1 509
511 0 591766 276427.12 71520 -1 510
512 0 591258 276203.12 71880 -1 511
513 0 590936 275967.1 72240 -1 512
514 0 590562 275867.06 72360 -1 513
515 0 590210 275827.06 72600 -1 514
516 0 589954 275807.06 72800 -1 515
517 0 589542 275799.06 73080 -1 516
518 0 589382 275763.06 73360 -1 517
519 0 589004 275847.03 73680 -1 518
520 0 588536 275739.03 73960 -1 519
521 0 588324 275679.03 74200 -1 520
522 0 588120 275607.03 74440 -1 521
523 0 588004 275543.03 74760 -1 522
524 0 587844 275511.03 75080 -1 523
525 0 587750 275479.1 75440 -1 524
526 0 587386 275435.1 75880 -1 525
527 0 587158 275491.1 76240 -1 526
528 0 587114 275543.1 76520 -1 527
529 0 586954 275687.1 76800 -1 528
530 0 586826 275739.1 77080 -1 529
531 0 586658 275635.06 77400 -1 530
532 0 586518 275563.03 77560 -1 531
533 0 585998 275435.03 77960 -1 532
534 0 585850 275403.1 78280 -1 533
535 0 585750 275747.1 78600 -1 534
536 0 585322 275783.1 78840 -1 535
537 0 585122 275867.1 79160 -1 536
538 0 584754 275931.06 79520 -1 537
539 0 584546 276027.06 79680 -1 538
540 0 584346 276259.06 79920 -1 539
541 0 584322 276415.06 80160 -1 540
542 0 583978 276507.06 80400 -1 541
543 0 583866 276519.06 80640 -1 542
544 0 583758 276455.06 80880 -1 543
545 0 583582 276275.06 81160 -1 544
546 0 583486 276075.06 81360 -1 545
547 0 583490 276027.06 81640 -1 546
548 0 583506 276015.06 81920 -1 547
549 0 583490 276035.06 82120 -1 548
550 0 583502 276047.03 82240 -1 549
551 0 583370 276031.03 82520 -1 550
552 0 583302 275903.03 82680 -1 551
553 0 583290 275907.03 82800 -1 552
554 0 583250 275927.03 82920 -1 553
555 0 583174 275963.03 83040 -1 554
556 0 583050 275987.03 83200 -1 555
557 0 582974 275959.03 83320 -1 556
558 0 582926 275943.03 83480 -1 557
559 0 582654 275883.06 83640 -1 558
560 0 582626 275907.12 83680 -1 559
561 0 582534 275939.03 83760 -1 560
562 0 582434 275691.03 83920 -1 561
563 0 582422 275531.03 84200 -1 562
564 0 582470 275339.03 84400 -1 563
565 0 582526 275195.03 84640 -1 564
566 0 582230 275043.03 84960 -1 565
567 0 582206 274995.03 85240 -1 566
568 0 582246 275027.03 85560 -1 567
569 0 582254 275019.03 85720 -1 568
570 0 582182 274971.03 85880 -1 569
571 0 582130 274859.03 86040 -1 570
572 0 582098 274775.03 86200 -1 571
573 0 581910 274611.1 86360 -1 572
574 0 581722 274439.1 86480 -1 573
575 0 581518 274191.1 86760 -1 574
576 0 581366 274047.1 87000 -1 575
577 0 581250 273963.1 87320 -1 576
578 0 581162 273899.1 87600 -1 577
579 0 581146 273883.1 87960 -1 578
580 0 581094 273791.1 88240 -1 579
581 0 580986 273971.1 88760 -1 580
582 0 580982 273867.1 89080 -1 581
583 0 580962 273891.1 89320 -1 582
584 0 580962 273915.06 89520 -1 583
585 0 580894 273963.06 89720 -1 584
586 0 580854 274003.06 90040 -1 585
587 0 580666 273963.03 90320 -1 586
588 0 580542 273971.03 90480 -1 587
589 0 580426 273975.03 90680 -1 588
590 0 580302 274047.06 90880 -1 589
591 0 580182 273935.06 91080 -1 590
592 0 580246 273703.06 91280 -1 591
593 0 580278 273415.06 91520 -1 592
594 0 580254 273159.06 91720 -1 593
595 0 580174 273079.06 91960 -1 594
596 0 580038 273031.06 92240 -1 595
597 0 580022 272815.06 92520 -1 596
598 0 579858 272663.12 92760 -1 597
599 0 579898 272567.28 92880 -1 598
600 0 579994 272455.28 93160 -1 599
601 0 580058 272311.28 93440 -1 600
602 0 580266 272455.28 93760 -1 601
603 0 580122 272551.28 94080 -1 602
604 0 580026 272455.28 94400 -1 603
605 0 579834 272567.28 94800 -1 604
606 0 579642 272583.28 95120 -1 605
607 0 579594 272487.28 95440 -1 606
608 0 579674 272279.28 95760 -1 607
609 0 579786 271943.28 96080 -1 608
610 0 579850 271735.28 96400 -1 609
611 0 580010 271479.28 96840 -1 610
612 0 579946 271191.28 97200 -1 611
613 0 580042 271079.28 97560 -1 612
614 0 580298 271111.28 98200 -1 613
615 0 580426 271255.28 98560 -1 614
616 0 580506 271127.28 98800 -1 615
617 0 580538 271143.28 99200 -1 616
618 0 580922 271047.28 99560 -1 617
619 0 581258 270887.28 99960 -1 618
620 0 581610 270647.28 100400 -1 619
621 0 581850 270503.28 100640 -1 620
622 0 581898 270327.28 100920 -1 621
623 0 582042 270199.28 101240 -1 622
624 0 582130 270087.12 101560 -1 623
625 0 582178 269959.12 101880 -1 624
626 0 582402 269911.12 102200 -1 625
627 0 582722 269799.12 102520 -1 626
628 0 582850 269623.12 102800 -1 627
629 0 583218 269623.12 103120 -1 628
630 0 583482 269623.12 103400 -1 629
631 0 583754 269463.12 103720 -1 630
632 0 584026 269671.12 104080 -1 631
633 0 584290 269622.7 104520 -1 632
634 0 584658 269430.7 104840 -1 633
635 0 584714 269382.53 105120 -1 634
636 0 584970 269238.53 105280 -1 635
637 0 585290 269110.53 105560 -1 636
638 0 585466 268998.53 105840 -1 637
639 0 585722 268838.53 106080 -1 638
640 0 585986 268646.4 106440 -1 639
641 0 585938 268166.4 106720 -1 640
642 0 586034 267766.4 107080 -1 641
643 0 586194 267542.4 107400 -1 642
644 0 586594 267334.4 107600 -1 643
645 0 586626 267270.4 107920 -1 644
646 0 586834 266774.4 108280 -1 645
647 0 586962 266358.4 108480 -1 646
648 0 587090 266070.4 108800 -1 647
649 0 587202 265846.4 109120 -1 648
650 0 587282 265654.4 109400 -1 649
651 0 587378 265398.4 109640 -1 650
652 0 587458 265174.4 109960 -1 651
653 0 587426 264998.4 110280 -1 652
654 0 587538 264758.4 110600 -1 653
655 0 587826 264390.4 110840 -1 654
656 0 587890 264246.4 111160 -1 655
657 0 587970 263830.4 111400 -1 656
658 0 588194 263510.4 111760 -1 657
659 0 588434 263334.4 112040 -1 658
660 0 588530 263142.4 112360 -1 659
661 0 588714 262886.28 112720 -1 660
662 0 588722 262902.12 112800 -1 661
663 0 589010 262422.12 113320 -1 662
664 0 589154 261910.14 113800 -1 663
665 0 589266 261190.14 114280 -1 664
666 0 589378 260902.14 114560 -1 665
667 0 589490 260726.14 114880 -1 666
668 0 589682 260198.14 115240 -1 667
669 0 589826 259958.14 115560 -1 668
670 0 590034 259590.14 115920 -1 669
671 0 590010 259414.27 116240 -1 670
672 0 590202 259142.27 116480 -1 671
673 0 590522 258742.27 116760 -1 672
674 0 590938 258390.27 117160 -1 673
675 0 591082 257798.27 117440 -1 674
676 0 591594 257478.27 117800 -1 675
677 0 591818 257174.27 118040 -1 676
678 0 591946 256742.27 118400 -1 677
679 0 591922 256294.14 118720 -1 678
680 0 592410 255942.27 118880 -1 679
681 0 592842 255734.27 119080 -1 680
682 0 593274 254742.27 119440 -1 681
683 0 593402 253702.27 119720 -1 682
684 0 593674 253142.27 120080 -1 683
685 0 594506 252150.27 120280 -1 684
686 0 595442 250982.14 120760 -1 685
687 0 595682 250646.14 120920 -1 686
688 0 595970 250406.14 121040 -1 687
689 0 595986 250214.14 121200 -1 688
690 0 596434 249574.14 121320 -1 689
691 0 596946 248934.14 121440 -1 690
692 0 597922 248486.14 121520 -1 691
693 0 598354 248102.14 121640 -1 692
694 0 599178 248006.14 121800 -1 693
695 0 599706 247798.14 121920 -1 694
696 0 599994 247558.14 122040 -1 695
697 0 600170 247446.14 122160 -1 696
698 0 600330 247302.14 122280 -1 697
699 0 600554 247110.14 122400 -1 698
700 0 600762 246982.14 122520 -1 699
701 0 601002 246886.14 122640 -1 700
702 0 601738 246758.14 122720 -1 701
703 0 604034 246342.27 122640 -1 702
704 0 605138 246470.27 122560 -1 703
705 0 605730 246630.27 122440 -1 704
706 0 606242 246774.27 122280 -1 705
707 0 606514 246854.27 122120 -1 706
708 0 606850 246870.27 122000 -1 707
709 0 607362 247030.27 121880 -1 708
710 0 608210 247302.27 121760 -1 709
711 0 608834 247430.27 121640 -1 710
712 0 609474 247558.27 121480 -1 711
713 0 610418 247926.27 121080 -1 712
714 0 610290 247862.27 121160 -1 713
715 0 609970 247750.27 121320 -1 713
716 0 610578 248006.27 120920 -1 713
717 0 610674 248070.27 120760 -1 716
718 0 610874 248038.14 120600 -1 717
719 0 610810 248214.14 120480 -1 718
720 0 610906 248262.14 120320 -1 719
721 0 611034 248294.14 120200 -1 720
722 0 611114 248358.14 120000 -1 721
723 0 611226 248374.14 119840 -1 722
724 0 611354 248486.14 119680 -1 723
725 0 611546 248438.14 119520 -1 724
726 0 611738 248326.14 119360 -1 725
727 0 611898 248278.14 119200 -1 726
728 0 611986 248149.69 119040 -1 727
729 0 612146 247925.69 118920 -1 728
730 0 612338 247813.69 118800 -1 729
731 0 612594 247653.69 118640 -1 730
732 0 612754 247605.69 118480 -1 731
733 0 613106 247461.69 118360 -1 732
734 0 613098 247221.55 118200 -1 733
735 0 614218 246789.55 117480 -1 734
736 0 614330 246773.55 117320 -1 735
737 0 614522 246709.55 117120 -1 736
738 0 614594 246597.4 116960 -1 737
739 0 614738 246581.4 116840 -1 738
740 0 614978 246213.4 116440 -1 739
741 0 614946 246421.4 116600 -1 740
742 0 615250 246117.4 116040 -1 740
743 0 615738 245925.27 115760 -1 742
744 0 616266 245429.27 115560 -1 743
745 0 616554 244949.27 115240 -1 744
746 0 616810 244789.27 114920 -1 745
747 0 617258 244981.27 114640 -1 746
748 0 617914 245253.27 114280 -1 747
749 0 618666 245285.27 114040 -1 748
750 0 619754 245477.27 113720 -1 749
751 0 620266 245477.27 113360 -1 750
752 0 620698 245445.27 113080 -1 751
753 0 621114 245413.27 112760 -1 752
754 0 621690 245349.27 112480 -1 753
755 0 621994 245365.27 112200 -1 754
756 0 622266 245397.27 111920 -1 755
757 0 622322 245493.14 111640 -1 756
758 0 622882 245317.14 111360 -1 757
759 0 623890 245269.14 111080 -1 758
760 0 624354 245253.14 110720 -1 759
761 0 625122 245205.14 110440 -1 760
762 0 625474 245253.14 110040 -1 761
763 0 625682 245221.14 109800 -1 762
764 0 626418 245045.14 109520 -1 763
765 0 627042 245045.14 109200 -1 764
766 0 628034 244933.14 108920 -1 765
767 0 629258 245028.55 108760 -1 766
768 0 630154 244868.55 108440 -1 767
769 0 630914 244676.4 108120 -1 768
770 0 631642 244340.27 108000 -1 769
771 0 632314 244132.27 107800 -1 770
772 0 632810 243828.27 107560 -1 771
773 0 633674 243524.27 107440 -1 772
774 0 634442 243156.27 107320 -1 773
775 0 634986 242916.27 107200 -1 774
776 0 635330 242788.14 107040 -1 775
777 0 635786 242547.55 106920 -1 776
778 0 636650 242243.55 106720 -1 777
779 0 637738 241891.55 106640 -1 778
780 0 639890 240323.4 106560 -1 779
781 0 641914 238627.27 106520 -1 780
782 0 643546 236403.27 106560 -1 781
783 0 645154 234931.14 106600 -1 782
784 0 645970 233507.14 106680 -1 783
785 0 646586 232211.27 106800 -1 784
786 0 647338 231187.27 106880 -1 785
787 0 647802 230595.27 107040 -1 786
788 0 648698 229987.27 107120 -1 787
789 0 649090 229267.14 107200 -1 788
790 0 649938 227635.14 107400 -1 789
791 0 650082 227171.14 107680 -1 790
792 0 649906 226947.14 108000 -1 791
793 0 649658 226835.27 108280 -1 792
794 0 651458 224851.14 108200 -1 793
795 0 652418 223331.14 108320 -1 794
796 0 652546 223123.14 108600 -1 795
797 0 652506 222579.14 108800 -1 796
798 0 652634 222179.14 108920 -1 797
799 0 653050 220979.14 109120 -1 798
800 0 653034 220659.14 109400 -1 799
801 0 653138 220419.27 109520 -1 800
802 0 653074 220451.27 109680 -1 801
803 0 653026 220067.27 109800 -1 802
804 0 653970 218835.27 110200 -1 803
805 0 654258 218659.27 110600 -1 804
806 0 654490 218355.14 110880 -1 805
807 0 654522 218035.14 111000 -1 806
808 0 654378 217651.14 111280 -1 807
809 0 654386 217443.14 111440 -1 808
810 0 654402 217411.14 111680 -1 809
811 0 654562 217315.14 111800 -1 810
812 0 654402 217299.14 111960 -1 811
813 0 654674 217235.14 112120 -1 812
814 0 655234 216723.14 112200 -1 813
815 0 655538 215731.14 112280 -1 814
816 0 655554 215715.14 112440 -1 815
817 0 656066 215491.14 112520 -1 816
818 0 656338 214675.14 112480 -1 817
819 0 656194 213203.14 112520 -1 818
820 0 656162 213027.14 112400 -1 819
821 0 656194 213027.14 112280 -1 820
822 0 656114 213203.14 112160 -1 821
823 0 656050 213427.14 112040 -1 822
824 0 656098 213587.14 111880 -1 823
825 0 656098 213763.14 111760 -1 824
826 0 656242 213155.14 112720 -1 819
827 0 656274 213139.14 112880 -1 826
828 0 656602.06 213123.31 113000 -1 827
829 0 655314 212883.14 113040 -1 828
830 0 657794 211379.06 113200 -1 828
831 0 658050 210787.06 113280 -1 830
832 0 658566 209683.06 113320 -1 831
833 0 659538 208627.06 113320 -1 832
834 0 659666 207411.06 113320 -1 833
835 0 658790 209227.06 113440 -1 832
836 0 658966 208699.06 113520 -1 835
837 0 658822 208699.06 113840 -1 836
838 0 658986 208587.14 114000 -1 837
839 0 659026 208363.14 114080 -1 838
840 0 659130 208227.14 114240 -1 839
841 0 659178 208035.14 114360 -1 840
842 0 659194 207891.14 114520 -1 841
843 0 659130 207691.14 114600 -1 842
844 0 659218 207363.14 114720 -1 843
845 0 659254 207123.06 114840 -1 844
846 0 659286 206955.06 114880 -1 845
847 0 659434 206739.2 115000 -1 846
848 0 659458 206459.2 115120 -1 847
849 0 659610 206123.2 115240 -1 848
850 0 660050 205739.2 115320 -1 849
851 0 660166 205363.14 115440 -1 850
852 0 660766 204803.14 115560 -1 851
853 0 660902 204315.14 115720 -1 852
854 0 660970 203971.06 115840 -1 853
855 0 660858 203707.06 115960 -1 854
856 0 660810 203467.06 116120 -1 855
857 0 660810 203227.06 116200 -1 856
858 0 660842 202803.06 116280 -1 857
859 0 660870 202131.06 116360 -1 858
860 0 661174 201787.06 116480 -1 859
861 0 661454 201555.06 116560 -1 860
862 0 661838 201219.06 116640 -1 861
863 0 661706 200347.14 116720 -1 862
864 0 661842 199771.14 116840 -1 863
865 0 662238 199179.06 116960 -1 864
866 0 662862 198387.06 117120 -1 865
867 0 662934 198347.06 117360 -1 866
868 0 662934 198323.06 117480 -1 867
869 0 662982 198171.06 117600 -1 868
870 0 663006 197971.06 117720 -1 869
871 0 662998 197779.06 117880 -1 870
872 0 663026.06 197427.12 118040 -1 871
873 0 662890 197235.06 118200 -1 872
874 0 662890 197043.06 118320 -1 873
875 0 663054 196803.2 118440 -1 874
876 0 663102 196683.2 118600 -1 875
877 0 663254 196555.2 118760 -1 876
878 0 663230.06 196531.27 118920 -1 877
879 0 663326 196251.2 119040 -1 878
880 0 663326.06 196043.25 119160 -1 879
881 0 661870 195763.2 119200 -1 880
882 0 661510 195667.2 119320 -1 881
883 0 661622 195483.2 119480 -1 882
884 0 661670 195355.2 119640 -1 883
885 0 661758 195107.2 119760 -1 884
886 0 661670 195587.2 119160 -1 881
887 0 663882 195843.14 119200 -1 880
888 0 664422 194931.06 119280 -1 887
889 0 664550 193891.06 119400 -1 888
890 0 664610 193419.06 119520 -1 889
891 0 664730 192883.06 119800 -1 890
892 0 664826 192659.06 120040 -1 891
893 0 664978 192619.06 120280 -1 892
894 0 664970 192555.06 120640 -1 893
895 0 665186 192483.06 120840 -1 894
896 0 665282 192403.06 121040 -1 895
897 0 665498 192291.06 121320 -1 896
898 0 665586 192219.06 121600 -1 897
899 0 665706 192067.06 121840 -1 898
900 0 665966 191315.06 122000 -1 899
901 0 666126 190619.06 122080 -1 900
902 0 666398 190187.06 122320 -1 901
903 0 666606 189883.06 122600 -1 902
904 0 666622 189867.06 122880 -1 903
905 0 666766 189595.06 123120 -1 904
906 0 666942 189355.06 123360 -1 905
907 0 666910 189243.06 123640 -1 906
908 0 667022 188915.06 123880 -1 907
909 0 667230 188787.06 124120 -1 908
910 0 667326 188771.06 124400 -1 909
911 0 667494 188611.06 124680 -1 910
912 0 667554.06 188323.47 124920 -1 911
913 0 667586.06 188035.47 125200 -1 912
914 0 667298.06 187675.47 125480 -1 913
915 0 667218.06 187083.47 125720 -1 914
916 0 667322.06 186579.47 125960 -1 915
917 0 667458.06 186203.47 126280 -1 916
918 0 667562.06 185899.47 126560 -1 917
919 0 667726.06 185403.4 126840 -1 918
920 0 667870.06 184931.4 127000 -1 919
921 0 667918.06 184643.4 127320 -1 920
922 0 667998.06 184435.4 127600 -1 921
923 0 668146.06 184043.33 128040 -1 922
924 0 668170 183787.27 128200 -1 923
925 0 668178 183379.27 128400 -1 924
926 0 668282 183123.27 128560 -1 925
927 0 668350 182803.2 128720 -1 926
928 0 668342 182403.2 129000 -1 927
929 0 668430 181811.2 129280 -1 928
930 0 668574 181435.2 129520 -1 929
931 0 668718 181187.2 129800 -1 930
932 0 668798 181003.2 130120 -1 931
933 0 668806 180691.2 130400 -1 932
934 0 668918 180451.2 130720 -1 933
935 0 668990 180235.2 131080 -1 934
936 0 669058 179875.14 131440 -1 935
937 0 669282 179683.14 131640 -1 936
938 0 669362 179587.14 131760 -1 937
939 0 669394 179531.14 131880 -1 938
940 0 669442 179435.14 132000 -1 939
941 0 669506 179395.14 132120 -1 940
942 0 669634 179507.14 132280 -1 941
943 0 669738 179571.14 132440 -1 942
944 0 669906 179603.14 132600 -1 943
945 0 670002 179635.14 132800 -1 944
946 0 670130 179611.14 133000 -1 945
947 0 670190 179611.06 133160 -1 946
948 0 670358 179731.06 133200 -1 947
949 0 670622 179699.06 133320 -1 948
950 0 670782 179699.06 133480 -1 949
951 0 670854 179715.06 133680 -1 950
952 0 670878 179739.06 133720 -1 951
953 0 670942 179723.06 133840 -1 952
954 0 670870 179715.06 134000 -1 953
955 0 670642 179747.14 134160 -1 954
956 0 670082 179355.14 134240 -1 955
957 0 669706 179267.14 134360 -1 956
958 0 669530 179067.14 134480 -1 957
959 0 669434 178995.14 134600 -1 958
960 0 669350 178891.06 134760 -1 959
961 0 669358 178771.06 134800 -1 960
962 0 669350 178675.06 134920 -1 961
963 0 669326 178555.06 135040 -1 962
964 0 669370 178363.2 135320 -1 963
965 0 669118 178379.14 135520 -1 964
966 0 669126 178387.14 135680 -1 965
967 0 668990 178307.14 135840 -1 966
968 0 668614 178123.14 135960 -1 967
969 0 668382 178003.14 136320 -1 968
970 0 668382 178083.14 136560 -1 969
971 0 668350 178067.14 136680 -1 970
972 0 668290 178011.06 136840 -1 971
973 0 668386 178019.06 136960 -1 972
974 0 668430 178067.06 137120 -1 973
975 0 668422 178035.06 137480 -1 974
976 0 668462 178003.06 137720 -1 975
977 0 668462 177963.06 137880 -1 976
978 0 668126 177755.06 138000 -1 977
979 0 668054 177571.06 138200 -1 978
980 0 667934 177419.06 138320 -1 979
981 0 667742 177299.06 138440 -1 980
982 0 667606 177283.06 138560 -1 981
983 0 667454 177299.06 138680 -1 982
984 0 667294 177283.06 138760 -1 983
985 0 667278 177363.06 138920 -1 984
986 0 667270 177475.06 139040 -1 985
987 0 667318 177619.06 139240 -1 986
988 0 667318 177683.06 139440 -1 987
989 0 667238 177691.06 139560 -1 988
990 0 667182 177699.06 139720 -1 989
991 0 667182 177651.06 139920 -1 990
992 0 667246 177603.06 140120 -1 991
993 0 667150 177587.06 140280 -1 992
994 0 667186 177435.06 140480 -1 993
995 0 667178 177283.06 140560 -1 994
996 0 667394.06 177203.11 140680 -1 995
997 0 667506 177363.06 140880 -1 996
998 0 667554 177235.06 141040 -1 997
999 0 667502 177123.06 141200 -1 998
1000 0 667670 176971.06 141360 -1 999
1001 0 667758 176755.06 141560 -1 1000
1002 0 667774 176739.06 141760 -1 1001
1003 0 667878 176595.06 141920 -1 1002
1004 0 667938 176587.06 142120 -1 1003
1005 0 667950 176599 142240 -1 1004
1006 0 667954 176603.06 142280 -1 1005
1007 0 668010 176611.06 142440 -1 1006
1008 0 668022 176571.2 142560 -1 1007
1009 0 667238 175987.2 142640 -1 1008
1010 0 667046 175635.2 142560 -1 1009
1011 0 666902 175323.2 142440 -1 1010
1012 0 666876 175195.03 142640 -1 1010
1013 0 666896 175083.03 142760 -1 1012
1014 0 666808 174903.03 142920 -1 1013
1015 0 666798 174623.03 143120 -1 1014
1016 0 666850 174471.03 143280 -1 1015
1017 0 666822 174415.03 143440 -1 1016
1018 0 666822 174371.03 143480 -1 1017
1019 0 666592 174239.03 143600 -1 1018
1020 0 666652 174051.03 143720 -1 1019
1021 0 666748 173959.03 143760 -1 1020
1022 0 666850 173947.03 143920 -1 1021
1023 0 667046 173883.03 144080 -1 1022
1024 0 667154 173967.03 144240 -1 1023
1025 0 667962 177019.06 142600 -1 1008
1026 0 667906 177243.06 142720 -1 1025
1027 0 668266 176499.14 142720 -1 1008
1028 0 668550 176227.06 142800 -1 1027
1029 0 668646 176083.06 142920 -1 1028
1030 0 668998 175907.06 143000 -1 1029
1031 0 669206 175739.06 143120 -1 1030
1032 0 669402.06 175531.25 143200 -1 1031
1033 0 669518.06 175459.19 143360 -1 1032
1034 0 669490 175459.06 143560 -1 1033
1035 0 669846 175163.06 143680 -1 1034
1036 0 670586 174659.2 143720 -1 1035
1037 0 671082 174563.2 143960 -1 1036
1038 0 671206 174483.14 144120 -1 1037
1039 0 671310 174451.14 144280 -1 1038
1040 0 671438 174411.14 144400 -1 1039
1041 0 671922 174187.06 144520 -1 1040
1042 0 672314 174011.06 144640 -1 1041
1043 0 672882 173899.06 144760 -1 1042
1044 0 673094 173907.06 144920 -1 1043
1045 0 673278.06 173867.11 145000 -1 1044
1046 0 672010 174051.06 145000 -1 1045
1047 0 671846 174019.06 145120 -1 1046
1048 0 671822 174027.06 145280 -1 1047
1049 0 671262 173659.06 145280 -1 1048
1050 0 671078 173675.06 145320 -1 1049
1051 0 670838 173699.06 145400 -1 1050
1052 0 670726 173635.06 145520 -1 1051
1053 0 670486 173579.06 145680 -1 1052
1054 0 670310 173515.06 145840 -1 1053
1055 0 670214 173619.06 145920 -1 1054
1056 0 670218 173707.06 146040 -1 1055
1057 0 669994 173795.06 146160 -1 1056
1058 0 669810 173979.06 146040 -1 1057
1059 0 669878 174227.06 145960 -1 1058
1060 0 669894 174323.06 145880 -1 1059
1061 0 671894 174075.06 145400 -1 1048
1062 0 671910 174059.06 145560 -1 1061
1063 0 671862 174011.06 145640 -1 1062
1064 0 671786 173899.06 145760 -1 1063
1065 0 671786 173827.06 145880 -1 1064
1066 0 671702 173787.06 146040 -1 1065
1067 0 671734 173811.06 146120 -1 1066
1068 0 671610 173707.06 146200 -1 1067
1069 0 671374 173507.06 146240 -1 1068
1070 0 671294 173291.06 146400 -1 1069
1071 0 671298 173259.06 146520 -1 1070
1072 0 671018 173323.06 146560 -1 1071
1073 0 671514 173363.06 146600 -1 1071
1074 0 671654 173411.06 146680 -1 1073
1075 0 671698 173387.06 146840 -1 1074
1076 0 671650 173387.06 146920 -1 1075
1077 0 671574 173435.14 147040 -1 1076
1078 0 671494 173419.14 147080 -1 1077
1079 0 671318 173451.14 147240 -1 1078
1080 0 671382 173603.14 147400 -1 1079
1081 0 671446 173651.14 147520 -1 1080
1082 0 671586 173883.06 147560 -1 1081
1083 0 671614 174267.14 147360 -1 1082
1084 0 671478 174691.14 147160 -1 1083
1085 0 671376 174731.03 146960 -1 1084
1086 0 671308 174799.03 146840 -1 1085
1087 0 671530 173859.06 147640 -1 1082
1088 0 671606 173739.06 147840 -1 1087
1089 0 671614 173611.06 147880 -1 1088
1090 0 671798 173595.06 148040 -1 1089
1091 0 672006 173395.06 148240 -1 1090
1092 0 671986 173363.06 148400 -1 1091
1093 0 672014 173291.06 148520 -1 1092
1094 0 672062 173267.06 148680 -1 1093
1095 0 672150 173171.06 149000 -1 1094
1096 0 672406 173003.06 149040 -1 1095
1097 0 672554 172355.06 149080 -1 1096
1098 0 672754 171795.06 149160 -1 1097
1099 0 673342 171187.14 149200 -1 1098
1100 0 673480 170527.11 149280 -1 1099
1101 0 673380 170071.11 149320 -1 1100
1102 0 673454 169747.06 149440 -1 1101
1103 0 673146 169791.06 149640 -1 1102
1104 0 672836 169615.03 149800 -1 1103
1105 0 672702 169379.03 149960 -1 1104
1106 0 672406 169479.03 150080 -1 1105
1107 0 672386 169359.03 150200 -1 1106
1108 0 672402 169047.03 150280 -1 1107
1109 0 672604 168559.11 150280 -1 1108
1110 0 673038 168191.06 150480 -1 1109
1111 0 673354 167867.06 150640 -1 1110
1112 0 673502 167867.06 150760 -1 1111
1113 0 673648 167603.03 150880 -1 1112
1114 0 673644 167291.03 151000 -1 1113
1115 0 673622 167183.03 151120 -1 1114
1116 0 673678 166999.03 151200 -1 1115
1117 0 673666 166647.06 151240 -1 1116
1118 0 673630 166539.03 151200 -1 1117
1119 0 673930 166491.03 151160 -1 1118
1120 0 674142 166471.03 151080 -1 1119
1121 0 674306 166467.03 150920 -1 1120
1122 0 673326 166579.03 151040 -1 1118
1123 0 673074 166731.03 150920 -1 1122
1124 0 673086 166859.03 150800 -1 1123
1125 0 673568 166595.03 151400 -1 1117
1126 0 673554 166587.06 151600 -1 1125
1127 0 673478 166511.06 151640 -1 1126
1128 0 673482 166451.06 151800 -1 1127
1129 0 673386 166371.06 151920 -1 1128
1130 0 673224 166355.03 152080 -1 1129
1131 0 673114 166415.06 152120 -1 1130
1132 0 672962 166347.06 152240 -1 1131
1133 0 672898 166239.06 152440 -1 1132
1134 0 672848 166095.03 152640 -1 1133
1135 0 672744 165851.05 152760 -1 1134
1136 0 672756 165799.03 152960 -1 1135
1137 0 672940 165783.03 153120 -1 1136
1138 0 672830 165807.06 153280 -1 1137
1139 0 672480 165735.03 153360 -1 1138
1140 0 672296 165623.03 153480 -1 1139
1141 0 672288 165591.06 153640 -1 1140
1142 0 671736 165107.03 153680 -1 1141
1143 0 671628 165003.03 153720 -1 1142
1144 0 671608 164959.03 153760 -1 1143
1145 0 671540 164839.03 153840 -1 1144
1146 0 671540 164831.03 153920 -1 1145
1147 0 671508 164827.03 154040 -1 1146
1148 0 672368 165579.03 153760 -1 1141
1149 0 672524 165635.03 153880 -1 1148
1150 0 672728 165631.03 154000 -1 1149
1151 0 672812 165603.03 154120 -1 1150
1152 0 672814 165555.03 154280 -1 1151
1153 0 672990 165427.03 154400 -1 1152
1154 0 673018 165283.03 154480 -1 1153
1155 0 673628 165535.03 154520 -1 1154
1156 0 673686 165647.03 154680 -1 1155
1157 0 673670 165707.03 154840 -1 1156
1158 0 673622 165751.06 154880 -1 1157
1159 0 673388 165823.03 154920 -1 1158
1160 0 673306 165835.03 155040 -1 1159
1161 0 673322 165787.03 155120 -1 1160
1162 0 673350 165779.03 155200 -1 1161
1163 0 672704 165219.03 154520 -1 1154
1164 0 672540.5 165252 154640 -1 1163
1165 0 672486 165263.06 154680 -1 1164
1166 0 672426 165227.06 154840 -1 1165
1167 0 672434 165287.06 154920 -1 1166
1168 0 672396 165279.03 155000 -1 1167
1169 0 672448 165431.03 155120 -1 1168
1170 0 672472 165407.03 155240 -1 1169
1171 0 672450 165387.03 155400 -1 1170
1172 0 672792 165075.03 154680 -1 1164
1173 0 672780 165015.03 154840 -1 1172
1174 0 672776 164991.03 154960 -1 1173
1175 0 672848 164999.03 155080 -1 1174
1176 0 671238 173555.14 147040 -1 1078
1177 0 671238 173803.14 147000 -1 1176
1178 0 671070 173867.14 146960 -1 1177
1179 0 670910 173987.14 146880 -1 1178
1180 0 670846 173947.14 146800 -1 1179
1181 0 670830 174163.14 146840 -1 1179
1182 0 670706 174267.06 146680 -1 1181
1183 0 671238 173531.06 146200 -1 1069
1184 0 673714 173603.06 145040 -1 1045
1185 0 673774 173403.14 145200 -1 1184
1186 0 673838 173379.14 145280 -1 1185
1187 0 673902 173387.14 145360 -1 1186
1188 0 674062 173459.14 145480 -1 1187
1189 0 673650 173715.06 145520 -1 1188
1190 0 673498 173755.06 145640 -1 1189
1191 0 673442 173795.06 145760 -1 1190
1192 0 673138 173811.06 145880 -1 1191
1193 0 672858 173979.06 145920 -1 1192
1194 0 672802 174027.06 146040 -1 1193
1195 0 672810 173899.06 146160 -1 1194
1196 0 672738 173811.06 146280 -1 1195
1197 0 672498 173843.06 146400 -1 1196
1198 0 672458 173827.06 146560 -1 1197
1199 0 674502 173515.14 145680 -1 1188
1200 0 674898 173355.06 145760 -1 1199
1201 0 675122 173243.06 145920 -1 1200
1202 0 675498 173187.06 146040 -1 1201
1203 0 674902 173291.06 146080 -1 1202
1204 0 674734 173331.06 146160 -1 1203
1205 0 674646 173275.06 146240 -1 1204
1206 0 676382.06 173275.11 146040 -1 1202
1207 0 676334 173243.06 146160 -1 1206
1208 0 676346 173231 146280 -1 1207
1209 0 676898 173603.06 146280 -1 1208
1210 0 676990 173723.14 146360 -1 1209
1211 0 676942 173803.14 146520 -1 1210
1212 0 676838 173923.14 146600 -1 1211
1213 0 676350 173227.06 146320 -1 1208
1214 0 676310 173011.06 146360 -1 1213
1215 0 676398 172859.14 146480 -1 1214
1216 0 676558 172803.14 146600 -1 1215
1217 0 676690 172811.06 146720 -1 1216
1218 0 677342 172299.06 146760 -1 1217
1219 0 677610 172323.14 146880 -1 1218
1220 0 677850 172315.14 147080 -1 1219
1221 0 677762 172355.14 147240 -1 1220
1222 0 678366 172195.06 147320 -1 1221
1223 0 678802.06 172147.12 147400 -1 1222
1224 0 678790 172099.06 147520 -1 1223
1225 0 678886 172115.06 147680 -1 1224
1226 0 679006 172123.06 147760 -1 1225
1227 0 679034 172155.14 147920 -1 1226
1228 0 679098 172131.14 148080 -1 1227
1229 0 679450 171947.14 148200 -1 1228
1230 0 679870 171859.06 148320 -1 1229
1231 0 679918 171835.06 148440 -1 1230
1232 0 680046 171771.06 148560 -1 1231
1233 0 680262 171763.06 148680 -1 1232
1234 0 680350.8 171686.2 148800 -1 1233
1235 0 680410 171635.14 148880 -1 1234
1236 0 680442 171595.14 149040 -1 1235
1237 0 680622 171523.06 149280 -1 1236
1238 0 681130 171779.06 149320 -1 1237
1239 0 681522 171955.06 149400 -1 1238
1240 0 681830 171995.14 149560 -1 1239
1241 0 681854 172379.14 149720 -1 1240
1242 0 682102 172499.14 149800 -1 1241
1243 0 682178 172771.06 149920 -1 1242
1244 0 682154 172899.06 149960 -1 1243
1245 0 682034.06 172939.12 150080 -1 1244
1246 0 682246 173139.06 150160 -1 1245
1247 0 682598.06 173235.12 150240 -1 1246
1248 0 682689.2 173206.2 150320 -1 1247
1249 0 682826.06 173163.19 150440 -1 1248
1250 0 683054 173163.06 150520 -1 1249
1251 0 683682 172891.06 150480 -1 1250
1252 0 683944 172779.05 150400 -1 1251
1253 0 684502 172819.06 150440 -1 1252
1254 0 684782 172771.06 150520 -1 1253
1255 0 685022 172539.06 150680 -1 1254
1256 0 685002 172651.06 150800 -1 1255
1257 0 684930 172891.06 150920 -1 1256
1258 0 684374 172867.06 151000 -1 1257
1259 0 684382 172827.06 151080 -1 1258
1260 0 684618 172851.06 151120 -1 1259
1261 0 684794 172963.06 151240 -1 1260
1262 0 684874 172987.06 151400 -1 1261
1263 0 683570 172883.06 151120 -1 1259
1264 0 683658 172811.06 151160 -1 1263
1265 0 683380 172695.03 151280 -1 1264
1266 0 683268 172735.03 151360 -1 1265
1267 0 683232 172775.03 151480 -1 1266
1268 0 683068 172743.03 151560 -1 1267
1269 0 682880 172687.03 151640 -1 1268
1270 0 682694 172543.03 151600 -1 1269
1271 0 682682 172503.03 151520 -1 1270
1272 0 685450 173267.06 150960 -1 1257
1273 0 686254 173779.11 150920 -1 1272
1274 0 686778 173763.06 150880 -1 1273
1275 0 687466 173627.06 150840 -1 1274
1276 0 688718 173395.06 150800 -1 1275
1277 0 688902 173371.06 150720 -1 1276
1278 0 689110 173475.06 150680 -1 1277
1279 0 688902 173563.06 150640 -1 1278
1280 0 688762 173683.06 150560 -1 1279
1281 0 689226 173987.06 150520 -1 1280
1282 0 688322 173827.06 150520 -1 1280
1283 0 688166 173787.14 150440 -1 1282
1284 0 688014 173827.14 150360 -1 1283
1285 0 687766 173819.14 150280 -1 1284
1286 0 687702 173827.14 150160 -1 1285
1287 0 688534 173891.14 150400 -1 1283
1288 0 688542 173931.14 150280 -1 1287
1289 0 690030 174435.06 150680 -1 1278
1290 0 690674 174787.06 150680 -1 1289
1291 0 691246 174947.06 150640 -1 1290
1292 0 691326 174955.06 150600 -1 1291
1293 0 691330 174955 150560 -1 1292
1294 0 691334 174955.06 150520 -1 1293
1295 0 691346 175035.06 150400 -1 1294
1296 0 691334 175051.06 150320 -1 1295
1297 0 691294 175075.06 150200 -1 1296
1298 0 691414 174907.06 150120 -1 1297
1299 0 691590 174875.06 150000 -1 1298
1300 0 691718 174731.06 149800 -1 1299
1301 0 692046 174443.06 149600 -1 1300
1302 0 690722 175411.06 150520 -1 1294
1303 0 690690 175571.06 150480 -1 1302
1304 0 691734 174763.06 150720 -1 1291
1305 0 692030 174699.06 150800 -1 1304
1306 0 692210 174147.06 150800 -1 1305
1307 0 692346 174011.06 150880 -1 1306
1308 0 692418 173987.06 150960 -1 1307
1309 0 692002 174835.06 150920 -1 1305
1310 0 692034 174899.06 150960 -1 1309
1311 0 692090 174883.06 151080 -1 1310
1312 0 690654 174819.06 150880 -1 1290
1313 0 690590 174875.06 151040 -1 1312
1314 0 690510 174995.06 151200 -1 1313
1315 0 688762 172603.06 150680 -1 1278
1316 0 688666 172643.06 150560 -1 1315
1317 0 686230 173859.06 150800 -1 1273
1318 0 686118 173851.06 150760 -1 1317
1319 0 685966 173923.06 150600 -1 1318
1320 0 685966 173987.06 150480 -1 1319
1321 0 685994 174035.14 150320 -1 1320
1322 0 685970 174019.14 150280 -1 1321
1323 0 685702 173931.06 150200 -1 1322
1324 0 685150 173811.06 150080 -1 1323
1325 0 685038 173915.06 149960 -1 1324
1326 0 685098 173907.06 149840 -1 1325
1327 0 685350 174019.06 149800 -1 1326
1328 0 685030 173723.06 149760 -1 1326
1329 0 685094 173643.06 149680 -1 1328
1330 0 685182 173651.06 149600 -1 1329
1331 0 686302 174595.06 150240 -1 1322
1332 0 686014 174939.06 150240 -1 1331
1333 0 685542 175243.06 150200 -1 1332
1334 0 682590 172595.06 150360 -1 1248
1335 0 682606 172395.06 150440 -1 1334
1336 0 682620 172079.03 150600 -1 1335
1337 0 682836 171979.03 150680 -1 1336
1338 0 681598 172875.06 150120 -1 1245
1339 0 681198 172731.06 150160 -1 1338
1340 0 681254 172667.06 150200 -1 1339
1341 0 681576 172639.03 150320 -1 1340
1342 0 681700 172443.03 150520 -1 1341
1343 0 680394 171419.06 149360 -1 1237
1344 0 680298 171379.06 149480 -1 1343
1345 0 680168 171343.03 149600 -1 1344
1346 0 680148 171435.03 149720 -1 1345
1347 0 680064 171527.03 149840 -1 1346
1348 0 679646 171631.06 150000 -1 1347
1349 0 679582 171483.06 150160 -1 1348
1350 0 679660 171319.03 150360 -1 1349
1351 0 679824 171219.03 150440 -1 1350
1352 0 679874.5 171137 150480 -1 1351
1353 0 680026 170891.06 150600 -1 1352
1354 0 680452 170639.03 150760 -1 1353
1355 0 680466 170639.03 150920 -1 1354
1356 0 680426 170643.03 151000 -1 1355
1357 0 680468 170611.06 151240 -1 1356
1358 0 680424 170615.06 151480 -1 1357
1359 0 680512 170663.06 151640 -1 1358
1360 0 680696 170771.06 151760 -1 1359
1361 0 680616 170831.06 151920 -1 1360
1362 0 680462 170619.11 151960 -1 1361
1363 0 680354 170591.11 152040 -1 1362
1364 0 680382 170607.11 152160 -1 1363
1365 0 680440 170627.03 152280 -1 1364
1366 0 680476 170615.03 152440 -1 1365
1367 0 680604 170667.03 152480 -1 1366
1368 0 680490 170619.03 152560 -1 1367
1369 0 680402 170527.03 152680 -1 1368
1370 0 679976 170431.03 152760 -1 1369
1371 0 679948 170499.03 152840 -1 1370
1372 0 680048 170519.03 152960 -1 1371
1373 0 680552 170547.03 152720 -1 1369
1374 0 680664 170599.03 152880 -1 1373
1375 0 680636 170607.03 153040 -1 1374
1376 0 680612 170719.03 153160 -1 1375
1377 0 680784 170807.03 153360 -1 1376
1378 0 680952 170811.03 153480 -1 1377
1379 0 681016 170827.06 153600 -1 1378
1380 0 680920 170863.06 153720 -1 1379
1381 0 680774 170859.03 153800 -1 1380
1382 0 680712 170779.06 153960 -1 1381
1383 0 680950 170855.03 154040 -1 1382
1384 0 681058 170931.03 154200 -1 1383
1385 0 681058 170967.03 154320 -1 1384
1386 0 681066 171047.03 154360 -1 1385
1387 0 680968 170975.06 154560 -1 1386
1388 0 680826 170975.11 154720 -1 1387
1389 0 680758 170915.11 154880 -1 1388
1390 0 680758 170971.11 155040 -1 1389
1391 0 680710 170959.11 155200 -1 1390
1392 0 680694 170931.11 155320 -1 1391
1393 0 680694 170991.11 155440 -1 1392
1394 0 680574 170987.11 155560 -1 1393
1395 0 680506 171083.11 155640 -1 1394
1396 0 680536 171127.14 155680 -1 1395
1397 0 680132 170879.14 155720 -1 1396
1398 0 679944 170943.14 155760 -1 1397
1399 0 679862 170967.03 155920 -1 1398
1400 0 679846 170967.03 156000 -1 1399
1401 0 679722 170951.03 156080 -1 1400
1402 0 679424 170707.03 156200 -1 1401
1403 0 679388 170627.03 156240 -1 1402
1404 0 679180 170455.06 156400 -1 1403
1405 0 679204 170339.03 156520 -1 1404
1406 0 679224 170195.03 156600 -1 1405
1407 0 679306 170275.03 156720 -1 1406
1408 0 679330 170287.03 156880 -1 1407
1409 0 679330 170247.03 157000 -1 1408
1410 0 679330 170243.03 157040 -1 1409
1411 0 679316 169867.03 157120 -1 1410
1412 0 679338 169511.06 157240 -1 1411
1413 0 679156 169367.11 157360 -1 1412
1414 0 679048 169239.11 157440 -1 1413
1415 0 679308 171347.03 156440 -1 1404
1416 0 679284 171487.03 156560 -1 1415
1417 0 679462 170715.03 155720 -1 1398
1418 0 679514 170439.03 155720 -1 1417
1419 0 680154 170819.03 154040 -1 1382
1420 0 680130 170995.03 154120 -1 1419
1421 0 680054 171139.03 154200 -1 1420
1422 0 681374 170811.03 153440 -1 1378
1423 0 681490 170771.03 153320 -1 1422
1424 0 681508 170815.06 153200 -1 1423
1425 0 681612 170831.1 153120 -1 1424
1426 0 680486 171023.11 151960 -1 1361
1427 0 680446 171135.11 152040 -1 1426
1428 0 680414 171203.11 152120 -1 1427
1429 0 680468 171231.14 152280 -1 1428
1430 0 679368 171215.03 150520 -1 1352
1431 0 679236 170935.03 150600 -1 1430
1432 0 679230 170815 150640 -1 1431
1433 0 679224 170695.03 150680 -1 1432
1434 0 679366 170479.03 150720 -1 1433
1435 0 679368 170451.03 150760 -1 1434
1436 0 679594 171011.03 150680 -1 1432
1437 0 679634 170943.03 150800 -1 1436
1438 0 680698 172555.14 148800 -1 1234
1439 0 680738 172947.14 148800 -1 1438
1440 0 680690 172987.14 148720 -1 1439
1441 0 680674 173099.14 148800 -1 1439
1442 0 680538 173243.14 148840 -1 1441
1443 0 680522 173307.14 148960 -1 1442
1444 0 680738 173491.14 148920 -1 1443
1445 0 679142 171755.06 147360 -1 1223
1446 0 679494 171667.06 147320 -1 1445
1447 0 679686 171699.06 147320 -1 1446
1448 0 679742 171651.06 147200 -1 1447
1449 0 676286 172955.06 146760 -1 1217
1450 0 676142 172947.06 146840 -1 1449
1451 0 677022 173467.06 145960 -1 1206
1452 0 677174 173579.06 145880 -1 1451
1453 0 677634 173475.06 145640 -1 1452
1454 0 677686 173259.14 145440 -1 1453
1455 0 677678 173115.14 145240 -1 1454
1456 0 677802 173027.06 145120 -1 1455
1457 0 677962 172883.06 145000 -1 1456
1458 0 677998 172771.06 144880 -1 1457
1459 0 678054 172699.06 144720 -1 1458
1460 0 678070 172555.06 144560 -1 1459
1461 0 678198 172467.06 144520 -1 1460
1462 0 678246 172459.06 144480 -1 1461
1463 0 678222 172835.06 144520 -1 1460
1464 0 678366 172731.06 144440 -1 1463
1465 0 678510 172651.06 144360 -1 1464
1466 0 673518 172371.14 145280 -1 1186
1467 0 673374 172315.14 145320 -1 1466
1468 0 673242 172403.06 145440 -1 1467
1469 0 673066 172443.06 145560 -1 1468
1470 0 672922 172411.06 145720 -1 1469
1471 0 672722 172443.06 145880 -1 1470
1472 0 672722 172443.06 145960 -1 1471
1473 0 672950 172635.06 146000 -1 1472
1474 0 672990 172715.06 146080 -1 1473
1475 0 672974 172667.06 146160 -1 1474
1476 0 672590 172435.06 146040 -1 1472
1477 0 672358 172435.06 146160 -1 1476
1478 0 672178 172259.06 146240 -1 1477
1479 0 671962 172267.06 146320 -1 1478
1480 0 673478 172523.06 144960 -1 1045
1481 0 670710 173931.14 144280 -1 1039
1482 0 670126 173163.14 144320 -1 1481
1483 0 672262 180123.2 134200 -1 955
1484 0 672554 180075.06 134320 -1 1483
1485 0 673786 180523.06 134360 -1 1484
1486 0 674342 180859.14 134560 -1 1485
1487 0 674434 180899.06 134720 -1 1486
1488 0 674678 180987.06 134840 -1 1487
1489 0 675502 181035.06 134960 -1 1488
1490 0 675638 181051.06 135120 -1 1489
1491 0 676326 180979.06 135200 -1 1490
1492 0 676326 181531.06 135200 -1 1491
1493 0 676294 181891.06 135120 -1 1492
1494 0 676510 180955.06 135320 -1 1491
1495 0 675486 181027.06 135360 -1 1494
1496 0 674958 180971.06 135400 -1 1495
1497 0 677030 181027.06 135360 -1 1494
1498 0 677354 180987.14 135560 -1 1497
1499 0 677930 180851.14 135640 -1 1498
1500 0 678274 180523.14 135600 -1 1499
1501 0 678170 180899.14 135720 -1 1499
1502 0 678450.06 181059.19 135760 -1 1501
1503 0 679334 181331.06 135800 -1 1502
1504 0 680278 181387.06 135880 -1 1503
1505 0 680538 181059.14 135920 -1 1504
1506 0 680742 181075.2 136080 -1 1505
1507 0 681702 181011.2 136360 -1 1506
1508 0 682486.06 181139.39 136440 -1 1507
1509 0 683390 180979.34 136480 -1 1508
1510 0 682786 181799 136600 -1 1509
1511 0 683274 182519 136760 -1 1510
1512 0 683446 182739 136840 -1 1511
1513 1 683462 182763 137000 -1 1512
1514 0 683374 182939 137120 -1 1513
1515 0 683350 182979 137280 -1 1514
1516 0 683322 180831 136800 -1 1509
1517 0 683090 180487 136960 -1 1516
1518 0 683162 180463 137120 -1 1517
1519 0 683202 180367 137280 -1 1518
1520 0 683418 180367 137480 -1 1519
1521 0 683386 180215 137680 -1 1520
1522 0 683402 180127 137840 -1 1521
1523 0 683410 180119 138000 -1 1522
1524 0 683438 180051 138160 -1 1523
1525 0 683470 180075 138360 -1 1524
1526 0 683646 180059 138560 -1 1525
1527 0 683638 180091 138680 -1 1526
1528 0 683622 180075 138880 -1 1527
1529 0 683622 180083 139040 -1 1528
1530 0 683790 180115 139160 -1 1529
1531 0 683818 179871 139240 -1 1530
1532 0 683970 179767 139320 -1 1531
1533 0 684090 179695 139480 -1 1532
1534 0 684162 179655 139640 -1 1533
1535 0 684282 179495 139800 -1 1534
1536 0 684418 179415 139920 -1 1535
1537 0 684454 179275 140000 -1 1536
1538 0 684582 179251 140120 -1 1537
1539 0 683898 180491.06 136440 -1 1509
1540 0 684090 180331.06 136320 -1 1539
1541 0 684250 180267.06 136200 -1 1540
1542 0 685658 180331.06 136200 -1 1541
1543 0 686002 180163.06 136040 -1 1542
1544 0 685978 180155.06 135960 -1 1543
1545 0 686246 180147.14 135880 -1 1544
1546 0 686494 179987.14 135800 -1 1545
1547 0 686974 179907.14 135680 -1 1546
1548 0 687326 179987.14 135520 -1 1547
1549 0 688122 179851.2 135320 -1 1548
1550 0 688634 179811.2 135240 -1 1549
1551 0 689190 179939.27 135080 -1 1550
1552 0 689422 180027.27 134960 -1 1551
1553 0 689470 180147.27 134880 -1 1552
1554 0 691046 180675.27 135000 -1 1552
1555 0 691698 181107.34 135080 -1 1554
1556 0 691818 181227.34 135160 -1 1555
1557 0 691910 181147.06 135280 -1 1556
1558 0 692014 181019.06 135400 -1 1557
1559 0 692070 180915.06 135560 -1 1558
1560 0 692294 180715.06 135680 -1 1559
1561 0 692310 180699.06 135840 -1 1560
1562 0 692542 180643.06 135960 -1 1561
1563 0 692758 180811.06 136000 -1 1562
1564 0 692790 180795.06 136120 -1 1563
1565 0 693006 180739.06 136200 -1 1564
1566 0 692742 181003.06 136280 -1 1565
1567 0 692894 181259.06 136400 -1 1566
1568 0 693786 180139.14 136280 -1 1565
1569 0 694302 179611.06 136240 -1 1568
1570 0 694302 179619.06 136360 -1 1569
1571 0 694022 179579.06 136480 -1 1570
1572 0 693958 179475.06 136560 -1 1571
1573 0 694510 179571.06 136040 -1 1569
1574 0 694662 179667.06 135920 -1 1573
1575 0 693886 180947.06 136280 -1 1568
1576 0 694318 181195.06 136320 -1 1575
1577 0 691266 180923.06 134880 -1 1554
1578 0 691346 181019.06 134760 -1 1577
1579 0 691258 181003.06 134600 -1 1578
1580 0 691202 180987.06 134520 -1 1579
1581 0 691138 180899.06 134400 -1 1580
1582 0 691314 180931.06 134320 -1 1581
1583 0 691378 181027.06 134200 -1 1582
1584 0 691526 181059.06 134080 -1 1583
1585 0 691310 181035.06 134000 -1 1584
1586 0 691222 180987.06 133840 -1 1585
1587 0 691358 181091.06 133800 -1 1586
1588 0 691502 181195.06 133720 -1 1587
1589 0 691658 181299.14 133560 -1 1588
1590 0 691690 181507.14 133360 -1 1589
1591 0 691842 181683 133200 -1 1590
1592 0 691870 181763.06 133040 -1 1591
1593 0 691918 181811.06 132880 -1 1592
1594 0 691958 181851.06 132760 -1 1593
1595 0 692062 181899.06 132600 -1 1594
1596 0 692166 181923.06 132480 -1 1595
1597 0 692402 181963.14 132360 -1 1596
1598 0 692294 181891.06 132200 -1 1597
1599 0 692110 181843.06 132080 -1 1598
1600 0 691918 181931.06 131920 -1 1599
1601 0 691702 182099.06 131840 -1 1600
1602 0 691686 182179.06 131680 -1 1601
1603 0 691726 182267.06 131520 -1 1602
1604 0 691722 182371.14 131360 -1 1603
1605 0 691890 182379.14 131240 -1 1604
1606 0 691634 182475.14 131080 -1 1605
1607 0 691730 182819.14 131000 -1 1606
1608 0 691946 183315.14 130880 -1 1607
1609 0 691950 183379.2 130760 -1 1608
1610 0 691890 183459.06 130600 -1 1609
1611 0 691114 184019.06 130640 -1 1610
1612 0 691338 184387.06 130760 -1 1611
1613 0 691226 184283.06 130920 -1 1612
1614 0 691490 184363.06 131040 -1 1613
1615 0 691518 183411.06 130520 -1 1610
1616 0 691486 183387.06 130400 -1 1615
1617 0 693182 183819.06 130600 -1 1610
1618 0 693309.2 183903.8 130560 -1 1617
1619 0 693818 184243.14 130400 -1 1618
1620 0 694774 184603.2 130320 -1 1619
1621 0 695990.06 184755.25 130320 -1 1620
1622 0 696478 184683.06 130360 -1 1621
1623 0 696550 184723.06 130440 -1 1622
1624 0 696550 184715.06 130600 -1 1623
1625 0 696558 184651.06 130720 -1 1624
1626 0 696710 184723.06 130880 -1 1625
1627 0 696814 184907.06 130960 -1 1626
1628 0 696570.06 184771.33 130200 -1 1621
1629 0 696934 184667.06 129960 -1 1628
1630 0 696862 184619.06 129800 -1 1629
1631 0 696870 184627.06 129600 -1 1630
1632 0 697186 184499.14 129520 -1 1631
1633 0 696686 183803.06 129560 -1 1632
1634 0 696662 183683.06 129600 -1 1633
1635 0 697406 184387.06 129480 -1 1632
1636 0 697442 184483.14 129320 -1 1635
1637 0 697450.06 184427.19 129280 -1 1636
1638 0 697998 183891.06 129320 -1 1637
1639 0 698094 183715.06 129240 -1 1638
1640 0 698086 183619.06 129120 -1 1639
1641 0 698094 183555.06 129080 -1 1640
1642 0 697278 184595.06 129160 -1 1637
1643 0 697198 184651.06 129040 -1 1642
1644 0 697166 184803.06 129000 -1 1643
1645 0 697382 184763.06 128920 -1 1644
1646 0 697098 184835.06 128800 -1 1645
1647 0 697042 184811.06 128680 -1 1646
1648 0 696898 184739.06 128600 -1 1647
1649 0 697345 184624.06 128560 -1 1648
1650 0 697417 184688.06 128480 -1 1649
1651 0 697449 184832.06 128360 -1 1650
1652 0 697401 184976.06 128240 -1 1651
1653 0 697369 185032.06 128120 -1 1652
1654 0 697369 185072.06 128000 -1 1653
1655 0 697297 185088.06 127880 -1 1654
1656 0 697101 185000.14 127720 -1 1655
1657 0 697069 184984.14 127600 -1 1656
1658 0 697001 185000.2 127440 -1 1657
1659 0 696889 185040.2 127320 -1 1658
1660 0 696929 185112.2 127200 -1 1659
1661 0 696857 185136.2 127000 -1 1660
1662 0 696777.1 184680.28 128560 -1 1648
1663 0 696469 184888.06 128520 -1 1662
1664 0 696533 184888.06 128440 -1 1663
1665 0 696409.06 184952.11 128400 -1 1664
1666 0 697326.06 183851.19 128960 -1 1645
1667 0 696750 183387.06 128960 -1 1666
1668 0 692462 183635.2 130960 -1 1608
1669 0 692918 183387.2 131120 -1 1668
1670 0 693134 183283.2 131200 -1 1669
1671 0 693182 183155.2 131360 -1 1670
1672 0 693462 183195.2 131440 -1 1671
1673 0 693558 183195.2 131520 -1 1672
1674 0 686790 180539.14 135920 -1 1545
1675 0 686958 180691.14 136000 -1 1674
1676 0 676670 181227.06 135600 -1 1498
1677 0 676606 181307.06 135720 -1 1676
1678 0 676654 181427.06 135840 -1 1677
1679 0 676894 181491.06 135920 -1 1678
1680 0 676966 181523.06 136000 -1 1679
1681 0 677050 181475.06 136120 -1 1680
1682 0 677226 181611.06 136160 -1 1681
1683 0 677010 181779.06 136240 -1 1682
1684 0 677146 182187.06 136320 -1 1683
1685 0 677570 183203.06 136280 -1 1684
1686 0 677726 184043.14 136280 -1 1685
1687 0 677666 184699.06 136200 -1 1686
1688 0 677622 184827.06 136120 -1 1687
1689 0 677774 185363.06 136040 -1 1688
1690 0 677886 186043.06 135920 -1 1689
1691 0 678022 186547.06 135960 -1 1690
1692 0 678142 186739.06 136080 -1 1691
1693 0 678214 186891.06 136200 -1 1692
1694 0 678334 187043.06 136320 -1 1693
1695 0 678494 187059.06 136440 -1 1694
1696 0 678574 187075.06 136600 -1 1695
1697 0 678622 187195.06 136760 -1 1696
1698 0 678710 187203.06 136920 -1 1697
1699 0 678854 187291.06 137040 -1 1698
1700 0 678982 187379.06 137120 -1 1699
1701 0 679010 187435.14 137240 -1 1700
1702 0 679138 187483.14 137440 -1 1701
1703 0 679186 187523.14 137560 -1 1702
1704 0 679202 187571.14 137720 -1 1703
1705 0 679218 187611.14 137880 -1 1704
1706 0 679434 187683.14 138000 -1 1705
1707 0 679674 187923.14 138040 -1 1706
1708 0 679710 188003.2 138160 -1 1707
1709 0 680458 188035.06 138120 -1 1708
1710 0 680546 187827.06 138080 -1 1709
1711 0 680578 187675.06 138040 -1 1710
1712 0 679562 188067.06 138280 -1 1708
1713 0 679602 188099.06 138440 -1 1712
1714 0 679562 188131.06 138480 -1 1713
1715 0 678734 188019.14 138520 -1 1714
1716 0 679646 188203.14 138600 -1 1714
1717 0 679774 188291.14 138680 -1 1716
1718 0 679934 188299.14 138840 -1 1717
1719 0 680098 188419.06 139000 -1 1718
1720 0 680226 188491.06 139040 -1 1719
1721 0 680310 188507.14 139200 -1 1720
1722 0 680314 188475.06 139280 -1 1721
1723 0 680410 188483.06 139360 -1 1722
1724 0 680362 188515.06 139520 -1 1723
1725 0 678098 186379.14 135760 -1 1690
1726 0 678130 186435.14 135560 -1 1725
1727 0 678058 186619.14 135400 -1 1726
1728 0 678050 186707.14 135240 -1 1727
1729 0 677546 186419.14 135160 -1 1728
1730 0 677290 186435.14 135080 -1 1729
1731 0 678258 186835.14 135160 -1 1728
1732 0 678234 187011.14 135040 -1 1731
1733 0 678178 187155.14 134880 -1 1732
1734 0 678270 187243.2 134680 -1 1733
1735 0 678454 187235.2 134400 -1 1734
1736 0 678694 187235.2 134280 -1 1735
1737 0 678802 187251.27 134120 -1 1736
1738 0 678826 187259.27 133960 -1 1737
1739 0 678906 187275.27 133840 -1 1738
1740 0 679050 187315.27 133760 -1 1739
1741 0 679038 187331.06 133600 -1 1740
1742 0 679254 187371.06 133480 -1 1741
1743 0 679406 187347.06 133360 -1 1742
1744 0 679678.06 187323.11 133320 -1 1743
1745 0 680178 187339.06 133200 -1 1744
1746 0 680314 187363.06 133120 -1 1745
1747 0 681070 187331.06 133080 -1 1746
1748 0 681206 187371.06 133000 -1 1747
1749 0 681294.06 187499.11 132960 -1 1748
1750 0 681482 187731.06 132800 -1 1749
1751 0 681586 187899.06 132640 -1 1750
1752 0 681562 187963.06 132600 -1 1751
1753 0 681598 187771.06 132560 -1 1752
1754 0 681678 187707.06 132440 -1 1753
1755 0 681830 187731.06 132400 -1 1754
1756 0 682038 187819.06 132320 -1 1755
1757 0 682186 187707.14 132120 -1 1756
1758 0 682454 187739.06 132080 -1 1757
1759 0 682630 187779.06 132040 -1 1758
1760 0 682686.06 187763.11 131960 -1 1759
1761 0 681462 188131.06 132520 -1 1752
1762 0 681230 188147.06 132480 -1 1761
1763 0 679510 187563.06 133080 -1 1746
1764 0 679294 187611.06 133000 -1 1763
1765 0 679670 187563.06 132720 -1 1764
1766 0 641744 259303.2 41600 -1 13
