# Supplementary material for: Connectomics Analysis Reveals First-, Second-, and Third-Order Thermosensory and Hygrosensory Neurons in the Adult Drosophila Brain
Source: Curr Biol. 2020 Aug 17;30(16):3167–3182.e4. doi: 10.1016/j.cub.2020.06.028 (PMC7443704; doi:10.1016/j.cub.2020.06.028)
Supplement: Data S1. Skeletons and Meshes, Related to STAR Methods — marin2020-skeletons contains files describing the morphology of each neuron in this study (in FAFB14 space, .swc format). glomeruli_meshes contains the glomerular meshes (in FAFB14 space, .stl format). neuropil_meshes contains the glomerular meshes (in FAFB14 space, .stl format). [file mmc5.zip › VP_SI/marin2020-skeletons/9588978.swc]

# SWC format file
# based on specifications at http://www.neuronland.org/NLMorphologyConverter/MorphologyFormats/SWC/Spec.html
# Created by nat::write.neuron.swc
# PointNo Label X Y Z Radius Parent 
1 0 609537 276286 77800 2247 -1
2 0 609412 276054 79400 -1 1
3 0 608681 276497 79600 -1 2
4 0 608613 276479 79760 -1 3
5 0 608552 276520 79920 -1 4
6 0 608496 276574 80160 -1 5
7 0 607967 277244 80240 -1 6
8 0 607346 277558 80400 -1 7
9 0 607268 277597 80560 -1 8
10 0 607219 277643 80680 -1 9
11 0 607134 277700 80800 -1 10
12 0 606971 277792 80960 -1 11
13 0 606938 277790 81080 -1 12
14 0 606837 277914 81240 -1 13
15 0 606766 277928 81360 -1 14
16 0 606762 277933 81520 -1 15
17 0 606592 277920 81640 150 16
18 0 606432 278016 81840 150 17
19 0 606272 278144 82000 102 18
20 0 606112 278240 82200 108 19
21 0 605952 278240 82440 175 20
22 0 605792 278240 82640 108 21
23 0 605536 278240 82760 102 22
24 0 605280 278240 82800 60 23
25 0 605024 278272 82880 107 24
26 0 604768 278272 82880 40 25
27 0 604512 278368 82960 80 26
28 0 604256 278368 82960 81 27
29 0 604000 278240 82880 75 28
30 0 603936 278048 82720 32 29
31 0 604000 277824 82600 102 30
32 0 604160 277696 82400 81 31
33 0 604320 277600 82200 96 32
34 0 604384 277536 81960 98 33
35 0 604544 277472 81720 75 34
36 0 604704 277312 81520 81 35
37 0 604928 277216 81440 98 36
38 0 605088 277120 81240 107 37
39 0 605280 276960 81120 101 38
40 0 605440 276832 80960 101 39
41 0 605600 276672 80800 75 40
42 0 605824 276480 80800 98 41
43 0 606016 276288 80720 122 42
44 0 606048 276032 80680 90 43
45 0 606048 275776 80600 86 44
46 0 606048 275520 80520 102 45
47 0 606080 275264 80400 107 46
48 0 606144 275008 80320 86 47
49 0 606176 274784 80200 120 48
50 0 606176 274560 80040 107 49
51 0 606176 274336 79880 81 50
52 0 606176 274112 79760 104 51
53 0 606240 273888 79600 75 52
54 0 606240 273696 79400 98 53
55 0 606240 273472 79240 96 54
56 0 606208 273280 79040 115 55
57 0 606208 273056 78920 107 56
58 0 606240 272800 78920 32 57
59 0 606208 272768 78840 32 58
60 0 606219 273140 78880 -1 59
61 0 606222 273091 78760 -1 60
62 0 606252 272993 78640 -1 61
63 0 606189 272869 78520 -1 62
64 0 606157 272735 78440 -1 63
65 0 606135 272674 78360 -1 64
66 0 606096 272578 78280 -1 65
67 0 606048 272384 78200 75 66
68 0 606176 272480 78040 64 67
69 0 606112 272288 77840 102 68
70 0 606144 272064 77720 136 69
71 0 606176 271808 77640 136 70
72 0 606112 271584 77520 120 71
73 0 605984 271392 77400 81 72
74 0 605952 271168 77240 86 73
75 0 605952 270944 77080 86 74
76 0 605952 270720 76960 120 75
77 0 605888 270528 76760 124 76
78 0 605856 270368 76560 154 77
79 0 605824 270208 76360 153 78
80 0 605728 270080 76120 150 79
81 0 605664 270016 75880 148 80
82 0 605632 269856 75640 115 81
83 0 605600 269728 75400 71 82
84 0 605536 269664 75160 98 83
85 0 605440 269664 74920 148 84
86 0 605408 269696 74640 122 85
87 0 605440 269696 74360 122 86
88 0 605504 269728 74120 134 87
89 0 605664 269728 73880 108 88
90 0 605760 269728 73640 131 89
91 0 605824 269760 73400 157 90
92 0 605920 269760 73120 164 91
93 0 606016 269792 72880 128 92
94 0 606272 269728 72800 134 93
95 0 606432 269664 72560 128 94
96 0 606528 269664 72320 115 95
97 0 606560 269728 72040 137 96
98 0 606592 269760 71760 137 97
99 0 606656 269792 71520 135 98
100 0 606592 269792 71240 135 99
101 0 606560 269792 70960 131 100
102 0 606496 269760 70720 81 101
103 0 606336 269728 70520 75 102
104 0 606176 269696 70280 96 103
105 0 606144 269664 70000 81 104
106 0 606080 269600 69760 64 105
107 0 605984 269440 69560 91 106
108 0 605952 269376 69280 98 107
109 0 605856 269344 69040 108 108
110 0 605696 269184 68920 150 109
111 0 605504 269056 68800 120 110
112 0 605344 268896 68680 120 111
113 0 605184 268672 68640 98 112
114 0 605024 268480 68520 120 113
115 0 604864 268256 68480 150 114
116 0 604832 268000 68400 136 115
117 0 604800 267776 68280 137 116
118 0 604832 267552 68160 150 117
119 0 604768 267296 68040 150 118
120 0 604672 267040 68000 124 119
121 0 604544 266816 68000 102 120
122 0 604480 266560 68000 124 121
123 0 604384 266304 68000 140 122
124 0 604224 266080 67960 128 123
125 0 604096 265920 67800 60 124
126 0 604064 265664 67680 86 125
127 0 603936 265440 67640 90 126
128 0 603936 265216 67520 135 127
129 0 603808 264960 67480 148 128
130 0 603744 264704 67480 150 129
131 0 603584 264480 67480 102 130
132 0 603456 264256 67560 124 131
133 0 603296 264032 67560 108 132
134 0 603104 263840 67560 139 133
135 0 602944 263616 67480 107 134
136 0 602752 263456 67440 104 135
137 0 602560 263296 67320 115 136
138 0 602368 263104 67240 60 137
139 0 602112 263008 67160 101 138
140 0 601888 262912 67080 90 139
141 0 601728 262688 66960 102 140
142 0 601600 262464 66960 120 141
143 0 601568 262208 67000 102 142
144 0 601568 261984 67120 80 143
145 0 601824 261984 67160 51 144
146 0 602080 261920 67240 60 145
147 0 602336 261824 67280 98 146
148 0 602560 261728 67360 124 147
149 0 602816 261760 67400 101 148
150 0 603072 261824 67480 80 149
151 0 603328 261824 67480 80 150
152 0 603552 261920 67600 75 151
153 0 603808 261920 67600 51 152
154 0 604032 261984 67720 104 153
155 0 604224 262016 67880 80 154
156 0 604448 261952 68000 32 155
157 0 604526 261938 68040 -1 156
158 0 604602 261945 68080 -1 157
159 0 604694 261947 68120 -1 158
160 0 604844 261943 68200 -1 159
161 0 604864 261952 68240 75 160
162 0 605120 261920 68320 80 161
163 0 605344 262016 68400 75 162
164 0 605600 262112 68440 81 163
165 0 605856 262240 68480 115 164
166 0 606112 262368 68520 115 165
167 0 606304 262560 68520 45 166
168 0 606560 262656 68520 90 167
169 0 606784 262784 68520 157 168
170 0 606944 262816 68720 148 169
171 0 607168 262720 68840 139 170
172 0 607424 262720 68800 164 171
173 0 607680 262784 68800 115 172
174 0 607936 262816 68840 32 173
175 0 608158 262978 68560 -1 174
176 0 608159 262937 68480 -1 175
177 0 608224 263008 68480 32 176
178 0 608352 263200 68280 45 177
179 0 608416 263328 68040 45 178
180 0 608448 263456 67800 32 179
181 0 608405 263392 67760 34 180
182 0 608561 263526 67720 -1 181
183 0 608694 263487 67640 -1 182
184 0 608734 263476 67600 -1 183
185 0 608868 263464 67560 -1 184
186 0 608844 263363 67480 -1 185
187 0 608842 263304 67400 -1 186
188 0 609015 263309 67320 -1 187
189 0 609056 263328 67280 60 188
190 0 609152 263552 67160 40 189
191 0 609216 263808 67080 40 190
192 0 609248 264064 67000 40 191
193 0 609248 264320 66920 40 192
194 0 609267 264285 66880 -1 193
195 0 609314 264479 66840 -1 194
196 0 609357 264703 66760 -1 195
197 0 609372 264913 66680 -1 196
198 0 609344 265151 66600 -1 197
199 0 609394 265489 66520 -1 198
200 0 609338 265630 66400 -1 199
201 0 609282 265728 66360 -1 200
202 0 609294 265786 66320 -1 201
203 0 609203 265934 66280 -1 202
204 0 609146 265992 66240 -1 203
205 0 609136 266033 66200 -1 204
206 0 609078 266102 66120 -1 205
207 0 609036 266152 66040 -1 206
208 0 608320 263264 67680 40 181
209 0 608256 263040 67520 51 208
210 0 608192 262880 67360 45 209
211 0 601440 261888 67120 81 144
212 0 601216 261792 67040 98 211
213 0 601024 261632 67000 86 212
214 0 600832 261440 67000 60 213
215 0 600576 261312 67000 75 214
216 0 600352 261184 67000 75 215
217 0 600160 260992 67080 86 216
218 0 599968 260800 67160 86 217
219 0 599744 260672 67240 139 218
220 0 599488 260576 67280 160 219
221 0 599264 260448 67280 205 220
222 0 599104 260576 67120 160 221
223 0 598976 260800 67080 101 222
224 0 598784 260992 67080 60 223
225 0 598592 261184 67000 80 224
226 0 598432 261344 66880 120 225
227 0 598336 261568 66760 102 226
228 0 598336 261824 66720 150 227
229 0 598176 262016 66640 175 228
230 0 598080 262240 66480 189 229
231 0 597952 262464 66360 175 230
232 0 597856 262720 66280 197 231
233 0 597760 262976 66200 160 232
234 0 597728 263200 66080 120 233
235 0 597728 263456 66040 160 234
236 0 597664 263712 65920 202 235
237 0 597600 263936 65800 219 236
238 0 597440 264128 65640 207 237
239 0 597344 264352 65520 209 238
240 0 597248 264576 65400 172 239
241 0 597280 264800 65280 197 240
242 0 597152 265024 65200 160 241
243 0 597184 265280 65120 156 242
244 0 597120 265472 64960 175 243
245 0 597024 265696 64880 207 244
246 0 596960 265920 64760 226 245
247 0 596832 266144 64680 150 246
248 0 596608 266240 64600 120 247
249 0 596416 266272 64440 124 248
250 0 596256 266304 64200 141 249
251 0 596128 266464 64000 136 250
252 0 596128 266624 63960 139 251
253 0 596384 266592 63960 128 252
254 0 596640 266592 64000 91 253
255 0 596896 266624 63960 153 254
256 0 597152 266720 63880 81 255
257 0 597088 266976 63760 102 256
258 0 596064 266880 63880 107 252
259 0 596032 266912 63840 107 258
260 0 595872 267072 63680 124 259
261 0 595680 267168 63520 124 260
262 0 595520 267264 63320 101 261
263 0 595264 267264 63280 71 262
264 0 595008 267296 63280 75 263
265 0 594752 267392 63280 71 264
266 0 594560 267584 63240 160 265
267 0 594304 267616 63240 122 266
268 0 594048 267648 63280 128 267
269 0 593792 267680 63360 122 268
270 0 593536 267680 63440 128 269
271 0 593280 267648 63480 115 270
272 0 593024 267584 63560 124 271
273 0 592768 267520 63640 120 272
274 0 592512 267424 63720 80 273
275 0 592320 267232 63840 75 274
276 0 592128 267040 63920 86 275
277 0 591904 266912 64000 75 276
278 0 591680 266784 64080 86 277
279 0 591424 266752 64120 124 278
280 0 591168 266720 64200 91 279
281 0 590912 266688 64200 80 280
282 0 590656 266656 64200 80 281
283 0 590464 266720 64360 86 282
284 0 590208 266848 64400 80 283
285 0 589952 266880 64400 86 284
286 0 589728 267008 64480 86 285
287 0 589472 267072 64520 120 286
288 0 589216 267136 64560 98 287
289 0 588992 267296 64640 86 288
290 0 589216 267456 64760 40 289
291 0 589280 267680 64840 32 290
292 0 588736 267360 64640 115 289
293 0 588480 267392 64720 120 292
294 0 588256 267360 64840 141 293
295 0 588064 267232 65000 124 294
296 0 587936 267072 65160 75 295
297 0 587744 267008 65320 86 296
298 0 587584 266848 65480 86 297
299 0 587456 266656 65640 102 298
300 0 587296 266496 65800 91 299
301 0 587488 266432 65960 81 300
302 0 587520 266464 66120 32 301
303 0 587104 266368 65960 75 300
304 0 586976 266240 66080 122 303
305 0 587072 266272 66320 71 304
306 0 587136 266432 66520 32 305
307 0 587328 266592 66440 40 306
308 0 587392 266656 66360 51 307
309 0 586752 266208 66080 71 304
310 0 586560 266432 66120 40 309
311 0 586464 266592 66320 60 310
312 0 586720 266720 66320 86 311
313 0 586976 266688 66240 176 312
314 0 587008 266720 66240 163 313
315 0 586560 266016 66160 91 309
316 0 586336 265920 66280 102 315
317 0 586112 265792 66400 128 316
318 0 585856 265728 66440 153 317
319 0 585664 265600 66560 178 318
320 0 585504 265440 66680 197 319
321 0 585280 265312 66800 107 320
322 0 585120 265120 66880 80 321
323 0 584928 264928 66920 86 322
324 0 584768 264704 67000 75 323
325 0 584608 264480 67080 75 324
326 0 584480 264256 67120 86 325
327 0 584320 264096 67240 120 326
328 0 584096 264064 67360 104 327
329 0 583904 264128 67520 102 328
330 0 583680 264192 67680 107 329
331 0 583424 264160 67720 80 330
332 0 583200 264032 67760 86 331
333 0 582976 264000 67920 115 332
334 0 582816 263872 68120 104 333
335 0 582592 263776 68240 115 334
336 0 582400 263712 68440 115 335
337 0 582240 263616 68640 135 336
338 0 582016 263488 68640 122 337
339 0 581824 263328 68720 60 338
340 0 581632 263136 68840 91 339
341 0 581440 262976 68880 120 340
342 0 581184 262848 68880 124 341
343 0 580960 262688 68920 120 342
344 0 580736 262560 68920 101 343
345 0 580512 262432 68920 98 344
346 0 580288 262304 68960 115 345
347 0 580064 262144 69000 107 346
348 0 579936 262048 69000 120 347
349 0 579712 261920 69000 122 348
350 0 579456 261856 69000 136 349
351 0 579232 261728 68960 160 350
352 0 579040 261568 68920 157 351
353 0 578848 261376 68880 128 352
354 0 578592 261280 68760 122 353
355 0 578368 261248 68640 86 354
356 0 578240 261216 68680 81 355
357 0 578144 261472 68680 115 356
358 0 578016 261696 68680 81 357
359 0 577824 261888 68640 51 358
360 0 577664 262080 68520 80 359
361 0 577568 262208 68400 120 360
362 0 577312 262112 68400 51 361
363 0 577056 262080 68320 71 362
364 0 576864 262240 68240 71 363
365 0 577536 262432 68280 71 361
366 0 577408 262656 68200 71 365
367 0 577312 262848 68000 81 366
368 0 577248 263040 67840 80 367
369 0 577248 263072 67560 90 368
370 0 577376 263136 67320 60 369
371 0 577504 263296 67160 81 370
372 0 577600 263552 67080 107 371
373 0 577664 263776 66960 75 372
374 0 577664 264000 66800 45 373
375 0 577760 264224 66640 51 374
376 0 577888 264448 66520 80 375
377 0 578080 264608 66480 45 376
378 0 578176 264864 66440 120 377
379 0 578336 265056 66400 120 378
380 0 578464 265248 66280 86 379
381 0 578624 265472 66200 51 380
382 0 578752 265696 66200 71 381
383 0 578752 265952 66160 75 382
384 0 578816 266208 66120 75 383
385 0 578944 266400 66000 60 384
386 0 579040 266624 65920 81 385
387 0 579136 266880 65800 80 386
388 0 579168 267136 65760 80 387
389 0 579296 267328 65640 91 388
390 0 579296 267584 65520 101 389
391 0 579296 267712 65440 91 390
392 0 579040 267744 65440 40 391
393 0 578784 267744 65480 51 392
394 0 578752 267744 65480 51 393
395 0 579296 267936 65280 81 391
396 0 579264 268160 65160 51 395
397 0 579168 268384 65040 80 396
398 0 579072 268608 64880 71 397
399 0 578944 268672 64640 51 398
400 0 578912 268480 64440 64 399
401 0 578752 268448 64240 75 400
402 0 578656 268576 64040 71 401
403 0 578656 268800 63920 80 402
404 0 578816 268960 63800 86 403
405 0 579040 269088 63720 122 404
406 0 579104 268896 63880 51 405
407 0 579104 268640 63960 45 406
408 0 579072 268608 64000 45 407
409 0 578016 261056 68680 80 356
410 0 577856 260896 68520 80 409
411 0 577664 260704 68560 120 410
412 0 577472 260544 68440 101 411
413 0 577312 260384 68320 40 412
414 0 577152 260288 68280 75 413
415 0 577152 260128 68480 75 414
416 0 577056 259872 68560 32 415
417 0 576960 259616 68680 60 416
418 0 576832 259392 68800 51 417
419 0 576800 259136 68840 51 418
420 0 576768 258912 68960 60 419
421 0 576672 258656 69040 51 420
422 0 576640 258464 69240 101 421
423 0 576544 258368 69360 60 422
424 0 576352 258560 69480 45 423
425 0 576224 258592 69680 45 424
426 0 576480 258208 69560 64 423
427 0 576448 257952 69560 71 426
428 0 576416 257920 69520 60 427
429 0 576928 260288 68160 120 414
430 0 576704 260256 68000 98 429
431 0 576544 260224 68000 124 430
432 0 576416 260128 68200 124 431
433 0 576160 260160 68160 86 432
434 0 575904 260128 68080 32 433
435 0 575840 260224 68080 32 434
436 0 576320 260160 67840 102 431
437 0 576128 260096 67640 115 436
438 0 575968 259968 67440 71 437
439 0 575776 260000 67240 128 438
440 0 575552 260160 67120 136 439
441 0 575392 260224 66920 64 440
442 0 575360 260128 66680 107 441
443 0 575264 259968 66440 102 442
444 0 575264 259744 66320 128 443
445 0 575392 259584 66120 124 444
446 0 575360 259392 65960 124 445
447 0 575296 259200 65800 128 446
448 0 575232 259040 65600 71 447
449 0 575136 258880 65360 122 448
450 0 574976 258784 65160 60 449
451 0 574848 258656 64960 81 450
452 0 574656 258496 64800 91 451
453 0 574592 258304 64640 75 452
454 0 574560 258080 64480 86 453
455 0 574528 257856 64360 96 454
456 0 574528 257632 64200 150 455
457 0 574400 257696 63960 122 456
458 0 574240 257824 63800 81 457
459 0 574176 257728 63560 163 458
460 0 574016 257696 63320 122 459
461 0 573760 257664 63320 131 460
462 0 573536 257632 63200 51 461
463 0 573408 257760 63000 101 462
464 0 573440 257920 62800 75 463
465 0 573440 257952 62800 75 464
466 0 579744 262176 68840 32 348
467 0 579584 262176 68640 32 466
468 0 579520 262240 68560 32 467
469 0 587808 267264 64960 32 295
470 0 587616 267392 64840 45 469
471 0 587584 267648 64800 51 470
472 0 587584 267904 64840 32 471
473 0 587584 268160 64880 51 472
474 0 587552 268320 64880 60 473
475 0 587524 268395 64920 -1 474
476 0 596224 267104 63920 124 259
477 0 596352 267328 63920 108 476
478 0 596352 267584 63880 60 477
479 0 596352 267840 63800 51 478
480 0 596256 268096 63680 98 479
481 0 596192 268352 63600 139 480
482 0 596064 268576 63560 124 481
483 0 596000 268832 63520 122 482
484 0 595904 269056 63360 140 483
485 0 595840 269280 63240 141 484
486 0 595808 269536 63160 175 485
487 0 595712 269792 63040 186 486
488 0 595552 269984 62920 157 487
489 0 595456 270080 62920 124 488
490 0 595475 270217 62840 -1 489
491 0 595088 270857 62680 -1 490
492 0 594963 271006 62640 -1 491
493 0 594719 271224 62520 -1 492
494 0 594058 271902 62520 -1 493
495 0 593848 272594 62520 -1 494
496 0 593689 272881 62640 -1 495
497 0 593355 273184 62760 -1 496
498 0 593162 273446 62880 -1 497
499 0 593120 273408 62920 136 498
500 0 593056 273664 62960 163 499
501 0 592928 273824 63120 185 500
502 0 592800 273984 63320 157 501
503 0 592672 274112 63520 175 502
504 0 592512 274272 63640 148 503
505 0 592352 274240 63840 122 504
506 0 592320 274144 64120 101 505
507 0 592192 274272 64320 156 506
508 0 592352 274464 64360 32 507
509 0 592512 274624 64480 45 508
510 0 592480 274752 64720 32 509
511 0 592576 275008 64720 64 510
512 0 592576 275040 64720 71 511
513 0 592064 274336 64400 98 507
514 0 591872 274432 64560 80 513
515 0 591712 274592 64680 51 514
516 0 591552 274720 64880 81 515
517 0 591424 274880 65080 101 516
518 0 591680 274976 65080 102 517
519 0 591936 275104 65040 139 518
520 0 592064 275296 65160 81 519
521 0 592256 275424 65280 40 520
522 0 592352 275520 65320 40 521
523 0 591328 274944 65200 107 517
524 0 591104 275072 65320 164 523
525 0 590880 275200 65400 181 524
526 0 590720 275424 65400 160 525
527 0 590592 275680 65400 150 526
528 0 590432 275840 65520 107 527
529 0 590304 275936 65760 156 528
530 0 590144 276000 66000 128 529
531 0 589984 276064 66200 163 530
532 0 589824 276160 66400 96 531
533 0 589632 276128 66560 128 532
534 0 589440 276064 66720 136 533
535 0 589184 276032 66800 86 534
536 0 588960 275904 66800 122 535
537 0 588736 275776 66840 120 536
538 0 588544 275616 66920 90 537
539 0 588320 275520 67000 108 538
540 0 588128 275392 67120 128 539
541 0 588256 275136 67080 32 540
542 0 588480 275040 67160 32 541
543 0 588736 275072 67200 32 542
544 0 588096 275392 67160 122 540
545 0 587872 275488 67320 115 544
546 0 587712 275648 67440 107 545
547 0 587584 275872 67520 91 546
548 0 587424 276064 67600 136 547
549 0 587328 276320 67640 122 548
550 0 587296 276576 67720 148 549
551 0 587136 276768 67760 137 550
552 0 586880 276896 67840 128 551
553 0 586624 276992 67880 124 552
554 0 586368 277088 67960 128 553
555 0 586112 277120 68000 124 554
556 0 585856 277184 68000 124 555
557 0 585600 277216 67920 124 556
558 0 585376 277344 67880 120 557
559 0 585184 277408 67720 134 558
560 0 584960 277568 67800 120 559
561 0 584768 277760 67840 101 560
562 0 584544 277888 67840 124 561
563 0 584320 277984 67960 108 562
564 0 584096 278112 68080 143 563
565 0 583936 278336 68080 128 564
566 0 583776 278528 68040 139 565
567 0 583616 278688 67920 86 566
568 0 583424 278848 67880 102 567
569 0 583168 278912 67840 60 568
570 0 582976 279104 67840 107 569
571 0 582752 279232 67920 120 570
572 0 582528 279328 68080 148 571
573 0 582368 279456 68280 75 572
574 0 582144 279488 68440 98 573
575 0 581952 279584 68600 128 574
576 0 581792 279584 68800 227 575
577 0 581600 279776 68800 164 576
578 0 581344 279904 68800 143 577
579 0 581120 280032 68800 45 578
580 0 580864 280096 68800 51 579
581 0 580832 280128 68800 32 580
582 0 580736 280032 68560 64 581
583 0 580640 279968 68320 71 582
584 0 580576 279904 68240 51 583
585 0 580672 280320 68840 32 581
586 0 580544 280512 69000 64 585
587 0 580512 280768 69080 80 586
588 0 580512 281024 69120 81 587
589 0 580480 281280 69240 140 588
590 0 580352 281408 69440 90 589
591 0 580192 281504 69640 122 590
592 0 580096 281536 69880 96 591
593 0 580032 281600 70120 101 592
594 0 579936 281664 70360 104 593
595 0 579936 281664 70400 115 594
596 0 580160 281792 70400 60 595
597 0 580384 281920 70440 51 596
598 0 580608 282016 70560 45 597
599 0 580800 282176 70640 40 598
600 0 581024 282368 70600 32 599
601 0 581120 282560 70560 32 600
602 0 581194 282709 70480 -1 601
603 0 581141.9 282750.7 70400 -1 602
604 0 579840 281728 70640 134 595
605 0 579712 281792 70880 107 604
606 0 579616 281824 71120 98 605
607 0 579456 281824 71320 32 606
608 0 579296 281824 71520 96 607
609 0 579104 281792 71680 120 608
610 0 578848 281792 71760 120 609
611 0 578592 281792 71760 96 610
612 0 578336 281824 71760 120 611
613 0 578112 281952 71760 120 612
614 0 577920 282080 71880 120 613
615 0 577760 282208 72040 102 614
616 0 577568 282304 72240 102 615
617 0 577408 282464 72400 186 616
618 0 577152 282496 72480 240 617
619 0 576992 282624 72640 259 618
620 0 576736 282720 72680 120 619
621 0 576544 282912 72800 51 620
622 0 576352 283040 72960 98 621
623 0 576096 283072 73040 80 622
624 0 575840 283104 73120 60 623
625 0 575648 283264 73200 71 624
626 0 575520 283488 73200 81 625
627 0 575392 283712 73200 75 626
628 0 575232 283936 73200 104 627
629 0 575072 284096 73360 81 628
630 0 574944 284256 73560 64 629
631 0 574880 284480 73680 81 630
632 0 574880 284736 73720 45 631
633 0 574976 284960 73880 60 632
634 0 574976 285024 73880 81 633
635 0 574816 285024 74080 32 634
636 0 574592 284928 74080 32 635
637 0 575104 285216 74000 124 634
638 0 575296 285408 74120 108 637
639 0 575424 285600 74240 81 638
640 0 575584 285792 74400 81 639
641 0 575744 285952 74560 81 640
642 0 575872 286080 74760 122 641
643 0 576000 286272 74960 81 642
644 0 576160 286432 75120 81 643
645 0 576352 286624 75160 81 644
646 0 576544 286816 75240 115 645
647 0 576736 287008 75280 98 646
648 0 576992 287072 75320 71 647
649 0 577248 287168 75400 86 648
650 0 577504 287168 75440 51 649
651 0 577760 287200 75480 64 650
652 0 577984 287296 75640 71 651
653 0 578208 287424 75760 108 652
654 0 578432 287520 75840 124 653
655 0 578656 287648 75880 101 654
656 0 578688 287648 75880 98 655
657 0 578752 287616 76160 75 656
658 0 578912 287552 76400 60 657
659 0 579040 287424 76640 71 658
660 0 579040 287264 76880 75 659
661 0 579072 287136 77120 60 660
662 0 579104 286976 77320 71 661
663 0 579136 286784 77480 51 662
664 0 579136 286528 77600 51 663
665 0 579168 286368 77720 60 664
666 0 579182 286204.44 77760 -1 665
667 0 579208.06 286031.62 77840 -1 666
668 0 579210.25 285914.5 77960 -1 667
669 0 579274.3 285743.2 78040 -1 668
670 0 579375.6 285599.56 78080 -1 669
671 0 579383.06 285529.7 78120 -1 670
672 0 579444.75 285349 78200 -1 671
673 0 579455.3 285467.25 78240 -1 672
674 0 579554.4 285300.25 78320 -1 673
675 0 579647.1 285312.3 78360 -1 674
676 0 579749.06 285307.88 78440 -1 675
677 0 579850 285263.97 78520 -1 676
678 0 580033.94 285094.3 78600 -1 677
679 0 580421 284842 78600 -1 678
680 0 580931.44 285011.5 78600 -1 679
681 0 581232.9 285145.7 78560 -1 680
682 0 581877 285080.44 78560 -1 681
683 0 582271.25 285127.88 78720 -1 682
684 0 582438.7 285192.28 78880 -1 683
685 0 582491.6 285203.28 79080 -1 684
686 0 583086.4 285167.22 79120 -1 685
687 0 583150 285175 79160 -1 686
688 0 582982 284700.06 79160 -1 687
689 0 583213.9 285182.62 79200 -1 687
690 0 583405.9 285228.75 79280 -1 689
691 0 583786.75 285330.38 79280 -1 690
692 0 583851.9 285474.8 79240 -1 691
693 0 583960.5 285556.28 79200 -1 692
694 0 584090.9 285869.2 79200 -1 693
695 0 584112.2 285870 79120 -1 694
696 0 578848 287808 75760 81 656
697 0 579040 288000 75760 102 696
698 0 579296 288096 75720 60 697
699 0 579520 288224 75720 71 698
700 0 579776 288352 75720 75 699
701 0 580032 288448 75720 64 700
702 0 580256 288608 75640 98 701
703 0 580480 288736 75640 81 702
704 0 580672 288928 75680 90 703
705 0 580864 289088 75720 75 704
706 0 581056 289248 75760 80 705
707 0 581312 289376 75800 60 706
708 0 581568 289440 75880 81 707
709 0 581824 289536 75880 120 708
710 0 582048 289664 75840 71 709
711 0 582304 289728 75800 102 710
712 0 582560 289824 75880 107 711
713 0 582752 289984 75920 40 712
714 0 582944 290176 76000 51 713
715 0 583104 290368 76160 71 714
716 0 583296 290560 76240 60 715
717 0 583520 290688 76320 51 716
718 0 583776 290720 76320 71 717
719 0 584032 290784 76360 81 718
720 0 584224 290784 76400 51 719
721 0 584270 290788 76440 -1 720
722 0 584436 290793 76480 -1 721
723 0 584538 290841 76560 -1 722
724 0 584824 290890 76560 -1 723
725 0 585283 290856 76600 -1 724
726 0 585824 290976 76640 32 725
727 0 585632 290784 76600 45 726
728 0 586048 291040 76760 32 726
729 0 586104 291040 77040 56 728
730 0 586112 291040 77080 60 729
731 0 586176 291008 77040 60 730
732 0 586176 291531 77040 60 729
733 0 586208 291488 76960 75 732
734 0 586208 291232 77000 75 733
735 0 586144 290976 76960 32 734
736 0 585920 290944 77160 32 735
737 0 586112 291616 77200 32 732
738 0 585952 291776 77240 32 737
739 0 585867 291807 77360 -1 738
740 0 585661 291794 77480 -1 739
741 0 585600 291776 77600 51 740
742 0 585536 291776 77680 45 741
743 0 585376 291776 77880 81 742
744 0 585216 291744 78120 71 743
745 0 585120 291808 78360 64 744
746 0 584992 291968 78560 51 745
747 0 584864 292128 78760 86 746
748 0 585056 292224 78920 40 747
749 0 585312 292160 78880 51 748
750 0 585312 292032 78760 32 749
751 0 584832 292160 78760 75 747
752 0 584640 292352 78840 51 751
753 0 584416 292480 78960 98 752
754 0 584224 292640 79000 75 753
755 0 584096 292768 79200 101 754
756 0 583904 292896 79360 90 755
757 0 583872 293088 79520 32 756
758 0 583904 293280 79720 71 757
759 0 583968 293536 79760 75 758
760 0 583936 293792 79800 81 759
761 0 583840 294048 79800 98 760
762 0 583584 294080 79800 32 761
763 0 583328 294048 79760 75 762
764 0 583808 294272 79920 60 761
765 0 583616 294432 80000 86 764
766 0 583456 294528 80200 96 765
767 0 583296 294560 80400 81 766
768 0 583136 294560 80640 81 767
769 0 583008 294592 80880 71 768
770 0 582880 294624 81120 120 769
771 0 582784 294752 81320 98 770
772 0 582720 294944 81520 91 771
773 0 582720 295168 81640 86 772
774 0 582656 295424 81760 81 773
775 0 582752 295680 81840 107 774
776 0 582912 295872 81920 81 775
777 0 583040 296032 82120 71 776
778 0 583264 296096 82240 107 777
779 0 583341 296211 82360 116 778
780 0 583616 296320 82360 60 779
781 0 583744 296512 82520 71 780
782 0 583808 296704 82680 40 781
783 0 583904 296736 82920 51 782
784 0 583776 296640 83120 32 783
785 0 583968 296512 83040 40 784
786 0 583624 296795 83200 -1 784
787 0 583556 297129 83320 -1 786
788 0 583584 297152 83440 128 787
789 0 583648 296896 83400 101 788
790 0 583584 297376 83560 80 788
791 0 583680 297632 83600 124 790
792 0 583904 297792 83720 122 791
793 0 583872 297856 83960 60 792
794 0 583872 298016 84160 102 793
795 0 583904 298240 84280 96 794
796 0 583840 298496 84280 102 795
797 0 584032 298720 84280 71 796
798 0 584256 298848 84280 64 797
799 0 584480 298976 84360 98 798
800 0 584704 299040 84480 91 799
801 0 584896 299200 84600 32 800
802 0 585056 299328 84760 71 801
803 0 585216 299456 84920 60 802
804 0 585376 299648 85040 75 803
805 0 585568 299840 85160 60 804
806 0 585664 300032 85360 98 805
807 0 585888 300192 85480 71 806
808 0 586016 300320 85680 101 807
809 0 586144 300416 85880 102 808
810 0 586240 300608 86040 60 809
811 0 586400 300768 86160 60 810
812 0 586592 300992 86200 80 811
813 0 586752 301184 86240 80 812
814 0 586912 301344 86400 71 813
815 0 587104 301504 86480 81 814
816 0 587296 301664 86560 98 815
817 0 587488 301792 86720 60 816
818 0 587648 301888 87000 40 817
819 0 587456 302048 87040 102 818
820 0 587424 302208 87240 96 819
821 0 587520 302432 87360 51 820
822 0 587520 302688 87360 80 821
823 0 587488 302912 87400 107 822
824 0 587516 303007 87440 -1 823
825 0 587543 303065 87600 -1 824
826 0 587522 303017 87720 -1 825
827 0 587535 303184 87880 -1 826
828 0 587566 303172 87920 -1 827
829 0 587570 303028 88000 -1 828
830 0 587499 303129 88160 -1 829
831 0 587520 303072 88200 96 830
832 0 587328 303104 88360 81 831
833 0 587264 303296 88520 101 832
834 0 587264 303552 88520 104 833
835 0 587264 303808 88440 60 834
836 0 587296 304064 88360 51 835
837 0 587232 304320 88320 71 836
838 0 587104 304544 88320 90 837
839 0 586944 304768 88320 102 838
840 0 586912 304960 88280 75 839
841 0 583392 296288 82440 122 779
842 0 583456 296480 82640 40 841
843 0 583552 296640 82840 90 842
844 0 583584 296640 82880 90 843
845 0 585088 277312 67480 45 559
846 0 585152 277376 67240 40 845
847 0 585248 277600 67080 75 846
848 0 585408 277824 66960 80 847
849 0 585504 278048 66840 81 848
850 0 585600 278176 66640 101 849
851 0 585728 278272 66440 98 850
852 0 585888 278400 66240 101 851
853 0 586048 278496 66000 86 852
854 0 586176 278624 65800 90 853
855 0 586336 278784 65680 80 854
856 0 586496 278912 65480 115 855
857 0 586688 278912 65280 139 856
858 0 586848 278752 65160 98 857
859 0 587008 278592 65000 32 858
860 0 587232 278496 64920 102 859
861 0 587424 278336 64840 60 860
862 0 587616 278144 64720 64 861
863 0 587712 277888 64600 51 862
864 0 587776 277632 64520 40 863
865 0 587840 277408 64360 32 864
866 0 588000 277280 64160 86 865
867 0 588192 277280 63960 86 866
868 0 588352 277376 63760 107 867
869 0 588352 277472 63480 108 868
870 0 588192 277472 63280 81 869
871 0 588000 277440 63120 98 870
872 0 587840 277280 62920 108 871
873 0 586752 279072 65080 81 857
874 0 586912 279264 64960 150 873
875 0 586944 279424 64760 51 874
876 0 586912 279360 64480 64 875
877 0 586912 279360 64200 32 876
878 0 586848 279520 64000 60 877
879 0 586848 279776 63880 75 878
880 0 586848 280000 63760 75 879
881 0 586720 280192 63640 91 880
882 0 586592 280416 63560 60 881
883 0 586560 280640 63440 60 882
884 0 586432 280896 63360 102 883
885 0 586368 281088 63200 107 884
886 0 586368 281312 63000 75 885
887 0 586176 281504 62960 32 886
888 0 586144 281504 62960 32 887
889 0 586248 281410 62880 -1 888
890 0 586287 281589 62760 -1 889
891 0 586360 281785 62640 -1 890
892 0 586592 281792 62360 134 891
893 0 586464 281792 62400 200 892
894 0 586208 281856 62400 178 893
895 0 586240 282112 62440 160 894
896 0 586112 282304 62560 32 895
897 0 586176 283264 62760 32 896
898 0 586112 283456 62960 64 897
899 0 586048 283616 63160 81 898
900 0 585856 283648 63320 60 899
901 0 585632 283680 63440 91 900
902 0 585408 283680 63640 51 901
903 0 585248 283680 63840 40 902
904 0 585088 283520 63960 120 903
905 0 584832 283392 64000 86 904
906 0 584640 283200 64040 40 905
907 0 584448 283040 64160 51 906
908 0 584288 282976 64360 81 907
909 0 584032 282976 64360 51 908
910 0 583776 282976 64360 51 909
911 0 583520 282976 64360 51 910
912 0 583264 283040 64320 45 911
913 0 583008 283136 64320 75 912
914 0 582752 283136 64280 51 913
915 0 582496 283200 64280 64 914
916 0 582240 283232 64320 98 915
917 0 581984 283232 64280 139 916
918 0 581760 283328 64200 96 917
919 0 581536 283424 64080 51 918
920 0 581376 283584 63960 51 919
921 0 581184 283744 63840 40 920
922 0 580960 283904 63760 51 921
923 0 580736 284032 63680 75 922
924 0 580512 284064 63520 81 923
925 0 580288 284128 63400 75 924
926 0 580128 284288 63240 115 925
927 0 579872 284352 63200 136 926
928 0 579616 284352 63240 81 927
929 0 579360 284352 63240 75 928
930 0 579136 284224 63240 60 929
931 0 578912 284096 63280 45 930
932 0 578720 283904 63400 71 931
933 0 578528 283744 63560 75 932
934 0 578304 283648 63680 51 933
935 0 578048 283648 63760 75 934
936 0 577792 283744 63760 45 935
937 0 577536 283840 63760 51 936
938 0 577280 283968 63680 51 937
939 0 577024 284000 63600 71 938
940 0 576832 284032 63440 81 939
941 0 576576 284064 63400 75 940
942 0 576352 284096 63280 51 941
943 0 576128 284128 63160 51 942
944 0 575872 284096 63080 124 943
945 0 575776 284096 63080 124 944
946 0 581760 283264 64280 71 918
947 0 581600 283136 64480 32 946
948 0 581376 283136 64640 51 947
949 0 581120 283200 64720 51 948
950 0 599136 260256 67240 202 221
951 0 598944 260032 67240 163 950
952 0 598752 259840 67240 163 951
953 0 598592 260000 67120 139 952
954 0 598400 260192 67040 102 953
955 0 598304 260416 66920 51 954
956 0 598272 260608 67080 107 955
957 0 598080 260768 67160 75 956
958 0 597824 260768 67280 64 957
959 0 597632 260800 67440 86 958
960 0 597376 260800 67520 60 959
961 0 597152 260800 67640 75 960
962 0 596928 260896 67760 91 961
963 0 596672 260896 67800 86 962
964 0 596416 260864 67840 71 963
965 0 596160 260800 67920 64 964
966 0 595936 260672 68000 81 965
967 0 595712 260544 68080 64 966
968 0 595456 260448 68080 60 967
969 0 595200 260320 68080 71 968
970 0 594976 260192 68080 71 969
971 0 594752 260064 68080 32 970
972 0 594592 259872 68200 45 971
973 0 594432 259712 68320 75 972
974 0 594240 259584 68440 98 973
975 0 594048 259424 68480 120 974
976 0 593920 259232 68600 160 975
977 0 593728 259104 68760 81 976
978 0 593568 258944 68920 104 977
979 0 593536 258720 69040 91 978
980 0 593376 258528 69080 108 979
981 0 593248 258272 69120 75 980
982 0 593024 258144 69120 108 981
983 0 592832 257984 69080 163 982
984 0 592640 257824 69120 128 983
985 0 592416 257664 69200 148 984
986 0 592288 257536 69360 137 985
987 0 592288 257536 69640 60 986
988 0 592128 257472 69840 32 987
989 0 592096 257408 70080 60 988
990 0 592288 257344 70240 32 989
991 0 592512 257408 70360 60 990
992 0 592672 257440 70400 40 991
993 0 592032 257440 69360 102 986
994 0 591840 257312 69240 135 993
995 0 591776 257216 69240 124 994
996 0 591936 256992 69320 51 995
997 0 592000 256768 69440 64 996
998 0 592096 256544 69360 98 997
999 0 592096 256512 69080 64 998
1000 0 592128 256608 68840 51 999
1001 0 592064 256672 68600 71 1000
1002 0 592064 256704 68320 64 1001
1003 0 592064 256704 68040 60 1002
1004 0 592160 256544 67840 51 1003
1005 0 592288 256384 67680 40 1004
1006 0 592352 256192 67520 51 1005
1007 0 592480 256096 67320 32 1006
1008 0 592608 256224 67120 40 1007
1009 0 592704 256448 66960 40 1008
1010 0 592768 256608 66760 45 1009
1011 0 592768 256640 66520 32 1010
1012 0 591552 257120 69160 91 995
1013 0 591360 256960 69040 81 1012
1014 0 591200 256832 68880 71 1013
1015 0 591008 256800 68720 101 1014
1016 0 590816 256672 68600 86 1015
1017 0 590560 256704 68520 80 1016
1018 0 590400 256736 68320 96 1017
1019 0 590208 256736 68120 124 1018
1020 0 590016 256608 67920 71 1019
1021 0 589984 256448 67720 40 1020
1022 0 589856 256224 67680 60 1021
1023 0 589824 256032 67520 81 1022
1024 0 589856 255808 67400 86 1023
1025 0 589856 255744 67120 75 1024
1026 0 589760 255904 66920 51 1025
1027 0 589632 256064 66760 86 1026
1028 0 589408 256064 66640 86 1027
1029 0 589152 256000 66560 81 1028
1030 0 588960 256032 66400 71 1029
1031 0 588768 256032 66200 81 1030
1032 0 588608 255840 66040 96 1031
1033 0 588480 255616 65920 75 1032
1034 0 588288 255488 65800 71 1033
1035 0 588160 255264 65760 60 1034
1036 0 588064 255008 65720 75 1035
1037 0 588032 254752 65760 80 1036
1038 0 588032 254592 65520 80 1037
1039 0 587904 254528 65280 71 1038
1040 0 587712 254560 65080 51 1039
1041 0 587648 254560 64920 71 1040
1042 0 587872 254688 64880 51 1041
1043 0 588096 254816 64880 45 1042
1044 0 588352 254944 64840 75 1043
1045 0 588576 255040 64960 32 1044
1046 0 588832 254944 64960 32 1045
1047 0 588928 254944 64960 32 1046
1048 0 587488 254464 64720 60 1041
1049 0 587328 254240 64680 98 1048
1050 0 587168 254016 64560 71 1049
1051 0 587008 253856 64440 91 1050
1052 0 586848 253664 64280 71 1051
1053 0 586656 253632 64080 81 1052
1054 0 586464 253792 63920 75 1053
1055 0 586240 253888 63840 75 1054
1056 0 585984 253952 63720 64 1055
1057 0 585728 253920 63720 51 1056
1058 0 585472 253888 63640 60 1057
1059 0 585216 253888 63560 64 1058
1060 0 584960 253888 63440 98 1059
1061 0 584736 253952 63280 115 1060
1062 0 584512 253888 63160 80 1061
1063 0 584352 253760 63000 60 1062
1064 0 584320 253728 62960 45 1063
1065 0 598624 259712 67240 150 952
1066 0 598400 259584 67280 202 1065
1067 0 598208 259456 67400 208 1066
1068 0 598016 259296 67480 234 1067
1069 0 597856 259072 67480 244 1068
1070 0 597792 258848 67640 189 1069
1071 0 597792 258592 67760 156 1070
1072 0 597760 258336 67720 172 1071
1073 0 597728 258080 67680 205 1072
1074 0 597632 257824 67640 237 1073
1075 0 597408 257664 67680 197 1074
1076 0 597248 257536 67880 107 1075
1077 0 597024 257408 67880 156 1076
1078 0 596864 257248 68000 163 1077
1079 0 596704 257056 68080 156 1078
1080 0 596544 256864 68120 203 1079
1081 0 596352 256672 68120 200 1080
1082 0 596192 256480 68200 134 1081
1083 0 595968 256288 68240 71 1082
1084 0 595744 256096 68240 71 1083
1085 0 595552 255904 68240 98 1084
1086 0 595424 255648 68280 181 1085
1087 0 595264 255520 68280 172 1086
1088 0 595040 255360 68280 183 1087
1089 0 594784 255264 68280 183 1088
1090 0 594560 255104 68280 163 1089
1091 0 594368 254912 68360 172 1090
1092 0 594176 254752 68480 203 1091
1093 0 594016 254592 68600 200 1092
1094 0 593888 254400 68760 200 1093
1095 0 593696 254208 68800 217 1094
1096 0 593504 254048 68840 209 1095
1097 0 593280 253888 68840 175 1096
1098 0 593088 253664 68840 200 1097
1099 0 592896 253472 68920 205 1098
1100 0 592736 253312 69040 235 1099
1101 0 592576 253184 69200 245 1100
1102 0 592384 253056 69400 271 1101
1103 0 592224 252928 69560 219 1102
1104 0 592000 252800 69560 190 1103
1105 0 591744 252736 69560 186 1104
1106 0 591488 252640 69480 214 1105
1107 0 591264 252512 69480 197 1106
1108 0 591040 252384 69480 197 1107
1109 0 590816 252256 69560 202 1108
1110 0 590624 252128 69680 209 1109
1111 0 590432 251968 69800 228 1110
1112 0 590272 251808 69920 229 1111
1113 0 590048 251616 69960 249 1112
1114 0 589856 251456 69920 234 1113
1115 0 589632 251328 69880 237 1114
1116 0 589376 251264 69840 228 1115
1117 0 589120 251264 69800 239 1116
1118 0 588864 251264 69840 196 1117
1119 0 588672 251136 69960 172 1118
1120 0 588480 250944 70000 189 1119
1121 0 588256 250784 69960 275 1120
1122 0 588000 250688 70000 229 1121
1123 0 587808 250560 69840 207 1122
1124 0 587616 250432 69720 275 1123
1125 0 587456 250304 69520 256 1124
1126 0 587200 250304 69480 230 1125
1127 0 587008 250208 69680 178 1126
1128 0 586912 250048 69920 141 1127
1129 0 586752 249888 70120 108 1128
1130 0 586592 249728 70240 108 1129
1131 0 586400 249568 70280 120 1130
1132 0 586144 249472 70280 137 1131
1133 0 585888 249376 70240 175 1132
1134 0 585632 249344 70240 214 1133
1135 0 585408 249248 70120 202 1134
1136 0 585216 249120 70000 166 1135
1137 0 584992 248960 70000 178 1136
1138 0 584768 248864 70080 156 1137
1139 0 584608 248736 70280 200 1138
1140 0 584448 248640 70480 204 1139
1141 0 584288 248576 70720 202 1140
1142 0 584128 248512 70920 128 1141
1143 0 583936 248448 71080 115 1142
1144 0 583712 248256 71080 154 1143
1145 0 583552 248064 71120 241 1144
1146 0 583360 247872 71240 157 1145
1147 0 583232 247648 71240 240 1146
1148 0 582976 247552 71320 168 1147
1149 0 582784 247360 71320 230 1148
1150 0 582528 247264 71240 202 1149
1151 0 582272 247200 71160 197 1150
1152 0 582048 247136 71040 202 1151
1153 0 581824 247008 71000 183 1152
1154 0 581600 246880 70960 172 1153
1155 0 581344 246752 70960 183 1154
1156 0 581088 246656 70960 197 1155
1157 0 580896 246496 71040 120 1156
1158 0 580704 246336 71080 128 1157
1159 0 580480 246208 71160 204 1158
1160 0 580352 246016 71280 186 1159
1161 0 580224 245792 71360 207 1160
1162 0 580032 245632 71440 202 1161
1163 0 579776 245536 71440 202 1162
1164 0 579520 245536 71440 203 1163
1165 0 579296 245376 71440 209 1164
1166 0 579072 245216 71520 168 1165
1167 0 578848 245088 71600 128 1166
1168 0 578624 244960 71680 134 1167
1169 0 578368 244896 71680 148 1168
1170 0 578112 244768 71680 150 1169
1171 0 577856 244640 71640 150 1170
1172 0 577600 244544 71680 137 1171
1173 0 577376 244416 71680 115 1172
1174 0 577120 244320 71680 150 1173
1175 0 576928 244192 71800 156 1174
1176 0 576768 244032 71960 148 1175
1177 0 576544 243872 72040 172 1176
1178 0 576320 243744 72080 160 1177
1179 0 576096 243584 72160 150 1178
1180 0 575872 243392 72160 136 1179
1181 0 575648 243264 72160 166 1180
1182 0 575424 243136 72240 128 1181
1183 0 575168 243136 72240 128 1182
1184 0 574944 243072 72360 120 1183
1185 0 574688 243040 72360 150 1184
1186 0 574432 243008 72360 120 1185
1187 0 574176 243008 72360 120 1186
1188 0 573984 242816 72360 124 1187
1189 0 573728 242720 72400 156 1188
1190 0 573536 242528 72440 160 1189
1191 0 573280 242528 72400 136 1190
1192 0 573024 242528 72320 154 1191
1193 0 572768 242496 72320 71 1192
1194 0 572544 242368 72360 75 1193
1195 0 572352 242176 72360 75 1194
1196 0 572288 242112 72320 51 1195
1197 0 572096 241920 72360 163 1196
1198 0 571968 241824 72560 176 1197
1199 0 571776 241792 72720 166 1198
1200 0 571552 241824 72840 157 1199
1201 0 571296 241856 72880 124 1200
1202 0 571072 241664 72880 150 1201
1203 0 570816 241632 72880 164 1202
1204 0 570592 241504 72880 197 1203
1205 0 570368 241376 72960 219 1204
1206 0 570208 241248 73120 197 1205
1207 0 570048 241088 73280 166 1206
1208 0 569856 240960 73400 160 1207
1209 0 569632 240800 73520 202 1208
1210 0 569440 240672 73640 203 1209
1211 0 569280 240576 73840 150 1210
1212 0 569088 240448 74000 124 1211
1213 0 568864 240352 74120 156 1212
1214 0 568640 240224 74160 172 1213
1215 0 568416 240160 74280 209 1214
1216 0 568224 240064 74440 172 1215
1217 0 568064 240032 74640 202 1216
1218 0 567904 239904 74800 160 1217
1219 0 567744 239776 74960 148 1218
1220 0 567616 239680 75160 143 1219
1221 0 567456 239520 75360 131 1220
1222 0 567424 239360 75600 168 1221
1223 0 567264 239232 75800 178 1222
1224 0 567040 239200 75920 163 1223
1225 0 566784 239136 76000 168 1224
1226 0 566592 239072 76200 136 1225
1227 0 566400 239040 76400 108 1226
1228 0 566144 238976 76520 60 1227
1229 0 565920 238944 76680 137 1228
1230 0 565760 238816 76880 153 1229
1231 0 565568 238656 76920 164 1230
1232 0 565312 238624 76920 166 1231
1233 0 565312 238496 77160 96 1232
1234 0 565248 238464 77400 81 1233
1235 0 565120 238432 77640 81 1234
1236 0 564928 238496 77480 141 1235
1237 0 564672 238496 77440 172 1236
1238 0 564544 238528 77400 164 1237
1239 0 565152 238464 76800 175 1232
1240 0 564928 238368 76720 166 1239
1241 0 564672 238304 76640 185 1240
1242 0 564448 238176 76560 128 1241
1243 0 564256 237984 76640 122 1242
1244 0 564096 237824 76800 148 1243
1245 0 563936 237664 76920 172 1244
1246 0 563936 237600 77200 160 1245
1247 0 564000 237472 77400 163 1246
1248 0 563968 237280 77600 124 1247
1249 0 563840 237088 77720 154 1248
1250 0 563648 236992 77920 197 1249
1251 0 563488 236800 78080 122 1250
1252 0 563328 236768 78280 115 1251
1253 0 563296 236608 78480 124 1252
1254 0 563264 236448 78680 186 1253
1255 0 563136 236352 78880 172 1254
1256 0 562944 236288 79080 175 1255
1257 0 562720 236288 79240 157 1256
1258 0 562464 236224 79280 120 1257
1259 0 562368 236288 79520 120 1258
1260 0 562304 236320 79760 75 1259
1261 0 562144 236352 79960 101 1260
1262 0 561952 236384 80160 175 1261
1263 0 561792 236352 80360 207 1262
1264 0 561696 236256 80600 192 1263
1265 0 561568 236224 80840 256 1264
1266 0 561408 236096 81000 189 1265
1267 0 561248 236000 81200 168 1266
1268 0 561120 235904 81400 137 1267
1269 0 560960 235744 81600 101 1268
1270 0 560832 235616 81800 128 1269
1271 0 560800 235584 82080 96 1270
1272 0 560800 235392 82280 186 1271
1273 0 560704 235200 82440 137 1272
1274 0 560576 235104 82640 181 1273
1275 0 560576 234848 82760 102 1274
1276 0 560448 234624 82840 40 1275
1277 0 560448 234464 83080 135 1276
1278 0 560384 234208 83200 157 1277
1279 0 560256 234016 83320 122 1278
1280 0 560064 233824 83440 124 1279
1281 0 559872 233664 83560 166 1280
1282 0 559712 233536 83720 176 1281
1283 0 559552 233344 83840 189 1282
1284 0 559424 233216 84040 198 1283
1285 0 559488 233056 84280 160 1284
1286 0 559648 233056 84480 141 1285
1287 0 559744 232928 84720 194 1286
1288 0 559744 232736 84920 189 1287
1289 0 559712 232576 85120 236 1288
1290 0 559552 232544 84920 154 1289
1291 0 559360 232448 84760 163 1290
1292 0 559104 232416 84720 153 1291
1293 0 558880 232224 84720 108 1292
1294 0 558752 232032 84880 98 1293
1295 0 558624 231872 85080 81 1294
1296 0 558560 231808 85160 32 1295
1297 0 559712 232608 85160 235 1289
1298 0 559776 232544 85400 200 1297
1299 0 559712 232352 85560 206 1298
1300 0 559552 232160 85640 200 1299
1301 0 559360 232000 85760 143 1300
1302 0 559296 231744 85840 178 1301
1303 0 559072 231648 86000 80 1302
1304 0 559008 231456 86200 135 1303
1305 0 559040 231264 86360 136 1304
1306 0 559040 231104 86560 137 1305
1307 0 559008 230944 86760 185 1306
1308 0 558912 230784 86960 219 1307
1309 0 558944 230528 87080 172 1308
1310 0 558976 230304 87240 163 1309
1311 0 559008 230112 87400 172 1310
1312 0 559008 229952 87600 148 1311
1313 0 559040 229856 87840 143 1312
1314 0 559040 229792 88120 160 1313
1315 0 559040 229696 88360 175 1314
1316 0 559040 229536 88600 136 1315
1317 0 559136 229280 88720 128 1316
1318 0 559136 229088 88920 131 1317
1319 0 559136 228928 89120 124 1318
1320 0 559072 228768 89320 164 1319
1321 0 559072 228608 89560 164 1320
1322 0 559072 228448 89760 178 1321
1323 0 559040 228288 90000 196 1322
1324 0 558976 228128 90240 91 1323
1325 0 559040 228096 90480 160 1324
1326 0 558976 227904 90680 156 1325
1327 0 558976 227744 90880 107 1326
1328 0 559040 227552 91040 166 1327
1329 0 559104 227392 91240 141 1328
1330 0 559072 227168 91360 157 1329
1331 0 559072 226944 91560 175 1330
1332 0 559008 226720 91680 140 1331
1333 0 558880 226560 91840 153 1332
1334 0 558848 226336 92000 196 1333
1335 0 558848 226112 92120 128 1334
1336 0 558816 225888 92240 124 1335
1337 0 558656 225664 92360 139 1336
1338 0 558528 225472 92560 122 1337
1339 0 558528 225248 92760 32 1338
1340 0 558400 225088 92920 128 1339
1341 0 558368 224864 93040 128 1340
1342 0 558400 224672 93240 134 1341
1343 0 558528 224544 93440 115 1342
1344 0 558560 224480 93680 163 1343
1345 0 558720 224352 93880 150 1344
1346 0 558752 224192 94080 150 1345
1347 0 558752 224032 94320 163 1346
1348 0 558848 223904 94520 160 1347
1349 0 558880 223776 94760 136 1348
1350 0 558848 223616 95000 108 1349
1351 0 558880 223424 95200 140 1350
1352 0 558880 223264 95400 120 1351
1353 0 558976 223072 95600 75 1352
1354 0 559008 222848 95800 136 1353
1355 0 559008 222656 96000 150 1354
1356 0 559136 222496 96160 102 1355
1357 0 559264 222336 96360 101 1356
1358 0 559200 222176 96600 128 1357
1359 0 559104 221984 96800 150 1358
1360 0 558976 221824 96960 164 1359
1361 0 558944 221632 97160 166 1360
1362 0 558944 221440 97360 186 1361
1363 0 558944 221216 97480 235 1362
1364 0 558912 221024 97640 218 1363
1365 0 559168 220992 97680 183 1364
1366 0 559296 220992 97920 96 1365
1367 0 559392 220832 98120 90 1366
1368 0 559392 220672 98360 60 1367
1369 0 559392 220448 98520 51 1368
1370 0 559392 220192 98560 96 1369
1371 0 559392 219936 98560 71 1370
1372 0 559488 219872 98760 124 1371
1373 0 558880 220896 97800 181 1364
1374 0 558752 220768 98040 168 1373
1375 0 558656 220640 98240 124 1374
1376 0 558560 220480 98440 107 1375
1377 0 558656 220256 98360 51 1376
1378 0 558848 220064 98360 40 1377
1379 0 559040 220064 98280 32 1378
1380 0 558432 220320 98640 150 1376
1381 0 558400 220192 98880 108 1380
1382 0 558464 220128 99120 143 1381
1383 0 558592 220128 99360 178 1382
1384 0 558784 220064 99520 189 1383
1385 0 558848 219808 99560 197 1384
1386 0 558912 219712 99640 175 1385
1387 0 559072 219520 99560 175 1386
1388 0 559200 219296 99480 164 1387
1389 0 559200 219040 99560 71 1388
1390 0 559200 218848 99760 81 1389
1391 0 559296 218656 99960 75 1390
1392 0 559200 218432 100120 150 1391
1393 0 559200 218272 100320 128 1392
1394 0 559232 218112 100520 163 1393
1395 0 559360 217952 100720 32 1394
1396 0 559520 217952 100920 102 1395
1397 0 559648 217856 101160 137 1396
1398 0 559648 217696 101360 104 1397
1399 0 559712 217536 101560 102 1398
1400 0 559808 217312 101720 120 1399
1401 0 559936 217088 101800 140 1400
1402 0 559968 216832 101840 156 1401
1403 0 560128 216640 101880 209 1402
1404 0 560224 216416 101960 240 1403
1405 0 560384 216224 102040 163 1404
1406 0 560448 216128 102280 163 1405
1407 0 560576 216064 102520 137 1406
1408 0 560704 216000 102760 124 1407
1409 0 560768 215840 102960 120 1408
1410 0 560832 215616 103120 64 1409
1411 0 560864 215424 103320 166 1410
1412 0 560928 215232 103480 120 1411
1413 0 561088 215072 103680 120 1412
1414 0 561120 215008 103960 148 1413
1415 0 561152 214944 104200 107 1414
1416 0 561312 214912 104400 91 1415
1417 0 561536 214944 104560 128 1416
1418 0 561792 214944 104640 186 1417
1419 0 561856 214688 104760 160 1418
1420 0 561952 214464 104880 148 1419
1421 0 562080 214304 105080 104 1420
1422 0 562176 214112 105240 134 1421
1423 0 562208 213888 105360 153 1422
1424 0 562304 213696 105520 104 1423
1425 0 562368 213536 105720 120 1424
1426 0 562432 213280 105840 139 1425
1427 0 562496 213120 106040 108 1426
1428 0 562624 212896 106160 136 1427
1429 0 562752 212672 106280 178 1428
1430 0 562816 212480 106480 217 1429
1431 0 562880 212256 106640 194 1430
1432 0 563040 212032 106640 154 1431
1433 0 563200 211872 106800 91 1432
1434 0 563424 211744 106880 137 1433
1435 0 563456 211552 107080 120 1434
1436 0 563552 211328 107200 60 1435
1437 0 563616 211072 107240 154 1436
1438 0 563776 211232 107400 156 1437
1439 0 563872 211392 107600 40 1438
1440 0 563808 211648 107680 60 1439
1441 0 563616 211008 107240 160 1437
1442 0 563456 211008 107480 134 1441
1443 0 563200 211072 107560 148 1442
1444 0 562944 211200 107520 101 1443
1445 0 562784 211328 107320 51 1444
1446 0 562816 211552 107320 45 1445
1447 0 563648 210784 107240 148 1441
1448 0 563776 210592 107400 141 1447
1449 0 563968 210432 107520 128 1448
1450 0 564000 210240 107680 160 1449
1451 0 564160 210080 107800 81 1450
1452 0 564288 209920 107960 124 1451
1453 0 564480 209824 108120 137 1452
1454 0 564672 209632 108200 139 1453
1455 0 564800 209440 108360 166 1454
1456 0 564928 209216 108400 141 1455
1457 0 565024 208960 108440 204 1456
1458 0 564864 208736 108560 200 1457
1459 0 564736 208576 108720 137 1458
1460 0 564704 208416 108920 124 1459
1461 0 564672 208192 109120 163 1460
1462 0 564704 207936 109200 168 1461
1463 0 564800 207680 109240 200 1462
1464 0 564864 207424 109280 160 1463
1465 0 564992 207168 109280 181 1464
1466 0 565152 206944 109280 200 1465
1467 0 565248 206720 109360 178 1466
1468 0 565216 206496 109520 156 1467
1469 0 565184 206304 109680 178 1468
1470 0 565408 206144 109800 186 1469
1471 0 565600 205984 109840 194 1470
1472 0 565792 205824 109960 181 1471
1473 0 565888 205600 110080 153 1472
1474 0 566080 205408 110120 115 1473
1475 0 566272 205216 110120 150 1474
1476 0 566400 204992 110120 160 1475
1477 0 566496 204768 110200 197 1476
1478 0 566496 204512 110280 166 1477
1479 0 566464 204320 110480 163 1478
1480 0 566432 204224 110720 192 1479
1481 0 566400 204192 111000 226 1480
1482 0 566432 204128 111240 200 1481
1483 0 566656 204000 111280 175 1482
1484 0 566816 203808 111320 172 1483
1485 0 566976 203616 111280 200 1484
1486 0 567136 203424 111240 136 1485
1487 0 567264 203232 111120 135 1486
1488 0 567424 203040 111160 163 1487
1489 0 567616 202880 111240 181 1488
1490 0 567808 202752 111400 154 1489
1491 0 567968 202624 111600 154 1490
1492 0 568128 202464 111800 186 1491
1493 0 568224 202208 111840 163 1492
1494 0 568352 201984 111880 148 1493
1495 0 568448 201760 112000 178 1494
1496 0 568608 201568 112040 176 1495
1497 0 568640 201408 112240 163 1496
1498 0 568640 201248 112440 200 1497
1499 0 568768 201088 112640 128 1498
1500 0 568928 200992 112840 163 1499
1501 0 569024 200736 112880 163 1500
1502 0 569120 200576 113080 160 1501
1503 0 569184 200384 113280 124 1502
1504 0 569184 200160 113480 75 1503
1505 0 569120 2e+05 113680 81 1504
1506 0 569088 199840 113880 32 1505
1507 0 568992 199648 114040 64 1506
1508 0 568992 199488 114240 175 1507
1509 0 568928 199328 114440 164 1508
1510 0 568928 199104 114640 143 1509
1511 0 568896 198880 114800 156 1510
1512 0 568960 198656 114920 150 1511
1513 0 569024 198400 115000 131 1512
1514 0 569024 198144 115040 136 1513
1515 0 569024 197888 115080 150 1514
1516 0 569088 197632 115200 136 1515
1517 0 569088 197504 115440 64 1516
1518 0 569248 197376 115640 122 1517
1519 0 569312 197280 115880 104 1518
1520 0 569280 197312 116160 32 1519
1521 0 569184 197184 116400 122 1520
1522 0 569216 197024 116600 148 1521
1523 0 569280 196832 116800 134 1522
1524 0 569344 196672 117000 124 1523
1525 0 569408 196512 117200 148 1524
1526 0 569504 196448 117440 128 1525
1527 0 569472 196512 117680 122 1526
1528 0 569376 196608 117920 120 1527
1529 0 569344 196736 118160 115 1528
1530 0 569344 196768 118440 131 1529
1531 0 569408 196640 118680 98 1530
1532 0 569408 196480 118880 101 1531
1533 0 569504 196352 119080 102 1532
1534 0 569568 196320 119360 122 1533
1535 0 569536 196192 119600 101 1534
1536 0 569504 196160 119880 115 1535
1537 0 569536 196000 120080 104 1536
1538 0 569664 195904 120280 137 1537
1539 0 569728 195936 120520 124 1538
1540 0 569824 195872 120760 122 1539
1541 0 569984 195744 120960 131 1540
1542 0 570208 195552 120960 81 1541
1543 0 570368 195392 121120 128 1542
1544 0 570528 195232 121240 160 1543
1545 0 570624 195168 121480 141 1544
1546 0 570592 195072 121720 108 1545
1547 0 570752 194976 121960 108 1546
1548 0 570784 194912 122200 90 1547
1549 0 570784 194752 122400 91 1548
1550 0 570880 194528 122560 120 1549
1551 0 571008 194336 122680 156 1550
1552 0 570912 194112 122800 160 1551
1553 0 570816 193984 123040 178 1552
1554 0 570720 193856 123240 139 1553
1555 0 570656 193696 123480 156 1554
1556 0 570848 193568 123680 160 1555
1557 0 570976 193472 123880 122 1556
1558 0 571104 193376 124120 181 1557
1559 0 571200 193184 124280 198 1558
1560 0 571328 193248 124520 178 1559
1561 0 571520 193184 124720 192 1560
1562 0 571648 193088 124960 164 1561
1563 0 571648 192960 125200 150 1562
1564 0 571648 192800 125400 137 1563
1565 0 571648 192576 125600 120 1564
1566 0 571712 192416 125800 124 1565
1567 0 571744 192256 126000 51 1566
1568 0 571840 192128 126200 60 1567
1569 0 571936 191968 126400 75 1568
1570 0 571936 191840 126640 107 1569
1571 0 572000 191680 126880 101 1570
1572 0 572064 191584 127120 80 1571
1573 0 572192 191392 127320 107 1572
1574 0 572192 191296 127560 157 1573
1575 0 572320 191360 127800 71 1574
1576 0 572416 191232 128000 32 1575
1577 0 572224 191040 128040 60 1576
1578 0 571968 191040 128080 32 1577
1579 0 572032 191232 128120 81 1578
1580 0 572160 191328 128120 71 1579
1581 0 572416 191296 128200 90 1580
1582 0 572576 191264 128400 75 1581
1583 0 572704 191136 128600 80 1582
1584 0 572608 191008 128840 32 1583
1585 0 572768 190816 128920 32 1584
1586 0 572800 190880 128960 32 1585
1587 0 572448 191104 128880 60 1584
1588 0 572224 190976 128880 40 1587
1589 0 572064 191104 128920 32 1588
1590 0 572224 190944 128800 37 1588
1591 0 572224 190880 128640 32 1590
1592 0 572352 190656 128720 32 1591
1593 0 572480 190656 128680 32 1592
1594 0 572256 190912 128600 45 1591
1595 0 572277 190944 128520 40 1594
1596 0 572320 191008 128360 32 1595
1597 0 572090 190797 128520 68 1595
1598 0 572128 190720 128600 64 1597
1599 0 572096 190720 128640 51 1598
1600 0 572032 190912 128400 75 1597
1601 0 571904 191008 128200 32 1600
1602 0 571808 190816 128400 32 1601
1603 0 571904 190784 128800 90 1590
1604 0 571840 190816 128680 71 1603
1605 0 571840 190944 128440 32 1604
1606 0 572032 190816 128320 40 1605
1607 0 572288 190848 128280 40 1606
1608 0 572352 190944 128240 32 1607
1609 0 571968 190752 128920 108 1603
1610 0 572032 190656 129160 32 1609
1611 0 572096 190656 129440 40 1610
1612 0 572192 190592 129680 217 1611
1613 0 572032 190560 129920 154 1612
1614 0 572064 190560 130200 163 1613
1615 0 572032 190560 130480 176 1614
1616 0 572064 190464 130720 176 1615
1617 0 572096 190400 130960 160 1616
1618 0 572288 190400 131160 80 1617
1619 0 572320 190336 131400 104 1618
1620 0 572256 190272 131640 178 1619
1621 0 572352 190336 131880 160 1620
1622 0 572384 190432 132120 150 1621
1623 0 572416 190496 132360 108 1622
1624 0 572384 190624 132600 115 1623
1625 0 572384 190688 132880 104 1624
1626 0 572352 190688 133160 81 1625
1627 0 572416 190560 133400 102 1626
1628 0 572512 190464 133640 108 1627
1629 0 572672 190400 133880 90 1628
1630 0 572736 190336 134120 75 1629
1631 0 572864 190336 134360 98 1630
1632 0 572928 190336 134520 96 1631
1633 0 572992 190336 134800 96 1632
1634 0 573056 190432 135040 98 1633
1635 0 573152 190336 135280 137 1634
1636 0 573312 190240 135520 51 1635
1637 0 573472 190208 135720 128 1636
1638 0 573632 190176 135920 136 1637
1639 0 573792 190048 136080 137 1638
1640 0 573792 189984 136360 115 1639
1641 0 573824 189952 136640 115 1640
1642 0 573632 189984 136840 164 1641
1643 0 573472 189952 137080 160 1642
1644 0 573472 189920 137360 157 1643
1645 0 573504 189824 137600 150 1644
1646 0 573632 189760 137840 163 1645
1647 0 573728 189664 138080 154 1646
1648 0 573856 189600 138320 150 1647
1649 0 573920 189536 138560 140 1648
1650 0 574048 189504 138800 115 1649
1651 0 574240 189536 139000 141 1650
1652 0 574432 189408 139120 156 1651
1653 0 574656 189312 139200 90 1652
1654 0 574880 190144 139400 32 1653
1655 0 575104 189984 139400 64 1654
1656 0 575328 189888 139520 124 1655
1657 0 575488 189824 139720 160 1656
1658 0 575648 189760 139960 153 1657
1659 0 575808 189632 140160 153 1658
1660 0 575936 189536 140400 178 1659
1661 0 576128 189408 140600 139 1660
1662 0 576160 189376 140880 197 1661
1663 0 576288 189280 141120 150 1662
1664 0 576384 189120 141320 134 1663
1665 0 576416 188960 141520 128 1664
1666 0 576480 188768 141720 140 1665
1667 0 576512 188544 141920 120 1666
1668 0 576640 188384 142080 148 1667
1669 0 576800 188320 142280 108 1668
1670 0 577653 188365.03 142960 -1 1669
1671 0 577713 188445.03 143120 -1 1670
1672 0 577905 188469.03 143200 -1 1671
1673 0 578041 188445.03 143360 -1 1672
1674 0 578181 188613.2 143440 -1 1673
1675 0 578829 188517.2 144080 -1 1674
1676 0 579117 188565.2 144600 -1 1675
1677 0 579901 188581.2 144880 -1 1676
1678 0 580325 188549.2 145400 -1 1677
1679 0 580461 188509.2 145600 -1 1678
1680 0 580573 188477.2 145920 -1 1679
1681 0 580725 188557.2 146160 -1 1680
1682 0 581229 188693.2 146520 -1 1681
1683 0 581389 188485.2 146760 -1 1682
1684 0 581741 188597.14 147200 -1 1683
1685 0 582157 188685.14 147560 -1 1684
1686 0 582933 189069.14 147960 -1 1685
1687 0 583213 188981.14 148280 -1 1686
1688 0 583397 188725.14 148720 -1 1687
1689 0 583493 188589.06 149080 -1 1688
1690 0 583597 188557.14 149240 -1 1689
1691 0 583757 188517.14 149360 -1 1690
1692 0 584197 188549.06 149480 -1 1691
1693 0 584461 189013.06 149640 -1 1692
1694 0 584565 189429.06 149920 -1 1693
1695 0 584749 189429.06 150200 -1 1694
1696 0 585125 189053.06 150520 -1 1695
1697 0 585245 188925.06 150760 -1 1696
1698 0 585277 188893.06 151080 -1 1697
1699 0 585541 188869.2 151360 -1 1698
1700 0 585957 188829.14 151720 -1 1699
1701 0 586245 188957.14 152120 -1 1700
1702 0 586541 188805.14 152560 -1 1701
1703 0 586933 188717.14 152960 -1 1702
1704 0 587869 188701.14 153440 -1 1703
1705 0 588197 188549.14 153720 -1 1704
1706 0 588965 188469.14 153960 -1 1705
1707 0 589773 188069.14 154480 -1 1706
1708 0 589885 187893.14 154720 -1 1707
1709 0 590037 187821.06 154880 -1 1708
1710 0 590117 187741.06 155000 -1 1709
1711 0 591413 187285.06 155120 -1 1710
1712 0 592277 186909.06 155200 -1 1711
1713 0 592861 186797.06 155320 -1 1712
1714 0 593109 186741.06 155480 -1 1713
1715 0 593733 186725.06 155600 -1 1714
1716 0 594389 186605.14 155720 -1 1715
1717 0 594733 186493.14 155880 -1 1716
1718 0 594909 186469.14 156000 -1 1717
1719 0 595357 186301.14 156120 -1 1718
1720 0 595517 186149.14 156240 -1 1719
1721 0 595693 186149.14 156360 -1 1720
1722 0 596045 186093.14 156440 -1 1721
1723 0 596325 186021.14 156560 -1 1722
1724 0 596597 185925.14 156680 -1 1723
1725 0 596845 185813.14 156800 -1 1724
1726 0 597293 185645.14 156920 -1 1725
1727 0 597509 185477.14 157080 -1 1726
1728 0 597685 185333.14 157240 -1 1727
1729 0 597813 185221.06 157360 -1 1728
1730 0 597909 185061.06 157520 -1 1729
1731 0 597949 184885.06 157680 -1 1730
1732 0 598157 184725.06 157880 -1 1731
1733 0 598245 184661.06 158040 -1 1732
1734 0 598405 184605.06 158160 -1 1733
1735 0 598645 184493.06 158280 -1 1734
1736 0 599253 184045.06 158600 -1 1735
1737 0 599309 184005.06 158800 -1 1736
1738 0 599485 183941.14 158960 -1 1737
1739 0 599701 183893.14 159040 -1 1738
1740 0 599853 183797.14 159200 -1 1739
1741 0 600301 183661.06 159280 -1 1740
1742 0 601461 183181.06 159400 -1 1741
1743 0 601749 183093.06 159520 -1 1742
1744 0 602133 182933.06 159600 -1 1743
1745 0 602397 182685.06 159720 -1 1744
1746 0 602565 182485.06 159800 -1 1745
1747 0 603117 182205.06 159880 -1 1746
1748 0 603221 182117.06 160000 -1 1747
1749 0 603309 182029.06 160160 -1 1748
1750 0 603325 182061.27 160280 -1 1749
1751 0 603341 182013.27 160320 -1 1750
1752 0 603261 181885.27 160480 -1 1751
1753 0 603621 181541.27 160560 -1 1752
1754 0 603933 181261.2 160680 -1 1753
1755 0 604309 181173.2 160840 -1 1754
1756 0 604789 181085.2 161120 -1 1755
1757 0 605005 181021.2 161160 -1 1756
1758 0 605125 180909.2 161320 -1 1757
1759 0 605957 180437.2 161400 -1 1758
1760 0 606493 180301.14 161520 -1 1759
1761 0 606989 180229.14 161640 -1 1760
1762 0 607773 179901.14 161760 -1 1761
1763 0 608197 179677.14 161880 -1 1762
1764 0 608285 179581.06 162000 -1 1763
1765 0 608653 179413.06 162160 -1 1764
1766 0 609221 178813.06 162240 -1 1765
1767 0 609693 178181.06 162680 -1 1766
1768 0 609669 177933.06 163080 -1 1767
1769 0 609565 177757.06 163440 -1 1768
1770 0 609413 177549.06 163800 -1 1769
1771 0 609437 177613.06 164160 -1 1770
1772 0 609533 177581.06 164520 -1 1771
1773 0 609517 177605.06 165080 -1 1772
1774 0 609413 177325.06 165680 -1 1773
1775 0 609477 176837.06 166560 -1 1774
1776 0 609717 176477.06 167400 -1 1775
1777 0 609853 176309.06 167800 -1 1776
1778 0 610013 176213.06 168160 -1 1777
1779 0 610157 176237.06 168440 -1 1778
1780 0 610485 176077.06 168800 -1 1779
1781 0 610653 175933.06 169160 -1 1780
1782 0 610813 175901.06 169560 -1 1781
1783 0 610861 175965.06 169920 -1 1782
1784 0 610885 176125.06 170360 -1 1783
1785 0 610909 176285.06 170720 -1 1784
1786 0 610677 176293.06 171040 -1 1785
1787 0 610541 176397.06 171360 -1 1786
1788 0 610485 176437.06 171680 -1 1787
1789 0 610421 176365.06 172000 -1 1788
1790 0 610253 176269.06 172280 -1 1789
1791 0 609957 176157.06 172600 -1 1790
1792 0 609637 176125.06 172960 -1 1791
1793 0 609477 176005.06 173240 -1 1792
1794 0 609469 175981.06 173480 -1 1793
1795 0 609285 175981.06 173640 -1 1794
1796 0 609309 175917.06 174000 -1 1795
1797 0 609245 175853.06 174320 -1 1796
1798 0 609229 175901.06 174400 -1 1797
1799 0 609317 175869.06 174560 -1 1798
1800 0 609317 175925.14 174720 -1 1799
1801 0 609333 175909.14 175080 -1 1800
1802 0 609261 175805.06 175600 -1 1801
1803 0 609285 175637.06 175760 -1 1802
1804 0 609381 175413.06 176040 -1 1803
1805 0 609373 175325.06 176360 -1 1804
1806 0 609413 175069.27 176480 -1 1805
1807 0 609765 174365.27 176600 -1 1806
1808 0 610149 173093.2 176600 -1 1807
1809 0 611213 171493.14 176640 -1 1808
1810 0 611485 170261.06 176600 -1 1809
1811 0 611677 170141.06 176520 -1 1810
1812 0 611797 169701.06 176400 -1 1811
1813 0 611885 169517.06 176160 -1 1812
1814 0 611869 169325.06 176040 -1 1813
1815 0 611821 169149.06 175920 -1 1814
1816 0 611581 169037.06 175760 -1 1815
1817 0 611349 168869.27 175640 -1 1816
1818 0 611397 168365.27 175280 -1 1817
1819 0 611189 168053.27 174880 -1 1818
1820 0 611181 167469.2 174480 -1 1819
1821 0 611141 167053.2 173960 -1 1820
1822 0 610957 166949.2 173600 -1 1821
1823 0 610845 166605.2 173280 -1 1822
1824 0 610701 166501.2 172880 -1 1823
1825 0 610669 166261.2 172520 -1 1824
1826 0 610613 166237.2 172160 -1 1825
1827 0 610525 166013.2 171760 -1 1826
1828 0 610477 165685.2 171440 -1 1827
1829 0 610581 165333.2 171040 -1 1828
1830 0 610717 165085.2 170680 -1 1829
1831 0 610845 164821.2 170240 -1 1830
1832 0 610965 164389.14 169840 -1 1831
1833 0 610949 164189.14 169640 -1 1832
1834 0 610901 164077.06 169480 -1 1833
1835 0 610725 163885.06 169080 -1 1834
1836 0 610645 163733.06 168760 -1 1835
1837 0 610589 163693.06 168640 -1 1836
1838 0 610653 163565.06 168480 -1 1837
1839 0 610557 163317.06 168360 -1 1838
1840 0 610533 163045.06 168200 -1 1839
1841 0 610597 162973.06 167880 -1 1840
1842 0 610477 163029.06 167520 -1 1841
1843 0 610501 162917.06 167440 -1 1842
1844 0 610421 162709.34 167280 -1 1843
1845 0 610453 162509.34 166800 -1 1844
1846 0 610493 162373.34 166640 -1 1845
1847 0 610493 162285.34 166360 -1 1846
1848 0 610581 162309.27 166160 -1 1847
1849 0 610861 162117.27 165960 -1 1848
1850 0 611093 161869.2 165560 -1 1849
1851 0 611325 161509.2 165160 -1 1850
1852 0 611813 161125.14 164840 -1 1851
1853 0 612061 160933.14 164640 -1 1852
1854 0 612477 160749.14 164520 -1 1853
1855 0 613021 160421.14 164400 -1 1854
1856 0 613645 159917.14 164280 -1 1855
1857 0 614677 159221.06 164160 -1 1856
1858 0 615773 158917.14 164240 -1 1857
1859 0 616621 158741.14 164400 -1 1858
1860 0 617701 158581.14 164480 -1 1859
1861 0 618157 157941.06 164400 -1 1860
1862 0 618493 157397.06 164240 -1 1861
1863 0 618805 156821.06 164120 -1 1862
1864 0 618917 156197.06 164160 -1 1863
1865 0 619013 155997.06 164240 -1 1864
1866 0 619013 155997.06 164360 -1 1865
1867 0 618997 156077.06 164480 -1 1866
1868 0 618933 156173.06 164600 -1 1867
1869 0 618933 156253.06 164720 -1 1868
1870 0 618941 156293.06 164840 -1 1869
1871 0 618877 156261.06 164960 -1 1870
1872 0 619045.6 156396.06 165360 24 1871
1873 0 619261.9 156481.03 165760 49 1872
1874 0 619328 156416 165920 60 1873
1875 0 619456 156416 166160 75 1874
1876 0 619616 156416 166400 51 1875
1877 0 619744 156448 166640 32 1876
1878 0 619712 156448 166920 75 1877
1879 0 619776 156416 167160 81 1878
1880 0 619936 156416 167360 81 1879
1881 0 620096 156448 167600 90 1880
1882 0 620128 156608 167800 90 1881
1883 0 620256 156704 168000 71 1882
1884 0 620448 156768 168160 75 1883
1885 0 620608 156800 168360 71 1884
1886 0 620832 156864 168520 45 1885
1887 0 620992 156864 168720 45 1886
1888 0 621184 156896 168880 60 1887
1889 0 621408 156896 169080 60 1888
1890 0 621632 156832 169200 75 1889
1891 0 621792 156800 169400 75 1890
1892 0 621920 156672 169600 81 1891
1893 0 622048 156576 169800 156 1892
1894 0 622048 156576 169880 154 1893
1895 0 621952 156576 170160 60 1894
1896 0 621952 156576 170440 98 1895
1897 0 621952 156576 170720 134 1896
1898 0 622112 156352 170840 178 1897
1899 0 622112 156256 170960 190 1898
1900 0 622048 156416 171200 178 1899
1901 0 621856 156544 171400 137 1900
1902 0 621824 156704 171640 122 1901
1903 0 621760 156896 171800 81 1902
1904 0 621632 157120 171960 91 1903
1905 0 621568 157280 172160 60 1904
1906 0 621408 157408 172360 75 1905
1907 0 621248 157440 172560 60 1906
1908 0 621088 157504 172760 81 1907
1909 0 620896 157632 172960 75 1908
1910 0 620704 157792 173040 98 1909
1911 0 620480 157952 173120 98 1910
1912 0 620320 158144 173240 40 1911
1913 0 620192 158304 173440 32 1912
1914 0 620160 158336 173440 32 1913
1915 0 622112 156032 171080 181 1899
1916 0 622240 155808 171160 194 1915
1917 0 622240 155776 171200 186 1916
1918 0 622336 155584 171360 128 1917
1919 0 622336 155424 171560 124 1918
1920 0 622432 155168 171600 86 1919
1921 0 622496 154944 171760 81 1920
1922 0 622560 154784 171960 51 1921
1923 0 622560 154528 172000 64 1922
1924 0 622688 154336 172120 60 1923
1925 0 622912 154208 172120 81 1924
1926 0 623104 154016 172040 81 1925
1927 0 623328 154016 171920 45 1926
1928 0 623424 153920 171800 40 1927
1929 0 622336 155904 171400 168 1917
1930 0 622528 156128 171400 135 1929
1931 0 622624 156352 171520 124 1930
1932 0 622784 156416 171720 45 1931
1933 0 622880 156544 171920 64 1932
1934 0 622944 156704 172120 75 1933
1935 0 623008 156864 172320 64 1934
1936 0 623040 157024 172560 51 1935
1937 0 622976 157120 172760 64 1936
1938 0 621696 156480 170440 122 1896
1939 0 621440 156544 170520 71 1938
1940 0 621184 156608 170560 32 1939
1941 0 622272 156448 169720 32 1893
1942 0 622432 156320 169560 51 1941
1943 0 622496 156288 169320 32 1942
1944 0 622432 156320 169160 40 1943
1945 0 619493 156501.14 164080 -1 1863
1946 0 619381 156469.14 163960 -1 1945
1947 0 619349 156005.14 163840 -1 1946
1948 0 619317 155741.14 163680 -1 1947
1949 0 619189 155573.14 163600 -1 1948
1950 0 619189 155517.14 163560 -1 1949
1951 0 618989 155365.14 163440 -1 1950
1952 0 618885 155333.14 163280 -1 1951
1953 0 618685 155301.2 163120 -1 1952
1954 0 618629 155277.2 163000 -1 1953
1955 0 618485 154949.2 162920 -1 1954
1956 0 618637 154957.27 162840 -1 1955
1957 0 618613 154965.27 162720 -1 1956
1958 0 618149 154773.27 163000 -1 1955
1959 0 617877 154653.27 163120 -1 1958
1960 0 617517 154445.27 163040 -1 1959
1961 0 617293 154373.27 162920 -1 1960
1962 0 617381 154405.06 162760 -1 1961
1963 0 617253 154245.06 162600 -1 1962
1964 0 617357 154269.06 162480 -1 1963
1965 0 617093 153877.06 162400 -1 1964
1966 0 616877.06 153693.17 162240 -1 1965
1967 0 616685 153469.06 162120 -1 1966
1968 0 616573 153453.06 161960 -1 1967
1969 0 616565 153141.06 161960 -1 1968
1970 0 616485 152949.06 161840 -1 1969
1971 0 616445 152813.06 161680 -1 1970
1972 0 616325 152581.06 161560 -1 1971
1973 0 616181 152389.06 161440 -1 1972
1974 0 616093 152197.06 161320 -1 1973
1975 0 615669 151821.06 161240 -1 1974
1976 0 615285 151413.06 161280 -1 1975
1977 0 614757 151005.06 161200 -1 1976
1978 0 614693 150741.06 161040 -1 1977
1979 0 614621 150509.06 160840 -1 1978
1980 0 614485 150213.06 160720 -1 1979
1981 0 614461 149909.14 160640 -1 1980
1982 0 614469 149693.14 160520 -1 1981
1983 0 614509 149421.14 160360 -1 1982
1984 0 614413 148981.14 160240 -1 1983
1985 0 614373 148597.14 160120 -1 1984
1986 0 614085 148349.14 160160 -1 1985
1987 0 613861 148165.14 160280 -1 1986
1988 0 613933 147837.06 160320 -1 1987
1989 0 614013 147437.06 160200 -1 1988
1990 0 613885 147077.06 160120 -1 1989
1991 0 613765 146653.06 160080 -1 1990
1992 0 613821 146333.06 159920 -1 1991
1993 0 613925 146197.14 159760 -1 1992
1994 0 613973 146157.14 159720 -1 1993
1995 1 613970 146054 159640 -1 1994
1996 0 613934 145962 159600 -1 1995
1997 0 613938 145870 159560 -1 1996
1998 0 614018 145742 159520 -1 1997
1999 0 614106 145598 159480 -1 1998
2000 0 613994 145170 159440 -1 1999
2001 0 613989 145013.14 159320 -1 2000
2002 0 613925 144501.14 159160 -1 2001
2003 0 613701 143989.2 159040 -1 2002
2004 0 613597 143861.2 159000 -1 2003
2005 0 613541.06 143757.23 158880 -1 2004
2006 0 613525.06 143637.31 158720 -1 2005
2007 0 613509.06 143549.31 158560 -1 2006
2008 0 613088.9 143245.6 159440 78 2005
2009 0 616765.06 153277.11 162280 -1 1966
2010 0 616829 153245.06 162360 -1 2009
2011 0 616933 153197.06 162440 -1 2010
2012 0 616701 153309.06 162520 -1 2011
2013 0 616621 153373.06 162720 -1 2012
2014 0 616333 153405.06 162880 -1 2013
2015 0 616173 153517.06 163000 -1 2014
2016 0 615693 153477.06 163160 -1 2015
2017 0 619173 154781.14 163520 -1 1951
2018 0 619405 154445.14 163600 -1 2017
2019 0 619525 154365.14 163520 -1 2018
2020 0 620373 156245.14 164120 -1 1945
2021 0 621173 155781.06 164200 -1 2020
2022 0 621509 155733.06 164240 -1 2021
2023 0 622149 155677.06 164440 -1 2022
2024 0 622365 155597.06 164560 -1 2023
2025 0 622733 155357.06 164680 -1 2024
2026 0 623053 155341.06 164800 -1 2025
2027 0 623229 155148.67 164920 -1 2026
2028 0 623237 155277.06 165000 -1 2027
2029 0 623373 155165.06 165160 -1 2028
2030 0 623421 155301.06 165320 -1 2029
2031 0 623621 155012.67 165040 -1 2027
2032 0 624533 154724.61 165160 -1 2031
2033 0 626261 154508.61 165200 -1 2032
2034 0 626981.06 154533.17 165160 -1 2033
2035 0 626941.06 154589.17 165000 -1 2034
2036 0 627053.06 154645.17 164840 -1 2035
2037 0 626381.06 154469.11 165240 -1 2033
2038 0 626853 154476.61 165360 -1 2037
2039 0 628061 154428.55 165480 -1 2038
2040 0 628629 154076.55 165840 -1 2039
2041 0 629429 153620.55 166240 -1 2040
2042 0 629829 153444.55 166440 -1 2041
2043 0 630085 153308.47 166600 -1 2042
2044 0 630941 153012.4 166960 -1 2043
2045 0 631765 152732.4 167360 -1 2044
2046 0 632589 152508.4 167840 -1 2045
2047 0 633533 152212.4 168240 -1 2046
2048 0 633765 152140.4 168360 -1 2047
2049 0 634029 152076.34 168600 -1 2048
2050 0 634357 151972.34 168680 -1 2049
2051 0 634773 151812.34 168840 -1 2050
2052 0 635373 151644.27 168960 -1 2051
2053 0 635853 151332.27 169160 -1 2052
2054 0 636405 151004.27 169280 -1 2053
2055 0 636997 150788.27 169440 -1 2054
2056 0 637797 150692.27 169560 -1 2055
2057 0 638797 150724.2 169640 -1 2056
2058 0 639517 150676.2 169800 -1 2057
2059 0 639749 150716.2 169960 -1 2058
2060 0 640717 150572.14 170080 -1 2059
2061 0 642013 150148.06 170160 -1 2060
2062 0 642685 149916.06 170320 -1 2061
2063 0 642965 149884.06 170440 -1 2062
2064 0 643221 149860.06 170560 -1 2063
2065 0 643485 149892.06 170720 -1 2064
2066 0 643677 149852.06 170840 -1 2065
2067 0 644213 149804.06 170960 -1 2066
2068 0 644725 149636.06 171080 -1 2067
2069 0 645789 149156.27 171240 -1 2068
2070 0 647693 148340.2 171160 -1 2069
2071 0 649901 148044.14 171080 -1 2070
2072 0 651973 148012.06 171000 -1 2071
2073 0 652549 147756.06 170880 -1 2072
2074 0 654717 147772.03 170760 -1 2073
2075 0 655525 147700.03 170720 -1 2074
2076 0 656061 147660.03 170600 -1 2075
2077 0 656205 147616.03 170440 -1 2076
2078 0 656509 147544.06 170320 -1 2077
2079 0 656845 147472.06 170160 -1 2078
2080 0 657041 147348.06 170000 -1 2079
2081 0 657265 147352.06 169840 -1 2080
2082 0 657641 147344.06 169720 -1 2081
2083 0 657957 147500.03 169600 -1 2082
2084 0 658365 147708.03 169520 -1 2083
2085 0 658753 147740.03 169480 -1 2084
2086 0 659281 147244.03 169480 -1 2085
2087 0 659457.25 146705.25 169520 -1 2086
2088 0 659245.75 146198.62 169560 35 2087
2089 0 658784 145920 169600 71 2088
2090 0 658592 145728 169720 86 2089
2091 0 658400 145536 169720 98 2090
2092 0 658208 145344 169720 81 2091
2093 0 658016 145184 169640 120 2092
2094 0 657824 144992 169640 122 2093
2095 0 657696 144768 169560 86 2094
2096 0 657568 144544 169560 64 2095
2097 0 657536 144288 169520 75 2096
2098 0 657504 144032 169520 60 2097
2099 0 657312 143840 169440 71 2098
2100 0 657152 143680 169320 64 2099
2101 0 657056 143424 169320 64 2100
2102 0 656928 143200 169240 115 2101
2103 0 656768 143040 169080 51 2102
2104 0 656576 142848 169080 51 2103
2105 0 656384 142656 169040 120 2104
2106 0 656128 142592 169000 60 2105
2107 0 655936 142464 169000 157 2106
2108 0 655744 142656 168960 120 2107
2109 0 655520 142848 168960 75 2108
2110 0 655424 143104 168920 51 2109
2111 0 655200 143232 168960 122 2110
2112 0 654944 143168 169040 98 2111
2113 0 655712 142336 168920 156 2107
2114 0 655520 142176 168960 120 2113
2115 0 655296 142048 169000 120 2114
2116 0 655072 141888 169000 108 2115
2117 0 654880 141696 169080 107 2116
2118 0 654656 141536 169080 107 2117
2119 0 654432 141376 169080 107 2118
2120 0 654208 141184 169080 107 2119
2121 0 654016 140992 169080 107 2120
2122 0 653856 140800 169160 135 2121
2123 0 653696 140608 169120 178 2122
2124 0 653632 140384 168960 64 2123
2125 0 653504 140192 168840 51 2124
2126 0 653344 139968 168840 71 2125
2127 0 653152 139776 168840 51 2126
2128 0 652928 139680 168920 86 2127
2129 0 652704 139552 168920 81 2128
2130 0 652480 139424 168880 80 2129
2131 0 652256 139232 168880 81 2130
2132 0 652032 139104 168840 102 2131
2133 0 651808 138976 168720 71 2132
2134 0 651712 138976 168600 75 2133
2135 0 651552 138944 168400 71 2134
2136 0 651328 138848 168240 81 2135
2137 0 651104 138688 168200 51 2136
2138 0 650848 138592 168200 75 2137
2139 0 650624 138464 168200 80 2138
2140 0 650400 138336 168280 120 2139
2141 0 650208 138176 168360 107 2140
2142 0 649952 138112 168360 136 2141
2143 0 649728 137984 168400 139 2142
2144 0 649504 137888 168480 108 2143
2145 0 649248 137824 168520 128 2144
2146 0 648992 137728 168480 104 2145
2147 0 648736 137696 168480 96 2146
2148 0 648480 137696 168400 80 2147
2149 0 648224 137568 168400 86 2148
2150 0 647968 137440 168400 60 2149
2151 0 647744 137280 168400 75 2150
2152 0 647488 137248 168320 60 2151
2153 0 647232 137184 168320 75 2152
2154 0 646976 137088 168280 86 2153
2155 0 646720 137088 168240 86 2154
2156 0 646464 137088 168200 80 2155
2157 0 646240 137120 168120 75 2156
2158 0 646048 137152 167960 81 2157
2159 0 645792 137088 167880 120 2158
2160 0 645536 136992 167840 108 2159
2161 0 645280 136992 167840 86 2160
2162 0 645120 137120 167680 60 2161
2163 0 644896 137120 167560 75 2162
2164 0 644640 137120 167480 51 2163
2165 0 644416 137120 167360 51 2164
2166 0 644224 137120 167160 102 2165
2167 0 644096 137184 166920 153 2166
2168 0 643936 136992 166800 172 2167
2169 0 643808 136736 166720 80 2168
2170 0 643680 136512 166720 32 2169
2171 0 643488 136320 166720 51 2170
2172 0 643328 136128 166760 86 2171
2173 0 643136 135936 166800 71 2172
2174 0 643008 135776 166800 60 2173
2175 0 642784 135584 166800 51 2174
2176 0 642528 135584 166760 51 2175
2177 0 642304 135520 166640 60 2176
2178 0 642048 135424 166640 75 2177
2179 0 641792 135456 166600 60 2178
2180 0 641536 135488 166560 51 2179
2181 0 641280 135520 166560 75 2180
2182 0 641024 135488 166480 60 2181
2183 0 640800 135424 166360 40 2182
2184 0 640704 135392 166320 40 2183
2185 0 640641 135417 166280 -1 2184
2186 0 640044 135590 166160 -1 2185
2187 0 639520 135520 166120 86 2186
2188 0 639360 135424 166120 81 2187
2189 0 639104 135360 166120 86 2188
2190 0 638848 135296 166120 60 2189
2191 0 638592 135232 166120 51 2190
2192 0 638368 135104 166120 80 2191
2193 0 638144 134976 166120 60 2192
2194 0 637888 134880 166120 51 2193
2195 0 637696 134720 166160 107 2194
2196 0 637472 134560 166200 86 2195
2197 0 637248 134400 166200 120 2196
2198 0 637056 134336 166200 75 2197
2199 0 636800 134336 166160 75 2198
2200 0 636544 134400 166120 75 2199
2201 0 636288 134368 166120 81 2200
2202 0 636032 134272 166040 128 2201
2203 0 635840 134080 165960 32 2202
2204 0 635616 134048 165840 40 2203
2205 0 635360 134048 165840 45 2204
2206 0 635104 134112 165840 160 2205
2207 0 635200 134240 166000 45 2206
2208 0 635392 134432 166120 51 2207
2209 0 635552 134592 166000 45 2208
2210 0 634848 134048 165880 154 2206
2211 0 634688 134080 165800 150 2210
2212 0 634464 134208 165760 81 2211
2213 0 634240 134400 165760 80 2212
2214 0 634080 134592 165680 51 2213
2215 0 633920 134816 165600 60 2214
2216 0 633856 134880 165600 51 2215
2217 0 634496 133952 165920 120 2211
2218 0 634336 133856 166120 71 2217
2219 0 634080 133888 166160 40 2218
2220 0 633824 133888 166160 75 2219
2221 0 633568 133824 166120 75 2220
2222 0 633312 133824 166120 40 2221
2223 0 633056 133888 166120 60 2222
2224 0 632800 133888 166160 75 2223
2225 0 632544 133920 166160 80 2224
2226 0 632288 133952 166120 80 2225
2227 0 632032 133984 166080 75 2226
2228 0 631776 134016 166080 51 2227
2229 0 631520 134016 166080 75 2228
2230 0 631264 134080 166040 80 2229
2231 0 631040 134208 166000 80 2230
2232 0 630848 134272 166160 60 2231
2233 0 630766.2 134302.84 166200 62 2232
2234 0 630736.44 134093 166240 64 2233
2235 0 630818.75 134030.9 166280 -1 2234
2236 0 630719.5 133996.22 166320 -1 2235
2237 0 630573.7 133990.66 166360 -1 2236
2238 0 630463.44 133954.16 166400 -1 2237
2239 0 630340 133898.94 166440 -1 2238
2240 0 630159.75 133825.62 166480 -1 2239
2241 0 629978 133704.19 166520 -1 2240
2242 0 629494.5 133455.66 166520 -1 2241
2243 0 629035.75 133468.16 166480 -1 2242
2244 0 628912.3 133406.06 166560 -1 2243
2245 0 628951.75 133364.03 166640 -1 2244
2246 0 628899.75 133338.81 166720 -1 2245
2247 0 629097.75 133333.19 166760 -1 2246
2248 0 628815.1 133249.6 166760 -1 2246
2249 0 628648.2 133173.62 166840 -1 2248
2250 0 628366.1 133284.28 166880 -1 2249
2251 0 628116 133205.53 166920 -1 2250
2252 0 627819.9 133327.69 166840 -1 2251
2253 0 627484.1 133554.19 166840 -1 2252
2254 0 627454.1 133595.88 166760 -1 2253
2255 0 627151.3 133679.34 166680 -1 2254
2256 0 626809.25 133677.44 166600 -1 2255
2257 0 626489.94 133609.75 166600 -1 2256
2258 0 626181.8 133619.81 166640 -1 2257
2259 0 626056.9 133470.62 166680 -1 2258
2260 0 625805.6 133424.22 166720 -1 2259
2261 0 625512.75 133281.53 166760 -1 2260
2262 0 625066.6 133207.19 166800 -1 2261
2263 0 624457.9 133121.28 166760 -1 2262
2264 0 624114.75 132988.53 166720 -1 2263
2265 0 623954.56 133096.66 166640 -1 2264
2266 0 623910.25 133062.75 166600 -1 2265
2267 0 623475.6 133097.66 166520 -1 2266
2268 0 622945 132859.56 166560 -1 2267
2269 0 637344 134176 166280 64 2197
2270 0 637504 134016 166320 40 2269
2271 0 643168 135616 167000 51 2174
2272 0 643328 135456 167120 51 2271
2273 0 643488 135296 167320 51 2272
2274 0 643616 135104 167440 60 2273
2275 0 643744 134944 167600 75 2274
2276 0 643776 134912 167640 60 2275
2277 0 643870 134784 167720 -1 2276
2278 0 643914 134705 167800 -1 2277
2279 0 643983 134614 167920 -1 2278
2280 0 644000 134624 168000 45 2279
2281 0 644032 134560 168080 45 2280
2282 0 644160 134400 168280 60 2281
2283 0 644288 134304 168480 75 2282
2284 0 644448 134208 168680 75 2283
2285 0 644672 134176 168800 71 2284
2286 0 644864 134144 168960 81 2285
2287 0 645120 134112 169080 75 2286
2288 0 645376 134112 169120 75 2287
2289 0 645632 134048 169160 104 2288
2290 0 645888 134016 169160 71 2289
2291 0 646144 134112 169280 160 2290
2292 0 646208 134112 169320 137 2291
2293 0 646368 134272 169480 96 2292
2294 0 646592 134400 169600 81 2293
2295 0 646688 134592 169800 86 2294
2296 0 646240 134272 169080 122 2291
2297 0 646336 134528 169080 80 2296
2298 0 646240 134784 169080 51 2297
2299 0 646272 135040 169200 104 2298
2300 0 646304 135296 169320 32 2299
2301 0 646464 135456 169480 45 2300
2302 0 646592 135584 169720 60 2301
2303 0 646752 135744 169880 75 2302
2304 0 646880 135904 170040 71 2303
2305 0 647008 136064 170240 51 2304
2306 0 647136 136256 170440 81 2305
2307 0 647296 136384 170520 81 2306
2308 0 644096 137120 166280 32 2168
2309 0 644320 137248 166120 71 2308
2310 0 644512 137344 165960 32 2309
2311 0 644480 137440 165720 60 2310
2312 0 644544 137472 165480 75 2311
2313 0 644512 137440 165200 81 2312
2314 0 644512 137440 164920 60 2313
2315 0 644512 137408 164640 115 2314
2316 0 644352 137376 164400 108 2315
2317 0 644224 137440 164160 75 2316
2318 0 644160 137504 163920 90 2317
2319 0 644032 137504 163680 128 2318
2320 0 643872 137600 163520 246 2319
2321 0 643616 137536 163480 183 2320
2322 0 643360 137472 163520 200 2321
2323 0 643136 137376 163600 186 2322
2324 0 642912 137216 163640 150 2323
2325 0 642656 137216 163680 160 2324
2326 0 642432 137120 163560 143 2325
2327 0 642176 137120 163520 178 2326
2328 0 641920 137120 163520 166 2327
2329 0 641664 136992 163520 107 2328
2330 0 641472 136832 163560 64 2329
2331 0 641216 136800 163560 45 2330
2332 0 641056 136640 163680 98 2331
2333 0 640864 136448 163720 86 2332
2334 0 640672 136256 163800 107 2333
2335 0 640480 136096 163960 64 2334
2336 0 640320 135968 164160 107 2335
2337 0 640128 135808 164280 120 2336
2338 0 640064 135648 164520 71 2337
2339 0 639968 135520 164760 51 2338
2340 0 639936 135680 164080 64 2337
2341 0 639680 135680 164040 32 2340
2342 0 639456 135712 163920 81 2341
2343 0 644064 137632 163360 176 2320
2344 0 644288 137696 163240 40 2343
2345 0 644636.44 137678.11 162840 69 2344
2346 0 644950.25 137661.66 162480 96 2345
2347 0 645004.7 137740.1 162840 -1 2345
2348 0 645363.9 137572.4 162840 -1 2347
2349 0 646240 136864 168160 120 2157
2350 0 646208 136608 168160 120 2349
2351 0 645952 136608 168160 32 2350
2352 0 645952 136896 168200 32 2351
2353 0 645824 136832 168360 32 2352
2354 0 651584 138784 168760 101 2134
2355 0 651616 138528 168880 51 2354
2356 0 651680 138272 168920 32 2355
2357 0 651616 138016 168880 107 2356
2358 0 651488 137792 168960 60 2357
2359 0 651328 137568 169080 51 2358
2360 0 651184 137533 169200 -1 2359
2361 0 651160 137471 169280 -1 2360
2362 0 651180 137428 169320 -1 2361
2363 0 658565 147808.03 169280 -1 2085
2364 0 658565 147904.03 169120 -1 2363
2365 0 658673 148044.03 168960 -1 2364
2366 0 658953 148124.03 168800 -1 2365
2367 0 659361 148244.14 168720 -1 2366
2368 0 659681 148232.11 168600 -1 2367
2369 0 659961 148508.11 168520 -1 2368
2370 0 660189 148664.11 168400 -1 2369
2371 0 660353 148732.06 168280 -1 2370
2372 0 660473 148916.06 168120 -1 2371
2373 0 660549 148952.06 168000 -1 2372
2374 0 660645 148988.06 167840 -1 2373
2375 0 660601 149096.06 167640 -1 2374
2376 0 660801 149080.03 167560 -1 2375
2377 0 661477 149220.03 167560 -1 2376
2378 0 661841 149520.06 167640 -1 2377
2379 0 662081 149812.06 167800 -1 2378
2380 0 662465 150212.06 167920 -1 2379
2381 0 662737 150548.06 168120 -1 2380
2382 0 663401 150860.06 168200 -1 2381
2383 0 664345 151020.14 168280 -1 2382
2384 0 664681 151036.14 168440 -1 2383
2385 0 665241 151036.06 168640 -1 2384
2386 0 665609 151140.06 168720 -1 2385
2387 0 665681.06 151116.11 168840 -1 2386
2388 0 665809.06 151060.11 168960 -1 2387
2389 0 666177 151436.06 169000 -1 2388
2390 0 666401 151796.06 169080 -1 2389
2391 0 666585 152004.06 169280 -1 2390
2392 0 667129 152740.06 169360 -1 2391
2393 0 667601 153316.06 169400 -1 2392
2394 0 668129 153404.06 169480 -1 2393
2395 0 668169 154044.06 169520 -1 2394
2396 0 668713 154596.06 169480 -1 2395
2397 0 669081 154852.06 169400 -1 2396
2398 0 669121 155020.06 169240 -1 2397
2399 0 669353 155500.06 169120 -1 2398
2400 0 670001 155940.06 169040 -1 2399
2401 0 670065 156116.06 168960 -1 2400
2402 0 670289 156484.06 168800 -1 2401
2403 0 670505 156924.06 168640 -1 2402
2404 0 671033 157228.06 168520 -1 2403
2405 0 671337 157532.06 168400 -1 2404
2406 0 671945 158212.06 168480 -1 2405
2407 0 672449 158452.06 168560 -1 2406
2408 0 673257 158444.06 168640 -1 2407
2409 0 674537 158772.06 168680 -1 2408
2410 0 675113 158652.06 168720 -1 2409
2411 0 675697 158852.14 168800 -1 2410
2412 0 676273 159228.14 168840 -1 2411
2413 0 676785 159588.14 168880 -1 2412
2414 0 677217 159660.14 168960 -1 2413
2415 0 677545 159644.14 169120 -1 2414
2416 0 677937 159700.06 169240 -1 2415
2417 0 678009 159756.06 169360 -1 2416
2418 0 678497 160084.06 169520 -1 2417
2419 0 678889 160508.06 169600 -1 2418
2420 0 679233 160484.06 169680 -1 2419
2421 0 679833 160396.14 169560 -1 2420
2422 0 680065 160364.14 169440 -1 2421
2423 0 680585 160668.14 169400 -1 2422
2424 0 681193 160708.14 169320 -1 2423
2425 0 681657 160836.06 169360 -1 2424
2426 0 682065 160908.06 169440 -1 2425
2427 0 682377 160868.06 169520 -1 2426
2428 0 683193 160956.06 169600 -1 2427
2429 0 683697 161100.06 169720 -1 2428
2430 0 684313 161332.06 169760 -1 2429
2431 0 684809 161988.06 169640 -1 2430
2432 0 684969 161812.06 169440 -1 2431
2433 0 685185 162004.06 169320 -1 2432
2434 0 685193 162324.06 169200 -1 2433
2435 0 685233 162340.06 169040 -1 2434
2436 0 685329 162412.06 168920 -1 2435
2437 0 685913 162476.06 168840 -1 2436
2438 0 687041 162204.14 168760 -1 2437
2439 0 688521 162172.14 168760 -1 2438
2440 0 689617 162156.2 168800 -1 2439
2441 0 690681 162308.2 168880 -1 2440
2442 0 691201 162252.2 169040 -1 2441
2443 0 691849 162900.27 169120 -1 2442
2444 0 692081.06 163060.33 169040 -1 2443
2445 0 692897 163028.27 169040 -1 2444
2446 0 693641 163452.27 169000 -1 2445
2447 0 694289 163692.34 168840 -1 2446
2448 0 694945 164356.06 168760 -1 2447
2449 0 695241 164716.06 168720 -1 2448
2450 0 695505 165060.06 168600 -1 2449
2451 0 696385 165868.14 168560 -1 2450
2452 0 696537 166540.2 168520 -1 2451
2453 0 696145 166836.27 168560 -1 2452
2454 0 696113 166940.27 168720 -1 2453
2455 0 696073 166868.27 168880 -1 2454
2456 0 696009 166948.27 169000 -1 2455
2457 0 696017.06 166980.31 169080 -1 2456
2458 0 696217 166732.27 169120 -1 2457
2459 0 696249 166676.27 169240 -1 2458
2460 0 696289 166740.27 169360 -1 2459
2461 0 696033 166460.27 169520 -1 2460
2462 0 696009 166532.27 169680 -1 2461
2463 0 695961 166556.27 169840 -1 2462
2464 0 695785 166596.27 170040 -1 2463
2465 0 695649 166524.27 170280 -1 2464
2466 0 695561 166508.06 170440 -1 2465
2467 0 695513 166484.06 170600 -1 2466
2468 0 695393 166476.06 170760 -1 2467
2469 0 695225 166380.06 170920 -1 2468
2470 0 695033 166316.06 171080 -1 2469
2471 0 694977 166372.06 171320 -1 2470
2472 0 694825 166348.06 171520 -1 2471
2473 0 694641 166276.06 171720 -1 2472
2474 0 694505 166252.06 171880 -1 2473
2475 0 694369 166188.06 172080 -1 2474
2476 0 694305 166140.06 172240 -1 2475
2477 0 694177 165964.06 172400 -1 2476
2478 0 694153 165700.06 172520 -1 2477
2479 0 694057 165500.14 172680 -1 2478
2480 0 694137 165476.06 172840 -1 2479
2481 0 695713 166836.27 169240 -1 2457
2482 0 695601 166812.27 169320 -1 2481
2483 0 697089 167276.2 168680 -1 2452
2484 0 697145 167716.2 168760 -1 2483
2485 0 697169 167644.2 168880 -1 2484
2486 0 697353 167884.27 169000 -1 2485
2487 0 697393 165708.2 168520 -1 2452
2488 0 697737 165556.2 168720 -1 2487
2489 0 697729 165516.2 168800 -1 2488
2490 0 697649 165412.2 168960 -1 2489
2491 0 697641 165288.03 169080 -1 2490
2492 0 697633 165200.03 169240 -1 2491
2493 0 697629 165128.03 169360 -1 2492
2494 0 697777 165072.03 169680 -1 2493
2495 0 697805 165060.03 169880 -1 2494
2496 0 698353 165700.2 168680 -1 2488
2497 0 698505 165652.2 168640 -1 2496
2498 0 698665 165644.06 168520 -1 2497
2499 0 698889 165812.06 168400 -1 2498
2500 0 699593 165844.06 168360 -1 2499
2501 0 696577 166668.2 168400 -1 2452
2502 0 696601 166852.2 168320 -1 2501
2503 0 696433 166860.06 168280 -1 2502
2504 0 696305 166868.06 168200 -1 2503
2505 0 697377 166956.2 168320 -1 2502
2506 0 698537 167276.2 168320 -1 2505
2507 0 698720 168224 167760 71 2506
2508 0 698560 168416 167600 81 2507
2509 0 698464 168512 167520 91 2508
2510 0 696626.25 167387.77 167880 112 2502
2511 0 696640 167680 167640 175 2510
2512 0 696512 167808 167560 136 2511
2513 0 696256 167808 167560 124 2512
2514 0 696000 167808 167560 104 2513
2515 0 695744 167872 167560 51 2514
2516 0 695488 167936 167520 98 2515
2517 0 695296 168096 167600 71 2516
2518 0 695136 168256 167800 32 2517
2519 0 694880 168256 167880 107 2518
2520 0 694656 168384 167840 60 2519
2521 0 694624 168416 167840 51 2520
2522 0 696512 168000 167360 98 2512
2523 0 696576 168160 167160 102 2522
2524 0 696640 168416 167040 107 2523
2525 0 696640 168672 166960 60 2524
2526 0 696576 168896 166840 51 2525
2527 0 696576 169120 166680 71 2526
2528 0 696640 169280 166480 80 2527
2529 0 696672 169504 166360 51 2528
2530 0 696768 169632 166240 80 2529
2531 0 696576 169792 166120 137 2530
2532 0 696544 169824 166080 120 2531
2533 0 696448 170080 165960 91 2532
2534 0 696384 170336 165920 140 2533
2535 0 696352 170560 165800 60 2534
2536 0 696352 170784 165680 80 2535
2537 0 696384 170976 165520 128 2536
2538 0 696448 171200 165400 80 2537
2539 0 696544 171424 165280 101 2538
2540 0 696576 171680 165160 141 2539
2541 0 696576 171776 165080 172 2540
2542 0 696480 171936 164880 154 2541
2543 0 696384 172160 164760 163 2542
2544 0 696480 172352 164560 101 2543
2545 0 696448 172512 164360 64 2544
2546 0 696320 172736 164280 75 2545
2547 0 696320 172768 164280 75 2546
2548 0 696352 172992 164320 101 2547
2549 0 696384 173216 164280 91 2548
2550 0 696544 173376 164080 45 2549
2551 0 696736 173536 164040 32 2550
2552 0 696768 173536 164040 32 2551
2553 0 696960 173600 163840 64 2552
2554 0 697120 173760 163640 91 2553
2555 0 697312 173952 163560 60 2554
2556 0 697440 174144 163440 40 2555
2557 0 697440 174368 163280 80 2556
2558 0 697536 174624 163320 64 2557
2559 0 697632 174880 163320 71 2558
2560 0 697792 175072 163360 86 2559
2561 0 697888 175296 163280 75 2560
2562 0 697984 175424 163080 81 2561
2563 0 698144 175488 162840 75 2562
2564 0 698304 175616 162640 71 2563
2565 0 698432 175520 162440 60 2564
2566 0 698624 175392 162320 96 2565
2567 0 698816 175392 162120 81 2566
2568 0 698976 175392 161920 40 2567
2569 0 699168 175360 161760 98 2568
2570 0 699200 175264 161520 45 2569
2571 0 699200 175104 161280 60 2570
2572 0 699264 174976 161040 96 2571
2573 0 699424 174880 160800 60 2572
2574 0 699584 174848 160600 71 2573
2575 0 699712 174848 160360 64 2574
2576 0 699840 174848 160120 96 2575
2577 0 7e+05 174848 159920 64 2576
2578 0 700224 174848 159760 71 2577
2579 0 700448 174848 159640 75 2578
2580 0 700704 174848 159520 86 2579
2581 0 700960 174848 159440 51 2580
2582 0 701216 174944 159360 101 2581
2583 0 701248 175008 159280 104 2582
2584 0 701344 175136 159040 60 2583
2585 0 701376 175136 158760 45 2584
2586 0 701344 175104 158480 90 2585
2587 0 701216 175104 158240 71 2586
2588 0 701120 175168 158000 101 2587
2589 0 701056 175360 157800 81 2588
2590 0 701056 175520 157600 98 2589
2591 0 701088 175616 157360 32 2590
2592 0 701088 175808 157160 45 2591
2593 0 701088 175936 156920 64 2592
2594 0 701088 176064 156680 81 2593
2595 0 701248 176224 156520 102 2594
2596 0 701408 176384 156320 60 2595
2597 0 701664 176416 156280 81 2596
2598 0 701888 176480 156160 81 2597
2599 0 702144 176512 156120 64 2598
2600 0 702336 176672 156080 91 2599
2601 0 702560 176832 156000 60 2600
2602 0 702784 177024 156000 51 2601
2603 0 703040 177152 155960 128 2602
2604 0 703200 177312 155840 81 2603
2605 0 703424 177440 155840 80 2604
2606 0 703648 177632 155840 71 2605
2607 0 703840 177824 155840 64 2606
2608 0 704000 177984 155640 71 2607
2609 0 704128 178048 155400 51 2608
2610 0 704352 178080 155280 51 2609
2611 0 704544 178176 155120 51 2610
2612 0 704736 178272 154960 64 2611
2613 0 704992 178400 154960 60 2612
2614 0 705152 178528 154800 32 2613
2615 0 705248 178592 154680 40 2614
2616 0 701504 174976 159240 150 2583
2617 0 701760 174880 159160 120 2616
2618 0 701920 174720 159000 140 2617
2619 0 702080 174624 158800 164 2618
2620 0 702112 174496 158560 128 2619
2621 0 702304 174432 158360 137 2620
2622 0 702464 174272 158160 156 2621
2623 0 702688 174208 158040 148 2622
2624 0 702912 174176 158200 122 2623
2625 0 703136 174080 158280 107 2624
2626 0 703392 174080 158240 107 2625
2627 0 703648 174080 158240 91 2626
2628 0 703840 173888 158240 45 2627
2629 0 704032 173728 158200 81 2628
2630 0 704192 173568 158000 90 2629
2631 0 704416 173568 157880 64 2630
2632 0 704576 173600 157680 60 2631
2633 0 704768 173664 157480 60 2632
2634 0 704992 173664 157360 32 2633
2635 0 705184 173568 157160 32 2634
2636 0 705344 173504 156960 60 2635
2637 0 705472 173344 156800 51 2636
2638 0 705600 173248 156720 51 2637
2639 0 696928 173504 164280 32 2552
2640 0 696992 173408 164400 45 2639
2641 0 696224 173312 164480 45 2549
2642 0 696000 173408 164560 60 2641
2643 0 695840 173472 164560 64 2642
2644 0 696576 172992 164200 40 2548
2645 0 696800 172928 164320 32 2644
2646 0 696896 172960 164560 40 2645
2647 0 697056 173056 164480 32 2646
2648 0 696064 172800 164240 60 2547
2649 0 695840 172864 164120 71 2648
2650 0 695584 172896 164080 96 2649
2651 0 695328 172896 163960 90 2650
2652 0 695072 172928 163880 98 2651
2653 0 694816 172960 163800 60 2652
2654 0 694560 173056 163840 81 2653
2655 0 694304 173184 163840 101 2654
2656 0 694048 173216 163880 98 2655
2657 0 693888 173376 164040 60 2656
2658 0 693856 173408 164080 75 2657
2659 0 693856 173568 164280 71 2658
2660 0 693696 173728 164480 75 2659
2661 0 693536 173760 164680 64 2660
2662 0 693312 173760 164800 75 2661
2663 0 693088 173856 164960 96 2662
2664 0 692864 173952 165040 32 2663
2665 0 692608 173984 165040 45 2664
2666 0 692352 173920 165040 71 2665
2667 0 692096 173920 165040 51 2666
2668 0 691840 173952 165120 64 2667
2669 0 691584 173920 165160 75 2668
2670 0 691328 173920 165240 75 2669
2671 0 691072 174016 165240 80 2670
2672 0 690944 174016 165280 51 2671
2673 0 693696 173216 164160 32 2658
2674 0 693504 173056 164080 75 2673
2675 0 693248 172992 164000 81 2674
2676 0 696800 171840 165200 150 2541
2677 0 697056 171776 165200 98 2676
2678 0 697280 171680 165280 98 2677
2679 0 697440 171584 165480 157 2678
2680 0 697632 171520 165640 91 2679
2681 0 696288 169792 166080 153 2532
2682 0 696096 169760 166280 214 2681
2683 0 695872 169920 166280 128 2682
2684 0 695808 169984 166280 124 2683
2685 0 695616 170112 166120 163 2684
2686 0 695424 170304 166080 71 2685
2687 0 695296 170432 166000 86 2686
2688 0 695072 170528 165920 60 2687
2689 0 694976 170624 165800 107 2688
2690 0 694912 170624 165520 45 2689
2691 0 695072 170592 165280 75 2690
2692 0 695232 170496 165080 164 2691
2693 0 695488 170528 165120 164 2692
2694 0 695744 170592 165080 209 2693
2695 0 695968 170720 165000 120 2694
2696 0 696224 170720 165000 86 2695
2697 0 696480 170752 164960 75 2696
2698 0 696736 170848 164880 32 2697
2699 0 696800 171008 164680 32 2698
2700 0 696800 171104 164560 40 2699
2701 0 694784 170816 165920 32 2689
2702 0 694752 170848 165960 32 2701
2703 0 694688 171040 166120 32 2702
2704 0 694720 171296 166080 51 2703
2705 0 694720 171552 166040 51 2704
2706 0 694656 171744 166200 45 2705
2707 0 694656 172000 166240 80 2706
2708 0 694688 172128 166320 64 2707
2709 0 694688 170688 166160 71 2702
2710 0 694720 170528 166360 32 2709
2711 0 694880 170368 166560 32 2710
2712 0 694880 170336 166640 45 2711
2713 0 695488 170624 166000 91 2687
2714 0 695648 170848 166080 160 2713
2715 0 695808 170880 166280 120 2714
2716 0 695872 170976 166520 32 2715
2717 0 695968 171136 166720 98 2716
2718 0 696128 171264 166880 40 2717
2719 0 696288 171328 167080 98 2718
2720 0 696512 171488 167160 80 2719
2721 0 696608 171648 167360 75 2720
2722 0 696672 171680 167440 75 2721
2723 0 695776 170048 166560 32 2684
2724 0 695680 170080 166840 32 2723
2725 0 695520 169920 166960 51 2724
2726 0 695680 169760 167120 75 2725
2727 0 695776 169696 167200 71 2726
2728 0 695936 169856 167080 32 2727
2729 0 696128 169920 167240 32 2728
2730 0 696160 169952 167240 32 2729
2731 0 695968 169632 167400 45 2727
2732 0 696128 169600 167600 45 2731
2733 0 696288 169568 167800 71 2732
2734 0 696384 169472 168000 115 2733
2735 0 696544 169472 168240 75 2734
2736 0 696672 169408 168480 153 2735
2737 0 696768 169408 168480 128 2736
2738 0 696864 169600 168320 98 2737
2739 0 697024 169824 168280 75 2738
2740 0 697120 169920 168240 134 2739
2741 0 696928 169984 168080 98 2740
2742 0 696768 170112 167880 108 2741
2743 0 696576 170208 167680 120 2742
2744 0 696384 170240 167520 107 2743
2745 0 696128 170240 167440 40 2744
2746 0 695904 170176 167320 51 2745
2747 0 695872 170144 167320 40 2746
2748 0 697248 170144 168200 51 2740
2749 0 697312 170336 168040 115 2748
2750 0 697568 170272 167960 80 2749
2751 0 697728 170176 168200 153 2750
2752 0 697984 170176 168200 40 2751
2753 0 698048 170176 168200 40 2752
2754 0 696928 169408 168680 160 2737
2755 0 697024 169600 168880 154 2754
2756 0 697280 169504 168880 80 2755
2757 0 697536 169472 168880 40 2756
2758 0 697760 169472 169000 60 2757
2759 0 697952 169376 169160 75 2758
2760 0 698016 169184 169320 108 2759
2761 0 697760 169152 169320 32 2760
2762 0 697536 169024 169280 60 2761
2763 0 697504 169152 169080 40 2762
2764 0 696320 169248 168120 40 2734
2765 0 696064 169120 168160 32 2764
2766 0 695808 169152 168200 40 2765
2767 0 695680 169088 168200 51 2766
2768 0 696928 169792 166120 32 2530
2769 0 697088 169952 165960 75 2768
2770 0 697312 170048 165880 75 2769
2771 0 697568 170048 165880 80 2770
2772 0 697824 170080 165880 64 2771
2773 0 698048 170208 165840 75 2772
2774 0 698304 170304 165840 81 2773
2775 0 698560 170368 165840 75 2774
2776 0 698816 170400 165840 40 2775
2777 0 699072 170400 165840 80 2776
2778 0 699328 170400 165760 91 2777
2779 0 699584 170400 165720 75 2778
2780 0 699840 170368 165720 81 2779
2781 0 700096 170368 165680 51 2780
2782 0 700352 170496 165680 107 2781
2783 0 700544 170656 165640 96 2782
2784 0 700736 170848 165520 71 2783
2785 0 700928 171072 165560 75 2784
2786 0 701120 171200 165680 150 2785
2787 0 701376 171328 165680 156 2786
2788 0 701408 171456 165760 205 2787
2789 0 701472 171296 166000 157 2788
2790 0 701504 171136 166240 166 2789
2791 0 701440 170880 166320 196 2790
2792 0 701440 170656 166520 32 2791
2793 0 701600 170688 166720 40 2792
2794 0 701280 171680 165720 124 2788
2795 0 701120 171872 165840 64 2794
2796 0 700960 172096 165880 86 2795
2797 0 700768 172288 165960 86 2796
2798 0 700576 172480 165960 86 2797
2799 0 700448 172608 166000 75 2798
2800 0 691777 163460.27 169000 -1 2444
2801 0 691665 163588.27 168840 -1 2800
2802 0 691585 163724.27 168720 -1 2801
2803 0 690752 164160 168160 64 2802
2804 0 690496 164192 168160 86 2803
2805 0 690272 164320 168040 51 2804
2806 0 690016 164416 167920 75 2805
2807 0 689792 164480 167800 60 2806
2808 0 689600 164544 167640 81 2807
2809 0 689376 164672 167480 75 2808
2810 0 689152 164800 167320 75 2809
2811 0 688992 164960 167120 96 2810
2812 0 688832 165120 167000 102 2811
2813 0 688704 165312 166880 60 2812
2814 0 688608 165536 166760 51 2813
2815 0 688512 165760 166600 98 2814
2816 0 688384 165920 166400 51 2815
2817 0 688288 166080 166200 91 2816
2818 0 688224 166240 166000 75 2817
2819 0 688160 166400 165760 91 2818
2820 0 688000 166528 165600 81 2819
2821 0 687776 166624 165520 81 2820
2822 0 687712 166688 165440 107 2821
2823 0 687488 166688 165280 101 2822
2824 0 687296 166592 165120 86 2823
2825 0 687072 166432 165040 104 2824
2826 0 686848 166304 164880 120 2825
2827 0 686784 166208 164760 115 2826
2828 0 686976 166112 164600 104 2827
2829 0 687232 166080 164520 128 2828
2830 0 687424 166144 164360 163 2829
2831 0 687584 166080 164160 198 2830
2832 0 687616 166080 164120 226 2831
2833 0 687808 166144 163960 137 2832
2834 0 687936 166176 163720 115 2833
2835 0 687936 166176 163440 101 2834
2836 0 687904 166144 163280 134 2835
2837 0 688064 166144 163080 154 2836
2838 0 688320 166176 163040 81 2837
2839 0 688576 166272 163000 64 2838
2840 0 688768 166272 162800 64 2839
2841 0 689024 166272 162680 81 2840
2842 0 689184 166112 162560 71 2841
2843 0 689408 166208 162440 51 2842
2844 0 689664 166208 162440 64 2843
2845 0 689920 166144 162480 96 2844
2846 0 690080 166016 162320 51 2845
2847 0 690240 165856 162120 45 2846
2848 0 690432 165728 161920 45 2847
2849 0 690592 165600 161760 51 2848
2850 0 690784 165440 161720 60 2849
2851 0 690880 165184 161720 51 2850
2852 0 691104 165024 161760 102 2851
2853 0 691296 164832 161760 86 2852
2854 0 691488 164640 161720 75 2853
2855 0 691712 164544 161600 102 2854
2856 0 691968 164544 161560 64 2855
2857 0 692160 164512 161360 71 2856
2858 0 692384 164448 161240 51 2857
2859 0 692608 164288 161240 45 2858
2860 0 692736 164064 161080 64 2859
2861 0 692960 163904 161000 75 2860
2862 0 693184 163776 161000 60 2861
2863 0 693440 163840 161040 60 2862
2864 0 693696 163968 161000 96 2863
2865 0 693952 163936 161000 102 2864
2866 0 694176 163904 160880 81 2865
2867 0 694400 163904 160720 60 2866
2868 0 694624 163872 160560 60 2867
2869 0 694880 163776 160600 64 2868
2870 0 695136 163808 160600 45 2869
2871 0 695392 163904 160600 91 2870
2872 0 695616 164032 160680 102 2871
2873 0 695872 164096 160680 60 2872
2874 0 696128 164064 160680 71 2873
2875 0 696352 164000 160560 91 2874
2876 0 696608 163936 160480 71 2875
2877 0 696864 163808 160480 71 2876
2878 0 697088 163744 160360 75 2877
2879 0 697344 163872 160320 51 2878
2880 0 697536 164000 160160 90 2879
2881 0 697760 164128 160000 71 2880
2882 0 697952 164256 159880 75 2881
2883 0 698144 164384 159760 86 2882
2884 0 698400 164448 159680 60 2883
2885 0 698464 164480 159640 51 2884
2886 0 689280 165888 162640 32 2842
2887 0 689280 165696 162800 32 2886
2888 0 687808 165920 163200 128 2836
2889 0 687808 165664 163160 128 2888
2890 0 687840 165408 163120 140 2889
2891 0 687744 165152 163120 141 2890
2892 0 687712 164896 163120 96 2891
2893 0 687744 164672 162960 32 2892
2894 0 687744 164640 162920 45 2893
2895 0 687584 165856 164000 128 2832
2896 0 687616 165600 163960 163 2895
2897 0 687616 165344 163960 128 2896
2898 0 687808 165152 164080 51 2897
2899 0 687968 165056 164280 64 2898
2900 0 686528 166240 164800 104 2827
2901 0 686272 166208 164840 108 2900
2902 0 686016 166272 164880 208 2901
2903 0 685760 166368 164880 224 2902
2904 0 685664 166560 164720 156 2903
2905 0 685504 166624 164520 136 2904
2906 0 685312 166656 164360 75 2905
2907 0 685152 166656 164280 75 2906
2908 0 684992 166656 164080 90 2907
2909 0 684864 166816 163880 86 2908
2910 0 684672 167008 163760 80 2909
2911 0 684544 167232 163760 86 2910
2912 0 684352 167392 163680 101 2911
2913 0 684128 167392 163480 64 2912
2914 0 683936 167392 163280 60 2913
2915 0 683776 167392 163080 81 2914
2916 0 683616 167392 162880 98 2915
2917 0 683456 167264 162680 96 2916
2918 0 683392 167264 162560 98 2917
2919 0 683392 167520 162560 80 2918
2920 0 683296 167776 162520 45 2919
2921 0 683328 168000 162280 51 2920
2922 0 683296 168256 162360 40 2921
2923 0 683360 168512 162440 91 2922
2924 0 683360 168768 162440 51 2923
2925 0 683360 169024 162440 81 2924
2926 0 683200 169216 162400 81 2925
2927 0 683168 169472 162400 51 2926
2928 0 683232 169696 162520 51 2927
2929 0 683264 169728 162560 64 2928
2930 0 683136 169856 162320 60 2929
2931 0 683104 169920 162080 71 2930
2932 0 683008 169856 161840 32 2931
2933 0 682944 169984 161600 51 2932
2934 0 682944 170048 161320 45 2933
2935 0 683072 170048 161080 81 2934
2936 0 683040 170208 160840 51 2935
2937 0 683008 170304 160600 64 2936
2938 0 682848 170432 160400 71 2937
2939 0 682752 170528 160160 71 2938
2940 0 682752 170592 159880 75 2939
2941 0 682624 170528 159640 60 2940
2942 0 682496 170496 159400 96 2941
2943 0 682336 170496 159200 71 2942
2944 0 682112 170496 159040 51 2943
2945 0 681920 170464 158880 98 2944
2946 0 681856 170240 158760 60 2945
2947 0 681888 170080 158560 60 2946
2948 0 681984 169952 158360 120 2947
2949 0 681952 169728 158160 81 2948
2950 0 681760 169600 158040 40 2949
2951 0 681664 169344 158000 40 2950
2952 0 681792 169184 157960 75 2951
2953 0 683488 169792 162680 75 2929
2954 0 683520 169952 162880 40 2953
2955 0 683520 169984 162920 32 2954
2956 0 683328 167104 162360 101 2918
2957 0 683168 166944 162200 91 2956
2958 0 683104 166784 162000 81 2957
2959 0 682976 166624 161800 134 2958
2960 0 682944 166592 161760 154 2959
2961 0 682720 166752 161760 101 2960
2962 0 682656 166752 161760 96 2961
2963 0 682400 166752 161760 75 2962
2964 0 682144 166752 161760 75 2963
2965 0 681920 166816 161880 124 2964
2966 0 681792 166944 162120 51 2965
2967 0 681728 167008 162360 32 2966
2968 0 681568 167008 162600 32 2967
2969 0 681376 167168 162720 91 2968
2970 0 681152 167200 162840 45 2969
2971 0 680992 167296 163040 32 2970
2972 0 681024 167392 163280 51 2971
2973 0 681056 167424 163320 45 2972
2974 0 682592 166912 161960 141 2962
2975 0 682560 167040 162200 128 2974
2976 0 682528 167072 162480 71 2975
2977 0 682624 167104 162720 71 2976
2978 0 682624 167168 163000 64 2977
2979 0 682592 167232 163240 75 2978
2980 0 682432 167264 163440 71 2979
2981 0 682272 167264 163640 75 2980
2982 0 682240 167264 163680 75 2981
2983 0 682880 166432 161560 64 2960
2984 0 682816 166272 161360 71 2983
2985 0 682656 166272 161160 122 2984
2986 0 682592 166176 160920 98 2985
2987 0 682528 166144 160680 115 2986
2988 0 682496 166048 160440 98 2987
2989 0 682464 165888 160240 71 2988
2990 0 682272 165760 160080 80 2989
2991 0 682208 165728 159840 124 2990
2992 0 682208 165696 159760 189 2991
2993 0 682208 165664 159480 221 2992
2994 0 682176 165696 159360 249 2993
2995 0 682176 165536 159160 150 2994
2996 0 682048 165408 158960 156 2995
2997 0 681824 165344 158840 178 2996
2998 0 681568 165344 158840 219 2997
2999 0 681408 165184 158680 124 2998
3000 0 681248 165024 158520 120 2999
3001 0 681184 164960 158440 81 3000
3002 0 682016 165920 159440 163 2994
3003 0 681760 165984 159440 81 3002
3004 0 681728 165984 159440 64 3003
3005 0 681728 165888 159680 32 3004
3006 0 681792 166080 160040 32 3005
3007 0 681792 166240 159800 32 3006
3008 0 681504 166048 159320 32 3004
3009 0 681312 166240 159320 75 3008
3010 0 681120 166432 159320 75 3009
3011 0 681024 166688 159360 51 3010
3012 0 681024 166944 159400 51 3011
3013 0 680992 167200 159480 45 3012
3014 0 680768 167360 159480 32 3013
3015 0 680608 167552 159600 75 3014
3016 0 680448 167712 159760 51 3015
3017 0 680352 167936 159880 71 3016
3018 0 680288 168128 159960 32 3017
3019 0 682016 165632 159920 140 2992
3020 0 681856 165504 160080 75 3019
3021 0 681760 165440 160240 40 3020
3022 0 681760 165344 160480 60 3021
3023 0 681856 165248 160720 81 3022
3024 0 681920 165184 161000 32 3023
3025 0 681696 165184 161120 81 3024
3026 0 681792 165120 161240 60 3025
3027 0 681568 165632 160240 80 3021
3028 0 681344 165760 160120 32 3027
3029 0 681280 165920 160000 32 3028
3030 0 684992 166560 164480 71 2907
3031 0 684736 166528 164560 45 3030
3032 0 684512 166656 164600 98 3031
3033 0 684256 166656 164680 60 3032
3034 0 684000 166624 164760 51 3033
3035 0 683744 166624 164800 51 3034
3036 0 683488 166624 164800 40 3035
3037 0 683232 166688 164720 91 3036
3038 0 682976 166688 164640 45 3037
3039 0 682752 166656 164520 40 3038
3040 0 682496 166560 164520 64 3039
3041 0 682240 166624 164480 71 3040
3042 0 681984 166656 164440 51 3041
3043 0 681728 166560 164400 40 3042
3044 0 681504 166432 164400 51 3043
3045 0 681280 166368 164280 32 3044
3046 0 681184 166368 164280 40 3045
3047 0 687712 166944 165480 45 2822
3048 0 687872 167136 165560 32 3047
3049 0 691569 162372.27 169240 -1 2443
3050 0 692041 161380.27 169280 -1 3049
3051 0 692041 161084.27 169160 -1 3050
3052 0 691857 160900.27 169000 -1 3051
3053 0 691412.1 160818.34 169040 14 3052
3054 0 691151.4 160323.6 169080 29 3053
3055 0 690864 160208 169120 45 3054
3056 0 690784 160128 169200 45 3055
3057 0 690624 159968 169400 51 3056
3058 0 690432 159776 169480 75 3057
3059 0 690368 159840 169440 45 3058
3060 0 690176 159968 169320 51 3059
3061 0 689952 160032 169160 51 3060
3062 0 689792 160128 168960 51 3061
3063 0 689536 160128 168880 45 3062
3064 0 689280 160128 168880 40 3063
3065 0 689056 160224 168800 81 3064
3066 0 688800 160224 168800 71 3065
3067 0 688576 160160 168680 64 3066
3068 0 688384 160032 168560 81 3067
3069 0 688128 160032 168440 107 3068
3070 0 687904 159936 168360 120 3069
3071 0 687648 159840 168280 60 3070
3072 0 687392 159712 168280 40 3071
3073 0 690496 159616 169680 107 3058
3074 0 690688 159424 169760 128 3073
3075 0 690816 159200 169760 102 3074
3076 0 690912 158944 169760 51 3075
3077 0 690944 158688 169680 157 3076
3078 0 691040 158560 169680 221 3077
3079 0 691296 158528 169640 235 3078
3080 0 691456 158496 169600 246 3079
3081 0 691712 158464 169600 240 3080
3082 0 691968 158368 169600 224 3081
3083 0 692224 158400 169600 178 3082
3084 0 692448 158368 169480 229 3083
3085 0 692672 158272 169400 240 3084
3086 0 692928 158176 169400 202 3085
3087 0 693184 158176 169400 202 3086
3088 0 693440 158144 169360 185 3087
3089 0 693600 158016 169160 134 3088
3090 0 693792 157888 169000 164 3089
3091 0 693984 157792 168840 107 3090
3092 0 694144 157664 168680 122 3091
3093 0 694400 157664 168560 128 3092
3094 0 694624 157632 168440 139 3093
3095 0 694880 157536 168360 150 3094
3096 0 695040 157408 168160 181 3095
3097 0 695200 157184 168040 192 3096
3098 0 695392 156992 167960 81 3097
3099 0 695584 156928 167960 202 3098
3100 0 695808 157024 167800 124 3099
3101 0 695968 156960 167600 115 3100
3102 0 696032 156960 167320 80 3101
3103 0 696192 156928 167120 64 3102
3104 0 696288 156768 166880 124 3103
3105 0 696416 156704 166640 32 3104
3106 0 696448 156544 166440 90 3105
3107 0 696480 156544 166160 81 3106
3108 0 696640 156608 165960 98 3107
3109 0 696800 156704 165760 98 3108
3110 0 696896 156736 165520 71 3109
3111 0 696992 156864 165320 75 3110
3112 0 697120 156960 165120 122 3111
3113 0 697216 156960 164880 96 3112
3114 0 697376 157056 164640 102 3113
3115 0 697536 157088 164440 90 3114
3116 0 697696 157216 164280 101 3115
3117 0 697920 157216 164160 81 3116
3118 0 698144 157312 164000 64 3117
3119 0 698240 157408 163760 60 3118
3120 0 698432 157472 163560 51 3119
3121 0 698688 157408 163480 51 3120
3122 0 698848 157440 163240 96 3121
3123 0 699104 157376 163200 60 3122
3124 0 699360 157280 163160 108 3123
3125 0 699328 157024 163200 32 3124
3126 0 699264 157024 163200 32 3125
3127 0 695392 156768 167920 175 3099
3128 0 695136 156672 167960 245 3127
3129 0 695232 156416 168000 163 3128
3130 0 695168 156160 168040 175 3129
3131 0 694944 156032 168120 166 3130
3132 0 694688 156064 168120 71 3131
3133 0 691552 158272 169480 214 3080
3134 0 691552 158016 169440 178 3133
3135 0 691424 157792 169520 210 3134
3136 0 691520 157568 169600 178 3135
3137 0 691584 157376 169760 86 3136
3138 0 691712 157216 169920 134 3137
3139 0 691872 157216 170120 60 3138
3140 0 692064 157312 169960 108 3139
3141 0 692160 157344 169960 115 3140
3142 0 690880 158560 169920 203 3078
3143 0 690944 158592 170200 186 3142
3144 0 691136 158624 170280 219 3143
3145 0 691264 158784 170480 40 3144
3146 0 691232 158976 170640 32 3145
3147 0 691264 158976 170920 32 3146
3148 0 691264 158976 170960 32 3147
3149 0 691008 158752 170480 115 3144
3150 0 690880 158752 170720 107 3149
3151 0 690688 158688 170920 178 3150
3152 0 690528 158720 171120 189 3151
3153 0 690368 158848 171280 150 3152
3154 0 690208 158912 171480 140 3153
3155 0 690080 158912 171520 137 3154
3156 0 681185 160668.06 169200 -1 2424
3157 0 681033 160580.06 169080 -1 3156
3158 0 676469.4 158656.16 168920 -1 2412
3159 0 676731.6 158249.31 169040 -1 3158
3160 0 677066.25 157879.6 169160 19 3159
3161 0 677248.6 157678.22 169320 46 3160
3162 0 677216 157632 169400 60 3161
3163 0 677376 157440 169520 86 3162
3164 0 677504 157280 169720 80 3163
3165 0 677566 156986 169600 -1 3164
3166 0 677570 156889 169520 -1 3165
3167 0 677522 156792 169400 -1 3166
3168 0 677475 156715 169280 -1 3167
3169 0 677429 156648 169160 -1 3168
3170 0 677391 156619 169040 -1 3169
3171 0 677372 156466 168920 -1 3170
3172 0 677504 156352 168800 32 3171
3173 0 677568 156096 168840 51 3172
3174 0 677728 155904 168880 75 3173
3175 0 677888 155744 169080 102 3174
3176 0 678048 155584 169240 40 3175
3177 0 678208 155456 169400 60 3176
3178 0 678368 155296 169600 64 3177
3179 0 678336 155264 169880 71 3178
3180 0 678176 155328 170080 140 3179
3181 0 678144 155424 170240 186 3180
3182 0 678080 155680 170280 120 3181
3183 0 677888 155872 170360 86 3182
3184 0 677728 156064 170400 122 3183
3185 0 677568 156256 170480 154 3184
3186 0 677440 156448 170600 200 3185
3187 0 677632 156640 170560 120 3186
3188 0 677824 156832 170560 45 3187
3189 0 678016 157024 170560 60 3188
3190 0 678208 157088 170400 60 3189
3191 0 678336 157088 170160 51 3190
3192 0 678400 157184 170040 32 3191
3193 0 677312 156416 170840 122 3186
3194 0 677216 156448 171080 98 3193
3195 0 677056 156480 171280 134 3194
3196 0 677024 156416 171440 172 3195
3197 0 676896 156352 171680 122 3196
3198 0 676736 156352 171880 120 3197
3199 0 676544 156288 172080 124 3198
3200 0 676384 156160 172280 71 3199
3201 0 676224 156192 172480 115 3200
3202 0 676000 156160 172600 101 3201
3203 0 677024 156160 171400 136 3196
3204 0 676896 156128 171160 153 3203
3205 0 677024 155872 171120 104 3204
3206 0 677152 155648 170960 60 3205
3207 0 678208 155520 170480 122 3181
3208 0 678144 155584 170720 134 3207
3209 0 677984 155616 170960 96 3208
3210 0 677920 155584 171200 64 3209
3211 0 678112 155488 171360 40 3210
3212 0 678208 155456 171360 32 3211
3213 0 678144 155232 170440 175 3181
3214 0 678048 155008 170560 75 3213
3215 0 677984 154784 170680 60 3214
3216 0 677984 154688 170920 60 3215
3217 0 677952 154624 171040 75 3216
3218 0 666001.06 150676.11 169000 -1 2388
3219 0 666113 150620.06 169040 -1 3218
3220 0 666313 150380.06 169160 -1 3219
3221 0 666944 149696 169880 71 3220
3222 0 667040 149472 170040 96 3221
3223 0 667040 149216 170080 86 3222
3224 0 667040 148960 170080 91 3223
3225 0 667040 148704 170080 96 3224
3226 0 667040 148448 170080 81 3225
3227 0 667104 148192 170000 96 3226
3228 0 667168 147936 169880 86 3227
3229 0 667232 147680 169800 51 3228
3230 0 667264 147424 169760 86 3229
3231 0 667392 147168 169760 80 3230
3232 0 667488 146912 169760 124 3231
3233 0 667552 146720 169600 80 3232
3234 0 667552 146560 169400 102 3233
3235 0 667584 146400 169200 51 3234
3236 0 667552 146368 169160 32 3235
3237 0 667392 146272 168960 81 3236
3238 0 667136 146240 168880 81 3237
3239 0 666912 146176 168720 101 3238
3240 0 666720 146112 168560 124 3239
3241 0 666528 146016 168400 124 3240
3242 0 666400 145920 168160 32 3241
3243 0 666400 145888 168120 45 3242
3244 0 666368 145824 167880 45 3243
3245 0 666368 145888 167640 101 3244
3246 0 666112 145792 167640 128 3245
3247 0 665856 145760 167640 128 3246
3248 0 665792 145504 167560 71 3247
3249 0 665664 145248 167600 80 3248
3250 0 665408 145152 167560 86 3249
3251 0 665216 145056 167360 32 3250
3252 0 665120 144896 167160 81 3251
3253 0 664960 144736 167040 81 3252
3254 0 664800 144576 166840 32 3253
3255 0 664640 144416 166640 64 3254
3256 0 664448 144320 166480 64 3255
3257 0 664288 144320 166360 64 3256
3258 0 666368 145888 167600 108 3245
3259 0 666240 146048 167400 98 3258
3260 0 666240 146272 167280 51 3259
3261 0 666368 146496 167120 32 3260
3262 0 666560 146688 167040 102 3261
3263 0 666784 146848 167040 124 3262
3264 0 666944 146912 167120 122 3263
3265 0 667200 146816 167120 120 3264
3266 0 667456 146848 167120 120 3265
3267 0 667648 147040 167120 128 3266
3268 0 667840 147072 167320 153 3267
3269 0 668096 147040 167360 186 3268
3270 0 668288 146912 167480 206 3269
3271 0 668448 146880 167720 104 3270
3272 0 668608 146752 167920 32 3271
3273 0 668704 146784 168160 128 3272
3274 0 668736 146848 168200 98 3273
3275 0 666944 147072 166920 98 3264
3276 0 666848 147296 166840 51 3275
3277 0 666848 147520 166960 32 3276
3278 0 667040 147712 167040 40 3277
3279 0 666880 147872 166840 60 3278
3280 0 666592 145728 167520 139 3258
3281 0 666752 145600 167720 124 3280
3282 0 666848 145440 167920 153 3281
3283 0 667072 145280 168040 150 3282
3284 0 667264 145120 168120 232 3283
3285 0 667456 144992 168240 218 3284
3286 0 667648 144800 168320 235 3285
3287 0 667872 144736 168440 139 3286
3288 0 668000 144736 168480 124 3287
3289 0 666432 145696 168280 108 3243
3290 0 666400 145440 168360 80 3289
3291 0 666304 145248 168560 150 3290
3292 0 666272 145152 168800 124 3291
3293 0 666112 145024 168960 51 3292
3294 0 666080 145024 168960 51 3293
3295 0 667776 146272 169040 32 3236
3296 0 668032 146272 169040 60 3295
3297 0 668288 146240 168920 104 3296
3298 0 668544 146144 168880 107 3297
3299 0 668640 145888 168840 172 3298
3300 0 668640 145664 168680 175 3299
3301 0 668448 145504 168600 128 3300
3302 0 668256 145312 168680 51 3301
3303 0 668064 145088 168680 51 3302
3304 0 660597 149120.03 167440 -1 2376
3305 0 660449 149132.03 167280 -1 3304
3306 0 660309 149220.03 167120 -1 3305
3307 0 660357 149256.03 167000 -1 3306
3308 0 660373 149300.03 166840 -1 3307
3309 0 660393 149376.03 166680 -1 3308
3310 0 660457 149340.03 166560 -1 3309
3311 0 660649 149316.03 166400 -1 3310
3312 0 660593 149404.03 166280 -1 3311
3313 0 660425 149700.03 166240 -1 3312
3314 0 660489 149700.03 166160 -1 3313
3315 0 660601 149704.03 166000 -1 3314
3316 0 660613 149724.03 165920 -1 3315
3317 0 660701 149776.03 165800 -1 3316
3318 0 660637 149744.03 165680 -1 3317
3319 0 660601 149764.03 165520 -1 3318
3320 0 660477 149824.03 165400 -1 3319
3321 0 660493 149856.03 165280 -1 3320
3322 0 660489 149940.03 165120 -1 3321
3323 0 660485 149956.03 164960 -1 3322
3324 0 660413 149920.03 164840 -1 3323
3325 0 660421 150024.03 164680 -1 3324
3326 0 660433 150064.03 164520 -1 3325
3327 0 660429 150064.03 164400 -1 3326
3328 0 660389 150160.03 164240 -1 3327
3329 0 660401 150180.03 164080 -1 3328
3330 0 660401 150164.03 163960 -1 3329
3331 0 660365 150176.03 163840 -1 3330
3332 0 660505 150304.03 163720 -1 3331
3333 0 660485 150380.14 163560 -1 3332
3334 0 660493 150436.14 163400 -1 3333
3335 0 660581 150396.14 163240 -1 3334
3336 0 660629 150388.06 163080 -1 3335
3337 0 660693 150428.06 162880 -1 3336
3338 0 660661 150516.06 162720 -1 3337
3339 0 660613 150572.06 162560 -1 3338
3340 0 660677 150508.06 162400 -1 3339
3341 0 660693 150436.06 162280 -1 3340
3342 0 660685 150348.06 162120 -1 3341
3343 0 660669 150268.06 161920 -1 3342
3344 0 660757 150164.06 161840 -1 3343
3345 0 660749 150172.06 161720 -1 3344
3346 0 661101 150396.06 161720 -1 3345
3347 0 661221 150484.06 161640 -1 3346
3348 0 661189 150460.06 161560 -1 3347
3349 0 660581 150180.06 161520 -1 3345
3350 0 660421 150124.14 161360 -1 3349
3351 0 660401 150156.14 161200 -1 3350
3352 0 660369 150184.11 160960 -1 3351
3353 0 660669 150404.14 160920 -1 3352
3354 0 661069 150700.14 160880 -1 3353
3355 0 661157 150672.03 160960 -1 3354
3356 0 661237 150660.03 161040 -1 3355
3357 0 661413 150588.03 161240 -1 3356
3358 0 661825 150832.06 161400 -1 3357
3359 0 662145 151056.05 161400 -1 3358
3360 0 662101 150912.03 161320 -1 3359
3361 0 662121 150784.03 161200 -1 3360
3362 0 662213 150644.03 161120 -1 3361
3363 0 662357 150628.06 161040 -1 3362
3364 0 662517 150524.06 160920 -1 3363
3365 0 662645 150348.06 160760 -1 3364
3366 0 662853 150308.06 160600 -1 3365
3367 0 662877 150332.06 160360 -1 3366
3368 0 662933 150348.06 160120 -1 3367
3369 0 662957 150308.06 159920 -1 3368
3370 0 663053 150388.06 159720 -1 3369
3371 0 663061 150428.06 159520 -1 3370
3372 0 663125 150364.06 159360 -1 3371
3373 0 663197 150388.06 159280 -1 3372
3374 0 663205 150420.06 159160 -1 3373
3375 0 663199 150438 159120 -1 3374
3376 0 662981.06 150612.11 159000 -1 3375
3377 0 662949 150676.06 158960 -1 3376
3378 0 662749 150772.06 158800 -1 3377
3379 0 662589 150820.06 158560 -1 3378
3380 0 662453 150740.06 158400 -1 3379
3381 0 662437 150620.06 158200 -1 3380
3382 0 662245 150644.06 158080 -1 3381
3383 0 662117 150628.06 157920 -1 3382
3384 0 662037 150732.06 157720 -1 3383
3385 0 661973 150772.06 157600 -1 3384
3386 0 661933 150788.06 157400 -1 3385
3387 0 661821 150932.06 157240 -1 3386
3388 0 661733 150964.06 157160 -1 3387
3389 0 663837 150324.06 159120 -1 3375
3390 0 664165 150188.06 159000 -1 3389
3391 0 664365 150172.06 158920 -1 3390
3392 0 664477 150116.06 158800 -1 3391
3393 0 664597 150068.06 158640 -1 3392
3394 0 664765 150108.06 158400 -1 3393
3395 0 665037 150044.06 158200 -1 3394
3396 0 665189 149716.06 158040 -1 3395
3397 0 665445 149572.06 157920 -1 3396
3398 0 665613 149468.06 157720 -1 3397
3399 0 666109 149324.06 157560 -1 3398
3400 0 666605 149220.06 157480 -1 3399
3401 0 666877 149012.06 157400 -1 3400
3402 0 667381 148764.14 157480 -1 3401
3403 0 667477 148644.14 157560 -1 3402
3404 0 667501 148708.14 157680 -1 3403
3405 0 667493 148788.14 157800 -1 3404
3406 0 667389 148836.14 157920 -1 3405
3407 0 667229 148812.14 158080 -1 3406
3408 0 667093 148692.14 158200 -1 3407
3409 0 667277 148892.14 157400 -1 3401
3410 0 667365 148836.14 157280 -1 3409
3411 0 667269 148860.06 157160 -1 3410
3412 0 667301 148884.06 157000 -1 3411
3413 0 667477 148892.06 156800 -1 3412
3414 0 667821 149012.06 156720 -1 3413
3415 0 667917 149124.06 156560 -1 3414
3416 0 667901 149044.06 156400 -1 3415
3417 0 667861 149020.06 156320 -1 3416
3418 0 667941 148980.06 156080 -1 3417
3419 0 668061 149068.06 155840 -1 3418
3420 0 667893 149116.06 155720 -1 3419
3421 0 668709 149252.06 155840 -1 3419
3422 0 669109 149140.06 155800 -1 3421
3423 0 669365 148972.06 155880 -1 3422
3424 0 669461 148868.06 156040 -1 3423
3425 0 669573 148780.06 156160 -1 3424
3426 0 669837 148644.06 156240 -1 3425
3427 0 670101 148340.06 156280 -1 3426
3428 0 670229 148260 156200 -1 3427
3429 0 670293 148220.06 156160 -1 3428
3430 0 670469 148060.06 156000 -1 3429
3431 0 670621 147740.06 155880 -1 3430
3432 0 670941 147548.06 155880 -1 3431
3433 0 671069 147332.06 155920 -1 3432
3434 0 671141 147308.06 155960 -1 3433
3435 0 671125 147228.06 156080 -1 3434
3436 0 671389 147036.06 156160 -1 3435
3437 0 671685 146884.06 156160 -1 3436
3438 0 671997 146828.06 156280 -1 3437
3439 0 671189 146892.06 156280 -1 3436
3440 0 670973 146820.06 156360 -1 3439
3441 0 671045 147748.14 155880 -1 3431
3442 0 671365 147700.14 155840 -1 3441
3443 0 671677 147500.14 155840 -1 3442
3444 0 662285 151508.03 161440 -1 3359
3445 0 662409 151620.03 161520 -1 3444
3446 0 662141 151784.06 161560 -1 3445
3447 0 662573 151900.03 161640 -1 3445
3448 0 662889 152124.06 161680 -1 3447
3449 0 663385 152400.03 161760 -1 3448
3450 0 663717 152628.03 161840 -1 3449
3451 0 664489 152736.06 161960 -1 3450
3452 0 664937 152916.03 162120 -1 3451
3453 0 665005 153036.03 162280 -1 3452
3454 0 665157 153492.11 162400 -1 3453
3455 0 665725 153860.06 162440 -1 3454
3456 0 665669.06 153812.11 162520 -1 3455
3457 0 665341 154132.06 162520 -1 3456
3458 0 665333 154404.06 162480 -1 3457
3459 0 665349 154436.06 162400 -1 3458
3460 0 665545 153732.03 162640 -1 3456
3461 0 665241 153684.03 162720 -1 3460
3462 0 666493 154140.06 162360 -1 3455
3463 0 666245 154012.06 162160 -1 3462
3464 0 666053 153924.06 162080 -1 3463
3465 0 665869 153868.06 161960 -1 3464
3466 0 665837 153884.06 161840 -1 3465
3467 0 665893 153836.06 161800 -1 3466
3468 0 666013 153676.06 161680 -1 3467
3469 0 666049 153648 161640 -1 3468
3470 0 666269 154244.06 161600 -1 3469
3471 0 666429 154468.06 161520 -1 3470
3472 0 666317 154396.06 161400 -1 3471
3473 0 666309 154316.06 161320 -1 3472
3474 0 666309 154340.06 161200 -1 3473
3475 0 666237 154404.06 161120 -1 3474
3476 0 666093 154780.06 160920 -1 3475
3477 0 666205 155044.06 160800 -1 3476
3478 0 666277 155268.06 160720 -1 3477
3479 0 666333 155428.06 160600 -1 3478
3480 0 666413 155604.06 160440 -1 3479
3481 0 666437 155804.06 160200 -1 3480
3482 0 666541 155948.06 160000 -1 3481
3483 0 666509 156012.06 159840 -1 3482
3484 0 666541 156028.06 159800 -1 3483
3485 0 666685 156020.06 159640 -1 3484
3486 0 666893 156196.06 159520 -1 3485
3487 0 667013 156276.06 159400 -1 3486
3488 0 667285 156436.06 159240 -1 3487
3489 0 667453 156564.06 159080 -1 3488
3490 0 667493 156612.06 159000 -1 3489
3491 0 667533 156780.06 158840 -1 3490
3492 0 667365 156844.06 158640 -1 3491
3493 0 667149 156900.06 158440 -1 3492
3494 0 667085 157036.06 158360 -1 3493
3495 0 667083 157038 158320 -1 3494
3496 0 667077 157044.06 158200 -1 3495
3497 0 666909 157044.06 158120 -1 3496
3498 0 667013 157076.06 158040 -1 3497
3499 0 667013 157148.06 157840 -1 3498
3500 0 667157 157124.06 157680 -1 3499
3501 0 667277 157236.06 157400 -1 3500
3502 0 667493 157476.06 157320 -1 3501
3503 0 667517 157540.06 157200 -1 3502
3504 0 667573 157580.06 157080 -1 3503
3505 0 667605 157572.06 156960 -1 3504
3506 0 667709 157684.14 156880 -1 3505
3507 0 667669 157900.14 156760 -1 3506
3508 0 667469 158180.14 156640 -1 3507
3509 0 667413 158164.06 156600 -1 3508
3510 0 667333 158164.06 156520 -1 3509
3511 0 667421 158540.14 156680 -1 3508
3512 0 667261 158724.06 156600 -1 3511
3513 0 667229 158884.06 156560 -1 3512
3514 0 667117 159044.06 156440 -1 3513
3515 0 666949 159252.06 156320 -1 3514
3516 0 666693 159436.06 156360 -1 3515
3517 0 666349 159868.06 156400 -1 3516
3518 0 666277 159972.06 156440 -1 3517
3519 0 666221 160244.06 156400 -1 3518
3520 0 666173 160596.06 156320 -1 3519
3521 0 665901 160756.06 156360 -1 3520
3522 0 665741 160692.06 156440 -1 3521
3523 0 665565 160580.06 156520 -1 3522
3524 0 665493 160572.06 156640 -1 3523
3525 0 665245 160604.06 156800 -1 3524
3526 0 664949 160532.06 156920 -1 3525
3527 0 664765 160500.06 156840 -1 3526
3528 0 664573 160428.06 156720 -1 3527
3529 0 664317 160236.06 156600 -1 3528
3530 0 664145 160224.03 156440 -1 3529
3531 0 664069 160196.03 156280 -1 3530
3532 0 663933 160244.03 156120 -1 3531
3533 0 663709 160208.03 155960 -1 3532
3534 0 663489 160200.03 155840 -1 3533
3535 0 663341 160136.06 155680 -1 3534
3536 0 663053 160088.06 155600 -1 3535
3537 0 662757 160096.06 155440 -1 3536
3538 0 662509 160064.03 155360 -1 3537
3539 0 662305 160176.03 155200 -1 3538
3540 0 662193 160404.03 155120 -1 3539
3541 0 662129 160416.06 154920 -1 3540
3542 0 661889 160492.06 154720 -1 3541
3543 0 661677 160572.03 154640 -1 3542
3544 0 661449 160508.03 154560 -1 3543
3545 0 661261 160444.03 154440 -1 3544
3546 0 661173 160480.03 154320 -1 3545
3547 0 661081 160476.03 154200 -1 3546
3548 0 660993 160580.03 154040 -1 3547
3549 0 660753 160568.03 153880 -1 3548
3550 0 660557 160768.03 153760 -1 3549
3551 0 660429 160864.03 153640 -1 3550
3552 0 660349 160864.03 153520 -1 3551
3553 0 660161 160816.03 153360 -1 3552
3554 0 660125 160780.03 153280 -1 3553
3555 0 660053 160820.06 153120 -1 3554
3556 0 659769 160948.06 153040 -1 3555
3557 0 659401 160972.11 153000 -1 3556
3558 0 659069 161080.03 152920 -1 3557
3559 0 658953 161184.03 152760 -1 3558
3560 0 658789 161336.03 152640 -1 3559
3561 0 658601 161452.06 152480 -1 3560
3562 0 658517 161672.06 152320 -1 3561
3563 0 658489 161770 152240 -1 3562
3564 0 658461 161868.06 152160 -1 3563
3565 0 658365 161840.05 152120 -1 3564
3566 0 658065 161784.08 152000 -1 3565
3567 0 657797 161640.03 152040 -1 3566
3568 0 657597 161600.03 152000 -1 3567
3569 0 657329 161656.03 152080 -1 3568
3570 0 657945 161772.03 151920 -1 3566
3571 0 657829 161844.03 151840 -1 3570
3572 0 657805 161824.03 151760 -1 3571
3573 0 657837 161884.03 151640 -1 3572
3574 0 657713 161916.03 151520 -1 3573
3575 0 657617 162080.03 151400 -1 3574
3576 0 657433 162172.03 151360 -1 3575
3577 0 658909 162252.03 152240 -1 3563
3578 0 666245 160892.06 156360 -1 3520
3579 0 666237 161260.06 156440 -1 3578
3580 0 666213 161740.06 156520 -1 3579
3581 0 666293 161700.06 156440 -1 3580
3582 0 666421 161652.06 156320 -1 3581
3583 0 666453 161708.06 156240 -1 3582
3584 0 666189 161908.06 156600 -1 3580
3585 0 666373 162028.06 156640 -1 3584
3586 0 666549 162164.06 156840 -1 3585
3587 0 666581 162444.06 156920 -1 3586
3588 0 666709 162748.06 157000 -1 3587
3589 0 666749 163124.06 157040 -1 3588
3590 0 666717 163412.06 157120 -1 3589
3591 0 666629 163788.06 157200 -1 3590
3592 0 666717 164332.06 157120 -1 3591
3593 0 666613 164828.06 157120 -1 3592
3594 0 666709 165116.06 157040 -1 3593
3595 0 666981 165492.06 157000 -1 3594
3596 0 666989 165668.06 156920 -1 3595
3597 0 666949 165964.06 156800 -1 3596
3598 0 666845 166148.06 156680 -1 3597
3599 0 666885 166300.06 156760 -1 3598
3600 0 666293 159972.06 156520 -1 3518
3601 0 667525 157692.06 157360 -1 3502
3602 0 666629 157076.06 158080 -1 3497
3603 0 666349 157028.06 157920 -1 3602
3604 0 666029 157036.06 157800 -1 3603
3605 0 665773 157076.06 157680 -1 3604
3606 0 665261 157116.06 157720 -1 3605
3607 0 664989 156844.06 157680 -1 3606
3608 0 664453 156708.06 157640 -1 3607
3609 0 664077 156196.06 157640 -1 3608
3610 0 664133 156204.06 157760 -1 3609
3611 0 664173 156172.06 157840 -1 3610
3612 0 664277 156212.06 157920 -1 3611
3613 0 664229 156252.06 158120 -1 3612
3614 0 664221 156276.06 158200 -1 3613
3615 0 664269 156388.06 158280 -1 3614
3616 0 664269 156492.06 158400 -1 3615
3617 0 664725 156084.06 157880 -1 3611
3618 0 664925 155940.06 157920 -1 3617
3619 0 664997 155932.06 158040 -1 3618
3620 0 664093 156220.06 157480 -1 3609
3621 0 664045 156020.06 157360 -1 3620
3622 0 663853 155708.06 157280 -1 3621
3623 0 663797 155700.06 157160 -1 3622
3624 0 663757 155620.06 157000 -1 3623
3625 0 663741 155652.06 156840 -1 3624
3626 0 663557 155676.06 156720 -1 3625
3627 0 663389 155604.06 156640 -1 3626
3628 0 663253 155644.06 156520 -1 3627
3629 0 663197 155628.06 156400 -1 3628
3630 0 663157 155620.06 156280 -1 3629
3631 0 663269 155620.06 156080 -1 3630
3632 0 663253 155356.06 155880 -1 3631
3633 0 663165 155276.06 155720 -1 3632
3634 0 663149 155236.06 155560 -1 3633
3635 0 663333 155220.06 155400 -1 3634
3636 0 663405 155100.06 155280 -1 3635
3637 0 667149 156620.06 158440 -1 3493
3638 0 667357 156500.06 158400 -1 3637
3639 0 667509 156404.06 158360 -1 3638
3640 0 666085 153620.06 161600 -1 3469
3641 0 666093 153684.06 161320 -1 3640
3642 0 666157 153292.06 161040 -1 3641
3643 0 666461 153140.06 161640 -1 3640
3644 0 666573 152900.06 161680 -1 3643
3645 0 666677 152708.06 161800 -1 3644
3646 0 666789 152556.06 161880 -1 3645
3647 0 664621 153908.06 162440 -1 3454
3648 0 664565 154020.06 162480 -1 3647
3649 0 662109 151524.06 161320 -1 3444
3650 0 660077 150208.11 160880 -1 3352
3651 0 659929 150280.11 160720 -1 3650
3652 0 659765 150280.11 160560 -1 3651
3653 0 659617 150268.11 160400 -1 3652
3654 0 659525 150180.11 160320 -1 3653
3655 0 659417 150016.11 160160 -1 3654
3656 0 659365 149840.11 160080 -1 3655
3657 0 659281 149688.11 159920 -1 3656
3658 0 659133 149708.06 159760 -1 3657
3659 0 658893 149636.06 159520 -1 3658
3660 0 658661 149496.06 159200 -1 3659
3661 0 658597 149416.06 159080 -1 3660
3662 0 658481 149352.06 158920 -1 3661
3663 0 658317 149172.03 158760 -1 3662
3664 0 658217 149104.03 158560 -1 3663
3665 0 658121 149000.03 158360 -1 3664
3666 0 657969 148852.03 158160 -1 3665
3667 0 657841 148668.03 158000 -1 3666
3668 0 657693 148616.03 157840 -1 3667
3669 0 657473 148484.03 157680 -1 3668
3670 0 657205 148320.03 157560 -1 3669
3671 0 657013 148004.03 157560 -1 3670
3672 0 656745 147956.03 157480 -1 3671
3673 0 656405 147912.03 157400 -1 3672
3674 0 656089 148040.03 157280 -1 3673
3675 0 655945 148124.03 157080 -1 3674
3676 0 655925 148148.03 156920 -1 3675
3677 0 655897 148088.03 156760 -1 3676
3678 0 655845 148056.03 156640 -1 3677
3679 0 655773 148100.05 156520 -1 3678
3680 0 655989 148352.03 156480 -1 3679
3681 0 655885 148524.03 156360 -1 3680
3682 0 655873 148588.03 156240 -1 3681
3683 0 656089 148648.03 156200 -1 3682
3684 0 656317 148676.03 156040 -1 3683
3685 0 656393 148676.03 155880 -1 3684
3686 0 656389 148660.03 155760 -1 3685
3687 0 656401 148712.03 155600 -1 3686
3688 0 656617 148772.03 155480 -1 3687
3689 0 656801 148792.03 155320 -1 3688
3690 0 656933 148816.03 155200 -1 3689
3691 0 656993 148764.03 155080 -1 3690
3692 0 657065 148752.03 154920 -1 3691
3693 0 657273 148692.03 154760 -1 3692
3694 0 657373 148644.03 154640 -1 3693
3695 0 657449 148592.03 154520 -1 3694
3696 0 657525 148652.03 154320 -1 3695
3697 0 657625 148668.03 154160 -1 3696
3698 0 657685 148652.03 154000 -1 3697
3699 0 657753 148500.03 153840 -1 3698
3700 0 657781 148400.03 153720 -1 3699
3701 0 657841 148300.03 153560 -1 3700
3702 0 657821 148168.03 153400 -1 3701
3703 0 657793 148060.03 153240 -1 3702
3704 0 657845 148020.03 153040 -1 3703
3705 0 657737 148056.03 152920 -1 3704
3706 0 657661 148020.03 152800 -1 3705
3707 0 657697 148068.03 152640 -1 3706
3708 0 657633 148176.03 152480 -1 3707
3709 0 657661 148040.03 152280 -1 3708
3710 0 657653 147968.03 152120 -1 3709
3711 0 657765 147776.03 151960 -1 3710
3712 0 657753 147584.03 151840 -1 3711
3713 0 657681 147504.03 151680 -1 3712
3714 0 657729 147336.03 151520 -1 3713
3715 0 657685 147208.03 151440 -1 3714
3716 0 657657 147088.03 151280 -1 3715
3717 0 657717 146932.06 151120 -1 3716
3718 0 657605 146636.06 150920 -1 3717
3719 0 657469 146628.06 150760 -1 3718
3720 0 657277 146852.06 150640 -1 3719
3721 0 657117 146948.06 150600 -1 3720
3722 0 656989 146964.06 150760 -1 3721
3723 0 656813 146964.06 150800 -1 3722
3724 0 657205 146988.06 150560 -1 3721
3725 0 656997 147172.06 150440 -1 3724
3726 0 656925 147340.06 150280 -1 3725
3727 0 656901 147244.06 150080 -1 3726
3728 0 657029 146988.06 149880 -1 3727
3729 0 657173 146732.06 149720 -1 3728
3730 0 657429 146460.06 149560 -1 3729
3731 0 657453 146356.06 149400 -1 3730
3732 0 657317 146108.06 149280 -1 3731
3733 0 657037 146044.06 149160 -1 3732
3734 0 657005 145916.06 149000 -1 3733
3735 0 657045 145868.06 148880 -1 3734
3736 0 657045 145732.06 148760 -1 3735
3737 0 657525 145596.06 148680 -1 3736
3738 0 658237 145724.06 148680 -1 3737
3739 0 658325 145900.06 148760 -1 3738
3740 0 658509 146012.06 148800 -1 3739
3741 0 658637 146188.06 148720 -1 3740
3742 0 658629 146356.06 148560 -1 3741
3743 0 658781 146084.06 148640 -1 3742
3744 0 659053 146100.06 148560 -1 3743
3745 0 659421 146196.06 148440 -1 3744
3746 0 659525 146260.06 148320 -1 3745
3747 0 659685 146404.06 148280 -1 3746
3748 0 660021 146460.06 148240 -1 3747
3749 0 660109 146396.06 148160 -1 3748
3750 0 660245 146252.06 148120 -1 3749
3751 0 660549 146108.06 148040 -1 3750
3752 0 660925.06 146116.11 148000 -1 3751
3753 0 661173 146316.06 147920 -1 3752
3754 0 661077 146396.06 147880 -1 3753
3755 0 660877 146084.06 147920 -1 3752
3756 0 660861 146060.06 147880 -1 3755
3757 0 661173 146068.06 147960 -1 3752
3758 0 661413 146052.06 147920 -1 3757
3759 0 661461 146044.06 147880 -1 3758
3760 0 661421 145972.06 147760 -1 3759
3761 0 661405 145948.06 147640 -1 3760
3762 0 661461 146028.06 147520 -1 3761
3763 0 661421 146052.06 147400 -1 3762
3764 0 661549 146036.06 147280 -1 3763
3765 0 661701 146196.06 147160 -1 3764
3766 0 661781 146220.06 147040 -1 3765
3767 0 658269 145620.06 148640 -1 3738
3768 0 658293 145612.06 148520 -1 3767
3769 0 656445 145420.06 148680 -1 3736
3770 0 656293 145252.06 148520 -1 3769
3771 0 656017 145160.03 148440 -1 3770
3772 0 655781 145072.03 148320 -1 3771
3773 0 655437 145004.03 148200 -1 3772
3774 0 655181 144804.03 148080 -1 3773
3775 0 655005 144588.03 147960 -1 3774
3776 0 654625 144284.06 147800 -1 3775
3777 0 654353 144168.03 147680 -1 3776
3778 0 654065 143940.03 147600 -1 3777
3779 0 653945 143764.03 147480 -1 3778
3780 0 653777 143640.03 147320 -1 3779
3781 0 653665 143536.03 147120 -1 3780
3782 0 653617 143452.03 146960 -1 3781
3783 0 653457 143376.03 146800 -1 3782
3784 0 653405 143260.03 146640 -1 3783
3785 0 653361 143036.03 146440 -1 3784
3786 0 653441 143012.03 146400 -1 3785
3787 0 653401 142956.03 146320 -1 3786
3788 0 653205 142732.03 146160 -1 3787
3789 0 653021 142552.03 146000 -1 3788
3790 0 652881 142412.03 145800 -1 3789
3791 0 652745 142276.03 145640 -1 3790
3792 0 652461 142168.03 145480 -1 3791
3793 0 652201 141960.06 145440 -1 3792
3794 0 651953 141700.06 145400 -1 3793
3795 0 651729 141560.06 145280 -1 3794
3796 0 651525 141380.06 145200 -1 3795
3797 0 651301 141236.11 145120 -1 3796
3798 0 651165 141240.03 145040 -1 3797
3799 0 651001 141180.03 144920 -1 3798
3800 0 650809 141040.03 144800 -1 3799
3801 0 650717 140688.03 144680 -1 3800
3802 0 650605 140416.03 144560 -1 3801
3803 0 650369 140248.06 144440 -1 3802
3804 0 650445 139952.06 144360 -1 3803
3805 0 650517 139832.06 144280 -1 3804
3806 0 650645 139728.06 144160 -1 3805
3807 0 650581 139496.06 144040 -1 3806
3808 0 650457 139320.03 143920 -1 3807
3809 0 650301 138964.03 143720 -1 3808
3810 0 650317 139316.03 143440 -1 3809
3811 0 650241 139404.03 143320 -1 3810
3812 0 650105 139300.03 143160 -1 3811
3813 0 650157 139240.03 143120 -1 3812
3814 0 650389 138496.03 143920 -1 3809
3815 0 650745 138412.03 143960 -1 3814
3816 0 651009 138180.03 144040 -1 3815
3817 0 651285 138172.03 143960 -1 3816
3818 0 651385 138140.03 143920 -1 3817
3819 0 651493 138124.03 143760 -1 3818
3820 0 651689 138136.03 143680 -1 3819
3821 0 651753 138180.03 143480 -1 3820
3822 0 651673 138264.03 143240 -1 3821
3823 0 651765 138176.03 143080 -1 3822
3824 0 651793 138064.03 142920 -1 3823
3825 0 651789 138016.03 142800 -1 3824
3826 0 651717 137856.03 142600 -1 3825
3827 0 651481 137700.03 142480 -1 3826
3828 0 651445 137616.03 142400 -1 3827
3829 0 651173 137424.03 142240 -1 3828
3830 0 651049 137220.03 142120 -1 3829
3831 0 650817 136992.03 142040 -1 3830
3832 0 650713 136760.06 141920 -1 3831
3833 0 650769 136656.06 141800 -1 3832
3834 0 650793 136520.06 141680 -1 3833
3835 0 650653 136464.06 141600 -1 3834
3836 0 650705 136480.06 141440 -1 3835
3837 0 650665 136276.06 141360 -1 3836
3838 0 650641 136236.06 141240 -1 3837
3839 0 650573 136300.06 141120 -1 3838
3840 0 650513 136216.06 140920 -1 3839
3841 0 650501 136036.06 140840 -1 3840
3842 0 649760 135680 139920 101 3841
3843 0 649632 135616 139680 45 3842
3844 0 649536 135456 139480 40 3843
3845 0 649376 135264 139320 81 3844
3846 0 649248 135040 139200 107 3845
3847 0 649120 134816 139120 60 3846
3848 0 649056 134560 139040 40 3847
3849 0 648896 134368 138960 40 3848
3850 0 648736 134208 138840 32 3849
3851 0 648576 134048 138680 51 3850
3852 0 648416 133920 138520 51 3851
3853 0 648256 133792 138360 71 3852
3854 0 648000 133760 138320 98 3853
3855 0 647776 133664 138240 80 3854
3856 0 647616 133504 138080 136 3855
3857 0 647456 133344 137920 166 3856
3858 0 647552 133216 137680 137 3857
3859 0 647744 133152 137520 156 3858
3860 0 647808 133120 137480 160 3859
3861 0 648000 132992 137360 163 3860
3862 0 648192 132928 137200 81 3861
3863 0 648448 132928 137080 51 3862
3864 0 648672 132832 136960 86 3863
3865 0 648832 132832 136760 120 3864
3866 0 648800 132576 136720 128 3865
3867 0 648736 132320 136720 91 3866
3868 0 648896 132128 136840 115 3867
3869 0 649120 132000 136760 140 3868
3870 0 649216 131840 136560 98 3869
3871 0 648992 131712 136520 101 3870
3872 0 648800 131680 136360 60 3871
3873 0 648544 131680 136360 104 3872
3874 0 648384 131840 136560 139 3873
3875 0 648320 131968 136800 148 3874
3876 0 648320 132032 137080 140 3875
3877 0 648352 132064 137120 124 3876
3878 0 649056 132832 136600 115 3865
3879 0 649216 132832 136400 71 3878
3880 0 649408 132800 136240 64 3879
3881 0 649568 132672 136080 166 3880
3882 0 649408 132448 135960 181 3881
3883 0 647584 133056 137280 124 3859
3884 0 647424 132864 137120 198 3883
3885 0 647232 132800 136960 267 3884
3886 0 646976 132896 137000 190 3885
3887 0 646784 133088 137120 178 3886
3888 0 646624 133088 137320 120 3887
3889 0 646528 133152 137440 115 3888
3890 0 655325 148224.03 156520 -1 3679
3891 0 655021 148328.03 156480 -1 3890
3892 0 654701 148332.03 156520 -1 3891
3893 0 654269 148348.03 156600 -1 3892
3894 0 653905 148052.06 156680 -1 3893
3895 0 653365 147892.11 156760 -1 3894
3896 0 653237 148004.11 156880 -1 3895
3897 0 653253 148016.11 157240 -1 3896
3898 0 653241 148120.11 157280 -1 3897
3899 0 653305 148088.11 157400 -1 3898
3900 0 653273 148020.11 157440 -1 3899
3901 0 653241 148112.03 157560 -1 3900
3902 0 653333 148196.03 157720 -1 3901
3903 0 653413 148188.03 157840 -1 3902
3904 0 653465 148268.03 157960 -1 3903
3905 0 653397 148040.03 158040 -1 3904
3906 0 653417 147992.03 158160 -1 3905
3907 0 653393 147936.03 158280 -1 3906
3908 0 653353 147872.03 158480 -1 3907
3909 0 653313 147808.03 158640 -1 3908
3910 0 653345 147716.03 158760 -1 3909
3911 0 653341 147760.03 158920 -1 3910
3912 0 653149 147812.03 159080 -1 3911
3913 0 653177 147904.03 159200 -1 3912
3914 0 653169 147976.03 159360 -1 3913
3915 0 653301 147972.03 159520 -1 3914
3916 0 654097 148584.06 158000 -1 3904
3917 0 653965 149012.11 157960 -1 3916
3918 0 653945 149336.03 158000 -1 3917
3919 0 653925 149384.03 158040 -1 3918
3920 0 654121 148548.03 158120 -1 3916
3921 0 654121 148544.03 158240 -1 3920
3922 0 654037 148512.03 158400 -1 3921
3923 0 653897 148560.03 158560 -1 3922
3924 0 653677 148508.03 158600 -1 3923
3925 0 653621 148528.03 158680 -1 3924
3926 0 653533 148572.03 158800 -1 3925
3927 0 653493 148680.03 159000 -1 3926
3928 0 653569 148676.03 159040 -1 3927
3929 0 653877 148908.06 158520 -1 3923
3930 0 653725 149144.03 158480 -1 3929
3931 0 653725 149396.03 158480 -1 3930
3932 0 653753 149412.03 158400 -1 3931
3933 0 653873 148940.03 158600 -1 3929
3934 0 653953 148984.03 158720 -1 3933
3935 0 653889 149064.03 158840 -1 3934
3936 0 653821 149248.03 159000 -1 3935
3937 0 653821 149272.06 159160 -1 3936
3938 0 653861 149340.06 159280 -1 3937
3939 0 653829 149324.06 159400 -1 3938
3940 0 653805 149332.06 159480 -1 3939
3941 0 653761 149368.06 159600 -1 3940
3942 0 653621 149376.06 159720 -1 3941
3943 0 653533 149480.06 159880 -1 3942
3944 0 653509 149452.03 160040 -1 3943
3945 0 653445 149476.03 160240 -1 3944
3946 0 653417 149484.03 160320 -1 3945
3947 0 653509 149576.03 160400 -1 3946
3948 0 653493 149556.03 160520 -1 3947
3949 0 655029 148320.03 156360 -1 3891
3950 0 655025 148312.03 156200 -1 3949
3951 0 655037 148332.03 156080 -1 3950
3952 0 655033 148400.03 155920 -1 3951
3953 0 661137 149908.03 164520 -1 3326
3954 0 661261 149528.03 164520 -1 3953
3955 0 624522.4 154711.2 164960 18 2032
3956 0 624480 154656 164160 98 3955
3957 0 624384 154464 164000 137 3956
3958 0 624352 154272 163800 128 3957
3959 0 624320 154048 163640 134 3958
3960 0 624320 153888 163440 86 3959
3961 0 624320 153632 163320 81 3960
3962 0 624416 153408 163200 120 3961
3963 0 624416 153184 163080 137 3962
3964 0 624448 152928 163080 81 3963
3965 0 624448 152672 163080 51 3964
3966 0 624384 152416 163080 98 3965
3967 0 624192 152224 163160 75 3966
3968 0 624160 152032 163320 60 3967
3969 0 624032 151776 163360 120 3968
3970 0 623936 151520 163480 107 3969
3971 0 623872 151264 163520 120 3970
3972 0 623744 151040 163520 107 3971
3973 0 623552 150816 163520 98 3972
3974 0 623424 150592 163520 104 3973
3975 0 623360 150336 163520 75 3974
3976 0 623360 150080 163520 98 3975
3977 0 623328 149824 163480 75 3976
3978 0 623264 149632 163440 75 3977
3979 0 623258.75 149505.22 163360 -1 3978
3980 0 623336.1 149365.81 163280 -1 3979
3981 0 623394 149221.81 163240 -1 3980
3982 0 623534.06 148912.19 163160 -1 3981
3983 0 623593.9 148619.9 163040 -1 3982
3984 0 623592.75 148542.44 162960 -1 3983
3985 0 623633.25 148383.6 162880 -1 3984
3986 0 623670.94 147951.72 162800 -1 3985
3987 0 623640.6 147745.5 162720 -1 3986
3988 0 623648.1 147640.19 162600 -1 3987
3989 0 623659.44 147327.69 162440 -1 3988
3990 0 623545.5 147045.47 162320 -1 3989
3991 0 623525.75 146996.53 162200 -1 3990
3992 0 623532.7 146958 162160 -1 3991
3993 0 623539.6 146883.75 162120 -1 3992
3994 0 623475.4 146777.19 162080 -1 3993
3995 0 623345.94 146620.34 162040 -1 3994
3996 0 623226.6 146551.16 162000 -1 3995
3997 0 623194.44 146425.38 161920 -1 3996
3998 0 623046.44 146234.6 161840 -1 3997
3999 0 623021.94 145973.6 161760 -1 3998
4000 0 622743 145725.12 161720 -1 3999
4001 0 622750.5 145397.69 161680 -1 4000
4002 0 622747.1 145367.88 161560 -1 4001
4003 0 622712.8 145279.44 161400 -1 4002
4004 0 622602.1 145089 161240 -1 4003
4005 0 622597.9 144689.66 161160 -1 4004
4006 0 622539.25 144510.72 161120 -1 4005
4007 0 622471.56 144457.1 161080 -1 4006
4008 0 622426 144347.12 161000 -1 4007
4009 0 622290.4 144046.25 160920 -1 4008
4010 0 622016.6 143604.06 160800 -1 4009
4011 0 621949.4 143390.88 160760 -1 4010
4012 0 621917.56 143312.12 160680 -1 4011
4013 0 621849.25 143148.6 160560 -1 4012
4014 0 621813.75 143014.25 160440 -1 4013
4015 0 621773.75 142929.28 160320 -1 4014
4016 0 621799.8 142720.9 160160 -1 4015
4017 0 621749.7 142497.47 160000 -1 4016
4018 0 621695.75 142260.9 159920 -1 4017
4019 0 621691.2 142108.03 159880 -1 4018
4020 0 621600.9 141926.31 159800 -1 4019
4021 0 621713.8 141671.38 159720 -1 4020
4022 0 621649.75 141282.06 159680 -1 4021
4023 0 621592 140994 159640 -1 4022
4024 0 621609.94 140902.16 159560 -1 4023
4025 0 621623.1 140797.84 159480 -1 4024
4026 0 621724.06 140708.88 159360 -1 4025
4027 0 621707.75 140625.4 159240 -1 4026
4028 0 621753.9 140378.88 159120 -1 4027
4029 0 621911.6 139987.47 159040 -1 4028
4030 0 622113.1 139771.53 159000 -1 4029
4031 0 622595.44 139177.22 158920 -1 4030
4032 0 623400.7 138515.75 158920 -1 4031
4033 0 624250.56 137923.53 158920 -1 4032
4034 0 624341.2 137814.34 158880 -1 4033
4035 0 624346.6 137487.62 158800 -1 4034
4036 0 624320.4 137207.53 158720 -1 4035
4037 0 624120.06 137028.94 158760 -1 4036
4038 0 623975.1 137026.69 158920 -1 4037
4039 0 623637.1 136797 159040 -1 4038
4040 0 623274.5 136650.44 159120 -1 4039
4041 0 622845.5 136691.84 159280 -1 4040
4042 0 622713.5 136712.78 159400 -1 4041
4043 0 622581.75 136714.03 159440 -1 4042
4044 0 621930.5 136464.5 159440 -1 4043
4045 0 621734.75 136318.44 159440 -1 4044
4046 0 621038.6 136363.06 159440 -1 4045
4047 0 621074.4 136292.62 159720 -1 4046
4048 0 620905.25 136235.94 159760 -1 4047
4049 0 620760 136121.56 159880 -1 4048
4050 0 620568.25 135887.94 159920 -1 4049
4051 0 620508.94 135709.53 160000 -1 4050
4052 0 620441.6 135665.38 160080 -1 4051
4053 0 620344.75 135621.9 160200 -1 4052
4054 0 620188.25 135579.81 160320 -1 4053
4055 0 619969.5 135494.94 160400 -1 4054
4056 0 619617.4 135355.22 160480 -1 4055
4057 0 619565.75 135398.4 160680 -1 4056
4058 0 619633.1 135373.22 160840 -1 4057
4059 0 621172.25 136321.81 159320 -1 4046
4060 0 624562.4 137948.69 158880 -1 4034
4061 0 624775.9 137876.78 158840 -1 4060
4062 0 624921.4 137850.94 158920 -1 4061
4063 0 625035.9 137833.31 159040 -1 4062
4064 0 624542.4 154471.81 164960 -1 3955
4065 0 623728.5 153998.19 164960 -1 4064
4066 0 623610.06 153899.06 164800 -1 4065
4067 0 623601.06 153940.56 164680 -1 4066
4068 0 623621.2 153942.5 164480 -1 4067
4069 0 623696.4 154380.34 164200 -1 4068
4070 0 623569.9 154389.31 164080 -1 4069
4071 0 623630.75 153751.19 164000 -1 4068
4072 0 623748.6 153903.53 165280 -1 4065
4073 0 623670 153863.06 165440 -1 4072
4074 0 573024 190496 134240 120 1631
4075 0 573024 190752 134240 75 4074
4076 0 572928 191008 134120 160 4075
4077 0 572896 191104 133960 40 4076
4078 0 572576 190912 132880 64 1625
4079 0 572832 190976 132920 75 4078
4080 0 572832 190976 133200 122 4079
4081 0 572672 190944 133440 64 4080
4082 0 558880 219776 99280 148 1385
4083 0 558880 219776 99000 71 4082
4084 0 559040 219776 98800 32 4083
4085 0 559264 219840 98960 32 4084
4086 0 564000 237856 77280 32 1246
4087 0 564000 238016 77520 51 4086
4088 0 564032 238176 77720 64 4087
4089 0 563968 238016 77880 32 4088
4090 0 572512 241984 72480 139 1195
4091 0 572640 241792 72600 81 4090
4092 0 572736 241728 72840 60 4091
4093 0 572896 242112 72800 32 4092
4094 0 572736 242176 72760 32 4093
4095 0 595648 255520 68320 172 1086
4096 0 595904 255456 68400 168 4095
4097 0 596128 255488 68520 134 4096
4098 0 596352 255488 68680 128 4097
4099 0 596576 255584 68760 160 4098
4100 0 596736 255808 68760 164 4099
4101 0 596800 255968 68600 137 4100
