# Supplementary material for: Connectomics Analysis Reveals First-, Second-, and Third-Order Thermosensory and Hygrosensory Neurons in the Adult Drosophila Brain
Source: Curr Biol. 2020 Aug 17;30(16):3167–3182.e4. doi: 10.1016/j.cub.2020.06.028 (PMC7443704; doi:10.1016/j.cub.2020.06.028)
Supplement: Data S1. Skeletons and Meshes, Related to STAR Methods — marin2020-skeletons contains files describing the morphology of each neuron in this study (in FAFB14 space, .swc format). glomeruli_meshes contains the glomerular meshes (in FAFB14 space, .stl format). neuropil_meshes contains the glomerular meshes (in FAFB14 space, .stl format). [file mmc5.zip › VP_SI/marin2020-skeletons/12234527.swc]

# SWC format file
# based on specifications at http://www.neuronland.org/NLMorphologyConverter/MorphologyFormats/SWC/Spec.html
# Created by nat::write.neuron.swc
# PointNo Label X Y Z Radius Parent 
1 0 438744.75 262005 24040 -1 -1
2 0 438848.66 262005.98 24200 -1 1
3 0 438897.66 262044.08 24360 -1 2
4 0 438962.62 262117.2 24480 -1 3
5 0 439018.6 262116 24600 -1 4
6 0 439027.5 262116.5 24640 -1 5
7 0 439035.8 262116.7 24680 -1 6
8 0 439166.94 262221.44 24760 -1 7
9 0 439350.44 262376.7 24880 -1 8
10 0 439462 262468.97 24960 -1 9
11 0 439550.8 262524.56 25040 -1 10
12 0 439697.72 262653.22 25080 -1 11
13 0 439897.94 262824.06 25120 -1 12
14 0 440244.38 263184.75 25160 -1 13
15 0 440554 263447.2 25200 -1 14
16 0 440671 263602.8 25240 -1 15
17 0 440827.62 263723.7 25280 -1 16
18 0 441005.12 263890.72 25360 -1 17
19 0 441113.2 263952.75 25400 -1 18
20 0 441205.38 264084.06 25440 -1 19
21 0 441368.44 264109.88 25480 -1 20
22 0 441693.9 264284.94 25520 -1 21
23 0 442288.84 264571.56 25560 -1 22
24 0 442614.62 264512.8 25720 -1 23
25 0 442828.62 264420.1 25920 -1 24
26 0 443146.7 264458.38 26000 -1 25
27 0 443350.25 264446.78 26240 -1 26
28 0 443832.62 264651.62 26320 -1 27
29 0 444464.5 265057.5 26360 -1 28
30 0 444754.12 265255.25 26400 -1 29
31 0 444863.1 265306.88 26440 -1 30
32 0 445072.03 265368.12 26480 -1 31
33 0 445358.78 265471.9 26520 -1 32
34 0 445577.38 265537.62 26560 -1 33
35 0 445802.2 265597.94 26600 -1 34
36 0 445941.25 265644.94 26640 -1 35
37 0 446130.3 265701 26680 -1 36
38 0 446235.47 265720.62 26720 -1 37
39 0 446465.38 265761.28 26760 -1 38
40 0 446770.5 265884.8 26800 -1 39
41 0 446918.1 265943.03 26840 -1 40
42 0 447021.97 265982.2 26880 -1 41
43 0 447152.38 265961.5 26960 -1 42
44 0 447322.5 265956.8 27080 -1 43
45 0 447418.84 265936.62 27160 -1 44
46 0 447551.8 265918.2 27240 -1 45
47 0 447704.12 265906.2 27320 -1 46
48 0 447922.94 265966.44 27440 -1 47
49 0 448093.78 265965.4 27560 -1 48
50 0 448118.84 265951.75 27600 -1 49
51 0 448141.22 265802.1 27640 -1 50
52 0 448180.66 266070.2 27680 -1 51
53 0 448224.12 266078.38 27720 -1 52
54 0 448267.75 266133.25 27840 -1 53
55 0 448366.3 266254.44 27920 -1 54
56 0 448915.16 266613.9 27960 -1 55
57 0 448978.75 266746.12 28200 -1 56
58 0 449109 266902.56 28400 -1 57
59 0 449210.44 266992.28 28600 -1 58
60 0 449473.5 267450.28 28880 -1 59
61 0 449632.12 267647.2 29040 -1 60
62 0 450213.03 268323.3 29080 -1 61
63 0 450403.53 268805.06 29200 -1 62
64 0 450563.3 269080.8 29280 -1 63
65 0 450721 269369.2 29400 -1 64
66 0 450850.47 269564.66 29520 -1 65
67 0 450954.8 269731.3 29600 -1 66
68 0 451080.88 269956.44 29720 -1 67
69 0 451205.38 270128.38 29840 -1 68
70 0 451338.44 270321.8 29960 -1 69
71 0 451457.1 270441.56 30040 -1 70
72 0 451511.5 270571.4 30160 -1 71
73 0 451498.94 270717.12 30280 -1 72
74 0 451536.03 270852.94 30360 -1 73
75 0 451564.56 271052.28 30480 -1 74
76 0 451602.56 271295.94 30680 -1 75
77 0 451631.3 271446.8 30920 -1 76
78 0 451692.4 271608.7 31160 -1 77
79 0 451811.25 271816.75 31360 -1 78
80 0 451870.8 271927.38 31560 -1 79
81 0 451933.16 272073.56 31760 -1 80
82 0 452017.6 272276.8 31960 -1 81
83 0 452075.3 272474.56 32120 -1 82
84 0 452204.56 272631.66 32320 -1 83
85 0 452358.75 272800.25 32480 -1 84
86 0 452492.56 272908.6 32640 -1 85
87 0 452702.6 273044.38 32800 -1 86
88 0 452925.7 273252.12 32960 -1 87
89 0 453036.56 273384.38 33080 -1 88
90 0 453276.3 273566 33240 -1 89
91 0 453466.5 273702.62 33360 -1 90
92 0 453612.16 273836.12 33480 -1 91
93 0 453790.4 274047.5 33680 -1 92
94 0 453945.22 274196.56 33800 -1 93
95 0 454132.16 274400.22 34000 -1 94
96 0 454406.56 274577 34240 -1 95
97 0 454487.53 274738.34 34440 -1 96
98 0 454580.5 274839.75 34640 -1 97
99 0 454750.94 274897.62 34800 -1 98
100 0 455012.75 275021.78 34880 -1 99
101 0 455177.88 275131.44 34960 -1 100
102 0 455299.28 275249.38 35040 -1 101
103 0 455201.25 275250.38 35080 -1 102
104 0 455473.2 275517.28 35120 -1 103
105 0 455679.56 275506.5 35280 -1 104
106 0 455845.75 275595.88 35400 -1 105
107 0 456039.06 275650.3 35560 -1 106
108 0 456304.4 275695.94 35720 -1 107
109 0 456649.2 275763.9 35960 -1 108
110 0 456836.56 275761.8 36160 -1 109
111 0 456990.5 275809.97 36360 -1 110
112 0 457134.12 275718.8 36480 -1 111
113 0 457821.84 275550.75 36640 -1 112
114 0 458359.5 275431.25 36840 -1 113
115 0 458518.5 275419.03 37000 -1 114
116 0 458249.88 275438.94 37160 -1 115
117 0 457800.88 275741.8 37400 -1 116
118 0 457960.12 275905.2 37560 -1 117
119 0 458150.38 276000.3 37720 -1 118
120 0 458391.44 276173 37840 -1 119
121 0 458546.94 276306.44 37960 -1 120
122 0 458761.66 276389.44 38080 -1 121
123 0 458901.56 276455.94 38200 -1 122
124 0 459041.44 276543.47 38320 -1 123
125 0 459218.94 276569.62 38440 -1 124
126 0 459399.84 276634.62 38600 -1 125
127 0 459628.2 276700.12 38760 -1 126
128 0 459845.75 276710.16 38920 -1 127
129 0 460044.62 276726.62 39080 -1 128
130 0 460216.1 276766.4 39240 -1 129
131 0 460480.66 276865.8 39400 -1 130
132 0 460642.47 276839 39560 -1 131
133 0 460813.6 276896.8 39720 -1 132
134 0 460938.7 276941.56 39840 -1 133
135 0 461099.03 277017.44 40000 -1 134
136 0 461280.9 277087.5 40160 -1 135
137 0 461465.7 277174.2 40320 -1 136
138 0 461664.25 277224.94 40440 -1 137
139 0 461827.1 277291.12 40560 -1 138
140 0 462011.62 277342.56 40720 -1 139
141 0 462196.38 277365.12 40880 -1 140
142 0 462341.62 277379.2 41040 -1 141
143 0 462461.16 277371.75 41200 -1 142
144 0 462609.12 277356.88 41400 -1 143
145 0 462766.72 277349.53 41600 -1 144
146 0 462809.75 277333.88 41760 -1 145
147 0 462856.28 277295.34 41960 -1 146
148 0 462845.44 277289.53 42200 -1 147
149 0 462786.22 277264.12 42480 -1 148
150 0 462814 277302.25 42680 -1 149
151 0 462816 277296.44 42960 -1 150
152 0 462843.06 277293.56 43160 -1 151
153 0 462940.47 277330.56 43400 -1 152
154 0 462988.06 277314.38 43640 -1 153
155 0 463018.7 277271.25 43880 -1 154
156 0 463143.8 277306.66 44120 -1 155
157 0 463266.25 277333.44 44280 -1 156
158 0 463440.75 277505.5 44440 -1 157
159 0 463496.62 277584.44 44640 -1 158
160 0 463579.06 277674.7 44840 -1 159
161 0 463660.8 277742.3 45040 -1 160
162 0 463733.88 277810.53 45280 -1 161
163 0 463772.38 277891.12 45480 -1 162
164 0 463754.3 278100.7 45680 -1 163
165 0 463828.03 278201.56 45880 -1 164
166 0 463982.06 278151.75 46040 -1 165
167 0 464320.38 277938.94 46280 -1 166
168 0 464602.28 277867.06 46480 -1 167
169 0 464714.62 277970.75 46640 -1 168
170 0 464821.94 278063.3 46800 -1 169
171 0 464823.2 278049.38 46920 -1 170
172 0 464958.75 277697.88 47000 -1 171
173 0 464964.2 277669.1 47160 -1 172
174 0 464948.25 277852.3 47400 -1 173
175 0 464735.84 278282.44 47640 -1 174
176 0 464556.38 277912.88 47880 -1 175
177 0 464648.94 277948.9 48040 -1 176
178 0 465100.5 278491.3 48280 -1 177
179 0 465202.75 278625.2 48520 -1 178
180 0 465341.88 278822.88 48720 -1 179
181 0 465506.3 278824.8 48920 -1 180
182 0 465602 278892.56 49120 -1 181
183 0 465461.5 279020.06 49320 -1 182
184 0 465461.06 279113.25 49560 -1 183
185 0 465521.1 279139.56 49760 -1 184
186 0 465548.22 279153.5 50000 -1 185
187 0 465725.2 279118.2 50200 -1 186
188 0 465826.8 279096 50440 -1 187
189 0 465937.5 279118.12 50640 -1 188
190 0 465994.75 279139.25 50760 -1 189
191 0 466110.7 279201.56 50840 -1 190
192 0 466324.5 279051.34 50880 -1 191
193 0 466361.6 278969.8 51120 -1 192
194 0 466468.88 278909.25 51360 -1 193
195 0 466576.47 278855.5 51560 -1 194
196 0 466616.4 278781.7 51760 -1 195
197 0 466604.62 278712.44 52040 -1 196
198 0 466582.8 278592.88 52320 -1 197
199 0 466619.28 278608.72 52560 -1 198
200 0 466742.16 278640.62 52800 -1 199
201 0 466873.8 278666.75 53000 -1 200
202 0 466965.38 278648.7 53200 -1 201
203 0 467155 278669.94 53360 -1 202
204 0 467324.44 278673.56 53480 -1 203
205 0 467478.56 278687.75 53680 -1 204
206 0 467635.88 278677.44 53880 -1 205
207 0 467813.1 278622.12 54120 -1 206
208 0 467909.62 278560.75 54320 -1 207
209 0 468031.47 278527.5 54560 -1 208
210 0 468113.2 278512.03 54760 -1 209
211 0 468218.62 278503.72 54960 -1 210
212 0 468278.53 278505.06 55200 -1 211
213 0 468372 278470.8 55360 -1 212
214 0 468410.7 278401.75 55560 -1 213
215 0 468452.72 278413.8 55720 -1 214
216 0 468491.25 278417.8 55960 -1 215
217 0 468491.47 278425.75 56240 -1 216
218 0 468492.88 278431.5 56440 -1 217
219 0 468444.88 278451.34 56640 -1 218
220 0 468415.16 278479.62 56880 -1 219
221 0 468371.28 278547.56 57080 -1 220
222 0 468311.7 278571.3 57320 -1 221
223 0 468145 278619.88 57520 -1 222
224 0 468004.56 278691.97 57720 -1 223
225 0 467894.06 278756 57920 -1 224
226 0 467768 278816.5 58080 -1 225
227 0 467558.94 278921.44 58240 -1 226
228 0 467260.12 279172.06 58400 -1 227
229 0 467049.44 279456.78 58600 -1 228
230 0 466918.5 279594.88 58760 -1 229
231 0 466787.62 279826.12 59000 -1 230
232 0 466694 279965.03 59200 -1 231
233 0 466568.47 280197.56 59440 -1 232
234 0 466456.2 280411.62 59640 -1 233
235 0 466409.1 280566.9 59840 -1 234
236 0 466478.2 280676.06 60000 -1 235
237 0 466499.88 280706.94 60080 -1 236
238 0 466473.84 280694.38 60240 -1 237
239 0 466459.62 280704.75 60400 -1 238
240 0 466416.28 280657.7 60520 -1 239
241 0 466362.94 280448.62 60640 -1 240
242 0 466350 279758.44 60680 -1 241
243 0 466337.62 279813.94 60720 -1 242
244 0 466330.47 280152.16 60880 -1 243
245 0 466385.44 280539.44 61080 -1 244
246 0 466362.62 280675.38 61280 -1 245
247 0 466351.44 280801.8 61440 -1 246
248 0 466215.9 280946.84 61640 -1 247
249 0 466048.25 281040.88 61840 -1 248
250 0 465841 281119.28 62080 -1 249
251 0 465683.47 281153.7 62280 -1 250
252 0 465332.3 281313.47 62440 -1 251
253 0 464917.62 281418.38 62560 -1 252
254 0 464470.5 281319.3 62680 -1 253
255 0 464175.94 281291.66 62760 -1 254
256 0 463935.7 281252.38 62840 -1 255
257 0 463629.34 281205.5 62920 -1 256
258 0 463246.7 281109.7 63000 -1 257
259 0 462954.97 280971.88 63040 -1 258
260 0 462528.66 280334.97 62880 -1 259
261 0 462492.94 280020.94 62680 -1 260
262 0 462692.56 279889.7 62560 -1 261
263 0 462790.88 279745.2 62520 -1 262
264 0 462788.88 279588.88 62360 -1 263
265 0 462829.62 279397.3 62240 -1 264
266 0 462883.8 279217.72 62080 -1 265
267 0 462970.88 279085.5 61920 -1 266
268 0 463023.62 278831.12 61760 -1 267
269 0 463149.94 278651.94 61560 -1 268
270 0 463245.12 278436.25 61400 -1 269
271 0 463357 278135.8 61240 -1 270
272 0 463433.38 277819.2 61080 -1 271
273 0 463402.25 277485.8 60920 -1 272
274 0 463369.06 277031.7 60720 -1 273
275 0 463331.44 276905.88 60680 -1 274
276 0 463465.25 277674.62 60640 -1 275
277 0 463466.25 277670.56 60600 -1 276
278 0 463490.25 277721.2 60560 -1 277
279 0 463538.3 277705.3 60480 -1 278
280 0 463634.3 277685.88 60320 -1 279
281 0 463760.66 277512.5 60200 -1 280
282 0 463910.62 277353.5 60080 -1 281
283 0 463943.44 277149.84 59920 -1 282
284 0 464090.47 276976.38 59760 -1 283
285 0 464177.38 276869.8 59640 -1 284
286 0 464371.75 276757.84 59520 -1 285
287 0 464570.47 276606.44 59400 -1 286
288 0 464788.38 276402.7 59280 -1 287
289 0 465136.5 276239.44 59200 -1 288
290 0 465475.7 275998.88 59120 -1 289
291 0 466210.6 275547.94 59080 -1 290
292 0 466815.56 275016.62 59120 -1 291
293 0 467344.7 274550.25 59240 -1 292
294 0 467555 274331 59320 -1 293
295 0 468805.06 274384.03 59320 -1 294
296 0 469220.4 274302 59360 -1 295
297 0 469771.8 274297.06 59440 -1 296
298 0 470160.78 274363.3 59480 -1 297
299 0 470394.38 274320.03 59520 -1 298
300 0 470632.25 274267.5 59560 -1 299
301 0 470800 274234.78 59600 -1 300
302 0 470935.56 274231.25 59640 -1 301
303 0 471077.06 274177.06 59680 -1 302
304 0 471205.44 274131.72 59720 -1 303
305 0 471374.53 274069.25 59760 -1 304
306 0 471529.7 274001.8 59800 -1 305
307 0 471619.88 273951.66 59840 -1 306
308 0 471807.06 273839.12 59920 -1 307
309 0 471865.75 273772.88 59960 -1 308
310 0 472079.4 273619.84 60080 -1 309
311 0 472170.2 273542.06 60160 -1 310
312 0 472186.53 273489.28 60320 -1 311
313 0 472225.06 273335.25 60480 -1 312
314 0 472288.3 273198.47 60640 -1 313
315 0 472119.7 272280.78 60680 -1 314
316 0 472167.06 272285.94 60720 -1 315
317 0 472195.88 272418.06 60840 -1 316
318 0 472178.3 272562.38 60960 -1 317
319 0 472091.12 272399.44 61120 -1 318
320 0 471971.8 272256 61280 -1 319
321 0 471975.8 272233.34 61440 -1 320
322 0 471928.88 272075.3 61600 -1 321
323 0 471828 271995.4 61720 -1 322
324 0 471630 271791.12 61800 -1 323
325 0 471413.34 271441.2 61920 -1 324
326 0 471308.66 271323.75 62040 -1 325
327 0 471133.75 271234.7 62200 -1 326
328 0 471089.62 271121.44 62360 -1 327
329 0 470989.7 270865.2 62520 -1 328
330 0 470880.44 270768.25 62560 -1 329
331 0 470418.2 270415.75 62680 -1 330
332 0 470346.12 270252.3 62720 -1 331
333 0 470329.9 270149.12 62840 -1 332
334 0 470259.5 269913.38 62960 -1 333
335 0 470207.56 269804.9 63040 -1 334
336 0 470209.75 269641.38 63160 -1 335
337 0 470181.38 269554.12 63240 -1 336
338 0 470136.3 269454.06 63320 -1 337
339 0 470103.25 269384.22 63400 -1 338
340 0 470067.38 269255.16 63480 -1 339
341 0 470027.94 269164.06 63600 -1 340
342 0 469960.2 268814.5 63760 -1 341
343 0 469968.38 268403.25 63840 -1 342
344 0 470038.38 267882.2 63880 -1 343
345 0 470056 267480.7 63840 -1 344
346 0 470037.47 267229 63760 -1 345
347 0 469933.47 267128.2 63680 -1 346
348 0 469920.62 266800.94 63560 -1 347
349 0 469928.25 266563.97 63480 -1 348
350 0 469953 266256 63440 -1 349
351 0 469977.53 265947.94 63400 -1 350
352 0 469861.75 265675.12 63320 -1 351
353 0 469700.38 265459.9 63240 -1 352
354 0 469617.7 265203.44 63120 -1 353
355 0 469568.88 264941.44 63040 -1 354
356 0 469571.12 264823.4 62960 -1 355
357 0 469578.62 264616.28 62880 -1 356
358 0 469715.88 264227.06 62800 -1 357
359 0 469953.5 263431.44 62760 -1 358
360 0 470380.3 262863.03 62800 -1 359
361 0 470477.34 262794.34 62720 -1 360
362 0 470525.8 262760.1 62680 -1 361
363 0 470622.62 262817.44 62560 -1 362
364 0 470520.84 262722.62 62880 -1 360
365 0 470561.7 262689 62920 -1 364
366 0 470686.56 262505.4 63080 -1 365
367 0 470957.5 262112.81 63160 -1 366
368 0 471069.2 261896.77 63200 -1 367
369 0 471116.94 261666.38 63320 -1 368
370 0 471114.62 261673.52 63360 -1 369
371 0 471127.06 261697.61 63400 -1 370
372 0 471023.38 261787.88 63560 -1 371
373 0 471023.56 261840.69 63600 -1 372
374 0 471357.25 260995.61 63160 -1 368
375 0 471634.38 260748.11 63200 -1 374
376 0 471865.7 260652.03 63280 -1 375
377 0 472120.22 260572.94 63320 -1 376
378 0 472382.8 260538.36 63360 -1 377
379 0 472591.94 260508.36 63400 -1 378
380 0 473024.1 260487.48 63440 -1 379
381 0 473241.97 260502.02 63480 -1 380
382 0 473478.1 260487.69 63520 -1 381
383 0 473712.7 260423.53 63560 -1 382
384 0 473894.28 260358.6 63600 -1 383
385 0 474423.88 260148.28 63640 -1 384
386 0 475501.38 259809.89 63600 -1 385
387 0 475717.2 259766.48 63680 -1 386
388 0 476091 259316.94 63720 -1 387
389 0 476692.66 258842.05 63760 -1 388
390 0 477098.38 258535.6 63800 -1 389
391 0 477241.75 258412.75 63840 -1 390
392 0 477371.44 258279.72 63880 -1 391
393 0 477575.8 258102.31 63960 -1 392
394 0 477811.06 257893.02 64000 -1 393
395 0 477912.3 257753.78 64040 -1 394
396 0 478057.97 257538.3 64080 -1 395
397 0 478360.94 257308.94 64160 -1 396
398 0 478478.66 257256 64200 -1 397
399 0 478648.06 257102.03 64240 -1 398
400 0 478731 256987 64280 -1 399
401 0 478776.38 256906.78 64360 -1 400
402 0 478828.2 256799.58 64440 -1 401
403 0 478797.88 256747.75 64560 -1 402
404 0 478943.56 256664.75 64600 -1 403
405 0 479058.06 256461.98 64640 -1 404
406 0 479122 256395.69 64680 -1 405
407 0 479396.3 256010.16 64760 -1 406
408 0 479404.94 255817.62 64800 -1 407
409 0 479460.12 255666.1 64840 -1 408
410 0 479674.75 255455.03 64880 -1 409
411 0 479944.28 255108.39 64920 -1 410
412 0 480040.56 254996.3 64960 -1 411
413 0 480139.47 254720.8 65040 -1 412
414 0 480217.03 254481.28 65120 -1 413
415 0 480304.88 254189.31 65160 -1 414
416 0 480334.12 253985.3 65200 -1 415
417 0 480351.12 253813.7 65240 -1 416
418 0 480368.1 253467.56 65320 -1 417
419 0 480400.4 253346.58 65360 -1 418
420 0 480393.5 253311.5 65400 -1 419
421 0 480386.6 253275.6 65440 -1 420
422 0 480358.3 253215.94 65520 -1 421
423 0 480329.38 253098.47 65600 -1 422
424 0 480324.72 252969.62 65720 -1 423
425 0 480389.8 252874.27 65840 -1 424
426 0 480543.44 252857.64 66000 -1 425
427 0 480692.7 252738.77 66120 -1 426
428 0 480964.3 252582.06 66200 -1 427
429 0 481540.88 252522.55 66280 -1 428
430 0 482512.56 252342.62 66320 -1 429
431 0 482933.38 252013.22 66240 -1 430
432 0 482562.38 251934.72 66200 -1 431
433 0 482542.62 251979 66160 -1 432
434 0 483148.62 251829.25 66320 -1 431
435 0 483178.5 251809 66360 -1 434
436 0 483207.66 251789 66400 -1 435
437 0 483034.75 251031.1 66400 -1 436
438 0 483032.8 250970.64 66320 -1 437
439 0 483040.3 250982.83 66280 -1 438
440 0 482994.94 250984.28 66240 -1 439
441 0 483237.25 251769.39 66440 -1 436
442 0 483245.5 251766.5 66480 -1 441
443 0 483254.03 251764.03 66520 -1 442
444 0 483259.34 251769.33 66600 -1 443
445 0 483262.25 251772.25 66640 -1 444
446 0 483265.12 251775.27 66680 -1 445
447 0 483282.25 251761.5 66800 -1 446
448 0 483288.25 251757.2 66840 -1 447
449 0 483323.06 251718.97 66920 -1 448
450 0 483357.5 251669.67 67000 -1 449
451 0 483493.75 251712.33 67040 -1 450
452 0 483521.16 251677.6 67120 -1 451
453 0 483467.56 251692.72 67200 -1 452
454 0 483417.16 251702.86 67240 -1 453
455 0 483408 251684.4 67280 -1 454
456 0 483413.62 251687.69 67320 -1 455
457 0 483418.16 251675.89 67360 -1 456
458 0 467765 274112.2 59400 -1 294
459 0 467890.22 274006.12 59520 -1 458
460 0 468004.94 273606.28 59640 -1 459
461 0 468075.44 273340.3 59760 -1 460
462 0 468091.94 273061.5 59880 -1 461
463 0 468191.75 272899 60000 -1 462
464 0 468341.8 272793.22 60080 -1 463
465 0 468372.2 272614.1 60200 -1 464
466 0 468404.56 272415.34 60360 -1 465
467 0 468390.8 272179.06 60520 -1 466
468 0 468380.75 272083.88 60560 -1 467
469 0 468389.12 271977.38 60640 -1 468
470 0 468275.06 271299.56 60680 -1 469
471 0 468316.88 271111.56 60720 -1 470
472 0 468334.12 271184.94 60760 -1 471
473 0 468325.8 271198.97 60880 -1 472
474 0 468368.44 271126.8 61040 -1 473
475 0 468349.94 270994.25 61200 -1 474
476 0 468354.12 270907.56 61360 -1 475
477 0 468327.75 270903.2 61560 -1 476
478 0 468188.5 270822.7 61680 -1 477
479 0 468100.8 270641.56 61840 -1 478
480 0 467981.56 270447.94 62000 -1 479
481 0 467878.1 270383.06 62160 -1 480
482 0 467702.38 270341.3 62320 -1 481
483 0 467500.16 270256.38 62520 -1 482
484 0 467309.62 270264.5 62560 -1 483
485 0 466954.22 270169.75 62680 -1 484
486 0 466756.97 270173.47 62840 -1 485
487 0 466581.56 270176.38 63000 -1 486
488 0 466379.44 270179.38 63160 -1 487
489 0 466175.3 270164.5 63360 -1 488
490 0 465948.38 270216.8 63560 -1 489
491 0 465820.34 270163.8 63760 -1 490
492 0 465831 270133.5 63800 -1 491
493 0 465842.34 270103.4 63840 -1 492
494 0 465901.38 269991.7 64000 -1 493
495 0 465866.12 269927.3 64200 -1 494
496 0 465618.88 269932.5 64400 -1 495
497 0 465190.53 270023.8 64600 -1 496
498 0 464837.12 270053.88 64760 -1 497
499 0 464688.16 269960.75 64920 -1 498
500 0 464455.38 269869.75 65080 -1 499
501 0 464267.5 269772.75 65240 -1 500
502 0 464168.94 269714.38 65320 -1 501
503 0 464003.5 269592.34 65480 -1 502
504 0 463862 269528.44 65640 -1 503
505 0 463703.2 269388.84 65800 -1 504
506 0 463585.66 269293.38 65960 -1 505
507 0 463541.3 269131.44 66120 -1 506
508 0 463525.56 269003.2 66320 -1 507
509 0 463534.25 268849.4 66480 -1 508
510 0 463565.2 268729.12 66640 -1 509
511 0 463653.2 268586.53 66800 -1 510
512 0 463872.2 267922.88 66960 -1 511
513 0 463867 267861.5 67000 -1 512
514 0 463862 267799.66 67040 -1 513
515 0 463857.25 267737.5 67080 -1 514
516 0 463821.88 267738.34 67040 -1 515
517 0 463541.3 267741.12 66720 -1 516
518 0 463001 267745.34 66720 -1 517
519 0 462985 267773.34 66680 -1 518
520 0 464048.3 267496.94 67120 -1 515
521 0 464164.5 267367.56 67280 -1 520
522 0 464168.5 267367 67320 -1 521
523 0 464173 267366.5 67360 -1 522
524 0 464181.88 267365.06 67440 -1 523
525 0 464147.44 267424.5 67600 -1 524
526 0 464150.75 267416 67640 -1 525
527 0 464154.66 267408 67680 -1 526
528 0 464162.3 267392.12 67760 -1 527
529 0 464359.62 267283.22 67920 -1 528
530 0 464363.34 267253.66 67960 -1 529
531 0 464370 267194.7 68040 -1 530
532 0 464385.12 267076.75 68160 -1 531
533 0 464407.88 266945.44 68320 -1 532
534 0 464427.2 266886.6 68360 -1 533
535 0 464537.6 266797.5 68480 -1 534
536 0 464702.25 266650.44 68640 -1 535
537 0 465012.47 266301.94 68760 -1 536
538 0 465242.5 265740.34 68800 -1 537
539 0 465323.72 265410.12 68880 -1 538
540 0 465592.72 264955.3 68960 -1 539
541 0 465899.5 264353.1 69080 -1 540
542 0 466682.5 264182.5 69120 -1 541
543 0 467465.47 264011.72 69160 -1 542
544 0 468462.06 263971.97 69240 -1 543
545 0 468770.7 263994.9 69000 -1 544
546 0 468774.2 264078.2 68920 -1 545
547 0 468778.66 264203.25 68800 -1 546
548 0 469847.2 263337.78 68880 -1 547
549 0 470596.88 262897.94 68920 -1 548
550 0 470825.25 262739.38 68960 -1 549
551 0 470892.2 262657 69000 -1 550
552 0 471053.44 262528.88 69040 -1 551
553 0 471174.94 262440.75 69080 -1 552
554 0 471326.9 262331.03 69160 -1 553
555 0 471645.78 262184.12 69240 -1 554
556 0 472254.88 261943.84 69320 -1 555
557 0 472539.38 261820.9 69400 -1 556
558 0 472706.5 261748.8 69480 -1 557
559 0 472799.53 261712.83 69600 -1 558
560 0 473027.06 261610.36 69640 -1 559
561 0 473302.38 261398.73 69680 -1 560
562 0 473432.56 261351.9 69760 -1 561
563 0 473549.5 261309.77 69840 -1 562
564 0 473692 261263.2 69920 -1 563
565 0 473875.7 261196.02 69960 -1 564
566 0 474031.56 261142.81 70000 -1 565
567 0 474187.47 261078.39 70040 -1 566
568 0 474275.25 261013.05 70120 -1 567
569 0 474424.3 260948.89 70200 -1 568
570 0 474798.94 260879.06 70280 -1 569
571 0 475051.62 260872.23 70360 -1 570
572 0 475156.1 260835.83 70440 -1 571
573 0 475257.06 260811.55 70560 -1 572
574 0 475467.3 260494.98 70680 -1 573
575 0 475186.8 261044 70680 -1 574
576 0 475082.97 261104.97 70800 -1 575
577 0 475651.7 260425.47 70720 -1 574
578 0 475791.53 260340.03 70760 -1 577
579 0 475887.84 260291.66 70800 -1 578
580 0 476067.94 260182.92 70840 -1 579
581 0 476188.47 260145.89 70880 -1 580
582 0 476308.44 260127.06 70920 -1 581
583 0 476389.94 260090.6 70960 -1 582
584 0 476491.62 260040.38 71040 -1 583
585 0 476562.94 260020.98 71120 -1 584
586 0 476650.88 259962.4 71200 -1 585
587 0 476749.56 259917.89 71320 -1 586
588 0 476899.94 259883.44 71440 -1 587
589 0 476991.84 259835.89 71560 -1 588
590 0 477090.22 259756.73 71760 -1 589
591 0 477079.38 259676.55 71840 -1 590
592 0 477138.16 259621.8 71960 -1 591
593 0 477193.2 259569.56 72080 -1 592
594 0 477269.8 259528.39 72200 -1 593
595 0 477296.28 259526.7 72280 -1 594
596 0 477375.94 259486.06 72400 -1 595
597 0 477415.12 259462.64 72440 -1 596
598 0 478012.25 259515.86 72440 -1 597
599 0 478154.06 259729.83 72480 -1 598
600 0 478260.16 259780.72 72520 -1 599
601 0 478306.56 259805.95 72560 -1 600
602 0 477365.94 259476.33 72480 -1 597
603 0 477399.78 259420.08 72600 -1 602
604 0 477496.44 259329.72 72840 -1 603
605 0 477582.44 259233.61 72960 -1 604
606 0 477828.88 259127.25 73080 -1 605
607 0 478019.38 259087.06 73200 -1 606
608 0 478231.9 259076.84 73240 -1 607
609 0 478521.7 259121.19 73280 -1 608
610 0 478972.72 259108.67 73320 -1 609
611 0 479354.12 259192.05 73360 -1 610
612 0 479762.3 259267.4 73400 -1 611
613 0 480201.88 259362.92 73440 -1 612
614 0 480552.9 259521.6 73480 -1 613
615 0 481806.4 259533.52 73480 -1 614
616 0 481975.7 259508.5 73440 -1 615
617 0 482078.62 259495.16 73360 -1 616
618 0 482175.5 259477.5 73320 -1 617
619 0 482272.5 259459.64 73280 -1 618
620 0 482341.34 259402.81 73200 -1 619
621 0 482411.6 259438.64 73160 -1 620
622 0 482350 259409.86 73120 -1 621
623 0 480999.62 259559.94 73520 -1 614
624 0 481484.38 259582.75 73560 -1 623
625 0 482066.34 259360.17 73640 -1 624
626 0 482096.75 259341.8 73680 -1 625
627 0 482154 259281 73720 -1 626
628 0 482210.7 259220.2 73760 -1 627
629 0 482323.7 259149.56 73840 -1 628
630 0 482348.5 259079.5 73880 -1 629
631 0 482944 258472.36 73880 -1 630
632 0 483080.2 258297.14 73760 -1 631
633 0 483100.8 258379.64 73720 -1 632
634 0 483164.62 258455.02 73640 -1 633
635 0 482372.7 259009.11 73920 -1 630
636 0 482651.7 258737.02 74000 -1 635
637 0 482150.53 258593.4 74000 -1 636
638 0 482008.97 258319.77 74000 -1 637
639 0 481909.12 258272.08 73960 -1 638
640 0 481896.8 258265.2 73920 -1 639
641 0 482724.56 258545.81 74120 -1 636
642 0 482879 258493.06 74160 -1 641
643 0 482877.2 258457.2 74200 -1 642
644 0 482871.75 258349.75 74320 -1 643
645 0 482870 258314.03 74360 -1 644
646 0 482789.8 258383.27 74600 -1 645
647 0 482722.94 258441.36 74800 -1 646
648 0 482705 258463.06 74840 -1 647
649 0 482712.6 258621.53 74920 -1 648
650 0 482899.38 258017.84 74440 -1 645
651 0 482933.28 257678 74520 -1 650
652 0 482967.66 257338 74600 -1 651
653 0 482984.75 257168 74640 -1 652
654 0 483001.8 256998 74680 -1 653
655 0 482985.66 256984 74400 -1 654
656 0 482973.53 256973.5 74200 -1 655
657 0 482953.2 257027.28 74080 -1 656
658 0 482949.94 257067.92 73960 -1 657
659 0 482993.3 257154.81 73760 -1 658
660 0 483030.7 257189.19 73640 -1 659
661 0 483018.6 256828.34 74720 -1 654
662 0 483160.06 256496.88 74760 -1 661
663 0 483009.2 255886.56 74720 -1 662
664 0 468804 264083.06 68720 -1 547
665 0 468806.2 264153.62 68560 -1 664
666 0 468812.2 264329.5 68400 -1 665
667 0 468697.06 264468.2 68280 -1 666
668 0 468804.12 264503.44 68200 -1 667
669 0 469245.53 265128.53 68760 -1 547
670 0 469404.75 265326.75 68640 -1 669
671 0 469710.8 265649.97 68560 -1 670
672 0 470032.25 265887.8 68480 -1 671
673 0 470296 266123.75 68440 -1 672
674 0 470462.6 266293.22 68400 -1 673
675 0 470838.06 266418.03 68360 -1 674
676 0 471120.84 266444.88 68200 -1 675
677 0 471982.9 266442.38 68120 -1 676
678 0 472923.8 266345.94 68080 -1 677
679 0 472937 266344 68000 -1 678
680 0 472950.4 266342 67920 -1 679
681 0 472956.84 266341.44 67880 -1 680
682 0 472903.06 266379.44 67760 -1 681
683 0 472754.34 266361 67680 -1 682
684 0 472680.06 266352.3 67640 -1 683
685 0 472668.44 266361.22 67600 -1 684
686 0 472692.72 266394.38 67560 -1 685
687 0 472988 266262.06 68200 -1 678
688 0 473008 266182.06 68400 -1 687
689 0 465926.47 264199.47 69160 -1 541
690 0 466171.4 263240.12 69240 -1 689
691 0 466375.72 262493.06 69320 -1 690
692 0 466378.34 261763.28 69400 -1 691
693 0 466481.8 261352.62 69520 -1 692
694 0 466642.97 260893.44 69640 -1 693
695 0 466866.3 260487.19 69800 -1 694
696 0 467058.62 259577 69880 -1 695
697 0 466939.3 258880.72 69960 -1 696
698 0 466615 258211.94 70040 -1 697
699 0 466531 258156.8 70160 -1 698
700 0 466474.75 258120.44 70240 -1 699
701 0 466474.75 258100.06 70440 -1 700
702 0 466529.8 258169.72 70640 -1 701
703 0 466448.1 258077.1 70840 -1 702
704 0 466337.8 257954.44 71000 -1 703
705 0 466144.25 257613.81 71200 -1 704
706 0 465897.25 257379.62 71320 -1 705
707 0 465643.8 257216.89 71440 -1 706
708 0 465483.3 257156.6 71520 -1 707
709 0 465220.5 257062.28 71640 -1 708
710 0 464936.94 256918.17 71760 -1 709
711 0 464773.38 256837.33 71840 -1 710
712 0 464543.62 256718.77 71920 -1 711
713 0 464432.2 256633.62 72000 -1 712
714 0 464282.2 256545.88 72080 -1 713
715 0 464103.12 256481.12 72200 -1 714
716 0 463839.06 256395.66 72360 -1 715
717 0 463669.7 256285.81 72480 -1 716
718 0 463509.78 256231.44 72600 -1 717
719 0 463330.44 256057.34 72680 -1 718
720 0 463208.16 255966.55 72760 -1 719
721 0 463099.88 255822.47 72880 -1 720
722 0 463000 255705.72 73000 -1 721
723 0 462868.62 255530.2 73120 -1 722
724 0 462678.94 255299.92 73240 -1 723
725 0 462527.88 255065.6 73360 -1 724
726 0 462416.7 254814.67 73440 -1 725
727 0 462390.2 254338.44 73520 -1 726
728 0 462460.88 253922.94 73600 -1 727
729 0 462563 253652.22 73640 -1 728
730 0 462659.03 253472.1 73760 -1 729
731 0 462674 253318.66 73920 -1 730
732 0 462757.16 253092.1 74040 -1 731
733 0 462782.06 252877.8 74200 -1 732
734 0 462848.5 252666.4 74320 -1 733
735 0 462881.62 252408.22 74440 -1 734
736 0 463062.75 252251.84 74560 -1 735
737 0 463174.44 252166.98 74680 -1 736
738 0 463331.22 251885.42 74800 -1 737
739 0 463452.75 251643.16 74920 -1 738
740 0 463515.06 251485.31 75000 -1 739
741 0 463473.06 251309.02 75120 -1 740
742 0 463393.72 251049.11 75240 -1 741
743 0 463150.8 250715.95 75320 -1 742
744 0 462934.53 250320.34 75360 -1 743
745 0 462802.34 249956.69 75280 -1 744
746 0 462697.28 249737.95 75200 -1 745
747 0 462618.56 249556.75 75120 -1 746
748 0 462602.66 249518.67 75080 -1 747
749 0 462569.75 249441.98 75000 -1 748
750 0 462504.84 249248.28 74880 -1 749
751 0 462498.53 249089.88 74760 -1 750
752 0 462455.62 248965.48 74640 -1 751
753 0 462424.56 248853.4 74520 -1 752
754 0 462217.5 248423.45 74440 -1 753
755 0 462141.25 248280.16 74480 -1 754
756 0 462124 248172.34 74600 -1 755
757 0 462124 248172.34 74640 -1 756
758 0 462244.3 248170.19 74720 -1 757
759 0 462265 248160 74760 -1 758
760 0 462179.2 248403.77 74320 -1 754
761 0 462072.72 248308.05 74280 -1 760
762 0 461919.7 248275.94 74240 -1 761
763 0 461844.12 248258.66 74160 -1 762
764 0 461821 248240 74120 -1 763
765 0 461797.5 248221 74080 -1 764
766 0 461751.2 248183.28 74000 -1 765
767 0 461692.25 248183 73960 -1 766
768 0 461574.66 248183 73880 -1 767
769 0 461516.06 248182.53 73840 -1 768
770 0 461455.4 248182.4 73720 -1 769
771 0 461415.1 248181.53 73640 -1 770
772 0 461386.56 248087.19 73560 -1 771
773 0 461256.25 247792.61 73480 -1 772
774 0 461176.25 247695.5 73440 -1 773
775 0 460936.8 247402.75 73320 -1 774
776 0 460903 247370.5 73280 -1 775
777 0 460868.94 247338.19 73240 -1 776
778 0 460710.22 247278.9 73080 -1 777
779 0 460536.5 247220.81 72920 -1 778
780 0 460526 247215 72880 -1 779
781 0 460496.28 247196.73 72760 -1 780
782 0 460438.25 247210.92 72680 -1 781
783 0 460142.2 247267.83 72560 -1 782
784 0 459666.3 247357.69 72520 -1 783
785 0 459635.2 247362.11 72480 -1 784
786 0 459423.47 247291.55 72440 -1 785
787 0 459341.5 247194.5 72400 -1 786
788 0 459259.72 247097.1 72360 -1 787
789 0 459208 247055.5 72280 -1 788
790 0 459155.62 247014.02 72200 -1 789
791 0 459139.3 247061.02 72040 -1 790
792 0 459125 247124.38 71880 -1 791
793 0 459115.94 247151.9 71720 -1 792
794 0 459054.25 247181.31 71560 -1 793
795 0 459001.75 247245.84 71360 -1 794
796 0 458965.7 247262.17 71160 -1 795
797 0 458902.12 247279.22 71000 -1 796
798 0 458871.56 247257.39 70800 -1 797
799 0 458850.97 247194.44 70600 -1 798
800 0 458870.5 247039.06 70400 -1 799
801 0 458927.75 246763.64 70200 -1 800
802 0 458942.06 246542.02 70080 -1 801
803 0 458970 246364.77 69960 -1 802
804 0 458982.88 246185.97 69800 -1 803
805 0 459023.12 246101.9 69640 -1 804
806 0 459109.8 245965.02 69440 -1 805
807 0 459096.94 245759.17 69280 -1 806
808 0 459738.6 245719.11 69360 -1 807
809 0 459937.25 245719.72 69440 -1 808
810 0 459093.7 245755.2 69200 -1 807
811 0 459046.66 245714.33 69120 -1 810
812 0 459023.47 245693.64 69080 -1 811
813 0 458867.88 245582.34 68960 -1 812
814 0 458723.25 245546.9 68840 -1 813
815 0 458717.5 245514 68800 -1 814
816 0 458712.44 245480.83 68760 -1 815
817 0 458698.84 245383.92 68600 -1 816
818 0 458647.25 245376.11 68560 -1 817
819 0 458468.25 245309.9 68440 -1 818
820 0 458461.2 245310.88 68320 -1 819
821 0 458383.12 245622.11 68080 -1 820
822 0 458281.88 245712.03 67920 -1 821
823 0 458116.44 245799.34 67760 -1 822
824 0 457973.3 245897.4 67640 -1 823
825 0 457944.44 245941.89 67480 -1 824
826 0 457960.38 245979.22 67280 -1 825
827 0 457903.16 245999.86 67200 -1 826
828 0 457760.84 246051.55 67000 -1 827
829 0 457739.03 246062.27 66880 -1 828
830 0 457627.5 246100.5 66800 -1 829
831 0 457516.25 246138.97 66720 -1 830
832 0 457458.56 246200.5 66560 -1 831
833 0 457463.75 246223.47 66360 -1 832
834 0 457466.66 246223.47 66240 -1 833
835 0 457513.28 246154.2 66120 -1 834
836 0 457414.6 245984.95 65920 -1 835
837 0 457401 245948.67 65880 -1 836
838 0 457372.88 245875.73 65800 -1 837
839 0 457413.6 245881.8 65680 -1 838
840 0 457455.8 245929.06 65640 -1 839
841 0 457142.75 245631.92 65600 -1 840
842 0 457200.78 245354.61 65560 -1 841
843 0 457237.6 245230.92 65480 -1 842
844 0 457211.16 245183.34 65360 -1 843
845 0 457158.75 245150.16 65240 -1 844
846 0 457112.7 245084.5 65040 -1 845
847 0 457140.62 245067.94 64840 -1 846
848 0 457198.88 245078.75 64680 -1 847
849 0 457366.8 245060.17 64560 -1 848
850 0 457547.1 245511.14 64560 -1 849
851 0 457772.75 245516.11 64560 -1 850
852 0 458389.12 245296.8 64600 -1 851
853 0 458436 245297 64640 -1 852
854 0 458483.1 245297.3 64680 -1 853
855 0 458652.34 245329.48 64800 -1 854
856 0 457834.2 245077.34 64440 -1 849
857 0 457993.3 245074.19 64400 -1 856
858 0 457993.8 245082.27 64360 -1 857
859 0 457972.22 245064.67 64200 -1 858
860 0 457945.25 245043.06 64000 -1 859
861 0 457930.8 245057 63960 -1 860
862 0 457873.94 245113.48 63800 -1 861
863 0 457838.38 245166.38 63720 -1 862
864 0 457759.1 245281.12 63600 -1 863
865 0 457655.84 245283.06 63480 -1 864
866 0 457734.3 245526.06 63400 -1 865
867 0 457923.94 245559.75 63320 -1 866
868 0 457935.97 245639.4 63280 -1 867
869 0 456889.06 245658.7 65560 -1 841
870 0 456868.53 245651.05 65520 -1 869
871 0 456924.2 245590.17 65440 -1 870
872 0 458003.75 245928.61 65440 -1 840
873 0 458223.75 245989 65320 -1 872
874 0 458296.94 246009 65280 -1 873
875 0 458350 246021 65240 -1 874
876 0 458403.12 246033.02 65200 -1 875
877 0 459487.56 245542.73 68520 -1 818
878 0 459691.06 245615.28 68440 -1 877
879 0 459743.62 245592 68360 -1 878
880 0 459796.2 245519.05 68280 -1 879
881 0 461715.25 248481.17 73520 -1 772
882 0 461785.38 248602.86 73480 -1 881
883 0 461861.5 248692.47 73360 -1 882
884 0 461826.56 248690.53 73320 -1 883
885 0 461857.6 248695 73280 -1 884
886 0 461979.72 248710.58 73120 -1 885
887 0 465759.62 257204.5 69960 -1 698
888 0 465265.9 256862.88 69880 -1 887
889 0 464946 256583.56 69720 -1 888
890 0 464844 256647.75 69600 -1 889
891 0 464810 256668.9 69560 -1 890
892 0 464560.3 256589.69 69360 -1 891
893 0 464243.2 256514.28 69160 -1 892
894 0 463882.53 256478.1 69040 -1 893
895 0 463593.62 256426.25 68880 -1 894
896 0 463270.28 256169.16 68720 -1 895
897 0 462942.1 255819.97 68600 -1 896
898 0 462714.25 255296.4 68440 -1 897
899 0 462761.97 254462.81 68400 -1 898
900 0 462955.06 253470.1 68360 -1 899
901 0 463021.5 252921.47 68320 -1 900
902 0 462934.97 252431.84 68280 -1 901
903 0 462451.94 251716.94 68320 -1 902
904 0 461781.1 250916.73 68480 -1 903
905 0 461483.8 250682.2 68560 -1 904
906 0 461038.03 250329.6 68680 -1 905
907 0 460755.97 249425.94 68840 -1 906
908 0 460901 248692.84 68880 -1 907
909 0 460835.22 248788.48 69120 -1 908
910 0 460947.72 248436.11 69360 -1 909
911 0 461395.7 247491.53 69360 -1 910
912 0 461859.66 246979.53 69360 -1 911
913 0 462131.06 246821.39 69400 -1 912
914 0 462659.78 246516.27 69560 -1 913
915 0 463363.5 246180.7 69840 -1 914
916 0 463779 245971.81 70080 -1 915
917 0 464099.72 245812.05 70240 -1 916
918 0 464370.88 245668.4 70480 -1 917
919 0 464451 245532.5 70520 -1 918
920 0 464531.22 245396.95 70560 -1 919
921 0 464613.28 245245.28 70800 -1 920
922 0 464627.47 245220.3 70840 -1 921
923 0 464563.3 244980.56 71120 -1 922
924 0 464547.8 244836.81 71400 -1 923
925 0 464499.12 244564.88 71720 -1 924
926 0 464435.66 244261.12 72000 -1 925
927 0 464290.12 243973.48 72240 -1 926
928 0 464050.6 243669.02 72440 -1 927
929 0 464047 243626.33 72560 -1 928
930 0 464036.1 243604.97 72680 -1 929
931 0 464179.44 243476.84 72920 -1 930
932 0 464307.12 243269.16 73040 -1 931
933 0 464915.28 242484.92 73040 -1 932
934 0 464885 242545 73240 -1 933
935 0 464765 242717 73320 -1 934
936 0 464821 242565 73360 -1 935
937 0 464821 242561 73400 -1 936
938 0 465008 242223.17 73640 -1 937
939 0 464977 242285 73760 -1 938
940 0 465075.2 242420.45 73000 -1 933
941 0 465382.5 242234.17 72800 -1 940
942 0 465444.5 242196.78 72760 -1 941
943 0 465650.4 241972.67 72520 -1 942
944 0 465827.03 241922.81 72320 -1 943
945 0 465851.16 241917.83 72280 -1 944
946 0 465923.6 241902.4 72160 -1 945
947 0 465971.9 241891.9 72080 -1 946
948 0 466115.5 241996 71960 -1 947
949 0 466259.03 242100.23 71840 -1 948
950 0 466403.3 242132.2 71600 -1 949
951 0 466739.25 242068.2 71400 -1 950
952 0 466237 242340 71400 -1 951
953 0 466221 242344 71360 -1 952
954 0 466165 242352 71320 -1 953
955 0 466867 242004.31 71200 -1 951
956 0 467250.6 241907.89 70960 -1 955
957 0 467470.44 241743.42 70720 -1 956
958 0 467507.25 241716.2 70680 -1 957
959 0 467650.7 241474.89 70440 -1 958
960 0 467746.9 241380.08 70240 -1 959
961 0 467794.66 241220.2 70040 -1 960
962 0 467886 241106.02 69840 -1 961
963 0 467922.25 241060.22 69760 -1 962
964 0 468081.6 240964.81 69520 -1 963
965 0 468306.6 240836.48 69280 -1 964
966 0 468386.8 240827.6 69160 -1 965
967 0 468440.34 240821.83 69080 -1 966
968 0 468467.28 240818.64 69040 -1 967
969 0 468724.22 240643.12 68760 -1 968
970 0 468731.5 240571.5 68640 -1 969
971 0 468738.8 240499.98 68520 -1 970
972 0 468744.66 240473.33 68440 -1 971
973 0 468747.75 240459.75 68400 -1 972
974 0 468750.66 240446.67 68360 -1 973
975 0 468755.7 240420.2 68280 -1 974
976 0 468755.16 240384 68200 -1 975
977 0 468288.72 239842 68200 -1 976
978 0 468184.72 239814 68240 -1 977
979 0 468164.72 239826 68280 -1 978
980 0 468753.44 240293.52 68000 -1 976
981 0 468706.9 240244.61 67760 -1 980
982 0 468843.28 240189.72 67640 -1 981
983 0 469024.8 240116.3 67480 -1 982
984 0 469066.72 240074.86 67400 -1 983
985 0 468197.56 240086.28 67400 -1 984
986 0 468072.3 240008.27 67400 -1 985
987 0 468045.56 239942.28 67360 -1 986
988 0 468053.56 239966.28 67320 -1 987
989 0 469170.72 239972.16 67200 -1 984
990 0 468882.97 239963.75 66920 -1 989
991 0 468818.84 239927.83 66880 -1 990
992 0 468497.72 239747.12 66680 -1 991
993 0 468290.78 239522.02 66440 -1 992
994 0 467601.2 239250.34 66280 -1 993
995 0 467610.6 239192.4 66160 -1 994
996 0 467616.78 239154.14 66080 -1 995
997 0 467346.12 238961.06 65840 -1 996
998 0 467136.16 238657.97 65600 -1 997
999 0 467024.9 238288.02 65320 -1 998
1000 0 466903.4 238205.2 65240 -1 999
1001 0 466721.1 238080.86 65120 -1 1000
1002 0 466112.62 237776.33 64880 -1 1001
1003 0 465918.97 237688.02 64640 -1 1002
1004 0 465874.75 237656.5 64600 -1 1003
1005 0 465741.66 237562 64480 -1 1004
1006 0 465653.4 237499.3 64400 -1 1005
1007 0 465483.53 237413.98 64200 -1 1006
1008 0 465428.78 237418.84 64120 -1 1007
1009 0 465204.12 237423.1 64040 -1 1008
1010 0 464702.94 237489.56 63840 -1 1009
1011 0 464561.4 237483.4 63720 -1 1010
1012 0 464466.6 237478.73 63640 -1 1011
1013 0 463970.47 237542.38 63400 -1 1012
1014 0 463683.2 237446.73 63200 -1 1013
1015 0 463341.28 237323.58 62920 -1 1014
1016 0 462977.72 236941.58 62720 -1 1015
1017 0 462841.88 236797.48 62640 -1 1016
1018 0 462776.8 236558.9 62400 -1 1017
1019 0 462808.28 236249.88 62200 -1 1018
1020 0 463737.1 235351.44 62200 -1 1019
1021 0 464465.88 234724.47 62200 -1 1020
1022 0 464294.47 234765.72 62160 -1 1021
1023 0 463762.3 234697.97 62000 -1 1022
1024 0 462999.7 234327.3 61800 -1 1023
1025 0 462179.6 234002.27 61800 -1 1024
1026 0 462064.06 234075.69 61920 -1 1025
1027 0 462049.62 234209.75 62000 -1 1026
1028 0 462138.6 234167.72 62080 -1 1027
1029 0 462190.62 234206.31 62160 -1 1028
1030 0 462145.47 234288.11 62200 -1 1029
1031 0 462494.56 234022.38 61760 -1 1024
1032 0 462072.53 233855.58 61720 -1 1031
1033 0 460792.44 233617.69 61720 -1 1032
1034 0 460849.06 233597.31 61840 -1 1033
1035 0 460848.1 233598.25 61920 -1 1034
1036 0 461089.6 233496.69 62000 -1 1035
1037 0 461086.38 233546.73 62120 -1 1036
1038 0 460991.53 233582.23 62160 -1 1037
1039 0 461242.3 233758.6 61680 -1 1032
1040 0 461221.9 233714.1 61640 -1 1039
1041 0 461081.12 233399.88 61360 -1 1040
1042 0 461061.12 233354.89 61320 -1 1041
1043 0 461041.2 233310.31 61280 -1 1042
1044 0 460902.7 233285.11 61200 -1 1043
1045 0 460897.66 233299.33 61160 -1 1044
1046 0 460886.66 233328.12 61080 -1 1045
1047 0 460828.94 233559.42 61640 -1 1039
1048 0 460533.2 233415.6 61600 -1 1047
1049 0 460530.56 232828.5 61600 -1 1048
1050 0 460586.34 232711.33 61680 -1 1049
1051 0 460613.5 232652.97 61720 -1 1050
1052 0 460493.34 232635.67 61800 -1 1051
1053 0 460433.47 232627.08 61840 -1 1052
1054 0 460232.3 232838.31 61880 -1 1053
1055 0 460395.44 232664.77 61920 -1 1054
1056 0 460457.5 233415.78 61560 -1 1048
1057 0 460336.3 233512.6 61400 -1 1056
1058 0 465131.3 234578.02 62360 -1 1021
1059 0 465811.9 234614.66 62520 -1 1058
1060 0 465946.4 234615 62560 -1 1059
1061 0 466484.06 234614.81 62720 -1 1060
1062 0 466656.8 234615 62800 -1 1061
1063 0 466829.66 234615 62880 -1 1062
1064 0 466916.3 234615.47 62920 -1 1063
1065 0 468420.03 233639.75 62920 -1 1064
1066 0 469044.12 232855.45 62920 -1 1065
1067 0 468995.3 233158.7 63200 -1 1066
1068 0 469056.72 233167.58 63360 -1 1067
1069 0 469102.88 233174.25 63480 -1 1068
1070 0 469193.84 233273 63600 -1 1069
1071 0 469314.97 233404.9 63760 -1 1070
1072 0 469615.72 232803.78 63760 -1 1071
1073 0 469831.38 232559.05 63760 -1 1072
1074 0 469782.53 232371.06 63680 -1 1073
1075 0 469792.5 232275.23 63600 -1 1074
1076 0 469414.7 233516.25 63880 -1 1071
1077 0 469437.72 233574.19 63960 -1 1076
1078 0 469139.16 232696.27 62840 -1 1066
1079 0 469151 232652.67 62760 -1 1078
1080 0 469156.56 232630.86 62720 -1 1079
1081 0 469179.5 232544.3 62560 -1 1080
1082 0 469176.8 232374.14 62360 -1 1081
1083 0 469086.16 232241.5 62160 -1 1082
1084 0 469068.1 232214.94 62120 -1 1083
1085 0 469107.88 232134.7 61920 -1 1084
1086 0 468721 232311.48 61880 -1 1085
1087 0 468846.4 232119 61800 -1 1086
1088 0 468970.16 231834.33 61680 -1 1087
1089 0 469020.03 231738.73 61640 -1 1088
1090 0 469036.4 231671 61560 -1 1089
1091 0 469060.78 231569.44 61440 -1 1090
1092 0 469044.8 231438.8 61320 -1 1091
1093 0 469033.72 231352.5 61240 -1 1092
1094 0 469044.12 231350.75 61200 -1 1093
1095 0 469516 230872 61200 -1 1094
1096 0 469880 230596 61200 -1 1095
1097 0 469964 230408 61200 -1 1096
1098 0 470000 230412 61240 -1 1097
1099 0 470068 230384 61320 -1 1098
1100 0 470148 230376 61400 -1 1099
1101 0 469114.6 231342.4 60920 -1 1094
1102 0 469116.6 231312 60880 -1 1101
1103 0 469123.16 231191.83 60720 -1 1102
1104 0 469128.1 231163.25 60680 -1 1103
1105 0 469158 231137.67 60480 -1 1104
1106 0 469157.6 231119.12 60440 -1 1105
1107 0 468825.6 230993.94 60160 -1 1106
1108 0 468543.2 230926.34 59960 -1 1107
1109 0 468374.4 230907.4 59840 -1 1108
1110 0 468318 230901 59800 -1 1109
1111 0 468261.53 230895.22 59760 -1 1110
1112 0 466660.94 231119.56 59760 -1 1111
1113 0 466041 231234.67 59600 -1 1112
1114 0 465886 231263.5 59560 -1 1113
1115 0 465730.97 231291.5 59520 -1 1114
1116 0 464181.38 230545.4 59520 -1 1115
1117 0 462913.3 229902 59320 -1 1116
1118 0 462212.28 229837.88 59120 -1 1117
1119 0 461955.34 229796.67 59040 -1 1118
1120 0 461549.66 229789.33 59040 -1 1119
1121 0 461513.66 229849.33 59080 -1 1120
1122 0 461513.66 229805.33 59120 -1 1121
1123 0 461826.75 229775.53 59000 -1 1119
1124 0 461594.88 229707.81 58920 -1 1123
1125 0 461054.12 229914.5 58920 -1 1124
1126 0 460977.8 229853.84 58840 -1 1125
1127 0 460875.16 229844.81 58760 -1 1126
1128 0 460781.94 229679.73 58680 -1 1127
1129 0 460638.84 229683.23 58640 -1 1128
1130 0 460519 229644.33 58560 -1 1129
1131 0 460458.72 229624.69 58520 -1 1130
1132 0 460235.8 229557 58440 -1 1131
1133 0 460097 229596.17 58280 -1 1132
1134 0 459716.9 229638.22 58200 -1 1133
1135 0 459500.6 229617.95 58160 -1 1134
1136 0 459482.25 229617.8 58080 -1 1135
1137 0 459482.25 229617.8 57960 -1 1136
1138 0 459437.72 229653.97 57840 -1 1137
1139 0 459358 229649.08 57760 -1 1138
1140 0 459310.6 229705.77 57680 -1 1139
1141 0 459179.62 229683.25 57560 -1 1140
1142 0 458908.62 229564.7 57440 -1 1141
1143 0 458775.44 229451.84 57360 -1 1142
1144 0 458654.56 229303.78 57280 -1 1143
1145 0 458579.38 229190.11 57200 -1 1144
1146 0 458495.88 229141.6 57120 -1 1145
1147 0 458507.38 229086.5 57000 -1 1146
1148 0 458499.2 229018.61 56880 -1 1147
1149 0 458581.5 228935 56760 -1 1148
1150 0 458608.8 228907.19 56720 -1 1149
1151 0 458817.75 228854.38 56600 -1 1150
1152 0 458824.56 228902.02 56560 -1 1151
1153 0 458792.34 228878 56480 -1 1152
1154 0 458776.12 228866.4 56440 -1 1153
1155 0 458527.66 228623.5 56240 -1 1154
1156 0 458477.72 228574.58 56200 -1 1155
1157 0 458428.44 228525.67 56160 -1 1156
1158 0 458220.06 228435 56080 -1 1157
1159 0 458066 228272.14 55920 -1 1158
1160 0 458122.97 228075.62 55680 -1 1159
1161 0 458134.94 228049.89 55640 -1 1160
1162 0 458152 228046.67 55600 -1 1161
1163 0 458185.88 228039.7 55520 -1 1162
1164 0 458271.9 227984.61 55400 -1 1163
1165 0 458373.06 227986.22 55320 -1 1164
1166 0 458335.66 227955.67 55280 -1 1165
1167 0 458260.8 227894.77 55200 -1 1166
1168 0 458259.66 227881.67 55120 -1 1167
1169 0 458258.84 227875.36 55080 -1 1168
1170 0 458348.44 227731.52 55000 -1 1169
1171 0 458406.5 227698 54960 -1 1170
1172 0 458465.38 227663.95 54920 -1 1171
1173 0 458530.25 227578.2 54800 -1 1172
1174 0 458490 227405.97 54680 -1 1173
1175 0 458542 227373.08 54600 -1 1174
1176 0 458562.06 227307.8 54480 -1 1175
1177 0 458522.8 227243.86 54360 -1 1176
1178 0 458522.22 227155.45 54200 -1 1177
1179 0 458522.34 227136.67 54160 -1 1178
1180 0 458523.2 227100.22 54080 -1 1179
1181 0 458569.66 227026.48 53920 -1 1180
1182 0 458585.38 226845.47 53800 -1 1181
1183 0 458615.5 226766 53680 -1 1182
1184 0 458650.3 226598.14 53520 -1 1183
1185 0 458391.2 226500.98 53440 -1 1184
1186 0 458631.72 226368.31 53400 -1 1185
1187 0 458685.3 226201.75 53320 -1 1186
1188 0 458701.62 226088.44 53200 -1 1187
1189 0 458710.8 225886.81 53080 -1 1188
1190 0 458649.3 225699.02 53000 -1 1189
1191 0 458704.62 225614.33 52920 -1 1190
1192 0 458705.12 225634.62 52840 -1 1191
1193 0 458681.72 225333.03 52720 -1 1192
1194 0 458767.1 225175.27 52600 -1 1193
1195 0 458776.62 224908.62 52520 -1 1194
1196 0 458676.34 224820.33 52440 -1 1195
1197 0 458625.97 224776.31 52400 -1 1196
1198 0 458561.97 224699.48 52280 -1 1197
1199 0 458492.06 224632.62 52200 -1 1198
1200 0 458141.72 224287.78 52120 -1 1199
1201 0 457999.44 224029.98 52160 -1 1200
1202 0 457872.53 223947.08 52200 -1 1201
1203 0 457716.75 223875.55 52240 -1 1202
1204 0 457481.62 223772.28 52320 -1 1203
1205 0 457328.38 223684.81 52400 -1 1204
1206 0 457198.75 223602.9 52480 -1 1205
1207 0 457001.8 223533.31 52560 -1 1206
1208 0 456866.62 223539.9 52640 -1 1207
1209 0 456775 223587.5 52680 -1 1208
1210 0 456683.38 223635.06 52720 -1 1209
1211 0 456609.22 223711.19 52800 -1 1210
1212 0 456516.1 223901.25 52840 -1 1211
1213 0 456429.2 223857.2 52960 -1 1212
1214 0 456275.8 223875.08 53080 -1 1213
1215 0 456205.75 223916.05 53200 -1 1214
1216 0 456155.34 223934 53240 -1 1215
1217 0 455798 224244.67 53240 -1 1216
1218 0 455470 224116.67 53240 -1 1217
1219 0 455470 224164.67 53040 -1 1218
1220 0 455382 224136.67 52960 -1 1219
1221 0 455298 224096.67 52920 -1 1220
1222 0 455278 224128.67 52880 -1 1221
1223 0 455190 224088.67 52840 -1 1222
1224 0 456054.1 223970.39 53320 -1 1216
1225 0 455730.2 224139.58 53400 -1 1224
1226 0 455294.38 224134.64 53480 -1 1225
1227 0 455208.16 224094 53640 -1 1226
1228 0 455127.44 224080.12 53760 -1 1227
1229 0 455045.94 223841.81 53880 -1 1228
1230 0 455195.62 223497.23 53960 -1 1229
1231 0 455387.62 222878.08 54000 -1 1230
1232 0 455388 222828.5 54080 -1 1231
1233 0 455388.44 222778.66 54160 -1 1232
1234 0 455377.8 222744.83 54280 -1 1233
1235 0 455423.44 222751.84 54480 -1 1234
1236 0 455465.94 222742.45 54640 -1 1235
1237 0 455489.25 222759.05 54840 -1 1236
1238 0 455707.3 222489.22 54880 -1 1237
1239 0 455898.56 222645.27 55040 -1 1238
1240 0 456070.34 222704.33 55120 -1 1239
1241 0 456155.66 222733.94 55160 -1 1240
1242 0 456243.34 222772.33 55200 -1 1241
1243 0 456417.84 222848.92 55280 -1 1242
1244 0 456493.5 223023 55360 -1 1243
1245 0 456568.8 223197.08 55440 -1 1244
1246 0 456549.47 223170.53 55480 -1 1245
1247 0 456543.6 223253.39 55680 -1 1246
1248 0 456612 223305.67 55760 -1 1247
1249 0 456646 223331.75 55800 -1 1248
1250 0 456679.56 223358.42 55840 -1 1249
1251 0 456755.5 223397 55880 -1 1250
1252 0 457390.4 223458 55880 -1 1251
1253 0 457662.4 223270 55880 -1 1252
1254 0 457654.4 223298 55840 -1 1253
1255 0 457638.4 223338 55800 -1 1254
1256 0 457646.4 223354 55760 -1 1255
1257 0 456830.78 223435.72 55920 -1 1251
1258 0 456994.34 223464.67 56000 -1 1257
1259 0 457075.5 223478.58 56040 -1 1258
1260 0 457108.4 223494 56080 -1 1259
1261 0 457238.22 223554.14 56240 -1 1260
1262 0 457260 223622 56280 -1 1261
1263 0 457256 223630 56320 -1 1262
1264 0 458392 224548 52040 -1 1200
1265 0 458408 224520 51960 -1 1264
1266 0 458404 224480 51920 -1 1265
1267 0 460834.47 229541.47 58280 -1 1133
1268 0 460953.9 229528.48 58200 -1 1267
1269 0 461051.56 229509.47 58120 -1 1268
1270 0 459930 229449 58560 -1 1130
1271 0 459826 229429 58640 -1 1270
1272 0 459706 229437 58680 -1 1271
1273 0 459650 229485 58720 -1 1272
1274 0 459678 229441 58760 -1 1273
1275 0 467147.8 231043.8 59840 -1 1109
1276 0 466083.8 231143.8 59840 -1 1275
1277 0 466011.8 231083.8 59920 -1 1276
1278 0 465999.8 231067.8 59960 -1 1277
1279 0 466079.8 231067.8 60000 -1 1278
1280 0 466064 231138 60040 -1 1279
1281 0 466047.8 231207.8 60080 -1 1280
1282 0 469220.28 230820.1 60160 -1 1107
1283 0 468890 230345.33 60320 -1 1282
1284 0 468725.12 230108.06 60400 -1 1283
1285 0 468695.12 230033.97 60480 -1 1284
1286 0 468714.62 230001.47 60560 -1 1285
1287 0 468716.03 230022.56 60680 -1 1286
1288 0 462246.22 236547.25 62160 -1 1019
1289 0 461934.66 236534.61 62040 -1 1288
1290 0 461592.44 236498.56 61920 -1 1289
1291 0 461200.28 236380.3 61800 -1 1290
1292 0 461123 236353.75 61760 -1 1291
1293 0 460892.3 236274.66 61640 -1 1292
1294 0 460713.2 236229.4 61520 -1 1293
1295 0 460594.44 236198.62 61440 -1 1294
1296 0 460510.56 236172.72 61360 -1 1295
1297 0 460302.25 236107.42 61160 -1 1296
1298 0 459949.94 235941.45 61040 -1 1297
1299 0 459700.2 235967.34 60800 -1 1298
1300 0 459525.38 236092.83 60560 -1 1299
1301 0 459333.66 236152.36 60320 -1 1300
1302 0 459270.88 235913.36 60080 -1 1301
1303 0 459045.34 235713.69 59840 -1 1302
1304 0 458844.22 235621.5 59600 -1 1303
1305 0 458837.72 235584.28 59520 -1 1304
1306 0 458821.84 235490.44 59320 -1 1305
1307 0 458747.75 235411.27 59120 -1 1306
1308 0 458649.5 235400.73 58880 -1 1307
1309 0 458578.6 235318.56 58640 -1 1308
1310 0 458451.2 235366.06 58480 -1 1309
1311 0 458422.7 235470.1 58240 -1 1310
1312 0 458562.34 235634 58080 -1 1311
1313 0 458631.5 235716.06 58000 -1 1312
1314 0 458666.2 235882.95 57800 -1 1313
1315 0 458674.94 235935.52 57760 -1 1314
1316 0 458581.4 236413.03 57760 -1 1315
1317 0 458277.88 236527.28 57760 -1 1316
1318 0 458259.8 236511.75 57800 -1 1317
1319 0 458253.12 236514.56 57840 -1 1318
1320 0 458253.12 236514.56 57880 -1 1319
1321 0 458268.3 236489.67 57920 -1 1320
1322 0 458693.94 236242.19 57640 -1 1315
1323 0 458847.22 236881.88 57480 -1 1322
1324 0 458677.7 237413.17 57680 -1 1323
1325 0 458599.12 237482.3 57720 -1 1324
1326 0 458613.06 237386.78 57800 -1 1325
1327 0 458601.3 237362.14 57840 -1 1326
1328 0 458951.25 237182.52 57320 -1 1323
1329 0 459155 237374 57240 -1 1328
1330 0 459359.12 237565.3 57160 -1 1329
1331 0 459648.7 237454.6 56960 -1 1330
1332 0 460074.88 237532.33 56760 -1 1331
1333 0 460332.2 237620.39 56520 -1 1332
1334 0 460483.28 237698.19 56320 -1 1333
1335 0 460602 237701.11 56120 -1 1334
1336 0 460730.16 237705.95 55880 -1 1335
1337 0 460881.38 237781.1 55640 -1 1336
1338 0 460906.7 237742.66 55360 -1 1337
1339 0 460984.62 237711.28 55160 -1 1338
1340 0 461283.38 237566.14 54960 -1 1339
1341 0 461470.2 237515.78 54880 -1 1340
1342 0 461476.7 237507.75 54640 -1 1341
1343 0 461473.8 237584.05 54440 -1 1342
1344 0 461476 237599.36 54200 -1 1343
1345 0 461487.66 237635.06 54000 -1 1344
1346 0 461471.4 237648.11 53800 -1 1345
1347 0 461372.8 237619.67 53560 -1 1346
1348 0 461224.66 237625.42 53360 -1 1347
1349 0 461198.75 237607.67 53320 -1 1348
1350 0 461037.38 237718.11 53080 -1 1349
1351 0 460926.6 237670.02 52920 -1 1350
1352 0 460866.06 237570.27 52760 -1 1351
1353 0 460890.44 237823.61 52560 -1 1352
1354 0 460613.72 238220.94 52360 -1 1353
1355 0 460655.4 238195.8 52280 -1 1354
1356 0 460820.53 238095.16 51960 -1 1355
1357 0 461080 237969.83 51720 -1 1356
1358 0 461154 238054.02 51520 -1 1357
1359 0 461386.75 238151.75 51240 -1 1358
1360 0 461578.25 238239.75 51120 -1 1359
1361 0 461641.72 238268.67 51080 -1 1360
1362 0 461718 238263.33 51040 -1 1361
1363 0 461794 238257.5 51000 -1 1362
1364 0 461869.5 238252.4 50960 -1 1363
1365 0 461711.56 238280.08 50840 -1 1364
1366 0 461671.56 237936.52 50600 -1 1365
1367 0 461731.88 237682.05 50360 -1 1366
1368 0 461688 237751.83 50320 -1 1367
1369 0 461467.88 238101.44 50120 -1 1368
1370 0 461429.5 238283 50000 -1 1369
1371 0 461319.28 238467.77 49960 -1 1370
1372 0 461629.38 238252.9 49920 -1 1371
1373 0 461698.4 238227.39 49840 -1 1372
1374 0 461725.44 238101.9 49680 -1 1373
1375 0 461888.2 237881.39 49600 -1 1374
1376 0 462024.5 237742.28 49560 -1 1375
1377 0 463210.03 237466.05 49400 -1 1376
1378 0 463653.5 237452 49440 -1 1377
1379 0 464097.47 237437.53 49480 -1 1378
1380 0 464248 237432.5 49560 -1 1379
1381 0 464398.7 237426.86 49640 -1 1380
1382 0 464663.94 237531.2 49760 -1 1381
1383 0 464847 237498.88 49840 -1 1382
1384 0 464978.12 237477.83 49920 -1 1383
1385 0 464793.5 237653 49960 -1 1384
1386 0 464856.12 237560.02 50000 -1 1385
1387 0 464920 237474 50040 -1 1386
1388 0 464984.38 237387.84 50080 -1 1387
1389 0 465180.03 237078.4 50200 -1 1388
1390 0 465187.56 237061.2 50240 -1 1389
1391 0 465257.97 237013.56 50280 -1 1390
1392 0 463154.25 237494.12 49280 -1 1377
1393 0 463007.5 237593.36 49120 -1 1392
1394 0 463054.34 237593.33 49080 -1 1393
1395 0 463146.75 237594.5 49000 -1 1394
1396 0 463192.84 237594.86 48960 -1 1395
1397 0 463210.34 237544.33 48880 -1 1396
1398 0 463219.3 237519.19 48840 -1 1397
1399 0 463186.8 237513.92 48760 -1 1398
1400 0 463161 237500 48720 -1 1399
1401 0 464161.56 237446.88 48720 -1 1400
1402 0 464276.3 237575.84 48720 -1 1401
1403 0 464245.5 237632.2 48680 -1 1402
1404 0 464277.3 237644.73 48640 -1 1403
1405 0 463108.88 237471.83 48640 -1 1400
1406 0 463071.56 237505.16 48600 -1 1405
1407 0 463085.2 237437.94 48400 -1 1406
1408 0 463071.88 237448.86 48200 -1 1407
1409 0 462888.53 237096.86 48000 -1 1408
1410 0 459434.1 239613.03 52280 -1 1355
1411 0 458364.5 240176.6 52240 -1 1410
1412 0 456635.78 240526.8 52240 -1 1411
1413 0 456520.66 240526.33 52320 -1 1412
1414 0 456290.44 240524.67 52480 -1 1413
1415 0 456133.28 240559.36 52600 -1 1414
1416 0 456078.2 240552.14 52720 -1 1415
1417 0 456553.84 240589 52200 -1 1412
1418 0 456060.56 240961.33 51960 -1 1417
1419 0 456101 241097.67 51760 -1 1418
1420 0 456108.97 241124.67 51720 -1 1419
1421 0 456244.06 241244.9 51520 -1 1420
1422 0 456374 241335.4 51440 -1 1421
1423 0 456715.3 240834.88 51440 -1 1422
1424 0 456466 240546.53 51440 -1 1423
1425 0 456131.1 240566.2 51440 -1 1424
1426 0 456156.75 240516.88 51360 -1 1425
1427 0 456191.88 240490.92 51320 -1 1426
1428 0 456219.44 240514.19 51280 -1 1427
1429 0 456568.56 241471.39 51320 -1 1422
1430 0 456669.6 241622.5 51120 -1 1429
1431 0 456804.7 241802.95 50920 -1 1430
1432 0 456552.53 241819.27 50840 -1 1431
1433 0 456632.06 241724.16 50760 -1 1432
1434 0 456637.75 241630.34 50600 -1 1433
1435 0 456651.78 241482.69 50360 -1 1434
1436 0 456641.6 241674.2 50280 -1 1435
1437 0 456625.7 241961.02 50160 -1 1436
1438 0 456661.34 241993 50120 -1 1437
1439 0 456731.78 242057.47 50040 -1 1438
1440 0 456648 242140.5 50000 -1 1439
1441 0 456628.44 242204.45 49960 -1 1440
1442 0 456692.6 242187.22 49920 -1 1441
1443 0 456780.3 242165.36 49880 -1 1442
1444 0 456776.2 242354.75 49720 -1 1443
1445 0 456815.88 242226.55 49640 -1 1444
1446 0 456765.62 242208.53 49600 -1 1445
1447 0 456831.4 242226.4 49480 -1 1446
1448 0 456874.9 242237.62 49400 -1 1447
1449 0 456868.6 242311.6 49240 -1 1448
1450 0 456520.78 243002.34 49240 -1 1449
1451 0 456410.3 243058.3 49320 -1 1450
1452 0 456323.1 243059.06 49360 -1 1451
1453 0 456340.97 243058.9 49400 -1 1452
1454 0 456365.44 243047.52 49440 -1 1453
1455 0 456866.94 242329.61 49200 -1 1449
1456 0 456711.16 242816.61 49040 -1 1455
1457 0 456675.7 243226.52 48920 -1 1456
1458 0 456895.25 242717.75 48920 -1 1457
1459 0 456984.22 242476.47 48760 -1 1458
1460 0 457063.2 242478.8 48720 -1 1459
1461 0 457221.5 242484.5 48640 -1 1460
1462 0 457379.84 242490.17 48560 -1 1461
1463 0 457459.38 242493.2 48520 -1 1462
1464 0 457586 242614.5 48440 -1 1463
1465 0 457712.62 242735.78 48360 -1 1464
1466 0 457775.75 242864.7 48280 -1 1465
1467 0 457748.5 242819.38 48160 -1 1466
1468 0 457685.3 242822.81 48080 -1 1467
1469 0 457575.7 242775.48 48040 -1 1468
1470 0 456657.8 243679.06 48880 -1 1457
1471 0 456967.94 244412.17 48920 -1 1470
1472 0 457173.56 244438.23 48960 -1 1471
1473 0 457682.66 244690.67 49040 -1 1472
1474 0 457936.62 244816.94 49080 -1 1473
1475 0 458059.4 245017 49240 -1 1474
1476 0 458089.9 245066.64 49280 -1 1475
1477 0 458293.7 245299.47 49440 -1 1476
1478 0 458336.75 245422.28 49640 -1 1477
1479 0 458378.44 245405.33 49680 -1 1478
1480 0 458370.75 245403.75 49720 -1 1479
1481 0 458394.2 245379.2 49840 -1 1480
1482 0 458402.34 245370.95 49880 -1 1481
1483 0 458539.34 245298 49920 -1 1482
1484 0 458676.5 245225 49960 -1 1483
1485 0 458160.16 245516.14 49960 -1 1484
1486 0 458059.94 245589.28 50000 -1 1485
1487 0 458017.28 245619.19 50040 -1 1486
1488 0 458813.8 245152.23 50000 -1 1484
1489 0 458954.12 244932.77 50040 -1 1488
1490 0 459013.2 244854.6 50200 -1 1489
1491 0 459027.5 244835.47 50240 -1 1490
1492 0 459010.06 244661.47 50280 -1 1491
1493 0 457681.2 244611.67 48800 -1 1471
1494 0 457562.4 244558 48760 -1 1493
1495 0 457325 244450 48680 -1 1494
1496 0 457087.72 244342.4 48600 -1 1495
1497 0 457086.5 244219 48520 -1 1496
1498 0 457084.72 244096.38 48440 -1 1497
1499 0 457110.94 244050.31 48400 -1 1498
1500 0 466641.34 238898.36 66280 -1 994
1501 0 466402.7 238754.31 66440 -1 1500
1502 0 466077.5 238603.2 66600 -1 1501
1503 0 465888.75 238496.17 66720 -1 1502
1504 0 465877.3 238418.11 66840 -1 1503
1505 0 465932.2 238237.61 67000 -1 1504
1506 0 465932.12 238175.6 67080 -1 1505
1507 0 465914.3 238087.23 67120 -1 1506
1508 0 465808.66 237948.33 67200 -1 1507
1509 0 465756.38 237878.72 67240 -1 1508
1510 0 465595.06 237523.23 67360 -1 1509
1511 0 465464.34 237387.67 67440 -1 1510
1512 0 465399.2 237320.28 67480 -1 1511
1513 0 465432.44 236989.92 67600 -1 1512
1514 0 465395.9 236866.05 67560 -1 1513
1515 0 465321.16 236686.42 67520 -1 1514
1516 0 465034.7 236348.58 67480 -1 1515
1517 0 464820.03 236161.27 67440 -1 1516
1518 0 464773 236147 67360 -1 1517
1519 0 464725.72 236132.98 67280 -1 1518
1520 0 464543.75 236027.67 67120 -1 1519
1521 0 464350.06 235914.22 67000 -1 1520
1522 0 464107.4 235804.73 66920 -1 1521
1523 0 463924.7 235692.81 66840 -1 1522
1524 0 463907.47 235723.4 66800 -1 1523
1525 0 463744 235515.23 66760 -1 1524
1526 0 463507.7 235278.5 66720 -1 1525
1527 0 463457.38 235315.14 66640 -1 1526
1528 0 462864.5 235407.9 66560 -1 1527
1529 0 462256.2 235518.5 66520 -1 1528
1530 0 461440.25 235525.34 66520 -1 1529
1531 0 461003.12 235566.45 66480 -1 1530
1532 0 460717.06 235576.42 66440 -1 1531
1533 0 460489.88 235646.7 66400 -1 1532
1534 0 460303.47 235743.2 66360 -1 1533
1535 0 460180.25 235854.75 66320 -1 1534
1536 0 460035.12 235921.05 66240 -1 1535
1537 0 459894.75 236056.12 66200 -1 1536
1538 0 459358.84 236619.88 66160 -1 1537
1539 0 458954.2 236634.31 66160 -1 1538
1540 0 458597.8 236908.05 66120 -1 1539
1541 0 458602.03 236902.88 66080 -1 1540
1542 0 458686.6 236760.44 66000 -1 1541
1543 0 458760.38 236743.94 65960 -1 1542
1544 0 458399.88 237180 66240 -1 1540
1545 0 458343.25 237208.11 66280 -1 1544
1546 0 458304 237256 66360 -1 1545
1547 0 458422.8 237279.4 66480 -1 1546
1548 0 458462.5 237287 66520 -1 1547
1549 0 458502.1 237294.77 66560 -1 1548
1550 0 458612.2 237255.3 66720 -1 1549
1551 0 458662.5 237250.89 66760 -1 1550
1552 0 458725.03 236994.6 66760 -1 1551
1553 0 458779.44 236957.16 66800 -1 1552
1554 0 458843.2 236872.66 66840 -1 1553
1555 0 458801.22 236866.28 66880 -1 1554
1556 0 457815.8 237642.4 66360 -1 1546
1557 0 457794 237661.33 66400 -1 1556
1558 0 457749.56 237700.34 66480 -1 1557
1559 0 457662.34 237757.86 66640 -1 1558
1560 0 457627.8 237823.9 66760 -1 1559
1561 0 457827.56 237913.3 66880 -1 1560
1562 0 457886.66 237929.67 66920 -1 1561
1563 0 458004.3 237963.03 67000 -1 1562
1564 0 458145.2 237869.9 67120 -1 1563
1565 0 463183.94 234862.11 66680 -1 1526
1566 0 463053.06 234694.56 66640 -1 1565
1567 0 462863.88 234315.39 66600 -1 1566
1568 0 462744.25 234057.48 66520 -1 1567
1569 0 463093.94 234627.83 66520 -1 1568
1570 0 463072.5 234575.06 66440 -1 1569
1571 0 462380.44 233753.56 66440 -1 1568
1572 0 462393 233674 66320 -1 1571
1573 0 462193 233678.5 66280 -1 1572
1574 0 462207.56 233552.67 66160 -1 1573
1575 0 462128.12 233441.23 66000 -1 1574
1576 0 462100.06 233322.3 65920 -1 1575
1577 0 462112.2 233183.08 65800 -1 1576
1578 0 462176.84 233181.55 65760 -1 1577
1579 0 462322.38 233150.02 65680 -1 1578
1580 0 462302.3 232714.6 65680 -1 1579
1581 0 462290.5 232501.67 65640 -1 1580
1582 0 462378.3 232245.84 65560 -1 1581
1583 0 462372.53 232048.73 65520 -1 1582
1584 0 462324.25 231990.77 65480 -1 1583
1585 0 462332.78 231771.62 65400 -1 1584
1586 0 462316.56 231686.98 65320 -1 1585
1587 0 462319.97 231605.77 65240 -1 1586
1588 0 462354.66 231426.94 65120 -1 1587
1589 0 462399.06 231328.08 65040 -1 1588
1590 0 462392.78 231169.56 64960 -1 1589
1591 0 462434.06 231029.56 64840 -1 1590
1592 0 462458 231019.25 64800 -1 1591
1593 0 462529.94 230987.4 64680 -1 1592
1594 0 462561.22 231077.84 64560 -1 1593
1595 0 462558.94 231113.6 64440 -1 1594
1596 0 462544.3 231069.08 64400 -1 1595
1597 0 462810.25 231489.7 64400 -1 1596
1598 0 463097.75 231504.81 64400 -1 1597
1599 0 463145.06 231505.47 64360 -1 1598
1600 0 463181.1 231565 64320 -1 1599
1601 0 462473.38 230907.34 64320 -1 1596
1602 0 462435.34 230859.67 64280 -1 1601
1603 0 462360 230765.06 64200 -1 1602
1604 0 462199.25 230756.03 64080 -1 1603
1605 0 462186.2 230659.02 64040 -1 1604
1606 0 462090 230670.5 64000 -1 1605
1607 0 461993.94 230682.47 63960 -1 1606
1608 0 462088.8 231392.38 63960 -1 1607
1609 0 462088.25 231412.08 63880 -1 1608
1610 0 462069.56 231406.5 63840 -1 1609
1611 0 461993.88 231405.95 63760 -1 1610
1612 0 461888.28 230561.03 63880 -1 1607
1613 0 461854.44 230432.16 63800 -1 1612
1614 0 461864.6 230315.16 63720 -1 1613
1615 0 462015.88 230213.88 63640 -1 1614
1616 0 462306.2 230150.94 63600 -1 1615
1617 0 462377.3 230080.72 63520 -1 1616
1618 0 462374 230048.8 63480 -1 1617
1619 0 462362.38 229919.5 63320 -1 1618
1620 0 462374.5 229764.95 63200 -1 1619
1621 0 462391.38 229589.12 63120 -1 1620
1622 0 462437.56 229429.31 63080 -1 1621
1623 0 462445.88 229356.98 63040 -1 1622
1624 0 462439.12 229317.88 62960 -1 1623
1625 0 462502.56 229121.98 62840 -1 1624
1626 0 462574 228950.33 62760 -1 1625
1627 0 462691.53 228812.69 62680 -1 1626
1628 0 462738.5 228710.69 62640 -1 1627
1629 0 462986.1 228552.02 62560 -1 1628
1630 0 463216.62 228519.83 62520 -1 1629
1631 0 463387.06 228484.4 62480 -1 1630
1632 0 463472.06 228414.73 62400 -1 1631
1633 0 463627.2 228232.89 62360 -1 1632
1634 0 463777.62 228029.48 62320 -1 1633
1635 0 463902.3 227909.38 62280 -1 1634
1636 0 463940.3 227826.12 62240 -1 1635
1637 0 464046.56 227704.67 62160 -1 1636
1638 0 464100.4 227568.16 62080 -1 1637
1639 0 464214.12 227399.03 61960 -1 1638
1640 0 464248 227349.8 61920 -1 1639
1641 0 464338.56 227205.67 61880 -1 1640
1642 0 464403.62 227132.08 61840 -1 1641
1643 0 464533.4 226989.81 61800 -1 1642
1644 0 464599.1 226878.89 61760 -1 1643
1645 0 464728.7 226710.98 61680 -1 1644
1646 0 464803.75 226545.44 61600 -1 1645
1647 0 464826.97 226354.73 61520 -1 1646
1648 0 464836 226200.78 61440 -1 1647
1649 0 464899.06 226038.3 61360 -1 1648
1650 0 464941.12 225918 61280 -1 1649
1651 0 465015.12 225768.78 61200 -1 1650
1652 0 465066.12 225674.39 61120 -1 1651
1653 0 465063.25 225591.11 61040 -1 1652
1654 0 465061.88 225392 60960 -1 1653
1655 0 465158.5 225331.8 60880 -1 1654
1656 0 465229.25 225338.95 60800 -1 1655
1657 0 465283.34 225359.64 60720 -1 1656
1658 0 465326.28 225330.33 60600 -1 1657
1659 0 465361.12 225249.8 60440 -1 1658
1660 0 465362.88 225194.6 60320 -1 1659
1661 0 465394.44 225155.83 60200 -1 1660
1662 0 465451.44 225079.28 60080 -1 1661
1663 0 465394.12 225017.36 60000 -1 1662
1664 0 465421.12 224880.28 59880 -1 1663
1665 0 465563 224797.92 59760 -1 1664
1666 0 465576.56 224635.28 59640 -1 1665
1667 0 465720.5 224435.22 59480 -1 1666
1668 0 465720.56 224285.66 59360 -1 1667
1669 0 465830.6 223880.11 59200 -1 1668
1670 0 466083.7 223527.23 59080 -1 1669
1671 0 466130.5 223395.6 59040 -1 1670
1672 0 466250.5 223282.66 58960 -1 1671
1673 0 466400.75 223200.6 58840 -1 1672
1674 0 466569.25 223065.06 58720 -1 1673
1675 0 466711.72 222993.08 58560 -1 1674
1676 0 466897.12 222875.98 58400 -1 1675
1677 0 466992.22 222793.53 58280 -1 1676
1678 0 467140.5 222704.31 58200 -1 1677
1679 0 467196.5 222695.5 58160 -1 1678
1680 0 467252.9 222686.73 58120 -1 1679
1681 0 467366.03 222491.02 58040 -1 1680
1682 0 467376.5 222337.47 57960 -1 1681
1683 0 467363 222268.06 57880 -1 1682
1684 0 467389.2 222216.81 57760 -1 1683
1685 0 467389 222157 57680 -1 1684
1686 0 467389.12 222126.6 57640 -1 1685
1687 0 467421.06 222037.78 57480 -1 1686
1688 0 467483.6 221950.53 57400 -1 1687
1689 0 467532.2 221872.73 57280 -1 1688
1690 0 467562.25 221836.73 57160 -1 1689
1691 0 467602.44 221783.72 57040 -1 1690
1692 0 467606 221752.5 57000 -1 1691
1693 0 467610 221720.72 56960 -1 1692
1694 0 467640.2 221675.97 56840 -1 1693
1695 0 467794.3 221616.92 56720 -1 1694
1696 0 467850.34 221612.67 56680 -1 1695
1697 0 467962.88 221603.7 56600 -1 1696
1698 0 468028 221612.5 56560 -1 1697
1699 0 468093.16 221621.2 56520 -1 1698
1700 0 468213.56 221601.22 56400 -1 1699
1701 0 468326 221625.67 56320 -1 1700
1702 0 468382.25 221637.72 56280 -1 1701
1703 0 468365.88 221638.55 56240 -1 1702
1704 0 468460.2 221593.98 56200 -1 1703
1705 0 468522 221552.67 56120 -1 1704
1706 0 468553 221532.5 56080 -1 1705
1707 0 468583.7 221512.5 56040 -1 1706
1708 0 468678.56 221474.33 55960 -1 1707
1709 0 468745 221486 55920 -1 1708
1710 0 468769 221482 55880 -1 1709
1711 0 468821 221494 55840 -1 1710
1712 0 468821 221430 55800 -1 1711
1713 0 462639.66 231306 64960 -1 1590
1714 0 463506.7 243461.12 72440 -1 928
1715 0 462978.8 243637.11 72440 -1 1714
1716 0 462611.06 243748.64 72360 -1 1715
1717 0 462336.5 243867.69 72320 -1 1716
1718 0 462078.12 243910.19 72240 -1 1717
1719 0 462033.34 243946 72160 -1 1718
1720 0 462010.88 243963.9 72120 -1 1719
1721 0 461870.3 244025.27 72000 -1 1720
1722 0 461810.22 244059.75 71920 -1 1721
1723 0 461830.25 244063.75 71800 -1 1722
1724 0 461836.97 244064.89 71760 -1 1723
1725 0 461803.25 244068.75 71640 -1 1724
1726 0 461792.5 244069.5 71600 -1 1725
1727 0 461822.2 244030.58 71480 -1 1726
1728 0 461875.28 244031.69 71400 -1 1727
1729 0 461590.3 243986.8 71400 -1 1728
1730 0 461560.7 243967.53 71360 -1 1729
1731 0 461555.03 243999.53 71320 -1 1730
1732 0 461580.25 244043.5 72280 -1 1718
1733 0 461628.7 244039.27 72480 -1 1732
1734 0 461623.12 244041.16 72600 -1 1733
1735 0 464866.88 245556.3 70480 -1 918
1736 0 465202.84 245220.2 70480 -1 1735
1737 0 466530.8 245139.9 70480 -1 1736
1738 0 466581.5 245136 70520 -1 1737
1739 0 466682.66 245128 70600 -1 1738
1740 0 466048.56 245155.75 70600 -1 1739
1741 0 466056.44 245136.69 70680 -1 1740
1742 0 466733.03 245124.42 70640 -1 1739
1743 0 466877.2 245120.8 70360 -1 1737
1744 0 466992.5 245114.5 70320 -1 1743
1745 0 467107.56 245108.1 70280 -1 1744
1746 0 467024.97 245018.08 70160 -1 1745
1747 0 467124.4 244949.25 70000 -1 1746
1748 0 467137.12 244924.22 69840 -1 1747
1749 0 467227.5 244869.69 69720 -1 1748
1750 0 467388.7 244887.06 69600 -1 1749
1751 0 467459.66 244875.67 69520 -1 1750
1752 0 467494.9 244870.22 69480 -1 1751
1753 0 467558 244858 69440 -1 1752
1754 0 467684.25 244833.67 69360 -1 1753
1755 0 467946 244876.22 69240 -1 1754
1756 0 468144.7 244823.86 69160 -1 1755
1757 0 468296.38 244767.77 69080 -1 1756
1758 0 468328.25 244760.69 69040 -1 1757
1759 0 468328.53 244790.38 69000 -1 1758
1760 0 468546.2 244714.8 68920 -1 1759
1761 0 468642 244670.5 68880 -1 1760
1762 0 468737.97 244626.42 68840 -1 1761
1763 0 468977 244501.33 68800 -1 1762
1764 0 469122.62 244416.38 68720 -1 1763
1765 0 469277.44 244393.69 68640 -1 1764
1766 0 469296 244402 68600 -1 1765
1767 0 469353.06 244425.72 68480 -1 1766
1768 0 469456.38 244492.55 68360 -1 1767
1769 0 469639.5 244536.56 68320 -1 1768
1770 0 469951.5 244152.64 68680 -1 1765
1771 0 470156.28 244034.45 68800 -1 1770
1772 0 470411.34 243860.67 68880 -1 1771
1773 0 470538.8 243774.17 68920 -1 1772
1774 0 471081.12 243517.95 68960 -1 1773
1775 0 471769.94 243213.97 69080 -1 1774
1776 0 471774.5 243220 69200 -1 1775
1777 0 471775.5 243221.69 69240 -1 1776
1778 0 471927.8 243035.44 69400 -1 1777
1779 0 471962.44 243002.05 69520 -1 1778
1780 0 471984.28 242935.55 69640 -1 1779
1781 0 471960.44 242911 69680 -1 1780
1782 0 471555 243241.8 69280 -1 1777
1783 0 471210 243114.25 69320 -1 1782
1784 0 471113.44 242968.9 69440 -1 1783
1785 0 471111 242933 69480 -1 1784
1786 0 471108.75 242896.86 69520 -1 1785
1787 0 471154.06 242886.14 69760 -1 1786
1788 0 471144.5 242882.5 69800 -1 1787
1789 0 471168.9 242874.47 69880 -1 1788
1790 0 471159.94 242863.31 69920 -1 1789
1791 0 471901.5 243203.88 68920 -1 1775
1792 0 471979.84 243205.69 68680 -1 1791
1793 0 471963.78 243080.73 68560 -1 1792
1794 0 472027.28 242980.6 68480 -1 1793
1795 0 472042.8 242940.25 68360 -1 1794
1796 0 472006.34 242890.33 68320 -1 1795
1797 0 471933.34 242790.89 68240 -1 1796
1798 0 471955 242699.94 68120 -1 1797
1799 0 471931.66 242618 68040 -1 1798
1800 0 471919.8 242577.34 68000 -1 1799
1801 0 471923.5 242526.22 67920 -1 1800
1802 0 471897.62 242494.42 67800 -1 1801
1803 0 471974.25 242467.53 67640 -1 1802
1804 0 472085.72 242467.25 67480 -1 1803
1805 0 472136.2 242481.58 67320 -1 1804
1806 0 471979.2 242479.55 67160 -1 1805
1807 0 471742.6 242486.8 67000 -1 1806
1808 0 471579.5 242511.2 66920 -1 1807
1809 0 471404.97 242534.88 66840 -1 1808
1810 0 471101.28 242464.89 66760 -1 1809
1811 0 470966.94 242283.66 66680 -1 1810
1812 0 470916.44 242137.4 66600 -1 1811
1813 0 470910.56 242066.08 66480 -1 1812
1814 0 470843.62 242023.75 66320 -1 1813
1815 0 470647.75 241990.16 66160 -1 1814
1816 0 470547.12 241867.88 66080 -1 1815
1817 0 470533.62 241767.61 65960 -1 1816
1818 0 470445.06 241633.73 65880 -1 1817
1819 0 470430.62 241553.36 65840 -1 1818
1820 0 470421.25 241431.67 65760 -1 1819
1821 0 470391.34 241346.31 65640 -1 1820
1822 0 470417.5 241276.5 65600 -1 1821
1823 0 470444.4 241206.8 65560 -1 1822
1824 0 470328.06 241188.23 65480 -1 1823
1825 0 470277.6 241117.77 65400 -1 1824
1826 0 470182.88 241006.34 65320 -1 1825
1827 0 470110.47 240825.22 65240 -1 1826
1828 0 470017.8 240701.66 65160 -1 1827
1829 0 469985.8 240651.4 65040 -1 1828
1830 0 469921.34 240585.62 64920 -1 1829
1831 0 469893.9 240524.83 64800 -1 1830
1832 0 469981.7 240453.34 64640 -1 1831
1833 0 470170.03 240374.6 64520 -1 1832
1834 0 470290.2 240312.83 64400 -1 1833
1835 0 470354.5 240250.95 64240 -1 1834
1836 0 470276.5 240138.78 64080 -1 1835
1837 0 469988.7 240067.44 63920 -1 1836
1838 0 469854.34 240045 63840 -1 1837
1839 0 469787.38 240034.48 63800 -1 1838
1840 0 469615.47 240031.03 63760 -1 1839
1841 0 469429.94 239971.08 63680 -1 1840
1842 0 469352.3 239916.7 63560 -1 1841
1843 0 469245.06 239869.6 63480 -1 1842
1844 0 469149.8 239792.75 63360 -1 1843
1845 0 468972.44 239788.38 63240 -1 1844
1846 0 468866.7 239767.17 63160 -1 1845
1847 0 468762.34 239763 63080 -1 1846
1848 0 468709.94 239760.73 63040 -1 1847
1849 0 468590.25 239695 62920 -1 1848
1850 0 468511.5 239608.6 62800 -1 1849
1851 0 468402.03 239535.92 62680 -1 1850
1852 0 468255.62 239499.52 62560 -1 1851
1853 0 468050.44 239435.12 62400 -1 1852
1854 0 467916.72 239328.45 62280 -1 1853
1855 0 467806.28 239251.8 62160 -1 1854
1856 0 467700.44 239119.05 62040 -1 1855
1857 0 467575.56 238957.02 61920 -1 1856
1858 0 467413.34 238831.53 61840 -1 1857
1859 0 467328.66 238763.23 61680 -1 1858
1860 0 467329.3 238680.73 61520 -1 1859
1861 0 467256.6 238625.45 61360 -1 1860
1862 0 467250.47 238480.4 61200 -1 1861
1863 0 467282.7 238428.38 61040 -1 1862
1864 0 467288.3 238290.86 60880 -1 1863
1865 0 467337.88 238171.92 60720 -1 1864
1866 0 467338.62 238021.58 60560 -1 1865
1867 0 467329.38 237886.78 60400 -1 1866
1868 0 467325.44 237805 60240 -1 1867
1869 0 467355.38 237674.83 60080 -1 1868
1870 0 467330.4 237556.98 59920 -1 1869
1871 0 467329.5 237550.25 59880 -1 1870
1872 0 467327.75 237529.56 59760 -1 1871
1873 0 467380.44 237498.7 59680 -1 1872
1874 0 467366.28 237509.25 59520 -1 1873
1875 0 467357.53 237522.61 59480 -1 1874
1876 0 467254.56 237375.84 59360 -1 1875
1877 0 467275.47 237402.05 59320 -1 1876
1878 0 461024.03 248487.61 68680 -1 908
1879 0 461136.7 248103.05 68680 -1 1878
1880 0 461251.47 248005.2 68520 -1 1879
1881 0 461305.75 247964.12 68320 -1 1880
1882 0 461303.38 248005.31 68200 -1 1881
1883 0 461333.66 247998.33 68160 -1 1882
1884 0 461395.25 247985.27 68080 -1 1883
1885 0 461554.6 247942.52 67960 -1 1884
1886 0 461747.8 247883.16 67840 -1 1885
1887 0 461971.78 247844.03 67720 -1 1886
1888 0 462324.12 247761.25 67600 -1 1887
1889 0 462604.75 247725.2 67520 -1 1888
1890 0 462796.06 247693.55 67440 -1 1889
1891 0 462997.94 247658.8 67360 -1 1890
1892 0 463274.7 247659.06 67280 -1 1891
1893 0 463478 247682.02 67240 -1 1892
1894 0 464030 247694.1 67200 -1 1893
1895 0 464808.06 247616.84 67240 -1 1894
1896 0 465743.1 247706.2 67280 -1 1895
1897 0 467439.5 247499.83 67320 -1 1896
1898 0 467549.62 247501.34 67400 -1 1897
1899 0 467543.9 247488.44 67440 -1 1898
1900 0 466970.56 247633.78 67240 -1 1896
1901 0 467940.3 247356.69 67200 -1 1900
1902 0 468493.06 246746.02 67160 -1 1901
1903 0 469294.44 246426.78 67200 -1 1902
1904 0 469754.75 246280.92 67240 -1 1903
1905 0 470191.8 246485 67080 -1 1904
1906 0 470301.06 246535.89 67040 -1 1905
1907 0 470279 246587.5 67000 -1 1906
1908 0 470257.3 246638.64 66960 -1 1907
1909 0 470146.06 246762.12 66880 -1 1908
1910 0 470776.75 246236.98 66880 -1 1907
1911 0 469869.44 246338.89 67400 -1 1904
1912 0 469888 246375.03 67440 -1 1911
1913 0 469962.25 246423.9 67520 -1 1912
1914 0 470143.75 246481 67560 -1 1913
1915 0 470143.4 246312.44 67600 -1 1914
1916 0 468562.66 246713.23 67120 -1 1902
1917 0 468608.3 246682.47 66960 -1 1916
1918 0 468264.94 246745.62 66920 -1 1917
1919 0 468168.16 246733.7 66800 -1 1918
1920 0 467957.28 246625.81 66680 -1 1919
1921 0 467896.4 246512.1 66600 -1 1920
1922 0 467802.62 246475.72 66560 -1 1921
1923 0 467524.38 246428.97 66520 -1 1922
1924 0 467269.38 246415.56 66480 -1 1923
1925 0 467164.25 246416.05 66440 -1 1924
1926 0 467020.1 246401.64 66360 -1 1925
1927 0 466647.94 246260.69 66320 -1 1926
1928 0 466437.8 246192.33 66240 -1 1927
1929 0 466384.72 246136.98 66200 -1 1928
1930 0 466320.78 246042.67 66160 -1 1929
1931 0 466250.3 245883.12 66080 -1 1930
1932 0 466158.1 245747.11 66000 -1 1931
1933 0 466042.5 245669.61 65920 -1 1932
1934 0 465845.25 245585.88 65840 -1 1933
1935 0 465733.7 245552.33 65760 -1 1934
1936 0 465620.75 245500.9 65680 -1 1935
1937 0 465534.8 245456.67 65600 -1 1936
1938 0 465439.25 245347.11 65480 -1 1937
1939 0 465383.7 245228.31 65360 -1 1938
1940 0 465281.12 244927.53 65280 -1 1939
1941 0 465156.12 244771.81 65240 -1 1940
1942 0 465109.4 244679.2 65160 -1 1941
1943 0 464983.1 244496.08 65120 -1 1942
1944 0 464815.3 244375.19 65040 -1 1943
1945 0 464797.6 244294.3 64960 -1 1944
1946 0 464765.2 244193.33 64920 -1 1945
1947 0 464840.7 244076.44 64880 -1 1946
1948 0 465007.38 243913.77 64840 -1 1947
1949 0 465187.44 243804.75 64720 -1 1948
1950 0 465336.88 243661.94 64640 -1 1949
1951 0 465597.75 243488.83 64560 -1 1950
1952 0 465745.88 243429.06 64520 -1 1951
1953 0 465962.5 243293.02 64480 -1 1952
1954 0 466156.9 243195.9 64440 -1 1953
1955 0 466441.12 243032.06 64400 -1 1954
1956 0 466613.84 242896.52 64360 -1 1955
1957 0 466738.6 242835.6 64280 -1 1956
1958 0 466781 242793 64240 -1 1957
1959 0 466822.88 242749.62 64200 -1 1958
1960 0 466905.88 242652.23 64080 -1 1959
1961 0 467151.84 242528.8 64040 -1 1960
1962 0 467244.12 242507.75 63960 -1 1961
1963 0 467406.2 242504.73 63880 -1 1962
1964 0 467395.4 242519.56 63800 -1 1963
1965 0 467401.62 242493.62 63680 -1 1964
1966 0 467408.62 242494.6 63640 -1 1965
1967 0 467485.66 242508.33 63560 -1 1966
1968 0 467523.56 242515.17 63520 -1 1967
1969 0 467787.8 242629.14 63440 -1 1968
1970 0 467889 242696.5 63400 -1 1969
1971 0 467989.9 242764.42 63360 -1 1970
1972 0 468125.06 242875.5 63320 -1 1971
1973 0 468235.75 242966.14 63240 -1 1972
1974 0 468349.94 243076.8 63120 -1 1973
1975 0 468372.72 243113.69 63040 -1 1974
1976 0 468364.06 243024.9 63000 -1 1975
1977 0 469418.72 243110.3 63000 -1 1976
1978 0 469493.28 243114.05 62880 -1 1977
1979 0 469553.72 243098.34 62800 -1 1978
1980 0 468226.6 244061.06 63240 -1 1974
1981 0 468381.5 244058 63280 -1 1980
1982 0 468535.5 244054.81 63320 -1 1981
1983 0 468653.8 243972.95 63480 -1 1982
1984 0 468959.78 244000.9 63640 -1 1983
1985 0 469380.03 243865.81 63840 -1 1984
1986 0 469611.88 243919.69 63960 -1 1985
1987 0 469718.56 244098.78 63960 -1 1986
1988 0 469718.56 244098.78 63920 -1 1987
1989 0 469693 243932.78 64000 -1 1986
1990 0 469748.75 243945.5 64040 -1 1989
1991 0 469915.88 243982.83 64160 -1 1990
1992 0 470049.06 244120.4 64320 -1 1991
1993 0 470087.34 244250.33 64360 -1 1992
1994 0 470163.5 244511.06 64440 -1 1993
1995 0 470121 244523 64520 -1 1994
1996 0 470078.5 244535.03 64600 -1 1995
1997 0 469882.06 244402.28 64640 -1 1996
1998 0 470234.5 244713 64360 -1 1994
1999 0 470305.2 244914.77 64280 -1 1998
2000 0 470299 244942 64240 -1 1999
2001 0 469631.03 245461.03 64240 -1 2000
2002 0 469523.56 245481.56 64240 -1 2001
2003 0 470293.4 244968.6 64200 -1 2000
2004 0 470281.66 245022.33 64120 -1 2003
2005 0 470276 245048.98 64080 -1 2004
2006 0 470264 245051 64000 -1 2005
2007 0 470251.94 245052.66 63920 -1 2006
2008 0 470122.5 245126.25 63880 -1 2007
2009 0 470400.16 244811.1 63760 -1 2008
2010 0 470215.62 244828.6 63680 -1 2009
2011 0 469734.38 245345.8 63760 -1 2008
2012 0 469526.7 245414.9 63680 -1 2011
2013 0 469582.94 245391.38 63640 -1 2012
2014 0 460831.4 248856.14 68680 -1 1878
2015 0 460725.16 248997.34 68480 -1 2014
2016 0 460892.34 249112.95 68200 -1 2015
2017 0 461009.78 249164.95 68040 -1 2016
2018 0 461088.75 249221.58 67920 -1 2017
2019 0 461106.34 249258 67880 -1 2018
2020 0 461141.38 249329.58 67800 -1 2019
2021 0 461175.88 249420.75 67720 -1 2020
2022 0 460931.84 248919.28 67720 -1 2021
2023 0 461113.3 248793.88 67640 -1 2022
2024 0 461104.16 248782.28 67600 -1 2023
2025 0 461388.3 249506.73 67640 -1 2021
2026 0 461624.38 249581.73 67520 -1 2025
2027 0 461811.3 249615.78 67440 -1 2026
2028 0 462041.44 249622.6 67320 -1 2027
2029 0 462771.9 249407.53 67320 -1 2028
2030 0 462822.97 249358.48 67400 -1 2029
2031 0 462839.8 249372.38 67440 -1 2030
2032 0 462825.66 249408.72 67480 -1 2031
2033 0 462791.25 249435.03 67520 -1 2032
2034 0 462153.62 249588.03 67280 -1 2028
2035 0 462165.5 249608 67240 -1 2034
2036 0 462200 249668 67120 -1 2035
2037 0 462222.7 249707.73 67040 -1 2036
2038 0 462220.2 249757.89 67000 -1 2037
2039 0 462271.9 249983.8 66880 -1 2038
2040 0 462314.34 250085.88 66840 -1 2039
2041 0 462289.38 250203.8 66800 -1 2040
2042 0 462276.84 250295.31 66720 -1 2041
2043 0 462371.12 250414.55 66640 -1 2042
2044 0 462321.5 250408 66600 -1 2043
2045 0 462440.3 250550.03 66560 -1 2044
2046 0 462517.7 250642.9 66480 -1 2045
2047 0 462588.12 250736.14 66440 -1 2046
2048 0 462605.12 250839.33 66400 -1 2047
2049 0 462669.9 250959.44 66360 -1 2048
2050 0 462744.44 251086.38 66320 -1 2049
2051 0 462791.1 251142.5 66280 -1 2050
2052 0 462815.34 251192.25 66240 -1 2051
2053 0 462848.97 251295.81 66160 -1 2052
2054 0 462877.75 251387.88 66080 -1 2053
2055 0 462883.5 251425.5 66040 -1 2054
2056 0 462888.62 251462.72 66000 -1 2055
2057 0 462894.2 251528.66 65960 -1 2056
2058 0 462885.56 251643.5 65880 -1 2057
2059 0 462823.56 251750.58 65800 -1 2058
2060 0 462805.56 251816.23 65720 -1 2059
2061 0 462778.25 251903.11 65640 -1 2060
2062 0 462772.38 252034.98 65560 -1 2061
2063 0 462749.16 252151.34 65480 -1 2062
2064 0 462728.03 252193.11 65440 -1 2063
2065 0 462710.12 252281.16 65360 -1 2064
2066 0 462703.2 252362.02 65280 -1 2065
2067 0 462693.62 252432.88 65200 -1 2066
2068 0 462697.03 252483.12 65160 -1 2067
2069 0 462660.25 252572.56 65080 -1 2068
2070 0 462601.38 252624.28 65000 -1 2069
2071 0 462531.25 252680.11 64920 -1 2070
2072 0 462519.84 252720.64 64800 -1 2071
2073 0 462532.28 252769.33 64640 -1 2072
2074 0 462727.8 252728.06 64520 -1 2073
2075 0 462775.88 252729.12 64480 -1 2074
2076 0 462786.8 252798.56 64440 -1 2075
2077 0 462841.16 252792.36 64360 -1 2076
2078 0 462926.56 252797.94 64280 -1 2077
2079 0 462989.12 252803.22 64160 -1 2078
2080 0 463023.06 252796.23 64120 -1 2079
2081 0 463017.94 252831.05 64040 -1 2080
2082 0 462969.34 252880.47 63960 -1 2081
2083 0 462876.06 252952.9 63880 -1 2082
2084 0 462895.5 253147 63840 -1 2083
2085 0 463005.94 253696.31 63840 -1 2084
2086 0 463104.8 253856.19 63880 -1 2085
2087 0 463192.38 253911.42 63920 -1 2086
2088 0 463147.28 253899.69 63960 -1 2087
2089 0 462915.47 253340.7 63800 -1 2084
2090 0 463090.94 253515.73 63760 -1 2089
2091 0 464278.28 253650.95 63760 -1 2090
2092 0 464606.7 253476.95 63840 -1 2091
2093 0 463074.88 253532.66 63720 -1 2090
2094 0 463131 253463.75 63560 -1 2093
2095 0 463147 253408.67 63520 -1 2094
2096 0 463179.12 253298.48 63440 -1 2095
2097 0 463015.06 253214.8 63320 -1 2096
2098 0 462828.62 253075.83 63160 -1 2097
2099 0 462755.12 252907.2 63040 -1 2098
2100 0 462708.94 252598.78 63000 -1 2099
2101 0 462688.3 252533.69 62960 -1 2100
2102 0 462572.3 252468.92 62920 -1 2101
2103 0 462488.25 252378.7 62840 -1 2102
2104 0 462450.3 252353.02 62800 -1 2103
2105 0 462403.62 252252.16 62760 -1 2104
2106 0 462347.56 252210.77 62720 -1 2105
2107 0 462301.38 252155.73 62680 -1 2106
2108 0 462305.38 252033.56 62560 -1 2107
2109 0 462338.44 251997.23 62480 -1 2108
2110 0 462420.47 251805.88 62360 -1 2109
2111 0 462401.62 251685.69 62280 -1 2110
2112 0 462379.7 251645.97 62240 -1 2111
2113 0 462353.44 251573.28 62120 -1 2112
2114 0 462387.38 251548.39 62080 -1 2113
2115 0 462395.6 251510.25 62040 -1 2114
2116 0 462539.7 251456.84 61960 -1 2115
2117 0 465365.47 255672.78 69720 -1 889
2118 0 465713.88 255202.66 69760 -1 2117
2119 0 465864.16 254906.03 69800 -1 2118
2120 0 466489.12 254224.56 69840 -1 2119
2121 0 466568.8 254150.3 69960 -1 2120
2122 0 466675.28 254050.58 70120 -1 2121
2123 0 466754.53 253976.5 70240 -1 2122
2124 0 466907.5 253542.4 70400 -1 2123
2125 0 467204.06 253214.08 70440 -1 2124
2126 0 467339.6 253061.52 70280 -1 2125
2127 0 467343.1 253074.94 70240 -1 2126
2128 0 467341.5 253070.55 70200 -1 2127
2129 0 467260.4 253156.92 70520 -1 2125
2130 0 467284.22 253070.78 70640 -1 2129
2131 0 467319.2 253007.31 70720 -1 2130
2132 0 467325.2 252973.97 70840 -1 2131
2133 0 467339.47 252905.77 70920 -1 2132
2134 0 467428.06 252791.81 71080 -1 2133
2135 0 467460.94 252730.86 71240 -1 2134
2136 0 467459 252717.5 71280 -1 2135
2137 0 467452.84 252676.75 71400 -1 2136
2138 0 467477.3 252599.69 71560 -1 2137
2139 0 467466 252632 71600 -1 2138
2140 0 467486.34 252585.67 71640 -1 2139
2141 0 467527.25 252492.72 71720 -1 2140
2142 0 467562.25 252398.5 71840 -1 2141
2143 0 467574.3 252366.62 71880 -1 2142
2144 0 467715.34 252294.33 71960 -1 2143
2145 0 466937.03 252279.75 71960 -1 2144
2146 0 466810.12 252321.81 71960 -1 2145
2147 0 466799.12 252232.4 72080 -1 2146
2148 0 467785.5 252258.19 72000 -1 2144
2149 0 467829.4 252231.44 72120 -1 2148
2150 0 467880 252158.72 72280 -1 2149
2151 0 467903 252139.75 72320 -1 2150
2152 0 467971.84 252082.33 72440 -1 2151
2153 0 468043.56 252076.78 72600 -1 2152
2154 0 468144.34 251981.22 72880 -1 2153
2155 0 468196.5 251903 73000 -1 2154
2156 0 468213.56 251876.7 73040 -1 2155
2157 0 468215.7 251876.19 73080 -1 2156
2158 0 468354.84 251673.72 73200 -1 2157
2159 0 468454.2 251593.27 73320 -1 2158
2160 0 468530.16 251476.92 73360 -1 2159
2161 0 468591.06 250845.58 73400 -1 2160
2162 0 468745 250660.05 73320 -1 2161
2163 0 468872.97 250382.55 73240 -1 2162
2164 0 468954.38 249807.77 73200 -1 2163
2165 0 468878.44 249516.56 73240 -1 2164
2166 0 468760.06 249401.08 73280 -1 2165
2167 0 468715.56 249342.03 73320 -1 2166
2168 0 468622.12 249228.97 73400 -1 2167
2169 0 468556.53 248993.69 73480 -1 2168
2170 0 468532.62 248919.56 73600 -1 2169
2171 0 468528.88 248787.48 73760 -1 2170
2172 0 468543.88 248682.89 73880 -1 2171
2173 0 468568.72 248601.38 74000 -1 2172
2174 0 468583.94 248543.17 74120 -1 2173
2175 0 468547.9 248459.39 74240 -1 2174
2176 0 468503.62 248353.22 74360 -1 2175
2177 0 468428.4 248216.33 74440 -1 2176
2178 0 468333.25 247983.52 74480 -1 2177
2179 0 468102.34 247747.28 74560 -1 2178
2180 0 468096.5 247693.5 74600 -1 2179
2181 0 468091.1 247639.69 74640 -1 2180
2182 0 468155.66 247526 74720 -1 2181
2183 0 468188 247469.03 74760 -1 2182
2184 0 468215.5 247400 74800 -1 2183
2185 0 468243.2 247330.52 74840 -1 2184
2186 0 468228.62 247259.88 74920 -1 2185
2187 0 468229 247260 75040 -1 2186
2188 0 468228.62 247259.88 75080 -1 2187
2189 0 468229 247260 75120 -1 2188
2190 0 468228.62 247259.88 75280 -1 2189
2191 0 468231 247242.5 75320 -1 2190
2192 0 468232.6 247224.8 75360 -1 2191
2193 0 468238.3 247172.4 75480 -1 2192
2194 0 468287.56 247156.81 75640 -1 2193
2195 0 468353.06 247143.75 75800 -1 2194
2196 0 468349.8 247193.25 75960 -1 2195
2197 0 468330.22 247231.9 76120 -1 2196
2198 0 468253.03 247309.83 76200 -1 2197
2199 0 468216.47 247313.03 76280 -1 2198
2200 0 468195.3 247297.97 76360 -1 2199
2201 0 468217.94 247344.28 76400 -1 2200
2202 0 468027.62 247663.67 74520 -1 2179
2203 0 467986.7 247563.61 74400 -1 2202
2204 0 467996.8 247634.11 74320 -1 2203
2205 0 468003.94 247661.8 74240 -1 2204
2206 0 468513.56 251528.83 73440 -1 2160
2207 0 468525.3 251528.98 73600 -1 2206
2208 0 468559.7 251512.75 73680 -1 2207
2209 0 468647.62 251491.42 73720 -1 2208
2210 0 465883.03 264278.94 69320 -1 689
2211 0 465884.97 264280.88 69480 -1 2210
2212 0 465868 264383.25 69640 -1 2211
2213 0 465756 264485 69680 -1 2212
2214 0 465780 264581 69760 -1 2213
2215 0 465820 264549 69800 -1 2214
2216 0 465844 264493 69840 -1 2215
2217 0 465788 264597 69880 -1 2216
2218 0 465772 264605 69920 -1 2217
2219 0 465062.7 267041.62 67640 -1 526
2220 0 465285.5 267074.38 67560 -1 2219
2221 0 465356.16 267094.1 67520 -1 2220
