# Supplementary material for: Connectomics Analysis Reveals First-, Second-, and Third-Order Thermosensory and Hygrosensory Neurons in the Adult Drosophila Brain
Source: Curr Biol. 2020 Aug 17;30(16):3167–3182.e4. doi: 10.1016/j.cub.2020.06.028 (PMC7443704; doi:10.1016/j.cub.2020.06.028)
Supplement: Data S1. Skeletons and Meshes, Related to STAR Methods — marin2020-skeletons contains files describing the morphology of each neuron in this study (in FAFB14 space, .swc format). glomeruli_meshes contains the glomerular meshes (in FAFB14 space, .stl format). neuropil_meshes contains the glomerular meshes (in FAFB14 space, .stl format). [file mmc5.zip › VP_SI/marin2020-skeletons/9610756.swc]

# SWC format file
# based on specifications at http://www.neuronland.org/NLMorphologyConverter/MorphologyFormats/SWC/Spec.html
# Created by nat::write.neuron.swc
# PointNo Label X Y Z Radius Parent 
1 0 578167 279513.06 73240 -1 -1
2 0 578151 279401.06 73440 -1 1
3 0 578199 279089.06 73640 -1 2
4 0 578207 278969.06 73680 -1 3
5 0 578207 278697.2 73760 -1 4
6 0 577783 277985.12 73640 -1 5
7 0 577183 277529.12 73560 -1 6
8 0 576831 276465.03 73600 -1 7
9 0 576875 275361.03 73560 -1 8
10 0 577007 274989.03 73440 -1 9
11 0 577119 274685.06 73240 -1 10
12 0 577287 274493.03 73120 -1 11
13 0 577551 274277.03 73000 -1 12
14 0 577703 274141.03 73040 -1 13
15 0 577759 274009.03 72960 -1 14
16 0 577751 274045.03 73120 -1 14
17 0 577879 273913.03 73200 -1 16
18 0 578215 273737.03 73360 -1 17
19 0 578135 273393.03 73480 -1 18
20 0 578063 273169.06 73640 -1 19
21 0 578003 273073.06 73800 -1 20
22 0 577963 272741.06 73960 -1 21
23 0 577939 272489.06 74120 -1 22
24 0 577911 272205.03 74280 -1 23
25 0 578063 271993.03 74360 -1 24
26 0 578239 271781.06 74480 -1 25
27 0 578443 271737.03 74680 -1 26
28 0 578599 271569.03 74800 -1 27
29 0 579099 271305.03 74760 -1 28
30 0 579163 271321.03 74640 -1 29
31 0 579359 271313.03 74520 -1 30
32 0 579503 271265.03 74360 -1 31
33 0 579639 271497.03 74280 -1 32
34 0 579919 271661.03 74160 -1 33
35 0 580519 271701.03 74040 -1 34
36 0 581123 271669.03 73960 -1 35
37 0 581411 271817.06 73840 -1 36
38 0 581625 271841 73800 -1 37
39 0 581839 271865.03 73760 -1 38
40 0 582011 271821.03 73640 -1 39
41 0 582127 272025.03 73840 -1 38
42 0 582219 272053.03 74040 -1 41
43 0 582343 271985.03 74160 -1 42
44 0 582427 272041.03 74320 -1 43
45 0 582463 272089.03 74440 -1 44
46 0 582463 272193.03 74600 -1 45
47 0 578571 271449.03 74920 -1 28
48 0 578623 271321.03 75080 -1 47
49 0 578599 271065.03 75160 -1 48
50 0 578543 271065.06 75240 -1 49
51 0 578571 270997.06 75400 -1 50
52 0 578555 270773.06 75520 -1 51
53 0 578644 270719 75560 -1 52
54 0 578911 270557.06 75680 -1 53
55 0 579147 270173.06 75800 -1 54
56 0 579283 270053.1 75880 -1 55
57 0 579635 269701.1 76040 -1 56
58 0 580299 269245.12 75920 -1 57
59 0 580551 269149.03 76040 -1 58
60 0 578215 278689.12 73880 -1 5
61 0 578551 278649.06 73920 -1 60
62 0 578903 278585.12 74000 -1 61
63 0 579191 278577.06 74160 -1 62
64 0 579431 278537.06 74360 -1 63
65 0 579591 278481.06 74520 -1 64
66 0 579383 278737.06 74560 -1 65
67 0 579311 278841.06 74680 -1 66
68 0 580119 278281.12 74680 -1 65
69 0 580383 278129.12 74760 -1 68
70 0 580711 277881.06 74920 -1 69
71 0 580919 277713.06 75080 -1 70
72 0 581335 277577.12 75160 -1 71
73 0 581441.7 277497 75400 -1 72
74 0 581495 277457.22 75520 -1 73
75 0 581671 277385.06 75680 -1 74
76 0 581975 277377.06 75840 -1 75
77 0 581975 277465.06 76000 -1 76
78 0 582055 277353.06 76160 -1 77
79 0 582175 277481.06 76320 -1 78
80 0 582519 277529.06 76520 -1 79
81 0 582711 277521.03 76720 -1 80
82 0 582855 277625.03 76880 -1 81
83 0 582915 277817.03 77000 -1 82
84 0 582947 277941.03 77120 -1 83
85 0 583111 278133.03 77320 -1 84
86 0 583347 278285.03 77440 -1 85
87 0 583843 278777.06 77520 -1 86
88 0 583851 278745.03 77600 -1 87
89 0 583807 278781.03 77880 -1 88
90 0 583943 278905.03 78000 -1 89
91 0 584139 278973.06 77480 -1 87
92 0 584607 279477.03 77520 -1 91
93 0 584795 279877.03 77720 -1 92
94 0 585179 280409.03 77760 -1 93
95 0 585311 280509.06 77880 -1 94
96 0 585471 280517.06 77920 -1 95
97 0 586559 280789.06 77960 -1 96
98 0 586863 280757.12 78120 -1 97
99 0 586975 280693.12 78280 -1 98
100 0 587415 280845.06 78360 -1 99
101 0 587647 280869.06 78480 -1 100
102 0 587095 280877.06 77920 -1 97
103 0 587351 280949.06 77760 -1 102
104 0 587503 281045.06 77560 -1 103
105 0 587631 281213.06 77440 -1 104
106 0 587703 281173.06 77320 -1 105
107 0 588071 281093.06 77280 -1 106
108 0 588375 281109.06 77120 -1 107
109 0 588631 280981.06 76960 -1 108
110 0 588631 280869.06 76840 -1 109
111 0 588695 280837.06 76720 -1 110
112 0 588487 280637.06 76600 -1 111
113 0 588339 280557.03 76480 -1 112
114 0 588055 280581.03 76320 -1 113
115 0 582319 278049.06 75800 -1 76
116 0 582423 278225.06 75640 -1 115
117 0 582735 278609.06 75520 -1 116
118 0 582875 278717.03 75360 -1 117
119 0 582927 278773.03 75200 -1 118
120 0 582979 278845.03 75040 -1 119
121 0 583407 278889.1 74920 -1 120
122 0 583539 278897.1 74880 -1 121
123 0 583399 278865.1 74840 -1 122
124 0 583051 279037.06 74800 -1 123
125 0 582971 279265.06 74640 -1 124
126 0 582923 279337.06 74440 -1 125
127 0 582939 279173.06 74200 -1 126
128 0 582963 279209.06 74120 -1 127
129 0 583011 279281.06 73960 -1 128
130 0 584347 279177.06 74880 -1 122
131 0 584503 279281.06 74840 -1 130
132 0 584731 279241.03 74680 -1 131
133 0 584975 279257.03 74480 -1 132
134 0 585135 279277.03 74360 -1 133
135 0 585447 279373.03 74200 -1 134
136 0 585571 279569.06 74080 -1 135
137 0 585823 279621.06 73920 -1 136
138 0 586143 279445.06 74000 -1 137
139 0 586367 279509.1 73880 -1 138
140 0 586615 279517.03 73760 -1 139
141 0 586943 279649.03 73600 -1 140
142 0 587147 279929.03 73440 -1 141
143 0 587271 280105.03 73280 -1 142
144 0 587411 280193.03 73120 -1 143
145 0 587559 280197.03 72960 -1 144
146 0 587767 280301.03 72800 -1 145
147 0 587899 280409.03 72640 -1 146
148 0 588127 280633.03 72480 -1 147
149 0 588187 280657.03 72280 -1 148
150 0 588243 280737.03 72120 -1 149
151 0 588391 281093.03 71960 -1 150
152 0 588711 281321.06 71800 -1 151
153 0 588759 281349.06 71720 -1 152
154 0 589003 281409.1 71520 -1 153
155 0 589147 281605.03 71400 -1 154
156 0 589175 281673.03 71200 -1 155
157 0 589207 281777.03 71080 -1 156
158 0 589251 281813.03 70920 -1 157
159 0 588991 281813.03 70760 -1 158
160 0 588827 281781.06 70640 -1 159
161 0 588615 281885.06 70480 -1 160
162 0 588547 282005.06 70360 -1 161
163 0 588523 282153.03 70280 -1 162
164 0 588599 282349.03 70160 -1 163
165 0 588567 282445.03 70040 -1 164
166 0 584803 279461.03 74480 -1 133
167 0 584955 279745.03 74520 -1 166
168 0 585075 279813.03 74560 -1 167
169 0 585095 279857.03 74680 -1 168
170 0 577863 279865.03 73080 -1 1
171 0 577351 280453.06 73000 -1 170
172 0 577075 280941.03 72880 -1 171
173 0 576795 281269.03 72720 -1 172
174 0 576643 281561.06 72560 -1 173
175 0 576275 281805.1 72400 -1 174
176 0 576023 282325.12 72280 -1 175
177 0 575831 282533.16 72200 -1 176
178 0 575735 283053.22 72080 -1 177
179 0 575775 283261.06 71920 -1 178
180 0 575807 283429.06 71720 -1 179
181 0 575735 283685.06 71600 -1 180
182 0 575735 283759.66 71440 -1 181
183 0 575735 283797.06 71360 -1 182
184 0 575783 283893 71240 -1 183
185 0 575799 283925.06 71200 -1 184
186 0 575887 283981.06 71080 -1 185
187 0 575975 283949.06 70920 -1 186
188 0 575863 283981.06 70760 -1 187
189 0 575799 284197.06 70600 -1 188
190 0 575807 284189.06 70400 -1 189
191 0 575791 284117.06 70320 -1 190
192 0 575783 284021.06 70080 -1 191
193 0 575903 284093.06 69960 -1 192
194 0 575943 284205.06 69720 -1 193
195 0 575879 284205.06 69600 -1 194
196 0 575847 284317.06 69440 -1 195
197 0 575847 284397.06 69360 -1 196
198 0 575823 284485.06 69200 -1 197
199 0 575823 284533.06 69000 -1 198
200 0 575807 284749.06 68880 -1 199
201 0 575751 284813.06 68760 -1 200
202 0 575735 284941.06 68600 -1 201
203 0 575759 284981.06 68480 -1 202
204 0 575727 285045.06 68320 -1 203
205 0 575711 285037.06 68200 -1 204
206 0 575671 285125.06 68080 -1 205
207 0 575647 285197.06 67960 -1 206
208 0 575743 285373.06 67840 -1 207
209 0 575831 285525.06 67760 -1 208
210 0 575831 285509.06 67600 -1 209
211 0 575919 285261.06 67480 -1 210
212 0 576007 285197.06 67320 -1 211
213 0 576015 285213.06 67160 -1 212
214 0 576087 285533.06 67000 -1 213
215 0 576095 286021.06 66760 -1 214
216 0 576015 286181.1 66640 -1 215
217 0 576055 286265.1 66480 -1 216
218 0 576079 286241.1 66360 -1 217
219 0 576179 286273.1 66160 -1 218
220 0 576231 286337.1 65960 -1 219
221 0 576279 286413.1 65840 -1 220
222 0 576327 286457.1 65680 -1 221
223 0 576327 286449.1 65560 -1 222
224 0 576383 286489.1 65440 -1 223
225 0 576367 286521.1 65280 -1 224
226 0 576331 286517.1 65120 -1 225
227 0 576459 286373.1 64920 -1 226
228 0 576579 286601.03 64720 -1 227
229 0 576623 286689.03 64560 -1 228
230 0 576723 286617.03 64440 -1 229
231 0 576747 286417.03 64280 -1 230
232 0 576591 286497.03 64080 -1 231
233 0 576527 286717.03 63920 -1 232
234 0 576375 287301.03 63680 -1 233
235 0 576327 287397.03 63480 -1 234
236 0 576387 287349.03 63320 -1 235
237 0 576351 287309.03 63160 -1 236
238 0 576311 287261.03 63080 -1 237
239 0 576291 287273.03 62920 -1 238
240 0 576319 287193.03 62800 -1 239
241 0 576307 287033.12 62680 -1 240
242 0 578363 286225.06 62680 -1 241
243 0 579827 285905.12 62640 -1 242
244 0 581043 285865.06 62600 -1 243
245 0 581307 285937.06 62440 -1 244
246 0 581667 285853.12 62280 -1 245
247 0 581787 285773.1 62200 -1 246
248 0 581819 285789.1 62160 -1 247
249 0 581975 285697.1 61960 -1 248
250 0 582099 285569.1 61760 -1 249
251 0 582315 285429.06 61600 -1 250
252 0 582479 285289.03 61400 -1 251
253 0 582835 285121.1 61160 -1 252
254 0 583219 284809.06 60960 -1 253
255 0 583523 284321.06 60800 -1 254
256 0 583755 284033.06 60680 -1 255
257 0 583923 283737.12 60560 -1 256
258 0 584227 283617.12 60440 -1 257
259 0 584419 283225.12 60360 -1 258
260 0 584515 282921.06 60400 -1 259
261 0 584515 282857.06 60480 -1 260
262 0 584467 283169.06 60280 -1 259
263 0 584619 282969.06 60200 -1 262
264 0 584931.06 282849.12 60040 -1 263
265 0 585147 282225.06 60080 -1 264
266 0 585251 281937.06 60160 -1 265
267 0 585659 281761.06 60320 -1 266
268 0 586267 281457.06 60560 -1 267
269 0 587684.6 280842.62 60560 -1 268
270 0 588035.94 280604.75 60520 -1 269
271 0 588294.75 280317.12 60480 -1 270
272 0 588349.3 280114.88 60400 -1 271
273 0 588413.8 279648.5 60320 -1 272
274 0 588585.94 279252.56 60280 -1 273
275 0 589173.25 278654.06 60280 -1 274
276 0 589625.56 278437.2 60320 -1 275
277 0 589888.5 278303.5 60400 -1 276
278 0 590008.06 278255.2 60480 -1 277
279 0 590151.7 278293.75 60560 -1 278
280 0 590333.9 278450.38 60640 -1 279
281 0 590456.9 278511.5 60720 -1 280
282 0 590674.5 278712.03 60880 -1 281
283 0 590843.94 278921 61000 -1 282
284 0 591014.2 279002.62 61120 -1 283
285 0 591474.1 279144.2 61160 -1 284
286 0 591805.44 279254 61040 -1 285
287 0 591900.1 279428.53 61000 -1 286
288 0 592140.6 279068 61160 -1 286
289 0 592433.5 279161.4 61240 -1 288
290 0 592555.8 279308.94 61320 -1 289
291 0 592607.25 279493.12 61400 -1 290
292 0 591335.8 279234.9 61360 -1 285
293 0 591221.75 279296.06 61560 -1 292
294 0 591146.75 279431.8 61720 -1 293
295 0 591156.94 279598.62 61960 -1 294
296 0 591263.3 279720.34 62160 -1 295
297 0 591261.8 279716.16 62360 -1 296
298 0 591212.3 279764.06 62640 -1 297
299 0 591269.6 279806.88 62880 -1 298
300 0 591241 279748.34 63120 -1 299
301 0 591291.06 279664.72 63280 -1 300
302 0 591471.4 279556.28 63440 -1 301
303 0 591588.7 279410.62 63560 -1 302
304 0 591716.2 279267 63640 -1 303
305 0 591907.4 279051.25 63760 -1 304
306 0 592119.94 278834.72 63840 -1 305
307 0 592276.7 278541.78 63960 -1 306
308 0 592410.7 278307.22 64080 -1 307
309 0 592563 278189.06 64240 -1 308
310 0 592714.6 278274.53 64360 -1 309
311 0 592824 278533.7 64480 -1 310
312 0 593287.9 278759.7 64560 -1 311
313 0 593532.9 279100 64640 -1 312
314 0 593682.6 279148.6 64800 -1 313
315 0 593702.3 279106.88 64960 -1 314
316 0 591207.2 279984.94 63280 -1 301
317 0 591255.44 280199.94 63240 -1 316
318 0 591459 280350.62 63280 -1 317
319 0 591619.94 280733.34 63280 -1 318
320 0 591840 280932.94 63240 -1 319
321 0 591880.44 281017.75 63200 -1 320
322 0 591966.1 281098.7 63160 -1 321
323 0 592095.5 281225.06 63120 -1 322
324 0 592359.9 281640.9 63120 -1 323
325 0 592699.5 281845.5 63040 -1 324
326 0 592992.75 282394.25 63040 -1 325
327 0 592985.3 282367.28 63000 -1 326
328 0 592969.25 282295.2 62880 -1 327
329 0 593016.06 282476.5 63160 -1 326
330 0 593056.2 282582.2 63280 -1 329
331 0 593071.25 282608.7 63400 -1 330
332 0 592960.5 282567.47 63560 -1 331
333 0 592975.9 282399.66 63720 -1 332
334 0 583987 282793.06 60000 -1 264
335 0 584035 282873.06 59880 -1 334
336 0 584091 282985.06 59800 -1 335
337 0 584235 283313.06 59680 -1 336
338 0 584235 283473.06 59600 -1 337
339 0 584243 283529.06 59520 -1 338
340 0 580195 285817.06 62760 -1 243
341 0 580275 285777.06 62920 -1 340
342 0 580467 285753.06 63000 -1 341
343 0 580675 285697.06 63160 -1 342
344 0 580763 285705.12 63200 -1 343
345 0 581035 285745.2 63400 -1 344
346 0 581211 285665.2 63520 -1 345
347 0 581883 285569.2 63560 -1 346
348 0 582299 285265.2 63640 -1 347
349 0 582443 285057.06 63840 -1 348
350 0 582771 284689.06 64000 -1 349
351 0 582867 284625.06 64120 -1 350
352 0 583407 284425.03 64360 -1 351
353 0 583679 284253.03 64520 -1 352
354 0 583795 284329.03 64680 -1 353
355 0 583765.25 284393 64840 -1 354
356 0 583907 284213.03 65000 -1 355
357 0 583903 284117.03 65160 -1 356
358 0 583907 284049.03 65280 -1 357
359 0 583863 284045.03 65400 -1 358
360 0 583847 283909.03 65520 -1 359
361 0 583863 283801.03 65680 -1 360
362 0 583871 283737.03 65760 -1 361
363 0 583955 283741.06 65920 -1 362
364 0 583999 283681.06 66080 -1 363
365 0 584163 283617.06 66240 -1 364
366 0 584139 283541.06 66360 -1 365
367 0 584147 283517 66400 -1 366
368 0 584163 283469.06 66480 -1 367
369 0 584208.3 283461 66520 -1 368
370 0 584299 283445.06 66600 -1 369
371 0 584383 283405.06 66720 -1 370
372 0 584471 283073.06 66880 -1 371
373 0 584491 282597.1 67040 -1 372
374 0 584735 282017.12 67120 -1 373
375 0 585111 281589.16 67200 -1 374
376 0 585887 280917.06 67160 -1 375
377 0 585758.1 280918.88 67280 -1 376
378 0 585583.9 281052.25 67440 -1 377
379 0 585712.5 281200.62 67600 -1 378
380 0 585790.6 281296.16 67800 -1 379
381 0 585754.25 281255.2 68000 -1 380
382 0 585758.5 281181.5 68160 -1 381
383 0 585938.9 281201.2 68240 -1 382
384 0 586191.94 281341 68320 -1 383
385 0 586364.75 281423.12 68400 -1 384
386 0 586491.6 281498.34 68480 -1 385
387 0 586621.06 281517.6 68560 -1 386
388 0 586767.9 281593.66 68600 -1 387
389 0 586884.1 281632.16 68640 -1 388
390 0 587043.4 281744.25 68760 -1 389
391 0 587023.75 281767.7 68920 -1 390
392 0 587042.9 281787.84 69080 -1 391
393 0 586963.25 281776.66 69280 -1 392
394 0 586861.8 281732.88 69480 -1 393
395 0 586800.9 281720.06 69680 -1 394
396 0 586732.75 281734.62 69840 -1 395
397 0 586666.2 281751.6 70000 -1 396
398 0 586520.5 281778.56 70120 -1 397
399 0 586220.9 281949.28 70240 -1 398
400 0 586224.4 282041.16 70320 -1 399
401 0 586370.2 281984.22 70520 -1 400
402 0 586363.9 282065.75 70680 -1 401
403 0 586563.5 282222.38 70840 -1 402
404 0 586823.6 282376.5 71040 -1 403
405 0 585983 280261.06 67120 -1 376
406 0 586183 279301.06 67080 -1 405
407 0 586096.94 278063.56 67280 -1 406
408 0 586128.3 277861.06 67440 -1 407
409 0 586254.4 277421.16 67520 -1 408
410 0 586172.5 277260.03 67680 -1 409
411 0 586085.5 276961.75 67840 -1 410
412 0 586059.6 276604.03 68000 -1 411
413 0 586112 276278.7 68160 -1 412
414 0 586136.25 276042.44 68320 -1 413
415 0 586161.25 275853.2 68520 -1 414
416 0 586135.6 275593.06 68680 -1 415
417 0 586121.25 275301.25 68840 -1 416
418 0 585990.06 275062.12 69000 -1 417
419 0 585901.6 274902.88 69160 -1 418
420 0 585758 274847.03 69320 -1 419
421 0 585801.1 274231.22 69360 -1 420
422 0 586066.1 273940.9 69200 -1 421
423 0 586106.1 273698.7 69080 -1 422
424 0 586004.75 273149.44 68960 -1 423
425 0 585654 272650.97 69040 -1 424
426 0 585432.6 272417.62 69200 -1 425
427 0 585381.5 271419.75 69200 -1 426
428 0 585539.1 271259.66 69080 -1 427
429 0 585807.6 270627.5 69040 -1 428
430 0 585922.94 270292.56 68840 -1 429
431 0 585919.25 270200.4 68760 -1 430
432 0 586003.4 270015.66 68640 -1 431
433 0 586191.6 269790 68520 -1 432
434 0 586268.06 269424.5 68440 -1 433
435 0 586499.4 268722.5 68400 -1 434
436 0 586530.94 268338.94 68480 -1 435
437 0 586907 267295.03 68440 -1 436
438 0 587267.75 266689.8 68400 -1 437
439 0 587172.06 266127.12 68320 -1 438
440 0 587536.06 265925.2 68000 -1 439
441 0 587431.06 265696.62 67920 -1 440
442 0 587348.25 265332.56 67840 -1 441
443 0 587359.5 264803.97 67880 -1 442
444 0 587511 264462.56 67960 -1 443
445 0 587588.1 264213.44 68120 -1 444
446 0 587578.5 263995.94 68200 -1 445
447 0 587472.5 263785 68280 -1 446
448 0 587437 264674.78 67800 -1 443
449 0 587554.75 264519.7 67640 -1 448
450 0 585328.7 271473.1 69240 -1 427
451 0 585216.6 271562.4 69400 -1 450
452 0 585142.56 271549.06 69560 -1 451
453 0 584860 271094.6 69880 -1 452
454 0 584692.75 270886.38 69920 -1 453
455 0 584189.9 270754.25 70000 -1 454
456 0 583943.25 270783.56 70120 -1 455
457 0 583853.56 270810.9 70200 -1 456
458 0 583761.8 270760.8 70320 -1 457
459 0 583490 270760 70440 -1 458
460 0 583256.7 270797.62 70520 -1 459
461 0 583110.25 270813.2 70600 -1 460
462 0 582989.75 270904.94 70680 -1 461
463 0 582842.44 270981.47 70760 -1 462
464 0 582576.25 270952.44 70840 -1 463
465 0 582358.1 270904.75 70920 -1 464
466 0 582082.94 270858.84 70960 -1 465
467 0 582016.9 270816.44 71040 -1 466
468 0 581938.1 270756.75 71160 -1 467
469 0 581823.5 270612.9 71240 -1 468
470 0 581613.6 270431.25 71320 -1 469
471 0 581359.5 270346.22 71400 -1 470
472 0 581162.25 270214.56 71480 -1 471
473 0 581033.5 270116.2 71560 -1 472
474 0 580889.44 269988.88 71640 -1 473
475 0 580834.6 269931.12 71680 -1 474
476 0 580551.94 269793.72 71800 -1 475
477 0 580396.75 269661.62 71880 -1 476
478 0 580023.4 269433.03 72000 -1 477
479 0 579656.9 269288.16 72040 -1 478
480 0 579370.75 268954.56 72160 -1 479
481 0 579024.1 268655.38 72280 -1 480
482 0 578488.5 268355.5 72440 -1 481
483 0 578228.5 268252 72560 -1 482
484 0 577851.9 267662.3 72560 -1 483
485 0 577603.56 267516 72640 -1 484
486 0 577429.8 267348.78 72760 -1 485
487 0 577290.3 267270.38 72880 -1 486
488 0 577029.8 267159.44 73000 -1 487
489 0 576955.94 267098.5 73160 -1 488
490 0 576880.6 267093.2 73360 -1 489
491 0 577020.75 267071.5 73560 -1 490
492 0 576790 266488.25 73760 -1 491
493 0 576864.3 266545.56 73880 -1 492
494 0 576778.8 266435.88 74040 -1 493
495 0 576667.8 266120.8 74200 -1 494
496 0 576399.6 265683.44 74320 -1 495
497 0 576304.8 265255.06 74040 -1 496
498 0 576389 265034.75 73920 -1 497
499 0 576578 264710.06 73880 -1 498
500 0 575795 287121.06 62400 -1 241
501 0 575787 287129.06 62320 -1 500
502 0 575483 287233.06 62160 -1 501
503 0 575147 287289.06 62040 -1 502
504 0 574867 287361.06 61880 -1 503
505 0 574515 287449.06 61720 -1 504
506 0 574323 287537.06 61480 -1 505
507 0 574315 287673.06 61320 -1 506
508 0 574299 287657.06 61280 -1 507
509 0 574291 287689.06 61120 -1 508
510 0 574275 287737.06 60880 -1 509
511 0 574203 287841.06 60720 -1 510
512 0 574051 287761.06 60520 -1 511
513 0 574067 287809.06 60360 -1 512
514 0 574011 287793.06 60200 -1 513
515 0 573923 287673.06 60080 -1 514
516 0 573067 287545.06 60000 -1 515
517 0 573051 287657.06 59880 -1 516
518 0 573011 287649.06 59760 -1 517
519 0 572963 287649.06 59560 -1 518
520 0 572931 287649.06 59200 -1 519
521 0 572875 287721.06 58880 -1 520
522 0 572859 287913.06 58600 -1 521
523 0 572827 287985.06 58120 -1 522
524 0 573027 288273.06 57960 -1 523
525 0 573171 288281.12 57760 -1 524
526 0 573323 288385.03 57560 -1 525
527 0 573635 288661.06 57240 -1 526
528 0 573859 288745.06 56840 -1 527
529 0 573903 288793.06 56480 -1 528
530 0 573915 288733.06 56080 -1 529
531 0 574115 288921.06 55760 -1 530
532 0 574167 288957.06 55480 -1 531
533 0 574211 289021.06 55200 -1 532
534 0 574287 289117.06 54800 -1 533
535 0 574375 289153.06 54520 -1 534
536 0 574439 289113.06 54240 -1 535
537 0 574495 289053.06 53960 -1 536
538 0 574575 289041.06 53640 -1 537
539 0 574647 289149.06 53360 -1 538
540 0 574811 289081.06 53000 -1 539
541 0 575023 289101.1 52600 -1 540
542 0 575091 289161.1 52560 -1 541
543 0 575203 289217.1 52280 -1 542
544 0 575343 289513.1 51920 -1 543
545 0 575499 289657.1 51640 -1 544
546 0 575651 289829.1 51400 -1 545
547 0 575931 290065.1 51040 -1 546
548 0 576127 290233.1 50720 -1 547
549 0 576343 290341.12 50520 -1 548
550 0 576591.06 290461.12 50440 -1 549
551 0 576967 290677.06 50360 -1 550
552 0 577287 290757.06 50200 -1 551
553 0 577679 290861.06 50040 -1 552
554 0 578007 291053.12 49800 -1 553
555 0 578111 291085.12 49560 -1 554
556 0 578271 291181.12 49360 -1 555
557 0 578455 291245.12 49160 -1 556
558 0 578482.75 291304.28 48960 -1 557
559 0 578509.4 291292.47 48880 -1 558
560 0 578061.94 291208.75 48800 -1 559
561 0 578192.5 291127.94 48720 -1 560
562 0 578258.8 291127.9 48680 -1 561
563 0 578602.4 290936.53 48640 -1 562
564 0 578648 290891.88 48600 -1 563
565 0 578857.6 290825.16 48480 -1 564
566 0 579138.1 290843.7 48360 -1 565
567 0 579226.06 290837.1 48240 -1 566
568 0 579240.6 290521.6 48080 -1 567
569 0 579451.1 290629.44 47960 -1 568
570 0 579900.8 290892.8 47760 -1 569
571 0 580161.2 290945.84 47640 -1 570
572 0 580244.25 290865.7 47520 -1 571
573 0 580250 290805.5 47360 -1 572
574 0 580363.3 290823.38 47200 -1 573
575 0 580557 290857.8 47040 -1 574
576 0 580704.75 290863.22 46880 -1 575
577 0 580895.75 290889.84 46680 -1 576
578 0 580994.8 290948 46480 -1 577
579 0 581259 291067.4 46240 -1 578
580 0 581437.44 291256.47 46000 -1 579
581 0 581493.25 291377.75 45800 -1 580
582 0 581559.06 291360.38 45600 -1 581
583 0 581571 291264.3 45320 -1 582
584 0 581681.7 291239.9 45120 -1 583
585 0 581687.8 291193.38 44880 -1 584
586 0 581733.7 291166.88 44640 -1 585
587 0 581843.3 291123.56 44440 -1 586
588 0 581829.9 291064.97 44240 -1 587
589 0 581735.7 291052.9 44080 -1 588
590 0 581773.1 291034.28 43840 -1 589
591 0 581795.94 290998.22 43600 -1 590
592 0 582447.8 290918.1 43400 -1 591
593 0 582828.75 291008.94 43360 -1 592
594 0 582834.9 291109.88 43160 -1 593
595 0 582968.3 291129.66 42920 -1 594
596 0 583161.9 291193.78 42680 -1 595
597 0 583439.7 291290.34 42480 -1 596
598 0 583598.8 291485.16 42320 -1 597
599 0 583715.94 291685.28 42080 -1 598
600 0 583846.9 291934.97 41920 -1 599
601 0 583959.3 292032.7 41880 -1 600
602 0 584033.5 292150.2 41800 -1 601
603 0 584112.5 292259.72 41720 -1 602
604 0 584188.4 292404.3 41640 -1 603
605 0 584268.44 292482.2 41520 -1 604
606 0 584396.5 292324.44 41360 -1 605
607 0 584464.1 292165.38 41200 -1 606
608 0 584527.2 292016.06 41080 -1 607
609 0 584566.6 291866.9 40920 -1 608
610 0 584624.75 291749.12 40760 -1 609
611 0 584679.5 291651.56 40600 -1 610
612 0 584745.7 291623.8 40400 -1 611
613 0 584879.5 291543.9 40200 -1 612
614 0 584957.25 291539.2 40000 -1 613
615 0 585093.6 291617.62 39760 -1 614
616 0 585156.5 291685.12 39560 -1 615
617 0 585237.5 291707.28 39360 -1 616
618 0 585361.2 291823.88 39120 -1 617
619 0 585525.8 291931.28 38920 -1 618
620 0 585654.06 292008.56 38760 -1 619
621 0 585795.6 292066.2 38600 -1 620
622 0 585933.75 292132.88 38440 -1 621
623 0 585985 292183 38240 -1 622
624 0 586043.4 292179.72 38000 -1 623
625 0 586138.6 292104.7 37760 -1 624
626 0 586205.9 292017.62 37560 -1 625
627 0 586263.3 291712.3 37360 -1 626
628 0 586206.4 291316 37240 -1 627
629 0 586115.1 291010.12 37160 -1 628
630 0 586034.94 290821.12 37080 -1 629
631 0 586048 290645.25 36960 -1 630
632 0 586149.5 290686.6 36800 -1 631
633 0 586344.5 290945.25 36640 -1 632
634 0 586445.1 291104.62 36600 -1 633
635 0 586580.56 291227.88 36560 -1 634
636 0 586676.75 291345.88 36520 -1 635
637 0 586784.44 291455.56 36480 -1 636
638 0 586865 291569.1 36440 -1 637
639 0 587079.7 291580.3 36360 -1 638
640 0 587371.8 291551.62 36240 -1 639
641 0 587601 291572.8 36080 -1 640
642 0 587699.3 291594.06 35880 -1 641
643 0 588071.4 291689.72 35680 -1 642
644 0 588453 291691.7 35480 -1 643
645 0 588591.25 291696.88 35320 -1 644
646 0 588688.2 291702.38 35120 -1 645
647 0 588849.4 291671.88 35000 -1 646
648 0 588966.56 291611.12 34840 -1 647
649 0 588979.1 291499.53 34640 -1 648
650 0 589022.6 291402.38 34440 -1 649
651 0 589176.6 291305.88 34280 -1 650
652 0 589271 291262.5 34080 -1 651
653 0 589272.7 291181.84 33920 -1 652
654 0 589414.6 291178.5 33760 -1 653
655 0 589709.56 291109.2 33600 -1 654
656 0 589856.56 291069.94 33440 -1 655
657 0 590033.9 291072.88 33360 -1 656
658 0 590287.44 291069 33240 -1 657
659 0 590562.44 291075.72 33120 -1 658
660 0 590702.44 291074.06 33000 -1 659
661 0 590773.5 291066.12 32840 -1 660
662 0 590945.4 291037.88 32680 -1 661
663 0 591048.75 291016.94 32560 -1 662
664 0 591116.4 291010.7 32400 -1 663
665 0 591179.4 291022.75 32200 -1 664
666 0 591304.1 291002.47 32000 -1 665
667 0 591469.8 291034.84 31840 -1 666
668 0 591802.06 291129.34 31680 -1 667
669 0 591936 291101.62 31560 -1 668
670 0 592024.5 291094.88 31400 -1 669
671 0 592268.6 291124.8 31240 -1 670
672 0 592405.9 291187.88 31080 -1 671
673 0 592382.8 291319.88 30880 -1 672
674 0 592411.5 291568.88 30680 -1 673
675 0 592609.1 291686.22 30480 -1 674
676 0 592951.9 291752.1 30320 -1 675
677 0 593165.75 291848.8 30160 -1 676
678 0 593307 292026.06 30040 -1 677
679 0 593449.25 292135.3 29880 -1 678
680 0 593617.5 292172.56 29680 -1 679
681 0 593692.06 292228.06 29520 -1 680
682 0 593731 292204.56 29320 -1 681
683 0 593669.8 292155.5 29080 -1 682
684 0 593537.1 292130.2 28880 -1 683
685 0 593448.8 292085.7 28680 -1 684
686 0 593315.1 292073.56 28440 -1 685
687 0 593266.9 291940.2 28240 -1 686
688 0 593174.4 291855.78 28080 -1 687
689 0 593092.7 291782.88 27920 -1 688
690 0 593004.4 291719.75 27760 -1 689
691 0 592949.5 291791.56 27560 -1 690
692 0 592906.8 291904.5 27360 -1 691
693 0 592755.06 292190.2 27160 -1 692
694 0 592713.6 292332.6 27000 -1 693
695 0 592613.6 292537.06 26800 -1 694
696 0 592440.9 292730.28 26640 -1 695
697 0 592164.4 293047.94 26440 -1 696
698 0 592118.4 293302.44 26280 -1 697
699 0 591981.3 293647.38 26080 -1 698
700 0 591806.7 293821.5 25920 -1 699
701 0 591736.75 294021 25760 -1 700
702 0 591691.5 294105.12 25600 -1 701
703 0 591549 294174.12 25360 -1 702
704 0 591581.6 294294.06 25160 -1 703
705 0 591755.75 294341.2 24960 -1 704
706 0 591969.3 294314.56 24720 -1 705
707 0 592183.8 294301.7 24520 -1 706
708 0 592137.5 294294.88 24320 -1 707
709 0 592209.5 294290.5 24120 -1 708
710 0 592157.4 294096.06 23920 -1 709
711 0 592286.1 294032.8 23760 -1 710
712 0 592360.8 293823 23600 -1 711
713 0 592453.44 293680.34 23480 -1 712
714 0 592556.25 293521 23360 -1 713
715 0 592616.1 293408.06 23200 -1 714
716 0 592682.25 293359.6 23040 -1 715
717 0 592852.4 293333.5 22880 -1 716
718 0 592784.4 293332.4 22720 -1 717
719 0 592752.1 293415.06 22520 -1 718
720 0 592658.9 293418.44 22360 -1 719
721 0 592363.1 293171.84 22240 -1 720
722 0 592173 292846.8 22120 -1 721
723 0 592210.1 292523.25 21960 -1 722
724 0 592378.6 292143.6 21840 -1 723
725 0 592641.3 291992.94 21720 -1 724
726 0 592850.3 291876.03 21600 -1 725
727 0 593035.4 291823.12 21440 -1 726
728 0 593143.94 291915.12 21280 -1 727
729 0 593159.8 292004.72 21240 -1 728
730 0 593270.5 289860.9 21200 -1 729
731 0 593315.1 289841.47 21160 -1 730
732 0 593373.6 289821.62 21080 -1 731
733 0 593427 289742.72 20920 -1 732
734 0 593547.7 289704.62 20720 -1 733
735 0 593667 289640.25 20520 -1 734
736 0 593895 289546.72 20360 -1 735
737 0 594086.56 289335.38 20160 -1 736
738 0 594290.56 289159.12 20040 -1 737
739 0 594503.75 288905.44 19840 -1 738
740 0 594657.5 288764.5 19640 -1 739
741 0 594787.9 288608.6 19480 -1 740
742 0 594992.44 288439.22 19320 -1 741
743 0 595074.44 288305 19160 -1 742
744 0 595185.94 288103.94 19000 -1 743
745 0 595247.94 288001.38 18840 -1 744
746 0 595381.9 288042.44 18680 -1 745
747 0 595564.2 288088.3 18480 -1 746
748 0 595662.8 288180.56 18240 -1 747
749 0 595870.9 288238.56 18080 -1 748
750 0 596173.5 288233.25 17880 -1 749
751 0 596362.94 288113.94 17640 -1 750
752 0 596668.94 288113.44 17480 -1 751
753 0 596790.75 288210.56 17280 -1 752
754 0 596808.4 288143.72 17040 -1 753
755 0 596750.1 288302.7 16880 -1 754
756 0 596844.8 288168.75 16680 -1 755
757 0 596929.75 287915.97 16560 -1 756
758 0 597079.7 287741.72 16400 -1 757
759 0 597216.8 287651.12 16240 -1 758
760 0 597528.4 287576.56 16080 -1 759
761 0 597744.9 287498.94 15960 -1 760
762 0 597889.2 287383.38 15840 -1 761
763 0 597969.94 287170.7 15720 -1 762
764 0 598088.9 286974.62 15560 -1 763
765 0 598129.2 287240.03 15520 -1 764
766 0 598113.6 286865.12 15480 -1 765
767 0 598129.8 286808.75 15440 -1 766
768 0 598189.9 286714.75 15320 -1 767
769 0 598206.3 286436.06 15160 -1 768
770 0 598314.5 286624.9 15120 -1 769
771 0 598361.75 286580.12 15080 -1 770
772 0 598462.56 286316.62 14960 -1 771
773 0 598338.44 286304.62 14880 -1 772
774 0 598493.2 285932.3 14760 -1 773
775 0 598701.06 285751.8 14680 -1 774
776 0 599623.8 285166.06 14640 -1 775
777 0 600254 284315.5 14560 -1 776
778 0 601413.44 284082.38 14600 -1 777
779 0 602071.4 283454.03 14560 -1 778
780 0 602993.2 283328.44 14520 -1 779
781 0 603884.75 282942.7 14520 -1 780
782 0 604086.94 282882.56 14440 -1 781
783 0 604272.9 282404.3 14360 -1 782
784 0 604153.1 282330.25 14280 -1 783
785 0 604272.3 282099.75 14160 -1 784
786 0 604336.06 282057.25 14040 -1 785
787 0 604513.4 281948.44 13880 -1 786
788 0 604655.5 281747.6 13760 -1 787
789 0 605345.3 281221.28 13720 -1 788
790 0 606275.56 280671.44 13680 -1 789
791 0 606614.94 280545.25 13920 -1 790
792 0 606956.25 280527.75 14080 -1 791
793 0 607411.56 280302.25 14120 -1 792
794 0 607555.3 280347.16 14200 -1 793
795 0 575559.2 284272.9 71560 -1 182
796 0 575471.7 284238.22 71680 -1 795
797 0 575295.94 284198.62 71800 -1 796
798 0 575089.56 284206.72 71920 -1 797
799 0 574749.1 284157.06 72000 -1 798
800 0 574569.2 284164.72 72080 -1 799
801 0 574457.56 284083.9 72200 -1 800
802 0 573668.2 284063.6 72200 -1 801
803 0 573649 284099.97 72120 -1 802
804 0 573659.9 284171.8 71960 -1 803
805 0 573473 284233.4 71840 -1 804
806 0 573345.3 284221.12 71640 -1 805
807 0 573305 284062.5 71520 -1 806
808 0 573368.8 283886.03 71400 -1 807
809 0 573158.7 283846.6 71240 -1 808
810 0 573033.25 283858.8 71080 -1 809
811 0 572872.94 283844.84 70880 -1 810
812 0 573696.6 284008.53 72320 -1 802
813 0 573853.56 283963.56 72520 -1 812
