# Supplementary material for: Connectomics Analysis Reveals First-, Second-, and Third-Order Thermosensory and Hygrosensory Neurons in the Adult Drosophila Brain
Source: Curr Biol. 2020 Aug 17;30(16):3167–3182.e4. doi: 10.1016/j.cub.2020.06.028 (PMC7443704; doi:10.1016/j.cub.2020.06.028)
Supplement: Data S1. Skeletons and Meshes, Related to STAR Methods — marin2020-skeletons contains files describing the morphology of each neuron in this study (in FAFB14 space, .swc format). glomeruli_meshes contains the glomerular meshes (in FAFB14 space, .stl format). neuropil_meshes contains the glomerular meshes (in FAFB14 space, .stl format). [file mmc5.zip › VP_SI/marin2020-skeletons/10586365.swc]

# SWC format file
# based on specifications at http://www.neuronland.org/NLMorphologyConverter/MorphologyFormats/SWC/Spec.html
# Created by nat::write.neuron.swc
# PointNo Label X Y Z Radius Parent 
1 0 395137 112003 188800 1609 -1
2 0 395413 111699 188000 0 1
3 0 395553 111207 187360 0 2
4 0 396727 110863 186480 0 3
5 0 397538 110015 186160 0 4
6 0 397608 109709 186080 0 5
7 0 397700 109765 186000 0 6
8 0 397800 109761 185960 0 7
9 0 398044 109475 185720 0 8
10 0 398105 109187 185520 0 9
11 0 398928 108689 185400 0 10
12 0 399884 108047 185160 0 11
13 0 400337 107877 185000 0 12
14 0 400807 107739 184840 0 13
15 0 401275 107865 185000 0 14
16 0 402061 108131 185080 0 15
17 0 402779 108157 185280 0 16
18 0 402994 108387 185560 0 17
19 0 403246 108731 185840 0 18
20 0 403495 109009 186000 0 19
21 0 403539 109091 186080 0 20
22 0 403766 109471 186187 98.9987 21
23 0 403965 109742 186281 142.139 22
24 0 404275 109926 186324 128.304 23
25 0 404591 110092 186352 136.883 24
26 0 404923 110211 186403 86.5789 25
27 0 405251 110371 186400 102.983 26
28 0 405583 110525 186400 113.498 27
29 0 405932 110591 186434 133.561 28
30 0 406294 110588 186461 129.614 29
31 0 406553 110780 186560 161.602 30
32 0 406789 111085 186560 138.171 31
33 0 406912 111437 186560 113.227 32
34 0 406976 111813 186560 84.3067 33
35 0 406900 112164 186593 94.461 34
36 0 406798 112514 186601 174.181 35
37 0 407037 112642 186492 123.359 36
38 0 407398 112610 186442 77.3809 37
39 0 407715 112457 186400 91.4118 38
40 0 408086 112384 186398 73.9963 39
41 0 408414 112255 186439 76.6107 40
42 0 408771 112193 186478 104.654 41
43 0 409142 112192 186537 61.9737 42
44 0 409447 112298 186641 107.287 43
45 0 409773 112453 186600 82.5691 44
46 0 410093 112566 186520 108.01 45
47 0 410380 112785 186579 123.916 46
48 0 410680 112916 186644 155.156 47
49 0 410950 113095 186765 121.312 48
50 0 411172 113373 186839 107.226 49
51 0 411331 113540 187128 96.1016 50
52 0 411538 113776 187347 83.1966 51
53 0 411625 114079 187486 48.0497 52
54 0 411692 114351 187695 95.6521 53
55 0 411855 114601 187895 108.122 54
56 0 411969 114880 188039 124.225 55
57 0 412031 115080 188240 32 56
58 0 412072 115342 188440 0 57
59 0 412135 115562 188618 120.137 58
60 0 412312 115819 188826 122.187 59
61 0 412364 116182 188933 122.351 60
62 0 412482 116488 188932 125.423 61
63 0 412830 116650 188996 76.2929 62
64 0 413145 116838 189105 74.3764 63
65 0 413520 116935 189143 77.8304 64
66 0 413785 117176 189284 76.8238 65
67 0 414018 117444 189469 91.7145 66
68 0 414313 117672 189603 85.8829 67
69 0 414625 117846 189746 86.8225 68
70 0 414889 118057 189955 89.1365 69
71 0 415140 118260 190197 94.3255 70
72 0 415394 118407 190493 68.8615 71
73 0 415678 118661 190599 44.5104 72
74 0 416131 118840 190640 32 73
75 0 416180 118854 190680 0 74
76 0 416224 119032 190720 0 75
77 0 416272 118872 190760 0 76
78 0 416676 118724 190960 0 77
79 0 416858 118642 191000 0 78
80 0 417442 118754 191040 0 79
81 0 417345 119376 191000 0 80
82 0 417321 119952 190840 0 81
83 0 417592 120166 190838 102.255 82
84 0 417880 120404 190982 77.1936 83
85 0 418140 120583 191230 75.9005 84
86 0 418376 120795 191527 103.412 85
87 0 418616 121016 191806 86.5524 86
88 0 418729 121305 192013 59.7475 87
89 0 418856 121629 192129 51.7672 88
90 0 418950 121961 192290 61.1146 89
91 0 419100 122296 192403 81.7858 90
92 0 419228 122637 192487 69.6463 91
93 0 419393 122915 192680 75.2594 92
94 0 419583 123201 192882 88.5392 93
95 0 419859 123488 192985 75.439 94
96 0 419972 123823 193122 122.819 95
97 0 420012 124179 193254 190.88 96
98 0 420266 124389 193342 229.292 97
99 0 420482 124674 193204 125.441 98
100 0 420541 125046 193099 121.496 99
101 0 420390 125373 193008 112.962 100
102 0 420094 125665 193074 83.7815 101
103 0 420064 125696 193080 71.5542 102
104 0 420033 125693 193083 83.3988 103
105 0 419681 125791 193109 97.9851 104
106 0 419391 125891 193283 92.6655 105
107 0 419115 125988 193474 104.76 106
108 0 418780 126039 193570 142.98 107
109 0 418493 126186 193700 134.005 108
110 0 418186 126358 193698 192.268 109
111 0 417904 126601 193631 167.602 110
112 0 417601 126823 193604 175.256 111
113 0 417568 126848 193600 185.386 112
114 0 417545 126884 193604 182.263 113
115 0 417386 127143 193478 138.803 114
116 0 417227 127442 193510 128.467 115
117 0 416967 127677 193554 98.6816 116
118 0 416709 127926 193608 92.5776 117
119 0 416490 128204 193643 123.374 118
120 0 416362 128506 193587 87.0598 119
121 0 416144 128762 193518 95.2963 120
122 0 415946 129051 193498 116.673 121
123 0 415794 129328 193397 139.573 122
124 0 415651 129615 193317 146.432 123
125 0 415617 129962 193320 85.0602 124
126 0 415583 130324 193324 101.426 125
127 0 415559 130633 193214 124.633 126
128 0 415426 130952 193200 105.98 127
129 0 415425 131327 193198 78.0939 128
130 0 415424 131360 193200 91.913 129
131 0 415412 131404 193195 93.8515 130
132 0 415268 131664 193265 68.8748 131
133 0 415132 131946 193293 28.3993 132
134 0 415128 132268 193332 102.512 133
135 0 415104 132288 193320 120 134
136 0 415130 132338 193302 128.492 135
137 0 414911 132590 193478 91.1416 136
138 0 414810 132904 193609 103.328 137
139 0 414665 133180 193782 94.6788 138
140 0 414451 133433 193962 80.2213 139
141 0 414247 133733 194011 147.749 140
142 0 413976 134004 194060 209.173 141
143 0 413952 134048 194080 237.857 142
144 0 413920 134080 194120 253.109 143
145 0 413924 134115 194113 238.19 144
146 0 413808 134330 194257 155.662 145
147 0 413574 134546 194284 116.638 146
148 0 413438 134814 194279 95.9842 147
149 0 413408 134848 194280 98.9545 148
150 0 413388 134890 194302 92.4142 149
151 0 413162 135129 194429 90.629 150
152 0 413091 135472 194438 105.354 151
153 0 413018 135809 194473 118.511 152
154 0 413024 135840 194520 102.45 153
155 0 413024 135871 194522 107.107 154
156 0 413024 136093 194566 71.6389 155
157 0 413024 136128 194560 64 156
158 0 413022 136162 194595 73.287 157
159 0 413004 136537 194637 104.126 158
160 0 412924 136875 194724 131.134 159
161 0 412778 137171 194839 130.923 160
162 0 412622 137511 194847 115.828 161
163 0 412591 137816 194744 266.17 162
164 0 412361 138066 194705 161.31 163
165 0 412188 138314 194515 101.706 164
166 0 412217 138593 194272 60.4212 165
167 0 412221 138893 194093 125.327 166
168 0 412306 139194 193936 127.308 167
169 0 412423 139508 193838 153.096 168
170 0 412570 139715 193960 0 169
171 0 412892 140550 193929 87.8466 170
172 0 413048 140864 193883 95.5026 171
173 0 413129 141198 193815 143.622 172
174 0 413307 141489 193715 119.362 173
175 0 413425 141814 193651 113.775 174
176 0 413568 142122 193578 156.233 175
177 0 413771 142408 193505 121.846 176
178 0 413970 142688 193401 134.947 177
179 0 414183 142981 193441 120.633 178
180 0 414344 143291 193389 102.75 179
181 0 414514 143576 193278 124.081 180
182 0 414756 143834 193192 83.7959 181
183 0 414752 143872 193200 102.45 182
184 0 414810 143884 193178 82.42 183
185 0 414952 144192 193012 98.7333 184
186 0 415162 144469 192838 104.292 185
187 0 415350 144796 192774 73.8673 186
188 0 415328 144832 192760 91.913 187
189 0 415363 144864 192761 80.3636 188
190 0 415487 145197 192769 96.7676 189
191 0 415634 145516 192809 82.0746 190
192 0 415725 145859 192847 85.3346 191
193 0 415671 146209 192884 101.431 192
194 0 415483 146479 192984 115.7 193
195 0 415268 146680 193153 234.655 194
196 0 415232 146720 193160 219.964 195
197 0 415270 146744 193109 217.348 196
198 0 415476 146997 193005 199.52 197
199 0 415589 147267 192878 118.479 198
200 0 415635 147617 192861 119.238 199
201 0 415856 147894 192853 169.499 200
202 0 416061 148182 192873 125.859 201
203 0 416290 148467 192889 71.1167 202
204 0 416595 148729 192867 97.6399 203
205 0 416608 148768 192880 80 204
206 0 416661 148792 192883 84.1972 205
207 0 416729 149025 192880 77.8988 206
208 0 416829 149242 192880 104.105 207
209 0 416921 149439 192833 123.792 208
210 0 416960 149472 192840 120.797 209
211 0 416996 149495 192800 54.591 210
212 0 417215 149679 192612 117.653 211
213 0 417471 149897 192543 121.333 212
214 0 417735 150116 192488 109.447 213
215 0 417978 150301 192345 125.814 214
216 0 418016 150336 192320 122.115 215
217 0 418049 150378 192328 128.565 216
218 0 418261 150473 192246 107.535 217
219 0 418432 150631 192168 30.5797 218
220 0 418464 150656 192120 32 219
221 0 418464 150685 192125 33.7168 220
222 0 418464 150913 192137 35.1602 221
223 0 418464 151137 192158 42.0141 222
224 0 418496 151168 192200 60.3987 223
225 0 418497 151201 192199 49.688 224
226 0 418498 151410 192198 32.1463 225
227 0 418460 151580 192245 70.0178 226
228 0 418432 151616 192280 75.4718 227
229 0 418398 151646 192283 84.8383 228
230 0 418175 151898 192314 49.2042 229
231 0 418010 152173 192322 116.748 230
232 0 417983 152502 192380 103.909 231
233 0 417981 152835 192461 113.165 232
234 0 417992 153167 192520 105.875 233
235 0 418047 153508 192521 105.758 234
236 0 418055 153824 192608 99.0373 235
237 0 418114 154144 192643 100.834 236
238 0 418138 154494 192638 101.463 237
239 0 418294 154795 192640 113.173 238
240 0 418302 155136 192684 116.298 239
241 0 418266 155453 192761 114.506 240
242 0 418272 155488 192760 120 241
243 0 418270 155513 192773 120.509 242
244 0 418327 155842 192801 103.163 243
245 0 418420 156163 192811 111.054 244
246 0 418673 156402 192855 31.256 245
247 0 418688 156448 192840 40 246
248 0 418724 156468 192844 57.0503 247
249 0 418982 156751 192842 95.0725 248
250 0 419301 156924 192815 102.743 249
251 0 419328 156928 192800 98.9545 250
252 0 419360 156960 192760 102.495 251
253 0 419488 157088 192760 80.0501 252
254 0 419520 157120 192760 80 253
255 0 419552 157152 192760 80.0936 254
256 0 419712 157312 192760 80.3403 255
257 0 419744 157344 192760 75.4718 256
258 0 419776 157376 192760 51.0978 257
259 0 420011 157741 192719 84.1665 258
260 0 420220 158079 192839 69.4611 259
261 0 420405 158418 192986 84.3628 260
262 0 420662 158743 193119 90.039 261
263 0 420918 159096 193079 129.648 262
264 0 421231 159350 192934 122.755 263
265 0 421266 159385 192880 118 264
266 0 421484 159595 192627 97.3754 265
267 0 421746 159764 192286 101.16 266
268 0 421968 159954 191944 94.9654 267
269 0 422047 160262 191633 125.141 268
270 0 422015 160497 191244 96.1242 269
271 0 422049 160411 190818 95.6478 270
272 0 422278 160381 190435 69.7456 271
273 0 422418 160465 190132 103.948 272
274 0 422688 160751 189909 127.104 273
275 0 422694 161052 189586 83.284 274
276 0 422710 161422 189389 127.783 275
277 0 422755 161594 189028 137.213 276
278 0 422899 161801 188702 96.3667 277
279 0 422948 161856 188279 106.159 278
280 0 422997 162071 187889 111.705 279
281 0 422993 162467 187812 66.8934 280
282 0 422820 162825 187760 80.8529 281
283 0 422686 163104 187443 60.2382 282
284 0 422656 163136 187400 71.5542 283
285 0 422591 163137 187362 75.3428 284
286 0 422468 163339 187041 94.8994 285
287 0 422424 163472 186649 88.3923 286
288 0 422474 163609 186360 0 287
289 0 422434 163610 186240 0 288
290 0 422368 163588 186080 0 289
291 0 422336 163564 186000 0 290
292 0 422210 163542 185800 0 291
293 0 421914 163566 185600 0 292
294 0 421756 163670 185360 0 293
295 0 421640 163664 185080 0 294
296 0 421498 163563 184840 0 295
297 0 421328 163427 184440 0 296
298 0 421163 163244 184200 0 297
299 0 421154 163063 183920 0 298
300 0 421158 162921 183720 0 299
301 0 421206 162757 183440 0 300
302 0 421351 162774 183040 0 301
303 0 421334 162845 182760 0 302
304 0 421366 163138 182440 0 303
305 0 421370 163394 182160 0 304
306 0 421318 163519 182000 0 305
307 0 421250 163568 181680 81 306
308 0 421174 163650 181400 81 307
309 0 421160 163651 181320 81 308
310 0 421202 163612 181240 81 309
311 0 421140 163605 181000 81 310
312 0 421004 163618 180760 60 311
313 0 420854 163636 180520 81 312
314 0 420772 163677 180320 96 313
315 0 420732 163693 180160 96 314
316 0 420714 163711 180120 96 315
317 0 420599 163559 180080 90 316
318 0 420598 163540 180040 90 317
319 0 420591 163559 180000 32 318
320 0 420604 163456 179964 60.603 319
321 0 420573 163662 179582 103.599 320
322 0 420605 163795 179156 98.5385 321
323 0 420593 163906 178753 101.294 322
324 0 420597 164029 178328 57.0154 323
325 0 420478 164065 177996 101.581 324
326 0 420446 164279 177593 88.6366 325
327 0 420391 164557 177218 67.4039 326
328 0 420416 164582 176779 99.0269 327
329 0 420513 164740 176392 48.5501 328
330 0 420543 164964 176001 72.1054 329
331 0 420543 165102 175581 71.5675 330
332 0 420558 165047 175216 27.784 331
333 0 420364 165181 174864 96.8873 332
334 0 420297 165248 174435 119.776 333
335 0 420233 165452 174063 111.53 334
336 0 420223 165690 173701 83.4171 335
337 0 420255 165888 173297 104.412 336
338 0 420164 166062 172897 103.992 337
339 0 420032 166253 172520 104.469 338
340 0 419909 166424 172132 85.6296 339
341 0 419900 166647 171747 85.2536 340
342 0 419970 166844 171353 95.0933 341
343 0 419901 167077 170968 99.6929 342
344 0 419699 167139 170574 98.8007 343
345 0 419582 167234 170158 76.9113 344
346 0 419553 167426 169755 97.7378 345
347 0 419540 167719 169391 78.1654 346
348 0 419745 167892 169038 58.4538 347
349 0 419823 168114 168721 132.591 348
350 0 419835 168207 168374 88.6599 349
351 0 419743 168225 167940 96.1031 350
352 0 419688 168329 167521 96.6659 351
353 0 419744 168640 167280 40.0635 352
354 0 419776 168672 167280 32 353
355 0 419689.34 168344.61 167440 96 354
356 0 419616 169088 166280 81 354
357 0 419616 169248 166080 60 356
358 0 419680 169440 165920 51 357
359 0 419776 169568 165720 64 358
360 0 419776 169728 165520 60 359
361 0 419648 169920 165360 75 360
362 0 419584 170080 165120 71 361
363 0 419616 170240 164920 98 362
364 0 419616 170304 164640 90 363
365 0 419616 170400 164360 101 364
366 0 419616 170496 164120 96 365
367 0 419648 170592 163880 98 366
368 0 419616 170656 163600 81 367
369 0 419584 170720 163320 108 368
370 0 419488 170752 163040 71 369
371 0 419392 170752 162800 122 370
372 0 419232 170720 162600 115 371
373 0 419168 170720 162320 107 372
374 0 419072 170848 162120 91 373
375 0 419040 171008 161880 96 374
376 0 418944 171104 161640 108 375
377 0 418944 171200 161400 120 376
378 0 418944 171296 161160 96 377
379 0 418880 171328 160880 81 378
380 0 418784 171456 160680 102 379
381 0 418656 171488 160440 75 380
382 0 418592 171488 160160 104 381
383 0 418592 171520 159880 101 382
384 0 418720 171520 159640 98 383
385 0 418784 171584 159400 45 384
386 0 419008 171552 159320 40 385
387 0 419136 171552 159080 32 386
388 0 418720 171648 159160 45 385
389 0 418720 171648 158880 32 388
390 0 418720 171552 158640 60 389
391 0 418560 171520 158400 40 390
392 0 418368 171488 158200 104 391
393 0 418304 171456 157960 98 392
394 0 418272 171520 157720 115 393
395 0 418112 171616 157520 108 394
396 0 417920 171648 157320 124 395
397 0 417696 171648 157120 81 396
398 0 417504 171776 156920 81 397
399 0 417344 171808 156680 81 398
400 0 417312 171936 156440 96 399
401 0 417280 172096 156240 81 400
402 0 417344 172224 156000 101 401
403 0 417440 172352 155760 101 402
404 0 417472 172352 155480 115 403
405 0 417440 172288 155200 96 404
406 0 417408 172256 154920 81 405
407 0 417312 172128 154680 101 406
408 0 417248 172000 154440 107 407
409 0 417184 171968 154200 122 408
410 0 417280 171904 153960 137 409
411 0 417376 171872 153720 131 410
412 0 417440 171904 153480 154 411
413 0 417472 171936 153200 122 412
414 0 417568 172032 152960 108 413
415 0 417568 172096 152680 96 414
416 0 417472 172064 152440 90 415
417 0 417376 172128 152200 98 416
418 0 417312 172128 151920 45 417
419 0 417408 172128 151680 60 418
420 0 417408 172224 151440 75 419
421 0 417504 172192 151200 115 420
422 0 417600 172320 150960 120 421
423 0 417760 172448 150760 40 422
424 0 417984 172544 150640 32 423
425 0 418336 172192 143760 40 424
426 0 418432 172384 143600 75 425
427 0 418496 172512 143360 108 426
428 0 418496 172608 143120 102 427
429 0 418336 172640 142920 98 428
430 0 418144 172672 142720 60 429
431 0 417984 172640 142520 60 430
432 0 417824 172704 142280 71 431
433 0 417696 172672 142040 96 432
434 0 417696 172736 141760 115 433
435 0 417760 172800 141520 131 434
436 0 417760 172800 141240 128 435
437 0 417760 172832 141080 131 436
438 0 417696 172800 140840 101 437
439 0 417600 172768 140600 124 438
440 0 417504 172736 140360 96 439
441 0 417344 172736 140120 101 440
442 0 417216 172800 139880 81 441
443 0 417088 172832 139640 75 442
444 0 417024 172800 139560 96 443
445 0 416995 172794 139440 -1 444
446 0 416962 172807 139360 -1 445
447 0 416798 172900 139320 -1 446
448 0 416619 173062 139280 -1 447
449 0 416795 172865 139240 -1 448
450 0 416832 172800 139240 51 449
451 0 416719.34 172826.03 138240 128 450
452 0 416928 172992 137080 75 451
453 0 416896 173024 136800 115 452
454 0 416864 172960 136560 81 453
455 0 416864 172864 136280 98 454
456 0 416928 172800 136040 96 455
457 0 416960 172800 135760 124 456
458 0 417024 172896 135520 122 457
459 0 417056 172992 135280 124 458
460 0 417216 173184 135120 51 459
461 0 417280 173408 134960 101 460
462 0 417312 173600 134800 102 461
463 0 417344 173824 134680 98 462
464 0 417344 174016 134480 81 463
465 0 417312 174176 134240 81 464
466 0 417312 174336 134000 90 465
467 0 417184 174400 133760 75 466
468 0 417152 174464 133480 81 467
469 0 417024 174592 133240 98 468
470 0 416928 174624 133000 115 469
471 0 416800 174592 132760 120 470
472 0 416704 174560 132520 96 471
473 0 416640 174464 132280 107 472
474 0 416640 174400 132000 101 473
475 0 416544 174368 131760 96 474
476 0 416544 174400 131480 96 475
477 0 416544 174400 131200 101 476
478 0 416544 174464 130920 71 477
479 0 416576 174464 130640 81 478
480 0 416800 174432 130520 107 479
481 0 416960 174464 130320 96 480
482 0 417120 174464 130080 108 481
483 0 417246 174194 128880 139 482
484 0 417088 174176 127840 115 483
485 0 417152 174080 127600 108 484
486 0 417216 174048 127360 98 485
487 0 417280 174016 127120 45 486
488 0 417280 174016 126840 98 487
489 0 417248 174016 126560 71 488
490 0 417184 174144 126320 75 489
491 0 417152 174304 126080 96 490
492 0 417152 174432 125840 64 491
493 0 417216 174592 125600 81 492
494 0 417248 174752 125400 98 493
495 0 417216 174848 125160 101 494
496 0 417120 174912 124920 98 495
497 0 417056 174944 124680 104 496
498 0 417056 174880 124400 81 497
499 0 417088 174784 124160 96 498
500 0 417088 174688 123920 101 499
501 0 417056 174656 123640 96 500
502 0 417056 174624 123360 64 501
503 0 417088 174656 123080 90 502
504 0 417056 174720 122840 64 503
505 0 417056 174752 122560 64 504
506 0 417056 174816 122280 81 505
507 0 417120 174848 122040 98 506
508 0 417184 174816 121800 104 507
509 0 417248 174816 121520 81 508
510 0 417344 174784 121280 64 509
511 0 417344 174656 121040 60 510
512 0 417344 174528 120800 71 511
513 0 417344 174368 120560 71 512
514 0 417216 174240 120360 75 513
515 0 417152 174112 120120 81 514
516 0 416992 174016 119920 101 515
517 0 416864 173888 119680 91 516
518 0 416768 173888 119440 120 517
519 0 416672 173856 119200 124 518
520 0 416672 173920 118920 104 519
521 0 416672 174080 118720 107 520
522 0 416608 174208 118480 101 521
523 0 416480 174176 118240 122 522
524 0 416384 174144 118000 81 523
525 0 416224 174176 117800 91 524
526 0 416128 174176 117520 60 525
527 0 416064 174144 117280 90 526
528 0 416064 174144 117000 60 527
529 0 416128 174208 116720 71 528
530 0 416224 174336 116480 71 529
531 0 416384 174432 116280 71 530
532 0 416544 174560 116080 75 531
533 0 416704 174720 115880 81 532
534 0 415993 174788 114960 101 533
535 0 415072 174432 114360 71 534
536 0 414912 174432 114120 98 535
537 0 414912 174496 113840 108 536
538 0 414944 174656 113600 75 537
539 0 414976 174784 113360 71 538
540 0 415040 174944 113160 60 539
541 0 415040 175040 112920 64 540
542 0 414976 175104 112680 64 541
543 0 414944 175104 112400 96 542
544 0 414912 175168 112160 96 543
545 0 414912 175232 111880 81 544
546 0 414816 175392 111680 81 545
547 0 414784 175456 111440 81 546
548 0 414656 175488 111200 40 547
549 0 414464 175456 111000 81 548
550 0 414304 175520 110800 71 549
551 0 414176 175552 110560 96 550
552 0 414080 175552 110320 75 551
553 0 414048 175552 110040 90 552
554 0 414080 175488 109800 124 553
555 0 414144 175520 109560 143 554
556 0 414144 175584 109280 96 555
557 0 414272 175680 109080 98 556
558 0 414400 175808 108880 96 557
559 0 414464 175840 108600 107 558
560 0 414464 176000 108360 98 559
561 0 414272 176032 108200 107 560
562 0 414048 176000 108000 91 561
563 0 413888 176128 107800 120 562
564 0 413696 176160 107640 124 563
565 0 413536 176224 107440 102 564
566 0 413440 176320 107200 98 565
567 0 413440 176384 106920 101 566
568 0 413440 176384 106640 75 567
569 0 413563.06 175828.83 105800 163 568
570 0 413504 175712 104680 115 569
571 0 413376 175872 104520 32 570
572 0 413152 176032 104280 81 571
573 0 412960 176064 104120 75 572
574 0 412800 176128 103920 81 573
575 0 412768 176256 103680 64 574
576 0 412640 176384 103440 96 575
577 0 412512 176416 103200 98 576
578 0 412384 176480 102960 71 577
579 0 412256 176512 102720 98 578
580 0 412160 176512 102480 108 579
581 0 412064 176512 102200 96 580
582 0 411872 176480 102000 102 581
583 0 411680 176544 101800 128 582
584 0 411488 176576 101600 136 583
585 0 411296 176704 101480 175 584
586 0 411104 176768 101320 168 585
587 0 410912 176832 101120 124 586
588 0 410404.72 177161.06 100200 156 587
589 0 410272 177440 99240 197 588
590 0 410144 177568 99040 178 589
591 0 410048 177760 98880 137 590
592 0 410112 177920 98680 168 591
593 0 410240 177984 98440 178 592
594 0 410176 178176 98280 164 593
595 0 410176 178272 98040 134 594
596 0 410208 178336 97800 115 595
597 0 410272 178368 97560 178 596
598 0 410708 178741 96480 148 597
599 0 411616 178976 95800 71 598
600 0 411706 179077 95720 -1 599
601 0 411762 179088 95600 -1 600
602 0 411773 179086 95480 -1 601
603 0 411850 179071 95400 -1 602
604 0 411900 179063 95320 -1 603
605 0 411949 179052 95240 -1 604
606 0 411936 179040 95200 90 605
607 0 412000 179008 95120 115 606
608 0 412000 179008 94840 108 607
609 0 412064 178944 94600 163 608
610 0 412064 178720 94440 102 609
611 0 412192 178560 94280 134 610
612 0 412352 178496 94080 137 611
613 0 412576 178464 93960 256 612
614 0 412512 178592 93800 189 613
615 0 412480 178624 93520 71 614
616 0 412480 178624 93240 71 615
617 0 412514.72 178901.31 92160 128 616
618 0 412952.7 179194.52 91080 137 617
619 0 412690.2 179099.08 90720 96 618
620 0 412768 179008 89680 128 619
621 0 412864 178976 89440 124 620
622 0 412992 178944 89200 90 621
623 0 413088 178944 88960 64 622
624 0 413152 178944 88680 64 623
625 0 413152 178976 88400 90 624
626 0 413184 178976 88120 64 625
627 0 413216 178816 87920 102 626
628 0 413599.44 178419.95 86840 122 627
629 0 413610.34 178368.6 86720 196 628
630 0 413888 178400 85600 81 629
631 0 413792 178400 85360 80 630
632 0 413536 178400 85280 64 631
633 0 413568 178304 85040 209 632
634 0 413824 178400 85000 91 633
635 0 413984 178496 84800 75 634
636 0 414144 178656 84600 71 635
637 0 414395 178853 84520 -1 636
638 0 414811 179226 84480 -1 637
639 0 414720 179264 84400 32 638
640 0 414848 179392 84200 80 639
641 0 415104 179392 84240 64 640
642 0 415360 179488 84160 81 641
643 0 415616 179552 84120 102 642
644 0 415808 179424 84000 166 643
645 0 416064 179456 83960 96 644
646 0 416256 179488 83800 71 645
647 0 416480 179648 83800 60 646
648 0 416704 179808 83760 51 647
649 0 416928 179904 83600 64 648
650 0 417120 180032 83440 134 649
651 0 417216 180192 83240 98 650
652 0 417408 180320 83120 136 651
653 0 417664 180384 83080 128 652
654 0 417920 180416 83040 64 653
655 0 418176 180416 83000 60 654
656 0 418432 180448 83000 75 655
657 0 418688 180416 82960 51 656
658 0 418944 180416 83000 91 657
659 0 419104 180384 83200 143 658
660 0 419264 180320 83400 150 659
661 0 419264 180160 83440 81 660
662 0 413460 178275 84840 -1 633
663 0 413391 178158 84640 -1 662
664 0 413374 178012 84480 -1 663
665 0 413365 177997 84320 -1 664
666 0 413120 177760 84240 96 665
667 0 413216 177664 84000 160 666
668 0 413517.53 178033.6 83120 124 667
669 0 414368 177824 82280 32 668
670 0 414528 177696 82120 80 669
671 0 415374.28 177435.83 81280 137 670
672 0 415549.94 177553.03 80960 108 671
673 0 416288 177344 80200 160 672
674 0 416512 177248 80040 163 673
675 0 416736 177120 79880 120 674
676 0 416928 176960 79760 120 675
677 0 417120 176832 79640 102 676
678 0 417344 176736 79560 98 677
679 0 417568 176672 79400 102 678
680 0 417824 176672 79320 153 679
681 0 418080 176640 79240 134 680
682 0 418272 176608 79080 148 681
683 0 418400 176480 78880 153 682
684 0 418560 176416 78680 160 683
685 0 418656 176352 78600 156 684
686 0 418752 176160 78400 153 685
687 0 418944 175968 78320 124 686
688 0 419104 175808 78200 90 687
689 0 419296 175616 78120 107 688
690 0 419520 175552 78000 86 689
691 0 419776 175520 77960 102 690
692 0 420032 175456 77880 98 691
693 0 420288 175392 77800 98 692
694 0 420544 175360 77720 81 693
695 0 420768 175360 77600 75 694
696 0 421024 175360 77600 75 695
697 0 421280 175360 77520 96 696
698 0 421504 175392 77400 131 697
699 0 421760 175328 77320 124 698
700 0 421984 175296 77160 143 699
701 0 422240 175200 77120 124 700
702 0 422432 175008 77040 51 701
703 0 422592 174976 76840 101 702
704 0 422784 175008 76640 131 703
705 0 422944 174912 76440 115 704
706 0 423072 174816 76200 75 705
707 0 423200 174720 76000 51 706
708 0 423328 174560 75800 108 707
709 0 423424 174432 75600 115 708
710 0 423456 174304 75360 115 709
711 0 423552 174176 75160 96 710
712 0 423616 174080 74920 101 711
713 0 423744 173984 74720 90 712
714 0 423808 173888 74480 81 713
715 0 423936 173792 74240 81 714
716 0 424096 173728 74040 90 715
717 0 424256 173696 73800 90 716
718 0 424384 173600 73600 81 717
719 0 424480 173568 73360 71 718
720 0 424512 173504 73120 98 719
721 0 424608 173472 72880 98 720
722 0 424672 173472 72600 115 721
723 0 424704 173504 72320 108 722
724 0 424736 173536 72040 115 723
725 0 424800 173568 71800 90 724
726 0 424960 173536 71560 81 725
727 0 424960 173536 71280 140 726
728 0 424992 173504 71000 98 727
729 0 424992 173408 70720 98 728
730 0 425024 173312 70480 131 729
731 0 425024 173216 70240 124 730
732 0 425056 173152 70000 122 731
733 0 425024 173088 69760 122 732
734 0 425024 173056 69480 115 733
735 0 425024 173024 69200 98 734
736 0 425056 172992 68920 101 735
737 0 425184 172960 68680 104 736
738 0 425184 172960 68400 81 737
739 0 425280 172960 68120 71 738
740 0 425440 172864 67920 137 739
741 0 425568 172928 67680 102 740
742 0 425728 173088 67520 90 741
743 0 425824 173088 67280 45 742
744 0 425824 172928 67040 60 743
745 0 425728 172704 66920 60 744
746 0 425696 172480 66800 45 745
747 0 425728 172320 66600 166 746
748 0 425792 172096 66480 164 747
749 0 426016 171936 66480 243 748
750 0 426048 171680 66520 189 749
751 0 426016 171488 66320 224 750
752 0 425920 171424 66080 217 751
753 0 425856 171424 65800 134 752
754 0 425856 171424 65520 75 753
755 0 425952 171424 65280 75 754
756 0 426112 171424 65040 101 755
757 0 426176 171456 64760 64 756
758 0 426304 171616 64600 60 757
759 0 426464 171808 64440 32 758
760 0 426592 171904 64240 98 759
761 0 426496 171776 64000 104 760
762 0 426368 171616 63840 81 761
763 0 426272 171424 63640 115 762
764 0 426272 171360 63360 81 763
765 0 426240 171328 63080 101 764
766 0 426272 171264 62840 108 765
767 0 426336 171264 62560 75 766
768 0 426336 171360 62320 136 767
769 0 426304 171552 62160 96 768
770 0 426336 171744 62000 64 769
771 0 426368 171808 61760 101 770
772 0 426496 171904 61520 115 771
773 0 426464 172064 61280 104 772
774 0 426496 172096 61240 86 773
775 0 426478 172078 61200 -1 774
776 0 426482 172087 61160 -1 775
777 0 426466 172196 61080 -1 776
778 0 426449 172297 61040 -1 777
779 0 426441 172356 60960 -1 778
780 0 426434 172100 60920 -1 779
781 0 426454 171896 60880 -1 780
782 0 426465 171784 60840 -1 781
783 0 426468 171639 60800 -1 782
784 0 426464 171520 60800 75 783
785 0 426496 171360 60680 81 784
786 0 426560 171136 60520 75 785
787 0 426560 170912 60400 81 786
788 0 426528 170720 60240 86 787
789 0 426496 170560 60000 98 788
790 0 426368 170496 59760 120 789
791 0 426304 170336 59560 148 790
792 0 426304 170272 59280 154 791
793 0 426272 170240 59000 131 792
794 0 426304 170208 58720 131 793
795 0 426400 170240 58480 122 794
796 0 426560 170304 58280 96 795
797 0 426752 170368 58120 96 796
798 0 426912 170336 57920 104 797
799 0 427104 170240 57720 98 798
800 0 427296 170112 57520 107 799
801 0 427360 170071 57440 -1 800
802 0 427403 170007 57360 -1 801
803 0 427427 169971 57280 -1 802
804 0 427829 171175 57240 -1 803
805 0 427767 171060 57200 -1 804
806 0 427727 171145 57160 -1 805
807 0 427915 170717 57120 -1 806
808 0 427948 170670 57080 -1 807
809 0 428015 170658 57000 -1 808
810 0 428159 170723 56920 -1 809
811 0 428640 170464 56720 128 810
812 0 428544 170272 56560 140 811
813 0 428672 170112 56400 108 812
814 0 428832 169984 56200 150 813
815 0 429056 169792 56200 102 814
816 0 429216 169696 56000 32 815
817 0 429248 169536 55800 51 816
818 0 429344 169376 55600 160 817
819 0 429440 169344 55360 139 818
820 0 429600 169248 55120 160 819
821 0 429760 169216 54920 148 820
822 0 429824 169152 54680 122 821
823 0 429920 169152 54440 122 822
824 0 430080 169088 54200 51 823
825 0 430144 169088 53920 124 824
826 0 430343.47 168703.56 53000 91 825
827 0 431232 168480 52400 64 826
828 0 431488 168576 52400 71 827
829 0 431712 168736 52400 124 828
830 0 431968 168832 52360 98 829
831 0 432160 169024 52320 122 830
832 0 432320 169184 52200 120 831
833 0 432544 169280 52080 186 832
834 0 432768 169408 52000 164 833
835 0 432992 169440 51880 120 834
836 0 433184 169472 51720 124 835
837 0 433408 169440 51560 136 836
838 0 433600 169344 51400 140 837
839 0 433792 169184 51320 178 838
840 0 433984 169024 51360 209 839
841 0 434144 168864 51480 153 840
842 0 434400 168768 51600 136 841
843 0 434624 168672 51680 124 842
844 0 434880 168576 51720 128 843
845 0 435104 168448 51760 148 844
846 0 435264 168224 51760 160 845
847 0 435456 168032 51760 164 846
848 0 435712 167936 51840 101 847
849 0 435904 167744 51840 32 848
850 0 436064 167584 51680 102 849
851 0 436224 167552 51480 240 850
852 0 436224 167392 51320 86 851
853 0 436160 167232 51080 32 852
854 0 436160 167008 50960 40 853
855 0 436192 166784 51080 51 854
856 0 436192 166752 51080 51 855
857 0 436032 167328 51000 71 853
858 0 435808 167232 50880 71 857
859 0 435776 166976 50880 80 858
860 0 436448 167520 51640 137 851
861 0 436512 167328 51840 163 860
862 0 436640 167104 52000 156 861
863 0 436704 166848 52000 128 862
864 0 436864 166624 52120 107 863
865 0 436992 166400 52120 186 864
866 0 437120 166144 52200 128 865
867 0 437152 165888 52280 51 866
868 0 437152 165632 52280 122 867
869 0 437152 165376 52280 136 868
870 0 437120 165120 52280 134 869
871 0 437184 164864 52280 150 870
872 0 437248 164608 52320 157 871
873 0 437344 164384 52240 189 872
874 0 437472 164160 52160 164 873
875 0 437568 163904 52120 153 874
876 0 437600 163680 51960 86 875
877 0 437728 163456 51840 107 876
878 0 437792 163296 51640 124 877
879 0 437760 163072 51480 214 878
880 0 437888 162816 51480 214 879
881 0 438080 162656 51520 202 880
882 0 438336 162592 51520 227 881
883 0 438592 162496 51520 140 882
884 0 438688 162272 51440 120 883
885 0 438880 162080 51440 122 884
886 0 439040 161856 51440 136 885
887 0 439200 161664 51480 124 886
888 0 439360 161472 51520 128 887
889 0 439456 161248 51600 163 888
890 0 439552 161024 51680 150 889
891 0 439744 160832 51680 122 890
892 0 439936 160640 51680 108 891
893 0 440128 160416 51680 81 892
894 0 440352 160256 51760 91 893
895 0 440576 160096 51760 140 894
896 0 440640 159872 51920 115 895
897 0 440800 159680 51960 148 896
898 0 440992 159488 52080 81 897
899 0 441120 159328 52240 140 898
900 0 441248 159168 52400 107 899
901 0 441344 158976 52560 153 900
902 0 441536 158784 52640 181 901
903 0 441664 158592 52800 228 902
904 0 441792 158336 52840 212 903
905 0 441952 158112 52840 181 904
906 0 442048 157856 52840 160 905
907 0 442048 157600 52840 175 906
908 0 442112 157376 53000 178 907
909 0 442112 157152 53120 202 908
910 0 442208 156896 53200 197 909
911 0 442400 156704 53280 150 910
912 0 442592 156512 53400 140 911
913 0 442784 156352 53480 90 912
914 0 442944 156192 53640 104 913
915 0 443104 156032 53840 148 914
916 0 443264 155872 53960 160 915
917 0 443424 155680 54080 160 916
918 0 443456 155424 54160 128 917
919 0 443584 155232 54360 124 918
920 0 443712 154976 54440 108 919
921 0 443904 154816 54560 122 920
922 0 444128 154656 54680 102 921
923 0 444320 154464 54760 160 922
924 0 444544 154368 54920 172 923
925 0 444704 154304 55120 124 924
926 0 444864 154272 55320 148 925
927 0 444992 154208 55560 140 926
928 0 445152 154112 55800 124 927
929 0 445312 153984 56000 148 928
930 0 445504 153856 56120 183 929
931 0 445696 153696 56160 183 930
932 0 445856 153536 56280 154 931
933 0 446080 153408 56400 107 932
934 0 446336 153312 56400 107 933
935 0 446592 153216 56400 98 934
936 0 446816 153056 56360 107 935
937 0 447040 152928 56280 124 936
938 0 447296 152896 56240 124 937
939 0 447520 152768 56240 140 938
940 0 447680 152544 56240 131 939
941 0 447840 152352 56280 178 940
942 0 447968 152224 56480 186 941
943 0 448128 152064 56680 168 942
944 0 448320 151872 56760 154 943
945 0 448512 151680 56880 120 944
946 0 448768 151616 56920 140 945
947 0 449024 151584 56880 160 946
948 0 449280 151520 56840 168 947
949 0 449504 151328 56880 124 948
950 0 449664 151200 57040 71 949
951 0 449920 151168 57040 80 950
952 0 450144 151040 57080 134 951
953 0 450368 150912 57200 245 952
954 0 450624 150784 57240 164 953
955 0 450784 150624 57400 163 954
956 0 450944 150464 57560 189 955
957 0 451104 150304 57760 102 956
958 0 451136 150176 58000 122 957
959 0 451168 150016 58200 135 958
960 0 451296 149824 58360 200 959
961 0 451456 149760 58560 135 960
962 0 451648 149728 58720 124 961
963 0 451904 149728 58760 163 962
964 0 452160 149728 58840 134 963
965 0 452384 149696 59000 153 964
966 0 452608 149664 59160 101 965
967 0 452864 149696 59280 102 966
968 0 453056 149760 59440 81 967
969 0 453280 149792 59560 91 968
970 0 453536 149856 59640 104 969
971 0 453728 149984 59760 81 970
972 0 453920 150080 59920 141 971
973 0 454112 150208 60080 136 972
974 0 454368 150240 60120 124 973
975 0 454560 150400 60240 101 974
976 0 454720 150560 60360 166 975
977 0 454848 150752 60480 181 976
978 0 454976 150880 60680 128 977
979 0 455168 150944 60840 224 978
980 0 455424 151008 60920 258 979
981 0 455648 151136 61040 148 980
982 0 455904 151200 61040 124 981
983 0 456128 151232 60920 154 982
984 0 456320 151392 60880 81 983
985 0 456544 151584 60880 75 984
986 0 456736 151776 60800 86 985
987 0 456992 151840 60760 75 986
988 0 457248 151840 60680 64 987
989 0 457504 151840 60680 86 988
990 0 457760 151808 60680 80 989
991 0 458016 151808 60680 86 990
992 0 458272 151776 60680 124 991
993 0 458528 151872 60680 71 992
994 0 458784 151936 60680 108 993
995 0 459040 152032 60720 128 994
996 0 459296 152128 60640 137 995
997 0 459456 152288 60520 51 996
998 0 459584 152512 60440 51 997
999 0 459552 152736 60240 80 998
1000 0 459488 152800 60160 51 999
1001 0 459648 152992 60240 164 1000
1002 0 459904 153088 60240 102 1001
1003 0 460128 152960 60360 104 1002
1004 0 460256 153024 60520 104 1003
1005 0 459328 152832 59920 80 1000
1006 0 459168 152800 59720 91 1005
1007 0 459008 152800 59520 104 1006
1008 0 458816 152736 59320 107 1007
1009 0 458624 152864 59160 81 1008
1010 0 458496 152960 58960 98 1009
1011 0 458560 152992 58680 60 1010
1012 0 458720 153056 58440 75 1011
1013 0 458944 153088 58320 51 1012
1014 0 459136 153184 58160 71 1013
1015 0 459360 153312 58000 98 1014
1016 0 459552 153440 57800 96 1015
1017 0 459712 153568 57640 75 1016
1018 0 459936 153696 57480 71 1017
1019 0 460096 153824 57320 120 1018
1020 0 460160 153888 57120 160 1019
1021 0 460416 153952 57120 108 1020
1022 0 460672 153984 57160 148 1021
1023 0 460896 153984 57280 122 1022
1024 0 460800 153952 57520 124 1023
1025 0 460576 153856 57600 166 1024
1026 0 460544 153824 57640 166 1025
1027 0 460224 154144 57000 75 1020
1028 0 460192 154336 56800 90 1027
1029 0 460032 154496 56680 71 1028
1030 0 459968 154720 56560 51 1029
1031 0 459968 154944 56440 80 1030
1032 0 459968 155168 56320 75 1031
1033 0 460000 155328 56120 134 1032
1034 0 459904 155488 55920 81 1033
1035 0 459840 155648 55720 104 1034
1036 0 459840 155904 55640 96 1035
1037 0 459872 156096 55480 102 1036
1038 0 459872 156320 55360 101 1037
1039 0 459808 156480 55160 122 1038
1040 0 459744 156576 54920 102 1039
1041 0 459648 156704 54720 128 1040
1042 0 459520 156864 54520 176 1041
1043 0 459424 157056 54360 96 1042
1044 0 459456 157312 54320 153 1043
1045 0 459584 157536 54400 104 1044
1046 0 459680 157792 54440 104 1045
1047 0 459680 157856 54480 120 1046
1048 0 459680 158112 54520 75 1047
1049 0 459680 158368 54400 192 1048
1050 0 459776 158624 54440 120 1049
1051 0 459904 158848 54440 128 1050
1052 0 460032 159072 54400 175 1051
1053 0 460128 159328 54360 214 1052
1054 0 460288 159552 54360 186 1053
1055 0 460448 159712 54240 60 1054
1056 0 460704 159808 54240 91 1055
1057 0 460960 159808 54240 80 1056
1058 0 461152 159808 54320 96 1057
1059 0 459744 157856 54760 81 1047
1060 0 459904 157856 55000 75 1059
1061 0 460064 157728 55200 115 1060
1062 0 460224 157664 55400 120 1061
1063 0 460384 157568 55600 104 1062
1064 0 456192 151072 60720 136 983
1065 0 456416 150912 60680 122 1064
1066 0 456640 150816 60600 102 1065
1067 0 456864 150656 60560 71 1066
1068 0 457024 150496 60360 75 1067
1069 0 457184 150368 60200 102 1068
1070 0 457440 150368 60200 102 1069
1071 0 457696 150368 60200 75 1070
1072 0 457952 150368 60160 75 1071
1073 0 458208 150368 60160 51 1072
1074 0 458464 150368 60160 80 1073
1075 0 458720 150368 60200 102 1074
1076 0 458976 150368 60240 75 1075
1077 0 459200 150432 60360 86 1076
1078 0 459424 150496 60480 102 1077
1079 0 459680 150560 60560 91 1078
1080 0 459936 150560 60560 80 1079
1081 0 460192 150592 60560 86 1080
1082 0 460448 150656 60640 102 1081
1083 0 460672 150720 60760 140 1082
1084 0 460928 150752 60840 143 1083
1085 0 461152 150752 60960 120 1084
1086 0 461408 150880 61000 115 1085
1087 0 461664 151008 61080 75 1086
1088 0 461888 151168 61160 86 1087
1089 0 462144 151168 61160 120 1088
1090 0 462368 151296 61200 91 1089
1091 0 462624 151392 61240 122 1090
1092 0 462848 151552 61320 107 1091
1093 0 463072 151648 61440 163 1092
1094 0 463328 151616 61480 150 1093
1095 0 463584 151648 61520 172 1094
1096 0 463840 151680 61640 150 1095
1097 0 464032 151680 61840 163 1096
1098 0 464256 151744 61960 120 1097
1099 0 464512 151808 61960 80 1098
1100 0 464768 151808 61960 75 1099
1101 0 465024 151872 62040 75 1100
1102 0 465216 152064 62040 64 1101
1103 0 465440 152160 62160 148 1102
1104 0 465632 152288 62320 108 1103
1105 0 465888 152352 62400 137 1104
1106 0 466144 152320 62480 90 1105
1107 0 466400 152320 62480 120 1106
1108 0 466592 152288 62320 185 1107
1109 0 466784 152160 62160 194 1108
1110 0 467008 152032 62120 156 1109
1111 0 467200 151872 62160 80 1110
1112 0 467424 151744 62200 102 1111
1113 0 467680 151648 62240 96 1112
1114 0 467904 151648 62120 137 1113
1115 0 468160 151648 62040 120 1114
1116 0 468416 151616 61960 75 1115
1117 0 468672 151552 61920 75 1116
1118 0 468928 151520 61920 120 1117
1119 0 469184 151424 61920 115 1118
1120 0 469440 151424 61960 122 1119
1121 0 469696 151392 61960 102 1120
1122 0 469952 151392 62000 150 1121
1123 0 470208 151392 62040 200 1122
1124 0 470432 151264 62080 186 1123
1125 0 470688 151264 62080 176 1124
1126 0 470816 151264 62320 163 1125
1127 0 470944 151392 62560 156 1126
1128 0 471136 151456 62720 128 1127
1129 0 471392 151488 62760 139 1128
1130 0 471648 151520 62800 160 1129
1131 0 471904 151520 62800 160 1130
1132 0 472160 151520 62880 139 1131
1133 0 472416 151584 62880 75 1132
1134 0 472672 151616 62920 124 1133
1135 0 472896 151744 63000 153 1134
1136 0 473088 151904 62960 107 1135
1137 0 473280 152096 62920 120 1136
1138 0 473376 152320 62800 120 1137
1139 0 473472 152448 62600 150 1138
1140 0 473504 152544 62360 135 1139
1141 0 473664 152384 62160 75 1140
1142 0 473920 152352 62120 101 1141
1143 0 474176 152384 62160 140 1142
1144 0 474400 152416 62280 128 1143
1145 0 474656 152480 62320 120 1144
1146 0 474880 152576 62400 120 1145
1147 0 475136 152576 62440 86 1146
1148 0 475392 152640 62520 51 1147
1149 0 475648 152672 62600 96 1148
1150 0 475872 152672 62760 91 1149
1151 0 476128 152704 62760 120 1150
1152 1 476288 152832 62960 128 1151
1153 0 476480 152960 63080 139 1152
1154 0 476704 153056 63200 80 1153
1155 0 476960 153088 63280 124 1154
1156 0 477216 153216 63320 122 1155
1157 0 477472 153280 63320 124 1156
1158 0 477728 153280 63280 124 1157
1159 0 477984 153312 63240 107 1158
1160 0 478240 153344 63240 60 1159
1161 0 478496 153376 63240 91 1160
1162 0 478720 153408 63120 120 1161
1163 0 478944 153312 62960 140 1162
1164 0 479136 153248 62800 150 1163
1165 0 479360 153376 62760 120 1164
1166 0 479616 153376 62800 80 1165
1167 0 479872 153376 62800 80 1166
1168 0 480064 153376 62800 86 1167
1169 0 480320 153376 62800 90 1168
1170 0 480544 153504 62800 101 1169
1171 0 480768 153568 62920 175 1170
1172 0 481024 153536 63040 81 1171
1173 0 481280 153536 63080 120 1172
1174 0 481472 153536 63080 136 1173
1175 0 481632 153696 62960 80 1174
1176 0 481824 153888 62920 124 1175
1177 0 481824 154144 62840 120 1176
1178 0 481856 154400 62840 102 1177
1179 0 481984 154656 62800 108 1178
1180 0 482112 154880 62800 107 1179
1181 0 482304 155072 62800 156 1180
1182 0 482528 155232 62760 120 1181
1183 0 482784 155328 62720 75 1182
1184 0 482944 155488 62600 32 1183
1185 0 482784 155296 62600 60 1184
1186 0 482688 155296 62600 80 1185
1187 0 482432 155296 62560 120 1186
1188 0 482272 155424 62400 178 1187
1189 0 482336 155584 62200 150 1188
1190 0 482496 155712 62000 136 1189
1191 0 482720 155776 61840 172 1190
1192 0 482944 155648 61800 197 1191
1193 0 483104 155456 61680 178 1192
1194 0 483328 155424 61560 189 1193
1195 0 483552 155264 61520 157 1194
1196 0 483744 155200 61360 141 1195
1197 0 484000 155200 61360 150 1196
1198 0 484256 155264 61400 108 1197
1199 0 484512 155264 61400 137 1198
1200 0 484768 155264 61400 104 1199
1201 0 485024 155264 61400 96 1200
1202 0 485248 155168 61320 156 1201
1203 0 485248 155104 61400 122 1202
1204 0 485152 154944 61600 64 1203
1205 0 485056 154880 61840 143 1204
1206 0 485056 154720 62040 107 1205
1207 0 484896 154528 62120 91 1206
1208 0 484768 154336 62240 120 1207
1209 0 485472 155168 61160 124 1202
1210 0 485728 155168 61120 124 1209
1211 0 485984 155168 61040 160 1210
1212 0 486208 155264 60920 101 1211
1213 0 486432 155328 60800 81 1212
1214 0 486688 155392 60720 51 1213
1215 0 486880 155360 60560 120 1214
1216 0 487072 155296 60400 128 1215
1217 0 487200 155200 60160 32 1216
1218 0 487296 155168 60040 32 1217
1219 0 487520 155232 60160 45 1218
1220 0 487648 155264 60120 40 1219
1221 0 487392 155136 59920 51 1218
1222 0 487232 154944 59960 32 1221
1223 0 487136 154880 60000 32 1222
1224 0 487456 154976 59720 108 1221
1225 0 487360 154848 59520 140 1224
1226 0 487264 154752 59280 150 1225
1227 0 487392 154720 59040 120 1226
1228 0 487520 154720 58800 163 1227
1229 0 487776 154688 58720 196 1228
1230 0 488000 154720 58560 160 1229
1231 0 488224 154784 58440 128 1230
1232 0 488480 154784 58360 75 1231
1233 0 488704 154816 58240 75 1232
1234 0 488896 154944 58080 98 1233
1235 0 489152 155040 57960 108 1234
1236 0 489376 155168 57880 124 1235
1237 0 489632 155168 57760 98 1236
1238 0 489824 155296 57600 75 1237
1239 0 490016 155424 57480 86 1238
1240 0 490176 155520 57240 128 1239
1241 0 490368 155680 57160 131 1240
1242 0 490400 155936 57120 160 1241
1243 0 490400 156160 57000 175 1242
1244 0 490432 156384 56800 86 1243
1245 0 490592 156512 56600 101 1244
1246 0 490752 156608 56400 101 1245
1247 0 490912 156736 56200 75 1246
1248 0 491136 156768 56080 128 1247
1249 0 491296 156896 55920 81 1248
1250 0 491552 156992 55880 124 1249
1251 0 491776 157120 55760 124 1250
1252 0 492032 157152 55680 96 1251
1253 0 492288 157248 55560 71 1252
1254 0 492512 157312 55440 91 1253
1255 0 492736 157312 55320 96 1254
1256 0 492992 157312 55200 128 1255
1257 0 493248 157248 55120 139 1256
1258 0 493472 157088 55080 107 1257
1259 0 493600 156992 54880 186 1258
1260 0 493824 156896 54760 175 1259
1261 0 494048 156896 54640 115 1260
1262 0 494240 156960 54440 124 1261
1263 0 494464 156960 54320 115 1262
1264 0 494720 156960 54240 71 1263
1265 0 494976 156992 54240 71 1264
1266 0 495232 157088 54240 96 1265
1267 0 495488 157120 54240 96 1266
1268 0 495744 157152 54280 120 1267
1269 0 496000 157120 54280 131 1268
1270 0 496256 157056 54240 164 1269
1271 0 496448 156960 54040 166 1270
1272 0 496608 156736 53960 200 1271
1273 0 496864 156640 54000 150 1272
1274 0 496992 156672 54160 175 1273
1275 0 497152 156864 54280 166 1274
1276 0 497408 156832 54320 131 1275
1277 0 497632 156640 54320 172 1276
1278 0 497792 156512 54160 102 1277
1279 0 497984 156320 54080 81 1278
1280 0 498144 156160 53960 60 1279
1281 0 498368 156032 53920 81 1280
1282 0 498592 155936 53840 102 1281
1283 0 498816 155840 53680 120 1282
1284 0 498976 155776 53480 60 1283
1285 0 499168 155712 53320 102 1284
1286 0 499424 155648 53240 120 1285
1287 0 499616 155520 53120 80 1286
1288 0 499808 155328 53120 71 1287
1289 0 5e+05 155136 53160 40 1288
1290 0 500192 154944 53160 75 1289
1291 0 500448 154880 53200 45 1290
1292 0 500704 154880 53200 75 1291
1293 0 500960 154848 53200 86 1292
1294 0 501216 154848 53120 80 1293
1295 0 501472 154752 53120 60 1294
1296 0 501728 154720 53120 75 1295
1297 0 501984 154784 53160 81 1296
1298 0 502240 154816 53160 60 1297
1299 0 502496 154816 53160 120 1298
1300 0 502752 154784 53240 128 1299
1301 0 503008 154848 53280 101 1300
1302 0 503264 154848 53320 122 1301
1303 0 503520 154848 53360 91 1302
1304 0 503776 154848 53440 32 1303
1305 0 504032 154976 53480 81 1304
1306 0 504288 154976 53560 160 1305
1307 0 504480 154944 53760 156 1306
1308 0 504640 154784 53920 32 1307
1309 0 504800 154816 54120 104 1308
1310 0 505056 154816 54160 120 1309
1311 0 505216 154720 54360 108 1310
1312 0 505472 154656 54400 75 1311
1313 0 505728 154656 54400 163 1312
1314 0 505984 154752 54440 202 1313
1315 0 506240 154784 54480 189 1314
1316 0 506432 154976 54560 154 1315
1317 0 506624 155040 54720 101 1316
1318 0 506784 155200 54880 189 1317
1319 0 506976 155200 55080 150 1318
1320 0 507136 155168 55280 148 1319
1321 0 507328 155104 55480 45 1320
1322 0 507520 155008 55680 115 1321
1323 0 507776 155008 55800 178 1322
1324 0 507776 155104 56080 148 1323
1325 0 507746.78 155582.27 57080 153 1324
1326 0 508404 156368 57680 160 1325
1327 0 508736 157152 58560 98 1326
1328 0 508736 157312 58760 120 1327
1329 0 508709 158267 59280 107 1328
1330 0 508608 159392 59600 80 1329
1331 0 508512 159648 59600 51 1330
1332 0 508512 159872 59720 75 1331
1333 0 508512 160096 59840 102 1332
1334 0 508512 160352 59920 80 1333
1335 0 508512 160608 59960 86 1334
1336 0 508544 160864 60040 80 1335
1337 0 508608 161088 60160 80 1336
1338 0 508576 161344 60200 80 1337
1339 0 508576 161568 60320 81 1338
1340 0 508608 161792 60480 96 1339
1341 0 508576 162048 60560 96 1340
1342 0 508480 162240 60760 120 1341
1343 0 508352 162400 60920 164 1342
1344 0 508320 162656 61000 124 1343
1345 0 508448 162880 61040 102 1344
1346 0 508512 163104 61200 96 1345
1347 0 508640 163232 61400 150 1346
1348 0 508800 163424 61320 181 1347
1349 0 509056 163424 61280 71 1348
1350 0 509248 163264 61240 81 1349
1351 0 509504 163200 61240 98 1350
1352 0 509760 163296 61240 160 1351
1353 0 510016 163328 61240 104 1352
1354 0 510272 163360 61160 32 1353
1355 0 510432 163520 61040 32 1354
1356 0 510656 163648 61080 101 1355
1357 0 510848 163808 61000 64 1356
1358 0 511040 163968 60960 60 1357
1359 0 511168 164224 60880 90 1358
1360 0 511328 164384 60760 45 1359
1361 0 511552 164448 60640 137 1360
1362 0 511712 164640 60600 86 1361
1363 0 511904 164832 60600 75 1362
1364 0 512064 165056 60680 71 1363
1365 0 512256 165248 60720 32 1364
1366 0 512448 165472 60720 71 1365
1367 0 512576 165696 60640 96 1366
1368 0 512832 165696 60560 175 1367
1369 0 513056 165664 60680 196 1368
1370 0 513152 165696 60840 51 1369
1371 0 497024 156512 54360 209 1274
1372 0 497216 156480 54560 128 1371
1373 0 497312 156320 54760 96 1372
1374 0 497472 156160 54920 98 1373
1375 0 497568 155904 54960 124 1374
1376 0 497536 155680 54840 108 1375
1377 0 497472 155424 54800 137 1376
1378 0 497408 155168 54720 150 1377
1379 0 497408 155104 54720 135 1378
1380 0 481728 153440 63080 91 1174
1381 0 481984 153440 63120 120 1380
1382 0 482176 153472 63320 122 1381
1383 0 482368 153376 63520 75 1382
1384 0 482560 153280 63680 124 1383
1385 0 482720 153440 63840 124 1384
1386 0 482880 153600 64000 122 1385
1387 0 483040 153600 64240 98 1386
1388 0 483168 153440 64440 128 1387
1389 0 483264 153216 64560 107 1388
1390 0 483296 153024 64720 122 1389
1391 0 483296 152800 64920 150 1390
1392 0 483424 152704 65120 160 1391
1393 0 483648 152672 65240 137 1392
1394 0 483776 152928 65280 40 1393
1395 0 484032 153056 65280 91 1394
1396 0 484256 153184 65360 86 1395
1397 0 484416 153344 65560 120 1396
1398 0 484576 153312 65760 64 1397
1399 0 484736 153312 65960 140 1398
1400 0 484928 153216 66120 203 1399
1401 0 484864 153056 66360 178 1400
1402 0 484704 152864 66480 160 1401
1403 0 484448 152832 66480 153 1402
1404 0 484352 152960 66680 71 1403
1405 0 484352 152992 66720 40 1404
1406 0 479968 153376 62560 60 1168
1407 0 479808 153536 62440 157 1406
1408 0 479584 153600 62320 164 1407
1409 0 479392 153696 62160 107 1408
1410 0 479328 153920 62080 91 1409
1411 0 429632 169536 55440 32 819
1412 0 429792 169600 55640 107 1411
1413 0 430048 169728 55640 86 1412
1414 0 430048 169664 55920 60 1413
1415 0 430144 169568 56040 32 1414
1416 0 428832 170656 56600 102 811
1417 0 428928 170656 56480 98 1416
1418 0 418912 176416 78680 163 685
1419 0 419040 176576 78840 178 1418
1420 0 419136 176768 79000 75 1419
1421 0 419296 176896 79200 71 1420
1422 0 419456 177056 79320 60 1421
1423 0 419712 177088 79320 120 1422
1424 0 420197.56 177216.8 80320 96 1423
1425 0 420960 177056 79440 96 1424
1426 0 421152 176992 79240 102 1425
1427 0 421184 176896 79000 71 1426
1428 0 421120 176800 78840 60 1427
1429 0 412608 178272 94160 218 613
1430 0 412672 178048 94280 124 1429
1431 0 412704 177792 94360 124 1430
1432 0 412800 177600 94520 81 1431
1433 0 412896 177376 94680 81 1432
1434 0 413152 177280 94720 98 1433
1435 0 413376 177088 94720 108 1434
1436 0 413568 176928 94680 107 1435
1437 0 413824 176864 94680 75 1436
1438 0 414080 176832 94640 107 1437
1439 0 414176 176832 94640 81 1438
1440 0 417792 173088 141120 115 437
1441 0 417920 173248 140920 96 1440
1442 0 417824 173344 140680 45 1441
1443 0 417760 173408 140400 32 1442
1444 0 422625 163167 187442 71.4499 284
1445 0 422497 163293 187603 51.5296 1444
1446 0 422464 163296 187640 32 1445
1447 0 419776 157312 192756 56.7117 257
1448 0 419968 157120 192558 45.208 1447
1449 0 420000 157120 192520 32 1448
1450 0 419552 157088 192720 91.6449 254
1451 0 419680 156991 192560 60.0388 1450
1452 0 419712 156960 192520 32 1451
1453 0 419360 156736 192640 32 251
1454 0 418848 156320 192680 32 247
1455 0 418246 155482 192770 116.935 242
1456 0 417993 155459 192800 64.5698 1455
1457 0 417796 155427 192969 28.3828 1456
1458 0 417760 155424 192960 32 1457
1459 0 418336 151520 192360 32 228
1460 0 418368 151424 192320 32 1459
1461 0 418511 151155 192207 81.9307 224
1462 0 418746 151212 192041 61.2176 1461
1463 0 418658 151489 191981 43.7587 1462
1464 0 418411 151701 192012 35.7827 1463
1465 0 418368 151744 192000 32 1464
1466 0 418476 150606 192068 108.812 220
1467 0 418745 150448 191900 87.1625 1466
1468 0 418955 150235 191737 188.988 1467
1469 0 419104 150043 191540 262.456 1468
1470 0 419374 149983 191392 108.87 1469
1471 0 419392 149952 191400 124.193 1470
1472 0 419616 150432 191600 32 1471
1473 0 419648 150432 191560 32 1472
1474 0 419680 150432 191560 32 1473
1475 0 419434 149930 191368 153.251 1471
1476 0 419662 149722 191277 83.408 1475
1477 0 419978 149677 191206 104.696 1476
1478 0 420000 149664 191200 102.45 1477
1479 0 420017 149684 191199 91.7081 1478
1480 0 420056 149970 191194 68.8431 1479
1481 0 420206 150105 191137 35.9487 1480
1482 0 420390 149921 191004 34.4257 1481
1483 0 420416 149952 191000 32 1482
1484 0 420037 149624 191176 118.09 1478
1485 0 420316 149593 190861 60.2418 1484
1486 0 420625 149540 190644 123.36 1485
1487 0 420892 149374 190390 113.12 1486
1488 0 421186 149188 190227 99.6416 1487
1489 0 421400 149180 189987 79.4416 1488
1490 0 421632 149026 189688 63.5397 1489
1491 0 421664 148992 189640 81.9756 1490
1492 0 421697 149021 189640 82.6054 1491
1493 0 421921 149183 189640 80.5249 1492
1494 0 421952 149216 189640 80 1493
1495 0 421920 149248 189680 82.0021 1494
1496 0 421759 149409 189758 46.3254 1495
1497 0 421728 149440 189760 32 1496
1498 0 421970 149252 189663 78.962 1494
1499 0 422228 149395 189682 72.2794 1498
1500 0 422401 149650 189682 45.8757 1499
1501 0 422563 149886 189662 53.0394 1500
1502 0 422689 149751 189560 0 1501
1503 0 423015 149845 189320 0 1502
1504 0 423154 149825 189177 73.3923 1503
1505 0 423475 149940 189053 66.8177 1504
1506 0 423758 149934 188817 92.2982 1505
1507 0 424038 149966 188590 88.5459 1506
1508 0 424315 150016 188325 93.4065 1507
1509 0 424578 150015 187998 71.2346 1508
1510 0 424858 149944 187758 88.3775 1509
1511 0 425162 149888 187556 113.28 1510
1512 0 425469 149752 187417 113.326 1511
1513 0 425776 149728 187200 77.2575 1512
1514 0 426129 149732 187052 77.5729 1513
1515 0 426470 149792 186958 64.4184 1514
1516 0 426804 149891 186837 75.6184 1515
1517 0 427107 149956 186635 79.7631 1516
1518 0 427447 149951 186472 78.0621 1517
1519 0 427745 149917 186240 78.2105 1518
1520 0 428130 149962 186191 77.8365 1519
1521 0 428467 150103 186188 53.281 1520
1522 0 428731 150314 186331 84.0301 1521
1523 0 428948 150521 186593 83.8408 1522
1524 0 429281 150624 186692 69.4902 1523
1525 0 429541 150859 186856 83.3026 1524
1526 0 429892 150943 186923 100.223 1525
1527 0 430263 151040 186939 91.9693 1526
1528 0 430644 151042 186918 166.373 1527
1529 0 430945 150974 186715 181.034 1528
1530 0 431157.16 150996.4 186800 164 1529
1531 0 431267 151008 186844 156.04 1530
1532 0 431646 151008 186882 201.822 1531
1533 0 431680 151008 186880 214.663 1532
1534 0 431712 151008 186920 206.301 1533
1535 0 431712 151008 186960 189.989 1534
1536 0 431711 150998 186997 178.197 1535
1537 0 431701 150813 187402 84.4823 1536
1538 0 431633 150822 187843 76.2491 1537
1539 0 431438 150738 188233 70.0428 1538
1540 0 431236 150727 188632 93.8331 1539
1541 0 431202 150906 189030 59.3256 1540
1542 0 431210 151128 189434 65.1947 1541
1543 0 431304 151125 189883 80.4747 1542
1544 0 431504 151036 190266 55.0083 1543
1545 0 431803 151009 190632 55.6964 1544
1546 0 431974 150881 191005 63.1152 1545
1547 0 432092 150648 191367 53.7402 1546
1548 0 432292 150407 191683 141.301 1547
1549 0 432320 150368 191640 137.87 1548
1550 0 432299 150330 191683 131.524 1549
1551 0 432462 150315 191967 69.6626 1550
1552 0 432493 150458 192283 42.014 1551
1553 0 432509 150477 192320 32 1552
1554 0 432347 150329 191636 149.299 1549
1555 0 432236 150089 191562 60.0736 1554
1556 0 432184 149838 191494 113.836 1555
1557 0 432172.25 149634.97 191440 115 1556
1558 0 432161 149565 191422 115.832 1557
1559 0 432128 149536 191440 120 1558
1560 0 432098 149544 191454 117.875 1559
1561 0 431873 149475 191573 53.8147 1560
1562 0 431616 149349 191592 51.3966 1561
1563 0 431414.97 149382.31 191640 -1 1562
1564 0 431381.66 149357.05 191600 -1 1563
1565 0 432139 149507 191440 108.781 1559
1566 0 432337 149203 191332 91.5567 1565
1567 0 432361.03 149179.77 191280 93 1566
1568 0 432457 148879 191206 96.7196 1567
1569 0 432621 148550 191101 83.9404 1568
1570 0 432929 148384 190962 78.4854 1569
1571 0 432993 148395 190920 66 1570
1572 0 433233 148236 190829 41.3643 1571
1573 0 433488 147989 190634 39.3709 1572
1574 0 433741 147729 190452 63.8137 1573
1575 0 433984.47 147660.83 190240 45 1574
1576 0 434066 147638 190169 38.8647 1575
1577 0 434170 147600 190000 -1 1576
1578 0 434216 147598 189960 -1 1577
1579 0 434218 147573 189920 -1 1578
1580 0 434221 147443 189840 -1 1579
1581 0 433007 148559 190800 -1 1571
1582 0 433007 148443 190680 -1 1581
1583 0 432935 148325 190560 -1 1582
1584 0 432771 148279 190560 -1 1583
1585 0 432711 148223 190640 -1 1584
1586 0 432643 148271 190680 -1 1585
1587 0 433001 148099 190400 -1 1583
1588 0 432899 148041 190320 -1 1587
1589 0 432841 147985 190240 -1 1588
1590 0 432855 147859 190080 -1 1589
1591 0 432801 147765 190040 -1 1590
1592 0 432675 147659 190000 -1 1591
1593 0 432621 147583 189920 -1 1592
1594 0 432669 147357 189920 -1 1593
1595 0 432661 147307 189880 -1 1594
1596 0 432681 147271 189840 -1 1595
1597 0 432591 147255 189760 -1 1596
1598 0 432577 147281 189640 -1 1597
1599 0 432615 147237 189520 -1 1598
1600 0 432637 147203 189480 -1 1599
1601 0 432669 147181 189440 -1 1600
1602 0 432705 147147 189400 -1 1601
1603 0 432823 146975 189360 -1 1602
1604 0 432893 146933 189320 -1 1603
1605 0 432209.38 149190.1 191280 -1 1567
1606 0 432197.9 149170.58 191240 -1 1605
1607 0 432199.06 149213.08 191200 -1 1606
1608 0 432171.47 149174.02 191160 -1 1607
1609 0 432033.62 149137.27 191120 -1 1608
1610 0 431740 151036 186975 185.597 1535
1611 0 432042 151103 187064 95.6 1610
1612 0 432361 151163 187018 54.5454 1611
1613 0 432675 151210 186885 51.2332 1612
1614 0 432962 151238 186696 72.3872 1613
1615 0 433202 151245 186467 103.278 1614
1616 0 433184 151264 186400 101.193 1615
1617 0 433183 151231 186400 104.497 1616
1618 0 433184 151186 186400 43.4881 1617
1619 0 433212 151265 186367 104.109 1616
1620 0 433232 151492 186114 68.8084 1619
1621 0 433325 151777 186024 74.9835 1620
1622 0 433514 152049 186022 93.1227 1621
1623 0 433694 152272 186109 43.9893 1622
1624 0 434207 152642 186160 32 1623
1625 0 435261 153174 186240 0 1624
1626 0 435834 153543 186324 66.5533 1625
1627 0 436078 153796 186355 58.5171 1626
1628 0 436339 154043 186359 72.961 1627
1629 0 436637 154158 186308 90.1191 1628
1630 0 436921 154170 186169 91.8191 1629
1631 0 437180 154252 185997 88.3466 1630
1632 0 437216 154240 186000 81.9756 1631
1633 0 437216 154208 185960 91.913 1632
1634 0 437248 154176 185920 91.913 1633
1635 0 437248 154144 185920 101.193 1634
1636 0 437248 154112 185880 86.1626 1635
1637 0 437280 154080 185880 81.9756 1636
1638 0 437344 154048 186000 32 1637
1639 0 437440 154176 186000 32 1638
1640 0 437316 154043 185852 74.8629 1637
1641 0 437501 153914 185729 33.7311 1640
1642 0 437463 153723 185717 30.209 1641
1643 0 437472 153696 185720 32 1642
1644 0 437222 154113 185913 98.4288 1635
1645 0 437012 153800 185893 110.894 1644
1646 0 437208 153569 185718 56.8338 1645
1647 0 437216 153536 185720 32 1646
1648 0 437250 154267 186000 96.0952 1632
1649 0 437536 154404 185964 74.9977 1648
1650 0 437568 154400 185960 81.9756 1649
1651 0 437597 154366 185960 76.6833 1650
1652 0 437658 154081 185882 25.3177 1651
1653 0 437664 154048 185840 32 1652
1654 0 437593 154446 185951 69.9033 1650
1655 0 437822 154571 185984 98.8365 1654
1656 0 437984 154779 186003 90.9701 1655
1657 0 438212 154911 185995 136.917 1656
1658 0 438240 154912 186000 128.25 1657
1659 0 438318 154877 185986 137.889 1658
1660 0 438307 154613 185771 138.802 1659
1661 0 438313 154284 185580 125.723 1660
1662 0 438591 154030 185336 105.674 1661
1663 0 438592 153984 185320 102.45 1662
1664 0 438622 154018 185354 100.489 1663
1665 0 438804 154203 185505 100.488 1664
1666 0 438973 154400 185641 25.0876 1665
1667 0 439008 154432 185680 32 1666
1668 0 438624 153952 185280 106.935 1663
1669 0 438816 153825 185040 98.0583 1668
1670 0 438848 153824 185000 107.331 1669
1671 0 438882 153869 184981 109.344 1670
1672 0 439193 153822 185040 76.2577 1671
1673 0 439469 153941 185046 37.5545 1672
1674 0 439613 154240 185190 42.1683 1673
1675 0 439826 154400 185453 36.4431 1674
1676 0 439803 154443 185480 32 1675
1677 0 438822 153782 184960 115 1670
1678 0 438820 153798 184943 119.089 1677
1679 0 438804 153551 184780 68.8768 1678
1680 0 438758 153320 184591 43.3728 1679
1681 0 438697 153086 184414 35.1251 1680
1682 0 438633 152828 184282 36.6818 1681
1683 0 438614 153860 184960 -1 1677
1684 0 438548 153834 184920 -1 1683
1685 0 438268 154945 185999 120.459 1658
1686 0 438303 155135 186163 87.9448 1685
1687 0 438304 155168 186200 75.4718 1686
1688 0 438338 155172 186200 76.3967 1687
1689 0 438550 155118 186200 45.6714 1688
1690 0 438786 155107 186200 41.323 1689
1691 0 438816 155104 186200 32 1690
1692 0 438304 155201 186198 85.108 1687
1693 0 438368 155328 186319 74.9747 1692
1694 0 438368 155360 186320 75.4718 1693
1695 0 438369 155389 186317 69.945 1694
1696 0 438694 155648 186323 63.8963 1695
1697 0 439001 155886 186400 54.5466 1696
1698 0 439357 156086 186401 46.5087 1697
1699 0 439690 156298 186434 81.6995 1698
1700 0 439972 156580 186476 42.5767 1699
1701 0 440255 156865 186395 33.2244 1700
1702 0 440594 157097 186397 82.5413 1701
1703 0 440903 157291 186512 88.3467 1702
1704 0 441226 157478 186605 70.8426 1703
1705 0 441572 157670 186640 51.2746 1704
1706 0 441895 157765 186831 59.4479 1705
1707 0 442234 157965 186878 47.9526 1706
1708 0 442599 158055 186890 39.2094 1707
1709 0 442893 158142 187137 43.4953 1708
1710 0 443150 158305 187421 59.691 1709
1711 0 443470 158469 187543 63.8541 1710
1712 0 443569.66 158509.39 187600 56 1711
1713 0 443776 158593 187718 41.197 1712
1714 0 443808 158624 187720 51.225 1713
1715 0 443806 158657 187697 30.5722 1714
1716 0 443772 159003 187852 79.9972 1715
1717 0 443955 159297 187987 59.2163 1716
1718 0 444163 159606 187811 49.5233 1717
1719 0 444364 159776 187680 0 1718
1720 0 444700 159560 187680 0 1719
1721 0 444772.12 159500.61 187720 -1 1720
1722 0 444374 159778 187640 0 1719
1723 0 444318 159752 187600 0 1722
1724 0 444278 159760 187560 0 1723
1725 0 444264 159820 187520 0 1724
1726 0 444416 159974 187480 0 1725
1727 0 444812 160246 187520 0 1726
1728 0 444964 160406 187560 0 1727
1729 0 445010 160406 187640 0 1728
1730 0 443844 158615 187721 53.3743 1714
1731 0 444002 158699 187741 45.9403 1730
1732 0 444160 158750 187802 63.5488 1731
1733 0 444192 158752 187800 71.5542 1732
1734 0 444256 158765 187758 69.018 1733
1735 0 444440 158927 187944 48.4367 1734
1736 0 444664 159174 187903 60.0593 1735
1737 0 444933 159338 187840 40.6873 1736
1738 0 444864 159424 187880 32 1737
1739 0 445052 159408 187800 19 1737
1740 0 445176 159509 187760 -1 1739
1741 0 445478 159626 187680 -1 1740
1742 0 444224 158720 187759 54.3254 1733
1743 0 444416 158528 187681 43.2378 1742
1744 0 444448 158496 187680 32 1743
1745 0 438338 155352 186359 55.8457 1694
1746 0 438227 155386 186520 47 1745
1747 0 438335 155322 186678 38.6283 1746
1748 0 438301 155312 186680 32 1747
1749 0 438264.25 155305.11 186720 -1 1748
1750 0 435557 153331 186310 84.7135 1626
1751 0 435456 153079 186167 26.6159 1750
1752 0 435456 153056 186160 32 1751
1753 0 431695 151027 186840 211 1533
1754 0 431769 150884 186580 155.696 1753
1755 0 431973 150885 186320 64.3354 1754
1756 0 432000 150848 186280 60.3987 1755
1757 0 431872 150752 186240 32 1756
1758 0 432032 150814 186241 72.3119 1756
1759 0 432190 150781 186159 74.3859 1758
1760 0 432224 150784 186160 80 1759
1761 0 432256 150752 186160 75.4718 1760
1762 0 432288 150720 186160 51.225 1761
1763 0 432320 150688 186160 40 1762
1764 0 432352 150656 186120 51.225 1763
1765 0 432318 150628 186118 59.9098 1764
1766 0 432060 150471 186082 42.5035 1765
1767 0 432032 150432 186080 32 1766
1768 0 432400 150645 186090 38.4229 1764
1769 0 432632 150418 186115 41.315 1768
1770 0 432777 150376 186200 40 1769
1771 0 432941 150411 186308 40.0061 1770
1772 0 432973 150432 186320 39 1771
1773 0 432986.2 150388.2 186440 34 1772
1774 0 433498 150630 186473 49.9943 1773
1775 0 433372.06 150805.28 186400 66 1774
1776 0 433354 150826 186390 68.6996 1775
1777 0 433312 150848 186400 51.225 1776
1778 0 433284 150882 186400 54.0061 1777
1779 0 433279 150849 186359 77.3214 1777
1780 0 433194 150714.61 186280 -1 1779
1781 0 433136.56 150643.39 186240 -1 1780
1782 0 433172 150966 186480 -1 1775
1783 0 433126 150986 186520 -1 1782
1784 0 433618 150599 186480 -1 1774
1785 0 433756 150609 186520 -1 1784
1786 0 433849 150663 186480 -1 1785
1787 0 433955 150629 186440 -1 1786
1788 0 434086 150735 186400 -1 1787
1789 0 432995 150359 186520 32 1773
1790 0 432803 150207 186568 31.1052 1789
1791 0 432762 150144 186600 -1 1790
1792 0 432693 150058 186680 -1 1791
1793 0 432219 150818 186160 59.9169 1760
1794 0 432446 151073 186160 30.063 1793
1795 0 432480 151104 186160 32 1794
1796 0 432510 151135 186160 41.0676 1795
1797 0 432608 151367 186261 66.5927 1796
1798 0 432710 151550 186479 43.3309 1797
1799 0 432690 151530 186520 32 1798
1800 0 432686 151536 186560 -1 1799
1801 0 432513 151076 186124 42.0773 1795
1802 0 432664.62 151056.42 186002 32.8519 1801
1803 0 432676.12 151019.67 185920 -1 1802
1804 0 421718 148962 189591 83.9026 1491
1805 0 421883 148640 189441 68.9033 1804
1806 0 422035 148317 189239 71.6632 1805
1807 0 422229 148011 189012 76.6688 1806
1808 0 422516 147740 188786 68.4066 1807
1809 0 422496 147712 188720 60.3987 1808
1810 0 422464 147680 188761 51.0911 1809
1811 0 422304 147520 188801 31.7171 1810
1812 0 422304 147488 188800 32 1811
1813 0 422528 147691 188688 69.31 1809
1814 0 422662 147661 188510 45.9706 1813
1815 0 422784 147817 188454 50.9728 1814
1816 0 423014 147715 188240 0 1815
1817 0 423386 147737 187920 0 1816
1818 0 423918 147654 187720 0 1817
1819 0 424035 147662 187697 79.7028 1818
1820 0 424429 147615 187640 81.6882 1819
1821 0 424774 147562 187504 58.2744 1820
1822 0 425093 147503 187313 75.0609 1821
1823 0 425424 147467 187202 89.176 1822
1824 0 425752 147455 187056 64.7813 1823
1825 0 426083 147414 186923 72.7305 1824
1826 0 426409 147240 186883 75.0533 1825
1827 0 426751 147167 186751 83.9157 1826
1828 0 427055 147011 186594 60.3316 1827
1829 0 427229 146921 186252 77.1697 1828
1830 0 427565 146794 186160 76.9348 1829
1831 0 427857 146548 186067 58.7568 1830
1832 0 428134 146297 185946 98.2385 1831
1833 0 428393 146038 185784 85.8169 1832
1834 0 428651 145780 185606 77.2287 1833
1835 0 428947 145596 185469 82.102 1834
1836 0 429241 145369 185356 75.5746 1835
1837 0 429524 145104 185247 80.089 1836
1838 0 429840 144910 185165 73.5693 1837
1839 0 430106 144666 185028 100.247 1838
1840 0 430463 144543 184999 137.772 1839
1841 0 430496 144544 185000 136 1840
1842 0 430496 144480 185160 32 1841
1843 0 430516 144528 184979 128.986 1841
1844 0 430785 144373 184994 169.018 1843
1845 0 430941 144125 184801 175.515 1844
1846 0 430976 144128 184800 175.271 1845
1847 0 431018 144096 184767 168.386 1846
1848 0 431237 143848 184641 96.4279 1847
1849 0 431560 143711 184555 82.082 1848
1850 0 431619.88 143585.19 184480 62 1849
1851 0 431683 143413 184383 37.3133 1850
1852 0 431732 143084 184211 40.1813 1851
1853 0 432020 142888 184058 42.2871 1852
1854 0 432287 142651 183884 41.7082 1853
1855 0 432552 142394 183726 44.4935 1854
1856 0 432830 142172 183566 39.5794 1855
1857 0 433133 142001 183423 42.9816 1856
1858 0 433503 141916 183353 55.9177 1857
1859 0 433865 141960 183237 42.6984 1858
1860 0 434056 142010 183080 0 1859
1861 0 434110 142006 183040 0 1860
1862 0 434156 141996 183000 0 1861
1863 0 434206 142001 182960 0 1862
1864 0 434274 142014 182880 0 1863
1865 0 434698 141856 182840 0 1864
1866 0 434958 141720 182800 0 1865
1867 0 434998 141746 182760 0 1866
1868 0 435098 141789 182640 0 1867
1869 0 435218 141799 182600 0 1868
1870 0 435374 141728 182560 0 1869
1871 0 435398 141747 182520 0 1870
1872 0 435458 141848 182480 0 1871
1873 0 435640 141908 182400 0 1872
1874 0 435819 141991 182440 -1 1873
1875 0 435930 142013 182480 -1 1874
1876 0 436101 142029 182520 -1 1875
1877 0 431018 144105 184768 155.302 1846
1878 0 431187.94 144217 184880 133 1877
1879 0 431282 144279 184942 121.767 1878
1880 0 431614 144416 184877 48.9074 1879
1881 0 431648 144448 184920 51.225 1880
1882 0 431686 144479 184958 55.0702 1881
1883 0 431791 144635 185154 78.6396 1882
1884 0 431843 144799 185359 129.133 1883
1885 0 431840 144832 185400 134.104 1884
1886 0 431868 144840 185397 127.051 1885
1887 0 432199 144877 185397 60.1281 1886
1888 0 432470 145014 185446 42.3547 1887
1889 0 431850 144834 185439 103.564 1885
1890 0 431881 145004 185870 54.6211 1889
1891 0 432009 145248 186176 83.8692 1890
1892 0 432064 145280 186200 75.4718 1891
1893 0 432095 145247 186163 75.4393 1892
1894 0 432159 145054 186123 39.783 1893
1895 0 432160 145024 186120 32 1894
1896 0 432064 145312 186200 75.4718 1892
1897 0 432000 145408 186280 102.45 1896
1898 0 431968 145440 186320 120.797 1897
1899 0 431940 145477 186353 130.109 1898
1900 0 431869 145629 186488 77.8592 1899
1901 0 431814.66 145700.45 186520 75 1900
1902 0 431745 145792 186561 73.0335 1901
1903 0 431744 145824 186560 75.4718 1902
1904 0 431738 145822 186602 71.9412 1903
1905 0 431920 145986 186760 63 1904
1906 0 431830 146021 186959 53.6457 1905
1907 0 431999 146053 187000 32 1906
1908 0 432013 146137 187040 0 1907
1909 0 432265 145971 187040 0 1908
1910 0 432279 145839 186960 0 1909
1911 0 432309 146131 187080 0 1909
1912 0 432309 146279 187120 0 1911
1913 0 432287 146363 187080 0 1912
1914 0 432281 146615 187000 0 1913
1915 0 432106 146738 187040 -1 1914
1916 0 431994 146782 187120 -1 1915
1917 0 432351.4 146643 186840 -1 1914
1918 0 432369 146650 186800 -1 1917
1919 0 432450 146727 186600 -1 1918
1920 0 432034 146252 187000 -1 1908
1921 0 432004 146524 186880 -1 1920
1922 0 431996 146668 186800 -1 1921
1923 0 431694 145843 186571 70.7442 1903
1924 0 431576 146145 186684 58.7666 1923
1925 0 431588.3 146154.25 186720 52 1924
1926 0 431465.4 146270.27 186837 30.9365 1925
1927 0 431386.16 146319.66 186840 32 1926
1928 0 431993 145438 186334 104.631 1898
1929 0 432388 145502 186457 48.7587 1928
1930 0 432407.12 145494.12 186560 52 1929
1931 0 432422 145488 186640 56 1930
1932 0 432609 145553 186689 58.8513 1931
1933 0 432640 145600 186680 75.4718 1932
1934 0 432641 145567 186719 71.903 1933
1935 0 432729.1 145524.84 186920 64.4159 1934
1936 0 432799 145604 186960 32 1935
1937 0 432937 145696 187000 0 1936
1938 0 433019.03 145646.5 187080 -1 1937
1939 0 433209.94 145645.1 187040 -1 1938
1940 0 433215.6 145653.58 186840 -1 1939
1941 0 432673 145637 186686 85.5425 1933
1942 0 432927 145763 186440 47.2775 1941
1943 0 432960 145760 186400 64 1942
1944 0 432968 145779 186442 64.6765 1943
1945 0 433279 145832 186558 57.956 1944
1946 0 433488 146071 186562 46.7842 1945
1947 0 433593 146376 186594 47.9461 1946
1948 0 433654.47 146615.95 186782 62.5694 1947
1949 0 433212.22 145737.2 186680 -1 1945
1950 0 433223.7 145716.53 186760 -1 1949
1951 0 432992 145761 186361 44.8521 1943
1952 0 433080.9 145699.33 186200 67 1951
1953 0 433103 145684 186160 73 1952
1954 0 433217 145762 186123 78.3934 1953
1955 0 433248 145792 186120 86.1626 1954
1956 0 433280 145760 186080 64 1955
1957 0 433280 145760 186040 64 1956
1958 0 433280 145728 186000 51.225 1957
1959 0 433280 145728 185960 60.3987 1958
1960 0 433317 145724 185963 63.6353 1959
1961 0 433424 145797 185883 31.5513 1960
1962 0 433605.75 145844.7 185840 31 1961
1963 0 433612.66 146049.17 185880 -1 1962
1964 0 433593.12 146114.64 185920 -1 1963
1965 0 433579 146169 185960 -1 1964
1966 0 433489 146269 186000 -1 1965
1967 0 433393 146401 186080 -1 1966
1968 0 433227 146543 186160 -1 1967
1969 0 433155 146613.67 186240 -1 1968
1970 0 433119 146649 186280 -1 1969
1971 0 433253 145695 185919 47.207 1959
1972 0 433137 145338 185788 41.951 1971
1973 0 433142 145333 185730 54.8129 1972
1974 0 433273 145804 186153 70.9133 1955
1975 0 433722.6 145825.81 186163 66.2704 1974
1976 0 433823.7 145646.61 186120 -1 1975
1977 0 433981.03 145646.61 186080 -1 1976
1978 0 434076.38 145693.7 186000 -1 1977
1979 0 434082.12 145715.53 185960 -1 1978
1980 0 434045.22 145819.23 185800 -1 1979
1981 0 434097.56 145901.27 185760 -1 1980
1982 0 434179.6 145803.69 185680 -1 1981
1983 0 431680 144448 184920 51.1483 1881
1984 0 431842 144393 184801 32.5473 1983
1985 0 431934 144437 184760 -1 1984
1986 0 418020 150306 192314 132.169 216
1987 0 417992 150066 191963 72.7644 1986
1988 0 417671 149937 192081 50.9812 1987
1989 0 417632 149952 192040 32 1988
1990 0 416599.38 149662.92 193040 -1 210
1991 0 416576 148800 192921 87.0824 205
1992 0 416448 148928 193041 46.374 1991
1993 0 416416 148960 193080 32 1992
1994 0 415227 146668 193160 212.646 196
1995 0 414880 146658 193401 51.2319 1994
1996 0 414741 146465 193774 36.74 1995
1997 0 414728 146422 193920 44 1996
1998 0 414464 146363 194087 53.2845 1997
1999 0 414467.44 146367.6 194120 -1 1998
2000 0 415298 144835 192766 61.1455 188
2001 0 415125 144959 192771 95.9181 2000
2002 0 414947 145062 192801 32.3723 2001
2003 0 414912 145056 192800 32 2002
2004 0 414722 143904 193203 88.5503 183
2005 0 414436 144164 193286 32.2021 2004
2006 0 414400 144160 193280 32 2005
2007 0 413055 136129 194521 97.4767 157
2008 0 413216.8 136268.31 194281 36.1315 2007
2009 0 413227.16 136279.8 194240 32 2008
2010 0 412896 135776 194720 32 154
2011 0 413440 134944 194120 32 149
2012 0 413897 134054 194146 256.03 144
2013 0 413676 133928 194239 151.342 2012
2014 0 413447 133960 194412 94.8983 2013
2015 0 413408 133952 194400 96 2014
2016 0 413408 134176 194440 32 2015
2017 0 413344 134336 194400 32 2016
2018 0 413373 133951 194395 100.693 2015
2019 0 413087 134017 194518 51.3751 2018
2020 0 413086.62 134060.23 194560 51.225 2019
2021 0 413952 134080 194040 239.6 143
2022 0 413984 134176 193960 232.964 2021
2023 0 413984 134208 193920 226.274 2022
2024 0 414002 134228 193860 219.768 2023
2025 0 414003 134495 193687 42.7555 2024
2026 0 414164 134705 193469 55.0163 2025
2027 0 414301.22 134726.56 193240 35 2026
2028 0 414348.3 134758.72 193120 25 2027
2029 0 414337.97 134743.8 193109 24.8724 2028
2030 0 414319.6 134741.5 193080 32 2029
2031 0 414300 134725 193019 61.3159 2030
2032 0 414513.72 134680.61 192960 49 2031
2033 0 414603 134741 192945 46.4442 2032
2034 0 414751.5 134813.86 192880 44 2033
2035 0 414874.44 134793.19 192765 41.1807 2034
2036 0 415086 134586 192671 33.8357 2035
2037 0 415072 134560 192680 32 2036
2038 0 414240 134731 193045 0.320573 2030
2039 0 413939.38 134650.75 192800 -1 2038
2040 0 413687.8 134788.6 192829 83.9748 2039
2041 0 413471.88 134774.81 192760 56.9399 2040
2042 0 413412 134637 192586 124.667 2041
2043 0 413376 134624 192600 139.714 2042
2044 0 413341 134642 192599 136.315 2043
2045 0 413075 134426 192600 169.519 2044
2046 0 412798 134285 192598 109.374 2045
2047 0 412530 134141 192609 42.5918 2046
2048 0 412292 133918 192652 55.8862 2047
2049 0 412256 133888 192640 71.5542 2048
2050 0 412221 133856 192680 59.3366 2049
2051 0 412037 133591 192724 34.2855 2050
2052 0 412002 133590 192680 32 2051
2053 0 411974 133571 192640 -1 2052
2054 0 411909 133541 192600 -1 2053
2055 0 412255 133889 192599 64.9698 2049
2056 0 412288 133856 192400 32.7803 2055
2057 0 412313 133841 192360 32 2056
2058 0 413376 134623 192561 150.907 2043
2059 0 413163 134418 192440 139 2058
2060 0 413256 134491 192321 128.148 2059
2061 0 413256 134538 192280 115.378 2060
2062 0 413408 134656 192240 96 2061
2063 0 413440 134688 192200 71.5542 2062
2064 0 413472 134720 192160 75.4718 2063
2065 0 413472 134880 192280 32 2064
2066 0 413536 134976 192320 60.3987 2065
2067 0 413769 134962 192280 -1 2066
2068 0 413977 134897 192240 -1 2067
2069 0 414068 134902 192200 -1 2068
2070 0 413502 134764 192123 78.7061 2064
2071 0 413810 134785 191737 36.5725 2070
2072 0 413915 134806 191560 -1 2071
2073 0 414076 134759 191360 -1 2072
2074 0 413340 134593 192244 126.598 2061
2075 0 413148 134649 192084 94.8275 2074
2076 0 413051 134809 191915 39.5198 2075
2077 0 413088 134848 191880 32 2076
2078 0 413372.88 134931.86 191920 -1 2077
2079 0 413594.56 134788.27 191880 -1 2078
2080 0 413663.5 134771.03 191840 -1 2079
2081 0 413600.53 134890.83 192920 -1 2040
2082 0 413594.78 134908.06 192960 -1 2081
2083 0 414008 134190 193881 224.803 2023
2084 0 414185 134178 193541 145.785 2083
2085 0 414206 134075 193186 45.3985 2084
2086 0 414299 133804 192922 131.677 2085
2087 0 414304 133792 192920 86.1626 2086
2088 0 414336 133760 192880 86.1626 2087
2089 0 414368 133728 192880 64 2088
2090 0 414400 133696 192840 60.3987 2089
2091 0 414432 133664 192840 45.2548 2090
2092 0 414465 133661 192880 34.0399 2091
2093 0 414626 133661 193120 33.2319 2092
2094 0 414656 133696 193120 32 2093
2095 0 414460 133631 192798 38.1768 2091
2096 0 414557 133471 192760 39.7236 2095
2097 0 414560 133440 192760 40 2096
2098 0 414560 133408 192800 44.9641 2097
2099 0 414528 133408 192960 44.8314 2098
2100 0 414528 133376 193000 32 2099
2101 0 414592 133408 192720 32 2097
2102 0 414688 133376 192600 32 2101
2103 0 414720 133376 192600 32 2102
2104 0 414528 133409 192721 32.7274 2097
2105 0 414368 133376 192680 32.3302 2104
2106 0 414502 133350 192640 32 2105
2107 0 414821 133270.03 192520 -1 2106
2108 0 414977 133098.03 192440 -1 2107
2109 0 415117 132938.03 192400 -1 2108
2110 0 415345 132862.03 192200 -1 2109
2111 0 415353 132830.03 192040 -1 2110
2112 0 415217 132758.03 191880 -1 2111
2113 0 415109 132822.06 191720 -1 2112
2114 0 414909 133126.03 191680 -1 2113
2115 0 414745 133266.03 191760 -1 2114
2116 0 414729 133214.03 191840 -1 2115
2117 0 414761 133190.03 191960 -1 2116
2118 0 414689 133174.06 192080 -1 2117
2119 0 414625 133218.06 192200 -1 2118
2120 0 414525 133034.06 192280 -1 2119
2121 0 414529 132930.06 192320 -1 2120
2122 0 415109 132722.03 191640 -1 2113
2123 0 415153 132546.03 191520 -1 2122
2124 0 415217 132526.03 191400 -1 2123
2125 0 415325 132434.03 191240 -1 2124
2126 0 415361 132438.03 191160 -1 2125
2127 0 415381 132454.03 191080 -1 2126
2128 0 415085 132510.03 191680 -1 2122
2129 0 415049 132494.03 191760 -1 2128
2130 0 414272 133792 192920 91.913 2087
2131 0 414176 133792 192880 96 2130
2132 0 414144 133792 192880 81.9756 2131
2133 0 414114 133794 192878 71.9656 2132
2134 0 413859 133829 192756 32.3693 2133
2135 0 413766 133870 192680 -1 2134
2136 0 413662 133871 192640 -1 2135
2137 0 413595 133853 192600 -1 2136
2138 0 413539 133817 192520 -1 2137
2139 0 413324 133837 192480 -1 2138
2140 0 413301 133848 192440 -1 2139
2141 0 413278 133872 192400 -1 2140
2142 0 414140 133760 192877 95.3489 2132
2143 0 414138 133568 192976 82.673 2142
2144 0 414225 133301 193080 42 2143
2145 0 414213 133062 193128 24.5084 2144
2146 0 414171 132996 193200 -1 2145
2147 0 415104 132289 193280 131.82 135
2148 0 415168 132225 193120 128.899 2147
2149 0 415200 132192 193080 115.378 2148
2150 0 415296 132128 193200 32 2149
2151 0 415328 132064 193160 32 2150
2152 0 415296 131936 193120 32 2151
2153 0 415198 132191 193039 117.156 2149
2154 0 415358 132000 192800 36.6859 2153
2155 0 415424 131360 193160 101.193 130
2156 0 415488 131360 193040 90.5097 2155
2157 0 415520 131360 193000 75.4718 2156
2158 0 415424 131104 192880 32 2157
2159 0 415553 131395 192959 52.6063 2157
2160 0 415751 131396 192711 130.381 2159
2161 0 415935 131294 192481 73.1953 2160
2162 0 415968 131264 192480 71.5542 2161
2163 0 416002 131264 192441 79.3764 2162
2164 0 416097 131264 192201 44.9415 2163
2165 0 416090 131285 192160 32 2164
2166 0 416097 131144 192492 60.8507 2162
2167 0 416073 130895 192499 47.4551 2166
2168 0 415903 130744 192640 -1 2167
2169 0 417544 126832 193641 195.805 113
2170 0 417256 126780 193842 229.403 2169
2171 0 417234 126632 194132 200.633 2170
2172 0 416937 126581 194316 218.951 2171
2173 0 416864 126674 194570 64.9607 2172
2174 0 416821 126959 194796 57.9612 2173
2175 0 416766 127283 194947 59.6605 2174
2176 0 416735 127649 195033 56.6505 2175
2177 0 416609 127902 195283 52.9142 2176
2178 0 416633 128182 195455 68.8826 2177
2179 0 416851 128529 195440 105.42 2178
2180 0 416987 128859 195418 162.386 2179
2181 0 417056 128896 195400 101.193 2180
2182 0 417019 128926 195439 131.21 2181
2183 0 416955 129179 195560 122.78 2182
2184 0 417031 129464 195561 48.4182 2183
2185 0 417024 129504 195560 51.225 2184
2186 0 416991 129507 195598 50.8852 2185
2187 0 417056 129536 195520 65.2659 2185
2188 0 417056 129664 195360 96.9724 2187
2189 0 417056 129696 195320 101.193 2188
2190 0 417059 129725 195368 119.653 2189
2191 0 416994 129900 195419 90.859 2190
2192 0 416866 130050 195476 34.9957 2191
2193 0 416832 130080 195480 32 2192
2194 0 417062 129696 195289 90.7466 2189
2195 0 417070 129678 194916 139.232 2194
2196 0 417163 129504 194726 212.141 2195
2197 0 417191 129273 194514 103.98 2196
2198 0 417169 129278 194133 40.0049 2197
2199 0 417120 129248 194120 40 2198
2200 0 417078 129209 194127 50.1882 2199
2201 0 417175 128986 194118 35.9248 2200
2202 0 417386 128823 194145 50.2308 2201
2203 0 417587.3 128689.72 194163 35.0288 2202
2204 0 417698.72 128661 194120 -1 2203
2205 0 417821.62 128678.234 194040 -1 2204
2206 0 417125 129264 194086 30.8002 2199
2207 0 417163 129290 193774 65.4049 2206
2208 0 417285 129317 193483 64.012 2207
2209 0 417312 129312 193440 71.5542 2208
2210 0 417314 129345 193440 76.3429 2209
2211 0 417508.34 129553.83 193400 61 2210
2212 0 417514.62 129546.6 193320 33 2211
2213 0 417523 129555 193315 31.418 2212
2214 0 417315 129312 193401 74.7271 2209
2215 0 417429.16 129306.34 193160 48.6488 2214
2216 0 417331 129735 195320 0 2189
2217 0 417469 129599 195200 0 2216
2218 0 416976 129504 195720 0 2183
2219 0 416907.34 129654.664 195760 -1 2218
2220 0 416770 129956 195840 0 2219
2221 0 416768 129997.336 195920 -1 2220
2222 0 416767 130018 195960 0 2221
2223 0 416707 130114 196680 0 2222
2224 0 416632 130100 196800 0 2223
2225 0 416610 130190 197000 0 2224
2226 0 416611 130254 197040 0 2225
2227 0 416583 130255 197080 0 2226
2228 0 416367 130674 197080 0 2227
2229 0 416131.03 130959.56 197160 0 2228
2230 0 416092.84 131146.23 197160 -1 2229
2231 0 416097.1 131183.02 197120 -1 2230
2232 0 416081.53 131198.56 197080 -1 2231
2233 0 416542 130239 197240 33 2227
2234 0 416388 130222 197321 66.7436 2233
2235 0 416190 130211 197320 70.6314 2234
2236 0 416160 130208 197320 64 2235
2237 0 416128 130176 197360 71.5542 2236
2238 0 416224 130048 197520 32 2237
2239 0 416095 130177 197365 79.6012 2237
2240 0 415881.75 130240.336 197480 65 2239
2241 0 415862 130158 197527 59.2692 2240
2242 0 415706 130187 197762 33.9012 2241
2243 0 415828.03 130185.18 197800 32 2242
2244 0 415818.12 130275.69 197880 -1 2243
2245 0 415839.34 130277.1 197440 -1 2240
2246 0 415583.38 130230.43 197440 -1 2245
2247 0 415420.72 130236.09 197360 -1 2246
2248 0 416137 130240 197300 78.207 2236
2249 0 416048 130118 196932 65.1922 2248
2250 0 416245 130176 196693 47.6291 2249
2251 0 416434 130430 196556 62.5415 2250
2252 0 416416 130715 196325 74.5537 2251
2253 0 416416 130752 196360 80 2252
2254 0 416429 130766 196323 91.4219 2253
2255 0 416467 130804 195986 52.1413 2254
2256 0 416566.12 130731.54 195800 45 2255
2257 0 416577.62 130705.125 195792 44.9491 2256
2258 0 416411 130788 196347 70.3354 2253
2259 0 416400 130955 196434 57.4352 2258
2260 0 416314 131137 196434 78.934 2259
2261 0 416288 131168 196400 86.1626 2260
2262 0 416322 131202 196437 89.1705 2261
2263 0 416291 131457 196639 30.8689 2262
2264 0 416256 131488 196640 40 2263
2265 0 416288 131520 196640 40 2264
2266 0 416320 131552 196640 40 2265
2267 0 416352 131584 196640 40 2266
2268 0 416316 131615 196638 54.181 2267
2269 0 416317 131774 196840 33.6622 2268
2270 0 416320 131776 196880 32 2269
2271 0 416243 131917 196960 -1 2270
2272 0 416378 131575 196639 32 2267
2273 0 416443 131510 196401 32 2272
2274 0 416448 131552 196400 32 2273
2275 0 416224 131520 196636 39.6933 2264
2276 0 416064 131517 196558 32.4976 2275
2277 0 416032 131488 196560 32 2276
2278 0 416257 131198 196397 90.4018 2261
2279 0 416033 131230 196198 91.8445 2278
2280 0 416032 131232 196160 86.1626 2279
2281 0 416000 131264 196160 90.5097 2280
2282 0 416000 131296 196120 102.45 2281
2283 0 416000 131328 196080 107.331 2282
2284 0 415968 131360 196080 107.331 2283
2285 0 415942 131416 196080 98.0529 2284
2286 0 415662 131378 196063 80.8309 2285
2287 0 415412 131258 196005 76.5231 2286
2288 0 415150 131165 195957 81.6509 2287
2289 0 414835 131208 195971 92.7355 2288
2290 0 414816 131200 195960 122.115 2289
2291 0 414770 131230 196001 135.255 2290
2292 0 414812 131267 196262 58.5162 2291
2293 0 414781 131249 196480 60 2292
2294 0 414806 131263 196566 61.1746 2293
2295 0 414793 131273 196600 32 2294
2296 0 414788 131164 195880 92 2290
2297 0 414576 131065 195760 47 2296
2298 0 414536 130826 195760 -1 2297
2299 0 414556 130814 195720 -1 2298
2300 0 414837 131177 195840 -1 2296
2301 0 414834 131083 195800 -1 2300
2302 0 414841 131051 195760 -1 2301
2303 0 414790 130964 195680 -1 2302
2304 0 416000 131392 196041 109.125 2284
2305 0 416193 131585 196003 86.0929 2304
2306 0 416224 131616 196000 86.1626 2305
2307 0 416262 131641 196003 109.412 2306
2308 0 416584 131686 195847 70.9761 2307
2309 0 416860 131778 195621 62.0592 2308
2310 0 417080 132049 195570 59.1841 2309
2311 0 417056 132064 195480 64 2310
2312 0 417083 132075 195447 68.2361 2311
2313 0 417385 132086 195225 75.4303 2312
2314 0 417706 132000 195102 40.6453 2313
2315 0 418014 131932 194948 69.2952 2314
2316 0 418243 131863 194683 80.4537 2315
2317 0 418350 131793 194520 48 2316
2318 0 418486 131887 194320 -1 2317
2319 0 418604 131878 194160 -1 2318
2320 0 417042 132092 195437 62.383 2311
2321 0 416884 132090 195183 43.5554 2320
2322 0 416803 132000 194920 67.8109 2321
2323 0 416768 132000 194920 75.4718 2322
2324 0 416768 132032 194920 60.3987 2323
2325 0 416640 132160 194920 60.3987 2324
2326 0 416640 132192 194920 51.225 2325
2327 0 416671 132224 194961 52.2643 2326
2328 0 416806 132315 195040 49 2327
2329 0 416905 132400 195157 46.5783 2328
2330 0 416908 132460 195160 32 2329
2331 0 416605 132222 194961 49.6862 2326
2332 0 416502 132353 194983 45.3399 2331
2333 0 416431 132648 195040 -1 2332
2334 0 416362 132785 195080 -1 2333
2335 0 416335 132935 195160 -1 2334
2336 0 416752 131958 194897 64.8748 2323
2337 0 416583 131740 194663 53.4642 2336
2338 0 416569 131460 194525 53.3416 2337
2339 0 416661 131155 194489 49.9529 2338
2340 0 416774 130855 194474 48.7059 2339
2341 0 416920 130583 194483 42.1016 2340
2342 0 416916 130604 194520 32 2341
2343 0 416170 131643 196020 83.5015 2306
2344 0 416056 131782 196362 30.2501 2343
2345 0 415923 131466 196407 30.4011 2344
2346 0 415968 131456 196440 32 2345
2347 0 416032 131202 196163 54.0969 2280
2348 0 416032 130967 196013 47.675 2347
2349 0 416032 130716 195876 41.6858 2348
2350 0 416032 130498 195680 33.1012 2349
2351 0 416032 130464 195640 40 2350
2352 0 416032 130464 195600 32 2351
2353 0 416032 130464 195560 32 2352
2354 0 416032 130464 195520 32 2353
2355 0 416032 130432 195520 32.0017 2354
2356 0 416063 130303 195441 32.0052 2355
2357 0 416064 130272 195440 32 2356
2358 0 416000 130497 195482 32.722 2354
2359 0 416038.22 130633.9 195400 32 2358
2360 0 416055 130694 195364 32.8016 2359
2361 0 416092 130686 195320 -1 2360
2362 0 416072 130422 195615 34.7753 2351
2363 0 415922 130199 195747 42.9753 2362
2364 0 415883 129913 195750 41.58 2363
2365 0 415920 129672 195691 42.6354 2364
2366 0 415618 129361 195649 45.9241 2365
2367 0 415527 129295 195680 -1 2366
2368 0 415443 129252 195760 -1 2367
2369 0 415425 129284 195800 -1 2368
2370 0 415444 129425 195840 -1 2369
2371 0 415421 129293 195880 -1 2370
2372 0 415383 129284 195920 -1 2371
2373 0 417050 128877 195392 93.5247 2181
2374 0 417373 128701 195315 34.3986 2373
2375 0 417408 128672 195320 32 2374
2376 0 417441 128705 195314 42.2251 2375
2377 0 417697 128961 195556 40.4287 2376
2378 0 417665 128968 195560 32 2377
2379 0 417972 128995 195600 -1 2378
2380 0 417453 128642 195327 38.4365 2375
2381 0 417639 128383 195138 33.8415 2380
2382 0 417858 128122 194995 45.0684 2381
2383 0 418115 127929 194837 48.6271 2382
2384 0 418421 127798 194723 48.7831 2383
2385 0 418578 127751 194680 49 2384
2386 0 418916 127632 194680 -1 2385
2387 0 418810.34 127710.664 194760 -1 2386
2388 0 418778 127740 194800 -1 2387
2389 0 419017 127587 194720 -1 2386
2390 0 419030 127548 194760 -1 2389
2391 0 417057 128846 195240 -1 2373
2392 0 416720 127975 195467 28.8379 2178
2393 0 416768 127968 195400 32 2392
2394 0 420065 125694 193120 82.8229 103
2395 0 420189 125640 193400 56 2394
2396 0 420367 125410 193440 52.3921 2395
2397 0 420372 125397 193480 32 2396
2398 0 420373 125406 193520 -1 2397
