# Supplementary material for: Connectomics Analysis Reveals First-, Second-, and Third-Order Thermosensory and Hygrosensory Neurons in the Adult Drosophila Brain
Source: Curr Biol. 2020 Aug 17;30(16):3167–3182.e4. doi: 10.1016/j.cub.2020.06.028 (PMC7443704; doi:10.1016/j.cub.2020.06.028)
Supplement: Data S1. Skeletons and Meshes, Related to STAR Methods — marin2020-skeletons contains files describing the morphology of each neuron in this study (in FAFB14 space, .swc format). glomeruli_meshes contains the glomerular meshes (in FAFB14 space, .stl format). neuropil_meshes contains the glomerular meshes (in FAFB14 space, .stl format). [file mmc5.zip › VP_SI/marin2020-skeletons/57487.swc]

# SWC format file
# based on specifications at http://www.neuronland.org/NLMorphologyConverter/MorphologyFormats/SWC/Spec.html
# Created by nat::write.neuron.swc
# PointNo Label X Y Z Radius Parent 
1 0 619517 330437 125160 3241 -1
2 0 619445 331317 126680 -1 1
3 0 618717 334709 126760 -1 2
4 0 616381 334933 126760 -1 3
5 0 614581 334109 126880 -1 4
6 0 614389 333981 127080 -1 5
7 0 614261 333813 127280 -1 6
8 0 614109 333573 127480 -1 7
9 0 613941 333301 127640 -1 8
10 0 613437 332749 127800 -1 9
11 0 613217 332205 127880 -1 10
12 0 612065 331493 128040 -1 11
13 0 610121 330245 127960 -1 12
14 0 608561 329197 128080 124 13
15 0 607817 328837 128200 108 14
16 0 607297 328581 128320 153 15
17 0 605957 328237 128400 91 16
18 0 604949 327653 128280 120 17
19 0 603765 327053 128200 107 18
20 0 603197 326789 128080 150 19
21 0 602437 326333 127960 150 20
22 0 602193 325909 127880 186 21
23 0 600057 325557 127800 137 22
24 0 599121 324589 127840 124 23
25 0 598457 324093 128000 178 24
26 0 597945 323717 128080 122 25
27 0 597481 323461 128160 122 26
28 0 595673 322277 128280 120 27
29 0 594297 321517 128480 139 28
30 0 593169 321333 128600 131 29
31 0 592817 321237 128720 137 30
32 0 592577 321165 128880 108 31
33 0 592329 321125 129040 124 32
34 0 591793 321101 129200 124 33
35 0 591009 320845 129320 137 34
36 0 590201 320605 129440 156 35
37 0 589809 320421 129600 192 36
38 0 589441 320229 129720 107 37
39 0 589181 320045 129840 163 38
40 0 587213 319373 129960 164 39
41 0 585701 318997 129880 163 40
42 0 583617 318269 129840 96 41
43 0 582265 317973 129960 150 42
44 0 581649 317805 130120 166 43
45 0 579257 317437 130120 120 44
46 0 578089 317117 130000 124 45
47 0 577537 316909 129840 107 46
48 0 577065 316845 129720 150 47
49 0 576145 316261 129560 124 48
50 0 575753 315973 129400 160 49
51 0 575361 315653 129280 153 50
52 0 575017 315445 129160 98 51
53 0 573981 314845 129080 -1 52
54 0 574025 314893 129040 -1 53
55 0 573889 314925 128840 140 54
56 0 573977 314981 128680 137 55
57 0 573969 314997 128520 137 56
58 0 573985 314973 128400 137 57
59 0 573969 314901 128240 131 58
60 0 573953 314789 128120 131 59
61 0 573921 314677 128000 90 60
62 0 573777 314565 127840 107 61
63 0 573805 314445 127760 107 62
64 0 573901 314309 127560 137 63
65 0 574109 314181 127440 108 64
66 0 574101 314141 127240 108 65
67 0 574285 314085 127080 122 66
68 0 574341 313933 126920 104 67
69 0 574545 313717 126760 140 68
70 0 574561 313669 126640 128 69
71 0 574559 313533 126520 120 70
72 0 574739 313413 126360 120 71
73 0 574931 313293 126240 81 72
74 0 575011 313093 126080 108 73
75 0 575071 312941 125960 150 74
76 0 575183 312877 125840 115 75
77 0 575315 312821 125680 115 76
78 0 575479 312769 125560 102 77
79 0 575631 312745 125400 120 78
80 0 575799 312765 125240 96 79
81 0 575871 312861 125080 101 80
82 0 576083 312873 124960 101 81
83 0 576335 312881 124840 122 82
84 0 576507 312901 124720 128 83
85 0 576485 312925 124640 128 84
86 0 576513 312833 124480 124 85
87 0 576549 312753 124280 102 86
88 0 576597 312733 124120 102 87
89 0 576609 312673 123960 98 88
90 0 576665 312557 123800 104 89
91 0 576705 312457 123640 104 90
92 0 576809 312237 123520 148 91
93 0 576845 312181 123320 134 92
94 0 576781 312121 123160 134 93
95 0 577197 312081 123000 104 94
96 0 577357 312101 122800 96 95
97 0 577473 312101 122600 134 96
98 0 577609 312081 122400 134 97
99 0 577613 311933 122200 140 98
100 0 577577 311713 122000 197 99
101 0 577665 311669 121800 154 100
102 0 577877 311685 121640 186 101
103 0 578169 311729 121400 140 102
104 0 578469 311637 121240 139 103
105 0 578511 311541 121120 139 104
106 0 578551 311421 121000 131 105
107 0 578629 311305 120880 102 106
108 0 578613 311245 120760 102 107
109 0 578565 311277 120560 102 108
110 0 578757 311453 120400 75 109
111 0 579065 311425 120280 75 110
112 0 579257 311305 120120 98 111
113 0 579393 311205 119920 137 112
114 0 579569 311209 119760 122 113
115 0 579637 311245 119600 122 114
116 0 579945 311357 119360 101 115
117 0 580317 311369 119200 122 116
118 0 580825 311149 119080 91 117
119 0 580957 311125 118960 141 118
120 0 581097 311169 118800 141 119
121 0 581169 311173 118640 128 120
122 0 581229 311161 118440 122 121
123 0 581241 311161 118240 122 122
124 0 581285 311065 118040 101 123
125 0 581385 310957 117920 137 124
126 0 581781 310789 117800 124 125
127 0 581973 310677 117640 120 126
128 0 582357 310565 117480 136 127
129 0 582481 310477 117280 136 128
130 0 582617 310397 117120 122 129
131 0 582681 310245 116880 128 130
132 0 582785 310161 116760 136 131
133 0 582917 309969 116600 153 132
134 0 583045 309797 116400 160 133
135 0 583141 309673 116280 81 134
136 0 583225 309569 116120 81 135
137 0 583441 309205 115880 86 136
138 0 583513 309045 115680 139 137
139 0 583845 308713 115480 102 138
140 0 583981 308529 115320 86 139
141 0 584229 308233 115160 102 140
142 0 584481 308117 115040 86 141
143 0 584721 307889 114920 80 142
144 0 584809 307761 114760 75 143
145 0 585033 307421 114640 86 144
146 0 585293 307189 114400 140 145
147 0 585611 307017 114280 143 146
148 0 585771 307085 114080 137 147
149 0 586091 307093 113880 96 148
150 0 586295 307205 113720 140 149
151 0 586531 307357 113560 186 150
152 0 586731 307025 113400 183 151
153 0 586847 306737 113160 86 152
154 0 587029 306589 113120 86 153
155 0 587165 306529 112960 108 154
156 0 587305 306417 112800 150 155
157 0 587405 306313 112600 120 156
158 0 587453 306177 112440 115 157
159 0 587557 306009 112280 115 158
160 0 587689 305921 112080 122 159
161 0 587717 305861 111880 137 160
162 0 587837 305793 111680 136 161
163 0 588445 305677 111520 120 162
164 0 588803 305765 111400 104 163
165 0 589075 305721 111280 107 164
166 0 589127 305533 111080 124 165
167 0 589175 305385 110960 124 166
168 0 589383 305213 110800 134 167
169 0 589595 305037 110560 81 168
170 0 589763 304953 110400 81 169
171 0 589819 304913 110200 60 170
172 0 589867 304845 110000 32 171
173 0 589779 304721 109800 124 172
174 0 589827 304469 109600 140 173
175 0 589931 304257 109440 178 174
176 0 590259 304081 109320 190 175
177 0 590319 303905 109000 148 176
178 0 590583 303753 108880 150 177
179 0 590955 303645 108760 107 178
180 0 591179 303605 108640 120 179
181 0 591231 303533 108440 128 180
182 0 591215 303417 108240 107 181
183 0 591109 303325 108120 107 182
184 0 591137 303369 107960 134 183
185 0 591141 303321 107800 134 184
186 0 591189 303269 107680 115 185
187 0 591177 303189 107440 122 186
188 0 591281 303025 107200 101 187
189 0 591301 302913 107040 101 188
190 0 591271 302973 106920 60 189
191 0 591203 302805 106760 150 190
192 0 591595 302173 106600 254 191
193 0 591535 301793 106480 178 192
194 0 591623 301609 106280 102 193
195 0 591759 301169 106080 137 194
196 0 591839 300881 105880 186 195
197 0 591927 300633 105720 164 196
198 0 592039 300417 105520 101 197
199 0 592047 300097 105400 136 198
200 0 592079 299793 105120 128 199
201 0 592143 299449 105000 120 200
202 0 592191 299217 104800 150 201
203 0 592439 298489 104720 140 202
204 0 593135 297929 104560 80 203
205 0 593255 297689 104360 98 204
206 0 593343 297337 104200 137 205
207 0 593127 297089 104000 131 206
208 0 593063 296897 103840 163 207
209 0 593039 296785 103640 178 208
210 0 593055 296673 103480 178 209
211 0 593127 296545 103280 209 210
212 0 593159 296481 103120 209 211
213 0 593375 296201 102960 124 212
214 0 593735 295761 102760 217 213
215 0 593879 295449 102600 150 214
216 0 594087 295457 102440 98 215
217 0 594239 295417 102240 81 216
218 0 594337 295465 102200 81 217
219 0 594437 295573 102080 81 218
220 0 594317 295617 101920 154 219
221 0 594133 295633 101680 124 220
222 0 594221 295577 101440 124 221
223 0 594297 295433 101280 120 222
224 0 594281 295281 101040 115 223
225 0 594245 295177 100840 115 224
226 0 594205 295005 100680 178 225
227 0 594357 294861 100440 256 226
228 0 594509 294549 100280 172 227
229 0 594821 294109 100080 150 228
230 0 595013 293717 99920 153 229
231 0 595073 293569 99720 153 230
232 0 595181 293205 99560 98 231
233 0 595277 292917 99400 131 232
234 0 595525 292705 99240 148 233
235 0 595693 292457 99000 175 234
236 0 595753 292197 98840 164 235
237 0 595981 291829 98680 156 236
238 0 596145 291677 98480 120 237
239 0 596205 291493 98280 128 238
240 0 596097 291317 98120 163 239
241 0 595981 291201 97960 141 240
242 0 595991 291181 97800 141 241
243 0 595883 291149 97680 131 242
244 0 595847 291017 97520 128 243
245 0 595773 290845 97400 128 244
246 0 595813 290701 97200 154 245
247 0 595709 290557 97040 221 246
248 0 595685 290369 96840 214 247
249 0 595677 290281 96640 192 248
250 0 595709 290065 96440 164 249
251 0 595837 289701 96280 134 250
252 0 595765 289661 96080 197 251
253 0 595661 289677 95840 197 252
254 0 595673 289597 95600 176 253
255 0 595717 289373 95440 197 254
256 0 595633 289317 95280 134 255
257 0 595613 289361 95040 134 256
258 0 595565 289469 94840 135 257
259 0 595633 289537 94640 181 258
260 0 595813 289605 94480 196 259
261 0 595841 289545 94320 196 260
262 0 595899 289429 94240 256 261
263 0 595999 289329 94080 256 262
264 0 595895 289265 93840 217 263
265 0 595879 289101 93680 189 264
266 0 595807 288933 93560 189 265
267 0 595863 288769 93360 128 266
268 0 596035 288625 93120 91 267
269 0 596271 288733 92880 141 268
270 0 596415 288725 92640 131 269
271 0 596551 288873 92480 128 270
272 0 596487 289009 92240 90 271
273 0 596523 288997 92000 124 272
274 0 596543 288945 91760 186 273
275 0 596659 289045 91520 128 274
276 0 596739 289065 91360 128 275
277 0 596703 289109 91120 131 276
278 0 596411 289005 90880 163 277
279 0 596483 288801 90640 176 278
280 0 596575 288645 90480 204 279
281 0 596655 288577 90280 166 280
282 0 596599 288345 90080 120 281
283 0 596619 288105 89880 139 282
284 0 596579 288169 89680 154 283
285 0 596643 287933 89560 224 284
286 0 596643 287849 89320 209 285
287 0 596555 287645 89080 150 286
288 0 596487 287341 88920 60 287
289 0 596383 287077 88800 80 288
290 0 596629 286741 88760 150 289
291 0 596691 286457 88720 51 290
292 0 597179 285449 88680 -1 291
293 0 596827 285853 88600 80 292
294 0 596559 286649 88440 150 293
295 0 596491 286825 88320 172 294
296 0 596603 286929 88160 176 295
297 0 596703 286901 87960 214 296
298 0 596903 286761 87760 214 297
299 0 597115 286677 87560 219 298
300 0 597335 286517 87400 202 299
301 0 597563 286421 87160 197 300
302 0 597919 286065 86960 137 301
303 0 598105.7 286011.3 86840 120 302
304 0 598275.7 285974.28 86640 40 303
305 0 598366.2 285895.1 86400 120 304
306 0 598439.75 285946 86280 122 305
307 0 598507.9 285977.16 86160 122 306
308 0 598631.2 286042.84 86040 141 307
309 0 598755.7 286020.22 85880 141 308
310 0 598755.7 285760 85760 120 309
311 0 598920.06 285847.72 85640 81 310
312 0 599101.06 285791.16 85440 81 311
313 0 599140.7 285567.75 85280 156 312
314 0 599202.9 285041.7 85200 172 313
315 0 599463.1 284484.53 85080 107 314
316 0 599570.56 284255.47 84960 115 315
317 0 599876.06 284029.2 84800 102 316
318 0 600221.1 283802.9 84680 108 317
319 0 600549.6 283692.44 84480 108 318
320 0 600743.9 283374.62 84280 101 319
321 0 600160 283840 84200 80 320
322 0 600224 283712 84120 154 321
323 0 600320 283520 83960 219 322
324 0 600512 283296 83960 189 323
325 0 600672 283072 83920 140 324
326 0 600896 283008 83760 128 325
327 0 601056 282976 83560 134 326
328 0 601088 282944 83520 128 327
329 0 601248 282784 83360 140 328
330 0 601504 282688 83320 136 329
331 0 601760 282656 83320 198 330
332 0 601984 282528 83320 160 331
333 0 602240 282432 83200 154 332
334 0 602464 282336 83080 128 333
335 0 602656 282336 82880 135 334
336 0 602880 282240 82800 153 335
337 0 603072 282016 82760 218 336
338 0 603136 281760 82720 249 337
339 0 603232 281504 82680 226 338
340 0 603360 281280 82600 204 339
341 0 603552 281152 82400 219 340
342 0 603616 281120 82120 168 341
343 0 603776 281088 81920 186 342
344 0 603936 280960 81720 137 343
345 0 604032 280832 81520 164 344
346 0 604160 280800 81280 150 345
347 0 604256 280576 81160 168 346
348 0 604384 280352 81040 197 347
349 0 604544 280160 80920 137 348
350 0 604640 280000 80720 153 349
351 0 604768 279840 80520 122 350
352 0 604896 279712 80320 209 351
353 0 605056 279616 80120 203 352
354 0 605216 279488 79920 156 353
355 0 605440 279360 79800 120 354
356 0 605632 279296 79640 81 355
357 0 605824 279296 79440 166 356
358 0 606048 279296 79280 208 357
359 0 606240 279232 79120 240 358
360 0 606400 279168 78920 226 359
361 0 606592 278976 78800 204 360
362 0 606720 278816 78640 218 361
363 0 606816 278592 78560 172 362
364 0 607008 278400 78520 154 363
365 0 607168 278176 78560 189 364
366 0 607072 277920 78520 204 365
367 0 606912 277760 78400 164 366
368 0 606752 277536 78280 207 367
369 0 606624 277472 78040 160 368
370 0 606624 277472 77760 75 369
371 0 606624 277568 77520 71 370
372 0 606688 277696 77280 160 371
373 0 606752 277664 77040 192 372
374 0 606912 277568 76840 235 373
375 0 607008 277376 76680 256 374
376 0 607104 277184 76520 256 375
377 0 607072 276960 76400 176 376
378 0 607072 276704 76320 98 377
379 0 607232 276544 76120 139 378
380 0 607200 276352 75920 166 379
381 0 607104 276128 75800 71 380
382 0 607104 275904 75680 198 381
383 0 607072 275744 75480 198 382
384 0 607104 275552 75280 178 383
385 0 607104 275392 75040 200 384
386 0 607136 275232 74800 236 385
387 0 607008 275072 74640 198 386
388 0 607072 275040 74400 200 387
389 0 607200 275104 74160 243 388
390 0 607200 275072 73880 204 389
391 0 607232 275040 73600 186 390
392 0 607200 275008 73320 197 391
393 0 607072 274848 73120 160 392
394 0 606880 274720 72920 157 393
395 0 606656 274592 72840 164 394
396 0 606496 274432 72680 122 395
397 0 606336 274336 72480 197 396
398 0 606144 274208 72360 217 397
399 0 605920 274080 72200 234 398
400 0 605728 273888 72240 203 399
401 0 605536 273696 72160 186 400
402 0 605408 273536 72000 185 401
403 0 605216 273376 71920 160 402
404 0 604992 273216 71920 181 403
405 0 604768 273088 71920 202 404
406 0 604544 272960 71880 186 405
407 0 604416 272928 71760 178 406
408 0 604224 272832 71600 178 407
409 0 604000 272800 71480 156 408
410 0 603776 272800 71360 190 409
411 0 603552 272800 71240 163 410
412 0 603328 272800 71080 166 411
413 0 603136 272704 70880 175 412
414 0 602912 272640 70720 186 413
415 0 602688 272576 70560 197 414
416 0 602528 272544 70360 181 415
417 0 602368 272512 70120 197 416
418 0 602176 272416 69920 163 417
419 0 602016 272320 69720 172 418
420 0 601856 272256 69520 178 419
421 0 601664 272224 69320 176 420
422 0 601472 272096 69160 163 421
423 0 601312 271968 68960 200 422
424 0 601120 271904 68760 172 423
425 0 600960 271744 68640 208 424
426 0 600800 271648 68440 221 425
427 0 600672 271552 68200 271 426
428 0 600512 271456 68000 234 427
429 0 600320 271360 67840 192 428
430 0 600224 271168 67640 136 429
431 0 600128 270944 67520 153 430
432 0 599968 270752 67360 204 431
433 0 599744 270656 67280 172 432
434 0 599584 270720 67080 156 433
435 0 599392 270784 66920 107 434
436 0 599168 270784 66800 139 435
437 0 598944 270688 66640 189 436
438 0 598752 270560 66520 226 437
439 0 598726.4 270521.6 66480 222 438
440 0 598624 270368 66320 206 439
441 0 598528 270208 66120 228 440
442 0 598432 270016 65920 230 441
443 0 598368 269824 65760 262 442
444 0 598336 269696 65520 206 443
445 0 598240 269568 65320 181 444
446 0 598080 269440 65120 194 445
447 0 597888 269344 64960 202 446
448 0 597664 269184 64880 175 447
449 0 597408 269120 64840 102 448
450 0 597152 269024 64800 75 449
451 0 596960 268832 64680 137 450
452 0 596736 268672 64680 172 451
453 0 596544 268480 64600 175 452
454 0 596288 268352 64560 172 453
455 0 596096 268192 64520 150 454
456 0 595872 268000 64480 163 455
457 0 595712 267840 64320 186 456
458 0 595520 267744 64120 178 457
459 0 595264 267680 64000 136 458
460 0 595008 267648 63960 86 459
461 0 594752 267648 63960 75 460
462 0 594496 267648 63920 86 461
463 0 594240 267616 63920 107 462
464 0 594112 267584 63920 120 463
465 0 593856 267552 63920 124 464
466 0 593600 267520 63920 124 465
467 0 593344 267488 63920 120 466
468 0 593088 267488 63920 124 467
469 0 592864 267360 64000 134 468
470 0 592704 267232 64200 163 469
471 0 592544 267328 64400 128 470
472 0 592576 267168 64600 124 471
473 0 592512 266944 64760 245 472
474 0 592320 266784 64920 219 473
475 0 592128 266592 64960 256 474
476 0 591904 266496 65120 234 475
477 0 591680 266336 65120 272 476
478 0 591456 266208 65120 250 477
479 0 591328 265984 65200 241 478
480 0 591072 265952 65200 226 479
481 0 590848 265888 65040 221 480
482 0 590784 265632 65040 236 481
483 0 590784 265600 65120 249 482
484 0 590592 265440 65240 256 483
485 0 590336 265344 65240 273 484
486 0 590112 265184 65280 241 485
487 0 589952 265024 65440 221 486
488 0 589824 264928 65640 293 487
489 0 589632 264736 65760 279 488
490 0 589504 264576 65920 309 489
491 0 589280 264416 66000 301 490
492 0 589120 264256 66120 298 491
493 0 588864 264160 66080 279 492
494 0 588608 264160 66080 281 493
495 0 588352 264160 65960 284 494
496 0 588096 264128 66000 313 495
497 0 588000 264000 66200 324 496
498 0 587808 263904 66360 308 497
499 0 587584 263904 66480 277 498
500 0 587360 263904 66480 260 499
501 0 587104 263872 66520 237 500
502 0 586848 263808 66640 287 501
503 0 586592 263744 66640 275 502
504 0 586368 263616 66680 239 503
505 0 586208 263456 66800 245 504
506 0 586016 263296 66880 237 505
507 0 585824 263136 66960 245 506
508 0 585632 262944 67000 261 507
509 0 585600 262784 67200 286 508
510 0 585440 262752 67400 324 509
511 0 585280 262784 67640 237 510
512 0 585120 262752 67840 124 511
513 0 584960 262752 68080 140 512
514 0 584928 262656 68320 237 513
515 0 584832 262528 68520 226 514
516 0 584672 262464 68720 249 515
517 0 584480 262432 68880 200 516
518 0 584288 262304 69080 226 517
519 0 584128 262272 69280 315 518
520 0 583872 262336 69320 384 519
521 0 583968 262560 69480 307 520
522 0 584128 262784 69560 240 521
523 0 584320 262976 69560 197 522
524 0 584512 263168 69720 256 523
525 0 584544 263424 69800 274 524
526 0 584416 263648 69960 277 525
527 0 584416 263808 70160 253 526
528 0 584544 263968 70320 261 527
529 0 584608 264192 70440 240 528
530 0 584704 264384 70520 266 529
531 0 584864 264608 70560 266 530
532 0 585024 264832 70520 284 531
533 0 585184 265056 70520 280 532
534 0 585312 265280 70520 284 533
535 0 585504 265504 70520 256 534
536 0 585696 265696 70560 277 535
537 0 585824 265920 70560 276 536
538 0 585920 266176 70480 270 537
539 0 586016 266368 70280 260 538
540 0 586112 266624 70280 230 539
541 0 586240 266848 70240 244 540
542 0 586432 267040 70240 270 541
543 0 586592 267232 70280 291 542
544 0 586720 267424 70440 228 543
545 0 586912 267616 70560 297 544
546 0 587008 267680 70760 360 545
547 0 587072 267936 70680 325 546
548 0 587072 268192 70600 309 547
549 0 587232 268416 70600 296 548
550 0 587360 268640 70720 301 549
551 0 587520 268800 70840 280 550
552 0 587616 269024 70920 291 551
553 0 587712 269248 71000 331 552
554 0 587872 269440 71080 297 553
555 0 588032 269664 71120 262 554
556 0 588224 269856 71200 284 555
557 0 588352 270016 71360 271 556
558 0 588403.2 270080 71440 272 557
559 0 588480 270176 71560 274 558
560 0 588544 270208 71800 196 559
561 0 588512 270272 72040 229 560
562 0 588512 270304 72160 257 561
563 0 588608 270304 72440 190 562
564 0 588768 270336 72640 181 563
565 0 588896 270496 72800 288 564
566 0 588960 270624 72880 312 565
567 0 589056 270624 73120 275 566
568 0 589088 270656 73400 240 567
569 0 589184 270656 73640 160 568
570 0 589216 270656 73720 157 569
571 0 589440 270784 73720 227 570
572 0 589632 270944 73840 228 571
573 0 589792 271104 73960 217 572
574 0 589984 271296 74000 208 573
575 0 590144 271456 74160 242 574
576 0 590336 271616 74240 205 575
577 0 590528 271808 74240 200 576
578 0 590752 271936 74280 154 577
579 0 591008 272000 74280 139 578
580 0 591200 272032 74280 140 579
581 0 591328 272224 74160 197 580
582 0 591488 272448 74160 228 581
583 0 591488 272512 74160 245 582
584 0 591488 272768 74120 198 583
585 0 591552 273024 74080 189 584
586 0 591680 273248 74000 207 585
587 0 591840 273472 73920 256 586
588 0 591968 273696 73840 279 587
589 0 591968 273952 73800 295 588
590 0 592160 274144 73680 266 589
591 0 592256 274368 73560 228 590
592 0 592256 274432 73520 256 591
593 0 592288 274816 74040 32 592
594 0 592480 274912 74120 32 593
595 0 592352 274592 73320 189 592
596 0 592608 274656 73240 189 595
597 0 592864 274688 73240 175 596
598 0 593056 274848 73200 131 597
599 0 593280 275008 73200 134 598
600 0 593440 275040 73200 64 599
601 0 593376 275072 72960 120 600
602 0 593472 275200 72720 102 601
603 0 593632 275360 72600 102 602
604 0 593792 275520 72480 122 603
605 0 593952 275712 72320 150 604
606 0 593984 275936 72200 60 605
607 0 594016 275968 72160 32 606
608 0 594240 275840 72080 64 607
609 0 594496 275840 72080 86 608
610 0 594752 275840 71960 131 609
611 0 594944 275936 71800 98 610
612 0 595200 275968 71680 101 611
613 0 595456 275968 71640 102 612
614 0 595712 275968 71640 128 613
615 0 595968 275936 71520 120 614
616 0 596192 275936 71400 134 615
617 0 596448 276064 71360 124 616
618 0 596544 276160 71280 102 617
619 0 596704 276320 71080 75 618
620 0 596864 276480 70880 51 619
621 0 597024 276640 70720 86 620
622 0 597216 276832 70640 108 621
623 0 597408 276992 70560 189 622
624 0 597600 276992 70520 163 623
625 0 597664 277248 70600 164 624
626 0 597600 277504 70600 160 625
627 0 597568 277696 70600 150 626
628 0 597504 277920 70720 40 627
629 0 597504 278176 70720 32 628
630 0 597568 278432 70640 45 629
631 0 597600 278496 70640 45 630
632 0 597568 277856 70400 32 627
633 0 597408 277920 70200 32 632
634 0 597248 277920 70000 32 633
635 0 597088 277952 69800 45 634
636 0 596960 277984 69560 60 635
637 0 596896 278016 69320 32 636
638 0 596864 278048 69240 45 637
639 0 597760 276928 70320 101 624
640 0 597920 276896 70120 101 639
641 0 598144 276896 69920 81 640
642 0 598400 276960 69840 71 641
643 0 598656 277024 69760 81 642
644 0 598912 277088 69760 86 643
645 0 599168 277120 69760 101 644
646 0 599392 277216 69840 75 645
647 0 599648 277312 69960 104 646
648 0 599904 277376 70040 86 647
649 0 600096 277504 70160 104 648
650 0 600320 277632 70200 90 649
651 0 600544 277760 70240 71 650
652 0 600768 277888 70240 128 651
653 0 600992 277984 70320 163 652
654 0 601248 278112 70320 160 653
655 0 601504 278176 70320 128 654
656 0 601760 278304 70240 115 655
657 0 602016 278368 70240 102 656
658 0 602272 278368 70240 91 657
659 0 602368 278368 70240 107 658
660 0 602496 278560 70440 96 659
661 0 602528 278592 70480 71 660
662 0 602496 278496 70720 45 661
663 0 602656 278464 70960 60 662
664 0 602720 278784 70520 40 661
665 0 602880 278976 70600 51 664
666 0 602976 279232 70640 40 665
667 0 603008 279488 70640 51 666
668 0 603008 279712 70760 32 667
669 0 603008 279840 70920 45 668
670 0 602528 278368 70040 128 659
671 0 602688 278336 69840 122 670
672 0 602752 278272 69760 124 671
673 0 603008 278208 69720 101 672
674 0 603264 278144 69720 32 673
675 0 603456 277952 69720 40 674
676 0 603552 277728 69600 40 675
677 0 603424 277504 69480 64 676
678 0 603328 277248 69440 45 677
679 0 603296 277024 69320 75 678
680 0 603456 276800 69280 45 679
681 0 603648 276608 69400 71 680
682 0 603744 276352 69440 51 681
683 0 603840 276160 69560 32 682
684 0 602720 278432 69560 141 672
685 0 602592 278496 69320 143 684
686 0 602592 278560 69040 104 685
687 0 602560 278720 68840 108 686
688 0 602528 278912 68680 32 687
689 0 602720 279136 68680 40 688
690 0 602976 279232 68680 91 689
691 0 603200 279328 68800 51 690
692 0 603328 279360 68880 51 691
693 0 602432 278336 68960 107 686
694 0 602272 278176 68840 104 693
695 0 602080 277984 68840 128 694
696 0 601920 277760 68800 81 695
697 0 601824 277504 68720 32 696
698 0 601984 277280 68760 131 697
699 0 602144 277216 68960 200 698
700 0 602400 277280 68960 104 699
701 0 602656 277280 68960 32 700
702 0 602688 277216 69120 32 701
703 0 596736 276000 71320 143 618
704 0 596928 275872 71440 108 703
705 0 597152 275808 71560 108 704
706 0 597312 275712 71760 75 705
707 0 597472 275552 71960 96 706
708 0 597600 275424 72160 90 707
709 0 597696 275264 72360 120 708
710 0 597792 275104 72560 124 709
711 0 597824 274944 72800 150 710
712 0 598080 274880 73000 153 711
713 0 598144 274816 73080 137 712
714 0 597984 274656 73240 115 713
715 0 597888 274464 73440 122 714
716 0 597728 274304 73560 32 715
717 0 597536 274144 73640 40 716
718 0 598304 274688 73280 135 713
719 0 598496 274656 73480 168 718
720 0 598656 274496 73680 175 719
721 0 598752 274336 73880 176 720
722 0 598720 274176 74080 163 721
723 0 598720 274016 74320 108 722
724 0 598752 273920 74600 98 723
725 0 598784 273888 74720 96 724
726 0 598528 273856 74720 64 725
727 0 598272 273856 74800 32 726
728 0 598016 273760 74840 45 727
729 0 597760 273728 74840 32 728
730 0 597504 273664 74920 60 729
731 0 597280 273632 75080 108 730
732 0 597112 273608 75200 72 731
733 0 597056 273600 75240 60 732
734 0 596832 273536 75360 45 733
735 0 596608 273408 75400 32 734
736 0 596576 273376 75400 32 735
737 0 598944 273856 74920 90 725
738 0 599104 273760 75120 101 737
739 0 599264 273728 75320 128 738
740 0 599488 273632 75480 98 739
741 0 599744 273536 75600 98 740
742 0 599968 273376 75640 135 741
743 0 600192 273216 75640 139 742
744 0 600320 272992 75680 124 743
745 0 600416 272736 75720 120 744
746 0 600448 272704 75720 120 745
747 0 600608 272704 75920 81 746
748 0 600736 272736 76160 104 747
749 0 600896 272704 76360 178 748
750 0 601088 272640 76520 235 749
751 0 601216 272576 76760 189 750
752 0 601312 272512 77000 71 751
753 0 601472 272352 77200 45 752
754 0 601568 272128 77320 60 753
755 0 601664 271872 77360 40 754
756 0 601728 271616 77400 40 755
757 0 601888 271392 77440 51 756
758 0 601952 271136 77440 40 757
759 0 601984 271104 77440 45 758
760 0 600480 272448 75640 102 746
761 0 600576 272192 75640 107 760
762 0 600640 271936 75600 122 761
763 0 600832 271744 75560 102 762
764 0 601024 271552 75560 175 763
765 0 601088 271296 75440 321 764
766 0 601088 271264 75400 336 765
767 0 601056 271232 75120 268 766
768 0 601056 271264 74840 237 767
769 0 601024 271264 74560 108 768
770 0 601024 271264 74280 64 769
771 0 601184 271264 74040 45 770
772 0 601312 271296 73880 51 771
773 0 601120 271040 75560 140 766
774 0 601024 270848 75720 32 773
775 0 600896 270720 75920 64 774
776 0 600736 270624 76120 71 775
777 0 600480 270560 76240 45 776
778 0 600224 270528 76320 51 777
779 0 600128 270528 76320 32 778
780 0 600096 270624 76600 51 779
781 0 599936 270656 76800 60 780
782 0 599744 270656 77000 51 781
783 0 599520 270656 77120 60 782
784 0 599488 270656 77120 60 783
785 0 599872 270496 76320 60 779
786 0 599648 270464 76440 45 785
787 0 599424 270464 76560 40 786
788 0 599168 270464 76560 40 787
789 0 598912 270464 76560 32 788
790 0 598656 270464 76520 32 789
791 0 598400 270464 76560 51 790
792 0 598304 270496 76480 32 791
793 0 601312 271392 75560 307 765
794 0 601504 271584 75480 284 793
795 0 601728 271712 75400 257 794
796 0 601984 271680 75320 217 795
797 0 602208 271840 75280 175 796
798 0 602368 272000 75120 124 797
799 0 602432 272192 74960 128 798
800 0 602624 272416 74960 91 799
801 0 602816 272608 74960 75 800
802 0 603040 272800 75000 135 801
803 0 603072 272832 75040 108 802
804 0 603232 272832 74840 98 803
805 0 603456 272960 74800 71 804
806 0 603712 273088 74840 51 805
807 0 603936 273216 74880 60 806
808 0 604128 273408 74960 80 807
809 0 604160 273440 74960 80 808
810 0 603232 272928 75240 32 803
811 0 603392 272928 75440 40 810
812 0 603456 272928 75720 32 811
813 0 603616 272960 75960 40 812
814 0 603776 273056 76160 64 813
815 0 603840 273152 76400 45 814
816 0 603840 273216 76680 45 815
817 0 603840 273216 76720 45 816
818 0 593888 276192 72120 32 607
819 0 593760 276448 72040 71 818
820 0 593600 276672 72000 98 819
821 0 593536 276928 72000 75 820
822 0 593440 277184 72000 86 821
823 0 593312 277408 72040 75 822
824 0 593184 277632 72080 51 823
825 0 593024 277824 72120 75 824
826 0 592992 278016 72280 91 825
827 0 592992 278272 72400 102 826
828 0 593088 278496 72520 86 827
829 0 593184 278752 72600 80 828
830 0 593312 279008 72600 102 829
831 0 593312 279264 72600 120 830
832 0 593312 279392 72600 64 831
833 0 593472 279584 72560 51 832
834 0 593728 279616 72480 64 833
835 0 593984 279712 72400 51 834
836 0 594240 279808 72320 81 835
837 0 594336 279904 72240 75 836
838 0 594560 279744 72240 40 837
839 0 594752 279552 72200 32 838
840 0 594848 279296 72320 96 839
841 0 594848 279232 72400 81 840
842 0 594464 280096 72080 45 837
843 0 594592 280320 71960 45 842
844 0 594784 280480 71840 51 843
845 0 594976 280672 71720 32 844
846 0 595168 280896 71720 40 845
847 0 595424 281024 71720 64 846
848 0 595680 280992 71760 60 847
849 0 595904 280992 71880 64 848
850 0 596160 281024 71960 75 849
851 0 596416 281056 72040 75 850
852 0 596672 281120 72080 64 851
853 0 596928 281184 72080 64 852
854 0 597184 281248 72000 75 853
855 0 597440 281344 71960 71 854
856 0 597696 281440 71920 40 855
857 0 597760 281440 71920 40 856
858 0 593120 279456 72760 166 832
859 0 592992 279552 72960 150 858
860 0 592896 279584 73080 137 859
861 0 592704 279424 73200 32 860
862 0 592480 279360 73360 51 861
863 0 592224 279360 73440 32 862
864 0 592160 279360 73440 32 863
865 0 592864 279744 73280 104 860
866 0 592832 279872 73520 90 865
867 0 592864 280032 73720 96 866
868 0 592896 280192 73920 134 867
869 0 592992 280416 74000 120 868
870 0 593184 280608 74000 71 869
871 0 593408 280736 74000 80 870
872 0 593632 280928 74000 86 871
873 0 593856 281120 74000 81 872
874 0 594048 281280 74040 108 873
875 0 594240 281472 74160 136 874
876 0 594272 281536 74200 136 875
877 0 594496 281504 74080 120 876
878 0 594752 281472 74040 40 877
879 0 594944 281472 73840 45 878
880 0 594976 281568 73600 60 879
881 0 595040 281568 73320 60 880
882 0 595200 281664 73120 32 881
883 0 595360 281824 72920 40 882
884 0 594368 281728 74400 98 876
885 0 594400 281888 74600 81 884
886 0 594464 282080 74800 71 885
887 0 594496 282240 75000 104 886
888 0 594656 282432 75120 51 887
889 0 594816 282592 75280 157 888
890 0 595008 282752 75320 98 889
891 0 595232 282944 75320 256 890
892 0 595232 283200 75360 244 891
893 0 595328 283456 75360 175 892
894 0 595456 283584 75360 136 893
895 0 595520 283616 75080 189 894
896 0 595648 283776 74880 176 895
897 0 595616 284032 74800 71 896
898 0 595584 284256 74680 60 897
899 0 595584 284480 74560 51 898
900 0 595680 284736 74560 51 899
901 0 595680 284768 74560 60 900
902 0 595520 283712 75600 181 894
903 0 595456 283840 75840 176 902
904 0 595456 284000 76040 108 903
905 0 595392 284032 76280 98 904
906 0 595328 284128 76520 75 905
907 0 595232 284288 76720 90 906
908 0 595232 284448 76920 101 907
909 0 595232 284672 77120 51 908
910 0 595232 284832 77320 64 909
911 0 595232 284992 77520 51 910
912 0 595328 285120 77760 128 911
913 0 595552 285120 77920 140 912
914 0 595712 285280 78040 102 913
915 0 595872 285440 78080 98 914
916 0 596128 285440 78080 40 915
917 0 596384 285408 78080 32 916
918 0 596512 285248 78200 51 917
919 0 595904 285632 77920 197 915
920 0 595872 285888 77880 150 919
921 0 595840 286112 77720 107 920
922 0 595712 286336 77720 81 921
923 0 595552 286176 77520 124 922
924 0 595360 285984 77440 240 923
925 0 595168 285888 77600 178 924
926 0 595072 285952 77720 115 925
927 0 593440 275072 73480 86 600
928 0 593600 275136 73680 135 927
929 0 593728 275072 73920 120 928
930 0 593760 275072 74200 135 929
931 0 593792 275136 74440 226 930
932 0 593952 275136 74680 150 931
933 0 594144 275072 74840 226 932
934 0 594336 275072 75040 163 933
935 0 594400 275008 75280 200 934
936 0 594560 275008 75480 197 935
937 0 594720 274976 75680 202 936
938 0 594944 275008 75800 175 937
939 0 595200 275040 75880 178 938
940 0 595392 275104 76040 227 939
941 0 595456 275104 76120 219 940
942 0 595616 275008 75920 90 941
943 0 595776 274848 75760 32 942
944 0 595904 274688 75560 75 943
945 0 595872 274464 75440 60 944
946 0 595712 274240 75400 71 945
947 0 595520 274048 75440 51 946
948 0 595360 273856 75520 45 947
949 0 595200 273664 75680 60 948
950 0 595104 273440 75840 51 949
951 0 594944 273280 76040 45 950
952 0 594752 273120 76080 45 951
953 0 594560 272992 76200 60 952
954 0 594368 272960 76360 45 953
955 0 594144 272960 76560 64 954
956 0 593984 272928 76760 71 955
957 0 593824 272768 76960 32 956
958 0 593696 272608 77120 71 957
959 0 593536 272448 77280 45 958
960 0 593376 272256 77360 51 959
961 0 593280 272032 77480 40 960
962 0 593184 271776 77560 51 961
963 0 593088 271552 77680 80 962
964 0 593024 271296 77720 60 963
965 0 593024 271040 77720 40 964
966 0 592896 270912 77840 51 965
967 0 595616 275104 76200 172 941
968 0 595648 275360 76240 153 967
969 0 595712 275584 76400 150 968
970 0 595744 275616 76440 164 969
971 0 595616 275680 76680 71 970
972 0 595488 275872 76800 32 971
973 0 595456 276128 76880 64 972
974 0 595360 276288 77080 45 973
975 0 595328 276288 77120 44 974
976 0 595200 276288 77280 40 975
977 0 595168 276256 77320 32 976
978 0 595936 275808 76400 120 970
979 0 596128 276000 76480 189 978
980 0 596160 276256 76480 131 979
981 0 596320 276448 76560 120 980
982 0 596512 276640 76560 107 981
983 0 596640 276864 76560 71 982
984 0 596832 277088 76560 96 983
985 0 596992 277312 76600 81 984
986 0 597184 277536 76600 107 985
987 0 597376 277696 76560 135 986
988 0 597600 277856 76480 107 987
989 0 597792 278016 76400 124 988
990 0 598016 278112 76240 107 989
991 0 598176 278112 76040 96 990
992 0 598336 278144 75840 107 991
993 0 598496 278176 75600 96 992
994 0 598656 278272 75400 98 993
995 0 598816 278432 75240 98 994
996 0 599008 278592 75200 108 995
997 0 599168 278752 75000 124 996
998 0 599296 278944 74880 128 997
999 0 599392 279040 74760 128 998
1000 0 599392 279200 74960 96 999
1001 0 599424 279360 75160 45 1000
1002 0 599488 279520 75360 60 1001
1003 0 599584 279680 75560 32 1002
1004 0 599712 279776 75680 60 1003
1005 0 599552 279168 74560 96 999
1006 0 599712 279264 74360 104 1005
1007 0 599904 279360 74200 128 1006
1008 0 600096 279328 74040 64 1007
1009 0 600256 279328 73840 115 1008
1010 0 600416 279328 73640 156 1009
1011 0 600448 279328 73640 166 1010
1012 0 600704 279264 73560 183 1011
1013 0 600960 279200 73560 150 1012
1014 0 601216 279072 73560 137 1013
1015 0 601408 278880 73480 206 1014
1016 0 601664 278784 73480 189 1015
1017 0 601856 278624 73440 181 1016
1018 0 602080 278560 73600 96 1017
1019 0 602240 278400 73800 80 1018
1020 0 602496 278336 73840 32 1019
1021 0 602720 278464 74000 45 1020
1022 0 601376 278656 73600 148 1015
1023 0 601344 278464 73760 186 1022
1024 0 601344 278304 73960 107 1023
1025 0 601312 278144 74200 196 1024
1026 0 601312 278080 74480 163 1025
1027 0 601152 278080 74680 168 1026
1028 0 600960 278176 74840 136 1027
1029 0 600768 278144 75040 80 1028
1030 0 600672 278048 75280 81 1029
1031 0 600576 277984 75520 45 1030
1032 0 600512 279584 73680 148 1011
1033 0 600416 279840 73680 51 1032
1034 0 600416 280064 73480 60 1033
1035 0 600416 280288 73360 75 1034
1036 0 600320 280512 73240 80 1035
1037 0 600192 280736 73120 81 1036
1038 0 600064 280960 72960 104 1037
1039 0 6e+05 281184 72800 51 1038
1040 0 599936 281376 72640 60 1039
1041 0 599744 281568 72640 51 1040
1042 0 599584 281760 72520 60 1041
1043 0 599488 282016 72440 75 1042
1044 0 599296 282208 72360 75 1043
1045 0 599104 282368 72400 80 1044
1046 0 598880 282528 72440 80 1045
1047 0 598880 282784 72440 51 1046
1048 0 598880 283040 72440 80 1047
1049 0 598752 283264 72400 71 1048
1050 0 598752 283456 72480 32 1049
1051 0 598496 283456 72520 51 1050
1052 0 598336 283456 72720 98 1051
1053 0 598304 283552 72960 71 1052
1054 0 598304 283552 73000 60 1053
1055 0 598784 283712 72480 75 1050
1056 0 598784 283968 72520 86 1055
1057 0 598656 284224 72560 98 1056
1058 0 598624 284480 72600 60 1057
1059 0 598560 284736 72680 60 1058
1060 0 598528 284960 72840 60 1059
1061 0 598496 285184 73000 51 1060
1062 0 598432 285376 73160 96 1061
1063 0 598304 285472 73360 107 1062
1064 0 598112 285600 73480 60 1063
1065 0 597856 285696 73520 40 1064
1066 0 597760 285760 73560 32 1065
1067 0 595808 275008 76400 108 967
1068 0 595968 274944 76600 104 1067
1069 0 596128 274848 76800 96 1068
1070 0 596288 274848 77000 96 1069
1071 0 596480 274912 77200 90 1070
1072 0 596640 274912 77400 131 1071
1073 0 596800 274944 77600 154 1072
1074 0 596992 274976 77800 172 1073
1075 0 597184 275040 77960 139 1074
1076 0 597408 275200 78040 136 1075
1077 0 597664 275264 78160 128 1076
1078 0 597888 275360 78280 150 1077
1079 0 598080 275488 78480 140 1078
1080 0 598208 275520 78720 122 1079
1081 0 598400 275328 78800 86 1080
1082 0 598560 275168 78920 107 1081
1083 0 598592 274912 78920 60 1082
1084 0 598592 274656 78960 75 1083
1085 0 598560 274400 78960 75 1084
1086 0 598528 274208 79120 45 1085
1087 0 598528 274048 79320 51 1086
1088 0 598528 274048 79360 32 1087
1089 0 598688 274112 79560 51 1088
1090 0 598912 274240 79600 40 1089
1091 0 599168 274304 79520 60 1090
1092 0 599392 274432 79520 32 1091
1093 0 599520 274464 79520 40 1092
1094 0 598400 273824 79360 91 1088
1095 0 598208 273632 79360 81 1094
1096 0 597984 273472 79360 107 1095
1097 0 597792 273312 79400 107 1096
1098 0 597600 273152 79440 81 1097
1099 0 597440 272992 79560 81 1098
1100 0 597376 272480 79640 81 1099
1101 0 597376 272384 79600 60 1100
1102 0 597632 272320 79600 115 1101
1103 0 597888 272224 79600 75 1102
1104 0 598144 272096 79600 101 1103
1105 0 598336 271968 79440 208 1104
1106 0 598592 271904 79360 200 1105
1107 0 598592 271648 79320 186 1106
1108 0 598656 271456 79520 256 1107
1109 0 598912 271360 79560 156 1108
1110 0 599104 271232 79680 40 1109
1111 0 599200 271200 79680 32 1110
1112 0 597184 272224 79440 51 1101
1113 0 596928 272192 79440 64 1112
1114 0 596672 272256 79440 75 1113
1115 0 596416 272320 79360 51 1114
1116 0 596160 272384 79360 51 1115
1117 0 595936 272480 79240 40 1116
1118 0 595744 272640 79200 60 1117
1119 0 595488 272704 79200 40 1118
1120 0 595264 272768 79080 60 1119
1121 0 595040 272800 78960 45 1120
1122 0 594848 272832 78960 40 1121
1123 0 598176 275616 79000 101 1080
1124 0 598144 275776 79200 150 1123
1125 0 597984 275936 79320 139 1124
1126 0 597824 276128 79440 148 1125
1127 0 597696 276320 79600 107 1126
1128 0 597568 276544 79680 108 1127
1129 0 597568 276800 79680 160 1128
1130 0 597504 277056 79680 143 1129
1131 0 597376 277312 79680 137 1130
1132 0 597280 277568 79680 75 1131
1133 0 597216 277824 79640 32 1132
1134 0 597152 277856 79880 64 1133
1135 0 597248 278016 80080 32 1134
1136 0 597408 278176 80200 139 1135
1137 0 597440 278208 80200 160 1136
1138 0 597696 278208 80200 160 1137
1139 0 597920 278304 80120 86 1138
1140 0 598144 278400 79960 32 1139
1141 0 598208 278432 79880 40 1140
1142 0 598080 278400 79640 32 1141
1143 0 597888 278016 79720 32 1142
1144 0 597760 277824 79720 32 1143
1145 0 598400 278560 79760 64 1141
1146 0 598624 278752 79760 60 1145
1147 0 598816 278944 79720 131 1146
1148 0 598880 279200 79720 64 1147
1149 0 599072 279392 79600 108 1148
1150 0 599232 279552 79400 45 1149
1151 0 599424 279680 79280 51 1150
1152 0 599680 279744 79280 45 1151
1153 0 599936 279840 79280 186 1152
1154 0 600192 279776 79280 75 1153
1155 0 600448 279680 79320 81 1154
1156 0 600704 279616 79320 75 1155
1157 0 600960 279520 79280 75 1156
1158 0 601216 279456 79280 60 1157
1159 0 601472 279392 79200 71 1158
1160 0 601728 279296 79160 64 1159
1161 0 601984 279264 79080 60 1160
1162 0 602176 279136 78960 71 1161
1163 0 602432 279072 78960 86 1162
1164 0 602656 278880 78960 128 1163
1165 0 602848 278656 78960 81 1164
1166 0 603072 278528 78960 81 1165
1167 0 603296 278400 78960 80 1166
1168 0 603552 278304 79000 136 1167
1169 0 603776 278144 78920 160 1168
1170 0 603936 277984 78800 107 1169
1171 0 604064 277760 78800 140 1170
1172 0 604224 277536 78760 124 1171
1173 0 604352 277312 78760 235 1172
1174 0 604416 277056 78800 178 1173
1175 0 604480 276800 78760 128 1174
1176 0 604640 276608 78680 154 1175
1177 0 604800 276448 78520 115 1176
1178 0 604992 276256 78480 154 1177
1179 0 605056 276192 78480 96 1178
1180 0 597248 278400 80280 186 1137
1181 0 596992 278496 80320 128 1180
1182 0 596768 278592 80440 60 1181
1183 0 596512 278720 80440 51 1182
1184 0 596352 278944 80440 80 1183
1185 0 596160 279168 80440 124 1184
1186 0 596128 279200 80440 136 1185
1187 0 596128 279104 80720 80 1186
1188 0 596128 278912 80920 104 1187
1189 0 596160 278720 81080 128 1188
1190 0 596064 278528 81280 115 1189
1191 0 595968 278272 81400 81 1190
1192 0 595840 278112 81600 45 1191
1193 0 595680 277952 81800 98 1192
1194 0 595520 277792 81960 104 1193
1195 0 595360 277696 82160 71 1194
1196 0 595168 277568 82320 71 1195
1197 0 594912 277504 82360 80 1196
1198 0 594720 277472 82520 178 1197
1199 0 594464 277408 82640 190 1198
1200 0 594336 277248 82840 237 1199
1201 0 594112 277248 83000 172 1200
1202 0 593856 277248 83040 153 1201
1203 0 593600 277280 83080 81 1202
1204 0 593344 277344 83160 45 1203
1205 0 593088 277344 83240 81 1204
1206 0 592864 277248 83360 131 1205
1207 0 592736 277472 83360 120 1206
1208 0 592608 277696 83280 51 1207
1209 0 592576 277952 83280 51 1208
1210 0 592544 278208 83360 75 1209
1211 0 592512 278432 83480 51 1210
1212 0 592512 278688 83520 40 1211
1213 0 592512 278944 83560 80 1212
1214 0 592512 279200 83640 51 1213
1215 0 592480 279328 83640 32 1214
1216 0 592704 277120 83560 60 1206
1217 0 592480 277120 83680 75 1216
1218 0 592224 277120 83680 136 1217
1219 0 591968 277216 83680 101 1218
1220 0 591712 277216 83680 75 1219
1221 0 591456 277184 83720 51 1220
1222 0 591200 277120 83720 40 1221
1223 0 590976 276992 83800 51 1222
1224 0 590720 276928 83880 60 1223
1225 0 590464 276896 83960 71 1224
1226 0 590240 276768 84040 60 1225
1227 0 590048 276608 84080 51 1226
1228 0 589792 276512 84080 40 1227
1229 0 589568 276448 84040 80 1228
1230 0 595936 279360 80400 150 1186
1231 0 595712 279520 80360 157 1230
1232 0 595488 279680 80400 120 1231
1233 0 595232 279648 80360 51 1232
1234 0 594976 279552 80360 60 1233
1235 0 594720 279488 80320 64 1234
1236 0 594496 279392 80160 60 1235
1237 0 594304 279232 80120 51 1236
1238 0 594080 279072 80120 40 1237
1239 0 593888 278944 80240 75 1238
1240 0 593632 278912 80320 60 1239
1241 0 593408 278880 80440 71 1240
1242 0 593184 278816 80560 81 1241
1243 0 592992 278688 80720 64 1242
1244 0 592736 278624 80760 71 1243
1245 0 592480 278560 80840 64 1244
1246 0 592288 278496 81000 45 1245
1247 0 592032 278432 81080 80 1246
1248 0 591776 278432 81080 80 1247
1249 0 591616 278528 81120 71 1248
1250 0 591488 278752 81200 32 1249
1251 0 591456 279008 81200 32 1250
1252 0 591488 279264 81160 51 1251
1253 0 591552 279456 81000 51 1252
1254 0 591488 279712 80880 91 1253
1255 0 591328 279904 80800 40 1254
1256 0 591136 280096 80760 40 1255
1257 0 591072 280160 80760 51 1256
1258 0 591424 278336 81080 124 1249
1259 0 591168 278240 81080 80 1258
1260 0 590912 278144 81080 60 1259
1261 0 590688 278016 81040 98 1260
1262 0 590464 277856 81040 90 1261
1263 0 590240 277696 81000 71 1262
1264 0 589984 277632 81000 124 1263
1265 0 589792 277472 80920 107 1264
1266 0 589728 277280 80760 81 1265
1267 0 589568 277120 80600 75 1266
1268 0 589408 276928 80440 98 1267
1269 0 589248 276736 80400 81 1268
1270 0 589152 276480 80400 120 1269
1271 0 589120 276224 80480 128 1270
1272 0 589056 276032 80680 104 1271
1273 0 588832 275904 80720 75 1272
1274 0 588608 275904 80840 91 1273
1275 0 588416 275808 81000 60 1274
1276 0 588192 275680 81080 45 1275
1277 0 587936 275584 81080 122 1276
1278 0 587712 275520 80920 51 1277
1279 0 587616 275488 80680 32 1278
1280 0 587520 275392 80440 60 1279
1281 0 587488 275328 80360 60 1280
1282 0 594770.06 279572.25 80120 -1 1236
1283 0 594845.4 279755.8 80000 -1 1282
1284 0 594921.94 279862.5 80120 -1 1283
1285 0 595091.2 280122.56 80280 -1 1284
1286 0 595104 280160 80400 71 1285
1287 0 595296 280352 80360 71 1286
1288 0 595360 280608 80320 80 1287
1289 0 595488 280800 80440 40 1288
1290 0 595648 280992 80400 51 1289
1291 0 595808 281152 80520 75 1290
1292 0 596000 281312 80600 32 1291
1293 0 596192 281504 80680 40 1292
1294 0 596224 281728 80840 60 1293
1295 0 591744 272544 74080 227 583
1296 0 592000 272576 74080 207 1295
1297 0 592192 272544 74240 135 1296
1298 0 592384 272384 74320 60 1297
1299 0 592640 272320 74400 60 1298
1300 0 592864 272288 74400 32 1299
1301 0 593184 271872 74560 80 1300
1302 0 593344 271648 74560 51 1301
1303 0 593472 271424 74560 71 1302
1304 0 593568 271168 74560 81 1303
1305 0 593728 271008 74720 45 1304
1306 0 593888 270880 74920 71 1305
1307 0 594080 270816 75080 96 1306
1308 0 594336 270784 75120 75 1307
1309 0 594592 270688 75200 71 1308
1310 0 594752 270528 75400 51 1309
1311 0 594912 270400 75560 64 1310
1312 0 595104 270464 75720 60 1311
1313 0 595232 270592 75720 40 1312
1314 0 591232 271808 74440 51 580
1315 0 591264 271552 74520 40 1314
1316 0 591296 271296 74600 64 1315
1317 0 591200 271040 74720 80 1316
1318 0 591136 270784 74800 32 1317
1319 0 591008 270560 74800 51 1318
1320 0 590944 270304 74800 32 1319
1321 0 590912 270048 74800 80 1320
1322 0 590848 269792 74800 40 1321
1323 0 590784 269664 74840 60 1322
1324 0 588992 270560 73800 75 570
1325 0 588832 270400 73960 120 1324
1326 0 588640 270304 74120 51 1325
1327 0 588448 270240 74320 108 1326
1328 0 588288 270272 74520 60 1327
1329 0 588096 270304 74720 45 1328
1330 0 587936 270368 74920 81 1329
1331 0 587840 270368 75000 81 1330
1332 0 588032 270560 75120 60 1331
1333 0 588064 270752 75320 60 1332
1334 0 588224 270624 75520 60 1333
1335 0 588416 270528 75600 45 1334
1336 0 587648 270272 75200 32 1331
1337 0 587488 270144 75360 32 1336
1338 0 587264 270144 75480 64 1337
1339 0 587072 270240 75640 91 1338
1340 0 586848 270304 75640 81 1339
1341 0 589184 270688 72720 239 566
1342 0 589440 270720 72640 192 1341
1343 0 589696 270720 72560 194 1342
1344 0 589920 270816 72480 160 1343
1345 0 590176 270912 72400 148 1344
1346 0 590432 270976 72360 124 1345
1347 0 590688 271040 72320 115 1346
1348 0 590944 271136 72280 102 1347
1349 0 591168 271232 72160 124 1348
1350 0 591424 271232 72160 91 1349
1351 0 591680 271232 72160 101 1350
1352 0 591936 271264 72160 96 1351
1353 0 592192 271232 72240 102 1352
1354 0 592448 271264 72280 143 1353
1355 0 592672 271392 72240 124 1354
1356 0 592864 271520 72040 120 1355
1357 0 593056 271680 71880 102 1356
1358 0 593216 271840 71680 75 1357
1359 0 593376 271968 71480 98 1358
1360 0 593504 272064 71240 134 1359
1361 0 593568 272128 71000 160 1360
1362 0 593728 272192 70800 190 1361
1363 0 593920 272352 70640 153 1362
1364 0 594144 272480 70560 150 1363
1365 0 594336 272608 70440 136 1364
1366 0 594496 272736 70280 128 1365
1367 0 594656 272896 70120 128 1366
1368 0 594720 273024 69880 137 1367
1369 0 594784 273120 69640 154 1368
1370 0 594944 273248 69440 137 1369
1371 0 595168 273312 69320 128 1370
1372 0 595392 273440 69160 124 1371
1373 0 595552 273568 69000 120 1372
1374 0 595616 273600 68960 124 1373
1375 0 595712 273856 68920 107 1374
1376 0 595808 274080 68800 107 1375
1377 0 595936 274304 68680 141 1376
1378 0 596064 274496 68480 108 1377
1379 0 596192 274688 68360 122 1378
1380 0 596320 274848 68160 91 1379
1381 0 596480 275008 68040 175 1380
1382 0 596544 275168 67840 208 1381
1383 0 596512 275040 67600 186 1382
1384 0 596352 274880 67400 163 1383
1385 0 596224 274976 67200 197 1384
1386 0 596288 275200 67080 186 1385
1387 0 596320 275424 66960 186 1386
1388 0 596352 275584 66760 178 1387
1389 0 596448 275648 66640 163 1388
1390 0 596448 275744 66360 108 1389
1391 0 596448 275904 66160 60 1390
1392 0 596480 276064 65960 40 1391
1393 0 596512 276288 65800 107 1392
1394 0 596480 276352 65760 102 1393
1395 0 596704 275680 66680 136 1389
1396 0 596736 275712 66680 153 1395
1397 0 596928 275904 66680 81 1396
1398 0 597152 276032 66520 45 1397
1399 0 597376 276160 66520 32 1398
1400 0 597440 276160 66520 40 1399
1401 0 596960 275584 66640 122 1396
1402 0 597184 275488 66720 107 1401
1403 0 597344 275360 66880 154 1402
1404 0 597344 275424 67160 32 1403
1405 0 597344 275680 67120 81 1404
1406 0 597152 275648 67080 32 1405
1407 0 595840 273536 68840 71 1374
1408 0 596032 273472 68680 32 1407
1409 0 596288 273568 68560 101 1408
1410 0 596448 273728 68360 98 1409
1411 0 596608 273888 68240 51 1410
1412 0 596768 274048 68080 71 1411
1413 0 596928 274208 67960 51 1412
1414 0 597088 274336 67760 60 1413
1415 0 597344 274336 67680 51 1414
1416 0 597600 274368 67640 75 1415
1417 0 597856 274400 67640 75 1416
1418 0 598112 274432 67600 51 1417
1419 0 598368 274464 67560 40 1418
1420 0 598624 274496 67480 51 1419
1421 0 598880 274528 67480 75 1420
1422 0 599136 274528 67480 51 1421
1423 0 599392 274496 67440 75 1422
1424 0 599648 274496 67440 86 1423
1425 0 599904 274496 67440 101 1424
1426 0 600160 274496 67440 45 1425
1427 0 600416 274496 67440 75 1426
1428 0 600672 274464 67440 75 1427
1429 0 600896 274528 67560 60 1428
1430 0 601152 274528 67560 75 1429
1431 0 601408 274560 67640 51 1430
1432 0 601600 274624 67800 71 1431
1433 0 601760 274528 68000 75 1432
1434 0 601984 274464 68120 98 1433
1435 0 602208 274464 68280 75 1434
1436 0 602464 274464 68360 90 1435
1437 0 602720 274528 68440 71 1436
1438 0 602976 274528 68480 60 1437
1439 0 603232 274528 68520 75 1438
1440 0 603488 274528 68600 75 1439
1441 0 603744 274496 68680 75 1440
1442 0 604000 274400 68720 51 1441
1443 0 604256 274304 68720 102 1442
1444 0 604448 274240 68560 101 1443
1445 0 604544 274080 68360 214 1444
1446 0 604736 274240 68280 124 1445
1447 0 604960 274368 68280 101 1446
1448 0 605216 274432 68280 101 1447
1449 0 605472 274368 68320 51 1448
1450 0 605504 274144 68160 115 1449
1451 0 605504 273984 68080 122 1450
1452 0 604576 273856 68240 198 1445
1453 0 604736 273792 68000 203 1452
1454 0 604768 273696 67960 194 1453
1455 0 604896 273536 68120 140 1454
1456 0 605056 273376 68240 143 1455
1457 0 605216 273312 68480 134 1456
1458 0 605280 273344 68720 98 1457
1459 0 605280 273600 68760 32 1458
1460 0 605184 273600 68800 32 1459
1461 0 604800 273536 67720 160 1454
1462 0 604864 273344 67560 120 1461
1463 0 604864 273120 67440 108 1462
1464 0 604864 272864 67360 120 1463
1465 0 604736 272640 67240 32 1464
1466 0 604576 272480 67200 51 1465
1467 0 588352 270528 72160 172 562
1468 0 588416 270752 72040 224 1467
1469 0 588544 270912 71840 219 1468
1470 0 588576 271168 71840 251 1469
1471 0 588768 271360 71760 203 1470
1472 0 588960 271552 71680 183 1471
1473 0 589088 271808 71720 51 1472
1474 0 589088 271968 71920 32 1473
1475 0 589088 272224 71960 32 1474
1476 0 589088 272416 71920 40 1475
1477 0 587008 267648 71040 268 546
1478 0 586944 267744 71280 207 1477
1479 0 586816 267776 71520 104 1478
1480 0 586816 267776 71800 71 1479
1481 0 586656 267680 72040 75 1480
1482 0 586528 267584 72240 86 1481
1483 0 586528 267488 72480 75 1482
1484 0 586400 267392 72720 81 1483
1485 0 586368 267360 73000 96 1484
1486 0 586336 267360 73280 128 1485
1487 0 586336 267328 73320 101 1486
1488 0 586592 267296 73320 60 1487
1489 0 586816 267168 73400 75 1488
1490 0 587072 267200 73480 131 1489
1491 0 587200 267136 73520 166 1490
1492 0 587136 266880 73600 75 1491
1493 0 587296 266688 73640 45 1492
1494 0 587488 266528 73720 71 1493
1495 0 587680 266368 73840 32 1494
1496 0 587872 266144 73840 80 1495
1497 0 588000 265888 73920 80 1496
1498 0 588192 265664 73920 71 1497
1499 0 588416 265600 73840 108 1498
1500 0 588640 265760 73920 86 1499
1501 0 588864 265888 73880 40 1500
1502 0 589056 265952 73960 51 1501
1503 0 588608 265408 73760 45 1499
1504 0 588832 265248 73680 51 1503
1505 0 588896 265184 73640 32 1504
1506 0 587392 267200 73720 164 1491
1507 0 587616 267200 73840 136 1506
1508 0 587872 267200 73840 60 1507
1509 0 588128 267232 73840 51 1508
1510 0 588384 267328 73840 90 1509
1511 0 588576 267392 74000 60 1510
1512 0 588672 267424 74240 71 1511
1513 0 586112 267264 73440 96 1487
1514 0 585856 267232 73560 75 1513
1515 0 585632 267168 73680 81 1514
1516 0 585408 267104 73840 86 1515
1517 0 585248 267008 74080 137 1516
1518 0 585152 266880 74280 148 1517
1519 0 584992 266784 74480 137 1518
1520 0 584832 266720 74680 160 1519
1521 0 584672 266720 74920 160 1520
1522 0 584448 266720 75040 176 1521
1523 0 584512 266656 75280 154 1522
1524 0 584672 266624 75480 122 1523
1525 0 584704 266560 75760 75 1524
1526 0 584736 266496 76000 115 1525
1527 0 584672 266400 76240 71 1526
1528 0 584512 266336 76440 75 1527
1529 0 584320 266240 76600 81 1528
1530 0 584160 266112 76760 75 1529
1531 0 583904 266080 76840 71 1530
1532 0 583680 266016 77000 140 1531
1533 0 583552 265984 77040 178 1532
1534 0 583424 266112 77280 96 1533
1535 0 583328 266208 77520 98 1534
1536 0 583360 266272 77800 90 1535
1537 0 583328 266304 78080 51 1536
1538 0 583232 266304 78320 75 1537
1539 0 583200 266240 78560 81 1538
1540 0 583200 266144 78840 51 1539
1541 0 583104 266016 79080 96 1540
1542 0 583008 265824 79240 51 1541
1543 0 582912 265632 79240 40 1542
1544 0 583392 265760 76920 75 1533
1545 0 583264 265536 76840 51 1544
1546 0 583040 265376 76760 45 1545
1547 0 582848 265216 76680 51 1546
1548 0 582688 265024 76600 51 1547
1549 0 582528 264800 76520 40 1548
1550 0 582336 264608 76560 75 1549
1551 0 582272 264608 76560 60 1550
1552 0 585184 266752 74680 64 1519
1553 0 585376 266752 74880 32 1552
1554 0 585600 266752 75040 71 1553
1555 0 585792 266880 75200 40 1554
1556 0 585952 267008 75360 45 1555
1557 0 586048 267168 75560 32 1556
1558 0 585920 267264 75760 45 1557
1559 0 585696 267360 75840 75 1558
1560 0 585504 267456 75840 45 1559
1561 0 584576 264288 70760 75 530
1562 0 584576 264288 71040 60 1561
1563 0 584576 264192 71320 64 1562
1564 0 584416 264096 71560 60 1563
1565 0 584384 263936 71760 86 1564
1566 0 584256 263744 71920 86 1565
1567 0 584128 263552 72080 75 1566
1568 0 584064 263392 72280 122 1567
1569 0 584064 263200 72480 124 1568
1570 0 584192 262976 72640 102 1569
1571 0 584384 262848 72760 98 1570
1572 0 584576 262720 72880 80 1571
1573 0 584832 262624 72920 96 1572
1574 0 584992 262464 73040 107 1573
1575 0 585152 262336 73240 124 1574
1576 0 585216 262176 73440 108 1575
1577 0 585280 262016 73640 102 1576
1578 0 585344 261856 73880 131 1577
1579 0 585504 261920 74080 102 1578
1580 0 585504 261888 74360 160 1579
1581 0 585472 261888 74640 164 1580
1582 0 585472 261856 74760 185 1581
1583 0 585536 261600 74720 71 1582
1584 0 585600 261344 74800 51 1583
1585 0 585696 261120 74920 32 1584
1586 0 585888 260928 74800 60 1585
1587 0 585984 260704 74800 51 1586
1588 0 585504 261856 75040 164 1582
1589 0 585504 261952 75280 168 1588
1590 0 585600 262080 75520 107 1589
1591 0 585792 262240 75600 136 1590
1592 0 586048 262304 75600 101 1591
1593 0 586176 262496 75720 139 1592
1594 0 586336 262656 75880 124 1593
1595 0 586464 262752 76120 150 1594
1596 0 586528 262912 76320 81 1595
1597 0 586688 263040 76520 96 1596
1598 0 586816 263200 76720 81 1597
1599 0 586944 263392 76920 91 1598
1600 0 587072 263584 77120 91 1599
1601 0 587264 263680 77320 104 1600
1602 0 587488 263680 77480 101 1601
1603 0 587648 263712 77720 81 1602
1604 0 587776 263808 77920 98 1603
1605 0 587936 264000 78080 32 1604
1606 0 587936 264116.38 78280 63 1605
1607 0 587936 264256 78520 102 1606
1608 0 587968 264416 78720 75 1607
1609 0 587968 264576 78960 81 1608
1610 0 588000 264736 79200 134 1609
1611 0 588032 264896 79400 131 1610
1612 0 588000 265024 79640 102 1611
1613 0 587872 265152 79840 115 1612
1614 0 587744 265344 79960 200 1613
1615 0 587712 265376 79960 221 1614
1616 0 587456 265248 80000 140 1615
1617 0 587264 265056 80040 60 1616
1618 0 587168 264800 80040 134 1617
1619 0 587040 264608 79920 107 1618
1620 0 586848 264480 79760 45 1619
1621 0 586656 264256 79800 86 1620
1622 0 586464 264096 79840 156 1621
1623 0 586240 263936 79840 139 1622
1624 0 585984 263872 79840 160 1623
1625 0 585760 263744 79840 156 1624
1626 0 585504 263712 79840 81 1625
1627 0 585248 263616 79840 64 1626
1628 0 587936 265472 79800 200 1615
1629 0 588000 265728 79760 137 1628
1630 0 588000 265984 79680 60 1629
1631 0 588064 266240 79600 51 1630
1632 0 588160 266496 79560 75 1631
1633 0 588128 266528 79560 60 1632
1634 0 587936 264928 80000 32 1613
1635 0 587936 264672 80000 32 1634
1636 0 587616 264704 79880 32 1635
1637 0 588435.44 263791.3 78280 -1 1606
1638 0 588898.1 263852.62 78360 -1 1637
1639 0 589195.75 263983.4 78400 -1 1638
1640 0 589345 264320.38 78480 -1 1639
1641 0 583680 262336 69360 405 520
1642 0 583488 262208 69520 462 1641
1643 0 583328 262240 69720 419 1642
1644 0 583136 262144 69880 427 1643
1645 0 583040 261888 69800 353 1644
1646 0 582912 261664 69800 321 1645
1647 0 582752 261504 69960 315 1646
1648 0 582656 261408 70200 327 1647
1649 0 582464 261376 70400 354 1648
1650 0 582240 261472 70560 367 1649
1651 0 581984 261536 70600 400 1650
1652 0 581728 261472 70640 377 1651
1653 0 581536 261312 70760 273 1652
1654 0 581312 261184 70760 175 1653
1655 0 581120 261024 70880 281 1654
1656 0 580928 260864 70960 262 1655
1657 0 580672 260768 71000 267 1656
1658 0 580416 260736 71040 317 1657
1659 0 580160 260736 71040 335 1658
1660 0 579936 260640 71160 355 1659
1661 0 579744 260544 71320 356 1660
1662 0 579488 260480 71400 321 1661
1663 0 579296 260352 71560 291 1662
1664 0 579136 260192 71720 204 1663
1665 0 579104 259936 71800 200 1664
1666 0 579072 259776 72000 186 1665
1667 0 579040 259616 72200 190 1666
1668 0 578976 259456 72400 274 1667
1669 0 578848 259328 72600 334 1668
1670 0 578592 259296 72640 324 1669
1671 0 578368 259328 72800 275 1670
1672 0 578144 259328 72960 237 1671
1673 0 577888 259328 72960 266 1672
1674 0 577632 259264 72920 304 1673
1675 0 577376 259168 72960 336 1674
1676 0 577184 259008 73080 324 1675
1677 0 577024 258848 73280 301 1676
1678 0 576864 258688 73440 237 1677
1679 0 576704 258528 73600 86 1678
1680 0 576640 258432 73840 200 1679
1681 0 576576 258272 74040 221 1680
1682 0 576416 258112 74240 237 1681
1683 0 576288 258016 74440 178 1682
1684 0 576064 258016 74640 205 1683
1685 0 575904 258048 74880 164 1684
1686 0 575744 258048 75080 236 1685
1687 0 575552 258048 75280 328 1686
1688 0 575456 257824 75440 175 1687
1689 0 575328 257664 75640 241 1688
1690 0 575264 257600 75880 189 1689
1691 0 575104 257600 76080 200 1690
1692 0 574944 257632 76280 163 1691
1693 0 574784 257568 76480 128 1692
1694 0 574656 257472 76680 128 1693
1695 0 574528 257312 76840 135 1694
1696 0 574400 257120 77000 197 1695
1697 0 574240 256960 77160 164 1696
1698 0 574048 256768 77240 166 1697
1699 0 573888 256544 77240 202 1698
1700 0 573696 256352 77240 246 1699
1701 0 573504 256160 77200 208 1700
1702 0 573344 256000 77320 137 1701
1703 0 573152 255808 77440 209 1702
1704 0 572992 255616 77480 189 1703
1705 0 572768 255456 77560 249 1704
1706 0 572576 255296 77640 270 1705
1707 0 572416 255136 77760 280 1706
1708 0 572256 254912 77720 256 1707
1709 0 572096 254688 77640 204 1708
1710 0 572032 254432 77600 202 1709
1711 0 571904 254176 77600 200 1710
1712 0 571776 253920 77560 240 1711
1713 0 571616 253728 77520 256 1712
1714 0 571520 253472 77520 237 1713
1715 0 571424 253216 77520 230 1714
1716 0 571264 252992 77520 209 1715
1717 0 571104 252800 77600 226 1716
1718 0 570976 252576 77680 218 1717
1719 0 570784 252416 77720 293 1718
1720 0 570528 252320 77760 272 1719
1721 0 570304 252160 77680 221 1720
1722 0 570112 252000 77600 248 1721
1723 0 569952 251808 77560 240 1722
1724 0 569888 251552 77440 293 1723
1725 0 569824 251296 77440 249 1724
1726 0 569792 251040 77560 235 1725
1727 0 569728 250880 77760 228 1726
1728 0 569632 250656 77840 209 1727
1729 0 569632 250400 77880 128 1728
1730 0 569472 250208 78000 227 1729
1731 0 569280 250048 78040 214 1730
1732 0 569120 249824 78000 200 1731
1733 0 569120 249600 78120 86 1732
1734 0 569120 249440 78320 32 1733
1735 0 568832 249120 78320 163 1734
1736 0 568960 248896 78400 192 1735
1737 0 569056 248672 78520 102 1736
1738 0 569024 248416 78600 181 1737
1739 0 568896 248192 78680 219 1738
1740 0 568640 248160 78680 200 1739
1741 0 568384 248128 78640 197 1740
1742 0 568160 248000 78680 200 1741
1743 0 568000 247840 78840 186 1742
1744 0 567840 247648 78920 172 1743
1745 0 567712 247424 79000 150 1744
1746 0 567520 247232 79040 86 1745
1747 0 567360 247040 79160 60 1746
1748 0 567200 246848 79200 150 1747
1749 0 567008 246656 79280 139 1748
1750 0 566784 246528 79280 160 1749
1751 0 566592 246464 79440 166 1750
1752 0 566432 246240 79480 209 1751
1753 0 566240 246016 79480 259 1752
1754 0 565984 245920 79520 186 1753
1755 0 565792 245760 79600 237 1754
1756 0 565536 245664 79640 224 1755
1757 0 565312 245536 79680 209 1756
1758 0 565056 245504 79720 178 1757
1759 0 564864 245312 79760 219 1758
1760 0 564704 245152 79880 164 1759
1761 0 564480 245056 80000 164 1760
1762 0 564224 244992 80080 217 1761
1763 0 564064 244928 80280 226 1762
1764 0 563904 244800 80480 256 1763
1765 0 563840 244640 80680 253 1764
1766 0 563680 244480 80800 217 1765
1767 0 563488 244320 80840 197 1766
1768 0 563296 244128 80960 156 1767
1769 0 563040 244032 81080 160 1768
1770 0 562816 243936 81200 160 1769
1771 0 562592 243808 81360 219 1770
1772 0 562400 243648 81440 226 1771
1773 0 562336 243424 81560 228 1772
1774 0 562272 243200 81680 284 1773
1775 0 562080 243008 81680 312 1774
1776 0 561856 242880 81800 300 1775
1777 0 561664 242784 82000 257 1776
1778 0 561504 242656 82200 175 1777
1779 0 561344 242496 82360 140 1778
1780 0 561312 242304 82520 175 1779
1781 0 561216 242080 82640 186 1780
1782 0 561152 241856 82800 202 1781
1783 0 560960 241696 82840 209 1782
1784 0 560736 241536 82920 198 1783
1785 0 560480 241472 83040 240 1784
1786 0 560224 241408 83120 204 1785
1787 0 559968 241280 83200 189 1786
1788 0 559776 241088 83280 226 1787
1789 0 559744 240832 83360 218 1788
1790 0 559616 240608 83440 224 1789
1791 0 559616 240384 83560 208 1790
1792 0 559456 240160 83640 266 1791
1793 0 559328 239904 83680 228 1792
1794 0 559136 239712 83760 227 1793
1795 0 558944 239648 83920 204 1794
1796 0 558688 239552 83960 206 1795
1797 0 558432 239488 84000 204 1796
1798 0 558272 239328 84120 203 1797
1799 0 558080 239136 84200 175 1798
1800 0 558048 238912 84320 197 1799
1801 0 558016 238688 84440 160 1800
1802 0 558016 238464 84560 75 1801
1803 0 557856 238304 84760 122 1802
1804 0 557824 238144 84960 178 1803
1805 0 557920 237984 85160 251 1804
1806 0 557824 237760 85280 256 1805
1807 0 557632 237568 85280 257 1806
1808 0 557536 237312 85360 237 1807
1809 0 557408 237088 85480 259 1808
1810 0 557280 236864 85600 256 1809
1811 0 557184 236704 85800 270 1810
1812 0 557088 236480 85920 282 1811
1813 0 557024 236256 86080 229 1812
1814 0 556864 236032 86200 190 1813
1815 0 556672 235840 86200 183 1814
1816 0 556416 235744 86200 204 1815
1817 0 556192 235616 86280 157 1816
1818 0 555936 235520 86320 156 1817
1819 0 555744 235328 86400 197 1818
1820 0 555584 235168 86600 200 1819
1821 0 555488 234976 86760 237 1820
1822 0 555392 234752 86880 277 1821
1823 0 555328 234528 87000 261 1822
1824 0 555200 234336 87160 275 1823
1825 0 555040 234176 87360 295 1824
1826 0 554848 234016 87400 260 1825
1827 0 554656 233856 87520 235 1826
1828 0 554560 233728 87720 240 1827
1829 0 554528 233600 87960 300 1828
1830 0 554464 233344 87960 286 1829
1831 0 554336 233088 88000 257 1830
1832 0 554240 232896 88200 296 1831
1833 0 554144 232640 88240 275 1832
1834 0 553984 232416 88240 280 1833
1835 0 553920 232224 88440 245 1834
1836 0 553920 232064 88640 229 1835
1837 0 553824 231904 88840 150 1836
1838 0 553824 231680 88960 175 1837
1839 0 553824 231424 88960 163 1838
1840 0 553856 231200 89120 166 1839
1841 0 553824 230976 89280 200 1840
1842 0 553824 230752 89400 186 1841
1843 0 553824 230560 89600 178 1842
1844 0 553792 230400 89800 181 1843
1845 0 553760 230272 90040 240 1844
1846 0 553696 230272 90320 259 1845
1847 0 553664 230272 90600 256 1846
1848 0 553600 230080 90760 280 1847
1849 0 553440 229888 90640 262 1848
1850 0 553344 229632 90680 256 1849
1851 0 553408 229376 90720 256 1850
1852 0 553472 229184 90920 200 1851
1853 0 553440 229024 91120 164 1852
1854 0 553568 228864 91280 194 1853
1855 0 553568 228640 91440 224 1854
1856 0 553536 228448 91600 189 1855
1857 0 553408 228288 91800 207 1856
1858 0 553344 228064 91920 175 1857
1859 0 553248 227904 92120 190 1858
1860 0 553280 227712 92320 197 1859
1861 0 553120 227488 92320 197 1860
1862 0 553056 227264 92440 176 1861
1863 0 553088 227104 92640 257 1862
1864 0 553152 226880 92760 273 1863
1865 0 553248 226624 92760 175 1864
1866 0 553248 226400 92920 256 1865
1867 0 553376 226208 93040 235 1866
1868 0 553504 226016 93200 168 1867
1869 0 553600 225824 93400 148 1868
1870 0 553216 225888 93520 32 1869
1871 0 553056 225792 93080 32 1870
1872 0 553344 225504 93080 32 1871
1873 0 553280 225440 93200 32 1872
1874 0 553632 225664 93600 164 1869
1875 0 553536 225504 93800 196 1874
1876 0 553504 225440 94080 206 1875
1877 0 553440 225408 94320 128 1876
1878 0 553440 225248 94520 202 1877
1879 0 553408 225024 94640 245 1878
1880 0 553344 224832 94800 270 1879
1881 0 553344 224736 95040 229 1880
1882 0 553280 224640 95280 101 1881
1883 0 553280 224448 95480 124 1882
1884 0 553248 224256 95640 172 1883
1885 0 553248 224000 95760 202 1884
1886 0 553216 223744 95840 240 1885
1887 0 553344 223520 95880 286 1886
1888 0 553216 223360 96040 204 1887
1889 0 553184 223104 96160 217 1888
1890 0 553184 222848 96240 197 1889
1891 0 553280 222720 96440 240 1890
1892 0 553312 222496 96640 226 1891
1893 0 553280 222336 96840 202 1892
1894 0 553280 222176 97040 178 1893
1895 0 553376 222048 97240 226 1894
1896 0 553504 221984 97480 246 1895
1897 0 553536 221824 97680 245 1896
1898 0 553632 221664 97920 235 1897
1899 0 553696 221536 98160 249 1898
1900 0 553696 221344 98360 237 1899
1901 0 553696 221216 98600 226 1900
1902 0 553600 221056 98800 204 1901
1903 0 553472 220928 99040 175 1902
1904 0 553408 220704 99200 181 1903
1905 0 553312 220448 99240 136 1904
1906 0 553280 220192 99240 175 1905
1907 0 553344 220000 99440 245 1906
1908 0 553504 219840 99640 176 1907
1909 0 553664 219776 99840 120 1908
1910 0 553728 219680 100080 135 1909
1911 0 553792 219616 100320 148 1910
1912 0 553792 219552 100600 185 1911
1913 0 553888 219424 100800 163 1912
1914 0 553920 219264 101000 203 1913
1915 0 553888 219104 101200 196 1914
1916 0 553888 218944 101440 186 1915
1917 0 553824 218784 101640 181 1916
1918 0 553824 218784 101920 160 1917
1919 0 553792 218656 102160 160 1918
1920 0 553792 218528 102400 163 1919
1921 0 553856 218368 102600 115 1920
1922 0 553920 218176 102760 107 1921
1923 0 553984 217952 102880 143 1922
1924 0 554080 217728 103040 221 1923
1925 0 554176 217504 103120 226 1924
1926 0 554176 217248 103200 226 1925
1927 0 554144 217024 103320 176 1926
1928 0 554176 216768 103440 156 1927
1929 0 554176 216608 103680 140 1928
1930 0 554144 216448 103920 81 1929
1931 0 554144 216288 104120 98 1930
1932 0 554144 216064 104280 148 1931
1933 0 554240 215840 104400 200 1932
1934 0 554208 215584 104480 178 1933
1935 0 554272 215328 104520 219 1934
1936 0 554432 215168 104680 198 1935
1937 0 554560 214944 104840 136 1936
1938 0 554624 214688 104880 107 1937
1939 0 554592 214432 104880 202 1938
1940 0 554464 214272 105040 136 1939
1941 0 554368 214112 105240 115 1940
1942 0 554400 213920 105400 98 1941
1943 0 554432 213728 105600 128 1942
1944 0 554496 213536 105760 176 1943
1945 0 554592 213344 105920 178 1944
1946 0 554688 213184 106120 197 1945
1947 0 554848 213056 106280 178 1946
1948 0 555040 212928 106440 164 1947
1949 0 555200 212768 106640 102 1948
1950 0 555360 212576 106760 104 1949
1951 0 555392 212352 106920 124 1950
1952 0 555552 212160 107080 150 1951
1953 0 555744 211968 107200 172 1952
1954 0 556000 211840 107240 200 1953
1955 0 556192 211648 107280 128 1954
1956 0 556256 211392 107280 124 1955
1957 0 556384 211168 107360 124 1956
1958 0 556480 211008 107600 163 1957
1959 0 556640 210880 107760 134 1958
1960 0 556864 210880 107920 224 1959
1961 0 557024 210656 108000 175 1960
1962 0 557184 210496 108120 154 1961
1963 0 557312 210272 108200 172 1962
1964 0 557376 210016 108320 160 1963
1965 0 557536 209824 108400 136 1964
1966 0 557696 209664 108520 150 1965
1967 0 557888 209472 108600 178 1966
1968 0 558144 209408 108680 197 1967
1969 0 558368 209408 108800 196 1968
1970 0 558528 209344 109000 206 1969
1971 0 558656 209216 109200 236 1970
1972 0 558720 208992 109360 245 1971
1973 0 558816 208768 109440 205 1972
1974 0 558880 208512 109480 226 1973
1975 0 558976 208288 109560 186 1974
1976 0 559072 208096 109720 178 1975
1977 0 559232 207936 109920 189 1976
1978 0 559392 207872 110120 181 1977
1979 0 559648 207808 110160 150 1978
1980 0 559840 207680 110280 164 1979
1981 0 560000 207584 110480 237 1980
1982 0 560160 207360 110520 212 1981
1983 0 560288 207136 110520 209 1982
1984 0 560352 206880 110560 175 1983
1985 0 560448 206656 110720 202 1984
1986 0 560544 206592 110960 206 1985
1987 0 560640 206528 111200 176 1986
1988 0 560800 206464 111440 200 1987
1989 0 560864 206432 111680 209 1988
1990 0 560928 206304 111920 178 1989
1991 0 560960 206176 112160 148 1990
1992 0 561088 206016 112360 178 1991
1993 0 561056 205888 112600 178 1992
1994 0 560960 205760 112800 249 1993
1995 0 561184 205664 112920 214 1994
1996 0 561440 205600 113040 186 1995
1997 0 561696 205472 113080 148 1996
1998 0 561920 205312 113080 131 1997
1999 0 562112 205152 113000 163 1998
2000 0 562272 204960 113080 160 1999
2001 0 562304 204704 113160 154 2000
2002 0 562400 204512 113320 164 2001
2003 0 562400 204352 113520 128 2002
2004 0 562368 204192 113720 122 2003
2005 0 562400 204032 113920 172 2004
2006 0 562528 203872 114120 157 2005
2007 0 562688 203712 114280 135 2006
2008 0 562848 203552 114400 168 2007
2009 0 563040 203360 114480 176 2008
2010 0 563232 203200 114560 148 2009
2011 0 563424 203008 114640 163 2010
2012 0 563648 202848 114760 190 2011
2013 0 563744 202752 115000 160 2012
2014 0 563712 202528 115200 136 2013
2015 0 563712 202368 115400 153 2014
2016 0 563776 202240 115640 104 2015
2017 0 563808 202048 115840 102 2016
2018 0 563936 201888 116000 150 2017
2019 0 564032 201696 116160 128 2018
2020 0 564128 201472 116280 160 2019
2021 0 564128 201344 116520 108 2020
2022 0 564256 201184 116720 124 2021
2023 0 564416 201024 116840 122 2022
2024 0 564640 200864 116840 120 2023
2025 0 564864 200736 116760 102 2024
2026 0 564864 200896 116520 101 2025
2027 0 564800 200992 116280 131 2026
2028 0 564736 201216 116400 51 2027
2029 0 564832 201408 116560 122 2028
2030 0 565024 201344 116760 60 2029
2031 0 565056 201312 116760 75 2030
2032 0 565024 200704 116760 120 2025
2033 0 565184 200480 116760 128 2032
2034 0 565312 200320 116920 186 2033
2035 0 565472 200160 117080 166 2034
2036 0 565600 199968 117280 183 2035
2037 0 565664 199776 117440 189 2036
2038 0 565696 199552 117560 217 2037
2039 0 565696 199392 117760 228 2038
2040 0 565728 199264 118000 217 2039
2041 0 565760 199168 118240 217 2040
2042 0 565952 199072 118440 200 2041
2043 0 566144 198912 118520 153 2042
2044 0 566208 198752 118720 163 2043
2045 0 566240 198592 118920 175 2044
2046 0 566368 198464 119120 186 2045
2047 0 566432 198368 119360 202 2046
2048 0 566560 198272 119600 226 2047
2049 0 566624 198080 119760 156 2048
2050 0 566656 197920 120000 141 2049
2051 0 566688 197760 120240 122 2050
2052 0 566624 197600 120440 181 2051
2053 0 566624 197504 120680 148 2052
2054 0 566784 197344 120800 189 2053
2055 0 567040 197280 120880 164 2054
2056 0 567232 197248 121080 164 2055
2057 0 567232 197216 121360 186 2056
2058 0 567200 197152 121600 168 2057
2059 0 567232 197056 121840 164 2058
2060 0 567232 196896 122040 175 2059
2061 0 567296 196704 122200 172 2060
2062 0 567360 196512 122360 197 2061
2063 0 567456 196384 122560 178 2062
2064 0 567552 196256 122760 203 2063
2065 0 567648 196096 123000 198 2064
2066 0 567744 195936 123240 186 2065
2067 0 567840 195776 123440 209 2066
2068 0 567904 195616 123640 217 2067
2069 0 568000 195392 123800 186 2068
2070 0 568160 195168 123880 189 2069
2071 0 568320 195008 124040 181 2070
2072 0 568480 194848 124200 198 2071
2073 0 568640 194816 124400 190 2072
2074 0 568800 194784 124600 186 2073
2075 0 568832 194752 124880 219 2074
2076 0 568928 194752 125160 189 2075
2077 0 568992 194592 125360 178 2076
2078 0 568960 194400 125560 217 2077
2079 0 568832 194240 125760 131 2078
2080 0 568736 194048 125920 163 2079
2081 0 568608 193824 126000 131 2080
2082 0 568608 193568 126040 186 2081
2083 0 568704 193312 126040 198 2082
2084 0 568768 193120 126200 196 2083
2085 0 568832 193056 126440 217 2084
2086 0 568992 192960 126640 217 2085
2087 0 569120 192800 126840 163 2086
2088 0 569280 192640 127040 128 2087
2089 0 569440 192480 127200 124 2088
2090 0 569536 192320 127440 157 2089
2091 0 569440 192288 127680 226 2090
2092 0 569344 192224 127920 246 2091
2093 0 569184 192160 128120 266 2092
2094 0 569120 192032 128360 282 2093
2095 0 569216 191840 128520 261 2094
2096 0 569344 191616 128600 186 2095
2097 0 569440 191424 128800 218 2096
2098 0 569600 191232 128880 186 2097
2099 0 569696 191072 129080 186 2098
2100 0 569600 190912 129280 209 2099
2101 0 569728 190816 129480 102 2100
2102 0 569920 190656 129600 186 2101
2103 0 569984 190560 129840 172 2102
2104 0 569888 190432 130040 234 2103
2105 0 569760 190304 130280 226 2104
2106 0 569760 190272 130560 194 2105
2107 0 569664 190112 130760 186 2106
2108 0 569632 189920 130920 181 2107
2109 0 569600 189728 131120 140 2108
2110 0 569440 189568 131280 154 2109
2111 0 569408 189344 131440 168 2110
2112 0 569376 189184 131640 176 2111
2113 0 569344 189088 131880 192 2112
2114 0 569248 189056 132120 194 2113
2115 0 569248 189184 132360 198 2114
2116 0 569216 189088 132600 163 2115
2117 0 569280 188864 132720 80 2116
2118 0 569280 188704 132920 120 2117
2119 0 569248 188512 133120 192 2118
2120 0 569248 188320 133320 175 2119
2121 0 569184 188256 133560 166 2120
2122 0 569088 188192 133800 134 2121
2123 0 569088 188064 134040 160 2122
2124 0 569088 187840 134200 131 2123
2125 0 569056 187584 134320 128 2124
2126 0 569056 187392 134520 166 2125
2127 0 569088 187168 134640 139 2126
2128 0 569120 186944 134800 143 2127
2129 0 569152 186688 134840 140 2128
2130 0 569120 186464 135000 178 2129
2131 0 569216 186240 135080 120 2130
2132 0 569184 185984 135200 101 2131
2133 0 569056 185824 135360 189 2132
2134 0 568928 185664 135520 200 2133
2135 0 568768 185472 135640 163 2134
2136 0 568608 185344 135840 150 2135
2137 0 568512 185152 136000 124 2136
2138 0 568448 184928 136120 153 2137
2139 0 568416 184704 136240 128 2138
2140 0 568384 184480 136360 128 2139
2141 0 568384 184256 136480 153 2140
2142 0 568352 184032 136600 139 2141
2143 0 568352 183808 136760 122 2142
2144 0 568320 183616 136960 102 2143
2145 0 568288 183392 137160 102 2144
2146 0 568128 183200 137320 75 2145
2147 0 568032 183008 137520 128 2146
2148 0 567968 182752 137600 183 2147
2149 0 568096 182560 137760 163 2148
2150 0 568000 182368 137920 163 2149
2151 0 568064 182208 138120 108 2150
2152 0 568128 182016 138280 64 2151
2153 0 568192 181856 138480 137 2152
2154 0 568352 181728 138680 150 2153
2155 0 568384 181568 138880 163 2154
2156 0 568384 181472 139120 148 2155
2157 0 568480 181632 139320 32 2156
2158 0 568640 181600 139520 115 2157
2159 0 568736 181536 139760 200 2158
2160 0 568800 181312 139920 226 2159
2161 0 568832 181120 140080 224 2160
2162 0 568960 181024 140280 178 2161
2163 0 569024 180864 140480 185 2162
2164 0 569120 180704 140720 186 2163
2165 0 569152 180544 140960 122 2164
2166 0 569152 180352 141160 122 2165
2167 0 569120 180128 141320 107 2166
2168 0 569056 179904 141440 102 2167
2169 0 568928 179680 141480 136 2168
2170 0 568864 179424 141600 160 2169
2171 0 568832 179200 141720 134 2170
2172 0 568832 178976 141840 136 2171
2173 0 568896 178752 142000 128 2172
2174 0 568992 178528 142160 140 2173
2175 0 569024 178336 142320 208 2174
2176 0 569216 178240 142520 202 2175
2177 0 569376 178272 142720 202 2176
2178 0 569568 178176 142920 226 2177
2179 0 569632 178016 143120 172 2178
2180 0 569632 177856 143360 134 2179
2181 0 569728 177760 143600 71 2180
2182 0 569888 177632 143800 40 2181
2183 0 570048 177728 144160 154 2182
2184 0 570144 177568 144400 218 2183
2185 0 570112 177344 144560 235 2184
2186 0 570080 177184 144800 190 2185
2187 0 570208 177024 145000 198 2186
2188 0 570368 176960 145200 226 2187
2189 0 570496 176768 145400 208 2188
2190 0 570528 176608 145640 235 2189
2191 0 570528 176448 145840 202 2190
2192 0 570528 176288 146080 210 2191
2193 0 570656 176160 146280 178 2192
2194 0 570848 176064 146480 186 2193
2195 0 571008 175968 146720 214 2194
2196 0 571168 175936 146920 189 2195
2197 0 571328 175744 147080 219 2196
2198 0 571552 175584 147120 262 2197
2199 0 571680 175360 147240 227 2198
2200 0 571616 175168 147440 283 2199
2201 0 571520 175072 147680 284 2200
2202 0 571456 174912 147880 260 2201
2203 0 571552 174752 148080 189 2202
2204 0 571680 174560 148280 198 2203
2205 0 571840 174400 148480 189 2204
2206 0 571904 174208 148640 154 2205
2207 0 571904 173984 148840 150 2206
2208 0 571840 173792 149040 178 2207
2209 0 571936 173600 149200 200 2208
2210 0 572096 173440 149360 186 2209
2211 0 572256 173280 149520 140 2210
2212 0 572256 173120 149720 156 2211
2213 0 572256 173088 150000 96 2212
2214 0 572256 172928 150200 107 2213
2215 0 572192 172736 150400 163 2214
2216 0 572192 172512 150520 122 2215
2217 0 572288 172256 150640 107 2216
2218 0 572352 172000 150720 139 2217
2219 0 572480 171776 150760 150 2218
2220 0 572608 171584 150880 172 2219
2221 0 572768 171392 151000 153 2220
2222 0 572864 171200 151200 178 2221
2223 0 572928 171008 151400 164 2222
2224 0 573056 170848 151560 150 2223
2225 0 573184 170688 151760 200 2224
2226 0 573184 170560 152000 226 2225
2227 0 573152 170368 152200 303 2226
2228 0 573056 170240 152440 275 2227
2229 0 573152 170144 152680 266 2228
2230 0 573216 169984 152880 230 2229
2231 0 573248 169888 153120 198 2230
2232 0 573408 169920 153360 217 2231
2233 0 573568 169824 153560 219 2232
2234 0 573760 169664 153640 186 2233
2235 0 573920 169472 153600 128 2234
2236 0 574048 169248 153600 86 2235
2237 0 574208 169056 153560 183 2236
2238 0 574432 168864 153560 200 2237
2239 0 574656 168704 153560 246 2238
2240 0 574816 168608 153760 204 2239
2241 0 574944 168448 153960 246 2240
2242 0 575072 168256 154160 228 2241
2243 0 575232 168096 154320 202 2242
2244 0 575392 167872 154440 219 2243
2245 0 575584 167680 154520 197 2244
2246 0 575776 167520 154640 237 2245
2247 0 576032 167392 154680 224 2246
2248 0 576256 167264 154760 140 2247
2249 0 576384 167008 154760 139 2248
2250 0 576544 166880 154960 218 2249
2251 0 576704 166816 155160 279 2250
2252 0 576864 166592 155280 286 2251
2253 0 577024 166368 155280 226 2252
2254 0 577152 166208 155440 246 2253
2255 0 577152 166048 155680 246 2254
2256 0 577152 165888 155920 197 2255
2257 0 577248 165696 156120 210 2256
2258 0 577344 165472 156280 204 2257
2259 0 577536 165280 156360 230 2258
2260 0 577632 165056 156440 234 2259
2261 0 577760 164864 156600 176 2260
2262 0 577920 164704 156720 150 2261
2263 0 578080 164480 156720 257 2262
2264 0 578240 164320 156880 226 2263
2265 0 578400 164192 157040 258 2264
2266 0 578624 164064 157200 257 2265
2267 0 578848 163968 157280 249 2266
2268 0 579104 163936 157320 270 2267
2269 0 579360 163840 157320 229 2268
2270 0 579616 163776 157320 209 2269
2271 0 579840 163648 157320 200 2270
2272 0 580096 163552 157360 181 2271
2273 0 580320 163520 157480 217 2272
2274 0 580512 163392 157680 202 2273
2275 0 580512 163360 157720 207 2274
2276 0 580448 163360 158000 135 2275
2277 0 580288 163424 158200 136 2276
2278 0 580128 163488 158400 154 2277
2279 0 579968 163552 158600 102 2278
2280 0 579712 163552 158600 51 2279
2281 0 579712 163136 158080 32 2280
2282 0 580704 163232 157720 166 2274
2283 0 580896 163104 157880 221 2282
2284 0 581120 162944 157920 186 2283
2285 0 581280 162816 158080 166 2284
2286 0 581504 162688 158200 60 2285
2287 0 581760 162688 158200 80 2286
2288 0 582016 162688 158200 120 2287
2289 0 582272 162656 158200 107 2288
2290 0 582528 162560 158200 134 2289
2291 0 582784 162528 158200 163 2290
2292 0 583040 162528 158200 196 2291
2293 0 583296 162560 158280 224 2292
2294 0 583488 162592 158440 190 2293
2295 0 583648 162624 158640 202 2294
2296 0 583712 162624 158920 230 2295
2297 0 583840 162720 159120 277 2296
2298 0 584000 162784 159320 245 2297
2299 0 584192 162816 159480 210 2298
2300 0 584416 162880 159640 214 2299
2301 0 584672 162848 159640 212 2300
2302 0 584896 162848 159800 229 2301
2303 0 585056 162720 159960 283 2302
2304 0 585152 162496 160080 305 2303
2305 0 585312 162336 160280 300 2304
2306 0 585472 162176 160440 288 2305
2307 0 585696 162048 160520 219 2306
2308 0 585920 162016 160680 175 2307
2309 0 586144 161984 160800 166 2308
2310 0 586336 161952 161000 202 2309
2311 0 586528 161952 161200 202 2310
2312 0 586784 161888 161200 228 2311
2313 0 587040 161856 161200 240 2312
2314 0 587232 161696 161160 156 2313
2315 0 587360 161472 161160 124 2314
2316 0 587488 161312 161320 160 2315
2317 0 587584 161152 161520 128 2316
2318 0 587744 161056 161720 134 2317
2319 0 587904 161120 161920 218 2318
2320 0 588160 161088 162000 232 2319
2321 0 588416 161024 161920 226 2320
2322 0 588640 160864 161920 206 2321
2323 0 588864 160800 162040 277 2322
2324 0 589088 160640 162080 240 2323
2325 0 589280 160448 162120 218 2324
2326 0 589408 160224 162240 194 2325
2327 0 589536 160000 162240 208 2326
2328 0 589696 159808 162320 254 2327
2329 0 589824 159552 162320 217 2328
2330 0 589984 159424 162520 232 2329
2331 0 590240 159328 162560 224 2330
2332 0 590496 159296 162600 256 2331
2333 0 590752 159264 162600 235 2332
2334 0 591008 159200 162560 237 2333
2335 0 591232 159072 162520 240 2334
2336 0 591488 158944 162440 256 2335
2337 0 591712 158816 162320 279 2336
2338 0 591968 158720 162280 202 2337
2339 0 592192 158560 162200 189 2338
2340 0 592320 158336 162040 156 2339
2341 0 592480 158144 161960 120 2340
2342 0 592672 157952 161880 186 2341
2343 0 592864 157760 161880 209 2342
2344 0 593088 157632 161880 234 2343
2345 0 593248 157408 161840 200 2344
2346 0 593472 157280 161840 156 2345
2347 0 593664 157088 161840 230 2346
2348 0 593824 156864 161840 176 2347
2349 0 593952 156640 161840 189 2348
2350 0 594112 156448 161680 189 2349
2351 0 594304 156288 161600 164 2350
2352 0 594528 156096 161600 207 2351
2353 0 594784 156032 161560 200 2352
2354 0 595008 155872 161560 245 2353
2355 0 595232 155712 161520 242 2354
2356 0 595488 155648 161520 239 2355
2357 0 595744 155584 161480 206 2356
2358 0 596000 155456 161480 206 2357
2359 0 596224 155296 161480 200 2358
2360 0 596384 155136 161360 214 2359
2361 0 596576 154944 161320 260 2360
2362 0 596736 154720 161280 208 2361
2363 0 596992 154688 161280 234 2362
2364 0 597216 154560 161320 229 2363
2365 0 597440 154432 161320 217 2364
2366 0 597664 154304 161320 230 2365
2367 0 597920 154176 161400 219 2366
2368 0 598176 154048 161400 240 2367
2369 0 598400 153888 161400 239 2368
2370 0 598656 153760 161360 253 2369
2371 0 598912 153664 161360 281 2370
2372 0 599040 153504 161200 260 2371
2373 0 599296 153408 161200 266 2372
2374 0 599520 153280 161280 206 2373
2375 0 599680 153120 161440 176 2374
2376 0 599936 153056 161440 157 2375
2377 0 600160 152928 161440 197 2376
2378 0 600416 152864 161440 194 2377
2379 0 600672 152800 161440 230 2378
2380 0 600928 152704 161440 217 2379
2381 0 601152 152576 161320 202 2380
2382 0 601376 152480 161200 186 2381
2383 0 601600 152384 161120 168 2382
2384 0 601856 152384 161120 235 2383
2385 0 602112 152352 161120 242 2384
2386 0 602368 152288 161080 242 2385
2387 0 602624 152224 161080 240 2386
2388 0 602880 152160 161040 258 2387
2389 0 603136 152096 161080 200 2388
2390 0 603328 151968 160920 192 2389
2391 0 603584 151968 160880 194 2390
2392 0 603840 152032 160960 259 2391
2393 0 604096 152064 160880 228 2392
2394 0 604352 152064 160800 256 2393
2395 0 604576 151968 160960 219 2394
2396 0 604800 151840 161000 206 2395
2397 0 605056 151808 161000 261 2396
2398 0 605184 151552 161040 168 2397
2399 0 605376 151392 161000 128 2398
2400 0 605632 151360 160960 226 2399
2401 0 605856 151168 160960 122 2400
2402 0 606112 151168 160960 164 2401
2403 0 606368 151232 161000 228 2402
2404 0 606592 151168 161120 197 2403
2405 0 606848 151136 161200 290 2404
2406 0 607104 151136 161160 281 2405
2407 0 607360 151136 161160 307 2406
2408 0 607520 151008 161000 226 2407
2409 0 607680 150848 160800 200 2408
2410 0 607808 150688 160640 183 2409
2411 0 608000 150496 160600 240 2410
2412 0 608192 150304 160600 244 2411
2413 0 608416 150144 160640 302 2412
2414 0 608576 149920 160680 326 2413
2415 0 608832 149792 160680 286 2414
2416 0 608960 149568 160680 279 2415
2417 0 609088 149312 160680 286 2416
2418 0 609344 149216 160760 274 2417
2419 0 609600 149184 160720 280 2418
2420 0 609760 149280 160800 279 2419
2421 0 609792 149504 160680 166 2420
2422 0 609952 149664 160560 80 2421
2423 0 610112 149792 160360 98 2422
2424 0 610336 149824 160160 124 2423
2425 0 610528 149824 159960 128 2424
2426 0 610688 149856 159760 51 2425
2427 0 610784 149952 159520 115 2426
2428 0 610816 149952 159480 128 2427
2429 0 610752 149728 159320 107 2428
2430 0 610656 149568 159120 45 2429
2431 0 610528 149408 158920 81 2430
2432 0 610368 149248 158800 86 2431
2433 0 610144 149088 158760 124 2432
2434 0 609888 149024 158760 32 2433
2435 0 609664 148864 158760 135 2434
2436 0 609504 148736 158760 108 2435
2437 0 609504 148608 158520 108 2436
2438 0 609536 148608 158240 80 2437
2439 0 609696 148576 158000 135 2438
2440 0 609952 148544 157920 51 2439
2441 0 610304 148416 158120 51 2440
2442 0 610176 148192 158040 107 2441
2443 0 610080 148096 158120 96 2442
2444 0 609344 148576 158960 154 2436
2445 0 609216 148384 159120 128 2444
2446 0 608960 148320 159200 134 2445
2447 0 608704 148288 159280 81 2446
2448 0 608480 148160 159280 91 2447
2449 0 608288 148000 159320 139 2448
2450 0 608096 147904 159160 128 2449
2451 0 607872 147776 159120 51 2450
2452 0 607712 147616 159000 51 2451
2453 0 607456 147552 158960 71 2452
2454 0 607232 147456 158800 71 2453
2455 0 607008 147392 158680 86 2454
2456 0 606784 147296 158560 60 2455
2457 0 606592 147200 158400 71 2456
2458 0 606368 147104 158320 71 2457
2459 0 606144 147008 158200 40 2458
2460 0 605984 147008 158200 32 2459
2461 0 605408 146944 157960 64 2460
2462 0 605152 146880 157880 80 2461
2463 0 604960 146720 157840 51 2462
2464 0 604800 146560 157640 32 2463
2465 0 604640 146400 157480 64 2464
2466 0 604448 146304 157320 32 2465
2467 0 604288 146208 157120 90 2466
2468 0 604192 146112 157000 102 2467
2469 0 604320 145856 157000 80 2468
2470 0 604448 145600 157000 60 2469
2471 0 604256 145440 157080 86 2470
2472 0 604128 145312 157080 32 2471
2473 0 604000 145952 156920 80 2468
2474 0 603936 145696 156800 124 2473
2475 0 603936 145696 156520 51 2474
2476 0 603840 145696 156240 81 2475
2477 0 603680 145664 156040 181 2476
2478 0 603776 145728 155800 176 2477
2479 0 603936 145792 155600 51 2478
2480 0 604096 145792 155400 71 2479
2481 0 604256 145760 155200 75 2480
2482 0 604288 145664 155160 91 2481
2483 0 610976 150080 159280 115 2428
2484 0 611136 150240 159080 102 2483
2485 0 611200 150304 159000 104 2484
2486 0 611456 150368 159080 176 2485
2487 0 611680 150496 159160 256 2486
2488 0 611904 150496 159280 166 2487
2489 0 612064 150624 159440 168 2488
2490 0 612224 150784 159560 107 2489
2491 0 612416 150976 159560 90 2490
2492 0 612576 151200 159520 178 2491
2493 0 612768 151360 159480 148 2492
2494 0 613024 151360 159400 107 2493
2495 0 613248 151488 159360 75 2494
2496 0 613504 151488 159360 81 2495
2497 0 613568 151520 159360 107 2496
2498 0 611200 150304 158720 160 2485
2499 0 611168 150208 158440 124 2498
2500 0 611168 150112 158200 134 2499
2501 0 611264 150080 157960 163 2500
2502 0 611456 150016 157800 230 2501
2503 0 611712 150016 157680 218 2502
2504 0 611904 150176 157520 160 2503
2505 0 612064 150208 157320 124 2504
2506 0 612256 150144 157160 86 2505
2507 0 612480 150048 157000 75 2506
2508 0 612640 150016 156800 96 2507
2509 0 612800 150048 156600 96 2508
2510 0 612960 150208 156400 71 2509
2511 0 613120 150368 156240 80 2510
2512 0 613248 150560 156120 75 2511
2513 0 613408 150720 155960 81 2512
2514 0 613504 150880 155760 90 2513
2515 0 613632 151008 155560 98 2514
2516 0 613824 151168 155400 98 2515
2517 0 614016 151264 155240 104 2516
2518 0 614208 151424 155120 75 2517
2519 0 614464 151520 155120 51 2518
2520 0 614624 151648 154920 45 2519
2521 0 614784 151712 154680 98 2520
2522 0 615008 151808 154520 131 2521
2523 0 615168 151936 154360 163 2522
2524 0 615328 152096 154200 124 2523
2525 0 615584 152096 154160 176 2524
2526 0 615648 152032 154120 209 2525
2527 0 615840 152192 154240 257 2526
2528 0 615840 152160 154520 185 2527
2529 0 616000 152288 154720 98 2528
2530 0 616224 152288 154880 32 2529
2531 0 616480 152288 154880 45 2530
2532 0 616736 152384 154800 160 2531
2533 0 615968 152416 154320 108 2527
2534 0 616160 152608 154360 32 2533
2535 0 616352 152800 154360 32 2534
2536 0 616544 152960 154440 64 2535
2537 0 616768 153056 154560 108 2536
2538 0 617024 153120 154600 139 2537
2539 0 617280 153248 154600 150 2538
2540 0 617536 153344 154600 237 2539
2541 0 617760 153472 154600 209 2540
2542 0 617888 153696 154640 120 2541
2543 0 618080 153792 154800 98 2542
2544 0 618240 153920 154960 98 2543
2545 0 618496 154016 155000 160 2544
2546 0 618560 154048 154760 160 2545
2547 0 618464 154208 154560 40 2546
2548 0 618336 154304 154320 32 2547
2549 0 615616 151840 153960 148 2526
2550 0 615616 151680 153720 120 2549
2551 0 615712 151552 153520 81 2550
2552 0 615840 151392 153320 90 2551
2553 0 616000 151392 153120 60 2552
2554 0 616160 151296 152920 104 2553
2555 0 616192 151264 152880 96 2554
2556 0 615968 151232 152760 64 2555
2557 0 615776 151360 152600 98 2556
2558 0 615616 151520 152440 120 2557
2559 0 615424 151680 152400 108 2558
2560 0 615232 151840 152320 45 2559
2561 0 615072 152000 152120 71 2560
2562 0 614944 152160 151960 40 2561
2563 0 614784 152384 151960 32 2562
2564 0 614720 152544 151760 32 2563
2565 0 614496 152704 151640 75 2564
2566 0 614272 152832 151640 64 2565
2567 0 614144 152832 151640 64 2566
2568 0 616352 151264 152680 40 2555
2569 0 616512 151296 152480 186 2568
2570 0 616704 151264 152320 134 2569
2571 0 616832 151264 152240 163 2570
2572 0 616672 151392 152040 32 2571
2573 0 616512 151360 151840 90 2572
2574 0 616416 151200 151640 101 2573
2575 0 616320 151136 151560 91 2574
2576 0 617088 151360 152200 157 2571
2577 0 617344 151392 152200 81 2576
2578 0 617600 151392 152200 91 2577
2579 0 617856 151328 152200 98 2578
2580 0 618112 151264 152200 128 2579
2581 0 618368 151200 152200 86 2580
2582 0 618624 151136 152240 51 2581
2583 0 618880 151040 152240 154 2582
2584 0 619136 150976 152200 226 2583
2585 0 619392 150944 152160 224 2584
2586 0 619616 150816 152160 263 2585
2587 0 619872 150912 152160 75 2586
2588 0 620128 151008 152160 137 2587
2589 0 620192 150816 151960 120 2588
2590 0 620352 150752 151720 75 2589
2591 0 620608 150752 151680 81 2590
2592 0 620864 150784 151680 156 2591
2593 0 620384 151040 152160 75 2588
2594 0 620608 151200 152160 51 2593
2595 0 620832 151328 152160 51 2594
2596 0 621088 151360 152160 134 2595
2597 0 621312 151520 152240 107 2596
2598 0 621472 151712 152200 75 2597
2599 0 621696 151840 152160 124 2598
2600 0 621952 151840 152160 131 2599
2601 0 621984 151872 152200 135 2600
2602 0 621920 151744 152440 160 2601
2603 0 621920 151840 152680 101 2602
2604 0 621888 151744 152920 51 2603
2605 0 621984 151616 153160 81 2604
2606 0 622144 151584 153360 98 2605
2607 0 622176 151584 153400 81 2606
2608 0 622208 152000 152200 90 2601
2609 0 622464 152000 152200 204 2608
2610 0 622720 152032 152120 192 2609
2611 0 622976 152064 152040 139 2610
2612 0 623232 152128 152080 134 2611
2613 0 623360 152352 151960 32 2612
2614 0 623616 152320 151880 60 2613
2615 0 623776 152288 152080 32 2614
2616 0 623872 152192 152320 200 2615
2617 0 624096 152064 152320 176 2616
2618 0 624288 151904 152360 80 2617
2619 0 624480 151872 152160 60 2618
2620 0 624640 151776 151960 32 2619
2621 0 624800 151680 151760 64 2620
2622 0 624928 151616 151680 80 2621
2623 0 609952 149088 160840 277 2420
2624 0 610144 148896 160840 269 2623
2625 0 610304 148736 161000 178 2624
2626 0 610496 148640 161160 122 2625
2627 0 610720 148640 161360 131 2626
2628 0 610912 148672 161520 214 2627
2629 0 611072 148768 161720 185 2628
2630 0 611264 148768 161920 120 2629
2631 0 611424 148736 162120 194 2630
2632 0 611584 148800 162320 189 2631
2633 0 611776 148768 162520 181 2632
2634 0 612000 148704 162640 153 2633
2635 0 612224 148576 162680 153 2634
2636 0 612352 148544 162680 150 2635
2637 0 612352 148320 162520 120 2636
2638 0 612384 148128 162320 122 2637
2639 0 612448 148064 162080 71 2638
2640 0 612544 148000 162000 32 2639
2641 0 612608 148544 162680 153 2636
2642 0 612864 148416 162680 148 2641
2643 0 613120 148352 162680 134 2642
2644 0 613376 148224 162600 202 2643
2645 0 613536 148064 162480 207 2644
2646 0 613728 147904 162440 221 2645
2647 0 613984 147840 162440 202 2646
2648 0 614240 147776 162440 202 2647
2649 0 614432 147680 162240 206 2648
2650 0 614560 147552 162000 202 2649
2651 0 614784 147392 161880 230 2650
2652 0 614912 147232 161720 256 2651
2653 0 615040 147072 161560 249 2652
2654 0 615232 146880 161520 200 2653
2655 0 615424 146688 161560 286 2654
2656 0 615584 146464 161600 291 2655
2657 0 615776 146304 161480 226 2656
2658 0 615936 146080 161480 154 2657
2659 0 616000 145856 161320 226 2658
2660 0 616096 145696 161080 271 2659
2661 0 616288 145568 160960 214 2660
2662 0 616512 145440 160880 186 2661
2663 0 616704 145344 160720 249 2662
2664 0 616928 145216 160720 257 2663
2665 0 617152 145088 160680 230 2664
2666 0 617344 144896 160680 241 2665
2667 0 617536 144736 160640 275 2666
2668 0 617696 144576 160680 256 2667
2669 0 617536 144448 160480 143 2668
2670 0 617504 144192 160440 108 2669
2671 0 617376 143968 160400 102 2670
2672 0 617248 143776 160280 107 2671
2673 0 617152 143520 160240 120 2672
2674 0 617088 143360 160040 128 2673
2675 0 617024 143168 159880 124 2674
2676 0 616992 142976 159720 136 2675
2677 0 616928 142752 159560 60 2676
2678 0 616800 142592 159400 75 2677
2679 0 616640 142432 159240 51 2678
2680 0 616480 142272 159080 81 2679
2681 0 616288 142144 158960 98 2680
2682 0 616096 142016 158840 80 2681
2683 0 615904 141856 158800 122 2682
2684 0 615712 141696 158760 107 2683
2685 0 615520 141504 158640 102 2684
2686 0 615360 141344 158440 96 2685
2687 0 615136 141248 158320 91 2686
2688 0 615008 141184 158240 75 2687
2689 0 614688 140960 157840 135 2688
2690 0 614496 140800 157720 122 2689
2691 0 614304 140672 157600 108 2690
2692 0 614080 140576 157520 164 2691
2693 0 613888 140480 157360 175 2692
2694 0 613632 140480 157360 102 2693
2695 0 613600 140480 157360 107 2694
2696 0 613344 140384 157360 107 2695
2697 0 613088 140384 157280 181 2696
2698 0 612896 140320 157120 175 2697
2699 0 612640 140256 157040 134 2698
2700 0 612416 140160 156880 143 2699
2701 0 612192 140064 156760 124 2700
2702 0 611936 140032 156760 136 2701
2703 0 611712 139840 156760 226 2702
2704 0 611488 139744 156840 245 2703
2705 0 611264 139744 156960 198 2704
2706 0 611072 139584 156920 200 2705
2707 0 610944 139360 156840 141 2706
2708 0 610688 139328 156800 108 2707
2709 0 610464 139328 156640 178 2708
2710 0 610272 139264 156480 148 2709
2711 0 610080 139072 156360 40 2710
2712 0 609888 138880 156320 75 2711
2713 0 609728 138816 156120 98 2712
2714 0 609568 138656 155960 115 2713
2715 0 609440 138432 155960 80 2714
2716 0 609344 138176 155960 40 2715
2717 0 609248 137920 155960 51 2716
2718 0 609216 137760 155760 45 2717
2719 0 609312 137568 155560 86 2718
2720 0 609376 137344 155400 75 2719
2721 0 609536 137184 155240 75 2720
2722 0 609696 136960 155160 80 2721
2723 0 609856 136800 154960 86 2722
2724 0 609952 136672 154760 102 2723
2725 0 609984 136448 154640 80 2724
2726 0 610048 136224 154520 91 2725
2727 0 610208 136064 154400 91 2726
2728 0 610400 135872 154360 128 2727
2729 0 610656 135904 154320 80 2728
2730 0 610912 135936 154240 108 2729
2731 0 611104 135808 154120 143 2730
2732 0 611360 135744 154040 122 2731
2733 0 611520 135584 153920 115 2732
2734 0 611648 135360 153920 139 2733
2735 0 611776 135136 154000 153 2734
2736 0 611936 134944 154080 168 2735
2737 0 612128 134720 154120 128 2736
2738 0 612160 134496 154240 120 2737
2739 0 612032 134272 154400 86 2738
2740 0 611904 134016 154440 108 2739
2741 0 611776 133856 154640 81 2740
2742 0 611776 133600 154640 80 2741
2743 0 611776 133344 154640 40 2742
2744 0 611840 133088 154600 91 2743
2745 0 611872 132832 154600 80 2744
2746 0 611712 132640 154640 134 2745
2747 0 611616 132448 154800 175 2746
2748 0 611360 132352 154800 239 2747
2749 0 611232 132288 155040 175 2748
2750 0 611104 132288 155280 122 2749
2751 0 611072 132256 155560 32 2750
2752 0 611168 132128 155760 86 2751
2753 0 611200 131936 155600 32 2752
2754 0 611360 131936 155360 71 2753
2755 0 611456 131872 155120 134 2754
2756 0 611424 131872 154840 181 2755
2757 0 611296 131808 154600 156 2756
2758 0 611136 131936 154440 104 2757
2759 0 610784 132288 154000 32 2758
2760 0 610560 132288 153880 51 2759
2761 0 610528 132288 153880 51 2760
2762 0 611008 135648 153880 143 2731
2763 0 610912 135392 153840 107 2762
2764 0 610912 135136 153880 108 2763
2765 0 610752 134976 154040 60 2764
2766 0 610656 135072 154280 40 2765
2767 0 610880 135136 154400 32 2766
2768 0 609600 138688 155680 101 2714
2769 0 609632 138720 155400 137 2768
2770 0 609472 138688 155200 217 2769
2771 0 609248 138592 155040 217 2770
2772 0 609088 138560 154840 226 2771
2773 0 608832 138592 154800 189 2772
2774 0 608640 138432 154760 192 2773
2775 0 608512 138432 154520 186 2774
2776 0 608320 138400 154360 101 2775
2777 0 608064 138400 154280 91 2776
2778 0 607808 138336 154320 60 2777
2779 0 607584 138272 154440 75 2778
2780 0 607328 138144 154440 80 2779
2781 0 607072 138080 154360 64 2780
2782 0 606816 138016 154320 98 2781
2783 0 606592 137920 154240 181 2782
2784 0 606400 137952 154400 150 2783
2785 0 606240 137920 154600 153 2784
2786 0 606112 137696 154640 122 2785
2787 0 605856 137696 154640 98 2786
2788 0 605600 137760 154720 91 2787
2789 0 605344 137760 154760 134 2788
2790 0 605280 138016 154800 124 2789
2791 0 605344 138176 155000 98 2790
2792 0 605568 138176 155120 75 2791
2793 0 605696 138144 155120 51 2792
2794 0 613344 140864 157160 32 2695
2795 0 613216 140864 157040 40 2794
2796 0 617952 144448 160680 248 2668
2797 0 618112 144256 160720 207 2796
2798 0 618176 144000 160720 205 2797
2799 0 618240 143776 160560 212 2798
2800 0 618432 143584 160520 160 2799
2801 0 618688 143488 160520 185 2800
2802 0 618848 143264 160520 202 2801
2803 0 619008 143072 160560 115 2802
2804 0 619264 143040 160560 200 2803
2805 0 619456 142848 160640 229 2804
2806 0 619648 142656 160560 154 2805
2807 0 619904 142592 160560 172 2806
2808 0 620096 142400 160560 200 2807
2809 0 620320 142272 160560 204 2808
2810 0 620576 142272 160560 163 2809
2811 0 620832 142176 160520 200 2810
2812 0 621056 142048 160560 274 2811
2813 0 621312 141952 160600 242 2812
2814 0 621568 141888 160480 277 2813
2815 0 621696 141696 160360 204 2814
2816 0 621920 141600 160280 226 2815
2817 0 622176 141568 160280 260 2816
2818 0 622400 141440 160240 277 2817
2819 0 622592 141312 160080 226 2818
2820 0 622848 141248 159960 224 2819
2821 0 623104 141216 159880 210 2820
2822 0 623360 141152 159800 186 2821
2823 0 623616 141184 159760 175 2822
2824 0 623808 141280 159600 224 2823
2825 0 624064 141344 159560 236 2824
2826 0 624288 141184 159640 221 2825
2827 0 624384 141088 159640 183 2826
2828 0 624256 140960 159560 178 2827
2829 0 624096 140800 159360 71 2828
2830 0 623936 140640 159160 32 2829
2831 0 623776 140416 159080 86 2830
2832 0 623776 140160 159080 75 2831
2833 0 623808 139904 159120 32 2832
2834 0 623904 139648 159200 32 2833
2835 0 624096 139456 159240 80 2834
2836 0 624288 139264 159240 120 2835
2837 0 624448 139072 159280 120 2836
2838 0 624576 138816 159280 108 2837
2839 0 624704 138592 159240 101 2838
2840 0 624704 138336 159240 131 2839
2841 0 624704 138176 159040 75 2840
2842 0 624704 137920 159000 40 2841
2843 0 624704 137664 158920 91 2842
2844 0 624704 137440 158760 120 2843
2845 0 624736 137248 158560 124 2844
2846 0 624672 137056 158360 98 2845
2847 0 624608 136896 158160 40 2846
2848 0 624448 136736 158000 120 2847
2849 0 624192 136608 158000 108 2848
2850 0 624000 136416 158000 80 2849
2851 0 623808 136224 158000 102 2850
2852 0 623552 136128 158040 136 2851
2853 0 623328 135968 158080 124 2852
2854 0 623136 135776 158040 115 2853
2855 0 622976 135584 158000 136 2854
2856 0 622848 135360 157960 156 2855
2857 0 622656 135136 157960 120 2856
2858 0 622464 134944 157960 80 2857
2859 0 622368 134688 157960 80 2858
2860 0 622336 134432 158040 86 2859
2861 0 622336 134400 158080 104 2860
2862 0 622528 134208 158160 81 2861
2863 0 622720 134016 158240 107 2862
2864 0 622912 133824 158320 120 2863
2865 0 623072 133632 158440 128 2864
2866 0 623104 133408 158600 128 2865
2867 0 623104 133184 158760 108 2866
2868 0 623072 132960 158880 104 2867
2869 0 623008 132768 159040 71 2868
2870 0 622944 132544 159200 102 2869
2871 0 623072 132384 159360 128 2870
2872 0 623264 132224 159480 135 2871
2873 0 623488 132096 159480 139 2872
2874 0 623712 131936 159440 148 2873
2875 0 623968 131872 159440 102 2874
2876 0 624224 131872 159440 71 2875
2877 0 624352 131904 159440 32 2876
2878 0 624512 131744 159640 86 2877
2879 0 624736 131712 159760 81 2878
2880 0 624960 131680 159920 81 2879
2881 0 625120 131616 160120 64 2880
2882 0 625280 131520 160320 134 2881
2883 0 625408 131360 160480 176 2882
2884 0 625600 131168 160480 183 2883
2885 0 625856 131264 160440 160 2884
2886 0 626080 131392 160560 192 2885
2887 0 626144 131360 160800 283 2886
2888 0 626304 131360 161000 206 2887
2889 0 626464 131296 161240 150 2888
2890 0 626624 131072 161200 75 2889
2891 0 624352 131808 159160 51 2877
2892 0 624320 131584 158960 80 2891
2893 0 624256 131392 158840 202 2892
2894 0 624064 131168 158800 148 2893
2895 0 623872 130944 158800 176 2894
2896 0 623712 130752 158840 172 2895
2897 0 623552 130592 158960 166 2896
2898 0 623520 130336 159000 219 2897
2899 0 623488 130112 159120 217 2898
2900 0 623328 129920 159040 189 2899
2901 0 623072 129824 159040 181 2900
2902 0 623072 129568 159080 178 2901
2903 0 623008 129312 159040 120 2902
2904 0 622944 129088 158880 80 2903
2905 0 622912 128864 158760 98 2904
2906 0 622880 128672 158600 120 2905
2907 0 622880 128512 158400 51 2906
2908 0 622880 128384 158160 75 2907
2909 0 623008 128224 157960 51 2908
2910 0 623104 128064 157760 98 2909
2911 0 623232 127936 157560 122 2910
2912 0 623328 127680 157520 137 2911
2913 0 623232 127520 157360 203 2912
2914 0 622976 127488 157320 200 2913
2915 0 622720 127424 157240 186 2914
2916 0 622624 127200 157120 166 2915
2917 0 622464 126976 157080 153 2916
2918 0 622208 126944 157000 81 2917
2919 0 622016 126880 156800 107 2918
2920 0 621792 126880 156680 51 2919
2921 0 621664 126912 156600 75 2920
2922 0 623328 127328 157200 156 2913
2923 0 623616 127040 157000 96 2922
2924 0 623744 126880 156800 32 2923
2925 0 623968 126752 156720 107 2924
2926 0 624192 126848 156840 45 2925
2927 0 624352 126976 157040 98 2926
2928 0 624384 127136 157240 156 2927
2929 0 624384 127232 157240 139 2928
2930 0 624256 131360 158640 189 2893
2931 0 624480 131232 158640 256 2930
2932 0 624480 130976 158600 140 2931
2933 0 624480 130720 158520 101 2932
2934 0 624448 130560 158280 101 2933
2935 0 624320 130432 158080 71 2934
2936 0 624160 130304 157920 107 2935
2937 0 624000 130336 157720 64 2936
2938 0 624064 130464 157600 60 2937
2939 0 624192 131392 158400 32 2930
2940 0 624224 131520 158160 86 2939
2941 0 624224 131776 158080 86 2940
2942 0 624192 132032 158080 81 2941
2943 0 624000 132224 158080 81 2942
2944 0 624000 132480 158040 60 2943
2945 0 624032 132736 158000 75 2944
2946 0 624064 132864 158000 80 2945
2947 0 622080 134400 157960 98 2861
2948 0 621856 134400 157840 156 2947
2949 0 621600 134304 157720 107 2948
2950 0 621440 134176 157520 157 2949
2951 0 621216 134016 157440 219 2950
2952 0 621024 133856 157320 296 2951
2953 0 620832 133760 157120 268 2952
2954 0 620704 133600 156920 178 2953
2955 0 620544 133568 156720 176 2954
2956 0 620544 133568 156680 172 2955
2957 0 620608 133792 156600 175 2956
2958 0 620864 133792 156600 128 2957
2959 0 621120 133792 156600 40 2958
2960 0 621152 133792 156600 40 2959
2961 0 621152 133888 156360 45 2960
2962 0 621248 134048 156160 75 2961
2963 0 621248 134080 156120 75 2962
2964 0 621408 133792 156600 60 2960
2965 0 621664 133792 156480 98 2964
2966 0 621728 133792 156360 122 2965
2967 0 620544 133984 156400 181 2957
2968 0 620416 134208 156360 200 2967
2969 0 620224 134400 156440 254 2968
2970 0 620064 134560 156560 175 2969
2971 0 619872 134784 156520 122 2970
2972 0 619616 134816 156440 86 2971
2973 0 619360 134944 156440 102 2972
2974 0 619264 135200 156440 71 2973
2975 0 619072 135392 156440 45 2974
2976 0 618976 135488 156440 32 2975
2977 0 620416 133472 156480 136 2956
2978 0 620288 133344 156280 32 2977
2979 0 620128 133312 156080 98 2978
2980 0 620000 133312 155840 90 2979
2981 0 619840 133248 155640 107 2980
2982 0 619808 133248 155600 120 2981
2983 0 619968 133408 155480 81 2982
2984 0 620160 133472 155320 60 2983
2985 0 620384 133472 155200 86 2984
2986 0 620608 133472 155160 96 2985
2987 0 619584 133248 155400 160 2982
2988 0 619360 133152 155280 217 2987
2989 0 619136 133024 155280 221 2988
2990 0 618880 132992 155240 228 2989
2991 0 618720 132992 155280 256 2990
2992 0 618560 132800 155440 148 2991
2993 0 618400 132640 155600 128 2992
2994 0 618240 132480 155760 96 2993
2995 0 618048 132352 155960 32 2994
2996 0 617920 132192 156160 71 2995
2997 0 617792 131968 156240 71 2996
2998 0 617728 131712 156240 45 2997
2999 0 617632 131488 156320 60 2998
3000 0 617504 131296 156440 51 2999
3001 0 617504 131136 156640 60 3000
3002 0 618464 132992 155200 178 2991
3003 0 618304 133088 155040 163 3002
3004 0 618144 133056 155240 115 3003
3005 0 617920 133152 155360 124 3004
3006 0 617696 133280 155400 90 3005
3007 0 617504 133472 155440 120 3006
3008 0 617376 133632 155640 137 3007
3009 0 617312 133856 155800 101 3008
3010 0 617312 134112 155920 32 3009
3011 0 617312 134144 155960 45 3010
3012 0 618144 133152 154840 185 3003
3013 0 618048 133120 154600 32 3012
3014 0 618048 133120 154320 75 3013
3015 0 617952 133088 154080 86 3014
3016 0 617760 132960 153960 51 3015
3017 0 617568 132800 153840 60 3016
3018 0 617376 132704 153640 120 3017
3019 0 617184 132736 153440 140 3018
3020 0 617024 132672 153240 128 3019
3021 0 616896 132576 153000 164 3020
3022 0 616704 132544 152800 178 3021
3023 0 616576 132544 152800 172 3022
3024 0 616576 132352 153000 157 3023
3025 0 616576 132256 153240 219 3024
3026 0 616448 132096 153400 156 3025
3027 0 616288 131904 153480 98 3026
3028 0 616224 131712 153680 60 3027
3029 0 616256 131552 153880 102 3028
3030 0 616320 131488 153880 86 3029
3031 0 616352 132672 152800 160 3023
3032 0 616096 132736 152720 154 3031
3033 0 615904 132864 152560 108 3032
3034 0 615712 132800 152360 96 3033
3035 0 615552 132672 152200 75 3034
3036 0 615296 132576 152200 80 3035
3037 0 615072 132480 152120 60 3036
3038 0 614912 132480 151920 96 3037
3039 0 614848 132448 151680 115 3038
3040 0 614688 132384 151480 90 3039
3041 0 614464 132352 151320 51 3040
3042 0 614304 132448 151120 51 3041
3043 0 614176 132512 151000 137 3042
3044 0 614016 132352 151160 60 3043
3045 0 613824 132128 151200 81 3044
3046 0 613664 131904 151280 80 3045
3047 0 613472 131712 151400 32 3046
3048 0 614016 132544 150800 137 3043
3049 0 613792 132672 150720 104 3048
3050 0 613568 132736 150600 166 3049
3051 0 613440 132928 150480 183 3050
3052 0 613344 132992 150360 196 3051
3053 0 613120 133152 150360 186 3052
3054 0 612896 133248 150280 183 3053
3055 0 612640 133248 150200 172 3054
3056 0 612448 133408 150280 32 3055
3057 0 612256 133504 150080 32 3056
3058 0 612096 133344 149920 51 3057
3059 0 612064 133248 149880 40 3058
3060 0 613280 132864 150120 120 3052
3061 0 613120 132768 149920 153 3060
3062 0 613088 132736 149880 160 3061
3063 0 613248 132512 149840 86 3062
3064 0 613440 132320 149840 51 3063
3065 0 613344 132096 149720 91 3064
3066 0 613152 131936 149680 120 3065
3067 0 612992 131712 149680 45 3066
3068 0 612928 131616 149680 40 3067
3069 0 612864 132608 149880 124 3062
3070 0 612672 132416 149840 86 3069
3071 0 612416 132416 149840 32 3070
3072 0 612224 132288 149640 45 3071
3073 0 612224 132128 149440 60 3072
3074 0 612320 131968 149240 120 3073
3075 0 612512 132000 149080 101 3074
3076 0 612640 132096 148880 86 3075
3077 0 612768 132320 148800 128 3076
3078 0 612768 132448 148720 120 3077
3079 0 624096 140800 159760 75 2828
3080 0 624000 140640 159960 81 3079
3081 0 624000 140384 160080 60 3080
3082 0 624000 140128 160120 86 3081
3083 0 624064 139872 160200 98 3082
3084 0 624096 139712 160400 153 3083
3085 0 624128 139456 160480 172 3084
3086 0 624256 139232 160560 186 3085
3087 0 624288 139008 160680 175 3086
3088 0 624352 138784 160800 176 3087
3089 0 624448 138528 160800 163 3088
3090 0 624608 138336 160840 148 3089
3091 0 624864 138240 160840 135 3090
3092 0 625056 138176 160680 64 3091
3093 0 625312 138112 160600 96 3092
3094 0 625568 138144 160600 128 3093
3095 0 625824 138144 160600 150 3094
3096 0 626080 138048 160560 175 3095
3097 0 626304 137984 160440 137 3096
3098 0 626560 137920 160440 128 3097
3099 0 626816 137856 160520 139 3098
3100 0 627040 137728 160560 124 3099
3101 0 627296 137664 160640 120 3100
3102 0 627552 137632 160760 163 3101
3103 0 627744 137568 160880 120 3102
3104 0 628000 137536 160880 45 3103
3105 0 628192 137536 160920 80 3104
3106 0 627872 137600 161120 98 3103
3107 0 628128 137600 161120 75 3106
3108 0 628384 137600 161160 96 3107
3109 0 628640 137600 161240 81 3108
3110 0 628896 137504 161280 98 3109
3111 0 629152 137472 161400 139 3110
3112 0 629376 137472 161520 120 3111
3113 0 629632 137504 161600 124 3112
3114 0 629888 137504 161680 124 3113
3115 0 630144 137504 161760 122 3114
3116 0 630368 137568 161880 108 3115
3117 0 630624 137632 161920 120 3116
3118 0 630880 137632 162000 124 3117
3119 0 631136 137600 162040 120 3118
3120 0 631392 137568 162120 120 3119
3121 0 631648 137536 162200 175 3120
3122 0 631904 137600 162280 175 3121
3123 0 632160 137600 162360 154 3122
3124 0 632384 137600 162480 124 3123
3125 0 632640 137568 162560 128 3124
3126 0 632896 137472 162600 160 3125
3127 0 633152 137376 162600 136 3126
3128 0 633408 137344 162640 124 3127
3129 0 633664 137344 162680 150 3128
3130 0 633856 137248 162720 178 3129
3131 0 633856 137024 162520 124 3130
3132 0 633824 136960 162280 71 3131
3133 0 633952 136864 162040 128 3132
3134 0 634112 136736 161840 60 3133
3135 0 634144 136736 161800 60 3134
3136 0 634112 137184 162720 102 3130
3137 0 634304 136992 162680 75 3136
3138 0 634432 136864 162640 40 3137
3139 0 634272 136704 162480 32 3138
3140 0 634272 136672 162280 32 3139
3141 0 634624 136672 162560 122 3138
3142 0 634784 136512 162360 221 3141
3143 0 634880 136320 162200 175 3142
3144 0 635104 136160 162240 172 3143
3145 0 635328 136032 162280 156 3144
3146 0 635520 135872 162200 139 3145
3147 0 635744 135680 162240 156 3146
3148 0 635936 135616 162400 137 3147
3149 0 636160 135488 162480 32 3148
3150 0 636384 135296 162480 60 3149
3151 0 636512 135168 162480 51 3150
3152 0 636704 134976 162480 80 3151
3153 0 636800 134720 162440 102 3152
3154 0 636896 134464 162360 102 3153
3155 0 636960 134208 162360 124 3154
3156 0 637152 134016 162360 102 3155
3157 0 637408 133920 162440 81 3156
3158 0 637664 133888 162440 102 3157
3159 0 637920 133888 162440 91 3158
3160 0 638176 133888 162520 102 3159
3161 0 638432 133920 162600 107 3160
3162 0 638688 133984 162680 139 3161
3163 0 638944 133920 162760 120 3162
3164 0 639136 133760 162880 32 3163
3165 0 639360 133952 162880 128 3164
3166 0 639616 133952 162880 98 3165
3167 0 639776 133952 162680 80 3166
3168 0 640032 133984 162680 96 3167
3169 0 640288 133984 162640 107 3168
3170 0 640448 133856 162440 81 3169
3171 0 640672 133856 162320 86 3170
3172 0 640928 133856 162280 80 3171
3173 0 641152 133856 162160 60 3172
3174 0 641376 133856 162040 120 3173
3175 0 641632 133920 162000 120 3174
3176 0 641888 133920 162000 60 3175
3177 0 642144 133920 161960 80 3176
3178 0 642368 133920 161840 91 3177
3179 0 642592 133920 161640 64 3178
3180 0 642816 133920 161520 86 3179
3181 0 643072 133920 161400 98 3180
3182 0 643264 133952 161240 64 3181
3183 0 643488 133952 161120 120 3182
3184 0 643712 133824 161080 124 3183
3185 0 643776 133760 161080 140 3184
3186 0 643968 133952 161000 40 3185
3187 0 644192 134080 160960 51 3186
3188 0 644448 134016 160920 32 3187
3189 0 644384 133920 160840 40 3188
3190 0 643904 133504 161040 81 3185
3191 0 644096 133312 161000 98 3190
3192 0 644352 133248 161000 98 3191
3193 0 644608 133216 161000 90 3192
3194 0 644640 133216 161000 107 3193
3195 0 644800 133440 161000 157 3194
3196 0 644960 133408 161200 178 3195
3197 0 645184 133504 161280 131 3196
3198 0 645440 133504 161280 60 3197
3199 0 645696 133504 161240 60 3198
3200 0 645920 133504 161080 51 3199
3201 0 644800 133696 161000 64 3195
3202 0 644832 133952 161040 120 3201
3203 0 644704 134080 161240 45 3202
3204 0 644512 134112 161400 32 3203
3205 0 644288 134016 161520 32 3204
3206 0 644256 133952 161560 40 3205
3207 0 644832 133024 160880 32 3194
3208 0 644928 132928 160800 40 3207
3209 0 645088 132928 160600 60 3208
3210 0 645312 133024 160480 108 3209
3211 0 645504 133216 160480 205 3210
3212 0 645696 133408 160520 80 3211
3213 0 645888 133600 160560 91 3212
3214 0 645792 133856 160680 134 3213
3215 0 645664 133856 160760 104 3214
3216 0 644928 132672 160880 71 3208
3217 0 644736 132480 160920 51 3216
3218 0 644512 132320 160920 96 3217
3219 0 644288 132192 160920 71 3218
3220 0 644032 132096 160960 60 3219
3221 0 643936 132032 161040 45 3220
3222 0 643776 132032 160840 51 3221
3223 0 643680 131968 160840 51 3222
3224 0 643744 131968 161200 71 3221
3225 0 643488 131840 161240 81 3224
3226 0 643328 131680 161240 51 3225
3227 0 639200 133504 163000 64 3164
3228 0 639232 133376 163240 154 3227
3229 0 639104 133216 163440 134 3228
3230 0 639072 133120 163680 90 3229
3231 0 638976 133088 163920 101 3230
3232 0 638976 132960 164160 81 3231
3233 0 639008 132896 164400 64 3232
3234 0 638912 132896 164640 51 3233
3235 0 638816 133024 164880 51 3234
3236 0 638656 133056 165080 64 3235
3237 0 638560 133088 165280 45 3236
3238 0 639392 133216 163120 228 3228
3239 0 639520 132960 163160 226 3238
3240 0 639648 132736 163160 120 3239
3241 0 639776 132480 163160 124 3240
3242 0 639840 132224 163160 153 3241
3243 0 639808 131968 163120 128 3242
3244 0 639968 131744 163160 148 3243
3245 0 640224 131488 163280 150 3244
3246 0 640160 131296 163440 150 3245
3247 0 640032 131072 163520 163 3246
3248 0 639840 131072 163720 163 3247
3249 0 639680 130944 163880 124 3248
3250 0 639424 130912 163840 124 3249
3251 0 639200 130912 163720 64 3250
3252 0 639040 130912 163520 96 3251
3253 0 638880 130912 163320 183 3252
3254 0 638752 131040 163280 209 3253
3255 0 638816 131296 163240 163 3254
3256 0 639008 131488 163200 98 3255
3257 0 639168 131680 163080 245 3256
3258 0 639232 131904 162960 248 3257
3259 0 638976 131904 162880 200 3258
3260 0 638752 131904 162760 140 3259
3261 0 638592 131936 162560 40 3260
3262 0 638528 131968 162480 32 3261
3263 0 638560 130816 163280 150 3254
3264 0 638336 130656 163240 120 3263
3265 0 638080 130560 163240 81 3264
3266 0 637824 130496 163240 96 3265
3267 0 637600 130304 163240 190 3266
3268 0 637408 130080 163240 257 3267
3269 0 637152 130016 163200 326 3268
3270 0 636896 130016 163200 202 3269
3271 0 636672 130016 163200 172 3270
3272 0 636736 129824 163040 200 3271
3273 0 636640 129568 163000 160 3272
3274 0 636480 129344 162960 120 3273
3275 0 636384 129248 162880 154 3274
3276 0 636224 129472 162880 150 3275
3277 0 636128 129664 162720 98 3276
3278 0 636000 129696 162480 32 3277
3279 0 635840 129696 162240 86 3278
3280 0 635648 129792 162360 75 3279
3281 0 636320 129056 162680 163 3275
3282 0 636320 129024 162680 163 3281
3283 0 636064 129024 162680 160 3282
3284 0 635808 129024 162680 80 3283
3285 0 635552 129088 162680 60 3284
3286 0 635488 129312 162800 81 3285
3287 0 635584 129376 163040 45 3286
3288 0 636320 128768 162680 212 3282
3289 0 636160 128576 162640 205 3288
3290 0 636032 128352 162640 178 3289
3291 0 635840 128160 162600 98 3290
3292 0 635680 128000 162400 124 3291
3293 0 635712 127744 162360 51 3292
3294 0 635904 127552 162320 150 3293
3295 0 636096 127392 162360 239 3294
3296 0 636320 127392 162240 273 3295
3297 0 636544 127424 162120 197 3296
3298 0 636800 127424 162120 156 3297
3299 0 637056 127424 162200 91 3298
3300 0 636448 130176 163280 192 3271
3301 0 636288 130272 163480 153 3300
3302 0 636128 130464 163640 32 3301
3303 0 635968 130592 163800 60 3302
3304 0 635744 130688 163920 40 3303
3305 0 635584 130816 164080 51 3304
3306 0 635424 130976 164280 75 3305
3307 0 635232 131168 164400 81 3306
3308 0 635008 131296 164560 60 3307
3309 0 634848 131456 164680 51 3308
3310 0 634656 131648 164680 51 3309
3311 0 634400 131744 164760 60 3310
3312 0 634208 131744 164960 32 3311
3313 0 634144 131680 165240 81 3312
3314 0 633888 131616 165360 71 3313
3315 0 633632 131552 165360 64 3314
3316 0 633408 131648 165440 64 3315
3317 0 633184 131808 165400 32 3316
3318 0 633152 131840 165440 32 3317
3319 0 636704 135360 162600 51 3151
3320 0 636896 135552 162720 104 3319
3321 0 637056 135680 162880 75 3320
3322 0 637280 135680 163040 175 3321
3323 0 637536 135616 163040 200 3322
3324 0 637792 135616 163040 221 3323
3325 0 638048 135552 163080 160 3324
3326 0 638304 135520 163160 172 3325
3327 0 638496 135424 163360 120 3326
3328 0 638720 135296 163440 120 3327
3329 0 638976 135200 163560 80 3328
3330 0 639200 135072 163640 120 3329
3331 0 639456 135072 163680 124 3330
3332 0 639680 134976 163760 80 3331
3333 0 639936 134912 163760 86 3332
3334 0 640160 134784 163800 71 3333
3335 0 640416 134752 163840 60 3334
3336 0 640640 134624 163960 75 3335
3337 0 640864 134592 164120 128 3336
3338 0 641088 134496 164200 150 3337
3339 0 641312 134400 164280 91 3338
3340 0 641568 134368 164360 81 3339
3341 0 641792 134400 164520 71 3340
3342 0 642016 134432 164680 98 3341
3343 0 642272 134464 164720 124 3342
3344 0 642528 134464 164840 101 3343
3345 0 642784 134464 164920 108 3344
3346 0 643008 134592 164960 98 3345
3347 0 643232 134688 165040 115 3346
3348 0 643456 134848 165080 86 3347
3349 0 643648 135040 165120 86 3348
3350 0 643840 135200 165200 120 3349
3351 0 644032 135392 165280 86 3350
3352 0 644224 135584 165360 80 3351
3353 0 644416 135744 165480 81 3352
3354 0 644672 135744 165520 96 3353
3355 0 644928 135744 165560 120 3354
3356 0 645088 135776 165760 124 3355
3357 0 645312 135776 165880 120 3356
3358 0 645344 135744 165920 98 3357
3359 0 645504 135808 165720 81 3358
3360 0 645664 135808 165520 120 3359
3361 0 645696 135776 165480 141 3360
3362 0 645472 135744 165320 134 3361
3363 0 645312 135872 165160 120 3362
3364 0 645088 136032 165120 40 3363
3365 0 645024 136128 165200 75 3364
3366 0 645952 135776 165360 124 3361
3367 0 646048 135744 165120 256 3366
3368 0 646176 135648 164920 245 3367
3369 0 646432 135616 164800 164 3368
3370 0 646624 135680 164600 120 3369
3371 0 646848 135616 164440 91 3370
3372 0 647008 135552 164240 81 3371
3373 0 647040 135552 164160 90 3372
3374 0 645504 135744 166120 98 3358
3375 0 645664 135680 166360 51 3374
3376 0 645888 135616 166520 81 3375
3377 0 646144 135584 166560 75 3376
3378 0 646400 135584 166640 102 3377
3379 0 646656 135584 166680 86 3378
3380 0 646880 135648 166800 102 3379
3381 0 647104 135680 166920 60 3380
3382 0 647360 135712 167000 86 3381
3383 0 647616 135712 167120 80 3382
3384 0 647872 135712 167160 75 3383
3385 0 648128 135744 167240 60 3384
3386 0 648384 135680 167360 91 3385
3387 0 648640 135584 167400 140 3386
3388 0 648864 135488 167520 80 3387
3389 0 648960 135488 167520 91 3388
3390 0 648960 135456 167240 102 3389
3391 0 648960 135456 167160 136 3390
3392 0 648992 135296 166920 32 3391
3393 0 648928 135328 166680 64 3392
3394 0 648864 135456 166480 91 3393
3395 0 649120 135648 167120 40 3391
3396 0 649312 135840 167120 40 3395
3397 0 649472 136032 167080 51 3396
3398 0 649472 136064 167080 40 3397
3399 0 649184 135424 167560 128 3389
3400 0 649024 135296 167720 32 3399
3401 0 649024 135136 167960 32 3400
3402 0 649088 135072 168000 32 3401
3403 0 649440 135392 167560 122 3399
3404 0 649696 135392 167640 150 3403
3405 0 649952 135392 167640 60 3404
3406 0 650208 135392 167760 131 3405
3407 0 650432 135392 167920 91 3406
3408 0 650464 135392 167920 86 3407
3409 0 650464 135264 168160 32 3408
3410 0 650528 135328 168280 40 3409
3411 0 650720 135456 167920 102 3408
3412 0 650976 135488 167920 120 3411
3413 0 650944 135488 167640 81 3412
3414 0 650784 135584 167440 120 3413
3415 0 650720 135552 167200 32 3414
3416 0 650560 135552 167200 120 3415
3417 0 651488 135680 168160 136 3412
3418 0 651744 135744 168200 107 3417
3419 0 652000 135744 168280 102 3418
3420 0 652256 135744 168320 102 3419
3421 0 652512 135712 168360 75 3420
3422 0 652768 135776 168400 96 3421
3423 0 652992 135904 168320 135 3422
3424 0 653088 135904 168400 143 3423
3425 0 653280 135904 168600 51 3424
3426 0 653472 136064 168640 40 3425
3427 0 653056 136096 168120 98 3423
3428 0 653248 136192 167920 120 3427
3429 0 653472 136352 167920 120 3428
3430 0 653600 136384 167920 122 3429
3431 0 653696 136352 167680 71 3430
3432 0 653600 136480 167440 102 3431
3433 0 653440 136608 167280 108 3432
3434 0 653312 136736 167160 91 3433
3435 0 653792 136416 168120 60 3430
3436 0 654016 136320 168280 40 3435
3437 0 654176 136160 168400 51 3436
3438 0 654368 136096 168600 71 3437
3439 0 654528 136256 168720 86 3438
3440 0 654720 136448 168720 51 3439
3441 0 654912 136640 168720 81 3440
3442 0 655136 136768 168760 60 3441
3443 0 655360 136864 168840 51 3442
3444 0 655616 136960 168880 96 3443
3445 0 655872 137024 168880 107 3444
3446 0 656128 137088 168960 124 3445
3447 0 656352 137152 169080 81 3446
3448 0 656448 137216 169080 81 3447
3449 0 624640 141120 159680 207 2827
3450 0 624896 141056 159760 163 3449
3451 0 625120 141056 159920 102 3450
3452 0 625376 141088 160000 139 3451
3453 0 625600 141152 160120 128 3452
3454 0 625856 141184 160200 164 3453
3455 0 626112 141216 160240 202 3454
3456 0 626336 141248 160440 228 3455
3457 0 626496 141408 160640 164 3456
3458 0 626720 141408 160760 186 3457
3459 0 626976 141408 160880 164 3458
3460 0 627232 141472 161000 160 3459
3461 0 627456 141632 161120 140 3460
3462 0 627712 141728 161160 168 3461
3463 0 627968 141856 161200 160 3462
3464 0 628224 141952 161280 137 3463
3465 0 628480 142048 161320 122 3464
3466 0 628704 142144 161400 154 3465
3467 0 628960 142144 161440 40 3466
3468 0 629216 142176 161440 128 3467
3469 0 629408 142336 161520 80 3468
3470 0 629664 142368 161520 91 3469
3471 0 629920 142432 161480 154 3470
3472 0 630176 142528 161480 178 3471
3473 0 630432 142624 161520 189 3472
3474 0 630656 142752 161560 197 3473
3475 0 630880 142880 161640 181 3474
3476 0 631104 143008 161680 178 3475
3477 0 631328 143136 161680 150 3476
3478 0 631584 143232 161680 137 3477
3479 0 631840 143360 161680 137 3478
3480 0 632096 143424 161680 102 3479
3481 0 632352 143520 161720 107 3480
3482 0 632608 143584 161720 137 3481
3483 0 632832 143680 161840 150 3482
3484 0 633088 143808 161880 178 3483
3485 0 633280 143968 162000 164 3484
3486 0 633536 144064 162000 148 3485
3487 0 633792 144160 162000 148 3486
3488 0 634048 144160 162000 134 3487
3489 0 634304 144192 162040 134 3488
3490 0 634528 144288 162120 131 3489
3491 0 634752 144416 162120 124 3490
3492 0 635008 144544 162120 137 3491
3493 0 635232 144704 162120 140 3492
3494 0 635488 144832 162120 137 3493
3495 0 635712 144960 162120 128 3494
3496 0 635936 145056 162200 143 3495
3497 0 636160 145184 162240 120 3496
3498 0 636416 145216 162240 124 3497
3499 0 636672 145216 162240 102 3498
3500 0 636928 145216 162240 122 3499
3501 0 637184 145248 162240 124 3500
3502 0 637440 145312 162280 150 3501
3503 0 637696 145376 162280 160 3502
3504 0 637952 145472 162280 137 3503
3505 0 638208 145568 162360 164 3504
3506 0 638464 145568 162440 140 3505
3507 0 638720 145696 162480 150 3506
3508 0 638944 145824 162480 137 3507
3509 0 639200 145856 162480 183 3508
3510 0 639424 146016 162520 148 3509
3511 0 639648 146144 162480 131 3510
3512 0 639840 146336 162440 140 3511
3513 0 640096 146464 162480 160 3512
3514 0 640352 146560 162480 136 3513
3515 0 640544 146688 162600 164 3514
3516 0 640800 146784 162640 137 3515
3517 0 641056 146848 162680 148 3516
3518 0 641312 146912 162680 150 3517
3519 0 641568 146976 162680 124 3518
3520 0 641824 147008 162600 137 3519
3521 0 642080 147136 162600 156 3520
3522 0 642208 147328 162720 163 3521
3523 0 642368 147552 162800 175 3522
3524 0 642624 147520 162840 160 3523
3525 0 642880 147616 162840 153 3524
3526 0 643072 147744 162960 190 3525
3527 0 643264 147936 163040 175 3526
3528 0 643392 148096 163200 156 3527
3529 0 643616 148224 163280 150 3528
3530 0 643872 148288 163360 150 3529
3531 0 644128 148320 163320 178 3530
3532 0 644352 148448 163360 178 3531
3533 0 644576 148512 163480 166 3532
3534 0 644832 148576 163560 163 3533
3535 0 645088 148672 163560 148 3534
3536 0 645344 148736 163560 153 3535
3537 0 645536 148896 163520 181 3536
3538 0 645760 148992 163600 156 3537
3539 0 646016 149088 163640 178 3538
3540 0 646272 149088 163640 178 3539
3541 0 646496 149248 163720 150 3540
3542 0 646688 149408 163800 140 3541
3543 0 646944 149472 163880 128 3542
3544 0 647200 149568 163920 137 3543
3545 0 647456 149664 163960 115 3544
3546 0 647680 149792 164000 81 3545
3547 0 647904 149888 164120 90 3546
3548 0 648160 149952 164160 96 3547
3549 0 648384 150080 164280 136 3548
3550 0 648608 150208 164360 157 3549
3551 0 648832 150336 164360 150 3550
3552 0 649056 150464 164320 148 3551
3553 0 649280 150592 164280 141 3552
3554 0 649472 150784 164280 157 3553
3555 0 649664 151008 164280 163 3554
3556 0 649856 151232 164280 178 3555
3557 0 650048 151392 164400 154 3556
3558 0 650208 151552 164520 135 3557
3559 0 650432 151648 164600 178 3558
3560 0 650656 151776 164680 214 3559
3561 0 650912 151904 164760 214 3560
3562 0 651136 152064 164840 202 3561
3563 0 651392 152096 164920 208 3562
3564 0 651616 152064 165040 246 3563
3565 0 651872 152064 165120 224 3564
3566 0 652096 152256 165120 208 3565
3567 0 652256 152416 165000 164 3566
3568 0 652384 152640 165000 256 3567
3569 0 652384 152864 165200 229 3568
3570 0 652608 152960 165320 249 3569
3571 0 652864 153088 165280 245 3570
3572 0 653024 153280 165320 197 3571
3573 0 653248 153408 165240 224 3572
3574 0 653440 153600 165240 183 3573
3575 0 653472 153856 165240 204 3574
3576 0 653408 154112 165200 214 3575
3577 0 653568 154304 165080 163 3576
3578 0 653696 154528 165120 154 3577
3579 0 653760 154752 165280 186 3578
3580 0 653856 154976 165440 176 3579
3581 0 654016 155168 165560 175 3580
3582 0 654144 155392 165640 197 3581
3583 0 654176 155648 165680 136 3582
3584 0 654176 155872 165840 140 3583
3585 0 654368 156064 165960 217 3584
3586 0 654560 156256 166040 237 3585
3587 0 654752 156256 166240 115 3586
3588 0 654880 156256 166480 51 3587
3589 0 655008 156256 166720 140 3588
3590 0 655008 156256 166800 122 3589
3591 0 655264 156256 166840 139 3590
3592 0 655520 156224 166920 120 3591
3593 0 655776 156224 167040 141 3592
3594 0 656032 156288 167080 136 3593
3595 0 656288 156352 167160 153 3594
3596 0 656544 156352 167160 153 3595
3597 0 656800 156320 167200 163 3596
3598 0 657056 156448 167200 164 3597
3599 0 657312 156576 167240 163 3598
3600 0 657408 156768 167080 172 3599
3601 0 657504 156992 167000 164 3600
3602 0 657696 157152 167040 150 3601
3603 0 657920 157184 167160 122 3602
3604 0 658112 157280 167320 124 3603
3605 0 658304 157248 167520 120 3604
3606 0 658400 157024 167600 115 3605
3607 0 658432 156960 167600 81 3606
3608 0 658528 156864 167880 86 3607
3609 0 658560 156928 167920 98 3608
3610 0 658720 157088 168120 197 3609
3611 0 658944 157248 168160 186 3610
3612 0 659168 157248 168280 197 3611
3613 0 659392 157408 168280 166 3612
3614 0 659616 157600 168280 163 3613
3615 0 659840 157728 168400 141 3614
3616 0 660096 157856 168440 160 3615
3617 0 660352 157920 168440 150 3616
3618 0 660608 158016 168480 160 3617
3619 0 660864 158048 168560 122 3618
3620 0 661088 158112 168680 124 3619
3621 0 661344 158176 168800 154 3620
3622 0 661568 158240 168920 197 3621
3623 0 661792 158272 169080 163 3622
3624 0 661984 158304 169240 181 3623
3625 0 662176 158400 169440 183 3624
3626 0 662400 158464 169560 197 3625
3627 0 662624 158496 169760 140 3626
3628 0 662784 158496 170000 150 3627
3629 0 662944 158496 170200 163 3628
3630 0 663104 158368 170360 140 3629
3631 0 663296 158400 170560 124 3630
3632 0 663488 158464 170720 150 3631
3633 0 663744 158464 170720 128 3632
3634 0 663968 158560 170800 186 3633
3635 0 664032 158752 170960 186 3634
3636 0 664160 158848 171160 202 3635
3637 0 664352 158976 171360 176 3636
3638 0 664544 159104 171480 200 3637
3639 0 664800 159200 171520 219 3638
3640 0 665024 159296 171640 203 3639
3641 0 665216 159456 171680 178 3640
3642 0 665376 159648 171760 150 3641
3643 0 665504 159840 171880 163 3642
3644 0 665536 160000 172080 163 3643
3645 0 665632 160064 172320 198 3644
3646 0 665792 160224 172480 166 3645
3647 0 665952 160288 172720 175 3646
3648 0 666144 160288 172920 198 3647
3649 0 666336 160192 173120 166 3648
3650 0 666592 160192 173160 200 3649
3651 0 666816 160160 173280 181 3650
3652 0 666944 160160 173520 175 3651
3653 0 667104 160192 173760 178 3652
3654 0 667296 160288 173920 181 3653
3655 0 667552 160384 173920 166 3654
3656 0 667776 160544 173920 135 3655
3657 0 668000 160672 173840 208 3656
3658 0 668224 160800 173920 175 3657
3659 0 668480 160896 173920 128 3658
3660 0 668704 160992 174040 136 3659
3661 0 668960 161056 174080 153 3660
3662 0 669216 161120 174200 131 3661
3663 0 669440 161120 174320 153 3662
3664 0 669696 161120 174280 124 3663
3665 0 669952 161056 174280 107 3664
3666 0 670144 160928 174480 81 3665
3667 0 670176 161120 174640 156 3666
3668 0 670272 161376 174760 178 3667
3669 0 670432 161600 174840 154 3668
3670 0 670592 161760 174960 120 3669
3671 0 670816 161920 175000 124 3670
3672 0 671008 162112 175080 124 3671
3673 0 671232 162304 175120 98 3672
3674 0 671424 162496 175160 107 3673
3675 0 671616 162560 175280 124 3674
3676 0 671872 162560 175200 98 3675
3677 0 672096 162528 175080 81 3676
3678 0 672256 162464 174880 91 3677
3679 0 672416 162432 174680 153 3678
3680 0 672672 162496 174560 75 3679
3681 0 672928 162528 174480 40 3680
3682 0 673184 162528 174480 122 3681
3683 0 673440 162528 174440 64 3682
3684 0 673696 162592 174400 75 3683
3685 0 673920 162720 174360 60 3684
3686 0 674176 162784 174360 81 3685
3687 0 674400 162976 174360 80 3686
3688 0 674592 163168 174360 75 3687
3689 0 674784 163328 174440 51 3688
3690 0 675008 163456 174520 81 3689
3691 0 675232 163616 174440 90 3690
3692 0 675456 163712 174360 81 3691
3693 0 675712 163744 174320 101 3692
3694 0 675968 163808 174320 96 3693
3695 0 676224 163904 174400 32 3694
3696 0 676416 164096 174440 51 3695
3697 0 676608 164288 174480 75 3696
3698 0 676800 164480 174560 86 3697
3699 0 677024 164608 174560 120 3698
3700 0 677280 164736 174520 148 3699
3701 0 677472 164896 174480 122 3700
3702 0 677728 164960 174480 163 3701
3703 0 677984 164896 174480 157 3702
3704 0 678240 164992 174520 128 3703
3705 0 678496 165024 174480 207 3704
3706 0 678720 164832 174480 172 3705
3707 0 678784 164736 174480 128 3706
3708 0 671584 162720 175480 168 3675
3709 0 671712 162816 175680 139 3708
3710 0 671872 162976 175880 186 3709
3711 0 672000 163168 176080 197 3710
3712 0 672032 163264 176320 160 3711
3713 0 672032 163328 176600 104 3712
3714 0 672000 163488 176800 91 3713
3715 0 671968 163648 176960 107 3714
3716 0 671872 163872 177080 98 3715
3717 0 671840 164032 177280 71 3716
3718 0 671808 164032 177560 104 3717
3719 0 671808 164096 177840 108 3718
3720 0 671712 164064 178080 128 3719
3721 0 671552 164064 178320 51 3720
3722 0 671456 164096 178560 71 3721
3723 0 671424 164192 178840 81 3722
3724 0 671392 164320 179080 122 3723
3725 0 671392 164416 179240 160 3724
3726 0 671296 164576 179440 120 3725
3727 0 671168 164800 179440 128 3726
3728 0 671008 164992 179520 128 3727
3729 0 670848 165184 179640 153 3728
3730 0 670688 165376 179720 45 3729
3731 0 670496 165568 179840 98 3730
3732 0 670336 165728 180040 81 3731
3733 0 670336 165728 180160 51 3732
3734 0 670432 165472 180200 40 3733
3735 0 670592 165312 180200 32 3734
3736 0 670336 165888 180360 102 3733
3737 0 670400 166016 180480 124 3736
3738 0 670656 165920 180560 40 3737
3739 0 670752 165792 180760 64 3738
3740 0 670752 165856 181040 75 3739
3741 0 670752 165888 181320 90 3740
3742 0 670368 166272 180560 140 3737
3743 0 670240 166464 180720 186 3742
3744 0 670176 166560 180960 181 3743
3745 0 670048 166592 181200 256 3744
3746 0 669856 166784 181240 256 3745
3747 0 669696 166848 181440 148 3746
3748 0 669664 167040 181640 131 3747
3749 0 669664 167264 181800 242 3748
3750 0 669760 167488 181880 197 3749
3751 0 669792 167744 181960 124 3750
3752 0 669792 167968 182080 120 3751
3753 0 669824 168160 182240 202 3752
3754 0 669856 168384 182360 148 3753
3755 0 669888 168608 182480 102 3754
3756 0 669984 168864 182520 91 3755
3757 0 670016 169120 182560 101 3756
3758 0 670112 169344 182680 75 3757
3759 0 670144 169504 182880 102 3758
3760 0 670112 169664 183080 150 3759
3761 0 670016 169856 183280 175 3760
3762 0 669984 170016 183480 141 3761
3763 0 670080 170176 183680 107 3762
3764 0 670144 170336 183880 96 3763
3765 0 670176 170464 184120 140 3764
3766 0 670272 170464 184280 122 3765
3767 0 670272 170560 184520 166 3766
3768 0 670272 170592 184560 202 3767
3769 0 670432 170784 184680 166 3768
3770 0 670464 171040 184760 192 3769
3771 0 670496 171264 184880 166 3770
3772 0 670656 171456 185000 51 3771
3773 0 670720 171680 185120 124 3772
3774 0 670784 171776 185360 185 3773
3775 0 670720 171872 185600 107 3774
3776 0 670752 171936 185880 189 3775
3777 0 670720 172096 186080 160 3776
3778 0 670752 172256 186280 96 3777
3779 0 670912 172384 186480 81 3778
3780 0 671040 172512 186680 214 3779
3781 0 671232 172640 186800 156 3780
3782 0 671264 172864 186920 140 3781
3783 0 671296 173056 187080 189 3782
3784 0 670816 173312 187040 32 3783
3785 0 670752 173280 187280 32 3784
3786 0 670784 173440 187480 71 3785
3787 0 670016 170592 184520 176 3768
3788 0 669792 170720 184440 186 3787
3789 0 669536 170720 184520 81 3788
3790 0 669440 170688 184760 45 3789
3791 0 669472 170816 184920 40 3790
3792 0 670528 170400 184240 96 3766
3793 0 670720 170240 184200 128 3792
3794 0 670816 170208 184200 120 3793
3795 0 670848 170336 184440 45 3794
3796 0 670944 170496 184520 32 3795
3797 0 671072 170144 184200 102 3794
3798 0 671328 170080 184080 137 3797
3799 0 671552 170080 183960 128 3798
3800 0 671584 170080 183920 128 3799
3801 0 671392 170112 183720 32 3800
3802 0 671232 170048 183520 32 3801
3803 0 671072 169888 183640 32 3802
3804 0 670944 169856 183680 32 3803
3805 0 671680 170080 183920 148 3800
3806 0 671776 170336 183920 60 3805
3807 0 671680 170592 183960 51 3806
3808 0 671552 170752 184120 60 3807
3809 0 671520 170784 184160 60 3808
3810 0 671840 170016 183720 128 3805
3811 0 672000 169856 183520 32 3810
3812 0 672160 169664 183440 75 3811
3813 0 672256 169408 183360 163 3812
3814 0 672384 169280 183360 140 3813
3815 0 671648 164320 179240 107 3725
3816 0 671904 164256 179240 141 3815
3817 0 672128 164160 179160 160 3816
3818 0 672320 164000 179120 91 3817
3819 0 672544 163872 179160 104 3818
3820 0 672736 163808 179360 190 3819
3821 0 672864 163904 179560 122 3820
3822 0 673056 163968 179720 75 3821
3823 0 673280 163968 179720 32 3822
3824 0 672224 163584 176960 107 3715
3825 0 672480 163456 177000 107 3824
3826 0 672736 163392 177000 91 3825
3827 0 672960 163328 177160 98 3826
3828 0 673120 163296 177360 75 3827
3829 0 673344 163264 177520 108 3828
3830 0 673568 163136 177680 98 3829
3831 0 673792 163136 177840 148 3830
3832 0 674016 163168 177960 189 3831
3833 0 674272 163072 178000 178 3832
3834 0 674432 163040 178200 153 3833
3835 0 674528 163072 178440 86 3834
3836 0 674752 163072 178560 128 3835
3837 0 674944 163104 178720 160 3836
3838 0 675200 163104 178680 200 3837
3839 0 675264 163104 178680 237 3838
3840 0 675488 163264 178760 172 3839
3841 0 675744 163264 178840 137 3840
3842 0 675968 163392 178880 153 3841
3843 0 675936 163648 178920 86 3842
3844 0 675616 163648 179120 32 3843
3845 0 675424 162912 178600 189 3839
3846 0 675616 162752 178640 181 3845
3847 0 675776 162528 178680 143 3846
3848 0 675808 162272 178640 234 3847
3849 0 675840 162112 178880 122 3848
3850 0 675904 161984 179120 98 3849
3851 0 675904 161824 179320 175 3850
3852 0 676032 161824 179480 102 3851
3853 0 676064 161792 179760 156 3852
3854 0 676064 161824 179880 166 3853
3855 0 676224 162048 179800 32 3854
3856 0 676320 162240 179600 32 3855
3857 0 676480 162272 179400 45 3856
3858 0 676064 161920 180160 32 3854
3859 0 676064 161952 180200 32 3858
3860 0 676320 161984 180200 32 3859
3861 0 676576 161984 180280 45 3860
3862 0 676064 161920 180480 32 3859
3863 0 676064 161824 180520 40 3862
3864 0 676288 161824 179440 64 3852
3865 0 676544 161792 179400 91 3864
3866 0 676576 161568 179280 91 3865
3867 0 676448 161312 179360 32 3866
3868 0 676448 161472 179640 32 3867
3869 0 675968 162080 178560 124 3848
3870 0 676128 161856 178560 115 3869
3871 0 676128 161664 178560 120 3870
3872 0 676288 161696 178360 32 3871
3873 0 676448 161664 178120 81 3872
3874 0 676608 161600 177920 102 3873
3875 0 676864 161664 177840 90 3874
3876 0 677024 161792 177640 120 3875
3877 0 677280 161792 177600 150 3876
3878 0 677376 161824 177600 154 3877
3879 0 676128 161408 178560 120 3871
3880 0 676256 161184 178640 86 3879
3881 0 676352 160960 178560 124 3880
3882 0 676352 160704 178560 64 3881
3883 0 676256 160480 178440 157 3882
3884 0 676288 160576 178200 166 3883
3885 0 676160 160768 178080 122 3884
3886 0 676128 160960 177920 98 3885
3887 0 676128 161120 177760 75 3886
3888 0 670336 160736 174480 86 3666
3889 0 670528 160544 174440 107 3888
3890 0 670688 160384 174320 107 3889
3891 0 670816 160160 174280 86 3890
3892 0 670944 159936 174160 101 3891
3893 0 670976 159712 174040 80 3892
3894 0 671040 159488 173920 102 3893
3895 0 671168 159328 173760 86 3894
3896 0 671296 159168 173600 98 3895
3897 0 671424 159008 173400 122 3896
3898 0 671520 158816 173240 107 3897
3899 0 671648 158592 173160 120 3898
3900 0 671904 158592 173160 108 3899
3901 0 672128 158496 173280 102 3900
3902 0 672384 158496 173400 139 3901
3903 0 672608 158528 173520 204 3902
3904 0 672768 158272 173600 209 3903
3905 0 672896 158176 173800 175 3904
3906 0 673088 158016 173880 120 3905
3907 0 673312 157888 174000 157 3906
3908 0 673568 157824 174000 122 3907
3909 0 673760 157664 173880 45 3908
3910 0 673856 157504 173680 32 3909
3911 0 673952 157376 173720 81 3910
3912 0 673344 157824 174240 102 3907
3913 0 673248 158048 174400 209 3912
3914 0 673120 158272 174400 181 3913
3915 0 672896 158432 174400 176 3914
3916 0 672768 158656 174400 51 3915
3917 0 672672 158880 174520 32 3916
3918 0 672480 159072 174600 90 3917
3919 0 672256 159200 174600 128 3918
3920 0 672064 159232 174800 120 3919
3921 0 672000 159264 174840 122 3920
3922 0 673504 157760 174440 157 3912
3923 0 673696 157696 174600 172 3922
3924 0 673824 157472 174640 148 3923
3925 0 673952 157280 174800 51 3924
3926 0 674048 157120 175000 81 3925
3927 0 674144 156928 175160 102 3926
3928 0 674240 156736 175360 60 3927
3929 0 674048 156544 175440 136 3928
3930 0 673920 156320 175520 124 3929
3931 0 673984 156128 175680 45 3930
3932 0 674176 155968 175720 32 3931
3933 0 674368 155936 175560 64 3932
3934 0 674432 156128 175360 51 3933
3935 0 674688 156192 175360 32 3934
3936 0 674752 156352 175360 40 3935
3937 0 674400 156704 175600 71 3928
3938 0 674496 156704 175880 32 3937
3939 0 674688 156608 176080 71 3938
3940 0 674912 156480 176200 157 3939
3941 0 675104 156320 176160 178 3940
3942 0 675136 156064 176200 197 3941
3943 0 675168 155808 176200 51 3942
3944 0 675200 155744 176240 81 3943
3945 0 675008 155616 176400 32 3944
3946 0 674912 155424 176560 80 3945
3947 0 675392 155552 176280 51 3944
3948 0 675552 155392 176400 71 3947
3949 0 675520 155168 176280 71 3948
3950 0 675392 155168 176040 32 3949
3951 0 671648 158368 173040 75 3899
3952 0 671584 158112 173000 91 3951
3953 0 671584 157856 173000 101 3952
3954 0 671456 157600 172960 81 3953
3955 0 671296 157408 172920 115 3954
3956 0 671072 157248 172920 81 3955
3957 0 670880 157056 172920 107 3956
3958 0 670752 156832 172920 81 3957
3959 0 670592 156608 172920 40 3958
3960 0 670528 156352 172920 81 3959
3961 0 670336 156160 172920 60 3960
3962 0 670208 155936 172920 80 3961
3963 0 670112 155680 173000 91 3962
3964 0 669984 155456 173080 60 3963
3965 0 669856 155264 173200 91 3964
3966 0 669728 155040 173240 102 3965
3967 0 669696 154784 173280 96 3966
3968 0 669696 154560 173400 81 3967
3969 0 669696 154336 173520 86 3968
3970 0 669632 154112 173640 102 3969
3971 0 669600 153888 173760 102 3970
3972 0 669632 153664 173920 156 3971
3973 0 669664 153440 174040 86 3972
3974 0 669824 153216 174080 40 3973
3975 0 669824 153152 174080 40 3974
3976 0 669664 153440 174800 115 3973
3977 0 669920 153408 174840 166 3976
3978 0 670144 153248 174800 139 3977
3979 0 670272 153152 174720 163 3978
3980 0 670432 153344 174760 124 3979
3981 0 670592 153568 174760 71 3980
3982 0 670688 153824 174760 51 3981
3983 0 670624 154016 174920 71 3982
3984 0 670592 154016 175120 81 3983
3985 0 670464 152960 174720 150 3979
3986 0 670624 152800 174600 212 3985
3987 0 670784 152672 174440 120 3986
3988 0 670944 152480 174360 91 3987
3989 0 671008 152224 174360 124 3988
3990 0 671136 152032 174480 81 3989
3991 0 671296 151808 174520 120 3990
3992 0 671328 151744 174480 115 3991
3993 0 669536 153376 175040 108 3976
3994 0 669568 153216 175280 108 3993
3995 0 669568 153184 175560 154 3994
3996 0 669600 153248 175800 154 3995
3997 0 669600 153088 176000 60 3996
3998 0 669568 152896 176160 71 3997
3999 0 669728 152736 176320 98 3998
4000 0 669728 152640 176440 122 3999
4001 0 669952 152736 176560 71 4000
4002 0 670080 152960 176560 71 4001
4003 0 669952 153088 176480 45 4002
4004 0 669728 152384 176440 40 4000
4005 0 669600 152224 176280 32 4004
4006 0 669568 152256 176000 64 4005
4007 0 669536 152352 175760 102 4006
4008 0 669504 152384 175640 128 4007
4009 0 667776 160544 174080 148 3656
4010 0 667680 160704 174280 237 4009
4011 0 667648 160928 174400 245 4010
4012 0 667648 161024 174640 254 4011
4013 0 667552 161120 174880 198 4012
4014 0 667424 161184 175120 156 4013
4015 0 667296 161312 175320 175 4014
4016 0 667136 161280 175560 226 4015
4017 0 667104 161408 175800 197 4016
4018 0 667232 161536 176040 164 4017
4019 0 667296 161632 176280 178 4018
4020 0 667392 161664 176520 141 4019
4021 0 667360 161760 176760 164 4020
4022 0 667168 161952 176880 136 4021
4023 0 667008 162112 177080 102 4022
4024 0 666912 162272 177280 183 4023
4025 0 666816 162240 177520 148 4024
4026 0 666656 162208 177760 131 4025
4027 0 666560 162176 178000 124 4026
4028 0 666464 162080 178240 104 4027
4029 0 666400 161920 178440 40 4028
4030 0 666400 161728 178640 154 4029
4031 0 666368 161536 178800 81 4030
4032 0 666432 161376 179000 32 4031
4033 0 666624 161216 179160 96 4032
4034 0 666880 161216 179160 183 4033
4035 0 667072 161056 179200 210 4034
4036 0 667104 160992 179280 208 4035
4037 0 667200 160992 179520 164 4036
4038 0 667328 160992 179760 128 4037
4039 0 667456 160992 180000 131 4038
4040 0 667488 160960 180280 148 4039
4041 0 667488 160960 180320 163 4040
4042 0 667296 161088 180520 45 4041
4043 0 667168 161248 180680 32 4042
4044 0 667072 161440 180880 80 4043
4045 0 667008 161536 181080 32 4044
4046 0 667648 160992 180520 124 4041
4047 0 667872 161120 180560 101 4046
4048 0 668032 161184 180760 139 4047
4049 0 668256 161120 180880 260 4048
4050 0 668160 160960 181080 192 4049
4051 0 668224 160896 181320 160 4050
4052 0 668416 160768 181520 160 4051
4053 0 668640 160672 181680 153 4052
4054 0 668736 160672 181680 139 4053
4055 0 668896 160896 181600 134 4054
4056 0 668608 161184 181360 32 4055
4057 0 668352 161472 181200 32 4056
4058 0 668896 160640 181880 108 4054
4059 0 669152 160544 182000 81 4058
4060 0 669376 160416 182080 60 4059
4061 0 669568 160224 182160 51 4060
4062 0 669792 160096 182200 98 4061
4063 0 670016 160000 182320 75 4062
4064 0 670240 159904 182440 80 4063
4065 0 670464 159744 182480 75 4064
4066 0 670720 159680 182560 96 4065
4067 0 670976 159648 182600 80 4066
4068 0 671232 159648 182600 86 4067
4069 0 671488 159648 182560 80 4068
4070 0 671744 159648 182560 80 4069
4071 0 672000 159648 182560 71 4070
4072 0 672256 159552 182560 75 4071
4073 0 672448 159360 182640 86 4072
4074 0 672480 159104 182640 86 4073
4075 0 672576 158848 182680 75 4074
4076 0 672576 158592 182680 96 4075
4077 0 672608 158336 182640 71 4076
4078 0 672704 158112 182520 32 4077
4079 0 672736 157856 182520 122 4078
4080 0 672768 157600 182560 96 4079
4081 0 672768 157344 182560 102 4080
4082 0 672672 157120 182480 32 4081
4083 0 672576 156896 182320 141 4082
4084 0 672704 156672 182240 249 4083
4085 0 672608 156416 182160 244 4084
4086 0 672544 156160 182080 218 4085
4087 0 672416 155936 182040 115 4086
4088 0 672320 155680 182040 64 4087
4089 0 672320 155456 182040 40 4088
4090 0 667072 160736 179280 160 4036
4091 0 667008 160480 179320 75 4090
4092 0 667040 160256 179480 90 4091
4093 0 667136 160032 179360 131 4092
4094 0 667136 159968 179080 134 4093
4095 0 667136 159968 178840 108 4094
4096 0 665760 161792 178800 124 4030
4097 0 665504 161760 178800 104 4096
4098 0 665248 161664 178800 115 4097
4099 0 664992 161632 178800 104 4098
4100 0 664736 161600 178760 128 4099
4101 0 664480 161472 178760 101 4100
4102 0 664224 161408 178800 108 4101
4103 0 664032 161248 178960 122 4102
4104 0 663904 161120 179080 122 4103
4105 0 663680 161216 178960 181 4104
4106 0 663424 161344 178920 164 4105
4107 0 663168 161312 178920 98 4106
4108 0 662912 161280 178920 40 4107
4109 0 662656 161344 178920 32 4108
4110 0 662592 161504 179120 96 4109
4111 0 662528 161696 179280 80 4110
4112 0 662528 161792 179320 81 4111
4113 0 663712 160928 179160 86 4104
4114 0 663680 160768 179360 81 4113
4115 0 663680 160608 179560 90 4114
4116 0 663680 160576 179600 104 4115
4117 0 663424 160576 179560 157 4116
4118 0 663168 160576 179560 124 4117
4119 0 662912 160544 179640 128 4118
4120 0 662656 160576 179640 98 4119
4121 0 662400 160576 179640 75 4120
4122 0 662144 160576 179600 71 4121
4123 0 661920 160512 179440 64 4122
4124 0 661760 160352 179320 96 4123
4125 0 661728 160352 179280 86 4124
4126 0 663840 160416 179760 120 4116
4127 0 664096 160416 179880 120 4126
4128 0 664256 160512 180120 120 4127
4129 0 664352 160608 180360 120 4128
4130 0 664384 160640 180400 139 4129
4131 0 664384 160832 180600 81 4130
4132 0 664512 160896 180840 124 4131
4133 0 664640 161056 181000 136 4132
4134 0 664672 161280 181160 160 4133
4135 0 664704 161536 181200 115 4134
4136 0 664768 161728 181360 101 4135
4137 0 664768 161952 181520 124 4136
4138 0 664672 162176 181680 51 4137
4139 0 664704 162336 181880 81 4138
4140 0 664416 161280 181200 120 4134
4141 0 664160 161312 181240 60 4140
4142 0 663968 161504 181240 80 4141
4143 0 663904 161568 181520 32 4142
4144 0 664064 161632 181760 71 4143
4145 0 664032 161856 181920 98 4144
4146 0 663840 162048 181840 101 4145
4147 0 663616 162144 181760 120 4146
4148 0 664416 160480 180600 128 4130
4149 0 664384 160384 180840 181 4148
4150 0 664320 160224 181080 64 4149
4151 0 664224 160032 181240 71 4150
4152 0 664256 160192 181440 32 4151
4153 0 664384 160352 181640 102 4152
4154 0 664576 160512 181760 150 4153
4155 0 664608 160512 181760 160 4154
4156 0 664800 160320 181680 40 4155
4157 0 665056 160224 181680 32 4156
4158 0 665312 160256 181680 64 4157
4159 0 664544 160640 181800 156 4155
4160 0 664288 160544 181880 122 4159
4161 0 664032 160480 181920 124 4160
4162 0 663808 160384 181760 120 4161
4163 0 663616 160448 181600 86 4162
4164 0 663456 160480 181560 51 4163
4165 0 664448 160864 181880 107 4159
4166 0 664512 161120 181880 115 4165
4167 0 664576 161376 181920 51 4166
4168 0 664544 161568 182120 32 4167
4169 0 664544 161728 182320 32 4168
4170 0 664576 161728 182360 51 4169
4171 0 667040 162464 177240 107 4024
4172 0 667136 162656 177080 102 4171
4173 0 667168 162880 176880 91 4172
4174 0 667136 163136 176840 120 4173
4175 0 666944 163328 176840 115 4174
4176 0 666848 163584 176880 256 4175
4177 0 667104 163584 176960 226 4176
4178 0 667264 163776 177080 228 4177
4179 0 667296 164032 177000 219 4178
4180 0 667360 164192 176800 226 4179
4181 0 667584 164064 176360 32 4180
4182 0 667744 163936 176200 64 4181
4183 0 667968 163808 176200 81 4182
4184 0 667968 163744 176360 122 4183
4185 0 666784 163840 176840 204 4176
4186 0 666592 164032 176880 202 4185
4187 0 666592 164096 176840 156 4186
4188 0 666560 164256 176640 60 4187
4189 0 666432 164384 176440 101 4188
4190 0 666432 164544 176240 32 4189
4191 0 666368 164736 176040 71 4190
4192 0 666176 164928 175920 102 4191
4193 0 666560 164096 177120 160 4186
4194 0 666400 164128 177320 40 4193
4195 0 666272 164160 177560 32 4194
4196 0 666304 164160 177840 71 4195
4197 0 666464 164032 178040 75 4196
4198 0 666528 163968 178120 81 4197
4199 0 666176 164800 177800 71 4195
4200 0 665984 164832 177960 102 4199
4201 0 665792 164896 178160 120 4200
4202 0 665568 164992 178240 102 4201
4203 0 665440 165184 178400 154 4202
4204 0 665248 165248 178600 206 4203
4205 0 665088 165312 178680 230 4204
4206 0 664864 165472 178720 206 4205
4207 0 664608 165472 178720 40 4206
4208 0 664384 165472 178600 115 4207
4209 0 664160 165568 178480 172 4208
4210 0 664096 165568 178480 181 4209
4211 0 663904 165760 178440 139 4210
4212 0 663648 165760 178440 172 4211
4213 0 663616 165760 178440 185 4212
4214 0 663520 165856 178520 186 4213
4215 0 663296 165984 178560 153 4214
4216 0 663168 166208 178640 81 4215
4217 0 663008 166304 178840 175 4216
4218 0 662784 166208 178920 176 4217
4219 0 662528 166208 178960 153 4218
4220 0 662272 166176 178920 120 4219
4221 0 662016 166208 178920 108 4220
4222 0 661824 166208 178880 60 4221
4223 0 661600 166208 178720 86 4222
4224 0 661344 166176 178680 124 4223
4225 0 661088 166176 178600 107 4224
4226 0 660864 166208 178480 120 4225
4227 0 660608 166208 178440 75 4226
4228 0 660352 166272 178320 91 4227
4229 0 660128 166368 178200 102 4228
4230 0 659872 166432 178080 102 4229
4231 0 659648 166528 178000 80 4230
4232 0 659392 166624 177960 71 4231
4233 0 659136 166720 177920 98 4232
4234 0 658912 166848 177920 64 4233
4235 0 658656 166912 177920 107 4234
4236 0 658400 167008 177920 98 4235
4237 0 658208 167136 177800 108 4236
4238 0 657952 167264 177800 86 4237
4239 0 657696 167392 177800 120 4238
4240 0 657472 167520 177720 60 4239
4241 0 657280 167712 177640 75 4240
4242 0 657120 167936 177640 86 4241
4243 0 656928 168128 177640 96 4242
4244 0 656704 168192 177760 60 4243
4245 0 656448 168256 177680 86 4244
4246 0 656192 168352 177680 81 4245
4247 0 655968 168544 177680 71 4246
4248 0 655712 168576 177680 102 4247
4249 0 655520 168704 177560 102 4248
4250 0 655264 168736 177560 86 4249
4251 0 655040 168832 177680 102 4250
4252 0 654784 168896 177720 122 4251
4253 0 654528 168960 177720 101 4252
4254 0 654272 168992 177640 120 4253
4255 0 654048 169152 177600 156 4254
4256 0 653856 169344 177480 148 4255
4257 0 653600 169376 177440 91 4256
4258 0 653376 169344 177280 45 4257
4259 0 653248 169344 177160 101 4258
4260 0 653056 169248 177000 160 4259
4261 0 652896 169216 176800 189 4260
4262 0 652704 169024 176760 172 4261
4263 0 652448 168896 176720 178 4262
4264 0 652192 168864 176600 163 4263
4265 0 652032 168864 176400 226 4264
4266 0 651872 168768 176200 202 4265
4267 0 651680 168608 176160 175 4266
4268 0 651424 168576 176200 148 4267
4269 0 651168 168576 176200 60 4268
4270 0 650912 168576 176200 122 4269
4271 0 650880 168576 176200 139 4270
4272 0 650624 168448 176160 134 4271
4273 0 650368 168416 176160 96 4272
4274 0 650240 168416 176160 81 4273
4275 0 650208 168416 176440 122 4274
4276 0 650240 168480 176720 153 4275
4277 0 650400 168544 176920 71 4276
4278 0 650656 168576 176840 81 4277
4279 0 650752 168576 176840 45 4278
4280 0 650016 168480 176040 45 4274
4281 0 649984 168640 175840 32 4280
4282 0 650016 168736 175680 32 4281
4283 0 650784 168832 176160 90 4271
4284 0 650624 168864 175960 32 4283
4285 0 650592 168800 175720 51 4284
4286 0 650528 168608 175560 32 4285
4287 0 650400 168384 175600 75 4286
4288 0 650144 168352 175600 60 4287
4289 0 650080 168384 175680 81 4288
4290 0 653216 169568 177360 75 4259
4291 0 653088 169824 177400 45 4290
4292 0 652896 169888 177560 124 4291
4293 0 652768 169824 177680 120 4292
4294 0 661792 166240 179160 32 4222
4295 0 661696 166368 179280 40 4294
4296 0 663616 165760 178760 128 4214
4297 0 663776 165920 178880 86 4296
4298 0 663744 166176 178880 51 4297
4299 0 663584 166336 179040 101 4298
4300 0 663520 166368 179120 107 4299
4301 0 663456 165696 178200 96 4213
4302 0 663328 165632 177960 98 4301
4303 0 663360 165504 177720 86 4302
4304 0 663360 165344 177480 98 4303
4305 0 663392 165344 177200 75 4304
4306 0 663584 165312 177040 51 4305
4307 0 663808 165344 177160 32 4306
4308 0 664000 165376 178320 32 4210
4309 0 663936 165216 178120 102 4308
4310 0 663808 165056 177960 32 4309
4311 0 665312 165472 178680 186 4205
4312 0 665440 165696 178640 139 4311
4313 0 665504 165952 178560 230 4312
4314 0 665536 166176 178440 136 4313
4315 0 665568 166432 178400 104 4314
4316 0 665568 166688 178360 120 4315
4317 0 654944 156352 167040 32 3590
4318 0 654944 156320 167320 32 4317
4319 0 654816 156320 167560 75 4318
4320 0 654560 156320 167680 75 4319
4321 0 654304 156320 167680 102 4320
4322 0 654080 156288 167800 91 4321
4323 0 653824 156256 167800 51 4322
4324 0 653568 156224 167840 60 4323
4325 0 653376 156096 168040 64 4324
4326 0 653216 155968 168200 75 4325
4327 0 652960 155936 168240 81 4326
4328 0 652704 155936 168240 96 4327
4329 0 652608 155936 168240 120 4328
4330 0 652608 155776 168440 96 4329
4331 0 652480 155552 168440 51 4330
4332 0 652288 155360 168440 51 4331
4333 0 652096 155200 168560 80 4332
4334 0 651936 154976 168560 60 4333
4335 0 651936 154720 168560 102 4334
4336 0 651808 154496 168560 115 4335
4337 0 651712 154304 168720 91 4336
4338 0 651520 154112 168800 40 4337
4339 0 651392 153920 168920 51 4338
4340 0 651296 153664 169000 80 4339
4341 0 651296 153504 169000 91 4340
4342 0 651520 153408 169080 75 4341
4343 0 651776 153408 169040 32 4342
4344 0 651840 153440 169000 32 4343
4345 0 651136 153312 168880 122 4341
4346 0 651072 153216 168800 200 4345
4347 0 651264 153056 168760 156 4346
4348 0 651296 152896 169000 102 4347
4349 0 651296 152736 169240 51 4348
4350 0 651296 152640 169440 32 4349
4351 0 651424 152896 168600 128 4347
4352 0 651520 152736 168400 32 4351
4353 0 651456 152608 168160 32 4352
4354 0 651328 152768 168280 32 4353
4355 0 650848 153120 168720 139 4346
4356 0 650816 152960 168520 75 4355
4357 0 650816 152864 168280 60 4356
4358 0 650656 152832 168080 91 4357
4359 0 650496 152640 168040 137 4358
4360 0 650304 152448 167960 186 4359
4361 0 650112 152256 167840 102 4360
4362 0 649952 152288 167600 32 4361
4363 0 652352 156032 168240 75 4329
4364 0 652096 156096 168200 81 4363
4365 0 651840 156128 168160 75 4364
4366 0 651584 156128 168160 86 4365
4367 0 651392 156192 168360 102 4366
4368 0 651168 156384 168320 168 4367
4369 0 650912 156416 168240 122 4368
4370 0 650720 156512 168080 96 4369
4371 0 650528 156384 167920 81 4370
4372 0 650368 156320 167720 90 4371
4373 0 650240 156352 167600 102 4372
4374 0 650336 156608 167560 64 4373
4375 0 650304 156576 167280 51 4374
4376 0 650272 156576 167280 40 4375
4377 0 650016 156448 167520 51 4373
4378 0 649760 156512 167440 51 4377
4379 0 649568 156544 167280 81 4378
4380 0 649344 156640 167160 175 4379
4381 0 649152 156704 166960 156 4380
4382 0 649344 156832 166840 64 4381
4383 0 649504 156928 166640 81 4382
4384 0 649664 157088 166440 32 4383
4385 0 649664 157152 166160 64 4384
4386 0 649728 157248 166000 75 4385
4387 0 648896 156736 166880 86 4381
4388 0 648640 156768 166800 98 4387
4389 0 648480 156768 166800 40 4388
4390 0 648480 157024 166920 122 4389
4391 0 648608 157280 167000 164 4390
4392 0 648704 157408 167200 104 4391
4393 0 648832 157504 167440 71 4392
4394 0 649024 157664 167600 71 4393
4395 0 649088 157664 167600 32 4394
4396 0 648224 156672 166760 71 4389
4397 0 647968 156608 166720 108 4396
4398 0 647744 156512 166600 108 4397
4399 0 647520 156448 166480 136 4398
4400 0 647328 156256 166440 60 4399
4401 0 647168 156096 166320 51 4400
4402 0 646912 156096 166240 51 4401
4403 0 646752 156256 166040 81 4402
4404 0 646720 156288 166000 102 4403
4405 0 646528 156384 165800 75 4404
4406 0 646368 156448 165600 64 4405
4407 0 646208 156480 165400 45 4406
4408 0 646976 156384 166000 139 4404
4409 0 647168 156544 166080 176 4408
4410 0 647104 156768 166240 32 4409
4411 0 646880 156896 166240 40 4410
4412 0 646848 156896 166240 40 4411
4413 0 585632 262944 66720 194 508
4414 0 585600 262816 66480 150 4413
4415 0 585440 262656 66280 160 4414
4416 0 585312 262496 66080 178 4415
4417 0 585152 262336 65880 163 4416
4418 0 584992 262176 65720 143 4417
4419 0 584800 262016 65560 160 4418
4420 0 584608 261856 65440 164 4419
4421 0 584416 261728 65320 204 4420
4422 0 584224 261632 65160 210 4421
4423 0 584160 261600 65080 237 4422
4424 0 584320 261472 64880 96 4423
4425 0 584480 261344 64720 75 4424
4426 0 584672 261152 64680 40 4425
4427 0 584864 260960 64560 51 4426
4428 0 585024 260800 64440 51 4427
4429 0 585184 260704 64240 32 4428
4430 0 585408 260704 64120 75 4429
4431 0 585632 260832 64040 86 4430
4432 0 585888 260864 64000 102 4431
4433 0 586112 260960 63880 166 4432
4434 0 586304 260992 63680 107 4433
4435 0 586432 260992 63680 150 4434
4436 0 586432 261248 63680 60 4435
4437 0 586432 261504 63680 40 4436
4438 0 586560 261760 63640 51 4437
4439 0 586720 261952 63480 32 4438
4440 0 586762.7 262101.33 63400 32 4439
4441 0 586784 262176 63360 32 4440
4442 0 586784 262240 63400 45 4441
4443 0 586688 260992 63640 102 4435
4444 0 586848 260928 63440 120 4443
4445 0 587040 260800 63280 186 4444
4446 0 587264 260672 63200 200 4445
4447 0 587456 260544 63040 217 4446
4448 0 587680 260544 62880 148 4447
4449 0 587712 260544 62880 135 4448
4450 0 587776 260544 62200 40 4448
4451 0 587840 260480 62160 45 4450
4452 0 588032 260256 62160 90 4451
4453 0 588128 260096 61960 71 4452
4454 0 588192 259936 61720 128 4453
4455 0 588384 259840 61880 91 4454
4456 0 588608 259712 61960 40 4455
4457 0 588800 259584 62080 60 4456
4458 0 589024 259456 62120 51 4457
4459 0 589120 259392 62200 40 4458
4460 0 587968 259776 61680 51 4454
4461 0 587712 259712 61600 40 4460
4462 0 587456 259744 61640 64 4461
4463 0 587200 259776 61720 32 4462
4464 0 586944 259744 61760 32 4463
4465 0 586880 259744 61760 32 4464
4466 0 588192 259936 61640 102 4454
4467 0 588224 259776 61400 120 4466
4468 0 588064 259712 61200 131 4467
4469 0 588096 259616 61200 120 4468
4470 0 588256 259424 61080 32 4469
4471 0 588512 259360 60960 40 4470
4472 0 588768 259392 60880 51 4471
4473 0 588960 259520 60760 32 4472
4474 0 589152 259680 60680 51 4473
4475 0 589376 259808 60560 60 4474
4476 0 589600 259936 60480 71 4475
4477 0 589856 260000 60400 51 4476
4478 0 588000 259840 60960 81 4468
4479 0 587808 259936 60800 91 4478
4480 0 587552 260032 60720 60 4479
4481 0 587328 260064 60560 60 4480
4482 0 587232 260032 60480 32 4481
4483 0 586890 260638 60200 -1 4482
4484 0 586432 260960 60240 40 4483
4485 0 586304 260992 60240 32 4484
4486 0 586048 261024 60320 91 4485
4487 0 585824 261120 60400 107 4486
4488 0 585632 261280 60440 96 4487
4489 0 585408 261408 60480 51 4488
4490 0 585234 261256 60200 -1 4487
4491 0 585071 261136 60080 -1 4490
4492 0 585020 261142 60040 -1 4491
4493 0 584550 261126 60000 -1 4492
4494 0 584379 261006 59840 -1 4493
4495 0 583977 260620 59760 -1 4494
4496 0 583454 260352 59600 -1 4495
4497 0 583306 260193 59400 -1 4496
4498 0 583936 261504 64960 204 4423
4499 0 583712 261376 64920 156 4498
4500 0 583488 261216 64880 157 4499
4501 0 583296 261024 64880 156 4500
4502 0 583104 260800 64880 186 4501
4503 0 583008 260544 64880 205 4502
4504 0 582944 260288 64880 163 4503
4505 0 582784 260064 64880 122 4504
4506 0 582560 259936 64880 209 4505
4507 0 582336 259776 64840 248 4506
4508 0 582144 259552 64840 178 4507
4509 0 581952 259360 64840 217 4508
4510 0 581824 259104 64840 183 4509
4511 0 581792 258848 64800 137 4510
4512 0 581600 258656 64760 175 4511
4513 0 581408 258464 64760 178 4512
4514 0 581216 258272 64760 128 4513
4515 0 581024 258080 64760 163 4514
4516 0 580832 257888 64760 140 4515
4517 0 580672 257664 64760 166 4516
4518 0 580544 257440 64720 153 4517
4519 0 580352 257248 64720 86 4518
4520 0 580224 257024 64720 75 4519
4521 0 580160 256768 64720 80 4520
4522 0 580320 256704 64520 51 4521
4523 0 580416 256704 64240 128 4522
4524 0 580448 256704 63960 45 4523
4525 0 580448 256800 63680 81 4524
4526 0 580448 256864 63400 45 4525
4527 0 580480 256864 63120 98 4526
4528 0 580640 256864 62880 45 4527
4529 0 579968 256576 64720 107 4521
4530 0 579968 256320 64760 214 4529
4531 0 579904 256064 64840 204 4530
4532 0 579840 255840 64960 200 4531
4533 0 579680 255616 65040 172 4532
4534 0 579584 255360 65000 272 4533
4535 0 579584 255328 65000 256 4534
4536 0 579328 255328 65000 219 4535
4537 0 579072 255328 65000 101 4536
4538 0 578816 255392 65040 40 4537
4539 0 578560 255456 65080 51 4538
4540 0 578304 255456 65120 40 4539
4541 0 578048 255456 65160 40 4540
4542 0 577888 255424 65160 81 4541
4543 0 577824 255584 64920 32 4542
4544 0 577888 255616 64680 32 4543
4545 0 578048 255552 64480 40 4544
4546 0 578240 255552 64280 64 4545
4547 0 578368 255616 64120 60 4546
4548 0 577696 255232 65160 80 4542
4549 0 577536 255072 65280 81 4548
4550 0 577376 254912 65440 120 4549
4551 0 577216 254848 65640 98 4550
4552 0 577184 254848 65920 51 4551
4553 0 577184 254816 66200 60 4552
4554 0 577312 254720 66440 32 4553
4555 0 577568 254720 66480 75 4554
4556 0 577696 254720 66560 60 4555
4557 0 579584 255072 65040 102 4535
4558 0 579616 254912 65240 45 4557
4559 0 579616 254752 65440 192 4558
4560 0 579616 254592 65640 175 4559
4561 0 579616 254432 65840 150 4560
4562 0 579616 254304 65920 124 4561
4563 0 579776 254304 66120 98 4562
4564 0 579936 254368 66320 45 4563
4565 0 580064 254496 66480 71 4564
4566 0 580288 254592 66600 45 4565
4567 0 580512 254592 66720 45 4566
4568 0 580704 254464 66880 40 4567
4569 0 580896 254272 67000 51 4568
4570 0 581056 254112 67120 51 4569
4571 0 581216 254016 67320 32 4570
4572 0 581376 254112 67520 60 4571
4573 0 581472 254272 67720 32 4572
4574 0 581376 254272 67960 32 4573
4575 0 581216 254112 68160 51 4574
4576 0 580960 254112 68200 64 4575
4577 0 580800 254112 68400 64 4576
4578 0 580576 254112 68560 71 4577
4579 0 580448 254112 68680 64 4578
4580 0 582144 254400 67840 51 4573
4581 0 582400 254400 67880 51 4580
4582 0 582656 254400 67880 64 4581
4583 0 582912 254496 67880 148 4582
4584 0 583168 254560 67920 86 4583
4585 0 583424 254656 68000 45 4584
4586 0 583616 254752 68160 120 4585
4587 0 583872 254784 68200 104 4586
4588 0 584128 254816 68200 81 4587
4589 0 584384 254880 68200 80 4588
4590 0 584608 255008 68160 75 4589
4591 0 584864 255072 68160 40 4590
4592 0 585120 255072 68160 60 4591
4593 0 585344 255104 68320 98 4592
4594 0 585600 255232 68360 60 4593
4595 0 585792 255424 68360 75 4594
4596 0 585984 255616 68400 45 4595
4597 0 586048 255680 68480 32 4596
4598 0 579904 254464 66680 60 4565
4599 0 579776 254304 66880 40 4598
4600 0 579680 254112 67080 40 4599
4601 0 579680 254176 67360 75 4600
4602 0 579680 254432 67400 32 4601
4603 0 579840 254624 67520 32 4602
4604 0 580032 254784 67640 51 4603
4605 0 579584 254048 65960 128 4562
4606 0 579584 253792 66000 160 4605
4607 0 579584 253536 66080 172 4606
4608 0 579712 253376 66240 139 4607
4609 0 579776 253248 66400 156 4608
4610 0 579584 253056 66400 197 4609
4611 0 579520 252800 66400 128 4610
4612 0 579488 252544 66360 186 4611
4613 0 579456 252288 66360 175 4612
4614 0 579456 252032 66360 128 4613
4615 0 579328 251840 66240 140 4614
4616 0 579520 251680 66320 230 4615
4617 0 579712 251488 66360 166 4616
4618 0 579968 251424 66360 86 4617
4619 0 580224 251328 66360 104 4618
4620 0 580480 251296 66360 91 4619
4621 0 580704 251136 66480 107 4620
4622 0 580928 251136 66600 131 4621
4623 0 581184 251136 66640 163 4622
4624 0 581440 251200 66680 124 4623
4625 0 581632 251296 66880 91 4624
4626 0 581824 251360 66960 51 4625
4627 0 581952 251456 66680 32 4626
4628 0 581920 251488 66680 32 4627
4629 0 582080 251360 67000 71 4626
4630 0 582272 251328 66880 40 4629
4631 0 582240 251168 67080 32 4630
4632 0 582400 251200 66800 32 4630
4633 0 582304 251008 66960 51 4632
4634 0 582176 250784 67120 40 4633
4635 0 582080 250656 67320 32 4634
4636 0 582048 250656 67280 32 4635
4637 0 582464 251200 66680 32 4632
4638 0 582400 251424 66560 40 4637
4639 0 582560 251616 66560 32 4638
4640 0 582560 251264 66440 45 4637
4641 0 582560 251392 66200 107 4640
4642 0 582656 251552 65960 81 4641
4643 0 582752 251584 65840 45 4642
4644 0 579136 251648 66240 148 4615
4645 0 578912 251488 66240 200 4644
4646 0 578656 251392 66240 128 4645
4647 0 578400 251264 66160 136 4646
4648 0 578208 251168 65960 139 4647
4649 0 578048 251072 65760 75 4648
4650 0 577888 250976 65560 81 4649
4651 0 577728 250848 65360 98 4650
4652 0 577568 250688 65200 102 4651
4653 0 577408 250528 65080 102 4652
4654 0 577280 250304 64920 128 4653
4655 0 577152 250144 64760 136 4654
4656 0 577152 249888 64680 40 4655
4657 0 577152 249664 64520 86 4656
4658 0 577152 249440 64360 40 4657
4659 0 577152 249344 64120 32 4658
4660 0 577088 249376 63880 102 4659
4661 0 576928 249408 63640 137 4660
4662 0 576928 249408 63520 97 4661
4663 0 576694.56 249387 63360 32 4662
4664 0 576758.5 249432.66 63200 32 4663
4665 0 576787.6 249419 63040 32 4664
4666 0 576695 249445.1 62840 32 4665
4667 0 576611 249421.75 62720 -1 4666
4668 0 576583.2 249413.83 62680 -1 4667
4669 0 576498.06 249423.77 62640 -1 4668
4670 0 576523 249524.05 62520 -1 4669
4671 0 576456.56 249523.66 62320 -1 4670
4672 0 576421.7 249409.97 62120 -1 4671
4673 0 576485.75 249227.34 61960 71 4672
4674 0 576561.25 248968.48 61840 71 4673
4675 0 576642.7 248989.58 61760 71 4674
4676 0 576810 248980.66 61640 124 4675
4677 0 576948.7 248958.4 61600 131 4676
4678 0 577248.5 248573.39 61680 150 4677
4679 0 577304.7 248178.64 61680 86 4678
4680 0 577350.5 248129.45 61760 86 4679
4681 0 576986.8 248001.48 61800 86 4680
4682 0 577422.9 248085.42 61800 86 4680
4683 0 577486 248069.2 61840 51 4682
4684 0 577587.06 247824.28 61880 81 4683
4685 0 577650.1 247706.16 61960 81 4684
4686 0 577694.94 247655.31 62040 81 4685
4687 0 577815.4 247560.92 62160 60 4686
4688 0 578223.4 247345.4 62240 80 4687
4689 0 578480.7 247260.77 62240 -1 4688
4690 0 578875.6 247302.94 62240 -1 4689
4691 0 579362.1 247587.06 62200 -1 4690
4692 0 579610.6 247757.06 62160 -1 4691
4693 0 579949.5 247788.89 62120 -1 4692
4694 0 580102.4 247795.88 62080 -1 4693
4695 0 580125.06 247814.12 61960 -1 4694
4696 0 580167.44 247740.1 61840 -1 4695
4697 0 580136.4 247663.45 61760 -1 4696
4698 0 579980.1 247455.8 61760 -1 4697
4699 0 579966 247387.95 61840 -1 4698
4700 0 579965.25 247293.1 61880 -1 4699
4701 0 580088.9 247318.42 61960 -1 4700
4702 0 580206.5 247338.31 62080 -1 4701
4703 0 580107.2 247697.25 61680 -1 4697
4704 0 580112 247728.44 61600 -1 4703
4705 0 580094.6 247728.02 61480 -1 4704
4706 0 580059 247715.78 61240 -1 4705
4707 0 580002.5 247724.97 61080 -1 4706
4708 0 579937.25 247754.05 60960 -1 4707
4709 0 579814.3 247738.66 60800 -1 4708
4710 0 579736.1 247742.38 60680 -1 4709
4711 0 579599.4 247671.48 60520 -1 4710
4712 0 579528.5 247571.66 60360 -1 4711
4713 0 579435.1 247530.56 60240 -1 4712
4714 0 579412.4 247517.45 60200 -1 4713
4715 0 579374.1 247519.55 60160 -1 4714
4716 0 579293.75 247373.97 60040 -1 4715
4717 0 579621.3 247770.7 62120 -1 4692
4718 0 579608.6 247924.31 62040 -1 4717
4719 0 579345.1 247640.78 62120 -1 4691
4720 0 579325.25 247661.6 62080 -1 4719
4721 0 577034.3 248922.58 61440 131 4677
4722 0 577066.5 248936.48 61200 186 4721
4723 0 577148.4 248831.73 60960 108 4722
4724 0 577156.5 248716.64 60760 64 4723
4725 0 577102.44 248556.48 60600 64 4724
4726 0 576891.6 248355.55 60440 40 4725
4727 0 576586.3 248368.39 60400 122 4726
4728 0 576325.94 248547.84 60520 122 4727
4729 0 576248 248549.16 60600 -1 4728
4730 0 576513 248303.11 60280 122 4727
4731 0 576246.75 248192.36 60160 90 4730
4732 0 576022.4 247984.7 60040 60 4731
4733 0 575894 247888.4 59920 122 4732
4734 0 575721.2 247708.81 59760 120 4733
4735 0 575585.3 247567.84 59640 120 4734
4736 0 575539.25 247562.22 59560 32 4735
4737 0 575544.44 247578.52 59480 32 4736
4738 0 575537 247542.47 59400 32 4737
4739 0 575593.9 247556.53 59320 102 4738
4740 0 575757.25 247539.83 59240 102 4739
4741 0 575815.6 247471.36 59200 102 4740
4742 0 575771.9 247402.69 59120 64 4741
4743 0 575786.6 247335.78 59080 64 4742
4744 0 575806.8 247264.97 59000 64 4743
4745 0 575844.3 247195.83 58920 32 4744
4746 0 575930.75 247106.42 58800 32 4745
4747 0 576022.4 247015.78 58720 32 4746
4748 0 576125.2 246896.92 58600 32 4747
4749 0 575490.7 247353 59560 32 4736
4750 0 575348.3 247293.58 59480 32 4749
4751 0 575219.25 247092.95 59400 -1 4750
4752 0 575254.6 246573.98 59440 -1 4751
4753 0 575035.4 246428.03 59400 -1 4752
4754 0 574876.4 246096.44 59040 -1 4753
4755 0 574745.7 246032.94 58920 64 4754
4756 0 574589.94 246027.64 58800 64 4755
4757 0 574351.94 246091.28 58640 64 4756
4758 0 574060 246131.38 58520 64 4757
4759 0 573839.94 246161 58440 64 4758
4760 0 573714.75 246172.77 58360 32 4759
4761 0 573634.5 246171.67 58280 32 4760
4762 0 573603.8 246145.6 58160 75 4761
4763 0 573316.4 246100.67 58040 60 4762
4764 0 573143.4 246019.66 58000 60 4763
4765 0 573106.25 246047.86 57920 71 4764
4766 0 572997.2 246004.69 57840 71 4765
4767 0 572886.5 245991.14 57720 91 4766
4768 0 572703.9 246005.73 57600 40 4767
4769 0 572616.8 245951.9 57520 40 4768
4770 0 572591.8 245889.88 57400 81 4769
4771 0 572630.75 245851.89 57280 81 4770
4772 0 572669.8 245784.34 57160 60 4771
4773 0 572722.9 245728.11 57040 60 4772
4774 0 572724.6 245715.7 56920 98 4773
4775 0 572764.44 245657.14 56800 98 4774
4776 0 572801.1 245545.36 56680 45 4775
4777 0 572812.5 245547.4 56600 45 4776
4778 0 572884.4 245607.02 56480 60 4777
4779 0 572981.9 245639.19 56360 60 4778
4780 0 573003 245614.2 56240 75 4779
4781 0 572986.5 245446.55 56120 75 4780
4782 0 573083.06 245304.27 56040 120 4781
4783 0 573132.1 245239.52 56000 120 4782
4784 0 573197.6 245220.83 55800 32 4783
4785 0 573273.9 245221.23 55640 71 4784
4786 0 573239.2 245233.22 55440 96 4785
4787 0 573182.1 245200.39 55240 96 4786
4788 0 573127.25 244807.08 55000 101 4787
4789 0 573275.6 244430.33 54920 122 4788
4790 0 573304.6 244437.73 54840 60 4789
4791 0 573264.2 244416.27 54640 60 4790
4792 0 573241.6 244390.81 54480 108 4791
4793 0 573241.9 244343.11 54320 108 4792
4794 0 573315.3 244315.28 54120 128 4793
4795 0 573337.6 244168.75 53920 128 4794
4796 0 573260.2 244061.83 53800 128 4795
4797 0 573093.1 243935.78 53680 96 4796
4798 0 573007.06 243799.67 53560 75 4797
4799 0 572871.5 243770.28 53400 75 4798
4800 0 572713.3 243703.72 53280 75 4799
4801 0 572600.5 243606.36 53200 32 4800
4802 0 572427.7 243500.64 53080 32 4801
4803 0 572557.5 243465.88 52960 75 4802
4804 0 572371.06 243376.39 52880 75 4803
4805 0 572253.5 243308.81 52800 108 4804
4806 0 572252.4 243251.23 52640 120 4805
4807 0 572180.4 243200.95 52440 120 4806
4808 0 572178.8 243217 52400 120 4807
4809 0 572060.2 243012.03 52400 120 4808
4810 0 572174.44 243280.95 52240 71 4808
4811 0 572181.2 243262.34 52160 71 4810
4812 0 572208.3 243192.97 52000 64 4811
4813 0 572243 243115.7 51800 32 4812
4814 0 572268.6 243171.23 51640 32 4813
4815 0 572277.75 243114.19 51560 71 4814
4816 0 572297.3 243070.06 51400 71 4815
4817 0 572316.25 243104.83 51280 75 4816
4818 0 572350.4 243097.45 51120 75 4817
4819 0 572446.44 242858.92 50960 91 4818
4820 0 572535.7 242403.14 50880 120 4819
4821 0 572682.06 242050.55 50920 134 4820
4822 0 572799.4 241899.34 51000 75 4821
4823 0 572816.06 241819.88 51120 75 4822
4824 0 572827.9 241805.22 51240 75 4823
4825 0 572725.4 241790.52 51360 64 4824
4826 0 572587.1 241834.17 51400 64 4825
4827 0 572486.4 241850.81 51520 96 4826
4828 0 572153.75 241866.81 51640 45 4827
4829 0 572068 242046.28 51640 45 4828
4830 0 571929.2 242057.94 51600 45 4829
4831 0 571579.7 242099.66 51560 -1 4830
4832 0 572603.5 242245.61 50800 150 4820
4833 0 572535.44 242237.22 50720 150 4832
4834 0 572080.1 243430.05 52160 32 4811
4835 0 576284.5 249195.19 62720 -1 4667
4836 0 576182.25 249081.9 62760 -1 4835
4837 0 576190.25 249073.36 62800 -1 4836
4838 0 576215.1 249043.84 62840 -1 4837
4839 0 576400 249020.06 62920 -1 4838
4840 0 576467.1 249030.61 62960 -1 4839
4841 0 576546.3 248989.86 63040 -1 4840
4842 0 576707 248929.86 63120 -1 4841
4843 0 576742 248955.94 63160 -1 4842
4844 0 576888.1 249076.25 63200 32 4843
4845 0 576729 248880.64 63200 -1 4843
4846 0 576692.5 248787.4 63280 -1 4845
4847 0 576705.25 248730.02 63360 -1 4846
4848 0 576890.3 248610.52 63440 -1 4847
4849 0 576955.56 248511.39 63480 -1 4848
4850 0 576986.6 248373.97 63560 -1 4849
4851 0 577233.4 248375.81 63600 -1 4850
4852 0 577320.4 248375.9 63640 -1 4851
4853 0 577477.6 248423.2 63680 -1 4852
4854 0 577644.75 248456.42 63760 -1 4853
4855 0 577781.8 248504.56 63840 -1 4854
4856 0 576928 249408 63360 45 4662
4857 0 577088 249440 63160 32 4856
4858 0 577344 249440 63120 32 4857
4859 0 577600 249536 63080 32 4858
4860 0 577696 249472 63120 32 4859
4861 0 576640 249856 64640 102 4657
4862 0 576416 249728 64600 102 4861
4863 0 576160 249728 64600 98 4862
4864 0 575936 249600 64600 81 4863
4865 0 575680 249536 64640 75 4864
4866 0 575488 249440 64800 45 4865
4867 0 575328 249440 65000 98 4866
4868 0 575200 249440 65160 107 4867
4869 0 575040 249376 64960 98 4868
4870 0 574816 249248 64840 81 4869
4871 0 574624 249120 64720 120 4870
4872 0 574464 248960 64560 81 4871
4873 0 574208 248896 64520 45 4872
4874 0 573984 248800 64440 51 4873
4875 0 573728 248768 64440 51 4874
4876 0 573472 248640 64440 60 4875
4877 0 573216 248576 64440 75 4876
4878 0 573024 248416 64400 120 4877
4879 0 572800 248256 64360 102 4878
4880 0 572544 248160 64320 120 4879
4881 0 572448 248064 64240 160 4880
4882 0 572192 248000 64240 150 4881
4883 0 571968 248000 64040 90 4882
4884 0 571744 248000 63920 32 4883
4885 0 571488 247968 63800 136 4884
4886 0 571392 247968 63800 124 4885
4887 0 571136 247968 63800 150 4886
4888 0 570912 247904 63960 185 4887
4889 0 570720 247840 64160 120 4888
4890 0 570528 247840 64360 101 4889
4891 0 570400 247840 64600 81 4890
4892 0 570240 247808 64840 98 4891
4893 0 570048 247648 64920 64 4892
4894 0 569920 247552 64920 51 4893
4895 0 569792 247392 65120 81 4894
4896 0 569664 247136 65160 60 4895
4897 0 569440 246944 65200 86 4896
4898 0 569248 246912 65400 45 4897
4899 0 569088 246912 65600 45 4898
4900 0 568928 246944 65800 91 4899
4901 0 568704 246944 66000 60 4900
4902 0 568448 246880 66120 75 4901
4903 0 568192 246848 66200 96 4902
4904 0 567968 246784 66120 64 4903
4905 0 567771 246674 66120 32 4904
4906 0 567808 246656 66280 32 4905
4907 0 567840 246592 66520 64 4906
4908 0 567648 246464 66680 75 4907
4909 0 567426 246286 66880 32 4908
4910 0 567104 246677 66880 90 4909
4911 0 567168 246720 66840 75 4910
4912 0 567360 246912 66840 124 4911
4913 0 567552 247072 66920 108 4912
4914 0 567744 247008 67080 64 4913
4915 0 567936 247008 67280 51 4914
4916 0 568192 246976 67280 32 4915
4917 0 568448 246944 67240 51 4916
4918 0 568672 247040 67160 45 4917
4919 0 568864 247200 67000 40 4918
4920 0 569088 247328 66960 40 4919
4921 0 569216 247360 66920 40 4920
4922 0 566976 246592 66960 120 4910
4923 0 566784 246464 67080 32 4922
4924 0 566848 246368 67320 40 4923
4925 0 567744 246688 66000 32 4905
4926 0 567520 246560 65880 51 4925
4927 0 567488 246560 65880 71 4926
4928 0 569888 247392 64720 32 4894
4929 0 569888 247232 64520 115 4928
4930 0 569952 247072 64320 107 4929
4931 0 570016 247104 64040 71 4930
4932 0 570272 247168 64040 40 4931
4933 0 570336 247232 64080 32 4932
4934 0 570880 247648 64240 104 4889
4935 0 570944 247392 64320 90 4934
4936 0 570752 247200 64320 45 4935
4937 0 570560 247232 64480 81 4936
4938 0 571424 247712 63720 90 4886
4939 0 571552 247488 63720 90 4938
4940 0 571712 247264 63640 45 4939
4941 0 571744 247232 63600 64 4940
4942 0 572480 248288 64120 101 4881
4943 0 572608 248512 64040 104 4942
4944 0 572640 248736 63920 32 4943
4945 0 572768 248896 63760 86 4944
4946 0 572896 249024 63720 90 4945
4947 0 575136 249376 65320 98 4868
4948 0 574976 249376 65560 32 4947
4949 0 574880 249408 65800 32 4948
4950 0 574720 249408 66000 32 4949
4951 0 574560 249408 66200 71 4950
4952 0 574400 249408 66400 64 4951
4953 0 574176 249504 66480 40 4952
4954 0 574112 249440 66720 32 4953
4955 0 574176 249248 66680 32 4954
4956 0 574048 249152 66880 40 4955
4957 0 573984 248992 67080 51 4956
4958 0 573856 248896 67280 64 4957
4959 0 573696 248928 67520 32 4958
4960 0 573568 249056 67720 75 4959
4961 0 573408 249216 67920 102 4960
4962 0 573184 249216 68080 139 4961
4963 0 572928 249216 68120 120 4962
4964 0 572736 249120 68280 102 4963
4965 0 572480 249056 68400 96 4964
4966 0 572256 248960 68520 32 4965
4967 0 572032 248832 68520 80 4966
4968 0 571840 248672 68560 150 4967
4969 0 571584 248704 68560 156 4968
4970 0 571424 248800 68760 81 4969
4971 0 571264 248832 68960 81 4970
4972 0 571136 248768 69120 51 4971
4973 0 570922 248796 69240 -1 4972
4974 0 570708 248716 69400 -1 4973
4975 0 570359 248648 69760 -1 4974
4976 0 570016 248608 69840 40 4975
4977 0 569856 248672 69840 80 4976
4978 0 569600 248672 69840 96 4977
4979 0 569344 248608 69760 75 4978
4980 0 569088 248512 69720 71 4979
4981 0 568832 248480 69720 71 4980
4982 0 568576 248416 69720 64 4981
4983 0 568320 248352 69800 45 4982
4984 0 568128 248256 70000 64 4983
4985 0 567936 248192 70200 71 4984
4986 0 567680 248096 70320 64 4985
4987 0 567488 248064 70520 75 4986
4988 0 567232 247968 70560 60 4987
4989 0 566976 247936 70560 64 4988
4990 0 566720 247904 70600 45 4989
4991 0 566528 247872 70800 64 4990
4992 0 566368 247808 71000 45 4991
4993 0 566144 247744 71160 124 4992
4994 0 565888 247648 71160 140 4993
4995 0 565632 247680 71200 137 4994
4996 0 565408 247584 71280 128 4995
4997 0 565216 247488 71480 141 4996
4998 0 564960 247456 71560 98 4997
4999 0 564736 247360 71680 71 4998
5000 0 564576 247232 71840 71 4999
5001 0 564544 247232 71880 60 5000
5002 0 564384 247104 72080 32 5001
5003 0 564288 246976 72280 96 5002
5004 0 564128 246976 72480 64 5003
5005 0 563693 246937 72720 -1 5004
5006 0 563249 246742 72720 -1 5005
5007 0 562982 246386 72880 -1 5006
5008 0 564736 247264 72040 32 5001
5009 0 564992 247264 72080 51 5008
5010 0 564992 247136 72080 51 5009
5011 0 565344 247488 71640 156 4997
5012 0 565536 247264 71640 124 5011
5013 0 565504 247264 71920 32 5012
5014 0 574368 249184 66520 32 4955
5015 0 574432 248768 66400 64 5014
5016 0 575488 248736 65560 60 4947
5017 0 575680 248640 65720 51 5016
5018 0 575904 248576 65760 86 5017
5019 0 579936 253120 66600 91 4609
5020 0 580096 252960 66800 32 5019
5021 0 580224 252800 66960 75 5020
5022 0 580320 252576 67080 60 5021
5023 0 580416 252416 67280 32 5022
5024 0 580512 252384 67520 45 5023
5025 0 580640 252416 67760 64 5024
5026 0 580768 252416 68000 124 5025
5027 0 580928 252416 68200 101 5026
5028 0 581088 252416 68400 134 5027
5029 0 581152 252416 68480 139 5028
5030 0 580992 252384 68680 128 5029
5031 0 580832 252384 68880 178 5030
5032 0 580704 252256 69120 186 5031
5033 0 580672 252224 69160 189 5032
5034 0 580608 252096 69400 137 5033
5035 0 580608 252096 69440 134 5034
5036 0 580480 252064 69680 98 5035
5037 0 580320 252032 69920 75 5036
5038 0 580160 251936 70160 81 5037
5039 0 580000 251936 70360 32 5038
5040 0 579840 251808 70560 64 5039
5041 0 579648 251744 70760 102 5040
5042 0 579424 251648 70840 91 5041
5043 0 579200 251488 70840 98 5042
5044 0 578944 251392 70960 32 5043
5045 0 578816 251264 70920 45 5044
5046 0 580832 252192 69560 32 5035
5047 0 580960 252224 69800 40 5046
5048 0 581056 252224 70040 104 5047
5049 0 581216 252384 70240 32 5048
5050 0 581408 252576 70280 32 5049
5051 0 581664 252672 70320 32 5050
5052 0 581920 252640 70320 51 5051
5053 0 582048 252640 70320 32 5052
5054 0 580512 252256 68960 229 5033
5055 0 580320 252192 68800 135 5054
5056 0 580128 252160 68640 81 5055
5057 0 579872 252160 68560 86 5056
5058 0 579616 252160 68480 128 5057
5059 0 579360 252128 68400 120 5058
5060 0 579136 252032 68280 51 5059
5061 0 578912 251904 68200 51 5060
5062 0 578752 251744 68040 45 5061
5063 0 581408 252448 68560 120 5029
5064 0 581632 252448 68720 75 5063
5065 0 581856 252512 68840 131 5064
5066 0 582080 252544 69000 128 5065
5067 0 582240 252576 69200 160 5066
5068 0 582432 252608 69360 163 5067
5069 0 582656 252608 69480 137 5068
5070 0 582912 252640 69520 91 5069
5071 0 583168 252704 69520 96 5070
5072 0 583424 252800 69640 81 5071
5073 0 583680 252832 69680 108 5072
5074 0 583872 252992 69760 128 5073
5075 0 584096 253120 69760 135 5074
5076 0 584320 253248 69840 192 5075
5077 0 584544 253408 69880 244 5076
5078 0 584736 253440 70040 176 5077
5079 0 584896 253504 70240 156 5078
5080 0 584992 253664 70440 226 5079
5081 0 585152 253792 70640 228 5080
5082 0 585312 253952 70840 261 5081
5083 0 585344 253984 70880 278 5082
5084 0 585536 254048 70720 235 5083
5085 0 585632 254176 70520 226 5084
5086 0 585632 254304 70280 268 5085
5087 0 585632 254368 70000 190 5086
5088 0 585760 254528 69800 32 5087
5089 0 585760 254784 69760 32 5088
5090 0 585760 254944 69960 32 5089
5091 0 585824 255104 70160 60 5090
5092 0 585984 255264 70360 60 5091
5093 0 586112 255488 70440 45 5092
5094 0 586176 255552 70480 40 5093
5095 0 585376 254144 71080 202 5083
5096 0 585248 254304 71280 140 5095
5097 0 585088 254464 71400 107 5096
5098 0 584928 254688 71440 128 5097
5099 0 584736 254880 71520 136 5098
5100 0 584512 255040 71520 71 5099
5101 0 584320 255232 71520 80 5100
5102 0 584128 255424 71520 128 5101
5103 0 583936 255616 71520 81 5102
5104 0 583712 255744 71560 60 5103
5105 0 583584 255872 71720 40 5104
5106 0 583424 255872 71520 60 5105
5107 0 583200 255968 71400 64 5106
5108 0 582976 256032 71280 51 5107
5109 0 582752 256064 71160 75 5108
5110 0 582528 256064 71000 64 5109
5111 0 582304 255968 70880 60 5110
5112 0 582048 255840 70840 71 5111
5113 0 581792 255744 70840 64 5112
5114 0 581600 255552 70720 140 5113
5115 0 581472 255456 70520 148 5114
5116 0 581312 255360 70320 96 5115
5117 0 581152 255328 70120 96 5116
5118 0 580896 255328 70080 32 5117
5119 0 580640 255328 70080 51 5118
5120 0 580384 255424 70080 60 5119
5121 0 580256 255456 70040 51 5120
5122 0 583520 256000 71960 45 5105
5123 0 583584 256064 72200 32 5122
5124 0 583648 256224 72400 32 5123
5125 0 583584 256384 72600 98 5124
5126 0 583424 256544 72800 120 5125
5127 0 583200 256672 72800 86 5126
5128 0 583008 256832 73000 64 5127
5129 0 583008 256896 73080 75 5128
5130 0 582880 256736 73280 51 5129
5131 0 582816 256544 73480 60 5130
5132 0 582624 256352 73520 90 5131
5133 0 582432 256192 73480 81 5132
5134 0 582176 256096 73480 75 5133
5135 0 581920 256000 73600 60 5134
5136 0 581856 256000 73640 81 5135
5137 0 581472 255680 74040 45 5136
5138 0 581248 255552 74160 71 5137
5139 0 581024 255424 74120 60 5138
5140 0 580768 255360 74120 64 5139
5141 0 580512 255296 74080 51 5140
5142 0 580256 255264 74080 51 5141
5143 0 580000 255232 74160 75 5142
5144 0 579744 255232 74240 71 5143
5145 0 579648 255008 74440 32 5144
5146 0 579520 255104 74680 45 5145
5147 0 579520 255264 74920 51 5146
5148 0 579648 255488 75040 45 5147
5149 0 579712 255712 75160 45 5148
5150 0 579776 255936 75280 81 5149
5151 0 579904 256160 75280 71 5150
5152 0 580032 256352 75160 64 5151
5153 0 580160 256512 75000 40 5152
5154 0 583168 257056 73240 51 5129
5155 0 583392 257120 73360 60 5154
5156 0 583648 257184 73360 71 5155
5157 0 583808 257344 73160 45 5156
5158 0 583968 257536 73040 40 5157
5159 0 584096 257728 72840 51 5158
5160 0 584256 257920 72760 71 5159
5161 0 584448 258112 72760 71 5160
5162 0 584640 258272 72600 32 5161
5163 0 584672 258304 72560 32 5162
5164 0 587584 263744 66680 186 499
5165 0 587584 263488 66720 206 5164
5166 0 587584 263328 66920 90 5165
5167 0 587584 263104 67080 40 5166
5168 0 587552 262912 67240 32 5167
5169 0 587552 262880 67520 64 5168
5170 0 587456 262912 67760 32 5169
5171 0 587296 262752 67960 60 5170
5172 0 587200 262528 68080 51 5171
5173 0 587040 262336 68240 45 5172
5174 0 586880 262176 68440 32 5173
5175 0 586816 262144 68520 45 5174
5176 0 590784 265536 64800 131 482
5177 0 590912 265344 64600 86 5176
5178 0 591072 265184 64440 81 5177
5179 0 591232 265056 64240 163 5178
5180 0 591488 265120 64200 160 5179
5181 0 591680 265248 64080 124 5180
5182 0 591904 265408 64000 91 5181
5183 0 592096 265600 63920 86 5182
5184 0 592320 265728 63920 80 5183
5185 0 592512 265920 63800 75 5184
5186 0 592736 266080 63720 91 5185
5187 0 592960 266176 63600 120 5186
5188 0 593120 266304 63440 120 5187
5189 0 593248 266336 63200 135 5188
5190 0 593376 266336 62960 208 5189
5191 0 593568 266464 62840 91 5190
5192 0 593952 265952 62200 226 5191
5193 0 594176 265920 62000 164 5192
5194 0 594368 265856 61840 181 5193
5195 0 594592 265792 61720 208 5194
5196 0 594656 265664 61480 154 5195
5197 0 594784 265696 61240 185 5196
5198 0 594848 265728 61160 208 5197
5199 0 594912 265568 60960 157 5198
5200 0 595008 265440 60760 200 5199
5201 0 594912 265184 60640 200 5200
5202 0 594880 264960 60480 81 5201
5203 0 594912 264800 60280 32 5202
5204 0 594944 264768 60240 40 5203
5205 0 595040 265856 61040 160 5198
5206 0 595296 265824 61000 189 5205
5207 0 595456 265792 60800 166 5206
5208 0 595520 265920 60560 202 5207
5209 0 595744 265920 60360 209 5208
5210 0 595968 266016 60280 175 5209
5211 0 596192 265984 60400 166 5210
5212 0 596448 265984 60400 168 5211
5213 0 596672 266112 60360 197 5212
5214 0 596928 266080 60360 160 5213
5215 0 597184 266080 60320 107 5214
5216 0 597440 266112 60320 104 5215
5217 0 597696 266144 60280 102 5216
5218 0 597952 266176 60280 102 5217
5219 0 598208 266176 60360 80 5218
5220 0 598464 266208 60400 96 5219
5221 0 598656 266304 60600 98 5220
5222 0 598848 266432 60720 120 5221
5223 0 599104 266528 60760 91 5222
5224 0 599232 266528 60840 75 5223
5225 0 599776 266752 61080 102 5224
5226 0 6e+05 266848 61240 150 5225
5227 0 600256 266944 61320 51 5226
5228 0 600512 267040 61440 40 5227
5229 0 600768 267040 61560 81 5228
5230 0 600960 267008 61760 60 5229
5231 0 601184 267008 61920 75 5230
5232 0 601408 266912 62000 80 5231
5233 0 601664 266912 62120 75 5232
5234 0 601888 266912 62320 98 5233
5235 0 602048 266752 62520 64 5234
5236 0 602144 266848 62760 40 5235
5237 0 602304 266688 62880 90 5236
5238 0 602464 266624 63080 75 5237
5239 0 602624 266560 63280 96 5238
5240 0 602816 266496 63440 96 5239
5241 0 603040 266464 63600 90 5240
5242 0 603232 266336 63800 75 5241
5243 0 603392 266176 63920 60 5242
5244 0 603584 266048 64040 86 5243
5245 0 603808 266016 64160 60 5244
5246 0 604000 266080 64320 90 5245
5247 0 604224 266208 64400 86 5246
5248 0 604480 266336 64480 51 5247
5249 0 604640 266368 64560 51 5248
5250 0 604768 266464 64760 131 5249
5251 0 604960 266496 64920 108 5250
5252 0 605152 266304 64960 108 5251
5253 0 605376 266208 65080 86 5252
5254 0 605600 266112 65200 102 5253
5255 0 605856 266080 65280 128 5254
5256 0 606112 266112 65280 120 5255
5257 0 606368 266112 65320 86 5256
5258 0 606624 266080 65360 86 5257
5259 0 606848 265952 65360 139 5258
5260 0 606912 265920 65400 153 5259
5261 0 607040 266144 65440 80 5260
5262 0 607232 266336 65520 80 5261
5263 0 607232 266464 65560 86 5262
5264 0 607104 266656 65720 51 5263
5265 0 606944 266784 65920 45 5264
5266 0 606880 266624 66160 71 5265
5267 0 606976 266624 66400 71 5266
5268 0 607072 266752 66600 60 5267
5269 0 607136 266976 66720 60 5268
5270 0 607264 267168 66760 40 5269
5271 0 607488 266464 65560 40 5263
5272 0 607744 266464 65600 51 5271
5273 0 607968 266368 65680 40 5272
5274 0 608224 266240 65680 75 5273
5275 0 608320 266208 65720 40 5274
5276 0 607008 265664 65400 139 5260
5277 0 607104 265440 65480 81 5276
5278 0 607136 265184 65520 107 5277
5279 0 607200 264928 65600 140 5278
5280 0 607232 264736 65760 104 5279
5281 0 607328 264480 65800 81 5280
5282 0 607392 264256 65920 75 5281
5283 0 607424 264128 66160 108 5282
5284 0 607264 263968 66360 75 5283
5285 0 607072 263776 66480 51 5284
5286 0 606912 263584 66600 81 5285
5287 0 606752 263392 66720 51 5286
5288 0 606592 263200 66800 51 5287
5289 0 606496 262976 66920 40 5288
5290 0 606304 262752 66960 75 5289
5291 0 606208 262528 67040 60 5290
5292 0 606144 262272 67160 40 5291
5293 0 606144 262016 67240 60 5292
5294 0 606144 261760 67280 80 5293
5295 0 606144 261536 67400 64 5294
5296 0 606080 261280 67440 98 5295
5297 0 605888 261088 67440 60 5296
5298 0 605664 260896 67440 64 5297
5299 0 605472 260704 67480 60 5298
5300 0 605408 260544 67680 75 5299
5301 0 605472 260288 67680 164 5300
5302 0 605472 260192 67680 168 5301
5303 0 605600 260000 67560 189 5302
5304 0 605760 259776 67520 172 5303
5305 0 605952 259648 67320 153 5304
5306 0 606144 259616 67320 139 5305
5307 0 606336 259680 67160 75 5306
5308 0 606560 259776 67080 75 5307
5309 0 606784 259872 67000 51 5308
5310 0 607040 259872 67000 75 5309
5311 0 607232 260032 66920 60 5310
5312 0 607424 260224 66840 40 5311
5313 0 607616 260384 66720 96 5312
5314 0 607872 260288 66720 75 5313
5315 0 607936 260224 66680 64 5314
5316 0 608320 259584 66640 60 5315
5317 0 608512 259424 66600 51 5316
5318 0 608608 259168 66560 80 5317
5319 0 608768 258976 66520 91 5318
5320 0 609024 258848 66520 64 5319
5321 0 609216 258656 66520 51 5320
5322 0 609440 258528 66600 86 5321
5323 0 609536 258496 66640 71 5322
5324 0 610080 258016 66720 80 5323
5325 0 610208 257792 66640 86 5324
5326 0 610400 257600 66600 80 5325
5327 0 610656 257472 66600 80 5326
5328 0 610880 257312 66560 71 5327
5329 0 611072 257152 66440 91 5328
5330 0 611232 256992 66320 60 5329
5331 0 611456 256864 66240 60 5330
5332 0 611872 256640 66360 51 5331
5333 0 611968 256512 66360 40 5332
5334 0 612160 256320 66400 71 5333
5335 0 612416 256224 66400 64 5334
5336 0 612672 256256 66360 134 5335
5337 0 612928 256224 66320 134 5336
5338 0 613184 256224 66280 120 5337
5339 0 613440 256224 66360 163 5338
5340 0 613696 256288 66400 135 5339
5341 0 613952 256352 66360 71 5340
5342 0 614176 256512 66360 40 5341
5343 0 614477 256778 66160 -1 5342
5344 0 615520 257181 65920 -1 5343
5345 0 615799 257164 65800 -1 5344
5346 0 615840 257120 65600 107 5345
5347 0 616032 257152 65440 163 5346
5348 0 616256 257152 65280 176 5347
5349 0 616448 257376 65280 204 5348
5350 0 616704 257472 65240 128 5349
5351 0 616960 257440 65240 32 5350
5352 0 616992 257472 65200 32 5351
5353 0 617248 257440 65160 81 5352
5354 0 617472 257312 65080 80 5353
5355 0 617728 257312 65080 80 5354
5356 0 617984 257312 65080 104 5355
5357 0 618240 257248 65080 80 5356
5358 0 618464 257152 65000 60 5357
5359 0 618688 257088 64880 71 5358
5360 0 618944 257088 64800 71 5359
5361 0 619200 257088 64760 60 5360
5362 0 619456 257024 64640 40 5361
5363 0 619680 256928 64520 51 5362
5364 0 619936 256864 64440 80 5363
5365 0 620192 256928 64440 86 5364
5366 0 620416 257056 64480 80 5365
5367 0 620608 257248 64560 75 5366
5368 0 620768 257440 64600 60 5367
5369 0 620896 257664 64640 51 5368
5370 0 621056 257856 64600 91 5369
5371 0 621184 258112 64560 160 5370
5372 0 621440 258080 64560 107 5371
5373 0 621696 258016 64520 51 5372
5374 0 621920 257920 64440 40 5373
5375 0 622112 257792 64320 75 5374
5376 0 622240 257792 64280 32 5375
5377 0 622378 257810 64160 -1 5376
5378 0 622662 258134 63920 -1 5377
5379 0 622704 258207 63520 -1 5378
5380 0 621088 258304 64600 124 5371
5381 0 621024 258560 64640 60 5380
5382 0 620832 258752 64640 40 5381
5383 0 620608 258944 64640 32 5382
5384 0 616928 257376 65120 40 5350
5385 0 617120 257312 65240 32 5384
5386 0 606304 259616 67520 91 5306
5387 0 606464 259616 67720 32 5386
5388 0 606400 259680 68080 32 5387
5389 0 606336 259776 67960 32 5388
5390 0 605664 260096 67840 156 5302
5391 0 605824 260192 68040 178 5390
5392 0 606048 260352 68080 120 5391
5393 0 606272 260416 67960 96 5392
5394 0 606528 260416 67960 115 5393
5395 0 606624 260480 67960 81 5394
5396 0 604640 266112 64560 60 5249
5397 0 604512 265920 64440 60 5396
5398 0 604384 265824 64320 71 5397
5399 0 592384 267488 64520 75 471
5400 0 592224 267648 64640 51 5399
5401 0 592096 267872 64720 75 5400
5402 0 592000 268096 64840 120 5401
5403 0 591936 268320 64960 150 5402
5404 0 591936 268480 65120 181 5403
5405 0 591744 268640 65040 80 5404
5406 0 591552 268832 65040 40 5405
5407 0 591392 268992 64920 71 5406
5408 0 591200 269088 64760 51 5407
5409 0 591040 268960 64560 51 5408
5410 0 591040 268896 64440 32 5409
5411 0 591968 268672 65280 102 5404
5412 0 591968 268832 65480 154 5411
5413 0 591968 269024 65680 137 5412
5414 0 592032 269152 65920 140 5413
5415 0 592192 269312 66080 128 5414
5416 0 592320 269504 66240 150 5415
5417 0 592480 269664 66400 122 5416
5418 0 592640 269824 66560 75 5417
5419 0 592800 269984 66760 32 5418
5420 0 592928 269856 66960 51 5419
5421 0 592960 269632 67080 51 5420
5422 0 593056 269440 67240 90 5421
5423 0 593120 269280 67440 122 5422
5424 0 593280 269120 67640 190 5423
5425 0 593344 268960 67840 108 5424
5426 0 593504 268896 68040 135 5425
5427 0 593728 268800 68200 192 5426
5428 0 593888 268704 68440 189 5427
5429 0 593952 268672 68520 178 5428
5430 0 594016 268416 68480 32 5429
5431 0 594240 268320 68360 32 5430
5432 0 594496 268288 68440 60 5431
5433 0 594688 268192 68600 32 5432
5434 0 594784 267936 68640 32 5433
5435 0 594784 267840 68640 32 5434
5436 0 594048 268576 68760 134 5429
5437 0 594112 268512 69000 139 5436
5438 0 594208 268384 69200 166 5437
5439 0 594336 268288 69440 206 5438
5440 0 594496 268224 69640 221 5439
5441 0 594656 268096 69840 156 5440
5442 0 594752 267968 70040 157 5441
5443 0 594784 267936 70080 148 5442
5444 0 594976 268128 70160 51 5443
5445 0 595136 268224 70360 45 5444
5446 0 595232 268256 70600 64 5445
5447 0 595392 268320 70840 45 5446
5448 0 595488 268352 71080 45 5447
5449 0 595520 268352 71120 45 5448
5450 0 594848 267776 70280 140 5443
5451 0 594944 267616 70520 128 5450
5452 0 595072 267488 70760 122 5451
5453 0 595104 267328 70960 148 5452
5454 0 595168 267200 71200 206 5453
5455 0 595168 267040 71440 236 5454
5456 0 595136 267136 71680 137 5455
5457 0 595136 267168 71960 90 5456
5458 0 595200 267200 72200 90 5457
5459 0 595328 267296 72400 115 5458
5460 0 595328 267392 72640 81 5459
5461 0 595360 267456 72880 75 5460
5462 0 595456 267520 73120 102 5461
5463 0 595552 267584 73360 164 5462
5464 0 595552 267616 73400 148 5463
5465 0 595360 267808 73400 101 5464
5466 0 595168 268000 73320 75 5465
5467 0 595136 268192 73120 60 5466
5468 0 595072 268352 72920 60 5467
5469 0 595008 268544 72720 45 5468
5470 0 594976 268704 72520 64 5469
5471 0 594976 268928 72360 40 5470
5472 0 595072 269184 72320 60 5471
5473 0 595232 269344 72480 40 5472
5474 0 595392 269504 72680 64 5473
5475 0 595552 269696 72840 71 5474
5476 0 595776 269824 72920 51 5475
5477 0 595936 269952 73080 75 5476
5478 0 596000 269984 73120 71 5477
5479 0 595744 267552 73560 124 5464
5480 0 595904 267424 73720 150 5479
5481 0 595936 267264 73960 176 5480
5482 0 595968 267072 74120 131 5481
5483 0 595968 267040 74160 140 5482
5484 0 596224 267072 74280 108 5483
5485 0 596416 267168 74440 108 5484
5486 0 596576 267200 74640 172 5485
5487 0 596800 267168 74760 204 5486
5488 0 597056 267136 74840 209 5487
5489 0 597216 267008 75040 150 5488
5490 0 597408 266880 75160 81 5489
5491 0 597632 266816 75280 60 5490
5492 0 597856 266816 75400 32 5491
5493 0 598080 266752 75560 51 5492
5494 0 598304 266688 75720 98 5493
5495 0 598560 266624 75760 90 5494
5496 0 598592 266592 75800 102 5495
5497 0 598528 266624 76040 32 5496
5498 0 598528 266656 76320 60 5497
5499 0 598624 266688 76560 71 5498
5500 0 598624 266720 76680 51 5499
5501 0 598880 266848 76720 51 5500
5502 0 599072 267008 76760 32 5501
5503 0 599136 267072 76720 75 5502
5504 0 598464 266784 76880 32 5500
5505 0 598272 266912 77000 40 5504
5506 0 598176 267136 77040 40 5505
5507 0 598816 266464 75720 108 5496
5508 0 599040 266336 75680 128 5507
5509 0 599296 266240 75680 128 5508
5510 0 599552 266208 75640 128 5509
5511 0 599744 266272 75480 75 5510
5512 0 599968 266368 75400 60 5511
5513 0 600160 266528 75280 32 5512
5514 0 600288 266688 75080 60 5513
5515 0 600480 266848 75040 40 5514
5516 0 600736 266944 75080 91 5515
5517 0 600960 266976 75240 128 5516
5518 0 601216 267040 75240 131 5517
5519 0 601440 267200 75320 98 5518
5520 0 601536 267040 75520 108 5519
5521 0 601504 266880 75760 45 5520
5522 0 601376 266816 76000 75 5521
5523 0 601344 267008 76160 60 5522
5524 0 601376 267264 76200 80 5523
5525 0 601344 267456 76400 32 5524
5526 0 601344 267680 76520 96 5525
5527 0 601280 267744 76640 75 5526
5528 0 597728 267360 74880 90 5489
5529 0 597952 267232 74840 45 5528
5530 0 598208 267232 74800 75 5529
5531 0 598464 267296 74760 40 5530
5532 0 598528 267232 74440 32 5531
5533 0 598752 267232 74320 91 5532
5534 0 598976 267264 74200 60 5533
5535 0 599136 267392 74040 124 5534
5536 0 599392 267264 74040 51 5535
5537 0 599488 267136 74200 51 5536
5538 0 595840 267040 74400 120 5483
5539 0 595680 267008 74600 45 5538
5540 0 595520 267040 74840 45 5539
5541 0 595360 266976 75040 60 5540
5542 0 595200 266816 75240 60 5541
5543 0 595040 266656 75440 90 5542
5544 0 594880 266560 75640 71 5543
5545 0 594816 266528 75920 81 5544
5546 0 594816 266496 75960 91 5545
5547 0 594560 266592 75960 40 5546
5548 0 594304 266656 76000 45 5547
5549 0 594176 266720 76000 51 5548
5550 0 594848 266336 76200 71 5546
5551 0 594944 266176 76400 60 5550
5552 0 594944 266016 76600 51 5551
5553 0 594944 265856 76800 51 5552
5554 0 594944 265696 76920 104 5553
5555 0 594944 265824 77160 98 5554
5556 0 594976 265760 77440 71 5555
5557 0 595136 265760 77680 81 5556
5558 0 595136 265920 77920 80 5557
5559 0 595072 266144 78040 40 5558
5560 0 595072 266208 78040 40 5559
5561 0 594816 265472 76960 32 5554
5562 0 594592 265312 76960 90 5561
5563 0 594432 265120 76880 45 5562
5564 0 594272 264928 76840 60 5563
5565 0 594112 264704 76840 75 5564
5566 0 594048 264448 76840 51 5565
5567 0 594016 264256 76840 51 5566
5568 0 595168 266784 71520 128 5455
5569 0 595168 266560 71640 120 5568
5570 0 595200 266464 71400 32 5569
5571 0 595168 266400 71160 32 5570
5572 0 595104 266336 70920 45 5571
5573 0 594944 266272 70720 51 5572
5574 0 594848 266240 70600 81 5573
5575 0 595136 266336 71840 107 5569
5576 0 595104 266176 72040 137 5575
5577 0 595040 266016 72240 134 5576
5578 0 595072 265920 72320 181 5577
5579 0 595232 266048 72520 178 5578
5580 0 595392 266176 72720 32 5579
5581 0 595616 266208 72840 71 5580
5582 0 595840 266208 73000 45 5581
5583 0 595904 266208 73080 64 5582
5584 0 595040 265728 72480 217 5578
5585 0 595008 265504 72680 178 5584
5586 0 595104 265344 72880 160 5585
5587 0 595264 265184 73040 166 5586
5588 0 595424 265024 73160 198 5587
5589 0 595648 264896 73240 181 5588
5590 0 595872 264768 73320 197 5589
5591 0 596032 264608 73440 166 5590
5592 0 596224 264480 73560 163 5591
5593 0 596416 264384 73720 160 5592
5594 0 596512 264288 73840 178 5593
5595 0 596640 264288 74080 157 5594
5596 0 596672 264128 74280 150 5595
5597 0 596800 264000 74520 107 5596
5598 0 596896 263872 74760 101 5597
5599 0 597024 263808 75000 86 5598
5600 0 597184 263648 75160 91 5599
5601 0 597376 263680 75320 160 5600
5602 0 597568 263840 75400 168 5601
5603 0 597696 263936 75600 186 5602
5604 0 597728 264000 75680 164 5603
5605 0 597568 264000 75880 148 5604
5606 0 597344 264000 76040 104 5605
5607 0 597152 264032 76200 124 5606
5608 0 596928 263936 76040 124 5607
5609 0 596768 263808 75840 136 5608
5610 0 596512 263744 75800 128 5609
5611 0 596416 263744 75760 120 5610
5612 0 597920 264032 75880 91 5604
5613 0 598112 264032 76080 154 5612
5614 0 598368 263936 76080 172 5613
5615 0 598496 263872 76320 101 5614
5616 0 598560 263712 76520 64 5615
5617 0 598592 263456 76600 32 5616
5618 0 598720 263232 76600 32 5617
5619 0 598976 263168 76600 32 5618
5620 0 599168 263360 76600 32 5619
5621 0 599328 263552 76680 40 5620
5622 0 599520 263744 76800 45 5621
5623 0 599552 263776 76840 32 5622
5624 0 596448 264160 73680 81 5594
5625 0 596736 263840 73760 32 5624
5626 0 596832 263616 73880 98 5625
5627 0 596896 263424 74040 102 5626
5628 0 597024 263200 74120 86 5627
5629 0 597088 262944 74200 148 5628
5630 0 597312 262784 74200 122 5629
5631 0 597504 262592 74120 178 5630
5632 0 597536 262368 73960 258 5631
5633 0 597376 262304 74000 227 5632
5634 0 597376 262080 73880 136 5633
5635 0 597440 261824 73880 189 5634
5636 0 597472 261632 73720 101 5635
5637 0 597472 261472 73520 40 5636
5638 0 597376 261216 73400 71 5637
5639 0 597440 261088 73400 64 5638
5640 0 597344 262144 74200 71 5633
5641 0 597376 261984 74400 163 5640
5642 0 597376 261760 74560 200 5641
5643 0 597216 261568 74640 236 5642
5644 0 596960 261440 74640 124 5643
5645 0 596736 261248 74640 45 5644
5646 0 596512 261120 74640 64 5645
5647 0 596256 261088 74640 120 5646
5648 0 596032 260928 74640 71 5647
5649 0 595872 260704 74640 80 5648
5650 0 595744 260480 74680 60 5649
5651 0 595712 260224 74560 45 5650
5652 0 596384 264000 73480 81 5624
5653 0 596384 263776 73280 135 5652
5654 0 596256 263520 73200 124 5653
5655 0 596256 263264 73160 98 5654
5656 0 596288 263072 73000 90 5655
5657 0 596416 262912 72800 128 5656
5658 0 596576 262912 72600 186 5657
5659 0 596704 262848 72360 135 5658
5660 0 596832 262784 72200 45 5659
5661 0 596704 262560 72200 32 5660
5662 0 596672 262464 72160 45 5661
5663 0 597056 262752 72080 120 5660
5664 0 597280 262912 71960 137 5663
5665 0 597312 262912 71920 143 5664
5666 0 597472 262912 71720 218 5665
5667 0 597504 262912 71680 229 5666
5668 0 597664 262912 71880 178 5667
5669 0 597856 262784 72000 107 5668
5670 0 598048 262752 72160 115 5669
5671 0 598272 262752 72280 122 5670
5672 0 598528 262752 72280 60 5671
5673 0 598784 262816 72360 60 5672
5674 0 599008 262848 72480 120 5673
5675 0 599264 262912 72480 60 5674
5676 0 599520 263008 72440 81 5675
5677 0 599776 263104 72480 96 5676
5678 0 6e+05 263136 72600 75 5677
5679 0 600256 263168 72560 60 5678
5680 0 600352 263232 72560 81 5679
5681 0 600512 263200 72800 40 5680
5682 0 600704 263328 73000 90 5681
5683 0 600928 263488 73040 40 5682
5684 0 601120 263712 73040 60 5683
5685 0 601312 263936 73040 71 5684
5686 0 601440 264064 72920 45 5685
5687 0 600512 263392 72360 60 5680
5688 0 600608 263584 72160 71 5687
5689 0 600704 263808 72000 64 5688
5690 0 600896 264000 71920 75 5689
5691 0 601056 264160 71760 98 5690
5692 0 601056 264256 71680 160 5691
5693 0 600864 264448 71680 102 5692
5694 0 600800 264704 71680 32 5693
5695 0 600928 264928 71560 45 5694
5696 0 601216 264416 71520 137 5692
5697 0 601376 264576 71400 107 5696
5698 0 601568 264768 71400 81 5697
5699 0 601760 264960 71360 107 5698
5700 0 601856 265184 71280 122 5699
5701 0 601920 265440 71200 91 5700
5702 0 602080 265632 71080 101 5701
5703 0 602144 265824 70880 98 5702
5704 0 602112 265952 70640 71 5703
5705 0 602080 266112 70400 64 5704
5706 0 602048 266176 70160 45 5705
5707 0 602048 266272 70000 60 5706
5708 0 597344 262912 71440 137 5667
5709 0 597184 262912 71240 137 5708
5710 0 597024 262912 71040 153 5709
5711 0 596768 262912 70920 160 5710
5712 0 596544 262816 70760 122 5711
5713 0 596384 262752 70560 135 5712
5714 0 596224 262624 70400 128 5713
5715 0 596096 262400 70360 166 5714
5716 0 595968 262240 70200 122 5715
5717 0 595872 261984 70160 153 5716
5718 0 595840 261856 69920 81 5717
5719 0 595776 261696 69720 98 5718
5720 0 595840 261536 69480 197 5719
5721 0 595808 261472 69200 217 5720
5722 0 595840 261216 69120 172 5721
5723 0 595840 260960 69120 150 5722
5724 0 595904 260704 69080 141 5723
5725 0 595936 260448 69000 140 5724
5726 0 595968 260192 69000 102 5725
5727 0 596096 259968 68960 91 5726
5728 0 596224 259776 68800 81 5727
5729 0 596448 259712 68680 81 5728
5730 0 596704 259680 68600 51 5729
5731 0 596960 259648 68560 101 5730
5732 0 597216 259552 68560 60 5731
5733 0 597632 259392 68480 108 5732
5734 0 597696 259648 68480 32 5733
5735 0 597888 259840 68480 40 5734
5736 0 598080 259872 68680 45 5735
5737 0 598304 259776 68840 32 5736
5738 0 598336 259744 68920 32 5737
5739 0 597728 259232 68480 107 5733
5740 0 597824 259296 68720 51 5739
5741 0 597888 259296 69000 32 5740
5742 0 597888 259264 69280 32 5741
5743 0 597856 259136 69520 64 5742
5744 0 597856 259136 69560 71 5743
5745 0 597728 258976 68440 124 5739
5746 0 597664 258720 68480 131 5745
5747 0 597472 258496 68480 81 5746
5748 0 597344 258272 68360 98 5747
5749 0 597184 258080 68200 102 5748
5750 0 597024 257920 68040 104 5749
5751 0 596832 257856 67840 90 5750
5752 0 596864 257760 67600 71 5751
5753 0 596704 257536 67600 40 5752
5754 0 596576 257600 67360 32 5753
5755 0 596832 257760 67320 102 5752
5756 0 596640 257824 67160 153 5755
5757 0 596480 257888 66960 107 5756
5758 0 596256 257760 66840 166 5757
5759 0 596192 257696 66880 172 5758
5760 0 595968 257824 66800 153 5759
5761 0 595776 257856 66800 156 5760
5762 0 595712 258112 66760 32 5761
5763 0 595712 258368 66720 32 5762
5764 0 595776 258464 66680 40 5763
5765 0 595584 257696 66840 164 5761
5766 0 595456 257504 66960 137 5765
5767 0 595488 257280 67080 181 5766
5768 0 595328 257088 67160 166 5767
5769 0 595072 257024 67200 107 5768
5770 0 594816 256960 67200 51 5769
5771 0 594624 256896 67200 40 5770
5772 0 596192 257440 66920 120 5759
5773 0 596096 257248 66720 75 5772
5774 0 595968 257152 66480 45 5773
5775 0 595936 257120 66200 64 5774
5776 0 595840 256960 66000 51 5775
5777 0 595808 256800 65800 45 5776
5778 0 595840 256608 65640 51 5777
5779 0 595872 256416 65480 75 5778
5780 0 595872 256224 65280 71 5779
5781 0 595840 256032 65120 51 5780
5782 0 595776 255808 65000 40 5781
5783 0 595712 255584 64880 71 5782
5784 0 595616 255360 64760 32 5783
5785 0 594208 267840 63760 91 463
5786 0 594208 268000 63560 136 5785
5787 0 594304 268224 63440 200 5786
5788 0 594336 268416 63280 163 5787
5789 0 594336 268640 63120 120 5788
5790 0 594400 268864 63000 150 5789
5791 0 594528 268992 62880 135 5790
5792 0 594720 269344 62400 96 5791
5793 0 594720 269376 62400 120 5792
5794 0 594688 269536 62200 139 5793
5795 0 594560 269728 62000 154 5794
5796 0 594496 269824 61760 141 5795
5797 0 594400 269984 61560 134 5796
5798 0 594304 270144 61360 122 5797
5799 0 594144 270240 61160 153 5798
5800 0 594144 270400 60960 107 5799
5801 0 593984 270592 61040 120 5800
5802 0 593920 270848 61000 90 5801
5803 0 593888 270816 60960 60 5802
5804 0 593696 270688 60760 86 5803
5805 0 593536 270656 60560 120 5804
5806 0 593344 270528 60360 60 5805
5807 0 593184 270432 60160 32 5806
5808 0 592992 270400 60000 81 5807
5809 0 592800 270432 59800 128 5808
5810 0 592544 270528 59760 107 5809
5811 0 592512 270432 59440 51 5810
5812 0 592448 270208 59320 75 5811
5813 0 592416 270048 59120 86 5812
5814 0 592288 269888 58920 139 5813
5815 0 592352 269728 58720 190 5814
5816 0 592480 269856 58560 107 5815
5817 0 592608 270048 58400 128 5816
5818 0 592608 270176 58160 160 5817
5819 0 592640 270144 57880 176 5818
5820 0 592768 269984 57800 141 5819
5821 0 592800 269792 57640 108 5820
5822 0 592800 269664 57400 75 5821
5823 0 592768 269504 57160 71 5822
5824 0 592768 269504 56880 90 5823
5825 0 592736 269504 56600 90 5824
5826 0 592768 269536 56320 98 5825
5827 0 592864 269600 56080 81 5826
5828 0 592992 269600 55840 86 5827
5829 0 593184 269696 55680 32 5828
5830 0 593312 269856 55520 51 5829
5831 0 593440 270112 55520 80 5830
5832 0 593600 270272 55320 45 5831
5833 0 593760 270304 55080 90 5832
5834 0 593920 270368 54840 45 5833
5835 0 593920 270432 54560 75 5834
5836 0 594016 270624 54360 128 5835
5837 0 594016 270784 54120 98 5836
5838 0 593856 270944 53920 75 5837
5839 0 593696 271072 53720 86 5838
5840 0 593536 271072 53520 45 5839
5841 0 593344 271040 53320 51 5840
5842 0 593088 271008 53200 75 5841
5843 0 592864 270976 53040 40 5842
5844 0 592736 271072 52840 101 5843
5845 0 592576 271296 52760 101 5844
5846 0 592480 271456 52560 75 5845
5847 0 592352 271648 52400 134 5846
5848 0 592160 271744 52240 134 5847
5849 0 591968 271872 52080 86 5848
5850 0 591808 272032 51920 150 5849
5851 0 591552 272128 51920 186 5850
5852 0 591488 272384 51960 131 5851
5853 0 591392 272576 52160 60 5852
5854 0 591360 272800 52280 60 5853
5855 0 591392 272992 52440 81 5854
5856 0 591424 273248 52520 107 5855
5857 0 591424 273312 52520 107 5856
5858 0 591232 273504 52520 51 5857
5859 0 591040 273664 52640 81 5858
5860 0 590880 273824 52840 45 5859
5861 0 590752 273984 53040 40 5860
5862 0 590624 274208 53120 60 5861
5863 0 590624 274432 53240 91 5862
5864 0 590784 274592 53400 71 5863
5865 0 590848 274848 53440 75 5864
5866 0 590880 274912 53440 75 5865
5867 0 591680 273312 52520 71 5857
5868 0 591936 273312 52520 40 5867
5869 0 592064 273312 52440 51 5868
5870 0 594144 270752 54440 172 5836
5871 0 594336 270912 54560 108 5870
5872 0 594208 271136 54600 137 5871
5873 0 594144 271264 54360 134 5872
5874 0 594048 271488 54240 64 5873
5875 0 592480 270336 57760 120 5819
5876 0 592480 270528 57560 80 5875
5877 0 592512 270784 57480 60 5876
5878 0 592352 270944 57360 40 5877
5879 0 592160 271136 57360 71 5878
5880 0 592000 271328 57320 98 5879
5881 0 591872 271552 57280 71 5880
5882 0 591712 271776 57240 60 5881
5883 0 591552 271968 57160 86 5882
5884 0 591520 272224 57080 86 5883
5885 0 591552 272416 56920 80 5884
5886 0 591552 272672 56880 80 5885
5887 0 591552 272768 56880 71 5886
5888 0 592352 269472 58760 156 5815
5889 0 592256 269216 58760 128 5888
5890 0 592256 269184 58760 131 5889
5891 0 592288 268928 58840 45 5890
5892 0 592480 268736 58960 32 5891
5893 0 592704 268576 58960 40 5892
5894 0 592928 268448 58880 45 5893
5895 0 593120 268320 58760 51 5894
5896 0 593344 268288 58600 60 5895
5897 0 593536 268288 58400 64 5896
5898 0 593728 268160 58280 32 5897
5899 0 592256 269184 58480 122 5890
5900 0 592384 269120 58240 96 5899
5901 0 592544 269120 58040 64 5900
5902 0 592544 269216 57800 90 5901
5903 0 592480 269280 57720 102 5902
5904 0 592288 270464 59800 164 5810
5905 0 592032 270560 59800 136 5904
5906 0 591840 270624 59640 96 5905
5907 0 591648 270752 59480 98 5906
5908 0 591392 270848 59440 120 5907
5909 0 591296 270912 59400 51 5908
5910 0 594048 271072 61080 40 5802
5911 0 594208 271264 61200 45 5910
5912 0 594304 271520 61240 115 5911
5913 0 594336 271552 61240 120 5912
5914 0 594592 271552 61160 51 5913
5915 0 594848 271456 61160 51 5914
5916 0 595072 271456 61320 51 5915
5917 0 595264 271456 61360 75 5916
5918 0 595904 271456 61440 51 5917
5919 0 595968 271456 61520 60 5918
5920 0 596192 271360 61640 60 5919
5921 0 596448 271296 61720 75 5920
5922 0 596704 271232 61840 81 5921
5923 0 596960 271200 61840 101 5922
5924 0 597216 271136 61920 178 5923
5925 0 597376 270944 61800 108 5924
5926 0 597632 270880 61800 139 5925
5927 0 597888 270784 61840 86 5926
5928 0 598144 270720 61920 91 5927
5929 0 598400 270688 62040 107 5928
5930 0 598656 270688 62080 136 5929
5931 0 598912 270688 62080 104 5930
5932 0 599136 270560 62080 120 5931
5933 0 599328 270336 62040 120 5932
5934 0 599584 270304 61920 64 5933
5935 0 599744 270336 61720 71 5934
5936 0 599936 270400 61560 51 5935
5937 0 600064 270400 61480 32 5936
5938 0 597408 271328 61960 98 5924
5939 0 597536 271584 61960 40 5938
5940 0 597696 271808 61920 32 5939
5941 0 597952 271936 61960 45 5940
5942 0 598176 272000 62080 75 5941
5943 0 598432 272032 62160 51 5942
5944 0 598811 272111 62280 -1 5943
5945 0 594208 271776 61240 51 5913
5946 0 594240 272000 61360 60 5945
5947 0 594240 272256 61360 80 5946
5948 0 594240 272320 61400 75 5947
5949 0 593649 268553 62840 -1 5790
5950 0 593364 268565 62640 -1 5949
5951 0 593288 269117 62480 -1 5950
5952 0 593007 269812 62520 -1 5951
5953 0 592971 268030 62400 -1 5950
5954 0 592832 268064 62200 60 5953
5955 0 592576 267936 62240 40 5954
5956 0 592384 267744 62240 60 5955
5957 0 592128 267648 62160 86 5956
5958 0 591936 267488 62080 90 5957
5959 0 591680 267456 62040 150 5958
5960 0 591456 267488 61920 139 5959
5961 0 591296 267584 61720 71 5960
5962 0 591072 267584 61560 128 5961
5963 0 590912 267808 61480 178 5962
5964 0 590720 267968 61400 157 5963
5965 0 590464 267936 61400 148 5964
5966 0 590400 267936 61360 120 5965
5967 0 590272 267680 61360 96 5966
5968 0 590048 267520 61360 75 5967
5969 0 589856 267456 61560 104 5968
5970 0 589600 267392 61640 71 5969
5971 0 589440 267232 61760 124 5970
5972 0 589280 267072 61880 102 5971
5973 0 589056 266944 61960 101 5972
5974 0 588928 266720 61960 98 5973
5975 0 588800 266496 62000 51 5974
5976 0 588768 266240 62000 80 5975
5977 0 588640 266016 61960 51 5976
5978 0 588448 265824 61960 51 5977
5979 0 588288 265632 61840 75 5978
5980 0 588128 265472 61680 75 5979
5981 0 587904 265344 61560 71 5980
5982 0 587680 265216 61400 86 5981
5983 0 587552 264992 61400 137 5982
5984 0 587520 264736 61320 122 5983
5985 0 587488 264480 61320 32 5984
5986 0 587488 264224 61320 51 5985
5987 0 587520 264160 61360 45 5986
5988 0 590272 268160 61320 81 5966
5989 0 590144 268384 61320 51 5988
5990 0 589984 268576 61240 75 5989
5991 0 589792 268640 61080 98 5990
5992 0 589568 268640 60960 75 5991
5993 0 589312 268608 60880 75 5992
5994 0 589056 268576 60840 86 5993
5995 0 588800 268512 60760 60 5994
5996 0 588544 268512 60760 75 5995
5997 0 588288 268512 60760 71 5996
5998 0 588032 268640 60720 60 5997
5999 0 587840 268672 60520 102 5998
6000 0 587776 268672 60440 81 5999
6001 0 587479 268630 60240 -1 6000
6002 0 587589 268612 60160 -1 6001
6003 0 587599 268663 60080 -1 6002
6004 0 587563 268652 60040 -1 6003
6005 0 586720 268570 60000 -1 6004
6006 0 586773 268542 59960 -1 6005
6007 0 586720 268544 59880 51 6006
6008 0 586624 268544 59640 60 6007
6009 0 586432 268544 59440 60 6008
6010 0 586176 268544 59360 96 6009
6011 0 585920 268544 59360 96 6010
6012 0 585696 268544 59480 75 6011
6013 0 585440 268608 59560 101 6012
6014 0 585280 268768 59680 75 6013
6015 0 585088 268928 59800 51 6014
6016 0 584928 269120 59840 40 6015
6017 0 584832 269312 60000 75 6016
6018 0 584896 269408 60120 40 6017
6019 0 585152 269408 60120 40 6018
6020 0 585408 269504 60120 40 6019
6021 0 585216 269696 60160 32 6020
6022 0 584608 269184 60000 124 6017
6023 0 584512 268928 60000 104 6022
6024 0 584384 268672 60000 120 6023
6025 0 584160 268512 59920 175 6024
6026 0 584000 268480 59720 164 6025
6027 0 583744 268576 59720 107 6026
6028 0 583616 268640 59720 101 6027
6029 0 597696 268928 64880 40 448
6030 0 597696 268672 64880 60 6029
6031 0 597824 268480 65080 32 6030
6032 0 597888 268416 65120 32 6031
6033 0 601120 271296 68240 32 427
6034 0 601344 271232 68360 51 6033
6035 0 601504 271104 68560 60 6034
6036 0 601664 270944 68720 51 6035
6037 0 601824 270752 68800 75 6036
6038 0 601984 270528 68800 51 6037
6039 0 602080 270272 68800 51 6038
6040 0 602144 270144 68800 107 6039
6041 0 602208 269984 68560 45 6040
6042 0 602208 269888 68320 45 6041
6043 0 602176 269888 68240 71 6042
6044 0 602272 269984 69000 60 6040
6045 0 602272 269952 69280 71 6044
6046 0 602272 269984 69560 96 6045
6047 0 602304 269984 69840 90 6046
6048 0 602272 269952 70120 98 6047
6049 0 602496 269856 70240 60 6048
6050 0 602656 269856 70440 45 6049
6051 0 604512 272768 72080 60 406
6052 0 604512 272608 72280 45 6051
6053 0 604544 272416 72440 51 6052
6054 0 604672 272192 72600 45 6053
6055 0 604864 272128 72760 45 6054
6056 0 605056 272064 72920 45 6055
6057 0 605152 272032 72960 32 6056
6058 0 600896 283104 83360 32 327
6059 0 600832 283456 83480 32 6058
6060 0 600832 283648 83480 32 6059
6061 0 573485 314285 129200 143 53
6062 0 573437 313949 129360 102 6061
6063 0 573277 313757 129520 134 6062
6064 0 572909 313517 129680 124 6063
6065 0 572837 313325 129800 156 6064
6066 0 572373 313029 129920 135 6065
6067 0 572117 312589 130040 120 6066
6068 0 571853 312373 130160 128 6067
6069 0 571701 312269 130320 75 6068
6070 0 571685 312093 130480 60 6069
6071 0 571621 312061 130600 60 6070
6072 0 571549 311933 130720 60 6071
6073 0 571481 311813 130840 81 6072
6074 0 571237 311685 130880 137 6073
6075 0 570973 311437 131000 131 6074
6076 0 570525 310949 131160 71 6075
6077 0 569877 310389 131280 107 6076
6078 0 569325 309981 131400 134 6077
6079 0 568845 309581 131520 81 6078
6080 0 568525 309229 131640 81 6079
6081 0 568077 308989 131760 98 6080
6082 0 567937 308909 131880 122 6081
6083 0 567633 308725 132040 98 6082
6084 0 567321 308405 132200 131 6083
6085 0 567009 308133 132320 124 6084
6086 0 566577 307981 132440 96 6085
6087 0 566185 307741 132520 131 6086
6088 0 565825 307597 132600 120 6087
6089 0 565241 307429 132720 124 6088
6090 0 564609 307325 132840 120 6089
6091 0 564073 307133 133000 128 6090
6092 0 563833 307005 133160 98 6091
6093 0 563513 306829 133280 101 6092
6094 0 563353 306709 133480 137 6093
6095 0 563289 306653 133640 101 6094
6096 0 563257 306597 133840 75 6095
6097 0 563217 306437 133960 75 6096
6098 0 562873 306165 134080 139 6097
6099 0 562209 305885 134160 139 6098
6100 0 561977 305669 134320 136 6099
6101 0 561649 305613 134440 122 6100
6102 0 561209 305365 134560 136 6101
6103 0 560881 305261 134680 128 6102
6104 0 560457 305093 134840 178 6103
6105 0 560081 304981 134960 160 6104
6106 0 560069 305005 135000 160 6105
6107 0 559797 304773 135120 153 6106
6108 0 559185 304493 135160 120 6107
6109 0 558745 304125 135240 98 6108
6110 0 558265 303765 135360 124 6109
6111 0 558081 303565 135480 122 6110
6112 0 557745 303365 135600 124 6111
6113 0 557513 303285 135680 141 6112
6114 0 557265 303061 135800 140 6113
6115 0 556825 302749 135920 120 6114
6116 0 556161 302549 136080 120 6115
6117 0 555881 302453 136200 115 6116
6118 0 555585 302189 136320 107 6117
6119 0 555213 301781 136360 81 6118
6120 0 554661 301461 136280 102 6119
6121 0 554349 301381 136160 120 6120
6122 0 554149 301301 136240 128 6121
6123 0 553977 301205 136320 124 6122
6124 0 553661 300925 136400 107 6123
6125 0 553445 300741 136480 108 6124
6126 0 552909 300325 136560 96 6125
6127 0 552341 300077 136680 80 6126
6128 0 552253 299909 136760 75 6127
6129 0 552053 299685 136880 81 6128
6130 0 551861 299557 137000 98 6129
6131 0 551317 299277 137120 102 6130
6132 0 550825 299205 137200 80 6131
6133 0 550497 299045 137320 98 6132
6134 0 549969 298621 137440 120 6133
6135 0 549585 298445 137600 115 6134
6136 0 548817 298133 137760 102 6135
6137 0 548457 297893 137880 115 6136
6138 0 547873 297541 138000 98 6137
6139 0 547041 297125 138080 98 6138
6140 0 545977 296517 138160 107 6139
6141 0 544389 295837 138200 120 6140
6142 0 543557 295597 138080 172 6141
6143 0 541873 295325 138160 156 6142
6144 0 540865 295589 138000 190 6143
6145 0 540713 295509 137800 156 6144
6146 0 540241 295205 137680 108 6145
6147 0 539165 295101 137720 101 6146
6148 0 538029 295029 137640 137 6147
6149 0 537317 295093 137520 124 6148
6150 0 537089 294989 137440 128 6149
6151 0 536041 294805 137320 124 6150
6152 0 534765 294461 137280 75 6151
6153 0 532989 294669 137080 102 6152
6154 0 531613 294789 137000 139 6153
6155 0 531313 294789 136880 150 6154
6156 0 529953 294405 136800 102 6155
6157 0 528889 294541 136680 75 6156
6158 0 528257 294549 136560 128 6157
6159 0 528113 294517 136440 153 6158
6160 0 527269 294437 136360 120 6159
6161 0 526341 294493 136240 124 6160
6162 0 525925 294357 136200 120 6161
6163 0 524505 294373 136280 120 6162
6164 0 523449 294477 136400 107 6163
6165 0 522185 294525 136480 107 6164
6166 0 520685 294317 136520 160 6165
6167 0 519805 293973 136600 80 6166
6168 0 517397 293645 136680 102 6167
6169 0 515413 293677 136720 91 6168
6170 0 513169 294021 136680 75 6169
6171 0 511385 294213 136640 81 6170
6172 0 509577 294421 136560 102 6171
6173 0 509025 294549 136440 122 6172
6174 0 508541 294677 136360 160 6173
6175 0 507473 294909 136280 131 6174
6176 0 505497 294949 136160 140 6175
6177 0 504993 295165 136040 160 6176
6178 0 503929 295541 135960 160 6177
6179 0 503297 295941 135800 107 6178
6180 0 502929 296181 135720 107 6179
6181 0 501897 296653 135640 107 6180
6182 0 501505 296957 135520 120 6181
6183 0 500901 297141 135480 139 6182
6184 0 499629 297621 135360 134 6183
6185 0 499309 297725 135240 134 6184
6186 0 498725 297973 135120 137 6185
6187 0 498237 298165 134960 124 6186
6188 0 497813 298277 134840 166 6187
6189 0 497757 298261 134680 166 6188
6190 0 497453 298285 134640 134 6189
6191 0 497709 298077 134400 -1 6190
6192 0 497749 297933 134160 -1 6191
6193 0 497701 297909 134040 -1 6192
6194 0 495741 298509 134680 139 6190
6195 0 495277 298461 134520 135 6194
6196 0 494813 298445 134400 45 6195
6197 0 494669 298517 134240 98 6196
6198 0 494613 298693 134080 163 6197
6199 0 494389 298869 133960 150 6198
6200 0 493997 299069 133800 160 6199
6201 0 493413 299725 133640 200 6200
6202 0 492293 300317 133520 153 6201
6203 0 491941 300461 133440 163 6202
6204 0 491525 300669 133320 153 6203
6205 0 491181 300765 133200 166 6204
6206 0 490781 300789 133120 200 6205
6207 0 490541 300757 132960 205 6206
6208 0 489429 300677 132920 172 6207
6209 0 488693 300549 132760 150 6208
6210 0 488573 300573 132640 135 6209
6211 0 488125 300629 132560 139 6210
6212 0 487693 300645 132400 124 6211
6213 0 487101 300589 132240 154 6212
6214 0 486837 300517 132080 160 6213
6215 0 485961 300389 132000 102 6214
6216 0 485465 300581 131840 163 6215
6217 0 484864 300512 131880 40 6216
6218 0 484640 300704 131880 104 6217
6219 0 484416 300832 131880 168 6218
6220 0 484192 300992 131920 160 6219
6221 0 483936 300992 131920 160 6220
6222 0 483680 301024 131880 156 6221
6223 0 483424 301120 131880 163 6222
6224 0 483200 301248 131840 181 6223
6225 0 482944 301376 131840 175 6224
6226 0 482720 301504 131840 172 6225
6227 0 482464 301600 131840 175 6226
6228 0 481553 301789 131840 153 6216
6229 0 479305 302501 131880 86 6228
6230 0 478929 302237 131800 86 6229
6231 0 478545 302045 131680 120 6230
6232 0 478305 301989 131520 120 6231
6233 0 478009 301973 131440 120 6232
6234 0 477437 302165 131400 104 6233
6235 0 477005 302069 131240 120 6234
6236 0 476509 301661 131080 226 6235
6237 0 476413 301717 130920 226 6236
6238 0 476133 301781 130760 204 6237
6239 0 475765 301973 130680 160 6238
6240 0 475341 302013 130480 160 6239
6241 0 475013 301973 130360 183 6240
6242 0 474717 301909 130240 197 6241
6243 0 474413 301741 130120 131 6242
6244 0 474117 301589 130000 124 6243
6245 0 473861 301565 129880 178 6244
6246 0 473733 301589 129760 163 6245
6247 0 473313 301557 129640 175 6246
6248 0 472465 301485 129520 209 6247
6249 0 472025 301557 129320 148 6248
6250 0 471769 301733 129120 196 6249
6251 0 471417 301933 128920 163 6250
6252 0 470713 302013 128760 172 6251
6253 0 470193 302021 128560 160 6252
6254 0 469985 302077 128400 176 6253
6255 0 469369 302333 128280 80 6254
6256 0 468449 302197 128440 160 6255
6257 0 466845 302149 128400 166 6256
6258 0 465401 302645 128440 139 6257
6259 0 463913 302613 128360 160 6258
6260 0 462649 302765 128160 154 6259
6261 0 462217 302821 128040 192 6260
6262 0 461493 302869 127920 150 6261
6263 0 460429 302749 127800 139 6262
6264 0 459909 302669 127640 209 6263
6265 0 459725 302709 127440 197 6264
6266 0 459297 302789 127320 175 6265
6267 0 458649 302677 127200 166 6266
6268 0 457757 302445 127080 178 6267
6269 0 456801 302365 127160 178 6268
6270 0 455873 302141 127280 214 6269
6271 0 455449 301989 127200 202 6270
6272 0 454905 302077 127080 230 6271
6273 0 454209 302061 126920 224 6272
6274 0 453029 301933 126760 239 6273
6275 0 451293 301917 126680 139 6274
6276 0 450597 301821 126520 202 6275
6277 0 450197 301789 126400 210 6276
6278 0 449853 301781 126200 150 6277
6279 0 449069 301597 126040 214 6278
6280 0 448765 301605 125840 230 6279
6281 0 448449 301613 125720 249 6280
6282 0 447825 301557 125480 128 6281
6283 0 447489 301621 125280 154 6282
6284 0 447105 301709 125040 226 6283
6285 0 446857 301813 124800 206 6284
6286 0 446537 301861 124520 243 6285
6287 0 446281 301989 124280 226 6286
6288 0 445993 302109 124000 163 6287
6289 0 445857 302189 123720 163 6288
6290 0 445801 302349 123480 128 6289
6291 0 445793 302589 123200 157 6290
6292 0 445569 302949 122920 189 6291
6293 0 445473 303157 122680 176 6292
6294 0 445241 303365 122440 196 6293
6295 0 445037 303517 122240 244 6294
6296 0 444989 303717 121960 239 6295
6297 0 444981 304037 121720 181 6296
6298 0 444797 304077 121480 221 6297
6299 0 444613 304101 121240 221 6298
6300 0 444437 304133 120960 253 6299
6301 0 444189 304165 120720 221 6300
6302 0 443973 304197 120480 154 6301
6303 0 443773 304245 120240 163 6302
6304 0 443485 304285 119960 190 6303
6305 0 443237 304445 119680 200 6304
6306 0 443197 304653 119400 164 6305
6307 0 443213 304733 119160 164 6306
6308 0 443121 304797 119000 40 6307
6309 0 442993 304885 118520 186 6308
6310 0 442969 304933 118240 176 6309
6311 0 442825 304981 118000 197 6310
6312 0 442553 305053 117760 189 6311
6313 0 442313 305109 117280 141 6312
6314 0 442153 305261 116800 136 6313
6315 0 442113 305381 116520 209 6314
6316 0 442113 305533 115760 254 6315
6317 0 442041 305533 115480 254 6316
6318 0 441969 305565 115160 156 6317
6319 0 441969 305277 114600 194 6318
6320 0 442033 305333 114320 256 6319
6321 0 442217 305533 114080 214 6320
6322 0 442249 305669 113840 256 6321
6323 0 442233 305757 113600 181 6322
6324 0 442097 306053 113200 229 6323
6325 0 442001 306157 112880 237 6324
6326 0 441893 306149 112840 237 6325
6327 0 441821 306285 112600 230 6326
6328 0 441717 306277 112400 206 6327
6329 0 441669 306461 112200 200 6328
6330 0 441741 306581 111960 239 6329
6331 0 441829 306661 111720 176 6330
6332 0 441981 306757 111520 154 6331
6333 0 442061 306909 111040 186 6332
6334 0 442149 306949 110840 168 6333
6335 0 442293 306909 110640 189 6334
6336 0 442405 306973 110400 257 6335
6337 0 442485 306885 110200 257 6336
6338 0 442557 306901 109960 313 6337
6339 0 442701 306957 109760 315 6338
6340 0 442837 306901 109520 286 6339
6341 0 442877 306941 109080 226 6340
6342 0 442773 306997 108880 218 6341
6343 0 442749 307093 108680 196 6342
6344 0 442645 307245 108440 175 6343
6345 0 442501 307493 108240 204 6344
6346 0 442501 307581 108000 237 6345
6347 0 442293 307725 107800 241 6346
6348 0 441973 307925 107360 160 6347
6349 0 442085 308133 107160 166 6348
6350 0 442189 308277 106960 166 6349
6351 0 442501 308573 106760 136 6350
6352 0 442829 308725 106560 192 6351
6353 0 443061 308605 106360 192 6352
6354 0 443413 308173 106160 235 6353
6355 0 443749 307957 105960 226 6354
6356 0 443973 307741 105760 226 6355
6357 0 444221 307605 105560 200 6356
6358 0 444485 307453 105400 246 6357
6359 0 444733 307213 105200 189 6358
6360 0 444909 307101 105000 150 6359
6361 0 445053 306829 104840 202 6360
6362 0 445269 306613 104640 190 6361
6363 0 445829 306205 104520 190 6362
6364 0 445901 305933 104440 75 6363
6365 0 445965 305485 104280 150 6364
6366 0 446157 304909 104080 181 6365
6367 0 446237 304653 103880 181 6366
6368 0 446341 304517 103640 190 6367
6369 0 446429 304293 103440 175 6368
6370 0 446869 304045 103040 96 6369
6371 0 446925 303997 102840 120 6370
6372 0 447237 303925 102640 192 6371
6373 0 447629 303821 102400 207 6372
6374 0 447909 303741 102200 198 6373
6375 0 448077 303541 101960 203 6374
6376 0 448341 303029 101840 229 6375
6377 0 448841 302437 101720 81 6376
6378 0 450325 300445 101680 256 6377
6379 0 451557 299149 101560 280 6378
6380 0 451773 298205 101440 -1 6379
6381 0 451417 296181 101320 136 6380
6382 0 451225 295877 101160 178 6381
6383 0 450609 293701 101080 178 6382
6384 0 450465 293301 101280 163 6383
6385 0 450749 292789 101400 273 6384
6386 0 451021 292109 101560 253 6385
6387 0 451245 289797 101720 260 6386
6388 0 451877 288181 101760 209 6387
6389 0 451965 288069 101600 226 6388
6390 0 452037 287869 101400 271 6389
6391 0 452013 287717 101280 250 6390
6392 0 451857.2 287196.8 101160 262 6391
6393 0 451850.38 286956.53 101040 258 6392
6394 0 451842.72 286725.16 100920 228 6393
6395 0 451817.62 286548.75 100800 245 6394
6396 0 451834.75 286355.9 100640 245 6395
6397 0 451912.44 286141.12 100520 221 6396
6398 0 452010.78 285828.75 100360 281 6397
6399 0 452169.8 285665.7 100240 270 6398
6400 0 452272.84 285386.78 100120 235 6399
6401 0 452330.25 285112.66 99960 128 6400
6402 0 452297.16 284897.22 99840 224 6401
6403 0 452091.12 284562.28 99680 156 6402
6404 0 451189.38 284075.88 99600 75 6403
6405 0 451170.9 283914.4 99520 75 6404
6406 0 451248.9 283604.84 99400 102 6405
6407 0 451176.56 283365.84 99280 200 6406
6408 0 451138 283021.03 99160 186 6407
6409 0 451223.12 282785.34 99000 136 6408
6410 0 451089.56 282331.94 98880 239 6409
6411 0 451138.7 282084.5 98760 254 6410
6412 0 451256.75 281875.03 98640 326 6411
6413 0 451354.2 281596.8 98480 309 6412
6414 0 451416.03 281397.7 98320 189 6413
6415 0 451544.2 281159.97 98200 226 6414
6416 0 451896.66 280604.12 98120 202 6415
6417 0 452030.16 280326.88 97960 256 6416
6418 0 452178.88 280081.8 97800 312 6417
6419 0 452225.47 279981.94 97640 324 6418
6420 0 452254.84 279723.66 97520 245 6419
6421 0 452114.75 278831.97 97400 163 6420
6422 0 452190.44 278510.16 97280 246 6421
6423 0 452025.9 277788.22 97160 139 6422
6424 0 451829.12 277660.03 97080 139 6423
6425 0 451672.84 277534.3 96960 226 6424
6426 0 451742.3 277477.97 96840 197 6425
6427 0 451713.8 277352.94 96680 197 6426
6428 0 451590.03 277192.7 96520 262 6427
6429 0 451540.34 277159.78 96360 260 6428
6430 0 451323.75 277053.66 96200 326 6429
6431 0 451098.88 276719.97 96080 304 6430
6432 0 450890.75 276513.94 95920 290 6431
6433 0 450180.34 275454.7 95760 300 6432
6434 0 450147.8 275464.7 95640 300 6433
6435 0 449670.97 273655.97 95640 266 6434
6436 0 449582.84 272669.38 95560 230 6435
6437 0 449417.84 272222.22 95480 300 6436
6438 0 449390.03 271995.75 95360 280 6437
6439 0 449301.75 271709.3 95280 272 6438
6440 0 449210.16 271217.38 95200 244 6439
6441 0 449120.06 270987.62 95080 272 6440
6442 0 449052.25 270862.56 94960 272 6441
6443 0 448986.06 270091.78 94840 248 6442
6444 0 449200.03 268676.56 94920 235 6443
6445 0 449288.6 268607.56 95000 235 6444
6446 0 449424.25 268514.62 95080 217 6445
6447 0 449623.75 268294.97 95200 228 6446
6448 0 449812.03 268143.44 95280 290 6447
6449 0 449998.1 268076.38 95360 273 6448
6450 0 450380.22 267993.22 95440 228 6449
6451 0 451519.28 267450.94 95520 273 6450
6452 0 451758.25 267296.97 95440 245 6451
6453 0 451941.88 266454.47 95440 236 6452
6454 0 452312.97 265768.72 95360 197 6453
6455 0 452517.88 265533 95240 235 6454
6456 0 452597.84 265465.5 95120 235 6455
6457 0 452589.5 265261.66 95000 253 6456
6458 0 452643.38 265002.72 94880 258 6457
6459 0 452691.03 264807.44 94760 277 6458
6460 0 452727 264730.5 94720 209 6459
6461 0 452924 263674 94720 141 6460
6462 0 452836 263634 94800 60 6461
6463 0 452791 263556 94920 60 6462
6464 0 452783 263512 95040 32 6463
6465 0 452439 263548 95080 32 6464
6466 0 452763.34 264653.94 94680 209 6460
6467 0 452849.03 264622.38 94600 209 6466
6468 0 452891.3 264373.56 94520 202 6467
6469 0 452944.38 264151.44 94400 239 6468
6470 0 453045.7 263936.53 94280 209 6469
6471 0 453187.28 263770.6 94160 181 6470
6472 0 453286.16 263604.38 94040 204 6471
6473 0 453341.6 263449.44 93880 226 6472
6474 0 453415.25 263316.2 93760 226 6473
6475 0 453602.1 263149.22 93600 219 6474
6476 0 453725.16 263022.6 93440 214 6475
6477 0 453754.38 262920.34 93280 200 6476
6478 0 453868.16 262842.8 93160 137 6477
6479 0 454056 262770.9 93040 137 6478
6480 0 454352.66 262695.6 92920 241 6479
6481 0 454392.22 262667.47 92800 241 6480
6482 0 454209.44 262620.44 92680 124 6481
6483 0 453535.06 262492.03 92720 104 6482
6484 0 452344.06 262365.47 92720 120 6483
6485 0 451822.53 262902.94 92720 40 6484
6486 0 451726.3 263153.25 92720 60 6485
6487 0 451667.16 263159.94 92880 60 6486
6488 0 451630.12 263175 93040 60 6487
6489 0 451582.56 263253.25 93200 60 6488
6490 0 451667.47 263608.97 93400 -1 6489
6491 0 451883.34 263966.78 93600 -1 6490
6492 0 451960.8 264115.53 93720 -1 6491
6493 0 451975.03 264321.56 93840 -1 6492
6494 0 451831.2 264728.7 93840 -1 6493
6495 0 451777.9 264996.38 93880 -1 6494
6496 0 451816.6 265149.47 93920 -1 6495
6497 0 451836.56 265297.3 93960 -1 6496
6498 0 451810.62 265181 94120 -1 6497
6499 0 451821.72 265158.4 94160 -1 6498
6500 0 452162.66 262196.06 92760 108 6484
6501 0 451520.94 261681 92880 107 6500
6502 0 451976 262043 92920 131 6501
6503 0 451776 261939 93040 135 6502
6504 0 451764 261947 93120 135 6503
6505 0 451644 261815 93200 128 6504
6506 0 450577.75 260844.84 92880 122 6501
6507 0 450573.66 260871.9 92840 122 6506
6508 0 450353.28 261118.03 92800 45 6507
6509 0 450238.44 261538.62 92800 40 6508
6510 0 450162.97 261616.47 92840 40 6509
6511 0 450053.8 261579.77 92960 40 6510
6512 0 449936.72 261582.81 93120 90 6511
6513 0 449886.22 261640.56 93200 51 6512
6514 0 449842.56 261667.67 93280 51 6513
6515 0 449797.22 261765.5 93440 51 6514
6516 0 449809.66 261814.33 93480 51 6515
6517 0 449834.56 261910.88 93560 51 6516
6518 0 449800.75 261969.84 93680 -1 6517
6519 0 449755.2 262027.86 93720 -1 6518
6520 0 449652.53 262280.9 93760 -1 6519
6521 0 449546.53 262378.62 93800 -1 6520
6522 0 449400.9 262532.4 93880 -1 6521
6523 0 449134.38 262662.5 93920 -1 6522
6524 0 448909.28 262660.72 93880 -1 6523
6525 0 448806.44 262631.44 93840 -1 6524
6526 0 448737 262687 93920 -1 6525
6527 0 448753 262759 94000 -1 6526
6528 0 448685 262715 94080 -1 6527
6529 0 448633 262643 94160 -1 6528
6530 0 448493 262663 94240 -1 6529
6531 0 448369 262643 94320 -1 6530
6532 0 448337 262603 94400 -1 6531
6533 0 450280.75 260594.19 92880 128 6506
6534 0 449866.28 260144.53 92840 160 6533
6535 0 449857 260154 92800 160 6534
6536 0 449829.9 260181.36 92680 160 6535
6537 0 449802 260014.6 92520 75 6536
6538 0 449795.06 259973.08 92480 75 6537
6539 0 449803.12 259969.98 92440 75 6538
6540 0 449690.28 259260.62 92440 60 6539
6541 0 449382.34 259180.7 92440 60 6540
6542 0 449337.7 259179.33 92400 32 6541
6543 0 449320.34 259176.19 92320 32 6542
6544 0 449278.5 259173.62 92280 32 6543
6545 0 449757.34 259135.25 92520 60 6540
6546 0 449842.22 258917.31 92600 60 6545
6547 0 449827.22 258855.97 92640 75 6546
6548 0 449814.72 258722.48 92720 75 6547
6549 0 449773.66 258634 92800 51 6548
6550 0 449752.8 258590.02 92840 51 6549
6551 0 449669.12 258456 92960 75 6550
6552 0 449420.72 258338.75 93000 75 6551
6553 0 449404.28 258346.17 93120 75 6552
6554 0 449620.16 258052.5 93120 32 6553
6555 0 449722.25 257779.23 93160 71 6554
6556 0 449754.5 257728.48 93240 75 6555
6557 0 449819.2 257619.4 93320 75 6556
6558 0 449863.2 257496.97 93440 45 6557
6559 0 449903.8 257513.45 93520 45 6558
6560 0 450104.4 257503.81 93720 32 6559
6561 0 450145.6 257493.92 93800 32 6560
6562 0 450203.8 257479.08 93840 32 6561
6563 0 450254.38 257472.11 93880 32 6562
6564 0 450382.78 257410.84 93960 -1 6563
6565 0 450444.88 257352.42 94040 -1 6564
6566 0 450646.7 257253.16 94160 -1 6565
6567 0 450654.25 257202.08 94200 -1 6566
6568 0 450720.7 257061.89 94280 -1 6567
6569 0 450788.5 257010.77 94320 -1 6568
6570 0 450899.88 256864.94 94440 -1 6569
6571 0 450983.06 256782.66 94520 -1 6570
6572 0 451052.97 256734.06 94600 -1 6571
6573 0 451067.7 256728.64 94640 -1 6572
6574 0 451236.3 256681.8 94720 -1 6573
6575 0 451385.22 256677.86 94680 -1 6574
6576 0 451474.47 256651.9 94640 -1 6575
6577 0 451502.4 256609.14 94600 -1 6576
6578 0 449828.94 259953.23 92200 153 6539
6579 0 449717 259927 92160 120 6578
6580 0 449701 260075 92040 -1 6579
6581 0 449881 260147 91800 32 6580
6582 0 450713 260043 91760 51 6581
6583 0 451005 259827 91800 51 6582
6584 0 451161 259839 91760 32 6583
6585 0 451237 259807 91680 32 6584
6586 0 451272 259765 91640 32 6585
6587 0 451317 259979 91600 32 6586
6588 0 451345 260011 91560 32 6587
6589 0 451377 259639 91520 60 6586
6590 0 451417 259459 91640 60 6589
6591 0 451473 259187 91760 45 6590
6592 0 451577 259067 91800 45 6591
6593 0 451553 258951 91880 45 6592
6594 0 451633 258731 91920 -1 6593
6595 0 451925 258487 91960 -1 6594
6596 0 451953 258419 92000 -1 6595
6597 0 449565 260067 91680 -1 6581
6598 0 449609 260107 91560 -1 6597
6599 0 449729 260207 91520 -1 6598
6600 0 449721 260151 91480 -1 6599
6601 0 449853 259999 91440 -1 6600
6602 0 449325 259039 92200 32 6579
6603 0 449345 259039 92240 32 6602
6604 0 449369 259063 92280 32 6603
6605 0 448774 259903 92800 115 6535
6606 0 448762 259637 92720 32 6605
6607 0 448798 259433 92560 60 6606
6608 0 448922 259181 92440 45 6607
6609 0 448954 258937 92320 32 6608
6610 0 448886 258781 92280 45 6609
6611 0 448907.84 258591.22 92160 71 6610
6612 0 449008 258557 92040 71 6611
6613 0 449830 260127 92920 160 6534
6614 0 449058 260235 93200 160 6613
6615 0 448782 260269 93320 45 6614
6616 0 448518 260413 93440 98 6615
6617 0 448214 260509 93520 75 6616
6618 0 447938 260611 93600 124 6617
6619 0 447842 260675 93720 86 6618
6620 0 447514 260923 93760 60 6619
6621 0 447040 261312 93720 75 6620
6622 0 447064 261224 93600 75 6621
6623 0 447086 261202 93560 75 6622
6624 0 447054 261208 93520 75 6623
6625 0 447042 261214 93480 75 6624
6626 0 447020 261282 93320 -1 6625
6627 0 447028 261288 93280 -1 6626
6628 0 447028 261312 93240 -1 6627
6629 0 447036 261320 93200 -1 6628
6630 0 447094 261483 93840 102 6620
6631 0 446490 261935 93840 120 6630
6632 0 446482 262121 93960 128 6631
6633 0 446398 262261 94040 86 6632
6634 0 446226 262581 94120 60 6633
6635 0 446198 262705 94200 51 6634
6636 0 446162 262941 94280 51 6635
6637 0 446370 263133 94360 98 6636
6638 0 446722 263341 94240 104 6637
6639 0 446470 263537 94040 104 6638
6640 0 446314 263657 93920 -1 6639
6641 0 446278 263633 93880 -1 6640
6642 0 447286 263389 94240 75 6638
6643 0 447590 263485 94280 115 6642
6644 0 447906 263345 94360 80 6643
6645 0 448336 263213 94360 80 6644
6646 0 448832 263209 94360 40 6645
6647 0 449036 263089 94360 32 6646
6648 0 449204 263097 94320 32 6647
6649 0 449596 263049 94280 -1 6648
6650 0 449946 263199 94280 -1 6649
6651 0 450090 263319 94160 -1 6650
6652 0 450010 263479 93800 -1 6651
6653 0 449982 263547 93640 -1 6652
6654 0 449838 263635 93520 -1 6653
6655 0 449714 263635 93400 -1 6654
6656 0 449626 263623 93280 -1 6655
6657 0 449490 263743 93160 -1 6656
6658 0 447834 263797 94280 91 6643
6659 0 447984 264079 94400 71 6658
6660 0 448046 264121 94280 71 6659
6661 0 447982 264081 94440 71 6659
6662 0 447978 264085 94520 71 6661
6663 0 448058 264185 94680 71 6662
6664 0 448122 264281 94800 71 6663
6665 0 448438 264349 94840 -1 6664
6666 0 448666 264505 94760 -1 6665
6667 0 448822 264637 94680 -1 6666
6668 0 448826 264681 94600 -1 6667
6669 0 448678 264773 94520 -1 6668
6670 0 448514 265061 94480 -1 6669
6671 0 448398 265229 94400 -1 6670
6672 0 448314 265497 94440 -1 6671
6673 0 448330 265503 94480 -1 6672
6674 0 448306 265519 94520 -1 6673
6675 0 448314 265551 94560 -1 6674
6676 0 448254 265635 94640 -1 6675
6677 0 448170 265687 94720 -1 6676
6678 0 447799 264430 94400 45 6661
6679 0 447739 264490 94320 45 6678
6680 0 447759 264586 94240 45 6679
6681 0 447819 264602 94200 45 6680
6682 0 445994 261873 93920 101 6631
6683 0 445418 262065 93880 60 6682
6684 0 445142 261941 93800 40 6683
6685 0 444940 261875 93680 104 6684
6686 0 444740 261819 93560 209 6685
6687 0 444564 261763 93440 239 6686
6688 0 444528 261783 93400 239 6687
6689 0 444788 261166 93360 -1 6688
6690 0 444832 261100 93320 -1 6689
6691 0 444844 261034 93280 -1 6690
6692 0 444862 260920 93320 -1 6691
6693 0 444922 260818 93360 -1 6692
6694 0 444942 260842 93400 -1 6693
6695 0 444966 260848 93440 -1 6694
6696 0 444420 261843 93280 153 6688
6697 0 444342 261913 93200 153 6696
6698 0 443946 262240 93160 -1 6697
6699 0 443842 262320 93120 -1 6698
6700 0 443766 262416 93040 -1 6699
6701 0 443752 262484 93000 80 6700
6702 0 443734 262550 92960 80 6701
6703 0 443738 262666 92840 64 6702
6704 0 443716 262782 92720 64 6703
6705 0 443726 262772 92560 64 6704
6706 0 443702 262832 92440 32 6705
6707 0 444210 261733 93160 60 6697
6708 0 444202 261745 93040 60 6707
6709 0 444214 261781 92920 60 6708
6710 0 444270 261829 92840 115 6709
6711 0 444250 261833 92760 115 6710
6712 0 444130 261769 92600 115 6711
6713 0 444004 261747 92480 104 6712
6714 0 443908 261783 92320 128 6713
6715 0 443884 261703 92200 108 6714
6716 0 443836 261579 92120 108 6715
6717 0 443792 261447 92000 60 6716
6718 0 443616 261287 91960 -1 6717
6719 0 443628 261119 91920 -1 6718
6720 0 443640 260915 91960 -1 6719
6721 0 443620 260849 92040 -1 6720
6722 0 443612 260845 92080 -1 6721
6723 0 443644 262011 92280 45 6714
6724 0 443940 262579 92280 32 6723
6725 0 444006 262621 92400 32 6724
6726 0 444046 262605 92520 64 6725
6727 0 444074 262633 92680 64 6726
6728 0 444082 262781 92800 80 6727
6729 0 444138 263085 92920 75 6728
6730 0 444330 263357 92920 40 6729
6731 0 444530 263585 92800 51 6730
6732 0 444654 263741 92680 45 6731
6733 0 444772 263891 92600 45 6732
6734 0 444936 263999 92480 51 6733
6735 0 444984 264099 92440 64 6734
6736 0 445036 264227 92320 64 6735
6737 0 445020 264303 92200 104 6736
6738 0 445008 264343 92080 104 6737
6739 0 444966 264557 92000 45 6738
6740 0 444878 264701 91880 51 6739
6741 0 444898 264865 91760 86 6740
6742 0 444978 265013 91600 80 6741
6743 0 445030 265189 91520 80 6742
6744 0 445146 265397 91400 80 6743
6745 0 445202 265593 91240 -1 6744
6746 0 445360.4 265761 91080 -1 6745
6747 0 445548 265818 91120 -1 6746
6748 0 445680 265818 91200 -1 6747
6749 0 445736 265794 91240 -1 6748
6750 0 445400 265803 91040 -1 6746
6751 0 445376 265803 91000 -1 6750
6752 0 445228 264423 92040 104 6738
6753 0 445320 264487 92000 104 6752
6754 0 445540 264535 91960 -1 6753
6755 0 445688 264575 91880 -1 6754
6756 0 445856 264687 91800 -1 6755
6757 0 445914 264733 91760 -1 6756
6758 0 445972 264779 91720 -1 6757
6759 0 445924 264895 91720 -1 6758
6760 0 445964 264959 91680 -1 6759
6761 0 446004 264999 91640 -1 6760
6762 0 446116 265151 91560 -1 6761
6763 0 446160 265255 91440 -1 6762
6764 0 446252 265315 91320 -1 6763
6765 0 446340 265319 91200 -1 6764
6766 0 446428 265303 91080 -1 6765
6767 0 446436 265335 90920 -1 6766
6768 0 446436 265343 90880 -1 6767
6769 0 446784 265447 91000 -1 6766
6770 0 446888 265423 90920 -1 6769
6771 0 446936 265415 90800 -1 6770
6772 0 447020 265447 90680 -1 6771
6773 0 446968 265523 90600 -1 6772
6774 0 446424 265595 90520 -1 6773
6775 0 446620 265611 90280 -1 6774
6776 0 446620 265579 90200 -1 6775
6777 0 446596 265555 90120 -1 6776
6778 0 444402 261865 92600 45 6711
6779 0 444502 261865 92440 45 6778
6780 0 444682 261929 92400 32 6779
6781 0 444958 261881 92360 32 6780
6782 0 447234 261675 93920 102 6630
6783 0 447298 261771 93960 102 6782
6784 0 447306 261955 93920 -1 6783
6785 0 447934 260539 93800 124 6619
6786 0 447962 260459 93880 124 6785
6787 0 447874 260299 93880 124 6786
6788 0 447830 260147 93800 124 6787
6789 0 447838 260063 93720 -1 6788
6790 0 448910 260213 93440 45 6615
6791 0 449082 260169 93560 -1 6790
6792 0 449158 260145 93600 -1 6791
6793 0 449274 260151 93720 -1 6792
6794 0 449290 260227 93880 -1 6793
6795 0 449242 260095 94160 -1 6794
6796 0 449222 260003 94320 -1 6795
6797 0 449242 259919 94440 -1 6796
6798 0 449254 259879 94520 -1 6797
6799 0 449434 259743 94600 -1 6798
6800 0 449466 259683 94680 -1 6799
6801 0 449510 259587 94800 -1 6800
6802 0 449610 259451 94920 -1 6801
6803 0 449838 259223 95000 -1 6802
6804 0 450094 258839 94960 -1 6803
6805 0 450354 258739 94800 -1 6804
6806 0 450978 258451 94680 -1 6805
6807 0 450906 258157 95040 -1 6806
6808 0 450838 258009 95160 -1 6807
6809 0 450806 257873 95240 -1 6808
6810 0 451258 258609 94680 -1 6806
6811 0 451502 258677 94600 -1 6810
6812 0 451682 258769 94560 -1 6811
6813 0 452026 258821 94520 -1 6812
6814 0 452290 258833 94440 -1 6813
6815 0 452330 258813 94360 -1 6814
6816 0 452334 258829 94320 -1 6815
6817 0 448982 259995 94040 -1 6794
6818 0 448750 259923 93960 -1 6817
6819 0 448690 259823 93880 -1 6818
6820 0 450944 261227 92880 81 6506
6821 0 450880 261451 92920 81 6820
6822 0 454954.6 262359.94 92320 181 6482
6823 0 455020 262306 92280 156 6822
6824 0 455724 261106 92320 -1 6823
6825 0 455812 261002 92400 -1 6824
6826 0 455812 260922 92480 -1 6825
6827 0 455556.97 261891.52 92040 218 6823
6828 0 455847.06 261981.23 91880 293 6827
6829 0 455662.06 261917.95 92240 218 6828
6830 0 455550.97 261895.78 92400 218 6829
6831 0 455782.84 261815.14 92560 -1 6830
6832 0 455701.88 261673.36 92760 -1 6831
6833 0 456003.7 262039.23 91800 293 6828
6834 0 456134.5 262086.45 91720 256 6833
6835 0 456454.44 261548.2 91560 228 6834
6836 0 457390.5 260880.27 91560 -1 6835
6837 0 457537.34 261108.05 91360 -1 6836
6838 0 457732.34 260981.17 91280 -1 6837
6839 0 457806 260973 91200 -1 6838
6840 0 457704 260785 91560 -1 6836
6841 0 458168 260829 91600 -1 6840
6842 0 458300 260825 91640 -1 6841
6843 0 458320 260817 91720 -1 6842
6844 0 457367.62 259386.42 91520 300 6835
6845 0 462294 256939 91560 315 6844
6846 0 462582 256883 91640 283 6845
6847 0 463398 257595 91640 81 6846
6848 0 463366 257583.8 91680 81 6847
6849 0 464166 257987 91640 75 6848
6850 0 464718 258195 91560 102 6849
6851 0 464926 258259 91360 71 6850
6852 0 464926 258475 91160 71 6851
6853 0 465080 258669 90960 -1 6852
6854 0 465120 258901 90720 -1 6853
6855 0 465404 259177 90680 -1 6854
6856 0 465268 258793 90640 -1 6854
6857 0 465476 258893 90600 -1 6856
6858 0 463552 258885 90560 -1 6857
6859 0 463432 258885 90520 -1 6858
6860 0 463420 258941 90440 -1 6859
6861 0 463424 259037 90280 -1 6860
6862 0 463408 259069 90080 -1 6861
6863 0 463344 258965 90000 -1 6862
6864 0 463276 258929 89840 -1 6863
6865 0 463104 258941 89600 -1 6864
6866 0 463056 258857 89360 -1 6865
6867 0 463000 258673 89280 -1 6866
6868 0 462964 258373 89240 -1 6867
6869 0 463040 258541 89160 -1 6868
6870 0 463248 258921 88880 32 6869
6871 0 463328 258897 88720 32 6870
6872 0 463336.62 258290.05 88640 40 6871
6873 0 463461 258638 88520 40 6872
6874 0 463483 258756 88480 32 6873
6875 0 463459 258844 88440 32 6874
6876 0 463487 258888 88400 40 6875
6877 0 463527 259032 88360 40 6876
6878 0 463579 259108 88280 75 6877
6879 0 463483 259472 88080 51 6878
6880 0 463375 259752 87920 51 6879
6881 0 463307 259956 87800 51 6880
6882 0 463189.66 260108 87720 81 6881
6883 0 463131 260228 87760 32 6882
6884 0 463055 260408 87800 32 6883
6885 0 463119 260492 87880 32 6884
6886 0 463151 260488 87920 32 6885
6887 0 463163 260484 88000 32 6886
6888 0 463203 260456 88120 -1 6887
6889 0 463219 260348 88240 -1 6888
6890 0 463283 260296 88280 -1 6889
6891 0 463251 260168 88400 -1 6890
6892 0 463223 260580 88280 -1 6889
6893 0 463243 260632 88360 -1 6892
6894 0 463183 261000 88320 -1 6893
6895 0 463391 261464 88280 -1 6894
6896 0 463411 261712 88200 -1 6895
6897 0 463427 261804 88160 -1 6896
6898 0 463131 260184 87680 32 6882
6899 0 463139 260336 87600 32 6898
6900 0 463211 260448 87480 32 6899
6901 0 463127 260528 87360 32 6900
6902 0 463107 260544 87280 32 6901
6903 0 462752 258357 89120 -1 6869
6904 0 465182 259147 91600 75 6850
6905 0 465134 259291 91720 75 6904
6906 0 464974 259499 91880 124 6905
6907 0 464822 259827 92080 166 6906
6908 0 464888 259645 92120 128 6907
6909 0 464804 259841 92280 166 6908
6910 0 464832 260025 92560 168 6909
6911 0 464816 260157 92800 101 6910
6912 0 464852 260629 93000 107 6911
6913 0 464860 260613 93040 107 6912
6914 0 464976 260733 93080 107 6913
6915 0 465192 261137 93120 91 6914
6916 0 465220 261149 93240 91 6915
6917 0 465220 261833 93440 71 6916
6918 0 464612 262073 93480 32 6917
6919 0 464792 262677 93200 -1 6918
6920 0 464692 262653 93120 -1 6919
6921 0 464088 263333 93080 -1 6920
6922 0 464784 262533 92880 -1 6920
6923 0 464692 262773 93760 137 6918
6924 0 464752 262833 93920 -1 6923
6925 0 464804 262857 94080 -1 6924
6926 0 464968 262777 94240 108 6925
6927 0 465036 262769 94360 108 6926
6928 0 465024 262793 94480 -1 6927
6929 0 464932 262805 94520 -1 6928
6930 0 464160 263008 93720 108 6923
6931 0 464224 263040 93960 137 6930
6932 0 464128 263264 94080 71 6931
6933 0 463904 263776 94040 124 6932
6934 0 463904 264000 93880 51 6933
6935 0 463744 264192 93800 40 6934
6936 0 463616 264416 93760 64 6935
6937 0 463456 264608 93720 75 6936
6938 0 463264 264800 93640 115 6937
6939 0 463008 264864 93760 45 6938
6940 0 462880 264800 93880 32 6939
6941 0 463648 263744 94120 71 6933
6942 0 463456 263808 94200 81 6941
6943 0 463264 263616 94320 32 6942
6944 0 463136 263456 94480 45 6943
6945 0 463296 263936 94400 64 6942
6946 0 463136 264064 94560 60 6945
6947 0 462912 264128 94720 96 6946
6948 0 462720 264064 94920 32 6947
6949 0 462528 264000 95080 81 6948
6950 0 462368 263808 95160 81 6949
6951 0 462144 263840 95320 45 6950
6952 0 461984 263744 95520 64 6951
6953 0 461792 263584 95640 81 6952
6954 0 461600 263488 95800 81 6953
6955 0 461376 263424 95920 81 6954
6956 0 461152 263328 96040 81 6955
6957 0 460960 263168 96160 51 6956
6958 0 460800 262976 96240 75 6957
6959 0 460640 262944 96040 32 6958
6960 0 460544 263040 95800 104 6959
6961 0 460384 263136 95680 64 6960
6962 0 463238 257539 91840 81 6848
6963 0 457178 259468 91440 313 6844
6964 0 457114 259604 91280 277 6963
6965 0 456898 259812 91120 280 6964
6966 0 456538 260044 91000 206 6965
6967 0 456294.66 260344 90800 172 6966
6968 0 456246 260404 90760 172 6967
6969 0 456214 260388 90600 71 6968
6970 0 455426 260372 90560 200 6969
6971 0 455106 260388 90520 163 6970
6972 0 454758 260620 90440 214 6971
6973 0 454598 260596 90280 214 6972
6974 0 454510 260716 90160 214 6973
6975 0 454494 261148 90040 104 6974
6976 0 454374 260540 90000 71 6975
6977 0 454190 260340 89840 60 6976
6978 0 454238 260332 89800 71 6977
6979 0 454790 260412 89720 280 6978
6980 0 454646 260156 89520 206 6979
6981 0 454622 260148 89320 206 6980
6982 0 454518 260236 89120 178 6981
6983 0 454470 260332 88960 131 6982
6984 0 454526 260340 88800 131 6983
6985 0 454622 260156 88720 131 6984
6986 0 454766 259396 88680 -1 6985
6987 0 454734 259900 88640 131 6986
6988 0 454686 260036 88600 131 6987
6989 0 454726 260180 88480 122 6988
6990 0 454766 260356 88360 122 6989
6991 0 454830 260604 88200 120 6990
6992 0 454966 260924 88120 128 6991
6993 0 455038 261068 88000 178 6992
6994 0 455102 261204 87800 189 6993
6995 0 454624 261312 87560 186 6994
6996 0 454528 261472 87360 96 6995
6997 0 454400 261536 87120 86 6996
6998 0 454368 261696 86920 102 6997
6999 0 454240 261856 86760 80 6998
7000 0 454048 262048 86680 131 6999
7001 0 454080 262080 86680 131 7000
7002 0 454240 262080 86480 90 7001
7003 0 454400 262208 86280 150 7002
7004 0 454464 262368 86080 176 7003
7005 0 454464 262400 85800 229 7004
7006 0 454304 262400 85600 186 7005
7007 0 454208 262400 85360 208 7006
7008 0 454208 262304 85120 192 7007
7009 0 454080 262304 84880 190 7008
7010 0 454336 262336 84800 71 7009
7011 0 454592 262336 84720 40 7010
7012 0 454848 262336 84680 51 7011
7013 0 455104 262336 84600 51 7012
7014 0 455296 262336 84400 60 7013
7015 0 455488 262176 84320 45 7014
7016 0 455616 261952 84280 40 7015
7017 0 454016 262304 84800 141 7009
7018 0 453856 262336 84600 218 7017
7019 0 453696 262400 84400 181 7018
7020 0 453472 262336 84240 197 7019
7021 0 453408 262368 83960 181 7020
7022 0 453344 262400 83720 181 7021
7023 0 453120 262272 83720 202 7022
7024 0 452864 262336 83800 139 7023
7025 0 452672 262496 83880 128 7024
7026 0 452416 262496 83920 75 7025
7027 0 452160 262592 84040 60 7026
7028 0 451936 262656 84160 64 7027
7029 0 451680 262688 84160 51 7028
7030 0 451552 262720 84120 32 7029
7031 0 453408 262528 83520 98 7022
7032 0 453376 262432 83280 101 7031
7033 0 453376 262176 83280 101 7032
7034 0 453440 262016 83080 108 7033
7035 0 453344 262272 83080 96 7034
7036 0 453344 262528 83080 64 7035
7037 0 453376 262720 82920 51 7036
7038 0 453536 262848 82720 60 7037
7039 0 453728 262880 82560 75 7038
7040 0 453984 262944 82480 75 7039
7041 0 454240 262976 82440 60 7040
7042 0 454496 263008 82440 96 7041
7043 0 454752 262976 82440 86 7042
7044 0 455008 262880 82360 64 7043
7045 0 455264 262816 82280 148 7044
7046 0 455488 262848 82160 137 7045
7047 0 455648 262848 81960 124 7046
7048 0 455776 262912 81720 160 7047
7049 0 456000 262944 81600 172 7048
7050 0 456256 263008 81520 156 7049
7051 0 456512 263040 81480 166 7050
7052 0 456640 263008 81480 156 7051
7053 0 456864 263168 81400 71 7052
7054 0 456992 263360 81280 40 7053
7055 0 457088 263584 81200 86 7054
7056 0 457216 263744 81040 71 7055
7057 0 457440 263840 80960 80 7056
7058 0 457600 263968 80760 60 7057
7059 0 457760 264000 80560 81 7058
7060 0 457920 264032 80360 96 7059
7061 0 458080 264032 80160 71 7060
7062 0 458304 264064 80040 51 7061
7063 0 458528 264064 79880 80 7062
7064 0 458784 264064 79880 80 7063
7065 0 458944 264096 79680 75 7064
7066 0 459136 264192 79520 81 7065
7067 0 459360 264256 79400 64 7066
7068 0 459520 264352 79200 51 7067
7069 0 459552 264544 79000 60 7068
7070 0 459616 264768 78840 90 7069
7071 0 459808 264896 78960 60 7070
7072 0 460032 265056 79040 81 7071
7073 0 460224 265184 79040 45 7072
7074 0 456800 262880 81680 45 7052
7075 0 457024 262784 81800 32 7074
7076 0 457280 262752 81840 51 7075
7077 0 457536 262720 81880 75 7076
7078 0 457728 262656 82040 40 7077
7079 0 457984 262656 82120 80 7078
7080 0 458240 262656 82160 81 7079
7081 0 458496 262560 82160 51 7080
7082 0 458752 262496 82160 40 7081
7083 0 459008 262400 82120 51 7082
7084 0 459232 262272 82080 45 7083
7085 0 459328 262240 82080 45 7084
7086 0 453440 261920 83080 139 7034
7087 0 453568 261760 82920 197 7086
7088 0 453568 261536 82760 189 7087
7089 0 453312 261504 82760 122 7088
7090 0 453056 261504 82760 104 7089
7091 0 452832 261568 82600 101 7090
7092 0 452640 261536 82440 108 7091
7093 0 452448 261536 82240 80 7092
7094 0 452288 261536 82040 108 7093
7095 0 452160 261472 81800 81 7094
7096 0 452000 261440 81600 120 7095
7097 0 451840 261248 81480 139 7096
7098 0 451744 261088 81360 124 7097
7099 0 451712 261248 81120 32 7098
7100 0 451808 261376 80920 40 7099
7101 0 451968 261408 80720 75 7100
7102 0 452192 261408 80520 96 7101
7103 0 452352 261248 80400 71 7102
7104 0 452480 261120 80400 45 7103
7105 0 451680 260832 81360 157 7098
7106 0 451520 260640 81400 120 7105
7107 0 451488 260384 81320 108 7106
7108 0 451424 260128 81320 122 7107
7109 0 451296 259904 81320 122 7108
7110 0 451136 259680 81280 115 7109
7111 0 450944 259520 81240 120 7110
7112 0 450688 259456 81200 134 7111
7113 0 450432 259456 81200 80 7112
7114 0 450176 259456 81160 80 7113
7115 0 450112 259456 81160 86 7114
7116 0 450144 259616 80960 51 7115
7117 0 450208 259744 80720 32 7116
7118 0 450304 259584 80480 75 7117
7119 0 450400 259424 80280 32 7118
7120 0 450592 259328 80080 71 7119
7121 0 450656 259296 80040 91 7120
7122 0 449856 259456 81120 96 7115
7123 0 449600 259456 81120 80 7122
7124 0 449344 259456 81120 124 7123
7125 0 449312 259456 81120 124 7124
7126 0 449152 259680 81040 157 7125
7127 0 448992 259808 80880 137 7126
7128 0 448736 259904 80840 101 7127
7129 0 448512 260032 80760 122 7128
7130 0 448256 260160 80720 115 7129
7131 0 448064 260352 80640 75 7130
7132 0 447872 260544 80640 40 7131
7133 0 447712 260768 80640 81 7132
7134 0 447616 260960 80800 128 7133
7135 0 447520 261216 80800 137 7134
7136 0 447520 261408 80840 134 7135
7137 0 447552 261408 80560 115 7136
7138 0 447520 261408 80280 71 7137
7139 0 447648 261312 80040 45 7138
7140 0 447872 261216 79920 40 7139
7141 0 448000 261248 79920 40 7140
7142 0 447360 261568 80920 153 7136
7143 0 447552 261728 80880 115 7142
7144 0 447744 261920 80840 45 7143
7145 0 448000 261984 80840 32 7144
7146 0 448256 261952 80840 32 7145
7147 0 448512 261856 80840 64 7146
7148 0 448768 261856 80920 45 7147
7149 0 448896 261856 80920 32 7148
7150 0 447136 261760 80920 91 7142
7151 0 446944 261952 80920 128 7150
7152 0 446848 262048 81040 81 7151
7153 0 446752 261728 81280 32 7152
7154 0 446496 261216 81400 32 7153
7155 0 446304 261376 81520 32 7154
7156 0 446240 261440 81520 32 7155
7157 0 446688 262208 81200 40 7152
7158 0 446528 262368 81400 122 7157
7159 0 446368 262368 81640 131 7158
7160 0 446272 262304 81880 90 7159
7161 0 446144 262304 82120 64 7160
7162 0 446080 262336 82320 60 7161
7163 0 449152 259296 81280 120 7125
7164 0 448992 259168 81440 108 7163
7165 0 448832 259008 81560 101 7164
7166 0 448640 258848 81720 98 7165
7167 0 448576 258624 81880 32 7166
7168 0 448512 258368 82000 71 7167
7169 0 448288 258240 82160 91 7168
7170 0 448128 258080 82280 196 7169
7171 0 448128 257824 82280 131 7170
7172 0 448128 257568 82280 124 7171
7173 0 448288 257376 82400 141 7172
7174 0 448384 257152 82520 32 7173
7175 0 448352 256896 82480 40 7174
7176 0 448352 256768 82240 32 7175
7177 0 448256 256768 82000 64 7176
7178 0 448320 256608 81800 40 7177
7179 0 448384 256352 81680 40 7178
7180 0 448416 256320 81640 32 7179
7181 0 453728 261504 82680 217 7088
7182 0 453952 261408 82560 197 7181
7183 0 454176 261280 82480 198 7182
7184 0 454432 261216 82400 237 7183
7185 0 454528 261088 82640 120 7184
7186 0 454560 260928 82840 45 7185
7187 0 454528 260768 83040 32 7186
7188 0 454496 260608 83240 45 7187
7189 0 454496 260384 83400 40 7188
7190 0 454496 260160 83560 51 7189
7191 0 454624 261216 82320 251 7184
7192 0 454880 261120 82240 218 7191
7193 0 455104 261056 82120 194 7192
7194 0 455360 260992 82040 198 7193
7195 0 455616 260960 81920 186 7194
7196 0 455776 260960 81720 128 7195
7197 0 455968 260896 81520 120 7196
7198 0 456128 260864 81320 192 7197
7199 0 456128 260640 81480 140 7198
7200 0 456128 260384 81520 64 7199
7201 0 456256 260128 81600 122 7200
7202 0 456320 259872 81680 102 7201
7203 0 456320 259616 81760 101 7202
7204 0 456416 259360 81880 102 7203
7205 0 456448 259104 81960 101 7204
7206 0 456448 258848 82000 102 7205
7207 0 456416 258592 82040 124 7206
7208 0 456416 258336 82040 107 7207
7209 0 456352 258080 81960 107 7208
7210 0 456320 257888 81760 124 7209
7211 0 456256 257728 81560 148 7210
7212 0 456288 257472 81520 102 7211
7213 0 456352 257216 81520 131 7212
7214 0 456416 256960 81560 108 7213
7215 0 456448 256704 81640 104 7214
7216 0 456512 256448 81680 160 7215
7217 0 456576 256224 81800 120 7216
7218 0 456576 256000 82000 122 7217
7219 0 456640 255968 82240 86 7218
7220 0 456640 255968 82400 32 7219
7221 0 457056 255680 82400 32 7220
7222 0 456672 256064 82640 102 7220
7223 0 456672 256128 82760 115 7222
7224 0 456416 256160 82840 120 7223
7225 0 456160 256192 82920 60 7224
7226 0 455904 256224 82960 60 7225
7227 0 455648 256224 83000 75 7226
7228 0 455392 256224 83080 60 7227
7229 0 455360 256256 83120 60 7228
7230 0 456832 256256 82920 80 7223
7231 0 456992 256416 83080 75 7230
7232 0 457088 256640 83160 120 7231
7233 0 457216 256896 83160 115 7232
7234 0 457312 257152 83160 80 7233
7235 0 457312 257376 83040 71 7234
7236 0 457312 257632 82960 60 7235
7237 0 457312 257792 82760 32 7236
7238 0 457280 257984 82600 51 7237
7239 0 457120 258176 82440 71 7238
7240 0 456192 260896 81200 178 7198
7241 0 456352 260960 80960 134 7240
7242 0 456512 260928 80760 186 7241
7243 0 456704 260928 80560 163 7242
7244 0 456928 260928 80440 192 7243
7245 0 457120 260960 80280 226 7244
7246 0 457344 260832 80240 164 7245
7247 0 457536 260704 80080 96 7246
7248 0 457696 260544 79920 45 7247
7249 0 457888 260352 79840 122 7248
7250 0 458048 260160 79800 148 7249
7251 0 458208 260000 79680 163 7250
7252 0 458304 259744 79720 207 7251
7253 0 458240 259488 79720 139 7252
7254 0 458240 259232 79720 160 7253
7255 0 458208 259008 79640 186 7254
7256 0 458464 258944 79600 135 7255
7257 0 458656 258752 79520 128 7256
7258 0 458816 258624 79360 107 7257
7259 0 459040 258496 79280 131 7258
7260 0 459264 258336 79240 135 7259
7261 0 459488 258144 79240 108 7260
7262 0 459712 257984 79240 115 7261
7263 0 459840 257760 79280 134 7262
7264 0 459872 257504 79280 98 7263
7265 0 459936 257248 79200 124 7264
7266 0 460064 257024 79040 124 7265
7267 0 460224 256832 78880 107 7266
7268 0 460384 256608 78840 156 7267
7269 0 460576 256416 78880 150 7268
7270 0 460832 256352 78920 124 7269
7271 0 461088 256256 78960 153 7270
7272 0 461312 256352 78840 163 7271
7273 0 461568 256352 78760 115 7272
7274 0 461792 256448 78680 51 7273
7275 0 462016 256576 78560 32 7274
7276 0 462080 256640 78480 32 7275
7277 0 462112 256576 78240 60 7276
7278 0 462176 256480 78000 81 7277
7279 0 462432 256448 77920 51 7278
7280 0 462240 256832 78520 64 7276
7281 0 462336 257088 78600 40 7280
7282 0 462496 257312 78560 51 7281
7283 0 462496 257568 78560 40 7282
7284 0 462528 257824 78640 40 7283
7285 0 462528 258048 78640 32 7284
7286 0 461024 256000 78920 102 7271
7287 0 461056 255744 78840 122 7286
7288 0 461248 255552 78720 98 7287
7289 0 461472 255392 78640 128 7288
7290 0 461728 255328 78600 122 7289
7291 0 461952 255200 78560 135 7290
7292 0 462208 255136 78480 98 7291
7293 0 462464 255040 78440 120 7292
7294 0 462688 255040 78320 124 7293
7295 0 462944 254976 78240 108 7294
7296 0 463200 254944 78200 120 7295
7297 0 463456 254880 78200 80 7296
7298 0 463712 254880 78200 45 7297
7299 0 463936 254720 78200 71 7298
7300 0 464128 254528 78120 120 7299
7301 0 464160 254464 77880 203 7300
7302 0 464224 254496 77640 168 7301
7303 0 464032 254336 77600 81 7302
7304 0 463840 254176 77440 163 7303
7305 0 463712 253984 77280 51 7304
7306 0 463712 253728 77200 51 7305
7307 0 463712 253632 77200 40 7306
7308 0 464320 254432 77400 163 7302
7309 0 464288 254400 77120 134 7308
7310 0 464192 254432 76880 128 7309
7311 0 464096 254592 76640 128 7310
7312 0 464000 254720 76440 96 7311
7313 0 463968 254752 76400 128 7312
7314 0 464160 254976 76400 40 7313
7315 0 464288 255200 76400 60 7314
7316 0 464448 255392 76440 81 7315
7317 0 464544 255648 76520 40 7316
7318 0 464512 255872 76640 51 7317
7319 0 464512 256096 76800 75 7318
7320 0 464480 256320 76960 45 7319
7321 0 464512 256480 77160 32 7320
7322 0 464384 256672 77320 32 7321
7323 0 464256 256768 77320 40 7322
7324 0 463808 254752 76200 131 7313
7325 0 463648 254848 76000 64 7324
7326 0 463520 254848 75760 86 7325
7327 0 463392 254880 75520 139 7326
7328 0 463264 255008 75280 128 7327
7329 0 463072 255104 75120 120 7328
7330 0 462848 255136 74960 134 7329
7331 0 462976 255328 74840 51 7330
7332 0 463104 255520 74720 60 7331
7333 0 463328 255648 74720 71 7332
7334 0 463488 255872 74680 60 7333
7335 0 462624 255072 74840 96 7330
7336 0 462400 254976 74720 81 7335
7337 0 462208 255040 74560 71 7336
7338 0 461984 255168 74560 51 7337
7339 0 461792 255328 74680 122 7338
7340 0 461760 255552 74840 98 7339
7341 0 461760 255712 75080 45 7340
7342 0 461728 255872 75320 51 7341
7343 0 461728 255904 75360 51 7342
7344 0 458016 258816 79640 101 7255
7345 0 457824 258624 79560 108 7344
7346 0 457664 258464 79400 120 7345
7347 0 457536 258304 79240 91 7346
7348 0 457376 258144 79120 128 7347
7349 0 457216 258112 78920 134 7348
7350 0 456960 258112 78840 140 7349
7351 0 456736 258112 78680 108 7350
7352 0 456544 258176 78480 128 7351
7353 0 456384 258208 78280 128 7352
7354 0 456160 258272 78160 102 7353
7355 0 455968 258336 78000 86 7354
7356 0 455744 258368 77880 108 7355
7357 0 455520 258368 77680 143 7356
7358 0 455360 258368 77480 107 7357
7359 0 455200 258272 77240 104 7358
7360 0 455040 258208 77040 122 7359
7361 0 454976 258176 76760 101 7360
7362 0 454976 258176 76720 108 7361
7363 0 455168 258368 76640 128 7362
7364 0 455392 258528 76640 40 7363
7365 0 455648 258592 76560 51 7364
7366 0 455904 258720 76600 75 7365
7367 0 456096 258848 76720 51 7366
7368 0 456352 258912 76760 75 7367
7369 0 456608 258880 76760 60 7368
7370 0 456832 258752 76840 71 7369
7371 0 457088 258848 76920 71 7370
7372 0 457120 258848 76920 60 7371
7373 0 454944 258080 76480 134 7362
7374 0 454848 257984 76240 134 7373
7375 0 454784 257824 76000 104 7374
7376 0 454752 257728 75760 124 7375
7377 0 454720 257568 75520 122 7376
7378 0 454720 257408 75280 104 7377
7379 0 454752 257312 75040 104 7378
7380 0 454752 257152 74800 120 7379
7381 0 454784 256960 74640 120 7380
7382 0 454816 256768 74480 134 7381
7383 0 454880 256608 74280 81 7382
7384 0 455040 256512 74040 124 7383
7385 0 455200 256352 73920 32 7384
7386 0 455360 256256 73720 32 7385
7387 0 455296 256224 73480 40 7386
7388 0 455136 256288 73280 156 7387
7389 0 455040 256288 73200 148 7388
7390 0 455104 256480 73040 75 7389
7391 0 455136 256704 72920 64 7390
7392 0 455136 256928 72800 51 7391
7393 0 455136 257152 72640 81 7392
7394 0 455104 257312 72400 60 7393
7395 0 455008 257440 72160 51 7394
7396 0 454976 257600 71960 75 7395
7397 0 454880 257760 71720 120 7396
7398 0 454752 257856 71520 124 7397
7399 0 454592 257888 71320 75 7398
7400 0 454528 257920 71120 60 7399
7401 0 454816 256096 73200 60 7389
7402 0 454624 255904 73160 60 7401
7403 0 454464 255712 73120 71 7402
7404 0 454272 255520 73120 32 7403
7405 0 454080 255360 73080 86 7404
7406 0 453856 255168 73080 141 7405
7407 0 453632 255040 72960 156 7406
7408 0 453376 254976 72960 218 7407
7409 0 453152 255104 72880 104 7408
7410 0 452896 255008 72880 81 7409
7411 0 452640 254944 72880 102 7410
7412 0 452416 254944 72760 64 7411
7413 0 452160 254880 72640 40 7412
7414 0 451904 254848 72600 40 7413
7415 0 451648 254848 72560 75 7414
7416 0 451392 254880 72600 80 7415
7417 0 451168 254912 72720 60 7416
7418 0 450944 254880 72840 51 7417
7419 0 450688 254880 72920 51 7418
7420 0 450528 254880 73120 60 7419
7421 0 450304 254816 73280 71 7420
7422 0 450144 254656 73400 45 7421
7423 0 449952 254496 73480 32 7422
7424 0 449792 254336 73600 45 7423
7425 0 449632 254176 73800 32 7424
7426 0 449504 254048 73840 80 7425
7427 0 454816 256352 74360 140 7383
7428 0 454688 256128 74440 75 7427
7429 0 454528 255968 74600 60 7428
7430 0 454368 255808 74800 128 7429
7431 0 454368 255648 75000 96 7430
7432 0 454464 255520 75200 102 7431
7433 0 454560 255360 75400 172 7432
7434 0 454464 255264 75640 104 7433
7435 0 454304 255264 75840 81 7434
7436 0 454048 255264 75920 51 7435
7437 0 453824 255264 76120 120 7436
7438 0 453792 255360 76360 75 7437
7439 0 453792 255360 76440 90 7438
7440 0 454624 255104 75400 178 7433
7441 0 454624 254848 75400 128 7440
7442 0 454624 254592 75400 137 7441
7443 0 454624 254336 75400 143 7442
7444 0 454752 254080 75400 164 7443
7445 0 454848 253856 75480 186 7444
7446 0 455040 253664 75520 136 7445
7447 0 455232 253472 75560 148 7446
7448 0 455456 253280 75560 131 7447
7449 0 455584 253088 75440 139 7448
7450 0 455808 252960 75400 101 7449
7451 0 456064 252832 75360 60 7450
7452 0 456224 252704 75200 107 7451
7453 0 456320 252704 75200 150 7452
7454 0 456288 252480 75320 91 7453
7455 0 456288 252224 75400 71 7454
7456 0 456192 252032 75600 81 7455
7457 0 456320 251840 75800 51 7456
7458 0 456480 251712 76000 45 7457
7459 0 456608 251616 76200 98 7458
7460 0 456768 251520 76400 51 7459
7461 0 456896 251488 76640 51 7460
7462 0 456992 251392 76800 60 7461
7463 0 456544 252704 75040 164 7453
7464 0 456768 252736 74920 141 7463
7465 0 457024 252768 74920 101 7464
7466 0 457280 252768 74920 124 7465
7467 0 457536 252704 74960 75 7466
7468 0 457792 252704 75000 81 7467
7469 0 457984 252736 75200 81 7468
7470 0 458240 252736 75280 51 7469
7471 0 458496 252736 75240 64 7470
7472 0 458720 252832 75080 45 7471
7473 0 458880 252896 74880 51 7472
7474 0 459008 252960 74680 32 7473
7475 0 457248 261120 80120 164 7245
7476 0 457440 261184 79920 131 7475
7477 0 457568 261312 79720 200 7476
7478 0 457632 261376 79480 176 7477
7479 0 457856 261376 79280 204 7478
7480 0 458048 261408 79120 181 7479
7481 0 458272 261472 78960 163 7480
7482 0 458464 261504 78800 160 7481
7483 0 458656 261568 78600 175 7482
7484 0 458816 261600 78400 178 7483
7485 0 459072 261568 78480 186 7484
7486 0 459296 261472 78600 80 7485
7487 0 459520 261376 78680 75 7486
7488 0 459712 261280 78840 75 7487
7489 0 459936 261152 78840 71 7488
7490 0 460192 261088 78920 75 7489
7491 0 460384 261120 79120 45 7490
7492 0 460512 261120 79360 45 7491
7493 0 460736 261120 79520 40 7492
7494 0 460864 261120 79440 75 7493
7495 0 461056 261312 79440 60 7494
7496 0 461248 261440 79320 45 7495
7497 0 461440 261504 79160 51 7496
7498 0 461632 261568 79040 80 7497
7499 0 461056 260960 79560 32 7494
7500 0 461184 260832 79760 45 7499
7501 0 461344 260768 79960 40 7500
7502 0 461504 260768 80160 51 7501
7503 0 461600 260704 80280 32 7502
7504 0 458880 261664 78320 164 7484
7505 0 459040 261664 78120 175 7504
7506 0 459104 261696 77840 176 7505
7507 0 459200 261664 77600 176 7506
7508 0 459264 261728 77360 186 7507
7509 0 459360 261888 77160 266 7508
7510 0 459200 261920 76960 245 7509
7511 0 458944 262016 76920 281 7510
7512 0 458720 261920 76760 256 7511
7513 0 458592 262048 76560 262 7512
7514 0 458560 262112 76320 178 7513
7515 0 458496 262112 76040 168 7514
7516 0 458400 262016 75800 219 7515
7517 0 458368 261920 75560 163 7516
7518 0 458432 261792 75320 137 7517
7519 0 458464 261632 75120 140 7518
7520 0 458496 261504 74880 148 7519
7521 0 458624 261344 74680 163 7520
7522 0 458784 261280 74480 148 7521
7523 0 458944 261152 74280 210 7522
7524 0 459168 261024 74120 131 7523
7525 0 459392 261024 73920 163 7524
7526 0 459552 261024 73720 168 7525
7527 0 459616 261088 73480 189 7526
7528 0 459712 261088 73200 148 7527
7529 0 459776 260960 72960 108 7528
7530 0 459808 260960 72680 96 7529
7531 0 459872 260928 72400 51 7530
7532 0 459840 260800 72160 140 7531
7533 0 459648 260704 72160 80 7532
7534 0 459392 260640 72240 98 7533
7535 0 459168 261056 72480 75 7534
7536 0 459072 261056 72720 134 7535
7537 0 459072 260832 72840 91 7536
7538 0 459840 260800 71880 81 7532
7539 0 459840 260960 71680 150 7538
7540 0 459936 261088 71480 96 7539
7541 0 459904 261184 71200 175 7540
7542 0 459744 261248 71040 245 7541
7543 0 459872 261472 71040 156 7542
7544 0 459904 261696 70920 150 7543
7545 0 460032 261856 70760 163 7544
7546 0 460288 261984 70720 128 7545
7547 0 460544 262080 70760 60 7546
7548 0 460768 262240 70760 90 7547
7549 0 460992 262400 70760 81 7548
7550 0 461152 262560 70640 124 7549
7551 0 461184 262624 70560 124 7550
7552 0 461248 262784 70360 60 7551
7553 0 461344 262944 70160 108 7552
7554 0 461440 263040 69920 148 7553
7555 0 461568 263136 69680 96 7554
7556 0 461792 263136 69480 64 7555
7557 0 462048 263136 69400 81 7556
7558 0 462304 263136 69360 96 7557
7559 0 462560 263232 69320 124 7558
7560 0 462816 263264 69240 80 7559
7561 0 463040 263360 69120 86 7560
7562 0 463232 263456 68920 71 7561
7563 0 463392 263456 68680 96 7562
7564 0 463552 263520 68440 157 7563
7565 0 463744 263552 68280 90 7564
7566 0 463936 263584 68080 102 7565
7567 0 464128 263648 67920 96 7566
7568 0 464224 263680 67800 81 7567
7569 0 464448 263680 67920 45 7568
7570 0 464704 263680 67960 60 7569
7571 0 464960 263744 67960 40 7570
7572 0 465184 263808 67840 51 7571
7573 0 465344 263808 67600 32 7572
7574 0 464448 263680 67640 51 7568
7575 0 464640 263680 67440 71 7574
7576 0 464736 263744 67200 64 7575
7577 0 464960 263744 67080 51 7576
7578 0 465152 263744 67080 32 7577
7579 0 461248 262848 70680 86 7551
7580 0 461344 263072 70800 96 7579
7581 0 461440 263328 70800 98 7580
7582 0 461536 263552 70920 81 7581
7583 0 461632 263776 71000 96 7582
7584 0 461632 264000 71160 81 7583
7585 0 461504 264192 71280 107 7584
7586 0 461312 264384 71400 102 7585
7587 0 461120 264544 71520 102 7586
7588 0 460896 264704 71600 80 7587
7589 0 460672 264832 71600 51 7588
7590 0 460480 264992 71720 32 7589
7591 0 460384 265152 71920 32 7590
7592 0 460320 265312 72160 71 7591
7593 0 460192 265440 72320 86 7592
7594 0 460192 265600 72520 81 7593
7595 0 460256 265728 72760 96 7594
7596 0 460352 265856 72920 40 7595
7597 0 459968 265312 72320 75 7593
7598 0 459680 265344 72360 261 7597
7599 0 459424 265376 72280 246 7598
7600 0 459168 265472 72280 154 7599
7601 0 458912 265440 72280 81 7600
7602 0 458720 265248 72360 32 7601
7603 0 458624 265120 72560 45 7602
7604 0 458464 265088 72760 60 7603
7605 0 458432 265088 72800 60 7604
7606 0 459776 261920 70680 71 7545
7607 0 459616 262016 70480 104 7606
7608 0 459488 262112 70240 90 7607
7609 0 459456 262144 70160 96 7608
7610 0 459296 262368 70160 60 7609
7611 0 459072 262464 70240 51 7610
7612 0 458848 262592 70320 71 7611
7613 0 459456 262144 69880 64 7609
7614 0 459456 262176 69600 64 7613
7615 0 459360 262272 69360 45 7614
7616 0 459264 262400 69160 75 7615
7617 0 459104 262528 68960 60 7616
7618 0 458944 262624 68760 71 7617
7619 0 458912 262656 68480 71 7618
7620 0 458784 262752 68240 81 7619
7621 0 458656 262784 68000 75 7620
7622 0 458688 262912 67680 32 7621
7623 0 458880 262944 67520 60 7622
7624 0 459040 263104 67320 80 7623
7625 0 458944 263264 67120 75 7624
7626 0 458816 263424 66960 60 7625
7627 0 458752 263648 66800 45 7626
7628 0 458848 263776 66600 104 7627
7629 0 458880 263936 66360 60 7628
7630 0 458944 264096 66160 64 7629
7631 0 459040 264096 65920 104 7630
7632 0 459072 264032 65680 108 7631
7633 0 459168 264064 65440 148 7632
7634 0 459168 264160 65240 137 7633
7635 0 459008 264032 65040 96 7634
7636 0 458976 263936 64800 96 7635
7637 0 458976 263776 64600 45 7636
7638 0 458912 263520 64520 51 7637
7639 0 458848 263296 64360 60 7638
7640 0 458848 263200 64360 40 7639
7641 0 459296 264352 65080 120 7634
7642 0 459488 264512 64960 101 7641
7643 0 459616 264512 64720 107 7642
7644 0 459680 264352 64520 124 7643
7645 0 459712 264256 64440 136 7644
7646 0 459872 264064 64520 124 7645
7647 0 460096 264096 64640 134 7646
7648 0 460192 264320 64720 154 7647
7649 0 460416 264448 64640 86 7648
7650 0 460640 264576 64640 40 7649
7651 0 460800 264608 64640 71 7650
7652 0 459872 264224 64200 150 7645
7653 0 459936 264384 64000 101 7652
7654 0 460000 264576 63840 60 7653
7655 0 459904 264800 63680 108 7654
7656 0 459936 265056 63560 107 7655
7657 0 459936 265216 63360 91 7656
7658 0 459968 265344 63280 81 7657
7659 0 459712 261120 70800 120 7542
7660 0 459712 260960 70600 120 7659
7661 0 459616 260800 70400 75 7660
7662 0 459616 260640 70160 124 7661
7663 0 459776 260512 69960 120 7662
7664 0 459936 260384 69800 91 7663
7665 0 460128 260256 69640 122 7664
7666 0 460352 260128 69600 108 7665
7667 0 460544 259968 69560 120 7666
7668 0 460736 259808 69480 124 7667
7669 0 460928 259616 69400 120 7668
7670 0 461120 259424 69320 98 7669
7671 0 461280 259296 69160 81 7670
7672 0 461504 259104 69120 96 7671
7673 0 461632 258912 69000 101 7672
7674 0 461824 258720 69000 90 7673
7675 0 462048 258624 68920 86 7674
7676 0 462272 258464 68880 75 7675
7677 0 462528 258432 68800 131 7676
7678 0 462752 258336 68680 107 7677
7679 0 462816 258272 68680 86 7678
7680 0 462848 258144 68920 101 7679
7681 0 463008 258144 69120 32 7680
7682 0 463136 258144 69240 75 7681
7683 0 463040 258176 68560 124 7679
7684 0 463264 258048 68560 140 7683
7685 0 463488 257920 68600 135 7684
7686 0 463552 257856 68600 140 7685
7687 0 463392 257664 68680 122 7686
7688 0 463200 257472 68680 91 7687
7689 0 462976 257312 68640 135 7688
7690 0 462976 257088 68520 64 7689
7691 0 463040 256832 68440 32 7690
7692 0 463008 256672 68240 32 7691
7693 0 462976 256608 68160 45 7692
7694 0 463776 257728 68440 206 7686
7695 0 463968 257664 68240 128 7694
7696 0 464128 257632 68160 80 7695
7697 0 464256 257760 67920 81 7696
7698 0 464288 257792 67880 98 7697
7699 0 464448 257856 67680 75 7698
7700 0 464672 257824 67520 60 7699
7701 0 464928 257824 67440 64 7700
7702 0 465152 257728 67280 98 7701
7703 0 465408 257664 67240 81 7702
7704 0 465664 257600 67240 96 7703
7705 0 465920 257568 67240 91 7704
7706 0 466176 257536 67240 96 7705
7707 0 466432 257472 67200 108 7706
7708 0 466688 257472 67120 98 7707
7709 0 466912 257504 66960 75 7708
7710 0 467072 257664 66760 86 7709
7711 0 467136 257696 66520 71 7710
7712 0 467232 257728 66280 96 7711
7713 0 467072 257760 66040 51 7712
7714 0 466816 257760 65960 80 7713
7715 0 466592 257856 65800 122 7714
7716 0 466528 258048 65640 32 7715
7717 0 466592 258208 65600 40 7716
7718 0 464096 257952 67800 51 7698
7719 0 463840 257920 67680 32 7718
7720 0 463808 257824 67440 32 7719
7721 0 463680 257952 67200 75 7720
7722 0 463456 258112 67160 32 7721
7723 0 463488 258304 67000 40 7722
7724 0 463520 258560 66880 40 7723
7725 0 463584 258816 66840 32 7724
7726 0 463552 258944 66760 51 7725
7727 0 463232 258304 66920 40 7723
7728 0 462976 258336 66920 120 7727
7729 0 462752 258432 66840 124 7728
7730 0 462496 258496 66800 75 7729
7731 0 462464 258496 66800 75 7730
7732 0 464384 257536 68160 75 7696
7733 0 464608 257440 68240 102 7732
7734 0 464832 257344 68280 128 7733
7735 0 464992 257504 68440 40 7734
7736 0 465120 257728 68480 51 7735
7737 0 465152 257984 68440 45 7736
7738 0 465024 257184 68400 91 7734
7739 0 465184 257056 68600 75 7738
7740 0 465376 256864 68680 91 7739
7741 0 465568 256672 68720 104 7740
7742 0 465824 256576 68720 75 7741
7743 0 466080 256544 68720 75 7742
7744 0 466336 256512 68640 81 7743
7745 0 466592 256512 68560 64 7744
7746 0 466848 256544 68440 86 7745
7747 0 467104 256640 68360 139 7746
7748 0 467360 256640 68280 131 7747
7749 0 467584 256672 68160 128 7748
7750 0 467808 256672 68000 120 7749
7751 0 468032 256544 67920 120 7750
7752 0 468256 256480 67800 122 7751
7753 0 468416 256320 67680 102 7752
7754 0 468512 256064 67640 75 7753
7755 0 468672 255872 67520 124 7754
7756 0 468864 255712 67480 102 7755
7757 0 469088 255552 67480 81 7756
7758 0 469312 255360 67520 86 7757
7759 0 469440 255232 67640 32 7758
7760 0 469664 255104 67480 96 7759
7761 0 469856 254912 67400 128 7760
7762 0 469888 254656 67280 90 7761
7763 0 469760 254464 67120 75 7762
7764 0 469856 254272 66960 51 7763
7765 0 470048 254080 66880 32 7764
7766 0 470080 254016 66640 32 7765
7767 0 470080 254016 66560 32 7766
7768 0 470178 253673 66280 -1 7767
7769 0 470180 253438 66080 -1 7768
7770 0 470336 253664 66000 32 7769
7771 0 470368 253504 65760 71 7770
7772 0 470368 253280 65640 96 7771
7773 0 470240 253184 65440 189 7772
7774 0 470464 253056 65520 80 7773
7775 0 470720 253024 65520 124 7774
7776 0 470976 253024 65520 102 7775
7777 0 471232 253024 65480 86 7776
7778 0 471488 252992 65360 51 7777
7779 0 471712 252896 65280 51 7778
7780 0 471968 252864 65200 40 7779
7781 0 472192 252736 65160 40 7780
7782 0 472448 252672 65160 60 7781
7783 0 472704 252640 65160 51 7782
7784 0 472960 252640 65160 51 7783
7785 0 473056 252640 65160 64 7784
7786 0 469472 255136 67920 51 7759
7787 0 469632 255104 68160 108 7786
7788 0 469664 255040 68400 128 7787
7789 0 469760 254912 68640 107 7788
7790 0 469824 254752 68840 86 7789
7791 0 469920 254592 69040 60 7790
7792 0 469984 254368 69200 60 7791
7793 0 470112 254240 69400 90 7792
7794 0 470144 254240 69480 107 7793
7795 0 469952 254336 69680 75 7794
7796 0 469824 254496 69880 160 7795
7797 0 469664 254624 70080 80 7796
7798 0 469536 254624 70320 64 7797
7799 0 469504 254592 70440 51 7798
7800 0 470368 254240 69640 124 7794
7801 0 470560 254272 69800 104 7800
7802 0 470560 254272 69960 148 7801
7803 0 470752 254080 70000 96 7802
7804 0 470912 253888 70080 154 7803
7805 0 471136 253760 70120 51 7804
7806 0 471360 253632 70120 40 7805
7807 0 471520 253600 70160 32 7806
7808 0 470528 254432 70160 156 7802
7809 0 470688 254592 70280 124 7808
7810 0 470880 254720 70400 124 7809
7811 0 471072 254912 70480 115 7810
7812 0 471232 255072 70600 81 7811
7813 0 471360 255296 70600 45 7812
7814 0 471488 255552 70600 98 7813
7815 0 471552 255808 70680 80 7814
7816 0 471680 256032 70840 80 7815
7817 0 471776 256224 71040 60 7816
7818 0 471840 256448 71160 64 7817
7819 0 471808 256704 71160 45 7818
7820 0 471712 256960 71120 51 7819
7821 0 471744 257216 71040 45 7820
7822 0 471840 257408 70960 71 7821
7823 0 453792 262144 86640 124 7000
7824 0 453536 262176 86560 107 7823
7825 0 453280 262176 86520 75 7824
7826 0 453024 262112 86520 102 7825
7827 0 452768 262080 86520 102 7826
7828 0 452512 261984 86520 120 7827
7829 0 452256 261952 86520 102 7828
7830 0 452000 261952 86520 124 7829
7831 0 451776 261856 86600 124 7830
7832 0 451584 261728 86720 102 7831
7833 0 451392 261536 86760 98 7832
7834 0 451168 261344 86800 80 7833
7835 0 450976 261152 86880 91 7834
7836 0 450816 261024 87040 91 7835
7837 0 450656 260864 87200 120 7836
7838 0 450464 260736 87360 102 7837
7839 0 450304 260576 87560 122 7838
7840 0 450144 260416 87760 120 7839
7841 0 449984 260256 87920 98 7840
7842 0 449824 260096 88080 71 7841
7843 0 449664 259936 88200 91 7842
7844 0 449472 259808 88320 86 7843
7845 0 449280 259648 88400 107 7844
7846 0 449088 259488 88440 102 7845
7847 0 448832 259424 88440 81 7846
7848 0 448576 259328 88400 60 7847
7849 0 448544 259264 88560 32 7848
7850 0 448768 259296 88840 32 7849
7851 0 448832 259264 88840 32 7850
7852 0 448416 259104 88760 51 7849
7853 0 448256 258976 88960 80 7852
7854 0 448096 258880 88640 32 7853
7855 0 448352 259328 88240 51 7848
7856 0 448096 259328 88200 51 7855
7857 0 447872 259264 88040 131 7856
7858 0 447616 259296 87920 75 7857
7859 0 447392 259296 87800 120 7858
7860 0 447136 259360 87720 131 7859
7861 0 446912 259456 87600 150 7860
7862 0 446656 259488 87600 137 7861
7863 0 446432 259584 87480 137 7862
7864 0 446176 259680 87480 134 7863
7865 0 445920 259712 87480 163 7864
7866 0 445664 259712 87520 160 7865
7867 0 445440 259744 87640 124 7866
7868 0 445280 259872 87800 140 7867
7869 0 445024 260000 87800 150 7868
7870 0 444800 260192 87800 115 7869
7871 0 444608 260384 87800 81 7870
7872 0 444544 260640 87800 150 7871
7873 0 444384 260864 87800 140 7872
7874 0 444224 261056 87840 81 7873
7875 0 444064 261280 87840 80 7874
7876 0 444032 261536 87840 128 7875
7877 0 443936 261792 87760 86 7876
7878 0 443936 262048 87720 124 7877
7879 0 443936 262304 87680 91 7878
7880 0 443936 262560 87680 86 7879
7881 0 443904 262816 87680 60 7880
7882 0 443936 263072 87680 107 7881
7883 0 443968 263328 87760 90 7882
7884 0 443904 263584 87760 32 7883
7885 0 444032 263776 87640 32 7884
7886 0 455214 261372 87640 163 6994
7887 0 455244 261366 87520 163 7886
7888 0 455244 261366 87360 163 7887
7889 0 456288 261722 87360 71 7888
7890 0 456404 261742 87200 71 7889
7891 0 456628 261690 87080 51 7890
7892 0 456832 261806 86960 75 7891
7893 0 456880 261834 86920 75 7892
7894 0 457098 261964 86800 51 7893
7895 0 457434 262004 86720 75 7894
7896 0 457690 262092 86600 60 7895
7897 0 457978 262080 86480 91 7896
7898 0 458130 262080 86400 75 7897
7899 0 458410 262012 86320 91 7898
7900 0 458614 262016 86240 124 7899
7901 0 458726 262088 86160 124 7900
7902 0 458778 262116 86080 124 7901
7903 0 458362 261896 86080 91 7902
7904 0 458310 261904 86040 91 7903
7905 0 459240 262102 86000 153 7902
7906 0 459856 261982 85920 124 7905
7907 0 459872 261890 85800 124 7906
7908 0 459996 261766 85680 64 7907
7909 0 459700 261718 85520 51 7908
7910 0 459608 261690 85360 51 7909
7911 0 459832 261238 85360 32 7910
7912 0 460096 261202 85400 45 7911
7913 0 460328 261206 85480 32 7912
7914 0 460532 261090 85520 -1 7913
7915 0 460592 261070 85560 -1 7914
7916 0 460784 260938 85600 -1 7915
7917 0 460912 260878 85720 -1 7916
7918 0 461020 260922 85840 -1 7917
7919 0 461148 260918 85920 -1 7918
7920 0 461276 260914 86000 -1 7919
7921 0 461320 260850 86040 -1 7920
7922 0 460366 262100 86000 75 7906
7923 0 460654 262032 86160 75 7922
7924 0 460638 261904 86320 75 7923
7925 0 460750 261712 86400 -1 7924
7926 0 460718 261536 86480 -1 7925
7927 0 460570 261292 86520 -1 7926
7928 0 460626 260848 86560 -1 7927
7929 0 460766 260772 86640 -1 7928
7930 0 460366 261968 86400 75 7924
7931 0 460274 261996 86480 -1 7930
7932 0 460062 262096 86600 -1 7931
7933 0 459958 262120 86720 -1 7932
7934 0 459918 262168 86800 -1 7933
7935 0 459814 262152 86920 -1 7934
7936 0 459754 262182 86960 -1 7935
7937 0 459694 262212 87000 -1 7936
7938 0 459422 262352 87040 -1 7937
7939 0 459186 262536 86920 -1 7938
7940 0 459030 262662 86880 -1 7939
7941 0 458874 262788 86840 -1 7940
7942 0 458738 262880 86760 -1 7941
7943 0 458638 263024 86640 -1 7942
7944 0 458618 263120 86560 -1 7943
7945 0 453742 260148 89720 124 6978
7946 0 453462 259660 89560 143 7945
7947 0 453200 259266 89520 124 7946
7948 0 453796 259238 89520 -1 7947
7949 0 453988 259378 89720 -1 7948
7950 0 454120 259274 89840 -1 7949
7951 0 454252 259078 89920 -1 7950
7952 0 454352 258970 90080 -1 7951
7953 0 454380 258850 90160 -1 7952
7954 0 454332 258802 90360 -1 7953
7955 0 454444 258502 90440 -1 7954
7956 0 454800 258274 90440 -1 7955
7957 0 454980 258170 90480 -1 7956
7958 0 455040 258078 90440 -1 7957
7959 0 455216 257914 90400 -1 7958
7960 0 455488 257762 90360 -1 7959
7961 0 455718 257416 90480 -1 7960
7962 0 455818 257244 90520 -1 7961
7963 0 456010 256928 90480 -1 7962
7964 0 456202 256460 90320 -1 7963
7965 0 456306 256216 90400 -1 7964
7966 0 456434 256160 90520 -1 7965
7967 0 456602 256074 90560 -1 7966
7968 0 454220 258444 90480 -1 7955
7969 0 454264 258396 90560 -1 7968
7970 0 453788 259238 89440 -1 7948
7971 0 453152 259310 89400 124 7947
7972 0 453128 259294 89320 124 7971
7973 0 452708 259522 89320 -1 7972
7974 0 452432 259678 89320 -1 7973
7975 0 452416 259738 89200 -1 7974
7976 0 452388 259766 89120 -1 7975
7977 0 452626 258796 89440 120 7947
7978 0 452176 258362 89320 75 7977
7979 0 452104 258298 89200 64 7978
7980 0 451792 258174 89080 98 7979
7981 0 451660 258126 88960 32 7980
7982 0 451484 257966 88760 51 7981
7983 0 450850 257348 88720 80 7982
7984 0 450010 256704 88640 51 7983
7985 0 448820 256466 88560 98 7984
7986 0 448856 256550 88440 102 7985
7987 0 448780 256730 88320 75 7986
7988 0 448812 256974 88200 60 7987
7989 0 448872 257198 88040 75 7988
7990 0 448898 257264 88000 60 7989
7991 0 448914 257540 87920 81 7990
7992 0 448942 257716 87800 45 7991
7993 0 448982 258008 87680 32 7992
7994 0 448986 258176 87560 32 7993
7995 0 448998 258304 87440 32 7994
7996 0 449006 258376 87320 32 7995
7997 0 449008 258394 87200 40 7996
7998 0 449064 258462 87120 40 7997
7999 0 448712 258246 87200 45 7997
8000 0 448700 258246 87160 45 7999
8001 0 448688 258246 87120 45 8000
8002 0 449567 256719 88520 86 7985
8003 0 449735 256815 88400 51 8002
8004 0 449923 256911 88280 32 8003
8005 0 450267 257003 88200 51 8004
8006 0 450255 257051 88040 90 8005
8007 0 450327 257143 87800 90 8006
8008 0 450555 257091 87760 60 8007
8009 0 450631 257091 87680 60 8008
8010 0 450879 257043 87520 32 8009
8011 0 451019 256995 87440 32 8010
8012 0 451231 256671 87480 60 8011
8013 0 451275 256631 87560 60 8012
8014 0 451255 256583 87640 60 8013
8015 0 451303 256655 87360 60 8012
8016 0 450083 257387 87760 60 8007
8017 0 450047 257467 87720 71 8016
8018 0 449875 257723 87680 51 8017
8019 0 449883 257735 87640 51 8018
8020 0 449899 257803 87560 51 8019
8021 0 450107 258139 87520 75 8020
8022 0 450155 258183 87480 64 8021
8023 0 450279 258231 87360 64 8022
8024 0 450403 258303 87280 60 8023
8025 0 450487 258375 87120 60 8024
8026 0 449883 257651 87760 32 8017
8027 0 448276 256114 88440 122 7985
8028 0 447894 255328 88560 32 8027
8029 0 447694 255240 88480 32 8028
8030 0 447582 255220 88360 107 8029
8031 0 447356 255158 88200 98 8030
8032 0 447148 254814 88120 176 8031
8033 0 447128 254874 87920 176 8032
8034 0 447140 254922 87720 98 8033
8035 0 447136 255010 87520 153 8034
8036 0 447156 255058 87280 115 8035
8037 0 447168 255054 87120 115 8036
8038 0 447280 255058 86960 120 8037
8039 0 447364 255010 86880 120 8038
8040 0 447364 254906 86760 172 8039
8041 0 446904 254248 86760 192 8040
8042 0 446908 254168 86840 -1 8041
8043 0 446856 254240 87000 -1 8042
8044 0 447376 254934 86640 32 8040
8045 0 447384 255026 86520 32 8044
8046 0 447392 255222 86440 32 8045
8047 0 447420 255322 86320 32 8046
8048 0 447412 255494 86240 107 8047
8049 0 446692 255898 86160 40 8048
8050 0 446532 255910 86080 40 8049
8051 0 446440 255938 85960 40 8050
8052 0 446252 255918 85920 -1 8051
8053 0 446008 255778 85880 -1 8052
8054 0 445936 255718 85760 -1 8053
8055 0 445832 255738 85680 -1 8054
8056 0 445792 255754 85560 -1 8055
8057 0 445796 255766 85480 -1 8056
8058 0 445768 255766 85360 -1 8057
8059 0 445656 255798 85200 -1 8058
8060 0 445644 255822 85080 -1 8059
8061 0 447888 255638 86200 86 8048
8062 0 448128 255714 86080 96 8061
8063 0 448268 255710 85960 96 8062
8064 0 448488 255622 85840 75 8063
8065 0 448764 255494 85760 40 8064
8066 0 448920 255190 85680 51 8065
8067 0 449628 254954 85720 60 8066
8068 0 450092 254830 85720 51 8067
8069 0 450280 254754 85880 51 8068
8070 0 448900 255290 85520 51 8066
8071 0 448900 255290 85360 51 8070
8072 0 448992 255282 85200 -1 8071
8073 0 449032 255262 85040 -1 8072
8074 0 449028 255278 84880 -1 8073
8075 0 448988 255202 84760 -1 8074
8076 0 447804 255314 88240 32 8030
8077 0 447876 255382 88160 32 8076
8078 0 447885.1 255426.17 88120 32 8077
8079 0 447924 255466 88080 -1 8078
8080 0 447952 255502 88040 -1 8079
8081 0 448020 255482 88000 -1 8080
8082 0 448088 255506 87920 -1 8081
8083 0 448276 255094 87920 -1 8082
8084 0 448268 255062 88000 -1 8083
8085 0 454318 261436 90040 40 6975
8086 0 454310 261468 89960 40 8085
8087 0 454316 261542 89920 40 8086
8088 0 454360 261790 89800 64 8087
8089 0 454388 261930 89760 64 8088
8090 0 454436 261986 89640 64 8089
8091 0 460393.4 257854.86 91520 296 6844
8092 0 462094.28 257169.44 91440 257 8091
8093 0 462927.38 256717.39 91240 259 8092
8094 0 463288.1 256439.53 91040 250 8093
8095 0 463356.44 256370.81 91000 250 8094
8096 0 463573.88 256072.08 90960 178 8095
8097 0 464258.5 255586.16 90840 80 8096
8098 0 465510.2 255276.6 90640 -1 8097
8099 0 465740.84 255397.27 90600 -1 8098
8100 0 463595.75 255419.84 90560 -1 8099
8101 0 464163.84 254972.92 90520 104 8100
8102 0 464383 254709.75 90440 186 8101
8103 0 464499 253505 90440 -1 8102
8104 0 463811 253657 90440 -1 8103
8105 0 463379 253961 90400 -1 8104
8106 0 463243 253953 90360 -1 8105
8107 0 463187 253993 90320 -1 8106
8108 0 465040.5 253919.67 90200 332 8102
8109 0 465302.7 253295.08 90160 292 8108
8110 0 465918.78 251535.06 90080 242 8109
8111 0 466309.25 249110.2 90040 322 8110
8112 0 466862.72 247799.6 90000 320 8111
8113 0 467805.4 245991.17 89960 190 8112
8114 0 470421.78 245186.23 89920 288 8113
8115 0 470085.75 245576 89880 322 8114
8116 0 470198.22 245483.97 89480 322 8115
8117 0 469880.2 245775.19 89320 -1 8116
8118 0 469878.4 245838.19 89160 -1 8117
8119 0 470017.44 245927.72 89080 -1 8118
8120 0 470150.03 246035.06 88960 -1 8119
8121 0 470289.16 246154.9 88880 32 8120
8122 0 470358.75 246309.81 88760 32 8121
8123 0 470381.22 246433.34 88720 32 8122
8124 0 470511.6 246651.02 88600 64 8123
8125 0 470434.6 246712.92 88480 104 8124
8126 0 470425.16 246775.7 88360 80 8125
8127 0 470412.38 246861.31 88240 80 8126
8128 0 470426 246975.53 88080 75 8127
8129 0 470479.34 247130.92 87920 81 8128
8130 0 470513.84 247218.34 87800 81 8129
8131 0 470562.6 247345.45 87640 98 8130
8132 0 470610.25 247506.06 87480 98 8131
8133 0 470609.8 247625.97 87320 98 8132
8134 0 470895.38 247733.34 87320 81 8133
8135 0 471066.34 247853.17 87240 81 8134
8136 0 471290.25 247940.47 87160 -1 8135
8137 0 471393.22 248029.9 87160 -1 8136
8138 0 471461.6 248168.8 87240 -1 8137
8139 0 471464.38 248224.72 87360 -1 8138
8140 0 471628 248348 87400 -1 8139
8141 0 471692 248400 87240 -1 8140
8142 0 470579.47 247640.45 87240 81 8133
8143 0 470608.5 247789.2 87080 81 8142
8144 0 470587.12 247754.33 86920 90 8143
8145 0 470637.4 247791.88 86760 101 8144
8146 0 470643.34 247816.89 86600 101 8145
8147 0 470580.78 247798.81 86440 102 8146
8148 0 470498.38 247751.98 86320 102 8147
8149 0 470398.56 247776.67 86160 128 8148
8150 0 470434.1 247724.33 85960 107 8149
8151 0 470430.44 247537.38 85840 107 8150
8152 0 470357.66 247472.44 85680 80 8151
8153 0 470349.44 247408.95 85520 32 8152
8154 0 470289.66 247277.4 85360 185 8153
8155 0 470162.8 247184.72 85200 108 8154
8156 0 470107.1 247096.56 85080 108 8155
8157 0 470092 247047.3 85000 120 8156
8158 0 470066.66 247076.36 84880 120 8157
8159 0 470068.66 247037.48 84760 120 8158
8160 0 470096.22 247009.03 84640 75 8159
8161 0 470182.25 246989.23 84440 122 8160
8162 0 470177.94 246848.95 84320 122 8161
8163 0 470189.3 246777.69 84280 122 8162
8164 0 470154.78 246812.23 84160 154 8163
8165 0 469918.5 246764.61 84040 246 8164
8166 0 469877.84 246710.02 83920 246 8165
8167 0 469880.47 246763.56 83800 259 8166
8168 0 469872.7 246844.72 83680 259 8167
8169 0 469757.88 246880.95 83600 259 8168
8170 0 469736.53 246916.47 83520 259 8169
8171 0 469726.2 246932.86 83480 259 8170
8172 0 469809.3 246993.3 83400 259 8171
8173 0 469825.97 247016.94 83280 102 8172
8174 0 469891.66 247037.98 83200 102 8173
8175 0 469889.72 247069.67 83120 102 8174
8176 0 469917.1 247076.34 83040 102 8175
8177 0 469838.06 247168.45 82920 102 8176
8178 0 469348.78 247206.36 82840 196 8177
8179 0 468838.34 247184.64 82760 148 8178
8180 0 468428.97 247107.1 82680 150 8179
8181 0 468045.16 247075.38 82600 139 8180
8182 0 467893.97 247115.52 82520 153 8181
8183 0 467549.4 247110.1 82400 150 8182
8184 0 467232.38 247087.97 82320 148 8183
8185 0 467070.97 247106.27 82240 148 8184
8186 0 466973.94 247129.5 82160 120 8185
8187 0 466814.38 247117.78 82040 122 8186
8188 0 466630.2 246981.06 81960 115 8187
8189 0 466654.25 247409.02 81960 91 8188
8190 0 466569.53 247520.89 81840 124 8189
8191 0 466470.38 247625.2 81760 143 8190
8192 0 466441.44 247631.84 81600 143 8191
8193 0 466320.53 247683.9 81480 122 8192
8194 0 466194.25 247726.77 81360 122 8193
8195 0 466021.7 247791.2 81240 108 8194
8196 0 465873.66 247835.89 81120 96 8195
8197 0 465806.28 247851.75 81040 96 8196
8198 0 465637.2 247891.92 80960 81 8197
8199 0 465533.16 247938.39 80880 98 8198
8200 0 465331.7 247995.84 80800 98 8199
8201 0 464984.84 247896.84 80720 115 8200
8202 0 464278.47 247535.17 80640 273 8201
8203 0 464182.28 247543.33 80560 273 8202
8204 0 464136.72 247549.27 80480 273 8203
8205 0 464110.78 247552.33 80440 273 8204
8206 0 463808 247808 80040 212 8205
8207 0 463552 247872 80040 229 8206
8208 0 463456 247840 79960 249 8207
8209 0 463488 247680 79760 183 8208
8210 0 463456 247584 79520 90 8209
8211 0 463584 247488 79320 60 8210
8212 0 463712 247360 79120 40 8211
8213 0 463840 247264 79080 32 8212
8214 0 463200 247904 79880 166 8208
8215 0 462944 247936 79840 75 8214
8216 0 462720 247936 79720 81 8215
8217 0 462592 248064 79520 90 8216
8218 0 462432 248128 79320 120 8217
8219 0 462208 248128 79200 96 8218
8220 0 461952 248160 79200 107 8219
8221 0 461728 248160 79040 96 8220
8222 0 461504 248160 78840 51 8221
8223 0 461280 248192 78720 115 8222
8224 0 461120 248256 78520 96 8223
8225 0 460960 248320 78320 60 8224
8226 0 460768 248352 78160 98 8225
8227 0 460544 248384 78040 102 8226
8228 0 460320 248384 77920 136 8227
8229 0 460224 248416 77880 143 8228
8230 0 460096 248544 77680 115 8229
8231 0 460064 248672 77440 90 8230
8232 0 460064 248704 77160 81 8231
8233 0 460064 248704 76880 128 8232
8234 0 460064 248704 76600 128 8233
8235 0 460064 248704 76320 101 8234
8236 0 460000 248768 76080 104 8235
8237 0 459840 248896 75880 80 8236
8238 0 459744 248928 75640 115 8237
8239 0 459680 248992 75400 120 8238
8240 0 459680 249152 75160 122 8239
8241 0 459584 249312 74920 136 8240
8242 0 459456 249440 74720 108 8241
8243 0 459296 249536 74520 96 8242
8244 0 459136 249536 74320 120 8243
8245 0 459072 249664 74080 101 8244
8246 0 458976 249792 73840 108 8245
8247 0 458880 249952 73640 124 8246
8248 0 458752 250112 73440 139 8247
8249 0 458560 250304 73440 139 8248
8250 0 458304 250304 73400 45 8249
8251 0 458080 250240 73280 60 8250
8252 0 457952 250176 73240 51 8251
8253 0 460160 248160 77880 80 8229
8254 0 460096 247904 77800 120 8253
8255 0 460096 247648 77680 60 8254
8256 0 460032 247424 77560 156 8255
8257 0 459872 247232 77600 198 8256
8258 0 459840 247200 77640 192 8257
8259 0 459808 247136 77880 135 8258
8260 0 459808 247168 78160 81 8259
8261 0 459680 247136 78400 80 8260
8262 0 459616 247136 78640 81 8261
8263 0 459680 247072 77480 137 8258
8264 0 459584 246944 77280 148 8263
8265 0 459520 246880 77040 186 8264
8266 0 459392 246944 76800 124 8265
8267 0 459200 247040 76640 120 8266
8268 0 458944 247008 76600 75 8267
8269 0 458784 247008 76600 96 8268
8270 0 458784 247072 76880 120 8269
8271 0 458688 247200 77080 104 8270
8272 0 458496 247232 77240 148 8271
8273 0 458304 247200 77400 102 8272
8274 0 458080 247296 77560 135 8273
8275 0 457888 247360 77720 101 8274
8276 0 457513.72 247384.72 77880 -1 8275
8277 0 457378.22 247413.25 78080 -1 8276
8278 0 457274.12 247453.95 78160 -1 8277
8279 0 457220.2 247470.16 78280 -1 8278
8280 0 457019.2 247557.28 78560 -1 8279
8281 0 456957.62 247528.1 78720 -1 8280
8282 0 456937.6 247493.69 78920 -1 8281
8283 0 456882.16 247536.28 79040 -1 8282
8284 0 456733.3 247555.2 79240 -1 8283
8285 0 456594.12 247730.94 79480 -1 8284
8286 0 456563.88 247825.75 79640 -1 8285
8287 0 458560 246912 76440 98 8269
8288 0 458400 246912 76200 98 8287
8289 0 458304 246880 75960 90 8288
8290 0 458208 246752 75720 91 8289
8291 0 458144 246624 75480 143 8290
8292 0 457984 246592 75240 128 8291
8293 0 457824 246528 75040 64 8292
8294 0 457664 246528 74840 71 8293
8295 0 457504 246496 74640 90 8294
8296 0 457440 246432 74400 81 8295
8297 0 457472 246368 74160 64 8296
8298 0 457472 246304 73880 64 8297
8299 0 457408 246336 73640 71 8298
8300 0 457184 246336 73440 96 8299
8301 0 456960 246336 73280 96 8300
8302 0 456800 246368 73080 71 8301
8303 0 456576 246368 72920 75 8302
8304 0 456352 246272 72760 98 8303
8305 0 456256 246304 72520 120 8304
8306 0 456192 246400 72280 108 8305
8307 0 456032 246432 72040 101 8306
8308 0 455904 246592 71840 128 8307
8309 0 455744 246816 71800 90 8308
8310 0 455520 246944 71680 122 8309
8311 0 455296 247040 71520 178 8310
8312 0 455296 247008 71240 122 8311
8313 0 455136 246944 71000 124 8312
8314 0 455040 246752 70840 185 8313
8315 0 454816 246688 70720 181 8314
8316 0 454592 246560 70680 164 8315
8317 0 454336 246432 70640 81 8316
8318 0 454080 246368 70640 91 8317
8319 0 453824 246368 70720 137 8318
8320 0 453600 246528 70720 91 8319
8321 0 453376 246720 70720 102 8320
8322 0 453184 246880 70680 102 8321
8323 0 453024 247072 70640 45 8322
8324 0 452864 247296 70640 40 8323
8325 0 452672 247488 70640 81 8324
8326 0 452544 247712 70680 32 8325
8327 0 452480 247840 70720 51 8326
8328 0 454944 246592 71080 134 8314
8329 0 454944 246400 71280 131 8328
8330 0 454944 246272 71520 101 8329
8331 0 454816 246144 71720 75 8330
8332 0 454784 245888 71800 75 8331
8333 0 454656 245824 71680 139 8332
8334 0 462592 248224 79120 51 8218
8335 0 462656 248256 78880 64 8334
8336 0 462784 248288 78640 102 8335
8337 0 462912 248160 78440 64 8336
8338 0 463040 248032 78240 64 8337
8339 0 463168 247904 78040 32 8338
8340 0 463360 247776 77840 40 8339
8341 0 463584 247712 77720 60 8340
8342 0 463808 247616 77640 51 8341
8343 0 464032 247456 77560 32 8342
8344 0 464064 247424 77560 32 8343
8345 0 464320 247456 77480 32 8344
8346 0 464352 247488 77360 32 8345
8347 0 464064 247168 77480 101 8344
8348 0 463872 247008 77440 90 8347
8349 0 463712 246912 77520 40 8348
8350 0 466656 246688 81400 40 8188
8351 0 466592 246720 81120 108 8350
8352 0 466656 246560 80920 108 8351
8353 0 466720 246400 80720 64 8352
8354 0 466656 246464 80640 81 8353
8355 0 466528 246560 80440 32 8354
8356 0 466432 246656 80200 141 8355
8357 0 466176 246592 80200 32 8356
8358 0 465920 246560 80160 45 8357
8359 0 465760 246560 79960 45 8358
8360 0 465696 246560 79880 45 8359
8361 0 466432 246656 80160 135 8356
8362 0 466432 246816 79960 64 8361
8363 0 466272 246912 79720 98 8362
8364 0 466112 246944 79480 101 8363
8365 0 466112 246848 79240 160 8364
8366 0 466368 246880 79240 40 8365
8367 0 466624 247008 79280 90 8366
8368 0 466880 247072 79240 154 8367
8369 0 467040 247008 79040 124 8368
8370 0 467104 246976 78800 51 8369
8371 0 467072 246976 78600 32 8370
8372 0 466080 246816 79160 148 8365
8373 0 465920 246656 78960 148 8372
8374 0 465760 246592 78760 104 8373
8375 0 465600 246560 78560 96 8374
8376 0 465472 246464 78360 51 8375
8377 0 465312 246368 78160 91 8376
8378 0 465152 246272 77960 75 8377
8379 0 464960 246144 77840 120 8378
8380 0 464768 246016 77720 139 8379
8381 0 464640 245920 77480 124 8380
8382 0 464512 245792 77280 115 8381
8383 0 464288 245696 77160 120 8382
8384 0 464096 245664 76960 107 8383
8385 0 463904 245632 76800 140 8384
8386 0 463680 245600 76640 150 8385
8387 0 463424 245536 76560 172 8386
8388 0 463232 245536 76360 150 8387
8389 0 463008 245504 76240 120 8388
8390 0 462848 245408 76040 128 8389
8391 0 462720 245312 75840 122 8390
8392 0 462560 245280 75640 104 8391
8393 0 462400 245280 75400 75 8392
8394 0 462208 245280 75200 81 8393
8395 0 462048 245344 75000 120 8394
8396 0 462048 245216 74840 96 8395
8397 0 461984 245152 74600 81 8396
8398 0 461952 245120 74320 115 8397
8399 0 461888 245088 74080 122 8398
8400 0 461888 245120 73800 137 8399
8401 0 461760 245056 73560 208 8400
8402 0 461696 244928 73320 98 8401
8403 0 461632 245024 73080 135 8402
8404 0 461568 245056 72840 134 8403
8405 0 461600 245152 72600 120 8404
8406 0 461632 245280 72360 81 8405
8407 0 461632 245376 72120 120 8406
8408 0 461792 245440 71880 98 8407
8409 0 461856 245536 71640 98 8408
8410 0 462016 245600 71440 90 8409
8411 0 462080 245600 71160 60 8410
8412 0 462080 245632 70880 75 8411
8413 0 462112 245632 70600 81 8412
8414 0 462112 245696 70320 124 8413
8415 0 461952 245696 70120 148 8414
8416 0 461760 245696 69920 168 8415
8417 0 461600 245856 69720 122 8416
8418 0 461408 245984 69560 122 8417
8419 0 461248 246048 69360 81 8418
8420 0 461056 246176 69200 90 8419
8421 0 460896 246336 69080 71 8420
8422 0 460736 246496 68960 98 8421
8423 0 460704 246528 68960 98 8422
8424 0 460448 246464 69040 75 8423
8425 0 460256 246400 69200 45 8424
8426 0 460096 246304 69400 45 8425
8427 0 460672 246752 68840 124 8423
8428 0 460672 246976 68720 102 8427
8429 0 460672 247200 68560 86 8428
8430 0 460672 247424 68360 81 8429
8431 0 460768 247616 68160 96 8430
8432 0 460896 247616 67920 81 8431
8433 0 461056 247584 67720 80 8432
8434 0 461280 247584 67600 60 8433
8435 0 461472 247552 67440 124 8434
8436 0 461696 247424 67400 108 8435
8437 0 461888 247264 67360 98 8436
8438 0 462144 247168 67240 101 8437
8439 0 462368 247040 67200 91 8438
8440 0 462592 246912 67200 81 8439
8441 0 462848 246848 67160 75 8440
8442 0 463072 246720 67240 51 8441
8443 0 463264 246528 67320 98 8442
8444 0 463392 246304 67320 80 8443
8445 0 463424 246048 67360 96 8444
8446 0 463488 245792 67360 96 8445
8447 0 463584 245568 67280 120 8446
8448 0 463456 245344 67160 80 8447
8449 0 463424 245088 67160 60 8448
8450 0 463392 244832 67160 107 8449
8451 0 463328 244576 67240 75 8450
8452 0 463328 244352 67360 81 8451
8453 0 463328 244096 67360 51 8452
8454 0 463200 243872 67360 40 8453
8455 0 463136 243616 67360 75 8454
8456 0 462944 243424 67320 124 8455
8457 0 462784 243264 67160 81 8456
8458 0 462624 243104 67000 32 8457
8459 0 462432 242976 66800 32 8458
8460 0 462304 242880 66600 80 8459
8461 0 462272 242848 66520 128 8460
8462 0 462080 242656 66520 60 8461
8463 0 461856 242528 66600 108 8462
8464 0 461632 242400 66600 102 8463
8465 0 461440 242432 66440 131 8464
8466 0 461472 242496 66200 154 8465
8467 0 461472 242496 65920 45 8466
8468 0 461472 242496 65760 45 8467
8469 0 462400 242784 66280 98 8461
8470 0 462496 242592 66080 91 8469
8471 0 462560 242368 65960 107 8470
8472 0 462592 242240 65960 128 8471
8473 0 462336 242144 65840 75 8472
8474 0 462208 242016 65760 75 8473
8475 0 462240 241792 65640 32 8474
8476 0 462432 241632 65600 51 8475
8477 0 462656 241504 65560 45 8476
8478 0 461952 241952 65840 32 8474
8479 0 461696 241952 65880 64 8478
8480 0 461632 242048 65680 86 8479
8481 0 462752 242080 66080 102 8472
8482 0 462944 241888 66200 71 8481
8483 0 463104 241696 66280 120 8482
8484 0 463360 241632 66280 80 8483
8485 0 463584 241504 66280 91 8484
8486 0 463840 241472 66280 75 8485
8487 0 464096 241408 66320 75 8486
8488 0 464320 241280 66320 71 8487
8489 0 464576 241216 66320 75 8488
8490 0 464800 241056 66360 98 8489
8491 0 464992 240896 66400 139 8490
8492 0 465024 240864 66440 156 8491
8493 0 465152 240768 66640 75 8492
8494 0 465312 240640 66840 80 8493
8495 0 465536 240608 66960 75 8494
8496 0 465760 240608 67080 75 8495
8497 0 466016 240608 67120 64 8496
8498 0 466272 240576 67120 75 8497
8499 0 466528 240512 67120 64 8498
8500 0 466752 240352 67080 71 8499
8501 0 466912 240128 67080 60 8500
8502 0 467104 239904 67040 75 8501
8503 0 467296 239712 67000 91 8502
8504 0 467520 239552 67000 86 8503
8505 0 467776 239456 66960 75 8504
8506 0 468032 239424 66920 86 8505
8507 0 468288 239392 66960 75 8506
8508 0 468544 239392 66960 51 8507
8509 0 468800 239328 67040 75 8508
8510 0 469056 239328 67040 80 8509
8511 0 469312 239328 67120 75 8510
8512 0 469568 239328 67200 75 8511
8513 0 469792 239328 67320 96 8512
8514 0 469952 239328 67520 60 8513
8515 0 470112 239424 67720 45 8514
8516 0 470336 239424 67880 75 8515
8517 0 470592 239392 67960 131 8516
8518 0 470848 239392 68000 96 8517
8519 0 471104 239296 68000 172 8518
8520 0 471328 239136 67920 120 8519
8521 0 471584 239104 67920 51 8520
8522 0 471808 239104 68040 104 8521
8523 0 472064 239072 68040 64 8522
8524 0 472224 239040 68040 124 8523
8525 0 472192 238816 67880 40 8524
8526 0 472000 238624 67880 40 8525
8527 0 471808 238464 67960 51 8526
8528 0 471616 238272 67960 32 8527
8529 0 471552 238208 67880 32 8528
8530 0 472480 239072 68040 108 8524
8531 0 472736 239136 68080 91 8530
8532 0 472960 239264 68080 71 8531
8533 0 473216 239264 68080 90 8532
8534 0 473440 239200 67960 80 8533
8535 0 473696 239168 67880 139 8534
8536 0 473920 239168 67760 153 8535
8537 0 474144 239200 67640 120 8536
8538 0 474400 239200 67560 60 8537
8539 0 474624 239200 67400 102 8538
8540 0 474848 239264 67280 107 8539
8541 0 475104 239264 67240 96 8540
8542 0 475360 239328 67280 45 8541
8543 0 475584 239328 67120 91 8542
8544 0 475776 239200 66960 45 8543
8545 0 475840 239136 66880 45 8544
8546 0 465152 240672 66320 51 8492
8547 0 465312 240448 66240 51 8546
8548 0 465472 240224 66240 81 8547
8549 0 465568 239968 66240 81 8548
8550 0 465760 239776 66160 32 8549
8551 0 465984 239616 66200 51 8550
8552 0 466208 239488 66280 40 8551
8553 0 466464 239392 66360 71 8552
8554 0 466688 239264 66360 51 8553
8555 0 466880 239072 66400 51 8554
8556 0 466976 238976 66480 60 8555
8557 0 461728 245632 69880 153 8416
8558 0 461824 245408 69800 98 8557
8559 0 461984 245184 69800 45 8558
8560 0 462144 244960 69880 128 8559
8561 0 462272 244768 69720 134 8560
8562 0 462336 244544 69600 163 8561
8563 0 462304 244288 69600 168 8562
8564 0 462272 244064 69760 81 8563
8565 0 462112 243840 69760 40 8564
8566 0 461920 243680 69640 51 8565
8567 0 461696 243520 69560 45 8566
8568 0 461536 243360 69360 75 8567
8569 0 461376 243264 69160 32 8568
8570 0 461856 245536 74960 51 8395
8571 0 461760 245760 74880 40 8570
8572 0 461632 245984 74800 51 8571
8573 0 461632 246144 74720 60 8572
8574 0 461760 246336 74560 32 8573
8575 0 462016 246464 74520 51 8574
8576 0 462272 246464 74640 60 8575
8577 0 462464 246400 74840 81 8576
8578 0 462592 246368 75000 60 8577
8579 0 461696 246240 74960 32 8573
8580 0 461760 246368 75040 32 8579
8581 0 466912 246208 80720 32 8353
8582 0 467168 246112 80680 45 8581
8583 0 467424 246080 80560 45 8582
8584 0 467680 246016 80440 51 8583
8585 0 467904 245888 80360 60 8584
8586 0 468128 245696 80360 40 8585
8587 0 468288 245472 80360 75 8586
8588 0 468480 245280 80280 51 8587
8589 0 468736 245152 80280 60 8588
8590 0 468928 245056 80320 32 8589
8591 0 466244.4 246475.16 82000 80 8188
8592 0 466043.03 246352.75 82080 40 8591
8593 0 465852.78 246236.86 82200 32 8592
8594 0 465768.4 246186.11 82320 32 8593
8595 0 465630.53 246071.38 82400 107 8594
8596 0 465570.75 245976.73 82480 128 8595
8597 0 465517.53 245963.84 82520 128 8596
8598 0 465405.9 245899.44 82600 128 8597
8599 0 465409.16 245879.95 82680 128 8598
8600 0 465434.44 245866.36 82760 128 8599
8601 0 470177.25 245920.61 83040 140 8176
8602 0 470178.1 245900.69 82920 140 8601
8603 0 470133.2 245912.38 82800 140 8602
8604 0 470106.12 245856.33 82720 140 8603
8605 0 470164.3 245506.69 82640 104 8604
8606 0 470132.8 245287.3 82560 108 8605
8607 0 470404.9 244995.2 82520 115 8606
8608 0 470582.03 244818.4 82600 71 8607
8609 0 470979.7 244710.84 82640 107 8608
8610 0 471062.75 244637.75 82760 175 8609
8611 0 471577.03 244079.44 82840 51 8610
8612 0 471550.06 244086.66 82960 51 8611
8613 0 471560.34 244041.6 83080 108 8612
8614 0 471642.66 243997.08 83200 101 8613
8615 0 472181.56 243896.66 83280 128 8614
8616 0 472521.8 243831.53 83360 124 8615
8617 0 472962.9 243645.14 83480 120 8616
8618 0 473378.3 243461.53 83520 60 8617
8619 0 474010.75 243332.95 83480 104 8618
8620 0 474520.2 243189.7 83440 96 8619
8621 0 474336.16 242733.92 83440 40 8620
8622 0 474242.56 242602.95 83480 60 8621
8623 0 474146.38 242487.19 83520 60 8622
8624 0 474125.34 242453.83 83560 60 8623
8625 0 473441.78 242316.25 83600 75 8624
8626 0 473117.47 242268.02 83560 71 8625
8627 0 472802.28 242321.25 83480 60 8626
8628 0 472696.84 242363.06 83400 60 8627
8629 0 472616.94 242402.98 83320 75 8628
8630 0 472561.84 242426.69 83200 75 8629
8631 0 472549.78 242402.03 83160 75 8630
8632 0 472481.1 242455.9 83040 81 8631
8633 0 472441.88 242486.84 82920 90 8632
8634 0 472433.97 242466.55 82840 90 8633
8635 0 472465.88 242686.61 82840 32 8634
8636 0 472522.16 242901.75 82760 32 8635
8637 0 472628.75 243023.17 82680 32 8636
8638 0 472659.5 243020.12 82560 32 8637
8639 0 472656 243018.4 82520 32 8638
8640 0 472700.7 243023.19 82360 32 8639
8641 0 472681.72 243011.52 82200 -1 8640
8642 0 472610.12 243053.55 82120 -1 8641
8643 0 472593.12 243097.48 82000 -1 8642
8644 0 472630.22 243158.34 81880 -1 8643
8645 0 472643.78 243138.56 81800 -1 8644
8646 0 474433.56 242192.17 83600 60 8624
8647 0 474577.28 242075.83 83560 -1 8646
8648 0 474726.34 241964.94 83480 -1 8647
8649 0 474988.2 241808.28 83440 -1 8648
8650 0 474996.97 241848.33 83400 -1 8649
8651 0 474609.9 243225.88 83360 96 8620
8652 0 475453.9 243093.98 83360 98 8651
8653 0 475744.22 242969.58 83440 108 8652
8654 0 475798.6 242958.86 83520 108 8653
8655 0 475969.12 242806.11 83400 91 8654
8656 0 476145.03 242718.61 83320 120 8655
8657 0 476729.8 242556.64 83240 124 8656
8658 0 477101.25 242335.97 83160 150 8657
8659 0 477084.72 242355.53 83080 164 8658
8660 0 477203.16 242271.45 83000 164 8659
8661 0 477357.78 242155.98 82920 120 8660
8662 0 477424.78 242076 82800 136 8661
8663 0 477576.97 241988.48 82680 136 8662
8664 0 477616.62 241903.45 82560 60 8663
8665 0 477650.28 241860.89 82440 60 8664
8666 0 477921.4 241735.98 82320 101 8665
8667 0 477993.75 241704.88 82240 101 8666
8668 0 478092.56 241645.36 82160 98 8667
8669 0 478160.28 241570.44 82040 98 8668
8670 0 478222.7 241530.3 81920 90 8669
8671 0 478312.84 241445.38 81800 90 8670
8672 0 478417.62 241413.3 81680 75 8671
8673 0 478453.3 241377.4 81560 75 8672
8674 0 478544.7 241338.22 81440 64 8673
8675 0 478669.5 241330.2 81280 64 8674
8676 0 478843.88 241394.17 81120 71 8675
8677 0 478928.84 241401.06 81000 71 8676
8678 0 479011.88 241410.31 80840 90 8677
8679 0 479109.38 241361.42 80720 90 8678
8680 0 479241.56 241317.36 80600 90 8679
8681 0 479425 241253.98 80480 101 8680
8682 0 479568.66 241226.28 80400 98 8681
8683 0 479740.22 241198.19 80280 96 8682
8684 0 480074.25 241161.75 80200 96 8683
8685 0 480313.8 241149.73 80120 96 8684
8686 0 480533.4 241132.33 80040 96 8685
8687 0 480788.88 241083.12 79920 75 8686
8688 0 481081.66 241100.14 79840 75 8687
8689 0 481453.88 241090.39 79760 81 8688
8690 0 481684.75 241076.03 79680 81 8689
8691 0 482036.5 241176.17 79600 75 8690
8692 0 482776.53 241207.45 79640 75 8691
8693 0 483229.2 241210.78 79560 51 8692
8694 0 483505.28 241255.2 79480 45 8693
8695 0 483721.53 241311.44 79400 32 8694
8696 0 483910.62 241312.81 79320 32 8695
8697 0 484209.47 241354.38 79240 -1 8696
8698 0 484757.2 241589.5 79200 -1 8697
8699 0 485380.7 241684.78 79120 75 8698
8700 0 485596.97 241793.28 79080 75 8699
8701 0 485964.66 241952.9 79160 60 8700
8702 0 486456.72 242200.69 79120 102 8701
8703 0 487245.12 242458.5 79000 102 8702
8704 0 487275.97 242456.67 78960 102 8703
8705 0 487497.16 242638.98 78880 137 8704
8706 0 487607.56 242723.53 78800 189 8705
8707 0 487779.3 242803.84 78720 189 8706
8708 0 487899.16 242842.19 78640 178 8707
8709 0 488079.84 242967.3 78560 190 8708
8710 0 488402.75 243354.84 78560 51 8709
8711 0 488358.8 243629.55 78480 86 8710
8712 0 488292.78 243918.11 78440 51 8711
8713 0 488213.44 244197.39 78360 60 8712
8714 0 488142.16 244347.53 78400 60 8713
8715 0 488224.16 244711.06 78320 -1 8714
8716 0 488141.78 244840.11 78400 -1 8715
8717 0 488187.1 244966.64 78440 -1 8716
8718 0 488444.22 245067.48 78400 -1 8717
8719 0 488564.78 245108.7 78360 -1 8718
8720 0 488515.06 245467.6 78360 -1 8719
8721 0 488473 245492 78400 -1 8720
8722 0 488629 245692 78400 -1 8721
8723 0 488593 245796 78440 -1 8722
8724 0 488549 245852 78400 -1 8723
8725 0 488545 245896 78360 -1 8724
8726 0 488549 245936 78320 -1 8725
8727 0 488537 245544 78320 -1 8720
8728 0 488469 245600 78240 -1 8727
8729 0 482054.97 241099.27 79520 75 8691
8730 0 482169.7 241087.34 79400 51 8729
8731 0 482262.88 241130.1 79320 32 8730
8732 0 482322 241132.72 79240 32 8731
8733 0 482416.97 241144.3 79160 81 8732
8734 0 482559.62 241173.84 79040 81 8733
8735 0 482713.78 241170.03 78960 96 8734
8736 0 483126.16 241138.8 78880 75 8735
8737 0 483458.12 241134.8 78880 80 8736
8738 0 483541 241122.8 78920 80 8737
8739 0 483875.78 240937.52 79000 91 8738
8740 0 483972.78 240890.42 79160 91 8739
8741 0 484077.06 240793.03 79280 91 8740
8742 0 483904.03 240682.28 79360 91 8741
8743 0 483749.25 240694.14 79440 91 8742
8744 0 483237.7 240601.89 79440 -1 8743
8745 0 483013.38 240517.42 79400 -1 8744
8746 0 482793.62 240469.88 79440 -1 8745
8747 0 482601.3 240561.42 79480 -1 8746
8748 0 482448.88 240620.78 79560 -1 8747
8749 0 482355.3 240481.36 79520 -1 8748
8750 0 483729.25 240709.17 79480 -1 8743
8751 0 484472.94 240784.77 78920 124 8739
8752 0 484628.47 240678.12 78840 153 8751
8753 0 484785.25 240576.75 78760 115 8752
8754 0 484845.25 240529.52 78680 115 8753
8755 0 485115.25 240314.94 78560 80 8754
8756 0 485283.25 240206.12 78480 60 8755
8757 0 485517.2 240032.39 78400 60 8756
8758 0 485723.56 239951.6 78320 60 8757
8759 0 485797.5 239926.83 78280 -1 8758
8760 0 485866.94 239832.98 78200 -1 8759
8761 0 486275.34 239701.92 78120 -1 8760
8762 0 486235.1 239657.89 78040 -1 8761
8763 0 486207.38 239489.73 78000 -1 8762
8764 0 486216.56 239421.8 77920 -1 8763
8765 0 486189.25 239342.39 77800 134 8764
8766 0 486028 239215.06 77680 134 8765
8767 0 485944.94 239174.67 77560 134 8766
8768 0 485895.03 239169.73 77440 134 8767
8769 0 485913.34 239152.19 77320 134 8768
8770 0 485903.84 239142.69 77240 71 8769
8771 0 485752.88 239119.7 77160 71 8770
8772 0 485504.6 239093.31 77080 75 8771
8773 0 485441.6 239089 77000 75 8772
8774 0 485244.34 239097.1 76920 51 8773
8775 0 485158.06 239073.9 76880 51 8774
8776 0 485069.62 239049.16 76840 64 8775
8777 0 484900.78 239017.86 76760 96 8776
8778 0 484828.88 238976.83 76680 96 8777
8779 0 484753.97 238961.47 76600 96 8778
8780 0 484665.34 238933.69 76520 108 8779
8781 0 484596.22 238909.73 76440 108 8780
8782 0 484513.8 238884.25 76320 81 8781
8783 0 484465.7 238805.17 76200 81 8782
8784 0 484353.22 238699.58 76080 32 8783
8785 0 484298.66 238607.94 76000 51 8784
8786 0 484212.94 238527.8 75880 51 8785
8787 0 484158.28 238479.2 75800 51 8786
8788 0 484075.4 238427.08 75680 32 8787
8789 0 484011.1 238331.64 75600 32 8788
8790 0 484011.53 238307.44 75520 32 8789
8791 0 484013.34 238259.03 75440 71 8790
8792 0 484120.38 238202.58 75320 71 8791
8793 0 484143.78 238186.66 75240 71 8792
8794 0 484120.88 238183.27 75120 64 8793
8795 0 484097.47 238162.52 75000 64 8794
8796 0 484116.8 238131.64 74840 60 8795
8797 0 484137.56 238055.39 74680 60 8796
8798 0 484096.88 238039.34 74560 51 8797
8799 0 484023.38 238095.05 74480 51 8798
8800 0 483980.4 238093.94 74360 75 8799
8801 0 483871.84 238051.56 74240 75 8800
8802 0 483771.8 238022.95 74160 90 8801
8803 0 483600.38 237995.73 74080 90 8802
8804 0 483555.88 237967.33 73960 51 8803
8805 0 483540.34 237886.62 73840 51 8804
8806 0 483476.9 237851.92 73720 81 8805
8807 0 483403.78 237811.42 73600 81 8806
8808 0 483336.4 237811.25 73440 75 8807
8809 0 483302.16 237843.47 73280 81 8808
8810 0 483263.97 237874.86 73120 81 8809
8811 0 483164.44 237888.83 73000 71 8810
8812 0 483081.25 237886.66 72880 71 8811
8813 0 482950.53 237855.02 72760 96 8812
8814 0 482832.06 237863.62 72640 96 8813
8815 0 482740.22 237903.88 72600 96 8814
8816 0 482723.7 237890.4 72480 96 8815
8817 0 482760.7 237892.08 72320 96 8816
8818 0 482724.28 237888.23 72160 96 8817
8819 0 482681.44 237890.95 72000 108 8818
8820 0 482607.9 237920.33 71880 120 8819
8821 0 482564.06 237982.53 71760 120 8820
8822 0 482489.7 237977.5 71640 124 8821
8823 0 482432.75 237987.25 71480 124 8822
8824 0 482394.75 238002.64 71360 128 8823
8825 0 482348.3 238019.05 71240 128 8824
8826 0 482348.53 238022.83 71120 168 8825
8827 0 482356.12 238047.84 71000 168 8826
8828 0 482294.03 238061.77 70880 168 8827
8829 0 482260.97 238034.52 70720 137 8828
8830 0 482233.25 238018.03 70640 137 8829
8831 0 482219.3 238009.31 70600 137 8830
8832 0 482309 238045.92 70480 90 8831
8833 0 482355.16 238052.25 70320 140 8832
8834 0 482452.9 238069.05 70160 140 8833
8835 0 482510 238091.19 69960 108 8834
8836 0 482566.12 238089.81 69800 108 8835
8837 0 482585.56 238065.7 69600 81 8836
8838 0 482612.44 238105.67 69400 81 8837
8839 0 482668.25 238101.69 69240 81 8838
8840 0 482722.75 238061.03 69040 81 8839
8841 0 482801.47 238057.31 68880 60 8840
8842 0 482916.03 238061.39 68680 64 8841
8843 0 482969.06 237965.25 68520 64 8842
8844 0 483008.94 237897.88 68360 96 8843
8845 0 483041.78 237885.05 68240 96 8844
8846 0 483164.47 237837.22 68080 143 8845
8847 0 483296.78 237777.11 67920 122 8846
8848 0 483360.88 237813.66 67760 75 8847
8849 0 483533.28 237769.4 67600 134 8848
8850 0 483756 237700.83 67440 134 8849
8851 0 483809.88 237708.28 67320 134 8850
8852 0 483754.28 237721.47 67160 134 8851
8853 0 483302.62 237819.75 67120 96 8852
8854 0 483176.8 237884.92 67000 45 8853
8855 0 483087.47 237974.77 66880 45 8854
8856 0 482948.72 238029.55 66760 60 8855
8857 0 482918.97 238036.38 66640 60 8856
8858 0 482829.2 238077.27 66520 45 8857
8859 0 482728.2 238076.05 66400 45 8858
8860 0 482640.1 238111.92 66280 71 8859
8861 0 482595.22 238132.83 66160 60 8860
8862 0 482548.2 238188.33 66000 60 8861
8863 0 482442.97 238278.14 65880 51 8862
8864 0 482387.84 238280.14 65720 32 8863
8865 0 482306.84 238251.03 65600 32 8864
8866 0 482259.5 238284.5 65480 32 8865
8867 0 481880.22 237782.06 70640 -1 8830
8868 0 481759.4 237797.27 70600 -1 8867
8869 0 479189.66 241345.75 80360 98 8680
8870 0 479089.34 241298.28 80240 90 8869
8871 0 478953.62 241253.88 80160 90 8870
8872 0 478897.28 241201.36 80000 81 8871
8873 0 480752.78 238764.64 79880 -1 8872
8874 0 478805.47 240961.12 79760 32 8873
8875 0 478797.16 240822.45 79680 115 8874
8876 0 478828.94 240804.95 79560 115 8875
8877 0 478925.06 240546.11 79480 64 8876
8878 0 478869.38 240353.62 79400 64 8877
8879 0 478883.44 240335.62 79360 90 8878
8880 0 478913.16 240293.5 79280 90 8879
8881 0 479209.16 240293.44 79280 64 8880
8882 0 479280.84 240210.2 79200 -1 8881
8883 0 479368.44 240166.72 79160 -1 8882
8884 0 479564.9 240130.02 79120 -1 8883
8885 0 479656.66 240073.5 79000 -1 8884
8886 0 479821.34 240005.42 78880 -1 8885
8887 0 479849.34 239993.03 78840 -1 8886
8888 0 479813.25 239791.58 78800 -1 8887
8889 0 479813.88 239731.58 78720 -1 8888
8890 0 479909 239688.67 78640 -1 8889
8891 0 479973.2 239610.61 78520 -1 8890
8892 0 479968.34 239545.39 78440 -1 8891
8893 0 479968.62 239458.69 78360 -1 8892
8894 0 479962.22 239271.4 78280 -1 8893
8895 0 478584.44 240085.5 79360 96 8879
8896 0 478444.03 240063.95 79400 96 8895
8897 0 478333.5 239987.83 79440 96 8896
8898 0 478281.06 239996.23 79480 -1 8897
8899 0 478092.6 239975.2 79560 -1 8898
8900 0 478041.16 239963.36 79640 -1 8899
8901 0 477944.16 239971.1 79800 40 8900
8902 0 479110.28 238349.3 79880 -1 8901
8903 0 477683.56 240048.81 79960 -1 8902
8904 0 477561 240126.7 80040 -1 8903
8905 0 477465.44 240131.83 80160 -1 8904
8906 0 477325.12 240064.03 80280 -1 8905
8907 0 477141.62 239951.1 80320 -1 8906
8908 0 476796.8 239818.7 80360 -1 8907
8909 0 476604.7 239850.03 80400 -1 8908
8910 0 476460.4 239838.64 80480 -1 8909
8911 0 476421.5 239845.42 80600 -1 8910
8912 0 476452.28 239878.64 80680 -1 8911
8913 0 476508.72 240105.53 80720 -1 8912
8914 0 476672.97 240090.55 80640 -1 8913
8915 0 478858 241145 79480 120 8876
8916 0 478806 241177 79360 120 8915
8917 0 478634 241307 79200 64 8916
8918 0 478570 241823 79120 91 8917
8919 0 478306 242063 79040 197 8918
8920 0 478438 242023 78880 181 8919
8921 0 478438 242011 78840 181 8920
8922 0 478682 241927 78600 91 8921
8923 0 478718 241979 78480 91 8922
8924 0 479134 242227 78480 -1 8923
8925 0 479602 242371 78400 -1 8924
8926 0 479818 242395 78280 -1 8925
8927 0 479942 242523 78200 -1 8926
8928 0 480030 242531 78160 -1 8927
8929 0 480462 242711 78120 -1 8928
8930 0 480566 242747 78200 -1 8929
8931 0 480694 242675 78440 -1 8930
8932 0 479702 242423 78480 -1 8926
8933 0 477548.38 241801.78 82360 60 8665
8934 0 477232.22 241040.02 82360 190 8933
8935 0 477172 240878 82240 102 8934
8936 0 477160 240846 82080 102 8935
8937 0 477152 240494 82000 90 8936
8938 0 477224 240398 81880 90 8937
8939 0 477324 240258 81760 81 8938
8940 0 477496 240062 81680 80 8939
8941 0 477760 239658 81640 80 8940
8942 0 478020 239642 81680 45 8941
8943 0 478304 239562 81760 40 8942
8944 0 478908 239482 81640 51 8943
8945 0 479228 239258 81600 75 8944
8946 0 479260 239230 81560 75 8945
8947 0 477800 239510 81720 98 8941
8948 0 477756 239380 81800 81 8947
8949 0 477798 239136 81840 60 8948
8950 0 477840 238892 81880 102 8949
8951 0 477892 238716 81800 102 8950
8952 0 477956 238550 81680 102 8951
8953 0 478380 238334 81600 124 8952
8954 0 478400 238266 81480 104 8953
8955 0 478250.8 238298.14 81400 124 8954
8956 0 478245.88 238307.64 81360 124 8955
8957 0 478712 238222 81440 60 8954
8958 0 479048 237970 81400 71 8957
8959 0 479128 237842 81480 32 8958
8960 0 479148 237438 81440 51 8959
8961 0 479160 237314 81360 60 8960
8962 0 479164 237230 81320 60 8961
8963 0 479188 237020 81240 45 8962
8964 0 479292 236900 81120 45 8963
8965 0 479428 236780 80920 60 8964
8966 0 479540 236696 80760 71 8965
8967 0 479680 236636 80520 71 8966
8968 0 479792 236600 80280 71 8967
8969 0 479860 236660 80040 -1 8968
8970 0 479964 236608 79720 -1 8969
8971 0 480140 236616 79480 -1 8970
8972 0 480336 236780 79400 -1 8971
8973 0 480404 236768 79280 -1 8972
8974 0 480224 236472 79360 -1 8971
8975 0 480356 236284 79280 -1 8974
8976 0 480764 236216 79280 -1 8975
8977 0 480744 236240 79360 -1 8976
8978 0 480836 235896 79400 -1 8977
8979 0 480776 235696 79480 -1 8978
8980 0 480908 235544 79560 -1 8979
8981 0 480968 235278 79680 -1 8980
8982 0 480984 235210 79520 -1 8981
8983 0 480992 235206 79480 -1 8982
8984 0 480832 235018 79640 -1 8981
8985 0 480776 236408 79480 -1 8977
8986 0 480692 236616 79600 -1 8985
8987 0 480676 236620 79720 -1 8986
8988 0 477760 239100 82000 60 8949
8989 0 475872 242880 84160 98 8654
8990 0 475904 242752 84400 81 8989
8991 0 476000 242656 84640 80 8990
8992 0 476032 242592 84880 81 8991
8993 0 476032 242560 85160 71 8992
8994 0 476192 242560 85400 98 8993
8995 0 476416 242624 85560 153 8994
8996 0 476640 242624 85680 75 8995
8997 0 476896 242624 85720 75 8996
8998 0 477088 242624 85720 80 8997
8999 0 477088 242880 85720 32 8998
9000 0 477056 242944 85480 75 8999
9001 0 477054.7 243245.42 85600 -1 9000
9002 0 476915.72 243514.9 85800 -1 9001
9003 0 477166.84 243916.34 85800 -1 9002
9004 0 477328.38 244225.52 85960 -1 9003
9005 0 477220.38 244529.48 86120 -1 9004
9006 0 477115.3 244671.08 86280 -1 9005
9007 0 476971.1 244872.78 86320 -1 9006
9008 0 476981.47 245149.19 86440 -1 9007
9009 0 477023.94 245235.67 86640 -1 9008
9010 0 477344 242560 85600 71 8998
9011 0 477504 242592 85400 98 9010
9012 0 477632 242496 85160 90 9011
9013 0 477632 242496 84960 60 9012
9014 0 469871.1 245281.27 82520 75 8606
9015 0 469845.28 245264.9 82400 75 9014
9016 0 469781.3 245230.66 82280 75 9015
9017 0 469745 245254.81 82200 75 9016
9018 0 469650.25 245254.67 82120 75 9017
9019 0 469566.12 245251.88 82040 -1 9018
9020 0 469538.06 245226.75 81960 -1 9019
9021 0 469610.2 245274.7 82480 64 9014
9022 0 469380.8 245243.4 82560 75 9021
9023 0 469216.62 245198.67 82640 75 9022
9024 0 469098.34 245166.4 82720 71 9023
9025 0 468828.75 245092.66 82800 32 9024
9026 0 468796.2 245098.44 82840 32 9025
9027 0 468709.56 244921.83 82880 71 9026
9028 0 468428.3 244758.38 82840 71 9027
9029 0 468459.75 244736.78 82800 71 9028
9030 0 468738.38 244604.45 82720 71 9029
9031 0 468920.44 244490.23 82840 -1 9030
9032 0 468203.9 244728.83 82800 -1 9028
9033 0 467922.66 244684.4 82720 -1 9032
9034 0 467864.9 244664.73 82640 -1 9033
9035 0 467690.22 244612.73 82600 32 9034
9036 0 467460.44 244422.25 82560 32 9035
9037 0 467205.12 244079.55 82520 80 9036
9038 0 467117.97 243914.95 82480 80 9037
9039 0 466885.2 243835.5 82520 60 9038
9040 0 466532.12 243712.94 82560 86 9039
9041 0 466070.94 243598.58 82600 81 9040
9042 0 465407.06 243558.64 82600 101 9041
9043 0 465242.34 243560.86 82480 101 9042
9044 0 465233.94 243574.61 82400 101 9043
9045 0 465153.22 243528.72 82360 101 9044
9046 0 465096.22 243597.31 82280 124 9045
9047 0 465063.88 243689.66 82200 124 9046
9048 0 465062.66 243712.92 82120 124 9047
9049 0 464978.7 243777.94 82000 91 9048
9050 0 465000.75 243788.16 81880 91 9049
9051 0 464997.6 243885.5 81760 102 9050
9052 0 465012.97 243936.95 81640 163 9051
9053 0 465013.62 243937.22 81560 163 9052
9054 0 464983.84 243942.48 81480 122 9053
9055 0 464957.25 243985.4 81320 122 9054
9056 0 464516.5 244137.4 82280 71 9046
9057 0 464288.6 244389.84 82320 101 9056
9058 0 464157.1 244398.5 82440 120 9057
9059 0 464033.84 244389.62 82520 120 9058
9060 0 463988.78 244341.6 82640 98 9059
9061 0 464917.2 243040.88 82360 51 9045
9062 0 464864.84 242409.11 82320 75 9061
9063 0 464897.66 242076.97 82240 75 9062
9064 0 464949.34 241901.17 82160 32 9063
9065 0 464941.84 241834.84 82080 32 9064
9066 0 464906.06 241727.5 82000 60 9065
9067 0 464944.8 241647.92 81920 60 9066
9068 0 465077.78 241578.89 81840 51 9067
9069 0 465140.94 241455.27 81760 51 9068
9070 0 465245.56 241259.48 81680 80 9069
9071 0 465464.2 241218.48 81640 51 9070
9072 0 465836.97 241023.38 81600 40 9071
9073 0 465926.1 240978.86 81520 40 9072
9074 0 465986.2 240951.14 81400 40 9073
9075 0 466073.56 240911.2 81280 -1 9074
9076 0 466192.56 240797.78 81200 -1 9075
9077 0 466277.22 240755.52 81080 -1 9076
9078 0 466333.56 240715.81 80960 -1 9077
9079 0 466456.2 240651.22 80840 -1 9078
9080 0 466593 240535.12 80680 -1 9079
9081 0 466761.62 240468.02 80560 -1 9080
9082 0 466921.6 240368.36 80440 -1 9081
9083 0 466997 240335.3 80280 -1 9082
9084 0 467111.84 240313.56 80160 -1 9083
9085 0 467269.16 240271.55 80040 -1 9084
9086 0 467333.34 240152.67 80040 -1 9085
9087 0 467485.34 240104.67 79920 -1 9086
9088 0 465865 243613 82720 81 9041
9089 0 465845 243593 82840 81 9088
9090 0 465737 243613 82960 81 9089
9091 0 465565 243617 83120 -1 9090
9092 0 465413 243601 83240 -1 9091
9093 0 465189 243493 83360 -1 9092
9094 0 464973 243377 83520 -1 9093
9095 0 464893 243313 83640 -1 9094
9096 0 464721 243189 83760 -1 9095
9097 0 464541 243209 83800 -1 9096
9098 0 464321 243161 83920 -1 9097
9099 0 464297 243117 84000 -1 9098
9100 0 470506.38 247239.23 83520 -1 8170
9101 0 470618.44 247495.2 83520 -1 9100
9102 0 470649.22 247714.3 83560 -1 9101
9103 0 470569.5 248013.2 83600 -1 9102
9104 0 470753.78 248412.69 83600 -1 9103
9105 0 470933.22 248649.2 83640 -1 9104
9106 0 471117.94 248864.81 83600 -1 9105
9107 0 471433.12 248997.05 83640 -1 9106
9108 0 471694.12 249228.83 83600 -1 9107
9109 0 471805.3 249347.67 83680 -1 9108
9110 0 471777.16 249384.47 83760 -1 9109
9111 0 471641.72 249509.4 83840 -1 9110
9112 0 471538.44 249549.98 83960 -1 9111
9113 0 471626.03 249549.98 84040 -1 9112
9114 0 471653.94 249646.97 84120 -1 9113
9115 0 471690.72 249826.47 84160 -1 9114
9116 0 471746.66 249950.45 84240 -1 9115
9117 0 471793.97 250090.92 84320 -1 9116
9118 0 471849.62 250182.19 84360 -1 9117
9119 0 471914.6 250231.31 84440 -1 9118
9120 0 472006.34 250258.06 84520 -1 9119
9121 0 472146.34 250406.23 84560 -1 9120
9122 0 472238.38 250570.22 84560 -1 9121
9123 0 472258.3 250722.16 84520 -1 9122
9124 0 472230.44 250870.2 84560 -1 9123
9125 0 472178.3 250938.2 84520 -1 9124
9126 0 472106.44 250971.06 84440 -1 9125
9127 0 472061.78 250982.31 84360 -1 9126
9128 0 471953.88 250967.86 84280 -1 9127
9129 0 471891.2 250986.69 84200 -1 9128
9130 0 471810.38 250974.56 84120 -1 9129
9131 0 471781.75 250893.55 84040 -1 9130
9132 0 471654.6 250746.25 84000 -1 9131
9133 0 471547.47 250674.05 83960 -1 9132
9134 0 471273.78 250629.7 83920 -1 9133
9135 0 471065.75 250652.06 83880 -1 9134
9136 0 470809.7 250643.95 83880 -1 9135
9137 0 470610.06 250713.89 83800 -1 9136
9138 0 470569.03 250762.95 83760 -1 9137
9139 0 471662.75 249558.38 84160 -1 9114
9140 0 471654.75 249445.8 84200 -1 9139
9141 0 471638.47 249362.67 84240 -1 9140
9142 0 471533.9 249263.88 84280 -1 9141
9143 0 471485.44 249235.03 84360 -1 9142
9144 0 472134.6 244524.14 90000 245 8114
9145 0 472366.97 244042.92 90200 284 9144
9146 0 472412.2 243719.25 90400 237 9145
9147 0 472712.25 243506.52 90520 186 9146
9148 0 473360.66 243174.5 90560 40 9147
9149 0 473434.97 243101.34 90600 40 9148
9150 0 475720.12 243133.25 90640 -1 9149
9151 0 474653.75 243518.58 90800 -1 9150
9152 0 475741.4 243247.36 90920 -1 9151
9153 0 476578.62 242971.12 90960 189 9152
9154 0 477230.56 242461.72 91280 219 9153
9155 0 477684.88 241923.56 91560 240 9154
9156 0 477731.78 241386.1 91920 148 9155
9157 0 477847.16 241100.22 92200 86 9156
9158 0 478002.12 240677.12 92520 51 9157
9159 0 478358.25 240243.64 92880 128 9158
9160 0 478686.12 239875.22 93200 -1 9159
9161 0 479062.72 239653.52 93480 150 9160
9162 0 479536.28 239540.67 93720 206 9161
9163 0 479936.66 239425.67 93960 176 9162
9164 0 480136.62 239367.75 94080 185 9163
9165 0 480376.97 238814.84 94240 200 9164
9166 0 480774.22 238418.56 94440 148 9165
9167 0 481427.75 237150.23 94600 240 9166
9168 0 481655.56 236532.58 94760 154 9167
9169 0 482103.28 236139.19 94880 166 9168
9170 0 482104.2 235849.94 95200 219 9169
9171 0 482361.56 235368.3 95600 229 9170
9172 0 482526.28 235099.72 96000 254 9171
9173 0 482797.47 234700.23 96160 178 9172
9174 0 483779.84 233886.28 96200 240 9173
9175 0 483908.3 233403.88 96520 186 9174
9176 0 483935.75 232909.58 96640 226 9175
9177 0 483686.25 232446.7 96920 164 9176
9178 0 483609.03 232138.94 97120 128 9177
9179 0 483566.75 231594.81 97240 175 9178
9180 0 483827.8 231249.05 97520 178 9179
9181 0 484183.72 231076.3 97720 154 9180
9182 0 484502.16 230921.67 97920 178 9181
9183 0 484796.78 230375.17 98240 134 9182
9184 0 485015.7 229984.61 98560 122 9183
9185 0 485271.06 229417.22 98840 172 9184
9186 0 485576.53 229361.98 99160 163 9185
9187 0 485970.9 229225.84 99520 160 9186
9188 0 486433.38 228939.95 99720 157 9187
9189 0 486633.34 228647.98 99960 124 9188
9190 0 486608.3 228220.72 100240 60 9189
9191 0 486973.03 227932.66 100480 81 9190
9192 0 487587.2 227625.36 100960 148 9191
9193 0 487776.78 227115.16 101240 124 9192
9194 0 487911.22 226553.55 101480 185 9193
9195 0 488259.66 226140.1 101720 150 9194
9196 0 488360.56 225251.62 102000 156 9195
9197 0 488842.47 224246.06 102440 200 9196
9198 0 489060.9 223927.06 102840 154 9197
9199 0 489207.38 223683.55 103240 154 9198
9200 0 489270.22 223329.14 103560 192 9199
9201 0 489591.2 223051.47 103960 181 9200
9202 0 489751.12 222968.28 104200 200 9201
9203 0 489831.7 222808.48 104520 181 9202
9204 0 490196.12 222485.95 104840 230 9203
9205 0 490441.94 222007.03 105160 197 9204
9206 0 490530.53 221850.1 105320 154 9205
9207 0 490797.44 221546.6 105640 210 9206
9208 0 490909.44 221290.55 105880 202 9207
9209 0 491107.72 220939.81 106120 172 9208
9210 0 491137.3 220657.95 106360 51 9209
9211 0 491254.22 220158.81 106840 156 9210
9212 0 491237 219788.98 107160 166 9211
9213 0 491418.66 219432.05 107560 90 9212
9214 0 491733.44 219141.66 107880 160 9213
9215 0 492297.62 218768.22 108320 232 9214
9216 0 492582.44 218170.66 108720 139 9215
9217 0 492773.56 217858.02 109000 186 9216
9218 0 492963.25 217655.25 109320 212 9217
9219 0 493133.4 217362.1 109560 154 9218
9220 0 493206.66 217134.05 110000 102 9219
9221 0 493126.1 216916.95 110320 108 9220
9222 0 493053.9 216635.97 110600 140 9221
9223 0 493166.5 216446.34 110920 81 9222
9224 0 493455.66 216073.5 111200 189 9223
9225 0 493644.8 215849.8 111440 219 9224
9226 0 493746 215697.67 111720 143 9225
9227 0 493798.5 215541.14 111920 136 9226
9228 0 493697.38 215182.92 112320 164 9227
9229 0 493661.53 214729.28 112680 128 9228
9230 0 493770 214471.86 113000 266 9229
9231 0 493809.66 214372.45 113240 266 9230
9232 0 494133.56 213807.7 113440 122 9231
9233 0 494131.97 213492.14 113760 98 9232
9234 0 493878.72 213111.45 114080 163 9233
9235 0 493790.3 213029.28 114400 186 9234
9236 0 493903.78 212892.7 114800 178 9235
9237 0 493918.7 212680.66 115040 51 9236
9238 0 493835.9 212412.52 115200 143 9237
9239 0 493700.62 212213.95 115320 131 9238
9240 0 493616.25 212125.78 115400 131 9239
9241 0 493563.7 211844.72 115440 128 9240
9242 0 493480.5 211313.36 115760 81 9241
9243 0 493353.5 211133.8 116000 104 9242
9244 0 493062.3 210983.7 116280 160 9243
9245 0 492777.12 210706.64 116640 104 9244
9246 0 492781.7 210233.89 116840 108 9245
9247 0 493016.62 210093.48 117120 178 9246
9248 0 493269.12 209921.25 117400 181 9247
9249 0 493445.38 209739.31 117760 104 9248
9250 0 493328.84 209544.47 117960 104 9249
9251 0 492943.06 209173.1 118160 75 9250
9252 0 493197.2 208342.48 118280 124 9251
9253 0 493324.3 207755.73 118600 107 9252
9254 0 493145.22 207624.39 118920 124 9253
9255 0 492977.34 207623.58 119240 143 9254
9256 0 492909.66 207583.95 119560 81 9255
9257 0 493091.97 207304.5 119720 86 9256
9258 0 493393.38 206652.86 120000 136 9257
9259 0 493291.8 206268.8 120200 168 9258
9260 0 493554.47 205295.23 120400 160 9259
9261 0 493209.78 204505.23 120760 189 9260
9262 0 493066.94 204354.53 121000 226 9261
9263 0 492955.6 204189.73 121280 172 9262
9264 0 492796.9 203996.62 121640 98 9263
9265 0 492766.16 203811.17 121960 163 9264
9266 0 492663.78 203444.48 122320 164 9265
9267 0 492573.44 202693.97 122680 181 9266
9268 0 492098.53 201584.22 122920 178 9267
9269 0 491905.34 201328.73 123200 157 9268
9270 0 491974.4 201134.94 123560 128 9269
9271 0 492210.72 200938.33 124040 154 9270
9272 0 492278.88 200691.19 124400 226 9271
9273 0 492213.06 200506.97 124680 156 9272
9274 0 492038.6 200307.78 125040 154 9273
9275 0 491946.25 199984.8 125520 101 9274
9276 0 491881.03 199651.33 125880 148 9275
9277 0 492052.78 199236.42 126200 124 9276
9278 0 492048.1 199015.03 126440 154 9277
9279 0 492004.2 198764 126640 178 9278
9280 0 491703.5 198289.84 126920 107 9279
9281 0 491486.72 198002.89 127200 143 9280
9282 0 491729.78 197846.48 127520 124 9281
9283 0 491856.56 197749.38 127760 71 9282
9284 0 492385.4 197615.47 128000 176 9283
9285 0 492493.16 197411.3 128320 104 9284
9286 0 492259.47 197083.31 128520 90 9285
9287 0 491891.53 196795.69 128920 166 9286
9288 0 491719 196601.78 129200 148 9287
9289 0 491649.1 196252.92 129360 150 9288
9290 0 491536.12 195800.97 129880 64 9289
9291 0 491565.7 195748.72 130240 124 9290
9292 0 491709.97 195457.66 130560 128 9291
9293 0 491809.47 194985.48 130800 150 9292
9294 0 491673.34 194735.73 131120 139 9293
9295 0 491620.56 194569.67 131440 141 9294
9296 0 491560.4 194329.44 131640 154 9295
9297 0 491256.9 193892.12 132000 178 9296
9298 0 491119.16 193841.88 132360 266 9297
9299 0 491260.53 193786.61 132720 197 9298
9300 0 491602.03 193557.08 133080 148 9299
9301 0 491599.84 193369.2 133520 160 9300
9302 0 491645.72 193118.2 133920 137 9301
9303 0 491519.66 192842.36 134200 40 9302
9304 0 491307.4 192369.06 134400 102 9303
9305 0 490967.84 191801.45 134800 75 9304
9306 0 490875.72 191472.48 135160 115 9305
9307 0 490895.3 191412.61 135520 178 9306
9308 0 491051.03 191292.5 135920 164 9307
9309 0 491023.12 190939.67 136280 64 9308
9310 0 490877.3 190756.92 136560 166 9309
9311 0 490830.1 190598.03 136840 163 9310
9312 0 490367.38 190129.06 137120 160 9311
9313 0 490117.56 189951.84 137440 176 9312
9314 0 489470.28 189653.81 137520 209 9313
9315 0 489237.1 189231.3 137840 204 9314
9316 0 489220.5 188914.62 138040 203 9315
9317 0 489231.6 188882.4 138080 203 9316
9318 0 489233.06 188846.78 138120 203 9317
9319 0 489242.25 188826.62 138160 203 9318
9320 0 489251.22 188783.08 138200 131 9319
9321 0 489264.78 188764.5 138240 131 9320
9322 0 489263.88 188740.58 138280 131 9321
9323 0 489260.1 188720.17 138320 131 9322
9324 0 489269.47 188709.17 138360 131 9323
9325 0 489262.8 188686.58 138400 131 9324
9326 0 489251.34 188662.1 138440 128 9325
9327 0 489248.2 188642.05 138480 128 9326
9328 0 489238.72 188620.75 138520 128 9327
9329 0 489242.06 188590.53 138560 128 9328
9330 0 489246.25 188561.7 138600 128 9329
9331 0 489254.16 188546.89 138640 128 9330
9332 0 489260.44 188518.97 138680 163 9331
9333 0 489251 188480.66 138720 163 9332
9334 0 489268.6 188499.89 138760 163 9333
9335 0 489272.22 188476.97 138800 163 9334
9336 0 489287.22 188475.98 138840 163 9335
9337 0 489277.47 188463.55 138880 163 9336
9338 0 489270.7 188454.17 138920 160 9337
9339 0 489256.47 188434.86 138960 160 9338
9340 0 489247.1 188425.5 139000 160 9339
9341 0 489227.78 188409.55 139040 160 9340
9342 0 489217.44 188403.86 139080 160 9341
9343 0 489199.9 188383.72 139120 160 9342
9344 0 489185.4 188370.95 139160 160 9343
9345 0 489168.94 188354.08 139200 136 9344
9346 0 489156.44 188361.77 139240 136 9345
9347 0 489143.25 188366.56 139280 136 9346
9348 0 489129.66 188354.22 139320 136 9347
9349 0 489081.6 188352.81 139360 136 9348
9350 0 488973.34 188268.9 139400 136 9349
9351 0 488949.12 188256.16 139440 51 9350
9352 0 488921.66 188237.6 139480 51 9351
9353 0 488893.88 188209.42 139520 51 9352
9354 0 488877.88 188197.95 139560 137 9353
9355 0 488845.53 188181.16 139600 137 9354
9356 0 488801.9 188175.8 139640 137 9355
9357 0 488747.7 188138.1 139680 137 9356
9358 0 488708.62 188109.81 139720 137 9357
9359 0 488658.06 188095.22 139760 257 9358
9360 0 488583.1 188082.94 139800 257 9359
9361 0 488503.84 188075.02 139840 257 9360
9362 0 488436.4 188070.38 139880 257 9361
9363 0 488362.94 188057.05 139920 224 9362
9364 0 488327.7 188054.7 139960 224 9363
9365 0 488281.72 188051.48 140000 224 9364
9366 0 488239.88 188043.98 140040 224 9365
9367 0 488246.2 187868.86 140080 218 9366
9368 0 488155.38 187978.53 140120 218 9367
9369 0 488104.12 188009.42 140160 218 9368
9370 0 488070.7 188020.5 140200 218 9369
9371 0 488042.06 188010.38 140240 218 9370
9372 0 488010.16 188007.7 140280 229 9371
9373 0 487985.28 187976.33 140320 229 9372
9374 0 487956.9 187950.06 140360 229 9373
9375 0 487930.56 187919.16 140400 229 9374
9376 0 487905.2 187891.61 140440 229 9375
9377 0 487874.34 187854.94 140480 229 9376
9378 0 487848.84 187848.05 140520 217 9377
9379 0 487825.6 187848.5 140560 217 9378
9380 0 487801.44 187844.88 140600 217 9379
9381 0 487759.34 187812.75 140640 217 9380
9382 0 487716.03 187777.84 140680 203 9381
9383 0 487672.88 187743.02 140720 203 9382
9384 0 487639.7 187725.98 140760 203 9383
9385 0 487609.88 187713.36 140800 203 9384
9386 0 487576.22 187686.05 140840 203 9385
9387 0 487537.66 187672.33 140880 178 9386
9388 0 487480.38 187658.47 140920 178 9387
9389 0 487416.3 187643.28 140960 178 9388
9390 0 487361.44 187636.66 141000 178 9389
9391 0 487334.84 187619.6 141040 104 9390
9392 0 487300.88 187598.95 141080 104 9391
9393 0 487270.1 187593.33 141120 104 9392
9394 0 487238 187565.81 141160 104 9393
9395 0 487187.78 187537.36 141200 185 9394
9396 0 487134.53 187485.89 141240 185 9395
9397 0 487083.62 187447.97 141280 185 9396
9398 0 487031.66 187405.61 141320 185 9397
9399 0 487021.47 187373.02 141360 212 9398
9400 0 487002.62 187323.16 141400 212 9399
9401 0 486992.53 187284.55 141440 212 9400
9402 0 486979.22 187247.16 141480 212 9401
9403 0 486973.88 187190.5 141520 178 9402
9404 0 486965.7 187113.1 141560 178 9403
9405 0 486956.72 187042.72 141600 178 9404
9406 0 486948.1 186971.31 141640 166 9405
9407 0 486933.62 186917.95 141680 166 9406
9408 0 486923.75 186863.98 141720 166 9407
9409 0 486912.34 186823.67 141760 166 9408
9410 0 486928.75 186767.16 141800 163 9409
9411 0 486952.66 186704.44 141840 163 9410
9412 0 486968.06 186644.9 141880 163 9411
9413 0 486991.22 186583.27 141920 163 9412
9414 0 487007.88 186517.19 141960 134 9413
9415 0 487037.53 186469.42 142000 134 9414
9416 0 487068.28 186414.4 142040 134 9415
9417 0 487107.5 186345.53 142080 178 9416
9418 0 487137.2 186269.48 142120 178 9417
9419 0 487172.84 186191.75 142160 178 9418
9420 0 487203.97 186124.47 142200 176 9419
9421 0 487242.1 186052.36 142240 176 9420
9422 0 487261.9 185999.95 142280 176 9421
9423 0 487271.16 185947.8 142320 204 9422
9424 0 487292.4 185905.06 142360 204 9423
9425 0 487311.75 185863.36 142400 204 9424
9426 0 487326.66 185825.67 142440 204 9425
9427 0 487369.12 185773.77 142480 204 9426
9428 0 487415.28 185738.42 142520 204 9427
9429 0 487449.38 185694.81 142560 204 9428
9430 0 487490.38 185653.92 142600 204 9429
9431 0 487518.56 185646.78 142640 204 9430
9432 0 487537 185636.4 142680 204 9431
9433 0 487571.22 185619.89 142720 163 9432
9434 0 487593.3 185604.77 142760 163 9433
9435 0 487618.53 185595.81 142800 163 9434
9436 0 487641.66 185561.48 142840 163 9435
9437 0 487663.5 185531.03 142880 163 9436
9438 0 487681.22 185497.66 142920 189 9437
9439 0 487699.78 185463.34 142960 189 9438
9440 0 487748.62 185417.98 143000 189 9439
9441 0 487807.34 185388.16 143040 189 9440
9442 0 487867.4 185359.67 143080 154 9441
9443 0 487916.56 185310.53 143120 154 9442
9444 0 487969.66 185261.4 143160 154 9443
9445 0 488036.3 185221.64 143200 154 9444
9446 0 488090.72 185203.78 143240 107 9445
9447 0 488150.03 185150.88 143280 107 9446
9448 0 488211.72 185116 143320 107 9447
9449 0 488260.56 185074.83 143360 128 9448
9450 0 488292.4 185061.31 143400 128 9449
9451 0 488312.3 185009.4 143440 128 9450
9452 0 488331.4 184966.66 143480 128 9451
9453 0 488352.25 184945.38 143520 128 9452
9454 0 488370.78 184907.17 143560 128 9453
9455 0 488392.72 184871.88 143600 128 9454
9456 0 488414.12 184830.23 143640 128 9455
9457 0 488429.7 184818.36 143680 128 9456
9458 0 488449.4 184781.55 143720 128 9457
9459 0 488473.06 184752.02 143760 128 9458
9460 0 488472.6 184649.66 143920 -1 9459
9461 0 488485.12 184620.53 143960 -1 9460
9462 0 488485.75 184601.48 144000 -1 9461
9463 0 488470.47 184582.08 144040 -1 9462
9464 0 488472.9 184575.34 144080 -1 9463
9465 0 488467.75 184566.72 144120 -1 9464
9466 0 488463.03 184552.8 144160 115 9465
9467 0 488469.9 184540.38 144200 115 9466
9468 0 488468.84 184527.33 144240 115 9467
9469 0 488462.9 184524.47 144280 115 9468
9470 0 488472.5 184490.39 144320 115 9469
9471 0 488481.4 184464.23 144360 150 9470
9472 0 488482 184437.6 144400 150 9471
9473 0 488499.2 184426.3 144440 150 9472
9474 0 488499.2 184381.88 144480 150 9473
9475 0 488499.56 184352.62 144520 153 9474
9476 0 488503.16 184326.19 144560 153 9475
9477 0 488514.3 184285.83 144600 153 9476
9478 0 488518.7 184263.84 144640 153 9477
9479 0 488522.75 184237.1 144680 153 9478
9480 0 488556.03 184181.27 144720 219 9479
9481 0 488578.06 184114.86 144760 219 9480
9482 0 488607.84 184051.98 144800 219 9481
9483 0 488637.78 183999.4 144840 219 9482
9484 0 488667.4 183946.34 144880 189 9483
9485 0 488719.66 183853.16 144920 189 9484
9486 0 488766 183777.44 144960 189 9485
9487 0 488815.72 183695.97 145000 172 9486
9488 0 488859.75 183609.84 145040 172 9487
9489 0 488919.38 183533.39 145080 172 9488
9490 0 488949.56 183437.78 145120 250 9489
9491 0 488983.16 183345.2 145160 250 9490
9492 0 489021.2 183257.97 145200 240 9491
9493 0 489055.4 183171.39 145240 240 9492
9494 0 489091.22 183084.48 145280 240 9493
9495 0 489121.16 182993.62 145320 175 9494
9496 0 489156.1 182888.42 145360 175 9495
9497 0 489187.72 182790.31 145400 139 9496
9498 0 489167.25 182737.56 145440 139 9497
9499 0 489142.38 182682.56 145480 139 9498
9500 0 489127.6 182632.05 145520 168 9499
9501 0 489110.25 182567.86 145560 168 9500
9502 0 489120.97 182527.94 145600 168 9501
9503 0 489134.9 182483.17 145640 168 9502
9504 0 489152.34 182444.42 145680 168 9503
9505 0 489132.44 182498.8 145720 168 9504
9506 0 489167.84 182514.12 145760 168 9505
9507 0 489139.62 182426.89 145800 168 9506
9508 0 489130.75 182359.48 145840 168 9507
9509 0 489135.25 182288.2 145880 168 9508
9510 0 489149.94 182223.28 145920 128 9509
9511 0 489153.4 182162.89 145960 128 9510
9512 0 489158.8 182097.94 146000 128 9511
9513 0 489178.12 182037.64 146040 128 9512
9514 0 489184.72 181976.03 146080 175 9513
9515 0 489191.34 181933.11 146120 175 9514
9516 0 489204.75 181868.64 146160 175 9515
9517 0 489199.78 181796.9 146200 137 9516
9518 0 489196.12 181720.77 146240 137 9517
9519 0 489188.88 181650.77 146280 137 9518
9520 0 489159.84 181550.84 146320 153 9519
9521 0 489156.6 181456.88 146360 153 9520
9522 0 489117.97 181361.58 146400 153 9521
9523 0 489193.8 181269.78 146440 181 9522
9524 0 489190.22 181182.12 146480 181 9523
9525 0 489224.8 181148.7 146520 181 9524
9526 0 489256.94 181125.42 146560 163 9525
9527 0 489257.2 181096.39 146600 163 9526
9528 0 489271.8 181064.9 146640 163 9527
9529 0 489294.44 180986.16 146720 163 9528
9530 0 489286.75 180958.28 146760 163 9529
9531 0 489289.28 180921.42 146800 163 9530
9532 0 489283.75 180889.14 146840 163 9531
9533 0 489285.94 180854.8 146880 163 9532
9534 0 489279.06 180837.23 146920 163 9533
9535 0 489270.8 180814.62 146960 163 9534
9536 0 489262.75 180789.88 147000 128 9535
9537 0 489252.28 180758.08 147040 128 9536
9538 0 489250.84 180740.28 147080 128 9537
9539 0 489252.4 180726.47 147120 148 9538
9540 0 489244.12 180709.95 147160 192 9539
9541 0 489261.12 180682.72 147200 192 9540
9542 0 489281 180671.39 147240 192 9541
9543 0 489297.53 180653.19 147280 192 9542
9544 0 489316.34 180637.34 147320 192 9543
9545 0 489332.66 180623.81 147360 192 9544
9546 0 489350.84 180625.22 147400 256 9545
9547 0 489362.1 180605.14 147440 256 9546
9548 0 489381.22 180586.61 147480 256 9547
9549 0 489395.25 180567.33 147520 256 9548
9550 0 489409.94 180546.86 147560 256 9549
9551 0 489451.1 180477.22 147600 256 9550
9552 0 489489.84 180406.69 147640 183 9551
9553 0 489537.25 180369.25 147680 183 9552
9554 0 489589.66 180304.27 147720 183 9553
9555 0 489635 180213.5 147760 183 9554
9556 0 489675.4 180112.16 147800 107 9555
9557 0 489725.06 180029.75 147840 154 9556
9558 0 489769.6 179930.92 147880 154 9557
9559 0 489822.7 179835.58 147920 154 9558
9560 0 489849.75 179770.53 147960 124 9559
9561 0 489881.78 179704.05 148000 124 9560
9562 0 489917.75 179643.84 148040 124 9561
9563 0 489943.66 179565.27 148080 107 9562
9564 0 489954.72 179529.98 148120 107 9563
9565 0 489977.34 179495.66 148160 107 9564
9566 0 489995.38 179456.66 148200 107 9565
9567 0 490008 179371.12 148240 160 9566
9568 0 490012.47 179398.22 148280 160 9567
9569 0 490020.78 179392.31 148320 160 9568
9570 0 490008.84 179360.17 148360 160 9569
9571 0 490000.97 179352.75 148400 160 9570
9572 0 489986.4 179325.03 148440 160 9571
9573 0 489966.22 179290.75 148480 124 9572
9574 0 489953.4 179278.11 148520 124 9573
9575 0 489933.03 179232.06 148560 124 9574
9576 0 489916.5 179192.14 148640 124 9575
9577 0 489896.38 179172.69 148680 134 9576
9578 0 489888.16 179148.31 148720 134 9577
9579 0 489871.75 179127.95 148760 134 9578
9580 0 489858.03 179081.11 148800 134 9579
9581 0 489853.97 179055.03 148840 134 9580
9582 0 489852.16 179034.1 148880 134 9581
9583 0 489854.88 179011.69 148920 148 9582
9584 0 489848.6 178998.83 148960 148 9583
9585 0 489852.06 178987.86 149000 148 9584
9586 0 489853.4 178973.11 149040 148 9585
9587 0 489861.6 178972.5 149080 148 9586
9588 0 489863.47 178956.64 149120 81 9587
9589 0 489868.56 178949.45 149160 81 9588
9590 0 489866.84 178924.02 149200 81 9589
9591 0 489873.12 178901.58 149240 81 9590
9592 0 489876.88 178887.05 149280 81 9591
9593 0 489885.97 178861.98 149320 81 9592
9594 0 489891.38 178853.3 149360 81 9593
9595 0 489892.3 178839.8 149400 107 9594
9596 0 489889.88 178818.52 149440 107 9595
9597 0 489894.9 178790.31 149480 107 9596
9598 0 489893.97 178775.7 149520 107 9597
9599 0 489893.8 178748.06 149560 107 9598
9600 0 489923.06 178795.92 149600 107 9599
9601 0 489951.75 178859.3 149640 107 9600
9602 0 489972.28 178924.14 149680 139 9601
9603 0 490008.3 178998.73 149720 139 9602
9604 0 490037.75 179046 149760 139 9603
9605 0 490064.88 179107.25 149800 140 9604
9606 0 490088.97 179169.48 149840 140 9605
9607 0 490109.4 179215.61 149880 140 9606
9608 0 490133.22 179266.34 149920 140 9607
9609 0 490164.84 179298.06 149960 140 9608
9610 0 490209.47 179273.67 150000 140 9609
9611 0 490227.47 179297.3 150040 108 9610
9612 0 490231.84 179312.22 150080 108 9611
9613 0 490258.8 179341.1 150120 108 9612
9614 0 490269.34 179358.53 150160 108 9613
9615 0 490299.53 179352.31 150200 108 9614
9616 0 490294.62 179281.66 150240 108 9615
9617 0 490324.22 179219 150280 108 9616
9618 0 490354.47 179123.88 150320 139 9617
9619 0 490351.75 179044.6 150360 139 9618
9620 0 490370.16 178961.28 150400 139 9619
9621 0 490370.2 178851.45 150440 107 9620
9622 0 490369.22 178731.69 150480 107 9621
9623 0 490366.75 178603.67 150520 102 9622
9624 0 490368 178473.67 150560 102 9623
9625 0 490380.66 178380.75 150600 120 9624
9626 0 490376.28 178262.56 150640 120 9625
9627 0 490380.78 178156.66 150680 120 9626
9628 0 490380.03 178050.81 150720 163 9627
9629 0 490397.16 177988.08 150760 163 9628
9630 0 490396.4 177935.75 150800 163 9629
9631 0 490391.3 177890.3 150840 156 9630
9632 0 490401.22 177829.77 150880 156 9631
9633 0 490414.25 177793.17 150920 156 9632
9634 0 490408.75 177726.55 150960 156 9633
9635 0 490411 177686.83 151000 156 9634
9636 0 490414.7 177644.8 151040 91 9635
9637 0 490418.1 177609.02 151080 91 9636
9638 0 490421.66 177556.31 151120 91 9637
9639 0 490420.7 177526.2 151160 150 9638
9640 0 490412.2 177465.73 151200 150 9639
9641 0 490402.34 177410.4 151240 150 9640
9642 0 490396.03 177349.17 151280 150 9641
9643 0 490391.3 177316.44 151320 186 9642
9644 0 490384.47 177272.81 151360 186 9643
9645 0 490377.6 177244.1 151400 186 9644
9646 0 490371.88 177193.64 151440 186 9645
9647 0 490362.38 177152.84 151480 186 9646
9648 0 490361 177115.4 151520 176 9647
9649 0 490353.97 177071.78 151560 176 9648
9650 0 490359.22 177049.42 151600 176 9649
9651 0 490362.06 177014.66 151640 176 9650
9652 0 490351.6 176955.05 151680 164 9651
9653 0 490342.75 176903.61 151720 164 9652
9654 0 490328.88 176860.58 151760 164 9653
9655 0 490321.16 176808.61 151800 164 9654
9656 0 490310.7 176749.84 151840 164 9655
9657 0 490302.56 176662.56 151880 143 9656
9658 0 490286.53 176574.83 151920 143 9657
9659 0 490281 176500.72 151960 178 9658
9660 0 490273.66 176429.83 152000 178 9659
9661 0 490269.4 176340.17 152040 178 9660
9662 0 490258.5 176254.1 152080 192 9661
9663 0 490253.25 176175.8 152120 192 9662
9664 0 490248.16 176090.81 152160 192 9663
9665 0 490264.28 176012.9 152200 218 9664
9666 0 490274.44 175935.42 152240 218 9665
9667 0 490292.25 175870.16 152280 218 9666
9668 0 490323.03 175732.78 152320 217 9667
9669 0 490349.53 175603.52 152360 217 9668
9670 0 490386.47 175472.4 152400 202 9669
9671 0 490417.56 175355.78 152440 202 9670
9672 0 490412.3 175307.36 152480 202 9671
9673 0 490420.62 175258.27 152520 202 9672
9674 0 490417.72 175217.67 152560 202 9673
9675 0 490430.03 175182.56 152600 202 9674
9676 0 490431.56 175128.77 152640 186 9675
9677 0 490453.03 175087.7 152680 186 9676
9678 0 490478.5 175045.66 152720 186 9677
9679 0 490496.22 175006.97 152760 186 9678
9680 0 490516.5 174964.16 152800 175 9679
9681 0 490523.3 174931.92 152840 175 9680
9682 0 490519.84 174876.62 152880 175 9681
9683 0 490524.78 174839.7 152920 175 9682
9684 0 490518.56 174797 152960 175 9683
9685 0 490520.62 174766.75 153000 148 9684
9686 0 490523.5 174736.22 153040 148 9685
9687 0 490521.44 174702.95 153080 148 9686
9688 0 490524.5 174656.92 153120 148 9687
9689 0 490521.94 174633.33 153160 148 9688
9690 0 490535.22 174595.06 153200 160 9689
9691 0 490554.53 174557.64 153240 160 9690
9692 0 490580.84 174525.12 153280 160 9691
9693 0 490597.06 174497.42 153320 160 9692
9694 0 490615 174482.28 153360 160 9693
9695 0 490632.62 174467.42 153400 160 9694
9696 0 490653.84 174443.52 153440 221 9695
9697 0 490670.8 174432.69 153480 221 9696
9698 0 490692.5 174401.89 153520 221 9697
9699 0 490706.38 174366.55 153560 221 9698
9700 0 490726.2 174326.88 153600 221 9699
9701 0 490741.34 174292.1 153640 163 9700
9702 0 490762.84 174253.58 153680 163 9701
9703 0 490747.7 174196.25 153720 163 9702
9704 0 490734.25 174153.61 153760 163 9703
9705 0 490715.38 174085.4 153800 163 9704
9706 0 490694.94 174031.11 153840 122 9705
9707 0 490704 173986.16 153880 122 9706
9708 0 490694.66 173939.72 153920 122 9707
9709 0 490687.8 173883.3 153960 122 9708
9710 0 490672.16 173830.27 154000 40 9709
9711 0 490665.72 173753.84 154040 40 9710
9712 0 490647.6 173674.03 154080 156 9711
9713 0 490624 173587.16 154120 156 9712
9714 0 490611.4 173499 154160 156 9713
9715 0 490596.03 173415.89 154200 196 9714
9716 0 490570.5 173333.2 154240 196 9715
9717 0 490557.2 173252.27 154280 196 9716
9718 0 490552.22 173191.89 154320 196 9717
9719 0 490564.62 173136.16 154360 181 9718
9720 0 490555.4 173075.38 154400 181 9719
9721 0 490554.53 173016.06 154440 181 9720
9722 0 490557.2 172952.28 154480 181 9721
9723 0 490555.62 172908.3 154520 168 9722
9724 0 490565.4 172865.98 154560 168 9723
9725 0 490573.12 172818.94 154600 150 9724
9726 0 490580.06 172771.88 154640 150 9725
9727 0 490586.78 172725.67 154680 150 9726
9728 0 490594 172680.61 154720 140 9727
9729 0 490597.7 172634.95 154760 98 9728
9730 0 490586.4 172591.06 154800 98 9729
9731 0 490576.3 172537.6 154840 98 9730
9732 0 490559 172492.06 154880 98 9731
9733 0 490546.9 172460.23 154920 98 9732
9734 0 490532.88 172422.23 154960 98 9733
9735 0 490521.2 172381.83 155000 98 9734
9736 0 490507.47 172343.25 155040 98 9735
9737 0 490490.7 172296.75 155080 98 9736
9738 0 490477.97 172229.5 155120 192 9737
9739 0 490456.4 172189.36 155160 192 9738
9740 0 490443.22 172142.1 155200 208 9739
9741 0 490416.03 172092.22 155240 208 9740
9742 0 490407.78 172046.48 155280 148 9741
9743 0 490402.88 172015.48 155320 148 9742
9744 0 490406.4 171977.02 155360 148 9743
9745 0 490404.97 171948.31 155400 148 9744
9746 0 490408.28 171921.16 155440 148 9745
9747 0 490401.1 171890.47 155480 160 9746
9748 0 490407.25 171856.27 155520 160 9747
9749 0 490396.12 171811.66 155560 160 9748
9750 0 490387.75 171780.56 155600 160 9749
9751 0 490370.1 171742.06 155640 163 9750
9752 0 490370.78 171686.5 155680 163 9751
9753 0 490351.44 171647.3 155720 163 9752
9754 0 490337.34 171605.56 155760 163 9753
9755 0 490351.66 171517.34 155800 163 9754
9756 0 490359.16 171441.25 155840 178 9755
9757 0 490370.53 171378.3 155880 178 9756
9758 0 490378.75 171312.25 155920 178 9757
9759 0 490395.03 171238.81 155960 178 9758
9760 0 490402.7 171184.38 156000 204 9759
9761 0 490399.78 171128.66 156040 204 9760
9762 0 490392.34 171057.84 156080 204 9761
9763 0 490374.4 170988.98 156120 166 9762
9764 0 490376.12 170909.9 156160 166 9763
9765 0 490368.56 170827.1 156200 166 9764
9766 0 490355.7 170723.72 156240 153 9765
9767 0 490345.22 170633.42 156280 153 9766
9768 0 490343.75 170545.8 156320 153 9767
9769 0 490327.12 170471.56 156360 139 9768
9770 0 490328.8 170388.67 156400 139 9769
9771 0 490327.12 170328.34 156440 139 9770
9772 0 490314.8 170275.58 156480 153 9771
9773 0 490321.2 170216.75 156520 153 9772
9774 0 490316.34 170165.19 156560 153 9773
9775 0 490311.16 170100.61 156600 153 9774
9776 0 490301.25 170051.7 156640 203 9775
9777 0 490280.72 170013.22 156680 203 9776
9778 0 490255.38 169983.48 156720 203 9777
9779 0 490248.16 169933 156760 203 9778
9780 0 490231 169884.52 156800 172 9779
9781 0 490210.03 169841.95 156840 172 9780
9782 0 490184.72 169775.72 156880 172 9781
9783 0 490161.16 169734.27 156920 172 9782
9784 0 490119.62 169703.42 156960 178 9783
9785 0 490095.7 169653.23 157000 178 9784
9786 0 490076.4 169603.97 157040 178 9785
9787 0 490055.16 169578.17 157080 178 9786
9788 0 490027.16 169560 157120 178 9787
9789 0 490002.28 169525.55 157160 202 9788
9790 0 489977.34 169501.17 157200 202 9789
9791 0 489953.34 169486.4 157240 202 9790
9792 0 489945.78 169448.12 157280 202 9791
9793 0 489919.1 169437.92 157320 202 9792
9794 0 489914.8 169426.77 157360 202 9793
9795 0 489886.4 169384.66 157400 197 9794
9796 0 489860.5 169379.62 157440 197 9795
9797 0 489856.88 169332.81 157480 197 9796
9798 0 489843.84 169286.19 157520 197 9797
9799 0 489828.84 169247.92 157560 197 9798
9800 0 489817.78 169200.69 157600 186 9799
9801 0 489809.62 169154.4 157640 186 9800
9802 0 489776.9 169137.64 157680 186 9801
9803 0 489763.9 169099.8 157720 186 9802
9804 0 489725.8 169070.67 157760 186 9803
9805 0 489708.62 169040.02 157800 221 9804
9806 0 489691.22 169002.89 157840 221 9805
9807 0 489676.5 168962.33 157880 237 9806
9808 0 489705.12 168897.25 157920 237 9807
9809 0 489736.75 168847.89 157960 237 9808
9810 0 489774.3 168783.56 158000 237 9809
9811 0 489815.12 168714.44 158040 237 9810
9812 0 489856.47 168661.48 158080 237 9811
9813 0 489889.06 168633.58 158120 226 9812
9814 0 489918.28 168583.98 158160 226 9813
9815 0 489939.3 168550 158200 226 9814
9816 0 489966.28 168499.23 158240 214 9815
9817 0 489988.97 168461.36 158280 214 9816
9818 0 490010.3 168402.77 158320 214 9817
9819 0 490032.78 168355.7 158360 230 9818
9820 0 490058.1 168278.66 158400 230 9819
9821 0 490083.25 168232.27 158440 230 9820
9822 0 490098.75 168168.8 158480 230 9821
9823 0 490119.53 168123.45 158520 245 9822
9824 0 490138.53 168052.06 158560 245 9823
9825 0 490160.62 168007.69 158600 245 9824
9826 0 490179.22 167946.19 158640 210 9825
9827 0 490198.9 167890.95 158680 210 9826
9828 0 490194.03 167871.22 158720 210 9827
9829 0 490186.6 167849.94 158760 210 9828
9830 0 490175.53 167820.16 158800 246 9829
9831 0 490180.16 167789.3 158840 186 9830
9832 0 490166.75 167767.61 158880 186 9831
9833 0 490165.66 167738.62 158920 186 9832
9834 0 490142.6 167696.33 158960 186 9833
9835 0 490139.28 167677.4 159000 186 9834
9836 0 490116.9 167644.89 159040 186 9835
9837 0 490104.28 167597.38 159080 209 9836
9838 0 490084.25 167563.5 159120 209 9837
9839 0 490068.53 167520.88 159160 209 9838
9840 0 490052.38 167485 159200 209 9839
9841 0 490034.75 167458.92 159240 209 9840
9842 0 490009.97 167416.94 159280 237 9841
9843 0 489986.72 167373.8 159320 237 9842
9844 0 489975.28 167322.56 159360 237 9843
9845 0 489950.16 167247.72 159400 237 9844
9846 0 489945.4 167230.25 159440 226 9845
9847 0 489920.72 167191.11 159480 226 9846
9848 0 489910.8 167147.47 159520 226 9847
9849 0 489900.78 167101.88 159560 226 9848
9850 0 489884.3 167059.31 159600 228 9849
9851 0 489888.6 167008.02 159640 228 9850
9852 0 489888.38 166959.94 159680 228 9851
9853 0 489886.7 166927.28 159720 228 9852
9854 0 489892.28 166862.58 159760 228 9853
9855 0 489878.22 166795.42 159800 137 9854
9856 0 489857.34 166722.17 159840 178 9855
9857 0 489850.5 166668.7 159880 178 9856
9858 0 489825.88 166592.47 159920 178 9857
9859 0 489819.44 166542.22 159960 178 9858
9860 0 489789.25 166515.14 160000 189 9859
9861 0 489772.8 166457.25 160040 189 9860
9862 0 489751.06 166420.12 160080 189 9861
9863 0 489730.16 166378.98 160120 189 9862
9864 0 489726.25 166343.25 160160 189 9863
9865 0 489717.38 166334.2 160200 181 9864
9866 0 489709.66 166282.6 160240 181 9865
9867 0 489684.28 166264.1 160280 181 9866
9868 0 489664.53 166226.81 160320 181 9867
9869 0 489652.44 166206.75 160360 181 9868
9870 0 489630.25 166185.9 160400 163 9869
9871 0 489616.8 166163.45 160440 163 9870
9872 0 489587.34 166124.12 160480 163 9871
9873 0 489571.75 166060.8 160520 163 9872
9874 0 489565.12 166013.39 160560 172 9873
9875 0 489571 165953.25 160600 172 9874
9876 0 489551.28 165918.38 160640 172 9875
9877 0 489495.7 165836.34 160680 172 9876
9878 0 489430.34 165723.2 160720 178 9877
9879 0 489366.8 165627.42 160760 172 9878
9880 0 489299.94 165552.19 160800 172 9879
9881 0 489252.47 165481.55 160840 172 9880
9882 0 489215.53 165417.8 160880 224 9881
9883 0 489165.4 165365.3 160920 224 9882
9884 0 489143.5 165294.05 160960 224 9883
9885 0 489096.9 165231.83 161000 224 9884
9886 0 489078.6 165167.28 161040 186 9885
9887 0 489067.25 165098.11 161080 186 9886
9888 0 489045.8 165052.16 161120 186 9887
9889 0 489018.38 164995.12 161160 202 9888
9890 0 489008.5 164939.67 161200 202 9889
9891 0 488986.25 164857.52 161240 202 9890
9892 0 488955.2 164780.16 161280 271 9891
9893 0 488922.1 164710.47 161320 271 9892
9894 0 488892.7 164636.17 161360 160 9893
9895 0 488860.4 164574.53 161400 160 9894
9896 0 488835.06 164510.25 161440 160 9895
9897 0 488834.06 164466.47 161480 160 9896
9898 0 488843.8 164444.28 161520 160 9897
9899 0 488826.3 164403.61 161560 203 9898
9900 0 488836.12 164354.27 161600 203 9899
9901 0 488827.44 164339.22 161640 203 9900
9902 0 488826.5 164308.5 161680 203 9901
9903 0 488839.88 164268.86 161720 203 9902
9904 0 488838 164237.88 161760 203 9903
9905 0 488849.12 164209.72 161800 122 9904
9906 0 488838.6 164187.81 161840 122 9905
9907 0 488844 164150.67 161880 122 9906
9908 0 488848.6 164097.92 161920 120 9907
9909 0 488848.47 164056.31 161960 120 9908
9910 0 488843.5 164006.88 162000 120 9909
9911 0 488844.03 163937.53 162040 120 9910
9912 0 488845.8 163866.61 162080 120 9911
9913 0 488826.97 163830.61 162120 120 9912
9914 0 488835.22 163797.66 162160 120 9913
9915 0 488847.44 163779.8 162200 120 9914
9916 0 488855.9 163754.64 162240 124 9915
9917 0 488840.44 163784.17 162280 124 9916
9918 0 488809.25 163829.89 162320 124 9917
9919 0 488782.75 163881.64 162360 124 9918
9920 0 488787.28 163861.31 162400 124 9919
9921 0 488799.12 163825.81 162440 124 9920
9922 0 488802.3 163814.95 162480 124 9921
9923 0 488788.16 163785.4 162520 143 9922
9924 0 488780.94 163754.47 162560 143 9923
9925 0 488765.3 163738.78 162600 143 9924
9926 0 488754.75 163678.58 162640 143 9925
9927 0 488728.16 163648.44 162680 200 9926
9928 0 488690.16 163618.22 162720 200 9927
9929 0 488691.1 163567.8 162760 200 9928
9930 0 488674.88 163516.89 162800 200 9929
9931 0 488674.7 163457.61 162840 200 9930
9932 0 488676.34 163378.22 162880 202 9931
9933 0 488663.75 163329.8 162920 202 9932
9934 0 488627.16 163297.75 162960 202 9933
9935 0 488614.3 163275.25 163000 202 9934
9936 0 488590.8 163255.67 163040 221 9935
9937 0 488572.97 163230.14 163080 221 9936
9938 0 488569.62 163183.05 163120 221 9937
9939 0 488574.2 163116.2 163160 221 9938
9940 0 488562.38 163079.22 163200 208 9939
9941 0 488541.62 163052.98 163240 208 9940
9942 0 488526.84 163009.36 163280 208 9941
9943 0 488508.5 163014.3 163320 208 9942
9944 0 488492.78 162971.47 163360 208 9943
9945 0 488475.94 162946.02 163400 256 9944
9946 0 488464.78 162919.62 163440 256 9945
9947 0 488417 162858.28 163480 256 9946
9948 0 488369.22 162798.42 163520 256 9947
9949 0 488318.8 162735.7 163560 160 9948
9950 0 488309.8 162694.69 163600 160 9949
9951 0 488273.9 162666.95 163640 160 9950
9952 0 488247.5 162617.05 163680 128 9951
9953 0 488190.72 162625.56 163720 128 9952
9954 0 488161.75 162587.03 163760 128 9953
9955 0 488148.88 162543.78 163800 128 9954
9956 0 488143.44 162499.61 163840 40 9955
9957 0 488098.03 162489.66 163880 40 9956
9958 0 488106.5 162446.1 163920 40 9957
9959 0 488090.8 162422.84 163960 40 9958
9960 0 488061.62 162399 164000 40 9959
9961 0 488029.4 162355.75 164040 45 9960
9962 0 488008.12 162319.86 164080 45 9961
9963 0 487958.3 162281.44 164120 45 9962
9964 0 487926.9 162217.7 164160 45 9963
9965 0 487892.75 162171.3 164200 45 9964
9966 0 487898.78 162114.8 164240 45 9965
9967 0 487920.34 162079.38 164280 32 9966
9968 0 487919.5 162059.34 164320 32 9967
9969 0 487918.6 162023.72 164360 32 9968
9970 0 487893.75 161985.03 164400 45 9969
9971 0 487850.53 161924.77 164440 45 9970
9972 0 487815.9 161869.42 164480 45 9971
9973 0 487785.22 161816.98 164520 163 9972
9974 0 487747.25 161743.48 164560 200 9973
9975 0 487709.56 161674.02 164600 200 9974
9976 0 487652.6 161634.78 164640 200 9975
9977 0 487608.62 161577.14 164680 200 9976
9978 0 487571.94 161499.2 164720 176 9977
9979 0 487522.62 161429.98 164760 176 9978
9980 0 487486.1 161331.88 164800 176 9979
9981 0 487452.75 161240.62 164840 219 9980
9982 0 487369.62 161227.97 164880 219 9981
9983 0 487293.3 161199.05 164920 196 9982
9984 0 487219.06 161179.83 164960 196 9983
9985 0 487152.8 161186.78 165000 196 9984
9986 0 487077.62 161121.9 165040 196 9985
9987 0 487002.97 161082.12 165080 175 9986
9988 0 486932.66 161013.31 165120 175 9987
9989 0 486876.4 160984.27 165160 175 9988
9990 0 486842.97 160992.11 165200 164 9989
9991 0 486795 160973.36 165240 164 9990
9992 0 486698.25 160926.02 165280 164 9991
9993 0 486599 160896.67 165320 164 9992
9994 0 486501.88 160857.48 165360 204 9993
9995 0 486405.06 160805.95 165400 217 9994
9996 0 486291.5 160717.66 165440 217 9995
9997 0 486187.1 160613.11 165480 157 9996
9998 0 486067.94 160516.97 165520 157 9997
9999 0 485963.06 160423.3 165560 178 9998
10000 0 485844.38 160323.53 165600 212 9999
10001 0 485785.06 160262.9 165640 212 10000
10002 0 485716.6 160175.86 165680 212 10001
10003 0 485648.97 160103.1 165720 166 10002
10004 0 485588.34 160012.94 165760 166 10003
10005 0 485523.44 159939.38 165800 166 10004
10006 0 485456.72 159878.05 165840 148 10005
10007 0 485393.22 159781.73 165880 148 10006
10008 0 485332.28 159697.45 165920 150 10007
10009 0 485272.22 159602.4 165960 150 10008
10010 0 485201.25 159508.53 166000 150 10009
10011 0 485151.84 159404.44 166040 150 10010
10012 0 485084.8 159343.44 166080 150 10011
10013 0 485004.56 159257.02 166120 154 10012
10014 0 484895.16 159188.7 166160 178 10013
10015 0 484807.03 159111.95 166200 178 10014
10016 0 484746.8 158995.88 166240 178 10015
10017 0 484638.22 158996.98 166280 226 10016
10018 0 484536.84 158914.12 166320 226 10017
10019 0 484435.12 158880.2 166360 204 10018
10020 0 484336.2 158839.9 166400 204 10019
10021 0 484236.5 158779.17 166440 204 10020
10022 0 484096.38 158777.12 166480 175 10021
10023 0 484085.4 158708.4 166520 175 10022
10024 0 483964.47 158658.1 166560 239 10023
10025 0 483897.62 158636.44 166600 239 10024
10026 0 483835.9 158591.81 166640 239 10025
10027 0 483772.94 158574.05 166680 235 10026
10028 0 483719.75 158528.77 166720 235 10027
10029 0 483650.88 158494 166760 235 10028
10030 0 483582.88 158468.89 166800 249 10029
10031 0 483513.28 158425.78 166840 249 10030
10032 0 483448.88 158400.86 166880 249 10031
10033 0 483373.94 158360.67 166920 254 10032
10034 0 483320.06 158325.47 166960 254 10033
10035 0 483264.72 158290.42 167000 254 10034
10036 0 483205.8 158258.05 167040 254 10035
10037 0 483148.88 158257.88 167080 243 10036
10038 0 483077.1 158248.75 167120 243 10037
10039 0 483023.44 158199.81 167160 243 10038
10040 0 482976.75 158174.8 167200 243 10039
10041 0 482915.22 158161.06 167240 178 10040
10042 0 482854.5 158131.16 167280 178 10041
10043 0 482820.22 158107.23 167320 178 10042
10044 0 482772.1 158112.97 167360 168 10043
10045 0 482726.5 158105.78 167400 168 10044
10046 0 482676 158061.52 167440 168 10045
10047 0 482599.84 158023.6 167480 168 10046
10048 0 482522.12 157992.69 167520 120 10047
10049 0 482461.38 157957.45 167560 120 10048
10050 0 482371.38 157959.5 167600 120 10049
10051 0 482303 157964.7 167640 202 10050
10052 0 482223.1 157880.28 167720 202 10051
10053 0 482172.28 157879.33 167760 206 10052
10054 0 482116.4 157869.52 167800 206 10053
10055 0 482069.06 157850.9 167840 206 10054
10056 0 482003.12 157794 167880 206 10055
10057 0 481922.4 157748.45 167920 209 10056
10058 0 481852.94 157707.02 167960 209 10057
10059 0 481792.2 157693.33 168000 209 10058
10060 0 481706.78 157674.02 168040 226 10059
10061 0 481661.53 157627.81 168080 226 10060
10062 0 481599.94 157595.34 168120 189 10061
10063 0 481536.28 157565.5 168160 189 10062
10064 0 481448.62 157548.47 168200 189 10063
10065 0 481357.9 157526.5 168240 203 10064
10066 0 481296.16 157506.52 168280 203 10065
10067 0 481221.1 157473.75 168320 203 10066
10068 0 481146.38 157439.05 168360 234 10067
10069 0 481072.2 157401.28 168400 234 10068
10070 0 480955.9 157351.73 168440 237 10069
10071 0 480836.22 157308.19 168480 237 10070
10072 0 480707.66 157266.88 168520 237 10071
10073 0 480582.94 157232.8 168560 212 10072
10074 0 480528.34 157215.89 168600 212 10073
10075 0 480445.1 157208.02 168640 197 10074
10076 0 480373.75 157206.62 168680 197 10075
10077 0 480292.2 157195.8 168720 197 10076
10078 0 480205.62 157141.92 168760 190 10077
10079 0 480104.4 157089.28 168800 190 10078
10080 0 479993.66 157044.48 168840 209 10079
10081 0 479902.72 156973.77 168880 209 10080
10082 0 479820.7 156939.16 168920 209 10081
10083 0 479760.28 156909.73 168960 163 10082
10084 0 479708.25 156863.34 169000 163 10083
10085 0 479604 156861.62 169040 209 10084
10086 0 479566.56 156830.52 169080 209 10085
10087 0 479536 156797.11 169120 209 10086
10088 0 479484.22 156771.44 169160 209 10087
10089 0 479420.75 156726.98 169200 209 10088
10090 0 479345.88 156694.73 169240 208 10089
10091 0 479284.62 156662.28 169280 208 10090
10092 0 479214.9 156643.95 169320 217 10091
10093 0 479155.8 156617.58 169360 217 10092
10094 0 479081.34 156617.77 169400 217 10093
10095 0 479011.16 156578.14 169440 202 10094
10096 0 478932.03 156529.52 169480 202 10095
10097 0 478862.1 156485.78 169520 202 10096
10098 0 478784.1 156441.84 169560 214 10097
10099 0 478683.4 156451.72 169600 214 10098
10100 0 478616.25 156399.17 169640 214 10099
10101 0 478537.25 156360.47 169680 260 10100
10102 0 478481.03 156325.39 169720 260 10101
10103 0 478426.28 156305.53 169760 260 10102
10104 0 478353.16 156281.6 169800 260 10103
10105 0 478282.53 156265.38 169840 249 10104
10106 0 478208.8 156246.47 169880 249 10105
10107 0 478172.75 156212.89 169920 249 10106
10108 0 478096.38 156193.17 169960 224 10107
10109 0 478026.2 156177.6 170000 224 10108
10110 0 477949.25 156152.83 170040 224 10109
10111 0 477883.66 156128.56 170080 209 10110
10112 0 477827.97 156119.83 170120 209 10111
10113 0 477775.1 156115.77 170160 209 10112
10114 0 477718.06 156110.52 170200 209 10113
10115 0 477675.28 156092.83 170240 197 10114
10116 0 477627.53 156079.47 170280 197 10115
10117 0 477568.47 156071.48 170320 197 10116
10118 0 477507.97 156062.36 170360 240 10117
10119 0 477462.84 156053.36 170400 240 10118
10120 0 477414.72 156038.52 170440 240 10119
10121 0 477351.88 156020 170480 240 10120
10122 0 477200.22 155872.23 170520 228 10121
10123 0 477004.72 155754.2 170560 163 10122
10124 0 476826.97 155628.95 170600 164 10123
10125 0 476662 155490.19 170640 164 10124
10126 0 476591.7 155467.28 170680 128 10125
10127 0 476525.84 155430.97 170720 128 10126
10128 0 476455.2 155397.66 170760 209 10127
10129 0 476380.3 155365.92 170800 209 10128
10130 0 476271.5 155299.1 170840 209 10129
10131 0 476157.66 155227.78 170880 160 10130
10132 0 476041.38 155165.44 170920 160 10131
10133 0 475946.78 155090.42 170960 156 10132
10134 0 475897.5 155052.9 171000 156 10133
10135 0 475845.7 155012.38 171040 156 10134
10136 0 475793.88 154965.64 171080 181 10135
10137 0 475738.38 154928.17 171120 181 10136
10138 0 475673.84 154891.75 171160 181 10137
10139 0 475642.4 154817.72 171200 181 10138
10140 0 475593.62 154753.28 171240 175 10139
10141 0 475558.6 154675.62 171280 175 10140
10142 0 475501.12 154604.14 171320 139 10141
10143 0 475496.16 154555.42 171360 139 10142
10144 0 475452.2 154530.42 171400 139 10143
10145 0 475431.4 154482.05 171440 154 10144
10146 0 475395.94 154452.45 171480 154 10145
10147 0 475362.16 154449.4 171520 189 10146
10148 0 475309.62 154442.3 171560 189 10147
10149 0 475278.03 154428.45 171600 189 10148
10150 0 475244.34 154423.64 171640 189 10149
10151 0 475078.94 154297.89 171680 164 10150
10152 0 474931.6 154164.23 171720 164 10151
10153 0 474781.97 154024.61 171760 163 10152
10154 0 474683.12 153972.9 171800 172 10153
10155 0 474579.97 153914.62 171840 172 10154
10156 0 474477.44 153859.12 171880 160 10155
10157 0 474374.6 153788.19 171920 160 10156
10158 0 474259 153744.6 171960 156 10157
10159 0 474169.66 153686.16 172000 156 10158
10160 0 474069.94 153640.86 172040 176 10159
10161 0 473967.88 153599.27 172080 176 10160
10162 0 473875.5 153542.48 172120 190 10161
10163 0 473781.03 153490.69 172160 190 10162
10164 0 473685.16 153440.7 172200 190 10163
10165 0 473594.22 153392.14 172240 163 10164
10166 0 473489.5 153335.16 172280 163 10165
10167 0 473296.97 153252.86 172320 163 10166
10168 0 473140.28 153129.94 172360 166 10167
10169 0 472937 153040.38 172400 148 10168
10170 0 472780.66 152917.89 172440 183 10169
10171 0 472420.25 152723.45 172480 181 10170
10172 0 472065.22 152527.25 172520 189 10171
10173 0 471698.38 152339.88 172560 156 10172
10174 0 471348.34 152142.73 172600 240 10173
10175 0 471231.44 152028.4 172640 240 10174
10176 0 471114.44 151891.7 172680 212 10175
10177 0 470988.38 151766.94 172720 224 10176
10178 0 470875.12 151643.28 172760 224 10177
10179 0 470778.8 151508.6 172800 234 10178
10180 0 470661.03 151355.1 172840 203 10179
10181 0 470573.4 151211.84 172880 203 10180
10182 0 470442.8 151120.06 172920 217 10181
10183 0 470346.44 150986.08 172960 202 10182
10184 0 470243.84 150915.83 173000 202 10183
10185 0 470154.2 150838.66 173040 202 10184
10186 0 470046.75 150768.17 173080 203 10185
10187 0 469952.62 150704.36 173120 153 10186
10188 0 469739.03 150645.22 173160 160 10187
10189 0 469517.3 150588.03 173200 175 10188
10190 0 469320.94 150510.92 173240 175 10189
10191 0 469214.25 150475.47 173280 254 10190
10192 0 469077.6 150453.08 173320 254 10191
10193 0 468990.22 150402.75 173360 186 10192
10194 0 468876.8 150377.83 173400 186 10193
10195 0 468768.3 150315.39 173440 221 10194
10196 0 468547.8 150090.92 173480 186 10195
10197 0 468327.16 149872.69 173520 226 10196
10198 0 468104.2 149651.55 173560 212 10197
10199 0 467929.72 149274.36 173600 248 10198
10200 0 466250.28 148870.73 173600 214 10199
10201 0 464666.2 146774.03 173600 234 10200
10202 0 463235.5 146049.47 173600 178 10201
10203 0 463156.97 145982.42 173560 217 10202
10204 0 463082.2 145908.08 173520 217 10203
10205 0 462977.53 145861.86 173480 217 10204
10206 0 462904.9 145800.52 173440 236 10205
10207 0 462831 145735.81 173400 236 10206
10208 0 462747.3 145676.39 173360 236 10207
10209 0 462658.28 145605.88 173320 186 10208
10210 0 462586.5 145546.28 173280 186 10209
10211 0 462488.75 145474.36 173240 186 10210
10212 0 462407.5 145420.94 173200 186 10211
10213 0 462338.97 145348.08 173160 160 10212
10214 0 462227.06 145297.88 173120 160 10213
10215 0 462166.12 145194.88 173080 160 10214
10216 0 462083.22 145143.66 173040 160 10215
10217 0 461835.7 144978.64 173000 128 10216
10218 0 461574.06 144825.05 172960 150 10217
10219 0 460600.84 144340.2 172960 120 10218
10220 0 459540.47 144261.4 172960 163 10219
10221 0 458718.88 144185.22 172960 178 10220
10222 0 458057.3 143710.53 172960 186 10221
10223 0 457286.2 142894.7 172960 45 10222
10224 0 457229.06 142851.58 173000 45 10223
10225 0 457156.47 142819.84 173040 45 10224
10226 0 457099.4 142767.78 173080 45 10225
10227 0 457034.62 142741.52 173120 45 10226
10228 0 456978.88 142693.47 173160 45 10227
10229 0 456925.88 142641.14 173200 176 10228
10230 0 456864.62 142591.23 173240 176 10229
10231 0 456816.4 142548.72 173280 176 10230
10232 0 456702.4 142507.25 173320 139 10231
10233 0 456594.97 142489.94 173360 139 10232
10234 0 456508.47 142446.88 173400 150 10233
10235 0 456371.6 142431.86 173440 150 10234
10236 0 456251.9 142390.44 173480 150 10235
10237 0 456176.88 142335.67 173520 204 10236
10238 0 456089.88 142278.42 173560 204 10237
10239 0 456013.56 142230.34 173600 175 10238
10240 0 455948.22 142178.16 173640 175 10239
10241 0 455846.4 142123.2 173680 175 10240
10242 0 455741.75 142083.19 173720 226 10241
10243 0 455638.03 142031.77 173760 226 10242
10244 0 455567.7 142010.7 173800 198 10243
10245 0 455492.62 141976.19 173840 198 10244
10246 0 455428 141929.06 173880 198 10245
10247 0 455324 141913.94 173920 198 10246
10248 0 455253.78 141870.31 173960 198 10247
10249 0 455175.94 141821.98 174000 139 10248
10250 0 455073.22 141841.16 174040 139 10249
10251 0 455000.8 141802.61 174080 139 10250
10252 0 453789.12 140990.16 174080 64 10251
10253 0 453202.28 140248.69 174080 101 10252
10254 0 453215.16 140196.7 174040 101 10253
10255 0 453179.34 140111.69 174000 101 10254
10256 0 453120 140032.3 173960 60 10255
10257 0 453085.66 139891.06 173920 60 10256
10258 0 453112.9 139790.77 173880 75 10257
10259 0 453121.56 139692.45 173840 75 10258
10260 0 453133.8 139513.95 173800 80 10259
10261 0 453011.75 138886.11 173800 80 10260
10262 0 452866.44 138623.16 173760 104 10261
10263 0 452887.2 138626.6 173720 104 10262
10264 0 452797.97 138500.58 173680 122 10263
10265 0 452721.56 138381.78 173640 122 10264
10266 0 452345.22 137897.03 173600 86 10265
10267 0 452285.34 137791.77 173560 86 10266
10268 0 452286.25 137840.53 173520 86 10267
10269 0 452282.62 137891.98 173480 86 10268
10270 0 452285.47 138085.22 173440 136 10269
10271 0 452082.34 138172.53 173360 64 10270
10272 0 451841.78 138333.19 173240 40 10271
10273 0 451669.22 138305.8 173120 51 10272
10274 0 451444 138284.77 173040 32 10273
10275 0 451301.6 138156.73 172960 51 10274
10276 0 451199.94 137959.64 172920 51 10275
10277 0 451033.4 137708.27 173000 40 10276
10278 0 450945.38 137500.67 172960 40 10277
10279 0 450553.44 137246.88 172880 45 10278
10280 0 450225.66 137150.03 172920 71 10279
10281 0 450129.34 137114.08 173000 71 10280
10282 0 449901.9 137071.33 173080 51 10281
10283 0 449241.62 136099.34 173080 139 10282
10284 0 449201.3 136172.92 173160 139 10283
10285 0 449265.8 136342.67 173280 101 10284
10286 0 449306.12 136368.84 173360 101 10285
10287 0 448822.4 136821.14 173360 32 10286
10288 0 448804.28 137059.56 173400 40 10287
10289 0 448741.25 137095.03 173480 40 10288
10290 0 448652.44 137275.64 173400 40 10288
10291 0 449372.56 136355.12 173440 101 10286
10292 0 449538.3 136372.72 173560 102 10291
10293 0 449388.8 136389.64 173600 75 10292
10294 0 449394.62 136716.95 173800 -1 10293
10295 0 449391.12 136926.22 173880 -1 10294
10296 0 449379 136947.94 173960 -1 10295
10297 0 449403.38 136964.12 174000 -1 10296
10298 0 449440.5 137022.27 174040 -1 10297
10299 0 449372.6 137188.55 174200 -1 10298
10300 0 449179.2 137298.6 174280 -1 10299
10301 0 449048.5 137673.88 174640 -1 10300
10302 0 449163.38 137879.81 174720 -1 10301
10303 0 449225.22 138087.16 174800 -1 10302
10304 0 449252.25 138269.17 174880 -1 10303
10305 0 449135.5 138399.25 174880 -1 10304
10306 0 448873.78 138571.62 175040 -1 10305
10307 0 448806.16 138678.5 175080 -1 10306
10308 0 448582 138946.42 175080 -1 10307
10309 0 448502.97 139011.36 175080 -1 10308
10310 0 448409.12 139031.4 175160 -1 10309
10311 0 448317 139025.47 175200 -1 10310
10312 0 448233.8 139166.56 175240 -1 10311
10313 0 448082.34 139128.98 175320 -1 10312
10314 0 448006.2 139135.34 175360 -1 10313
10315 0 449973.94 136416.62 173560 60 10292
10316 0 450053.4 136443.62 173640 60 10315
10317 0 450043.53 136523.56 173720 60 10316
10318 0 449361.12 135967.64 173000 160 10283
10319 0 449501.1 135944.88 172880 160 10318
10320 0 449761.62 135960.28 172800 160 10319
10321 0 450084 135974 172760 -1 10320
10322 0 450180 135834 172720 -1 10321
10323 0 450148 135794 172640 -1 10322
10324 0 452245.8 136976.56 173600 107 10266
10325 0 452351.4 136250.89 173600 51 10324
10326 0 452365.75 136272.19 173560 51 10325
10327 0 452410.12 136178.39 173520 75 10326
10328 0 452449.34 136091.44 173480 75 10327
10329 0 452405.62 136062.73 173440 75 10328
10330 0 452412.28 135999.17 173400 75 10329
10331 0 452389.56 136034.1 173360 75 10330
10332 0 452386.22 136066.03 173320 98 10331
10333 0 452370.3 136078.42 173280 98 10332
10334 0 452350.53 136104.17 173240 98 10333
10335 0 452401.9 136070.4 173200 98 10334
10336 0 452431.53 136056.39 173160 98 10335
10337 0 452494.34 135916.88 173120 86 10336
10338 0 452559.72 135771.73 173080 86 10337
10339 0 452668.56 135585.95 173040 86 10338
10340 0 452715.47 135466.33 173000 86 10339
10341 0 452735.53 135371.83 172960 40 10340
10342 0 452827.28 135203.39 172920 91 10341
10343 0 452637.47 135065.19 172880 91 10342
10344 0 452527 135004.17 172840 101 10343
10345 0 452539.66 134970.39 172800 101 10344
10346 0 452560.22 134914.48 172760 101 10345
10347 0 452475 134795.14 172720 101 10346
10348 0 452394.53 134664.89 172680 80 10347
10349 0 452144.5 134255.42 172640 104 10348
10350 0 452074.2 133747.12 172680 128 10349
10351 0 451979.88 133584.03 172760 163 10350
10352 0 451768.53 133182.28 172720 124 10351
10353 0 451812.06 133165.53 172640 124 10352
10354 0 451716 132773.5 172600 139 10353
10355 0 451619.8 132381.34 172560 140 10354
10356 0 451691.22 132316.52 172480 98 10355
10357 0 451765.66 132284.25 172400 98 10356
10358 0 451889 132219.66 172360 186 10357
10359 0 451882.5 132159.12 172280 186 10358
10360 0 451887.38 131915.28 172200 86 10359
10361 0 451915 131931 172120 86 10360
10362 0 451929.2 131938.61 172080 86 10361
10363 0 451959.06 131858.67 172000 86 10362
10364 0 451992 131824.5 171960 86 10363
10365 0 452025.28 131789.97 171920 176 10364
10366 0 451997.56 131707.73 171840 176 10365
10367 0 452005.12 131608.1 171760 163 10366
10368 0 451990.8 131526.81 171720 163 10367
10369 0 452063 131469 171680 160 10368
10370 0 452134.84 131411.1 171640 160 10369
10371 0 452089.47 131318.89 171560 160 10370
10372 0 452082.75 131310.6 171480 140 10371
10373 0 452008.56 131277 171360 140 10372
10374 0 451950.6 131258.77 171240 91 10373
10375 0 451920.5 131153.89 171120 71 10374
10376 0 451936.53 131054.46 171000 71 10375
10377 0 451941.8 130924.17 170880 102 10376
10378 0 451945.28 130840.484 170800 102 10377
10379 0 451946.97 130830.016 170720 140 10378
10380 0 451889.56 130832.57 170600 140 10379
10381 0 451852.78 130829.62 170520 140 10380
10382 0 451869.4 130797.54 170440 134 10381
10383 0 451930.97 130754 170400 134 10382
10384 0 451950.5 130671 170360 134 10383
10385 0 451503.94 131335.17 170360 124 10384
10386 0 451605.7 131402.9 170200 124 10385
10387 0 451619.3 131452.12 170080 -1 10386
10388 0 451630.56 131428.23 169960 -1 10387
10389 0 451623.5 131406 169920 -1 10388
10390 0 451616.12 131384.44 169880 -1 10389
10391 0 451970 130588.336 170320 134 10384
10392 0 452002.44 130436.87 170280 217 10391
10393 0 452038.9 130318.1 170160 227 10392
10394 0 452074.34 130189.336 170080 214 10393
10395 0 452537.75 130414.41 170080 98 10394
10396 0 452804.75 130500.28 170080 91 10395
10397 0 453072.66 130339.664 169920 -1 10396
10398 0 453403.28 130231.92 169920 -1 10397
10399 0 453536.8 129974.78 169640 -1 10398
10400 0 453795.8 129726.805 169400 -1 10399
10401 0 453940.5 129643.09 169360 -1 10400
10402 0 454112.38 129432.46 169360 -1 10401
10403 0 454155.7 129329.26 169400 -1 10402
10404 0 453483.03 130220.27 170040 -1 10398
10405 0 452091.7 130124.734 170040 214 10394
10406 0 452112.84 129931.84 169960 181 10405
10407 0 452145.94 129872.11 169880 181 10406
10408 0 452177 129834.695 169800 181 10407
10409 0 452194.78 129751.32 169720 102 10408
10410 0 452225.97 129698.98 169640 102 10409
10411 0 452202.22 129643.81 169560 102 10410
10412 0 452224 129624.5 169520 102 10411
10413 0 452245.56 129604.93 169480 107 10412
10414 0 451911.84 129489.83 169400 104 10413
10415 0 451857.7 129444.875 169320 104 10414
10416 0 451941.3 129401.2 169240 104 10415
10417 0 451944.1 129380.03 169120 104 10416
10418 0 451965.44 129236.5 169040 51 10417
10419 0 452069.62 129151.95 168960 51 10418
10420 0 452308.7 128999.04 168880 91 10419
10421 0 452408.34 128954.33 168800 91 10420
10422 0 452614.38 128907.2 168720 60 10421
10423 0 452690.1 128789.445 168640 75 10422
10424 0 452727.03 128605.69 168560 75 10423
10425 0 452767.25 128585.914 168480 96 10424
10426 0 452835.75 128514.78 168360 96 10425
10427 0 452919.94 128271.86 168240 75 10426
10428 0 452993.97 128083.88 168160 45 10427
10429 0 453062.1 128030.66 168040 45 10428
10430 0 453090.5 127977.69 167920 64 10429
10431 0 453098.1 128034.96 167800 64 10430
10432 0 453177.22 128042.22 167640 32 10431
10433 0 453237 127844 167520 40 10432
10434 0 453405 127576 167560 80 10433
10435 0 453661 127240 167720 98 10434
10436 0 453893 126872 167800 90 10435
10437 0 454045 126608 167880 71 10436
10438 0 454213 126410 167960 102 10437
10439 0 454389 126090 168000 75 10438
10440 0 454585 125834 168040 75 10439
10441 0 454793 125550 168120 40 10440
10442 0 454885.78 125080.11 168200 107 10441
10443 0 454924.56 125034.4 168280 107 10442
10444 0 454900.88 125022.88 168320 107 10443
10445 0 454886.9 125005.234 168360 107 10444
10446 0 455182 124738 168160 75 10442
10447 0 455390 124350 168080 81 10446
10448 0 455814 123478 168160 219 10447
10449 0 455798 123364 168280 219 10448
10450 0 455782 123288 168360 219 10449
10451 0 455870 123176 168520 219 10450
10452 0 455858 123076 168640 219 10451
10453 0 455864 122978 168760 -1 10452
10454 0 455776 122922 168880 -1 10453
10455 0 455708 122794 168960 -1 10454
10456 0 455612 122734 169080 -1 10455
10457 0 455328 122554 169160 -1 10456
10458 0 455314 122516 169240 -1 10457
10459 0 455314 122608 169360 -1 10458
10460 0 455390 122656 169480 -1 10459
10461 0 455879.5 123555.5 168080 186 10448
10462 0 455944.7 123632.76 168000 168 10461
10463 0 455990.6 123616.2 167840 168 10462
10464 0 456002 123612 167800 168 10463
10465 0 456266 123556 167600 139 10464
10466 0 456342 123556 167560 139 10465
10467 0 456560 123618 167480 64 10466
10468 0 456776 123670 167400 75 10467
10469 0 456830 123840 167320 75 10468
10470 0 453049 128000 167360 64 10433
10471 0 453005 128012 167200 32 10470
10472 0 452929 128020 167040 32 10471
10473 0 453093 128072 166880 45 10472
10474 0 453141 128088 166720 64 10473
10475 0 453201 128120 166560 98 10474
10476 0 453253 127948 166400 98 10475
10477 0 453277 127908 166280 128 10476
10478 0 453377 127972 166080 51 10477
10479 0 453425 128080 165920 51 10478
10480 0 453545 128140 165800 40 10479
10481 0 453689 128236 165640 40 10480
10482 0 453713 128040 165520 60 10481
10483 0 453853 127692 165360 115 10482
10484 0 453805 127548 165200 115 10483
10485 0 453853 127592 165040 115 10484
10486 0 453865 127612 164880 115 10485
10487 0 453781 127524 164720 90 10486
10488 0 453541 127436 164600 189 10487
10489 0 453517 127432 164520 189 10488
10490 0 453487 127438 164480 189 10489
10491 0 453457 127444 164440 189 10490
10492 0 453337 127480 164320 189 10491
10493 0 453313 127493.336 164240 175 10492
10494 0 453301 127500 164200 175 10493
10495 0 453503 127334 164160 -1 10494
10496 0 453603 127278 164080 -1 10495
10497 0 453703 127266 164000 -1 10496
10498 0 453723 127318 163920 -1 10497
10499 0 453721 127404 163840 -1 10498
10500 0 453649 127456 163760 -1 10499
10501 0 453593 127468 163680 -1 10500
10502 0 453205 127616 164120 175 10494
10503 0 453035 127802 164040 175 10502
10504 0 452891 127826 163960 -1 10503
10505 0 452719 127778 163880 -1 10504
10506 0 451419.7 129191.87 169400 91 10414
10507 0 451095.88 129073.836 169480 75 10506
10508 0 450734.44 129074.555 169560 80 10507
10509 0 450575.44 129067.1 169600 108 10508
10510 0 450485.94 128998.29 169680 108 10509
10511 0 450406.56 128970.55 169760 134 10510
10512 0 450373.88 128934.95 169840 134 10511
10513 0 450350.12 128408.125 169920 122 10512
10514 0 450049.94 127840.02 169920 140 10513
10515 0 450034.03 127732.664 169840 140 10514
10516 0 450070.84 127667.14 169760 124 10515
10517 0 450014.03 127577.02 169680 124 10516
10518 0 449898.5 127563.26 169600 136 10517
10519 0 449782.72 127462.56 169520 107 10518
10520 0 449773.84 127471.17 169440 107 10519
10521 0 449787.06 127499.09 169360 107 10520
10522 0 449805.9 127471.29 169280 107 10521
10523 0 449850.34 127460.14 169240 107 10522
10524 0 449790.4 126964.375 169240 157 10523
10525 0 449678.22 126872.04 169160 135 10524
10526 0 449632.3 126797.66 169040 135 10525
10527 0 449535.28 126501.12 168960 101 10526
10528 0 449377.28 125969.08 168880 128 10527
10529 0 449242.4 125557.49 168920 148 10528
10530 0 448982.34 124955.02 169000 120 10529
10531 0 448726.47 124468.65 168840 51 10530
10532 0 448446.4 124086.72 168840 104 10531
10533 0 448374.2 123950.92 168760 104 10532
10534 0 448274 123837.06 168680 32 10533
10535 0 448280.12 123648.85 168560 75 10534
10536 0 448234.34 123613.76 168440 75 10535
10537 0 448105.47 123653.41 168320 75 10536
10538 0 448056.8 123648.14 168200 75 10537
10539 0 448022.25 123641.57 168080 98 10538
10540 0 447912.7 123578.82 167960 98 10539
10541 0 447800.75 123565.586 167840 51 10540
10542 0 447645.97 123559.19 167760 51 10541
10543 0 447529.72 123245.36 167640 107 10542
10544 0 447613.97 123118.35 167560 107 10543
10545 0 447526.7 122767.49 167520 86 10544
10546 0 447450.38 122790.83 167400 150 10545
10547 0 447523.62 122863.84 167280 150 10546
10548 0 447495.28 122824.45 167160 122 10547
10549 0 447516.78 122922.625 167040 122 10548
10550 0 447564.16 122993.445 166880 81 10549
10551 0 447410.78 123068.56 166680 90 10550
10552 0 447390.6 123060.56 166520 90 10551
10553 0 447328 123022 166440 134 10552
10554 0 447265.28 122983.46 166360 134 10553
10555 0 447214.8 122906.07 166280 134 10554
10556 0 447188.44 122909.91 166200 137 10555
10557 0 447148.25 122926.86 166040 137 10556
10558 0 447113.12 122939.85 165920 137 10557
10559 0 446991.03 122959.07 165760 51 10558
10560 0 446969.75 122718.25 165640 164 10559
10561 0 446641.12 122565.31 165560 60 10560
10562 0 446564.44 121728.34 165600 139 10561
10563 0 446575.12 121667.32 165440 139 10562
10564 0 446597.72 121647.9 165320 139 10563
10565 0 446638.8 121562.93 165240 163 10564
10566 0 446658.34 121496.61 165160 237 10565
10567 0 446633.1 121521.27 165120 237 10566
10568 0 446637.62 121412.23 165040 237 10567
10569 0 446678.88 121351.08 164920 237 10568
10570 0 446149.5 120817.38 165120 134 10567
10571 0 445853.34 120188.06 165200 163 10570
10572 0 445710.8 119871.63 165240 163 10571
10573 0 445586.2 119598.16 165320 107 10572
10574 0 445537.6 119586.125 165480 107 10573
10575 0 445562.97 119536.914 165600 107 10574
10576 0 445569.34 119434.98 165680 -1 10575
10577 0 445552.75 119637.07 165800 -1 10576
10578 0 445523.75 119615.9 165880 -1 10577
10579 0 445413.22 119527.64 166040 -1 10578
10580 0 445258.28 119497.984 166200 -1 10579
10581 0 445318.7 119410.8 166360 -1 10580
10582 0 445685.66 119579.43 165200 178 10573
10583 0 445748.4 119600.75 165080 178 10582
10584 0 445755.78 119670.84 165000 178 10583
10585 0 445766.94 119663.02 164920 178 10584
10586 0 445638 119701.83 164840 108 10585
10587 0 445568.97 119733.25 164720 96 10586
10588 0 445636.3 119698.7 164600 96 10587
10589 0 445475.28 119734.14 164480 81 10588
10590 0 445053.3 119181.3 165080 120 10583
10591 0 444812 119157.484 165080 71 10590
10592 0 444491.7 119216.016 165080 64 10591
10593 0 444270.06 119178.09 165080 45 10592
10594 0 444343.12 119202.78 165000 64 10593
10595 0 444481.12 119242.516 164960 64 10594
10596 0 444509.25 119267.83 164920 71 10595
10597 0 446506.7 121661.2 165720 139 10562
10598 0 446399.6 121626.195 165800 104 10597
10599 0 446346.16 121609.65 165840 104 10598
10600 0 449814.06 127515.95 169160 107 10523
10601 0 449831.16 127562.25 169120 107 10600
10602 0 449842.44 127591.055 169080 107 10601
10603 0 449484.66 128118.92 169120 153 10601
10604 0 449482.2 128145.664 169000 96 10603
10605 0 449508.7 128195.42 168880 96 10604
10606 0 449470.1 128223.984 168760 91 10605
10607 0 449402.3 128338.43 168640 91 10606
10608 0 449283.56 128437.94 168560 101 10607
10609 0 449306.47 128430.19 168520 101 10608
10610 0 449368 128452 168440 101 10609
10611 0 449372 128568 168360 51 10610
10612 0 449304 128608 168280 51 10611
10613 0 449986.75 127858.234 170040 150 10514
10614 0 449937.4 127859.73 170080 150 10613
10615 0 450190.6 127974.336 170120 140 10614
10616 0 450245 128352 170080 122 10615
10617 0 450165 128548 170120 104 10616
10618 0 450137 128528 170200 104 10617
10619 0 450093 128524 170280 104 10618
10620 0 449985 128608 170320 -1 10619
10621 0 449961 128588 170400 -1 10620
10622 0 449961 128584 170480 -1 10621
10623 0 449917 128600 170560 -1 10622
10624 0 449857 128612 170640 -1 10623
10625 0 449797 128660 170680 -1 10624
10626 0 449754.38 128011.125 170160 75 10614
10627 0 449722.97 128052.984 170280 75 10626
10628 0 449629.78 128030.34 170400 75 10627
10629 0 449613.88 128107.57 170480 75 10628
10630 0 449598 128243.08 170560 32 10629
10631 0 449589.9 128234.664 170600 32 10630
10632 0 449583.5 128275.69 170720 32 10631
10633 0 449584.56 128374.24 170840 32 10632
10634 0 449574.12 128423.55 170920 32 10633
10635 0 451744.2 131896.39 171680 107 10369
10636 0 451557.7 131852.88 171680 139 10635
10637 0 451533.88 131784.52 171600 32 10636
10638 0 451457.16 131782.72 171480 -1 10637
10639 0 451028.06 131842.75 171360 -1 10638
10640 0 450664.62 131898.72 171360 -1 10639
10641 0 450493.75 131897.17 171200 -1 10640
10642 0 451654.16 132493.38 172640 140 10354
10643 0 451648.66 132369.97 172720 140 10642
10644 0 452230.8 132335.9 172800 98 10643
10645 0 452243 132334.95 172840 -1 10644
10646 0 454906.12 141661.39 174160 128 10251
10647 0 454797.9 141689.48 174200 128 10646
10648 0 454796.72 141721.77 174240 128 10647
10649 0 454704.88 141748.28 174280 128 10648
10650 0 454664.7 141751.61 174320 140 10649
10651 0 454594.12 141692.25 174360 140 10650
10652 0 454522.97 141638.45 174400 157 10651
10653 0 454462.84 141573.75 174440 157 10652
10654 0 454426.25 141612.06 174480 157 10653
10655 0 454396.12 141651.64 174520 157 10654
10656 0 454339.12 141721.88 174560 157 10655
10657 0 454238.34 141738.88 174600 150 10656
10658 0 454139.56 141763.83 174640 139 10657
10659 0 454039.03 141786.58 174680 160 10658
10660 0 453948.97 141806.62 174720 160 10659
10661 0 453749.12 141831.27 174760 186 10660
10662 0 453568.28 141844.19 174800 197 10661
10663 0 453378.6 141856.78 174840 197 10662
10664 0 453263.6 141873.75 174880 172 10663
10665 0 453163.25 141867.36 174920 172 10664
10666 0 453045.9 141876.44 174960 250 10665
10667 0 452937.34 141864.95 175000 250 10666
10668 0 452862.6 141863.42 175040 250 10667
10669 0 452835.88 141862.84 175080 250 10668
10670 0 452777.28 141858.47 175120 313 10669
10671 0 452686.47 141863.31 175160 313 10670
10672 0 452600.28 141865.61 175200 313 10671
10673 0 452539.6 141958.55 175240 296 10672
10674 0 452461.88 141889.52 175280 296 10673
10675 0 452396 141888.22 175320 296 10674
10676 0 452343.47 141869.69 175360 296 10675
10677 0 452303.56 141738.22 175440 240 10676
10678 0 452310.2 141692.83 175480 240 10677
10679 0 452293.66 141695 175520 240 10678
10680 0 452270.53 141688.17 175560 240 10679
10681 0 452260.2 141693.77 175600 240 10680
10682 0 452240.2 141714.45 175640 150 10681
10683 0 452225.8 141692.88 175680 150 10682
10684 0 452174.3 141713.6 175720 150 10683
10685 0 452139.16 141705.84 175760 150 10684
10686 0 452107.2 141699.28 175800 181 10685
10687 0 452071.66 141688.83 175840 181 10686
10688 0 452053.03 141638.11 175880 181 10687
10689 0 452028.97 141603.78 175920 181 10688
10690 0 451996.56 141567.25 175960 181 10689
10691 0 451978.25 141528.61 176000 214 10690
10692 0 451952.78 141514.23 176040 214 10691
10693 0 451902.34 141505.06 176080 214 10692
10694 0 451863.34 141493.72 176120 214 10693
10695 0 451839.4 141471.78 176160 214 10694
10696 0 451760.88 141424.27 176200 186 10695
10697 0 451686.53 141386.31 176240 186 10696
10698 0 451600.84 141330.25 176280 197 10697
10699 0 451534.56 141270.83 176320 197 10698
10700 0 451458.6 141163.52 176360 202 10699
10701 0 451288.53 141090.67 176400 202 10700
10702 0 451212.3 141005.78 176440 209 10701
10703 0 451197.4 140870.75 176480 209 10702
10704 0 450952.44 140964.67 176520 209 10703
10705 0 450824.25 141019.42 176560 237 10704
10706 0 450941.9 140851.3 176600 237 10705
10707 0 450755.9 140648.69 176640 230 10706
10708 0 450735.66 140300.55 176680 230 10707
10709 0 450333.75 140492.61 176720 175 10708
10710 0 450271.2 140373.1 176760 175 10709
10711 0 449781.88 140313.05 176800 139 10710
10712 0 449583.44 140160.11 176840 219 10711
10713 0 449524.72 140116.42 176880 219 10712
10714 0 449412.75 140089.55 176920 219 10713
10715 0 449314.53 140063.75 176960 200 10714
10716 0 449214.2 140039.25 177000 200 10715
10717 0 449086.28 140037.58 177040 202 10716
10718 0 448963.4 140049.28 177080 202 10717
10719 0 448799.03 140062.33 177120 210 10718
10720 0 448506.8 139889.75 177160 163 10719
10721 0 448047.66 139800.06 177200 98 10720
10722 0 447607.5 139541.27 177240 107 10721
10723 0 447373.84 139324.89 177280 148 10722
10724 0 447114.62 138967.98 177320 178 10723
10725 0 446946.75 138851.95 177360 189 10724
10726 0 446037.6 138375.17 177360 163 10725
10727 0 445517.34 137537.81 177360 230 10726
10728 0 445219.75 137243.23 177360 139 10727
10729 0 445165.94 136733.36 177360 232 10728
10730 0 445160.72 136681.64 177320 175 10729
10731 0 445160.78 136627.16 177280 175 10730
10732 0 445156.66 136580.61 177240 175 10731
10733 0 445153.7 136523.84 177200 91 10732
10734 0 445161.84 136463.61 177160 91 10733
10735 0 445162.4 136398.73 177120 91 10734
10736 0 445167.03 136328.44 177080 91 10735
10737 0 445212.78 136080.66 177040 80 10736
10738 0 445215.66 135895.08 177000 81 10737
10739 0 445185.4 135734.78 176960 124 10738
10740 0 445194.1 135675.17 176920 124 10739
10741 0 445204.03 135615.58 176880 137 10740
10742 0 445219.06 135554.28 176840 137 10741
10743 0 445225.56 135496.25 176800 137 10742
10744 0 445218.94 135461.44 176760 137 10743
10745 0 445237 135475.81 176720 137 10744
10746 0 445494.56 135040.61 176680 91 10745
10747 0 445344.34 135407.7 176640 90 10746
10748 0 445294.4 135400.39 176600 90 10747
10749 0 445243.62 135323.67 176520 90 10748
10750 0 445360.75 135187.27 176480 91 10749
10751 0 445357.94 135186.23 176440 91 10750
10752 0 445351.88 135116.72 176400 91 10751
10753 0 445577.34 134564.5 176360 81 10752
10754 0 445175.5 134221.81 176360 108 10753
10755 0 445177.25 134175.89 176320 108 10754
10756 0 445165.34 134154.02 176280 108 10755
[truncated: 117,712 more chars]
