# Supplementary material for: Connectomics Analysis Reveals First-, Second-, and Third-Order Thermosensory and Hygrosensory Neurons in the Adult Drosophila Brain
Source: Curr Biol. 2020 Aug 17;30(16):3167–3182.e4. doi: 10.1016/j.cub.2020.06.028 (PMC7443704; doi:10.1016/j.cub.2020.06.028)
Supplement: Data S1. Skeletons and Meshes, Related to STAR Methods — marin2020-skeletons contains files describing the morphology of each neuron in this study (in FAFB14 space, .swc format). glomeruli_meshes contains the glomerular meshes (in FAFB14 space, .stl format). neuropil_meshes contains the glomerular meshes (in FAFB14 space, .stl format). [file mmc5.zip › VP_SI/marin2020-skeletons/8870427.swc]

# SWC format file
# based on specifications at http://www.neuronland.org/NLMorphologyConverter/MorphologyFormats/SWC/Spec.html
# Created by nat::write.neuron.swc
# PointNo Label X Y Z Radius Parent 
1 0 666677 107389 165920 2337 -1
2 0 666625 107497 165720 -1 1
3 0 666669 107517 165400 -1 2
4 0 667353 109785 165360 -1 3
5 0 667585 110185 165280 -1 4
6 0 667705 110377 165200 -1 5
7 0 667769 110489 165120 -1 6
8 0 667809 110673 165080 -1 7
9 0 667931 110867 165000 -1 8
10 0 667991 111003 164920 -1 9
11 0 668303 111171 164840 -1 10
12 0 668359 111299 164760 -1 11
13 0 668379 111503 164680 -1 12
14 0 668411 111691 164600 -1 13
15 0 668419 111867 164520 -1 14
16 0 668437 112205 164440 -1 15
17 0 668313 112565 164360 -1 16
18 0 668045 112957 164400 -1 17
19 0 667949 113237 164440 -1 18
20 0 667985 113581 164520 -1 19
21 0 668013 113701 164600 -1 20
22 0 667905 113801 164680 -1 21
23 0 667727 114047 164720 -1 22
24 0 667211 114739 164680 -1 23
25 0 666867 115011 164600 -1 24
26 0 666623 115107 164520 -1 25
27 0 666567 115175 164480 -1 26
28 0 666439 115415 164440 -1 27
29 0 665969 115585 164400 -1 28
30 0 665541 115957 164440 -1 29
31 0 664855 116279 164560 -1 30
32 0 664655 116359 164640 -1 31
33 0 664447 116451 164720 -1 32
34 0 664147 116651 164760 -1 33
35 0 663895 116851 164800 -1 34
36 0 663627 117031 164840 -1 35
37 0 663261 117173 164880 -1 36
38 0 662701 117293 164920 -1 37
39 0 662181 117345 165000 -1 38
40 0 660955 117443 165000 -1 39
41 0 659911 117783 164960 -1 40
42 0 659447 118011 165000 -1 41
43 0 659247 118115 165040 -1 42
44 0 659009 118129 165120 -1 43
45 0 658697 118141 165240 -1 44
46 0 658433 118417 165400 -1 45
47 0 658313 118457 165560 -1 46
48 0 658137 118509 165720 -1 47
49 0 657985 118561 165880 -1 48
50 0 657753 118625 166080 -1 49
51 0 657661 118741 166280 -1 50
52 0 657609 118821 166480 -1 51
53 0 657721 118873 166680 -1 52
54 0 657733 118977 166880 -1 53
55 0 657857 118953 167080 -1 54
56 0 657837 119117 167280 -1 55
57 0 657865 119413 167480 -1 56
58 0 657881 119533 167640 -1 57
59 0 657939 119559 167880 -1 58
60 0 657847 119843 168040 -1 59
61 0 657739 119983 168240 -1 60
62 0 657691 120075 168440 -1 61
63 0 657603 120259 168600 -1 62
64 0 657591 120351 168800 -1 63
65 0 657583 120447 168880 -1 64
66 0 657583 120663 169040 -1 65
67 0 657603 120771 169240 -1 66
68 0 657731 120859 169440 -1 67
69 0 657755 120971 169640 -1 68
70 0 657693 121129 169800 -1 69
71 0 657625 121445 169960 -1 70
72 0 657593 121513 170160 -1 71
73 0 657497 121605 170360 -1 72
74 0 657349 121745 170480 -1 73
75 0 657177 121861 170640 -1 74
76 0 657073 121945 170800 -1 75
77 0 656977 122089 170960 -1 76
78 0 656869 122281 171120 -1 77
79 0 656821 122389 171320 -1 78
80 0 656727 122523 171480 -1 79
81 0 656691 122703 171640 -1 80
82 0 656615 122847 171760 -1 81
83 0 656563 123035 171880 -1 82
84 0 656503 123227 172000 -1 83
85 0 656495 123263 172160 -1 84
86 0 656407 123271 172320 -1 85
87 0 656319 123247 172480 -1 86
88 0 656247 123239 172640 -1 87
89 0 656167 123203 172840 -1 88
90 0 656163 123203 173040 -1 89
91 0 656099 123263 173200 -1 90
92 0 656055 123375 173280 -1 91
93 0 656027 123475 173320 -1 92
94 0 655983 123507 173560 -1 93
95 0 655963 123591 173760 -1 94
96 0 655861 123729 173920 -1 95
97 0 655793 123865 174000 -1 96
98 0 655817 124105 174160 -1 97
99 0 655769 124417 174280 -1 98
100 0 655713 124797 174360 -1 99
101 0 655621 124997 174560 -1 100
102 0 655617 125185 174720 -1 101
103 0 655603 125367 174880 -1 102
104 0 655551 125459 175040 -1 103
105 0 655471 125603 175120 -1 104
106 0 655339 125727 175160 -1 105
107 0 655235 125899 175240 -1 106
108 0 655051 126071 175320 -1 107
109 0 654895 126299 175400 -1 108
110 0 654759 126559 175480 -1 109
111 0 654731 126659 175520 -1 110
112 0 654681 126829 175640 -1 111
113 0 654569 127025 175760 -1 112
114 0 654405 127097 175960 -1 113
115 0 654389 127229 176160 -1 114
116 0 654333 127245 176360 -1 115
117 0 654317 127445 176560 -1 116
118 0 654477 127637 176720 -1 117
119 0 654601 127837 176920 -1 118
120 0 654537 127969 177160 -1 119
121 0 654413 127945 177360 -1 120
122 0 654253 128077 177560 -1 121
123 0 654281 128037 177760 -1 122
124 0 654349 127985 177960 -1 123
125 0 654261 128029 178160 -1 124
126 0 654121 128129 178360 -1 125
127 0 654155 128227 178600 -1 126
128 0 654191 128239 178800 -1 127
129 0 654039 128383 179040 -1 128
130 0 653919 128487 179280 -1 129
131 0 653979 128663 179480 -1 130
132 0 654203 128807 179720 -1 131
133 0 654311 129003 179840 -1 132
134 0 654403 129239 179960 -1 133
135 0 654313 129525 180000 -1 134
136 0 654333 129873 179960 -1 135
137 0 654457 130069 179840 -1 136
138 0 654561 130221 179760 -1 137
139 0 654541 130361 179680 -1 138
140 0 654429 130509 179600 -1 139
141 0 654303 130775 179520 -1 140
142 0 654123 130827 179360 -1 141
143 0 654019 130847 179200 -1 142
144 0 653923 130931 179080 -1 143
145 0 653527 131127 178920 -1 144
146 0 653171 131303 178760 -1 145
147 0 652931 131443 178640 -1 146
148 0 652519 131567 178520 -1 147
149 0 652299 131739 178360 -1 148
150 0 652233 131869 178240 -1 149
151 0 652057 132049 178160 -1 150
152 0 652037 132257 178080 -1 151
153 0 652025 132377 177960 -1 152
154 0 651969 132873 177960 -1 153
155 0 651787 133299 178000 -1 154
156 0 651923 133831 177960 -1 155
157 0 652121 134417 177920 -1 156
158 0 652345 135113 177880 -1 157
159 0 652393 135597 177840 -1 158
160 0 652347 135911 177720 -1 159
161 0 652391 136211 177600 -1 160
162 0 652559 136335 177520 -1 161
163 0 652663 136423 177400 -1 162
164 0 652771 136655 177320 -1 163
165 0 652873 136849 177240 -1 164
166 0 652945 136977 177160 -1 165
167 0 653097 137169 177120 -1 166
168 0 653221 137421 177000 -1 167
169 0 653345 137493 176880 -1 168
170 0 653441 137573 176760 -1 169
171 0 653515 137727 176640 -1 170
172 0 653343 138099 176720 -1 171
173 0 653223 138783 176760 -1 172
174 0 652907 139123 176680 -1 173
175 0 652827 139717 176600 -1 174
176 0 652815 140189 176520 -1 175
177 0 652763 140381 176440 -1 176
178 0 652659 140549 176360 -1 177
179 0 652635 140681 176240 -1 178
180 0 652553 140815 176080 -1 179
181 0 652337 140863 175920 -1 180
182 0 652145 140971 175760 -1 181
183 0 652177 141027 175640 -1 182
184 0 652125 141375 175520 -1 183
185 0 651983 141513 175360 -1 184
186 0 652083 141461 175000 -1 185
187 0 652139 141365 174760 -1 186
188 0 652159 141189 174520 -1 187
189 0 652191 141045 174320 -1 188
190 0 652183 141005 174160 -1 189
191 0 652059 141061 173920 -1 190
192 0 651919 141013 173720 -1 191
193 0 651891 140997 173520 -1 192
194 0 651839 140981 173320 -1 193
195 0 651779 140957 173160 -1 194
196 0 651751 140965 172960 -1 195
197 0 651755 141021 172760 -1 196
198 0 651779 141089 172560 -1 197
199 0 651851 141201 172360 -1 198
200 0 651823 141265 172160 -1 199
201 0 651803 141309 171960 -1 200
202 0 651867 141241 171720 -1 201
203 0 652175 141209 171520 -1 202
204 0 652531 141289 171320 -1 203
205 0 652711 141441 171200 -1 204
206 0 652815 141533 171040 -1 205
207 0 653011 141509 170880 -1 206
208 0 652595 141565 170800 -1 207
209 0 652419 141597 170640 -1 208
210 0 652383 141585 170600 -1 209
211 0 653231 141541 170760 -1 207
212 0 653359 141569 170640 -1 211
213 0 653439 141621 170520 -1 212
214 0 653635 141693 170400 -1 213
215 0 653731 141733 170280 -1 214
216 0 653961 142035 170120 -1 215
217 0 654161 142127 170000 -1 216
218 0 654369 142223 169920 -1 217
219 0 654597 142479 169880 -1 218
220 0 654641 142599 169800 -1 219
221 0 654857 142771 169760 -1 220
222 0 655141 143015 169720 -1 221
223 0 655291 143137 169680 -1 222
224 0 655607 143253 169760 -1 223
225 0 655747 143269 169800 -1 224
226 0 655811 143317 169880 -1 225
227 0 655843 143341 169920 -1 226
228 0 655915 143797 169920 -1 227
229 0 656143 144145 169880 -1 228
230 0 656213 144347 169960 -1 229
231 0 656273 144455 170040 -1 230
232 0 656033 144799 170000 -1 231
233 0 655977 144859 169920 -1 232
234 0 655883 143369 170000 -1 227
235 0 656175 143341 170080 -1 234
236 0 656231 143381 170120 -1 235
237 0 654601 142635 169680 -1 220
238 0 654577 142687 169640 -1 237
239 0 654297 142807 169600 -1 238
240 0 654173 142871 169640 -1 239
241 0 653933 142915 169600 -1 240
242 0 653893 142903 169560 -1 241
243 0 653841 142775 169480 -1 242
244 0 653833 142659 169440 -1 243
245 0 653861 142567 169400 -1 244
246 0 653961 142399 169440 -1 245
247 0 653949 142239 169480 -1 246
248 0 653945 142227 169520 -1 247
249 0 654629 142607 170000 -1 219
250 0 654625 142667 170080 -1 249
251 0 654601 142691 170160 -1 250
252 0 654529 142723 170280 -1 251
253 0 654365 142999 170320 -1 252
254 0 653989 143155 170400 -1 253
255 0 653147 143417 170480 -1 254
256 0 652523 142197 170480 -1 255
257 0 651859 141801 170520 -1 256
258 0 651767 141713 170560 -1 257
259 0 651753 141511 170560 -1 258
260 0 651993 141327 170520 -1 259
261 0 651989 141291 170560 -1 260
262 0 651969 141259 170600 -1 261
263 0 651937 141235 170640 -1 262
264 0 651833 141095 170600 -1 263
265 0 651877 141027 170520 -1 264
266 0 651881 140971 170480 -1 265
267 0 652707 142057 170560 -1 256
268 0 652879 142033 170680 -1 267
269 0 652935 142013 170800 -1 268
270 0 652923 142001 170840 -1 269
271 0 652457 142123 170320 -1 256
272 0 652465 142055 170200 -1 271
273 0 652445 141987 170160 -1 272
274 0 653017 143231 170320 -1 255
275 0 652981 143163 170240 -1 274
276 0 652841 143179 170160 -1 275
277 0 652633 143123 170120 -1 276
278 0 652601 143119 170040 -1 277
279 0 652633 143067 169960 -1 278
280 0 652673 143015 169880 -1 279
281 0 652669 142975 169800 -1 280
282 0 652605 142931 169680 -1 281
283 0 652565 142947 169640 -1 282
284 0 652537 142903 169600 -1 283
285 0 652525 142911 169560 -1 284
286 0 652497 142919 169520 -1 285
287 0 652385 142911 169400 -1 286
288 0 652405 142851 169360 -1 287
289 0 652105 142959 169400 -1 288
290 0 651953 142919 169520 -1 289
291 0 651793 142959 169600 -1 290
292 0 651585 142851 169800 -1 291
293 0 651301 142755 170040 -1 292
294 0 651193 142659 170120 -1 293
295 0 651069 142555 170160 -1 294
296 0 650825 142279 170120 -1 295
297 0 650701 142071 170080 -1 296
298 0 650693 142043 170040 -1 297
299 0 650689 141967 169960 -1 298
300 0 650609 142007 169880 -1 299
301 0 650593 141991 169840 -1 300
302 0 654411 143045 170480 -1 253
303 0 654443 143033 170520 -1 302
304 0 654343 143009 170600 -1 303
305 0 654215 142981 170720 -1 304
306 0 654215 142981 170760 -1 305
307 0 654599 143277 170480 -1 302
308 0 654915 143309 170440 -1 307
309 0 655083 143437 170280 -1 308
310 0 655259 143589 170200 -1 309
311 0 655271 143539 170120 -1 310
312 0 655251 143387 170040 -1 311
313 0 655271 143323 170000 -1 312
314 0 655267 143227 169960 -1 313
315 0 655279 143171 169920 -1 314
316 0 655207 142955 169880 -1 315
317 0 655151 142879 169840 -1 316
318 0 655123 142759 169840 -1 317
319 0 655127 142651 169880 -1 318
320 0 655175 142435 169920 -1 319
321 0 655227 142387 169960 -1 320
322 0 655307 142363 170160 -1 321
323 0 655311 142379 170240 -1 322
324 0 654977 143243 170600 -1 308
325 0 655061 143215 170680 -1 324
326 0 655077 143159 170760 -1 325
327 0 655089 143167 170840 -1 326
328 0 654021 141851 170000 -1 216
329 0 654005 141803 169880 -1 328
330 0 654009 141763 169840 -1 329
331 0 653749 141631 170080 -1 215
332 0 653761 141511 169920 -1 331
333 0 653505 141459 169880 -1 332
334 0 653743 141395 170280 -1 215
335 0 653731 141355 170240 -1 334
336 0 653715 141331 170160 -1 335
337 0 653683 141335 170120 -1 336
338 0 653667 141303 170080 -1 337
339 0 653643 141271 170040 -1 338
340 0 653631 141255 170000 -1 339
341 0 653623 141219 169960 -1 340
342 0 653607 141171 169920 -1 341
343 0 653675 141075 169880 -1 342
344 0 653843 141079 169840 -1 343
345 0 653891 141079 169800 -1 344
346 0 653923 141111 169760 -1 345
347 0 653939 141143 169720 -1 346
348 0 653923 141147 169680 -1 347
349 0 653911 141191 169640 -1 348
350 0 653901 141165 169600 -1 349
351 0 653883 141167 169560 -1 350
352 0 653847 141149 169520 -1 351
353 0 653807 141127 169480 -1 352
354 0 651695 141677 175560 -1 184
355 0 651591 141905 175680 -1 354
356 0 651433 142131 175760 -1 355
357 0 651417 142319 175840 -1 356
358 0 651353 142659 175920 -1 357
359 0 651089 143219 176000 -1 358
360 0 650915 143493 176040 -1 359
361 0 650831 143985 176080 -1 360
362 0 650715 144257 176120 -1 361
363 0 650421 144751 176200 -1 362
364 0 650065 145219 176240 -1 363
365 0 649691 145897 176160 -1 364
366 0 649399 146421 176120 -1 365
367 0 649071 146709 176080 -1 366
368 0 648625 147367 176000 -1 367
369 0 648237 147623 175960 -1 368
370 0 648025 147823 175880 -1 369
371 0 647743 147985 175800 -1 370
372 0 647183 148341 175760 -1 371
373 0 646867 148829 175680 -1 372
374 0 646417 149199 175760 -1 373
375 0 645721 149631 175800 -1 374
376 0 645469 150023 175760 -1 375
377 0 645469 150083 175640 -1 376
378 0 645247 150305 175480 -1 377
379 0 645119 150417 175400 -1 378
380 0 644939 150697 175360 -1 379
381 0 644775 150813 175320 -1 380
382 0 644495 150849 175240 -1 381
383 0 644203 151133 175200 -1 382
384 0 643891 151305 175160 -1 383
385 0 643683 151417 175120 -1 384
386 0 643587 151521 175040 -1 385
387 0 643133 152091 174960 -1 386
388 0 642853 152575 174920 -1 387
389 0 642721 152807 175080 -1 388
390 0 642607 153125 175200 -1 389
391 0 642155 153781 175280 -1 390
392 0 641687 154073 175360 -1 391
393 0 641253 154451 175280 -1 392
394 0 640989 155119 175200 -1 393
395 0 640759 155761 175160 -1 394
396 0 640495 156077 175080 -1 395
397 0 640023 156433 175160 -1 396
398 0 639631 156861 175240 -1 397
399 0 639359 157127 175280 -1 398
400 0 639259 157311 175320 -1 399
401 0 639079 157423 175400 -1 400
402 0 638863 157779 175440 -1 401
403 0 638755 157905 175520 -1 402
404 0 638651 157969 175600 -1 403
405 0 638123 158365 175680 -1 404
406 0 637719 158801 175760 -1 405
407 0 637719 158801 175960 -1 406
408 0 637563 158821 176200 -1 407
409 0 637515 158837 176320 -1 408
410 0 637435 158881 176400 -1 409
411 0 637403 158845 176480 -1 410
412 0 637339 158837 176600 -1 411
413 0 637371 158785 176760 -1 412
414 0 637395 158833 176960 -1 413
415 0 637415 158829 177200 -1 414
416 0 637379 158769 177440 -1 415
417 0 637423 158633 177640 -1 416
418 0 637447 158443 177800 -1 417
419 0 637523 158279 178000 -1 418
420 0 637631 157983 178120 -1 419
421 0 637675 157727 178240 -1 420
422 0 637663 157017 178240 -1 421
423 0 637467 156489 178280 -1 422
424 0 637643 156015 178240 -1 423
425 0 637751 155551 178280 -1 424
426 0 637855 155235 178360 -1 425
427 0 637895 155097 178440 -1 426
428 0 637999 154741 178600 -1 427
429 0 637975 154321 178720 -1 428
430 0 637787 153693 178680 -1 429
431 0 637487 153235 178640 -1 430
432 0 637211 152687 178560 -1 431
433 0 637067 152211 178520 -1 432
434 0 636535 151653 178480 -1 433
435 0 636503 151649 178280 -1 434
436 0 636375 151649 178040 -1 435
437 0 636299 151637 177880 -1 436
438 0 636279 151457 177840 -1 437
439 0 636423 150929 177760 -1 438
440 0 636507 150725 177720 -1 439
441 0 636535 150589 177640 -1 440
442 0 636523 150529 177480 -1 441
443 0 636645 150387 177360 -1 442
444 0 636593 150375 177200 -1 443
445 0 636757 150191 177160 -1 444
446 0 636785 150119 177080 -1 445
447 0 636901 150003 177000 -1 446
448 0 636965 149971 176920 -1 447
449 0 637189 149779 176840 -1 448
450 0 637207 149783 176760 -1 449
451 0 637057 149471 176760 -1 450
452 0 637089 149423 176840 -1 451
453 0 637113 149395 176880 -1 452
454 0 637157 149391 176920 -1 453
455 0 637257 149383 176960 -1 454
456 0 637361 149407 177040 -1 455
457 0 637381 149419 177080 -1 456
458 0 637225 149787 176680 -1 450
459 0 637121 149655 176680 -1 458
460 0 637041 149575 176520 -1 459
461 0 637029 149591 176480 -1 460
462 0 636797 149855 176440 -1 461
463 0 637081 149487 176400 -1 462
464 0 637045 149307 176200 -1 463
465 0 636937 149163 176120 -1 464
466 0 636793 149055 176040 -1 465
467 0 636737 148959 176000 -1 466
468 0 636625 148767 175920 -1 467
469 0 636589 148575 175760 -1 468
470 0 636597 148339 175760 -1 469
471 0 636485 148183 175800 -1 470
472 0 636473 148099 175880 -1 471
473 0 636466 148066 175920 -1 472
474 0 636509 147919 175920 -1 473
475 0 636533 147855 175840 -1 474
476 0 636489 147807 175760 -1 475
477 0 636413 147751 175680 -1 476
478 0 636081 147655 175680 -1 477
479 0 635705 147647 175640 -1 478
480 0 636453 147967 176040 -1 473
481 0 636393 147967 176080 -1 480
482 0 636265 147815 176160 -1 481
483 0 636253 147827 176200 -1 482
484 0 636217 147751 176320 -1 483
485 0 636205 147739 176360 -1 484
486 0 636185 147711 176400 -1 485
487 0 635897 148003 176440 -1 486
488 0 636101 147747 176480 -1 487
489 0 636121 147743 176520 -1 488
490 0 636129 147635 176560 -1 489
491 0 636089 147695 176600 -1 490
492 0 636097 147707 176640 -1 491
493 0 636073 147699 176680 -1 492
494 0 636017 147683 176720 -1 493
495 0 635973 147671 176800 -1 494
496 0 635945 147687 176880 -1 495
497 0 635941 147703 176920 -1 496
498 0 636501 148543 176000 -1 467
499 0 636515 148539 176040 -1 498
500 0 636575 148443 176200 -1 499
501 0 636603 148419 176240 -1 500
502 0 636691 148363 176280 -1 501
503 0 636767 148343 176320 -1 502
504 0 636823 148371 176360 -1 503
505 0 636843 148467 176400 -1 504
506 0 636595 148823 176440 -1 505
507 0 636919 148591 176480 -1 506
508 0 636971 148611 176520 -1 507
509 0 636591 151617 178600 -1 434
510 0 636627 151549 178800 -1 509
511 0 636455 151205 179000 -1 510
512 0 636343 151065 179080 -1 511
513 0 636227 150973 179120 -1 512
514 0 635991 150957 179120 -1 513
515 0 635867 150869 179280 -1 514
516 0 635607 150745 179520 -1 515
517 0 635591 150653 179680 -1 516
518 0 635563 150565 179840 -1 517
519 0 635577 150503 180000 -1 518
520 0 635581 150439 180200 -1 519
521 0 635685 150459 180280 -1 520
522 0 635721 150563 180400 -1 521
523 0 635717 150567 180480 -1 522
524 0 635745 150583 180560 -1 523
525 0 635865 150599 180640 -1 524
526 0 635981 150627 180680 -1 525
527 0 636029 150595 180760 -1 526
528 0 636017 150575 180800 -1 527
529 0 635969 150559 180880 -1 528
530 0 636017 150595 181040 -1 529
531 0 636181 150595 181120 -1 530
532 0 636301 150535 181240 -1 531
533 0 636545 150531 181320 -1 532
534 0 636661 150495 181440 -1 533
535 0 636929 150563 181560 -1 534
536 0 637125 150603 181640 -1 535
537 0 637281 150595 181680 -1 536
538 0 637437 150587 181720 -1 537
539 0 637537 150607 181800 -1 538
540 0 637541 150603 181840 -1 539
541 0 637629 150739 181680 -1 537
542 0 637817 150787 181680 -1 541
543 0 637893 150851 181640 -1 542
544 0 637869 150851 181600 -1 543
545 0 637865 150899 181520 -1 544
546 0 637885 150967 181440 -1 545
547 0 637885 151019 181400 -1 546
548 0 637905 151091 181360 -1 547
549 0 638017 151127 181320 -1 548
550 0 638293 151095 181320 -1 549
551 0 638337 151087 181360 -1 550
552 0 638345 151075 181400 -1 551
553 0 638337 151063 181440 -1 552
554 0 636401 150395 181000 -1 532
555 0 636457 150319 180880 -1 554
556 0 636465 150327 180840 -1 555
557 0 636469 150311 180800 -1 556
558 0 637423 159115 175680 -1 406
559 0 637435 159187 175520 -1 558
560 0 637343 159367 175440 -1 559
561 0 637419 159523 175280 -1 560
562 0 637451 159627 175120 -1 561
563 0 637443 159731 175000 -1 562
564 0 637407 159835 174840 -1 563
565 0 637379 159899 174640 -1 564
566 0 637215 160127 174440 -1 565
567 0 637083 160285 174320 -1 566
568 0 636867 160553 174080 -1 567
569 0 636687 160803 174000 -1 568
570 0 636663 161039 173880 -1 569
571 0 636591 161291 173760 -1 570
572 0 636539 161415 173600 -1 571
573 0 636395 161651 173480 -1 572
574 0 636267 161831 173360 -1 573
575 0 636203 161983 173200 -1 574
576 0 636103 162243 173040 -1 575
577 0 636043 162411 172880 -1 576
578 0 635879 162827 172720 -1 577
579 0 635743 163055 172520 -1 578
580 0 635715 163245 172360 -1 579
581 0 635591 163425 172200 -1 580
582 0 635487 163613 172000 -1 581
583 0 635459 163783 171760 -1 582
584 0 635367 163903 171520 -1 583
585 0 635295 163983 171320 -1 584
586 0 635219 164067 171080 -1 585
587 0 635143 164151 170840 -1 586
588 0 635119 164243 170600 -1 587
589 0 635079 164347 170320 -1 588
590 0 635075 164431 170080 -1 589
591 0 635075 164479 169840 -1 590
592 0 635075 164479 169600 -1 591
593 0 635019 164547 169360 -1 592
594 0 634983 164679 169160 -1 593
595 0 634799 164783 168920 -1 594
596 0 634691 164899 168680 -1 595
597 0 634523 164991 168440 -1 596
598 0 634383 165075 168200 -1 597
599 0 634235 165239 168000 -1 598
600 0 634167 165309 167840 -1 599
601 0 634019 165453 167640 -1 600
602 0 633931 165629 167440 -1 601
603 0 633831 165793 167240 -1 602
604 0 633707 165973 167040 -1 603
605 0 633587 166165 166800 -1 604
606 0 633455 166305 166600 -1 605
607 0 633443 166369 166360 -1 606
608 0 633363 166481 166120 -1 607
609 0 633363 166637 165880 -1 608
610 0 633279 166805 165600 -1 609
611 0 633251 166905 165360 -1 610
612 0 633239 166973 165080 -1 611
613 0 633291 167063 164880 -1 612
614 0 633323 167091 164680 -1 613
615 0 633407 167147 164480 -1 614
616 0 633459 167203 164240 -1 615
617 0 633551 167191 164040 -1 616
618 0 633639 167227 163800 -1 617
619 0 633835 167255 163560 -1 618
620 0 633871 167299 163320 -1 619
621 0 633911 167331 163080 -1 620
622 0 633943 167279 162840 -1 621
623 0 633943 167279 162600 -1 622
624 0 633919 167215 162400 -1 623
625 0 633923 167167 162160 -1 624
626 0 633923 167063 161960 -1 625
627 0 633927 166999 161760 -1 626
628 0 633915 166897 161560 -1 627
629 0 633919 166885 161360 -1 628
630 0 634003 166849 161160 -1 629
631 0 634031 166829 160960 -1 630
632 0 634175 166801 160760 -1 631
633 0 634323 166817 160560 -1 632
634 0 634403 166857 160360 -1 633
635 0 634487 166865 160120 -1 634
636 0 634543 166909 159880 -1 635
637 0 634683 166937 159680 -1 636
638 0 634791 166941 159440 -1 637
639 0 634887 166949 159200 -1 638
640 0 634939 166929 158960 -1 639
641 0 635051 166969 158720 -1 640
642 0 635115 166973 158480 -1 641
643 0 635179 166973 158240 -1 642
644 0 635195 166973 158000 -1 643
645 0 635299 167049 157760 -1 644
646 0 635331 167085 157520 -1 645
647 0 635347 167157 157280 -1 646
648 0 635291 167241 157040 -1 647
649 0 635291 167313 156800 -1 648
650 0 635303 167329 156560 -1 649
651 0 635299 167353 156280 -1 650
652 0 635379 167449 156040 -1 651
653 0 635455 167489 155840 -1 652
654 0 635511 167521 155600 -1 653
655 0 635595 167569 155360 -1 654
656 0 635687 167557 155120 -1 655
657 0 635679 167557 154880 -1 656
658 0 635703 167561 154640 -1 657
659 0 635735 167577 154360 -1 658
660 0 635759 167609 154120 -1 659
661 0 635787 167621 153880 -1 660
662 0 635791 167633 153640 -1 661
663 0 635791 167625 153400 -1 662
664 0 635859 167637 153120 -1 663
665 0 635903 167673 152840 -1 664
666 0 635947 167697 152560 -1 665
667 0 636015 167625 152320 -1 666
668 0 636099 167637 152080 -1 667
669 0 636187 167689 151800 -1 668
670 0 636235 167809 151560 -1 669
671 0 636327 167881 151320 -1 670
672 0 636407 167885 151040 -1 671
673 0 636417 167891 151000 -1 672
674 0 636449 167887 150880 -1 673
675 0 636377 168155 150600 -1 674
676 0 636257 168391 150440 -1 675
677 0 636205 168463 150360 -1 676
678 0 636149 168559 150240 -1 677
679 0 636117 168579 150160 -1 678
680 0 636241 168511 149920 -1 679
681 0 636381 168395 149720 -1 680
682 0 636453 168287 149600 -1 681
683 0 636485 168259 149520 -1 682
684 0 636433 168379 149280 -1 683
685 0 636409 168399 149160 -1 684
686 0 636405 168403 149040 -1 685
687 0 636405 168403 148960 -1 686
688 0 636321 168407 148840 -1 687
689 0 636321 168403 148680 -1 688
690 0 636321 168403 148520 -1 689
691 0 636301 168455 148360 -1 690
692 0 636237 168511 148240 -1 691
693 0 636237 168559 148120 -1 692
694 0 636257 168627 148000 -1 693
695 0 636257 168643 147840 -1 694
696 0 636229 168655 147720 -1 695
697 0 636165 168631 147600 -1 696
698 0 636161 168631 147480 -1 697
699 0 636137 168611 147360 -1 698
700 0 636209 168599 147280 -1 699
701 0 636237 168611 147200 -1 700
702 0 636305 168627 147120 -1 701
703 0 636333 168659 147000 -1 702
704 0 636325 168663 146840 -1 703
705 0 636369 168715 146720 -1 704
706 0 636365 168715 146560 -1 705
707 0 636565 168827 146440 -1 706
708 0 636557 168827 146360 -1 707
709 0 636569 168827 146240 -1 708
710 0 636621 168859 146160 -1 709
711 0 636633 168887 146120 -1 710
712 0 636637 168895 146040 -1 711
713 0 636737 168919 145920 -1 712
714 0 636761 168935 145840 -1 713
715 0 636729 169051 145760 -1 714
716 0 636725 169007 145720 -1 715
717 0 636753 168983 145600 -1 716
718 0 636817 168983 145480 -1 717
719 0 636849 168947 145360 -1 718
720 0 636849 168947 145240 -1 719
721 0 636929 168979 145120 -1 720
722 0 636957 168899 144960 -1 721
723 0 637013 168863 144800 -1 722
724 0 637049 168847 144640 -1 723
725 0 637069 168823 144440 -1 724
726 0 637109 168847 144320 -1 725
727 0 637133 168851 144160 -1 726
728 0 637101 168867 143960 -1 727
729 0 637109 168959 143680 -1 728
730 0 637097 169031 143520 -1 729
731 0 637081 169043 143440 -1 730
732 0 637037 169091 143280 -1 731
733 0 637017 169183 143080 -1 732
734 0 636989 169275 142920 -1 733
735 0 637037 169363 142800 -1 734
736 0 637017 169399 142680 -1 735
737 0 637009 169435 142520 -1 736
738 0 636969 169491 142360 -1 737
739 0 636969 169491 142320 -1 738
740 0 636897 169511 142200 -1 739
741 0 636893 169531 142120 -1 740
742 0 636893 169531 142000 -1 741
743 0 636881 169575 141880 -1 742
744 0 636857 169635 141800 -1 743
745 0 636845 169647 141720 -1 744
746 0 636817 169739 141600 -1 745
747 0 636841 169771 141520 -1 746
748 0 636817 169795 141440 -1 747
749 0 636797 169799 141360 -1 748
750 0 636797 169847 141240 -1 749
751 0 636797 169847 141200 -1 750
752 0 636793 169859 141120 -1 751
753 0 636797 169887 141040 -1 752
754 0 636793 169887 141000 -1 753
755 0 636821 169931 140920 -1 754
756 0 636829 169951 140800 -1 755
757 0 636829 169951 140680 -1 756
758 0 636841 169947 140560 -1 757
759 0 636841 169947 140480 -1 758
760 0 636841 169975 140360 -1 759
761 0 636841 170007 140240 -1 760
762 0 636841 170011 140120 -1 761
763 0 636845 170055 140000 -1 762
764 0 636853 170075 139880 -1 763
765 0 636853 170075 139760 -1 764
766 0 636801 170095 139600 -1 765
767 0 636769 170099 139440 -1 766
768 0 636749 170091 139320 -1 767
769 0 636709 170047 139200 -1 768
770 0 636665 170011 139080 -1 769
771 0 636621 169983 138960 -1 770
772 0 636597 169959 138880 -1 771
773 0 636573 169887 138800 -1 772
774 0 636565 169859 138680 -1 773
775 0 636565 169851 138600 -1 774
776 0 636565 169839 138520 -1 775
777 0 636589 169847 138440 -1 776
778 0 636637 169879 138320 -1 777
779 0 636621 169831 138200 -1 778
780 0 636649 169855 138160 -1 779
781 0 636673 169859 138080 -1 780
782 0 636721 169911 137960 -1 781
783 0 636757 169975 137880 -1 782
784 0 636737 170015 137800 -1 783
785 0 636749 170059 137680 -1 784
786 0 636745 170103 137560 -1 785
787 0 636741 170151 137480 -1 786
788 0 636745 170187 137400 -1 787
789 0 636757 170223 137320 -1 788
790 0 636741 170251 137240 -1 789
791 0 636741 170295 137120 -1 790
792 0 636745 170299 137000 -1 791
793 0 636781 170323 136880 -1 792
794 0 636801 170367 136720 -1 793
795 0 636801 170375 136560 -1 794
796 0 636801 170375 136440 -1 795
797 0 636801 170375 136320 -1 796
798 0 636801 170375 136200 -1 797
799 0 636801 170375 136040 -1 798
800 0 636809 170379 135920 -1 799
801 0 636853 170363 135800 -1 800
802 0 636869 170351 135640 -1 801
803 0 636865 170375 135480 -1 802
804 0 636873 170439 135320 -1 803
805 0 636873 170519 135200 -1 804
806 0 636869 170579 135040 -1 805
807 0 636845 170671 134880 -1 806
808 0 636845 170667 134800 -1 807
809 0 636841 170699 134720 -1 808
810 0 636833 170779 134600 -1 809
811 0 636873 170835 134480 -1 810
812 0 636877 170871 134400 -1 811
813 0 636889 170907 134280 -1 812
814 0 636885 170955 134160 -1 813
815 0 636893 170971 134040 -1 814
816 0 636917 170979 133920 -1 815
817 0 636941 170979 133840 -1 816
818 0 637013 171055 133760 -1 817
819 0 636989 171107 133640 -1 818
820 0 636977 171131 133560 -1 819
821 0 636997 171159 133480 -1 820
822 0 636997 171163 133440 -1 821
823 0 637009 171163 133320 -1 822
824 0 637077 171219 133200 -1 823
825 0 637137 171259 133080 -1 824
826 0 637149 171291 132960 -1 825
827 0 637173 171339 132800 -1 826
828 0 637169 171319 132640 -1 827
829 0 637165 171315 132520 -1 828
830 0 637129 171287 132400 -1 829
831 0 637105 171207 132240 -1 830
832 0 637105 171207 132120 -1 831
833 0 637057 171179 132080 -1 832
834 0 637061 171207 132000 -1 833
835 0 637061 171207 131880 -1 834
836 0 637033 171279 131760 -1 835
837 0 637013 171331 131640 -1 836
838 0 637041 171363 131560 -1 837
839 0 637033 171387 131480 -1 838
840 0 636993 171527 131320 -1 839
841 0 637009 171499 131200 -1 840
842 0 637089 171671 131040 -1 841
843 0 637089 171671 131000 -1 842
844 0 637105 171703 130960 -1 843
845 0 637113 171743 130880 -1 844
846 0 637137 171787 130800 -1 845
847 0 637137 171827 130720 -1 846
848 0 637101 171823 130640 -1 847
849 0 637117 171851 130560 -1 848
850 0 637105 171907 130440 -1 849
851 0 637093 171923 130400 -1 850
852 0 637109 171991 130320 -1 851
853 0 637081 172003 130240 -1 852
854 0 637081 172015 130160 -1 853
855 0 637037 172075 130040 -1 854
856 0 636989 172115 129800 -1 855
857 0 636953 172167 129600 -1 856
858 0 636945 172199 129520 -1 857
859 0 636941 172235 129440 -1 858
860 0 636945 172263 129360 -1 859
861 0 636945 172319 129280 -1 860
862 0 636937 172355 129200 -1 861
863 0 636921 172383 129120 -1 862
864 0 636893 172407 129040 -1 863
865 0 636861 172423 128960 -1 864
866 0 636853 172427 128880 -1 865
867 0 636853 172451 128760 -1 866
868 0 636853 172459 128640 -1 867
869 0 636841 172491 128520 -1 868
870 0 636817 172527 128400 -1 869
871 0 636789 172543 128320 -1 870
872 0 636773 172575 128240 -1 871
873 0 636773 172587 128200 -1 872
874 0 636761 172567 128120 -1 873
875 0 636737 172607 128000 -1 874
876 0 636669 172603 127840 -1 875
877 0 636669 172603 127760 -1 876
878 0 636669 172603 127640 -1 877
879 0 636653 172587 127600 -1 878
880 0 636621 172611 127520 -1 879
881 0 636613 172623 127440 -1 880
882 0 636653 172647 127360 -1 881
883 0 636621 172723 127240 -1 882
884 0 636597 172727 127160 -1 883
885 0 636573 172763 127080 -1 884
886 0 636553 172803 127000 -1 885
887 0 636493 172847 126920 -1 886
888 0 636429 172895 126840 -1 887
889 0 636353 172927 126760 -1 888
890 0 636337 172943 126680 -1 889
891 0 636293 172967 126600 -1 890
892 0 636277 172983 126520 -1 891
893 0 636253 173023 126440 -1 892
894 0 636245 173027 126360 -1 893
895 0 636225 173083 126280 -1 894
896 0 636209 173119 126200 -1 895
897 0 636185 173147 126120 -1 896
898 0 636185 173219 126040 -1 897
899 0 636197 173247 126000 -1 898
900 0 636173 173267 125920 -1 899
901 0 636173 173267 125800 -1 900
902 0 636161 173319 125680 -1 901
903 0 636141 173343 125600 -1 902
904 0 636141 173343 125560 -1 903
905 0 636169 173371 125480 -1 904
906 0 636165 173395 125360 -1 905
907 0 636173 173447 125240 -1 906
908 0 636193 173479 125120 -1 907
909 0 636221 173503 125000 -1 908
910 0 636189 173531 124880 -1 909
911 0 636129 173523 124720 -1 910
912 0 636069 173511 124560 -1 911
913 0 636069 173511 124440 -1 912
914 0 636061 173491 124320 -1 913
915 0 635977 173463 124200 -1 914
916 0 635937 173463 124120 -1 915
917 0 635929 173471 124080 -1 916
918 0 635885 173479 123960 -1 917
919 0 635829 173467 123840 -1 918
920 0 635805 173459 123720 -1 919
921 0 635845 173463 123600 -1 920
922 0 635845 173467 123480 -1 921
923 0 635845 173467 123360 -1 922
924 0 635805 173507 123240 -1 923
925 0 635809 173515 123120 -1 924
926 0 635833 173535 123000 -1 925
927 0 635825 173587 122880 -1 926
928 0 635805 173623 122800 -1 927
929 0 635829 173651 122680 -1 928
930 0 635845 173667 122640 -1 929
931 0 635861 173667 122560 -1 930
932 0 635881 173691 122480 -1 931
933 0 635905 173691 122400 -1 932
934 0 635877 173715 122320 -1 933
935 0 635881 173731 122240 -1 934
936 0 635905 173755 122160 -1 935
937 0 635913 173771 122120 -1 936
938 0 635901 173775 122080 -1 937
939 0 635917 173819 122000 -1 938
940 0 635925 173843 121960 -1 939
941 0 635925 173871 121880 -1 940
942 0 635917 173891 121800 -1 941
943 0 635909 173907 121720 -1 942
944 0 635893 173959 121600 -1 943
945 0 635905 173991 121520 -1 944
946 0 635893 174011 121440 -1 945
947 0 635873 174055 121280 -1 946
948 0 635873 174071 121160 -1 947
949 0 635881 174091 121000 -1 948
950 0 635841 174051 120840 -1 949
951 0 635865 174035 120720 -1 950
952 0 635885 174047 120600 -1 951
953 0 635885 174015 120440 -1 952
954 0 635865 173939 120280 -1 953
955 0 635821 173887 120120 -1 954
956 0 635769 173863 120000 -1 955
957 0 635741 173835 119880 -1 956
958 0 635737 173835 119720 -1 957
959 0 635697 173871 119600 -1 958
960 0 635657 173875 119480 -1 959
961 0 635621 173943 119280 -1 960
962 0 635629 173987 119080 -1 961
963 0 635617 174019 118880 -1 962
964 0 635585 174031 118720 -1 963
965 0 635561 174071 118560 -1 964
966 0 635461 174107 118360 -1 965
967 0 635453 174115 118320 -1 966
968 0 635433 174123 118200 -1 967
969 0 635417 174159 118040 -1 968
970 0 635369 174171 117920 -1 969
971 0 635313 174163 117720 -1 970
972 0 635297 174175 117640 -1 971
973 0 635241 174167 117400 -1 972
974 0 635201 174187 117160 -1 973
975 0 635161 174231 116920 -1 974
976 0 635109 174283 116640 -1 975
977 0 635069 174307 116400 -1 976
978 0 635045 174351 116160 -1 977
979 0 635037 174387 115960 -1 978
980 0 634969 174439 115720 -1 979
981 0 634901 174551 115480 -1 980
982 0 634881 174551 115280 -1 981
983 0 634881 174607 115120 -1 982
984 0 634965 174715 114920 -1 983
985 0 634873 174807 114720 -1 984
986 0 634909 174863 114560 -1 985
987 0 634933 174887 114440 -1 986
988 0 634901 174955 114240 -1 987
989 0 634893 174987 114200 -1 988
990 0 634901 174975 114080 -1 989
991 0 634917 174979 114040 -1 990
992 0 634929 174995 113960 -1 991
993 0 634933 174995 113880 -1 992
994 0 634937 175003 113760 -1 993
995 0 634941 175035 113640 -1 994
996 0 634929 175071 113520 -1 995
997 0 634917 175075 113360 -1 996
998 0 634861 175119 113240 -1 997
999 0 634833 175079 113080 -1 998
1000 0 634769 175083 112920 -1 999
1001 0 634741 175095 112760 -1 1000
1002 0 634697 175111 112680 -1 1001
1003 0 634601 175091 112520 -1 1002
1004 0 634545 175067 112440 -1 1003
1005 0 634513 175047 112320 -1 1004
1006 0 634485 175015 112160 -1 1005
1007 0 634433 175031 112000 -1 1006
1008 0 634445 175027 111840 -1 1007
1009 0 634389 174987 111680 -1 1008
1010 0 634369 174979 111560 -1 1009
1011 0 634397 174963 111400 -1 1010
1012 0 634405 174963 111320 -1 1011
1013 0 634453 174919 111120 -1 1012
1014 0 634469 174919 111040 -1 1013
1015 0 634577 174963 110840 -1 1014
1016 0 634637 174887 110680 -1 1015
1017 0 634693 175147 110480 -1 1016
1018 0 634693 175199 110400 -1 1017
1019 0 634689 175311 110240 -1 1018
1020 0 634633 175383 110080 -1 1019
1021 0 634625 175391 110000 -1 1020
1022 0 634625 175391 109720 -1 1021
1023 0 634609 175395 109480 -1 1022
1024 0 634653 175455 109200 -1 1023
1025 0 634657 175459 109120 -1 1024
1026 0 634697 175455 108880 -1 1025
1027 0 634709 175451 108720 -1 1026
1028 0 634729 175411 108520 -1 1027
1029 0 634717 175391 108320 -1 1028
1030 0 634725 175339 108160 -1 1029
1031 0 634773 175287 108000 -1 1030
1032 0 634781 175223 107720 -1 1031
1033 0 634745 175231 107520 -1 1032
1034 0 634745 175255 107280 -1 1033
1035 0 634765 175307 107080 -1 1034
1036 0 634785 175407 106880 -1 1035
1037 0 634845 175531 106640 -1 1036
1038 0 634873 175631 106480 -1 1037
1039 0 634893 175663 106320 -1 1038
1040 0 634905 175683 106240 -1 1039
1041 0 634913 175707 106120 -1 1040
1042 0 634913 175707 105920 -1 1041
1043 0 634937 175715 105720 -1 1042
1044 0 634941 175771 105520 -1 1043
1045 0 634925 175827 105440 -1 1044
1046 0 634881 175791 105360 -1 1045
1047 0 634869 175779 105280 -1 1046
1048 0 634821 175803 105120 -1 1047
1049 0 634821 175883 104960 -1 1048
1050 0 634801 175955 104760 -1 1049
1051 0 634793 175991 104600 -1 1050
1052 0 634797 176015 104480 -1 1051
1053 0 634705 176043 104400 -1 1052
1054 0 634661 176003 104320 -1 1053
1055 0 634605 176019 104240 -1 1054
1056 0 634537 175955 104120 -1 1055
1057 0 634513 175907 104000 -1 1056
1058 0 634489 175903 103840 -1 1057
1059 0 634449 175883 103760 -1 1058
1060 0 634377 175899 103600 -1 1059
1061 0 634361 175891 103440 -1 1060
1062 0 634333 175831 103280 -1 1061
1063 0 634321 175795 103160 -1 1062
1064 0 634293 175739 103000 -1 1063
1065 0 634277 175719 102920 -1 1064
1066 0 634261 175703 102800 -1 1065
1067 0 634241 175651 102680 -1 1066
1068 0 634233 175643 102560 -1 1067
1069 0 634217 175627 102400 -1 1068
1070 0 634217 175599 102280 -1 1069
1071 0 634217 175595 102200 -1 1070
1072 0 634213 175599 102120 -1 1071
1073 0 634209 175579 102040 -1 1072
1074 0 634213 175587 101960 -1 1073
1075 0 634221 175583 101880 -1 1074
1076 0 634225 175583 101760 -1 1075
1077 0 634237 175591 101640 -1 1076
1078 0 634225 175591 101480 -1 1077
1079 0 634137 175663 101360 -1 1078
1080 0 634145 175675 101280 -1 1079
1081 0 634101 175667 101120 -1 1080
1082 0 634085 175667 100960 -1 1081
1083 0 634101 175659 100800 -1 1082
1084 0 633969 175675 100560 -1 1083
1085 0 633921 175723 100320 -1 1084
1086 0 633873 175727 100200 -1 1085
1087 0 633793 175727 100080 -1 1086
1088 0 633757 175791 99920 -1 1087
1089 0 633645 175887 99760 -1 1088
1090 0 633553 175895 99640 -1 1089
1091 0 633489 175911 99520 -1 1090
1092 0 633497 176075 99360 -1 1091
1093 0 633509 176099 99240 -1 1092
1094 0 633633 176243 99040 -1 1093
1095 0 633549 176403 98840 -1 1094
1096 0 633541 176459 98760 -1 1095
1097 0 633537 176511 98680 -1 1096
1098 0 633533 176527 98600 -1 1097
1099 0 633485 176567 98520 -1 1098
1100 0 633477 176663 98400 -1 1099
1101 0 633481 176675 98360 -1 1100
1102 0 633485 176743 98280 -1 1101
1103 0 633465 176847 98160 -1 1102
1104 0 633409 176907 98040 -1 1103
1105 0 633401 176947 97960 -1 1104
1106 0 633401 176991 97880 -1 1105
1107 0 633437 177003 97800 -1 1106
1108 0 633429 177059 97680 -1 1107
1109 0 633413 177087 97560 -1 1108
1110 0 633385 177139 97440 -1 1109
1111 0 633385 177127 97360 -1 1110
1112 0 633365 177115 97280 -1 1111
1113 0 633361 177063 97200 -1 1112
1114 0 633385 177095 97120 -1 1113
1115 0 633397 177187 97000 -1 1114
1116 0 633417 177219 96880 -1 1115
1117 0 633425 177255 96720 -1 1116
1118 0 633473 177307 96600 -1 1117
1119 0 633457 177367 96440 -1 1118
1120 0 633465 177387 96360 -1 1119
1121 0 633493 177379 96240 -1 1120
1122 0 633513 177431 96080 -1 1121
1123 0 633429 177427 95920 -1 1122
1124 0 633381 177419 95800 -1 1123
1125 0 633377 177471 95600 -1 1124
1126 0 633377 177471 95440 -1 1125
1127 0 633377 177471 95320 -1 1126
1128 0 633377 177471 95200 -1 1127
1129 0 633377 177471 95080 -1 1128
1130 0 633377 177471 94960 -1 1129
1131 0 633409 177491 94840 -1 1130
1132 0 633465 177515 94680 -1 1131
1133 0 633465 177515 94520 -1 1132
1134 0 633465 177547 94360 -1 1133
1135 0 633469 177547 94240 -1 1134
1136 0 633517 177591 94120 -1 1135
1137 0 633509 177623 93960 -1 1136
1138 0 633521 177623 93760 -1 1137
1139 0 633549 177647 93520 -1 1138
1140 0 633577 177707 93280 -1 1139
1141 0 633577 177823 93080 -1 1140
1142 0 633617 177971 92880 -1 1141
1143 0 633641 178103 92720 -1 1142
1144 0 633637 178187 92600 -1 1143
1145 0 633621 178215 92440 -1 1144
1146 0 633585 178251 92280 -1 1145
1147 0 633557 178259 92120 -1 1146
1148 0 633537 178287 91960 -1 1147
1149 0 633549 178351 91800 -1 1148
1150 0 633613 178495 91640 -1 1149
1151 0 633641 178539 91480 -1 1150
1152 0 633637 178551 91440 -1 1151
1153 0 633673 178539 91160 -1 1152
1154 0 633677 178523 91000 -1 1153
1155 0 633709 178499 90840 -1 1154
1156 0 633765 178519 90640 -1 1155
1157 0 633793 178531 90520 -1 1156
1158 0 633869 178519 90400 -1 1157
1159 0 633861 178523 90280 -1 1158
1160 0 633929 178507 90120 -1 1159
1161 0 634001 178483 89960 -1 1160
1162 0 634021 178483 89800 -1 1161
1163 0 634053 178471 89640 -1 1162
1164 0 634061 178475 89480 -1 1163
1165 0 634073 178475 89320 -1 1164
1166 0 634077 178475 89160 -1 1165
1167 0 634105 178491 89000 -1 1166
1168 0 634097 178535 88840 -1 1167
1169 0 634121 178527 88640 -1 1168
1170 0 634145 178495 88400 -1 1169
1171 0 634165 178439 88200 -1 1170
1172 0 634173 178447 88120 -1 1171
1173 0 634189 178399 88000 -1 1172
1174 0 634209 178307 87920 -1 1173
1175 0 634237 178283 87840 -1 1174
1176 0 634261 178235 87640 -1 1175
1177 0 634273 178195 87520 -1 1176
1178 0 634289 178083 87360 -1 1177
1179 0 634339 177963 87240 -1 1178
1180 0 634383 177855 87160 -1 1179
1181 0 634423 177739 87120 -1 1180
1182 0 634405 177925 87000 -1 1181
1183 0 634361 178009 86880 -1 1182
1184 0 634357 178049 86760 -1 1183
1185 0 634337 178093 86680 -1 1184
1186 0 634341 178093 86560 -1 1185
1187 0 634377 178145 86440 -1 1186
1188 0 634405 178141 86280 -1 1187
1189 0 634393 178153 86120 -1 1188
1190 0 634401 178153 86000 -1 1189
1191 0 634441 178161 85880 -1 1190
1192 0 634465 178173 85800 -1 1191
1193 0 634465 178173 85680 -1 1192
1194 0 634493 178181 85520 -1 1193
1195 0 634509 178185 85400 -1 1194
1196 0 634509 178189 85240 -1 1195
1197 0 634529 178205 85120 -1 1196
1198 0 634529 178205 85000 -1 1197
1199 0 634485 178177 84880 -1 1198
1200 0 634461 178157 84760 -1 1199
1201 0 634445 178117 84640 -1 1200
1202 0 634413 178073 84520 -1 1201
1203 0 634413 178077 84360 -1 1202
1204 0 634385 177941 84240 -1 1203
1205 0 634381 177933 84160 -1 1204
1206 0 634337 177837 84040 -1 1205
1207 0 634341 177825 83880 -1 1206
1208 0 634253 177797 83680 -1 1207
1209 0 634241 177793 83520 -1 1208
1210 0 634177 177701 83360 -1 1209
1211 0 634157 177565 83200 -1 1210
1212 0 634165 177573 83040 -1 1211
1213 0 634057 177501 82880 -1 1212
1214 0 633973 177377 82640 -1 1213
1215 0 633845 177141 82440 -1 1214
1216 0 633581 176977 82400 -1 1215
1217 0 633505 176921 82360 -1 1216
1218 0 633361 176737 82280 -1 1217
1219 0 633205 176553 82200 -1 1218
1220 0 633025 176337 82120 -1 1219
1221 0 632841 176141 82040 -1 1220
1222 0 632573 175865 81920 -1 1221
1223 0 632369 175697 81840 -1 1222
1224 0 632081 175565 81760 -1 1223
1225 0 631797 175441 81720 -1 1224
1226 0 631293 175241 81680 -1 1225
1227 0 630941 175077 81600 -1 1226
1228 0 630765 174973 81520 -1 1227
1229 0 630573 174849 81400 -1 1228
1230 0 630245 174697 81240 -1 1229
1231 0 629861 174521 81120 -1 1230
1232 0 629465 174361 81000 -1 1231
1233 0 628901 174109 80880 -1 1232
1234 0 628561 173937 80760 -1 1233
1235 0 628309 173861 80640 -1 1234
1236 0 628021 173697 80520 -1 1235
1237 0 627917 173713 80480 -1 1236
1238 0 627913 173709 80400 -1 1237
1239 0 627817 173701 80360 -1 1238
1240 0 627649 173589 80280 -1 1239
1241 0 627393 173557 80200 -1 1240
1242 0 627325 173493 80120 -1 1241
1243 0 627249 173461 80040 -1 1242
1244 0 627037 173441 79960 -1 1243
1245 0 626753 173321 79840 -1 1244
1246 0 626501 173273 79800 -1 1245
1247 0 626109 173137 79680 -1 1246
1248 0 626021 173177 79640 -1 1247
1249 0 625629 173125 79520 -1 1248
1250 0 625277 173053 79400 -1 1249
1251 0 624889 173001 79200 -1 1250
1252 0 623905 172981 79040 -1 1251
1253 0 623237 172969 78920 -1 1252
1254 0 622281 172933 78760 -1 1253
1255 0 622141 172853 78640 -1 1254
1256 0 621945 172741 78520 -1 1255
1257 0 621945 172697 78480 -1 1256
1258 0 621865 172601 78400 -1 1257
1259 0 621709 172473 78280 -1 1258
1260 0 621453 172345 78160 -1 1259
1261 0 620777 172265 78120 -1 1260
1262 0 620401 172273 78080 -1 1261
1263 0 619217 172297 78040 -1 1262
1264 0 617753 172113 78000 -1 1263
1265 0 616525 171757 78000 -1 1264
1266 0 615661 171369 78000 -1 1265
1267 0 614645 171057 78000 -1 1266
1268 0 614117 170737 78000 -1 1267
1269 0 613429 170265 78000 -1 1268
1270 0 612861 169769 78000 -1 1269
1271 0 612301 169305 78000 -1 1270
1272 0 611845 169065 78000 -1 1271
1273 0 611429 168961 78000 -1 1272
1274 0 610965 168529 78000 -1 1273
1275 0 609933 168049 77920 -1 1274
1276 0 609213 167553 77880 -1 1275
1277 0 608693 167265 77840 -1 1276
1278 0 608213 167105 77800 -1 1277
1279 0 607957 167049 77720 -1 1278
1280 0 607853 167041 77680 -1 1279
1281 0 607665 166925 77640 -1 1280
1282 0 607513 166877 77600 -1 1281
1283 0 607309 166769 77560 -1 1282
1284 0 607093 166885 77400 -1 1283
1285 0 606897 166893 77280 -1 1284
1286 0 606561 166797 77120 -1 1285
1287 0 606369 166749 77000 -1 1286
1288 0 605901 166669 76800 -1 1287
1289 0 605353 166413 76680 -1 1288
1290 0 605265 166349 76640 -1 1289
1291 0 605085 166257 76520 -1 1290
1292 0 604837 166177 76360 -1 1291
1293 0 604705 166109 76280 -1 1292
1294 0 604497 165997 76120 -1 1293
1295 0 604357 165873 76000 -1 1294
1296 0 604237 165797 75920 -1 1295
1297 0 603989 165681 75760 -1 1296
1298 0 603897 165577 75680 -1 1297
1299 0 603801 165529 75600 -1 1298
1300 0 603593 165369 75440 -1 1299
1301 0 603437 165217 75320 -1 1300
1302 0 603269 164949 75200 -1 1301
1303 0 603021 164661 75040 -1 1302
1304 0 602885 164569 74880 -1 1303
1305 0 602773 164545 74720 -1 1304
1306 0 602729 164553 74520 -1 1305
1307 0 602745 164501 74400 -1 1306
1308 0 602621 164393 74200 -1 1307
1309 0 602581 164489 74000 -1 1308
1310 0 602461 164409 73800 -1 1309
1311 0 602245 164389 73560 -1 1310
1312 0 602117 164353 73360 -1 1311
1313 0 601901 164325 73240 -1 1312
1314 0 601697 164245 73040 -1 1313
1315 0 601589 164237 72880 -1 1314
1316 0 601545 164197 72720 -1 1315
1317 0 601465 164161 72560 -1 1316
1318 0 601389 164089 72320 -1 1317
1319 0 601357 164045 72200 -1 1318
1320 0 601333 164037 72040 -1 1319
1321 0 601257 163989 71840 -1 1320
1322 0 601253 163989 71640 -1 1321
1323 0 601205 163977 71400 -1 1322
1324 0 601177 163937 71120 -1 1323
1325 0 601093 163865 70920 -1 1324
1326 0 601013 163761 70680 -1 1325
1327 0 600961 163681 70560 -1 1326
1328 0 600945 163601 70360 -1 1327
1329 0 600933 163601 70280 -1 1328
1330 0 600889 163549 70200 -1 1329
1331 0 600845 163469 70000 -1 1330
1332 0 600841 163405 69800 -1 1331
1333 0 600817 163333 69640 -1 1332
1334 0 600793 163261 69440 -1 1333
1335 0 600737 163189 69280 -1 1334
1336 0 600721 163093 69040 -1 1335
1337 0 600685 162993 68840 -1 1336
1338 0 600677 162973 68800 -1 1337
1339 0 600669 162889 68640 -1 1338
1340 0 600665 162845 68520 -1 1339
1341 0 600657 162757 68360 -1 1340
1342 0 600665 162697 68240 -1 1341
1343 0 600645 162649 68200 -1 1342
1344 0 600653 162569 68040 -1 1343
1345 0 600677 162521 67920 -1 1344
1346 0 600597 162505 67600 -1 1345
1347 0 600557 162453 67400 -1 1346
1348 0 600545 162433 67280 -1 1347
1349 0 600537 162313 67160 -1 1348
1350 0 600537 162225 67080 -1 1349
1351 0 600581 162065 66960 -1 1350
1352 0 600565 161945 66880 -1 1351
1353 0 600621 161833 66800 -1 1352
1354 0 600629 161749 66680 -1 1353
1355 0 600609 161673 66600 -1 1354
1356 0 600593 161693 66560 -1 1355
1357 0 600589 161593 66440 -1 1356
1358 0 600575.7 161553 66360 -1 1357
1359 0 600569 161533 66320 -1 1358
1360 0 600573 161489 66240 -1 1359
1361 0 600569 161453 66080 -1 1360
1362 0 600513 161357 65880 -1 1361
1363 0 600409 161237 65760 -1 1362
1364 0 600361 161153 65560 -1 1363
1365 0 600337 161125 65400 -1 1364
1366 0 600365 161057 65240 -1 1365
1367 0 600401 161025 65040 -1 1366
1368 0 600457 160957 64840 -1 1367
1369 0 600493 160957 64640 -1 1368
1370 0 600429 161061 64480 -1 1369
1371 0 600417 161121 64320 -1 1370
1372 0 600437 161161 64200 -1 1371
1373 0 600521 161089 64000 -1 1372
1374 0 600581 160993 63880 -1 1373
1375 0 600653 160901 63760 -1 1374
1376 0 600701 160913 63600 -1 1375
1377 0 600713 160921 63440 -1 1376
1378 0 600693 160901 63280 -1 1377
1379 0 600693 160877 63120 -1 1378
1380 0 600685 160841 63000 -1 1379
1381 0 600665 160873 62840 -1 1380
1382 0 600665 160857 62640 -1 1381
1383 0 600641 160785 62520 -1 1382
1384 0 600633 160761 62440 -1 1383
1385 0 600617 160733 62280 -1 1384
1386 0 600605 160693 62120 -1 1385
1387 0 600581 160601 61920 -1 1386
1388 0 600613 160505 61760 -1 1387
1389 0 600609 160453 61560 -1 1388
1390 0 600609 160361 61400 -1 1389
1391 0 600653 160333 61280 -1 1390
1392 0 600673 160269 61200 -1 1391
1393 0 600681 160197 61080 -1 1392
1394 0 600645 160145 60920 -1 1393
1395 0 600685 160041 60760 -1 1394
1396 0 600713 159965 60600 -1 1395
1397 0 600685 159865 60440 -1 1396
1398 0 600669 159797 60320 -1 1397
1399 0 600645 159725 60120 -1 1398
1400 0 600601 159601 59960 -1 1399
1401 0 600597 159565 59880 -1 1400
1402 0 600581 159473 59800 -1 1401
1403 0 600577 159437 59720 -1 1402
1404 0 600565 159357 59640 -1 1403
1405 0 600553 159321 59520 -1 1404
1406 0 600457 159269 59440 -1 1405
1407 0 600453 159249 59360 -1 1406
1408 0 600421 159077 59240 -1 1407
1409 0 600325 159001 59080 -1 1408
1410 0 600309 158877 58880 -1 1409
1411 0 600305 158781 58680 -1 1410
1412 0 600361 158717 58480 -1 1411
1413 0 600429 158645 58320 -1 1412
1414 0 600513 158741 58200 -1 1413
1415 0 600597 158773 58040 -1 1414
1416 0 600657 158749 57880 -1 1415
1417 0 600845 158805 57680 -1 1416
1418 0 600845 158937 57560 -1 1417
1419 0 600893 159049 57440 -1 1418
1420 0 600949 159029 57320 -1 1419
1421 0 600993 159013 57200 -1 1420
1422 0 601085 158989 57040 -1 1421
1423 0 601201 158917 56880 -1 1422
1424 0 601201 158917 56840 -1 1423
1425 0 601197 158921 56800 -1 1424
1426 0 601233 158905 56560 -1 1425
1427 0 601253 158769 56360 -1 1426
1428 0 601233 158721 56280 -1 1427
1429 0 601121 158721 56120 -1 1428
1430 0 601089 158573 55920 -1 1429
1431 0 601145 158465 55760 -1 1430
1432 0 601157 158425 55640 -1 1431
1433 0 601157 158497 55560 -1 1432
1434 0 601197 158445 55400 -1 1433
1435 0 601277 158429 55200 -1 1434
1436 0 601285 158433 55000 -1 1435
1437 0 601317 158385 54840 -1 1436
1438 0 601309 158297 54680 -1 1437
1439 0 601313 158273 54600 -1 1438
1440 0 601317 158253 54400 -1 1439
1441 0 601317 158253 54280 -1 1440
1442 0 601353 158221 54160 -1 1441
1443 0 601397 158221 54000 -1 1442
1444 0 601429 158261 53840 -1 1443
1445 0 601481 158281 53680 -1 1444
1446 0 601477 158289 53520 -1 1445
1447 0 601593 158333 53480 -1 1446
1448 0 601525 158253 53440 -1 1447
1449 0 601501 158285 53360 -1 1448
1450 0 601501 158285 53160 -1 1449
1451 0 601549 158409 52960 -1 1450
1452 0 601617 158421 52800 -1 1451
1453 0 601617 158425 52600 -1 1452
1454 0 601657 158369 52520 -1 1453
1455 0 601657 158389 52400 -1 1454
1456 0 601633 158441 52160 -1 1455
1457 0 601641 158501 51960 -1 1456
1458 0 601625 158489 51760 -1 1457
1459 0 601625 158489 51720 -1 1458
1460 0 601677 158577 51600 -1 1459
1461 0 601665 158609 51520 -1 1460
1462 0 601677 158501 51440 -1 1461
1463 0 601757 158461 51280 -1 1462
1464 0 601737 158457 51080 -1 1463
1465 0 601841 158485 50880 -1 1464
1466 0 601973 158405 50720 -1 1465
1467 0 602017 158405 50600 -1 1466
1468 0 602121 158477 50480 -1 1467
1469 0 602181 158509 50440 -1 1468
1470 0 601733 158373 50440 -1 1469
1471 0 601813 158389 50320 -1 1470
1472 0 601789 158381 50240 -1 1471
1473 0 601781 158349 50160 -1 1472
1474 0 601765 158337 50080 -1 1473
1475 0 601761 158349 50040 -1 1474
1476 0 601757 158369 49920 -1 1475
1477 0 601789 158305 49720 -1 1476
1478 0 601853 158233 49520 -1 1477
1479 0 601965 158185 49360 -1 1478
1480 0 602017 158121 49240 -1 1479
1481 0 602073 158049 49160 -1 1480
1482 0 602073 157881 49000 -1 1481
1483 0 602053 157869 48960 -1 1482
1484 0 602005 157817 48920 -1 1483
1485 0 601889 157925 48880 -1 1484
1486 0 601837 157721 48800 -1 1485
1487 0 601909 157669 48760 -1 1486
1488 0 601993 157497 48640 -1 1487
1489 0 602041 157409 48560 -1 1488
1490 0 602085 157057 48360 -1 1489
1491 0 602365 156869 48280 -1 1490
1492 0 602437 156589 48120 -1 1491
1493 0 602445 156381 48000 -1 1492
1494 0 602801 156333 47880 -1 1493
1495 0 602905 156341 47760 -1 1494
1496 0 602869 156309 47720 -1 1495
1497 0 603073 156209 47600 -1 1496
1498 0 603081 156261 47520 -1 1497
1499 0 603193 156249 47440 -1 1498
1500 0 603397 156165 47320 -1 1499
1501 0 602841 156621 47320 -1 1500
1502 0 602805 156661 47280 -1 1501
1503 0 603505 156081 47240 -1 1500
1504 0 603517 156013 47160 -1 1503
1505 0 603537 156013 47080 -1 1504
1506 0 603593 156021 46960 -1 1505
1507 0 603697 155913 46800 -1 1506
1508 0 603789 155821 46720 -1 1507
1509 0 603833 155713 46600 -1 1508
1510 0 603865 155697 46480 -1 1509
1511 0 603981 155581 46360 -1 1510
1512 0 604009 155429 46240 -1 1511
1513 0 604129 155257 46080 -1 1512
1514 0 604265 155009 46040 -1 1513
1515 0 604381 154801 45920 -1 1514
1516 0 604405 154689 45840 -1 1515
1517 0 604433 154605 45800 -1 1516
1518 0 604465 154441 45680 -1 1517
1519 0 604461 154341 45520 -1 1518
1520 0 604449 154265 45400 -1 1519
1521 0 604453 154237 45320 -1 1520
1522 0 604453 154234 45200 -1 1521
1523 0 604453 154233 45160 -1 1522
1524 0 604541 154221 45080 -1 1523
1525 0 604581 154193 44960 -1 1524
1526 0 604625 154161 44880 -1 1525
1527 0 604625 154161 44720 -1 1526
1528 0 604753 153853 44560 -1 1527
1529 0 604769 153737 44360 -1 1528
1530 0 604821 153609 44240 -1 1529
1531 0 604857 153577 44160 -1 1530
1532 0 604925 153509 44040 -1 1531
1533 0 605017 153405 43920 -1 1532
1534 0 605081 153297 43800 -1 1533
1535 0 605209 153161 43680 -1 1534
1536 0 605297 152969 43600 -1 1535
1537 0 605361 152865 43480 -1 1536
1538 0 605437 152733 43440 -1 1537
1539 0 605513 152601 43400 -1 1538
1540 0 605605 152501 43360 -1 1539
1541 0 606109 152237 43360 -1 1540
1542 0 606605 152209 43360 -1 1541
1543 0 607093 152393 43160 -1 1542
1544 0 607209 152405 43080 -1 1543
1545 0 607225 152601 43000 -1 1544
1546 0 607569 152877 43000 -1 1545
1547 0 607737 152921 42960 -1 1546
1548 0 608141 153085 42960 -1 1547
1549 0 608341 153177 43120 -1 1548
1550 0 608405 153229 43280 -1 1549
1551 0 608465 153261 43360 -1 1550
1552 0 608637 153309 43400 -1 1551
1553 0 608729 153317 43440 -1 1552
1554 0 608901 153365 43480 -1 1553
1555 0 609341 153613 43520 -1 1554
1556 0 609501 153717 43800 -1 1555
1557 0 609561 153733 43920 -1 1556
1558 0 609549 153801 44000 -1 1557
1559 0 609505 153861 44040 -1 1558
1560 0 609921 153845 44040 -1 1559
1561 0 610149 153945 44040 -1 1560
1562 0 610429 154065 44120 -1 1561
1563 0 610537 154105 44200 -1 1562
1564 0 610641 154129 44280 -1 1563
1565 0 610649 154133 44320 -1 1564
1566 0 605861 152193 43240 -1 1540
1567 0 605829 151945 43040 -1 1566
1568 0 605869 151845 42880 -1 1567
1569 0 605861 151641 42640 -1 1568
1570 0 605909 151533 42520 -1 1569
1571 0 605877 151357 42400 -1 1570
1572 0 605901 151265 42280 -1 1571
1573 0 605949 151173 42080 -1 1572
1574 0 605997 150993 41920 -1 1573
1575 0 605953 150609 41760 -1 1574
1576 0 606017 150437 41600 -1 1575
1577 0 606113 150285 41520 -1 1576
1578 0 606217 150073 41440 -1 1577
1579 0 605791 149143 41200 -1 1578
1580 0 605447 148131 41440 -1 1579
1581 0 605275 147675 41560 -1 1580
1582 0 605199 147407 41720 -1 1581
1583 0 605191 147383 41760 -1 1582
1584 0 605039 147171 41880 -1 1583
1585 0 604899 146991 42080 -1 1584
1586 0 604771 146807 42280 -1 1585
1587 0 604647 146727 42480 -1 1586
1588 0 604591 146667 42640 -1 1587
1589 0 604535 146547 42800 -1 1588
1590 0 604491 146379 43040 -1 1589
1591 0 604507 146311 43200 -1 1590
1592 0 604547 146127 43480 -1 1591
1593 0 604551 146063 43600 -1 1592
1594 0 604527 146055 43640 -1 1593
1595 0 604495 146019 43840 -1 1594
1596 0 604531 145995 44000 -1 1595
1597 0 604519 145971 44080 -1 1596
1598 0 604511 145843 44240 -1 1597
1599 0 604479 145767 44440 -1 1598
1600 0 604423 145635 44680 -1 1599
1601 0 604411 145499 44960 -1 1600
1602 0 604395 145307 45160 -1 1601
1603 0 604359 145215 45360 -1 1602
1604 0 604407 145007 45560 -1 1603
1605 0 604487 144867 45760 -1 1604
1606 0 604559 144667 45960 -1 1605
1607 0 604483 144575 46160 -1 1606
1608 0 604495 144507 46320 -1 1607
1609 0 604471 144427 46480 -1 1608
1610 0 604531 144071 46720 -1 1609
1611 0 604479 143819 46880 -1 1610
1612 0 604551 143443 47000 -1 1611
1613 0 604595 143211 47240 -1 1612
1614 0 604683 142835 47440 -1 1613
1615 0 604591 142711 47600 -1 1614
1616 0 604567 142571 47760 -1 1615
1617 0 604583 142503 47880 -1 1616
1618 0 604539 142307 48040 -1 1617
1619 0 604679 142571 48200 -1 1618
1620 0 604683 142531 48240 -1 1619
1621 0 604623 142259 48480 -1 1620
1622 0 604591 142011 48680 -1 1621
1623 0 604615 141947 48760 -1 1622
1624 0 604555 142187 48800 -1 1623
1625 0 604655 142367 48880 -1 1624
1626 0 604827 141951 49000 -1 1625
1627 0 604859 141711 49240 -1 1626
1628 0 604759 141359 49400 -1 1627
1629 0 604835 141131 49600 -1 1628
1630 0 604851 141079 49640 -1 1629
1631 0 604907 140915 49760 -1 1630
1632 0 604927 140763 49840 -1 1631
1633 0 604979 140599 49920 -1 1632
1634 0 605035 140451 49960 -1 1633
1635 0 605035 140271 50040 -1 1634
1636 0 605035 139987 50160 -1 1635
1637 0 605119 139643 50240 -1 1636
1638 0 605231 139399 50280 -1 1637
1639 0 605279 139187 50400 -1 1638
1640 0 605299 139115 50480 -1 1639
1641 0 605295 139055 50560 -1 1640
1642 0 605299 138915 50680 -1 1641
1643 0 605311 138719 50760 -1 1642
1644 0 605259 138687 50880 -1 1643
1645 0 605319 138491 51000 -1 1644
1646 0 605419 138127 51080 -1 1645
1647 0 605507 137915 51160 -1 1646
1648 0 605635 137671 51240 -1 1647
1649 0 605711 137363 51320 -1 1648
1650 0 605803 136947 51400 -1 1649
1651 0 605799 136751 51480 -1 1650
1652 0 605895 136495 51600 -1 1651
1653 0 605995 136075 51680 -1 1652
1654 0 606111 135603 51800 -1 1653
1655 0 606267 134947 51920 -1 1654
1656 0 606295 134535 52040 -1 1655
1657 0 606379 134111 52120 -1 1656
1658 0 606527 133363 52240 -1 1657
1659 0 606587 133063 52400 -1 1658
1660 0 606543 133043 52480 -1 1659
1661 0 606571 132915 52600 -1 1660
1662 0 606523 132927 52640 -1 1661
1663 0 606567 132643 52800 -1 1662
1664 0 606579 132479 52920 -1 1663
1665 0 606915 131927 53040 -1 1664
1666 0 606931 131727 53160 -1 1665
1667 0 607011 131667 53280 -1 1666
1668 0 607019 131571 53320 -1 1667
1669 0 607027 131215 53440 -1 1668
1670 0 606943 131107 53560 -1 1669
1671 0 606895 130995 53720 -1 1670
1672 0 606739 130767 53880 -1 1671
1673 0 606651 130635 54000 -1 1672
1674 0 606627 130499 54080 -1 1673
1675 0 606619 130315 54200 -1 1674
1676 0 606607 130111 54360 -1 1675
1677 0 606615 129875 54520 -1 1676
1678 0 606603 129835 54680 -1 1677
1679 0 606619 129783 54760 -1 1678
1680 0 606651 129647 54880 -1 1679
1681 0 606651 129643 54960 -1 1680
1682 0 606683 129579 55040 -1 1681
1683 0 606743 129503 55120 -1 1682
1684 0 606799 129383 55240 -1 1683
1685 0 606855 129331 55360 -1 1684
1686 0 606899 129207 55480 -1 1685
1687 0 606943 129147 55600 -1 1686
1688 0 606955 129123 55680 -1 1687
1689 0 606951 129107 55760 -1 1688
1690 0 606951 128983 55840 -1 1689
1691 0 607003 128851 55960 -1 1690
1692 0 607035 128763 56000 -1 1691
1693 0 607047 128655 56080 -1 1692
1694 0 607067 128607 56120 -1 1693
1695 0 607063 128611 56160 -1 1694
1696 0 607067 128519 56280 -1 1695
1697 0 607059 128507 56360 -1 1696
1698 0 607087 128363 56480 -1 1697
1699 0 607063 128283 56600 -1 1698
1700 0 607083 128163 56720 -1 1699
1701 0 607115 128047 56840 -1 1700
1702 0 607167 127887 57000 -1 1701
1703 0 607275 127691 57120 -1 1702
1704 0 607375 127459 57240 -1 1703
1705 0 607487 127167 57360 -1 1704
1706 0 607519 126987 57440 -1 1705
1707 0 607603 126651 57560 -1 1706
1708 0 607647 126447 57680 -1 1707
1709 0 607747 126095 57800 -1 1708
1710 0 607775 125899 57880 -1 1709
1711 0 607767 125659 58040 -1 1710
1712 0 607899 125415 58200 -1 1711
1713 0 607919 125391 58240 -1 1712
1714 0 607971 125299 58360 -1 1713
1715 0 607919 125263 58480 -1 1714
1716 0 608067 125055 58600 -1 1715
1717 0 608183 124895 58800 -1 1716
1718 0 608215 124791 58920 -1 1717
1719 0 608331 124675 59040 -1 1718
1720 0 608391 124639 59160 -1 1719
1721 0 608519 124535 59320 -1 1720
1722 0 608639 124423 59440 -1 1721
1723 0 608651 124275 59480 -1 1722
1724 0 608679 124171 59520 -1 1723
1725 0 608767 124047 59600 -1 1724
1726 0 608851 124047 59720 -1 1725
1727 0 608955 124103 59880 -1 1726
1728 0 608971 124023 59960 -1 1727
1729 0 609147 124003 60080 -1 1728
1730 0 609243 124023 60200 -1 1729
1731 0 609211 123935 60400 -1 1730
1732 0 609235 123859 60560 -1 1731
1733 0 609319 123723 60640 -1 1732
1734 0 609363 123555 60720 -1 1733
1735 0 609399 123387 60800 -1 1734
1736 0 609435 123331 60880 -1 1735
1737 0 609467 123275 60960 -1 1736
1738 0 609487 123239 61040 -1 1737
1739 0 609543 123175 61160 -1 1738
1740 0 609587 123171 61240 -1 1739
1741 0 609639 123175 61320 -1 1740
1742 0 609703 123179 61400 -1 1741
1743 0 609767 123127 61520 -1 1742
1744 0 609875 123011 61640 -1 1743
1745 0 609939 122923 61760 -1 1744
1746 0 609975 122867 61840 -1 1745
1747 0 610019 122743 61880 -1 1746
1748 0 610315 122507 61960 -1 1747
1749 0 610547 122019 62040 -1 1748
1750 0 610679 121723 62160 -1 1749
1751 0 610739 121675 62280 -1 1750
1752 0 610767 121587 62520 -1 1751
1753 0 611015 121271 62640 -1 1752
1754 0 611163 121051 62800 -1 1753
1755 0 611311 120611 62840 -1 1754
1756 0 611731 119731 62920 -1 1755
1757 0 611723 119487 63040 -1 1756
1758 0 611751 119331 63160 -1 1757
1759 0 611751 119235 63280 -1 1758
1760 0 611779 119055 63440 -1 1759
1761 0 611755 119079 63520 -1 1760
1762 0 611759 118919 63600 -1 1761
1763 0 611591 118883 63680 -1 1762
1764 0 611519 119047 63760 -1 1763
1765 0 611403 119351 63840 -1 1764
1766 0 611327 119459 63880 -1 1765
1767 0 611295 119587 63920 -1 1766
1768 0 611247 119675 63960 -1 1767
1769 0 611871 118631 63600 -1 1762
1770 0 611767 118451 63680 -1 1769
1771 0 611743 118539 63720 -1 1770
1772 0 611711 118611 63760 -1 1771
1773 0 611695 118691 63800 -1 1772
1774 0 611659 118739 63840 -1 1773
1775 0 611647 118803 63920 -1 1774
1776 0 611627 118831 63960 -1 1775
1777 0 611587 118915 64040 -1 1776
1778 0 611503 118811 64240 -1 1777
1779 0 611563 118419 64360 -1 1778
1780 0 611603 118279 64400 -1 1779
1781 0 611683 117999 64480 -1 1780
1782 0 611831 117547 64560 -1 1781
1783 0 611903 117387 64600 -1 1782
1784 0 611971 117215 64640 -1 1783
1785 0 611999 117019 64680 -1 1784
1786 0 612023 116923 64720 -1 1785
1787 0 612015 116839 64760 -1 1786
1788 0 612031 116759 64800 -1 1787
1789 0 612035 116635 64840 -1 1788
1790 0 612059 116515 64880 -1 1789
1791 0 612095 116483 64920 -1 1790
1792 0 612115 116435 65000 -1 1791
1793 0 612195 116275 65080 -1 1792
1794 0 612339 116039 65160 -1 1793
1795 0 612327 115959 65240 -1 1794
1796 0 612431 115891 65360 -1 1795
1797 0 612387 115731 65520 -1 1796
1798 0 612407 115599 65640 -1 1797
1799 0 612399 115503 65720 -1 1798
1800 0 612431 115391 65800 -1 1799
1801 0 612335 115255 65880 -1 1800
1802 0 612331 115227 65960 -1 1801
1803 0 612215 115263 66040 -1 1802
1804 0 612211 114999 66040 -1 1803
1805 0 612119 114823 66080 -1 1804
1806 0 612075 114711 66120 -1 1805
1807 0 612131 114647 66200 -1 1806
1808 0 612127 114587 66240 -1 1807
1809 0 612083 114523 66320 -1 1808
1810 0 612091 114479 66440 -1 1809
1811 0 612091 114395 66520 -1 1810
1812 0 612111 114287 66600 -1 1811
1813 0 612151 114147 66680 -1 1812
1814 0 612167 114135 66800 -1 1813
1815 0 612175 114155 66880 -1 1814
1816 0 612411 113995 66960 -1 1815
1817 0 612499 113911 67000 -1 1816
1818 0 612927 113531 67040 -1 1817
1819 0 613043 113503 67200 -1 1818
1820 0 612991 113511 67240 -1 1819
1821 0 612939 113519 67280 -1 1820
1822 0 612607 113499 67280 -1 1821
1823 0 612175 113299 67280 -1 1822
1824 0 612103 113175 67360 -1 1823
1825 0 611977 113089 67400 -1 1824
1826 0 611893 112925 67480 -1 1825
1827 0 611821 112733 67560 -1 1826
1828 0 611793 112661 67600 -1 1827
1829 0 611773 112533 67640 -1 1828
1830 0 613066.44 113363.57 67480 -1 1820
1831 0 613079 113339 67520 -1 1830
1832 0 613139 113135 67600 -1 1831
1833 0 613183.8 113045.4 67680 -1 1832
1834 0 613251 112911 67800 -1 1833
1835 0 613227 112987 67880 -1 1834
1836 0 613379 112779 66960 -1 1820
1837 0 613543 112199 66840 -1 1836
1838 0 613703 111755 66720 -1 1837
1839 0 613803 111483 66680 -1 1838
1840 0 614243 110991 66680 -1 1839
1841 0 614363 110703 66600 -1 1840
1842 0 614515 110499 66600 -1 1841
1843 0 614891 110227 66600 -1 1842
1844 0 615291 109723 66280 -1 1843
1845 0 615519 109371 66640 -1 1844
1846 0 615707 109415 66840 -1 1845
1847 0 615431 110151 66920 -1 1846
1848 0 615351 110371 67000 -1 1847
1849 0 615383 110523 67040 -1 1848
1850 0 615391 110611 67080 -1 1849
1851 0 615707 109227 66840 -1 1846
1852 0 615731 109003 66840 -1 1851
1853 0 615747 108763 66840 -1 1852
1854 0 615759 108487 66840 -1 1853
1855 0 615743 108195 66840 -1 1854
1856 0 615591 107791 66840 -1 1855
1857 0 615323 107587 66840 -1 1856
1858 0 615307 108095 67040 -1 1857
1859 0 615283 108323 67200 -1 1858
1860 0 615335 108235 67320 -1 1859
1861 0 615407 108067 67360 -1 1860
1862 0 615447 107807 67440 -1 1861
1863 0 615467 107683 67480 -1 1862
1864 0 615575 107359 67560 -1 1863
1865 0 615607 107279 67600 -1 1864
1866 0 615647 107151 67640 -1 1865
1867 0 615723 106883 67720 -1 1866
1868 0 615743 106871 67760 -1 1867
1869 0 615811 106887 67880 -1 1868
1870 0 615839 106851 67960 -1 1869
1871 0 615867 106823 68000 -1 1870
1872 0 615883 106805 68040 -1 1871
1873 0 615899 106787 68080 -1 1872
1874 0 615991 106631 68200 -1 1873
1875 0 616067 106715 68240 -1 1874
1876 0 616155 106791 68320 -1 1875
1877 0 616291 106839 68400 -1 1876
1878 0 616407 106807 68440 -1 1877
1879 0 616535 106719 68480 -1 1878
1880 0 616635 106715 68560 -1 1879
1881 0 616731 106703 68600 -1 1880
1882 0 616779 106735 68640 -1 1881
1883 0 616819 106751 68720 -1 1882
1884 0 616839 106863 68800 -1 1883
1885 0 616779 106947 68920 -1 1884
1886 0 616059 106327 68240 -1 1874
1887 0 616207 106119 68240 -1 1886
1888 0 616215 105819 68240 -1 1887
1889 0 616163 105495 68240 -1 1888
1890 0 616191 105503 68400 -1 1889
1891 0 616175 105559 68600 -1 1890
1892 0 616223 105515 68680 -1 1891
1893 0 616211 105487 68720 -1 1892
1894 0 616207 105563 68800 -1 1893
1895 0 616179 105547 68920 -1 1894
1896 0 616095 105507 69120 -1 1895
1897 0 616099 105539 69280 -1 1896
1898 0 616159 105475 69440 -1 1897
1899 0 616159 105543 69640 -1 1898
1900 0 616216 105507 69760 -1 1899
1901 0 616235 105495 69800 -1 1900
1902 0 616227 105487 69880 -1 1901
1903 0 616243 105459 69960 -1 1902
1904 0 616247 105215 69760 -1 1900
1905 0 616259 105131 69840 -1 1904
1906 0 616267 105091 69920 -1 1905
1907 0 616295 105047 70040 -1 1906
1908 0 616299 105031 70120 -1 1907
1909 0 616331 104971 70360 -1 1908
1910 0 616403 104919 70560 -1 1909
1911 0 616511 104911 70760 -1 1910
1912 0 616563 104871 70880 -1 1911
1913 0 616583 104839 70960 -1 1912
1914 0 616651 104791 71120 -1 1913
1915 0 616747 104735 71240 -1 1914
1916 0 616847 104643 71400 -1 1915
1917 0 616999 104335 71640 -1 1916
1918 0 617043 104183 71760 -1 1917
1919 0 617019 103931 71920 -1 1918
1920 0 617027 103919 72000 -1 1919
1921 0 617047 103843 72120 -1 1920
1922 0 617027 103735 72200 -1 1921
1923 0 617131 103507 72360 -1 1922
1924 0 617151 103447 72520 -1 1923
1925 0 617247 103379 72720 -1 1924
1926 0 617347 103239 72880 -1 1925
1927 0 617431 103171 73000 -1 1926
1928 0 617523 103111 73120 -1 1927
1929 0 617671 102967 73320 -1 1928
1930 0 617687 102939 73400 -1 1929
1931 0 617815 102847 73560 -1 1930
1932 0 617831 102775 73680 -1 1931
1933 0 617843 102739 73880 -1 1932
1934 0 617863 102647 74080 -1 1933
1935 0 617891 102511 74280 -1 1934
1936 0 617895 102431 74400 -1 1935
1937 0 618055 102463 74640 -1 1936
1938 0 618195 102463 74840 -1 1937
1939 0 618407 102459 75080 -1 1938
1940 0 618639 102443 75280 -1 1939
1941 0 619007 102383 75520 -1 1940
1942 0 619251 102391 75720 -1 1941
1943 0 619431 102503 75880 -1 1942
1944 0 619723 102591 76040 -1 1943
1945 0 620015 102667 76160 -1 1944
1946 0 620339 102783 76360 -1 1945
1947 0 620597 102780 76440 -1 1946
1948 0 621159 103263 76280 -1 1947
1949 0 621411 103407 76280 -1 1948
1950 0 621631 103443 76400 -1 1949
1951 0 621991 103399 76440 -1 1950
1952 0 622307 103659 76400 -1 1951
1953 0 622967 103839 76240 -1 1952
1954 0 623007 103907 76160 -1 1953
1955 0 623547 103939 76160 -1 1954
1956 0 623831 103851 76240 -1 1955
1957 0 623959 103999 76240 -1 1956
1958 0 624147 104139 76240 -1 1957
1959 0 624415 104299 76240 -1 1958
1960 0 624547 104387 76280 -1 1959
1961 0 624703 104463 76320 -1 1960
1962 0 624883 104535 76360 -1 1961
1963 0 625019 104587 76400 -1 1962
1964 0 625191 104435 76440 -1 1963
1965 0 625191 104631 76480 -1 1964
1966 0 625195 104667 76520 -1 1965
1967 0 625375 104755 76520 -1 1966
1968 0 625651 104791 76520 -1 1967
1969 0 625815 104895 76480 -1 1968
1970 0 625935 104755 76440 -1 1969
1971 0 626083 105119 76400 -1 1970
1972 0 626371 105291 76280 -1 1971
1973 0 626767 105207 76360 -1 1972
1974 0 626807 105015 76440 -1 1973
1975 0 626707 105163 76480 -1 1974
1976 0 626731 105143 76520 -1 1975
1977 0 626711 105107 76600 -1 1976
1978 0 626667 105055 76680 -1 1977
1979 0 626645 105033 76720 -1 1978
1980 0 626601 105077 76760 -1 1979
1981 0 626605 105041 76800 -1 1980
1982 0 626581 105049 76840 -1 1981
1983 0 626561 105049 76880 -1 1982
1984 0 626549 105021 76920 -1 1983
1985 0 626549 105021 77000 -1 1984
1986 0 626359 105375 76120 -1 1972
1987 0 626371 105447 76000 -1 1986
1988 0 626367 105583 75920 -1 1987
1989 0 626343 105575 75840 -1 1988
1990 0 627103 106187 75800 -1 1989
1991 0 627065 106180.336 75760 -1 1990
1992 0 626875 106147 75560 -1 1991
1993 0 626831 106487 75320 -1 1992
1994 0 626755 106743 75160 -1 1993
1995 0 626379 107363 75440 -1 1994
1996 0 626151 107679 75520 -1 1995
1997 0 625979 107827 75440 -1 1996
1998 0 625843 107995 75360 -1 1997
1999 0 625747 108471 75240 -1 1998
2000 0 625815 108383 75440 -1 1999
2001 0 625823 108383 75600 -1 2000
2002 0 625851 108355 75680 -1 2001
2003 0 625855 108343 75800 -1 2002
2004 0 625779 108455 75960 -1 2003
2005 0 625763 108451 76000 -1 2004
2006 0 625727 108467 76160 -1 2005
2007 0 625699 108479 76280 -1 2006
2008 0 625687 108455 76320 -1 2007
2009 0 625675 108431 76360 -1 2008
2010 0 625675 108399 76400 -1 2009
2011 0 625671 108311 76440 -1 2010
2012 0 625703 108275 76480 -1 2011
2013 0 625787 108227 76520 -1 2012
2014 0 626015 108227 76560 -1 2013
2015 0 626063 108227 76600 -1 2014
2016 0 626103 108231 76640 -1 2015
2017 0 626123 108219 76680 -1 2016
2018 0 626139 108227 76760 -1 2017
2019 0 625635 108623 75160 -1 1999
2020 0 625623 108667 75120 -1 2019
2021 0 625623 108735 75080 -1 2020
2022 0 625589 108809 75040 -1 2021
2023 0 625561 108909 75000 -1 2022
2024 0 625537 109225 74920 -1 2023
2025 0 625449 109785 74720 -1 2024
2026 0 625437 109833 74640 -1 2025
2027 0 625369 109781 74480 -1 2026
2028 0 625369 109589 74240 -1 2027
2029 0 625401 109561 74120 -1 2028
2030 0 625449 109413 74040 -1 2029
2031 0 625437 109493 73960 -1 2030
2032 0 625453 109829 74880 -1 2025
2033 0 625509 109829 75040 -1 2032
2034 0 625501 109841 75160 -1 2033
2035 0 625497 109841 75200 -1 2034
2036 0 625501 109849 75280 -1 2035
2037 0 625553 110425 74600 -1 2025
2038 0 625529 110621 74560 -1 2037
2039 0 625345 110877 74520 -1 2038
2040 0 625113 111401 74520 -1 2039
2041 0 624973 111533 74600 -1 2040
2042 0 624749 112137 74640 -1 2041
2043 0 624669 112261 74320 -1 2042
2044 0 624694 112243.336 74200 -1 2043
2045 0 624689 112253 74160 -1 2044
2046 0 624717 112305 74080 -1 2045
2047 0 624761 112193 74720 -1 2042
2048 0 624745 112205 74840 -1 2047
2049 0 624729 112213 74960 -1 2048
2050 0 624721 112137 75080 -1 2049
2051 0 624713 112133 75120 -1 2050
2052 0 624721 112081 75200 -1 2051
2053 0 624721 111989 75360 -1 2052
2054 0 624733 111963.664 75400 -1 2053
2055 0 624757 111913 75480 -1 2054
2056 0 624713 111909 75600 -1 2055
2057 0 624697 111937 75680 -1 2056
2058 0 624729 111949 75720 -1 2057
2059 0 624749 111957 75760 -1 2058
2060 0 625191 104731 76640 -1 1966
2061 0 625087 104671 76720 -1 2060
2062 0 622855 103939 76040 -1 1954
2063 0 622855 104099 75920 -1 2062
2064 0 622883 104123 75880 -1 2063
2065 0 602301 158573 50360 -1 1469
2066 0 602545 158649 50280 -1 2065
2067 0 602557 158673 50240 -1 2066
2068 0 602651 158811 50160 -1 2067
2069 0 602751 158919 50040 -1 2068
2070 0 602895 159015 49920 -1 2069
2071 0 603011 159131 49760 -1 2070
2072 0 603087 159175 49560 -1 2071
2073 0 603151 159307 49400 -1 2072
2074 0 603207 159471 49240 -1 2073
2075 0 603383 159491 49080 -1 2074
2076 0 603599 159511 48960 -1 2075
2077 0 603503 159551 48800 -1 2076
2078 0 603703 159495 48720 -1 2077
2079 0 603699 159483 48600 -1 2078
2080 0 603747 159519 48480 -1 2079
2081 0 603883 159563 48360 -1 2080
2082 0 603887 159615 48200 -1 2081
2083 0 603823 159363 48080 -1 2082
2084 0 603847 159315 47960 -1 2083
2085 0 603963 159387 47840 -1 2084
2086 0 603971 159671 47680 -1 2085
2087 0 604055 159555 47560 -1 2086
2088 0 604083 159523 47520 -1 2087
2089 0 604171 159623 47400 -1 2088
2090 0 604059 159627 47320 -1 2089
2091 0 604691 159791 47320 -1 2090
2092 0 604799 159831 47240 -1 2091
2093 0 604811 159875 47200 -1 2092
2094 0 605087 160047 47120 -1 2093
2095 0 605083 160063 47040 -1 2094
2096 0 605395 160311 46880 -1 2095
2097 0 605719 160663 46720 -1 2096
2098 0 605787 160847 46520 -1 2097
2099 0 605823 161039 46400 -1 2098
2100 0 605859 161147 46280 -1 2099
2101 0 606027 161159 46160 -1 2100
2102 0 606119 161359 46040 -1 2101
2103 0 606175 161447 45960 -1 2102
2104 0 606195 161523 45840 -1 2103
2105 0 606251 161723 45720 -1 2104
2106 0 606291 161867 45560 -1 2105
2107 0 606267 161923 45520 -1 2106
2108 0 606255 162019 45360 -1 2107
2109 0 606335 162051 45200 -1 2108
2110 0 606515 162031 45080 -1 2109
2111 0 606455 162055 44920 -1 2110
2112 0 606495 162011 44760 -1 2111
2113 0 606591 162083 44720 -1 2112
2114 0 606619 161991 44640 -1 2113
2115 0 606575 162051 44600 -1 2114
2116 0 606763 162003 44480 -1 2115
2117 0 606753 162002 44440 -1 2116
2118 0 606395 162855 44440 -1 2117
2119 0 606051 163455 44440 -1 2118
2120 0 605667 164047 44440 -1 2119
2121 0 605443 164591 44280 -1 2120
2122 0 605331 164679 44160 -1 2121
2123 0 605147 164859 44040 -1 2122
2124 0 605011 164959 43840 -1 2123
2125 0 604831 165311 43840 -1 2124
2126 0 604707 165507 43880 -1 2125
2127 0 604239 165639 43880 -1 2126
2128 0 604083 165743 44240 -1 2127
2129 0 604143 165727 43720 -1 2127
2130 0 604147 165911 43600 -1 2129
2131 0 603863 166255 43480 -1 2130
2132 0 603255 166899 43400 -1 2131
2133 0 603439 167015 43240 -1 2132
2134 0 603435 167023 42920 -1 2133
2135 0 603123 167251 42840 -1 2134
2136 0 602843 167551 42800 -1 2135
2137 0 602507 167763 42760 -1 2136
2138 0 602339 167967 42680 -1 2137
2139 0 602083 168147 42560 -1 2138
2140 0 601719 168183 42440 -1 2139
2141 0 601263 168423 42440 -1 2140
2142 0 600871 168907 42440 -1 2141
2143 0 600371 169463 42480 -1 2142
2144 0 599867 169711 42320 -1 2143
2145 0 599391 170151 42320 -1 2144
2146 0 598799 170323 42080 -1 2145
2147 0 598463 170223 42080 -1 2146
2148 0 598019 170395 42080 -1 2147
2149 0 598663 170263 42600 -1 2148
2150 0 598851 170163 42840 -1 2149
2151 0 598783 170203 43080 -1 2150
2152 0 598747 170315 43360 -1 2151
2153 0 598647 170327 43480 -1 2152
2154 0 598667 170315 43520 -1 2153
2155 0 598663 170335 43600 -1 2154
2156 0 598655 170339 43680 -1 2155
2157 0 597519 170367 41880 -1 2148
2158 0 596995 170379 41920 -1 2157
2159 0 596251 170403 42000 -1 2158
2160 0 595691 170387 42080 -1 2159
2161 0 595523 170391 42120 -1 2160
2162 0 595115 170659 42200 -1 2161
2163 0 594883 170791 42360 -1 2162
2164 0 594571 170895 42480 -1 2163
2165 0 594083 171015 42600 -1 2164
2166 0 593825 171065 42720 -1 2165
2167 0 592877 171277 42960 -1 2166
2168 0 592293 171561 42880 -1 2167
2169 0 591553 171837 43040 -1 2168
2170 0 591321 171893 43120 -1 2169
2171 0 591105 171937 43200 -1 2170
2172 0 590889 172049 43440 -1 2171
2173 0 590477 172121 43560 -1 2172
2174 0 590369 172221 43600 -1 2173
2175 0 590133 172277 43680 -1 2174
2176 0 589845 172409 43760 -1 2175
2177 0 589797 172421 43880 -1 2176
2178 0 589757 172393 44040 -1 2177
2179 0 589729 172441 44120 -1 2178
2180 0 589577 172525 44320 -1 2179
2181 0 589473 172573 44480 -1 2180
2182 0 589281 172569 44600 -1 2181
2183 0 588807 172727 44720 -1 2182
2184 0 588799 172715 44760 -1 2183
2185 0 588595 172811 44600 -1 2184
2186 0 588511 172803 44440 -1 2185
2187 0 588481 172829 44400 -1 2186
2188 0 588451 172855 44360 -1 2187
2189 0 588451 172859 44320 -1 2188
2190 0 588683 172743 44960 -1 2184
2191 0 588398.2 172615 45280 -1 2190
2192 0 588323 172575 45360 -1 2191
2193 0 587387 172767 45520 -1 2192
2194 0 587079 172847 45640 -1 2193
2195 0 586759 172823 45800 -1 2194
2196 0 586427 172879 45960 -1 2195
2197 0 586243 172831 46080 -1 2196
2198 0 585967 172747 46240 -1 2197
2199 0 585623 172659 46400 -1 2198
2200 0 585501 172724 46440 -1 2199
2201 0 585391 172731 46560 -1 2200
2202 0 585255 172811 46640 -1 2201
2203 0 584791 172963 46640 -1 2202
2204 0 584231 172983 46640 -1 2203
2205 0 584155 173023 46400 -1 2204
2206 0 584103 173083 46320 -1 2205
2207 0 584011 173191 46240 -1 2206
2208 0 584083 173017 46800 -1 2204
2209 0 584039 173015 46880 -1 2208
2210 0 585443 172711 46840 -1 2202
2211 0 585479 172675 46960 -1 2210
2212 0 585455 172551 47120 -1 2211
2213 0 585487 172443 47320 -1 2212
2214 0 585451 172351 47480 -1 2213
2215 0 585391 172147 47600 -1 2214
2216 0 585391 172043 47720 -1 2215
2217 0 585339 172067 47800 -1 2216
2218 0 584943 171835 47920 -1 2217
2219 0 584703 171707 48000 -1 2218
2220 0 584567 171703 48120 -1 2219
2221 0 584447 171815 48280 -1 2220
2222 0 584319 171787 48440 -1 2221
2223 0 584199 171843 48640 -1 2222
2224 0 584271 171827 48800 -1 2223
2225 0 584335 171831 48960 -1 2224
2226 0 584347 171983 49080 -1 2225
2227 0 583855 171619 49200 -1 2226
2228 0 583539 171603 49360 -1 2227
2229 0 583457 171593 49600 -1 2228
2230 0 583365 171609 49720 -1 2229
2231 0 583141 171657 49880 -1 2230
2232 0 582765 171765 49920 -1 2231
2233 0 582431 171631 49800 -1 2232
2234 0 582343 171519 49720 -1 2233
2235 0 582219 171379 49680 -1 2234
2236 0 582653 171829 50000 -1 2232
2237 0 582757 171797 50080 -1 2236
2238 0 582669 171797 50160 -1 2237
2239 0 582681 171873 50320 -1 2238
2240 0 582657 171909 50400 -1 2239
2241 0 582637 171961 50560 -1 2240
2242 0 582533 172005 50760 -1 2241
2243 0 582395 172195 50880 -1 2242
2244 0 582331 172235 51000 -1 2243
2245 0 582323 172263 51040 -1 2244
2246 0 582275 172367 51080 -1 2245
2247 0 582235 172371 51160 -1 2246
2248 0 582219 172455 51200 -1 2247
2249 0 582027 172815 51040 -1 2248
2250 0 581947 172927 50880 -1 2249
2251 0 582007 172803 50840 -1 2250
2252 0 582019 172859 50720 -1 2251
2253 0 582047 172899 50600 -1 2252
2254 0 582147 172983 50400 -1 2253
2255 0 582203 173059 50280 -1 2254
2256 0 582299 173207 50120 -1 2255
2257 0 582455 173311 50080 -1 2256
2258 0 582491 173331 50040 -1 2257
2259 0 582243 172363 51320 -1 2248
2260 0 582247 172291 51520 -1 2259
2261 0 582215 172259 51720 -1 2260
2262 0 582147 172171 51920 -1 2261
2263 0 582143 172079 52080 -1 2262
2264 0 582163 171959 52280 -1 2263
2265 0 582227 171935 52400 -1 2264
2266 0 582323 171843 52440 -1 2265
2267 0 582263 171895 52520 -1 2266
2268 0 582047 171967 52680 -1 2267
2269 0 582043 171999 52760 -1 2268
2270 0 582007 171963 52880 -1 2269
2271 0 581859 171759 53000 -1 2270
2272 0 581863 171675 53120 -1 2271
2273 0 581891 171711 53320 -1 2272
2274 0 581883 171795 53560 -1 2273
2275 0 581727 171771 53800 -1 2274
2276 0 581663 171699 53880 -1 2275
2277 0 581411 171795 53920 -1 2276
2278 0 581345.7 171803 53960 -1 2277
2279 0 581215 171819 54040 -1 2278
2280 0 581071 171855 54200 -1 2279
2281 0 580915 171919 54320 -1 2280
2282 0 580779 171959 54480 -1 2281
2283 0 580691 172023 54600 -1 2282
2284 0 580623 172103 54760 -1 2283
2285 0 580631 172019 54960 -1 2284
2286 0 580587 172059 55040 -1 2285
2287 0 580475 172051 55120 -1 2286
2288 0 580487 171967 55320 -1 2287
2289 0 580383 172035 55360 -1 2288
2290 0 580339 171947 55520 -1 2289
2291 0 579975 172083 55760 -1 2290
2292 0 579931 172075 55920 -1 2291
2293 0 579787 172099 55960 -1 2292
2294 0 579211 172347 56000 -1 2293
2295 0 579035 172395 56120 -1 2294
2296 0 578887 172431 56200 -1 2295
2297 0 578635 172547 56320 -1 2296
2298 0 578591 172587 56400 -1 2297
2299 0 578495 172631 56560 -1 2298
2300 0 578331 172607 56640 -1 2299
2301 0 578207 172583 56760 -1 2300
2302 0 578111 172635 56920 -1 2301
2303 0 577863 172579 57080 -1 2302
2304 0 577719 172491 57200 -1 2303
2305 0 577467 172439 57320 -1 2304
2306 0 577243 172431 57400 -1 2305
2307 0 576983 172299 57520 -1 2306
2308 0 576611 172075 57600 -1 2307
2309 0 575995 171743 57600 -1 2308
2310 0 575455 171635 57520 -1 2309
2311 0 575631 171631 57240 -1 2310
2312 0 574595 171499 57440 -1 2311
2313 0 573923 171479 57520 -1 2312
2314 0 573103 171499 57560 -1 2313
2315 0 572551 171471 57600 -1 2314
2316 0 571963 171355 57600 -1 2315
2317 0 571647 171099 57680 -1 2316
2318 0 571531 170939 57440 -1 2317
2319 0 571435 170843 57240 -1 2318
2320 0 571343 170755 57080 -1 2319
2321 0 571275 170727 56840 -1 2320
2322 0 570959 170703 56680 -1 2321
2323 0 570763 170691 56600 -1 2322
2324 0 570311 170795 56560 -1 2323
2325 0 569967 171075 56480 -1 2324
2326 0 569163 171327 56640 -1 2325
2327 0 569123 171479 56160 -1 2326
2328 0 569069.7 171489.67 56000 -1 2327
2329 0 569043 171495 55920 -1 2328
2330 0 568559 171579 55840 -1 2329
2331 0 568545.3 171605.28 55760 -1 2330
2332 0 568511 171671 55560 -1 2331
2333 0 568375 171875 55440 -1 2332
2334 0 568099 171875 55320 -1 2333
2335 0 568111 171875 55240 -1 2334
2336 0 568087 171867 55200 -1 2335
2337 0 567903 171755 55120 -1 2336
2338 0 567847 171643 55000 -1 2337
2339 0 567963 171331 55760 -1 2331
2340 0 567875 171075 55760 -1 2339
2341 0 567839 170887 55760 -1 2340
2342 0 567655 170775 55760 -1 2341
2343 0 567531 170671 55840 -1 2342
2344 0 567407 170583 55920 -1 2343
2345 0 567267 170559 56000 -1 2344
2346 0 566927 170467 56080 -1 2345
2347 0 566303 170347 56120 -1 2346
2348 0 565847 170319 56120 -1 2347
2349 0 565455 170439 56040 -1 2348
2350 0 565587 170503 55920 -1 2349
2351 0 565583 170531 55800 -1 2350
2352 0 565219 170695 56080 -1 2349
2353 0 564567 171003 56160 -1 2352
2354 0 563827 171079 56360 -1 2353
2355 0 563487 171031 56560 -1 2354
2356 0 563487 171003.8 56600 -1 2355
2357 0 562987 171327 56600 -1 2356
2358 0 562523 171431 56600 -1 2357
2359 0 562059 171447 56600 -1 2358
2360 0 561735 171323 56600 -1 2359
2361 0 561375 171303 56600 -1 2360
2362 0 560679 171175 56800 -1 2361
2363 0 560103 171039 57200 -1 2362
2364 0 560000 170916 57280 -1 2363
2365 0 559897 170793 57360 -1 2364
2366 0 559589 170597 57440 -1 2365
2367 0 559217 170373 57560 -1 2366
2368 0 559173 170333 57640 -1 2367
2369 0 559021 170345 57840 -1 2368
2370 0 558681 170301 58120 -1 2369
2371 0 558553 170297 58240 -1 2370
2372 0 558377 170281 58320 -1 2371
2373 0 557813 170273 58440 -1 2372
2374 0 557541 170229 58600 -1 2373
2375 0 557205 170209 58840 -1 2374
2376 0 557185 170253 58880 -1 2375
2377 0 557005 170309 59000 -1 2376
2378 0 556781 170265 59120 -1 2377
2379 0 556865 170293 59160 -1 2378
2380 0 556253 170069 59200 -1 2379
2381 0 556141 170025 59280 -1 2380
2382 0 556073 170045 59360 -1 2381
2383 0 555985 170065 59440 -1 2382
2384 0 555693 170041 59440 -1 2383
2385 0 555545 170077 59480 -1 2384
2386 0 555477 170081 59520 -1 2385
2387 0 555481 170101 59600 -1 2386
2388 0 555541 170125 59640 -1 2387
2389 0 555305 170097 59480 -1 2386
2390 0 555181 170109 59440 -1 2389
2391 0 555025 170125 59400 -1 2390
2392 0 554857 170149 59360 -1 2391
2393 0 554681 170173 59320 -1 2392
2394 0 554613 170181 59280 -1 2393
2395 0 554069 170357 59200 -1 2394
2396 0 553921 170337 59160 -1 2395
2397 0 553715 170249 59120 -1 2396
2398 0 553715 170233 59040 -1 2397
2399 0 553731 170313 58960 -1 2398
2400 0 553647 170601 59400 -1 2396
2401 0 553447 170945 59480 -1 2400
2402 0 553225.3 171104.44 59520 -1 2401
2403 0 553255 171097 59600 -1 2402
2404 0 553270 171127 59720 -1 2403
2405 0 553275 171137 59760 -1 2404
2406 0 553303.8 171168.2 59880 -1 2405
2407 0 553323 171189 59960 -1 2406
2408 0 553515 171061 60040 -1 2407
2409 0 560147 171543 56800 -1 2362
2410 0 559815 171851 56680 -1 2409
2411 0 559875 171811 56560 -1 2410
2412 0 559583 172067 56560 -1 2411
2413 0 559439 172155 56520 -1 2412
2414 0 559427 172219 56480 -1 2413
2415 0 559311 172299 56400 -1 2414
2416 0 559263 172411 56320 -1 2415
2417 0 559199 172629 56320 -1 2416
2418 0 559127 172813 56320 -1 2417
2419 0 559023 172961 56320 -1 2418
2420 0 558687 173105 56320 -1 2419
2421 0 558259 173193 56320 -1 2420
2422 0 557871 173293 56320 -1 2421
2423 0 557803 173337 56240 -1 2422
2424 0 557843 173357 56120 -1 2423
2425 0 557642.56 173486.1 56080 -1 2424
2426 0 557571 173585 56000 -1 2425
2427 0 557451 173729 55880 -1 2426
2428 0 557395 173833 55840 -1 2427
2429 0 557411 173885 55800 -1 2428
2430 0 557327 173945 55720 -1 2429
2431 0 557315 173945 55640 -1 2430
2432 0 557315 173941 55520 -1 2431
2433 0 557323 173969 55360 -1 2432
2434 0 557359 174021 55320 -1 2433
2435 0 557639 173885 55000 -1 2434
2436 0 556763 174477 55320 -1 2434
2437 0 556603 174577 55360 -1 2436
2438 0 556023 174601 55360 -1 2437
2439 0 555679 175325 55280 -1 2438
2440 0 555415 175805 55240 -1 2439
2441 0 555335 175809 55440 -1 2440
2442 0 555395 175697 55160 -1 2440
2443 0 555399 175485 54960 -1 2442
2444 0 555303 175497 54800 -1 2443
2445 0 555227 175533 54760 -1 2444
2446 0 554999 175689 54680 -1 2445
2447 0 554787 175749 54560 -1 2446
2448 0 554715 175853 54480 -1 2447
2449 0 554723 175917 54360 -1 2448
2450 0 554611 176073 54200 -1 2449
2451 0 554531 176217 54080 -1 2450
2452 0 554615 176445 54040 -1 2451
2453 0 554595 176765 53960 -1 2452
2454 0 554643 176874.33 53880 -1 2453
2455 0 554667 176929 53840 -1 2454
2456 0 554793.9 176967.83 53800 -1 2455
2457 0 554779 177045 53720 -1 2456
2458 0 554735 177129 53640 -1 2457
2459 0 554687 177157 53560 -1 2458
2460 0 554627 177137 53440 -1 2459
2461 0 554555 177157 53360 -1 2460
2462 0 554463 177185 53240 -1 2461
2463 0 554363 177317 53080 -1 2462
2464 0 554127 177725 52960 -1 2463
2465 0 554003 177765 52920 -1 2464
2466 0 554035 177809 52880 -1 2465
2467 0 553531 178365 52880 -1 2466
2468 0 553363 178677 52880 -1 2467
2469 0 553027 178977 52920 -1 2468
2470 0 552747 179153 52880 -1 2469
2471 0 552299 179145 52880 -1 2470
2472 0 551963 179337 52800 -1 2471
2473 0 551727 179357 52760 -1 2472
2474 0 551655 179349 52720 -1 2473
2475 0 551439 179353 52640 -1 2474
2476 0 551379 179381 52480 -1 2475
2477 0 551283 179501 52280 -1 2476
2478 0 551227 179545 52160 -1 2477
2479 0 551123 179625 51920 -1 2478
2480 0 550919 180049 51800 -1 2479
2481 0 550707 180509 51800 -1 2480
2482 0 550511 180841 51760 -1 2481
2483 0 550451 181005 51680 -1 2482
2484 0 550327 181293 51600 -1 2483
2485 0 550243 181313 51560 -1 2484
2486 0 550171 181457 51480 -1 2485
2487 0 550171 181845 51480 -1 2486
2488 0 550119 182021 51480 -1 2487
2489 0 550039 182133 51400 -1 2488
2490 0 549947 182257 51320 -1 2489
2491 0 549919 182341 51280 -1 2490
2492 0 549871 182409 51240 -1 2491
2493 0 549795 182505 51200 -1 2492
2494 0 549799 182565 51160 -1 2493
2495 0 550119 181489 51360 -1 2486
2496 0 550047 181557 51280 -1 2495
2497 0 549671 181489 51280 -1 2496
2498 0 549407 181409 51320 -1 2497
2499 0 549235 181325 51320 -1 2498
2500 0 549103 181333 51320 -1 2499
2501 0 548739 181189 51320 -1 2500
2502 0 548603 181173 51200 -1 2501
2503 0 548355 181021 51200 -1 2502
2504 0 548163 180929 51240 -1 2503
2505 0 547755 180801 51280 -1 2504
2506 0 547467 180657 51360 -1 2505
2507 0 547283 180543.03 51400 -1 2506
2508 0 547559 180601 51600 -1 2507
2509 0 547611 180561 51680 -1 2508
2510 0 547619 180533 51720 -1 2509
2511 0 546975 180461 51400 -1 2507
2512 0 546655 180437 51400 -1 2511
2513 0 546407 180349 51400 -1 2512
2514 0 546279 180377 51280 -1 2513
2515 0 546191 180373 51240 -1 2514
2516 0 546115 180381 51200 -1 2515
2517 0 545715 180337 51160 -1 2516
2518 0 545559 180257 51160 -1 2517
2519 0 545191 180041 51160 -1 2518
2520 0 545031 179909 51240 -1 2519
2521 0 545007 179853 51360 -1 2520
2522 0 544999 179937 51440 -1 2521
2523 0 544999 179937 51480 -1 2522
2524 0 544987 179933 51600 -1 2523
2525 0 544987 179973 51680 -1 2524
2526 0 544935 179893 51760 -1 2525
2527 0 544935 179805 51880 -1 2526
2528 0 544971 179689 52040 -1 2527
2529 0 544971 179669 52120 -1 2528
2530 0 544979 179613 52200 -1 2529
2531 0 544979 179585 52360 -1 2530
2532 0 545015 179557 52480 -1 2531
2533 0 545003 179553 52640 -1 2532
2534 0 545023 179453 52800 -1 2533
2535 0 545023 179441 52880 -1 2534
2536 0 544939 179169 53040 -1 2535
2537 0 544905.56 179174.5 53160 -1 2536
2538 0 544907 179185 53200 -1 2537
2539 0 544931 179121 53280 -1 2538
2540 0 544923 179133 53440 -1 2539
2541 0 544999 179021 53560 -1 2540
2542 0 544995 178937 53640 -1 2541
2543 0 544987 178913 53880 -1 2542
2544 0 544971 178885 53960 -1 2543
2545 0 544976.3 178881.81 54000 -1 2544
2546 0 544887 178881 54160 -1 2545
2547 0 544775 178925 54360 -1 2546
2548 0 544767 178913 54400 -1 2547
2549 0 544663 178905 54480 -1 2548
2550 0 544711 178913 54600 -1 2549
2551 0 544699 178937 54720 -1 2550
2552 0 544703 178973 54760 -1 2551
2553 0 544667 178905 54880 -1 2552
2554 0 544723 178465 54920 -1 2553
2555 0 544671 178989 54960 -1 2554
2556 0 544635 178929 55080 -1 2555
2557 0 544599 178929 55200 -1 2556
2558 0 544499 178929 55320 -1 2557
2559 0 544423 178913 55520 -1 2558
2560 0 544358 178928.9 55640 -1 2559
2561 0 544355 178925 55720 -1 2560
2562 0 544155 178905 55800 -1 2561
2563 0 544147 178909 55840 -1 2562
2564 0 543839 178745 56000 -1 2563
2565 0 543615 178569 56160 -1 2564
2566 0 543619 178461 56280 -1 2565
2567 0 543563 178321 56520 -1 2566
2568 0 542875 178417 56520 -1 2567
2569 0 542451 178233 56480 -1 2568
2570 0 542239 178173 56400 -1 2569
2571 0 542143 178113 56320 -1 2570
2572 0 542071 178149 56240 -1 2571
2573 0 542055 178185 56160 -1 2572
2574 0 541935 178121 56120 -1 2573
2575 0 541779 178145 56040 -1 2574
2576 0 541695 178185 56000 -1 2575
2577 0 541655 178189 55960 -1 2576
2578 0 541555 178193 55840 -1 2577
2579 0 541479 178057 55800 -1 2578
2580 0 541143 178073 55720 -1 2579
2581 0 541083 178077 55680 -1 2580
2582 0 540923 178017 55600 -1 2581
2583 0 540823 178001 55520 -1 2582
2584 0 540817 177971 55480 -1 2583
2585 0 540811 177941 55440 -1 2584
2586 0 540703 177965 55360 -1 2585
2587 0 540619 178017 55280 -1 2586
2588 0 540599 177993 55200 -1 2587
2589 0 540599 177993 55120 -1 2588
2590 0 540463 178009 55040 -1 2589
2591 0 540471 177997 55000 -1 2590
2592 0 540375 178033 54960 -1 2591
2593 0 540315 177917 54880 -1 2592
2594 0 540175 178029 54840 -1 2593
2595 0 540015 178001 54720 -1 2594
2596 0 539847 177917 54640 -1 2595
2597 0 539821.6 177884.25 54600 -1 2596
2598 0 539651 177945 54440 -1 2597
2599 0 539587 177969 54400 -1 2598
2600 0 539447 177961 54200 -1 2599
2601 0 539379 177957 54080 -1 2600
2602 0 539307 177853 53960 -1 2601
2603 0 539191 177893 53920 -1 2602
2604 0 538991 178105 53760 -1 2603
2605 0 539415 177769 53800 -1 2603
2606 0 539395 177773 53640 -1 2605
2607 0 539399 177777 53560 -1 2606
2608 0 543507 178297 56640 -1 2567
2609 0 543455 178233 56800 -1 2608
2610 0 543499 178133 56880 -1 2609
2611 0 543471 178157 56960 -1 2610
2612 0 543459 178129 57000 -1 2611
2613 0 543475 178081 57080 -1 2612
2614 0 543467 178085 57160 -1 2613
2615 0 543443 177909 57280 -1 2614
2616 0 543459 177841 57400 -1 2615
2617 0 545271 180161 51000 -1 2519
2618 0 545243 180189 50960 -1 2617
2619 0 548639 181221 51120 -1 2502
2620 0 548659 181317 51040 -1 2619
2621 0 556027 174661 55480 -1 2438
2622 0 555979 174725 55680 -1 2621
2623 0 555947 174769 55720 -1 2622
2624 0 555923 174901 55800 -1 2623
2625 0 558159 173237 56680 -1 2422
2626 0 558055 173241 56960 -1 2625
2627 0 558027 173265 57000 -1 2626
2628 0 563487 170895 56760 -1 2356
2629 0 563411 170855 56880 -1 2628
2630 0 563383 170611 57160 -1 2629
2631 0 563419 170511 57200 -1 2630
2632 0 563363 170515 57240 -1 2631
2633 0 563359 170427 57360 -1 2632
2634 0 563335 170427 57600 -1 2633
2635 0 563291 170303 57840 -1 2634
2636 0 563339 170287 57960 -1 2635
2637 0 563311 170187 58160 -1 2636
2638 0 563251 170079 58320 -1 2637
2639 0 563235 169975 58480 -1 2638
2640 0 563255 169855 58680 -1 2639
2641 0 563339 169761 58800 -1 2640
2642 0 563331 169765 58840 -1 2641
2643 0 563383 169677 59000 -1 2642
2644 0 563399 169641 59040 -1 2643
2645 0 563427 169617 59080 -1 2644
2646 0 563491 169549 59200 -1 2645
2647 0 563715 169409 59320 -1 2646
2648 0 563827 169329 59400 -1 2647
2649 0 563855 169257 59480 -1 2648
2650 0 563887 169275.67 59560 -1 2649
2651 0 563903 169285 59600 -1 2650
2652 0 564003 169281 59720 -1 2651
2653 0 564075 169261 59840 -1 2652
2654 0 564235 169245 59960 -1 2653
2655 0 564395 169213 60080 -1 2654
2656 0 564395 169189 60120 -1 2655
2657 0 564347 169077 60240 -1 2656
2658 0 564284 168903 60360 -1 2657
2659 0 564263 168845 60400 -1 2658
2660 0 564171 168761 60480 -1 2659
2661 0 564155 168777 60520 -1 2660
2662 0 564127 168717 60600 -1 2661
2663 0 564011 168593 60800 -1 2662
2664 0 563967 168417 60920 -1 2663
2665 0 563959 168293 60960 -1 2664
2666 0 564007 168205 61040 -1 2665
2667 0 564047 167997 61080 -1 2666
2668 0 564151 167817 61160 -1 2667
2669 0 564263 167757 61280 -1 2668
2670 0 564267 167633 61320 -1 2669
2671 0 564399 167633 61360 -1 2670
2672 0 564415 167609 61480 -1 2671
2673 0 564391 167557 61680 -1 2672
2674 0 564231 167629 61800 -1 2673
2675 0 563983 167565 62000 -1 2674
2676 0 563843 167357 62120 -1 2675
2677 0 563691 167353 62200 -1 2676
2678 0 563683 167257 62240 -1 2677
2679 0 563728.6 166978.6 62360 -1 2678
2680 0 563759 166793 62440 -1 2679
2681 0 563755 166849 62520 -1 2680
2682 0 563775 166525 62640 -1 2681
2683 0 563491 166265 62760 -1 2682
2684 0 563455.8 166105 62920 -1 2683
2685 0 563447 166065 62960 -1 2684
2686 0 563031 165593 63120 -1 2685
2687 0 562963 165577 63200 -1 2686
2688 0 562959 165553 63240 -1 2687
2689 0 562695 165429 63440 -1 2688
2690 0 562611 165269 63560 -1 2689
2691 0 562459 165193 63640 -1 2690
2692 0 562271 165185 63720 -1 2691
2693 0 562051 165273 63760 -1 2692
2694 0 561707 165325 63760 -1 2693
2695 0 561279 165249 63760 -1 2694
2696 0 560919 165241 63920 -1 2695
2697 0 560823 165313 64000 -1 2696
2698 0 560783 165277 64040 -1 2697
2699 0 560787 165269 64160 -1 2698
2700 0 560923 165081 64240 -1 2699
2701 0 560219 165121 64000 -1 2697
2702 0 559983 164969 64000 -1 2701
2703 0 559875 164913 64000 -1 2702
2704 0 559755 164745 64040 -1 2703
2705 0 559603 164693 64120 -1 2704
2706 0 559535 164677 64200 -1 2705
2707 0 559531 164589 64280 -1 2706
2708 0 559535 164389 64360 -1 2707
2709 0 559707 164177 64400 -1 2708
2710 0 559843 163929 64440 -1 2709
2711 0 559775 163429 64480 -1 2710
2712 0 559817.7 163114.33 64560 -1 2711
2713 0 559839 162957 64600 -1 2712
2714 0 559763 162921 64680 -1 2713
2715 0 559887 162553 64760 -1 2714
2716 0 559823 162249 64840 -1 2715
2717 0 559863 162069 64920 -1 2716
2718 0 559695 161769 64960 -1 2717
2719 0 559527 161381 64960 -1 2718
2720 0 559547 161073 64840 -1 2719
2721 0 559497 161119 64720 -1 2720
2722 0 559371 161169 64600 -1 2721
2723 0 559579 160849 65080 -1 2719
2724 0 559591 160513 65120 -1 2723
2725 0 559551 160357 65200 -1 2724
2726 0 559439 160289 65280 -1 2725
2727 0 559391 160173 65320 -1 2726
2728 0 559271 159993 65400 -1 2727
2729 0 559071 159801 65480 -1 2728
2730 0 558495 159625 65480 -1 2729
2731 0 558343 159681 65400 -1 2730
2732 0 558183 159729 65360 -1 2731
2733 0 558207 159793 65240 -1 2732
2734 0 558119 159829 65200 -1 2733
2735 0 558103 159865 65080 -1 2734
2736 0 558295 159753 65040 -1 2735
2737 0 558443 159769 64960 -1 2736
2738 0 557983 159729 65640 -1 2730
2739 0 557795 159853 65840 -1 2738
2740 0 557371 160029 65960 -1 2739
2741 0 557083 160021 66040 -1 2740
2742 0 556747 160053 66200 -1 2741
2743 0 556761.44 160057.7 66240 -1 2742
2744 0 556339 160209 66240 -1 2743
2745 0 556015 160377 66280 -1 2744
2746 0 555787 160437 66360 -1 2745
2747 0 555551 160509 66480 -1 2746
2748 0 555495 160577 66560 -1 2747
2749 0 555215 160561 66680 -1 2748
2750 0 554999 160545 66760 -1 2749
2751 0 554795 160597 66800 -1 2750
2752 0 554539 160557 66840 -1 2751
2753 0 554587 160721 66920 -1 2752
2754 0 554571 160853 67040 -1 2753
2755 0 554571 160913 67080 -1 2754
2756 0 554511 161029 67120 -1 2755
2757 0 554499 161041 67200 -1 2756
2758 0 554567 160921 67360 -1 2757
2759 0 554527 160857 67480 -1 2758
2760 0 554439 160525 67680 -1 2759
2761 0 554459 160497 67800 -1 2760
2762 0 554415 160493 67920 -1 2761
2763 0 554391 160473 68000 -1 2762
2764 0 554379 160469 68120 -1 2763
2765 0 554379 160469 68160 -1 2764
2766 0 554363 160513 68200 -1 2765
2767 0 554359 160509 68280 -1 2766
2768 0 554271 160481 68320 -1 2767
2769 0 554371 160541 68360 -1 2768
2770 0 554385 160561 68400 -1 2769
2771 0 554399 160581 68440 -1 2770
2772 0 554531 160617 68520 -1 2771
2773 0 554563 160673 68600 -1 2772
2774 0 554571 160737 68640 -1 2773
2775 0 554599 160773 68720 -1 2774
2776 0 554623 160845 68800 -1 2775
2777 0 554647 160969 68920 -1 2776
2778 0 554639 161025 69120 -1 2777
2779 0 554591 161033 69240 -1 2778
2780 0 554551 161073 69360 -1 2779
2781 0 554519 161033 69520 -1 2780
2782 0 554471 161021 69720 -1 2781
2783 0 554467 161077 69840 -1 2782
2784 0 554439 161089 69960 -1 2783
2785 0 554463 161105 70120 -1 2784
2786 0 554435 161133 70240 -1 2785
2787 0 554435 161153 70440 -1 2786
2788 0 554423 161189 70480 -1 2787
2789 0 554419 161173 70520 -1 2788
2790 0 554387 161217 70600 -1 2789
2791 0 554419 161211 70640 -1 2790
2792 0 554451 161205 70680 -1 2791
2793 0 554455 161253 70800 -1 2792
2794 0 554483 161285 71000 -1 2793
2795 0 554507 161281 71080 -1 2794
2796 0 554587 161257 71240 -1 2795
2797 0 554615 161205 71440 -1 2796
2798 0 554643 161161 71600 -1 2797
2799 0 554699 161129 71760 -1 2798
2800 0 554711 161089 71880 -1 2799
2801 0 554719 161093 72000 -1 2800
2802 0 554707 161061 72120 -1 2801
2803 0 554679 161073 72240 -1 2802
2804 0 554683 161089 72360 -1 2803
2805 0 554691 161049 72440 -1 2804
2806 0 554699 161081 72560 -1 2805
2807 0 554695 161117 72680 -1 2806
2808 0 554707 161141 72760 -1 2807
2809 0 554711 161185 72840 -1 2808
2810 0 554707 161153 72960 -1 2809
2811 0 554743 161197 73040 -1 2810
2812 0 554747 161201 73120 -1 2811
2813 0 554743 161205 73200 -1 2812
2814 0 554823 161305 73280 -1 2813
2815 0 554879 161285 73360 -1 2814
2816 0 554947 161325 73400 -1 2815
2817 0 554891 161309 73480 -1 2816
2818 0 554947 161341 73560 -1 2817
2819 0 555131 161509 73640 -1 2818
2820 0 555215 161621 73680 -1 2819
2821 0 555239 161677 73720 -1 2820
2822 0 555479 162041 73720 -1 2821
2823 0 555655 162209 73760 -1 2822
2824 0 555783 162333 73800 -1 2823
2825 0 556027 162537 73680 -1 2824
2826 0 556259 162729 73560 -1 2825
2827 0 556467 163237 73560 -1 2826
2828 0 556599 163705 73400 -1 2827
2829 0 556723 163845 73240 -1 2828
2830 0 556787 163913 73120 -1 2829
2831 0 556735 164633 73120 -1 2830
2832 0 556743 164817 73480 -1 2831
2833 0 556752.6 164708.2 73640 -1 2832
2834 0 556755 164681 73680 -1 2833
2835 0 556695 164589 73800 -1 2834
2836 0 556667 165057 73640 -1 2833
2837 0 556663 165093 73680 -1 2836
2838 0 556707 165161 73760 -1 2837
2839 0 556779 165273 74000 -1 2838
2840 0 556843 165357 74120 -1 2839
2841 0 556927 165481 74240 -1 2840
2842 0 557467 165677 74240 -1 2841
2843 0 558007 165861 74240 -1 2842
2844 0 558455.1 166231.34 74240 -1 2843
2845 0 558472.6 166231.4 74160 -1 2844
2846 0 558543 166233 73840 -1 2845
2847 0 558575 166273 73800 -1 2846
2848 0 558863 166237 74880 -1 2844
2849 0 558947 166293 74960 -1 2848
2850 0 559191 166405 75080 -1 2849
2851 0 559307 166421 75200 -1 2850
2852 0 559395 166465 75240 -1 2851
2853 0 559787 166517 75320 -1 2852
2854 0 560199 166589 75440 -1 2853
2855 0 560327 166617 75520 -1 2854
2856 0 560571 166601 75600 -1 2855
2857 0 560879 166481 75680 -1 2856
2858 0 560951 166465 75760 -1 2857
2859 0 561107 166421 75840 -1 2858
2860 0 561191 166449 75920 -1 2859
2861 0 561199 166417 76040 -1 2860
2862 0 561211 166397 76240 -1 2861
2863 0 561307 166341 76400 -1 2862
2864 0 561431 166245 76520 -1 2863
2865 0 561523 166189 76560 -1 2864
2866 0 561659 166149 76640 -1 2865
2867 0 561935 166145 76720 -1 2866
2868 0 562019 166165 76760 -1 2867
2869 0 562063 166145 76840 -1 2868
2870 0 562087 166161 76880 -1 2869
2871 0 562391 166209 76920 -1 2870
2872 0 562691 166161 76960 -1 2871
2873 0 562947 166125 77080 -1 2872
2874 0 563015 166081 77200 -1 2873
2875 0 563199 165929 77320 -1 2874
2876 0 563395 165825 77360 -1 2875
2877 0 564163 165433 77560 -1 2876
2878 0 564181.3 165390.67 77600 -1 2877
2879 0 564218.2 165305.8 77680 -1 2878
2880 0 564255 165221 77760 -1 2879
2881 0 564239 165085 77840 -1 2880
2882 0 564171 165477 77480 -1 2877
2883 0 564203 165537 77440 -1 2882
2884 0 564195 165629 77320 -1 2883
2885 0 564219 165609 77200 -1 2884
2886 0 564283 165537 77040 -1 2885
2887 0 564267 165493 76920 -1 2886
2888 0 564283 165517 76880 -1 2887
2889 0 564267 165465 76760 -1 2888
2890 0 564283 165461 76680 -1 2889
2891 0 564295 165409 76600 -1 2890
2892 0 564247 165329 76480 -1 2891
2893 0 564267 165405 76360 -1 2892
2894 0 564255 165437 76320 -1 2893
2895 0 564251 165453 76280 -1 2894
2896 0 564243 165433 76240 -1 2895
2897 0 558779 166397 75240 -1 2852
2898 0 558687 166417 75320 -1 2897
2899 0 558635 166401 75400 -1 2898
2900 0 558611 166389 75440 -1 2899
2901 0 557523 165581 74440 -1 2842
2902 0 557507 165641 74600 -1 2901
2903 0 557436.7 165620.42 74840 -1 2902
2904 0 557425.1 165616.8 74880 -1 2903
2905 0 557384 165643 75000 -1 2904
2906 0 557595 165753 75000 -1 2905
2907 0 557703 165785 75080 -1 2906
2908 0 557715 165829 75160 -1 2907
2909 0 557767 165809 75200 -1 2908
2910 0 556719 163769 72920 -1 2830
2911 0 556759 163705 72760 -1 2910
2912 0 556767 163781 72720 -1 2911
2913 0 556757.7 163738.33 72680 -1 2912
2914 0 556739 163653 72600 -1 2913
2915 0 556775 163661 72520 -1 2914
2916 0 556607 163529 73800 -1 2827
2917 0 555819 162229 73960 -1 2824
2918 0 555823 162265 74080 -1 2917
2919 0 555799 162213 74120 -1 2918
2920 0 555707 162153 74200 -1 2919
2921 0 555567 162049 74240 -1 2920
2922 0 555451 161929 74320 -1 2921
2923 0 559899 161805 65080 -1 2718
2924 0 560127 161849 65160 -1 2923
2925 0 560363 161853 65200 -1 2924
2926 0 560447 161821 65240 -1 2925
2927 0 562435 165497 64000 -1 2693
2928 0 562575 165509 64040 -1 2927
2929 0 562615 165457 64120 -1 2928
2930 0 566507 170335 56360 -1 2347
2931 0 566611 170199 56560 -1 2930
2932 0 574223 171575 57840 -1 2313
2933 0 583509 171437 49960 -1 2230
2934 0 583701 171281 50040 -1 2933
2935 0 583901 171009 50040 -1 2934
2936 0 584217 170669 50040 -1 2935
2937 0 584413 170269 50040 -1 2936
2938 0 584397 170497 50320 -1 2937
2939 0 584361 170453 50400 -1 2938
2940 0 584369 170525 50480 -1 2939
2941 0 584401 170497 50520 -1 2940
2942 0 584505 170325 50640 -1 2941
2943 0 584581 170305 50720 -1 2942
2944 0 584453 169973 49920 -1 2937
2945 0 584417.8 169889.8 49840 -1 2944
2946 0 584365 169765 49720 -1 2945
2947 0 584333 169773 49680 -1 2946
2948 0 584317 169537 49840 -1 2945
2949 0 584261 169485 50000 -1 2948
2950 0 584225 169357 50080 -1 2949
2951 0 584293 168937 50080 -1 2950
2952 0 584721 168629 50080 -1 2951
2953 0 584777 168209 50080 -1 2952
2954 0 584757 168153 49920 -1 2953
2955 0 584781 168129 50320 -1 2953
2956 0 584781 167981 50400 -1 2955
2957 0 584789 167995.67 50440 -1 2956
2958 0 584805 168025 50520 -1 2957
2959 0 584581 168205 50680 -1 2958
2960 0 584721 167337 50480 -1 2957
2961 0 584605 167041 50480 -1 2960
2962 0 584526.3 166915.67 50520 -1 2961
2963 0 584369 166665 50600 -1 2962
2964 0 584157 166465 50840 -1 2963
2965 0 584049 166605 50920 -1 2964
2966 0 583937 166469 51040 -1 2965
2967 0 583917 166421 51080 -1 2966
2968 0 583925 166421 51120 -1 2967
2969 0 584763 172399 49080 -1 2226
2970 0 584899 172459 49200 -1 2969
2971 0 585065 172564 49280 -1 2970
2972 0 585243 172627 49360 -1 2971
2973 0 585427 172683 49520 -1 2972
2974 0 585595 172687 49680 -1 2973
2975 0 586063 172539 49840 -1 2974
2976 0 586195 172579 49880 -1 2975
2977 0 586367 172599 50000 -1 2976
2978 0 586555 172655 50160 -1 2977
2979 0 587765 173081 50240 -1 2978
2980 0 587751 173103 50320 -1 2979
2981 0 587663 173051 50400 -1 2980
2982 0 588523 173231 49760 -1 2981
2983 0 588907 173411 49640 -1 2982
2984 0 589195 173495 49520 -1 2983
2985 0 589515 173595 49480 -1 2984
2986 0 589839 173715 49360 -1 2985
2987 0 589963 173707 49280 -1 2986
2988 0 590575 173703 49240 -1 2987
2989 0 590747 173683 49200 -1 2988
2990 0 590935 173691 49160 -1 2989
2991 0 590927 173641 49080 -1 2990
2992 0 591065 173579.5 48960 -1 2991
2993 0 591111 173559 48920 -1 2992
2994 0 591168.3 173532.33 48880 -1 2993
2995 0 591283 173479 48800 -1 2994
2996 0 591279 173551 48680 -1 2995
2997 0 591343 173583 48480 -1 2996
2998 0 591303 173623 48280 -1 2997
2999 0 591307 173635 48240 -1 2998
3000 0 591099 173191 48240 -1 2999
3001 0 591327 172855 48240 -1 3000
3002 0 591307 172663 48160 -1 3001
3003 0 590943 173275 48160 -1 3000
3004 0 590903 173167 48120 -1 3003
3005 0 590911 173023 48080 -1 3004
3006 0 591203 174347 48240 -1 2999
3007 0 591227 174263 48160 -1 3006
3008 0 591171 174203 48120 -1 3007
3009 0 591131 174139 48080 -1 3008
3010 0 591109 174085 48000 -1 3009
3011 0 591325 174229 47880 -1 3010
3012 0 591233 174233 47760 -1 3011
3013 0 591241 174301 47640 -1 3012
3014 0 591233 174321 47560 -1 3013
3015 0 591197 174357 47480 -1 3014
3016 0 591189 174393 47360 -1 3015
3017 0 591675 173623 48160 -1 2999
3018 0 591855 173359 48040 -1 3017
3019 0 591963 173363 47960 -1 3018
3020 0 592091 173427 47920 -1 3019
3021 0 592199 173355 48880 -1 2994
3022 0 592283 173327 48960 -1 3021
3023 0 592307 173231 49080 -1 3022
3024 0 592287 173215 49200 -1 3023
3025 0 588751 173003 45360 -1 2191
3026 0 588955 173507 45440 -1 3025
3027 0 603167 166867 43680 -1 2132
3028 0 603215 166791 43760 -1 3027
3029 0 606723 161999 44320 -1 2117
3030 0 606755 161959 44200 -1 3029
3031 0 606807 162007 44040 -1 3030
3032 0 606871 161763 43800 -1 3031
3033 0 607019 161727 43600 -1 3032
3034 0 607067 161619 43320 -1 3033
3035 0 607051 161475 43200 -1 3034
3036 0 607123 161411 43120 -1 3035
3037 0 607235 161319 42920 -1 3036
3038 0 607275 161307 42840 -1 3037
3039 0 607335 161299 42760 -1 3038
3040 0 607491 161267 42560 -1 3039
3041 0 607651 161339 42400 -1 3040
3042 0 607723 161307 42280 -1 3041
3043 0 607815 161315 42200 -1 3042
3044 0 607979 161359 42120 -1 3043
3045 0 608043 161339 42080 -1 3044
3046 0 608467 160903 42040 -1 3045
3047 0 608463 160671 41880 -1 3046
3048 0 608531 160595 41800 -1 3047
3049 0 608573 160583 41760 -1 3048
3050 0 608615 160571 41720 -1 3049
3051 0 608651 160523 41680 -1 3050
3052 0 608755 160375 41560 -1 3051
3053 0 608899 160359 41400 -1 3052
3054 0 608935 160375 41320 -1 3053
3055 0 609063 160403 41160 -1 3054
3056 0 608839 160319 40920 -1 3055
3057 0 608839 160303 40880 -1 3056
3058 0 617281 172197 77880 -1 1264
3059 0 617281 172197 77800 -1 3058
3060 0 617209 172357 77680 -1 3059
3061 0 653443 137541 176520 -1 171
3062 0 653351 137321 176400 -1 3061
3063 0 653279 136969 176360 -1 3062
3064 0 653451 136725 176240 -1 3063
3065 0 653767 136285 176280 -1 3064
3066 0 654259 135667 176320 -1 3065
3067 0 654783 135883 176360 -1 3066
3068 0 655163 135955 176480 -1 3067
3069 0 655283 135951 176600 -1 3068
3070 0 655443 135907 176680 -1 3069
3071 0 655571 135875 176760 -1 3070
3072 0 655615 135875 176840 -1 3071
3073 0 655659 135875 176920 -1 3072
3074 0 655663 135831 176960 -1 3073
3075 1 655699 135767 177040 -1 3074
3076 0 655783 135751 177160 -1 3075
3077 0 655895 135691 177280 -1 3076
3078 0 655967 135659 177400 -1 3077
3079 0 655995 135583 177520 -1 3078
3080 0 656031 135539 177640 -1 3079
3081 0 656095 135695 177520 -1 3080
3082 0 656083 135727 177480 -1 3081
3083 0 656107 135843 177440 -1 3082
3084 0 656107 135507 177760 -1 3080
3085 0 656143 135503 177840 -1 3084
3086 0 656207 135471 177960 -1 3085
3087 0 656327 135367 178120 -1 3086
3088 0 656387 135367 178160 -1 3087
3089 0 656431 135315 178200 -1 3088
3090 0 656471 135247 178240 -1 3089
3091 0 656475 135195 178280 -1 3090
3092 0 656497 135117 178320 -1 3091
3093 0 656271 135355 178200 -1 3087
3094 0 656307 135343 178280 -1 3093
3095 0 656355 135327 178320 -1 3094
3096 0 656399 135323 178360 -1 3095
3097 0 656571 135319 178400 -1 3096
3098 0 656595 135311 178440 -1 3097
3099 0 656663 135355 178480 -1 3098
3100 0 656735 135363 178560 -1 3099
3101 0 656779 135507 178640 -1 3100
3102 0 656647 135639 178640 -1 3101
3103 0 656719 135791 178720 -1 3102
3104 0 656855 135847 178840 -1 3103
3105 0 656907 135811 179040 -1 3104
3106 0 656919 135823 179080 -1 3105
3107 0 656919 135987 179120 -1 3106
3108 0 657059 136195 179080 -1 3107
3109 0 657047 136251 179000 -1 3108
3110 0 656659 135759 178560 -1 3102
3111 0 656703 135855 178520 -1 3110
3112 0 656691 135915 178440 -1 3111
3113 0 656671 135939 178400 -1 3112
3114 0 655799 136123 176920 -1 3073
3115 0 655835 136371 176880 -1 3114
3116 0 656021 136605 176880 -1 3115
3117 0 655941 136969 176880 -1 3116
3118 0 655865 136977 176960 -1 3117
3119 0 655591 137091 176960 -1 3118
3120 0 655553 137105 177000 -1 3119
3121 0 655521 137133 177040 -1 3120
3122 0 655513 137165 177080 -1 3121
3123 0 655501 137177 177120 -1 3122
3124 0 655499 137171 177160 -1 3123
3125 0 655487 137167 177240 -1 3124
3126 0 655947 137027 176800 -1 3117
3127 0 656007 137127 176720 -1 3126
3128 0 656037 137221 176680 -1 3127
3129 0 656043 137271 176640 -1 3128
3130 0 655975 137263 176600 -1 3129
3131 0 655939 137287 176560 -1 3130
3132 0 655907 137303 176520 -1 3131
3133 0 655887 137323 176480 -1 3132
3134 0 655877 137321 176440 -1 3133
3135 0 654079 135176 176280 -1 3066
3136 0 653899 134685 176240 -1 3135
3137 0 653819 134565 176080 -1 3136
3138 0 653771 133819 176160 -1 3137
3139 0 653995 133631 176240 -1 3138
3140 0 654203 133495 176320 -1 3139
3141 0 654415 133015 176400 -1 3140
3142 0 654583 132915 176480 -1 3141
3143 0 654971 132819 176560 -1 3142
3144 0 655415 132927 176600 -1 3143
3145 0 655719 133287 176480 -1 3144
3146 0 655763 133323 176440 -1 3145
3147 0 655935 133575 176400 -1 3146
3148 0 655969 133633 176320 -1 3147
3149 0 655945 133637 176280 -1 3148
3150 0 655937 134017 176280 -1 3149
3151 0 655773 134077 176280 -1 3150
3152 0 655773 134037 176320 -1 3151
3153 0 655609 133825 176360 -1 3152
3154 0 655567 133823 176200 -1 3153
3155 0 655529 133733 176160 -1 3154
3156 0 655429 133521 176160 -1 3155
3157 0 655479 133559 176080 -1 3156
3158 0 655459 133587 176040 -1 3157
3159 0 655593 133269 176040 -1 3158
3160 0 655583 133191 175960 -1 3159
3161 0 655535 133203 175880 -1 3160
3162 0 655487 133143 175800 -1 3161
3163 0 655391 133111 175680 -1 3162
3164 0 655639 133819 176440 -1 3153
3165 0 655671 133855 176520 -1 3164
3166 0 655703 133903 176600 -1 3165
3167 0 655739 133915 176680 -1 3166
3168 0 655755 133903 176760 -1 3167
3169 0 656079 134019 176240 -1 3150
3170 0 656119 134115 176200 -1 3169
3171 0 656171 134191 176160 -1 3170
3172 0 656401 134285 176120 -1 3171
3173 0 656403 134335 176040 -1 3172
3174 0 656371 134327 176000 -1 3173
3175 0 656305 134373 175960 -1 3174
3176 0 656301 134397 175920 -1 3175
3177 0 655883 133595 176160 -1 3149
3178 0 655813 133589 176080 -1 3177
3179 0 655729 133505 176000 -1 3178
3180 0 655669 133485 175960 -1 3179
3181 0 655337 133445 175960 -1 3180
3182 0 655375 133435 176040 -1 3181
3183 0 655371 133447 176120 -1 3182
3184 0 655343 133439 176200 -1 3183
3185 0 655371 133455 176280 -1 3184
3186 0 655432 133548 176280 -1 3185
3187 0 655414 133604 176240 -1 3186
3188 0 655392 133642 176200 -1 3187
3189 0 655679 133491 175920 -1 3180
3190 0 655631 133495 175840 -1 3189
3191 0 655587 133527 175760 -1 3190
3192 0 655621 133545 175720 -1 3191
3193 0 655317 133565 175720 -1 3192
3194 0 655174 133558 175720 -1 3193
3195 0 655137 133513 175680 -1 3194
3196 0 655124 133442 175640 -1 3195
3197 0 655091 133515 175600 -1 3196
3198 0 655079 133463 175560 -1 3197
3199 0 655037 133289 175520 -1 3198
3200 0 654990 133214 175440 -1 3199
3201 0 654943 133232 175400 -1 3200
3202 0 654896 133250 175360 -1 3201
3203 0 654831 133283 175320 -1 3202
3204 0 654714 133294 175320 -1 3203
3205 0 654662 133310 175360 -1 3204
3206 0 654606 133338 175400 -1 3205
3207 0 654588 133350 175440 -1 3206
3208 0 654528 133382 175480 -1 3207
3209 0 654470 133404 175520 -1 3208
3210 0 654351 133439 175600 -1 3209
3211 0 654305 133377 175720 -1 3210
3212 0 654275 133351 175760 -1 3211
3213 0 655741 133537 175640 -1 3192
3214 0 655765 133629 175560 -1 3213
3215 0 655851 133511 175520 -1 3214
3216 0 656057 133537 175480 -1 3215
3217 0 656223 133623 175400 -1 3216
3218 0 656161 133661 175360 -1 3217
3219 0 655588 133622 175520 -1 3215
3220 0 655580 133614 175480 -1 3219
3221 0 655584 133586 175440 -1 3220
3222 0 655600 133582 175400 -1 3221
3223 0 655624 133602 175360 -1 3222
3224 0 655690 133640 175320 -1 3223
3225 0 655790 133740 175280 -1 3224
3226 0 655865 133949 175240 -1 3225
3227 0 655778 134090 175240 -1 3226
3228 0 655741 134099 175280 -1 3227
3229 0 655683 134049 175320 -1 3228
3230 0 655541 134041 175320 -1 3229
3231 0 655543 134127 175360 -1 3230
3232 0 655487 134143 175400 -1 3231
3233 0 655496 134238 175480 -1 3232
3234 0 655478 134250 175520 -1 3233
3235 0 655428 134372 175560 -1 3234
3236 0 655446 134210 175600 -1 3235
3237 0 655392 134340 175640 -1 3236
3238 0 655388 134424 175680 -1 3237
3239 0 655394 134462 175720 -1 3238
3240 0 655386 134506 175760 -1 3239
3241 0 655428 134516 175800 -1 3240
3242 0 655484 134544 175880 -1 3241
3243 0 655520 134548 175920 -1 3242
3244 0 655890 133938 175160 -1 3226
3245 0 655926 133900 175080 -1 3244
3246 0 655916 133892 175040 -1 3245
3247 0 655411 132763 176640 -1 3144
3248 0 655439 132667 176720 -1 3247
3249 0 655423 132631 176800 -1 3248
3250 0 655451 132543 176840 -1 3249
3251 0 655475 132487 176920 -1 3250
3252 0 655555 132467 177040 -1 3251
3253 0 655705 132361 177080 -1 3252
3254 0 655645 132257 177080 -1 3253
3255 0 655653 132249 177040 -1 3254
3256 0 655649 132245 177000 -1 3255
3257 0 655662 132234 176960 -1 3256
3258 0 655660 132200 176880 -1 3257
3259 0 655654 132177 176840 -1 3258
3260 0 655597 132138 176800 -1 3259
3261 0 655575 132124 176760 -1 3260
3262 0 655550 132143 176720 -1 3261
3263 0 655554 132153 176680 -1 3262
3264 0 655551 132192 176640 -1 3263
3265 0 655524 132205 176600 -1 3264
3266 0 655517 132210 176560 -1 3265
3267 0 655506 132247 176520 -1 3266
3268 0 655538 132301 176480 -1 3267
3269 0 655527 132272 176400 -1 3268
3270 0 655534 132263 176360 -1 3269
3271 0 655568 132235 176320 -1 3270
3272 0 655618 132225 176280 -1 3271
3273 0 655639 132251 176240 -1 3272
3274 0 655618 132268 176200 -1 3273
3275 0 655622 132298 176120 -1 3274
3276 0 655582 132312 176040 -1 3275
3277 0 655540 132314 175960 -1 3276
3278 0 655520 132294 175920 -1 3277
3279 0 655506 132182 175960 -1 3278
3280 0 655523 132123 176000 -1 3279
3281 0 655377 131857 176000 -1 3280
3282 0 655299 131755 175920 -1 3281
3283 0 655255 131703 175840 -1 3282
3284 0 655701 132323 177120 -1 3253
3285 0 655705 132329 177160 -1 3284
3286 0 655745 132315 177240 -1 3285
3287 0 655757 132253 177320 -1 3286
3288 0 655781 132239 177360 -1 3287
3289 0 655773 132213 177440 -1 3288
3290 0 655797 132175 177520 -1 3289
3291 0 655781 132079 177600 -1 3290
3292 0 655613 131921 177600 -1 3291
3293 0 655662 131932 177560 -1 3292
3294 0 655662 131940 177520 -1 3293
3295 0 655730 131960 177480 -1 3294
3296 0 655728 131961 177440 -1 3295
3297 0 655744 131965 177400 -1 3296
3298 0 655752 131997 177320 -1 3297
3299 0 655744 132029 177240 -1 3298
3300 0 655728 132057 177160 -1 3299
3301 0 655676 132041 177080 -1 3300
3302 0 655604 132017 177000 -1 3301
3303 0 655632 131989 176920 -1 3302
3304 0 655600 131981 176880 -1 3303
3305 0 655604 131937 176840 -1 3304
3306 0 655648 131977 176800 -1 3305
3307 0 655616 131957 176760 -1 3306
3308 0 655624 131977 176720 -1 3307
3309 0 655650 132001 176680 -1 3308
3310 0 655869 132131 177680 -1 3291
3311 0 655945 132231 177760 -1 3310
3312 0 656001 132319 177840 -1 3311
3313 0 656077 132391 177920 -1 3312
3314 0 656129 132407 178000 -1 3313
3315 0 656241 132391 178080 -1 3314
3316 0 656481 132551 178120 -1 3315
3317 0 656529 132529 178200 -1 3316
3318 0 656613 132461 178320 -1 3317
3319 0 656933 132629 178400 -1 3318
3320 0 657537 132339 178480 -1 3319
3321 0 658171 132185 178280 -1 3320
3322 0 657979 132169 178040 -1 3321
3323 0 658019 132281 177800 -1 3322
3324 0 658095 132287 177680 -1 3323
3325 0 658171 132293 177560 -1 3324
3326 0 658269 132351 177440 -1 3325
3327 0 658485 132475 177280 -1 3326
3328 0 658743 132581 177200 -1 3327
3329 0 658763 132597 177080 -1 3328
3330 0 658679 132669 176960 -1 3329
3331 0 658619 132669 176840 -1 3330
3332 0 658379 132645 176680 -1 3331
3333 0 658165 132647 176600 -1 3332
3334 0 658271 132801 176480 -1 3333
3335 0 658287 132837 176400 -1 3334
3336 0 658143 132829 176280 -1 3335
3337 0 657991 132721 176160 -1 3336
3338 0 657939 132665 176040 -1 3337
3339 0 657743 132557 175920 -1 3338
3340 0 657579 132501 175800 -1 3339
3341 0 657615 132461 175680 -1 3340
3342 0 657659 132489 175560 -1 3341
3343 0 657703 132389 175400 -1 3342
3344 0 658025 132435 175400 -1 3343
3345 0 658017 132491 175280 -1 3344
3346 0 657883 132541 175120 -1 3345
3347 0 657839 132521 174960 -1 3346
3348 0 657787 132445 174800 -1 3347
3349 0 657919 132301 174640 -1 3348
3350 0 657899 132289 174520 -1 3349
3351 0 657677 132587 176600 -1 3333
3352 0 657703 132545 176680 -1 3351
3353 0 657615 132505 176800 -1 3352
3354 0 657491 132389 176920 -1 3353
3355 0 657447 132325 177000 -1 3354
3356 0 657547 132585 176480 -1 3351
3357 0 657509 132639 176400 -1 3356
3358 0 657465 132635 176320 -1 3357
3359 0 657413 132631 176240 -1 3358
3360 0 657075 132417 176200 -1 3359
3361 0 657017 132399 176160 -1 3360
3362 0 656973 132323 176120 -1 3361
3363 0 656941 132323 176080 -1 3362
3364 0 656913 132323 176040 -1 3363
3365 0 656945 132331 176000 -1 3364
3366 0 656957 132343 175960 -1 3365
3367 0 657197 132403 175920 -1 3366
3368 0 657205 132435 175880 -1 3367
3369 0 655889 132413 177320 -1 3287
3370 0 655745 132565 177320 -1 3369
3371 0 654183 133647 175960 -1 3140
3372 0 654183 133647 175840 -1 3371
3373 0 654239 133739 175760 -1 3372
3374 0 654295 133827 175720 -1 3373
3375 0 654387 133987 175680 -1 3374
3376 0 654507 134115 175560 -1 3375
3377 0 654879 134435 175560 -1 3376
3378 0 654967 134291 175600 -1 3377
3379 0 654955 134415 175640 -1 3378
3380 0 655047 134523 175720 -1 3379
3381 0 655127 134571 175800 -1 3380
3382 0 655299 134671 175840 -1 3381
3383 0 655375 134723 175920 -1 3382
3384 0 655247 134955 176000 -1 3383
3385 0 655248 135002 176080 -1 3384
3386 0 655266 135022 176120 -1 3385
3387 0 655304 135012 176160 -1 3386
3388 0 655362 134994 176200 -1 3387
3389 0 655418 134922 176200 -1 3388
3390 0 655446 134914 176240 -1 3389
3391 0 655508 134884 176280 -1 3390
3392 0 655547 134865 176320 -1 3391
3393 0 655557 134857 176360 -1 3392
3394 0 655579 134801 176440 -1 3393
3395 0 655513 134767 176520 -1 3394
3396 0 655463 134719 176600 -1 3395
3397 0 655451 134649 176680 -1 3396
3398 0 655456 134614 176760 -1 3397
3399 0 655444 134602 176840 -1 3398
3400 0 655503 134553 176880 -1 3399
3401 0 655489 134547 176920 -1 3400
3402 0 655471 134519 176960 -1 3401
3403 0 655417 134489 177000 -1 3402
3404 0 655397 134463 177080 -1 3403
3405 0 655439 134437 177160 -1 3404
3406 0 655286 135040 176240 -1 3388
3407 0 655262 135022 176280 -1 3406
3408 0 655252 135018 176320 -1 3407
3409 0 654143 135113 176400 -1 3135
3410 0 654243 135073 176520 -1 3409
