# Supplementary material for: Connectomics Analysis Reveals First-, Second-, and Third-Order Thermosensory and Hygrosensory Neurons in the Adult Drosophila Brain
Source: Curr Biol. 2020 Aug 17;30(16):3167–3182.e4. doi: 10.1016/j.cub.2020.06.028 (PMC7443704; doi:10.1016/j.cub.2020.06.028)
Supplement: Data S1. Skeletons and Meshes, Related to STAR Methods — marin2020-skeletons contains files describing the morphology of each neuron in this study (in FAFB14 space, .swc format). glomeruli_meshes contains the glomerular meshes (in FAFB14 space, .stl format). neuropil_meshes contains the glomerular meshes (in FAFB14 space, .stl format). [file mmc5.zip › VP_SI/marin2020-skeletons/12819460.swc]

# SWC format file
# based on specifications at http://www.neuronland.org/NLMorphologyConverter/MorphologyFormats/SWC/Spec.html
# Created by nat::write.neuron.swc
# PointNo Label X Y Z Radius Parent 
1 0 621318 275762 16920 -1 -1
2 0 621276 275491 16960 -1 1
3 0 621156 275346 17040 -1 2
4 0 621186 275052 17440 -1 3
5 0 621201 275029 17480 -1 4
6 0 621278 274882 17600 -1 5
7 0 621318 274756 17720 -1 6
8 0 621271 274688 17800 -1 7
9 0 621248 274624 17880 -1 8
10 0 621222 274716 17920 -1 9
11 0 621146 274563 18080 -1 10
12 0 621143 274464 18200 -1 11
13 0 621204 274394 18360 -1 12
14 0 621306 274378 18720 -1 13
15 0 621301 274377 18920 -1 14
16 0 621256 274450 19080 -1 15
17 0 621136 274607 19320 -1 16
18 0 621099 274799 19520 -1 17
19 0 621090 274913 19680 -1 18
20 0 621119 274987 19840 -1 19
21 0 621134 275114 20040 -1 20
22 0 621124 275231 20160 -1 21
23 0 621087 275405 20320 -1 22
24 0 620996 275570 20560 -1 23
25 0 620864 275648 20680 32 24
26 0 620896 275872 20880 51.225 25
27 0 620864 276096 21040 75.4718 26
28 0 620800 276352 21160 80 27
29 0 620861 276417 21200 -1 28
30 0 620901 276984 21240 -1 29
31 0 620882 276860 21280 -1 30
32 0 620835 276799 21320 -1 31
33 0 620862 276862 21400 -1 32
34 0 620932 277072 21600 -1 33
35 0 620931 277355 21800 -1 34
36 0 620887 277564 21920 -1 35
37 0 620919 277894 22280 -1 36
38 0 620930 278027 22440 -1 37
39 0 620920 277840 22560 -1 38
40 0 620809 277670 22680 -1 39
41 0 620779 277585 22880 -1 40
42 0 620813 277503 23000 -1 41
43 0 620805 277498 23120 -1 42
44 0 620769 277487 23160 -1 43
45 0 620557 277431 23200 -1 44
46 0 620667 277484 23240 -1 45
47 0 620655 277590 23360 -1 46
48 0 620547 277675 23480 -1 47
49 0 620579 277703 23560 -1 48
50 0 620549 277849 23640 -1 49
51 0 620576 277947 23720 -1 50
52 0 620609 278043 23840 -1 51
53 0 620655 278160 23960 -1 52
54 0 620755 278196 24080 -1 53
55 0 620864 278122 24160 -1 54
56 0 621059 278108 24280 -1 55
57 0 621235 278017 24400 -1 56
58 0 621487 277992 24520 -1 57
59 0 621644 277878 24680 -1 58
60 0 621714 277850 24760 -1 59
61 0 621825 277825 24840 -1 60
62 0 621881 277693 24960 -1 61
63 0 621988 277571 25040 -1 62
64 0 622078 277409 25160 -1 63
65 0 622176 277267 25280 -1 64
66 0 622428 276974 25360 -1 65
67 0 622419 276933 25400 -1 66
68 0 622514 276869 25440 -1 67
69 0 622764 276739 25560 -1 68
70 0 622910 276710 25640 -1 69
71 0 623087 276717 25760 -1 70
72 0 623187 276510 25800 -1 71
73 0 623341 276303 25840 -1 72
74 0 623452 276192 25880 -1 73
75 0 623580 276055 25920 -1 74
76 0 623833 275816 26000 -1 75
77 0 623876 275723 26040 -1 76
78 0 624011 275532 26080 -1 77
79 0 624064 275385 26160 -1 78
80 0 624152 275299 26200 -1 79
81 0 624270 274979 26280 -1 80
82 0 624360 274827 26360 -1 81
83 0 624424 274736 26400 -1 82
84 0 624492 274580 26440 -1 83
85 0 624645 274346 26560 -1 84
86 0 624749 274266 26680 -1 85
87 0 624843 274153 26800 -1 86
88 0 624945 273911 27000 -1 87
89 0 624977 273795 27080 -1 88
90 0 625003 273671 27160 -1 89
91 0 625059 273453 27320 -1 90
92 0 625114 273413 27480 -1 91
93 0 625123 273334 27600 -1 92
94 0 625206 273262 27760 -1 93
95 0 625208 273313 27880 -1 94
96 0 625439 273432 28200 -1 95
97 0 625481 273572 28360 -1 96
98 0 625273 273664 28400 -1 97
99 0 625104 273816 28520 -1 98
100 0 625010 273916 28600 -1 99
101 0 624958 274151 28600 -1 100
102 0 624884 274122 28520 -1 101
103 0 625038 273848 28080 -1 102
104 0 624686 274106 27920 -1 103
105 0 625402 274322 29080 -1 101
106 0 625324 274410 29200 -1 105
107 0 625269 274635 29560 -1 106
108 0 625264 274620 29760 -1 107
109 0 625077 274601 29880 -1 108
110 0 624864 274528 30040 32 109
111 0 624672 274560 30160 40 110
112 0 624480 274496 30320 75.4718 111
113 0 624320 274336 30480 60.3987 112
114 0 624288 274144 30640 60.3987 113
115 0 624291 274039 30800 -1 114
116 0 624331 273926 30920 -1 115
117 0 624314 273820 31040 -1 116
118 0 624256 273760 31120 51.225 117
119 0 624224 273600 31360 90.5097 118
120 0 624096 273504 31560 75.4718 119
121 0 623904 273440 31760 60.3987 120
122 0 623712 273408 31920 60.3987 121
123 0 623488 273408 32120 81.9756 122
124 0 623264 273440 32240 80 123
125 0 623136 273440 32240 60.3987 124
126 0 623221 273475 32360 -1 124
127 0 623115 273496 32600 -1 126
128 0 623011 273577 32800 -1 127
129 0 622890 273603 32960 -1 128
130 0 622874 273575 33160 -1 129
131 0 622879 273603 33360 -1 130
132 0 622847 273702 33560 -1 131
133 0 622774 273797 33720 -1 132
134 0 622736 273890 33840 -1 133
135 0 622604 274042 34000 -1 134
136 0 622498 274197 34200 -1 135
137 0 622440 274321 34360 -1 136
138 0 622386 274486 34520 -1 137
139 0 622309 274655 34680 -1 138
140 0 622210 274838 34880 -1 139
141 0 622093 275047 35040 -1 140
142 0 622024 275149 35160 -1 141
143 0 621998 275243 35360 -1 142
144 0 622089 275302 35600 -1 143
145 0 622087 275341 35800 -1 144
146 0 622112 275328 35920 60.3987 145
147 0 621920 275488 35960 60.3987 146
148 0 621920 275488 36240 45.2548 147
149 0 622272 275264 36120 64 146
150 0 622368 275296 36360 71.5542 149
151 0 622253 275238 36480 47 150
152 0 622176 275200 36560 32 151
153 0 621920 275104 36600 32 152
154 0 621824 275104 36600 32 153
155 0 622098 275169 36520 -1 151
156 0 621966 275057 36560 -1 155
157 0 621849 274976 36600 -1 156
158 0 621674 274862 36640 -1 157
159 0 621555 274811 36680 -1 158
160 0 621371 274748 36720 -1 159
161 0 620984 274590 36880 -1 160
162 0 620710 274782 36960 -1 161
163 0 620782 274913 37080 -1 162
164 0 620975 275286 37200 -1 163
165 0 621504 275520 37280 60.3987 164
166 0 621632 275712 37360 75.4718 165
167 0 621856 275872 37440 80 166
168 0 621984 276064 37600 32 167
169 0 622080 276032 37840 45.2548 168
170 0 622080 276064 37920 40 169
171 0 621952 276160 38120 32 170
172 0 621760 276320 38240 32 171
173 0 622304 276000 37720 101.193 169
174 0 622272 275840 37520 64 173
175 0 622304 275584 37440 40 174
176 0 622272 275552 37440 40 175
177 0 622167 275835 37640 -1 167
178 0 622214 275815 37720 -1 177
179 0 622242 275826 37800 -1 178
180 0 622333 275900 38040 -1 179
181 0 622304 275904 38120 104 180
182 0 622400 275904 38360 101.193 181
183 0 622496 275904 38600 96 182
184 0 622560 275904 38880 90.5097 183
185 0 622592 275904 39160 128 184
186 0 622624 275840 39400 115.378 185
187 0 622624 275840 39680 122.115 186
188 0 622656 275872 39960 115.378 187
189 0 622720 275936 40200 107.331 188
190 0 622720 276000 40480 104 189
191 0 622784 276096 40720 96 190
192 0 622880 276128 40960 90.5097 191
193 0 622880 276128 41240 71.5542 192
194 0 622912 276064 41520 81.9756 193
195 0 622912 276064 41800 96 194
196 0 622880 276032 42080 81.9756 195
197 0 622880 276064 42360 96 196
198 0 622848 276064 42640 98.9545 197
199 0 622848 276096 42920 101.193 198
200 0 622848 276128 43200 101.193 199
201 0 622912 276192 43440 102.45 200
202 0 623008 276256 43680 124.964 201
203 0 623008 276384 43920 148.593 202
204 0 623008 276416 43960 166.469 203
205 0 622848 276640 44000 98.9545 204
206 0 622816 276896 44040 86.1626 205
207 0 622720 277024 44240 60.3987 206
208 0 622784 277184 44480 45.2548 207
209 0 622688 277184 44600 51.225 208
210 0 622912 276320 44200 81.9756 204
211 0 622816 276416 44440 32 210
212 0 622816 276512 44680 32 211
213 0 622973 276624 43920 -1 204
214 0 622954 276776 44200 -1 213
215 0 622912 277088 44360 32 214
216 0 622816 277088 44560 51.225 215
217 0 622720 277120 44800 80 216
218 0 622560 277280 44920 64 217
219 0 622656 277184 45160 81.9756 218
220 0 622752 277152 45400 40 219
221 0 622816 277024 45440 40 220
222 0 623008 276800 45480 64 221
223 0 623232 276704 45560 98.9545 222
224 0 623296 276672 45560 81.9756 223
225 0 623264 276512 45320 32 224
226 0 623072 276480 45120 32 225
227 0 622912 276608 44920 81.9756 226
228 0 622848 276864 44880 75.4718 227
229 0 622816 277056 44880 40 228
230 0 623488 276608 45720 75.4718 224
231 0 623680 276544 45880 32 230
232 0 623744 276480 45960 32 231
233 0 623711 276504 46000 -1 232
234 0 623645 276496 46120 -1 233
235 0 623585 276479 46240 -1 234
236 0 623552 276416 46320 98.9545 235
237 0 623488 276352 46560 75.4718 236
238 0 623520 276352 46840 108.812 237
239 0 623488 276320 47120 122.115 238
240 0 623456 276320 47400 102.45 239
241 0 623648 276384 47600 51.225 240
242 0 623776 276416 47720 96 241
243 0 623778 276435 47800 -1 242
244 0 623746 276417 47840 -1 243
245 0 623291 276244 47920 -1 244
246 0 623046 276016 47960 -1 245
247 0 623078 275922 48040 -1 246
248 0 623154 276037 48080 -1 247
249 0 623220 276205 48120 -1 248
250 0 623282 276342 48160 -1 249
251 0 623332 276545 48240 -1 250
252 0 623377 276628 48360 -1 251
253 0 623360 276701 48520 -1 252
254 0 623381 276805 48680 -1 253
255 0 623392 276800 48800 96 254
256 0 623488 276928 49000 60.3987 255
257 0 623488 276992 49280 98.9545 256
258 0 623392 276960 49520 101.193 257
259 0 623296 276928 49760 101.193 258
260 0 623200 276928 50000 122.115 259
261 0 623168 276832 50240 98.9545 260
262 0 623136 276768 50480 98.9545 261
263 0 623136 276608 50680 102.45 262
264 0 622976 276448 50880 40 263
265 0 622816 276320 51040 98.9545 264
266 0 622816 276448 51280 101.193 265
267 0 622752 276480 51520 128 266
268 0 622688 276448 51760 80 267
269 0 622688 276416 52040 135.764 268
270 0 622624 276384 52280 137.87 269
271 0 622496 276320 52520 96 270
272 0 622432 276288 52800 122.115 271
273 0 622304 276256 53040 32 272
274 0 622176 276192 53280 96 273
275 0 622112 276160 53520 98.9545 274
276 0 622080 276128 53800 122.115 275
277 0 622016 276096 54040 134.104 276
278 0 621952 276064 54280 148.593 277
279 0 621920 276032 54560 115.378 278
280 0 621920 276000 54840 90.5097 279
281 0 621760 275904 55080 75.4718 280
282 0 621632 275904 55320 140.399 281
283 0 621504 275872 55560 108.812 282
284 0 621472 275872 55640 98.9545 283
285 0 621365 275883 55680 -1 284
286 0 621162 275957 55920 -1 285
287 0 621063 276008 56120 -1 286
288 0 620995 276033 56240 -1 287
289 0 620800 276032 56320 91.913 288
290 0 620768 276096 56320 120 289
291 0 620640 276096 56560 122.115 290
292 0 620576 276064 56840 128.996 291
293 0 620384 275968 57040 120.797 292
294 0 620288 275744 57160 102.45 293
295 0 620160 275584 57320 81.9756 294
296 0 620000 275424 57520 75.4718 295
297 0 619840 275264 57680 60.3987 296
298 0 619744 275136 57880 71.5542 297
299 0 619584 275008 58080 60.3987 298
300 0 619424 274976 58280 64 299
301 0 619296 274848 58480 81.9756 300
302 0 619136 274720 58680 96 301
303 0 618976 274560 58880 75.4718 302
304 0 619104 274560 58920 107.331 303
305 0 619328 274464 59040 75.4718 304
306 0 619552 274304 59120 32 305
307 0 618816 274400 59040 81.9756 303
308 0 618656 274240 59240 75.4718 307
309 0 618496 274080 59400 81.9756 308
310 0 618368 273920 59560 102.45 309
311 0 618240 273728 59680 86.1626 310
312 0 618176 273568 59880 108.812 311
313 0 618048 273408 59960 90.5097 312
314 0 618092 273445 60000 -1 313
315 0 618844 273501 60040 -1 314
316 0 618837 273482 60120 -1 315
317 0 618784 273472 60200 81.9756 316
318 0 618656 273376 60240 81.9756 317
319 0 618432 273280 60400 90.5097 318
320 0 618208 273152 60560 98.9545 319
321 0 617984 273024 60720 101.193 320
322 0 617792 272928 60880 124.193 321
323 0 617556 272806 61000 -1 322
324 0 617464 272687 61080 -1 323
325 0 617102 272639 61120 -1 324
326 0 617350 272542 61160 -1 325
327 0 617215 272426 61240 -1 326
328 0 617103 272339 61320 -1 327
329 0 616941 272225 61400 -1 328
330 0 616800 272032 61480 71.5542 329
331 0 616640 272032 61640 156.971 330
332 0 616384 271968 61760 163.951 331
333 0 616128 271840 61760 86.1626 332
334 0 615904 271808 61920 32 333
335 0 615904 272064 62040 32 334
336 0 615837 271738 62120 -1 334
337 0 615653 271541 62200 -1 336
338 0 615455 271410 62280 -1 337
339 0 615344 271269 62400 -1 338
340 0 615297 271042 62520 -1 339
341 0 615053 270484 62640 -1 340
342 0 614873 270384 62760 -1 341
343 0 614752 270272 62920 75.4718 342
344 0 614656 270144 63040 60.3987 343
345 0 614528 269952 63160 51.225 344
346 0 614464 269728 63320 32 345
347 0 614432 269568 63520 51.225 346
348 0 614336 269408 63720 32 347
349 0 614112 269600 63720 51.225 348
350 0 614080 269664 63680 60.3987 349
351 0 614208 269248 63880 60.3987 348
352 0 614048 269056 64040 60.3987 351
353 0 614016 268800 64120 64 352
354 0 614016 268576 64240 86.1626 353
355 0 614048 268320 64320 80 354
356 0 614080 268160 64520 115.378 355
357 0 613952 268096 64760 86.1626 356
358 0 613856 267904 64920 90.5097 357
359 0 613760 267712 65080 81.9756 358
360 0 613664 267488 65160 81.9756 359
361 0 613600 267264 65320 90.5097 360
362 0 613600 267104 65520 75.4718 361
363 0 613632 266912 65680 51.225 362
364 0 613696 266752 65880 64 363
365 0 613600 266560 66040 86.1626 364
366 0 613536 266304 66160 102.45 365
367 0 613408 266112 66320 102.45 366
368 0 613280 265920 66440 108.812 367
369 0 613056 265760 66560 128.996 368
370 0 612832 265792 66680 64 369
371 0 612576 265760 66760 80 370
372 0 612384 265568 66880 75.4718 371
373 0 612288 265312 66920 71.5542 372
374 0 612160 265088 67000 86.1626 373
375 0 612128 264832 67040 86.1626 374
376 0 612160 264576 67120 51.225 375
377 0 612096 264320 67120 60.3987 376
378 0 611936 264128 67160 80 377
379 0 611904 263706 67160 57 378
380 0 611808 263744 67040 75.4718 379
381 0 611648 263936 67000 80 380
382 0 611552 264192 66960 71.5542 381
383 0 611520 264320 66920 71.5542 382
384 0 611936 263693 67200 51 379
385 0 611968 263680 67240 45.2548 384
386 0 612096 263712 67480 107.331 385
387 0 612000 263680 67600 64 386
388 0 611776 263680 67760 60.3987 387
389 0 611552 263712 67880 104 388
390 0 611520 263680 67600 32 389
391 0 611552 263456 67480 71.5542 390
392 0 611616 263328 67360 128 391
393 0 611584 263968 67880 60.3987 389
394 0 611552 264160 67720 32 393
395 0 611712 264352 67840 51.225 394
396 0 611872 264128 67880 51.225 395
397 0 611456 263680 67920 102.45 389
398 0 611296 263552 68080 80 397
399 0 611136 263392 68280 98.9545 398
400 0 611008 263232 68480 96 399
401 0 610816 263072 68600 90.5097 400
402 0 610592 262912 68640 115.378 401
403 0 610400 262752 68680 122.115 402
404 0 610208 262528 68680 120 403
405 0 610048 262336 68720 140.399 404
406 0 609920 262112 68760 148.593 405
407 0 609888 261952 68960 122.115 406
408 0 609760 261728 69080 163.951 407
409 0 609792 261536 68880 163.951 408
410 0 609952 261376 68720 98.9545 409
411 0 610176 261312 68600 120 410
412 0 610368 261152 68520 91.913 411
413 0 610560 260960 68520 60.3987 412
414 0 610784 261120 68400 40 413
415 0 610848 261184 68400 51.225 414
416 0 609728 261664 69160 194.648 408
417 0 609632 261472 69360 178.885 416
418 0 609600 261216 69440 163.169 417
419 0 609408 261024 69480 189.989 418
420 0 609216 260864 69600 196.122 419
421 0 609024 260672 69560 240 420
422 0 608832 260480 69560 230.894 421
423 0 608576 260352 69640 166.277 422
424 0 608384 260160 69680 164.924 423
425 0 608192 260000 69800 160 424
426 0 607968 259840 69880 157.582 425
427 0 607776 259680 70000 140.399 426
428 0 607584 259520 70040 178.885 427
429 0 607456 259328 70200 122.115 428
430 0 607136 259136 70320 45.2548 429
431 0 606976 259328 70360 71.5542 430
432 0 606976 259360 70400 71.5542 431
433 0 607456 259264 70280 115.378 429
434 0 607456 259008 70320 45.2548 433
435 0 607552 258816 70440 32 434
436 0 607776 258656 70520 60.3987 435
437 0 608000 258496 70520 32 436
438 0 608256 258496 70520 40 437
439 0 608512 258496 70520 75.4718 438
440 0 608768 258592 70640 71.5542 439
441 0 609024 258624 70680 60.3987 440
442 0 609280 258624 70680 64 441
443 0 607296 259040 70560 90.5097 434
444 0 607136 259040 70760 140.399 443
445 0 606912 258912 70880 75.4718 444
446 0 606752 258816 71080 45.2548 445
447 0 606624 258752 71240 60.3987 446
448 0 606784 258880 71440 32 447
449 0 606912 258976 71480 40 448
450 0 606368 258656 71320 107.331 447
451 0 606176 258496 71480 32 450
452 0 605984 258336 71600 122.115 451
453 0 605760 258208 71600 108.812 452
454 0 605600 258048 71720 135.764 453
455 0 605376 257920 71720 139.714 454
456 0 605152 257792 71760 139.714 455
457 0 604928 257600 71760 136 456
458 0 604736 257440 71720 136 457
459 0 604480 257408 71680 160 458
460 0 604256 257408 71560 102.45 459
461 0 604032 257376 71440 124.964 460
462 0 603808 257248 71360 124.193 461
463 0 603584 257216 71200 178.348 462
464 0 603360 257120 71080 189.315 463
465 0 603104 257056 71040 198.716 464
466 0 602848 256992 71000 198.716 465
467 0 602592 256928 70960 122.115 466
468 0 602336 256832 70960 164.924 467
469 0 602080 256704 70920 164.924 468
470 0 601856 256576 71040 160 469
471 0 601632 256448 71160 148.593 470
472 0 601376 256384 71200 120 471
473 0 601120 256352 71200 81.9756 472
474 0 600864 256320 71200 75.4718 473
475 0 600704 256256 71120 98.9545 474
476 0 600864 256128 70920 51.225 475
477 0 601056 255936 70800 128.996 476
478 0 601248 255776 70680 107.331 477
479 0 601440 255584 70680 91.913 478
480 0 601632 255392 70560 101.193 479
481 0 601696 255232 70360 32 480
482 0 600448 256192 71120 96 475
483 0 600192 256064 71040 104 482
484 0 599936 256000 71000 96 483
485 0 599872 255968 70960 98.9545 484
486 0 599968 255744 70880 51.225 485
487 0 600096 255520 70760 40 486
488 0 600160 255456 70720 32 487
489 0 599616 255872 70920 96 485
490 0 599424 255744 70800 51.225 489
491 0 599232 255552 70720 80 490
492 0 599072 255392 70680 102.45 491
493 0 599232 255200 70640 32 492
494 0 599424 255008 70680 40 493
495 0 599456 254976 70720 51.225 494
496 0 598880 255232 70640 81.9756 492
497 0 598656 255072 70640 120 496
498 0 598400 254944 70600 128.996 497
499 0 598208 254784 70440 148.593 498
500 0 598016 254624 70400 163.951 499
501 0 597792 254624 70240 302.84 500
502 0 597536 254656 70160 210.447 501
503 0 597280 254624 70120 172.325 502
504 0 597056 254496 70080 124.193 503
505 0 596800 254368 70080 128 504
506 0 596544 254272 70040 108.812 505
507 0 596480 254176 69640 122.115 506
508 0 596640 254336 69760 71.5542 507
509 0 596736 254400 69840 64 508
510 0 596448 253920 69600 80 507
511 0 596352 253696 69480 160 510
512 0 596224 253472 69400 172.325 511
513 0 596416 253280 69360 80 512
514 0 596608 253088 69440 120.797 513
515 0 596864 252960 69440 86.1626 514
516 0 597056 252800 69480 80 515
517 0 597248 252608 69600 75.4718 516
518 0 597504 252736 69640 139.714 517
519 0 596160 253472 69400 183.826 512
520 0 595904 253504 69400 178.885 519
521 0 595648 253472 69400 153.675 520
522 0 595392 253408 69400 189.989 521
523 0 595136 253344 69320 209.99 522
524 0 595104 253152 69520 107.331 523
525 0 595072 252960 69720 51.225 524
526 0 595136 252704 69640 32 525
527 0 595168 252640 69600 32 526
528 0 595136 252480 69400 40 527
529 0 594880 252544 69320 60.3987 528
530 0 594784 252576 69320 75.4718 529
531 0 595392 252544 69680 51.225 527
532 0 595456 252448 69640 40 531
533 0 595040 253312 69280 186.59 523
534 0 594784 253312 69240 163.169 533
535 0 594560 253184 69200 136 534
536 0 594304 253088 69200 124.193 535
537 0 594048 253056 69200 120 536
538 0 593824 252928 69280 124.193 537
539 0 593632 252768 69360 120 538
540 0 593440 252576 69400 80 539
541 0 593248 252416 69480 150.306 540
542 0 593088 252224 69520 136 541
543 0 592928 252064 69680 186.762 542
544 0 592736 251936 69800 197.261 543
545 0 592544 251840 69960 164.924 544
546 0 592384 251680 70120 107.331 545
547 0 592256 251424 70160 163.169 546
548 0 592128 251200 70160 178.348 547
549 0 591936 251040 70080 135.764 548
550 0 591776 250816 69960 86.1626 549
551 0 591584 250624 69920 181.725 550
552 0 591392 250432 70000 200 551
553 0 591168 250272 70000 150.944 552
554 0 590976 250176 69840 185.386 553
555 0 590944 250112 69600 186.59 554
556 0 590784 249984 69440 192 555
557 0 590528 249952 69440 131.939 556
558 0 590368 249920 69240 164.924 557
559 0 590176 249824 69040 150.944 558
560 0 590080 249824 68760 163.169 559
561 0 589920 249888 68560 197.261 560
562 0 589728 250016 68400 120.797 561
563 0 589504 249920 68240 160 562
564 0 589344 249760 68440 32 563
565 0 589184 249536 68440 86.1626 564
566 0 589056 249408 68480 91.913 565
567 0 589344 249952 68080 108.812 563
568 0 589120 250016 67960 124.964 567
569 0 588896 249952 67840 120.797 568
570 0 588640 249888 67800 120 569
571 0 588384 249888 67800 107.331 570
572 0 588128 249888 67840 108.812 571
573 0 588000 250144 67840 81.9756 572
574 0 587808 250336 67880 71.5542 573
575 0 587616 250560 67880 45.2548 574
576 0 587584 250592 67880 64 575
577 0 587776 250784 67880 45.2548 576
578 0 587808 250880 68120 32 577
579 0 587424 250752 68080 60.3987 576
580 0 587424 250912 68280 51.225 579
581 0 587424 251136 68440 64 580
582 0 587392 251392 68520 98.9545 581
583 0 587392 251552 68600 60.3987 582
584 0 587264 251680 68800 32 583
585 0 587104 251712 68920 60.3987 584
586 0 587296 251616 69080 71.5542 585
587 0 587552 251616 69120 40 586
588 0 587712 251648 69120 32 587
589 0 586944 251776 69120 32 585
590 0 586752 251872 69280 32 589
591 0 586592 251872 69320 40 590
592 0 586624 251744 69560 32 591
593 0 586688 251488 69480 32 592
594 0 586688 251456 69480 32 593
595 0 586336 251904 69240 32 591
596 0 586336 252032 69040 32 595
597 0 587552 251712 68440 80 583
598 0 587744 251904 68400 80 597
599 0 587904 252064 68280 81.9756 598
600 0 587840 252192 68040 120 599
601 0 587648 252192 67920 40 600
602 0 588128 249696 67840 101.193 572
603 0 588128 249440 67840 98.9545 602
604 0 588128 249216 67720 86.1626 603
605 0 588000 248960 67680 96 604
606 0 587872 248768 67520 51.225 605
607 0 587712 248576 67400 71.5542 606
608 0 587552 248416 67200 98.9545 607
609 0 587328 248416 67080 91.913 608
610 0 587104 248416 66960 51.225 609
611 0 586848 248448 66880 64 610
612 0 586656 248480 66720 64 611
613 0 586432 248480 66560 160 612
614 0 586176 248512 66560 156.971 613
615 0 585920 248480 66520 135.764 614
616 0 585696 248352 66520 90.5097 615
617 0 585504 248160 66440 75.4718 616
618 0 585344 248000 66280 75.4718 617
619 0 585152 247840 66240 139.714 618
620 0 584992 247616 66240 107.331 619
621 0 584800 247392 66240 139.714 620
622 0 584992 247200 66240 136 621
623 0 585024 246944 66280 75.4718 622
624 0 585120 246688 66280 40 623
625 0 585088 246496 66120 75.4718 624
626 0 585056 246464 66120 80 625
627 0 584704 247296 66240 124.193 621
628 0 584448 247200 66200 104 627
629 0 584224 247072 66160 80 628
630 0 583968 247040 66120 40 629
631 0 583744 246880 66120 108.812 630
632 0 583584 246848 66120 128 631
633 0 583328 246784 66200 98.9545 632
634 0 583584 246752 66120 136 633
635 0 583776 246720 65960 108.812 634
636 0 583936 246656 65760 90.5097 635
637 0 584096 246528 65560 51.225 636
638 0 584288 246368 65400 40 637
639 0 584416 246208 65240 60.3987 638
640 0 584480 245984 65120 40 639
641 0 584480 245728 65120 40 640
642 0 584352 245504 64960 107.331 641
643 0 584448 245312 64800 172.325 642
644 0 584672 245184 64840 115.378 643
645 0 584672 244928 64840 75.4718 644
646 0 584512 244736 64920 80 645
647 0 584512 244480 64960 102.45 646
648 0 584512 244224 65000 51.225 647
649 0 584480 243968 65040 71.5542 648
650 0 584512 243712 65080 45.2548 649
651 0 584704 243520 65160 107.331 650
652 0 584768 243264 65120 136 651
653 0 584896 243008 65120 120.797 652
654 0 584800 242752 65200 157.582 653
655 0 584672 242528 65280 128.25 654
656 0 584608 242304 65400 128.25 655
657 0 584448 242112 65360 153.675 656
658 0 584416 242080 65320 166.277 657
659 0 584448 241824 65400 120.797 658
660 0 584416 241568 65480 80 659
661 0 584352 241376 65640 64 660
662 0 584256 241152 65760 80 661
663 0 584192 240928 65920 81.9756 662
664 0 584032 240768 66080 80 663
665 0 583840 240608 66160 81.9756 664
666 0 583616 240480 66200 120 665
667 0 583584 240352 66440 64 666
668 0 583616 240320 66720 71.5542 667
669 0 584160 242144 65320 120 658
670 0 584064 242176 65320 75.4718 669
671 0 584032 242400 65160 51.225 670
672 0 583904 242624 65120 51.225 671
673 0 583840 242688 65120 51.225 672
674 0 583840 242176 65480 51.225 670
675 0 583616 242176 65600 51.225 674
676 0 583424 242112 65760 81.9756 675
677 0 583168 241984 65760 80 676
678 0 582944 241920 65920 60.3987 677
679 0 582720 241984 66080 60.3987 678
680 0 582496 241888 66200 60.3987 679
681 0 582240 241856 66200 32 680
682 0 581984 241824 66280 32 681
683 0 581728 241728 66280 32 682
684 0 581472 241600 66280 51.225 683
685 0 581280 241408 66320 40 684
686 0 581088 241312 66400 51.225 685
687 0 583168 246784 66280 81.9756 633
688 0 582944 246816 66400 166.469 687
689 0 582720 246816 66520 120 688
690 0 582464 246784 66560 98.9545 689
691 0 582208 246784 66560 71.5542 690
692 0 581952 246816 66560 81.9756 691
693 0 581696 246816 66560 71.5542 692
694 0 581440 246816 66640 60.3987 693
695 0 581280 246816 66840 45.2548 694
696 0 581088 246752 67040 51.225 695
697 0 580928 246656 67240 98.9545 696
698 0 580736 246592 67400 75.4718 697
699 0 580576 246656 67600 32 698
700 0 580320 246592 67680 51.225 699
701 0 580160 246432 67800 60.3987 700
702 0 580000 246208 67880 80 701
703 0 579840 245984 67920 51.225 702
704 0 579680 245792 68000 86.1626 703
705 0 579488 245600 68040 124.193 704
706 0 579232 245568 68120 148.593 705
707 0 578976 245504 68160 204.9 706
708 0 578848 245248 68160 160 707
709 0 578624 245088 68160 153.675 708
710 0 578432 244896 68200 181.019 709
711 0 578400 244640 68200 164.924 710
712 0 578656 244640 68200 124.193 711
713 0 578880 244576 68080 124.193 712
714 0 579136 244512 68000 80 713
715 0 579200 244832 67760 32 714
716 0 579456 244896 67760 32 715
717 0 578272 244512 68160 200 711
718 0 578080 244320 68160 166.277 717
719 0 577920 244096 68160 175.271 718
720 0 577696 243936 68160 140.399 719
721 0 577504 243712 68160 176.907 720
722 0 577280 243584 68120 163.169 721
723 0 577088 243392 68120 181.196 722
724 0 577088 243136 68200 107.331 723
725 0 577088 242912 68320 40 724
726 0 577056 242720 68480 40 725
727 0 576960 242592 68440 45.2548 726
728 0 576960 243328 67960 102.45 723
729 0 576704 243328 67920 128.25 728
730 0 576640 243072 67880 40 729
731 0 576608 242816 67840 32 730
732 0 576608 242560 67880 32 731
733 0 576608 242336 68000 75.4718 732
734 0 576704 242080 67920 51.225 733
735 0 576864 241856 67880 40 734
736 0 576960 241600 67960 40 735
737 0 576960 241536 67960 40 736
738 0 576576 243456 67800 86.1626 729
739 0 576352 243456 67680 40 738
740 0 576352 243200 67680 51.225 739
741 0 576160 243008 67640 40 740
742 0 575904 243136 67640 40 741
743 0 576096 243488 67640 40 739
744 0 575840 243488 67640 51.225 743
745 0 575584 243488 67680 40 744
746 0 575328 243488 67680 80 745
747 0 575072 243488 67600 51.225 746
748 0 575072 243232 67600 45.2548 747
749 0 574976 243008 67520 51.225 748
750 0 574848 243072 67520 32 749
751 0 575008 243552 67520 51.225 747
752 0 574848 243712 67360 40 751
753 0 574656 243872 67280 51.225 752
754 0 574432 244032 67240 75.4718 753
755 0 574240 244192 67280 60.3987 754
756 0 574048 244384 67320 80 755
757 0 573824 244576 67320 71.5542 756
758 0 573632 244800 67320 71.5542 757
759 0 573472 244992 67240 81.9756 758
760 0 573344 245216 67120 86.1626 759
761 0 573248 245440 67000 75.4718 760
762 0 573280 245696 67000 98.9545 761
763 0 573536 245792 67040 32 762
764 0 573760 245888 67000 51.225 763
765 0 573696 246144 66920 40 764
766 0 573664 246368 66760 40 765
767 0 573600 246432 66720 32 766
768 0 573536 246656 66600 45.2548 767
769 0 573472 246912 66640 75.4718 768
770 0 573664 247040 66760 32 769
771 0 573408 246272 66760 51.225 767
772 0 573344 246176 66760 40 771
773 0 574016 245888 67000 51.225 764
774 0 574240 246016 67000 40 773
775 0 574432 246208 66920 32 774
776 0 574336 246464 66840 40 775
777 0 574112 246592 66760 40 776
778 0 574528 243712 67160 80 753
779 0 574528 243456 67160 71.5542 778
780 0 574112 243104 67200 40 779
781 0 574048 243104 67160 32 780
782 0 573856 243328 67040 32 781
783 0 573824 243488 66840 71.5542 782
784 0 573888 243648 66640 128.25 783
785 0 574048 243520 66680 51.225 784
786 0 574240 243392 66840 51.225 785
787 0 574496 243360 66960 32 786
788 0 573664 243712 66520 86.1626 784
789 0 573408 243712 66440 81.9756 788
790 0 573184 243616 66320 81.9756 789
791 0 573024 243424 66160 51.225 790
792 0 573024 243200 66040 157.582 791
793 0 573248 243072 65960 51.225 792
794 0 573440 242880 65840 64 793
795 0 573600 242880 65720 51.225 794
796 0 572832 243040 66000 136 792
797 0 572576 242912 66000 163.951 796
798 0 572448 242656 66000 108.812 797
799 0 572384 242432 65880 101.193 798
800 0 572384 242208 65680 71.5542 799
801 0 572384 241984 65560 71.5542 800
802 0 572384 241728 65520 163.951 801
803 0 572160 241600 65520 150.306 802
804 0 571968 241408 65480 102.45 803
805 0 571776 241184 65480 120 804
806 0 571744 240928 65400 90.5097 805
807 0 571808 240672 65320 150.306 806
808 0 571776 240416 65360 107.331 807
809 0 571904 240192 65400 98.9545 808
810 0 571936 239936 65360 51.225 809
811 0 571936 239680 65360 75.4718 810
812 0 572032 239456 65480 124.193 811
813 0 572000 239232 65600 120.797 812
814 0 571744 239200 65600 80 813
815 0 571520 239072 65600 40 814
816 0 571392 239264 65600 40 815
817 0 572000 239072 65840 104 813
818 0 572000 238912 66040 81.9756 817
819 0 571840 238816 66240 80 818
820 0 571584 238816 66240 108.812 819
821 0 571328 238752 66280 32 820
822 0 571072 238752 66240 45.2548 821
823 0 570816 238688 66160 40 822
824 0 570624 238496 66120 40 823
825 0 570592 238464 66080 60.3987 824
826 0 570464 238560 65880 45.2548 825
827 0 570560 238720 65680 40 826
828 0 570816 238816 65680 40 827
829 0 570400 238240 66080 71.5542 825
830 0 570176 238080 66120 32 829
831 0 570016 237888 66200 75.4718 830
832 0 569952 237696 66400 101.193 831
833 0 569824 237504 66520 98.9545 832
834 0 569728 237312 66680 136 833
835 0 569728 237141 66760 79 834
836 0 569728 237056 66800 51.225 835
837 0 569856 236800 67160 80 836
838 0 570048 236992 67160 51.225 837
839 0 570208 237184 67080 81.9756 838
840 0 570208 237440 67000 40 839
841 0 570208 237568 67000 32 840
842 0 569328 236773 66840 -1 835
843 0 568441 236011 67160 -1 842
844 0 568090 235805 67240 -1 843
845 0 567744 235584 67360 71.5542 844
846 0 567552 235488 67360 98.9545 845
847 0 567328 235424 67480 102.45 846
848 0 567104 235456 67600 172.325 847
849 0 566944 235232 67600 150.306 848
850 0 566784 235008 67600 140.399 849
851 0 566528 234944 67560 104 850
852 0 566272 234880 67520 75.4718 851
853 0 566016 234784 67480 60.3987 852
854 0 565760 234752 67520 80 853
855 0 565504 234656 67600 86.1626 854
856 0 565248 234560 67640 45.2548 855
857 0 565024 234528 67760 80 856
858 0 564800 234336 67760 80 857
859 0 564576 234208 67880 102.45 858
860 0 564352 234016 67880 81.9756 859
861 0 564128 233920 68000 81.9756 860
862 0 563904 233856 68120 86.1626 861
863 0 563680 233696 68240 75.4718 862
864 0 563424 233664 68320 80 863
865 0 563168 233536 68360 80 864
866 0 562944 233408 68320 75.4718 865
867 0 562944 233440 68040 60.3987 866
868 0 562784 233504 67800 51.225 867
869 0 562720 233472 67720 32 868
870 0 562880 233376 68320 75.4718 866
871 0 562656 233248 68320 81.9756 870
872 0 562432 233120 68360 98.9545 871
873 0 562240 232960 68480 115.378 872
874 0 562112 233024 68240 45.2548 873
875 0 561984 233120 68000 60.3987 874
876 0 561920 233280 67800 32 875
877 0 562080 233344 67600 45.2548 876
878 0 562304 233504 67720 32 877
879 0 562336 233536 67760 32 878
880 0 562048 232864 68520 115.378 873
881 0 561856 232736 68680 81.9756 880
882 0 561632 232576 68760 81.9756 881
883 0 561472 232416 68880 98.9545 882
884 0 561248 232288 68880 91.913 883
885 0 561024 232224 69000 163.951 884
886 0 560800 232128 69120 154.298 885
887 0 560576 232032 69240 156.971 886
888 0 560352 231968 69360 137.87 887
889 0 560160 231872 69520 131.939 888
890 0 559936 231744 69600 131.939 889
891 0 559712 231616 69560 120 890
892 0 559488 231456 69520 120.797 891
893 0 559232 231360 69480 140.399 892
894 0 558976 231296 69520 107.331 893
895 0 558720 231264 69480 96 894
896 0 558464 231168 69400 122.115 895
897 0 558240 231008 69480 143.108 896
898 0 558144 230912 69720 115.378 897
899 0 557984 230720 69840 163.169 898
900 0 557728 230688 69880 45.2548 899
901 0 557472 230656 69960 60.3987 900
902 0 557248 230592 70080 124.193 901
903 0 556992 230624 70160 137.87 902
904 0 556736 230656 70160 157.582 903
905 0 556512 230688 70040 175.454 904
906 0 556256 230656 69960 203.017 905
907 0 556160 230560 69720 237.453 906
908 0 555904 230496 69640 189.315 907
909 0 555648 230528 69720 139.714 908
910 0 555424 230624 69880 107.331 909
911 0 555168 230624 69880 134.104 910
912 0 554912 230688 69840 124.964 911
913 0 554656 230688 69760 139.714 912
914 0 554400 230688 69680 136 913
915 0 554144 230720 69640 107.331 914
916 0 553920 230752 69520 71.5542 915
917 0 553664 230720 69520 102.45 916
918 0 553408 230720 69440 163.169 917
919 0 553152 230688 69440 192 918
920 0 552992 230688 69240 202.544 919
921 0 552832 230816 69040 200 920
922 0 552672 230976 69200 75.4718 921
923 0 552512 231136 69360 40 922
924 0 552352 231168 69560 64 923
925 0 552288 231200 69640 90.5097 924
926 0 552160 231328 69840 75.4718 925
927 0 552064 231488 70040 90.5097 926
928 0 551936 231616 69840 107.331 927
929 0 551872 231840 69680 128 928
930 0 551872 232064 69520 122.115 929
931 0 551904 232224 69720 101.193 930
932 0 551904 232288 69800 51.225 931
933 0 552064 231520 70120 101.193 927
934 0 552000 231712 70320 115.378 933
935 0 551968 231968 70360 150.306 934
936 0 551776 231776 70480 107.331 935
937 0 551680 231680 70720 45.2548 936
938 0 551680 231520 70920 51.225 937
939 0 551680 231360 71120 51.225 938
940 0 551648 231232 71280 60.3987 939
941 0 551968 232128 70480 134.104 935
942 0 552000 232320 70640 120.797 941
943 0 552000 232512 70840 90.5097 942
944 0 552096 232672 71040 81.9756 943
945 0 552224 232832 71240 51.225 944
946 0 552256 233056 71440 120 945
947 0 552192 233248 71600 90.5097 946
948 0 552160 233504 71600 32 947
949 0 552128 233760 71600 107.331 948
950 0 552288 233952 71560 166.277 949
951 0 552288 234208 71560 148.593 950
952 0 552416 234368 71400 137.87 951
953 0 552448 234560 71200 32 952
954 0 552384 234688 70960 51.225 953
955 0 552640 234688 70920 45.2548 954
956 0 552768 234688 70920 80 955
957 0 552000 233888 71600 98.9545 949
958 0 551808 234016 71760 71.5542 957
959 0 551616 234208 71840 32 958
960 0 551392 234304 71920 45.2548 959
961 0 551232 234304 72120 60.3987 960
962 0 551008 234304 72240 124.964 961
963 0 550784 234304 72360 175.454 962
964 0 550560 234304 72480 186.59 963
965 0 550304 234272 72520 168 964
966 0 550048 234240 72640 156.971 965
967 0 549792 234240 72680 90.5097 966
968 0 549568 234112 72760 102.45 967
969 0 549408 233952 72960 60.3987 968
970 0 549194.7 233845.33 73040 62 969
971 0 549088 233792 73080 64 970
972 0 549184 233632 73280 128.996 971
973 0 549248 233675 73320 99 972
974 0 549376 233760 73400 40 973
975 0 548960 233600 73480 40 972
976 0 549120 233760 73600 81.9756 975
977 0 549376 233824 73600 40 976
978 0 548768 233408 73520 71.5542 975
979 0 548672 233504 73640 45.2548 978
980 0 548448 233504 73840 32 979
981 0 548576 233248 73600 60.3987 978
982 0 548416 233056 73680 60.3987 981
983 0 548160 233024 73680 101.193 982
984 0 547904 232928 73680 102.45 983
985 0 547712 232800 73800 157.582 984
986 0 547648 232768 73800 178.885 985
987 0 547680 232736 74080 64 986
988 0 547840 232672 74320 32 987
989 0 548096 232640 74360 64 988
990 0 548128 232672 74320 71.5542 989
991 0 547520 232544 73880 163.169 986
992 0 547328 232320 73920 91.913 991
993 0 547296 232224 74000 137.87 992
994 0 547136 232096 73800 86.1626 993
995 0 547072 231840 73760 60.3987 994
996 0 547040 231712 73600 60.3987 995
997 0 547296 232128 74240 164.924 993
998 0 547136 231968 74400 131.939 997
999 0 546912 231872 74480 104 998
1000 0 546688 231744 74520 64 999
1001 0 546464 231584 74520 86.1626 1000
1002 0 546240 231488 74440 80 1001
1003 0 546240 231328 74440 45.2548 1002
1004 0 546080 231200 74640 81.9756 1003
1005 0 546112 231040 74840 32 1004
1006 0 546176 230880 75040 120.797 1005
1007 0 546176 230880 75320 176.907 1006
1008 0 546016 230688 75400 160 1007
1009 0 546016 230560 75640 120.797 1008
1010 0 546080 230464 75880 108.812 1009
1011 0 546048 230304 76080 96 1010
1012 0 546048 230176 76320 96 1011
1013 0 546112 230112 76560 115.378 1012
1014 0 546144 229952 76800 98.9545 1013
1015 0 546208 229792 77040 91.913 1014
1016 0 546304 229632 77240 102.45 1015
1017 0 546336 229376 77320 75.4718 1016
1018 0 546336 229152 77440 90.5097 1017
1019 0 546272 228960 77600 60.3987 1018
1020 0 546272 228768 77800 75.4718 1019
1021 0 546208 228544 77920 91.913 1020
1022 0 546144 228288 77920 80 1021
1023 0 545984 228096 77800 75.4718 1022
1024 0 545856 227968 77600 102.45 1023
1025 0 545728 227744 77480 90.5097 1024
1026 0 545568 227552 77440 60.3987 1025
1027 0 545504 227296 77360 90.5097 1026
1028 0 545600 227072 77480 80 1027
1029 0 545696 226912 77680 90.5097 1028
1030 0 545856 226720 77840 60.3987 1029
1031 0 545842 226600 77960 -1 1030
1032 0 545679 226465 78040 -1 1031
1033 0 545691 226260 78160 -1 1032
1034 0 545619 226181 78320 -1 1033
1035 0 545434 226157 78480 -1 1034
1036 0 545408 226080 78600 45.2548 1035
1037 0 545280 225984 78840 45.2548 1036
1038 0 545120 225920 79040 75.4718 1037
1039 0 544960 225952 79240 86.1626 1038
1040 0 544768 225984 79400 98.9545 1039
1041 0 544544 225984 79560 131.939 1040
1042 0 544384 226176 79720 40 1041
1043 0 544160 226176 79640 80 1042
1044 0 544096 226208 79360 60.3987 1043
1045 0 543872 226208 79520 51.225 1044
1046 0 543680 226240 79680 91.913 1045
1047 0 543616 226336 79360 81.9756 1046
1048 0 543392 226336 79520 51.225 1047
1049 0 543168 226272 79640 64 1048
1050 0 542912 226240 79720 122.115 1049
1051 0 542656 226176 79720 102.45 1050
1052 0 542560 226176 79960 51.225 1051
1053 0 542400 226176 80160 115.378 1052
1054 0 542208 226176 80360 102.45 1053
1055 0 541984 226176 80520 75.4718 1054
1056 0 541856 226144 80760 90.5097 1055
1057 0 541696 226208 81000 98.9545 1056
1058 0 541440 226240 81080 71.5542 1057
1059 0 541216 226208 81240 98.9545 1058
1060 0 541024 226112 81400 107.331 1059
1061 0 540896 226016 81600 91.913 1060
1062 0 540672 226016 81800 71.5542 1061
1063 0 540448 226016 82000 81.9756 1062
1064 0 540280 226016 82120 77 1063
1065 0 540224 226016 82160 75.4718 1064
1066 0 540032 226016 82360 60.3987 1065
1067 0 539808 225984 82520 75.4718 1066
1068 0 539584 225920 82640 40 1067
1069 0 539328 225824 82640 32 1068
1070 0 539136 225824 82600 32 1069
1071 0 539840 226080 82120 32 1064
1072 0 539680 226112 82320 75.4718 1071
1073 0 539456 225984 82480 156.971 1072
1074 0 539232 225984 82600 140.399 1073
1075 0 539072 225984 82800 128.996 1074
1076 0 538944 226016 82960 131.939 1075
1077 0 538961 226056 83000 -1 1076
1078 0 538522 226100 83240 -1 1077
1079 0 538368 226080 83320 60.3987 1078
1080 0 538144 226048 83480 64 1079
1081 0 537888 226048 83560 51.225 1080
1082 0 537632 225984 83600 60.3987 1081
1083 0 537408 225856 83680 64 1082
1084 0 537216 225696 83720 60.3987 1083
1085 0 537024 225536 83840 71.5542 1084
1086 0 536864 225376 84040 71.5542 1085
1087 0 536736 225280 84280 90.5097 1086
1088 0 536544 225184 84440 108.812 1087
1089 0 536512 225088 84720 122.115 1088
1090 0 536352 225056 84920 122.115 1089
1091 0 536224 224960 85120 115.378 1090
1092 0 536032 224864 85320 90.5097 1091
1093 0 535872 224896 85560 81.9756 1092
1094 0 535744 224928 85800 96 1093
1095 0 535584 224992 86000 91.913 1094
1096 0 535392 225024 86160 71.5542 1095
1097 0 535168 225056 86280 32 1096
1098 0 535008 224896 86400 32 1097
1099 0 534752 224928 86440 64 1098
1100 0 534496 224960 86440 75.4718 1099
1101 0 534272 224928 86560 60.3987 1100
1102 0 534048 224896 86680 98.9545 1101
1103 0 533888 224832 86920 98.9545 1102
1104 0 533632 224704 87000 64 1103
1105 0 533472 224608 87240 71.5542 1104
1106 0 533280 224576 87440 71.5542 1105
1107 0 533120 224544 87640 64 1106
1108 0 532992 224512 87880 107.331 1107
1109 0 532800 224448 88080 81.9756 1108
1110 0 532544 224448 88120 108.812 1109
1111 0 532320 224448 88280 102.45 1110
1112 0 532064 224480 88320 104 1111
1113 0 531808 224512 88360 104 1112
1114 0 531552 224512 88440 86.1626 1113
1115 0 531296 224448 88520 81.9756 1114
1116 0 531104 224416 88680 32 1115
1117 0 531136 224416 88720 32 1116
1118 0 530767 224311 88760 -1 1117
1119 0 530562 224298 88680 -1 1118
1120 0 530109 224323 88520 -1 1119
1121 0 529812 224468 88400 -1 1120
1122 0 529341 224593 88480 -1 1121
1123 0 529099 224621 88600 -1 1122
1124 0 528909 224593 88720 -1 1123
1125 0 528775 224528 88880 -1 1124
1126 0 528527 224293 89000 -1 1125
1127 0 528480 224245 89120 -1 1126
1128 0 528160 224224 89200 81.9756 1127
1129 0 527904 224192 89320 131.939 1128
1130 0 527712 224160 89520 141.534 1129
1131 0 527552 224160 89720 128 1130
1132 0 527328 224160 89840 104 1131
1133 0 527072 224192 89960 75.4718 1132
1134 0 526848 224256 90080 96 1133
1135 0 526688 224416 90200 120 1134
1136 0 526432 224480 90200 124.193 1135
1137 0 526208 224384 90080 51.225 1136
1138 0 525952 224352 90040 86.1626 1137
1139 0 525696 224320 89960 122.115 1138
1140 0 525440 224288 89960 80 1139
1141 0 525216 224224 89840 81.9756 1140
1142 0 524928 224256 89840 32 1141
1143 0 524672 224192 89920 96 1142
1144 0 524480 224192 90120 96 1143
1145 0 524288 224224 90280 81.9756 1144
1146 0 524064 224224 90440 64 1145
1147 0 523808 224224 90440 64 1146
1148 0 523552 224224 90440 75.4718 1147
1149 0 523296 224320 90440 60.3987 1148
1150 0 523040 224352 90440 75.4718 1149
1151 0 522784 224416 90480 71.5542 1150
1152 0 522560 224448 90600 101.193 1151
1153 0 522336 224416 90720 101.193 1152
1154 0 522080 224352 90720 101.193 1153
1155 0 521824 224320 90680 102.45 1154
1156 0 521632 224192 90480 90.5097 1155
1157 0 521472 224192 90280 120.797 1156
1158 0 521312 224160 90080 120 1157
1159 0 521088 224224 89960 136 1158
1160 0 520896 224384 89880 134.104 1159
1161 0 520640 224448 89880 137.87 1160
1162 0 520384 224512 89840 153.675 1161
1163 0 520128 224512 89760 134.104 1162
1164 0 519936 224448 89600 80 1163
1165 0 519712 224448 89480 128 1164
1166 0 519520 224480 89280 115.378 1165
1167 0 519360 224544 89040 134.104 1166
1168 0 519168 224576 88880 108.812 1167
1169 0 519040 224416 88720 80 1168
1170 0 518784 224416 88680 40 1169
1171 0 518304 224608 88480 150.944 1170
1172 0 518240 224640 88200 81.9756 1171
1173 0 518080 224640 88000 64 1172
1174 0 518048 224672 87920 51.225 1173
1175 0 518048 224608 88440 102.45 1171
1176 0 517888 224640 88240 64 1175
1177 0 517728 224640 88040 32 1176
1178 0 517728 224736 87800 32 1177
1179 0 517568 224896 87600 45.2548 1178
1180 0 517408 224960 87360 64 1179
1181 0 517152 225056 87360 51.225 1180
1182 0 516896 225120 87360 32 1181
1183 0 516640 225120 87360 75.4718 1182
1184 0 516384 225056 87440 122.115 1183
1185 0 516160 224928 87440 160 1184
1186 0 515968 224864 87280 96 1185
1187 0 515744 224928 87120 45.2548 1186
1188 0 515648 225120 86920 90.5097 1187
1189 0 515552 225344 86840 81.9756 1188
1190 0 515392 225504 86680 104 1189
1191 0 515328 225600 86440 32 1190
1192 0 515296 225728 86200 32 1191
1193 0 515328 226016 86160 115.378 1192
1194 0 515104 226144 86080 81.9756 1193
1195 0 514976 226304 85880 45.2548 1194
1196 0 514976 226400 85600 122.115 1195
1197 0 514752 226432 85480 96 1196
1198 0 514496 226464 85480 150.944 1197
1199 0 514272 226592 85440 148.593 1198
1200 0 514048 226656 85320 124.964 1199
1201 0 513824 226656 85200 134.104 1200
1202 0 513664 226848 85120 120 1201
1203 0 513472 227008 85080 124.193 1202
1204 0 513408 227232 84960 102.45 1203
1205 0 513248 227392 84800 98.9545 1204
1206 0 513120 227552 84640 51.225 1205
1207 0 513024 227776 84560 124.193 1206
1208 0 512800 227936 84520 98.9545 1207
1209 0 512576 228032 84400 154.298 1208
1210 0 512480 228128 84160 134.104 1209
1211 0 512256 228160 84040 122.115 1210
1212 0 512032 228288 83960 124.193 1211
1213 0 511776 228288 83880 45.2548 1212
1214 0 511711 228386 83720 -1 1213
1215 0 511281 228432 83480 -1 1214
1216 0 511232 228512 83400 136 1215
1217 0 511488 228512 83440 51.225 1216
1218 0 510976 228512 83360 140.399 1216
1219 0 510720 228480 83280 163.169 1218
1220 0 510528 228320 83160 164.924 1219
1221 0 510272 228224 83200 80 1220
1222 0 510016 228256 83200 81.9756 1221
1223 0 509792 228416 83200 40 1222
1224 0 509536 228448 83120 51.225 1223
1225 0 509280 228512 83040 102.45 1224
1226 0 509024 228416 83000 107.331 1225
1227 0 508960 228352 83000 120 1226
1228 0 508992 228309.33 82920 105 1227
1229 0 509056 228224 82760 75.4718 1228
1230 0 509312 228224 82680 101.193 1229
1231 0 509568 228288 82600 81.9756 1230
1232 0 509824 228288 82600 91.913 1231
1233 0 510048 228416 82640 40 1232
1234 0 510048 228512 82640 32 1233
1235 0 508704 228416 83080 172.325 1227
1236 0 508448 228288 83080 200 1235
1237 0 508256 228096 83040 108.812 1236
1238 0 508000 228000 82960 80 1237
1239 0 507776 227808 82960 60.3987 1238
1240 0 507520 227712 82920 80 1239
1241 0 507264 227616 82920 75.4718 1240
1242 0 507072 227424 83000 45.2548 1241
1243 0 506816 227328 83040 139.714 1242
1244 0 506560 227264 83120 178.885 1243
1245 0 506368 227104 83200 139.714 1244
1246 0 506208 226976 83360 124.964 1245
1247 0 506080 226944 83600 71.5542 1246
1248 0 505920 226816 83800 120 1247
1249 0 505888 226688 83840 160 1248
1250 0 506144 226688 83880 81.9756 1249
1251 0 506368 226592 84000 40 1250
1252 0 506464 226464 84000 60.3987 1251
1253 0 505728 226528 84000 60.3987 1249
1254 0 505600 226336 84160 108.812 1253
1255 0 505504 226176 84360 104 1254
1256 0 505344 226048 84560 98.9545 1255
1257 0 505184 225984 84760 71.5542 1256
1258 0 505056 225984 84920 97 1257
1259 0 505024 225984 84960 104 1258
1260 0 504864 226048 85160 98.9545 1259
1261 0 504672 226144 85320 81.9756 1260
1262 0 504416 226176 85440 51.225 1261
1263 0 504160 226208 85440 86.1626 1262
1264 0 503904 226208 85400 115.378 1263
1265 0 503680 226208 85280 104 1264
1266 0 503488 226240 85120 196.122 1265
1267 0 503584 226496 85080 102.45 1266
1268 0 503712 226720 85080 80 1267
1269 0 503840 226976 85040 32 1268
1270 0 503872 227008 85040 32 1269
1271 0 503232 226208 85040 202.544 1266
1272 0 502976 226176 85040 140.399 1271
1273 0 502720 226176 85040 96 1272
1274 0 502496 226272 84960 102.45 1273
1275 0 502240 226272 84960 91.913 1274
1276 0 501984 226272 84920 160 1275
1277 0 501728 226240 84920 200 1276
1278 0 501600 226208 84880 204 1277
1279 0 501571.5 226196.38 84880 -1 1278
1280 0 501472 226176 84840 209.99 1278
1281 0 501216 226080 84800 139.714 1280
1282 0 500992 225952 84720 163.169 1281
1283 0 500800 225920 84520 175.271 1282
1284 0 500544 225856 84560 120 1283
1285 0 500320 225696 84560 136 1284
1286 0 500064 225664 84520 181.196 1285
1287 0 499840 225760 84440 194.648 1286
1288 0 499712 225760 84400 175 1287
1289 0 499584 225760 84360 156.971 1288
1290 0 499452.38 225815.88 84120 -1 1289
1291 0 499360 225696 84480 200 1289
1292 0 499104 225696 84520 189.315 1291
1293 0 498848 225728 84520 186.59 1292
1294 0 498592 225696 84520 102.45 1293
1295 0 498336 225696 84480 96 1294
1296 0 498080 225664 84480 104 1295
1297 0 497824 225632 84440 91.913 1296
1298 0 497568 225664 84400 120.797 1297
1299 0 497376 225792 84280 143.108 1298
1300 0 497152 225984 84280 136 1299
1301 0 496960 226144 84200 107.331 1300
1302 0 496736 226144 84080 124.193 1301
1303 0 496544 226176 83920 128.996 1302
1304 0 496352 226336 84000 104 1303
1305 0 496096 226368 84040 71.5542 1304
1306 0 495840 226304 84080 51.225 1305
1307 0 495168 226272 83800 96 1306
1308 0 495008 226240 83840 75.4718 1307
1309 0 494752 226240 83960 75.4718 1308
1310 0 494496 226304 84000 64 1309
1311 0 494240 226304 84000 40 1310
1312 0 494048 226496 83960 32 1311
1313 0 493792 226624 83920 64 1312
1314 0 493568 226816 83920 81.9756 1313
1315 0 493344 226976 84000 51.225 1314
1316 0 493088 227008 84000 51.225 1315
1317 0 492832 227072 84040 75.4718 1316
1318 0 492576 227072 84040 102.45 1317
1319 0 492320 227040 84080 102.45 1318
1320 0 492064 227072 84040 102.45 1319
1321 0 491808 227104 84000 91.913 1320
1322 0 491552 227104 83960 102.45 1321
1323 0 491296 227136 83960 120 1322
1324 0 491104 227264 83840 115.378 1323
1325 0 490848 227392 83840 81.9756 1324
1326 0 490592 227424 83880 108.812 1325
1327 0 490336 227424 83880 124.193 1326
1328 0 490112 227552 83800 136 1327
1329 0 489952 227712 83680 108.812 1328
1330 0 489696 227744 83680 98.9545 1329
1331 0 489440 227840 83800 86.1626 1330
1332 0 489184 227840 83800 98.9545 1331
1333 0 488992 228000 83760 80 1332
1334 0 488768 228128 83760 80 1333
1335 0 488544 228256 83720 81.9756 1334
1336 0 488352 228416 83680 60.3987 1335
1337 0 488096 228544 83640 80 1336
1338 0 487872 228672 83640 75.4718 1337
1339 0 487616 228736 83720 91.913 1338
1340 0 487360 228832 83760 60.3987 1339
1341 0 487136 228960 83760 75.4718 1340
1342 0 486912 229120 83680 51.225 1341
1343 0 486720 229312 83680 80 1342
1344 0 486528 229504 83680 91.913 1343
1345 0 486336 229664 83720 128.25 1344
1346 0 486176 229856 83760 136 1345
1347 0 486208 230112 83720 150.944 1346
1348 0 486176 230368 83720 163.169 1347
1349 0 486080 230400 83720 140.399 1348
1350 0 485824 230496 83640 128.996 1349
1351 0 485632 230688 83640 122.115 1350
1352 0 485504 230848 83480 90.5097 1351
1353 0 485408 231072 83320 102.45 1352
1354 0 485280 231296 83160 120.797 1353
1355 0 485248 231520 83040 136 1354
1356 0 485120 231744 83000 80 1355
1357 0 484992 231968 83000 102.45 1356
1358 0 484864 232192 83080 120 1357
1359 0 484736 232416 83080 71.5542 1358
1360 0 484576 232640 83080 80 1359
1361 0 484544 232896 83040 124.193 1360
1362 0 484448 233152 83000 120 1361
1363 0 484416 233408 82960 120 1362
1364 0 484384 233664 82920 107.331 1363
1365 0 484352 233920 82920 81.9756 1364
1366 0 484352 234176 82960 96 1365
1367 0 484288 234432 82960 122.115 1366
1368 0 484256 234688 83040 120.797 1367
1369 0 484320 234944 83040 122.115 1368
1370 0 484512 235136 83120 120.797 1369
1371 0 484672 235360 83120 81.9756 1370
1372 0 484832 235520 82960 75.4718 1371
1373 0 484992 235680 82760 60.3987 1372
1374 0 485152 235872 82720 98.9545 1373
1375 0 485344 236000 82520 81.9756 1374
1376 0 485568 236032 82400 131.939 1375
1377 0 485664 236192 82200 71.5542 1376
1378 0 485760 236352 82000 45.2548 1377
1379 0 485888 236480 81800 75.4718 1378
1380 0 485920 236704 81680 71.5542 1379
1381 0 486016 236960 81600 120 1380
1382 0 486240.8 237046.2 81600 -1 1381
1383 0 486048 237152 81400 143.108 1381
1384 0 485952 237312 81200 80 1383
1385 0 485792 237408 81000 107.331 1384
1386 0 485632 237568 80800 75.4718 1385
1387 0 485472 237632 80560 81.9756 1386
1388 0 485344 237760 80360 148.593 1387
1389 0 485304 237792 80320 150 1388
1390 0 485184 237888 80200 156.971 1389
1391 0 484928 237984 80200 128.996 1390
1392 0 484842.66 237984 80160 121 1391
1393 0 484672 237984 80080 107.331 1392
1394 0 484416 237984 79960 81.9756 1393
1395 0 484192 237984 79800 64 1394
1396 0 484000 237920 79640 75.4718 1395
1397 0 483744 237920 79560 64 1396
1398 0 483488 237920 79520 64 1397
1399 0 483232 237920 79480 75.4718 1398
1400 0 482976 237888 79520 51.225 1399
1401 0 482720 237824 79520 75.4718 1400
1402 0 482464 237760 79520 115.378 1401
1403 0 482378.06 237692.55 79720 -1 1402
1404 0 482208 237760 79440 80 1402
1405 0 481984 237824 79320 166.469 1404
1406 0 481760 237920 79240 172.325 1405
1407 0 481683.2 237907.2 79160 185 1406
1408 0 481568 237888 79040 206.301 1407
1409 0 481344 238080 79040 108.812 1408
1410 0 481184 238272 79080 81.9756 1409
1411 0 480992 238464 79160 122.115 1410
1412 0 480960 238720 79160 175.271 1411
1413 0 480832 238944 79160 202.544 1412
1414 0 480916.66 239016.38 79120 151 1413
1415 0 481177.34 239219.69 79000 -1 1414
1416 0 481227.66 239213.83 78840 -1 1415
1417 0 481326.6 239228.14 78800 -1 1416
1418 0 480704 239072 79320 200 1413
1419 0 480768 239328 79440 64 1418
1420 0 480847.94 239410.56 79560 87 1419
1421 0 480928 239488 79640 102.45 1420
1422 0 480960 239712 79800 148.593 1421
1423 0 480992 239840 80040 81.9756 1422
1424 0 480992 240000 80280 60.3987 1423
1425 0 480960 240160 80480 96 1424
1426 0 480928 240320 80680 60.3987 1425
1427 0 480832 240448 80920 45.2548 1426
1428 0 480832 240544 81160 71.5542 1427
1429 0 480768 240672 81400 96 1428
1430 0 480640 240704 81640 60.3987 1429
1431 0 480512 240800 81840 75.4718 1430
1432 0 480480 240832 81880 75.4718 1431
1433 0 480736 240896 81880 91.913 1432
1434 0 480992 241024 81920 51.225 1433
1435 0 481152 241184 82040 71.5542 1434
1436 0 481120 241344 82240 75.4718 1435
1437 0 480469.34 240864 81960 84 1432
1438 0 480448 240928 82120 101.193 1437
1439 0 480320 241004.8 82280 120 1438
1440 0 480288 241024 82320 124.964 1439
1441 0 480320 241184 82520 139.714 1440
1442 0 480416 241440 82560 203.017 1441
1443 0 480192 241568 82680 139.714 1442
1444 0 479968 241696 82680 197.261 1443
1445 0 479818.66 241717.33 82760 174 1444
1446 0 479744 241728 82800 163.169 1445
1447 0 479552 241920 82800 124.193 1446
1448 0 479296 241984 82800 134.104 1447
1449 0 479040 241984 82840 160 1448
1450 0 478784 242080 82800 175.454 1449
1451 0 478656 242304 82760 131.939 1450
1452 0 478560 242496 82920 115.378 1451
1453 0 478400 242496 83120 60.3987 1452
1454 0 478246.4 242547.2 83280 85 1453
1455 0 478208 242560 83320 91.913 1454
1456 0 478133.34 242560 83360 112 1455
1457 0 477984 242560 83440 153.675 1456
1458 0 477952 242304 83520 104 1457
1459 0 478080 242080 83480 32 1458
1460 0 478272 241920 83520 32 1459
1461 0 478336 241792 83320 32 1460
1462 0 477503.25 242833.64 83720 -1 1458
1463 0 477517.28 242551.47 83960 -1 1462
1464 0 477555.94 242442.61 84080 -1 1463
1465 0 480480 239040 79480 120 1418
1466 0 480224 239040 79560 60.3987 1465
1467 0 479968 239136 79600 91.913 1466
1468 0 479744 239264 79680 80 1467
1469 0 479552 239360 79840 40 1468
1470 0 479328 239488 80000 64 1469
1471 0 479264 239488 80000 71.5542 1470
1472 0 484640 235008 83280 140.399 1370
1473 0 484544 234784 83440 96 1472
1474 0 484384 234784 83640 71.5542 1473
1475 0 484224 234784 83880 104 1474
1476 0 484128 234752 84120 101.193 1475
1477 0 484064 234656 84360 96 1476
1478 0 484032 234656 84640 115.378 1477
1479 0 483968 234688 84920 115.378 1478
1480 0 483840 234816 85160 98.9545 1479
1481 0 483977.28 234705.05 85160 -1 1480
1482 0 483776 234848 85400 124.193 1480
1483 0 483648 235008 85560 128.996 1482
1484 0 483584 235168 85600 104 1483
1485 0 483488 235360 85800 164.924 1484
1486 0 483328 235552 85920 96 1485
1487 0 483104 235552 86040 108.812 1486
1488 0 482848 235552 85960 75.4718 1487
1489 0 482592 235648 85960 71.5542 1488
1490 0 482368 235808 85960 104 1489
1491 0 482144 235936 85880 148.593 1490
1492 0 481888 236000 85840 128.996 1491
1493 0 481632 236096 85800 175.271 1492
1494 0 481408 236224 85800 124.193 1493
1495 0 481152 236224 85800 120 1494
1496 0 481045.34 236277.33 85600 88 1495
1497 0 481001 236233.08 85600 -1 1496
1498 0 481024 236288 85560 81.9756 1496
1499 0 480928 236192 85320 45.2548 1498
1500 0 480800 236192 85200 32 1499
1501 0 481088 236224 85840 71.5542 1495
1502 0 480832 236224 85840 98.9545 1501
1503 0 480576 236192 85840 139.714 1502
1504 0 480352 236096 85680 134.104 1503
1505 0 480096 236064 85600 107.331 1504
1506 0 479840 236064 85560 75.4718 1505
1507 0 479584 236064 85560 32 1506
1508 0 479328 235968 85560 51.225 1507
1509 0 479072 235904 85480 80 1508
1510 0 478816 235936 85440 101.193 1509
1511 0 478560 235936 85360 96 1510
1512 0 478304 235968 85360 86.1626 1511
1513 0 478048 236096 85280 80 1512
1514 0 477792 236096 85240 64 1513
1515 0 477536 236064 85200 80 1514
1516 0 477280 236000 85160 81.9756 1515
1517 0 477024 235936 85080 124.964 1516
1518 0 476768 235904 85000 134.104 1517
1519 0 476608 235872 84800 128 1518
1520 0 476384 235872 84600 124.193 1519
1521 0 476256 236000 84520 80 1520
1522 0 476192 236160 84320 45.2548 1521
1523 0 476192 236256 84080 32 1522
1524 0 476192 236416 83840 51.225 1523
1525 0 476288 236576 83640 102.45 1524
1526 0 476416 236704 83400 120 1525
1527 0 476576 236768 83200 128.996 1526
1528 0 476672 236800 82960 172.325 1527
1529 0 476690.28 236790.86 82880 134 1528
1530 0 476736 236768 82680 40 1529
1531 0 476640 236768 82400 32 1530
1532 0 476640 236740.58 82160 168 1531
1533 0 476640 236736 82120 190.83 1532
1534 0 476608 236800 81880 131.939 1533
1535 0 476608 236813.72 81760 122 1534
1536 0 476608 236832 81600 108.812 1535
1537 0 476416 236960 81480 178.885 1536
1538 0 476224 237088 81600 157.582 1537
1539 0 476147.2 236960 81760 159 1538
1540 0 476128 236928 81800 160 1539
1541 0 476552.7 236979.17 81360 -1 1537
1542 0 476553.7 236980.19 81320 -1 1541
1543 0 476518.38 237086.66 81200 -1 1542
1544 0 476352 237143.38 81160 -1 1543
1545 0 476128 235808 84560 150.944 1520
1546 0 475904 235776 84680 104 1545
1547 0 475648 235712 84760 71.5542 1546
1548 0 475424 235648 84920 71.5542 1547
1549 0 475168 235616 85000 96 1548
1550 0 474944 235648 85120 81.9756 1549
1551 0 474720 235712 85240 75.4718 1550
1552 0 474496 235744 85360 107.331 1551
1553 0 474240 235808 85400 80 1552
1554 0 473991 235895 85480 -1 1553
1555 0 474016 235904 85560 45.2548 1554
1556 0 474144 235872 85560 32 1555
1557 0 473792 235904 85680 91.913 1555
1558 0 473536 235936 85720 150.944 1557
1559 0 473312 236032 85840 153.675 1558
1560 0 473056 236064 85880 154.298 1559
1561 0 472832 236096 86000 186.762 1560
1562 0 472576 236160 86040 134.104 1561
1563 0 472320 236192 86000 96 1562
1564 0 472064 236224 86000 45.2548 1563
1565 0 471840 236160 85880 51.225 1564
1566 0 471584 236160 85880 60.3987 1565
1567 0 471328 236160 85760 40 1566
1568 0 471136 236128 85600 71.5542 1567
1569 0 470912 236096 85440 75.4718 1568
1570 0 470688 236096 85240 140.399 1569
1571 0 470517.34 236138.67 85160 173 1570
1572 0 470432 236160 85120 189.315 1571
1573 0 470208 236288 85120 136 1572
1574 0 469952 236352 85040 160 1573
1575 0 469928 236460 84880 31 1574
1576 0 469921.53 236486.58 84840 -1 1575
1577 0 469967.03 236479.92 84680 -1 1576
1578 0 469696 236384 85120 154.298 1574
1579 0 469728 236224 85320 150.306 1578
1580 0 469600 236064 85520 32 1579
1581 0 469376 235936 85440 32 1580
1582 0 469664 236352 85120 137.87 1578
1583 0 469472 236192 85160 115.378 1582
1584 0 469248 236128 85280 60.3987 1583
1585 0 468992 236064 85320 96 1584
1586 0 468736 236128 85360 120 1585
1587 0 468480 236224 85360 139.714 1586
1588 0 468330.66 236309.33 85440 99 1587
1589 0 467518 236700.03 85440 -1 1588
1590 0 468256 236352 85480 80 1588
1591 0 468064 236544 85560 60.3987 1590
1592 0 467872 236736 85680 80 1591
1593 0 467680 236928 85680 124.193 1592
1594 0 467488 237120 85600 51.225 1593
1595 0 467232 237248 85600 214.663 1594
1596 0 467072 237472 85680 135.764 1595
1597 0 466816 237568 85760 178.348 1596
1598 0 466592 237536 85640 178.885 1597
1599 0 466336 237600 85640 139.714 1598
1600 0 466080 237632 85560 131.939 1599
1601 0 465856 237632 85400 128.996 1600
1602 0 465600 237664 85320 136 1601
1603 0 465376 237792 85360 80 1602
1604 0 465184 237984 85360 102.45 1603
1605 0 464960 238080 85440 108.812 1604
1606 0 464885.34 238122.67 85480 102 1605
1607 0 464736 238208 85560 90.5097 1606
1608 0 464480 238304 85600 102.45 1607
1609 0 464256 238432 85640 80 1608
1610 0 464032 238592 85640 51.225 1609
1611 0 463840 238784 85640 86.1626 1610
1612 0 463648 238976 85640 40 1611
1613 0 463456 239168 85680 51.225 1612
1614 0 463328 239392 85720 86.1626 1613
1615 0 463136 239584 85720 136 1614
1616 0 462912 239744 85720 140.399 1615
1617 0 462656 239840 85680 124.193 1616
1618 0 462432 239968 85640 96 1617
1619 0 462208 240096 85640 137.87 1618
1620 0 461952 240160 85640 226.274 1619
1621 0 461728 240064 85560 178.885 1620
1622 0 461472 240032 85520 186.762 1621
1623 0 461216 239968 85480 186.762 1622
1624 0 461024 240128 85560 160 1623
1625 0 460800 240224 85680 175.271 1624
1626 0 460544 240256 85760 148.593 1625
1627 0 460352 240448 85800 124.193 1626
1628 0 460128 240576 85880 71.5542 1627
1629 0 459872 240640 85880 51.225 1628
1630 0 459904 240864 86040 71.5542 1629
1631 0 459680 240896 86160 32 1630
1632 0 459584 240768 85960 51.225 1631
1633 0 459360 240832 85840 51.225 1632
1634 0 459104 240896 85840 51.225 1633
1635 0 458848 240992 85880 40 1634
1636 0 458816 241024 85880 51.225 1635
1637 0 458901.34 240981.33 86040 38 1636
1638 0 458944 240960 86120 32 1637
1639 0 458944 240704 86200 40 1638
1640 0 458592 241120 85960 32 1636
1641 0 458368 240992 85920 32 1640
1642 0 458016 241184 85760 60.3987 1641
1643 0 457888 241376 85840 45.2548 1642
1644 0 457760 241600 85920 75.4718 1643
1645 0 457632 241760 86080 160 1644
1646 0 457504 241984 86160 136 1645
1647 0 457280 242176 86160 40 1646
1648 0 457056 242368 86160 143.108 1647
1649 0 456864 242560 86160 60.3987 1648
1650 0 456640 242752 86160 81.9756 1649
1651 0 456384 242816 86080 120.797 1650
1652 0 456160 242816 85880 91.913 1651
1653 0 456032 242832 85840 86 1652
1654 0 455904 242848 85800 81.9756 1653
1655 0 455680 242848 85640 71.5542 1654
1656 0 455488 242944 85440 75.4718 1655
1657 0 455264 242944 85280 60.3987 1656
1658 0 455008 242944 85240 80 1657
1659 0 454752 242976 85280 91.913 1658
1660 0 454496 243072 85280 71.5542 1659
1661 0 454304 243232 85240 120.797 1660
1662 0 454112 243360 85120 139.714 1661
1663 0 453952 243488 84960 166.469 1662
1664 0 453877.34 243530.67 84920 168 1663
1665 0 453842.16 243991.5 84920 -1 1664
1666 0 453728 243616 84840 172.325 1664
1667 0 453472 243648 84880 160 1666
1668 0 453312 243840 84840 212.415 1667
1669 0 453088 243968 84920 197.261 1668
1670 0 452896 244160 84920 164.924 1669
1671 0 452832 244416 84840 189.315 1670
1672 0 452768 244672 84760 178.885 1671
1673 0 452729.6 244723.2 84680 173 1672
1674 0 452971.4 244522.62 84680 -1 1673
1675 0 452672 244800 84560 164.924 1673
1676 0 452614.4 244876.8 84440 161 1675
1677 0 453203.62 244873.56 84440 -1 1676
1678 0 452576 244928 84360 160 1676
1679 0 452537.6 245004.8 84280 142 1678
1680 0 452830.06 244990.89 84280 -1 1679
1681 0 452480 245120 84160 115.378 1679
1682 0 452464 245176 84120 113 1681
1683 0 453088 245069 84120 -1 1682
1684 0 453297.78 245214.05 83920 -1 1683
1685 0 453386.7 244722.67 84120 -1 1683
1686 0 452416 245344 84000 107.331 1682
1687 0 452288 245504 83840 80 1686
1688 0 452160 245728 83720 71.5542 1687
1689 0 452000 245952 83640 98.9545 1688
1690 0 451808 246144 83560 98.9545 1689
1691 0 451648 246336 83440 128.996 1690
1692 0 451456 246528 83440 80 1691
1693 0 451328 246720 83320 120 1692
1694 0 451136 246912 83320 98.9545 1693
1695 0 450912 247040 83320 122.115 1694
1696 0 450656 247104 83400 75.4718 1695
1697 0 450400 247072 83440 64 1696
1698 0 450144 247072 83440 40 1697
1699 0 450144 247136 83160 60.3987 1698
1700 0 450240 247136 83000 40 1699
1701 0 449952 247072 83440 51.225 1698
1702 0 449728 247200 83440 45.2548 1701
1703 0 449504 247328 83440 51.225 1702
1704 0 449248 247424 83440 40 1703
1705 0 448992 247456 83480 64 1704
1706 0 448800 247584 83600 75.4718 1705
1707 0 448544 247648 83600 32 1706
1708 0 448320 247808 83600 60.3987 1707
1709 0 448128 248000 83600 51.225 1708
1710 0 447936 248192 83600 32 1709
1711 0 447712 248320 83640 64 1710
1712 0 447456 248416 83680 80 1711
1713 0 447200 248544 83680 86.1626 1712
1714 0 446944 248672 83680 107.331 1713
1715 0 446752 248864 83680 80 1714
1716 0 446560 249056 83600 128.25 1715
1717 0 446368 249216 83560 122.115 1716
1718 0 446112 249344 83520 166.277 1717
1719 0 445920 249536 83480 163.169 1718
1720 0 445664 249632 83520 186.59 1719
1721 0 445408 249600 83640 197.261 1720
1722 0 445152 249664 83560 164.924 1721
1723 0 444896 249664 83520 120.797 1722
1724 0 444640 249664 83520 51.225 1723
1725 0 444512 249664 83520 51.225 1724
1726 0 444544 249888 83400 40 1725
1727 0 444320 250016 83400 40 1726
1728 0 444256 250016 83400 40 1727
1729 0 444256 249536 83480 45.2548 1725
1730 0 444000 249440 83520 40 1729
1731 0 443744 249504 83520 81.9756 1730
1732 0 443520 249600 83600 91.913 1731
1733 0 443264 249632 83640 163.169 1732
1734 0 443008 249664 83760 221.847 1733
1735 0 442912 249888 83840 186.59 1734
1736 0 442752 250112 83840 186.762 1735
1737 0 442624 250336 83840 128 1736
1738 0 442570.66 250389.33 83800 102 1737
1739 0 442464 250496 83720 51.225 1738
1740 0 442272 250688 83720 51.225 1739
1741 0 442080 250880 83680 80 1740
1742 0 441888 251072 83640 134.104 1741
1743 0 441696 251168 83440 124.193 1742
1744 0 441632 251392 83280 186.59 1743
1745 0 441504 251648 83280 200 1744
1746 0 441280 251776 83240 172.325 1745
1747 0 441056 251936 83240 160 1746
1748 0 440800 251936 83240 120 1747
1749 0 440576 252064 83120 40 1748
1750 0 440416 252224 83000 60.3987 1749
1751 0 441029.8 252104.94 83000 -1 1750
1752 0 440640 252352 82840 80 1750
1753 0 440864 252352 82720 91.913 1752
1754 0 441056 252320 82640 64 1753
1755 0 449728 247168 83280 32 1702
1756 0 449504 247200 83160 40 1755
1757 0 458464 240800 85880 40 1641
1758 0 463680 239008 85640 40 1612
1759 0 463840 239168 85760 32 1758
1760 0 483872 235008 85680 136 1483
1761 0 483942.2 235179.84 85680 -1 1760
1762 0 484128 235008 85640 71.5542 1760
1763 0 484320 235168 85680 107.331 1762
1764 0 484384 235392 85840 108.812 1763
1765 0 484224 235584 85920 115.378 1764
1766 0 484160 235648 86000 124.964 1765
1767 0 486368 230464 83560 139.714 1348
1768 0 486432 230688 83440 115.378 1767
1769 0 486304 230880 83320 98.9545 1768
1770 0 486144 230976 83360 96 1769
1771 0 495584 226272 84040 32 1306
1772 0 495552 226240 84000 32 1771
1773 0 517152 225120 87200 32 1181
1774 0 517216 225184 86960 81.9756 1773
1775 0 517472 225120 86960 71.5542 1774
1776 0 552160 230976 69520 75.4718 924
1777 0 552064 230752 69600 32 1776
1778 0 552288 230656 69680 60.3987 1777
1779 0 583744 247040 66360 32 631
1780 0 583584 247040 66560 45.2548 1779
1781 0 583360 246976 66440 32 1780
