# Supplementary material for: Connectomics Analysis Reveals First-, Second-, and Third-Order Thermosensory and Hygrosensory Neurons in the Adult Drosophila Brain
Source: Curr Biol. 2020 Aug 17;30(16):3167–3182.e4. doi: 10.1016/j.cub.2020.06.028 (PMC7443704; doi:10.1016/j.cub.2020.06.028)
Supplement: Data S1. Skeletons and Meshes, Related to STAR Methods — marin2020-skeletons contains files describing the morphology of each neuron in this study (in FAFB14 space, .swc format). glomeruli_meshes contains the glomerular meshes (in FAFB14 space, .stl format). neuropil_meshes contains the glomerular meshes (in FAFB14 space, .stl format). [file mmc5.zip › VP_SI/marin2020-skeletons/11052217.swc]

# SWC format file
# based on specifications at http://www.neuronland.org/NLMorphologyConverter/MorphologyFormats/SWC/Spec.html
# Created by nat::write.neuron.swc
# PointNo Label X Y Z Radius Parent 
1 0 617234 274751 72000 1970 -1
2 0 617159 275144 69800 -1 1
3 0 618342 275172 69600 -1 2
4 0 618510 275418 69440 -1 3
5 0 618691 275534 69240 -1 4
6 0 618742 275842 69080 -1 5
7 0 618868 276013 69000 -1 6
8 0 618724 276300 68880 -1 7
9 0 618979 276613 68800 -1 8
10 0 619024 277073 68640 -1 9
11 0 618738 277122 68480 -1 10
12 0 618475 277310 67880 -1 11
13 0 618595 277092 68280 -1 12
14 0 618154 276995 68280 -1 13
15 0 617694 277017 68280 -1 14
16 0 617389 277016 68280 -1 15
17 0 617087 277169 68280 -1 16
18 0 616908 277362 68360 -1 17
19 0 616694 277506 68360 -1 18
20 0 616433 277468 68480 -1 19
21 0 616176 277456 68600 -1 20
22 0 616002 277377 68720 -1 21
23 0 615904 277248 68880 128 22
24 0 615712 277120 69000 80 23
25 0 615680 277088 69000 75 24
26 0 615626 276997 69080 -1 25
27 0 615582 276923 69120 -1 26
28 0 615393 276795 69280 -1 27
29 0 615316 276685 69360 -1 28
30 0 615193 276543 69480 -1 29
31 0 615070 276383 69600 -1 30
32 0 614964 276245 69720 -1 31
33 0 614872 276063 69880 -1 32
34 0 614794 275977 70040 -1 33
35 0 614708 275891 70240 -1 34
36 0 614636 275747 70360 -1 35
37 0 614584 275606 70560 -1 36
38 0 614552 275560 70680 -1 37
39 0 614500 275466 70800 -1 38
40 0 614461 275396 70880 -1 39
41 0 614372 275276 71000 -1 40
42 0 614233 275158 71160 -1 41
43 0 614131 275102 71240 -1 42
44 0 614016 274976 71360 64 43
45 0 613952 274976 71360 81 44
46 0 613856 274784 71560 81 45
47 0 613728 274624 71720 108 46
48 0 613568 274464 71840 91 47
49 0 613440 274240 71920 80 48
50 0 613216 274176 72080 102 49
51 0 612992 274304 72000 102 50
52 0 612768 274400 71920 80 51
53 0 613295 274126 72080 -1 50
54 0 613248 274061 72160 -1 53
55 0 613224 273882 72240 -1 54
56 0 613109 273658 72360 -1 55
57 0 613067 273569 72480 -1 56
58 0 612961 273486 72560 -1 57
59 0 612782 273356 72640 -1 58
60 0 612736 273280 72680 91 59
61 0 612544 273088 72800 91 60
62 0 612352 272896 72880 90 61
63 0 612128 272800 73000 108 62
64 0 611872 272800 73120 120 63
65 0 611712 272704 73320 81 64
66 0 611552 272544 73480 75 65
67 0 611360 272384 73600 91 66
68 0 611168 272224 73720 124 67
69 0 610976 272064 73760 137 68
70 0 610784 271936 73880 122 69
71 0 610560 271808 74040 120 70
72 0 610368 271648 74160 91 71
73 0 610208 271488 74320 102 72
74 0 610080 271296 74440 86 73
75 0 609920 271136 74600 128 74
76 0 609728 270976 74680 102 75
77 0 609536 270912 74840 131 76
78 0 609344 270848 75000 108 77
79 0 609184 270720 75200 115 78
80 0 609056 270592 75440 80 79
81 0 609024 270496 75680 98 80
82 0 608992 270336 75880 98 81
83 0 608960 270208 76120 71 82
84 0 608832 270048 76280 80 83
85 0 608640 269888 76320 139 84
86 0 608448 269792 76480 120 85
87 0 608288 269632 76680 108 86
88 0 608128 269504 76880 96 87
89 0 607936 269408 77040 90 88
90 0 607744 269280 77160 115 89
91 0 607616 269152 77360 98 90
92 0 607488 269024 77560 122 91
93 0 607328 268960 77760 104 92
94 0 607200 268800 77960 107 93
95 0 607040 268576 78040 80 94
96 0 606880 268384 78120 60 95
97 0 606688 268224 78200 51 96
98 0 606496 268160 78400 60 97
99 0 606272 268128 78520 81 98
100 0 606080 268000 78640 108 99
101 0 605856 267872 78720 108 100
102 0 605632 267712 78840 71 101
103 0 605472 267520 78920 51 102
104 0 605280 267360 78960 75 103
105 0 605056 267232 79000 51 104
106 0 604800 267104 79000 71 105
107 0 604576 266976 79000 60 106
108 0 604320 266880 79040 71 107
109 0 604096 266752 79040 71 108
110 0 603872 266656 79120 90 109
111 0 603648 266560 79200 98 110
112 0 603424 266432 79240 108 111
113 0 603232 266272 79280 98 112
114 0 602976 266144 79320 96 113
115 0 602720 266016 79360 80 114
116 0 602464 265888 79400 75 115
117 0 602208 265792 79440 81 116
118 0 601984 265696 79520 64 117
119 0 601728 265568 79560 71 118
120 0 601360 265434 79600 -1 119
121 0 601255 265406 79640 -1 120
122 0 601162 265363 79680 -1 121
123 0 601061 265345 79720 -1 122
124 0 600968 265342 79760 -1 123
125 0 600512 265152 79800 81 124
126 0 600256 265056 79840 40 125
127 0 6e+05 264960 79840 51 126
128 0 599776 264800 79840 64 127
129 0 599520 264704 79840 81 128
130 0 599296 264544 79880 51 129
131 0 599072 264416 79880 51 130
132 0 598848 264224 79880 75 131
133 0 598624 264128 79960 120 132
134 0 598400 264000 79960 40 133
135 0 599119 264448 79840 -1 129
136 0 598900 264289 79840 -1 135
137 0 598432 264096 79840 32 136
138 0 598240 263936 79840 75 137
139 0 597984 263840 79840 75 138
140 0 597760 263680 79800 80 139
141 0 597536 263520 79800 75 140
142 0 597560 263585 79760 -1 141
143 0 597344 263296 79680 81 142
144 0 597184 263136 79560 98 143
145 0 596992 262944 79440 60 144
146 0 596768 262816 79400 51 145
147 0 596544 262624 79360 45 146
148 0 596352 262432 79280 71 147
149 0 596160 262272 79200 71 148
150 0 595968 262080 79160 81 149
151 0 595808 261856 79040 98 150
152 0 595552 261792 79040 75 151
153 0 595360 261632 79000 107 152
154 0 595136 261504 79000 86 153
155 0 594912 261344 78920 86 154
156 0 594688 261216 78840 101 155
157 0 594464 261088 78720 91 156
158 0 594208 260992 78680 75 157
159 0 593952 260864 78640 71 158
160 0 593760 260704 78600 60 159
161 0 593536 260544 78520 51 160
162 0 593376 260384 78400 71 161
163 0 593120 260256 78360 71 162
164 0 592896 260096 78280 71 163
165 0 592672 259936 78200 64 164
166 0 592448 259808 78160 75 165
167 0 592224 259680 78080 80 166
168 0 591968 259584 77960 102 167
169 0 591712 259488 78000 81 168
170 0 591488 259360 78000 75 169
171 0 591264 259232 77880 71 170
172 0 591040 259072 77840 81 171
173 0 590848 258912 77760 60 172
174 0 590624 258784 77760 80 173
175 0 590432 258624 77720 102 174
176 0 590208 258464 77680 81 175
177 0 589984 258336 77600 71 176
178 0 589760 258176 77640 51 177
179 0 589504 258048 77640 71 178
180 0 589280 257888 77600 75 179
181 0 589024 257792 77600 60 180
182 0 588800 257632 77480 60 181
183 0 588576 257504 77520 71 182
184 0 588320 257440 77440 71 183
185 0 588096 257344 77320 98 184
186 0 587840 257248 77240 86 185
187 0 587584 257120 77160 71 186
188 0 587328 257024 77120 60 187
189 0 587072 256928 77080 71 188
190 0 586816 256800 77080 81 189
191 0 586592 256672 77040 101 190
192 0 586368 256544 76960 122 191
193 0 586112 256416 76960 115 192
194 0 585888 256288 76920 107 193
195 0 585664 256160 76880 91 194
196 0 585440 256032 76880 81 195
197 0 585248 255872 76840 81 196
198 0 585088 255744 76680 71 197
199 0 584960 255616 76480 64 198
200 0 584768 255520 76280 51 199
201 0 584576 255360 76160 81 200
202 0 584416 255296 76120 91 201
203 0 584440 255303 76080 -1 202
204 0 584346 255279 76040 -1 203
205 0 584183 255200 76000 -1 204
206 0 583968 255072 75960 71 205
207 0 583808 254976 75880 64 206
208 0 583584 254848 75840 51 207
209 0 583360 254688 75800 60 208
210 0 583168 254528 75720 98 209
211 0 582976 254368 75640 102 210
212 0 582752 254208 75520 90 211
213 0 582560 254080 75400 75 212
214 0 582336 253984 75320 80 213
215 0 582144 253856 75200 102 214
216 0 581920 253760 75120 101 215
217 0 581696 253696 75000 86 216
218 0 581472 253600 74920 71 217
219 0 581216 253472 74880 75 218
220 0 580992 253344 74920 64 219
221 0 580768 253216 74920 86 220
222 0 580608 253024 74880 120 221
223 0 580416 252896 74760 122 222
224 0 580192 252736 74720 107 223
225 0 579936 252640 74640 96 224
226 0 579680 252576 74640 96 225
227 0 579424 252544 74640 71 226
228 0 579168 252480 74720 81 227
229 0 578944 252384 74800 75 228
230 0 578688 252256 74880 98 229
231 0 578496 252064 75000 90 230
232 0 578336 252000 75200 60 231
233 0 578144 251968 75360 98 232
234 0 577920 251840 75400 102 233
235 0 577696 251712 75440 80 234
236 0 577504 251520 75480 81 235
237 0 577280 251392 75520 71 236
238 0 577088 251200 75560 81 237
239 0 576864 251072 75640 71 238
240 0 576640 250976 75720 81 239
241 0 576416 250880 75840 64 240
242 0 576160 250816 75920 60 241
243 0 575936 250688 76040 60 242
244 0 575680 250656 76160 71 243
245 0 575424 250624 76160 51 244
246 0 575168 250656 76160 51 245
247 0 574912 250656 76200 71 246
248 0 574656 250656 76280 60 247
249 0 574400 250624 76320 80 248
250 0 574144 250560 76400 45 249
251 0 573888 250560 76440 51 250
252 0 573632 250560 76440 60 251
253 0 573376 250528 76440 60 252
254 0 573152 250432 76520 60 253
255 0 572896 250368 76520 64 254
256 0 572640 250336 76480 143 255
257 0 572384 250304 76440 226 256
258 0 572160 250176 76520 245 257
259 0 572128 250144 76480 246 258
260 0 572128 250080 76200 200 259
261 0 572000 249952 75960 200 260
262 0 571904 249920 75720 148 261
263 0 571904 250016 75480 75 262
264 0 571904 250112 75240 128 263
265 0 571936 250144 74960 141 264
266 0 571968 250304 74760 98 265
267 0 572064 250336 74520 150 266
268 0 572096 250336 74480 175 267
269 0 571936 250208 74280 163 268
270 0 571712 250240 74080 45 269
271 0 571456 250304 74080 32 270
272 0 571200 250304 74080 51 271
273 0 570944 250272 74080 51 272
274 0 570688 250272 74120 51 273
275 0 570432 250240 74160 80 274
276 0 570176 250176 74200 45 275
277 0 569920 250144 74200 45 276
278 0 569664 250144 74240 40 277
279 0 569632 250144 74240 32 278
280 0 569479 250113 74320 -1 279
281 0 569391 250071 74360 -1 280
282 0 569201 249972 74480 -1 281
283 0 569128 249960 74520 -1 282
284 0 568933 249954 74600 -1 283
285 0 568992 249952 74640 51 284
286 0 568768 249824 74680 71 285
287 0 568512 249696 74760 45 286
288 0 568352 249568 74920 45 287
289 0 568128 249504 75040 51 288
290 0 567904 249504 75160 51 289
291 0 567744 249504 75200 45 290
292 0 567191 249355 75200 -1 291
293 0 567008 249248 75200 51 292
294 0 566976 249248 75200 51 293
295 0 566720 249152 75200 64 294
296 0 566464 249088 75240 60 295
297 0 566208 249024 75280 51 296
298 0 565984 248928 75400 75 297
299 0 565507 248585 75400 -1 298
300 0 565328 248431 75480 -1 299
301 0 565217 248364 75520 -1 300
302 0 565101 248258 75600 -1 301
303 0 564836 248129 75680 -1 302
304 0 564543 247951 75640 -1 303
305 0 564471 247874 75600 -1 304
306 0 564400 247778 75480 -1 305
307 0 564216 247691 75360 -1 306
308 0 564108 247594 75280 -1 307
309 0 563922 247527 75120 -1 308
310 0 563797 247474 75040 -1 309
311 0 563676 247438 74960 -1 310
312 0 563394 247343 74880 -1 311
313 0 562913 247176 74800 -1 312
314 0 562738 247144 74720 -1 313
315 0 562656 247143 74640 -1 314
316 0 562540 247089 74560 -1 315
317 0 562329 247086 74440 -1 316
318 0 562249 247123 74320 -1 317
319 0 566016 249088 75600 60 298
320 0 566080 249152 75840 45 319
321 0 566194 249250 75920 -1 320
322 0 566261 249427 76040 -1 321
323 0 566323 249548 76120 -1 322
324 0 566329 249817 76240 -1 323
325 0 566208 249856 76240 98 324
326 0 566144 250112 76200 32 325
327 0 566368 250304 76200 45 326
328 0 566592 250432 76120 40 327
329 0 566816 250560 76120 45 328
330 0 567008 250720 76160 60 329
331 0 567104 250912 76320 32 330
332 0 567168 251136 76440 45 331
333 0 567168 251296 76680 40 332
334 0 567200 251520 76800 40 333
335 0 567232 251776 76880 51 334
336 0 567232 252032 77000 45 335
337 0 567232 252128 77040 40 336
338 0 566464 249856 76360 32 325
339 0 566688 249888 76520 32 338
340 0 572288 250432 74280 175 268
341 0 572448 250528 74080 45 340
342 0 572608 250528 73880 40 341
343 0 572832 250528 73680 71 342
344 0 572992 250624 73480 71 343
345 0 573184 250656 73320 60 344
346 0 573312 250688 73080 64 345
347 0 573408 250720 72840 51 346
348 0 573440 250752 72560 81 347
349 0 573376 250848 72320 96 348
350 0 573440 250944 72080 96 349
351 0 573504 251008 71840 75 350
352 0 573600 251104 71600 64 351
353 0 573600 251168 71320 64 352
354 0 573568 251264 71080 71 353
355 0 573504 251296 70840 75 354
356 0 573440 251232 70600 64 355
357 0 573376 251200 70360 60 356
358 0 573344 251104 70120 81 357
359 0 573344 251040 69840 75 358
360 0 573312 251104 69560 96 359
361 0 573312 251232 69320 81 360
362 0 573344 251392 69080 75 361
363 0 573344 251552 68880 108 362
364 0 573408 251712 68640 107 363
365 0 573440 251840 68400 141 364
366 0 573440 252000 68200 189 365
367 0 573696 252032 67760 32 366
368 0 573664 251808 67560 40 367
369 0 573664 251584 67360 32 368
370 0 573664 251488 67120 75 369
371 0 573504 251488 66880 75 370
372 0 573312 251584 66720 75 371
373 0 573088 251584 66560 71 372
374 0 572832 251616 66440 75 373
375 0 572608 251648 66320 80 374
376 0 572416 251744 66160 51 375
377 0 572160 251744 66040 60 376
378 0 571936 251648 65920 60 377
379 0 571680 251648 65880 75 378
380 0 571456 251712 65760 81 379
381 0 571200 251712 65680 40 380
382 0 570976 251648 65520 60 381
383 0 570784 251488 65360 104 382
384 0 570688 251456 65240 122 383
385 0 570624 251424 65000 143 384
386 0 570464 251392 64760 131 385
387 0 570368 251264 64520 108 386
388 0 570336 251104 64280 128 387
389 0 570400 250880 64160 107 388
390 0 570560 250720 64040 71 389
391 0 570720 250688 63800 51 390
392 0 570816 250720 63560 64 391
393 0 570944 250688 63320 60 392
394 0 571072 250720 63080 45 393
395 0 571168 250784 62960 45 394
396 0 571314 250833 62840 -1 395
397 0 571386 250921 62720 -1 396
398 0 571295 250900 62680 -1 397
399 0 571320 250880 62640 -1 398
400 0 571321 251072 62520 -1 399
401 0 571296 251104 62520 40 400
402 0 571488 251040 62360 71 401
403 0 571648 251008 62160 51 402
404 0 571872 251040 62040 96 403
405 0 572064 251168 61880 71 404
406 0 572256 251264 61680 60 405
407 0 572480 251328 61560 64 406
408 0 572704 251328 61440 71 407
409 0 572960 251392 61400 64 408
410 0 573184 251456 61280 45 409
411 0 573376 251520 61080 64 410
412 0 573472 251552 60840 64 411
413 0 573536 251488 60600 40 412
414 0 573696 251328 60440 71 413
415 0 573792 251104 60360 40 414
416 0 573952 250912 60320 40 415
417 0 574016 250848 60280 40 416
418 0 570528 251264 65360 207 384
419 0 570304 251200 65480 137 418
420 0 570144 251008 65520 160 419
421 0 570112 250848 65720 137 420
422 0 569952 250816 65960 45 421
423 0 569760 250784 66120 51 422
424 0 569600 250720 66240 32 423
425 0 571904 250016 76480 229 259
426 0 571648 249984 76520 244 425
427 0 571520 249824 76720 202 426
428 0 571360 249760 76960 164 427
429 0 571296 249632 77200 189 428
430 0 571296 249472 77400 203 429
431 0 571136 249344 77560 172 430
432 0 570912 249184 77560 157 431
433 0 570816 248992 77720 202 432
434 0 570592 248864 77720 186 433
435 0 570496 248640 77840 175 434
436 0 570464 248416 77960 200 435
437 0 570432 248192 78080 172 436
438 0 570240 248000 78120 160 437
439 0 570208 247744 78120 140 438
440 0 570080 247552 78240 176 439
441 0 569952 247392 78400 136 440
442 0 569952 247136 78520 140 441
443 0 569824 246944 78680 163 442
444 0 569696 246752 78800 197 443
445 0 569536 246592 78960 120 444
446 0 569312 246464 79120 120 445
447 0 569056 246368 79200 157 446
448 0 568896 246176 79280 124 447
449 0 568832 245952 79400 122 448
450 0 568736 245792 79600 120 449
451 0 568576 245632 79720 189 450
452 0 568480 245440 79920 178 451
453 0 568320 245312 80120 209 452
454 0 568160 245152 80240 186 453
455 0 567936 245024 80240 204 454
456 0 567712 244928 80160 200 455
457 0 567456 244832 80160 178 456
458 0 567264 244672 80240 219 457
459 0 567104 244544 80440 221 458
460 0 566944 244448 80640 134 459
461 0 566784 244384 80840 128 460
462 0 566624 244256 81040 164 461
463 0 566560 244064 81240 166 462
464 0 566368 243872 81280 141 463
465 0 566336 243648 81400 168 464
466 0 566240 243392 81440 186 465
467 0 566080 243232 81560 137 466
468 0 565920 243104 81720 128 467
469 0 565728 243008 81880 160 468
470 0 565536 242880 82080 209 469
471 0 565344 242688 82120 221 470
472 0 565248 242464 82200 209 471
473 0 565184 242208 82200 237 472
474 0 565088 241984 82120 274 473
475 0 564896 241920 82280 219 474
476 0 564672 241856 82400 172 475
477 0 564512 241792 82600 181 476
478 0 564416 241632 82840 221 477
479 0 564256 241472 82960 200 478
480 0 564096 241312 83080 197 479
481 0 564032 241056 83160 163 480
482 0 564000 240800 83240 150 481
483 0 563872 240576 83320 154 482
484 0 563840 240352 83520 128 483
485 0 563680 240160 83680 107 484
486 0 563520 239968 83800 51 485
487 0 563360 239808 84000 81 486
488 0 563168 239680 84120 120 487
489 0 562944 239552 84160 124 488
490 0 562720 239424 84160 186 489
491 0 562496 239232 84160 163 490
492 0 562336 239040 84200 226 491
493 0 562336 238816 84320 128 492
494 0 562272 238624 84480 163 493
495 0 562240 238464 84720 217 494
496 0 562304 238368 84960 234 495
497 0 562336 238272 85200 209 496
498 0 562176 238080 85320 221 497
499 0 562016 237920 85480 200 498
500 0 561984 237696 85640 140 499
501 0 561792 237504 85640 128 500
502 0 561600 237280 85640 150 501
503 0 561536 237056 85800 194 502
504 0 561376 236864 85880 256 503
505 0 561184 236704 85960 197 504
506 0 561184 236544 86160 148 505
507 0 561216 236416 86400 214 506
508 0 561312 236288 86600 229 507
509 0 561280 236128 86800 200 508
510 0 561120 235936 86840 157 509
511 0 560960 235744 86880 160 510
512 0 560768 235552 86920 163 511
513 0 560608 235328 86960 203 512
514 0 560448 235104 86960 236 513
515 0 560384 234848 87040 261 514
516 0 560352 234624 87200 209 515
517 0 560320 234464 87440 190 516
518 0 560256 234304 87640 203 517
519 0 560192 234112 87800 209 518
520 0 560032 233920 87960 185 519
521 0 559872 233792 88120 164 520
522 0 559648 233664 88240 137 521
523 0 559456 233536 88440 150 522
524 0 559296 233376 88640 150 523
525 0 559168 233248 88840 154 524
526 0 559072 233088 89040 172 525
527 0 558976 232992 89280 163 526
528 0 558848 232896 89520 143 527
529 0 558816 232768 89760 148 528
530 0 558752 232576 89960 194 529
531 0 558656 232352 90040 205 530
532 0 558560 232128 90120 240 531
533 0 558336 231968 90160 246 532
534 0 558176 231840 90360 181 533
535 0 558080 231712 90560 206 534
536 0 558112 231680 90840 186 535
537 0 558144 231488 91040 206 536
538 0 558144 231328 91240 186 537
539 0 558144 231104 91360 172 538
540 0 558144 230880 91480 175 539
541 0 558144 230656 91640 164 540
542 0 558144 230400 91720 139 541
543 0 558080 230176 91880 153 542
544 0 558016 229952 92000 166 543
545 0 557888 229792 92160 200 544
546 0 557728 229632 92320 186 545
547 0 557600 229472 92520 175 546
548 0 557408 229312 92680 150 547
549 0 557376 229152 92880 163 548
550 0 557312 228960 93040 124 549
551 0 557152 228768 93120 139 550
552 0 557184 228576 93280 163 551
553 0 557216 228352 93400 194 552
554 0 557280 228192 93600 190 553
555 0 557408 228128 93840 190 554
556 0 557440 228000 94080 197 555
557 0 557312 227936 94320 206 556
558 0 557152 227904 94520 202 557
559 0 556960 227808 94720 150 558
560 0 556768 227680 94920 120 559
561 0 556640 227616 95160 137 560
562 0 556544 227488 95400 148 561
563 0 556448 227328 95600 163 562
564 0 556320 227104 95720 178 563
565 0 556288 226880 95880 194 564
566 0 556224 226688 96040 163 565
567 0 556192 226464 96200 139 566
568 0 556224 226304 96400 157 567
569 0 556256 226080 96560 148 568
570 0 556288 225888 96720 136 569
571 0 556320 225664 96880 153 570
572 0 556192 225472 97000 156 571
573 0 556032 225312 97120 148 572
574 0 555808 225184 97240 160 573
575 0 555648 225120 97440 172 574
576 0 555520 225056 97680 172 575
577 0 555456 224960 97920 175 576
578 0 555456 224832 98160 157 577
579 0 555488 224704 98400 137 578
580 0 555520 224544 98640 150 579
581 0 555488 224352 98840 153 580
582 0 555424 224128 98960 141 581
583 0 555296 223904 99000 160 582
584 0 555136 223712 99080 128 583
585 0 554976 223552 99280 120 584
586 0 554880 223392 99480 108 585
587 0 554880 223232 99680 98 586
588 0 555008 223072 99880 75 587
589 0 555136 222912 100040 91 588
590 0 555200 222688 100160 86 589
591 0 555264 222496 100320 107 590
592 0 555360 222336 100520 107 591
593 0 555392 222144 100720 140 592
594 0 555328 221984 100960 120 593
595 0 555328 221824 101160 120 594
596 0 555296 221664 101400 128 595
597 0 555200 221504 101600 90 596
598 0 555168 221344 101800 108 597
599 0 555200 221184 102000 137 598
600 0 555296 220960 102160 160 599
601 0 555424 220768 102320 183 600
602 0 555488 220512 102400 163 601
603 0 555680 220384 102680 80 602
604 0 555680 220160 102840 81 603
605 0 555776 220000 103040 71 604
606 0 555808 219840 103240 98 605
607 0 555840 219712 103480 122 606
608 0 555872 219616 103720 108 607
609 0 555872 219552 104000 101 608
610 0 555872 219488 104280 122 609
611 0 555872 219296 104480 81 610
612 0 555904 219072 104600 91 611
613 0 556000 218880 104760 120 612
614 0 556064 218688 104920 120 613
615 0 556224 218528 105120 148 614
616 0 556160 218272 105200 178 615
617 0 556096 218080 105400 178 616
618 0 556128 218016 105680 189 617
619 0 556192 217888 105920 175 618
620 0 556384 217728 105960 202 619
621 0 556416 217472 106040 131 620
622 0 556352 217216 106080 153 621
623 0 556320 216960 106040 206 622
624 0 556416 216768 106200 150 623
625 0 556384 216544 106320 143 624
626 0 556288 216352 106480 120 625
627 0 556288 216192 106680 120 626
628 0 556256 216032 106880 124 627
629 0 556256 215808 107080 140 628
630 0 556384 215616 107280 160 629
631 0 556576 215456 107440 150 630
632 0 556768 215264 107560 124 631
633 0 556768 215008 107560 124 632
634 0 556768 214752 107560 120 633
635 0 556640 214528 107680 197 634
636 0 556448 214336 107720 164 635
637 0 556320 214176 107880 202 636
638 0 556352 213984 108040 176 637
639 0 556416 213824 108240 134 638
640 0 556512 213664 108440 150 639
641 0 556672 213504 108560 107 640
642 0 556864 213312 108640 150 641
643 0 556960 213088 108800 172 642
644 0 557120 212896 108880 221 643
645 0 557088 212736 109080 178 644
646 0 556960 212576 109240 181 645
647 0 556896 212352 109400 136 646
648 0 556896 212096 109480 91 647
649 0 556896 211872 109640 166 648
650 0 557056 211648 109760 163 649
651 0 557184 211424 109800 150 650
652 0 557248 211232 109960 175 651
653 0 557248 210976 109960 175 652
654 0 557248 210720 110000 153 653
655 0 557216 210528 110200 196 654
656 0 557216 210368 110400 131 655
657 0 557216 210240 110640 134 656
658 0 557216 210208 110920 128 657
659 0 557248 210112 111160 139 658
660 0 557312 209952 111360 190 659
661 0 557472 209728 111440 128 660
662 0 557632 209536 111480 131 661
663 0 557664 209280 111480 104 662
664 0 557664 209056 111640 124 663
665 0 557600 208896 111840 143 664
666 0 557600 208832 112120 96 665
667 0 557760 208736 112320 71 666
668 0 557856 208576 112520 175 667
669 0 557856 208416 112720 246 668
670 0 557856 208192 112840 163 669
671 0 557824 207936 112880 160 670
672 0 557728 207776 113120 148 671
673 0 557696 207616 113320 122 672
674 0 557664 207424 113520 139 673
675 0 557632 207232 113720 124 674
676 0 557728 207072 113920 128 675
677 0 557888 206912 114040 139 676
678 0 558080 206720 114160 157 677
679 0 558144 206496 114280 128 678
680 0 558112 206240 114400 107 679
681 0 558080 206016 114520 102 680
682 0 558144 205792 114640 128 681
683 0 558176 205568 114760 143 682
684 0 558240 205408 114960 104 683
685 0 558272 205216 115160 98 684
686 0 558336 205056 115360 98 685
687 0 558432 204864 115560 86 686
688 0 558528 204672 115720 107 687
689 0 558624 204448 115840 120 688
690 0 558752 204256 116000 163 689
691 0 558784 204032 116160 140 690
692 0 558848 203840 116320 189 691
693 0 558944 203712 116560 218 692
694 0 559072 203520 116680 154 693
695 0 559104 203360 116880 186 694
696 0 559136 203136 117000 156 695
697 0 559296 202976 117160 148 696
698 0 559392 202784 117360 148 697
699 0 559552 202624 117480 153 698
700 0 559648 202432 117640 204 699
701 0 559648 202208 117760 186 700
702 0 559712 202016 117960 172 701
703 0 559776 201856 118160 122 702
704 0 559808 201696 118360 137 703
705 0 559840 201472 118560 153 704
706 0 559840 201248 118720 91 705
707 0 559936 201088 118920 102 706
708 0 560032 200928 119120 139 707
709 0 560064 200736 119280 124 708
710 0 560192 200544 119400 139 709
711 0 560352 200320 119520 139 710
712 0 560416 200096 119680 164 711
713 0 560544 199936 119840 148 712
714 0 560640 199776 120080 178 713
715 0 560832 199680 120240 107 714
716 0 560896 199424 120360 101 715
717 0 560896 199296 120600 189 716
718 0 560960 199072 120720 148 717
719 0 561056 198880 120920 139 718
720 0 561216 198720 121080 150 719
721 0 561280 198560 121280 160 720
722 0 561376 198400 121480 156 721
723 0 561440 198208 121680 150 722
724 0 561536 198016 121840 150 723
725 0 561600 197824 122000 148 724
726 0 561632 197632 122200 148 725
727 0 561664 197408 122320 181 726
728 0 561696 197248 122520 137 727
729 0 561728 197056 122720 160 728
730 0 561856 196896 122920 98 729
731 0 561984 196736 123080 120 730
732 0 561984 196512 123240 108 731
733 0 561920 196320 123440 156 732
734 0 561856 196128 123640 128 733
735 0 561952 195968 123840 104 734
736 0 562112 195808 124040 124 735
737 0 562304 195648 124200 115 736
738 0 562432 195648 124440 154 737
739 0 562528 195648 124680 131 738
740 0 562560 195552 124960 96 739
741 0 562592 195424 125200 98 740
742 0 562688 195232 125400 81 741
743 0 562752 194976 125480 86 742
744 0 562848 194720 125480 107 743
745 0 562976 194496 125440 139 744
746 0 563104 194240 125480 139 745
747 0 563200 194016 125600 137 746
748 0 563296 193792 125720 107 747
749 0 563360 193600 125920 115 748
750 0 563360 193440 126120 96 749
751 0 563296 193216 126280 115 750
752 0 563296 193056 126480 81 751
753 0 563424 192928 126680 90 752
754 0 563424 192768 126880 120 753
755 0 563456 192576 127040 134 754
756 0 563520 192384 127200 139 755
757 0 563552 192192 127360 108 756
758 0 563616 192000 127520 150 757
759 0 563712 191872 127760 134 758
760 0 563840 191776 128000 128 759
761 0 563936 191680 128240 124 760
762 0 563936 191520 128440 122 761
763 0 563872 191328 128640 98 762
764 0 564000 191104 128800 86 763
765 0 564032 190880 128920 80 764
766 0 564128 190656 129040 80 765
767 0 564256 190464 129200 75 766
768 0 564320 190272 129360 102 767
769 0 564352 190048 129480 107 768
770 0 564352 189824 129680 86 769
771 0 564320 189664 129920 101 770
772 0 564384 189536 130160 131 771
773 0 564448 189376 130360 71 772
774 0 564480 189216 130560 101 773
775 0 564480 189056 130800 90 774
776 0 564480 188832 131000 102 775
777 0 564576 188576 131040 139 776
778 0 564640 188384 131240 75 777
779 0 564704 188192 131400 124 778
780 0 564736 187968 131520 128 779
781 0 564736 187808 131760 135 780
782 0 564800 187648 131960 104 781
783 0 564864 187456 132120 115 782
784 0 564928 187328 132360 134 783
785 0 565024 187200 132560 135 784
786 0 565088 187040 132760 86 785
787 0 565152 186848 132920 107 786
788 0 565216 186656 133120 131 787
789 0 565312 186432 133280 102 788
790 0 565408 186176 133360 80 789
791 0 565472 185920 133440 139 790
792 0 565504 185728 133600 137 791
793 0 565568 185504 133760 98 792
794 0 565568 185280 133920 101 793
795 0 565664 185024 134040 115 794
796 0 565760 184800 134160 107 795
797 0 565888 184544 134240 81 796
798 0 565888 184320 134360 104 797
799 0 565856 184128 134560 91 798
800 0 565792 183936 134760 135 799
801 0 565760 183744 134960 136 800
802 0 565760 183520 135120 134 801
803 0 565760 183264 135240 104 802
804 0 565824 183072 135400 90 803
805 0 565856 182880 135600 90 804
806 0 565920 182624 135680 102 805
807 0 566016 182368 135720 91 806
808 0 566048 182144 135840 124 807
809 0 566080 181920 135960 122 808
810 0 566112 181728 136120 115 809
811 0 566080 181568 136320 108 810
812 0 566080 181344 136440 75 811
813 0 566080 181184 136640 98 812
814 0 566080 180992 136840 120 813
815 0 566048 180768 137000 140 814
816 0 566080 180576 137160 160 815
817 0 566048 180352 137280 137 816
818 0 566048 180096 137400 150 817
819 0 566240 180032 137600 131 818
820 0 566336 179840 137800 107 819
821 0 566400 179648 138000 75 820
822 0 566432 179488 138240 101 821
823 0 566368 179328 138440 128 822
824 0 566272 179168 138640 137 823
825 0 566272 179072 138880 135 824
826 0 566299 179045 139120 146 825
827 0 566304 179040 139160 148 826
828 0 566312 179014 139200 -1 826
829 0 566310 179092 139240 -1 828
830 0 566599 179488 139280 -1 829
831 0 566690 179560 139360 -1 830
832 0 566688 179648 139480 131 831
833 0 566720 179616 139480 160 832
834 0 566880 179456 139680 178 833
835 0 567040 179296 139880 148 834
836 0 567104 179072 140040 153 835
837 0 567136 178816 140040 136 836
838 0 567296 178624 140160 115 837
839 0 567296 178464 140360 153 838
840 0 567168 178304 140520 197 839
841 0 567200 178176 140760 164 840
842 0 567328 177984 140880 176 841
843 0 567552 177856 140960 136 842
844 0 567616 177696 141160 96 843
845 0 567616 177440 141280 120 844
846 0 567680 177216 141400 156 845
847 0 567872 177024 141480 124 846
848 0 568000 176800 141600 120 847
849 0 568128 176576 141720 120 848
850 0 568224 176352 141800 91 849
851 0 568224 176096 141880 91 850
852 0 568224 175872 142080 154 851
853 0 568320 175744 142280 190 852
854 0 568384 175648 142520 163 853
855 0 568480 175552 142760 176 854
856 0 568576 175360 142920 153 855
857 0 568576 175104 143000 175 856
858 0 568704 174880 143160 135 857
859 0 568800 174688 143360 86 858
860 0 568992 174624 143560 75 859
861 0 568843 175008 143600 -1 860
862 0 569059 174750 143640 -1 861
863 0 569075 174737 143680 -1 862
864 0 569136 174750 143720 -1 863
865 0 569216 174560 143760 51 864
866 0 569184 174592 143760 75 865
867 0 568928 174688 143760 71 866
868 0 568992 174752 144080 102 867
869 0 569216 174656 144200 186 868
870 0 569344 174400 144240 242 869
871 0 569440 174176 144360 237 870
872 0 569408 174016 144560 181 871
873 0 569472 173856 144760 135 872
874 0 569536 173760 145000 135 873
875 0 569568 173600 145200 154 874
876 0 569632 173376 145320 140 875
877 0 569792 173216 145440 150 876
878 0 569952 173056 145640 154 877
879 0 570048 172928 145840 154 878
880 0 570016 172736 146000 120 879
881 0 569984 172576 146200 128 880
882 0 569984 172352 146400 154 881
883 0 570048 172128 146560 156 882
884 0 570080 171904 146680 137 883
885 0 570080 171680 146880 150 884
886 0 570176 171488 147040 190 885
887 0 570304 171296 147240 226 886
888 0 570400 171168 147440 219 887
889 0 570496 171008 147640 190 888
890 0 570592 170880 147840 178 889
891 0 570656 170688 148040 154 890
892 0 570688 170496 148200 150 891
893 0 570720 170304 148360 148 892
894 0 570848 170112 148560 150 893
895 0 570912 169888 148720 134 894
896 0 571008 169696 148880 148 895
897 0 571136 169472 149000 150 896
898 0 571200 169248 149120 136 897
899 0 571296 169024 149280 124 898
900 0 571328 168768 149400 166 899
901 0 571328 168608 149640 137 900
902 0 571296 168608 149920 134 901
903 0 571328 168544 150160 108 902
904 0 571488 168384 150360 102 903
905 0 571648 168224 150480 81 904
906 0 571840 168032 150560 80 905
907 0 572000 167808 150640 86 906
908 0 572096 167584 150760 102 907
909 0 572192 167328 150840 128 908
910 0 572224 167072 150960 139 909
911 0 572352 166848 151040 150 910
912 0 572384 166592 151080 150 911
913 0 572390 165752.92 151840 141 912
914 0 572800 164928 152520 200 913
915 0 572832 164736 152680 178 914
916 0 572832 164544 152880 108 915
917 0 572832 164384 153080 64 916
918 0 572960 164224 153280 153 917
919 0 573120 164000 153320 153 918
920 0 573312 163776 153320 163 919
921 0 573376 163520 153280 186 920
922 0 573376 163264 153360 237 921
923 0 573440 163008 153360 176 922
924 0 573568 162848 153520 157 923
925 0 573632 162688 153720 172 924
926 0 573728 162560 153920 181 925
927 0 573792 162368 154120 178 926
928 0 573888 162208 154320 154 927
929 0 573984 161984 154400 148 928
930 0 574112 161824 154560 148 929
931 0 574272 161600 154600 122 930
932 0 574400 161376 154600 137 931
933 0 574560 161184 154720 153 932
934 0 574752 160992 154760 178 933
935 0 574848 160768 154880 176 934
936 0 574848 160544 155080 148 935
937 0 574784 160384 155280 148 936
938 0 574912 160160 155360 166 937
939 0 575104 159968 155400 150 938
940 0 575296 159776 155520 160 939
941 0 575456 159584 155600 178 940
942 0 575648 159392 155600 186 941
943 0 575840 159200 155600 150 942
944 0 575968 158944 155560 102 943
945 0 576096 158720 155520 80 944
946 0 576288 158496 155520 107 945
947 0 576480 158304 155600 124 946
948 0 576672 158112 155680 120 947
949 0 576832 157888 155680 139 948
950 0 576864 157632 155680 81 949
951 0 576864 157376 155680 86 950
952 0 576864 157120 155680 91 951
953 0 576864 156864 155760 120 952
954 0 577056 156672 155760 154 953
955 0 577248 156480 155800 156 954
956 0 577440 156288 155880 128 955
957 0 577568 156064 156000 124 956
958 0 577696 155808 156080 135 957
959 0 577856 155584 156160 128 958
960 0 577984 155392 156280 128 959
961 0 578176 155168 156280 166 960
962 0 578304 154912 156240 160 961
963 0 578400 154656 156200 172 962
964 0 578560 154432 156200 197 963
965 0 578752 154240 156200 160 964
966 0 578976 154048 156200 136 965
967 0 579136 153856 156240 115 966
968 0 579328 153664 156280 102 967
969 0 579520 153472 156360 107 968
970 0 579680 153248 156400 120 969
971 0 579872 153056 156480 124 970
972 0 580064 152832 156480 122 971
973 0 580288 152704 156440 128 972
974 0 580544 152576 156400 128 973
975 0 580768 152448 156360 150 974
976 0 580960 152256 156280 137 975
977 0 581152 152192 156120 98 976
978 0 581376 152096 156000 136 977
979 0 581600 151968 156000 200 978
980 0 581824 151840 155880 160 979
981 0 582048 151680 155880 120 980
982 0 582272 151584 155960 122 981
983 0 582464 151424 156120 181 982
984 0 582688 151264 156240 218 983
985 0 582848 151040 156280 202 984
986 0 582880 150816 156160 176 985
987 0 582944 150592 156040 200 986
988 0 583104 150400 155920 157 987
989 0 583200 150144 155920 139 988
990 0 583360 149952 155960 150 989
991 0 583488 149760 156080 178 990
992 0 583648 149600 156240 209 991
993 0 583872 149472 156320 271 992
994 0 584128 149472 156240 240 993
995 0 584384 149504 156120 250 994
996 0 584608 149504 156000 203 995
997 0 584800 149408 155840 156 996
998 0 584992 149216 155800 160 997
999 0 585184 149056 155840 175 998
1000 0 585376 148864 155880 172 999
1001 0 585568 148672 155920 150 1000
1002 0 585760 148512 155960 139 1001
1003 0 585984 148384 155960 163 1002
1004 0 586176 148224 155920 178 1003
1005 0 586432 148096 155840 181 1004
1006 0 586656 147936 155760 209 1005
1007 0 586816 147776 155640 202 1006
1008 0 587040 147584 155640 219 1007
1009 0 587232 147424 155680 197 1008
1010 0 587328 147200 155760 172 1009
1011 0 587520 147008 155840 202 1010
1012 0 587712 146848 155960 175 1011
1013 0 587904 146656 156040 148 1012
1014 0 588032 146400 156080 141 1013
1015 0 588224 146208 156000 98 1014
1016 0 588416 146016 156000 120 1015
1017 0 588544 145856 155840 90 1016
1018 0 588736 145696 155720 140 1017
1019 0 588960 145568 155720 137 1018
1020 0 589216 145504 155720 178 1019
1021 0 589472 145408 155720 200 1020
1022 0 589632 145248 155840 172 1021
1023 0 589824 145024 155840 183 1022
1024 0 590048 144832 155840 178 1023
1025 0 590304 144704 155800 150 1024
1026 0 590560 144640 155720 124 1025
1027 0 590816 144608 155640 120 1026
1028 0 591040 144480 155600 136 1027
1029 0 591296 144480 155520 168 1028
1030 0 591552 144384 155520 175 1029
1031 0 591808 144288 155520 163 1030
1032 0 592032 144128 155560 107 1031
1033 0 592256 144000 155520 102 1032
1034 0 592448 143872 155400 186 1033
1035 0 592704 143872 155400 183 1034
1036 0 592864 143744 155200 209 1035
1037 0 593120 143680 155120 228 1036
1038 0 593376 143744 155120 189 1037
1039 0 593632 143680 155120 153 1038
1040 0 593888 143616 155120 150 1039
1041 0 594144 143584 155120 166 1040
1042 0 594400 143488 155160 140 1041
1043 0 594656 143424 155240 163 1042
1044 0 594912 143360 155240 160 1043
1045 0 595168 143264 155240 239 1044
1046 0 595424 143264 155280 178 1045
1047 0 595680 143360 155320 175 1046
1048 0 595936 143456 155320 178 1047
1049 0 596192 143392 155320 204 1048
1050 0 596448 143360 155280 200 1049
1051 0 596704 143328 155280 164 1050
1052 0 596960 143328 155320 131 1051
1053 0 597216 143232 155400 96 1052
1054 0 597472 143200 155440 80 1053
1055 0 597728 143200 155480 136 1054
1056 0 597952 143328 155600 163 1055
1057 0 598176 143488 155600 160 1056
1058 0 598432 143584 155560 124 1057
1059 0 598688 143616 155520 124 1058
1060 0 598944 143584 155520 120 1059
1061 0 599200 143552 155520 172 1060
1062 0 599456 143488 155600 206 1061
1063 0 599712 143424 155640 189 1062
1064 0 599968 143392 155640 183 1063
1065 0 600160 143264 155760 172 1064
1066 0 600416 143264 155760 163 1065
1067 0 600672 143264 155760 160 1066
1068 0 600928 143360 155800 175 1067
1069 0 601184 143360 155880 178 1068
1070 0 601440 143360 155880 178 1069
1071 0 601696 143392 155920 197 1070
1072 0 601920 143328 156040 163 1071
1073 0 602176 143328 156040 163 1072
1074 0 602432 143360 156080 150 1073
1075 0 602656 143360 156240 163 1074
1076 0 602912 143360 156360 128 1075
1077 0 603136 143456 156440 156 1076
1078 0 603392 143488 156520 186 1077
1079 0 603648 143552 156600 183 1078
1080 0 603904 143616 156680 178 1079
1081 0 604160 143712 156800 172 1080
1082 0 604384 143808 156880 186 1081
1083 0 604576 143904 157080 175 1082
1084 0 604768 143968 157240 150 1083
1085 0 604992 144064 157360 166 1084
1086 0 605152 144224 157480 219 1085
1087 0 605344 144352 157600 261 1086
1088 0 605536 144512 157760 271 1087
1089 0 605664 144672 157960 197 1088
1090 0 605728 144704 158200 32 1089
1091 0 605984 144800 158240 80 1090
1092 0 606208 144960 158320 153 1091
1093 0 606432 145056 158400 139 1092
1094 0 606688 145056 158400 140 1093
1095 0 606880 145216 158440 160 1094
1096 0 607008 145376 158600 197 1095
1097 0 607232 145440 158720 176 1096
1098 0 607456 145568 158840 153 1097
1099 0 607680 145536 159000 81 1098
1100 0 607904 145408 159080 124 1099
1101 0 608160 145376 159160 136 1100
1102 0 608384 145376 159280 150 1101
1103 0 608640 145376 159360 178 1102
1104 0 608864 145344 159480 160 1103
1105 0 609120 145312 159480 156 1104
1106 0 609376 145312 159520 153 1105
1107 0 609632 145312 159520 186 1106
1108 0 609888 145312 159560 160 1107
1109 0 610144 145376 159600 150 1108
1110 0 610400 145440 159640 160 1109
1111 0 610624 145568 159720 160 1110
1112 0 610880 145664 159720 150 1111
1113 0 611136 145728 159800 163 1112
1114 0 611392 145792 159800 143 1113
1115 0 611552 146016 159840 160 1114
1116 0 611808 146048 159840 178 1115
1117 0 612064 146112 159840 226 1116
1118 0 612288 146176 159720 226 1117
1119 0 612544 146272 159640 202 1118
1120 0 612800 146336 159560 186 1119
1121 0 613056 146368 159560 185 1120
1122 0 613280 146496 159520 178 1121
1123 0 613536 146592 159520 163 1122
1124 0 613792 146688 159520 186 1123
1125 0 613984 146848 159480 141 1124
1126 0 614208 146976 159480 164 1125
1127 0 614464 147072 159440 205 1126
1128 0 614656 147232 159480 219 1127
1129 0 614816 147456 159520 249 1128
1130 0 614752 147712 159560 246 1129
1131 0 614880 147936 159640 291 1130
1132 0 614880 147968 159680 277 1131
1133 0 615121.2 148092.22 159920 275 1132
1134 0 615072 148224 160040 249 1133
1135 0 615328 148320 160040 236 1134
1136 0 615367.6 148430.61 160200 128 1135
1137 0 615392 148704 160400 32 1136
1138 0 615392 148864 160600 45 1137
1139 0 615456 149088 160760 45 1138
1140 0 615497 149131 160800 -1 1139
1141 0 615517 149042 160840 -1 1140
1142 0 615548 149047 160920 -1 1141
1143 0 615676 149063 161000 -1 1142
1144 0 615756 149088 161080 -1 1143
1145 0 615822 149106 161200 -1 1144
1146 0 615835 149130 161320 -1 1145
1147 0 615835 149185 161440 -1 1146
1148 0 615802 149219 161520 -1 1147
1149 0 615671 149222 161600 -1 1148
1150 0 615680 149216 161640 40 1149
1151 0 615520 149376 161800 45 1150
1152 0 615424 149600 161920 45 1151
1153 0 615328 149824 162000 45 1152
1154 0 615200 150048 162040 60 1153
1155 0 615136 150304 161960 60 1154
1156 0 614912 150432 161880 51 1155
1157 0 614656 150496 161800 51 1156
1158 0 614560 150528 161760 60 1157
1159 0 614322.25 150614.83 161720 -1 1158
1160 0 614314.25 150816.58 161720 -1 1159
1161 0 614296.5 150805.23 161680 -1 1160
1162 0 614239.1 150811.53 161640 -1 1161
1163 0 614087.7 150895.08 161600 -1 1162
1164 0 613938.6 151050.75 161640 -1 1163
1165 0 613593.6 151163.84 161680 -1 1164
1166 0 615104 147840 159520 249 1131
1167 0 615328 147744 159360 217 1166
1168 0 615456 147776 159120 175 1167
1169 0 615712 147808 159080 202 1168
1170 0 615968 147776 159080 204 1169
1171 0 616224 147680 159040 202 1170
1172 0 616480 147616 158960 164 1171
1173 0 616736 147616 158920 163 1172
1174 0 616992 147648 158920 172 1173
1175 0 617248 147744 158880 156 1174
1176 0 617504 147776 158840 175 1175
1177 0 617760 147840 158840 175 1176
1178 0 618016 147872 158840 166 1177
1179 0 618240 147872 158720 160 1178
1180 0 618496 147936 158720 75 1179
1181 0 618752 147968 158720 134 1180
1182 0 619008 147968 158800 107 1181
1183 0 619264 148000 158840 175 1182
1184 0 619520 148096 158880 172 1183
1185 0 619776 148160 158880 186 1184
1186 0 620000 148288 158880 139 1185
1187 0 620256 148416 158800 64 1186
1188 0 620480 148416 158680 122 1187
1189 0 620736 148480 158640 143 1188
1190 0 620960 148608 158680 175 1189
1191 0 621152 148800 158760 217 1190
1192 0 621344 149024 158760 176 1191
1193 0 621472 149280 158720 204 1192
1194 0 621600 149504 158720 189 1193
1195 0 621792 149696 158680 181 1194
1196 0 621984 149920 158680 197 1195
1197 0 622112 150144 158760 166 1196
1198 0 622304 150336 158760 156 1197
1199 0 622496 150496 158800 181 1198
1200 0 622752 150592 158800 197 1199
1201 0 622976 150720 158800 178 1200
1202 0 623200 150880 158840 153 1201
1203 0 623424 151008 158840 153 1202
1204 0 623680 151072 158880 168 1203
1205 0 623936 151104 158880 160 1204
1206 0 624192 151200 158840 75 1205
1207 0 624384 151328 158960 81 1206
1208 0 624640 151424 158960 107 1207
1209 0 624832 151584 159040 181 1208
1210 0 625088 151712 159080 136 1209
1211 0 625248 151936 159160 124 1210
1212 0 625472 152032 159280 124 1211
1213 0 625696 152128 159360 107 1212
1214 0 625888 152256 159480 102 1213
1215 0 626112 152384 159600 120 1214
1216 0 626208 152448 159680 120 1215
1217 0 626368 152224 159760 75 1216
1218 0 626432 151968 159800 45 1217
1219 0 626208 151968 159640 75 1218
1220 0 626080 151840 159640 32 1219
1221 0 626400 152576 159800 128 1216
1222 0 626560 152608 160000 104 1221
1223 0 626720 152576 160200 136 1222
1224 0 626944 152608 160320 140 1223
1225 0 627136 152640 160480 163 1224
1226 0 627360 152768 160520 120 1225
1227 0 627584 152896 160600 120 1226
1228 0 627808 152896 160720 131 1227
1229 0 628032 152992 160840 139 1228
1230 0 628256 153120 160960 141 1229
1231 0 628480 153216 161080 124 1230
1232 0 628672 153280 161240 172 1231
1233 0 628896 153376 161320 136 1232
1234 0 629152 153472 161440 134 1233
1235 0 629376 153568 161520 139 1234
1236 0 629600 153696 161520 134 1235
1237 0 629696 153728 161520 128 1236
1238 0 629920 153888 161520 124 1237
1239 0 630176 153984 161480 115 1238
1240 0 630400 154112 161440 51 1239
1241 0 630560 154336 161520 60 1240
1242 0 630816 154368 161600 32 1241
1243 0 630934 154555 161600 40 1242
1244 0 629760 153792 161760 75 1237
1245 0 629952 153952 161920 80 1244
1246 0 630250 154202 161960 45 1245
1247 0 630623 154437 161960 -1 1246
1248 0 630916 154523 161960 -1 1247
1249 0 631200 154560 161960 51 1248
1250 0 631328 154752 162120 40 1249
1251 0 631488 154912 162240 60 1250
1252 0 631712 155008 162360 40 1251
1253 0 631904 154848 162400 32 1252
1254 0 631209 154694 161880 32 1249
1255 0 631104 154752 161880 81 1254
1256 0 630880 154560 161840 136 1255
1257 0 630720 154336 161840 104 1256
1258 0 630592 154112 161840 91 1257
1259 0 630368 153984 161760 71 1258
1260 0 630208 153888 161720 51 1259
1261 0 631328 154880 161840 60 1255
1262 0 631584 155008 161880 91 1261
1263 0 631648 154816 162040 75 1262
1264 0 631456 154784 162200 32 1263
1265 0 631360 154880 162200 40 1264
1266 0 631648 155072 161920 86 1262
1267 0 631872 155200 162040 81 1266
1268 0 632064 155328 162160 81 1267
1269 0 632288 155456 162240 75 1268
1270 0 632512 155520 162400 115 1269
1271 0 632704 155680 162440 107 1270
1272 0 632928 155744 162600 120 1271
1273 0 633120 155872 162720 81 1272
1274 0 633344 155968 162880 122 1273
1275 0 633568 155968 163000 102 1274
1276 0 633824 155968 163040 124 1275
1277 0 634080 156032 163080 115 1276
1278 0 634240 156160 163280 120 1277
1279 0 634432 156320 163360 115 1278
1280 0 634656 156416 163480 124 1279
1281 0 634880 156544 163640 153 1280
1282 0 635072 156736 163720 140 1281
1283 0 635296 156832 163880 176 1282
1284 0 635552 156896 163960 150 1283
1285 0 635776 156928 164080 172 1284
1286 0 636000 156992 164200 160 1285
1287 0 636224 157056 164320 168 1286
1288 0 636480 157152 164360 140 1287
1289 0 636704 157184 164520 166 1288
1290 0 636896 157216 164680 186 1289
1291 0 637120 157344 164760 160 1290
1292 0 637312 157376 164920 153 1291
1293 0 637536 157504 165080 124 1292
1294 0 637792 157600 165120 124 1293
1295 0 638016 157696 165240 120 1294
1296 0 638240 157824 165280 163 1295
1297 0 638496 157920 165280 139 1296
1298 0 638720 158016 165400 128 1297
1299 0 638976 158112 165400 115 1298
1300 0 639232 158208 165400 163 1299
1301 0 639488 158240 165440 163 1300
1302 0 639744 158272 165480 156 1301
1303 0 639968 158400 165520 156 1302
1304 0 640160 158560 165560 154 1303
1305 0 640384 158656 165640 128 1304
1306 0 640640 158656 165680 202 1305
1307 0 640896 158784 165680 204 1306
1308 0 641152 158752 165680 160 1307
1309 0 641408 158784 165760 120 1308
1310 0 641600 158816 165960 156 1309
1311 0 641856 158848 166000 128 1310
1312 0 642112 158880 166080 104 1311
1313 0 642240 158880 166320 81 1312
1314 0 642432 158944 166520 32 1313
1315 0 642688 158944 166560 32 1314
1316 0 642880 159104 166440 124 1315
1317 0 643136 159232 166440 124 1316
1318 0 643392 159264 166520 163 1317
1319 0 643648 159264 166480 178 1318
1320 0 643904 159328 166520 178 1319
1321 0 644128 159456 166560 124 1320
1322 0 644384 159552 166600 120 1321
1323 0 644640 159584 166720 102 1322
1324 0 644640 159456 166960 45 1323
1325 0 644832 159488 167120 128 1324
1326 0 644992 159488 167160 131 1325
1327 0 644704 159584 166720 107 1323
1328 0 644960 159648 166800 120 1327
1329 0 645216 159712 166840 124 1328
1330 0 645472 159776 166880 120 1329
1331 0 645728 159872 166880 107 1330
1332 0 645952 160000 166880 124 1331
1333 0 646176 160096 166960 153 1332
1334 0 646400 160192 167080 120 1333
1335 0 646656 160224 167160 124 1334
1336 0 646912 160224 167200 172 1335
1337 0 647136 160224 167320 153 1336
1338 0 647360 160320 167400 140 1337
1339 0 647584 160416 167480 175 1338
1340 0 647840 160512 167520 166 1339
1341 0 648096 160480 167560 150 1340
1342 0 648352 160480 167640 124 1341
1343 0 648608 160512 167680 208 1342
1344 0 648864 160576 167720 221 1343
1345 0 649088 160544 167840 202 1344
1346 0 649280 160448 168040 178 1345
1347 0 649536 160416 168160 160 1346
1348 0 649792 160480 168200 172 1347
1349 0 650048 160576 168200 163 1348
1350 0 650304 160672 168160 136 1349
1351 0 650528 160832 168040 185 1350
1352 0 650752 160928 167960 178 1351
1353 0 651008 160992 167920 209 1352
1354 0 651264 161024 167840 240 1353
1355 0 651488 161216 167800 189 1354
1356 0 651744 161216 167800 166 1355
1357 0 652000 161152 167800 172 1356
1358 0 652000 160896 167880 139 1357
1359 0 652000 160640 167880 120 1358
1360 0 651872 160448 167680 40 1359
1361 0 651776 160256 167600 45 1360
1362 0 651847 160319 167520 -1 1361
1363 0 651768 160190 167400 -1 1362
1364 0 651646 160122 167320 -1 1363
1365 0 651540 160108 167240 -1 1364
1366 0 651584 160064 167240 86 1365
1367 0 651808 159904 167160 75 1366
1368 0 652000 159712 167120 60 1367
1369 0 652160 159520 167240 90 1368
1370 0 652352 159328 167280 40 1369
1371 0 652544 159168 167200 32 1370
1372 0 652640 158976 167000 40 1371
1373 0 652576 158752 166880 64 1372
1374 0 652528 158608 166760 128 1373
1375 0 652512 158560 166720 150 1374
1376 0 652480 158400 166520 189 1375
1377 0 652320 158176 166520 219 1376
1378 0 652256 157920 166480 175 1377
1379 0 652064 157728 166440 135 1378
1380 0 651936 157472 166480 137 1379
1381 0 651776 157248 166480 81 1380
1382 0 651712 156992 166440 134 1381
1383 0 651889 156403 166720 -1 1382
1384 0 651696 156896 166360 115 1382
1385 0 651680 156800 166280 96 1384
1386 0 651648 156576 166080 128 1385
1387 0 651488 156352 165960 148 1386
1388 0 651338.7 156266.67 165880 130 1387
1389 0 651264 156224 165840 122 1388
1390 0 651040 156128 165720 102 1389
1391 0 650848 156064 165520 71 1390
1392 0 650688 156032 165320 101 1391
1393 0 650560 156032 165080 64 1392
1394 0 650512 156000 164960 67 1393
1395 0 650464 155968 164840 71 1394
1396 0 650336 155904 164600 60 1395
1397 0 650240 155904 164360 71 1396
1398 0 650176 155904 164080 60 1397
1399 0 650016 155904 163880 32 1398
1400 0 649888 155808 163680 32 1399
1401 0 649792 155584 163520 40 1400
1402 0 649824 155392 163360 64 1401
1403 0 649856 155232 163160 40 1402
1404 0 649888 155040 163000 51 1403
1405 0 649889.44 154974.64 162920 40 1404
1406 0 649923.25 154843.48 162840 -1 1405
1407 0 649809.2 154732.4 162760 -1 1406
1408 0 649688.7 154554.39 162680 -1 1407
1409 0 649676.75 154557.89 162600 -1 1408
1410 0 649641.5 154516.06 162480 -1 1409
1411 0 649614.75 154406.36 162400 -1 1410
1412 0 649572.2 154346.61 162320 -1 1411
1413 0 652243.75 158253.25 166400 -1 1377
1414 0 651901.25 158380.48 166200 -1 1413
1415 0 652128 161184 167800 164 1357
1416 0 652384 161216 167800 202 1415
1417 0 652576 161408 167800 186 1416
1418 0 652704 161632 167720 131 1417
1419 0 652768 161888 167720 90 1418
1420 0 652928 162112 167760 172 1419
1421 0 652992 162368 167760 197 1420
1422 0 653216 162496 167760 186 1421
1423 0 653408 162688 167720 166 1422
1424 0 653600 162880 167720 181 1423
1425 0 653792 163040 167680 166 1424
1426 0 654048 163168 167680 122 1425
1427 0 654208 163360 167800 175 1426
1428 0 654016 163456 167640 181 1427
1429 0 653856 163456 167440 86 1428
1430 0 653664 163520 167280 60 1429
1431 0 653472 163680 167120 45 1430
1432 0 653408 163712 167080 45 1431
1433 0 654240 163392 167840 181 1427
1434 0 654496 163456 167920 150 1433
1435 0 654720 163520 168040 139 1434
1436 0 654720 163392 168280 81 1435
1437 0 654752 163360 168560 32 1436
1438 0 654912 163392 168760 40 1437
1439 0 655168 163456 168800 64 1438
1440 0 655296 163456 168840 64 1439
1441 0 655431 163433 168920 -1 1440
1442 0 654848 163584 168080 153 1435
1443 0 655040 163776 168080 139 1442
1444 0 655232 163936 168040 176 1443
1445 0 655456 164032 167960 156 1444
1446 0 655680 163936 167840 80 1445
1447 0 655936 163872 167800 51 1446
1448 0 656192 163840 167800 80 1447
1449 0 656384 163680 167720 32 1448
1450 0 656544 163584 167520 96 1449
1451 0 656704 163424 167320 64 1450
1452 0 656736 163360 167040 98 1451
1453 0 656736 163200 166800 86 1452
1454 0 656800 163104 166680 135 1453
1455 0 656960 163168 166480 98 1454
1456 0 657056 163328 166280 32 1455
1457 0 657024 163520 166080 75 1456
1458 0 656992 163680 165840 32 1457
1459 0 657152 163840 165640 60 1458
1460 0 657344 164000 165560 40 1459
1461 0 657536 164160 165400 32 1460
1462 0 657632 164384 165280 51 1461
1463 0 657664 164608 165160 40 1462
1464 0 657600 164864 165040 32 1463
1465 0 657664 165056 164880 71 1464
1466 0 657760 165248 164720 71 1465
1467 0 657504 165280 164760 40 1466
1468 0 657440 165280 164760 51 1467
1469 0 656800 163072 166720 115 1454
1470 0 656544 163008 166720 51 1469
1471 0 656320 163008 166560 45 1470
1472 0 656224 163008 166520 71 1471
1473 0 656928 162848 166800 98 1469
1474 0 656960 162816 166800 98 1473
1475 0 657152 162624 166880 137 1474
1476 0 657280 162368 166880 136 1475
1477 0 657376 162112 166920 156 1476
1478 0 657472 161920 167080 102 1477
1479 0 657600 161760 167240 60 1478
1480 0 657760 161568 167400 51 1479
1481 0 656864 162624 166600 124 1474
1482 0 656704 162464 166480 160 1481
1483 0 656480 162304 166480 200 1482
1484 0 656256 162368 166320 181 1483
1485 0 656128 162560 166120 150 1484
1486 0 656064 162624 166120 140 1485
1487 0 656040 162657 165960 -1 1486
1488 0 656470.75 162075.44 166600 -1 1483
1489 0 656596 162081.39 166760 -1 1488
1490 0 656669.7 161935.69 166880 -1 1489
1491 0 656713.9 161832.5 167000 -1 1490
1492 0 656783.6 161803.61 167080 -1 1491
1493 0 656695.75 161652.81 167120 -1 1492
1494 0 656696.44 161613.22 167200 -1 1493
1495 0 656717.9 161495.14 167320 -1 1494
1496 0 656768 161337.78 167440 -1 1495
1497 0 656480.4 161045.8 167440 -1 1496
1498 0 656478.9 160889.97 167520 -1 1497
1499 0 656475.9 160777.03 167600 -1 1498
1500 0 656446.56 160596.77 167760 -1 1499
1501 0 656279.4 160413.75 167800 -1 1500
1502 0 656201 160265.14 167840 -1 1501
1503 0 656153.7 160074.62 167920 -1 1502
1504 0 656045.5 159925.08 168040 -1 1503
1505 0 655896.7 159722 168080 -1 1504
1506 0 655520 164192 167960 139 1445
1507 0 655712 164384 167960 107 1506
1508 0 655904 164544 167920 150 1507
1509 0 656064 164704 168040 51 1508
1510 0 655936 164960 168040 51 1509
1511 0 655712 164960 167920 40 1510
1512 0 655488 164928 167800 40 1511
1513 0 655232 164864 167800 32 1512
1514 0 654976 164864 167880 60 1513
1515 0 654784 164832 168040 51 1514
1516 0 654624 164736 168240 51 1515
1517 0 654432 164672 168440 75 1516
1518 0 654336 164640 168520 45 1517
1519 0 656256 164640 168000 124 1509
1520 0 656480 164736 167920 120 1519
1521 0 656704 164864 167880 148 1520
1522 0 656960 164928 167920 157 1521
1523 0 657152 164928 168120 80 1522
1524 0 657408 164960 168120 156 1523
1525 0 657664 164928 168160 128 1524
1526 0 657920 164896 168280 128 1525
1527 0 658144 164896 168400 128 1526
1528 0 658336 165056 168560 98 1527
1529 0 658496 165216 168760 128 1528
1530 0 658720 165344 168840 104 1529
1531 0 658976 165408 168880 98 1530
1532 0 659200 165440 169040 96 1531
1533 0 659424 165440 169200 107 1532
1534 0 659680 165440 169240 139 1533
1535 0 659872 165472 169080 124 1534
1536 0 660128 165472 169120 148 1535
1537 0 660384 165504 169120 107 1536
1538 0 660640 165504 169120 75 1537
1539 0 660896 165568 169160 75 1538
1540 0 661152 165568 169240 90 1539
1541 0 661408 165568 169360 40 1540
1542 0 661408 165824 169360 80 1541
1543 0 661376 166080 169240 80 1542
1544 0 661376 166304 169120 91 1543
1545 0 661376 166560 169040 128 1544
1546 0 661344 166816 169000 86 1545
1547 0 661440 167072 168920 136 1546
1548 0 661600 167296 168800 102 1547
1549 0 661728 167520 168760 124 1548
1550 0 661888 167744 168760 124 1549
1551 0 661888 168000 168760 124 1550
1552 0 661888 168224 168640 91 1551
1553 0 661984 168480 168600 136 1552
1554 0 662048 168736 168600 136 1553
1555 0 662080 168992 168560 134 1554
1556 0 662144 169248 168480 104 1555
1557 0 662336 169440 168400 91 1556
1558 0 662464 169664 168320 124 1557
1559 0 662464 169920 168280 80 1558
1560 0 662336 170112 168120 51 1559
1561 0 662144 170304 168040 51 1560
1562 0 661952 170464 167880 75 1561
1563 0 661696 170464 167880 64 1562
1564 0 661504 170624 167800 60 1563
1565 0 661312 170816 167800 60 1564
1566 0 661056 170848 167800 45 1565
1567 0 660864 170816 167960 60 1566
1568 0 660800 170656 168160 45 1567
1569 0 660800 170496 168360 32 1568
1570 0 660800 170336 168560 64 1569
1571 0 660800 170304 168840 81 1570
1572 0 660672 170272 169080 60 1571
1573 0 660544 170144 169280 32 1572
1574 0 660416 170144 169440 45 1573
1575 0 660256 169984 169320 32 1574
1576 0 660032 169856 169200 32 1575
1577 0 659808 169920 169080 32 1576
1578 0 659584 169856 168960 91 1577
1579 0 659360 169728 168960 104 1578
1580 0 659264 169472 169040 102 1579
1581 0 659008 169376 168960 81 1580
1582 0 658784 169216 168920 60 1581
1583 0 658528 169152 168840 60 1582
1584 0 658336 168992 168800 51 1583
1585 0 658208 168864 168760 81 1584
1586 0 660288 170176 169680 32 1574
1587 0 660192 170176 169920 71 1586
1588 0 660160 169920 169960 90 1587
1589 0 660128 169664 170000 96 1588
1590 0 660000 169440 170000 64 1589
1591 0 659968 169408 170000 45 1590
1592 0 660064 170336 170080 32 1587
1593 0 659808 170432 170080 45 1592
1594 0 659776 170368 170320 81 1593
1595 0 659584 170336 170480 40 1594
1596 0 659424 170368 170720 81 1595
1597 0 659296 170464 170920 45 1596
1598 0 659136 170560 171120 40 1597
1599 0 659072 170688 171280 60 1598
1600 0 659060 170806 171320 -1 1599
1601 0 659079 170805 171360 -1 1600
1602 0 659096 170833 171400 -1 1601
1603 0 659584 170560 170000 75 1593
1604 0 659424 170656 170000 122 1603
1605 0 659200 170528 169920 240 1604
1606 0 658976 170368 169920 154 1605
1607 0 658720 170336 170040 163 1606
1608 0 658464 170336 170080 124 1607
1609 0 658208 170336 170000 91 1608
1610 0 657984 170336 169880 80 1609
1611 0 657728 170368 169760 60 1610
1612 0 657536 170368 169560 60 1611
1613 0 657280 170368 169520 60 1612
1614 0 657056 170240 169480 51 1613
1615 0 656864 170112 169520 71 1614
1616 0 659328 170880 170120 128 1604
1617 0 659360 171136 170160 160 1616
1618 0 659360 171360 170280 153 1617
1619 0 659360 171584 170400 120 1618
1620 0 659360 171680 170440 107 1619
1621 0 659616 171744 170440 81 1620
1622 0 659872 171840 170440 60 1621
1623 0 660096 171968 170440 71 1622
1624 0 660320 172128 170440 51 1623
1625 0 660480 172288 170280 32 1624
1626 0 660576 172352 170120 60 1625
1627 0 660559 172406 170000 -1 1626
1628 0 660581 172434 169880 -1 1627
1629 0 659360 171872 170640 60 1620
1630 0 659360 172096 170840 71 1629
1631 0 659360 172256 171040 71 1630
1632 0 659488 172416 171240 71 1631
1633 0 659712 172608 171280 81 1632
1634 0 659968 172736 171320 51 1633
1635 0 660160 172928 171360 60 1634
1636 0 660384 173120 171360 32 1635
1637 0 660512 173344 171440 96 1636
1638 0 660512 173600 171440 40 1637
1639 0 660672 173760 171600 51 1638
1640 0 660768 174016 171600 91 1639
1641 0 660768 174176 171800 51 1640
1642 0 660672 174304 172000 75 1641
1643 0 660544 174304 172240 64 1642
1644 0 660544 174240 172520 51 1643
1645 0 660608 174176 172760 71 1644
1646 0 660640 174176 172800 60 1645
1647 0 660755 174403 172840 -1 1646
1648 0 660840 174474 172880 -1 1647
1649 0 660905 174548 172960 -1 1648
1650 0 660956 174582 173000 -1 1649
1651 0 662720 170016 168280 150 1559
1652 0 662944 170176 168320 150 1651
1653 0 663200 170208 168320 86 1652
1654 0 663456 170208 168280 139 1653
1655 0 663712 170240 168280 139 1654
1656 0 663840 170400 168080 209 1655
1657 0 663968 170528 167880 148 1656
1658 0 664096 170752 167840 153 1657
1659 0 664128 171008 167760 136 1658
1660 0 664060 170886 167560 50 1659
1661 0 663971 170834 167440 -1 1660
1662 0 663849 170921 167280 -1 1661
1663 0 663662 170986 167160 -1 1662
1664 0 663894 170208 167520 -1 1660
1665 0 664055 169852 167520 -1 1664
1666 0 664036 169845 167440 -1 1665
1667 0 664073 169662 167360 -1 1666
1668 0 664088 169612 167280 -1 1667
1669 0 664081 169593 167200 -1 1668
1670 0 664149 169863 167520 -1 1665
1671 0 664288 171200 167720 91 1659
1672 0 664320 171456 167720 71 1671
1673 0 664384 171712 167720 101 1672
1674 0 664544 171904 167640 128 1673
1675 0 664576 172128 167520 128 1674
1676 0 664576 172384 167520 163 1675
1677 0 664608 172640 167480 102 1676
1678 0 664736 172832 167280 189 1677
1679 0 664992 172768 167280 102 1678
1680 0 665248 172768 167280 60 1679
1681 0 665472 172672 167400 40 1680
1682 0 665728 172576 167440 51 1681
1683 0 664800 173024 167200 175 1678
1684 0 664832 173216 167040 150 1683
1685 0 664832 173440 166840 98 1684
1686 0 664928 173568 166640 139 1685
1687 0 665056 173664 166440 141 1686
1688 0 665120 173760 166200 104 1687
1689 0 665216 173952 166000 81 1688
1690 0 665280 174176 165840 101 1689
1691 0 665376 174400 165760 98 1690
1692 0 665536 174560 165640 71 1691
1693 0 665696 174720 165440 102 1692
1694 0 665760 174880 165240 128 1693
1695 0 665888 175008 165040 122 1694
1696 0 665984 175104 164800 143 1695
1697 0 666112 175200 164600 122 1696
1698 0 666272 175360 164400 81 1697
1699 0 666496 175520 164280 86 1698
1700 0 666720 175648 164280 81 1699
1701 0 666912 175808 164160 102 1700
1702 0 667104 175840 164000 108 1701
1703 0 667296 176000 163920 81 1702
1704 0 667424 176160 163760 60 1703
1705 0 667616 176352 163640 75 1704
1706 0 667776 176512 163480 81 1705
1707 0 667904 176672 163280 60 1706
1708 0 668000 176800 163080 64 1707
1709 0 667968 176800 162800 51 1708
1710 0 667808 176864 162600 32 1709
1711 0 667680 176864 162360 40 1710
1712 0 667552 176640 162280 86 1711
1713 0 667552 176608 162240 98 1712
1714 0 667296 176576 162240 86 1713
1715 0 667040 176512 162240 51 1714
1716 0 666848 176352 162160 60 1715
1717 0 666656 176160 162120 40 1716
1718 0 666528 175968 162280 60 1717
1719 0 666592 175808 162480 32 1718
1720 0 666720 175584 162520 60 1719
1721 0 666720 175520 162520 80 1720
1722 0 667552 176416 162040 102 1713
1723 0 667552 176256 161840 91 1722
1724 0 667520 176032 161680 91 1723
1725 0 667520 175840 161480 75 1724
1726 0 667552 175648 161280 98 1725
1727 0 667552 175424 161080 51 1726
1728 0 667456 175264 160880 60 1727
1729 0 667552 175104 160680 135 1728
1730 0 667648 175008 160600 163 1729
1731 0 667872 174976 160760 45 1730
1732 0 668096 174944 160880 32 1731
1733 0 668256 174944 161080 32 1732
1734 0 668416 174944 161280 60 1733
1735 0 668384 174880 161560 64 1734
1736 0 667648 174848 160400 134 1730
1737 0 667616 174848 160360 122 1736
1738 0 667456 174720 160160 101 1737
1739 0 667200 174688 160160 124 1738
1740 0 667008 174656 160000 124 1739
1741 0 666848 174592 159800 64 1740
1742 0 666688 174528 159600 102 1741
1743 0 666528 174400 159440 98 1742
1744 0 666336 174272 159280 80 1743
1745 0 666112 174112 159240 80 1744
1746 0 665888 173952 159320 80 1745
1747 0 665696 173760 159240 71 1746
1748 0 665536 173600 159040 64 1747
1749 0 665408 173440 158840 128 1748
1750 0 665440 173184 158760 154 1749
1751 0 665472 173056 158600 237 1750
1752 0 665312 173152 158360 206 1751
1753 0 665312 173184 158320 203 1752
1754 0 665184 172992 158120 75 1753
1755 0 664928 172896 158080 71 1754
1756 0 664768 172736 157960 51 1755
1757 0 664608 172576 157760 64 1756
1758 0 664480 172448 157560 75 1757
1759 0 664480 172288 157360 32 1758
1760 0 664352 172160 157200 75 1759
1761 0 665120 173376 158280 143 1753
1762 0 665024 173472 158240 172 1761
1763 0 664960 173408 158480 124 1762
1764 0 664864 173344 158720 120 1763
1765 0 664768 173408 158960 90 1764
1766 0 664672 173408 159200 32 1765
1767 0 664512 173376 159400 40 1766
1768 0 664448 173312 159480 60 1767
1769 0 664992 173632 158040 122 1762
1770 0 664992 173792 157840 148 1769
1771 0 665024 173984 157640 107 1770
1772 0 664992 174016 157360 32 1771
1773 0 664832 174016 157120 45 1772
1774 0 664576 174016 157080 51 1773
1775 0 664320 173920 157040 60 1774
1776 0 664064 173856 157040 81 1775
1777 0 663808 173760 157040 45 1776
1778 0 663552 173696 157120 60 1777
1779 0 663296 173632 157160 40 1778
1780 0 663104 173472 157200 60 1779
1781 0 662912 173280 157120 71 1780
1782 0 662752 173088 157080 60 1781
1783 0 662720 173056 157040 60 1782
1784 0 662715 173031 156960 -1 1783
1785 0 662681 172945 156840 -1 1784
1786 0 665376 172800 158640 197 1751
1787 0 665280 172576 158720 207 1786
1788 0 665248 172384 158560 172 1787
1789 0 665280 172128 158520 96 1788
1790 0 665344 171872 158520 51 1789
1791 0 665472 171648 158560 81 1790
1792 0 665664 171456 158560 71 1791
1793 0 665824 171232 158480 75 1792
1794 0 665952 171040 158360 64 1793
1795 0 666144 170848 158280 81 1794
1796 0 666304 170624 158200 51 1795
1797 0 666336 170368 158200 80 1796
1798 0 666368 170112 158120 60 1797
1799 0 666496 169952 157920 71 1798
1800 0 666592 169760 157720 60 1799
1801 0 666720 169568 157560 81 1800
1802 0 666720 169312 157480 91 1801
1803 0 666720 169056 157480 60 1802
1804 0 666848 168832 157440 80 1803
1805 0 667008 168640 157360 81 1804
1806 0 667136 168480 157200 75 1805
1807 0 667168 168288 157040 115 1806
1808 0 667264 168032 157040 45 1807
1809 0 667296 167776 157080 32 1808
1810 0 667296 167520 157160 75 1809
1811 0 667296 167264 157120 51 1810
1812 0 667232 167008 157040 120 1811
1813 0 667136 166752 157040 64 1812
1814 0 667040 166496 157040 64 1813
1815 0 666944 166304 156880 71 1814
1816 0 666912 166112 156680 60 1815
1817 0 666848 165952 156480 60 1816
1818 0 666848 165952 156320 71 1817
1819 0 666822 165939 156280 -1 1818
1820 0 666837 165941 156200 -1 1819
1821 0 666842 165939 156120 -1 1820
1822 0 666837 165965 156040 -1 1821
1823 0 667744 174720 160280 181 1737
1824 0 667872 174496 160360 128 1823
1825 0 668032 174304 160400 120 1824
1826 0 668192 174112 160560 32 1825
1827 0 668384 173952 160720 80 1826
1828 0 668608 173792 160840 81 1827
1829 0 668800 173632 160920 40 1828
1830 0 668992 173440 160960 80 1829
1831 0 669056 173184 160840 122 1830
1832 0 669248 172992 160800 45 1831
1833 0 669408 172800 160720 60 1832
1834 0 669632 172672 160680 80 1833
1835 0 669888 172640 160640 71 1834
1836 0 670144 172640 160640 64 1835
1837 0 670368 172672 160520 60 1836
1838 0 670560 172800 160320 60 1837
1839 0 670688 172896 160120 45 1838
1840 0 670816 173024 159920 32 1839
1841 0 670880 173120 159800 51 1840
1842 0 667936 174912 160200 128 1823
1843 0 668000 175168 160200 80 1842
1844 0 668128 175392 160200 51 1843
1845 0 668192 175648 160160 60 1844
1846 0 668288 175904 160160 51 1845
1847 0 668416 176128 160120 60 1846
1848 0 668608 176320 160120 32 1847
1849 0 668672 176320 160120 32 1848
1850 0 668064 174720 160040 148 1842
1851 0 668192 174496 159960 172 1850
1852 0 668352 174400 159760 122 1851
1853 0 668448 174368 159520 64 1852
1854 0 668480 174272 159280 75 1853
1855 0 668512 174240 159120 51 1854
1856 0 668576 174216 159000 -1 1855
1857 0 668576 174219 158920 -1 1856
1858 0 668617 174210 158840 -1 1857
1859 0 668668 174174 158760 -1 1858
1860 0 668728 174125 158680 -1 1859
1861 0 668846 174101 158600 -1 1860
1862 0 668853 174100 158520 -1 1861
1863 0 668800 174048 158440 71 1862
1864 0 668768 174048 158400 64 1863
1865 0 668832 174048 158120 51 1864
1866 0 668928 173920 157920 45 1865
1867 0 669056 173824 157680 71 1866
1868 0 669184 173728 157480 51 1867
1869 0 669344 173504 157360 51 1868
1870 0 669376 173312 157200 60 1869
1871 0 669472 173056 157080 51 1870
1872 0 669600 172960 156840 64 1871
1873 0 669792 172832 156680 32 1872
1874 0 669888 172768 156440 45 1873
1875 0 669984 172768 156200 75 1874
1876 0 670016 172800 155920 60 1875
1877 0 670144 172896 155680 96 1876
1878 0 667680 176960 162360 32 1711
1879 0 667840 177184 162360 40 1878
1880 0 668032 177376 162360 51 1879
1881 0 668224 177568 162400 135 1880
1882 0 668032 177664 162200 176 1881
1883 0 667872 177600 162000 81 1882
1884 0 667776 177600 161760 81 1883
1885 0 667616 177728 161560 90 1884
1886 0 667520 177888 161360 32 1885
1887 0 667360 178048 161200 71 1886
1888 0 667200 178208 161080 86 1887
1889 0 667072 178336 160880 64 1888
1890 0 667040 178400 160800 86 1889
1891 0 666816 178240 160800 51 1890
1892 0 666592 178048 160800 45 1891
1893 0 666368 177952 160880 60 1892
1894 0 666144 177824 160920 60 1893
1895 0 665920 177728 161000 60 1894
1896 0 665856 177664 161080 75 1895
1897 0 667104 178560 160600 64 1890
1898 0 667136 178784 160480 45 1897
1899 0 667264 178944 160280 51 1898
1900 0 667424 179072 160080 81 1899
1901 0 667616 179264 160000 60 1900
1902 0 667808 179456 159920 75 1901
1903 0 668000 179648 159840 80 1902
1904 0 668032 179680 159840 80 1903
1905 0 668117 179842 159760 -1 1904
1906 0 668300 180071 159680 -1 1905
1907 0 668448 180160 159680 51 1906
1908 0 668640 180256 159680 51 1907
1909 0 668864 180288 159560 60 1908
1910 0 668896 180448 159360 71 1909
1911 0 668992 180608 159160 64 1910
1912 0 669056 180768 158960 40 1911
1913 0 669216 180960 158880 64 1912
1914 0 669184 181184 158720 75 1913
1915 0 669028 181480 158720 -1 1914
1916 0 668256 177600 162360 124 1881
1917 0 668448 177728 162200 96 1916
1918 0 668640 177856 162080 91 1917
1919 0 668832 178048 162080 45 1918
1920 0 669024 178240 162120 86 1919
1921 0 669248 178400 162200 86 1920
1922 0 669504 178432 162200 115 1921
1923 0 669728 178496 162080 81 1922
1924 0 669760 178624 162320 108 1923
1925 0 669824 178784 162560 102 1924
1926 0 670016 178976 162600 60 1925
1927 0 670176 179136 162720 64 1926
1928 0 670336 179296 162920 60 1927
1929 0 670412 179431 163080 -1 1928
1930 0 669888 178592 162000 81 1923
1931 0 670144 178688 161960 107 1930
1932 0 670304 178848 161840 45 1931
1933 0 670496 178656 161800 91 1932
1934 0 670624 178464 161600 51 1933
1935 0 670816 178272 161480 71 1934
1936 0 670976 178112 161360 51 1935
1937 0 671200 178080 161320 71 1936
1938 0 671360 177920 161440 60 1937
1939 0 671456 177696 161520 32 1938
1940 0 671488 177568 161560 32 1939
1941 0 671328 178080 161080 71 1937
1942 0 671328 178057.14 160880 66 1941
1943 0 671328 178048 160800 64 1942
1944 0 671360 178112 160560 75 1943
1945 0 671392 178144 160520 71 1944
1946 0 670432 178976 161720 45 1932
1947 0 670464 179200 161600 75 1946
1948 0 670464 179424 161440 64 1947
1949 0 670432 179680 161440 120 1948
1950 0 670464 179680 161480 139 1949
1951 0 670720 179584 161520 115 1950
1952 0 670912 179488 161680 107 1951
1953 0 671104 179648 161760 40 1952
1954 0 671264 179808 161920 32 1953
1955 0 671614 179915 162000 -1 1954
1956 0 671840 179936 162040 64 1955
1957 0 672064 180064 162160 40 1956
1958 0 672288 180224 162280 71 1957
1959 0 672512 180352 162280 115 1958
1960 0 672768 180480 162240 122 1959
1961 0 672864 180736 162240 107 1960
1962 0 672992 180928 162400 200 1961
1963 0 672736 181024 162400 120 1962
1964 0 672480 181088 162520 40 1963
1965 0 672256 181088 162640 51 1964
1966 0 672032 181088 162800 51 1965
1967 0 673088 181024 162400 150 1962
1968 0 673344 180992 162400 122 1967
1969 0 673600 180928 162320 186 1968
1970 0 673824 180928 162200 214 1969
1971 0 673888 180992 162120 226 1970
1972 0 673792 181216 162040 107 1971
1973 0 673760 181472 162000 120 1972
1974 0 673600 181696 162080 51 1973
1975 0 673504 181952 162120 51 1974
1976 0 673504 182208 162120 71 1975
1977 0 673504 182464 162080 64 1976
1978 0 673536 182720 162080 64 1977
1979 0 673440 182976 162080 51 1978
1980 0 673376 183232 162120 51 1979
1981 0 673344 183456 162200 51 1980
1982 0 673920 180992 161960 148 1971
1983 0 673792 181056 161720 96 1982
1984 0 673632 181216 161520 45 1983
1985 0 673472 181248 161280 71 1984
1986 0 673472 181152 161040 71 1985
1987 0 673408 181088 160800 104 1986
1988 0 673280 180960 160600 176 1987
1989 0 673088 180896 160440 108 1988
1990 0 672960 180800 160240 75 1989
1991 0 672832 180736 160000 32 1990
1992 0 672864 180768 159880 45 1991
1993 0 673280 180928 160560 172 1988
1994 0 673344 180896 160280 81 1993
1995 0 673408 180960 160000 90 1994
1996 0 673408 180960 159720 71 1995
1997 0 673312 180896 159480 96 1996
1998 0 673152 180832 159280 60 1997
1999 0 673056 180832 159040 60 1998
2000 0 672832 180832 158840 98 1999
2001 0 672640 180864 158680 104 2000
2002 0 672480 180800 158440 108 2001
2003 0 672384 180832 158200 104 2002
2004 0 672224 180896 158000 81 2003
2005 0 672032 180896 157800 71 2004
2006 0 671840 180896 157600 45 2005
2007 0 671616 180896 157440 75 2006
2008 0 671424 180896 157240 81 2007
2009 0 671232 180864 157080 60 2008
2010 0 671040 180960 156880 71 2009
2011 0 670784 181056 156840 81 2010
2012 0 670560 181152 156760 75 2011
2013 0 670336 181248 156600 115 2012
2014 0 670080 181344 156520 124 2013
2015 0 669984 181504 156320 140 2014
2016 0 669824 181664 156200 150 2015
2017 0 669568 181696 156160 140 2016
2018 0 669344 181792 156040 81 2017
2019 0 669184 181792 155840 60 2018
2020 0 669216 182016 155720 71 2019
2021 0 669248 182176 155520 75 2020
2022 0 669312 182336 155320 71 2021
2023 0 669184 182432 155120 71 2022
2024 0 669184 182560 154880 64 2023
2025 0 669152 182560 154760 71 2024
2026 0 669120 181728 155760 51 2019
2027 0 668960 181568 155560 60 2026
2028 0 668928 181344 155360 45 2027
2029 0 669056 181184 155160 32 2028
2030 0 669088 181056 154920 51 2029
2031 0 669120 180864 154760 51 2030
2032 0 673920 180864 162440 122 1970
2033 0 673856 180896 162720 101 2032
2034 0 673760 180896 162960 71 2033
2035 0 673824 180960 163200 75 2034
2036 0 673984 180992 163400 60 2035
2037 0 674176 181120 163560 90 2036
2038 0 674400 181152 163680 60 2037
2039 0 674656 181152 163760 60 2038
2040 0 674880 181184 163880 64 2039
2041 0 675072 181344 163960 90 2040
2042 0 675264 181536 163960 98 2041
2043 0 675392 181792 163920 124 2042
2044 0 675456 182048 163880 71 2043
2045 0 675552 182272 163800 81 2044
2046 0 675577.94 182372.5 163680 -1 2045
2047 0 675624 182440 163680 76 2046
2048 0 675648 182496 163640 75 2047
2049 0 675776 182720 163640 40 2048
2050 0 675968 182880 163680 75 2049
2051 0 676160 183008 163840 75 2050
2052 0 676384 183168 163840 51 2051
2053 0 676640 183264 163760 60 2052
2054 0 676832 183424 163680 71 2053
2055 0 677024 183584 163640 80 2054
2056 0 677248 183712 163640 91 2055
2057 0 677472 183840 163560 86 2056
2058 0 677664 184032 163520 102 2057
2059 0 677824 184192 163400 150 2058
2060 0 678080 184288 163400 166 2059
2061 0 678336 184384 163400 124 2060
2062 0 678496 184480 163600 32 2061
2063 0 678480 184515 163720 -1 2062
2064 0 678479 184518 163760 -1 2063
2065 0 678594 184589 163840 -1 2064
2066 0 678943 184689 163840 -1 2065
2067 0 675628.3 182577.45 163640 -1 2048
2068 0 675639.2 182647.53 163600 -1 2067
2069 0 675717 182749.73 163560 -1 2068
2070 0 675662.06 182622.84 163520 -1 2069
2071 0 675626.56 182661.47 163480 -1 2070
2072 0 675629.56 182643.95 163440 -1 2071
2073 0 675639.4 182703.08 163400 -1 2072
2074 0 675598.9 182621.95 163360 -1 2073
2075 0 675590 182628.5 163320 -1 2074
2076 0 675588.6 182629.84 163280 -1 2075
2077 0 675569.4 182662.23 163240 -1 2076
2078 0 675592.5 182692.56 163200 -1 2077
2079 0 675592.5 182692.56 163160 -1 2078
2080 0 675592.94 182677.14 163120 -1 2079
2081 0 675554 182669.66 163080 -1 2080
2082 0 670336 179936 161360 60 1949
2083 0 670272 180192 161280 40 2082
2084 0 670272 180448 161280 102 2083
2085 0 670368 180672 161440 91 2084
2086 0 670432 180896 161560 75 2085
2087 0 670496 181088 161720 75 2086
2088 0 670496 181120 161760 75 2087
2089 0 670368 181312 161960 51 2088
2090 0 670208 181408 162160 51 2089
2091 0 670080 181440 162400 71 2090
2092 0 669920 181376 162600 60 2091
2093 0 669728 181280 162800 64 2092
2094 0 669568 181216 163000 71 2093
2095 0 669408 181152 163240 51 2094
2096 0 670656 181280 161600 96 2088
2097 0 670816 181440 161480 71 2096
2098 0 670944 181600 161320 80 2097
2099 0 671040 181632 161080 64 2098
2100 0 671168 181600 160840 40 2099
2101 0 671328 181632 160640 98 2100
2102 0 671360 181792 160440 81 2101
2103 0 671456 181952 160240 71 2102
2104 0 671520 182208 160120 101 2103
2105 0 671584 182432 160000 80 2104
2106 0 671680 182688 159920 96 2105
2107 0 671808 182880 159800 86 2106
2108 0 671808 183136 159800 64 2107
2109 0 671808 183392 159720 90 2108
2110 0 671904 183616 159640 71 2109
2111 0 672000 183872 159640 98 2110
2112 0 672032 184032 159640 102 2111
2113 0 672256 184032 159800 75 2112
2114 0 672480 183936 159880 51 2113
2115 0 672672 183776 160000 75 2114
2116 0 672864 183616 160120 32 2115
2117 0 672960 183584 160120 32 2116
2118 0 673201 183446 160080 -1 2117
2119 0 673590 183298 160040 -1 2118
2120 0 673690 183205 159960 -1 2119
2121 0 673781 183187 159920 -1 2120
2122 0 673757 183138 159840 -1 2121
2123 0 672064 184288 159560 81 2112
2124 0 672128 184480 159400 86 2123
2125 0 672288 184640 159280 235 2124
2126 0 672224 184832 159120 168 2125
2127 0 672224 184896 158840 81 2126
2128 0 672224 184832 158560 157 2127
2129 0 672064 184672 158400 120 2128
2130 0 671936 184512 158280 91 2129
2131 0 671989 184536 158200 -1 2130
2132 0 671958 184545 158160 -1 2131
2133 0 672512 184800 159280 194 2125
2134 0 672640 184992 159160 80 2133
2135 0 672640 185248 159120 80 2134
2136 0 672640 185504 159080 124 2135
2137 0 672640 185536 159080 124 2136
2138 0 672736 185536 159320 102 2137
2139 0 672736 185536 159600 64 2138
2140 0 672736 185536 159800 32 2139
2141 0 672672 185760 158960 166 2137
2142 0 672800 185984 158840 120 2141
2143 0 672928 186176 158680 153 2142
2144 0 673024 186432 158680 86 2143
2145 0 673152 186656 158680 156 2144
2146 0 673344 186848 158680 210 2145
2147 0 673248 187008 158480 239 2146
2148 0 673088 187168 158480 190 2147
2149 0 673120 187200 158760 207 2148
2150 0 673248 187328 158960 120 2149
2151 0 673440 187488 159080 81 2150
2152 0 673632 187648 159200 32 2151
2153 0 673792 187808 159320 86 2152
2154 0 673856 188032 159440 60 2153
2155 0 673952 188256 159520 40 2154
2156 0 674144 188448 159560 75 2155
2157 0 674272 188672 159560 32 2156
2158 0 674432 188864 159600 81 2157
2159 0 674624 189056 159600 60 2158
2160 0 674848 189184 159640 40 2159
2161 0 675104 189248 159560 45 2160
2162 0 675328 189248 159440 75 2161
2163 0 675520 189216 159240 51 2162
2164 0 675616 189184 159160 51 2163
2165 0 672864 187264 158320 115 2148
2166 0 672704 187392 158120 51 2165
2167 0 672480 187488 157960 51 2166
2168 0 672288 187552 157800 60 2167
2169 0 672128 187648 157600 60 2168
2170 0 672032 187776 157400 45 2169
2171 0 671968 187840 157160 115 2170
2172 0 671968 187840 157120 122 2171
2173 0 672192 187968 157000 60 2172
2174 0 672416 188128 157000 45 2173
2175 0 672608 188320 157040 51 2174
2176 0 672640 188384 157040 51 2175
2177 0 672800 188256 156880 80 2176
2178 0 673056 188224 156800 81 2177
2179 0 673280 188416 156800 81 2178
2180 0 672768 188544 157200 32 2176
2181 0 672896 188704 157400 64 2180
2182 0 672928 188864 157600 75 2181
2183 0 672800 189056 157600 75 2182
2184 0 672608 189024 157800 160 2183
2185 0 672512 188928 158040 160 2184
2186 0 672416 188768 158240 45 2185
2187 0 672224 188576 158360 51 2186
2188 0 672064 188448 158520 32 2187
2189 0 671904 188416 158720 64 2188
2190 0 672832 189312 157640 81 2183
2191 0 672896 189568 157640 60 2190
2192 0 673056 189792 157640 75 2191
2193 0 673088 190048 157640 75 2192
2194 0 673088 190304 157560 51 2193
2195 0 673056 190496 157320 32 2194
2196 0 673056 190464 157280 32 2195
2197 0 673092 190500 157160 -1 2196
2198 0 673117 190570 157080 -1 2197
2199 0 673011 190614 157040 -1 2198
2200 0 672947 190610 157000 -1 2199
2201 0 672921 190620 156920 -1 2200
2202 0 672901 190632 156840 -1 2201
2203 0 672836 190597 156760 -1 2202
2204 0 671808 187936 156920 75 2172
2205 0 671648 188000 156720 51 2204
2206 0 671424 188128 156640 80 2205
2207 0 671232 188224 156440 60 2206
2208 0 671040 188384 156280 51 2207
2209 0 670848 188448 156160 124 2208
2210 0 670656 188256 156120 60 2209
2211 0 670528 188032 156120 51 2210
2212 0 670496 187776 156120 120 2211
2213 0 670304 187584 156120 163 2212
2214 0 670176 187424 156000 207 2213
2215 0 670240 187200 155880 108 2214
2216 0 670240 186944 155880 107 2215
2217 0 670432 186752 155840 60 2216
2218 0 670624 186560 155960 80 2217
2219 0 670880 186432 155960 40 2218
2220 0 671072 186240 155840 40 2219
2221 0 671232 186080 155680 51 2220
2222 0 671360 185984 155680 40 2221
2223 0 669920 187456 155960 98 2214
2224 0 669664 187456 155960 166 2223
2225 0 669408 187392 155880 160 2224
2226 0 669152 187328 155920 166 2225
2227 0 669024 187168 156080 175 2226
2228 0 668896 186976 156200 181 2227
2229 0 668896 186720 156200 102 2228
2230 0 668864 186464 156200 71 2229
2231 0 668800 186400 156240 71 2230
2232 0 670688 188608 156000 40 2209
2233 0 670496 188800 156000 60 2232
2234 0 670400 189056 156000 91 2233
2235 0 670368 189312 155920 60 2234
2236 0 670368 189536 155760 51 2235
2237 0 670368 189792 155760 75 2236
2238 0 670368 190048 155720 90 2237
2239 0 670240 190272 155640 64 2238
2240 0 670208 190528 155560 60 2239
2241 0 670144 190784 155480 40 2240
2242 0 670144 191040 155480 40 2241
2243 0 670144 191296 155440 75 2242
2244 0 670272 191552 155440 80 2243
2245 0 670368 191808 155440 71 2244
2246 0 670400 191840 155440 64 2245
2247 0 670496 191840 155720 45 2246
2248 0 670656 191744 155920 32 2247
2249 0 670912 191744 155920 51 2248
2250 0 671168 191776 155920 51 2249
2251 0 671424 191872 155920 40 2250
2252 0 671680 191936 155960 64 2251
2253 0 671840 191936 156160 32 2252
2254 0 672000 191968 156360 71 2253
2255 0 672160 191968 156560 81 2254
2256 0 672320 191904 156760 75 2255
2257 0 672544 191904 156760 45 2256
2258 0 670432 192032 155280 86 2246
2259 0 670432 192288 155200 80 2258
2260 0 670464 192448 155000 81 2259
2261 0 670496 192704 154960 153 2260
2262 0 670656 192928 154880 175 2261
2263 0 670816 193216 154880 160 2262
2264 0 670944 193376 154720 124 2263
2265 0 670880 193600 154600 150 2264
2266 0 670848 193696 154640 98 2265
2267 0 670592 193760 154760 131 2266
2268 0 670368 193664 154640 86 2267
2269 0 670176 193472 154560 107 2268
2270 0 669984 193280 154600 101 2269
2271 0 669824 193120 154800 60 2270
2272 0 669760 192960 155040 32 2271
2273 0 669792 192864 155200 45 2272
2274 0 670976 193888 154840 51 2266
2275 0 671072 194112 154960 40 2274
2276 0 671168 194304 155120 60 2275
2277 0 671168 194560 155200 40 2276
2278 0 671168 194784 155320 51 2277
2279 0 671168 195040 155360 45 2278
2280 0 671072 195296 155440 32 2279
2281 0 671040 195552 155440 40 2280
2282 0 671040 195808 155440 60 2281
2283 0 671072 196064 155400 64 2282
2284 0 671200 196288 155400 32 2283
2285 0 671200 196448 155360 40 2284
2286 0 661440 165344 169520 40 1541
2287 0 661536 165088 169640 108 2286
2288 0 661632 164992 169760 102 2287
2289 0 661504 165120 169960 75 2288
2290 0 661408 165120 170200 45 2289
2291 0 661312 165056 170440 45 2290
2292 0 661280 165024 170720 60 2291
2293 0 661248 164960 170960 60 2292
2294 0 661184 164896 171200 60 2293
2295 0 661167.5 164871.19 171280 -1 2294
2296 0 661121.5 164851.31 171360 -1 2295
2297 0 661888 164960 169840 81 2288
2298 0 662080 164864 170040 102 2297
2299 0 662304 164864 170200 71 2298
2300 0 662528 164960 170280 40 2299
2301 0 662720 164992 170480 32 2300
2302 0 662880 164992 170680 96 2301
2303 0 663040 165024 170920 245 2302
2304 0 663264 164864 171000 181 2303
2305 0 663392 164800 171320 143 2304
2306 0 663296 164832 171600 202 2305
2307 0 663456 164672 171760 186 2306
2308 0 663520 164640 172000 190 2307
2309 0 663648 164736 172200 235 2308
2310 0 663904 164704 172160 178 2309
2311 0 664160 164800 172120 150 2310
2312 0 664384 164800 172280 107 2311
2313 0 664608 164800 172400 104 2312
2314 0 664768 164672 172600 81 2313
2315 0 664928 164512 172800 102 2314
2316 0 665184 164416 172880 101 2315
2317 0 665376 164224 172960 102 2316
2318 0 665504 164000 173120 101 2317
2319 0 665344 164064 173360 104 2318
2320 0 665184 164192 173520 45 2319
2321 0 664992 164192 173640 32 2320
2322 0 665696 163776 173160 101 2318
2323 0 665856 163616 173280 81 2322
2324 0 666048 163552 173440 81 2323
2325 0 666272 163456 173560 86 2324
2326 0 666528 163392 173600 75 2325
2327 0 666752 163328 173720 64 2326
2328 0 666976 163296 173840 80 2327
2329 0 667200 163296 173960 98 2328
2330 0 667424 163296 174160 45 2329
2331 0 667616 163296 174360 115 2330
2332 0 667808 163424 174520 75 2331
2333 0 668032 163552 174680 45 2332
2334 0 668192 163552 174840 120 2333
2335 0 668352 163520 174640 101 2334
2336 0 668544 163456 174480 80 2335
2337 0 668768 163296 174440 40 2336
2338 0 668960 163136 174400 45 2337
2339 0 669152 162944 174360 60 2338
2340 0 669344 162752 174360 104 2339
2341 0 669600 162656 174400 98 2340
2342 0 669856 162560 174400 40 2341
2343 0 670112 162528 174480 80 2342
2344 0 670368 162528 174560 91 2343
2345 0 670624 162432 174600 102 2344
2346 0 670880 162368 174640 51 2345
2347 0 671136 162304 174640 81 2346
2348 0 671360 162144 174680 90 2347
2349 0 671616 162048 174680 60 2348
2350 0 671840 161888 174680 86 2349
2351 0 672032 161696 174640 81 2350
2352 0 672231 161660 174680 -1 2351
2353 0 672273 161735 174880 -1 2352
2354 0 672281 161734 174920 -1 2353
2355 0 672297 161732 175000 -1 2354
2356 0 672192 161536 174480 107 2351
2357 0 672352 161344 174360 219 2356
2358 0 672224 161248 174160 163 2357
2359 0 672000 161248 174040 90 2358
2360 0 671744 161152 173960 86 2359
2361 0 671488 161120 173960 64 2360
2362 0 671232 160992 173960 45 2361
2363 0 668352 163456 175040 71 2334
2364 0 668512 163424 175240 60 2363
2365 0 668736 163296 175400 101 2364
2366 0 668960 163296 175560 86 2365
2367 0 669216 163296 175680 71 2366
2368 0 669440 163232 175840 157 2367
2369 0 669696 163200 175880 175 2368
2370 0 669856 163136 176120 176 2369
2371 0 670016 163136 176320 163 2370
2372 0 670208 163168 176480 164 2371
2373 0 670368 163136 176680 198 2372
2374 0 670624 163168 176760 140 2373
2375 0 670848 163296 176800 120 2374
2376 0 671104 163392 176680 81 2375
2377 0 671328 163552 176600 75 2376
2378 0 671584 163648 176480 64 2377
2379 0 671808 163744 176400 64 2378
2380 0 672064 163744 176400 75 2379
2381 0 672320 163776 176400 51 2380
2382 0 672576 163840 176400 96 2381
2383 0 672800 163744 176520 64 2382
2384 0 673056 163744 176520 64 2383
2385 0 673312 163840 176520 104 2384
2386 0 673536 163968 176520 164 2385
2387 0 673600 164064 176440 192 2386
2388 0 673600 164192 176680 86 2387
2389 0 673696 164416 176800 176 2388
2390 0 673664 164352 177040 108 2389
2391 0 673504 164256 177240 86 2390
2392 0 673504 164000 177320 104 2391
2393 0 673568 163872 177360 108 2392
2394 0 673856 164128 176440 128 2387
2395 0 674112 164256 176440 75 2394
2396 0 674304 164416 176520 75 2395
2397 0 674336 164672 176520 124 2396
2398 0 674464 164896 176480 102 2397
2399 0 674720 164928 176400 60 2398
2400 0 674976 165024 176360 91 2399
2401 0 675168 165184 176240 75 2400
2402 0 675360 165376 176160 80 2401
2403 0 675520 165536 176000 86 2402
2404 0 675712 165760 176000 107 2403
2405 0 675872 165888 176160 150 2404
2406 0 676096 166016 176240 154 2405
2407 0 676224 166208 176120 150 2406
2408 0 676288 166400 175960 139 2407
2409 0 676480 166624 175960 120 2408
2410 0 676672 166816 175920 108 2409
2411 0 676928 166880 175880 60 2410
2412 0 677152 167040 175800 98 2411
2413 0 677408 167136 175760 71 2412
2414 0 677632 167232 175680 80 2413
2415 0 677856 167296 175520 107 2414
2416 0 678048 167424 175400 98 2415
2417 0 678208 167552 175240 64 2416
2418 0 678368 167712 175120 71 2417
2419 0 678528 167872 174960 81 2418
2420 0 678656 167904 174720 98 2419
2421 0 678816 167904 174480 102 2420
2422 0 678976 167936 174240 98 2421
2423 0 679168 167936 174040 60 2422
2424 0 679392 168000 173920 75 2423
2425 0 679552 168064 173720 60 2424
2426 0 679712 168160 173520 40 2425
2427 0 679872 168320 173360 60 2426
2428 0 680032 168480 173160 45 2427
2429 0 680128 168640 172960 75 2428
2430 0 680192 168896 172880 128 2429
2431 0 680160 169088 172720 164 2430
2432 0 680288 169248 172560 202 2431
2433 0 680416 169312 172520 219 2432
2434 0 680640 169280 172640 160 2433
2435 0 680800 169120 172760 108 2434
2436 0 680928 168992 172960 75 2435
2437 0 680768 168800 173080 80 2436
2438 0 680576 169376 172320 203 2433
2439 0 680832 169440 172240 128 2438
2440 0 681088 169440 172240 122 2439
2441 0 681344 169376 172120 71 2440
2442 0 681600 169376 172000 98 2441
2443 0 681824 169376 171880 81 2442
2444 0 682080 169376 171800 60 2443
2445 0 682304 169344 171680 40 2444
2446 0 682464 169248 171480 71 2445
2447 0 682624 169216 171280 51 2446
2448 0 682848 169184 171160 51 2447
2449 0 683104 169184 171120 81 2448
2450 0 683328 169216 171000 96 2449
2451 0 683520 169248 170840 64 2450
2452 0 683680 169216 170640 71 2451
2453 0 683840 169120 170440 71 2452
2454 0 684000 169120 170200 101 2453
2455 0 684160 169120 170000 75 2454
2456 0 684384 169120 169800 86 2455
2457 0 684640 169056 169720 96 2456
2458 0 684864 169056 169560 102 2457
2459 0 685056 169056 169360 32 2458
2460 0 685216 168992 169160 64 2459
2461 0 685440 169024 169040 102 2460
2462 0 685600 169120 168840 90 2461
2463 0 685760 169120 168640 98 2462
2464 0 685760 169120 168360 128 2463
2465 0 685696 169184 168120 75 2464
2466 0 685632 169344 167920 71 2465
2467 0 685632 169472 167680 153 2466
2468 0 685472 169536 167480 186 2467
2469 0 685408 169728 167280 202 2468
2470 0 685312 169728 167040 176 2469
2471 0 685280 169792 166800 181 2470
2472 0 685504 169824 166640 102 2471
2473 0 685760 169920 166600 107 2472
2474 0 686016 169952 166560 102 2473
2475 0 686272 169984 166520 75 2474
2476 0 686528 170080 166480 60 2475
2477 0 686624 170080 166400 60 2476
2478 0 685098 169652 166360 -1 2472
2479 0 685056 169591 166280 -1 2478
2480 0 685024 169696 166160 -1 2479
2481 0 685052 169746 166080 -1 2480
2482 0 684896 169696 166080 51 2481
2483 0 684864 169856 166000 40 2482
2484 0 684704 170048 165960 45 2483
2485 0 684480 170176 165840 51 2484
2486 0 684320 170336 165720 64 2485
2487 0 684064 170432 165720 51 2486
2488 0 683872 170560 165520 51 2487
2489 0 683712 170432 165360 75 2488
2490 0 683456 170432 165280 107 2489
2491 0 683296 170304 165080 60 2490
2492 0 683264 170208 164840 60 2491
2493 0 683328 170176 164600 51 2492
2494 0 683264 170304 164360 60 2493
2495 0 683168 170304 164080 32 2494
2496 0 572128 250240 76600 214 258
2497 0 572224 250464 76680 176 2496
2498 0 572288 250720 76680 197 2497
2499 0 572224 250976 76720 175 2498
2500 0 572224 251232 76760 139 2499
2501 0 572224 251488 76840 172 2500
2502 0 572224 251712 76960 207 2501
2503 0 572224 251968 76960 226 2502
2504 0 572352 252192 77120 178 2503
2505 0 572448 252416 77200 189 2504
2506 0 572512 252640 77320 200 2505
2507 0 572608 252800 77520 226 2506
2508 0 572640 252960 77720 235 2507
2509 0 572704 253216 77840 202 2508
2510 0 572704 253472 77840 204 2509
2511 0 572672 253728 77760 197 2510
2512 0 572768 253984 77720 163 2511
2513 0 572800 254240 77680 200 2512
2514 0 572896 254464 77760 186 2513
2515 0 572896 254688 77880 156 2514
2516 0 573024 254912 77920 98 2515
2517 0 573056 255104 78120 80 2516
2518 0 573056 255360 78200 120 2517
2519 0 573216 255552 78280 166 2518
2520 0 573376 255744 78240 160 2519
2521 0 573536 255936 78200 120 2520
2522 0 573792 256064 78200 120 2521
2523 0 573984 256224 78240 153 2522
2524 0 574144 256416 78280 115 2523
2525 0 574368 256576 78360 164 2524
2526 0 574592 256704 78400 166 2525
2527 0 574752 256896 78440 140 2526
2528 0 574752 257152 78480 153 2527
2529 0 574784 257408 78520 128 2528
2530 0 574848 257664 78520 102 2529
2531 0 574944 257920 78560 140 2530
2532 0 575072 258112 78680 175 2531
2533 0 575200 258336 78800 178 2532
2534 0 575360 258528 78880 202 2533
2535 0 575360 258784 78880 166 2534
2536 0 575328 259040 78920 153 2535
2537 0 575328 259296 78920 134 2536
2538 0 575296 259520 79040 128 2537
2539 0 575328 259776 79080 200 2538
2540 0 575296 260032 79160 209 2539
2541 0 575328 260288 79200 197 2540
2542 0 575456 260512 79200 197 2541
2543 0 575552 260768 79240 181 2542
2544 0 575584 261024 79360 212 2543
2545 0 575648 261280 79320 202 2544
2546 0 575680 261536 79360 257 2545
2547 0 575616 261792 79360 256 2546
2548 0 575648 262048 79320 210 2547
2549 0 575776 262272 79240 186 2548
2550 0 575936 262432 79120 157 2549
2551 0 576128 262592 79080 157 2550
2552 0 576224 262816 79000 156 2551
2553 0 576320 263072 78960 172 2552
2554 0 576320 263328 78920 209 2553
2555 0 576352 263584 78880 253 2554
2556 0 576192 263648 78760 178 2555
2557 0 575968 263744 78640 172 2556
2558 0 575744 263904 78560 124 2557
2559 0 575520 264032 78440 124 2558
2560 0 575360 264192 78320 40 2559
2561 0 575168 264352 78160 120 2560
2562 0 574976 264480 78000 86 2561
2563 0 574848 264640 77840 141 2562
2564 0 574752 264800 77640 154 2563
2565 0 574784 265024 77520 156 2564
2566 0 574816 265248 77400 102 2565
2567 0 574816 265504 77320 134 2566
2568 0 574720 265664 77120 156 2567
2569 0 574752 265824 76920 189 2568
2570 0 574752 266016 76720 200 2569
2571 0 574656 266208 76520 230 2570
2572 0 574528 266304 76280 214 2571
2573 0 574400 266432 76080 200 2572
2574 0 574208 266496 75880 139 2573
2575 0 574048 266560 75680 150 2574
2576 0 573984 266688 75440 245 2575
2577 0 574208 266560 75400 200 2576
2578 0 574272 266432 75160 209 2577
2579 0 574240 266336 74920 203 2578
2580 0 574208 266336 74640 153 2579
2581 0 574240 266368 74360 120 2580
2582 0 574368 266432 74120 64 2581
2583 0 574528 266400 73880 75 2582
2584 0 574688 266400 73680 96 2583
2585 0 574848 266400 73480 96 2584
2586 0 575008 266336 73280 108 2585
2587 0 575200 266272 73080 96 2586
2588 0 575360 266176 72880 122 2587
2589 0 575520 266048 72720 75 2588
2590 0 575712 265952 72560 101 2589
2591 0 575936 265856 72440 96 2590
2592 0 576128 265696 72400 98 2591
2593 0 576288 265568 72200 134 2592
2594 0 576448 265536 72000 122 2593
2595 0 576608 265568 71800 108 2594
2596 0 576768 265568 71600 176 2595
2597 0 576928 265536 71400 186 2596
2598 0 577024 265440 71280 172 2597
2599 0 577248 265568 71240 198 2598
2600 0 577440 265664 71080 224 2599
2601 0 577696 265664 70960 256 2600
2602 0 577952 265696 70880 280 2601
2603 0 578144 265728 71080 204 2602
2604 0 578400 265728 71040 186 2603
2605 0 578624 265792 70880 176 2604
2606 0 578880 265824 70840 140 2605
2607 0 579136 265888 70840 96 2606
2608 0 579392 265952 70840 120 2607
2609 0 579648 265920 70800 160 2608
2610 0 579776 265760 70600 198 2609
2611 0 579872 265504 70520 226 2610
2612 0 580096 265504 70400 258 2611
2613 0 580320 265536 70240 197 2612
2614 0 580544 265568 70120 128 2613
2615 0 580768 265632 70000 91 2614
2616 0 580992 265728 69880 108 2615
2617 0 581184 265856 69760 115 2616
2618 0 581376 265920 69600 108 2617
2619 0 581600 266016 69440 120 2618
2620 0 581856 266048 69400 128 2619
2621 0 582112 266080 69360 148 2620
2622 0 582304 266144 69200 128 2621
2623 0 582528 266208 69080 124 2622
2624 0 582720 266176 68920 102 2623
2625 0 582976 266176 68880 150 2624
2626 0 583200 266304 68840 204 2625
2627 0 583456 266336 68840 241 2626
2628 0 583648 266528 68840 136 2627
2629 0 583744 266656 68840 166 2628
2630 0 583744 266720 69120 157 2629
2631 0 583840 266848 69320 128 2630
2632 0 583904 266848 69600 81 2631
2633 0 583968 266912 69840 64 2632
2634 0 584032 266976 70120 45 2633
2635 0 584192 266976 70360 45 2634
2636 0 584320 267104 70560 32 2635
2637 0 584480 267264 70680 71 2636
2638 0 584640 267424 70880 51 2637
2639 0 584864 267520 71000 40 2638
2640 0 585088 267552 71040 32 2639
2641 0 583808 266816 68640 189 2629
2642 0 583936 266944 68440 198 2641
2643 0 584000 267104 68240 200 2642
2644 0 584128 267296 68040 166 2643
2645 0 584288 267456 67920 153 2644
2646 0 584512 267552 67840 120 2645
2647 0 584736 267616 67680 40 2646
2648 0 584992 267552 67560 102 2647
2649 0 585216 267552 67360 135 2648
2650 0 585376 267616 67120 32 2649
2651 0 585536 267776 66920 51 2650
2652 0 585696 267936 66720 96 2651
2653 0 585856 267936 66480 75 2652
2654 0 586048 267904 66280 71 2653
2655 0 586272 267904 66120 75 2654
2656 0 586528 267904 66040 75 2655
2657 0 586624 267904 66000 81 2656
2658 0 586784 268096 65880 60 2657
2659 0 586912 268288 65720 40 2658
2660 0 586976 268384 65720 40 2659
2661 0 586784 267744 65840 98 2657
2662 0 586944 267584 65680 81 2661
2663 0 586976 267360 65560 124 2662
2664 0 587040 267168 65400 64 2663
2665 0 587072 267008 65200 86 2664
2666 0 587136 266816 65040 86 2665
2667 0 587104 266624 64840 64 2666
2668 0 587104 266400 64680 51 2667
2669 0 587104 266144 64560 51 2668
2670 0 587072 265888 64480 75 2669
2671 0 587072 265632 64440 80 2670
2672 0 587040 265408 64320 75 2671
2673 0 587008 265248 64120 104 2672
2674 0 586848 265184 63920 80 2673
2675 0 586624 265152 63800 40 2674
2676 0 586368 265152 63720 51 2675
2677 0 586208 264992 63600 101 2676
2678 0 586080 264800 63400 107 2677
2679 0 586080 264704 63160 98 2678
2680 0 586048 264608 62920 96 2679
2681 0 586025 264579 62720 -1 2680
2682 0 585960 264550 62640 -1 2681
2683 0 585961 264590 62520 -1 2682
2684 0 585952 264576 62400 137 2683
2685 0 585792 264480 62160 214 2684
2686 0 585600 264384 62000 137 2685
2687 0 585376 264384 61840 102 2686
2688 0 585152 264352 61720 139 2687
2689 0 584928 264256 61600 135 2688
2690 0 584672 264128 61560 102 2689
2691 0 584544 263904 61560 40 2690
2692 0 584416 263712 61440 51 2691
2693 0 584288 263488 61400 51 2692
2694 0 584096 263296 61480 80 2693
2695 0 583936 263104 61520 86 2694
2696 0 583776 262944 61400 60 2695
2697 0 583616 262752 61320 64 2696
2698 0 583488 262592 61160 107 2697
2699 0 583296 262368 61160 80 2698
2700 0 583136 262176 61120 60 2699
2701 0 582976 262016 61000 86 2700
2702 0 582784 261824 60920 107 2701
2703 0 582624 261600 60800 60 2702
2704 0 582496 261408 60640 81 2703
2705 0 582432 261216 60480 104 2704
2706 0 582432 260992 60360 91 2705
2707 0 582304 260736 60320 80 2706
2708 0 582144 260544 60280 32 2707
2709 0 582048 260288 60280 122 2708
2710 0 581824 260128 60320 81 2709
2711 0 581664 259968 60440 64 2710
2712 0 581696 259776 60360 153 2711
2713 0 581514 259239 60240 -1 2712
2714 0 581518 258874 60240 -1 2713
2715 0 581230 258675 60240 -1 2714
2716 0 580720 258391 60240 -1 2715
2717 0 580244 257978 60200 -1 2716
2718 0 580165 257956 60320 -1 2717
2719 0 580036 257822 60760 -1 2718
2720 0 579996 257620 60920 -1 2719
2721 0 576864 265216 71280 108 2598
2722 0 576704 265056 71080 81 2721
2723 0 576512 264928 70960 98 2722
2724 0 576320 264800 70840 81 2723
2725 0 576128 264640 70720 75 2724
2726 0 575936 264448 70640 60 2725
2727 0 575776 264256 70520 60 2726
2728 0 575648 264032 70480 80 2727
2729 0 575488 263808 70480 71 2728
2730 0 575328 263584 70440 71 2729
2731 0 575168 263424 70280 60 2730
2732 0 574944 263328 70120 71 2731
2733 0 574720 263168 70000 32 2732
2734 0 574592 263040 69800 96 2733
2735 0 574400 262976 69640 101 2734
2736 0 574176 262880 69480 81 2735
2737 0 573984 262784 69320 90 2736
2738 0 573760 262688 69160 98 2737
2739 0 573536 262592 69040 104 2738
2740 0 573344 262464 68880 86 2739
2741 0 573184 262304 68680 164 2740
2742 0 572960 262208 68600 168 2741
2743 0 572704 262112 68560 122 2742
2744 0 572448 262080 68560 96 2743
2745 0 572224 261888 68560 81 2744
2746 0 572096 261632 68560 107 2745
2747 0 571936 261440 68640 86 2746
2748 0 571776 261216 68680 98 2747
2749 0 571680 260992 68800 81 2748
2750 0 571552 260800 68920 98 2749
2751 0 571392 260608 69000 108 2750
2752 0 571264 260384 69080 98 2751
2753 0 571200 260128 69120 200 2752
2754 0 571072 259904 69040 166 2753
2755 0 570912 259744 68880 139 2754
2756 0 570720 259552 68880 86 2755
2757 0 570592 259328 68880 51 2756
2758 0 570560 259104 69000 75 2757
2759 0 570560 258848 69040 81 2758
2760 0 570560 258592 69120 81 2759
2761 0 570624 258368 69240 60 2760
2762 0 570656 258176 69400 71 2761
2763 0 570624 257920 69480 80 2762
2764 0 570592 257664 69560 71 2763
2765 0 570592 257408 69560 120 2764
2766 0 570464 257184 69560 80 2765
2767 0 570368 256928 69560 64 2766
2768 0 570464 256672 69480 80 2767
2769 0 570432 256416 69480 102 2768
2770 0 570240 256224 69440 90 2769
2771 0 570048 256032 69440 81 2770
2772 0 569856 255808 69440 115 2771
2773 0 569664 255616 69440 90 2772
2774 0 569472 255392 69440 90 2773
2775 0 569248 255264 69440 90 2774
2776 0 568992 255168 69400 51 2775
2777 0 568736 255136 69320 71 2776
2778 0 568512 255008 69280 71 2777
2779 0 568256 254944 69280 75 2778
2780 0 568000 254880 69320 71 2779
2781 0 567744 254848 69360 104 2780
2782 0 567488 254816 69440 96 2781
2783 0 567264 254784 69560 90 2782
2784 0 567040 254720 69680 96 2783
2785 0 566784 254656 69720 104 2784
2786 0 566528 254560 69760 101 2785
2787 0 566400 254464 69760 90 2786
2788 0 566240 254592 69600 60 2787
2789 0 566016 254624 69440 45 2788
2790 0 565920 254624 69440 40 2789
2791 0 566240 254240 69760 90 2787
2792 0 566080 254048 69680 122 2791
2793 0 565920 253888 69560 107 2792
2794 0 565760 253728 69440 96 2793
2795 0 565568 253568 69400 96 2794
2796 0 565376 253440 69280 81 2795
2797 0 565152 253248 69280 81 2796
2798 0 564896 253152 69240 128 2797
2799 0 564704 252960 69240 157 2798
2800 0 564576 252768 69120 140 2799
2801 0 564576 252576 68920 141 2800
2802 0 564544 252352 68800 258 2801
2803 0 564448 252128 68920 207 2802
2804 0 564384 251968 69120 253 2803
2805 0 564448 251808 69320 241 2804
2806 0 564480 251552 69400 163 2805
2807 0 564416 251296 69440 150 2806
2808 0 564416 251040 69440 60 2807
2809 0 564384 250784 69480 71 2808
2810 0 564384 250528 69480 86 2809
2811 0 564256 250272 69480 45 2810
2812 0 564096 250080 69560 51 2811
2813 0 564064 249824 69680 91 2812
2814 0 563936 249600 69760 75 2813
2815 0 563744 249376 69760 108 2814
2816 0 563712 249312 69760 86 2815
2817 0 563456 249312 69760 51 2816
2818 0 563200 249248 69800 64 2817
2819 0 562944 249248 69800 32 2818
2820 0 562688 249344 69800 32 2819
2821 0 562432 249312 69800 60 2820
2822 0 562208 249312 69640 60 2821
2823 0 562048 249344 69640 40 2822
2824 0 563712 249056 69760 80 2816
2825 0 563680 248800 69760 60 2824
2826 0 563936 248768 69720 32 2825
2827 0 564064 248768 69720 32 2826
2828 0 563712 248544 69760 60 2825
2829 0 563840 248352 69920 107 2828
2830 0 563968 248128 69960 60 2829
2831 0 564096 247904 69960 32 2830
2832 0 564096 247776 69960 51 2831
2833 0 564352 247776 70000 75 2832
2834 0 564608 247744 70000 32 2833
2835 0 564672 247744 70000 32 2834
2836 0 564842 247822 69960 -1 2835
2837 0 564942 247911 69920 -1 2836
2838 0 563968 247520 69960 71 2832
2839 0 563744 247328 69960 81 2838
2840 0 563552 247136 69960 71 2839
2841 0 563360 246976 70040 60 2840
2842 0 563200 246784 70160 75 2841
2843 0 563040 246592 70200 75 2842
2844 0 562880 246368 70200 71 2843
2845 0 562656 246240 70200 81 2844
2846 0 562432 246112 70240 81 2845
2847 0 562240 245984 70360 51 2846
2848 0 562112 245920 70600 64 2847
2849 0 561984 245856 70840 64 2848
2850 0 561792 245728 71000 86 2849
2851 0 561600 245568 71080 131 2850
2852 0 561376 245408 71160 137 2851
2853 0 561248 245280 71360 122 2852
2854 0 561120 245184 71560 80 2853
2855 0 560992 245024 71720 81 2854
2856 0 560768 244928 71800 143 2855
2857 0 560576 244800 71920 51 2856
2858 0 560384 244608 72040 91 2857
2859 0 560192 244448 72120 81 2858
2860 0 559968 244320 72120 51 2859
2861 0 559904 244320 72120 51 2860
2862 0 559654 244261 72120 -1 2861
2863 0 559509 244242 72080 -1 2862
2864 0 559252 244178 72000 -1 2863
2865 0 559111 244138 71960 -1 2864
2866 0 558948 244020 72040 -1 2865
2867 0 558804 243956 72120 -1 2866
2868 0 558638 243878 72200 -1 2867
2869 0 558560 243808 72320 75 2868
2870 0 558304 243712 72360 60 2869
2871 0 558080 243680 72520 45 2870
2872 0 557856 243616 72640 51 2871
2873 0 557600 243584 72760 51 2872
2874 0 557344 243488 72800 51 2873
2875 0 557088 243392 72840 64 2874
2876 0 556832 243296 72840 51 2875
2877 0 556576 243168 72840 71 2876
2878 0 556384 243072 72840 40 2877
2879 0 556126 242989 73000 -1 2878
2880 0 556064 242976 73000 90 2879
2881 0 555872 242848 73120 71 2880
2882 0 555648 242688 73200 51 2881
2883 0 555488 242528 73360 51 2882
2884 0 555296 242368 73440 45 2883
2885 0 555072 242272 73560 40 2884
2886 0 554848 242144 73600 81 2885
2887 0 554624 241984 73600 40 2886
2888 0 554368 241920 73600 45 2887
2889 0 554176 241760 73560 45 2888
2890 0 553984 241600 73560 51 2889
2891 0 553830 241439 73560 -1 2890
2892 0 553778 241382 73600 -1 2891
2893 0 553661 241298 73680 -1 2892
2894 0 553500 241221 73800 -1 2893
2895 0 553336 241192 73880 -1 2894
2896 0 553056 240946 73960 -1 2895
2897 0 552953 240788 74040 -1 2896
2898 0 552877 240719 74080 -1 2897
2899 0 552547 240545 74160 -1 2898
2900 0 552183 240416 74200 -1 2899
2901 0 551894 240283 74120 -1 2900
2902 0 551719 240150 74040 -1 2901
2903 0 573952 266720 75400 236 2576
2904 0 573760 266752 75240 234 2903
2905 0 573504 266816 75240 160 2904
2906 0 573280 267008 75240 181 2905
2907 0 573056 267136 75160 219 2906
2908 0 572832 267168 75040 86 2907
2909 0 572608 267008 75040 51 2908
2910 0 572352 266944 75040 71 2909
2911 0 572096 266880 75040 75 2910
2912 0 571840 266816 75040 81 2911
2913 0 571584 266752 75120 96 2912
2914 0 571328 266752 75200 64 2913
2915 0 571072 266688 75280 71 2914
2916 0 570816 266624 75280 96 2915
2917 0 570560 266528 75320 64 2916
2918 0 570304 266496 75360 60 2917
2919 0 570048 266432 75360 60 2918
2920 0 569792 266368 75360 71 2919
2921 0 569536 266240 75320 90 2920
2922 0 569280 266144 75320 108 2921
2923 0 569056 266016 75360 96 2922
2924 0 568800 265952 75360 71 2923
2925 0 568544 265888 75360 96 2924
2926 0 568288 265856 75360 64 2925
2927 0 568032 265792 75360 51 2926
2928 0 567808 265696 75280 90 2927
2929 0 567552 265632 75280 96 2928
2930 0 567296 265568 75200 101 2929
2931 0 567040 265504 75120 107 2930
2932 0 566784 265440 75080 107 2931
2933 0 566560 265344 74920 96 2932
2934 0 566304 265280 74800 71 2933
2935 0 566080 265152 74680 98 2934
2936 0 565824 265088 74600 96 2935
2937 0 565632 265024 74400 81 2936
2938 0 565568 264992 74320 75 2937
2939 0 565408 264928 74560 81 2938
2940 0 565184 264928 74720 51 2939
2941 0 565024 264768 74920 90 2940
2942 0 564864 264608 75120 45 2941
2943 0 564640 264480 75240 81 2942
2944 0 564416 264320 75240 60 2943
2945 0 564192 264192 75280 120 2944
2946 0 564000 264064 75400 175 2945
2947 0 563808 263936 75520 136 2946
2948 0 563616 263808 75680 86 2947
2949 0 563424 263680 75800 122 2948
2950 0 563168 263680 75840 214 2949
2951 0 562976 263808 75720 264 2950
2952 0 562720 263712 75680 189 2951
2953 0 562560 263584 75880 122 2952
2954 0 562496 263424 76080 150 2953
2955 0 562400 263264 76280 90 2954
2956 0 562240 263136 76480 124 2955
2957 0 562048 263040 76640 102 2956
2958 0 561888 263040 76840 98 2957
2959 0 561760 263040 77080 64 2958
2960 0 561760 263008 77360 137 2959
2961 0 561727.56 262997.25 77520 145 2960
2962 0 561605.25 263003.6 77680 154 2961
2963 1 560886 263114.06 77840 163 2962
2964 0 559968 263552 77520 51 2963
2965 0 559776 263520 77320 101 2964
2966 0 559743 263503 77160 -1 2965
2967 0 565472 264896 74080 51 2938
2968 0 565472 264736 73840 91 2967
2969 0 565472 264672 73560 64 2968
2970 0 565408 264512 73320 51 2969
2971 0 565248 264352 73120 75 2970
2972 0 565184 264288 73040 86 2971
2973 0 564928 264160 73040 64 2972
2974 0 564672 264064 73040 81 2973
2975 0 564448 263904 73080 98 2974
2976 0 564256 263744 73120 98 2975
2977 0 564064 263552 73160 98 2976
2978 0 563840 263392 73240 98 2977
2979 0 563616 263296 73320 96 2978
2980 0 563424 263200 73480 75 2979
2981 0 563168 263104 73520 75 2980
2982 0 562944 263008 73600 90 2981
2983 0 562688 262880 73640 81 2982
2984 0 562464 262752 73640 102 2983
2985 0 562400 262720 73640 101 2984
2986 0 562368 262784 73360 32 2985
2987 0 562240 262944 73200 32 2986
2988 0 562144 263008 72960 64 2987
2989 0 562016 262912 72720 80 2988
2990 0 561824 262784 72600 71 2989
2991 0 561824 262528 72520 45 2990
2992 0 561760 262336 72720 45 2991
2993 0 561664 262208 72920 81 2992
2994 0 561504 262080 73080 51 2993
2995 0 562144 262624 73600 128 2985
2996 0 561888 262624 73600 115 2995
2997 0 561632 262592 73680 96 2996
2998 0 561376 262560 73760 81 2997
2999 0 561152 262432 73920 64 2998
3000 0 560896 262400 73960 107 2999
3001 0 560736 262272 74120 98 3000
3002 0 560544 262144 74240 102 3001
3003 0 560352 262016 74360 98 3002
3004 0 560192 261856 74520 51 3003
3005 0 560096 261760 74640 90 3004
3006 0 559936 261600 74840 120 3005
3007 0 559808 261408 75000 140 3006
3008 0 559680 261184 75000 178 3007
3009 0 559680 261024 74800 196 3008
3010 0 559616 260768 74840 204 3009
3011 0 559584 260512 74920 230 3010
3012 0 559680 260256 75000 237 3011
3013 0 559680 260032 75120 189 3012
3014 0 559424 259936 75200 186 3013
3015 0 559232 260000 75400 203 3014
3016 0 558976 259936 75480 150 3015
3017 0 558752 259744 75520 107 3016
3018 0 558560 259552 75560 81 3017
3019 0 558368 259360 75560 80 3018
3020 0 558176 259200 75640 90 3019
3021 0 557952 259072 75640 81 3020
3022 0 557760 258912 75680 115 3021
3023 0 557536 258720 75680 96 3022
3024 0 557344 258560 75640 60 3023
3025 0 557152 258400 75600 71 3024
3026 0 556928 258272 75600 71 3025
3027 0 556736 258112 75640 60 3026
3028 0 556608 257888 75640 81 3027
3029 0 556416 257728 75600 98 3028
3030 0 556192 257536 75560 51 3029
3031 0 555936 257472 75480 71 3030
3032 0 555712 257376 75360 91 3031
3033 0 555456 257280 75280 81 3032
3034 0 555232 257152 75280 71 3033
3035 0 555072 256992 75160 75 3034
3036 0 554912 256832 75000 71 3035
3037 0 554784 256640 74840 81 3036
3038 0 554624 256416 74800 81 3037
3039 0 554464 256192 74800 108 3038
3040 0 554240 256032 74760 86 3039
3041 0 554080 255808 74760 80 3040
3042 0 553952 255584 74760 75 3041
3043 0 553792 255360 74800 71 3042
3044 0 553792 255104 74840 81 3043
3045 0 553792 254848 74840 80 3044
3046 0 553792 254592 74840 80 3045
3047 0 553696 254368 74760 71 3046
3048 0 553568 254144 74640 51 3047
3049 0 553408 253952 74520 80 3048
3050 0 553248 253728 74440 80 3049
3051 0 553056 253536 74480 75 3050
3052 0 552864 253344 74520 98 3051
3053 0 552672 253152 74600 96 3052
3054 0 552480 252992 74720 115 3053
3055 0 552256 252864 74760 107 3054
3056 0 552032 252672 74760 98 3055
3057 0 551840 252480 74760 98 3056
3058 0 551712 252256 74720 80 3057
3059 0 551680 252032 74560 91 3058
3060 0 551712 251776 74440 91 3059
3061 0 551744 251520 74400 81 3060
3062 0 551744 251264 74320 101 3061
3063 0 551744 251008 74320 51 3062
3064 0 551712 250752 74280 81 3063
3065 0 551584 250496 74280 172 3064
3066 0 551328 250432 74240 154 3065
3067 0 551104 250400 74120 178 3066
3068 0 550848 250400 74040 234 3067
3069 0 550592 250528 74040 168 3068
3070 0 550464 250624 74240 96 3069
3071 0 550336 250560 74480 86 3070
3072 0 550525.3 250531.88 74640 40 3071
3073 0 550603.56 250605.72 74720 -1 3072
3074 0 550709.3 250593.73 74840 -1 3073
3075 0 550706.25 250626.17 74960 -1 3074
3076 0 550793.94 250566.72 75120 -1 3075
3077 0 550922.9 250594.28 75240 -1 3076
3078 0 551125.25 250630.94 75360 -1 3077
3079 0 560128 261632 74400 102 3005
3080 0 560128 261568 74120 32 3079
3081 0 560128 261568 73920 32 3080
3082 0 565376 264224 72840 96 2972
3083 0 565504 264224 72600 104 3082
3084 0 565632 264224 72360 60 3083
3085 0 565760 264256 72120 71 3084
3086 0 565920 264256 71920 64 3085
3087 0 565920 264256 71840 51 3086
3088 0 565952 264448 71640 45 3087
3089 0 565952 264704 71560 60 3088
3090 0 566016 264928 71440 45 3089
3091 0 566176 265088 71280 71 3090
3092 0 566336 265312 71280 32 3091
3093 0 566400 265568 71280 51 3092
3094 0 566528 265792 71320 60 3093
3095 0 566432 265952 71520 32 3094
3096 0 566400 266176 71600 32 3095
3097 0 566016 264096 71640 64 3087
3098 0 566048 263936 71440 86 3097
3099 0 566080 263840 71200 64 3098
3100 0 566080 263712 70960 71 3099
3101 0 565920 263648 70760 91 3100
3102 0 565696 263616 70640 60 3101
3103 0 565440 263552 70560 64 3102
3104 0 565184 263520 70480 150 3103
3105 0 565024 263488 70280 163 3104
3106 0 564864 263520 70040 176 3105
3107 0 564736 263552 69800 197 3106
3108 0 564544 263584 69600 243 3107
3109 0 564544 263680 69320 163 3108
3110 0 564544 263840 69120 134 3109
3111 0 564480 264000 68920 137 3110
3112 0 564416 264160 68680 115 3111
3113 0 564512 264320 68480 98 3112
3114 0 564576 264512 68320 75 3113
3115 0 564544 264704 68160 60 3114
3116 0 564480 264896 68000 86 3115
3117 0 564416 265152 67960 71 3116
3118 0 564384 265408 67920 40 3117
3119 0 564352 265664 67880 51 3118
3120 0 572832 267360 74920 134 2908
3121 0 572800 267616 74840 178 3120
3122 0 572800 267872 74760 139 3121
3123 0 572768 268128 74760 163 3122
3124 0 572800 268384 74760 166 3123
3125 0 572864 268640 74680 107 3124
3126 0 572896 268896 74640 120 3125
3127 0 573088 269088 74600 140 3126
3128 0 573088 269312 74440 128 3127
3129 0 573088 269536 74280 153 3128
3130 0 572992 269792 74160 150 3129
3131 0 572864 269984 74040 178 3130
3132 0 572704 270176 73920 181 3131
3133 0 572544 270400 73840 150 3132
3134 0 572448 270624 73720 176 3133
3135 0 572448 270848 73560 139 3134
3136 0 572384 271072 73400 120 3135
3137 0 572288 271296 73280 124 3136
3138 0 572224 271552 73240 140 3137
3139 0 572128 271808 73240 181 3138
3140 0 572014.4 272967.12 73520 272 3139
3141 0 572160 273536 74400 122 3140
3142 0 572192 273600 74640 128 3141
3143 0 572192 273728 74880 108 3142
3144 0 572192 273824 75160 131 3143
3145 0 572160 273920 75400 120 3144
3146 0 572192 274048 75640 137 3145
3147 0 572256 274112 75880 128 3146
3148 0 572384 274208 76120 115 3147
3149 0 572480 274272 76360 96 3148
3150 0 572576 274368 76600 101 3149
3151 0 572704 274368 76840 71 3150
3152 0 572864 274432 77040 81 3151
3153 0 573024 274432 77240 81 3152
3154 0 573216 274432 77440 71 3153
3155 0 573408 274496 77640 91 3154
3156 0 573600 274592 77800 120 3155
3157 0 573760 274784 77880 157 3156
3158 0 573888 275008 77880 124 3157
3159 0 573984 275232 77800 80 3158
3160 0 574176 275456 77800 107 3159
3161 0 574336 275680 77760 107 3160
3162 0 574528 275872 77720 108 3161
3163 0 574688 276096 77600 80 3162
3164 0 574816 276320 77600 80 3163
3165 0 574976 276512 77560 80 3164
3166 0 575136 276704 77520 60 3165
3167 0 575328 276896 77520 71 3166
3168 0 575520 277120 77520 101 3167
3169 0 575584 277376 77520 115 3168
3170 0 575456 277408 77760 71 3169
3171 0 575328 277504 78000 101 3170
3172 0 575136 277568 78200 45 3171
3173 0 575008 277696 78400 51 3172
3174 0 575008 277920 78600 101 3173
3175 0 575104 278144 78720 75 3174
3176 0 575232 278368 78880 81 3175
3177 0 575296 278624 78960 80 3176
3178 0 575488 278816 78960 51 3177
3179 0 575520 279072 78960 51 3178
3180 0 575712 279264 78880 51 3179
3181 0 575840 279488 78880 75 3180
3182 0 575904 279744 78960 120 3181
3183 0 575936 280000 79080 102 3182
3184 0 576064 280224 79120 71 3183
3185 0 576256 280416 79120 71 3184
3186 0 576480 280608 79120 71 3185
3187 0 576704 280768 79120 75 3186
3188 0 576928 280896 79040 60 3187
3189 0 577152 281056 79040 80 3188
3190 0 577376 281216 79000 80 3189
3191 0 577600 281408 79000 81 3190
3192 0 577792 281600 79000 86 3191
3193 0 577824 281856 79000 81 3192
3194 0 577792 282080 78880 96 3193
3195 0 577760 282336 78880 90 3194
3196 0 577664 282560 78960 120 3195
3197 0 577664 282816 78960 131 3196
3198 0 577696 283072 79000 120 3197
3199 0 577792 283328 79000 81 3198
3200 0 577888 283584 79000 40 3199
3201 0 577888 283808 78880 91 3200
3202 0 577728 283968 78720 120 3201
3203 0 577600 284160 78560 200 3202
3204 0 577504 284064 78320 176 3203
3205 0 577376 284160 78080 204 3204
3206 0 577344 284160 78040 217 3205
3207 0 577120 284064 77960 204 3206
3208 0 576896 284000 77840 175 3207
3209 0 576640 284000 77760 228 3208
3210 0 576416 283808 77760 163 3209
3211 0 576224 283648 77720 98 3210
3212 0 575968 283584 77720 75 3211
3213 0 575712 283488 77720 81 3212
3214 0 575488 283392 77600 86 3213
3215 0 575232 283328 77600 75 3214
3216 0 574976 283296 77560 60 3215
3217 0 574752 283168 77480 60 3216
3218 0 574496 283168 77480 96 3217
3219 0 574336 283168 77280 71 3218
3220 0 574144 283168 77080 90 3219
3221 0 573920 283136 76880 81 3220
3222 0 573696 283072 76760 81 3221
3223 0 573504 283040 76560 98 3222
3224 0 573280 282976 76400 71 3223
3225 0 573120 282912 76200 128 3224
3226 0 572960 282880 76000 131 3225
3227 0 572736 282880 75840 81 3226
3228 0 572544 282848 75680 75 3227
3229 0 572352 282816 75480 81 3228
3230 0 572160 282720 75280 98 3229
3231 0 571968 282624 75120 90 3230
3232 0 571712 282528 75080 80 3231
3233 0 571488 282368 75000 75 3232
3234 0 571264 282240 75000 90 3233
3235 0 571040 282112 75080 101 3234
3236 0 570848 281952 75160 75 3235
3237 0 570720 281792 75320 81 3236
3238 0 570528 281600 75400 71 3237
3239 0 570336 281408 75480 71 3238
3240 0 570112 281248 75480 98 3239
3241 0 569888 281088 75480 86 3240
3242 0 569664 280928 75560 81 3241
3243 0 569440 280800 75640 90 3242
3244 0 569184 280736 75720 128 3243
3245 0 569088 280704 75800 128 3244
3246 0 568928 280640 76000 64 3245
3247 0 568832 280512 76240 71 3246
3248 0 568800 280384 76480 51 3247
3249 0 568768 280256 76720 40 3248
3250 0 568736 280064 76880 80 3249
3251 0 568640 279808 76960 75 3250
3252 0 568544 279552 76960 81 3251
3253 0 568384 279360 77040 71 3252
3254 0 568256 279136 77080 45 3253
3255 0 568096 278944 77160 60 3254
3256 0 567904 278752 77120 60 3255
3257 0 567680 278560 77120 71 3256
3258 0 567488 278368 77160 71 3257
3259 0 567424 278112 77120 120 3258
3260 0 567520 277888 77040 75 3259
3261 0 567520 277664 77200 51 3260
3262 0 567488 277440 77360 60 3261
3263 0 567296 277216 77360 51 3262
3264 0 567104 276992 77360 32 3263
3265 0 566944 276800 77400 75 3264
3266 0 566944 276544 77400 60 3265
3267 0 567008 276288 77480 71 3266
3268 0 567072 276032 77560 75 3267
3269 0 567008 275776 77640 40 3268
3270 0 568896 280736 75640 150 3245
3271 0 568736 280768 75440 137 3270
3272 0 568576 280832 75200 140 3271
3273 0 568384 280800 75000 141 3272
3274 0 568192 280608 74880 163 3273
3275 0 568000 280416 74880 197 3274
3276 0 567904 280192 74760 107 3275
3277 0 567872 279936 74840 32 3276
3278 0 567936 279744 74680 32 3277
3279 0 567904 279488 74800 60 3278
3280 0 567904 279392 74880 40 3279
3281 0 577344 284384 77880 229 3206
3282 0 577472 284576 77720 202 3281
3283 0 577664 284768 77720 148 3282
3284 0 577760 284992 77600 115 3283
3285 0 577888 285184 77400 75 3284
3286 0 578080 285344 77360 71 3285
3287 0 578304 285472 77240 75 3286
3288 0 578496 285664 77200 32 3287
3289 0 575584 277376 77480 115 3169
3290 0 575680 277472 77240 75 3289
3291 0 575840 277632 77040 32 3290
3292 0 575712 277728 76800 86 3291
3293 0 575648 277888 76600 64 3292
3294 0 575648 278048 76400 75 3293
3295 0 575552 278240 76240 71 3294
3296 0 575520 278496 76200 75 3295
3297 0 575392 278720 76200 71 3296
3298 0 575360 278976 76160 51 3297
3299 0 575264 279232 76160 60 3298
3300 0 575200 279488 76160 86 3299
3301 0 575168 279744 76160 150 3300
3302 0 574912 279744 76160 40 3301
3303 0 574656 279744 76160 51 3302
3304 0 574496 279840 76080 45 3303
3305 0 575168 279904 76160 175 3301
3306 0 575264 280160 76160 136 3305
3307 0 575424 280352 76000 139 3306
3308 0 575616 280544 75960 157 3307
3309 0 575840 280672 75960 186 3308
3310 0 576064 280832 75960 219 3309
3311 0 576192 281056 75840 268 3310
3312 0 576192 281312 75800 226 3311
3313 0 576320 281536 75720 150 3312
3314 0 576480 281760 75600 101 3313
3315 0 576576 281920 75400 71 3314
3316 0 576608 282080 75200 71 3315
3317 0 576608 282240 75000 75 3316
3318 0 576640 282400 74760 64 3317
3319 0 576640 282560 74560 81 3318
3320 0 576649 282822 74480 51 3319
3321 0 576698 282692 74360 -1 3320
3322 0 576792 282672 74280 -1 3321
3323 0 576863 282606 74240 -1 3322
3324 0 576922 282465 74160 -1 3323
3325 0 576945 282463 74120 -1 3324
3326 0 576576 283040 74600 153 3320
3327 0 576544 283072 74600 136 3326
3328 0 576352 283264 74560 32 3327
3329 0 576160 283456 74520 91 3328
3330 0 576000 283488 74320 90 3329
3331 0 575808 283456 74120 98 3330
3332 0 575616 283392 73960 40 3331
3333 0 575392 283392 73800 96 3332
3334 0 575168 283520 73640 200 3333
3335 0 575008 283552 73440 229 3334
3336 0 574816 283616 73240 186 3335
3337 0 574720 283776 73040 200 3336
3338 0 574656 283904 72800 101 3337
3339 0 574709 283942 72720 -1 3338
3340 0 574694 284025 72560 -1 3339
3341 0 576576 283168 74840 178 3326
3342 0 576576 283232 75120 175 3341
3343 0 576640 283392 75320 221 3342
3344 0 576864 283584 75320 181 3343
3345 0 577056 283776 75320 156 3344
3346 0 577280 283904 75400 202 3345
3347 0 577504 283936 75400 60 3346
3348 0 576096 277600 77000 45 3291
3349 0 576256 277440 76880 75 3348
3350 0 576448 277312 76760 101 3349
3351 0 576704 277248 76680 75 3350
3352 0 576928 277120 76640 96 3351
3353 0 577184 277056 76640 90 3352
3354 0 577408 277024 76760 81 3353
3355 0 577664 276992 76800 214 3354
3356 0 577888 276864 76920 235 3355
3357 0 577984 276768 77080 275 3356
3358 0 578112 276640 77320 219 3357
3359 0 578368 276576 77360 209 3358
3360 0 578624 276576 77400 190 3359
3361 0 578880 276576 77480 176 3360
3362 0 579104 276672 77600 183 3361
3363 0 579264 276704 77800 51 3362
3364 0 579488 276704 77920 51 3363
3365 0 579744 276736 77960 102 3364
3366 0 580000 276832 77960 75 3365
3367 0 580256 276928 77960 90 3366
3368 0 580480 277088 78040 51 3367
3369 0 580704 277184 78120 51 3368
3370 0 580864 277248 78120 40 3369
3371 0 581218 277402 78080 -1 3370
3372 0 581685 277421 78040 -1 3371
3373 0 581824 277408 78040 75 3372
3374 0 582080 277408 77920 40 3373
3375 0 582336 277472 77840 75 3374
3376 0 582400 277472 77760 75 3375
3377 0 582405 277553 77640 -1 3376
3378 0 582384 277618 77560 -1 3377
3379 0 581792 277440 78320 40 3373
3380 0 581920 277568 78520 81 3379
3381 0 582144 277600 78680 64 3380
3382 0 582368 277536 78840 45 3381
3383 0 582336 277408 79080 80 3382
3384 0 582240 277248 79320 45 3383
3385 0 578208 276768 76880 217 3357
3386 0 578432 276832 76760 194 3385
3387 0 578688 276864 76720 163 3386
3388 0 578848 276928 76520 101 3387
3389 0 579040 277056 76400 51 3388
3390 0 579264 277152 76240 81 3389
3391 0 579488 277280 76160 115 3390
3392 0 579552 277344 76120 98 3391
3393 0 571680 273792 72920 91 3140
3394 0 571680 274048 72840 80 3393
3395 0 571712 274272 72720 81 3394
3396 0 571712 274528 72640 91 3395
3397 0 571776 274784 72560 120 3396
3398 0 571840 275008 72400 101 3397
3399 0 571840 275232 72240 81 3398
3400 0 571904 275424 72040 96 3399
3401 0 571904 275648 71840 75 3400
3402 0 571904 275808 71640 101 3401
3403 0 571904 275968 71440 120 3402
3404 0 571872 276064 71200 115 3403
3405 0 571872 276096 71160 104 3404
3406 0 571744 276320 71160 45 3405
3407 0 571648 276512 71000 32 3406
3408 0 571872 276128 70880 115 3405
3409 0 571872 276128 70600 96 3408
3410 0 571872 276160 70320 107 3409
3411 0 571904 276320 70120 102 3410
3412 0 571936 276448 69880 137 3411
3413 0 571968 276640 69680 108 3412
3414 0 571968 276832 69480 96 3413
3415 0 572000 277056 69280 108 3414
3416 0 572064 277248 69120 128 3415
3417 0 572192 277472 69080 153 3416
3418 0 572352 277664 69080 166 3417
3419 0 572352 277920 69120 124 3418
3420 0 572448 278176 69160 115 3419
3421 0 572576 278368 69280 115 3420
3422 0 572736 278560 69360 176 3421
3423 0 572768 278784 69520 176 3422
3424 0 572800 278976 69720 202 3423
3425 0 572864 279168 69880 256 3424
3426 0 572704 279360 69840 189 3425
3427 0 572480 279456 69760 256 3426
3428 0 572384 279712 69680 280 3427
3429 0 572320 279744 69600 295 3428
3430 0 572096 279936 69600 256 3429
3431 0 571904 280128 69520 175 3430
3432 0 571680 280256 69520 101 3431
3433 0 571456 280384 69480 71 3432
3434 0 571200 280384 69480 71 3433
3435 0 570944 280384 69480 101 3434
3436 0 570688 280384 69480 136 3435
3437 0 570432 280512 69440 204 3436
3438 0 570176 280448 69440 128 3437
3439 0 569920 280448 69400 163 3438
3440 0 569664 280416 69440 186 3439
3441 0 569408 280288 69440 163 3440
3442 0 569216 280224 69640 194 3441
3443 0 568992 280256 69760 175 3442
3444 0 568736 280256 69800 107 3443
3445 0 568480 280224 69800 81 3444
3446 0 568224 280128 69760 75 3445
3447 0 568000 280032 69640 81 3446
3448 0 567776 279904 69640 101 3447
3449 0 567520 279872 69640 80 3448
3450 0 567264 279840 69680 96 3449
3451 0 567008 279776 69760 122 3450
3452 0 566816 279616 69880 101 3451
3453 0 566624 279424 69920 81 3452
3454 0 566432 279264 70040 98 3453
3455 0 566208 279072 70040 98 3454
3456 0 565984 278944 70040 90 3455
3457 0 565792 278784 70080 90 3456
3458 0 565600 278592 70080 71 3457
3459 0 565408 278400 70120 75 3458
3460 0 565184 278208 70120 96 3459
3461 0 564960 278080 70040 60 3460
3462 0 564768 277920 69920 71 3461
3463 0 564512 277792 69880 71 3462
3464 0 564320 277632 69760 104 3463
3465 0 564096 277536 69640 60 3464
3466 0 563904 277504 69480 64 3465
3467 0 563712 277312 69440 86 3466
3468 0 563488 277184 69280 71 3467
3469 0 563296 277056 69160 60 3468
3470 0 563072 276928 69160 40 3469
3471 0 562848 276736 69120 32 3470
3472 0 562688 276544 69040 75 3471
3473 0 562592 276320 68960 107 3472
3474 0 562528 276064 68960 91 3473
3475 0 562464 275808 68960 86 3474
3476 0 562304 275584 69000 60 3475
3477 0 562240 275328 69000 60 3476
3478 0 562048 275136 69000 60 3477
3479 0 561856 274976 68960 40 3478
3480 0 561664 274784 68960 40 3479
3481 0 561472 274592 68960 71 3480
3482 0 561280 274400 68960 91 3481
3483 0 561056 274208 68960 71 3482
3484 0 560832 274016 68960 81 3483
3485 0 560608 273888 68920 86 3484
3486 0 560352 273792 68880 98 3485
3487 0 560128 273728 68760 81 3486
3488 0 559904 273600 68760 81 3487
3489 0 559744 273440 68640 101 3488
3490 0 559552 273312 68480 163 3489
3491 0 559296 273280 68440 183 3490
3492 0 559104 273088 68520 166 3491
3493 0 558944 272928 68720 150 3492
3494 0 558752 272800 68840 178 3493
3495 0 558496 272704 68800 150 3494
3496 0 558272 272512 68800 32 3495
3497 0 558048 272384 68760 32 3496
3498 0 557856 272256 68720 60 3497
3499 0 557728 272000 68760 45 3498
3500 0 557536 271808 68720 90 3499
3501 0 557376 271616 68680 60 3500
3502 0 557408 271360 68720 75 3501
3503 0 557504 271136 68680 40 3502
3504 0 557583 270878 68640 -1 3503
3505 0 557694 270826 68640 -1 3504
3506 0 557836 270632 68680 -1 3505
3507 0 557728 270720 68720 40 3506
3508 0 557824 270624 68720 60 3507
3509 0 557952 270400 68880 51 3508
3510 0 558048 270176 68960 71 3509
3511 0 558176 269920 68960 115 3510
3512 0 558208 269664 69000 91 3511
3513 0 558176 269408 69040 51 3512
3514 0 558178 269134 69000 -1 3513
3515 0 558219 269029 69080 -1 3514
3516 0 558228 268884 69160 -1 3515
3517 0 558208 268832 69240 45 3516
3518 0 558208 268640 69280 40 3517
3519 0 558208 268384 69360 45 3518
3520 0 558272 268128 69280 81 3519
3521 0 558368 267872 69280 51 3520
3522 0 558368 267648 69120 101 3521
3523 0 558309 267341 69120 -1 3522
3524 0 558266 267239 69080 -1 3523
3525 0 558272 267072 69040 107 3524
3526 0 558208 266816 69080 122 3525
3527 0 558304 266592 69000 80 3526
3528 0 558528 266432 68960 32 3527
3529 0 558656 266432 68960 45 3528
3530 0 561792 274944 68720 96 3479
3531 0 561760 274880 68480 32 3530
3532 0 561728 274816 68280 32 3531
3533 0 572512 279840 69400 166 3429
3534 0 572640 279936 69160 160 3533
3535 0 572800 280000 68960 120 3534
3536 0 572960 280064 68760 60 3535
3537 0 573184 280224 68680 32 3536
3538 0 573376 280416 68680 40 3537
3539 0 573568 280608 68600 45 3538
3540 0 573664 280800 68560 45 3539
3541 0 572576 277664 68920 32 3418
3542 0 572768 277792 68760 64 3541
3543 0 572864 277952 68560 32 3542
3544 0 573024 278016 68360 75 3543
3545 0 573216 278080 68160 75 3544
3546 0 573280 278080 68080 51 3545
3547 0 573536 277984 67960 45 3546
3548 0 573632 277760 67880 75 3547
3549 0 573696 277568 67720 75 3548
3550 0 573760 277312 67640 60 3549
3551 0 573760 277056 67520 60 3550
3552 0 573760 276832 67320 98 3551
3553 0 573856 276576 67200 96 3552
3554 0 573952 276352 67120 71 3553
3555 0 573984 276128 67000 71 3554
3556 0 574112 275936 66800 51 3555
3557 0 574272 275840 66600 40 3556
3558 0 574464 275840 66400 71 3557
3559 0 574656 275744 66200 45 3558
3560 0 574784 275552 66000 40 3559
3561 0 574848 275296 65960 75 3560
3562 0 574848 275072 65800 51 3561
3563 0 575008 274880 65640 51 3562
3564 0 575168 274784 65440 51 3563
3565 0 575264 274560 65320 64 3564
3566 0 575227 274507 65240 -1 3565
3567 0 575263 274522 65200 -1 3566
3568 0 573248 278272 67880 40 3546
3569 0 573088 278496 67880 40 3568
3570 0 572896 278688 67920 32 3569
3571 0 572928 278944 67880 40 3570
3572 0 573024 279200 67840 40 3571
3573 0 573152 279424 67760 40 3572
3574 0 573152 279552 67760 40 3573
3575 0 576384 263776 79080 156 2555
3576 0 576384 264032 79120 120 3575
3577 0 576480 264288 79160 136 3576
3578 0 576576 264512 79280 150 3577
3579 0 576704 264704 79400 86 3578
3580 0 576864 264864 79520 120 3579
3581 0 577056 265056 79400 176 3580
3582 0 577120 265312 79400 124 3581
3583 0 577248 265568 79360 120 3582
3584 0 577376 265792 79280 120 3583
3585 0 577408 266048 79240 91 3584
3586 0 577440 266304 79240 104 3585
3587 0 577504 266560 79240 124 3586
3588 0 577504 266816 79240 107 3587
3589 0 577536 267072 79240 120 3588
3590 0 577600 267328 79240 102 3589
3591 0 577664 267584 79200 124 3590
3592 0 577856 267776 79200 98 3591
3593 0 578016 267968 79120 120 3592
3594 0 578208 268160 79080 107 3593
3595 0 578400 268352 79080 120 3594
3596 0 578592 268512 79160 98 3595
3597 0 578752 268704 79200 107 3596
3598 0 578944 268896 79200 107 3597
3599 0 579072 269120 79200 153 3598
3600 0 579264 269312 79200 150 3599
3601 0 579424 269504 79280 139 3600
3602 0 579584 269728 79280 91 3601
3603 0 579776 269920 79280 81 3602
3604 0 579968 270144 79280 91 3603
3605 0 580160 270368 79280 60 3604
3606 0 580352 270560 79280 80 3605
3607 0 580544 270752 79280 80 3606
3608 0 580736 270944 79280 81 3607
3609 0 580928 271136 79280 98 3608
3610 0 581120 271328 79320 98 3609
3611 0 581312 271520 79280 98 3610
3612 0 581536 271680 79240 81 3611
3613 0 581760 271808 79120 102 3612
3614 0 581952 272000 79000 80 3613
3615 0 582144 272192 78960 80 3614
3616 0 582304 272384 78920 120 3615
3617 0 582400 272576 78760 75 3616
3618 0 582560 272768 78680 108 3617
3619 0 582720 272960 78600 120 3618
3620 0 582816 273184 78520 91 3619
3621 0 582976 273344 78400 107 3620
3622 0 583136 273504 78200 140 3621
3623 0 583296 273664 78040 124 3622
3624 0 583488 273824 78000 120 3623
3625 0 583680 274016 77920 120 3624
3626 0 583904 274112 77800 128 3625
3627 0 584064 274272 77600 98 3626
3628 0 584192 274432 77440 102 3627
3629 0 584352 274528 77240 104 3628
3630 0 584512 274560 77040 128 3629
3631 0 584640 274624 76800 134 3630
3632 0 584800 274720 76600 134 3631
3633 0 584960 274784 76360 189 3632
3634 0 585056 274816 76120 229 3633
3635 0 585216 274848 75920 256 3634
3636 0 585376 274784 75720 288 3635
3637 0 585376 274528 75720 186 3636
3638 0 585568 274336 75680 40 3637
3639 0 585760 274144 75640 71 3638
3640 0 585856 273888 75560 81 3639
3641 0 585920 273824 75480 80 3640
3642 0 585941 273790 75400 -1 3641
3643 0 585943 273733 75320 -1 3642
3644 0 585929 273706 75240 -1 3643
3645 0 585440 274944 75480 192 3636
3646 0 585472 275104 75280 202 3645
3647 0 585472 275200 75040 190 3646
3648 0 585600 275264 74800 190 3647
3649 0 585696 275360 74560 204 3648
3650 0 585856 275392 74360 168 3649
3651 0 586080 275392 74200 150 3650
3652 0 586272 275392 74000 101 3651
3653 0 586432 275456 73800 115 3652
3654 0 586592 275552 73600 98 3653
3655 0 586752 275616 73400 115 3654
3656 0 586880 275744 73200 137 3655
3657 0 587040 275808 73000 131 3656
3658 0 587200 275936 72800 102 3657
3659 0 587296 276096 72600 115 3658
3660 0 587424 276288 72440 140 3659
3661 0 587552 276448 72240 71 3660
3662 0 587616 276608 72040 104 3661
3663 0 587744 276768 71880 120 3662
3664 0 587872 276960 71720 141 3663
3665 0 587968 277120 71520 136 3664
3666 0 588064 277312 71320 102 3665
3667 0 588192 277440 71120 122 3666
3668 0 588256 277600 70880 139 3667
3669 0 588320 277728 70640 178 3668
3670 0 588480 277856 70480 190 3669
3671 0 588640 277984 70280 154 3670
3672 0 588832 278144 70240 115 3671
3673 0 588928 278304 70040 120 3672
3674 0 589024 278496 69880 122 3673
3675 0 589120 278656 69680 163 3674
3676 0 589248 278848 69480 160 3675
3677 0 589312 279040 69280 122 3676
3678 0 589376 279232 69080 120 3677
3679 0 589376 279456 68880 120 3678
3680 0 589408 279680 68720 96 3679
3681 0 589440 279872 68560 120 3680
3682 0 589472 280096 68440 108 3681
3683 0 589472 280320 68280 120 3682
3684 0 589472 280576 68200 120 3683
3685 0 589504 280800 68080 140 3684
3686 0 589504 281024 67960 178 3685
3687 0 589504 281088 67880 183 3686
3688 0 589728 281248 67840 80 3687
3689 0 589920 281440 67720 51 3688
3690 0 590048 281440 67480 75 3689
3691 0 590176 281536 67240 45 3690
3692 0 590272 281728 67080 40 3691
3693 0 590400 281952 67000 40 3692
3694 0 590560 282144 66880 51 3693
3695 0 590688 282336 66760 80 3694
3696 0 590848 282464 66600 102 3695
3697 0 590848 282464 66320 32 3696
3698 0 590848 282368 66080 45 3697
3699 0 590784 282336 65840 64 3698
3700 0 590720 282176 65640 60 3699
3701 0 590784 281984 65440 104 3700
3702 0 590944 281856 65240 90 3701
3703 0 591040 281856 65000 90 3702
3704 0 591040 281888 64880 60 3703
3705 0 591072 282592 66680 32 3696
3706 0 591264 282752 66600 81 3705
3707 0 591488 282912 66520 71 3706
3708 0 591744 283040 66520 80 3707
3709 0 591968 283200 66440 40 3708
3710 0 592032 283296 66360 40 3709
3711 0 592256 283264 66520 75 3710
3712 0 592512 283264 66640 80 3711
3713 0 592672 283232 66840 40 3712
3714 0 592672 283072 67040 32 3713
3715 0 592672 283104 67320 124 3714
3716 0 592704 283328 67480 60 3715
3717 0 592704 283584 67520 40 3716
3718 0 592672 283808 67640 51 3717
3719 0 592608 283936 67680 40 3718
3720 0 592000 283520 66200 51 3710
3721 0 592000 283648 65960 51 3720
3722 0 592032 283744 65720 32 3721
3723 0 592000 283840 65480 60 3722
3724 0 591872 283968 65240 75 3723
3725 0 591776 283968 65000 64 3724
3726 0 591776 283872 64720 32 3725
3727 0 591776 283648 64560 51 3726
3728 0 591872 283456 64360 32 3727
3729 0 591968 283488 64080 51 3728
3730 0 592064 283680 63920 51 3729
3731 0 592096 283904 63800 40 3730
3732 0 592160 284096 63600 32 3731
3733 0 592192 284160 63360 90 3732
3734 0 592256 284160 63080 176 3733
3735 0 592480 284160 62960 219 3734
3736 0 592704 284096 62880 120 3735
3737 0 592670 284144 62760 -1 3736
3738 0 592708 284174 62520 -1 3737
3739 0 592575 284148 62360 -1 3738
3740 0 593061 284434 62520 -1 3738
3741 0 593120 284512 62400 60 3740
3742 0 593056 284544 62160 71 3741
3743 0 593280 284672 62000 51 3742
3744 0 593440 284704 61760 80 3743
3745 0 593696 284736 61760 60 3744
3746 0 593824 284640 61560 71 3745
3747 0 593850 284642 61440 -1 3746
3748 0 593901 284625 61360 -1 3747
3749 0 593973 284637 61320 -1 3748
3750 0 593965 284561 61200 -1 3749
3751 0 593923 284475 61000 -1 3750
3752 0 593920 284416 60800 175 3751
3753 0 593664 284448 60720 166 3752
3754 0 593472 284288 60680 256 3753
3755 0 593312 284224 60480 140 3754
3756 0 594080 284288 60640 143 3752
3757 0 594176 284096 60480 186 3756
3758 0 594272 284000 60400 86 3757
3759 0 594110 284150 60240 -1 3758
3760 0 594084 284080 60040 -1 3759
3761 0 593210 283936 60000 -1 3760
3762 0 593088 283936 60000 51 3761
3763 0 593120 283904 60000 75 3762
3764 0 593216 283840 59760 71 3763
3765 0 593344 283936 59520 51 3764
3766 0 593536 283936 59320 81 3765
3767 0 593664 283936 59080 81 3766
3768 0 593888 283904 58960 96 3767
3769 0 594048 283872 58760 60 3768
3770 0 594208 283904 58560 60 3769
3771 0 594368 283904 58360 51 3770
3772 0 594592 283840 58240 71 3771
3773 0 594752 283776 58040 60 3772
3774 0 594912 283712 57800 64 3773
3775 0 595072 283648 57600 51 3774
3776 0 595200 283648 57360 64 3775
3777 0 595328 283616 57120 60 3776
3778 0 595328 283520 56840 32 3777
3779 0 595328 283360 56640 98 3778
3780 0 595328 283168 56440 136 3779
3781 0 595392 283136 56200 98 3780
3782 0 595424 283040 55960 51 3781
3783 0 595456 282944 55720 71 3782
3784 0 595488 282848 55480 51 3783
3785 0 595584 282688 55240 86 3784
3786 0 595616 282656 54960 128 3785
3787 0 595648 282560 54720 107 3786
3788 0 595680 282432 54480 134 3787
3789 0 595840 282400 54240 148 3788
3790 0 595840 282336 53960 115 3789
3791 0 595936 282336 53720 71 3790
3792 0 595960 282357 53640 -1 3791
3793 0 595973 282359 53560 -1 3792
3794 0 595986 282375 53520 -1 3793
3795 0 595900 282353 53480 -1 3794
3796 0 595242 282310 53440 -1 3795
3797 0 595973 282386 53400 -1 3796
3798 0 595944 282403 53360 -1 3797
3799 0 595912 282391 53320 -1 3798
3800 0 595907 282413 53280 -1 3799
3801 0 595904 282400 53240 71 3800
3802 0 595904 282368 52960 91 3801
3803 0 595840 282304 52680 107 3802
3804 0 595712 282176 52480 90 3803
3805 0 595552 282112 52280 90 3804
3806 0 595392 282080 52080 81 3805
3807 0 595168 282080 51920 122 3806
3808 0 595008 281984 51720 64 3807
3809 0 594848 281856 51600 71 3808
3810 0 594797 281808 51480 -1 3809
3811 0 594759 281778 51400 -1 3810
3812 0 594712 281743 51320 -1 3811
3813 0 594635 281710 51200 -1 3812
3814 0 594594 281677 51080 -1 3813
3815 0 594543 281589 50920 -1 3814
3816 0 594575 281583 50880 -1 3815
3817 0 589280 280992 67720 91 3687
3818 0 589056 280992 67520 175 3817
3819 0 588992 281024 67240 51 3818
3820 0 588928 281248 67120 86 3819
3821 0 588928 281472 67000 75 3820
3822 0 588928 281728 66920 60 3821
3823 0 588928 281952 66760 101 3822
3824 0 588800 282112 66560 98 3823
3825 0 588672 282208 66360 104 3824
3826 0 588480 282304 66160 98 3825
3827 0 588320 282432 65960 102 3826
3828 0 588064 282432 65880 120 3827
3829 0 587808 282464 65800 102 3828
3830 0 587552 282464 65760 104 3829
3831 0 587296 282496 65680 104 3830
3832 0 587040 282496 65600 150 3831
3833 0 586784 282464 65480 164 3832
3834 0 586560 282464 65280 178 3833
3835 0 586336 282528 65160 168 3834
3836 0 586176 282528 64960 108 3835
3837 0 586048 282464 64720 122 3836
3838 0 586048 282240 64560 108 3837
3839 0 586080 282016 64400 131 3838
3840 0 586080 281952 64320 181 3839
3841 0 586016 281728 64200 166 3840
3842 0 585920 281504 64120 128 3841
3843 0 585952 281248 64080 124 3842
3844 0 585984 280992 64080 120 3843
3845 0 586048 280736 64120 75 3844
3846 0 586144 280512 64200 60 3845
3847 0 586208 280256 64280 102 3846
3848 0 586272 280000 64360 81 3847
3849 0 586304 279840 64560 98 3848
3850 0 586400 279680 64760 51 3849
3851 0 586496 279456 64880 86 3850
3852 0 586528 279200 64960 120 3851
3853 0 586528 278944 65040 102 3852
3854 0 586656 278688 65080 102 3853
3855 0 586816 278464 65080 75 3854
3856 0 586976 278304 64960 90 3855
3857 0 587136 278112 64920 107 3856
3858 0 587232 277856 64920 80 3857
3859 0 587296 277600 64920 80 3858
3860 0 587296 277344 64960 91 3859
3861 0 587264 277088 65000 91 3860
3862 0 587200 276832 64920 107 3861
3863 0 587008 276640 64840 107 3862
3864 0 586752 276512 64840 98 3863
3865 0 586528 276384 64880 80 3864
3866 0 586336 276256 65000 91 3865
3867 0 586208 276032 65080 80 3866
3868 0 586112 275808 65200 80 3867
3869 0 586080 275584 65320 86 3868
3870 0 585984 275392 65520 91 3869
3871 0 585888 275232 65720 102 3870
3872 0 585856 275040 65880 64 3871
3873 0 585856 274880 66080 75 3872
3874 0 585888 274624 66160 120 3873
3875 0 585920 274400 66320 131 3874
3876 0 586176 274368 66360 96 3875
3877 0 586304 274240 66560 98 3876
3878 0 586304 274080 66760 102 3877
3879 0 586272 273888 66920 40 3878
3880 0 586240 273632 67040 86 3879
3881 0 586240 273536 67080 86 3880
3882 0 586248 273434 67160 -1 3881
3883 0 586247 273360 67240 -1 3882
3884 0 586221 273317 67320 -1 3883
3885 0 586219 273307 67480 -1 3884
3886 0 586197 273381 67480 36 3885
3887 0 586304 273408 67680 60 3886
3888 0 586496 273440 67840 75 3887
3889 0 586720 273344 68000 71 3888
3890 0 586976 273248 68120 60 3889
3891 0 587232 273152 68240 71 3890
3892 0 587456 273088 68400 71 3891
3893 0 587648 273024 68560 96 3892
3894 0 587776 272896 68760 96 3893
3895 0 587936 272864 68960 86 3894
3896 0 588160 272864 69160 124 3895
3897 0 588384 272768 69320 75 3896
3898 0 588576 272704 69520 64 3897
3899 0 588736 272576 69720 71 3898
3900 0 588896 272480 69920 75 3899
3901 0 589024 272384 70120 75 3900
3902 0 589088 272288 70360 104 3901
3903 0 589152 272096 70520 91 3902
3904 0 589248 271936 70720 81 3903
3905 0 589312 271776 70920 81 3904
3906 0 589280 271584 71120 101 3905
3907 0 589408 271424 71320 81 3906
3908 0 589504 271264 71560 107 3907
3909 0 589664 271104 71760 75 3908
3910 0 589856 270976 71880 45 3909
3911 0 590016 270848 72040 64 3910
3912 0 590176 270720 72200 32 3911
3913 0 590400 270592 72280 96 3912
3914 0 590624 270432 72280 86 3913
3915 0 590688 270208 72400 75 3914
3916 0 590848 270048 72560 60 3915
3917 0 591040 269920 72680 51 3916
3918 0 591232 269792 72840 81 3917
3919 0 591392 269760 73040 96 3918
3920 0 591520 269728 73280 45 3919
3921 0 591564 269750 73360 -1 3920
3922 0 591615 269762 73480 -1 3921
3923 0 591703 269776 73600 -1 3922
3924 0 591776 269760 73680 45 3923
3925 0 591904 269760 73800 64 3924
3926 0 592096 269792 73960 96 3925
3927 0 592320 269760 74080 96 3926
3928 0 592512 269664 74240 96 3927
3929 0 592768 269600 74360 102 3928
3930 0 593024 269504 74440 81 3929
3931 0 593216 269344 74600 81 3930
3932 0 593440 269216 74720 101 3931
3933 0 593664 269088 74880 96 3932
3934 0 593888 268960 75040 75 3933
3935 0 594080 268864 75240 90 3934
3936 0 594240 268864 75440 98 3935
3937 0 594400 268736 75640 143 3936
3938 0 594528 268736 75880 175 3937
3939 0 594688 268736 76080 244 3938
3940 0 594816 268832 76280 186 3939
3941 0 594752 268864 76560 128 3940
3942 0 594816 268704 76760 178 3941
3943 0 594784 268544 76960 124 3942
3944 0 594912 268448 77160 102 3943
3945 0 594944 268256 77360 107 3944
3946 0 595008 268032 77520 71 3945
3947 0 595008 267808 77640 51 3946
3948 0 594993 267741 77760 -1 3947
3949 0 586176 273376 67440 32 3886
3950 0 585984 282112 64120 209 3840
3951 0 585792 282272 64080 217 3950
3952 0 585568 282432 64000 154 3951
3953 0 585472 282656 63920 124 3952
3954 0 585312 282848 63840 107 3953
3955 0 585120 283008 63800 80 3954
3956 0 584928 283200 63680 102 3955
3957 0 584672 283264 63680 107 3956
3958 0 584416 283296 63640 150 3957
3959 0 584160 283424 63560 120 3958
3960 0 583936 283456 63400 108 3959
3961 0 583744 283520 63240 122 3960
3962 0 583488 283552 63200 172 3961
3963 0 583232 283552 63160 205 3962
3964 0 583072 283680 63000 273 3963
3965 0 582848 283744 62880 166 3964
3966 0 582592 283808 62800 51 3965
3967 0 582336 283840 62560 32 3966
3968 0 582464 283744 62320 120 3967
3969 0 582528 283520 62200 122 3968
3970 0 582432 283360 62000 96 3969
3971 0 582336 283296 61760 102 3970
3972 0 582208 283200 61560 128 3971
3973 0 582048 283136 61320 122 3972
3974 0 582016 283040 61080 81 3973
3975 0 581824 282912 60880 81 3974
3976 0 581696 282816 60680 81 3975
3977 0 581568 282688 60480 75 3976
3978 0 581504 282656 60360 81 3977
3979 0 581466 282623 60240 -1 3978
3980 0 581483 282603 60120 -1 3979
3981 0 581431 282589 60040 -1 3980
3982 0 580526 282496 60000 -1 3981
3983 0 580423 282468 59960 -1 3982
3984 0 580391 282461 59920 -1 3983
3985 0 580128 282304 59920 71 3984
3986 0 579936 282176 59800 124 3985
3987 0 579712 282112 59680 128 3986
3988 0 579456 282048 59640 107 3987
3989 0 579232 281920 59640 64 3988
3990 0 578976 281920 59640 75 3989
3991 0 578720 281920 59600 143 3990
3992 0 578464 281984 59560 160 3991
3993 0 578208 282048 59520 136 3992
3994 0 577952 282112 59440 136 3993
3995 0 577696 282176 59400 124 3994
3996 0 577472 282272 59280 139 3995
3997 0 577216 282400 59240 120 3996
3998 0 577024 282560 59080 128 3997
3999 0 576800 282656 58960 153 3998
4000 0 576576 282752 58840 96 3999
4001 0 576384 282848 58680 108 4000
4002 0 576160 282976 58560 98 4001
4003 0 575904 283072 58560 64 4002
4004 0 575856 283118 58440 -1 4003
4005 0 575572 283140 58240 -1 4004
4006 0 575555 283160 58160 -1 4005
4007 0 575555 283136 58080 -1 4006
4008 0 575359.4 283040 58000 -1 4007
4009 0 575216.06 283062.3 57920 -1 4008
4010 0 574967.7 283015.44 57880 -1 4009
4011 0 574650 282998.72 57800 -1 4010
4012 0 574086.6 283102.9 57800 -1 4011
4013 0 573957.6 283117 57880 -1 4012
4014 0 573815.2 283120.62 58000 -1 4013
4015 0 573580.94 283020.44 58120 -1 4014
4016 0 573375 282980.7 58240 -1 4015
4017 0 573224.2 282973.88 58360 -1 4016
4018 0 573072.56 282961.12 58520 -1 4017
4019 0 572700.5 282939.88 58680 -1 4018
4020 0 572486.1 282964 58760 -1 4019
4021 0 572299.4 282996.47 58840 -1 4020
4022 0 572134.94 282995.5 58960 -1 4021
4023 0 571926.4 283036.75 59000 -1 4022
4024 0 571761.1 283142.2 58960 -1 4023
4025 0 571339.06 283165.44 58920 -1 4024
4026 0 570973.25 283058.12 58960 -1 4025
4027 0 570822.6 282959.7 59000 -1 4026
4028 0 570724.7 282876.53 59120 -1 4027
4029 0 570648.75 282840.06 59200 -1 4028
4030 0 570504.75 282817.38 59320 -1 4029
4031 0 575555 283124 58040 -1 4007
4032 0 575637 283129 58000 -1 4031
4033 0 580608 282496 59920 96 3984
4034 0 580800 282432 59840 51 4033
4035 0 581024 282432 59640 60 4034
4036 0 581216 282368 59440 71 4035
4037 0 581472 282368 59440 64 4036
4038 0 581728 282400 59440 51 4037
4039 0 581952 282528 59320 51 4038
4040 0 582208 282528 59280 40 4039
4041 0 582432 282496 59160 32 4040
4042 0 582560 282592 58960 71 4041
4043 0 582496 282688 58720 115 4042
4044 0 582304 282784 58560 160 4043
4045 0 582112 282752 58400 96 4044
4046 0 582080 282592 58160 153 4045
4047 0 582016 282336 58080 181 4046
4048 0 581856 282176 58200 128 4047
4049 0 601504 265440 79600 75 119
4050 0 601472 265440 79600 75 4049
4051 0 617243 274881 71840 -1 2
