# Supplementary material for: Connectomics Analysis Reveals First-, Second-, and Third-Order Thermosensory and Hygrosensory Neurons in the Adult Drosophila Brain
Source: Curr Biol. 2020 Aug 17;30(16):3167–3182.e4. doi: 10.1016/j.cub.2020.06.028 (PMC7443704; doi:10.1016/j.cub.2020.06.028)
Supplement: Data S1. Skeletons and Meshes, Related to STAR Methods — marin2020-skeletons contains files describing the morphology of each neuron in this study (in FAFB14 space, .swc format). glomeruli_meshes contains the glomerular meshes (in FAFB14 space, .stl format). neuropil_meshes contains the glomerular meshes (in FAFB14 space, .stl format). [file mmc5.zip › VP_SI/marin2020-skeletons/12819448.swc]

# SWC format file
# based on specifications at http://www.neuronland.org/NLMorphologyConverter/MorphologyFormats/SWC/Spec.html
# Created by nat::write.neuron.swc
# PointNo Label X Y Z Radius Parent 
1 0 446005.2 271475.78 36880 -1 -1
2 0 446041 271422 37040 -1 1
3 0 445890.1 271586.56 37160 -1 2
4 0 445654.5 271795.06 37280 -1 3
5 0 445557.16 271863.2 37320 -1 4
6 0 445400.47 271944.75 37360 -1 5
7 0 445286.88 271987.62 37400 -1 6
8 0 445199.94 272049.5 37440 -1 7
9 0 445139.3 272073.03 37480 -1 8
10 0 445236.88 272125.56 37680 -1 9
11 0 445219.34 272195.28 37880 -1 10
12 0 445308.44 272224.88 38080 -1 11
13 0 445330.7 272298.38 38240 -1 12
14 0 445350.62 272308.38 38400 -1 13
15 0 445417.2 272317.5 38640 -1 14
16 0 445482.25 272329.94 38840 -1 15
17 0 445575.75 272357.66 39040 -1 16
18 0 445622.5 272415.62 39280 -1 17
19 0 445714.44 272470.38 39480 -1 18
20 0 445776.12 272561.34 39720 -1 19
21 0 445843.25 272710.28 39920 -1 20
22 0 446020.75 272839.8 40080 -1 21
23 0 446200.28 272986.75 40280 -1 22
24 0 446293.44 273044.3 40480 -1 23
25 0 446418.03 273126.38 40640 -1 24
26 0 446494.94 273217.25 40840 -1 25
27 0 446580.56 273284.3 41040 -1 26
28 0 446639.25 273284.2 41240 -1 27
29 0 446864.16 273316.66 41440 -1 28
30 0 446915.12 273276.2 41640 -1 29
31 0 446979.44 273222.25 41880 -1 30
32 0 447016.38 273159.44 42080 -1 31
33 0 447069.56 273126.3 42280 -1 32
34 0 447176.75 273035.5 42480 -1 33
35 0 447332.7 273012.9 42680 -1 34
36 0 447470.25 273013.75 42880 -1 35
37 0 447328.8 273054.4 43040 -1 36
38 0 447277.3 273149.22 43240 -1 37
39 0 447288.5 273191.8 43400 -1 38
40 0 447295.2 273221.72 43600 -1 39
41 0 447470.56 273251.56 43840 -1 40
42 0 447595.78 273285 44040 -1 41
43 0 447962.56 273243.47 44200 -1 42
44 0 448186.2 273268.44 44400 -1 43
45 0 448292.53 273263.2 44640 -1 44
46 0 448424.5 273302.75 44880 -1 45
47 0 448519.25 273325.97 45000 -1 46
48 0 448589.8 273346.62 45160 -1 47
49 0 448632.1 273367 45400 -1 48
50 0 448622.72 273573.22 45640 -1 49
51 0 448684.38 273717.88 45880 -1 50
52 0 448791.7 273610.3 46080 -1 51
53 0 449157.38 273389.16 46280 -1 52
54 0 449426.5 273267.53 46480 -1 53
55 0 449566.12 273276.4 46680 -1 54
56 0 449591.75 273291 46840 -1 55
57 0 449731.2 273023.12 46960 -1 56
58 0 449743.38 273021.66 47040 -1 57
59 0 449759.56 273024.94 47080 -1 58
60 0 449734 273096 47160 -1 59
61 0 449656 273097 47360 -1 60
62 0 449556 273254 47440 -1 61
63 0 449317 273490 47560 -1 62
64 0 449068 273572 47680 -1 63
65 0 449017 273484 47760 -1 64
66 0 448960 273408 47880 60.3987 65
67 0 448928 273344 47920 40 66
68 0 448992 273408 48160 40 67
69 0 449088 273600 48360 81.9756 68
70 0 448896 273664 48520 75.4718 69
71 0 448885 273752 48640 -1 70
72 0 448832 273760 48840 60.3987 71
73 0 448800 273760 48920 32 72
74 0 448608 273792 49120 75.4718 73
75 0 448416 273920 49320 64 74
76 0 448224 274048 49520 75.4718 75
77 0 448032 274080 49720 71.5542 76
78 0 447984 274112 49840 81 77
79 0 447987 274338 50320 -1 78
80 0 447974 274535 50840 -1 79
81 0 448195 274448 50880 -1 80
82 0 448180 274452 50920 -1 81
83 0 448135 274439 51000 -1 82
84 0 448048 274435 51040 -1 83
85 0 447792 274465 51280 -1 84
86 0 447574 274458 51480 -1 85
87 0 447386 274462 51680 -1 86
88 0 447195 274438 51840 -1 87
89 0 446916 274392 52080 -1 88
90 0 446706 274343 52320 -1 89
91 0 446436 274404 52680 -1 90
92 0 446302 274441 52920 -1 91
93 0 446165 274446 53120 -1 92
94 0 445972 274490 53360 -1 93
95 0 445861 274486 53440 -1 94
96 0 445966 274462 53480 -1 95
97 0 445780 274586 54080 -1 96
98 0 445728 274560 54320 90.5097 97
99 0 445536 274624 54520 104 98
100 0 445344 274656 54720 32 99
101 0 445312 274688 54920 45.2548 100
102 0 445216 274656 55160 90.5097 101
103 0 445152 274592 55400 96 102
104 0 444992 274496 55640 64 103
105 0 444800 274400 55800 71.5542 104
106 0 444704 274400 56040 90.5097 105
107 0 444599 274408 56120 -1 106
108 0 444514 274381 56320 -1 107
109 0 444352 274304 56480 122.115 108
110 0 444448 274336 56720 128.996 109
111 0 444384 274464 56960 128.996 110
112 0 444192 274336 57080 102.45 111
113 0 444000 274176 57120 104 112
114 0 443776 274144 57280 64 113
115 0 443584 274080 57440 51.225 114
116 0 443392 273984 57600 60.3987 115
117 0 443168 273952 57760 51.225 116
118 0 443008 273792 57960 90.5097 117
119 0 442976 273792 57960 81.9756 118
120 0 442739 273755 58080 -1 119
121 0 442520 273709 58240 -1 120
122 0 442278 273722 58400 -1 121
123 0 442015 273725 58600 -1 122
124 0 441773 273693 58800 -1 123
125 0 441639 273650 59040 -1 124
126 0 441591 273611 59240 -1 125
127 0 441548 273550 59440 -1 126
128 0 441504 273514 59640 -1 127
129 0 441448 273446 59840 -1 128
130 0 441449 273409 60080 -1 129
131 0 441488 273331 60200 -1 130
132 0 441462 273181 60360 -1 131
133 0 441448 273106 60480 -1 132
134 0 441446 272976 60600 -1 133
135 0 441424 272960 60640 -1 134
136 0 441485 272514 60680 -1 135
137 0 441475 272411 60720 -1 136
138 0 441482 272452 60800 -1 137
139 0 441420 272386 60880 -1 138
140 0 441373 272327 60960 -1 139
141 0 441327 272323 61040 -1 140
142 0 441393 272548 61200 -1 141
143 0 441472 272640 61640 115.378 142
144 0 441504 272608 61920 101.193 143
145 0 441440 272608 62200 108.812 144
146 0 441376 272640 62440 81.9756 145
147 0 441088 272256 62840 64 146
148 0 440896 272096 62920 137.87 147
149 0 440832 272000 63160 90.5097 148
150 0 440736 271872 63400 115.378 149
151 0 440640 271776 63640 98.9545 150
152 0 440704 271616 63840 75.4718 151
153 0 440864 271456 64040 32 152
154 0 440928 271328 64280 98.9545 153
155 0 440768 271296 64520 71.5542 154
156 0 440608 271232 64600 60.3987 155
157 0 440580 271217 64760 -1 156
158 0 440534 271050 64920 -1 157
159 0 440475 270898 65080 -1 158
160 0 440466 270781 65240 -1 159
161 0 440429 270702 65360 -1 160
162 0 440448 270592 65560 96 161
163 0 440384 270496 65680 45.2548 162
164 0 440320 270336 65920 64 163
165 0 440352 270176 66120 75.4718 164
166 0 440352 269984 66320 75.4718 165
167 0 440320 269792 66520 81.9756 166
168 0 440288 269600 66720 75.4718 167
169 0 440352 269376 66880 51.225 168
170 0 440416 269216 67080 75.4718 169
171 0 440416 269056 67280 90.5097 170
172 0 440288 268896 67480 75.4718 171
173 0 440128 268736 67680 64 172
174 0 440000 268640 67880 81.9756 173
175 0 439872 268480 68080 75.4718 174
176 0 439680 268416 68280 122.115 175
177 0 439520 268224 68400 166.469 176
178 0 439520 268000 68520 156.971 177
179 0 439584 267744 68640 128.996 178
180 0 439616 267520 68760 163.169 179
181 0 439616 267264 68800 156.971 180
182 0 439456 267104 68920 150.306 181
183 0 439296 266944 69040 115.378 182
184 0 439296 266784 69240 148.593 183
185 0 439296 266656 69480 181.725 184
186 0 439264 266464 69680 153.675 185
187 0 439104 266272 69720 200 186
188 0 438976 266176 69920 185.386 187
189 0 438848 266016 70120 190.83 188
190 0 438816 265856 70320 160 189
191 0 438720 265696 70520 153.675 190
192 0 438560 265568 70680 137.87 191
193 0 438464 265440 70880 148.593 192
194 0 438336 265280 71080 115.378 193
195 0 438176 265152 71280 140.399 194
196 0 438016 265056 71480 140.399 195
197 0 437952 264864 71680 134.104 196
198 0 437920 264704 71880 122.115 197
199 0 437728 264544 72000 120.797 198
200 0 437600 264352 72200 150.306 199
201 0 437472 264128 72360 102.45 200
202 0 437376 264000 72560 120.797 201
203 0 437248 263840 72760 40 202
204 0 437120 263744 72960 90.5097 203
205 0 437056 263648 73200 107.331 204
206 0 436928 263488 73360 122.115 205
207 0 436768 263328 73480 163.951 206
208 0 436640 263200 73680 137.87 207
209 0 436512 263072 73880 124.964 208
210 0 436352 262976 74120 122.115 209
211 0 436192 262848 74320 81.9756 210
212 0 436064 262720 74520 71.5542 211
213 0 435936 262624 74760 75.4718 212
214 0 435872 262464 75000 104 213
215 0 435808 262304 75200 120.797 214
216 0 435712 262176 75400 131.939 215
217 0 435616 261984 75600 115.378 216
218 0 435552 261824 75840 101.193 217
219 0 435520 261760 76120 148.593 218
220 0 435520 261664 76360 137.87 219
221 0 435520 261568 76600 104 220
222 0 435584 261472 76840 104 221
223 0 435648 261344 77080 96 222
224 0 435808 261184 77280 140.399 223
225 0 435968 261056 77480 150.944 224
226 0 436064 260896 77680 107.331 225
227 0 436128 260704 77880 81.9756 226
228 0 436224 260512 78080 102.45 227
229 0 436288 260320 78280 135.764 228
230 0 436480 260128 78400 136 229
231 0 436560 260032 78480 158 230
232 0 436640 259936 78560 181.725 231
233 0 436768 259712 78560 150.306 232
234 0 436800 259456 78640 204.9 233
235 0 436832 259440 78680 190 234
236 0 436864 259424 78720 176.907 235
237 0 437120 259392 78720 163.169 236
238 0 437312 259552 78800 148.593 237
239 0 437440 259584 79040 176.907 238
240 0 437664 259584 79240 178.348 239
241 0 437856 259520 79400 189.315 240
242 0 438016 259392 79560 186.762 241
243 0 438272 259296 79640 190.83 242
244 0 438528 259264 79760 168 243
245 0 438624 259136 80000 140.399 244
246 0 438700.8 259040 80120 133 245
247 0 438752 258976 80200 128.25 246
248 0 438816 258784 80360 166.469 247
249 0 438944 258560 80480 136 248
250 0 438976 258336 80600 150.944 249
251 0 439040 258112 80760 160 250
252 0 439024.25 258031.75 80880 146 251
253 0 439018.66 258005.33 80920 142 252
254 0 439008 257952 81000 134.104 253
255 0 439008 257760 81200 148.593 254
256 0 438988.8 257664 81320 166 255
257 0 438976 257600 81400 178.885 256
258 0 438856 257504 81520 198 257
259 0 438816 257472 81560 204.9 258
260 0 438805.34 257418.67 81640 204 259
261 0 438794.5 257365.5 81720 203 260
262 0 438784 257312 81800 203.017 261
263 0 438592 257120 81800 124.193 262
264 0 438272 256928 81920 200 263
265 0 438048 256768 81880 134.104 264
266 0 437904 256696 81760 87 265
267 0 437856 256672 81720 71.5542 266
268 0 437632 256608 81560 64 267
269 0 437440 256448 81400 64 268
270 0 437280 256288 81240 71.5542 269
271 0 437056 256128 81160 71.5542 270
272 0 436832 255968 81120 75.4718 271
273 0 436608 255808 81040 64 272
274 0 436416 255648 80880 60.3987 273
275 0 436256 255232 80680 168 274
276 0 436207.84 255077.11 80520 -1 275
277 0 436358.5 255057.97 80360 -1 276
278 0 436432.56 255059.45 80320 -1 277
279 0 436473.97 255066.06 80200 -1 278
280 0 436320 254976 80760 186.59 275
281 0 436281.6 254880 80880 170 280
282 0 436256 254816 80960 160 281
283 0 436160 254720 81200 160 282
284 0 435904 254784 81240 136 283
285 0 436031.22 254922.69 81400 -1 284
286 0 436205 254897.67 81480 -1 285
287 0 436292.2 254884.66 81520 -1 286
288 0 438848 257248 81880 181.725 262
289 0 438912 256992 81960 197.909 288
290 0 438954.66 256885.33 82120 175 289
291 0 438976 256832 82200 164.924 290
292 0 438976 256832 82480 104 291
293 0 438954.66 256789.33 82640 127 292
294 0 438944 256768 82720 139.714 293
295 0 438976 256576 82880 178.348 294
296 0 439168 256416 83040 186.762 295
297 0 439200 256160 83040 219.964 296
298 0 439264 255936 83160 156.971 297
299 0 439328 255680 83160 178.885 298
300 0 439424 255456 83240 175.271 299
301 0 439520 255232 83400 153.675 300
302 0 439552 255104 83440 151 301
303 0 439584 254976 83480 150.306 302
304 0 439605.5 254901.5 83520 153 303
305 0 439626.66 254826.67 83560 156 304
306 0 439648 254752 83600 160 305
307 0 439616 254496 83600 128.25 306
308 0 439648 254240 83680 189.315 307
309 0 439872 254080 83720 200 308
310 0 440000 253888 83840 166.469 309
311 0 440080 253808 83920 136 310
312 0 440160 253728 84000 107.331 311
313 0 440320 253600 84200 71.5542 312
314 0 440396.8 253542.4 84320 103 313
315 0 440448 253504 84400 124.193 314
316 0 440640 253312 84400 139.714 315
317 0 440832 253120 84400 90.5097 316
318 0 441024 252928 84360 32 317
319 0 441152 252704 84360 98.9545 318
320 0 441232 252608 84400 126 319
321 0 441312 252512 84440 153.675 320
322 0 441408 252448 84520 151 321
323 0 441504 252384 84600 148.593 322
324 0 441536 252160 84760 122.115 323
325 0 441600 252096 84840 139 324
326 0 441696 252000 84960 164.924 325
327 0 441952 252000 85000 163.951 326
328 0 442208 251936 85040 163.951 327
329 0 442314.66 251829.33 85120 146 328
330 0 442368 251776 85160 137.87 329
331 0 442528 251776 85360 189.989 330
332 0 442752 251616 85440 150.944 331
333 0 442864 251568 85520 139 332
334 0 442976 251520 85600 128.25 333
335 0 443200 251520 85760 102.45 334
336 0 443328 251520 85800 97 335
337 0 443456 251520 85840 91.913 336
338 0 443712 251392 85880 128.996 337
339 0 443968 251360 85960 107.331 338
340 0 444224 251264 86040 80 339
341 0 444416 251072 86040 60.3987 340
342 0 444608 250912 86040 51.225 341
343 0 444512 250720 85840 32 342
344 0 444358.4 250617.6 85680 47 343
345 0 444320 250592 85640 51.225 344
346 0 444459.8 250503.48 85600 -1 345
347 0 444453.62 250439.23 85520 -1 346
348 0 444800 250720 86080 86.1626 342
349 0 444864 250656 86080 98.9545 348
350 0 444928 250432 85960 107.331 349
351 0 444960 250176 85920 80 350
352 0 444992 249920 85920 102.45 351
353 0 444992 249664 85920 51.225 352
354 0 444928 249408 85880 60.3987 353
355 0 444832 249152 85840 107.331 354
356 0 444800 248896 85760 175.271 355
357 0 444672 248640 85760 202.544 356
358 0 444640 248384 85880 157.582 357
359 0 444640 248128 85960 120 358
360 0 444640 247872 85960 91.913 359
361 0 444768 247648 85960 71.5542 360
362 0 444768 247392 86000 80 361
363 0 444768 247136 86000 51.225 362
364 0 444768 246880 85960 101.193 363
365 0 444704 246656 85840 75.4718 364
366 0 444704 246400 85720 32 365
367 0 444672 246400 85600 32 366
368 0 444657.44 245937.78 85440 -1 367
369 0 444653.66 245840.67 85400 -1 368
370 0 444647 245645.95 85320 -1 369
371 0 444672.78 245433.36 85120 -1 370
372 0 444672.84 245319 85000 -1 371
373 0 444614.2 245197.8 84880 -1 372
374 0 444575.16 245116.9 84800 -1 373
375 0 444576 245102.67 84760 -1 374
376 0 444578.38 245074.16 84680 -1 375
377 0 444661 245007.5 84640 -1 376
378 0 444219.44 244818.17 84640 -1 377
379 0 444170.7 244783.08 84600 -1 378
380 0 444140.12 244745.55 84560 -1 379
381 0 444744.12 244940.58 84600 -1 377
382 0 444893.34 244922.33 84520 -1 381
383 0 444967.94 244913.33 84480 -1 382
384 0 445073.6 244786.2 84400 -1 383
385 0 445232.2 244595.56 84280 -1 384
386 0 445443.5 244189.5 84160 -1 385
387 0 445513.8 244054.02 84120 -1 386
388 0 445657.38 243614.19 84200 -1 387
389 0 445728 243545.67 84240 -1 388
390 0 445870 243409.25 84320 -1 389
391 0 445941.16 243341.19 84360 -1 390
392 0 445056 250720 86240 60.3987 349
393 0 445216 250880 86400 80 392
394 0 445120 250976 86480 40 393
395 0 445152 250880 86480 40 394
396 0 445216 250624 86480 51.225 395
397 0 445280 250368 86480 107.331 396
398 0 445504 250208 86600 115.378 397
399 0 445696 250016 86720 86.1626 398
400 0 445952 249984 86720 91.913 399
401 0 446176 249856 86640 91.913 400
402 0 446432 249728 86640 60.3987 401
403 0 446656 249600 86600 122.115 402
404 0 446912 249536 86600 150.306 403
405 0 447104 249344 86600 141.534 404
406 0 447264 249120 86560 141.534 405
407 0 447424 248896 86560 175.454 406
408 0 447552 248896 86800 160 407
409 0 447776 248736 86800 150.306 408
410 0 448000 248608 86800 156.971 409
411 0 448256 248512 86760 178.885 410
412 0 448512 248384 86800 148.593 411
413 0 448672 248192 86880 120.797 412
414 0 448832 248032 86760 135.764 413
415 0 449056 247936 86680 122.115 414
416 0 449216 247776 86520 102.45 415
417 0 449440 247616 86520 140.399 416
418 0 449664 247456 86480 124.964 417
419 0 449888 247296 86480 107.331 418
420 0 450080 247104 86480 80 419
421 0 450272 246912 86400 140.399 420
422 0 450464 246752 86360 163.951 421
423 0 450656 246592 86200 156.971 422
424 0 450912 246560 86120 178.885 423
425 0 450402.62 246769.56 85960 -1 424
426 0 450331.38 246610.25 85840 -1 425
427 0 449938 246666.05 85680 -1 426
428 0 451040 246464 86360 189.315 424
429 0 451200 246272 86440 186.762 428
430 0 451456 246272 86360 178.348 429
431 0 451712 246240 86240 107.331 430
432 0 451904 246048 86280 75.4718 431
433 0 452096 245888 86360 60.3987 432
434 0 452288 245792 86560 120.797 433
435 0 452416 245696 86760 186.59 434
436 0 452672 245664 86840 128 435
437 0 452928 245600 86840 122.115 436
438 0 453184 245504 86800 120 437
439 0 453440 245440 86800 86.1626 438
440 0 453696 245376 86760 80 439
441 0 453952 245280 86760 108.812 440
442 0 454144 245120 86720 102.45 441
443 0 454368 244960 86720 120 442
444 0 454592 244800 86760 124.964 443
445 0 454784 244608 86720 156.971 444
446 0 455008 244480 86720 160 445
447 0 455168 244320 86560 96 446
448 0 455392 244256 86400 81.9756 447
449 0 455648 244128 86360 135.764 448
450 0 455904 244096 86280 163.169 449
451 0 456160 244096 86280 137.87 450
452 0 456416 244096 86280 134.104 451
453 0 456672 244032 86200 124.964 452
454 0 456236.75 243939.23 86080 -1 453
455 0 456031.44 244099.62 86040 -1 454
456 0 456087.6 244001.81 86000 -1 455
457 0 456312.34 243703.69 85960 -1 456
458 0 456281.88 243756.08 85920 -1 457
459 0 455873.28 243701.36 86200 -1 453
460 0 455654.75 243411.92 86160 -1 459
461 0 455562.03 243283.14 86080 -1 460
462 0 455574.1 242976.97 85920 -1 461
463 0 455747 242562.5 85800 -1 462
464 0 455772.12 242259.61 85680 -1 463
465 0 455891.2 241989.89 85560 -1 464
466 0 455904.34 241958 85480 -1 465
467 0 455910.88 241942.11 85440 -1 466
468 0 456096.06 241753.83 85280 -1 467
469 0 456098.5 241728.5 85240 -1 468
470 0 456105.8 241652 85120 -1 469
471 0 455996.75 241633.11 84920 -1 470
472 0 455924.62 241578.45 84840 -1 471
473 0 456928 244032 86240 128.996 453
474 0 457184 244000 86280 124.193 473
475 0 457440 243968 86320 120 474
476 0 457696 243904 86360 91.913 475
477 0 457952 243904 86400 104 476
478 0 458176 243808 86480 160 477
479 0 458368 243616 86480 122.115 478
480 0 458624 243584 86520 203.017 479
481 0 458880 243680 86480 175.454 480
482 0 459104 243552 86480 214.663 481
483 0 459328 243424 86400 178.885 482
484 0 459584 243360 86360 168 483
485 0 459840 243328 86360 172.325 484
486 0 460010.66 243264 86280 162 485
487 0 460096 243232 86240 156.971 486
488 0 460192 243008 86160 124.964 487
489 0 460352 242848 86040 120 488
490 0 460576 242688 86000 120.797 489
491 0 460768 242496 85920 128.996 490
492 0 460896 242272 85880 102.45 491
493 0 460992 242176 85840 102 492
494 0 461088 242080 85800 102.45 493
495 0 461312 241920 85760 120 494
496 0 461504 241728 85720 91.913 495
497 0 461696 241568 85640 107.331 496
498 0 461856 241408 85520 115.378 497
499 0 462016 241184 85440 107.331 498
500 0 462144 240992 85280 140.399 499
501 0 462272 240768 85120 172.325 500
502 0 462459.62 240254.25 84960 -1 501
503 0 462286.3 240288.8 84760 -1 502
504 0 462065.56 240371.16 84640 -1 503
505 0 462464 240608 85160 163.951 501
506 0 462624 240416 85280 153.675 505
507 0 462624 240160 85320 139.714 506
508 0 462720 239904 85320 86.1626 507
509 0 462816 239648 85280 98.9545 508
510 0 463072 239584 85240 136 509
511 0 463296 239456 85200 136 510
512 0 463488 239264 85160 124.193 511
513 0 463680 239072 85040 139.714 512
514 0 463728 238928 84920 131 513
515 0 463744 238880 84880 128.996 514
516 0 463872 238688 84680 107.331 515
517 0 463936 238464 84560 124.964 516
518 0 464096 238240 84480 120.797 517
519 0 464224 237984 84440 91.913 518
520 0 464256 237728 84360 60.3987 519
521 0 464263.6 237730.11 84280 41 520
522 0 464416 237568 84240 32 521
523 0 464608 237376 84120 75.4718 522
524 0 464704 237312 84120 80 523
525 0 464928 237184 84120 80 524
526 0 465120 237056 84000 128.996 525
527 0 465344 236928 84000 120.797 526
528 0 465568 236768 84000 122.115 527
529 0 465792 236640 84000 120 528
530 0 466016 236480 83960 122.115 529
531 0 466240 236352 83960 124.964 530
532 0 466496 236288 83920 148.593 531
533 0 466752 236192 83920 150.306 532
534 0 466880 235968 83880 153.675 533
535 0 467040 235840 83680 96 534
536 0 467264 235744 83560 81.9756 535
537 0 467488 235552 83560 40 536
538 0 467712 235456 83480 86.1626 537
539 0 467936 235328 83400 81.9756 538
540 0 468128 235168 83400 80 539
541 0 468320 235008 83440 80 540
542 0 468544 234816 83440 98.9545 541
543 0 468768 234688 83440 166.277 542
544 0 468992 234560 83400 163.169 543
545 0 469216 234432 83320 122.115 544
546 0 469322.66 234421.33 83240 116 545
547 0 469482.75 234405.25 83120 107 546
548 0 469536 234400 83080 104 547
549 0 470016 234208 83000 51.225 548
550 0 470144 234048 83160 45.2548 549
551 0 470272 233824 83400 40 550
552 0 470464 233632 83440 32 551
553 0 470688 233504 83440 32 552
554 0 470944 233568 83400 115.378 553
555 0 471104 233504 83200 96 554
556 0 471328 233472 83080 102.45 555
557 0 471456 233472 83040 111 556
558 0 471584 233472 83000 120.797 557
559 0 471696 233424 82960 143 558
560 0 471808 233376 82920 166.469 559
561 0 472032 233248 82920 163.951 560
562 0 472256 233120 82880 197.909 561
563 0 472512 233120 82960 200 562
564 0 472768 233184 82960 139.714 563
565 0 473024 233184 82960 102.45 564
566 0 473280 233216 82840 90.5097 565
567 0 473504 233344 82720 71.5542 566
568 0 473138.7 233212.5 82720 -1 567
569 0 472116.4 233170 82720 -1 568
570 0 472024.03 233235.25 82640 -1 569
571 0 473648 233440 82600 63 567
572 0 473696 233472 82560 60.3987 571
573 0 473952 233536 82520 102.45 572
574 0 474208 233408 82480 178.885 573
575 0 474248 233376 82440 165 574
576 0 474328 233312 82360 137 575
577 0 474368 233280 82320 124.193 576
578 0 474624 233280 82320 102.45 577
579 0 474752 233248 82280 88 578
580 0 474880 233216 82240 75.4718 579
581 0 475136 233152 82240 96 580
582 0 475392 233088 82240 120.797 581
583 0 475648 232992 82240 128.25 582
584 0 475872 232864 82200 80 583
585 0 476128 232832 82160 102.45 584
586 0 476384 232736 82080 153.675 585
587 0 476608 232576 82080 150.944 586
588 0 476650.66 232501.33 82120 129 587
589 0 476693.5 232426.5 82160 107 588
590 0 476736 232352 82200 86.1626 589
591 0 476960 232224 82280 120 590
592 0 477216 232128 82280 120.797 591
593 0 477344 231936 82480 80 592
594 0 477472 231776 82640 64 593
595 0 477600 231584 82800 86.1626 594
596 0 477856 231584 82880 120 595
597 0 478112 231616 82880 153.675 596
598 0 478336 231488 82880 150.944 597
599 0 479829.2 231384.34 82880 -1 598
600 0 479846.7 231409.31 82840 -1 599
601 0 478592 231424 82920 156.971 598
602 0 478848 231328 82960 107.331 601
603 0 479104 231328 83000 45.2548 602
604 0 479360 231264 83040 102.45 603
605 0 479616 231296 83080 45.2548 604
606 0 479872 231200 83080 86.1626 605
607 0 480128 231200 83080 75.4718 606
608 0 480384 231200 83080 96 607
609 0 480640 231232 83040 102.45 608
610 0 480896 231264 83080 91.913 609
611 0 481152 231264 83120 81.9756 610
612 0 481408 231296 83120 45.2548 611
613 0 481600 231296 83040 60.3987 612
614 0 481856 231296 83000 86.1626 613
615 0 482112 231296 82960 80 614
616 0 482304 231392 82760 135.764 615
617 0 482528 231392 82640 143.108 616
618 0 482784 231296 82640 160 617
619 0 483008 231168 82680 148.593 618
620 0 483168 231040 82880 101.193 619
621 0 483392 230912 82960 80 620
622 0 483648 230784 82960 75.4718 621
623 0 483872 230624 82960 51.225 622
624 0 484064 230464 83080 71.5542 623
625 0 484320 230368 83080 51.225 624
626 0 484576 230304 83080 71.5542 625
627 0 484800 230176 83160 75.4718 626
628 0 485024 230016 83240 102.45 627
629 0 485280 229888 83240 90.5097 628
630 0 485504 229728 83320 90.5097 629
631 0 485728 229600 83320 81.9756 630
632 0 485952 229408 83360 75.4718 631
633 0 486176 229280 83440 60.3987 632
634 0 486400 229120 83480 40 633
635 0 486592 228928 83440 60.3987 634
636 0 486816 228800 83440 45.2548 635
637 0 487040 228672 83480 32 636
638 0 487072 228704 83440 32 637
639 0 487840 228544 83320 81.9756 638
640 0 487904 228480 83360 86.1626 639
641 0 488128 228352 83360 98.9545 640
642 0 488384 228224 83360 91.913 641
643 0 488608 228096 83360 124.193 642
644 0 488864 228000 83360 128 643
645 0 489088 227872 83440 40 644
646 0 489344 227808 83440 40 645
647 0 489600 227808 83440 40 646
648 0 489856 227744 83440 80 647
649 0 490112 227776 83360 32 648
650 0 490368 227744 83360 51.225 649
651 0 490592 227648 83280 86.1626 650
652 0 490848 227616 83320 81.9756 651
653 0 491104 227552 83360 86.1626 652
654 0 491360 227488 83480 75.4718 653
655 0 491616 227424 83520 75.4718 654
656 0 491872 227360 83520 86.1626 655
657 0 492128 227424 83520 120 656
658 0 492384 227456 83480 80 657
659 0 492640 227456 83480 80 658
660 0 492896 227424 83400 75.4718 659
661 0 493152 227360 83320 51.225 660
662 0 493408 227328 83320 75.4718 661
663 0 493632 227328 83440 98.9545 662
664 0 493888 227264 83480 107.331 663
665 0 494144 227232 83560 96 664
666 0 494400 227232 83600 81.9756 665
667 0 494656 227232 83600 75.4718 666
668 0 494912 227200 83640 86.1626 667
669 0 495168 227168 83680 86.1626 668
670 0 495424 227168 83680 102.45 669
671 0 495680 227168 83720 91.913 670
672 0 495936 227104 83680 139.714 671
673 0 496192 227040 83720 175.271 672
674 0 496448 227040 83720 163.169 673
675 0 496704 227040 83720 136 674
676 0 496960 226912 83720 139.714 675
677 0 497216 226848 83720 98.9545 676
678 0 497472 226848 83640 40 677
679 0 497640 226848 83520 34 678
680 0 497696 226848 83480 32 679
681 0 497856 227008 83320 80 680
682 0 497888 227264 83240 96 681
683 0 497912 227432 83120 91 682
684 0 497920 227488 83080 90.5097 683
685 0 498080 227680 82960 75.4718 684
686 0 498304 227776 82840 156.971 685
687 0 498560 227776 82760 181.725 686
688 0 498688 227760 82720 155 687
689 0 498600.94 227731.38 82720 -1 688
690 0 498816 227744 82680 128.996 688
691 0 499040 227744 82520 136 690
692 0 499296 227840 82520 102.45 691
693 0 499520 227936 82440 60.3987 692
694 0 499712 228096 82320 75.4718 693
695 0 499872 228128 82280 75.4718 694
696 0 500096 228128 82120 45.2548 695
697 0 500352 228128 82000 60.3987 696
698 0 500608 228128 81880 81.9756 697
699 0 500864 228032 81880 102.45 698
700 0 501120 228064 81800 81.9756 699
701 0 501376 228064 81720 75.4718 700
702 0 501600 228096 81560 75.4718 701
703 0 501856 228128 81520 60.3987 702
704 0 502112 228160 81480 60.3987 703
705 0 502368 228192 81480 51.225 704
706 0 502400 228224 81480 71.5542 705
707 0 502624 228256 81640 80 706
708 0 502848 228256 81840 81.9756 707
709 0 503040 228160 82000 40 708
710 0 503296 228160 82000 51.225 709
711 0 503552 228128 82040 51.225 710
712 0 503808 228128 81960 75.4718 711
713 0 504064 228128 81920 91.913 712
714 0 504256 228224 81760 91.913 713
715 0 504480 228256 81640 96 714
716 0 504736 228256 81600 102.45 715
717 0 504960 228192 81720 98.9545 716
718 0 505184 228128 81840 104 717
719 0 505376 228064 82040 108.812 718
720 0 505600 228064 82200 91.913 719
721 0 505824 228096 82400 107.331 720
722 0 506016 228160 82560 90.5097 721
723 0 506240 228288 82640 98.9545 722
724 0 506496 228352 82720 183.826 723
725 0 506624 228608 82800 181.725 724
726 0 506675.2 228684.8 82880 141 725
727 0 506752 228800 83000 80 726
728 0 506944 228992 83000 136 727
729 0 506944 229248 83040 86.1626 728
730 0 507017.56 228800.52 83040 -1 729
731 0 507023.2 228691.39 83080 -1 730
732 0 506950.78 228311.86 83080 -1 731
733 0 506928.28 228249.33 83160 -1 732
734 0 507032.75 228466.94 83280 -1 733
735 0 507077.3 228579.08 83320 -1 734
736 0 506960 229376 83080 96 729
737 0 506976 229504 83120 107.331 736
738 0 506976 229728 83280 108.812 737
739 0 507008 229920 83440 96 738
740 0 507040 230144 83560 96 739
741 0 506976 230400 83560 86.1626 740
742 0 506950.4 230528 83720 68 741
743 0 506944 230560 83760 64 742
744 0 506816 230592 84000 98.9545 743
745 0 506624 230560 84200 71.5542 744
746 0 506576 230544 84320 71 745
747 0 506528 230528 84440 71.5542 746
748 0 506560 230624 84680 96 747
749 0 506693.34 230624 84880 91 748
750 0 506720 230624 84920 90.5097 749
751 0 506816 230656 85160 64 750
752 0 506944 230752 85400 90.5097 751
753 0 507040 230752 85640 64 752
754 0 507108.56 230752 85840 92 753
755 0 507136 230752 85920 104 754
756 0 507210.66 230730.67 85960 120 755
757 0 507360 230688 86040 154.298 756
758 0 507584 230560 86040 86.1626 757
759 0 507603.2 230528 86080 90 758
760 0 507680 230400 86240 108.812 759
761 0 507552 230336 86480 150.306 760
762 0 507541.34 230304 86560 149 761
763 0 507520 230240 86720 148.593 762
764 0 507552 230048 86920 178.348 763
765 0 507648 229920 87160 98.9545 764
766 0 507768 229824 87280 78 765
767 0 507808 229792 87320 71.5542 766
768 0 507904 229696 87360 87 767
769 0 508000 229600 87400 102.45 768
770 0 508064 229344 87480 86.1626 769
771 0 508224 229152 87560 96 770
772 0 508448 229056 87640 64 771
773 0 508672 228928 87720 98.9545 772
774 0 508896 228928 87840 104 773
775 0 509088 228736 87840 128 774
776 0 509344 228672 87880 32 775
777 0 509536 228544 88000 71.5542 776
778 0 509760 228512 88120 128.996 777
779 0 509952 228448 88280 140.399 778
780 0 510208 228512 88200 98.9545 779
781 0 510464 228416 88160 90.5097 780
782 0 510656 228320 88040 108.812 781
783 0 510848 228256 88200 81.9756 782
784 0 511072 228096 88320 75.4718 783
785 0 511104 227936 88520 91.913 784
786 0 511088 227856 88560 76 785
787 0 511072 227776 88600 60.3987 786
788 0 511168 227648 88800 32 787
789 0 511392 227552 88920 40 788
790 0 511616 227520 89040 75.4718 789
791 0 511840 227520 89160 91.913 790
792 0 512096 227424 89160 80 791
793 0 512288 227360 89000 98.9545 792
794 0 512384 227424 88840 64 793
795 0 512441 227348 88760 -1 794
796 0 512501 227229 88720 -1 795
797 0 512680 226813 88720 -1 796
798 0 513089 226410 88800 -1 797
799 0 513152 226176 88960 81.9756 798
800 0 513248 226016 89160 75.4718 799
801 0 513408 225824 89320 86.1626 800
802 0 513600 225696 89480 90.5097 801
803 0 513792 225568 89600 81.9756 802
804 0 513920 225568 89840 102.45 803
805 0 514016 225664 90080 98.9545 804
806 0 514112 225696 90320 96 805
807 0 514208 225728 90560 60.3987 806
808 0 514400 225728 90760 75.4718 807
809 0 514592 225600 90960 51.225 808
810 0 514753 225308 90880 -1 809
811 0 514863 224927 90760 -1 810
812 0 514939 224749 90600 -1 811
813 0 515104 224512 90440 90.5097 812
814 0 515168 224480 90360 81.9756 813
815 0 515392 224352 90320 81.9756 814
816 0 515648 224288 90320 75.4718 815
817 0 515904 224192 90320 81.9756 816
818 0 516160 224192 90320 102.45 817
819 0 516416 224224 90240 104 818
820 0 516672 224192 90160 166.469 819
821 0 516757.34 224160 90120 152 820
822 0 516928 224096 90040 124.964 821
823 0 517216 223520 89880 81.9756 822
824 0 517312 223552 89640 96 823
825 0 517568 223616 89560 64 824
826 0 517824 223648 89520 75.4718 825
827 0 518080 223680 89520 75.4718 826
828 0 518336 223680 89600 75.4718 827
829 0 518592 223680 89680 71.5542 828
830 0 518784 223712 89840 96 829
831 0 519040 223776 89920 102.45 830
832 0 519264 223872 90000 91.913 831
833 0 519488 223968 90160 101.193 832
834 0 519680 224064 90320 104 833
835 0 519936 224096 90440 75.4718 834
836 0 520160 224160 90560 60.3987 835
837 0 520384 224192 90680 60.3987 836
838 0 520576 224320 90840 80 837
839 0 520768 224352 90960 81.9756 838
840 0 521184 224384 91280 32 839
841 0 521504 224160 91400 40 840
842 0 521664 223968 91480 32 841
843 0 521792 223776 91600 32 842
844 0 522310 223742 91600 -1 843
845 0 522449 223572 91680 -1 844
846 0 522532 223458 91760 -1 845
847 0 522819 223464 91840 -1 846
848 0 523040 223488 91960 120 847
849 0 523200 223456 92040 104 848
850 0 523424 223456 92160 101.193 849
851 0 523680 223520 92120 120 850
852 0 523936 223520 92160 86.1626 851
853 0 524192 223584 92120 80 852
854 0 524448 223584 92120 81.9756 853
855 0 524704 223584 92120 86.1626 854
856 0 524960 223648 92120 96 855
857 0 525216 223712 92080 91.913 856
858 0 525408 223872 92000 107.331 857
859 0 525664 223968 92040 81.9756 858
860 0 525920 224000 92080 75.4718 859
861 0 526176 224000 92040 60.3987 860
862 0 526432 224000 92000 81.9756 861
863 0 526688 224032 91920 75.4718 862
864 0 526944 224064 91880 75.4718 863
865 0 527104 224192 91720 40 864
866 0 527296 224320 91600 51.225 865
867 0 527921 224287 91600 -1 866
868 0 528480 224224 91520 96 867
869 0 528736 224224 91480 75.4718 868
870 0 528960 224224 91360 51.225 869
871 0 529216 224256 91320 75.4718 870
872 0 529440 224256 91200 71.5542 871
873 0 529696 224256 91200 32 872
874 0 529760 224256 91200 45.2548 873
875 0 530086 224264 91080 -1 874
876 0 530246 224413 90960 -1 875
877 0 530584 224518 90840 -1 876
878 0 531004 224556 90720 -1 877
879 0 531232 224640 90640 32 878
880 0 531232 224640 90560 45.2548 879
881 0 531328 224640 90320 64 880
882 0 531584 224640 90240 64 881
883 0 531776 224576 90080 32 882
884 0 532128 224608 90120 96 883
885 0 532320 224608 89920 96 884
886 0 532512 224672 89720 64 885
887 0 532704 224736 89560 101.193 886
888 0 532896 224768 89400 107.331 887
889 0 533088 224864 89240 122.115 888
890 0 533312 224928 89120 75.4718 889
891 0 533472 225056 88960 32 890
892 0 533504 225120 88680 40 891
893 0 533728 225152 88600 32 892
894 0 533888 225248 88400 51.225 893
895 0 534048 225248 88200 45.2548 894
896 0 534304 225312 88120 124.193 895
897 0 534560 225408 88160 175.454 896
898 0 534752 225248 88200 108.812 897
899 0 535296 225344 87680 128 898
900 0 535520 225344 87520 96 899
901 0 535680 225344 87320 96 900
902 0 535904 225344 87160 71.5542 901
903 0 536096 225344 86960 60.3987 902
904 0 536320 225376 86840 98.9545 903
905 0 536480 225376 86640 120.797 904
906 0 536672 225344 86440 98.9545 905
907 0 536864 225312 86240 81.9756 906
908 0 537024 225280 86040 71.5542 907
909 0 537184 225184 85840 71.5542 908
910 0 537344 225152 85600 75.4718 909
911 0 537568 225152 85440 134.104 910
912 0 537760 225152 85240 71.5542 911
913 0 537920 225216 85040 96 912
914 0 538176 225280 84920 96 913
915 0 538336 225312 84720 96 914
916 0 538496 225376 84520 98.9545 915
917 0 538720 225504 84360 98.9545 916
918 0 538880 225632 84160 75.4718 917
919 0 539040 225664 83920 107.331 918
920 0 539200 225632 83720 96 919
921 0 539424 225632 83600 98.9545 920
922 0 539520 225632 83320 81.9756 921
923 0 539648 225728 83120 75.4718 922
924 0 539840 225824 82960 80 923
925 0 540064 225888 82800 115.378 924
926 0 540224 225952 82600 90.5097 925
927 0 540416 225984 82400 75.4718 926
928 0 540640 225984 82200 75.4718 927
929 0 540864 225984 82080 71.5542 928
930 0 541120 226016 82040 102.45 929
931 0 541376 226080 82000 86.1626 930
932 0 541600 226176 81880 98.9545 931
933 0 541824 226272 81760 115.378 932
934 0 541984 226368 81560 134.104 933
935 0 542112 226368 81320 140.399 934
936 0 542304 226432 81160 175.271 935
937 0 542528 226464 80960 160 936
938 0 542752 226400 80800 208 937
939 0 543008 226432 80720 192 938
940 0 543264 226432 80680 148.593 939
941 0 543520 226432 80640 96 940
942 0 543776 226464 80600 81.9756 941
943 0 544032 226496 80560 101.193 942
944 0 544288 226560 80480 96 943
945 0 544512 226656 80400 75.4718 944
946 0 544704 226720 80240 102.45 945
947 0 544864 226880 80120 64 946
948 0 545056 227040 79960 115.378 947
949 0 545280 227040 79800 200 948
950 0 545536 227072 79760 102.45 949
951 0 545760 227168 79640 32 950
952 0 545856 227168 79640 45.2548 951
953 0 545984 227184 79600 54 952
954 0 546112 227200 79560 64 953
955 0 546368 227200 79560 107.331 954
956 0 546624 227200 79480 102.45 955
957 0 546848 227328 79400 86.1626 956
958 0 546976 227379.2 79240 53 957
959 0 547008 227392 79200 45.2548 958
960 0 547136 227360 79080 51.225 959
961 0 547296 227200 79200 51.225 960
962 0 547392 227104 79200 45.2548 961
963 0 547552 226976 79360 75.4718 962
964 0 547808 227104 79440 45.2548 963
965 0 547968 227328 79440 75.4718 964
966 0 548160 227552 79440 81.9756 965
967 0 548384 227712 79440 98.9545 966
968 0 548608 227872 79400 120 967
969 0 548832 227936 79240 75.4718 968
970 0 548992 228096 79040 101.193 969
971 0 549056 228147.2 78960 123 970
972 0 549152 228224 78840 157.582 971
973 0 549200 228240 78800 143 972
974 0 549344 228288 78680 102.45 973
975 0 549472 228448 78480 32 974
976 0 549472 228416 78440 45.2548 975
977 0 549572 228474 78280 -1 976
978 0 549677 228570.5 78160 -1 977
979 0 549782 228667 78040 -1 978
980 0 549824 228672 78000 80 979
981 0 549952 228800 77840 108.812 980
982 0 550112 228928 77680 90.5097 981
983 0 550208 229024 77440 163.169 982
984 0 550176 228928 77200 81.9756 983
985 0 550176 228864 76920 96 984
986 0 550208 228864 76640 148.593 985
987 0 550368 228832 76400 124.193 986
988 0 550410.5 228800 76320 110 987
989 0 550453.3 228768 76240 96 988
990 0 550496 228736 76160 81.9756 989
991 0 550624 228704 75920 75.4718 990
992 0 550720 228627.2 75800 60 991
993 0 550784 228576 75720 51.225 992
994 0 550816 228550.4 75680 57 993
995 0 550944 228448 75520 81.9756 994
996 0 551104 228288 75360 90.5097 995
997 0 551328 228160 75280 75.4718 996
998 0 551520 228096 75080 71.5542 997
999 0 551680 228064 74880 45.2548 998
1000 0 551872 228064 74680 91.913 999
1001 0 552128 228064 74680 115.378 1000
1002 0 552352 228064 74560 134.104 1001
1003 0 552576 228000 74400 81.9756 1002
1004 0 552704 227808 74240 202.386 1003
1005 0 552864 227616 74280 197.909 1004
1006 0 553056 227552 74120 148.593 1005
1007 0 553168 227568 74040 136 1006
1008 0 553280 227584 73960 124.193 1007
1009 0 553504 227648 73840 134.104 1008
1010 0 553632 227699.2 73680 105 1009
1011 0 553664 227712 73640 98.9545 1010
1012 0 553792 227744 73480 45.2548 1011
1013 0 554016 227776 73320 40 1012
1014 0 554240 227776 73200 75.4718 1013
1015 0 554325.3 227765.33 73160 88 1014
1016 0 554496 227744 73080 115.378 1015
1017 0 554752 227680 73000 96 1016
1018 0 555008 227648 72960 75.4718 1017
1019 0 555264 227616 72960 64 1018
1020 0 555520 227552 72960 96 1019
1021 0 555776 227584 72960 90.5097 1020
1022 0 556032 227648 72880 81.9756 1021
1023 0 556288 227776 72880 81.9756 1022
1024 0 556544 227872 72880 98.9545 1023
1025 0 556768 228064 72880 107.331 1024
1026 0 556960 228224 72800 131.939 1025
1027 0 557216 228320 72760 120 1026
1028 0 557440 228448 72680 101.193 1027
1029 0 557632 228608 72600 102.45 1028
1030 0 557792 228768 72400 90.5097 1029
1031 0 557984 228864 72200 90.5097 1030
1032 0 558208 228928 72080 143.108 1031
1033 0 558368 229056 71880 137.87 1032
1034 0 558432 229184 71640 189.315 1033
1035 0 558656 229344 71600 190.83 1034
1036 0 558848 229504 71480 178.885 1035
1037 0 559072 229696 71440 128.996 1036
1038 0 559296 229856 71400 124.964 1037
1039 0 559520 229984 71320 115.378 1038
1040 0 559712 230144 71200 104 1039
1041 0 559904 230368 71160 90.5097 1040
1042 0 560096 230528 71120 98.9545 1041
1043 0 560288 230688 71080 115.378 1042
1044 0 560512 230816 71040 120.797 1043
1045 0 560736 230944 70960 98.9545 1044
1046 0 560960 231040 70840 81.9756 1045
1047 0 561184 231136 70760 91.913 1046
1048 0 561408 231232 70640 90.5097 1047
1049 0 561568 231392 70440 98.9545 1048
1050 0 561792 231520 70400 90.5097 1049
1051 0 562048 231648 70400 71.5542 1050
1052 0 562240 231776 70200 81.9756 1051
1053 0 562400 231904 70000 108.812 1052
1054 0 562464 232064 69800 104 1053
1055 0 562560 232192 69600 101.193 1054
1056 0 562688 232320 69400 90.5097 1055
1057 0 562848 232480 69280 86.1626 1056
1058 0 563104 232576 69280 104 1057
1059 0 563360 232672 69280 90.5097 1058
1060 0 563584 232800 69400 90.5097 1059
1061 0 563744 232928 69560 107.331 1060
1062 0 563904 233152 69680 101.193 1061
1063 0 564032 233376 69640 51.225 1062
1064 0 564192 233536 69480 81.9756 1063
1065 0 564352 233696 69280 98.9545 1064
1066 0 564512 233824 69080 104 1065
1067 0 564768 233920 68960 108.812 1066
1068 0 565024 234016 68920 104 1067
1069 0 565280 234112 68920 81.9756 1068
1070 0 565504 234272 68960 107.331 1069
1071 0 565696 234496 68960 140.399 1070
1072 0 565760 234752 68920 186.762 1071
1073 0 565824 235008 68840 150.944 1072
1074 0 565920 235168 68640 143.108 1073
1075 0 566176 235264 68600 192 1074
1076 0 566432 235360 68600 120.797 1075
1077 0 566656 235488 68640 71.5542 1076
1078 0 566848 235680 68680 40 1077
1079 0 567040 235872 68680 81.9756 1078
1080 0 567232 236064 68720 86.1626 1079
1081 0 567424 236256 68640 75.4718 1080
1082 0 567648 236384 68640 64 1081
1083 0 567904 236416 68640 98.9545 1082
1084 0 568160 236480 68720 120 1083
1085 0 568320 236704 68760 71.5542 1084
1086 0 568480 236928 68880 86.1626 1085
1087 0 568576 237184 68880 80 1086
1088 0 568768 237408 68880 40 1087
1089 0 568960 237600 68880 80 1088
1090 0 569152 237792 68880 86.1626 1089
1091 0 569312 237952 68760 122.115 1090
1092 0 569568 238080 68760 122.115 1091
1093 0 569792 238208 68760 148.593 1092
1094 0 570016 238336 68760 120 1093
1095 0 570240 238496 68680 104 1094
1096 0 570320 238592 68640 139 1095
1097 0 570400 238688 68600 175.271 1096
1098 0 570400 238944 68600 175.271 1097
1099 0 570240 239136 68680 160 1098
1100 0 570208 239392 68680 160 1099
1101 0 570144 239648 68720 120 1100
1102 0 570080 239776 68760 134 1101
1103 0 570016 239904 68800 148.593 1102
1104 0 570016 240032 68840 179 1103
1105 0 570016 240160 68880 209.99 1104
1106 0 569990.5 240224 68960 216 1105
1107 0 569964.8 240288 69040 223 1106
1108 0 569952 240320 69080 226.274 1107
1109 0 570144 240512 69120 208 1108
1110 0 570368 240480 69240 202.544 1109
1111 0 570528 240416 69480 190.83 1110
1112 0 570624 240454.4 69600 219 1111
1113 0 570688 240480 69680 237.857 1112
1114 0 570912 240576 69760 197.909 1113
1115 0 571168 240640 69800 75.4718 1114
1116 0 571424 240736 69800 81.9756 1115
1117 0 571680 240736 69800 134.104 1116
1118 0 571936 240832 69800 153.675 1117
1119 0 572160 240928 69680 166.469 1118
1120 0 572352 241056 69560 164.924 1119
1121 0 572608 241056 69560 189.989 1120
1122 0 573771.7 240886.34 69560 -1 1121
1123 0 573795.1 240907.55 69480 -1 1122
1124 0 573812.9 240901.1 69400 -1 1123
1125 0 573896.9 240965.3 69360 -1 1124
1126 0 572864 241056 69600 163.951 1121
1127 0 573056 240928 69720 168 1126
1128 0 573312 240928 69760 200 1127
1129 0 573568 240928 69720 148.593 1128
1130 0 573824 240864 69600 137.87 1129
1131 0 574515.3 241158.48 69600 -1 1130
1132 0 576084.5 241483.1 69600 -1 1131
1133 0 576162.56 241418.1 69560 -1 1132
1134 0 576323.9 241677.72 69400 -1 1133
1135 0 576423.75 241668.19 69320 -1 1134
1136 0 576759 241740.77 69240 -1 1135
1137 0 576815.56 241667.86 69160 -1 1136
1138 0 576847.5 241476.8 69040 -1 1137
1139 0 574080 240832 69640 120 1130
1140 0 574336 240864 69720 104 1139
1141 0 574528 241056 69760 108.812 1140
1142 0 574752 241184 69800 154.298 1141
1143 0 575008 241216 69800 181.725 1142
1144 0 575264 241280 69760 217.624 1143
1145 0 575520 241312 69760 256.125 1144
1146 0 575776 241280 69720 200 1145
1147 0 576032 241376 69680 178.885 1146
1148 0 576224 241568 69760 124.964 1147
1149 0 576480 241696 69720 235.287 1148
1150 0 576736 241824 69760 245.797 1149
1151 0 576992 241792 69760 244.229 1150
1152 0 577216 241696 69840 189.315 1151
1153 0 577440 241824 69880 150.306 1152
1154 0 577696 241920 69920 189.315 1153
1155 0 577920 241920 70040 181.725 1154
1156 0 578144 241920 70200 192 1155
1157 0 578400 241952 70280 148.593 1156
1158 0 578656 242048 70280 150.944 1157
1159 0 578912 242144 70240 153.675 1158
1160 0 579168 242240 70240 128 1159
1161 0 579424 242336 70240 115.378 1160
1162 0 579648 242496 70200 98.9545 1161
1163 0 579872 242592 70080 128.996 1162
1164 0 580128 242688 70080 81.9756 1163
1165 0 580352 242816 70080 81.9756 1164
1166 0 580576 242944 70080 120 1165
1167 0 580832 243040 70080 120.797 1166
1168 0 581056 243168 70080 107.331 1167
1169 0 581216 243296 69920 122.115 1168
1170 0 581440 243424 69880 115.378 1169
1171 0 581696 243520 69880 120.797 1170
1172 0 581952 243616 69840 124.193 1171
1173 0 582176 243776 69760 140.399 1172
1174 0 582368 243936 69680 178.885 1173
1175 0 582592 244096 69600 172.325 1174
1176 0 582752 244256 69480 122.115 1175
1177 0 582976 244320 69320 164.924 1176
1178 0 583072 244384 69080 200 1177
1179 0 583200 244576 69280 148.593 1178
1180 0 583360 244704 69480 32 1179
1181 0 583360 244576 69720 40 1180
1182 0 583264 244544 69840 32 1181
1183 0 583136 244384 69000 209.99 1178
1184 0 583415.4 244418.72 68880 -1 1183
1185 0 583301.1 244565.52 68720 -1 1184
1186 0 583229.5 244684.75 68640 -1 1185
1187 0 583288.25 244783.25 68600 -1 1186
1188 0 583309.44 244782.27 68560 -1 1187
1189 0 583274.75 244772.2 68520 -1 1188
1190 0 583360 244256 69080 178.348 1183
1191 0 583616 244288 69160 156.971 1190
1192 0 583872 244320 69200 102.45 1191
1193 0 584096 244416 69120 250.44 1192
1194 0 584160 244672 69080 240 1193
1195 0 584352 244832 69000 120 1194
1196 0 584576 244960 68960 80 1195
1197 0 584832 245088 68960 80 1196
1198 0 585056 245216 69000 108.812 1197
1199 0 585248 245344 69160 98.9545 1198
1200 0 585408 245504 69280 98.9545 1199
1201 0 585632 245664 69280 71.5542 1200
1202 0 585856 245792 69280 75.4718 1201
1203 0 586048 245984 69200 75.4718 1202
1204 0 586240 246176 69120 75.4718 1203
1205 0 586464 246272 69000 80 1204
1206 0 586688 246400 68920 96 1205
1207 0 586912 246496 68840 102.45 1206
1208 0 587168 246560 68800 102.45 1207
1209 0 587424 246624 68720 102.45 1208
1210 0 587648 246752 68600 104 1209
1211 0 587904 246816 68520 124.193 1210
1212 0 588160 246848 68480 175.271 1211
1213 0 588384 246944 68400 203.017 1212
1214 0 588640 247040 68360 168 1213
1215 0 588896 247136 68320 134.104 1214
1216 0 589152 247168 68280 120.797 1215
1217 0 589408 247232 68200 120 1216
1218 0 589600 247296 68040 124.964 1217
1219 0 589856 247296 68000 108.812 1218
1220 0 590080 247392 67920 91.913 1219
1221 0 590336 247424 67880 96 1220
1222 0 590592 247488 67800 102.45 1221
1223 0 590816 247488 67680 75.4718 1222
1224 0 590976 247520 67880 45.2548 1223
1225 0 591232 247552 67880 51.225 1224
1226 0 591488 247584 67920 40 1225
1227 0 591648 247680 67920 98.9545 1226
1228 0 591904 247744 67920 91.913 1227
1229 0 592064 247936 67760 32 1228
1230 0 592192 248000 67720 32 1229
1231 0 592000 247744 67920 107.331 1228
1232 0 592256 247744 67920 71.5542 1231
1233 0 592384 247744 67920 51.225 1232
1234 0 592640 247776 67920 115.378 1233
1235 0 592896 247904 67960 137.87 1234
1236 0 593152 247904 67960 186.59 1235
1237 0 593301.3 247861.33 68040 198 1236
1238 0 593376 247840 68080 205.056 1237
1239 0 593632 247776 68080 175.271 1238
1240 0 593888 247680 68200 136 1239
1241 0 594144 247680 68240 137.87 1240
1242 0 595439.4 247643.31 68240 -1 1241
1243 0 596213.25 247460.05 68240 -1 1242
1244 0 596595.7 247496.67 68240 -1 1243
1245 0 596529 247543.28 68200 -1 1244
1246 0 596580.6 247507.66 68160 -1 1245
1247 0 596631.75 247543.19 68120 -1 1246
1248 0 596648.6 247548.75 68080 -1 1247
1249 0 594400 247680 68320 128.996 1241
1250 0 594656 247680 68320 120 1249
1251 0 594912 247680 68360 134.104 1250
1252 0 595168 247648 68360 104 1251
1253 0 595424 247616 68360 124.964 1252
1254 0 595680 247616 68360 122.115 1253
1255 0 595936 247616 68400 163.169 1254
1256 0 596160 247712 68520 221.847 1255
1257 0 596416 247680 68520 240 1256
1258 0 596672 247744 68600 197.261 1257
1259 0 596864 247904 68720 176.907 1258
1260 0 597088 248000 68840 153.675 1259
1261 0 597344 248032 68880 128.25 1260
1262 0 597536 248224 68880 139.714 1261
1263 0 597728 248416 68920 91.913 1262
1264 0 597920 248640 68920 150.306 1263
1265 0 598048 248864 68800 157.582 1264
1266 0 598208 249088 68720 168 1265
1267 0 598368 249280 68640 160 1266
1268 0 598414 249216 68600 79 1267
1269 0 598459.9 249152.44 68560 -1 1268
1270 0 598470.4 249195.3 68520 -1 1269
1271 0 598532.44 249273 68440 -1 1270
1272 0 598624 249408 68680 120.797 1267
1273 0 598816 249600 68720 51.225 1272
1274 0 598944 249728 68800 153 1273
1275 0 599008 249792 68840 204.9 1274
1276 0 599200 250016 68840 163.169 1275
1277 0 599328 250208 68960 202.386 1276
1278 0 599456 250432 69040 297.725 1277
1279 0 599680 250528 69160 245.927 1278
1280 0 599728 250552 69200 252 1279
1281 0 599872 250624 69320 273.408 1280
1282 0 600032 250848 69400 280 1281
1283 0 600288 250880 69480 256.5 1282
1284 0 600480 250784 69640 281.823 1283
1285 0 600736 250848 69680 224 1284
1286 0 600992 250880 69600 226.274 1285
1287 0 601152 250944 69400 240 1286
1288 0 601344 251104 69320 226.274 1287
1289 0 601071.5 251207.33 69120 36 1288
1290 0 601016.9 251228.48 69080 -1 1289
1291 0 601600 251232 69360 235.151 1288
1292 0 601760 251232 69560 168 1291
1293 0 601920 251360 69760 86.1626 1292
1294 0 601849.5 251433.34 69840 -1 1293
1295 0 592320 247520 67800 40 1232
1296 0 592416 247328 67640 124.193 1295
1297 0 592640 247232 67760 90.5097 1296
1298 0 592672 247232 67800 90.5097 1297
1299 0 591616 247392 67720 71.5542 1226
1300 0 591744 247200 67600 51.225 1299
1301 0 591808 247200 67600 81.9756 1300
1302 0 592248.56 247404.22 67600 -1 1301
1303 0 592191.4 247366.89 67560 -1 1302
1304 0 592191.1 247271.12 67480 -1 1303
1305 0 592032.1 247188 67400 -1 1304
1306 0 592037.6 247146.61 67360 -1 1305
1307 0 547392 226944 79000 32 962
1308 0 547392 226784 78800 71.5542 1307
1309 0 547168 226880 78680 32 1308
1310 0 547264 227136 78640 40 1309
1311 0 547296 227264 78680 75.4718 1310
1312 0 547296 227520 78880 60.3987 960
1313 0 547296 227776 78840 75.4718 1312
1314 0 547232 228032 78840 64 1313
1315 0 547232 228256 78720 102.45 1314
1316 0 547232 228512 78640 60.3987 1315
1317 0 547232 228736 78520 71.5542 1316
1318 0 547264 228810.67 78480 93 1317
1319 0 547328 228960 78400 136 1318
1320 0 547343.5 229088.7 78240 -1 1319
1321 0 547335 229176.92 78200 -1 1320
1322 0 547367.6 229142.05 78120 -1 1321
1323 0 547456 229184 78480 131.939 1319
1324 0 547462.4 229216 78520 126 1323
1325 0 547488 229344 78680 102.45 1324
1326 0 547488 229376 78720 81.9756 1325
1327 0 547483.94 229365.95 78800 -1 1326
1328 0 547483.94 229350.28 78840 -1 1327
1329 0 547447.7 229340.53 78920 -1 1328
1330 0 546112 227168 79520 71.5542 954
1331 0 546016 227008 79320 45.2548 1330
1332 0 545888 226880 79160 101 1331
1333 0 545856 226848 79120 115.378 1332
1334 0 545920.5 226773.2 78960 -1 1333
1335 0 473852.62 233810.75 82320 -1 575
1336 0 473833.84 233962.92 82240 -1 1335
1337 0 473868.25 234003.05 82160 -1 1336
1338 0 473867.6 234046.58 82080 -1 1337
1339 0 464416 237280 83920 51.225 523
1340 0 464320 237280 83800 39 1339
1341 0 464256 237280 83720 32 1340
1342 0 464246.84 237280 83680 48 1341
1343 0 464201.16 237280 83480 133 1342
1344 0 464192 237280 83440 150.944 1343
1345 0 464160 237312 83320 129 1344
1346 0 464128 237344 83200 107.331 1345
1347 0 464032 237376 82960 32 1346
1348 0 463872 237504 82760 75.4718 1347
1349 0 463712 237536 82560 122.115 1348
1350 0 463578.66 237536 82360 137 1349
1351 0 463552 237536 82320 140.399 1350
1352 0 463440 237488 82280 120 1351
1353 0 463328 237440 82240 101.193 1352
1354 0 463072 237408 82240 40 1353
1355 0 462848 237472 82120 71.5542 1354
1356 0 462720 237504 82080 65 1355
1357 0 462592 237536 82040 60.3987 1356
1358 0 462609.34 237502 81960 19 1357
1359 0 462618.44 237485.12 81920 -1 1358
1360 0 462981.12 240818.73 85520 -1 499
1361 0 463261.88 240772.31 85680 -1 1360
1362 0 463347.25 240777.25 85720 -1 1361
1363 0 463602.78 240792.75 85840 -1 1362
1364 0 463903.56 240853.9 86040 -1 1363
1365 0 464429.25 240643.05 86200 -1 1364
1366 0 464552.88 240566.81 86320 -1 1365
1367 0 464717.78 240523.53 86480 -1 1366
1368 0 464762.5 240476.25 86520 -1 1367
1369 0 464895.6 240332.75 86640 -1 1368
1370 0 465013.5 240295.03 86800 -1 1369
1371 0 465053.8 240230.11 86960 -1 1370
1372 0 465171.44 240136.22 87120 -1 1371
1373 0 465373.5 239986.39 87360 -1 1372
1374 0 465748.7 239855.33 87560 -1 1373
1375 0 466196.62 239627.66 87320 -1 1374
1376 0 466558.2 239542.36 87160 -1 1375
1377 0 467113.97 239373.11 86920 -1 1376
1378 0 467438.12 239241.83 86800 -1 1377
1379 0 468244.75 238841.92 86680 -1 1378
1380 0 468737.9 238366.17 86600 -1 1379
1381 0 469427.38 238410.55 86560 -1 1380
1382 0 469798 238357 86520 -1 1381
1383 0 470169 238303 86480 -1 1382
1384 0 469417.8 238518.44 86480 -1 1383
1385 0 469373.7 238576.5 86360 -1 1384
1386 0 469289.56 238557.3 86240 -1 1385
1387 0 469254.2 238674.2 86200 -1 1386
1388 0 470539.8 238248.88 86440 -1 1383
1389 0 470975.88 238153.12 86280 -1 1388
1390 0 471319.62 238037.11 86080 -1 1389
1391 0 471579.38 238009.72 86000 -1 1390
1392 0 471832.3 237970.69 85800 -1 1391
1393 0 472031.9 237952.6 85640 -1 1392
1394 0 472340.56 237886.2 85480 -1 1393
1395 0 472524.56 237792.39 85280 -1 1394
1396 0 473082.22 237326.39 85160 -1 1395
1397 0 473300 237251.33 85120 -1 1396
1398 0 473736.5 237102.28 85040 -1 1397
1399 0 474519.06 237007.44 84880 -1 1398
1400 0 474078.2 237003 84720 -1 1399
1401 0 473967.94 237001.88 84680 -1 1400
1402 0 476040.44 236950.73 84800 -1 1399
1403 0 476786.56 236869.53 84680 -1 1402
1404 0 477316.25 236827.64 84640 -1 1403
1405 0 477670.78 236590.44 84640 -1 1404
1406 0 477714 236592.47 84560 -1 1405
1407 0 477728.75 236589.52 84520 -1 1406
1408 0 477699.44 236597.64 84480 -1 1407
1409 0 477558.62 236724.14 84440 -1 1408
1410 0 477741.12 236708.92 84840 -1 1403
1411 0 478090.2 236601.6 84960 -1 1410
1412 0 478323.06 236529.67 85040 -1 1411
1413 0 479383.72 236241.23 84920 -1 1412
1414 0 479443.6 236223 84880 -1 1413
1415 0 479566.5 236209.62 84800 -1 1414
1416 0 479681.56 236151.08 84720 -1 1415
1417 0 480102.47 236181.33 84560 -1 1416
1418 0 480482.25 236258.92 84400 -1 1417
1419 0 481093.12 236198.89 84560 -1 1418
1420 0 481474.88 236263.47 84680 -1 1419
1421 0 482414.12 236244.22 84840 -1 1420
1422 0 483202.06 236152.73 84960 -1 1421
1423 0 483912 236056.55 84840 -1 1422
1424 0 484494.8 236165.5 85000 -1 1423
1425 0 484664 236243 85040 -1 1424
1426 0 485001.88 236397.36 85120 -1 1425
1427 0 485395.44 236419.64 85320 -1 1426
1428 0 485412.25 236517.12 85120 -1 1427
1429 0 485442.66 236576.36 85000 -1 1428
1430 0 485410.25 236537.58 84960 -1 1429
1431 0 484466.8 235979.05 85520 -1 1427
1432 0 484105.12 235989.2 85640 -1 1431
