# Supplementary material for: Connectomics Analysis Reveals First-, Second-, and Third-Order Thermosensory and Hygrosensory Neurons in the Adult Drosophila Brain
Source: Curr Biol. 2020 Aug 17;30(16):3167–3182.e4. doi: 10.1016/j.cub.2020.06.028 (PMC7443704; doi:10.1016/j.cub.2020.06.028)
Supplement: Data S1. Skeletons and Meshes, Related to STAR Methods — marin2020-skeletons contains files describing the morphology of each neuron in this study (in FAFB14 space, .swc format). glomeruli_meshes contains the glomerular meshes (in FAFB14 space, .stl format). neuropil_meshes contains the glomerular meshes (in FAFB14 space, .stl format). [file mmc5.zip › VP_SI/marin2020-skeletons/57134.swc]

# SWC format file
# based on specifications at http://www.neuronland.org/NLMorphologyConverter/MorphologyFormats/SWC/Spec.html
# Created by nat::write.neuron.swc
# PointNo Label X Y Z Radius Parent 
1 0 399085 270773.72 76880 1297 -1
2 0 399080.62 270762.44 76920 -1 1
3 0 400128.8 269258.1 76920 -1 2
4 0 400888 268771.1 76920 -1 3
5 0 401316.3 268389.06 76920 -1 4
6 0 402437.1 268037.53 76920 -1 5
7 0 402702.5 268423.28 77120 -1 6
8 0 403483.8 268302.1 77760 -1 7
9 0 403789.4 268347.62 78040 -1 8
10 0 404438.34 267394.03 78200 -1 9
11 0 404542.28 267379.2 78320 -1 10
12 0 404807.25 267374.1 78520 -1 11
13 0 405002.34 267456.16 78680 -1 12
14 0 405166.25 267465.2 78960 -1 13
15 0 405400.12 267367 79200 -1 14
16 0 405651.88 267271.12 79400 -1 15
17 0 405904.53 267209.84 79640 -1 16
18 0 406505.78 266965.66 79840 -1 17
19 0 406664.34 266824.06 80040 -1 18
20 0 406942.8 266601.47 80320 -1 19
21 0 406971.97 266553.4 80400 -1 20
22 0 407168.1 266358.16 80680 -1 21
23 0 407350.84 266221.53 80880 -1 22
24 0 407431.22 266160.44 81040 -1 23
25 0 407618.44 266147.44 81280 -1 24
26 0 407652.1 266113.53 81440 -1 25
27 0 407737.75 265997.94 81680 -1 26
28 0 407940 265884.47 81840 -1 27
29 0 408014.75 265728.38 82080 -1 28
30 0 408201.66 265649.56 82280 -1 29
31 0 408428.94 265486.25 82480 -1 30
32 0 408897.47 265357.12 82680 -1 31
33 0 409382.12 265113.03 82920 -1 32
34 0 409799.66 264853 83080 -1 33
35 0 410419.88 264587.78 83360 -1 34
36 0 410679.2 264363.22 83600 -1 35
37 0 410936.38 264109.25 83800 -1 36
38 0 410969.88 264122.2 83840 -1 37
39 0 411497.78 263914.16 84040 -1 38
40 0 411657.16 263789.56 84200 -1 39
41 0 411839.28 263654.16 84400 -1 40
42 0 412164 263327.2 84600 -1 41
43 0 412379.88 263101.34 84760 -1 42
44 0 412815.12 262851.53 84920 -1 43
45 0 413017.9 262769.7 85040 -1 44
46 0 413683.5 262817.56 85240 -1 45
47 0 413986.9 262819.16 85440 -1 46
48 0 414306.44 262777.22 85640 -1 47
49 0 414974.06 262550.8 85840 -1 48
50 0 415262.38 262581.4 86080 -1 49
51 0 415350.9 262393.47 86280 -1 50
52 0 415713.3 262166.53 86480 -1 51
53 0 416169.1 261984.81 86640 -1 52
54 0 416470.8 261825.73 86800 -1 53
55 0 416881.7 261647.48 86920 -1 54
56 0 416955.53 261647.42 86960 -1 55
57 0 417209.34 261397.39 87160 -1 56
58 0 417500.66 261153.7 87320 -1 57
59 0 417632.5 260938.08 87480 -1 58
60 0 418011.94 260730.06 87560 -1 59
61 0 418871.75 260504.14 87560 -1 60
62 0 419153.28 260301.23 87760 -1 61
63 0 419773.88 259896.75 87920 -1 62
64 0 420151.5 259603.83 88120 -1 63
65 0 420222.88 259364.86 88280 -1 64
66 0 420498.78 258942.53 88480 -1 65
67 0 420598.38 258809.28 88640 -1 66
68 0 420550.47 258738.58 88720 -1 67
69 0 420652.44 259080.56 88760 -1 68
70 0 420855.88 259095.6 88880 -1 69
71 0 421179.25 258944.97 89120 -1 70
72 0 421369.38 258856.89 89360 -1 71
73 0 421743.53 258910.6 89600 -1 72
74 0 421948.7 259077.05 89720 -1 73
75 0 422117.8 258973.58 89880 -1 74
76 0 422264 259006.4 90040 -1 75
77 0 422517.16 259031.48 90200 -1 76
78 0 422695.34 259024.03 90360 -1 77
79 0 422957.16 258948.02 90600 -1 78
80 0 423244 258892.56 90840 -1 79
81 0 423373.47 258797.22 90960 -1 80
82 0 423522.5 258728.1 91000 -1 81
83 0 423553.53 258823.81 91040 -1 82
84 0 423791.16 258959.84 91160 -1 83
85 0 424212.72 259028.4 91320 -1 84
86 0 424987.94 259091.86 91520 -1 85
87 0 425625.53 259097.38 91720 -1 86
88 0 425857.34 259007.69 91880 -1 87
89 0 426092.94 258859.81 92080 -1 88
90 0 426709.66 259006.98 92080 -1 89
91 0 426913.6 258942.33 92240 -1 90
92 0 427345.56 258887.45 92440 -1 91
93 0 427906.72 258709.27 92640 -1 92
94 0 428336.25 258522.03 92800 -1 93
95 0 428978.66 258473.19 92960 -1 94
96 0 429189.1 258421.02 93160 -1 95
97 0 429391.34 258395.5 93360 -1 96
98 0 429797.6 258504.88 93520 -1 97
99 0 430216.9 258561.78 93680 -1 98
100 0 430518.28 258601.36 93840 -1 99
101 0 430834.6 258654 94000 -1 100
102 0 431337.44 258679.19 94120 -1 101
103 0 432049.44 258638.19 94120 -1 102
104 0 432601.34 258623.16 94120 -1 103
105 0 432696.62 258694.36 94280 -1 104
106 0 433426.25 258811.6 94480 -1 105
107 0 433750.5 258920.66 94680 -1 106
108 0 434233.97 259037.83 94840 -1 107
109 0 434409.72 259087.88 95000 -1 108
110 0 435046.9 259082.47 95160 -1 109
111 0 436394.22 259115.69 95360 -1 110
112 0 436861.78 259006.81 95560 -1 111
113 0 437154.4 259011.64 95760 -1 112
114 0 438173.34 259066.16 95880 -1 113
115 0 438597.97 259045.95 96040 -1 114
116 0 438934.94 258932.31 96240 -1 115
117 0 439737.28 258980.98 96240 -1 116
118 0 440230.34 259020.61 96440 -1 117
119 0 440683.78 259056.75 96640 -1 118
120 0 441282.97 259116.19 96640 -1 119
121 0 441739.38 259147.25 96640 -1 120
122 0 442571.7 258992.19 96640 -1 121
123 0 443414.06 258892.52 96840 -1 122
124 0 444042.72 258739.08 97000 -1 123
125 0 445096.2 258594.5 97200 -1 124
126 0 445474.16 258583.53 97280 -1 125
127 0 445966.1 258609.28 97440 -1 126
128 0 446703 258484.05 97440 -1 127
129 0 447633.12 258416.11 97440 -1 128
130 0 447730.62 258392.97 97400 -1 129
131 0 448545.3 258251.94 97360 -1 130
132 0 449410.28 258103.67 97360 -1 131
133 0 449959.94 258086.34 97360 -1 132
134 0 450505.94 258188.72 97360 -1 133
135 0 451008.38 258217.95 97360 -1 134
136 0 450596.66 258215.81 97400 -1 134
137 0 450674.16 258237.9 97440 -1 136
138 0 451616.4 258143.48 97440 -1 137
139 0 452568.1 258081.92 97440 -1 138
140 0 452998.5 258029.05 97360 -1 139
141 0 453352.03 257997.45 97320 -1 140
142 0 453668.56 257937.11 97280 -1 141
143 0 453788.2 257937.62 97240 -1 142
144 0 453953.53 257932.72 97200 -1 143
145 0 454280.53 257929.34 97160 -1 144
146 0 454914.4 257888.58 97040 -1 145
147 0 455191.66 257873.81 96960 -1 146
148 0 455447.94 257847.2 96880 -1 147
149 0 455647.94 257887.28 96800 -1 148
150 0 455847.06 257867.33 96720 -1 149
151 0 456126.16 257894.36 96640 -1 150
152 0 456364.97 257868.05 96560 -1 151
153 0 456602.66 257821.33 96480 -1 152
154 0 456927.1 257753.11 96400 -1 153
155 0 457448.2 257613.14 96320 -1 154
156 0 457800 257595.69 96240 -1 155
157 0 457968.22 257574.2 96120 -1 156
158 0 458191.38 257536.61 96040 -1 157
159 0 458388.88 257478.9 95960 -1 158
160 0 458565.1 257465.84 95880 -1 159
161 0 458841.66 257402.14 95800 -1 160
162 0 458977.12 257336 95760 -1 161
163 0 459161.28 257299.81 95720 -1 162
164 0 459449.38 257174.58 95640 -1 163
165 0 459509.06 257163.44 95600 -1 164
166 0 459774.62 257123.72 95520 -1 165
167 0 459972.53 257074.97 95480 -1 166
168 0 460435.53 256890.95 95360 -1 167
169 0 460567.3 256860.27 95320 -1 168
170 0 460857.34 256734.56 95280 -1 169
171 0 461194.84 256601.42 95200 -1 170
172 0 461378.03 256566.8 95160 -1 171
173 0 461821.62 256394.67 95080 -1 172
174 0 462091.5 256266.66 95000 -1 173
175 0 462307.97 256216.12 94960 -1 174
176 0 462486 256190.5 94920 -1 175
177 0 462623.44 256115.23 94880 -1 176
178 0 462692.84 256075.6 94840 -1 177
179 0 462905 255983.1 94760 -1 178
180 0 463126 255892.03 94680 -1 179
181 0 463251.3 255825.69 94600 -1 180
182 0 463439.44 255711.61 94520 -1 181
183 0 463586.22 255637.5 94440 -1 182
184 0 463901.3 255597.83 94360 -1 183
185 0 464356.6 255577.2 94280 -1 184
186 0 464694.78 255512.78 94120 -1 185
187 0 464938.6 255408.11 94080 -1 186
188 0 465157.16 255158.39 94040 -1 187
189 0 465756.84 254899.34 93920 -1 188
190 0 466330.8 254750.19 93880 -1 189
191 0 466632.28 254549.39 93680 -1 190
192 0 466711.34 254493.4 93600 -1 191
193 0 466772.94 254446.52 93560 -1 192
194 0 466846.2 254413 93520 -1 193
195 0 466885.44 254358.58 93480 -1 194
196 0 466938.03 254328.56 93440 -1 195
197 0 466977.4 254280.25 93400 -1 196
198 0 467053.9 254254.84 93360 -1 197
199 0 467091.2 254206.44 93320 -1 198
200 0 467139.1 254191.44 93280 -1 199
201 0 467215.44 254130.19 93240 -1 200
202 0 467419.75 254024.67 93160 -1 201
203 0 467857.9 253805.8 93080 -1 202
204 0 467965.94 253776.84 93000 -1 203
205 0 468081.53 253796.98 92920 -1 204
206 0 468211.66 253833.4 92840 -1 205
207 0 468454.47 253728.94 92760 -1 206
208 0 468818.38 253531.33 92800 -1 207
209 0 468878.4 253561.48 92720 -1 208
210 0 469158.3 253477.28 92680 -1 209
211 0 469979.2 253355 92680 -1 210
212 0 470326.03 253358.67 92640 -1 211
213 0 470533.53 253339.66 92600 -1 212
214 0 470820.22 253308.98 92560 -1 213
215 0 471009.16 253280.75 92480 -1 214
216 0 471209.28 253194.83 92440 -1 215
217 0 471485.7 253129.78 92400 -1 216
218 0 471671.34 253053.55 92360 -1 217
219 0 471944.75 252930.67 92280 -1 218
220 0 472111.16 252849.45 92240 -1 219
221 0 472234.4 252795.97 92160 -1 220
222 0 472416.06 252698.03 92080 -1 221
223 0 472585.75 252622.08 92040 -1 222
224 0 472705.9 252610.03 91920 -1 223
225 0 472802.3 252573.67 91840 -1 224
226 0 473015.34 252518.52 91760 -1 225
227 0 473109.7 252471.75 91720 -1 226
228 0 473242.2 252418.78 91680 -1 227
229 0 473366.38 252408.9 91600 -1 228
230 0 473416.44 252366.31 91560 -1 229
231 0 473596.25 252295.5 91520 -1 230
232 0 473905.5 252176.53 91440 -1 231
233 0 474660.56 251996.64 91440 -1 232
234 0 475110.34 252104.17 91440 -1 233
235 0 474901.6 252826.38 91440 -1 234
236 0 474283.94 253691.94 91520 -1 235
237 0 474053.38 254238.16 91520 -1 236
238 0 473821.97 254638.27 91760 -1 237
239 0 473800.28 255039.14 91840 -1 238
240 0 474330.38 255186.08 91800 -1 239
241 0 474895.6 255147.77 91760 -1 240
242 0 475040.6 255251.64 91680 -1 241
243 0 475307.22 255506 91600 -1 242
244 0 475384.06 255532.47 91560 -1 243
245 0 475601.16 255685.53 91440 -1 244
246 0 475890.06 255901.23 91360 -1 245
247 0 476215.4 256358.22 91320 -1 246
248 0 476276.47 256646.1 91240 -1 247
249 0 476576.53 256696.39 91040 -1 248
250 0 476809.56 256698.62 90960 -1 249
251 0 477114.28 256590.75 90920 -1 250
252 0 477598.62 256391.77 90840 -1 251
253 0 478045.38 256463.69 90840 -1 252
254 0 478165 256556 90760 -1 253
255 0 478329 256664 90680 -1 254
256 0 478389 256740 90640 -1 255
257 0 476785 256920 90560 -1 256
258 0 476941 256908 90440 -1 257
259 0 477057 256940 90320 -1 258
260 0 477129 256936 90200 -1 259
261 0 477245 256924 90080 -1 260
262 0 477373 256900 89960 -1 261
263 0 477465 256892 89880 -1 262
264 0 477565 256860 89800 -1 263
265 0 477833 256864 89720 -1 264
266 0 477937 256840 89640 -1 265
267 0 478185 256848 89560 -1 266
268 0 478473 256832 89480 -1 267
269 0 478805 256832 89400 -1 268
270 0 479493 256960 89360 -1 269
271 0 479717 256892 89280 -1 270
272 0 479849 256888 89160 -1 271
273 0 480069 256872 89040 -1 272
274 0 480205 256860 88960 -1 273
275 0 480493 256896 88880 -1 274
276 0 480665 256904 88840 -1 275
277 0 481065 257064 88760 -1 276
278 0 481361 257228 88720 -1 277
279 0 482299 256950 88640 -1 278
280 0 482571 257082 88600 -1 279
281 0 482651 257270 88560 -1 280
282 0 482775 257430 88520 -1 281
283 0 482879 257650 88440 -1 282
284 0 482963 257834 88360 -1 283
285 0 483069 257956 88280 -1 284
286 0 483213 258096 88200 -1 285
287 0 483369 258172 88160 -1 286
288 0 483625 258308 88080 -1 287
289 0 483693 258348 88040 -1 288
290 0 483707.66 258340 88000 -1 289
291 0 483905 258516 88000 -1 290
292 0 483997 258604 87920 -1 291
293 0 484057 258672 87840 -1 292
294 0 484179 258762 87760 -1 293
295 0 484247 258834 87680 -1 294
296 0 484375 258958 87600 -1 295
297 0 484463 259078 87520 -1 296
298 0 484531 259222 87440 -1 297
299 0 484589 259340 87360 -1 298
300 0 484661 259516 87280 -1 299
301 0 484657 259768 87200 -1 300
302 0 484809 259640 87120 -1 301
303 0 484913 259684 87000 -1 302
304 0 485029 260044 86960 -1 303
305 0 485029 260368 86920 -1 304
306 0 485183 260718 86840 -1 305
307 0 485183 260914 86800 -1 306
308 0 485023 261314 86760 -1 307
309 0 485015 261898 86720 -1 308
310 0 484837 262340 86680 -1 309
311 0 484731 262574 86600 -1 310
312 0 484719 262682 86520 -1 311
313 0 484743 262778 86440 -1 312
314 0 484795 262974 86400 -1 313
315 0 484851 263146 86320 -1 314
316 0 484859 263286 86240 -1 315
317 0 484937 263412 86200 -1 316
318 0 485093 263584 86160 -1 317
319 0 485149 263716 86120 -1 318
320 0 485217 263764 86080 -1 319
321 0 485245 263808 86040 -1 320
322 0 485533 263964 85960 -1 321
323 0 485721 264156 85880 -1 322
324 0 485817 264200 85800 -1 323
325 0 485813 264268 85720 -1 324
326 0 485779 264278 85640 -1 325
327 0 485771 264338 85520 -1 326
328 0 485751 264390 85440 -1 327
329 0 485731 264446 85320 -1 328
330 0 485687 264526 85240 -1 329
331 0 485695 264682 85160 -1 330
332 0 485763 264798 85080 -1 331
333 0 485787 264794 85000 -1 332
334 0 485795 264858 84880 75 333
335 0 485763 264958 84760 75 334
336 0 485685 265048 84680 75 335
337 0 485557 265212 84600 75 336
338 0 485449 265336 84520 75 337
339 0 485457 265520 84440 51 338
340 0 485501 265696 84360 51 339
341 0 485567 265786 84280 75 340
342 0 485595 265858 84200 75 341
343 0 485619 265982 84120 81 342
344 0 485603 266086 84040 81 343
345 0 485611 266146 83960 51 344
346 0 485675 266222 83880 51 345
347 0 485719 266302 83800 60 346
348 0 485771 266402 83680 60 347
349 0 485839 266486 83560 75 348
350 0 485911 266566 83480 75 349
351 0 486115 266710 83400 80 350
352 0 486199 266790 83360 86 351
353 0 486279 266842 83280 86 352
354 0 486343 266898 83200 122 353
355 0 486333 266948 83120 122 354
356 0 486377 266948 83040 122 355
357 0 486389 266964 82920 90 356
358 0 486361 267088 82800 90 357
359 0 486385 267232 82680 51 358
360 0 486367 267358 82600 51 359
361 0 486355 267410 82480 64 360
362 0 486319 267406 82360 64 361
363 0 486303 267410 82280 71 362
364 0 486227 267458 82200 71 363
365 0 486103 267494 82080 96 364
366 0 486047 267522 81960 96 365
367 0 486051 267514 81880 96 366
368 0 486031 267550 81760 71 367
369 0 486011 267582 81600 71 368
370 0 486015 267570 81440 71 369
371 0 486023 267642 81320 60 370
372 0 486043 267706 81160 60 371
373 0 485995 267894 81040 64 372
374 0 485949 268020 80960 60 373
375 0 485933 268224 80880 60 374
376 0 486029 268436 80800 75 375
377 0 486197 268580 80720 120 376
378 0 486319 268718 80640 101 377
379 0 486491 268814 80560 96 378
380 0 486619 268838 80480 96 379
381 0 486719 268850 80400 60 380
382 0 486735 268858 80280 60 381
383 0 486699 268878 80120 90 382
384 0 486687 268862 79960 90 383
385 0 486715 268826 79800 164 384
386 0 486663 268802 79680 164 385
387 0 486703 268390 79560 124 386
388 0 486807 267894 79440 81 387
389 0 486771 267734 79360 81 388
390 0 486899 267450 79280 96 389
391 0 486951 267246 79200 96 390
392 0 486971 267122 79320 81 391
393 0 487059 266886 79400 120 392
394 0 487025 266852 79480 120 393
395 0 486969 266812 79560 120 394
396 0 487041 266668 79640 75 395
397 0 487101 266500 79680 60 396
398 0 487037 266280 79720 60 397
399 0 486881 266268 79680 60 398
400 0 486817 266256 79640 60 399
401 0 486813 266240 79560 60 400
402 0 486793 266188 79480 60 401
403 0 486777 266164 79440 75 402
404 0 486761 266124 79400 75 403
405 0 487209 266136 79640 75 398
406 0 487493 265724 79680 45 405
407 0 487949 265348 79720 143 406
408 0 487875 265358 79840 143 407
409 0 487837 265384 79880 143 408
410 0 488275 265174 79760 32 407
411 0 488355 265130 79800 32 410
412 0 488531 265090 79840 32 411
413 0 488619 265094 79920 32 412
414 0 488987 265014 80040 -1 413
415 0 489379 264800 80080 -1 414
416 0 489479 264776 80240 -1 415
417 0 489579 264720 80360 -1 416
418 0 489663 264616 80320 -1 417
419 0 489695 264516 80160 -1 418
420 0 489799 264364 80080 -1 419
421 0 489891 264224 80000 -1 420
422 0 490027 264056 79880 -1 421
423 0 490071 263928 79800 -1 422
424 0 490091 263812 79720 -1 423
425 0 490099 263660 79600 -1 424
426 0 489747 263454 79480 -1 425
427 0 489639 263354 79400 -1 426
428 0 489555 263238 79160 -1 427
429 0 489543 263230 79040 -1 428
430 0 489555 263158 78960 -1 429
431 0 489623 263010 78880 -1 430
432 0 489611 262814 78840 -1 431
433 0 489615 262766 78800 -1 432
434 0 489411 263006 78800 -1 431
435 0 489399 262982 78760 -1 434
436 0 486939 267238 79080 96 391
437 0 486879 267146 79000 96 436
438 0 486373 269080 79600 32 386
439 0 486201 269200 79520 32 438
440 0 486193 269248 79440 71 439
441 0 486085 269308 79360 71 440
442 0 485997 269392 79280 80 441
443 0 485957 269536 79200 80 442
444 0 485975 269754 79120 51 443
445 0 485983 269890 79080 45 444
446 0 486031 269966 79000 45 445
447 0 486055 269986 78880 45 446
448 0 486063 270018 78760 45 447
449 0 486019 270038 78640 81 448
450 0 485935 270106 78520 81 449
451 0 485831 270110 78400 104 450
452 0 485599 270250 78280 86 451
453 0 485435 270422 78200 80 452
454 0 485323 270534 78120 80 453
455 0 485303 270562 78080 60 454
456 0 485193 270648 78000 60 455
457 0 485157 270672 77840 71 456
458 0 485097 270736 77680 71 457
459 0 485049 270832 77560 86 458
460 0 484961 270996 77440 75 459
461 0 484897 271076 77320 75 460
462 0 484805 271204 77160 71 461
463 0 484697 271352 77080 64 462
464 0 484617 271484 77000 71 463
465 0 484573 271652 76920 71 464
466 0 484441 271816 76840 80 465
467 0 484171 272126 76760 102 466
468 0 483835 272390 76680 107 467
469 0 483635 272514 76600 102 468
470 0 483435 272602 76480 104 469
471 0 483343 272622 76400 71 470
472 0 483343 272694 76240 71 471
473 0 483331 272730 76120 71 472
474 0 483299 272770 76000 71 473
475 0 483291 272822 75840 115 474
476 0 483175 272918 75720 98 475
477 0 483143 272930 75600 98 476
478 0 483227 272858 75480 98 477
479 0 483231 272926 75320 51 478
480 0 483207 272910 75160 64 479
481 0 483179 272898 75000 64 480
482 0 483123 272898 74840 64 481
483 0 483015 272946 74680 64 482
484 0 482747 273006 74520 40 483
485 0 482503 273142 74400 40 484
486 0 482203 273226 74320 86 485
487 0 481947 273302 74240 81 486
488 0 481697 273420 74120 75 487
489 0 481557 273524 73960 75 488
490 0 481469 273640 73840 51 489
491 0 481461 273800 73760 51 490
492 0 481497 273960 73680 96 491
493 0 481509 273964 73560 96 492
494 0 481525 274096 73400 60 493
495 0 481373 274168 73280 32 494
496 0 481245 274188 73200 64 495
497 0 481225 274224 73080 64 496
498 0 481305 274244 72920 60 497
499 0 481521 274248 72760 71 498
500 0 481889 274224 72680 71 499
501 0 481977 274204 72600 71 500
502 0 482053 274200 72480 71 501
503 0 482277 274080 72320 -1 502
504 0 482477 273952 72200 -1 503
505 0 482717 273240 72120 166 504
506 0 482831 273102.1 72200 166 505
507 0 482713 273184 72000 163 505
508 0 482629 273140 71880 163 507
509 0 482577 273192 71720 128 508
510 0 482529 273324 71560 128 509
511 0 482485 273296 71400 163 510
512 0 482373 273008 71280 75 511
513 0 482361 272940 71160 75 512
514 0 482405 272892 71000 90 513
515 0 482229 272700 71000 64 514
516 0 482145 272636 70920 45 515
517 0 482077 272584 70840 45 516
518 0 482025 272544 70760 45 517
519 0 481861 272524 70680 45 518
520 0 481613 272520 70600 64 519
521 0 481345 272508 70480 81 520
522 0 481257 272512 70400 64 521
523 0 481233 272488 70120 51 522
524 0 481209 272468 70040 51 523
525 0 482529 272924 70880 90 514
526 0 482613 272948 70760 104 525
527 0 482633 272912 70640 104 526
528 0 482641 272836 70520 40 527
529 0 482617 272840 70400 40 528
530 0 482465 272884 70280 40 529
531 0 482345 272916 70160 51 530
532 0 482273 272904 70040 51 531
533 0 482105 272908 69920 51 532
534 0 481901 272880 69800 51 533
535 0 481817 272852 69680 51 534
536 0 481741 272852 69520 -1 535
537 0 481665 272840 69360 -1 536
538 0 481561 272880 69160 -1 537
539 0 481541 272954 69000 -1 538
540 0 481521 273018 68880 -1 539
541 0 481477 273062 68760 -1 540
542 0 481345 273062 68640 -1 541
543 0 481093 272918 68600 -1 542
544 0 480957 272806 68640 -1 543
545 0 480889 272766 68720 -1 544
546 0 483737 258324 87920 -1 290
547 0 483733 258320 87840 -1 546
548 0 483749 258368 87800 -1 547
549 0 480497 256768 88800 -1 275
550 0 480545 256772 88720 -1 549
551 0 480797 256252 88640 -1 550
552 0 480793 256340 88560 -1 551
553 0 480753 256516 88440 -1 552
554 0 481117 256108 88360 -1 553
555 0 481349 255892 88320 -1 554
556 0 481441 255896 88200 -1 555
557 0 481525 255900 88120 -1 556
558 0 481593 255932 88000 -1 557
559 0 481673 255984 87880 -1 558
560 0 481761 255984 87760 -1 559
561 0 481949 255908 87680 -1 560
562 0 482045 255820 87600 -1 561
563 0 482101 255812 87480 -1 562
564 0 482241 255796 87360 -1 563
565 0 482309 255864 87240 -1 564
566 0 482401 256256 87160 -1 565
567 0 482557 255684 87080 -1 566
568 0 482677 255728 87000 -1 567
569 0 482849 255760 86920 -1 568
570 0 482969 255780 86840 -1 569
571 0 483077 255820 86760 -1 570
572 0 483137 255824 86680 -1 571
573 0 483245 255864 86600 -1 572
574 0 483353 255868 86520 -1 573
575 0 483413 255872 86440 -1 574
576 0 483493 255888 86360 -1 575
577 0 483613 255920 86280 -1 576
578 0 483713 255988 86200 -1 577
579 0 484065 256040 86120 -1 578
580 0 484249 256000 86000 -1 579
581 0 484437 255968 85920 -1 580
582 0 484577 255936 85840 -1 581
583 0 484753 255888 85760 -1 582
584 0 484993 255904 85680 -1 583
585 0 485029 255876 85600 -1 584
586 0 485033 255852 85560 -1 585
587 0 485169 255812 85480 -1 586
588 0 485309 255740 85400 -1 587
589 0 485461 255700 85320 -1 588
590 0 485837 255636 85240 -1 589
591 0 486321 255340 85240 -1 590
592 0 486381 255108 85200 -1 591
593 0 486529 254868 85120 -1 592
594 0 486685 254716 85040 -1 593
595 0 486761 254632 84960 -1 594
596 0 486861 254552 84880 96 595
597 0 486973 254520 84800 96 596
598 0 487121 254524 84720 96 597
599 0 487261 254548 84640 96 598
600 0 487353 254540 84560 96 599
601 0 487445 254536 84480 96 600
602 0 487585 254524 84400 101 601
603 0 487669 254524 84320 101 602
604 0 487633 254648 84240 101 603
605 0 487621 254756 84160 101 604
606 0 487581 254948 84120 101 605
607 0 487553 255080 84080 101 606
608 0 487577 255264 84040 -1 607
609 0 487605 255312 83960 -1 608
610 0 487765 254492 84240 101 603
611 0 487945 254408 84160 75 610
612 0 488145 254332 84080 96 611
613 0 488277 254284 84000 91 612
614 0 488397 254256 83920 91 613
615 0 488561 254256 83840 81 614
616 0 488677 254276 83760 81 615
617 0 488841 254224 83680 75 616
618 0 489081 254180 83600 75 617
619 0 489253 254116 83520 71 618
620 0 489569 253944 83440 86 619
621 0 489737 253808 83360 107 620
622 0 489877 253716 83280 120 621
623 0 489989 253664 83200 120 622
624 0 490117 253616 83120 96 623
625 0 490321 253516 83080 104 624
626 0 490457 253480 83000 104 625
627 0 490533 253504 82920 75 626
628 0 490669 253532 82840 75 627
629 0 490853 253528 82800 75 628
630 0 491033 253616 82720 80 629
631 0 491353 253652 82640 64 630
632 0 491641 253616 82600 75 631
633 0 491893 253592 82560 86 632
634 0 492033 253624 82480 64 633
635 0 492137 253620 82440 64 634
636 0 492409 253608 82360 80 635
637 0 492649 253532 82280 75 636
638 0 492701 253408 82200 75 637
639 0 492853 253328 82160 75 638
640 0 492949 253292 82120 64 639
641 0 493081 253268 82080 64 640
642 0 493189 253248 82040 64 641
643 0 493341 253216 82000 60 642
644 0 493477 253184 81960 75 643
645 0 493533 253172 81920 75 644
646 0 493665 253172 81840 75 645
647 0 493837 253124 81760 75 646
648 0 493969 252992 81680 60 647
649 0 494029 252860 81560 60 648
650 0 494209 252800 81440 45 649
651 0 494581 252580 81360 108 650
652 0 494645 252504 81280 108 651
653 0 494725 252476 81200 98 652
654 0 494857 252420 81120 98 653
655 0 495061 252288 81080 75 654
656 0 495185 252236 81040 64 655
657 0 495361 252212 81000 64 656
658 0 495521 252192 80960 60 657
659 0 495641 252136 80920 71 658
660 0 495745 252092 80880 71 659
661 0 495845 252044 80840 71 660
662 0 495989 251948 80800 91 661
663 0 496133 251904 80760 71 662
664 0 496365 251852 80840 71 663
665 0 496737 251664 80920 120 664
666 0 496981 251484 80840 80 665
667 0 497385 251308 80800 101 666
668 0 498381 251100 80760 131 667
669 0 498857 251044 80720 124 668
670 0 499393 251140 80560 141 669
671 0 499501 251112 80480 141 670
672 0 499501 251096 80440 141 671
673 0 499488 250528 79880 80 672
674 0 499648 250336 79800 75 673
675 0 499680 250080 79720 75 674
676 0 499648 249824 79600 86 675
677 0 499552 249568 79480 81 676
678 0 499552 249440 79240 60 677
679 0 499616 249280 79000 60 678
680 0 499616 249184 78760 75 679
681 0 499616 249024 78520 71 680
682 0 499520 248960 78280 40 681
683 0 499328 248896 78080 96 682
684 0 499168 248896 77840 90 683
685 0 499040 248768 77600 122 684
686 0 498912 248672 77360 64 685
687 0 498848 248608 77120 98 686
688 0 498688 248480 76920 81 687
689 0 498560 248352 76720 75 688
690 0 498464 248224 76520 81 689
691 0 498432 248096 76280 81 690
692 0 498400 247936 76080 91 691
693 0 498432 247744 75880 91 692
694 0 498528 247584 75680 75 693
695 0 498656 247456 75480 75 694
696 0 498752 247296 75280 81 695
697 0 498848 247072 75160 124 696
698 0 498976 246880 74960 104 697
699 0 499104 246688 74840 91 698
700 0 499200 246464 74720 96 699
701 0 499296 246304 74520 98 700
702 0 499360 246112 74320 91 701
703 0 499488 245952 74120 120 702
704 0 499680 245824 73960 81 703
705 0 499840 245696 73800 86 704
706 0 499968 245536 73600 71 705
707 0 500064 245312 73480 81 706
708 0 500096 245088 73360 101 707
709 0 500256 244896 73280 86 708
710 0 500448 244736 73200 98 709
711 0 500672 244640 73120 107 710
712 0 500896 244480 73080 86 711
713 0 501088 244320 73040 115 712
714 0 501344 244192 73040 75 713
715 0 501568 244064 72920 64 714
716 0 501824 243968 72920 98 715
717 0 502016 243840 72800 96 716
718 0 502208 243680 72760 128 717
719 0 502272 243488 72560 120 718
720 0 502432 243392 72360 90 719
721 0 502592 243296 72160 120 720
722 0 502784 243136 72120 107 721
723 0 503040 243040 72040 80 722
724 0 503264 243040 71840 91 723
725 0 503488 242976 71720 81 724
726 0 503680 242848 71600 86 725
727 0 503840 242688 71480 86 726
728 0 504000 242592 71280 122 727
729 0 504032 242560 71000 107 728
730 0 504032 242464 70760 90 729
731 0 503904 242400 70520 81 730
732 0 503776 242336 70280 81 731
733 0 503808 242336 70000 128 732
734 0 503648 242272 69920 107 733
735 0 503424 242208 69800 120 734
736 0 503392 242176 69520 81 735
737 0 503232 242144 69280 131 736
738 0 503136 242080 69040 122 737
739 0 503072 242080 68760 96 738
740 0 502944 242080 68520 122 739
741 0 502880 242112 68280 98 740
742 0 502784 242208 68040 81 741
743 0 502656 242240 67800 120 742
744 0 502720 242144 67560 96 743
745 0 502784 242112 67320 128 744
746 0 502624 242144 67120 102 745
747 0 502432 242272 66920 51 746
748 0 502272 242400 66720 60 747
749 0 502112 242432 66480 108 748
750 0 502016 242432 66200 64 749
751 0 502016 242432 65920 96 750
752 0 501888 242368 65680 81 751
753 0 501728 242368 65480 81 752
754 0 501632 242368 65240 81 753
755 0 501440 242496 65040 96 754
756 0 501280 242560 64840 71 755
757 0 501248 242592 64560 96 756
758 0 501184 242624 64320 64 757
759 0 501024 242656 64120 64 758
760 0 500832 242720 63960 60 759
761 0 500608 242848 63800 75 760
762 0 500416 243040 63680 75 761
763 0 500224 243200 63560 107 762
764 0 500032 243296 63400 102 763
765 0 499872 243328 63200 80 764
766 0 499648 243328 63040 51 765
767 0 499392 243360 62960 98 766
768 0 499200 243296 62800 102 767
769 0 499072 243232 62560 96 768
770 0 499008 243168 62320 71 769
771 0 498816 243040 62120 98 770
772 0 498656 242912 61920 81 771
773 0 498464 242848 61760 91 772
774 0 498208 242816 61680 86 773
775 0 497984 242816 61560 75 774
776 0 497728 242784 61520 75 775
777 0 497504 242784 61320 124 776
778 0 497312 242784 61120 96 777
779 0 497120 242688 60920 98 778
780 0 496928 242560 60720 115 779
781 0 496768 242400 60600 71 780
782 0 496608 242208 60440 51 781
783 0 496416 242016 60360 40 782
784 0 496224 241824 60280 40 783
785 0 496064 241664 60160 45 784
786 0 495872 241504 60080 80 785
787 0 495680 241344 60040 102 786
788 0 495456 241184 59960 137 787
789 0 495232 241024 59960 71 788
790 0 495008 240864 59960 71 789
791 0 494752 240800 59880 98 790
792 0 494528 240640 59800 86 791
793 0 494368 240480 59600 32 792
794 0 494112 240384 59600 90 793
795 0 493856 240288 59480 81 794
796 0 493600 240288 59440 75 795
797 0 493344 240256 59360 101 796
798 0 493088 240160 59360 128 797
799 0 492832 240128 59280 143 798
800 0 492576 240160 59160 104 799
801 0 492320 240160 59080 154 800
802 0 492160 239968 59040 124 801
803 0 491904 239840 59040 128 802
804 0 491744 239648 58920 81 803
805 0 491584 239456 58760 60 804
806 0 491488 239264 58560 75 805
807 0 491392 239040 58480 81 806
808 0 491232 238848 58440 71 807
809 0 490976 238720 58400 60 808
810 0 490752 238624 58320 60 809
811 0 490411.6 238360.53 58160 -1 810
812 0 489990.7 237951.12 58000 -1 811
813 0 489623.7 237548.83 57800 -1 812
814 0 489299.3 237220.67 57640 -1 813
815 0 489202.3 237078.73 57440 -1 814
816 0 489147.8 236774.77 57240 -1 815
817 0 489089.53 236623.78 57000 -1 816
818 0 489000.3 236430.6 56720 -1 817
819 0 489040.44 236236.89 56480 -1 818
820 0 488802.5 236171.94 56240 -1 819
821 0 488884 236219 56200 -1 820
822 0 488928 236167 56160 -1 821
823 0 488966 235823 56120 -1 822
824 0 488734 235529 56040 -1 823
825 0 488518 235169 56120 -1 824
826 0 488370 234823 56160 -1 825
827 0 488294 234291 56160 -1 826
828 0 487984 233753 56160 -1 827
829 0 487888 233655 56120 -1 828
830 0 487620 233373 56160 -1 829
831 0 487480 233107 56280 -1 830
832 0 487086 232799 56320 -1 831
833 0 486864 232719 56360 -1 832
834 0 486414 232567 56320 -1 833
835 0 486312 232509 56280 -1 834
836 0 486302 232493 56200 -1 835
837 0 486242 232443 56080 -1 836
838 0 486206 232435 56000 -1 837
839 0 486202 232409 55840 -1 838
840 0 486200 232405 55760 -1 839
841 0 488786 236361 56120 -1 822
842 0 504064 242336 70000 64 733
843 0 504320 242336 70080 32 842
844 0 504512 242272 70240 60 843
845 0 504736 242176 70360 40 844
846 0 504800 242176 70360 32 845
847 0 505216 242185 70440 -1 846
848 0 505438 242239 70480 -1 847
849 0 505646 242327 70600 -1 848
850 0 499681 251328 80680 178 670
851 0 499713 251384 80800 178 850
852 0 499793 251484 80880 181 851
853 0 499893 251564 80960 181 852
854 0 499945 251604 81040 172 853
855 0 500021 251628 81160 172 854
856 0 500029 251632 81280 108 855
857 0 500013 251692 81360 108 856
858 0 500041 251728 81440 108 857
859 0 500361 251912 81480 71 858
860 0 500557 252048 81560 80 859
861 0 500649 252080 81640 80 860
862 0 500673 252164 81720 80 861
863 0 500621 252244 81800 80 862
864 0 500609 252412 81840 80 863
865 0 500589 252500 81920 80 864
866 0 500673 252624 81960 80 865
867 0 500733 252760 82040 -1 866
868 0 500733 252768 82120 -1 867
869 0 500721 252816 82240 -1 868
870 0 500493 252720 82280 -1 869
871 0 500385 252648 82240 -1 870
872 0 500361 252668 82160 -1 871
873 0 500321 252660 82120 -1 872
874 0 500765 252924 82320 -1 869
875 0 500737 253008 82400 -1 874
876 0 500693 253080 82520 -1 875
877 0 500677 253068 82600 -1 876
878 0 500665 253336 82680 -1 877
879 0 500705 253596 82760 -1 878
880 0 500521 254224 82760 -1 879
881 0 500525 254420 82840 -1 880
882 0 500597 254572 82880 -1 881
883 0 500673 254632 82960 -1 882
884 0 500641 254776 83000 -1 883
885 0 500725 254940 83040 -1 884
886 0 500641 254796 83080 -1 884
887 0 500601 254752 83200 -1 886
888 0 500561 254776 83280 -1 887
889 0 500433 254860 83320 -1 888
890 0 500245 255068 83400 -1 889
891 0 500205 255084 83440 -1 890
892 0 500093 255204 83480 -1 891
893 0 500037 255232 83560 -1 892
894 0 499761 255404 83640 -1 893
895 0 499513 255656 83760 -1 894
896 0 499361 255940 83720 -1 895
897 0 499421 255972 83640 -1 896
898 0 500397 254948 82880 -1 882
899 0 500285 255076 82920 -1 898
900 0 500201 255172 83000 -1 899
901 0 500049 255280 83040 -1 900
902 0 499909 255356 83080 -1 901
903 0 499793 255356 83120 -1 902
904 0 499693 255356 83200 -1 903
905 0 499573 255452 83240 -1 904
906 0 499565 255496 83280 -1 905
907 0 499509 255480 83320 -1 906
908 0 499421 255508 83360 -1 907
909 0 499309 255632 83400 -1 908
910 0 499305 255692 83280 -1 909
911 0 499237 255832 83200 -1 910
912 0 499101 255896 83160 -1 911
913 0 498917 256044 83120 -1 912
914 0 498957 256172 83080 -1 913
915 0 498741 256440 83040 -1 914
916 0 500605 252900 82640 -1 877
917 0 500561 252852 82680 -1 916
918 0 500533 252864 82760 -1 917
919 0 500585 252840 82840 -1 918
920 0 500593 252844 82920 -1 919
921 0 500545 252856 83000 -1 920
922 0 500701 252724 83120 -1 921
923 0 500889 252584 83160 -1 922
924 0 501109 252504 83240 -1 923
925 0 501193 252432 83280 -1 924
926 0 501209 252404 83320 -1 925
927 0 501717 252348 83360 -1 926
928 0 501745 252332 83440 -1 927
929 0 501869 252280 83480 -1 928
930 0 501941 252268 83520 -1 929
931 0 501985 252232 83600 -1 930
932 0 501997 252204 83680 -1 931
933 0 502153 252112 83760 -1 932
934 0 502213 252032 83840 -1 933
935 0 502345 251916 83880 -1 934
936 0 502441 251732 83960 -1 935
937 0 502585 251612 84040 -1 936
938 0 502693 251428 84120 -1 937
939 0 502985 251016 84200 -1 938
940 0 503137 250476 84280 -1 939
941 0 503333 250168 84360 -1 940
942 0 504009 249650 84360 -1 941
943 0 504317 249514 84480 -1 942
944 0 504545 249250 84640 -1 943
945 0 504657 249126 84800 -1 944
946 0 504677 249030 85000 -1 945
947 0 504633 248926 85160 -1 946
948 0 504633 248790 85280 -1 947
949 0 504617 248670 85440 -1 948
950 0 504777 248212 85600 -1 949
951 0 504581 248160 85760 -1 950
952 0 504517 248052 85880 -1 951
953 0 504709 247968 85800 -1 952
954 0 504829 247832 85720 -1 953
955 0 505013 247584 85640 -1 954
956 0 505189 247384 85560 -1 955
957 0 505289 247092 85600 -1 956
958 0 505493 246844 85560 -1 957
959 0 505545 246598 85640 -1 958
960 0 505457 246342 85720 -1 959
961 0 505333 246102 85760 -1 960
962 0 505293 246094 85840 -1 961
963 0 505197 246118 85920 -1 962
964 0 505149 246134 85960 -1 963
965 0 505129 246206 86000 -1 964
966 0 500553 252496 81960 80 865
967 0 500501 252500 82000 80 966
968 0 484253 256088 86200 -1 579
969 0 484209 256096 86320 -1 968
970 0 484269 256140 86440 -1 969
971 0 484309 256188 86520 -1 970
972 0 484405 256380 86600 -1 971
973 0 484361 256472 86680 -1 972
974 0 484329 256536 86720 -1 973
975 0 484301 256520 86800 -1 974
976 0 481125 255988 88480 -1 554
977 0 481185 255868 88560 -1 976
978 0 481241 255784 88600 -1 977
979 0 472699.28 255898.69 91840 -1 239
980 0 472696.94 257169.67 91840 -1 979
981 0 472179.38 257416.06 91840 -1 980
982 0 471636.53 257658.44 91720 -1 981
983 0 471405 257778.45 91600 -1 982
984 0 471136.4 257970.2 91480 -1 983
985 0 471045.97 258015.53 91360 -1 984
986 0 471056.72 258099.1 91240 -1 985
987 0 470872.28 258245.8 91160 -1 986
988 0 470754.22 258379.98 91080 -1 987
989 0 470741.44 258434.84 91000 -1 988
990 0 470666.47 258597.62 90920 -1 989
991 0 470627.94 258677.34 90840 -1 990
992 0 470684.62 258772.83 90760 -1 991
993 0 470691.5 259021.98 90680 -1 992
994 0 470787.72 259131.16 90640 -1 993
995 0 468926.22 259256.14 90560 -1 994
996 0 468818.5 259325.64 90480 -1 995
997 0 467987.72 261151.17 90480 -1 996
998 0 467223.22 262076.89 90520 -1 997
999 0 466895.88 262181.72 90360 -1 998
1000 0 466745.97 262429.1 90200 137 999
1001 0 466681.5 262439.5 90120 137 1000
1002 0 466616.7 262450.12 90040 137 1001
1003 0 466493.34 262556.3 89920 137 1002
1004 0 466446.22 262828.53 89880 137 1003
1005 0 466686.56 262968.34 89840 148 1004
1006 0 466946.97 262980.47 89760 178 1005
1007 0 466940.6 263132.38 89680 124 1006
1008 0 467090.22 263517.8 89600 139 1007
1009 0 466762.28 264110.56 89520 183 1008
1010 0 466649.9 264186.22 89280 101 1009
1011 0 466515.56 264444.16 89040 64 1010
1012 0 466472.6 264820.8 88840 107 1011
1013 0 466473.03 264914.75 88720 107 1012
1014 0 466527.28 264212.34 88640 64 1013
1015 0 466623.62 264506.16 88600 64 1014
1016 0 466642.53 264793.34 88520 86 1015
1017 0 466600.1 264994.28 88440 80 1016
1018 0 466564.8 265263.88 88360 102 1017
1019 0 466212.06 265940.38 88000 120 1018
1020 0 466149.03 266056.62 87920 102 1019
1021 0 465919.9 266289.06 87760 75 1020
1022 0 465718.22 266504.12 87600 115 1021
1023 0 465413.28 266774 87520 96 1022
1024 0 465188.4 266999.94 87440 98 1023
1025 0 464892.94 267755.2 86840 108 1024
1026 0 464564.75 267964.7 86760 181 1025
1027 0 463816.34 268425.25 86680 139 1026
1028 0 463458.84 268852 86480 120 1027
1029 0 463319.75 268958.4 86400 107 1028
1030 0 463122.9 269202.03 86320 80 1029
1031 0 463009.44 269487.94 86200 108 1030
1032 0 462799.6 270584.94 86040 178 1031
1033 0 463699.9 271181.62 85960 240 1032
1034 0 463872 271535.66 86080 256 1033
1035 0 463912 271531.66 86200 256 1034
1036 0 463920 271463.66 86280 256 1035
1037 0 464020 271431.66 86360 256 1036
1038 0 464064 271515.66 86440 122 1037
1039 0 464164 271579.66 86520 122 1038
1040 0 464260 271587.66 86600 81 1039
1041 0 464364 271567.66 86720 81 1040
1042 0 464456 271559.66 86840 98 1041
1043 0 464512 271519.66 86960 98 1042
1044 0 464580 271499.66 87040 81 1043
1045 0 464668 271595.66 87120 81 1044
1046 0 464716 271691.66 87240 131 1045
1047 0 464784 271727.66 87360 131 1046
1048 0 464864 271727.66 87480 32 1047
1049 0 465316 272063.66 87600 157 1048
1050 0 465368 272127.66 87680 120 1049
1051 0 465676 272187.66 87800 115 1050
1052 0 465880 272223.66 87920 75 1051
1053 0 466000 272403.66 88040 120 1052
1054 0 466160 272479.66 88120 120 1053
1055 0 466288 272523.66 88240 120 1054
1056 0 466424 272463.66 88360 120 1055
1057 0 466564 272423.66 88480 120 1056
1058 0 466728 272355.66 88600 -1 1057
1059 0 466828 272247.66 88680 -1 1058
1060 0 466780 272603.66 88800 -1 1059
1061 0 466908 272595.66 88880 -1 1060
1062 0 467108 272603.66 89000 -1 1061
1063 0 467280 272603.66 89120 -1 1062
1064 0 467424 272679.66 89240 -1 1063
1065 0 467584 272747.66 89360 -1 1064
1066 0 467688 272791.66 89440 -1 1065
1067 0 467744 272843.66 89520 -1 1066
1068 0 467892 272935.66 89640 -1 1067
1069 0 468020 273011.66 89720 -1 1068
1070 0 468088 273047.66 89840 -1 1069
1071 0 468160 273039.66 90000 -1 1070
1072 0 468228 273007.66 90160 -1 1071
1073 0 468336 272947.66 90320 -1 1072
1074 0 468488 273031.66 90480 -1 1073
1075 0 468472 272879.66 90560 -1 1074
1076 0 470276 272775.66 90640 -1 1075
1077 0 470304 272695.66 90760 -1 1076
1078 0 470272 272703.66 90920 -1 1077
1079 0 470320 272699.66 91040 -1 1078
1080 0 470352 272711.66 91080 -1 1079
1081 0 470404 272715.66 91240 -1 1080
1082 0 470452 272811.66 91320 -1 1081
1083 0 470440 272739.66 91400 -1 1082
1084 0 470384 272735.66 91480 -1 1083
1085 0 470356 273367.66 91480 -1 1084
1086 0 470216 273507.66 91600 -1 1085
1087 0 469816 273639.66 91680 -1 1086
1088 0 469416 273843.66 91640 -1 1087
1089 0 469412 273911.66 91560 -1 1088
1090 0 469244 274047.66 91480 -1 1089
1091 0 469092 274071.66 91440 -1 1090
1092 0 468844 274171.66 91360 -1 1091
1093 0 468444 274539.66 91320 -1 1092
1094 0 468236 274855.66 91240 -1 1093
1095 0 468004 275207.66 91200 -1 1094
1096 0 467688 275459.66 91160 -1 1095
1097 0 467260 275639.66 91200 -1 1096
1098 0 467216 275795.66 91160 -1 1097
1099 0 466728 276019.66 91080 -1 1098
1100 0 466308 276271.66 91160 -1 1099
1101 0 466008 276331.66 91240 -1 1100
1102 0 465744 276535.66 91320 -1 1101
1103 0 465168 276547.66 91360 -1 1102
1104 0 464764 276627.66 91400 -1 1103
1105 0 464636 276627.66 91480 -1 1104
1106 0 464184 276627.66 91520 -1 1105
1107 0 464272 276619.66 91640 -1 1106
1108 0 464276 276611.66 91680 -1 1107
1109 0 463204 276655.66 91520 -1 1106
1110 0 463136 276624 91600 -1 1109
1111 0 463060 276532 91680 -1 1110
1112 0 463132 276456 91760 -1 1111
1113 0 462760 276004 91800 -1 1112
1114 0 462584 275836 91880 -1 1113
1115 0 462382 275722 91960 -1 1114
1116 0 462270 275598 92080 -1 1115
1117 0 462298 275574 92240 -1 1116
1118 0 462270 275542 92400 -1 1117
1119 0 462234 275478 92560 -1 1118
1120 0 462218 275370 92720 -1 1119
1121 0 462194 275278 92800 -1 1120
1122 0 462210 275182 92880 -1 1121
1123 0 462122 275118 93000 -1 1122
1124 0 462038 275058 93120 -1 1123
1125 0 462146 274970 93240 -1 1124
1126 0 462378 274710 93360 -1 1125
1127 0 462442 274674 93440 -1 1126
1128 0 462490 274554 93600 -1 1127
1129 0 462430 274522 93680 -1 1128
1130 0 470343.94 272630.1 91520 -1 1084
1131 0 469872.4 272299.9 91840 -1 1130
1132 0 469585.2 272239.88 91960 -1 1131
1133 0 469456.56 272239.88 92000 -1 1132
1134 0 469345.1 271871.2 92280 -1 1133
1135 0 466308 272255.66 88560 120 1056
1136 0 463658.4 271176.28 85880 240 1033
1137 0 463491.84 271153.22 85560 297 1136
1138 0 463387.7 271138.6 85360 239 1137
1139 0 463297.62 271180.56 85160 198 1138
1140 0 462916.25 271365.06 85040 102 1139
1141 0 462736.25 271577.72 84960 139 1140
1142 0 462399.97 271602.47 84800 140 1141
1143 0 462168.3 271642.6 84680 150 1142
1144 0 461845.22 271719.78 84040 91 1143
1145 0 461618.53 271907.6 83720 101 1144
1146 0 461580.16 272070.66 83520 98 1145
1147 0 461423.88 272128.84 83440 98 1146
1148 0 461382.47 272132.75 83400 98 1147
1149 0 461745.72 272194.2 83400 40 1148
1150 0 461944.97 272620 83400 51 1149
1151 0 461999.8 272639.84 83320 51 1150
1152 0 462014.6 272752.53 83280 51 1151
1153 0 462372.06 273368.84 83240 91 1152
1154 0 462394.56 273500.4 83320 91 1153
1155 0 462400.78 273600.2 83360 96 1154
1156 0 462422.66 273645.53 83400 96 1155
1157 0 462543.25 274015.03 83440 81 1156
1158 0 462559.1 274098.72 83520 124 1157
1159 0 462534.78 274145.56 83560 124 1158
1160 0 462522.7 274267.06 83640 124 1159
1161 0 462582.25 274288.56 83720 124 1160
1162 0 462550.1 274324.28 83800 124 1161
1163 0 462565.28 274344.22 83880 124 1162
1164 0 462547.88 274472.8 83920 122 1163
1165 0 462635.4 274443.78 84000 122 1164
1166 0 462616.25 274454.4 84080 122 1165
1167 0 462648.22 274438.62 84160 98 1166
1168 0 462684.97 274437.9 84240 98 1167
1169 0 462703.9 274472.12 84320 98 1168
1170 0 462774.06 274535.88 84400 75 1169
1171 0 462772.9 274840.56 84440 124 1170
1172 0 462798.22 275218 84480 80 1171
1173 0 462913.75 275413.88 84520 107 1172
1174 0 462502.94 275380.16 84440 102 1173
1175 0 462376 275399.56 84400 60 1174
1176 0 462159.25 275500 84320 51 1175
1177 0 461998.72 275574.1 84360 51 1176
1178 0 461831.88 275659.56 84440 45 1177
1179 0 461690.3 275699.5 84480 60 1178
1180 0 461641.38 275712.53 84560 60 1179
1181 0 461270.47 275728.06 84560 64 1180
1182 0 461113.56 275718.16 84600 64 1181
1183 0 460874.06 275640.44 84680 64 1182
1184 0 460644.56 275669.66 84680 -1 1183
1185 0 460462.9 275693.5 84680 -1 1184
1186 0 460319 275674.84 84680 -1 1185
1187 0 460249.94 275641.34 84640 -1 1186
1188 0 462966 275454.28 84600 108 1173
1189 0 463061.03 275542.6 84680 108 1188
1190 0 463136.6 275552.03 84760 75 1189
1191 0 463273 275602.56 84880 75 1190
1192 0 463335.47 275745.12 84960 86 1191
1193 0 463388.3 275851.06 85000 86 1192
1194 0 463508.75 275926.66 85040 71 1193
1195 0 463595.44 275998.12 85120 71 1194
1196 0 463663.06 276160 85200 51 1195
1197 0 463726 276249.06 85280 51 1196
1198 0 463672.75 276289.25 85400 60 1197
1199 0 463688.97 276345.34 85480 60 1198
1200 0 463705.34 276449.3 85560 75 1199
1201 0 463762.84 276515.25 85640 75 1200
1202 0 463908.34 276767.88 85840 75 1201
1203 0 464164.06 276812.44 86200 64 1202
1204 0 464379.4 276795.25 86320 81 1203
1205 0 464331.66 276863.44 86480 81 1204
1206 0 464130.2 276926.1 86600 81 1205
1207 0 463950.06 277152.47 86680 80 1206
1208 0 464057.8 277371.3 86640 80 1207
1209 0 464036.66 277412.56 86560 80 1208
1210 0 464019.34 277457.75 86480 80 1209
1211 0 464055.3 277432.53 86400 80 1210
1212 0 464025.78 277468.94 86320 80 1211
1213 0 464013.62 277510.84 86280 80 1212
1214 0 463948.22 277164.22 86800 80 1207
1215 0 463909.72 277048.16 86960 80 1214
1216 0 463842.28 276912.1 87000 137 1215
1217 0 463788.3 276600.2 87040 134 1216
1218 0 463721.7 276547.2 87160 134 1217
1219 0 463827.38 276579.25 87400 102 1218
1220 0 463957.8 277184.97 87480 141 1219
1221 0 464121.34 277204.66 87640 176 1220
1222 0 464123.7 277189.88 87680 176 1221
1223 0 464197.12 277152.3 87760 176 1222
1224 0 464407.28 277220.28 87880 107 1223
1225 0 464565.16 277152.75 88000 107 1224
1226 0 464632.38 277097.9 88120 107 1225
1227 0 464619.62 277072.78 88240 107 1226
1228 0 464607.78 277024.8 88360 107 1227
1229 0 464568.3 277022.84 88400 107 1228
1230 0 464469.84 277051.06 88480 107 1229
1231 0 464282.28 277225.16 88520 107 1230
1232 0 464083.75 277368.34 88560 107 1231
1233 0 463948.3 277344.38 88640 -1 1232
1234 0 463884.22 277359.53 88680 -1 1233
1235 0 463743.06 277497 88720 -1 1234
1236 0 463514.38 277578.66 88760 -1 1235
1237 0 463372.25 277606.28 88800 -1 1236
1238 0 463378.22 277658.6 88880 -1 1237
1239 0 463292.7 277702.06 88960 -1 1238
1240 0 463220.84 277797.38 89040 -1 1239
1241 0 463144.16 277833.28 89080 -1 1240
1242 0 463009.38 277881.03 89080 -1 1241
1243 0 462843.9 277901.62 89160 -1 1242
1244 0 462817.47 277949.44 89200 -1 1243
1245 0 462727.1 277958.16 89240 -1 1244
1246 0 462620.88 277940 89280 -1 1245
1247 0 462519.47 277934.88 89360 -1 1246
1248 0 462352.72 277971.84 89400 -1 1247
1249 0 462268.78 278052.28 89520 -1 1248
1250 0 462198.8 278060.25 89560 -1 1249
1251 0 462130.62 278088.5 89600 -1 1250
1252 0 462068.84 278086.53 89640 -1 1251
1253 0 462067.9 278110.6 89680 -1 1252
1254 0 462079.78 278151.56 89720 -1 1253
1255 0 462059.88 278211 89760 -1 1254
1256 0 462052.9 278265.7 89840 -1 1255
1257 0 461996.3 278340.1 89920 -1 1256
1258 0 461869.34 278474.3 90000 -1 1257
1259 0 461855.34 278621.62 90080 -1 1258
1260 0 461842.22 278700.75 90200 -1 1259
1261 0 461818.4 278784.97 90200 -1 1260
1262 0 461789.47 278820.6 90240 -1 1261
1263 0 461783.44 278830.78 90280 -1 1262
1264 0 461742.03 278840.56 90360 -1 1263
1265 0 461663.03 278770.34 90400 -1 1264
1266 0 461723 278968.22 90480 -1 1265
1267 0 461706.72 278996.9 90520 -1 1266
1268 0 461379.16 279310.94 90520 -1 1267
1269 0 461243.4 279774.8 90520 -1 1268
1270 0 461224.97 280032.4 90560 -1 1269
1271 0 462466.44 280269.62 90600 -1 1270
1272 0 462172.06 280664.4 90640 -1 1271
1273 0 461813.7 281102.06 90680 -1 1272
1274 0 461611.88 281148.8 90720 -1 1273
1275 0 461583.97 281256.75 90720 -1 1274
1276 0 461620 281312.7 90720 -1 1275
1277 0 461580 281348.7 90720 -1 1276
1278 0 461444.38 281386.16 90800 -1 1277
1279 0 461409.06 281409.16 90840 -1 1278
1280 0 461328.06 281425.12 90880 -1 1279
1281 0 461301.7 281446.06 90920 -1 1280
1282 0 461238.8 281483.94 90960 -1 1281
1283 0 461242.66 281525.56 91000 -1 1282
1284 0 461130.12 281682.22 91040 -1 1283
1285 0 461130.44 281602.62 91080 -1 1284
1286 0 461024.12 281611.75 91120 -1 1285
1287 0 460990.88 281679.8 91160 -1 1286
1288 0 460917.62 281741.3 91200 -1 1287
1289 0 460873.4 281845.78 91240 -1 1288
1290 0 460817.03 281888.16 91280 -1 1289
1291 0 460756.6 282037.88 91320 -1 1290
1292 0 460695.12 282171.03 91360 -1 1291
1293 0 460613.03 282248.22 91400 -1 1292
1294 0 460604.38 282255.66 91440 -1 1293
1295 0 460531.22 282286.62 91480 -1 1294
1296 0 460511.06 282288.84 91520 -1 1295
1297 0 460454.22 282359.4 91560 -1 1296
1298 0 460439.47 282359.56 91600 -1 1297
1299 0 460331.97 282428.5 91640 -1 1298
1300 0 460139.84 282680.28 91640 -1 1299
1301 0 460143.53 282633.56 91680 -1 1300
1302 0 460065.1 282624.88 91720 -1 1301
1303 0 460077.47 282558.84 91760 -1 1302
1304 0 460016.84 282565.7 91800 -1 1303
1305 0 460010.72 282513.56 91840 -1 1304
1306 0 459978.3 282527.6 91880 -1 1305
1307 0 459981.38 282503.66 91920 -1 1306
1308 0 459979.3 282479.25 92000 -1 1307
1309 0 459947.6 282472.6 92080 -1 1308
1310 0 459896.12 282623.72 92200 -1 1309
1311 0 459815.5 282752.78 92240 -1 1310
1312 0 459798.66 282799.22 92280 -1 1311
1313 0 459518 283261.38 92360 -1 1312
1314 0 459494.4 283319.12 92400 -1 1313
1315 0 459502.94 283350.94 92440 -1 1314
1316 0 459469.38 283376.97 92480 -1 1315
1317 0 459487.75 283516.3 92520 -1 1316
1318 0 459528.78 283536.34 92560 -1 1317
1319 0 459499.66 283724.2 92600 -1 1318
1320 0 459483.3 283836.03 92640 -1 1319
1321 0 459457.56 284077.62 92680 -1 1320
1322 0 459449.94 284208.72 92720 -1 1321
1323 0 459452.28 284287.9 92760 -1 1322
1324 0 459477 284328.94 92800 -1 1323
1325 0 459475.66 284493.78 92840 -1 1324
1326 0 459437.72 284732.9 92800 -1 1325
1327 0 459503.03 284817.47 92840 -1 1326
1328 0 459577.53 284799.75 92880 -1 1327
1329 0 459737.75 284863.66 92880 -1 1328
1330 0 459789.9 284967.56 92880 -1 1329
1331 0 459802.62 285025.6 92920 -1 1330
1332 0 459832.1 285062.44 92960 -1 1331
1333 0 459834.25 285080.8 93000 -1 1332
1334 0 459843.06 285171.34 93040 -1 1333
1335 0 461824.84 279097.22 90560 -1 1267
1336 0 461510.56 279294.34 90560 -1 1335
1337 0 463330 279177 90600 -1 1335
1338 0 463808.28 276373.75 87560 166 1219
1339 0 463863.1 276305.44 87640 166 1338
1340 0 463061.47 276229.1 87640 80 1339
1341 0 463010.84 276164.5 87680 80 1340
1342 0 462860.28 276036.72 87760 32 1341
1343 0 462591.12 276001.6 87760 32 1342
1344 0 462598 275945.22 87840 40 1343
1345 0 462397.47 275731.03 87920 51 1344
1346 0 462281.88 275628.12 88000 51 1345
1347 0 462299.6 275465.28 88080 102 1346
1348 0 462129.72 275356 88000 102 1347
1349 0 462100.1 275426.38 87920 102 1348
1350 0 461967.34 275333.38 87880 40 1349
1351 0 461895.6 275327.34 87840 40 1350
1352 0 461650.8 275280.06 87800 40 1351
1353 0 461654.34 275196.53 87880 40 1352
1354 0 461642.06 275097 88000 40 1353
1355 0 461588.5 275035.53 88080 40 1354
1356 0 461538.8 275010.62 88160 40 1355
1357 0 461482.3 274951 88240 40 1356
1358 0 461382.1 274876.72 88320 -1 1357
1359 0 461347.22 274795.34 88400 -1 1358
1360 0 461373.56 274780.2 88440 -1 1359
1361 0 461371.6 274745.72 88480 -1 1360
1362 0 461121.22 274750.22 88480 -1 1361
1363 0 461097.97 274730.3 88560 -1 1362
1364 0 461066.5 274738.84 88600 -1 1363
1365 0 461032.75 274625.8 88640 -1 1364
1366 0 461415.34 274682.75 88560 -1 1360
1367 0 461400.28 274692.62 88600 -1 1366
1368 0 462319.97 275458.66 88160 102 1347
1369 0 462281.06 275334.53 88240 51 1368
1370 0 462045.3 275097.44 88320 40 1369
1371 0 461885.97 275087.1 88360 40 1370
1372 0 461923.97 275135.47 88400 40 1371
1373 0 461992.06 275185.1 88440 40 1372
1374 0 461999.7 275196.56 88520 40 1373
1375 0 461976.12 275244.44 88600 40 1374
1376 0 461935.56 275187.66 88640 40 1375
1377 0 461893.62 275172.03 88680 40 1376
1378 0 461776.3 275309.28 88720 40 1377
1379 0 461650.22 275295.12 88800 40 1378
1380 0 461784.56 275275.84 88880 40 1379
1381 0 461831.88 275295.2 88960 -1 1380
1382 0 461844.3 275316.75 89040 -1 1381
1383 0 461812.25 275311.75 89120 -1 1382
1384 0 461766.4 275256.7 89240 -1 1383
1385 0 461715.34 275273.3 89320 -1 1384
1386 0 461672.94 275304.84 89400 -1 1385
1387 0 461524.75 275264.47 89480 -1 1386
1388 0 461492.97 275213.5 89440 -1 1387
1389 0 461338.8 275148 89480 -1 1388
1390 0 461319.12 275139.5 89520 -1 1389
1391 0 461295.56 275145.16 89600 -1 1390
1392 0 463910.16 276258.56 87720 166 1339
1393 0 463944.4 276215.5 87760 166 1392
1394 0 464183.03 275960.88 87920 -1 1393
1395 0 464199.25 275886.12 88000 -1 1394
1396 0 464146.62 275836.28 88080 -1 1395
1397 0 464132.78 275816.84 88120 -1 1396
1398 0 463344.75 275922.53 87200 134 1218
1399 0 463301.8 275834.28 87280 80 1398
1400 0 463323.1 275801.3 87360 80 1399
1401 0 463222.12 275785.56 87440 80 1400
1402 0 463247.6 275764.75 87480 80 1401
1403 0 461354.06 272125 83360 98 1148
1404 0 460979.12 272208.3 83200 96 1403
1405 0 460980.75 272270.2 83080 104 1404
1406 0 460886.66 272307.78 82960 104 1405
1407 0 460807.12 272257.28 82800 122 1406
1408 0 460749.47 272242.5 82720 122 1407
1409 0 460653.34 272069.5 82640 104 1408
1410 0 460552.28 271981.6 82560 104 1409
1411 0 460423.66 271921.5 82480 81 1410
1412 0 460334.47 271909.03 82400 81 1411
1413 0 460178.6 271889.84 82320 124 1412
1414 0 459875.84 271949.2 82240 104 1413
1415 0 459593.06 272047.3 82120 108 1414
1416 0 459286.88 272040.6 82080 131 1415
1417 0 459144.12 271840.5 82000 200 1416
1418 0 458596.44 271893.62 81960 163 1417
1419 0 458605 271883 81920 163 1418
1420 0 458088.5 271851.5 81920 60 1419
1421 0 457960.5 271691.5 81960 45 1420
1422 0 457852.5 271627.5 82040 45 1421
1423 0 457592.5 271403.5 82120 60 1422
1424 0 457476.5 271299.5 82200 90 1423
1425 0 457380.5 271163.5 82320 90 1424
1426 0 457308.5 271103.5 82400 90 1425
1427 0 457032.5 270911.5 82480 64 1426
1428 0 457092.5 270879.5 82520 64 1427
1429 0 457052.5 270795.5 82600 64 1428
1430 0 456988.5 270691.5 82680 64 1429
1431 0 456936.5 270511.5 82720 75 1430
1432 0 456772.5 270223.5 82760 80 1431
1433 0 456396.5 270027.5 82840 124 1432
1434 0 455532.5 269819.5 82920 120 1433
1435 0 455260.5 269467.5 82880 134 1434
1436 0 455352.5 269763.5 82760 120 1435
1437 0 455348.5 269775.5 82640 160 1436
1438 0 455348.5 269775.5 82520 160 1437
1439 0 455340.5 269783.5 82400 160 1438
1440 0 455288.5 269755.5 82280 160 1439
1441 0 454628.5 269739.5 82240 91 1440
1442 0 454360.5 269719.5 82280 51 1441
1443 0 454168.5 269671.5 82360 32 1442
1444 0 453368.5 269447.5 82440 153 1443
1445 0 452428.5 268883.5 82600 45 1444
1446 0 452344.5 268659.5 82520 45 1445
1447 0 452508.5 268535.5 82440 218 1446
1448 0 452596.5 268479.5 82360 218 1447
1449 0 452696.5 268427.5 82240 218 1448
1450 0 452732.5 268407.5 82200 218 1449
1451 0 452748.5 268251.5 82080 202 1450
1452 0 452704.5 268155.5 82000 140 1451
1453 0 452676.5 268179.5 81880 140 1452
1454 0 452588.5 268115.5 81840 140 1453
1455 0 452264.5 267975.5 81760 140 1454
1456 0 452148.5 267943.5 81680 140 1455
1457 0 451988.5 267903.5 81600 -1 1456
1458 0 452504.5 267935.5 81560 51 1457
1459 0 452836.5 267887.5 81520 32 1458
1460 0 453004.5 267851.5 81440 32 1459
1461 0 453224.5 267935.5 81400 51 1460
1462 0 453288.5 267891.5 81320 60 1461
1463 0 453360.5 267919.5 81160 60 1462
1464 0 453472.5 268015.5 81080 60 1463
1465 0 455180.5 268983.5 82920 194 1435
1466 0 458613.94 271871.78 81880 163 1419
1467 0 458709.84 271886.5 81800 186 1466
1468 0 458614.84 271977.03 81680 197 1467
1469 0 458603.12 272001.97 81560 168 1468
1470 0 458586.88 271990.16 81480 168 1469
1471 0 458523.34 272042.38 81360 168 1470
1472 0 458477 272059.34 81280 163 1471
1473 0 458454.28 272068.5 81240 163 1472
1474 0 458286.3 272115.6 81120 128 1473
1475 0 458104.72 272221.75 80920 71 1474
1476 0 458049.53 272279.8 80680 71 1475
1477 0 458063.4 272303.4 80600 71 1476
1478 0 458052.47 272335.8 80440 90 1477
1479 0 458057.53 272380.47 80320 90 1478
1480 0 458014.56 272388.6 80240 90 1479
1481 0 457991.4 272417.6 80120 64 1480
1482 0 457956.06 272428.1 79960 64 1481
1483 0 457914.1 272334.06 79840 45 1482
1484 0 457751.38 272265.88 79720 45 1483
1485 0 457752.2 272297.34 79640 32 1484
1486 0 457735.6 272290.75 79560 32 1485
1487 0 457605.94 272158.06 79480 45 1486
1488 0 457522.1 272103.78 79400 45 1487
1489 0 457431.03 272093 79320 45 1488
1490 0 457346.8 272119.94 79240 60 1489
1491 0 457263 272075.2 79160 60 1490
1492 0 457108.6 272123.84 79000 80 1491
1493 0 456910.28 272131.5 78960 102 1492
1494 0 456710.97 272119 78880 102 1493
1495 0 456564.38 272151.1 78800 75 1494
1496 0 456396.5 272179.28 78720 75 1495
1497 0 456179.53 272251.94 78640 91 1496
1498 0 455949.47 272277.38 78560 102 1497
1499 0 455679.78 272240.25 78480 81 1498
1500 0 455477.3 272216.03 78400 64 1499
1501 0 455386.5 272248.22 78320 64 1500
1502 0 455131.62 272254.84 78280 51 1501
1503 0 455090.56 272223.6 78200 51 1502
1504 0 454849.9 272192.38 78160 45 1503
1505 0 454772.4 272160.47 78080 45 1504
1506 0 454733.72 272234.2 78000 45 1505
1507 0 454631.5 272269.7 77920 32 1506
1508 0 454588.56 272302.8 77840 32 1507
1509 0 454459.56 272325.5 77760 32 1508
1510 0 454410.3 272350.25 77680 51 1509
1511 0 454282.53 272275.22 77600 80 1510
1512 0 454259.4 272260.28 77520 80 1511
1513 0 454240.4 272328.56 77440 80 1512
1514 0 454190.97 272357.5 77360 80 1513
1515 0 454046.4 272339.9 77280 45 1514
1516 0 453979.72 272342.47 77200 45 1515
1517 0 453928.97 272318.5 77160 45 1516
1518 0 453896.56 272319.94 77120 71 1517
1519 0 453872.6 272322.25 77080 71 1518
1520 0 453795.88 272324.78 77000 71 1519
1521 0 453789.4 272316.94 76920 71 1520
1522 0 453799.4 272297.8 76840 75 1521
1523 0 453646.72 272311.97 76760 75 1522
1524 0 453661.03 272360.72 76680 75 1523
1525 0 453624 272359.38 76600 96 1524
1526 0 453578.5 272349.38 76520 96 1525
1527 0 453577.66 272335.84 76440 96 1526
1528 0 453524.56 272330.56 76360 81 1527
1529 0 453477.12 272332.6 76280 81 1528
1530 0 453367.4 272303.3 76200 81 1529
1531 0 453308.25 272265.75 76120 115 1530
1532 0 453294.3 272241.28 76040 115 1531
1533 0 453283.66 272148.2 75880 104 1532
1534 0 453254.12 272112.03 75800 104 1533
1535 0 453222.53 272060.6 75720 104 1534
1536 0 453222.5 272033.12 75640 98 1535
1537 0 453159.94 271986.97 75520 98 1536
1538 0 453048.94 271956.97 75400 51 1537
1539 0 452998.28 271893.9 75320 51 1538
1540 0 453110.53 271850.06 75240 51 1539
1541 0 453076.66 271833.88 75200 71 1540
1542 0 453058.34 271809.1 75160 71 1541
1543 0 453031.12 271786.88 75120 71 1542
1544 0 453067.12 271774.3 75040 71 1543
1545 0 453036.25 271728.9 74960 60 1544
1546 0 453036.16 271728.38 74880 60 1545
1547 0 452987.66 271674.12 74800 60 1546
1548 0 452900.75 271536.97 74720 81 1547
1549 0 452861.3 271464.56 74640 81 1548
1550 0 452836.88 271420.44 74560 153 1549
1551 0 452801.56 271376.06 74480 153 1550
1552 0 452718.22 271361.6 74360 163 1551
1553 0 452690.16 271318.56 74200 163 1552
1554 0 452661.66 271344.9 74120 163 1553
1555 0 452671.8 271367.2 74080 163 1554
1556 0 452690.34 271383.16 74040 163 1555
1557 0 452454.28 271326.75 74040 124 1556
1558 0 451982.9 271558.25 74040 60 1557
1559 0 451932.56 271651 73960 60 1558
1560 0 451773.88 271776.66 73880 45 1559
1561 0 451666.1 271815.7 73800 45 1560
1562 0 451491.53 271945.75 73720 45 1561
1563 0 451513.06 271991.7 73640 45 1562
1564 0 451486.06 272012.34 73560 101 1563
1565 0 451432.66 272030.5 73440 101 1564
1566 0 451435.44 272086.28 73320 64 1565
1567 0 451407.12 272066.88 73240 64 1566
1568 0 451368.7 272068 73160 64 1567
1569 0 451324.28 272085.34 73080 51 1568
1570 0 451261.5 272132.6 73040 51 1569
1571 0 451306.72 272150.2 72960 51 1570
1572 0 451358.66 272184.44 72880 51 1571
1573 0 451361.4 272183.7 72840 81 1572
1574 0 451398.47 272178.78 72760 81 1573
1575 0 451364.9 272230.84 72720 81 1574
1576 0 451292.47 272211.78 72640 81 1575
1577 0 451259.75 272167.1 72560 115 1576
1578 0 451254.56 272168.56 72480 115 1577
1579 0 451222.16 272162.88 72400 115 1578
1580 0 451159.34 272210.5 72160 150 1579
1581 0 451207.03 272304.2 72000 168 1580
1582 0 451265.72 272359.62 71760 122 1581
1583 0 451277.44 272442.3 71600 115 1582
1584 0 451325.1 272486.88 71440 115 1583
1585 0 451389.84 272458.62 71320 101 1584
1586 0 451368.3 272417.6 71240 101 1585
1587 0 451404.7 272376.03 71160 101 1586
1588 0 451362.78 272379.16 71080 115 1587
1589 0 451367.88 272325.75 71000 115 1588
1590 0 451300.75 272358.28 70920 115 1589
1591 0 451282.6 272344.6 70840 60 1590
1592 0 451248.78 272313.1 70760 60 1591
1593 0 451271.03 272230.1 70640 60 1592
1594 0 451187.34 272190.88 70480 60 1593
1595 0 451059.56 272198.66 70400 45 1594
1596 0 451110.9 272137 70320 51 1595
1597 0 451005.53 272050.38 70120 51 1596
1598 0 450956.12 272057.22 70000 71 1597
1599 0 450937.5 271984.66 69880 71 1598
1600 0 450926.97 271959.84 69760 71 1599
1601 0 450894.1 271965.5 69600 71 1600
1602 0 450930.44 271902.2 69400 71 1601
1603 0 450927.3 271886.8 69320 71 1602
1604 0 450899.56 271879.88 69080 64 1603
1605 0 450836.56 272033.25 68960 45 1604
1606 0 450834.44 272013.3 68760 45 1605
1607 0 450891.72 271740.75 68480 86 1606
1608 0 450977.78 271739.44 68320 86 1607
1609 0 450818.25 271662.06 68160 90 1608
1610 0 450717.97 271626.66 67920 64 1609
1611 0 450902.94 271299.94 67360 102 1610
1612 0 451039.34 271087.5 67200 120 1611
1613 0 451170.2 270916.1 67040 45 1612
1614 0 450939.03 270492 66400 135 1613
1615 0 451065.22 270406.62 66280 81 1614
1616 0 451260.72 270181.62 66160 81 1615
1617 0 451270.3 269820.56 66040 102 1616
1618 0 451365.78 269166.22 66000 81 1617
1619 0 451364.53 268779.97 65960 75 1618
1620 0 451478.66 268205.7 66000 75 1619
1621 0 451587.22 267799.38 66000 81 1620
1622 0 451578.66 267517.9 65920 60 1621
1623 0 451578.56 267293.4 65840 176 1622
1624 0 451524.5 267189.3 65760 176 1623
1625 0 451048.8 266762.94 65640 236 1624
1626 0 450944.72 266727.8 65440 236 1625
1627 0 450822.2 266665.84 65200 286 1626
1628 0 450774.6 266574.44 65120 261 1627
1629 0 450719.5 266459.9 65000 107 1628
1630 0 450798.78 266400.53 64840 107 1629
1631 0 450665.97 265982.7 64800 81 1630
1632 0 450707.16 265813.94 64720 86 1631
1633 0 450783.16 265709.62 64640 86 1632
1634 0 450848.5 265395.78 64560 40 1633
1635 0 450969.34 265146.47 64440 40 1634
1636 0 451001.44 264884.2 64320 40 1635
1637 0 450976.3 264719.66 64240 81 1636
1638 0 450932.47 264585.62 64160 81 1637
1639 0 450750.78 264383.8 64040 80 1638
1640 0 450604.62 264160.28 64000 40 1639
1641 0 450476.56 264098.34 63960 40 1640
1642 0 450376.47 264063.12 63920 40 1641
1643 0 450266.7 263994.6 63880 40 1642
1644 0 450281.47 263873.78 63840 40 1643
1645 0 450233.28 263831.03 63800 40 1644
1646 0 450029.16 263723 63800 40 1645
1647 0 449919.84 263669.3 63720 -1 1646
1648 0 449862.53 263533.97 63680 -1 1647
1649 0 449893.66 263476.25 63640 -1 1648
1650 0 449888.84 263450.84 63600 -1 1649
1651 0 449903.62 263343.88 63520 -1 1650
1652 0 449903.4 263315.5 63480 -1 1651
1653 0 449900.56 263282.3 63440 -1 1652
1654 0 449927.9 263237.34 63400 -1 1653
1655 0 449942 263203.28 63360 -1 1654
1656 0 449969.66 263151.88 63320 -1 1655
1657 0 450025.5 263087.28 63280 -1 1656
1658 0 450057.44 262992.62 63240 -1 1657
1659 0 450073.88 262951.06 63200 -1 1658
1660 0 450137.6 262891.5 63160 -1 1659
1661 0 450160.44 262854.7 63120 -1 1660
1662 0 450204.47 262850.88 63080 -1 1661
1663 0 450376.66 262744.47 63000 -1 1662
1664 0 450349.22 262711.56 62960 -1 1663
1665 0 450240.94 262663.12 62880 -1 1664
1666 0 450204.66 262631.1 62840 -1 1665
1667 0 450182 262569.62 62800 -1 1666
1668 0 450145.56 262558.62 62720 -1 1667
1669 0 450147.97 262543.8 62680 -1 1668
1670 0 450146.8 262552.6 62560 -1 1669
1671 0 450176.88 262461.3 62480 -1 1670
1672 0 450119.4 262308.78 62400 -1 1671
1673 0 450088.7 262303.7 62320 -1 1672
1674 0 449998.97 262194.38 62240 -1 1673
1675 0 449959.88 262067.92 62200 -1 1674
1676 0 449929.34 262020.02 62160 -1 1675
1677 0 449877.56 261972.4 62080 -1 1676
1678 0 449816.97 261925.83 62000 -1 1677
1679 0 449720.8 261866.38 61920 -1 1678
1680 0 449593.66 261793.48 61880 -1 1679
1681 0 449566.78 261760.62 61840 -1 1680
1682 0 449557.06 261716.94 61800 -1 1681
1683 0 449552.16 261676.62 61760 -1 1682
1684 0 449564.5 261663.12 61720 -1 1683
1685 0 449598.56 261631.56 61680 -1 1684
1686 0 449590.44 261614.83 61640 -1 1685
1687 0 449568.56 261629.19 61600 -1 1686
1688 0 449532.2 261579.73 61560 -1 1687
1689 0 449523.84 261578.38 61520 -1 1688
1690 0 449481.25 261539.28 61440 -1 1689
1691 0 449438.2 261608.47 61320 -1 1690
1692 0 449415.28 261652.52 61160 -1 1691
1693 0 449371.22 261805.66 61080 -1 1692
1694 0 449357.2 261848.66 61040 -1 1693
1695 0 449354.16 261879.17 61000 -1 1694
1696 0 449325.72 261915.3 60960 -1 1695
1697 0 449344.28 261840.55 60920 -1 1696
1698 0 449348 261831.5 60880 -1 1697
1699 0 449351.66 261822.1 60840 -1 1698
1700 0 449416.94 261759.55 60760 -1 1699
1701 0 449466.44 261667.8 60720 -1 1700
1702 0 449563.38 261892.89 60680 -1 1701
1703 0 450473.3 262711.6 63040 -1 1663
1704 0 450545.53 262642.25 63080 -1 1703
1705 0 450584.5 262518.6 63120 -1 1704
1706 0 450585.62 262427.4 63160 -1 1705
1707 0 450618.03 262243.22 63200 -1 1706
1708 0 450686.1 262043.25 63200 -1 1707
1709 0 450594.12 261971.27 63200 -1 1708
1710 0 450474.12 261963.27 63200 -1 1709
1711 0 450405.84 261945.53 63240 -1 1710
1712 0 450373.6 261851.34 63280 -1 1711
1713 0 450449.56 261711.36 63280 -1 1712
1714 0 450229.62 261615.33 63280 -1 1713
1715 0 450174 261576.77 63240 -1 1714
1716 0 450194.25 261515.34 63200 -1 1715
1717 0 450185.7 261511.4 63160 -1 1716
1718 0 450188.47 261498.31 63120 -1 1717
1719 0 453411.2 271099.62 74080 51 1555
1720 0 453580.84 270927.7 74080 80 1719
1721 0 453719.3 270848.84 74000 80 1720
1722 0 453811.22 270751.12 73920 75 1721
1723 0 453884.2 270757.56 73880 75 1722
1724 0 453984.34 270680.2 73800 75 1723
1725 0 454076.94 270615.44 73720 75 1724
1726 0 454119.9 270557.8 73680 75 1725
1727 0 454212.28 270488.66 73640 64 1726
1728 0 454283.56 270420.03 73600 64 1727
1729 0 454316.5 270384.28 73560 64 1728
1730 0 454335.56 270322.53 73520 64 1729
1731 0 454371.66 270290.5 73480 64 1730
1732 0 454455.9 270196 73280 32 1731
1733 0 454464.9 270156.53 73200 32 1732
1734 0 454406.78 270048.1 73160 98 1733
1735 0 454365.8 270044.75 73120 98 1734
1736 0 454250.6 269912.16 73000 98 1735
1737 0 454221.44 269834.4 72920 64 1736
1738 0 454269.78 269654.4 72800 45 1737
1739 0 454311.94 269570.7 72720 45 1738
1740 0 454465.25 269385.22 72600 71 1739
1741 0 454492.62 269276.8 72520 71 1740
1742 0 454627.88 269189.62 72480 60 1741
1743 0 454800.34 269085.88 72400 51 1742
1744 0 454928.03 269030.47 72360 51 1743
1745 0 455096.8 268937.12 72280 60 1744
1746 0 455263.2 268838.78 72200 75 1745
1747 0 455403.5 268649.75 72120 60 1746
1748 0 455561.6 268404.3 72160 60 1747
1749 0 455549.84 268371.38 72200 60 1748
1750 0 455438.75 268225.34 72240 40 1749
1751 0 455462.1 267890.38 72200 75 1750
1752 0 455670 267657.16 72160 60 1751
1753 0 455908.88 267462.78 72120 60 1752
1754 0 456071.34 267369.12 72040 96 1753
1755 0 456099.1 267424.6 71920 64 1754
1756 0 456104.28 267431.56 71880 64 1755
1757 0 455937.53 267489.2 71880 96 1756
1758 0 455838.62 267341.47 71880 96 1757
1759 0 455854 267152 71880 32 1758
1760 0 455897.47 267057 71800 96 1759
1761 0 455864.84 266990 71760 96 1760
1762 0 455845.66 266943 71680 96 1761
1763 0 455836.72 266907.25 71600 96 1762
1764 0 455870.8 266897.84 71560 45 1763
1765 0 455864.16 266844.8 71480 45 1764
1766 0 455869.97 266834.4 71400 45 1765
1767 0 455738.66 266458.47 71400 96 1766
1768 0 455810.25 266173.66 71400 45 1767
1769 0 455974.53 265889.12 71400 81 1768
1770 0 455918 265885 71280 98 1769
1771 0 455914 265881 71240 98 1770
1772 0 455950.34 265640.56 71360 81 1769
1773 0 455965.97 265477.38 71320 32 1772
1774 0 456101.9 265309.44 71320 51 1773
1775 0 456042.34 265144.7 71360 51 1774
1776 0 456034.4 265069.1 71400 60 1775
1777 0 456009.44 264628.8 71440 64 1776
1778 0 456193.9 264233.62 71440 137 1777
1779 0 455977.25 264028.78 71440 166 1778
1780 0 456041.16 264049 71240 166 1779
1781 0 456054 264053.3 71200 166 1780
1782 0 456068.94 263990.3 71040 164 1781
1783 0 456090.62 263973.28 70920 164 1782
1784 0 456141.06 263973.9 70840 164 1783
1785 0 456145.6 263974.22 70760 181 1784
1786 0 456133.22 263927.94 70600 181 1785
1787 0 456122.16 263885.44 70520 98 1786
1788 0 456133.47 263874.25 70440 98 1787
1789 0 456129.1 263857.03 70360 98 1788
1790 0 456169.66 263820.9 70240 98 1789
1791 0 456194.84 263776 70200 98 1790
1792 0 456189.94 263673.78 70120 96 1791
1793 0 456226.12 263590.66 70040 96 1792
1794 0 456260.9 263566.78 70000 96 1793
1795 0 456253.94 263521.6 69960 96 1794
1796 0 456286.2 263434.66 69880 91 1795
1797 0 456388.88 263338.84 69800 91 1796
1798 0 456529.28 263274.03 69720 124 1797
1799 0 456522 263189.28 69640 124 1798
1800 0 456601.9 263129.2 69560 120 1799
1801 0 456621.78 263109.1 69480 120 1800
1802 0 456686.1 262992.78 69360 90 1801
1803 0 456729.66 262913.53 69280 90 1802
1804 0 456745.56 262893.88 69160 32 1803
1805 0 456801.97 262866.2 69080 32 1804
1806 0 456884.97 262809.9 69000 32 1805
1807 0 456989.06 262761.38 68920 71 1806
1808 0 457045.94 262705.66 68840 71 1807
1809 0 457124.9 262630.47 68760 64 1808
1810 0 457153.7 262602.34 68680 64 1809
1811 0 457189.6 262582.66 68600 64 1810
1812 0 457197.7 262554.1 68560 81 1811
1813 0 457240.94 262474.72 68480 81 1812
1814 0 457309.4 262482.03 68440 81 1813
1815 0 457302.34 262477.56 68400 81 1814
1816 0 457326.7 262457.16 68320 143 1815
1817 0 457325.97 262441.3 68240 143 1816
1818 0 457326.25 262441.44 68160 143 1817
1819 0 457425.28 262392.97 68120 120 1818
1820 0 457525.25 262349.03 68040 120 1819
1821 0 457637.47 262285.4 67960 60 1820
1822 0 457649.4 262286.16 67920 60 1821
1823 0 457772.62 262177.97 67800 60 1822
1824 0 457809.88 262086.03 67720 60 1823
1825 0 457800.47 261755.7 67680 90 1824
1826 0 457476.56 261380.08 67680 86 1825
1827 0 457546.62 261275.42 67640 86 1826
1828 0 457609.34 261076.94 67600 80 1827
1829 0 457613.2 260804.58 67520 75 1828
1830 0 457662.8 260633.64 67440 75 1829
1831 0 457691.62 260578.2 67400 75 1830
1832 0 457713.8 260530.06 67360 75 1831
1833 0 457737.12 260454.7 67320 75 1832
1834 0 457787.7 260314.72 67280 75 1833
1835 0 457844.2 260246.9 67240 75 1834
1836 0 457847 260189.36 67200 60 1835
1837 0 457829.84 260130.77 67160 60 1836
1838 0 457876.53 260077.05 67120 60 1837
1839 0 457915.16 259943.48 67080 51 1838
1840 0 457891.66 259829.52 67040 51 1839
1841 0 457862.84 259755.28 67000 51 1840
1842 0 457821.9 259614.08 66960 51 1841
1843 0 457738.22 259563.56 66880 40 1842
1844 0 457702.66 259545.22 66840 40 1843
1845 0 457649.06 259472.66 66800 40 1844
1846 0 457588.44 259453.98 66760 40 1845
1847 0 457583.66 259435.9 66720 60 1846
1848 0 457574 259373.45 66640 60 1847
1849 0 457544.62 259322.34 66560 60 1848
1850 0 457591.06 259304.05 66480 60 1849
1851 0 457527.56 259280.16 66440 51 1850
1852 0 457471.5 259250.44 66320 51 1851
1853 0 457435.12 259179.81 66240 71 1852
1854 0 457390.2 259082.94 66120 71 1853
1855 0 457345.72 259054.33 66040 71 1854
1856 0 457301.9 258962.89 66000 75 1855
1857 0 457222.03 258930.61 65920 75 1856
1858 0 457190.8 258842.92 65800 45 1857
1859 0 457218.44 258818.88 65760 45 1858
1860 0 457214.47 258774.22 65720 45 1859
1861 0 457205.94 258743.22 65680 45 1860
1862 0 457111.22 258681.06 65600 51 1861
1863 0 457098.38 258662.23 65560 51 1862
1864 0 457078.8 258598.47 65520 51 1863
1865 0 457081.84 258569.53 65480 51 1864
1866 0 457061.38 258530.69 65440 32 1865
1867 0 457069.75 258525.02 65400 32 1866
1868 0 457141.97 258526.22 65360 32 1867
1869 0 457209.78 258505.14 65320 32 1868
1870 0 457225.97 258445.81 65280 32 1869
1871 0 457281.28 258394.84 65240 32 1870
1872 0 457294.6 258364.42 65200 32 1871
1873 0 457306.53 258344.4 65160 32 1872
1874 0 457318.9 258332.84 65120 32 1873
1875 0 457324.75 258308.42 65080 32 1874
1876 0 457325.53 258273.36 65040 32 1875
1877 0 457356.62 258233.4 65000 32 1876
1878 0 457362.06 258171.73 64960 32 1877
1879 0 457363.97 258126.22 64920 32 1878
1880 0 457401.53 258124.97 64880 32 1879
1881 0 457422 258087.67 64840 32 1880
1882 0 457484.75 258044.5 64800 -1 1881
1883 0 457516.16 258054 64760 -1 1882
1884 0 457602.06 258037.25 64680 -1 1883
1885 0 457694.84 258035.86 64640 -1 1884
1886 0 457764.44 257970.44 64600 -1 1885
1887 0 457800.97 257931.62 64560 -1 1886
1888 0 457896 257897.42 64480 -1 1887
1889 0 458058.88 257754.34 64440 -1 1888
1890 0 458130.53 257659.5 64400 -1 1889
1891 0 458256.28 257525.81 64360 -1 1890
1892 0 458321.03 257458.84 64320 -1 1891
1893 0 458357.9 257440.6 64280 -1 1892
1894 0 458399.03 257351.19 64240 -1 1893
1895 0 458408.78 257326.47 64200 -1 1894
1896 0 458355.6 257273.14 64120 -1 1895
1897 0 458324.44 257163.97 64080 -1 1896
1898 0 458281.62 257123.81 64040 -1 1897
1899 0 458216.25 257113.75 64000 -1 1898
1900 0 458181.53 257102.14 63960 -1 1899
1901 0 458134.94 257129.06 63880 -1 1900
1902 0 458034.6 257123.94 63800 -1 1901
1903 0 457943.28 257148.73 63720 -1 1902
1904 0 457872.72 257162 63640 -1 1903
1905 0 457915.5 257104.14 63560 -1 1904
1906 0 457950.3 257051.62 63480 -1 1905
1907 0 458000.66 257039.28 63440 -1 1906
1908 0 457983.16 257010.62 63400 -1 1907
1909 0 458011.22 256978.86 63360 -1 1908
1910 0 458030.97 256930.75 63320 -1 1909
1911 0 458018.5 256906.77 63280 -1 1910
1912 0 458000.56 256883.78 63240 -1 1911
1913 0 458107.44 256851.36 63200 -1 1912
1914 0 458131.8 256835.22 63160 -1 1913
1915 0 458143.7 256799.1 63120 -1 1914
1916 0 458156 256762.2 63080 -1 1915
1917 0 458155.94 256738.75 63040 -1 1916
1918 0 458163.62 256714.33 63000 -1 1917
1919 0 458169.12 256666 62960 -1 1918
1920 0 458177.03 256646.73 62920 -1 1919
1921 0 458168.75 256630.56 62880 -1 1920
1922 0 458143.62 256663.02 62840 -1 1921
1923 0 458130.3 256623.38 62800 -1 1922
1924 0 458123.88 256594.23 62760 -1 1923
1925 0 458131.8 256582.4 62720 -1 1924
1926 0 458127.88 256547.64 62680 -1 1925
1927 0 458167.22 256586.86 62560 -1 1926
1928 0 458155.06 256574.48 62520 -1 1927
1929 0 458143.6 256528.73 62480 -1 1928
1930 0 458082.12 256359.81 62400 -1 1929
1931 0 458029.2 256353.56 62360 -1 1930
1932 0 457888.12 256285.81 62320 -1 1931
1933 0 457891.44 256280.42 62280 -1 1932
1934 0 457845.66 256261.17 62240 -1 1933
1935 0 457792.53 256200.14 62200 -1 1934
1936 0 457744.22 256150.94 62160 -1 1935
1937 0 457694.75 256108.05 62120 -1 1936
1938 0 457669.62 256028.69 62080 -1 1937
1939 0 457673.2 255983.34 62040 -1 1938
1940 0 457683.53 255947.25 62000 -1 1939
1941 0 457681.5 255882.16 61960 -1 1940
1942 0 456306.4 265957.38 71400 81 1769
1943 0 456602.38 265933.4 71400 81 1942
1944 0 456734.34 265853.4 71400 -1 1943
1945 0 455882.56 266805.62 71320 45 1766
1946 0 455865.66 266805.03 71240 45 1945
1947 0 456444.16 267418.16 71760 60 1755
1948 0 456644.72 267385.4 71720 51 1947
1949 0 456907.4 267397.7 71680 51 1948
1950 0 457027.97 267354.1 71720 51 1949
1951 0 457331.34 267315.7 71680 51 1950
1952 0 457424.28 267347.53 71600 51 1951
1953 0 461300.03 271685.78 84800 32 1142
1954 0 461008.97 271752.56 84800 71 1953
1955 0 461259.03 271798.78 84880 32 1954
1956 0 461093.22 271857.78 84920 71 1955
1957 0 460954.38 271843.94 84920 71 1956
1958 0 460849.16 271844.72 84920 40 1957
1959 0 460826.06 271919.28 84920 40 1958
1960 0 460444.1 271981.66 84920 40 1959
1961 0 460400.5 271932.4 84920 40 1960
1962 0 460431.3 271849.7 85000 40 1961
1963 0 460336.88 271811.16 85320 64 1962
1964 0 460307.53 271778.62 85440 64 1963
1965 0 460286.3 271795.97 85520 64 1964
1966 0 460291.44 271803.34 85560 64 1965
1967 0 460198.2 271821.06 85640 81 1966
1968 0 460037.56 271860.44 85760 64 1967
1969 0 459827.16 271927.88 85880 51 1968
1970 0 459767.88 271937.4 85920 51 1969
1971 0 459622.78 271994.7 86000 51 1970
1972 0 459587.94 271908.38 86080 91 1971
1973 0 459516.66 271888.8 86120 91 1972
1974 0 459441.56 271802.16 86240 71 1973
1975 0 459387.28 271711 86320 71 1974
1976 0 459308.4 271635.2 86440 51 1975
1977 0 459261.7 271580.44 86520 51 1976
1978 0 459207.7 271494.12 86600 51 1977
1979 0 459140.38 271409.38 86680 60 1978
1980 0 459066.1 271292.1 86800 45 1979
1981 0 459012.3 271195.56 86880 45 1980
1982 0 458900.25 271115.56 86920 45 1981
1983 0 458888.16 271011.8 87000 98 1982
1984 0 458826.28 270971.53 87120 98 1983
1985 0 458804.22 270931.4 87200 98 1984
1986 0 458846.84 271066.84 87280 102 1985
1987 0 458845.22 271062.88 87320 102 1986
1988 0 458764.06 271044.3 87400 102 1987
1989 0 458665 271035.66 87480 108 1988
1990 0 458574.75 270985.72 87560 108 1989
1991 0 458537.44 270927.16 87680 124 1990
1992 0 458517.06 270915.56 87760 124 1991
1993 0 458494.3 270905.7 87840 124 1992
1994 0 458491.3 270874.22 87920 124 1993
1995 0 458491.97 270881.47 88000 60 1994
1996 0 458524.47 270854.44 88120 60 1995
1997 0 458577.4 270838.8 88200 60 1996
1998 0 458613.03 270784.4 88280 104 1997
1999 0 458623 270755.62 88360 104 1998
2000 0 458615.16 270621.78 88520 81 1999
2001 0 458700.44 270537.66 88640 40 2000
2002 0 458699.22 270622.16 88680 40 2001
2003 0 458564.3 270673.47 88720 81 2002
2004 0 458363.3 270709.62 88800 81 2003
2005 0 458579.12 270702.53 88840 81 2004
2006 0 458581.5 270675.4 88960 81 2005
2007 0 458558.38 270660.12 89040 81 2006
2008 0 458664.22 270563.2 89120 40 2007
2009 0 458676.88 270527.25 89160 40 2008
2010 0 458593.78 270523.53 89240 40 2009
2011 0 458575.8 270496.06 89320 -1 2010
2012 0 458378.4 270454.25 89400 -1 2011
2013 0 458374 270456.06 89480 -1 2012
2014 0 458248.97 270403.4 89560 -1 2013
2015 0 458628.7 270766.12 89640 -1 2014
2016 0 458705.7 270627.25 89720 -1 2015
2017 0 458691.88 270544.8 89800 -1 2016
2018 0 458353.38 270445.9 89800 -1 2017
2019 0 457835.25 270534.3 89800 -1 2018
2020 0 457744.03 270590.38 89960 -1 2019
2021 0 457775.8 270617.8 90160 -1 2020
2022 0 457817.56 270579.9 90280 -1 2021
2023 0 457895.84 270734.06 90400 -1 2022
2024 0 457742.03 270634.06 90520 -1 2023
2025 0 457776.2 270577.66 90560 -1 2024
2026 0 458665.9 270394.75 90280 -1 2017
2027 0 458659.6 270319.88 90520 -1 2026
2028 0 459999.25 270305.25 90600 -1 2027
2029 0 459860.7 270191.4 90720 -1 2028
2030 0 460228.3 270462.34 90680 -1 2029
2031 0 460414.84 270697.06 90680 -1 2030
2032 0 460332.75 270749.3 90760 -1 2031
2033 0 460290.75 270762.84 90840 -1 2032
2034 0 460283.47 270850.72 90920 -1 2033
2035 0 460249.72 270902.44 91000 -1 2034
2036 0 460252.62 270906.84 91080 -1 2035
2037 0 460242.66 270889.22 91160 -1 2036
2038 0 460269.88 270893.88 91240 -1 2037
2039 0 460274 270862.4 91280 -1 2038
2040 0 460255.44 270793.7 91360 -1 2039
2041 0 459773.8 270243.38 90880 -1 2029
2042 0 459825.4 270100.44 90960 -1 2041
2043 0 459725.16 270082.78 91120 -1 2042
2044 0 459699.4 270130.66 91160 -1 2043
2045 0 459137.06 270568.75 88640 40 2001
2046 0 459298.94 270447.56 88640 40 2045
2047 0 459300.3 270496.5 88680 40 2046
2048 0 459196.8 270579.75 88720 40 2047
2049 0 459177.8 270552.22 88760 40 2048
2050 0 475009.56 252662.89 91360 -1 235
2051 0 475224.75 252479.34 91280 -1 2050
2052 0 475489.28 252295.72 91200 -1 2051
2053 0 475587.12 252278.1 91120 -1 2052
2054 0 475705.97 252166.94 91040 -1 2053
2055 0 475798.72 252169.55 90960 -1 2054
2056 0 476173.72 251924.5 90720 -1 2055
2057 0 476467.06 251860.8 90640 -1 2056
2058 0 473459.84 251988.56 90600 -1 2057
2059 0 474520.38 251765.19 90560 -1 2058
2060 0 474877.34 251456.4 90440 -1 2059
2061 0 475198.97 251054.16 90240 -1 2060
2062 0 475728.06 250592.83 89880 -1 2061
2063 0 477162.53 250045.55 89880 -1 2062
2064 0 477510.75 249354.52 89880 -1 2063
2065 0 477858.2 248746.17 89720 -1 2064
2066 0 478650.34 248314.12 89720 -1 2065
2067 0 479318.56 248274.5 88760 -1 2066
2068 0 479308.66 248448.14 88720 -1 2067
2069 0 479556.84 248411.9 88640 -1 2068
2070 0 479670.94 248300.97 88560 -1 2069
2071 0 479600.44 248303.39 88520 -1 2070
2072 0 479516.75 248335.44 88480 -1 2071
2073 0 479357.94 248424.28 88360 -1 2072
2074 0 479306.5 248389 88320 -1 2073
2075 0 479255.06 248353.88 88280 -1 2074
2076 0 479080.34 248385.02 88200 -1 2075
2077 0 479019.72 248325.77 88120 -1 2076
2078 0 479045.72 248242.52 88080 -1 2077
2079 0 478999.03 248284.86 88000 -1 2078
2080 0 478963.12 248257.64 87920 -1 2079
2081 0 479041.47 248348.89 87720 -1 2080
2082 0 479076.62 248330.17 87600 -1 2081
2083 0 479059.97 248432.75 87400 -1 2082
2084 0 479181.75 248585.12 87080 -1 2083
2085 0 479213.25 248560.17 87000 -1 2084
2086 0 479449 248512.03 86720 -1 2085
2087 0 479534.06 248514.31 86600 -1 2086
2088 0 479617.84 248562.97 86480 -1 2087
2089 0 479712.03 248595.31 86400 -1 2088
2090 0 479801.06 248642.28 86280 -1 2089
2091 0 479802.94 248655.98 85920 -1 2090
2092 0 479698.03 248595.38 85760 -1 2091
2093 0 479640.72 248542.64 85640 -1 2092
2094 0 479651.62 248425.28 85440 -1 2093
2095 0 479521.9 248222.39 85200 -1 2094
2096 0 479493.12 248113.84 85080 -1 2095
2097 0 479330.78 247845.58 84600 157 2096
2098 0 479498.8 247732.27 84440 157 2097
2099 0 479463.7 247607.47 84160 75 2098
2100 0 479468.03 247519.69 84080 75 2099
2101 0 479713.12 247404.4 83840 120 2100
2102 0 479841.56 247314.42 83720 98 2101
2103 0 479936.9 247279.86 83640 98 2102
2104 0 480131.88 247173.48 83520 120 2103
2105 0 480233.97 247170.77 83400 120 2104
2106 0 480327.75 247128.31 83280 122 2105
2107 0 480396.25 247112.88 83160 122 2106
2108 0 480363.12 247155.9 82840 122 2107
2109 0 480296.84 247163.61 82720 128 2108
2110 0 480193.62 247208.44 82560 128 2109
2111 0 480174.9 247204.78 82480 120 2110
2112 0 480132.47 247220.77 82400 120 2111
2113 0 480025.38 247333.9 82240 108 2112
2114 0 479964.06 247434.28 81960 101 2113
2115 0 479920.44 247502 81720 122 2114
2116 0 479901.84 247630.5 81320 98 2115
2117 0 479909.25 247727.64 81040 148 2116
2118 0 479906.22 247834.56 80720 104 2117
2119 0 479898.1 247876.06 80600 96 2118
2120 0 479894.25 247938.3 80320 96 2119
2121 0 479709.12 247976.7 79960 98 2120
2122 0 479665.62 248016.12 79840 64 2121
2123 0 479621.97 248041.48 79760 64 2122
2124 0 479586.56 248082.61 79600 98 2123
2125 0 479521.75 248103.69 79240 104 2124
2126 0 479474.9 248175.58 78920 90 2125
2127 0 479489.6 248172.42 78840 90 2126
2128 0 479527.72 248216.03 78760 90 2127
2129 0 479521.5 248240.25 78600 64 2128
2130 0 479538.16 248283.38 78440 64 2129
2131 0 479597.1 248325.86 78280 51 2130
2132 0 479496.75 248440.78 78200 51 2131
2133 0 479487.5 248438.53 78160 51 2132
2134 0 479443.97 248489.97 78120 75 2133
2135 0 479451.44 248507.78 78080 75 2134
2136 0 479422.28 248580.22 78000 75 2135
2137 0 479409.94 248714.77 77800 71 2136
2138 0 479458.88 248784.17 77680 115 2137
2139 0 479401.75 248809.14 77600 115 2138
2140 0 479251.44 248881.9 77320 175 2139
2141 0 479201.3 248898.3 77200 175 2140
2142 0 479129.06 248921.64 77040 107 2141
2143 0 479041.2 248936.05 76920 122 2142
2144 0 478945.8 248935.23 76800 122 2143
2145 0 478893.97 248925.5 76680 81 2144
2146 0 478809.12 248916.62 76600 81 2145
2147 0 478777.94 248920.66 76520 81 2146
2148 0 478730.44 248898.34 76440 104 2147
2149 0 478687 248889.92 76360 104 2148
2150 0 478689.75 248877.8 76280 108 2149
2151 0 478633.03 248856.28 76160 108 2150
2152 0 478614.4 248862.61 76080 108 2151
2153 0 478612.94 248823.8 76000 71 2152
2154 0 478608.8 248845.23 75920 71 2153
2155 0 478547.12 248807.94 75560 81 2154
2156 0 478529.47 248769.25 75240 90 2155
2157 0 478475.75 248785.33 75000 115 2156
2158 0 478469.06 248705.14 74800 71 2157
2159 0 478482.97 248765.17 74680 101 2158
2160 0 478447.12 248769.83 74600 101 2159
2161 0 478445 248795.2 74520 101 2160
2162 0 478442.12 248833.19 74400 135 2161
2163 0 478457.22 248901.53 73680 96 2162
2164 0 478429.66 248889.98 73440 75 2163
2165 0 478315.1 248866.22 73280 71 2164
2166 0 478136.72 248864.12 73040 81 2165
2167 0 477952.94 248864.62 72720 90 2166
2168 0 477823.44 248899.52 72560 96 2167
2169 0 477816.34 248891.72 72480 96 2168
2170 0 477735.75 248910.55 72280 101 2169
2171 0 477723.7 248935.86 72120 101 2170
2172 0 477664.1 248986.45 72040 128 2171
2173 0 477628.22 249049.25 71840 96 2172
2174 0 477648.5 249267.61 71320 98 2173
2175 0 477684.62 249323.98 70880 115 2174
2176 0 477682.78 249338.67 70640 81 2175
2177 0 477772.1 249280.8 70360 64 2176
2178 0 477779.6 249288.42 70280 81 2177
2179 0 477686.94 249281.4 69920 96 2178
2180 0 477159 249481.62 69000 122 2179
2181 0 476775.16 249438.11 68680 122 2180
2182 0 476605.78 249423.2 68600 75 2181
2183 0 476432.2 249383.14 68520 75 2182
2184 0 476399.88 249365.39 68480 40 2183
2185 0 476273.44 249320.17 68400 40 2184
2186 0 476157 249309.52 68320 115 2185
2187 0 475986.38 249316.52 68200 115 2186
2188 0 475894.72 249286.12 68120 120 2187
2189 0 475722.7 249287 68000 148 2188
2190 0 475622.5 249304.78 67840 148 2189
2191 0 475626.22 249278.72 67680 98 2190
2192 0 475749.25 249201.53 67520 120 2191
2193 0 475827.84 249209.02 67400 120 2192
2194 0 475850.2 249185.67 67280 75 2193
2195 0 475852.12 249172.22 67160 75 2194
2196 0 475795.1 249170.97 67080 101 2195
2197 0 475748.44 249202.61 67000 101 2196
2198 0 475619.06 249233 66880 90 2197
2199 0 475442.7 249271 66760 91 2198
2200 0 475388.34 249296.11 66640 91 2199
2201 0 475269.9 249305.4 66560 75 2200
2202 0 475168.06 249261.03 66480 75 2201
2203 0 475037.34 249231.12 66360 71 2202
2204 0 474670.97 249343.02 66000 64 2203
2205 0 474390.38 249317.94 65720 81 2204
2206 0 474208.47 249324.56 65600 81 2205
2207 0 474026.6 249393.28 65440 60 2206
2208 0 473789.38 249394.42 65280 81 2207
2209 0 473607.22 249390.39 65160 80 2208
2210 0 473370.03 249327.8 65080 91 2209
2211 0 473149.25 249328.06 64960 98 2210
2212 0 472883.38 249337.02 64800 51 2211
2213 0 472754.44 249368.06 64720 71 2212
2214 0 472685.22 249274.75 64600 71 2213
2215 0 472683.44 249158.77 64400 91 2214
2216 0 472578.6 249182.34 64200 96 2215
2217 0 472495.78 249153.95 64160 96 2216
2218 0 472498.12 249196.3 64120 96 2217
2219 0 472446.75 249209.84 64080 96 2218
2220 0 472333.47 249210.31 64040 91 2219
2221 0 472225.06 249291.44 63920 91 2220
2222 0 471585.5 249478.03 63560 81 2221
2223 0 471229.9 249565.73 63240 51 2222
2224 0 471232.22 249639.2 63160 51 2223
2225 0 471041.75 249701.81 63040 71 2224
2226 0 470939.03 249733.67 62960 60 2225
2227 0 470771.03 249842.14 62880 60 2226
2228 0 470644.1 249937.23 62800 60 2227
2229 0 470452.38 249985.61 62720 60 2228
2230 0 470250.7 250096.06 62640 60 2229
2231 0 470195.53 250175.14 62560 60 2230
2232 0 470005.7 250193.84 62440 -1 2231
2233 0 469780.53 250325.2 62320 -1 2232
2234 0 469513.78 250461.58 62280 -1 2233
2235 0 469276.84 250503.45 62240 -1 2234
2236 0 469012.44 250580.22 62200 -1 2235
2237 0 468576.7 250641.52 62120 -1 2236
2238 0 468277.66 250574.25 62080 -1 2237
2239 0 468267.56 250773.19 62080 -1 2238
2240 0 468245.72 250765.84 62000 -1 2239
2241 0 468198.2 250872.31 61920 -1 2240
2242 0 468183.97 250958.83 61880 -1 2241
2243 0 467990.38 251005.52 61840 -1 2242
2244 0 467683.88 251274.19 61680 -1 2243
2245 0 467519.6 251306.34 61560 -1 2244
2246 0 467404.7 251353.31 61480 -1 2245
2247 0 467402.22 251372.05 61400 -1 2246
2248 0 480531.7 247245.62 82840 71 2108
2249 0 480636.2 247144.23 82840 71 2248
2250 0 480832.66 247142.14 82840 51 2249
2251 0 481020.12 247282.88 82800 90 2250
2252 0 481063.28 247320.78 82760 90 2251
2253 0 481133.72 247370.38 82680 90 2252
2254 0 481282.78 247423.5 82640 51 2253
2255 0 481503.84 247390.45 82600 71 2254
2256 0 481594.88 247318.75 82560 71 2255
2257 0 481666.4 247332.39 82520 75 2256
2258 0 481780.88 247369.33 82440 75 2257
2259 0 481948.94 247366.67 82360 75 2258
2260 0 482130.03 247301.45 82320 75 2259
2261 0 482296.44 247209.98 82280 60 2260
2262 0 482514.22 247135.56 82240 60 2261
2263 0 482727.7 247003.58 82200 75 2262
2264 0 482982.5 246871.14 82160 91 2263
2265 0 483236.06 246870.1 82080 120 2264
2266 0 483376.78 246886.7 82040 96 2265
2267 0 483555 246938.95 81920 64 2266
2268 0 483729.84 246939.1 81800 64 2267
2269 0 483800.94 246906.94 81760 71 2268
2270 0 484011.84 246913.83 81680 71 2269
2271 0 484150 246880.78 81600 75 2270
2272 0 484468.34 246806.77 81560 80 2271
2273 0 484617.06 246751.17 81520 128 2272
2274 0 484642.16 246744.19 81480 128 2273
2275 0 484702.62 246709.81 81400 128 2274
2276 0 484831.6 246600.52 81320 86 2275
2277 0 485227.97 246470.19 81280 81 2276
2278 0 485663.28 246523.6 81160 64 2277
2279 0 485819.6 246551.64 81080 75 2278
2280 0 485864.9 246529.45 81040 75 2279
2281 0 485988.34 246498.4 80880 64 2280
2282 0 486058.94 246478.73 80720 108 2281
2283 0 486122.4 246458.75 80600 108 2282
2284 0 486081.38 246414.97 80480 108 2283
2285 0 486065 246360.6 80400 71 2284
2286 0 486097 246381.12 80280 71 2285
2287 0 486007.97 246313.62 80160 71 2286
2288 0 485784.97 246540.47 79880 45 2287
2289 0 486163.3 246075.11 79720 75 2288
2290 0 486297.12 246001.88 79640 75 2289
2291 0 486260.62 245934.94 79520 75 2290
2292 0 486294.12 245897.06 79440 75 2291
2293 0 487178.78 245786.97 79400 75 2292
2294 0 487680.38 245933.16 79440 64 2293
2295 0 487880.25 245988.58 79360 71 2294
2296 0 487909.75 246049 79240 71 2295
2297 0 487947.75 246112.61 79160 71 2296
2298 0 487985.78 246150.38 79080 51 2297
2299 0 487985.62 246227.89 79000 51 2298
2300 0 488029.84 246301.86 78920 51 2299
2301 0 487949 246457.16 78760 75 2300
2302 0 487882.25 246647.16 78560 75 2301
2303 0 487853.78 246699.19 78280 60 2302
2304 0 487730.84 246792.14 78200 64 2303
2305 0 487743.56 246805.14 78160 64 2304
2306 0 487706.75 246826.8 78080 64 2305
2307 0 487628.5 246861.83 78000 90 2306
2308 0 487602.56 246870.69 77880 90 2307
2309 0 487658.56 246860.25 77720 71 2308
2310 0 487636.4 246829.34 77680 71 2309
2311 0 487597.78 246832.33 77600 71 2310
2312 0 487542.47 246844.67 77520 64 2311
2313 0 487553.5 246855.81 77400 64 2312
2314 0 487517.34 246869.53 77320 64 2313
2315 0 487472.16 246923.44 77160 64 2314
2316 0 487459.12 246949.92 77080 64 2315
2317 0 487435.34 246962.58 76960 96 2316
2318 0 487398.34 246948.97 76720 64 2317
2319 0 487372.7 246963.98 76600 64 2318
2320 0 487380.03 246981.11 76480 64 2319
2321 0 487420.7 246980.61 76360 71 2320
2322 0 487399.53 246966.44 76160 75 2321
2323 0 487403.47 246975.39 76080 75 2322
2324 0 487376.22 246996.64 75920 75 2323
2325 0 487400.34 246994.33 75840 75 2324
2326 0 487393.22 247016.98 75720 75 2325
2327 0 487370.28 247057.39 75640 90 2326
2328 0 487392.6 247082.31 75560 90 2327
2329 0 487372.88 247082.6 75480 90 2328
2330 0 487392.03 247095.9 75400 90 2329
2331 0 487386.28 247137.7 75320 98 2330
2332 0 487352.44 247150.17 75240 98 2331
2333 0 487386.38 247154.42 75160 98 2332
2334 0 487373.62 247158.92 75080 98 2333
2335 0 487362.03 247190.45 75000 98 2334
2336 0 487374.03 247218.78 74920 108 2335
2337 0 487435.88 247239.83 74800 108 2336
2338 0 487390 247306.58 74680 71 2337
2339 0 487427.38 247368.39 74600 71 2338
2340 0 487457.4 247422.12 74480 81 2339
2341 0 487498.78 247409.7 74400 81 2340
2342 0 487500.06 247364.77 74240 81 2341
2343 0 487535.7 247354.97 74120 75 2342
2344 0 487422.38 247371.64 73920 60 2343
2345 0 487441.03 247451.17 73760 60 2344
2346 0 487432.62 247472.72 73640 90 2345
2347 0 487398.6 247527.53 73560 90 2346
2348 0 487388.97 247583.86 73480 90 2347
2349 0 487296.28 247575.89 73400 81 2348
2350 0 487268.03 247556.69 73320 81 2349
2351 0 487224.84 247646.33 73240 81 2350
2352 0 487107.25 247667.6 73120 96 2351
2353 0 487075.53 247656.64 73040 96 2352
2354 0 487181.8 247617.4 72960 96 2353
2355 0 487250.28 247629.34 72840 96 2354
2356 0 487276.47 247687.16 72760 98 2355
2357 0 487305.78 247693.47 72680 98 2356
2358 0 487334.9 247676.33 72600 98 2357
2359 0 487410.47 247664.7 72480 75 2358
2360 0 487498.78 247700.48 72280 60 2359
2361 0 487506.47 247716.36 72200 60 2360
2362 0 487547.5 247756.86 72080 32 2361
2363 0 487611.5 247810.86 71960 32 2362
2364 0 487654.97 247903.66 71880 32 2363
2365 0 487657.84 248010.06 71800 51 2364
2366 0 487731.44 248148.3 71720 98 2365
2367 0 487711.16 248242.89 71640 98 2366
2368 0 487711.72 248371.36 71520 60 2367
2369 0 487728.34 248514.67 71440 60 2368
2370 0 487771.47 248600.45 71360 81 2369
2371 0 487816.22 248675.22 71280 81 2370
2372 0 487837.03 248738.61 71200 81 2371
2373 0 487865.3 248792.69 71080 71 2372
2374 0 487857.56 248828.08 71000 71 2373
2375 0 487891.16 248861.58 70920 98 2374
2376 0 487908.22 248901 70840 98 2375
2377 0 487951.1 248924.56 70720 98 2376
2378 0 487984.28 248951.17 70640 90 2377
2379 0 487991.75 248960.62 70560 90 2378
2380 0 487983.34 248958.86 70480 90 2379
2381 0 488023.78 248981 70400 90 2380
2382 0 488009.28 249019.38 70280 90 2381
2383 0 488056.47 249026.66 70200 90 2382
2384 0 488100.28 249074.48 70120 90 2383
2385 0 488128.56 249104.89 70080 90 2384
2386 0 488145.88 249146.38 70000 90 2385
2387 0 488172.2 249218.62 69920 90 2386
2388 0 488226.1 249236.67 69840 81 2387
2389 0 488253.88 249262.34 69760 81 2388
2390 0 488264.75 249256.86 69680 81 2389
2391 0 488291.5 249286.03 69600 96 2390
2392 0 488268.4 249283.05 69520 96 2391
2393 0 488338.5 249315.78 69440 96 2392
2394 0 488334.9 249319.14 69360 96 2393
2395 0 488347.56 249346.14 69280 96 2394
2396 0 488392.28 249377.62 69200 96 2395
2397 0 488470.78 249467.33 69120 107 2396
2398 0 488344.53 249618.95 69120 107 2397
2399 0 488065.66 249803.19 69120 107 2398
2400 0 488072.78 249805.92 69160 96 2399
2401 0 488018.9 249837.22 69200 96 2400
2402 0 487936.7 249931.77 69240 96 2401
2403 0 487747.47 250044.25 69280 -1 2402
2404 0 487667.97 250125.31 69240 -1 2403
2405 0 487519.78 250238.62 69200 -1 2404
2406 0 487408.03 250283.89 69240 -1 2405
2407 0 487231.22 250352.12 69280 -1 2406
2408 0 487152.97 250409.34 69320 -1 2407
2409 0 487107.56 250462.62 69280 -1 2408
2410 0 487037.47 250531.81 69240 -1 2409
2411 0 487100.47 250564 69200 -1 2410
2412 0 487207 250608.34 69160 -1 2411
2413 0 487238.9 250644.98 69120 -1 2412
2414 0 487281.5 250734.31 69200 -1 2413
2415 0 487248.78 250785.31 69280 -1 2414
2416 0 487037.56 250936.16 69320 -1 2415
2417 0 486920.3 250975.28 69400 -1 2416
2418 0 486834.38 251008.08 69480 -1 2417
2419 0 486654 251016.97 69560 -1 2418
2420 0 486508.44 250945.84 69600 -1 2419
2421 0 486493.25 250975.58 69680 -1 2420
2422 0 486557.4 251079.2 69720 -1 2421
2423 0 486474.12 251194.84 69720 -1 2422
2424 0 486463.88 251249.48 69800 -1 2423
2425 0 486443.62 251255.53 69840 -1 2424
2426 0 488463.16 249486.86 69040 107 2397
2427 0 488589.16 249499.58 68960 64 2426
2428 0 488639.97 249530.11 68920 64 2427
2429 0 488678.5 249561.52 68840 64 2428
2430 0 488745.47 249602.7 68760 86 2429
2431 0 488804.34 249650.88 68680 86 2430
2432 0 488841.16 249666.38 68600 86 2431
2433 0 489054.03 249642.19 68520 51 2432
2434 0 489260.12 249668.02 68440 75 2433
2435 0 489400.1 249723.84 68360 75 2434
2436 0 489606.72 249769.11 68280 75 2435
2437 0 489792.97 249775.31 68200 102 2436
2438 0 490042.16 249841.62 68120 80 2437
2439 0 490345.16 250035.86 68160 51 2438
2440 0 490723.97 250069.86 68160 102 2439
2441 0 491579.4 250170.97 68200 148 2440
2442 0 492399.66 250292.73 68240 160 2441
2443 0 492761.03 250244.36 68320 124 2442
2444 0 493510.28 250436.45 68400 75 2443
2445 0 493426.5 250440.92 68520 75 2444
2446 0 493544.88 250608.67 68520 75 2445
2447 0 493594.56 250658.98 68560 60 2446
2448 0 493696.88 250796.97 68640 60 2447
2449 0 493769.06 250972.11 68760 81 2448
2450 0 493793.97 251044.9 68840 81 2449
2451 0 493901.78 251191.28 68920 45 2450
2452 0 493910.06 251219.2 69000 45 2451
2453 0 493971.9 251267.08 69080 51 2452
2454 0 493983.62 251281.3 69160 51 2453
2455 0 494194.62 251575.88 69200 71 2454
2456 0 494289.3 251678.9 69320 81 2455
2457 0 494383.06 251733.55 69440 51 2456
2458 0 494616.16 251927.16 69520 71 2457
2459 0 494790.97 252005.48 69560 71 2458
2460 0 494927.72 252103.39 69600 81 2459
2461 0 495110.2 252227.2 69640 71 2460
2462 0 495295.22 252378.11 69640 64 2461
2463 0 495321.12 252477.12 69640 64 2462
2464 0 495311.8 252557.94 69720 64 2463
2465 0 495280.5 252688.25 69800 60 2464
2466 0 495314.66 252732.9 69840 60 2465
2467 0 495327.94 252801.27 69920 60 2466
2468 0 495336.75 252882.66 70000 107 2467
2469 0 495263.12 253044.31 70160 98 2468
2470 0 495186.94 253118.97 70240 98 2469
2471 0 495140.25 253214.9 70320 60 2470
2472 0 495063.22 253289.08 70400 60 2471
2473 0 494972.88 253327.03 70480 60 2472
2474 0 494788.84 253443.31 70600 71 2473
2475 0 494642.3 253616.25 70680 60 2474
2476 0 494572.38 253695.92 70760 81 2475
2477 0 494477.7 253798.27 70880 81 2476
2478 0 494369.8 254050.73 70960 64 2477
2479 0 494325.47 254180.89 71040 81 2478
2480 0 494198.38 254356.28 71120 148 2479
2481 0 494251.3 254372.77 71240 148 2480
2482 0 494247.6 254391.8 71520 148 2481
2483 0 494404.25 254409.75 71480 148 2482
2484 0 494450.75 254441.84 71560 148 2483
2485 0 494356.22 254461.64 71640 148 2484
2486 0 494329.47 254444.58 71680 148 2485
2487 0 494200.3 254406.2 71560 148 2482
2488 0 494180.62 254438.3 71600 148 2487
2489 0 494158.72 254435.12 71640 148 2488
2490 0 494151.72 254442.62 71680 148 2489
2491 0 494173.94 254586.72 71720 148 2490
2492 0 494189.1 254584.67 71760 148 2491
2493 0 494061.66 254560.22 71840 148 2492
2494 0 494039.6 254529.98 71880 148 2493
2495 0 494009.22 254531.53 71920 64 2494
2496 0 493992.12 254512.39 71960 -1 2495
2497 0 493945.22 254503.19 72000 -1 2496
2498 0 493908.62 254482.45 72040 -1 2497
2499 0 493832.56 254518.66 72120 -1 2498
2500 0 493778.7 254541.55 72200 -1 2499
2501 0 493745.2 254589.7 72280 -1 2500
2502 0 493769.88 254589.11 72320 -1 2501
2503 0 493766.34 254616.02 72480 -1 2502
2504 0 493746.56 254633.05 72640 -1 2503
2505 0 493713.03 254598.62 72720 -1 2504
2506 0 493671.2 254588.27 72800 -1 2505
2507 0 493641.03 254614.83 72920 -1 2506
2508 0 493652.06 254605.62 72960 -1 2507
2509 0 493679.44 254625.92 73000 -1 2508
2510 0 493773.2 254672.3 73080 -1 2509
2511 0 494031.22 254845.77 73120 -1 2510
2512 0 494064.75 254922.44 73080 -1 2511
2513 0 494077.97 255009.14 73000 -1 2512
2514 0 494095.66 255095.55 72960 -1 2513
2515 0 494159.47 255173.83 72920 -1 2514
2516 0 494229.62 255207.81 72880 -1 2515
2517 0 494234.84 255227.61 72840 -1 2516
2518 0 494069.78 254849.53 73160 -1 2511
2519 0 493472 254560 71080 51 2480
2520 0 493248 254688 71040 45 2519
2521 0 492992 254752 71040 45 2520
2522 0 492800 254912 71080 81 2521
2523 0 492640 255104 71200 108 2522
2524 0 492448 255264 71080 71 2523
2525 0 492224 255424 70960 140 2524
2526 0 491728.8 255887.02 70360 60 2525
2527 0 491507.3 256201.4 70160 102 2526
2528 0 491390.62 256332.39 70080 51 2527
2529 0 491247.2 256677.48 69960 101 2528
2530 0 491292.44 256949 69960 101 2529
2531 0 491039.97 257341.98 69960 96 2530
2532 0 490823.25 257715.9 69960 160 2531
2533 0 490812.75 257789.12 69920 160 2532
2534 0 490374.53 258191.64 69920 40 2533
2535 0 490207.8 258365.5 69920 81 2534
2536 0 490217.34 259037.14 69920 104 2535
2537 0 489714.9 259213.23 69600 178 2536
2538 0 489239 259436 69280 -1 2537
2539 0 489195 259780 69080 -1 2538
2540 0 488923 259900 69000 -1 2539
2541 0 480095.72 248298.34 88520 -1 2071
2542 0 480255.2 248234.67 88520 -1 2541
2543 0 480431.1 248283.66 88520 -1 2542
2544 0 480529.88 248231.42 88560 -1 2543
2545 0 480750 248185.72 88600 -1 2544
2546 0 481174.84 248218.8 88640 -1 2545
2547 0 481470.1 248020.22 88560 -1 2546
2548 0 481402.5 248130.38 88520 -1 2547
2549 0 481372.12 248237.52 88440 -1 2548
2550 0 481405.53 248254.47 88400 -1 2549
2551 0 481401.8 248269.58 88360 -1 2550
2552 0 479021.12 246351.33 89720 -1 2066
2553 0 479247.6 246073.1 89760 -1 2552
2554 0 479817.53 245616.55 90040 -1 2553
2555 0 480025.34 245401.11 90200 -1 2554
2556 0 480265.53 245090.42 90400 -1 2555
2557 0 480286.97 244989.42 90560 -1 2556
2558 0 480182.2 244960.7 90600 -1 2557
2559 0 481858.94 244925.73 90640 -1 2558
2560 0 481757.2 244679.67 90880 -1 2559
2561 0 481650.4 244409.39 91040 -1 2560
2562 0 481437.47 243696.9 91480 -1 2561
2563 0 481571.12 242878.22 92000 -1 2562
2564 0 482105.4 242380.42 92680 -1 2563
2565 0 482188.3 242220.47 92840 -1 2564
2566 0 482294.12 242042.31 93000 -1 2565
2567 0 482464.62 241874.25 93160 -1 2566
2568 0 482873.06 241374.55 93400 -1 2567
2569 0 483174.1 241046.64 93560 -1 2568
2570 0 483669.72 240343.4 93720 -1 2569
2571 0 483868.3 240153.39 93920 -1 2570
2572 0 483995.78 239799.11 94120 -1 2571
2573 0 484097.6 239515.55 94280 -1 2572
2574 0 484235.8 239220.44 94440 -1 2573
2575 0 484217.75 239139.06 94560 -1 2574
2576 0 484148.28 238995.19 94760 -1 2575
2577 0 484351.72 238592.17 95240 -1 2576
2578 0 485538.94 237466.08 95240 -1 2577
2579 0 485392.38 236647.33 95240 -1 2578
2580 0 485384.78 236671.83 95320 -1 2579
2581 0 485474.7 236288.42 95480 -1 2580
2582 0 485747.16 236056.95 95800 -1 2581
2583 0 485979.97 235914.4 95960 -1 2582
2584 0 486122.56 235681.81 96200 -1 2583
2585 0 486451.6 235394.81 96200 -1 2584
2586 0 487015.22 234030.9 96240 -1 2585
2587 0 486977.1 234467.44 95720 -1 2586
2588 0 487198.72 234392.62 95520 -1 2587
2589 0 487262.22 234359.3 95440 -1 2588
2590 0 487070.28 233892.47 96360 -1 2586
2591 0 486875.25 233721.38 96800 -1 2590
2592 0 486878.47 233543.66 96920 -1 2591
2593 0 486855.66 233205.58 97120 -1 2592
2594 0 486988.4 233072.28 97320 -1 2593
2595 0 487464 232373.55 97560 -1 2594
2596 0 487501.1 232018.4 97920 -1 2595
2597 0 487563.9 231779.77 98080 -1 2596
2598 0 487554.03 231695.86 98160 -1 2597
2599 0 487640.38 231442.11 98240 -1 2598
2600 0 487887.2 231189.39 98440 -1 2599
2601 0 488287.03 230824.69 98560 -1 2600
2602 0 488303.03 230764.75 98720 -1 2601
2603 0 488323.72 230687.27 98800 -1 2602
2604 0 488271.12 230672.97 98880 -1 2603
2605 0 488310.94 230594.02 99000 -1 2604
2606 0 488321.1 230556.27 99120 -1 2605
2607 0 488467.44 230326.2 99520 -1 2606
2608 0 488586.78 230094.97 99680 -1 2607
2609 0 488805.75 229398.06 99720 -1 2608
2610 0 489683.3 228713.28 100280 -1 2609
2611 0 489920.38 228508.34 100400 -1 2610
2612 0 490047 228285.25 100480 -1 2611
2613 0 490099.06 228125.19 100560 -1 2612
2614 0 490078.88 227888.47 100640 -1 2613
2615 0 490022.56 227432.14 100800 -1 2614
2616 0 490178.28 226951.64 101200 -1 2615
2617 0 490191.38 226898.22 101240 -1 2616
2618 0 490317.44 226807.84 101400 -1 2617
2619 0 490680.53 226406.6 101560 -1 2618
2620 0 490895.72 225872.58 101600 -1 2619
2621 0 490970.97 225720.19 101640 -1 2620
2622 0 491135.6 225386.83 102000 -1 2621
2623 0 491344.84 225145.34 102160 -1 2622
2624 0 491393.38 224985.55 102280 -1 2623
2625 0 491461.1 224750.95 102360 -1 2624
2626 0 491859.66 224134.1 102720 -1 2625
2627 0 492075.7 224033.84 102840 -1 2626
2628 0 492372.1 223906.6 103080 -1 2627
2629 0 492546.4 223926.12 103280 -1 2628
2630 0 492660.88 223859.45 103480 -1 2629
2631 0 492727.56 223864.39 103600 -1 2630
2632 0 492829.44 223706.39 103880 -1 2631
2633 0 493011.28 223230.9 104520 -1 2632
2634 0 492990.06 223167.22 104680 -1 2633
2635 0 493148.12 223058.8 104960 -1 2634
2636 0 493413.03 222754.61 105240 -1 2635
2637 0 493603.03 222299.27 105400 -1 2636
2638 0 493706.53 222009.58 105480 -1 2637
2639 0 493873.72 221718.14 105760 -1 2638
2640 0 494006.06 221623.12 106040 -1 2639
2641 0 494058.8 221402.28 106440 -1 2640
2642 0 494157.03 221128.98 106720 -1 2641
2643 0 494248.56 220953.95 106880 -1 2642
2644 0 494371.72 220722.3 107040 -1 2643
2645 0 494519.16 220499.45 107160 -1 2644
2646 0 494598.72 220218.64 107320 -1 2645
2647 0 494741.25 219878.33 107480 -1 2646
2648 0 494855.66 219522.19 107720 -1 2647
2649 0 494920.16 219345.42 107960 -1 2648
2650 0 495046.3 219222.52 108160 -1 2649
2651 0 495274.7 219026.5 108520 -1 2650
2652 0 495402.5 218917.67 108720 -1 2651
2653 0 495641.72 218792.89 108840 -1 2652
2654 0 495808.97 218571.08 109000 -1 2653
2655 0 495870.72 218394.25 109160 -1 2654
2656 0 495879.88 218161.86 109240 -1 2655
2657 0 496041.12 217818.56 109320 -1 2656
2658 0 496205.9 217621.08 109360 -1 2657
2659 0 496390.8 217375.11 109520 -1 2658
2660 0 496498.3 217259.47 109600 -1 2659
2661 0 496454.97 217084.95 109800 -1 2660
2662 0 496394.7 217060.58 109880 -1 2661
2663 0 496397.38 216959.98 110000 -1 2662
2664 0 496257.5 216912.75 110160 -1 2663
2665 0 496128.84 216858.77 110320 -1 2664
2666 0 496043.7 216856.86 110480 -1 2665
2667 0 495979.3 216834.55 110720 -1 2666
2668 0 496146.22 216582.44 110920 -1 2667
2669 0 496223.06 216528.92 111000 -1 2668
2670 0 496392.9 216426.31 111080 -1 2669
2671 0 496527.1 216368.8 111160 -1 2670
2672 0 496722.66 216302.05 111360 -1 2671
2673 0 496868.5 216175.02 111560 -1 2672
2674 0 496915.94 216118.34 111640 -1 2673
2675 0 496947.53 216067.08 111720 -1 2674
2676 0 496922.5 215945.45 111800 -1 2675
2677 0 496933.53 215593.17 111920 -1 2676
2678 0 496968.53 215235.97 112040 -1 2677
2679 0 496945.12 215085.58 112120 -1 2678
2680 0 496848.3 214985.3 112240 -1 2679
2681 0 496749.9 214752.11 112360 -1 2680
2682 0 496632.5 214528.53 112440 -1 2681
2683 0 496611.66 214381.23 112520 -1 2682
2684 0 496631.62 214221.88 112680 -1 2683
2685 0 496744.8 214123.28 112760 -1 2684
2686 0 496854.6 214051.53 112840 -1 2685
2687 0 496999.97 213972.03 112920 -1 2686
2688 0 497173.97 213953.53 113000 -1 2687
2689 0 497398.78 213933.58 113360 -1 2688
2690 0 497316.7 213828.34 113560 -1 2689
2691 0 497170.38 213536.53 113680 -1 2690
2692 0 496988.3 213179.16 113920 -1 2691
2693 0 496985.7 212716.25 114000 -1 2692
2694 0 497011.75 212456.61 114120 -1 2693
2695 0 497008.72 212411.17 114200 -1 2694
2696 0 496996.28 212284.73 114280 -1 2695
2697 0 496935.9 212273.52 114360 -1 2696
2698 0 496866.7 212234.52 114440 -1 2697
2699 0 496867.2 212207.84 114520 -1 2698
2700 0 496788.84 212064.72 114680 -1 2699
2701 0 496899.62 211447.03 114760 -1 2700
2702 0 496917.75 211432.55 114840 -1 2701
2703 0 496967.97 211446.36 114960 -1 2702
2704 0 497036.16 211080.02 115120 -1 2703
2705 0 496726.16 210898.53 115320 -1 2704
2706 0 496687.7 210902.08 115400 -1 2705
2707 0 496667.62 210887.1 115440 -1 2706
2708 0 496738.1 210810.72 115640 -1 2707
2709 0 496838.6 210496.83 115840 -1 2708
2710 0 496882.5 210298.92 115960 -1 2709
2711 0 496982.9 210037.92 116120 -1 2710
2712 0 496968.88 209850.86 116440 -1 2711
2713 0 496836.03 209760.5 116800 -1 2712
2714 0 496725.75 209664.22 116960 -1 2713
2715 0 496579.38 209530.53 117120 -1 2714
2716 0 496518.44 209382.92 117280 -1 2715
2717 0 496468.44 209251.48 117440 -1 2716
2718 0 496355.06 209164.36 117480 -1 2717
2719 0 496482.34 209163.88 117520 -1 2718
2720 0 496730 209238.86 118040 -1 2719
2721 0 496803.53 209282.62 118160 -1 2720
2722 0 496932.53 209244.14 118360 -1 2721
2723 0 497017.84 209189.73 118480 -1 2722
2724 0 497172.6 209113.38 118560 -1 2723
2725 0 497344.28 208476.12 118560 -1 2724
2726 0 497185.84 208130.58 118640 -1 2725
2727 0 496979.28 207932.83 118800 -1 2726
2728 0 496994.66 207582.39 118960 -1 2727
2729 0 497059.7 207412.67 119080 -1 2728
2730 0 497033.28 207306.5 119160 -1 2729
2731 0 496931.72 207075.48 119360 -1 2730
2732 0 496853.4 206757.44 119440 -1 2731
2733 0 496766.56 206541.5 119600 -1 2732
2734 0 496857 206307.97 119720 -1 2733
2735 0 497294.47 205967 119880 -1 2734
2736 0 497539.34 205876.36 120080 -1 2735
2737 0 497694.94 205769.84 120360 -1 2736
2738 0 497769.7 205671.27 120680 -1 2737
2739 0 497564.75 205209.33 121040 -1 2738
2740 0 497486.72 205086.39 121160 -1 2739
2741 0 497285.25 204760.67 121240 -1 2740
2742 0 497171.56 204616.31 121320 -1 2741
2743 0 497185 204469.25 121440 -1 2742
2744 0 497188.84 204408.05 121600 -1 2743
2745 0 497143.4 204343.45 121760 -1 2744
2746 0 496871.25 204006.83 122480 -1 2745
2747 0 496794.47 203817.77 122560 -1 2746
2748 0 496750.56 203621.81 122640 -1 2747
2749 0 496738.44 203219.08 122720 -1 2748
2750 0 496596.4 202801.53 122840 -1 2749
2751 0 496521.22 202499.83 122920 -1 2750
2752 0 496503.28 202263.52 123040 -1 2751
2753 0 496508.62 202093.33 123200 -1 2752
2754 0 496530.28 201923.95 123400 -1 2753
2755 0 496491.28 201785.73 123560 -1 2754
2756 0 496450.5 201649.39 123800 -1 2755
2757 0 496450.66 201627.06 124040 -1 2756
2758 0 496387.34 201475.81 124480 -1 2757
2759 0 496381.3 201322.73 124640 -1 2758
2760 0 496381.7 201096.11 124840 -1 2759
2761 0 496555.66 200795.34 125120 -1 2760
2762 0 496575.78 200720.6 125200 -1 2761
2763 0 496466.2 200379.81 125560 -1 2762
2764 0 496322.2 200189.23 125960 -1 2763
2765 0 496271.56 200093.6 126040 -1 2764
2766 0 496349.16 199627.52 126640 -1 2765
2767 0 496550.03 199356.44 126800 -1 2766
2768 0 496618.44 199115.25 126920 -1 2767
2769 0 496577.4 199011.3 127120 -1 2768
2770 0 496467.75 198859.47 127280 -1 2769
2771 0 496320.1 198583.45 127400 -1 2770
2772 0 496319.84 198286.69 127600 -1 2771
2773 0 496364.56 198059.9 127880 -1 2772
2774 0 496340.12 197973.11 128000 -1 2773
2775 0 496397.28 197824.36 128160 -1 2774
2776 0 496354.8 197445.03 128400 -1 2775
2777 0 496219.06 197112.69 128520 -1 2776
2778 0 496227.53 196852.11 128680 -1 2777
2779 0 496164.03 196722.48 128760 -1 2778
2780 0 496120.1 196427.08 129080 -1 2779
2781 0 496059.44 196336.42 129200 -1 2780
2782 0 495975.75 196145.69 129360 -1 2781
2783 0 495793.12 195884.7 129480 -1 2782
2784 0 495697.62 195596.8 129640 -1 2783
2785 0 495743.66 195475.23 129880 -1 2784
2786 0 495991.66 195323.78 130360 -1 2785
2787 0 495802.1 194806.72 130880 -1 2786
2788 0 495790.47 194461.06 131360 -1 2787
2789 0 495787.56 194337.17 131440 -1 2788
2790 0 495790.78 194150.73 131560 -1 2789
2791 0 495701.2 193704.58 131920 -1 2790
2792 0 495692.72 193525.78 132160 -1 2791
2793 0 495724.7 193439.5 132360 -1 2792
2794 0 495785.56 193281.58 132600 -1 2793
2795 0 495825.3 192917.42 132920 -1 2794
2796 0 495840.8 192561.56 133160 -1 2795
2797 0 495806.22 192420.94 133280 -1 2796
2798 0 495722.2 192103.05 133480 -1 2797
2799 0 495675.94 191625.9 133800 -1 2798
2800 0 495535.06 191389 133920 -1 2799
2801 0 495407.56 191237.4 134040 -1 2800
2802 0 495313.88 191111.22 134200 -1 2801
2803 0 495289.1 190997.36 134320 -1 2802
2804 0 495275.44 190805.33 134560 -1 2803
2805 0 495304.62 190529.38 134800 -1 2804
2806 0 495281.84 190331.27 135000 -1 2805
2807 0 495320.03 189994.19 135120 -1 2806
2808 0 495304.47 189703.33 135240 -1 2807
2809 0 495340.84 189541.25 135360 -1 2808
2810 0 495284.66 189375.88 135480 -1 2809
2811 0 495279.3 189265.73 135600 -1 2810
2812 0 495231.97 189156.62 135680 -1 2811
2813 0 495156.72 189022.39 135760 -1 2812
2814 0 495084.84 188812.1 135840 -1 2813
2815 0 494957 188628.47 135960 -1 2814
2816 0 494924.34 188423.97 136040 -1 2815
2817 0 494924.72 188138.6 136240 -1 2816
2818 0 494804.75 187909.73 136400 -1 2817
2819 0 494654.97 187565.1 136680 -1 2818
2820 0 494590.53 187374.02 136800 -1 2819
2821 0 494530.47 187181.78 136920 -1 2820
2822 0 494476.28 187019.52 137040 -1 2821
2823 0 494506.7 186901.12 137160 -1 2822
2824 0 494451.9 186684.48 137320 -1 2823
2825 0 494381.25 186507.25 137520 -1 2824
2826 0 494356.44 186223.2 137920 -1 2825
2827 0 494304.94 186110.14 138040 -1 2826
2828 0 494334.3 186074.36 138080 -1 2827
2829 0 494343.75 186012.17 138120 -1 2828
2830 0 494334.88 185977.03 138160 -1 2829
2831 0 494358.6 185895.31 138200 -1 2830
2832 0 494370.88 185846.62 138240 -1 2831
2833 0 494398.22 185759.45 138280 -1 2832
2834 0 494433.78 185707.1 138320 -1 2833
2835 0 494470.22 185640.53 138360 -1 2834
2836 0 494505.6 185568.88 138400 -1 2835
2837 0 494546.5 185505.08 138440 -1 2836
2838 0 494586.62 185436.05 138480 -1 2837
2839 0 494618.78 185374.55 138520 -1 2838
2840 0 494615.34 185285.86 138560 -1 2839
2841 0 494590.06 185199.53 138600 -1 2840
2842 0 494577.4 185111.9 138640 -1 2841
2843 0 494570.47 185021.53 138680 -1 2842
2844 0 494551.3 184934.44 138720 -1 2843
2845 0 494545.9 184861.73 138760 -1 2844
2846 0 494535.97 184786.27 138800 -1 2845
2847 0 494529.38 184715.55 138840 -1 2846
2848 0 494489.94 184664.4 138880 -1 2847
2849 0 494446 184615.72 138920 -1 2848
2850 0 494407.78 184561.88 138960 -1 2849
2851 0 494371.03 184510.16 139000 -1 2850
2852 0 494333.94 184458.33 139040 -1 2851
2853 0 494290.53 184408.23 139080 -1 2852
2854 0 494253.78 184354.2 139120 -1 2853
2855 0 494276.72 184319.34 139160 -1 2854
2856 0 494298.62 184292.19 139200 -1 2855
2857 0 494333.6 184285.55 139240 -1 2856
2858 0 494424.6 184362.98 139280 -1 2857
2859 0 494459.5 184354.98 139320 -1 2858
2860 0 494492.9 184336.58 139360 -1 2859
2861 0 494511.53 184319.75 139400 -1 2860
2862 0 494532.53 184316.9 139440 -1 2861
2863 0 494557.34 184304 139480 -1 2862
2864 0 494580.7 184294.3 139520 -1 2863
2865 0 494602.84 184283.05 139560 -1 2864
2866 0 494624.44 184265.7 139600 -1 2865
2867 0 494668.2 184219.55 139640 -1 2866
2868 0 494710.7 184155.02 139680 -1 2867
2869 0 494753.22 184090.14 139720 -1 2868
2870 0 494797.38 184021.42 139760 -1 2869
2871 0 494829 183949.66 139800 -1 2870
2872 0 494865.2 183891.92 139840 -1 2871
2873 0 494902.62 183820.9 139880 -1 2872
2874 0 494937.62 183759.64 139920 -1 2873
2875 0 494937 183698.03 139960 -1 2874
2876 0 494930.06 183621.23 140000 -1 2875
2877 0 494911.38 183565.7 140040 -1 2876
2878 0 494897.1 183506.03 140080 -1 2877
2879 0 494849.25 183463.61 140120 -1 2878
2880 0 494867 183428.22 140160 -1 2879
2881 0 494896.97 183311.03 140200 -1 2880
2882 0 494893.84 183229.44 140240 -1 2881
2883 0 494905.62 183132.34 140280 -1 2882
2884 0 494914.44 183052.9 140320 -1 2883
2885 0 494917.66 182961.27 140360 -1 2884
2886 0 494916.72 182868.2 140400 -1 2885
2887 0 494918.2 182786.11 140440 -1 2886
2888 0 494965.97 182754.92 140480 -1 2887
2889 0 495021.72 182717.97 140520 -1 2888
2890 0 495075.34 182696.23 140560 -1 2889
2891 0 495125.25 182671.38 140600 -1 2890
2892 0 495170.6 182643.39 140640 -1 2891
2893 0 495219.8 182618.83 140680 -1 2892
2894 0 495214.38 182551.14 140720 -1 2893
2895 0 495201.8 182482.05 140760 -1 2894
2896 0 495188.06 182428.58 140800 -1 2895
2897 0 495178.88 182366.05 140840 -1 2896
2898 0 495161.94 182307.05 140880 -1 2897
2899 0 495147.5 182255.86 140920 -1 2898
2900 0 495125.94 182180.44 140960 -1 2899
2901 0 495078.72 182103 141000 -1 2900
2902 0 495023.4 182018.53 141040 -1 2901
2903 0 494973.16 181934.52 141080 -1 2902
2904 0 494918.47 181848.31 141120 -1 2903
2905 0 494867.78 181783.25 141160 -1 2904
2906 0 494812.7 181701.89 141200 -1 2905
2907 0 494776.62 181633.39 141240 -1 2906
2908 0 494743.3 181567.84 141280 -1 2907
2909 0 494712.03 181508.6 141320 -1 2908
2910 0 494680.56 181450.48 141360 -1 2909
2911 0 494644.9 181396.78 141400 -1 2910
2912 0 494623.56 181320.02 141440 -1 2911
2913 0 494590.28 181264.3 141480 -1 2912
2914 0 494555.62 181206.39 141520 -1 2913
2915 0 494527.2 181147.38 141560 -1 2914
2916 0 494498.38 181076.84 141600 -1 2915
2917 0 494434.7 181039.05 141640 -1 2916
2918 0 494444.7 180950.45 141680 -1 2917
2919 0 494404.78 180885.4 141720 -1 2918
2920 0 494380.9 180831.2 141760 -1 2919
2921 0 494358.03 180764.9 141800 -1 2920
2922 0 494377.38 180700.98 141840 -1 2921
2923 0 494410.75 180635.75 141880 -1 2922
2924 0 494439.72 180591.16 141920 -1 2923
2925 0 494492 180545.77 141960 -1 2924
2926 0 494506.12 180497.27 142000 -1 2925
2927 0 494536.72 180451.11 142040 -1 2926
2928 0 494570.53 180412.62 142080 -1 2927
2929 0 494611.6 180373.38 142120 -1 2928
2930 0 494632.78 180342.16 142160 -1 2929
2931 0 494676.06 180312.55 142200 -1 2930
2932 0 494708.22 180273.06 142240 -1 2931
2933 0 494745.62 180246.86 142280 -1 2932
2934 0 494767.84 180192 142320 -1 2933
2935 0 494806.62 180139.73 142360 -1 2934
2936 0 494826.88 180086.77 142400 -1 2935
2937 0 494845.03 180035.78 142440 -1 2936
2938 0 494864.56 179990.92 142480 -1 2937
2939 0 494882.72 179943.4 142520 -1 2938
2940 0 494903.47 179906.08 142560 -1 2939
2941 0 494915.8 179896.62 142600 -1 2940
2942 0 494939.22 179859.19 142640 -1 2941
2943 0 494962.4 179820.19 142680 -1 2942
2944 0 494988.22 179787.86 142720 -1 2943
2945 0 495011.25 179757.05 142760 -1 2944
2946 0 495008.97 179721.73 142800 -1 2945
2947 0 495011.4 179690.56 142840 -1 2946
2948 0 495008.62 179655.94 142880 -1 2947
2949 0 494999.5 179624.19 142920 -1 2948
2950 0 495001.12 179595.11 142960 -1 2949
2951 0 494984.53 179559.19 143000 -1 2950
2952 0 494996.72 179501.94 143040 -1 2951
2953 0 495004.34 179464.48 143080 -1 2952
2954 0 494999.8 179393.92 143120 -1 2953
2955 0 495003.22 179283.28 143160 -1 2954
2956 0 495078.53 180610.44 143200 -1 2955
2957 0 495071.03 179080.5 143240 -1 2956
2958 0 495072.44 178993.27 143280 -1 2957
2959 0 495075.22 178869.61 143320 -1 2958
2960 0 495061 178796.58 143360 -1 2959
2961 0 495029.22 178702.62 143400 -1 2960
2962 0 495059.44 178618.27 143440 -1 2961
2963 0 495088.34 178550.31 143480 -1 2962
2964 0 495115.66 178464.69 143520 -1 2963
2965 0 495144.44 178385.64 143560 -1 2964
2966 0 495179.5 178305.69 143600 -1 2965
2967 0 495221.06 178233.45 143640 -1 2966
2968 0 495224.3 178186.23 143680 -1 2967
2969 0 495236.03 178141.64 143720 -1 2968
2970 0 495245.7 178071.3 143760 -1 2969
2971 0 495318.12 177833.38 143920 -1 2970
2972 0 495315.6 177775.9 143960 -1 2971
2973 0 495329.47 177709.92 144000 -1 2972
2974 0 495342.34 177571.42 144040 -1 2973
2975 0 495350.7 177429.97 144080 -1 2974
2976 0 495354.8 177302.72 144120 -1 2975
2977 0 495369.8 177169.56 144160 -1 2976
2978 0 495381.56 177032.23 144200 -1 2977
2979 0 495388.5 176919.1 144240 -1 2978
2980 0 495371.28 176853.81 144280 -1 2979
2981 0 495357.7 176786.86 144320 -1 2980
2982 0 495344.03 176728.03 144360 -1 2981
2983 0 495327.88 176662.94 144400 -1 2982
2984 0 495311.25 176601.5 144440 -1 2983
2985 0 495298.7 176538.61 144480 -1 2984
2986 0 495282.72 176478.03 144520 -1 2985
2987 0 495258 176442.19 144560 -1 2986
2988 0 495232.7 176397.48 144600 -1 2987
2989 0 495203.75 176337.6 144640 -1 2988
2990 0 495184.44 176302.36 144680 -1 2989
2991 0 495156.03 176261.7 144720 -1 2990
2992 0 495134.03 176212.78 144760 -1 2991
2993 0 495106.16 176171.6 144800 -1 2992
2994 0 495103.5 176154.97 144840 -1 2993
2995 0 495100.6 176127.77 144880 -1 2994
2996 0 495101.4 176118.53 144920 -1 2995
2997 0 495095.6 176092.73 144960 -1 2996
2998 0 495092.03 176076.28 145000 -1 2997
2999 0 495089.16 176060.3 145040 -1 2998
3000 0 495085.94 176037.27 145080 -1 2999
3001 0 495110.2 175981.38 145120 -1 3000
3002 0 495126.03 175923.58 145160 -1 3001
3003 0 495143.66 175865.47 145200 -1 3002
3004 0 495159.25 175801.48 145240 -1 3003
3005 0 495180.62 175743.06 145280 -1 3004
3006 0 495199 175697.97 145320 -1 3005
3007 0 495241.16 175361.4 145360 -1 3006
3008 0 495278.72 175016.44 145400 -1 3007
3009 0 495280.66 174989.83 145440 -1 3008
3010 0 495286.88 174970.75 145480 -1 3009
3011 0 495290.9 174926.7 145520 -1 3010
3012 0 495296.44 174919.03 145560 -1 3011
3013 0 495298 174889.2 145600 -1 3012
3014 0 495302.1 174863.03 145640 -1 3013
3015 0 495299.28 174830.19 145680 -1 3014
3016 0 495283.56 174875.3 145720 -1 3015
3017 0 495221.78 174773.58 145760 -1 3016
3018 0 495203.97 174779.4 145800 -1 3017
3019 0 495173.7 174686.03 145840 -1 3018
3020 0 495147.16 174619.22 145880 -1 3019
3021 0 495147.8 174520.34 145920 -1 3020
3022 0 495145.66 174417.95 145960 -1 3021
3023 0 495149.25 174322.58 146000 -1 3022
3024 0 495146.34 174243.78 146040 -1 3023
3025 0 495149.78 174146.84 146080 -1 3024
3026 0 495162.47 174067.25 146120 -1 3025
3027 0 495137.53 174000.64 146160 -1 3026
3028 0 495124.12 173913.05 146200 -1 3027
3029 0 495101.34 173859.23 146240 -1 3028
3030 0 495048.47 173785.05 146280 -1 3029
3031 0 495023.03 173732.78 146320 -1 3030
3032 0 495007.78 173671.08 146360 -1 3031
3033 0 495003.34 173618.25 146400 -1 3032
3034 0 494755.03 173549.55 146440 -1 3033
3035 0 494914.75 173484.08 146480 -1 3034
3036 0 494947.28 173414.39 146520 -1 3035
3037 0 494993.75 173323.62 146560 -1 3036
3038 0 495019.22 173251.42 146600 -1 3037
3039 0 495026.7 173205.6 146640 -1 3038
3040 0 494964.5 173096.33 146680 -1 3039
3041 0 494964.44 173130.58 146720 -1 3040
3042 0 494934.75 173091.17 146760 -1 3041
3043 0 494904.3 173053.94 146800 -1 3042
3044 0 494868.75 173029.44 146840 -1 3043
3045 0 494835.47 173000.4 146880 -1 3044
3046 0 494840 172964.45 146920 -1 3045
3047 0 494839.97 172937.66 146960 -1 3046
3048 0 494842.8 172886.4 147000 -1 3047
3049 0 494842.8 172861.2 147040 -1 3048
3050 0 494849.72 172791.3 147080 -1 3049
3051 0 494859.3 172723.12 147120 -1 3050
3052 0 494867.2 172655.58 147160 -1 3051
3053 0 494873.4 172569.12 147200 -1 3052
3054 0 494888.9 172479.67 147240 -1 3053
3055 0 494892.88 172343.31 147280 -1 3054
3056 0 494906.6 172170.75 147320 -1 3055
3057 0 494916.5 172021.12 147360 -1 3056
3058 0 494938.97 171866.89 147400 -1 3057
3059 0 494951.44 171719.47 147440 -1 3058
3060 0 494969.53 171557.44 147480 -1 3059
3061 0 494944.44 171544.92 147520 -1 3060
3062 0 494916.72 171502.27 147560 -1 3061
3063 0 494893.03 171470.66 147600 -1 3062
3064 0 494865.25 171442.02 147640 -1 3063
3065 0 494841.9 171406.61 147680 -1 3064
3066 0 494815.06 171385.02 147720 -1 3065
3067 0 494795.44 171379.02 147760 -1 3066
3068 0 494799.94 171344.08 147800 -1 3067
3069 0 494808.97 171324.42 147840 -1 3068
3070 0 494826.84 171315.55 147880 -1 3069
3071 0 494842.47 171291.7 147920 -1 3070
3072 0 494855.56 171274.2 147960 -1 3071
3073 0 494863.94 171249.78 148000 -1 3072
3074 0 494879.9 171219.62 148040 -1 3073
3075 0 494892.03 171193.61 148080 -1 3074
3076 0 494898.78 171150.39 148120 -1 3075
3077 0 494896.5 171104.05 148160 -1 3076
3078 0 494879 171068.42 148200 -1 3077
3079 0 494890.9 171003.39 148240 -1 3078
3080 0 494892.44 170962.66 148280 -1 3079
3081 0 494932.97 170914.4 148320 -1 3080
3082 0 494937.62 170812.61 148360 -1 3081
3083 0 494930.53 170700.62 148400 -1 3082
3084 0 494918.3 170589.11 148440 -1 3083
3085 0 494914.34 170493.97 148480 -1 3084
3086 0 494889.2 170385.06 148520 -1 3085
3087 0 494866.06 170282.75 148560 -1 3086
3088 0 494833.75 170092.28 148640 -1 3087
3089 0 494814.56 169991.38 148680 -1 3088
3090 0 494789.62 169899.34 148720 -1 3089
3091 0 494772.56 169801.06 148760 -1 3090
3092 0 494735.44 169731.14 148800 -1 3091
3093 0 494720.53 169685.67 148840 -1 3092
3094 0 494686.75 169616.22 148880 -1 3093
3095 0 494665.72 169567.64 148920 -1 3094
3096 0 494656.06 169522.5 148960 -1 3095
3097 0 494635.97 169490.42 149000 -1 3096
3098 0 494633.03 169454.88 149040 -1 3097
3099 0 494609.75 169415.19 149080 -1 3098
3100 0 494606.03 169379.12 149120 -1 3099
3101 0 494590.2 169338.08 149160 -1 3100
3102 0 494584.9 169306.03 149200 -1 3101
3103 0 494570.8 169268.12 149240 -1 3102
3104 0 494533.16 169103.77 149280 -1 3103
3105 0 494480.8 168941.14 149320 -1 3104
3106 0 494438 168764.36 149360 -1 3105
3107 0 494391.4 168600.78 149400 -1 3106
3108 0 494349.62 168431.55 149440 -1 3107
3109 0 494360.22 168348.9 149480 -1 3108
3110 0 494392.1 168251.02 149520 -1 3109
3111 0 494410 168176.86 149560 -1 3110
3112 0 494467.12 168210.6 149600 -1 3111
3113 0 494515.5 168192.77 149640 -1 3112
3114 0 494572.47 168190.53 149680 -1 3113
3115 0 494621.12 168192.72 149720 -1 3114
3116 0 494595 168161.61 149760 -1 3115
3117 0 494571.9 168140.62 149800 -1 3116
3118 0 494568.8 168166 149840 -1 3117
3119 0 494558.16 168191.97 149880 -1 3118
3120 0 494541.34 168216.17 149920 -1 3119
3121 0 494527.88 168181.53 149960 -1 3120
3122 0 494508.1 168164.48 150000 -1 3121
3123 0 494632.75 168111.05 150040 -1 3122
3124 0 494527.47 168124.39 150080 -1 3123
3125 0 494569.47 168137.95 150120 -1 3124
3126 0 494579.2 168097.61 150160 -1 3125
3127 0 494575.62 168014.47 150200 -1 3126
3128 0 494570.66 167916.42 150240 -1 3127
3129 0 494562.28 167794 150280 -1 3128
3130 0 494553.1 167679.16 150320 -1 3129
3131 0 494537.6 167552.88 150360 -1 3130
3132 0 494523.75 167409.36 150400 -1 3131
3133 0 494488.34 167202.14 150440 -1 3132
3134 0 494451.06 167014.7 150480 -1 3133
3135 0 494428.56 166865.27 150520 -1 3134
3136 0 494390.38 166680.11 150560 -1 3135
3137 0 494351.47 166498.89 150600 -1 3136
3138 0 494317.4 166347.38 150640 -1 3137
3139 0 494276 166156.8 150680 -1 3138
3140 0 494243.25 166012.34 150720 -1 3139
3141 0 494206.78 165897.17 150760 -1 3140
3142 0 494167.9 165780.44 150800 -1 3141
3143 0 494135.62 165678.69 150840 -1 3142
3144 0 494096.28 165566.4 150880 -1 3143
3145 0 494052.28 165453.95 150920 -1 3144
3146 0 494021.84 165346.61 150960 -1 3145
3147 0 494006.97 165242.03 151000 -1 3146
3148 0 493983.9 165165.73 151040 -1 3147
3149 0 493970.78 165061.12 151080 -1 3148
3150 0 493944.5 164974.27 151120 -1 3149
3151 0 493923.66 164884.1 151160 -1 3150
3152 0 493898.25 164790.86 151200 -1 3151
3153 0 493827.1 164657.06 151240 -1 3152
3154 0 493753.7 164532.83 151280 -1 3153
3155 0 493682.72 164402.2 151320 -1 3154
3156 0 493611.03 164266.14 151360 -1 3155
3157 0 493535.9 164145.52 151400 -1 3156
3158 0 493466.1 164015.17 151440 -1 3157
3159 0 493391.2 163873.17 151480 -1 3158
3160 0 493312.78 163715.62 151520 -1 3159
3161 0 493240.6 163573.77 151560 -1 3160
3162 0 493164.16 163419.47 151600 -1 3161
3163 0 493095.25 163284.64 151640 -1 3162
3164 0 492960.97 163015.23 151680 -1 3163
3165 0 492943.9 162982.17 151720 -1 3164
3166 0 492873.1 162834.45 151760 -1 3165
3167 0 492835.12 162725.31 151800 -1 3166
3168 0 492719.94 162582.33 151840 -1 3167
3169 0 492645.94 162456.95 151880 -1 3168
3170 0 492638.2 162341.14 151920 -1 3169
3171 0 492669.66 162299.73 151960 -1 3170
3172 0 492639.56 162218.05 152000 -1 3171
3173 0 492627.72 162203.31 152040 -1 3172
3174 0 492611.7 162195.77 152080 -1 3173
3175 0 492598.12 162193.12 152120 -1 3174
3176 0 492584.12 162189.84 152160 -1 3175
3177 0 492568.53 162178.25 152200 -1 3176
3178 0 492558.66 162175.19 152240 -1 3177
3179 0 492545.47 162172.97 152280 -1 3178
3180 0 492538.56 162121.88 152320 -1 3179
3181 0 492527.38 162097.61 152360 -1 3180
3182 0 492512.3 162054.23 152400 -1 3181
3183 0 492509.97 162028 152440 -1 3182
3184 0 492502.88 162005.73 152480 -1 3183
3185 0 492504.7 161982.89 152520 -1 3184
3186 0 492497.3 161950.06 152560 -1 3185
3187 0 492496.12 161917.11 152600 -1 3186
3188 0 492487.84 161908.05 152640 -1 3187
3189 0 492476.47 161896.42 152680 -1 3188
3190 0 492463.84 161885.48 152720 -1 3189
3191 0 492445.56 161840.62 152760 -1 3190
3192 0 492428.7 161793.23 152800 -1 3191
3193 0 492410.4 161753.9 152840 -1 3192
3194 0 492407.94 161769.17 152880 -1 3193
3195 0 492248.16 161180.75 152880 -1 3194
3196 0 492190.6 161078.8 152920 -1 3195
3197 0 492128.4 160962.56 152960 -1 3196
3198 0 492067.7 160871.36 153000 -1 3197
3199 0 492013.88 160772.66 153040 -1 3198
3200 0 491955.75 160677.48 153080 -1 3199
3201 0 491891.56 160565.9 153120 -1 3200
3202 0 491839 160480.2 153160 -1 3201
3203 0 491778.78 160382.36 153200 -1 3202
3204 0 491729.3 160324.9 153240 -1 3203
3205 0 491700.22 160167.42 153280 -1 3204
3206 0 491674.3 160078.56 153320 -1 3205
3207 0 491679.7 159956.17 153360 -1 3206
3208 0 491611.94 159920.34 153400 -1 3207
3209 0 491555.66 159848.27 153440 -1 3208
3210 0 491520.3 159805.58 153480 -1 3209
3211 0 491480.53 159762.69 153520 -1 3210
3212 0 491441.34 159704.8 153560 -1 3211
3213 0 491427.53 159647.23 153600 -1 3212
3214 0 491412.62 159592.84 153640 -1 3213
3215 0 491369.84 159541.53 153680 -1 3214
3216 0 491334.88 159522.58 153720 -1 3215
3217 0 491328.5 159508.95 153760 -1 3216
3218 0 491280.53 159501.52 153800 -1 3217
3219 0 491146.53 159368.08 153840 -1 3218
3220 0 491060.12 159351.75 153880 -1 3219
3221 0 491078.12 159362.78 153920 -1 3220
3222 0 491067.34 159331.81 153960 -1 3221
3223 0 491010.2 159279.84 154000 -1 3222
3224 0 490966.16 159231.95 154040 -1 3223
3225 0 490836.88 159170.8 154080 -1 3224
3226 0 490796.38 159132.67 154120 -1 3225
3227 0 490731.4 159126.33 154160 -1 3226
3228 0 490678.06 159072.3 154200 -1 3227
3229 0 490656.16 159054.97 154240 -1 3228
3230 0 490585.12 158990.48 154280 -1 3229
3231 0 490623.72 159000.84 154320 -1 3230
3232 0 490585.16 158996.38 154360 -1 3231
3233 0 490564.16 158967.86 154400 -1 3232
3234 0 490520.4 158936.31 154440 -1 3233
3235 0 490487.9 158904 154480 -1 3234
3236 0 490451.8 158871.97 154520 -1 3235
3237 0 490420.8 158843.33 154560 -1 3236
3238 0 490364.66 158748.47 154600 -1 3237
3239 0 490312.47 158655.77 154640 -1 3238
3240 0 490253.12 158551.14 154680 -1 3239
3241 0 490200.53 158449.28 154720 -1 3240
3242 0 490150.28 158346.64 154760 -1 3241
3243 0 490091.62 158256.38 154800 -1 3242
3244 0 490037.9 158166.12 154840 -1 3243
3245 0 489980 158056.02 154880 -1 3244
3246 0 489932.8 157955.88 154920 -1 3245
3247 0 489875.6 157856.53 154960 -1 3246
3248 0 489819.84 157773.36 155000 -1 3247
3249 0 489746.2 157671.88 155040 -1 3248
3250 0 489661.06 157566.97 155080 -1 3249
3251 0 489582.62 157459.06 155120 -1 3250
3252 0 489513.6 157375.88 155160 -1 3251
3253 0 489437 157284.95 155200 -1 3252
3254 0 489348.25 157188.1 155240 -1 3253
3255 0 489249.7 157019.58 155280 -1 3254
3256 0 489204.75 157002.39 155320 -1 3255
3257 0 489128.47 156910.11 155360 -1 3256
3258 0 489107.84 156890.88 155400 -1 3257
3259 0 489078.38 156860.69 155440 -1 3258
3260 0 489049.25 156826.8 155480 -1 3259
3261 0 489025.66 156797.03 155520 -1 3260
3262 0 489007.4 156788.72 155560 -1 3261
3263 0 488970.25 156744.67 155600 -1 3262
3264 0 488955.94 156710.27 155640 -1 3263
3265 0 488918.97 156668.47 155680 -1 3264
3266 0 488881.6 156599.34 155720 -1 3265
3267 0 488842.9 156530.55 155760 -1 3266
3268 0 488793.1 156469.81 155800 -1 3267
3269 0 488745.66 156390.56 155840 -1 3268
3270 0 488695.44 156327.03 155880 -1 3269
3271 0 488650.56 156264.95 155920 -1 3270
3272 0 488607.2 156222.58 155960 -1 3271
3273 0 488552.44 156139.1 156000 -1 3272
3274 0 488475.53 156042.28 156040 -1 3273
3275 0 488409.97 155933.81 156080 -1 3274
3276 0 488388.75 155927.3 156120 -1 3275
3277 0 488360.1 155913.3 156160 -1 3276
3278 0 488330.53 155913.92 156200 -1 3277
3279 0 488310.25 155912.53 156240 -1 3278
3280 0 488280.78 155899.53 156280 -1 3279
3281 0 488263.25 155913.08 156320 -1 3280
3282 0 488251.16 155921.69 156360 -1 3281
3283 0 488224.6 155941.12 156400 -1 3282
3284 0 487701.3 155380.73 156400 -1 3283
3285 0 487703.06 155327.78 156440 -1 3284
3286 0 487712.5 155285.9 156480 -1 3285
3287 0 487707.6 155238.19 156520 -1 3286
3288 0 487722.88 155206.62 156560 -1 3287
3289 0 487721.03 155158.62 156600 -1 3288
3290 0 487721.6 155126.3 156640 -1 3289
3291 0 487724.53 155087.42 156680 -1 3290
3292 0 487730.03 155031.42 156720 -1 3291
3293 0 487723.44 154968.92 156760 -1 3292
3294 0 487724.12 154906.61 156800 -1 3293
3295 0 487722.53 154836.2 156840 -1 3294
3296 0 487716.28 154763.81 156880 -1 3295
3297 0 487708.38 154715.42 156920 -1 3296
3298 0 487705.3 154644.11 156960 -1 3297
3299 0 487689.7 154609.36 157000 -1 3298
3300 0 487659.2 154565.94 157040 -1 3299
3301 0 487647.34 154517.67 157080 -1 3300
3302 0 487630.56 154473.11 157120 -1 3301
3303 0 487611.78 154440.36 157160 -1 3302
3304 0 487591 154409.8 157200 -1 3303
3305 0 487574.75 154368.58 157240 -1 3304
3306 0 487534.16 154319.42 157280 -1 3305
3307 0 487495.1 154255.55 157320 -1 3306
3308 0 487450.5 154202.02 157360 -1 3307
3309 0 487392.88 154158.11 157400 -1 3308
3310 0 487347.66 154081.89 157440 -1 3309
3311 0 487311.9 154031.1 157480 -1 3310
3312 0 487188.34 153952.19 157520 -1 3311
3313 0 487075.6 153873.06 157560 -1 3312
3314 0 486963.4 153780.06 157600 -1 3313
3315 0 486846.88 153702.52 157640 -1 3314
3316 0 486729.6 153626.08 157680 -1 3315
3317 0 486608.53 153546.94 157720 -1 3316
3318 0 486497.03 153457.6 157760 -1 3317
3319 0 486384.6 153391.55 157800 -1 3318
3320 0 486301.2 153349.86 157840 -1 3319
3321 0 486217.6 153301.45 157880 -1 3320
3322 0 486128.6 153225.38 157920 -1 3321
3323 0 486048.25 153197.78 157960 -1 3322
3324 0 485956.47 153154.8 158000 -1 3323
3325 0 485871.9 153114.06 158040 -1 3324
3326 0 485789.94 153069.58 158080 -1 3325
3327 0 485651.4 152980.11 158120 -1 3326
3328 0 485600.78 152971.16 158160 -1 3327
3329 0 485556.22 153020.92 158200 -1 3328
3330 0 485508.72 153041.72 158240 -1 3329
3331 0 485497.1 153043.11 158280 -1 3330
3332 0 485482.66 153053 158320 -1 3331
3333 0 485468.1 153041.7 158360 -1 3332
3334 0 485452.9 153062.33 158400 -1 3333
3335 0 485433.84 153056.69 158440 -1 3334
3336 0 485419.2 153041.16 158480 -1 3335
3337 0 485387.75 153034.83 158520 -1 3336
3338 0 485362 153024.94 158560 -1 3337
3339 0 485340.78 153017.53 158600 -1 3338
3340 0 485318.34 153009.72 158640 -1 3339
3341 0 485307.2 153002.8 158680 -1 3340
3342 0 485288.7 153007.66 158720 -1 3341
3343 0 485282.1 153015.61 158760 -1 3342
3344 0 485265 153005.39 158800 -1 3343
3345 0 485250.75 153011.48 158840 -1 3344
3346 0 485233.88 153017.5 158880 -1 3345
3347 0 485212.56 153014.88 158920 -1 3346
3348 0 485198.25 153013.75 158960 -1 3347
3349 0 485181.56 153017.47 159000 -1 3348
3350 0 485165.06 153015.05 159040 -1 3349
3351 0 485130.28 152970.2 159080 -1 3350
3352 0 485100.94 152960.4 159120 -1 3351
3353 0 485070.06 152934.3 159160 -1 3352
3354 0 485034.53 152884.16 159200 -1 3353
3355 0 485020.53 152879.05 159240 -1 3354
3356 0 485010.38 152882.73 159280 -1 3355
3357 0 484993.8 152864.66 159320 -1 3356
3358 0 484956.28 152832.14 159360 -1 3357
3359 0 484899.7 152786.25 159400 -1 3358
3360 0 484872.84 152753.16 159440 -1 3359
3361 0 484812.4 152729.95 159480 -1 3360
3362 0 484755.5 152725.31 159520 -1 3361
3363 0 484712.9 152727.78 159560 -1 3362
3364 0 484672.28 152649.4 159600 -1 3363
3365 0 484642.03 152583.95 159640 -1 3364
3366 0 484619.56 152523.9 159680 -1 3365
3367 0 484589.34 152463.02 159720 -1 3366
3368 0 484539.38 152400.27 159760 -1 3367
3369 0 484487.38 152361.62 159800 -1 3368
3370 0 484434.66 152282.44 159840 -1 3369
3371 0 484382.06 152216.81 159880 -1 3370
3372 0 484319.2 152156.89 159920 -1 3371
3373 0 484234 152089.84 159960 -1 3372
3374 0 484145.06 152023.78 160000 -1 3373
3375 0 484063.72 151942.66 160040 -1 3374
3376 0 483985.6 151866.36 160080 -1 3375
3377 0 483908.56 151809.88 160120 -1 3376
3378 0 483811.84 151746.47 160160 -1 3377
3379 0 483735.38 151677.03 160200 -1 3378
3380 0 483640.3 151591.28 160240 -1 3379
3381 0 483566.75 151546.92 160280 -1 3380
3382 0 483478.7 151478.14 160320 -1 3381
3383 0 483433.6 151425.31 160360 -1 3382
3384 0 483395.5 151395.53 160400 -1 3383
3385 0 483363.1 151347.73 160440 -1 3384
3386 0 483317.1 151316.16 160480 -1 3385
3387 0 483279.5 151264.23 160520 -1 3386
3388 0 483246.38 151207.3 160560 -1 3387
3389 0 483192.66 151159.6 160600 -1 3388
3390 0 483168.1 151109.81 160640 -1 3389
3391 0 483128.47 151039.64 160680 -1 3390
3392 0 483089.56 150994.22 160720 -1 3391
3393 0 483048.47 150922.11 160760 -1 3392
3394 0 483022 150867.39 160800 -1 3393
3395 0 482988.16 150805.12 160840 -1 3394
3396 0 482953.12 150740.9 160880 -1 3395
3397 0 482911.6 150674.62 160920 -1 3396
3398 0 482889.44 150671.89 160960 -1 3397
3399 0 482871.94 150680.97 161000 -1 3398
3400 0 482839.62 150688.86 161040 -1 3399
3401 0 482810.8 150675.94 161080 -1 3400
3402 0 482801.44 150596.9 161120 -1 3401
3403 0 482781.72 150543.69 161160 -1 3402
3404 0 482764.12 150474.4 161200 -1 3403
3405 0 482738.84 150410.73 161240 -1 3404
3406 0 482717 150361 161280 -1 3405
3407 0 482600.03 150207.34 161320 -1 3406
3408 0 482508.25 150087.52 161360 -1 3407
3409 0 482412.94 149968.3 161400 -1 3408
3410 0 482376.03 149879.31 161440 -1 3409
3411 0 482355.84 149785.22 161480 -1 3410
3412 0 482307.75 149710.31 161520 -1 3411
3413 0 482274.12 149626.1 161560 -1 3412
3414 0 482217.5 149580.44 161600 -1 3413
3415 0 482160.6 149540.05 161640 -1 3414
3416 0 482098.84 149512 161680 -1 3415
3417 0 482038.47 149466.86 161720 -1 3416
3418 0 481995.16 149402.77 161760 -1 3417
3419 0 481940.7 149350.33 161800 -1 3418
3420 0 481891.7 149257.12 161840 -1 3419
3421 0 481845.72 149227.42 161880 -1 3420
3422 0 481799.47 149188.86 161920 -1 3421
3423 0 481758.94 149104.67 161960 -1 3422
3424 0 481742.66 149037.12 162000 -1 3423
3425 0 481591.53 148933.45 162040 -1 3424
3426 0 481443.44 148849.28 162080 -1 3425
3427 0 481291.16 148747.48 162120 -1 3426
3428 0 481152.56 148670.92 162160 -1 3427
3429 0 481002.03 148570.16 162200 -1 3428
3430 0 480939.7 148517.64 162240 -1 3429
3431 0 480868.9 148452.45 162280 -1 3430
3432 0 480789.94 148424.95 162320 -1 3431
3433 0 480714.56 148378 162360 -1 3432
3434 0 480685.2 148376.92 162400 -1 3433
3435 0 480649.53 148381.69 162440 -1 3434
3436 0 480614.47 148378.06 162480 -1 3435
3437 0 480569.34 148395.58 162520 -1 3436
3438 0 480534.22 148394.36 162560 -1 3437
3439 0 480493.6 148400.31 162600 -1 3438
3440 0 480451.84 148410.66 162640 -1 3439
3441 0 480407.4 148423.83 162680 -1 3440
3442 0 480403.72 148419.02 162720 -1 3441
3443 0 480389.53 148433.97 162760 -1 3442
3444 0 480373.44 148429.92 162800 -1 3443
3445 0 480363.25 148400.9 162840 -1 3444
3446 0 480349.75 148392.73 162880 -1 3445
3447 0 480338.3 148339.69 162920 -1 3446
3448 0 480312.06 148283.27 162960 -1 3447
3449 0 480295.22 148233.75 163000 -1 3448
3450 0 480265.47 148162.97 163040 -1 3449
3451 0 480134.28 148146.03 163080 -1 3450
3452 0 480026 148072.47 163120 -1 3451
3453 0 479985.3 147903.28 163160 -1 3452
3454 0 480003.22 147782.97 163200 -1 3453
3455 0 479897.56 147689.97 163240 -1 3454
3456 0 479787.34 147575.27 163280 -1 3455
3457 0 479684.62 147474.69 163320 -1 3456
3458 0 479601.47 147322.48 163360 -1 3457
3459 0 479506.75 147184.62 163400 -1 3458
3460 0 479412.28 147048.03 163440 -1 3459
3461 0 479306.47 146913.36 163480 -1 3460
3462 0 479192.25 146829.55 163520 -1 3461
3463 0 479070.38 146745.64 163560 -1 3462
3464 0 478964.97 146651.95 163600 -1 3463
3465 0 478868.4 146551.44 163640 -1 3464
3466 0 478741.56 146486.05 163680 -1 3465
3467 0 478622.94 146409.08 163720 -1 3466
3468 0 478543.34 146307.03 163760 -1 3467
3469 0 478448.75 146218.92 163800 -1 3468
3470 0 478356.6 146125.03 163840 -1 3469
3471 0 478251.53 146030.83 163880 -1 3470
3472 0 478155.34 145926.4 163920 -1 3471
3473 0 478000.8 145778.02 163960 -1 3472
3474 0 477828.44 145610.03 164000 -1 3473
3475 0 477637.66 145528.34 164040 -1 3474
3476 0 477419.8 145457.2 164080 -1 3475
3477 0 477361.8 145396.95 164120 -1 3476
3478 0 477295.1 145357.42 164160 -1 3477
3479 0 477239.12 145307.6 164200 -1 3478
3480 0 477146 145232.39 164240 -1 3479
3481 0 477051.5 145137.8 164280 -1 3480
3482 0 476963.3 145077.98 164320 -1 3481
3483 0 476865.88 144985.44 164360 -1 3482
3484 0 476766.8 144906.27 164400 -1 3483
3485 0 476104.16 144482.9 164400 -1 3484
3486 0 476028.56 144386.56 164440 -1 3485
3487 0 475955.38 144293.75 164480 -1 3486
3488 0 475881.5 144217.25 164520 -1 3487
3489 0 475822.25 144105.62 164560 -1 3488
3490 0 475757.1 143980.38 164600 -1 3489
3491 0 475697.72 143857.23 164640 -1 3490
3492 0 475642.6 143723.47 164680 -1 3491
3493 0 475515.22 143608.11 164720 -1 3492
3494 0 475395.38 143502.53 164760 -1 3493
3495 0 475263.06 143378.5 164800 -1 3494
3496 0 475133.5 143277.5 164840 -1 3495
3497 0 474951.44 143179.56 164880 -1 3496
3498 0 474792.44 143098.52 164920 -1 3497
3499 0 474597.38 143028.92 164960 -1 3498
3500 0 474429.22 142934.61 165000 -1 3499
3501 0 474414.1 142884.14 165040 -1 3500
3502 0 474389.22 142832.89 165080 -1 3501
3503 0 474287.03 142807.92 165120 -1 3502
3504 0 474208.78 142777.1 165160 -1 3503
3505 0 474095.9 142763.75 165200 -1 3504
3506 0 474001.22 142751.5 165240 -1 3505
3507 0 473912.66 142742.39 165280 -1 3506
3508 0 472966.25 142415.95 165280 -1 3507
3509 0 472894.38 142386.34 165320 -1 3508
3510 0 472818.97 142347.14 165360 -1 3509
3511 0 472745.62 142299.84 165400 -1 3510
3512 0 472668.97 142255.78 165440 -1 3511
3513 0 472578.78 142243.44 165480 -1 3512
3514 0 472489.47 142178.62 165520 -1 3513
3515 0 472392.6 142104.88 165560 -1 3514
3516 0 472299.38 142024.66 165600 -1 3515
3517 0 472183.7 142015.62 165640 -1 3516
3518 0 472069.7 141963.88 165680 -1 3517
3519 0 471991.75 141891.52 165720 -1 3518
3520 0 471906.12 141796.64 165760 -1 3519
3521 0 471821 141716.4 165800 -1 3520
3522 0 471725.78 141620.89 165840 -1 3521
3523 0 471617.53 141541.03 165880 -1 3522
3524 0 471524.72 141436.34 165920 -1 3523
3525 0 471428.5 141366.39 165960 -1 3524
3526 0 471310.94 141255.6 166000 -1 3525
3527 0 471221.34 141162.36 166040 -1 3526
3528 0 471131.7 141088.52 166080 -1 3527
3529 0 471057.7 141019.02 166120 -1 3528
3530 0 470930.84 140925.55 166160 -1 3529
3531 0 470804.62 140829.98 166200 -1 3530
3532 0 470757.03 140718.16 166240 -1 3531
3533 0 470614.62 140608.69 166280 -1 3532
3534 0 470367.94 140456.75 166320 -1 3533
3535 0 470066.56 140377.36 166360 -1 3534
3536 0 469936.22 140300.03 166400 -1 3535
3537 0 469834.3 140191.89 166440 -1 3536
3538 0 469680.34 140150.92 166480 -1 3537
3539 0 469534.66 140074.53 166520 -1 3538
3540 0 469404.4 139998.77 166560 -1 3539
3541 0 469244.97 139964.73 166600 -1 3540
3542 0 469113.97 139891.8 166640 -1 3541
3543 0 469002.8 139794.6 166680 -1 3542
3544 0 468125.78 139601.02 166680 -1 3543
3545 0 467940.47 139815.89 166680 -1 3544
3546 0 467829.28 139814.12 166720 -1 3545
3547 0 467725.8 139790.58 166760 -1 3546
3548 0 467634.22 139761.34 166800 -1 3547
3549 0 467518.7 139730.08 166840 -1 3548
3550 0 467534.22 139730.47 166880 -1 3549
3551 0 467535.4 139680.83 166920 -1 3550
3552 0 467557.34 139655.44 166960 -1 3551
3553 0 467528.34 139610.52 167000 -1 3552
3554 0 467500.84 139557.66 167040 -1 3553
3555 0 467469.9 139527.44 167080 -1 3554
3556 0 467448.47 139474.42 167120 -1 3555
3557 0 467414.75 139429.33 167160 -1 3556
3558 0 467388.62 139405.42 167200 -1 3557
3559 0 467376.72 139365.4 167240 -1 3558
3560 0 467361.94 139323.1 167280 -1 3559
3561 0 467331.44 139274.81 167320 -1 3560
3562 0 467324.28 139244.5 167360 -1 3561
3563 0 467286.94 139238.8 167400 -1 3562
3564 0 467249.44 139204.4 167440 -1 3563
3565 0 467211.03 139197.38 167480 -1 3564
3566 0 467180.8 139190.95 167520 -1 3565
3567 0 467131.6 139195.19 167560 -1 3566
3568 0 467088 139200.84 167600 -1 3567
3569 0 467065.1 139161.47 167640 -1 3568
3570 0 467071.4 139008.47 167720 -1 3569
3571 0 467055.28 138953.58 167760 -1 3570
3572 0 467034.9 138908.6 167800 -1 3571
3573 0 467018 138887.47 167840 -1 3572
3574 0 467012.53 138846.45 167880 -1 3573
3575 0 467018.53 138824.06 167920 -1 3574
3576 0 466985.84 138806.23 167960 -1 3575
3577 0 466965.84 138787.52 168000 -1 3576
3578 0 466945.53 138766.62 168040 -1 3577
3579 0 466924.78 138732.73 168080 -1 3578
3580 0 466902.6 138705.03 168120 -1 3579
3581 0 466869.47 138655.98 168160 -1 3580
3582 0 466829.4 138626.72 168200 -1 3581
3583 0 466801.22 138598.42 168240 -1 3582
3584 0 466718.3 138565.62 168280 -1 3583
3585 0 466641.44 138514.94 168320 -1 3584
3586 0 466578.88 138461.55 168360 -1 3585
3587 0 466495.6 138420.48 168400 -1 3586
3588 0 466426.8 138367.19 168440 -1 3587
3589 0 466338.8 138324.02 168480 -1 3588
3590 0 466236.03 138294.78 168520 -1 3589
3591 0 466154.12 138264.7 168560 -1 3590
3592 0 466086.72 138219.69 168600 -1 3591
3593 0 465979.3 138181.08 168640 -1 3592
3594 0 465876.34 138152.6 168680 -1 3593
3595 0 465771.7 138113.52 168720 -1 3594
3596 0 465680.22 138052.17 168760 -1 3595
3597 0 465529.1 137999.03 168800 -1 3596
3598 0 465387.78 137947.16 168840 -1 3597
3599 0 465238.66 137898.11 168880 -1 3598
3600 0 465085.38 137845.66 168920 -1 3599
3601 0 464937.6 137791.75 168960 -1 3600
3602 0 464784.34 137715.33 169000 -1 3601
3603 0 464613.47 137647.45 169040 -1 3602
3604 0 464480.22 137596.28 169080 -1 3603
3605 0 464318.66 137549.47 169120 -1 3604
3606 0 464177.75 137480.97 169160 -1 3605
3607 0 464081.88 137410 169200 -1 3606
3608 0 463978.3 137355.1 169240 -1 3607
3609 0 463878.22 137294.69 169280 -1 3608
3610 0 463787.3 137239.77 169320 -1 3609
3611 0 463642.53 137146.95 169360 -1 3610
3612 0 463517.5 137065.64 169400 -1 3611
3613 0 463380.66 136964.78 169440 -1 3612
3614 0 463220.03 136864.8 169480 -1 3613
3615 0 463052.1 136733.02 169520 -1 3614
3616 0 462907.28 136596.2 169560 -1 3615
3617 0 462698.72 136471.98 169600 -1 3616
3618 0 462518.22 136340.73 169640 -1 3617
3619 0 462449.9 136272.36 169680 -1 3618
3620 0 462363 136206.88 169720 -1 3619
3621 0 462285.7 136138.55 169760 -1 3620
3622 0 462177.94 136066.02 169800 -1 3621
3623 0 462099.56 136027.69 169840 -1 3622
3624 0 462049.66 135951.11 169880 -1 3623
3625 0 461983.72 135907.73 169920 -1 3624
3626 0 461935.4 135835.62 169960 -1 3625
3627 0 461899.34 135782.38 170000 -1 3626
3628 0 461830.47 135706.42 170040 -1 3627
3629 0 461753.12 135693.88 170080 -1 3628
3630 0 461693.56 135669.39 170120 -1 3629
3631 0 461618.75 135664.28 170160 -1 3630
3632 0 461535.97 135653.92 170200 -1 3631
3633 0 461507.9 135605.33 170240 -1 3632
3634 0 461468.2 135566.62 170280 -1 3633
3635 0 461459.8 135519.56 170320 -1 3634
3636 0 461409.12 135488.52 170360 -1 3635
3637 0 461369.22 135443.5 170400 -1 3636
3638 0 461329.34 135444.78 170440 -1 3637
3639 0 461290.28 135434.12 170480 -1 3638
3640 0 461255.3 135412.73 170520 -1 3639
3641 0 461208.25 135405.38 170560 -1 3640
3642 0 461172.44 135389.44 170600 -1 3641
3643 0 461127.75 135380.64 170640 -1 3642
3644 0 461037.25 135355.78 170680 -1 3643
3645 0 460960.4 135314.06 170720 -1 3644
3646 0 460867.38 135288.52 170760 -1 3645
3647 0 460780.5 135257.61 170800 -1 3646
3648 0 460693.8 135270.4 170840 -1 3647
3649 0 460618.66 135265.9 170880 -1 3648
3650 0 460534.8 135279.38 170920 -1 3649
3651 0 460456.9 135275.14 170960 -1 3650
3652 0 460392.66 135211.52 171000 -1 3651
3653 0 460303.88 135170.31 171040 -1 3652
3654 0 460225.22 135109.98 171080 -1 3653
3655 0 460127.16 135059.89 171120 -1 3654
3656 0 460043.6 135001.69 171160 -1 3655
3657 0 459932.22 134949.9 171200 -1 3656
3658 0 459817.75 134908.95 171240 -1 3657
3659 0 459663.6 134881.05 171280 -1 3658
3660 0 459530.44 134841.03 171320 -1 3659
3661 0 459383.88 134800.66 171360 -1 3660
3662 0 459250.88 134832.28 171400 -1 3661
3663 0 459152.34 134846.67 171440 -1 3662
3664 0 459036.9 134875.22 171480 -1 3663
3665 0 458961.06 134843.14 171520 -1 3664
3666 0 458875.16 134816.36 171560 -1 3665
3667 0 458784 134789.61 171600 -1 3666
3668 0 458700.9 134764.7 171640 -1 3667
3669 0 458505.22 134681.73 171680 -1 3668
3670 0 458361.28 134610.02 171720 -1 3669
3671 0 458251.34 134497.97 171760 -1 3670
3672 0 457899.75 133947.14 171760 -1 3671
3673 0 456744.84 133918.47 171760 -1 3672
3674 0 456791.78 133919.5 171800 -1 3673
3675 0 456856.12 133902.8 171840 -1 3674
3676 0 456908.3 133898.86 171880 -1 3675
3677 0 456889.1 133895.8 171920 -1 3676
3678 0 456876.97 133905.06 171960 -1 3677
3679 0 456863.38 133908.31 172000 -1 3678
3680 0 456756.66 133875.77 172040 -1 3679
3681 0 456634.38 133830.95 172080 -1 3680
3682 0 456543.66 133729.61 172120 -1 3681
3683 0 456380.28 133728.27 172160 -1 3682
3684 0 456356.94 133673.12 172200 -1 3683
3685 0 456280 133663.05 172240 -1 3684
3686 0 456255.94 133626.36 172280 -1 3685
3687 0 456168.4 133623.88 172320 -1 3686
3688 0 456104.62 133580.47 172360 -1 3687
3689 0 456042.9 133556.3 172400 -1 3688
3690 0 455985.1 133526.19 172440 -1 3689
3691 0 455878.06 133518.45 172480 -1 3690
3692 0 455781.6 133515.53 172520 -1 3691
3693 0 455693.7 133523.81 172560 -1 3692
3694 0 455624.97 133511.61 172600 -1 3693
3695 0 455547.9 133519.97 172640 -1 3694
3696 0 455470.4 133530.48 172680 -1 3695
3697 0 455391.03 133524.83 172720 -1 3696
3698 0 455315.7 133521.42 172760 -1 3697
3699 0 455228.22 133515.75 172800 -1 3698
3700 0 455107.4 133462.81 172840 -1 3699
3701 0 454951.06 133469.23 172880 -1 3700
3702 0 454825.53 133455.52 172920 -1 3701
3703 0 454692.7 133427.67 172960 -1 3702
3704 0 454583.12 133398.55 173000 -1 3703
3705 0 454486.53 133398.14 173040 -1 3704
3706 0 454433.72 133365.38 173080 -1 3705
3707 0 454362.53 133344.61 173120 -1 3706
3708 0 454288.4 133325.55 173160 -1 3707
3709 0 454215.22 133317.39 173200 -1 3708
3710 0 454132.25 133311.73 173240 -1 3709
3711 0 454046.8 133296.05 173280 -1 3710
3712 0 453977.44 133283.56 173320 -1 3711
3713 0 453809.94 133212.39 173360 -1 3712
3714 0 453652.34 133144.12 173400 -1 3713
3715 0 453478.34 133075.75 173440 -1 3714
3716 0 453323.56 132989.8 173480 -1 3715
3717 0 453154.44 132930.3 173520 -1 3716
3718 0 453043.44 132900.61 173560 -1 3717
3719 0 452923.75 132873.36 173600 -1 3718
3720 0 452802.3 132861.8 173640 -1 3719
3721 0 452610.56 132803.42 173680 -1 3720
3722 0 452429.66 132746.19 173720 -1 3721
3723 0 452252.8 132685.66 173760 -1 3722
3724 0 452188.6 132713.14 173800 -1 3723
3725 0 452140.3 132723.02 173840 -1 3724
3726 0 452083.94 132726.81 173880 -1 3725
3727 0 452021.97 132684.78 173920 -1 3726
3728 0 451943.8 132656.67 173960 -1 3727
3729 0 451878.78 132634.11 174000 -1 3728
3730 0 451732.38 132720.55 174040 -1 3729
3731 0 451683.1 132678.88 174080 -1 3730
3732 0 451612.84 132543.64 174160 -1 3731
3733 0 451556.34 132518.23 174200 -1 3732
3734 0 451497.47 132503.42 174240 -1 3733
3735 0 451440.03 132493.81 174280 -1 3734
3736 0 451399.12 132451.77 174320 -1 3735
3737 0 451333.28 132437.4 174360 -1 3736
3738 0 451297.03 132453.61 174400 -1 3737
3739 0 451244.1 132476.98 174440 -1 3738
3740 0 451197.88 132488.95 174480 -1 3739
3741 0 451115.84 132385.22 174520 -1 3740
3742 0 450961.6 132366.34 174560 -1 3741
3743 0 450790.7 132347.52 174600 -1 3742
3744 0 450639.88 132324.19 174640 -1 3743
3745 0 450568.84 132306.56 174680 -1 3744
3746 0 450508.7 132279.17 174720 -1 3745
3747 0 450400.3 132260.89 174760 -1 3746
3748 0 450291.34 132242.39 174800 -1 3747
3749 0 450153.12 132218.77 174840 -1 3748
3750 0 450004 132211.33 174880 -1 3749
3751 0 449865.4 132173.64 174920 -1 3750
3752 0 449720.1 132144.92 174960 -1 3751
3753 0 449576.72 132106.38 175000 -1 3752
3754 0 449449.28 132051.39 175040 -1 3753
3755 0 449315.53 131994.53 175080 -1 3754
3756 0 449216.94 131936.36 175120 -1 3755
3757 0 449079.8 131887.69 175160 -1 3756
3758 0 448781.66 131824.44 175200 -1 3757
3759 0 448494.5 131714.9 175240 -1 3758
3760 0 448198.38 131721.22 175280 -1 3759
3761 0 448010.06 131745.02 175320 -1 3760
3762 0 447844.97 131713.66 175360 -1 3761
3763 0 447509.56 131967.3 175400 -1 3762
3764 0 447481.16 131893.28 175440 -1 3763
3765 0 447392.25 131916.2 175480 -1 3764
3766 0 447314.94 131906.44 175520 -1 3765
3767 0 447217.97 131931.81 175560 -1 3766
3768 0 447102.75 131959.97 175600 -1 3767
3769 0 446944.16 132027.72 175640 -1 3768
3770 0 446810.62 132080.48 175680 -1 3769
3771 0 446607.44 132125.92 175720 -1 3770
3772 0 446399.12 132145.55 175760 -1 3771
3773 0 446194.75 132176.66 175800 -1 3772
3774 0 445999.84 132186.77 175840 -1 3773
3775 0 445789.5 132204.33 175880 -1 3774
3776 0 445588 132215.58 175920 -1 3775
3777 0 445370.8 132236.48 175960 -1 3776
3778 0 444297.4 132475.55 175960 -1 3777
3779 0 441619.66 131708.42 175960 -1 3778
3780 0 441605.94 131708.6 175920 -1 3779
3781 0 441582.75 131712.89 175880 -1 3780
3782 0 441569.53 131717.39 175840 -1 3781
3783 0 441538.88 131732.28 175800 -1 3782
3784 0 441521.03 131731.05 175760 -1 3783
3785 0 441500.78 131725.88 175720 -1 3784
3786 0 441480.1 131708.92 175680 -1 3785
3787 0 441449.97 131696.38 175640 -1 3786
3788 0 441445.22 131661.73 175600 -1 3787
3789 0 441398.9 131671.02 175560 -1 3788
3790 0 441385.16 131647.2 175520 -1 3789
3791 0 441362.72 131680.67 175480 -1 3790
3792 0 441353.3 131679.47 175440 -1 3791
3793 0 441615 131693.34 176000 -1 3779
3794 0 441594.84 131697.47 176040 -1 3793
3795 0 441582.62 131689.34 176080 -1 3794
3796 0 441558.34 131694.62 176120 -1 3795
3797 1 441535.4 131635.02 176160 -1 3796
3798 0 441505.72 131574.86 176200 -1 3797
3799 0 441488.3 131517.73 176240 -1 3798
3800 0 441397.22 131513.97 176280 -1 3799
3801 0 441301.88 131505.25 176320 -1 3800
3802 0 441216.3 131519.22 176360 -1 3801
3803 0 441121.72 131534.53 176400 -1 3802
3804 0 441089.53 131517.44 176440 -1 3803
3805 0 441095.28 131481.1 176480 -1 3804
3806 0 441038.53 131474.53 176520 -1 3805
3807 0 441012.75 131309.64 176560 -1 3806
3808 0 441029.9 131415.95 176600 -1 3807
3809 0 441076.12 131332.72 176640 -1 3808
3810 0 441172.06 130628.164 176680 -1 3809
3811 0 440939.03 131189.16 176720 -1 3810
3812 0 440826.38 131203.69 176760 -1 3811
3813 0 441111.06 131276.27 176800 -1 3812
3814 0 441142.47 131285.42 176840 -1 3813
3815 0 438307.88 131317.19 176560 -1 3807
3816 0 438215.12 131386.69 176600 -1 3815
3817 0 438179.2 131420.83 176640 -1 3816
3818 0 438229.22 130886.49 176680 -1 3817
3819 0 437948.44 131414.27 176720 -1 3818
3820 0 437865 131357.45 176760 -1 3819
3821 0 437695.1 131416.52 176800 -1 3820
3822 0 437542.84 131445.27 176840 -1 3821
3823 0 437393.6 131476.17 176880 -1 3822
3824 0 437303.34 131532.3 176920 -1 3823
3825 0 437242.03 131574.5 176960 -1 3824
3826 0 437116.28 131647.16 177000 -1 3825
3827 0 436977.56 131591.84 177040 -1 3826
3828 0 436767.84 131563.12 177080 -1 3827
3829 0 436718 131601.16 177120 -1 3828
3830 0 436645.4 131639.98 177160 -1 3829
3831 0 436565.7 131674.27 177200 -1 3830
3832 0 436476.84 131729.1 177240 -1 3831
3833 0 436428.78 131717.19 177280 -1 3832
3834 0 436372.4 131704.48 177320 -1 3833
3835 0 436311.03 131686.4 177360 -1 3834
3836 0 436246.66 131684.83 177400 -1 3835
3837 0 436136.1 131688.19 177440 -1 3836
3838 0 436025.88 131678.95 177480 -1 3837
3839 0 435907.84 131678.62 177520 -1 3838
3840 0 435804.6 131687.4 177560 -1 3839
3841 0 435700.4 131682.7 177600 -1 3840
3842 0 435588.78 131675.88 177640 -1 3841
3843 0 435480.47 131667.45 177680 -1 3842
3844 0 435381.28 131657.95 177720 -1 3843
3845 0 434069.88 132091.83 177720 -1 3844
3846 0 433978.44 132096.28 177760 -1 3845
3847 0 433851.66 132132.66 177800 -1 3846
3848 0 433760.34 132146.25 177840 -1 3847
3849 0 433667.1 132158.83 177880 -1 3848
3850 0 433506.5 132159.36 177920 -1 3849
3851 0 433327.25 132171.92 177960 -1 3850
3852 0 433185.03 132160.38 178000 -1 3851
3853 0 433028.94 132138.44 178040 -1 3852
3854 0 432945.84 132152.22 178080 -1 3853
3855 0 432855.78 132183.34 178120 -1 3854
3856 0 432755.28 132208.94 178160 -1 3855
3857 0 432682.94 132181.56 178200 -1 3856
3858 0 432618.25 132139.66 178240 -1 3857
3859 0 432370.94 132144.75 178280 -1 3858
3860 0 432115.28 132179.64 178320 -1 3859
3861 0 431895.1 132176.55 178360 -1 3860
3862 0 431693.4 132246.48 178400 -1 3861
3863 0 431521.44 132270.84 178440 -1 3862
3864 0 431329.56 132307.36 178480 -1 3863
3865 0 431161.06 132323.5 178520 -1 3864
3866 0 431004.84 132346.02 178560 -1 3865
3867 0 430852.75 132388.77 178600 -1 3866
3868 0 430686.8 132420.12 178640 -1 3867
3869 0 430519.9 132452.73 178680 -1 3868
3870 0 430373.72 132488.39 178720 -1 3869
3871 0 430229.44 132524.66 178760 -1 3870
3872 0 430084.38 132572.47 178800 -1 3871
3873 0 429941.44 132618.36 178840 -1 3872
3874 0 429817.75 132651.86 178880 -1 3873
3875 0 429697.22 132678.4 178920 -1 3874
3876 0 429450.62 132710.48 179000 -1 3875
3877 0 428724.97 133126.62 179000 -1 3876
3878 0 428664.8 133162.48 179040 -1 3877
3879 0 428592.4 133201.9 179080 -1 3878
3880 0 428533.9 133213.97 179120 -1 3879
3881 0 428359.4 133253.36 179160 -1 3880
3882 0 428204.1 133291.69 179200 -1 3881
3883 0 428041.78 133329.89 179240 -1 3882
3884 0 427885.1 133366.89 179280 -1 3883
3885 0 427812.6 133418.5 179320 -1 3884
3886 0 427764.78 133456.02 179360 -1 3885
3887 0 427700.6 133511.06 179400 -1 3886
3888 0 427658.97 133499.97 179440 -1 3887
3889 0 427617.56 133505.4 179480 -1 3888
3890 0 427587.44 133495.75 179520 -1 3889
3891 0 427545.22 133495.7 179560 -1 3890
3892 0 427494.56 133513.4 179600 -1 3891
3893 0 427452.4 133552.6 179640 -1 3892
3894 0 427309.3 133563.72 179680 -1 3893
3895 0 427112.25 133559.16 179720 -1 3894
3896 0 427085.84 133543.8 179760 -1 3895
3897 0 427026.34 133580.39 179800 -1 3896
3898 0 426979.53 133570.84 179840 -1 3897
3899 0 426942.94 133560.53 179880 -1 3898
3900 0 426812.56 133605.9 179920 -1 3899
3901 0 426677.75 133651.14 179960 -1 3900
3902 0 426569.8 133667.34 180000 -1 3901
3903 0 426424 133709.6 180040 -1 3902
3904 0 426252.94 133887.69 180080 -1 3903
3905 0 426067.03 134425.52 180120 -1 3904
3906 0 426208.34 134094.16 180160 -1 3905
3907 0 425886.06 134148.05 180200 -1 3906
3908 0 425659.88 134179.92 180240 -1 3907
3909 0 425465.28 134212.27 180280 -1 3908
3910 0 425250.56 134252.45 180320 -1 3909
3911 0 425019.53 134355.77 180360 -1 3910
3912 0 424792.47 134446.92 180400 -1 3911
3913 0 424581.3 134532.28 180440 -1 3912
3914 0 424352.5 134634.88 180480 -1 3913
3915 0 424207.72 134722.25 180520 -1 3914
3916 0 424090.06 134812.42 180560 -1 3915
3917 0 423948.78 134913.64 180600 -1 3916
3918 0 423784.03 135014.38 180640 -1 3917
3919 0 423614.72 135104.9 180680 -1 3918
3920 0 423442.5 135197.5 180720 -1 3919
3921 0 423262.28 135292.3 180760 -1 3920
3922 0 423104.38 135386.53 180800 -1 3921
3923 0 422953.03 135475.12 180840 -1 3922
3924 0 422806.2 135553.19 180880 -1 3923
3925 0 422666.5 135624.75 180920 -1 3924
3926 0 422495.88 135727.22 180960 -1 3925
3927 0 422346.6 135811.19 181000 -1 3926
3928 0 422254.03 135841.44 181040 -1 3927
3929 0 422163.03 135881.48 181080 -1 3928
3930 0 422062.16 135945.97 181120 -1 3929
3931 0 421971.75 135953.36 181160 -1 3930
3932 0 420728.22 136620.78 181160 -1 3931
3933 0 420663.62 136682.52 181200 -1 3932
3934 0 421122.84 136422.73 181240 -1 3933
3935 0 420946.44 136587.25 181280 -1 3934
3936 0 420694 136766.92 181320 -1 3935
3937 0 420366.34 136841.9 181360 -1 3936
3938 0 420034.25 136918.56 181400 -1 3937
3939 0 419703.56 137006.86 181440 -1 3938
3940 0 419470.34 137078.23 181480 -1 3939
3941 0 419224.72 137173.38 181520 -1 3940
3942 0 418986.5 137251.19 181560 -1 3941
3943 0 418721.7 137442.03 181600 -1 3942
3944 0 418455.16 137640.05 181640 -1 3943
3945 0 418186.06 137831.62 181680 -1 3944
3946 0 417916.84 138034.14 181720 -1 3945
3947 0 417711.16 138152.06 181760 -1 3946
3948 0 417496.53 138269.14 181800 -1 3947
3949 0 417304.3 138375.22 181840 -1 3948
3950 0 417236.06 138452.17 181880 -1 3949
3951 0 417161.25 138535.08 181920 -1 3950
3952 0 415570.5 139509.69 181920 -1 3951
3953 0 415537.25 139514.56 181960 -1 3952
3954 0 415505.5 139490 182000 -1 3953
3955 0 415078.6 140193.6 182040 -1 3954
3956 0 415433.38 139579.53 182080 -1 3955
3957 0 415400.38 139615.45 182120 -1 3956
3958 0 415349.34 139656.83 182160 -1 3957
3959 0 415306.53 139692.61 182200 -1 3958
3960 0 415261.22 139728.06 182240 -1 3959
3961 0 415239.44 139759.05 182280 -1 3960
3962 0 415184.56 139789.25 182320 -1 3961
3963 0 415172.34 139826.1 182360 -1 3962
3964 0 415151.16 139849.02 182400 -1 3963
3965 0 414906.84 140196.12 182440 -1 3964
3966 0 414672.56 140568.3 182480 -1 3965
3967 0 414535.03 140700.84 182520 -1 3966
3968 0 414401.56 140832.16 182560 -1 3967
3969 0 414252.72 140962.44 182600 -1 3968
3970 0 414109.2 141102.73 182640 -1 3969
3971 0 414070.53 141329.2 182680 -1 3970
3972 0 414029.2 141555.61 182720 -1 3971
3973 0 413988.25 141787.1 182760 -1 3972
3974 0 413978.44 141943.9 182800 -1 3973
3975 0 413954.25 142110.56 182840 -1 3974
3976 0 413933.56 142267.42 182880 -1 3975
3977 0 413931.7 142435.12 182920 -1 3976
3978 0 413894 142609.58 182960 -1 3977
3979 0 413865.53 142770.58 183000 -1 3978
3980 0 413811.34 142948.39 183040 -1 3979
3981 0 413787.06 143209.4 183080 -1 3980
3982 0 413562 145605.75 183080 -1 3981
3983 0 413580.25 145697.48 183120 -1 3982
3984 0 413564.25 145785.42 183160 -1 3983
3985 0 413582.03 145865.4 183200 -1 3984
3986 0 413569.62 145967.38 183240 -1 3985
3987 0 413582.5 146059.5 183280 -1 3986
3988 0 413330.22 144774.02 183280 -1 3987
3989 0 413688.5 143869.52 183280 -1 3988
3990 0 413605.62 143925.73 183320 -1 3989
3991 0 413564.22 144007.92 183360 -1 3990
3992 0 413543.56 144112.14 183400 -1 3991
3993 0 413480.06 144232.81 183440 -1 3992
3994 0 413384.44 143965.6 183440 -1 3993
3995 0 413288.62 143992.97 183480 -1 3994
3996 0 413143.38 144114.73 183520 -1 3995
3997 0 413069.3 144185.55 183560 -1 3996
3998 0 413022 144228.45 183600 -1 3997
3999 0 412990.1 144287.27 183640 -1 3998
4000 0 412925.12 144417.34 183680 -1 3999
4001 0 412894.12 144561.77 183720 -1 4000
4002 0 412896.72 144572.89 183760 -1 4001
4003 0 412865.9 144589.61 183800 -1 4002
4004 0 412771.44 144666.3 183840 -1 4003
4005 0 412670.7 144714.6 183880 -1 4004
4006 0 412647.9 144727.33 183920 -1 4005
4007 0 412633.66 144743.81 183960 -1 4006
4008 0 412628.62 144760.25 184000 -1 4007
4009 0 412585.94 144798.88 184040 -1 4008
4010 0 412578.84 144817.97 184080 -1 4009
4011 0 412555.6 144880.45 184120 -1 4010
4012 0 412514.22 144887.27 184160 -1 4011
4013 0 412512.6 144928.23 184200 -1 4012
4014 0 412477.9 144976.03 184240 -1 4013
4015 0 412417.28 144980.34 184280 -1 4014
4016 0 412347.4 145019.48 184320 -1 4015
4017 0 412320.47 145070.69 184360 -1 4016
4018 0 412307.7 145090.19 184400 -1 4017
4019 0 412280.66 145143.98 184440 -1 4018
4020 0 412243.56 145207.47 184480 -1 4019
4021 0 412233.72 145271.08 184520 -1 4020
4022 0 412224.38 145308.06 184560 -1 4021
4023 0 412171.4 145333.52 184600 -1 4022
4024 0 412154.12 145399.72 184640 -1 4023
4025 0 412146.56 145396.75 184680 -1 4024
4026 0 412128.5 145448.98 184720 -1 4025
4027 0 412067.8 145491.06 184760 -1 4026
4028 0 412059 145570.72 184800 -1 4027
4029 0 411995.53 145641.19 184840 -1 4028
4030 0 413464.38 144346.75 183480 -1 3993
4031 0 413573.75 146158.73 183320 -1 3987
4032 0 413599.7 146268.72 183360 -1 4031
4033 0 413584.12 146303.39 183400 -1 4032
4034 0 413544.28 146345.75 183440 -1 4033
4035 0 413538.66 146382.42 183480 -1 4034
4036 0 413500.28 146419.06 183520 -1 4035
4037 0 413467.75 146466.77 183560 -1 4036
4038 0 413453.72 146511.22 183600 -1 4037
4039 0 413426.44 146565.47 183640 -1 4038
4040 0 413396.03 146628 183680 -1 4039
4041 0 413370.62 146653.8 183720 -1 4040
4042 0 413337.2 146682.34 183760 -1 4041
4043 0 413305.22 146711.38 183800 -1 4042
4044 0 413267.06 146716.34 183840 -1 4043
4045 0 413224.1 146728.28 183880 -1 4044
4046 0 413179.78 146744.02 183920 -1 4045
4047 0 413182.2 146803.11 183960 -1 4046
4048 0 413168.22 146868.9 184000 -1 4047
4049 0 413159 146945.17 184040 -1 4048
4050 0 413177.47 146975.9 184080 -1 4049
4051 0 413123.84 147049.03 184120 -1 4050
4052 0 413112.47 147072.3 184160 -1 4051
4053 0 413088.62 147117.83 184200 -1 4052
4054 0 413047.1 147196.75 184240 -1 4053
4055 0 413039.5 147248.28 184280 -1 4054
4056 0 412991.84 147317.34 184320 -1 4055
4057 0 412975.78 147382.34 184360 -1 4056
4058 0 412964.94 147427.4 184400 -1 4057
4059 0 412945.1 147481.12 184440 -1 4058
4060 0 412938.9 147530.19 184480 -1 4059
4061 0 412900 147589.08 184520 -1 4060
4062 0 412872.9 147638.55 184560 -1 4061
4063 0 412849.06 147697.28 184600 -1 4062
4064 0 412821.6 147754.45 184640 -1 4063
4065 0 412802.6 147779.05 184680 -1 4064
4066 0 412776.8 147829.64 184720 -1 4065
4067 0 412733.75 147924.52 184760 -1 4066
4068 0 412713.94 147976.1 184800 -1 4067
4069 0 412692.3 148044.27 184840 -1 4068
4070 0 412661.6 148128.6 184880 -1 4069
4071 0 412628.84 148216.34 184920 -1 4070
4072 0 412566.47 148279.23 184960 -1 4071
4073 0 412508.06 148319.73 185000 -1 4072
4074 0 412443.84 148367.97 185040 -1 4073
4075 0 412395.72 148410.84 185080 -1 4074
4076 0 412346.5 148451.44 185120 -1 4075
4077 0 412273.78 148495.53 185160 -1 4076
4078 0 412218.7 148579.75 185200 -1 4077
4079 0 412160.47 148676.16 185240 -1 4078
4080 0 412104.88 148771.47 185280 -1 4079
4081 0 412050.06 148859.64 185320 -1 4080
4082 0 412056.6 148906.22 185360 -1 4081
4083 0 412064.4 148944.88 185400 -1 4082
4084 0 412086 148977.55 185440 -1 4083
4085 0 412092.34 149006.81 185480 -1 4084
4086 0 412106.28 149037.88 185520 -1 4085
4087 0 412109.75 149084.16 185560 -1 4086
4088 0 412083.03 149175.88 185600 -1 4087
4089 0 412078.34 149276.28 185640 -1 4088
4090 0 412075.75 149368.25 185680 -1 4089
4091 0 412088.16 149462.53 185720 -1 4090
4092 0 412041.16 149561.61 185760 -1 4091
4093 0 412020.94 149646.78 185800 -1 4092
4094 0 411986.62 149733.55 185840 -1 4093
4095 0 411970.72 149824.88 185880 -1 4094
4096 0 411936.6 149912.34 185920 -1 4095
4097 0 411890.78 150000.86 185960 -1 4096
4098 0 411839.4 150099.2 186000 -1 4097
4099 0 411718.78 150164.77 186080 -1 4098
4100 0 411652.25 150246.02 186120 -1 4099
4101 0 411570.1 150359.36 186160 -1 4100
4102 0 411489.72 150470.47 186200 -1 4101
4103 0 411403.4 150576.67 186240 -1 4102
4104 0 411372.7 150657.45 186280 -1 4103
4105 0 411336.7 150737.14 186320 -1 4104
4106 0 411300.97 150803.84 186360 -1 4105
4107 0 411269.2 150860.48 186400 -1 4106
4108 0 411114.44 150916.72 186440 -1 4107
4109 0 410967.44 150965.86 186480 -1 4108
4110 0 410048.12 151408.97 186480 -1 4109
4111 0 409655.16 151782.97 186480 -1 4110
4112 0 409657.97 151769.28 186440 -1 4111
4113 0 409708.88 151749.62 186400 -1 4112
4114 0 409739.06 151723.55 186360 -1 4113
4115 0 409735.97 151723.25 186320 -1 4114
4116 0 409731.2 151717.81 186280 -1 4115
4117 0 409709 151708.77 186240 -1 4116
4118 0 409735.75 151728.1 186200 -1 4117
4119 0 410814 151015.3 186520 -1 4109
4120 0 410695.8 151055.81 186560 -1 4119
4121 0 410583.88 151086.36 186600 -1 4120
4122 0 410476.3 151107.55 186640 -1 4121
4123 0 409840.8 151658.02 186640 -1 4122
4124 0 409887.3 151646.98 186680 -1 4123
4125 0 409904.56 151655.25 186720 -1 4124
4126 0 409912.97 151655.64 186760 -1 4125
4127 0 409941.3 151653.52 186800 -1 4126
4128 0 409909.2 151698.47 186840 -1 4127
4129 0 409893.84 151724.58 186880 -1 4128
4130 0 409870.8 151749.03 186920 -1 4129
4131 0 409836.75 151782.73 186960 -1 4130
4132 0 409808.12 151770.02 187000 -1 4131
4133 0 409796.94 151759.6 187040 -1 4132
4134 0 409882.88 150954.3 187040 -1 4133
4135 0 409778.97 150819.62 187040 -1 4134
4136 0 409796.7 150767.27 187080 -1 4135
4137 0 409804.75 150743.48 187120 -1 4136
4138 0 409871 150697.16 187160 -1 4137
4139 0 409846.9 150705.34 187200 -1 4138
4140 0 409796.12 150747.23 187240 -1 4139
4141 0 409795.7 150737.62 187280 -1 4140
4142 0 409805.56 150789.75 187320 -1 4141
4143 0 409797 150757.44 187360 -1 4142
4144 0 409791.84 151762.33 187080 -1 4133
4145 0 409787.2 151748.48 187120 -1 4144
4146 0 409779.06 151740.12 187160 -1 4145
4147 0 409774 151733.33 187200 -1 4146
4148 0 409752.7 151723.55 187240 -1 4147
4149 0 409746.62 151702.25 187280 -1 4148
4150 0 409734.72 151690.78 187320 -1 4149
4151 0 409717.62 151715.28 187360 -1 4150
4152 0 409693.9 151728.48 187400 -1 4151
4153 0 409675.3 151749.33 187440 -1 4152
4154 0 409658.5 151778.98 187480 -1 4153
4155 0 409571.6 152164.33 187520 -1 4154
4156 0 409485.34 152551.4 187560 -1 4155
4157 0 409405.6 152930.66 187600 -1 4156
4158 0 409379.84 152989.42 187640 -1 4157
4159 0 409341.12 153049.11 187680 -1 4158
4160 0 409340.44 153098.81 187720 -1 4159
4161 0 409315.25 153147.44 187760 -1 4160
4162 0 409948.62 153466.61 187760 -1 4161
4163 0 409893.78 153917.22 187760 -1 4162
4164 0 409924.9 153891.62 187720 -1 4163
4165 0 409938.5 153868.3 187680 -1 4164
4166 0 409980.78 153835.73 187640 -1 4165
4167 0 410083.22 153885.22 187600 -1 4166
4168 0 410130.84 153907.3 187560 -1 4167
4169 0 410180.56 153921.66 187520 -1 4168
4170 0 410240.75 153934.44 187480 -1 4169
4171 0 410309.47 153870.75 187440 -1 4170
4172 0 410395.6 153810.81 187400 -1 4171
4173 0 410458.97 153763.39 187360 -1 4172
4174 0 410518.88 153707.16 187320 -1 4173
4175 0 410586.12 153643.28 187280 -1 4174
4176 0 410658.12 153628.95 187280 -1 4175
4177 0 410698.47 153659.92 187240 -1 4176
4178 0 410776.47 153719.5 187240 -1 4177
4179 0 410880.5 153677.28 187200 -1 4178
4180 0 410744.5 153701.89 187160 -1 4179
4181 0 410706.7 153836.47 187040 -1 4180
4182 0 410785.2 153908.83 186920 -1 4181
4183 0 410867.38 153973.38 186880 -1 4182
4184 0 411062.38 153866.39 186760 -1 4183
4185 0 411370.1 153929.5 186640 -1 4184
4186 0 411490.5 153967.6 186520 -1 4185
4187 0 409572.62 154109.16 187680 -1 4165
4188 0 409556.44 154335.62 187680 -1 4187
4189 0 409594.16 154543.81 187680 -1 4188
4190 0 409559.06 154684.62 187720 -1 4189
4191 0 409480.12 154789.19 187760 -1 4190
4192 0 409421.3 154791.5 187800 -1 4191
4193 0 409429.2 154808.78 187840 -1 4192
4194 0 409394.06 154795.47 187880 -1 4193
4195 0 409235.2 154848.02 188000 -1 4194
4196 0 409227.66 154885.03 188080 -1 4195
4197 0 409172.8 154896.5 188160 -1 4196
4198 0 409134 154942.36 188200 -1 4197
4199 0 409052.75 155171.19 188200 -1 4198
4200 0 409041.8 155262.97 188200 -1 4199
4201 0 409152.12 155372.84 188200 -1 4200
4202 0 409227.38 155483.66 188280 -1 4201
4203 0 409204.7 155554 188320 -1 4202
4204 0 409291.72 153194.67 187800 -1 4161
4205 0 409276.7 153239.88 187840 -1 4204
4206 0 409239.3 153294.58 187880 -1 4205
4207 0 409189.84 153360.92 187920 -1 4206
4208 0 408468.5 153929.38 187920 -1 4207
4209 0 408224.47 154411.38 187920 -1 4208
4210 0 407061.8 155214.84 187920 -1 4209
4211 0 406973.88 155255.9 187880 -1 4210
4212 0 406892.84 155300.34 187840 -1 4211
4213 0 406016.1 154488.97 187840 -1 4212
4214 0 406057.8 154191.8 187840 -1 4213
4215 0 406098.84 154098.23 187840 -1 4214
4216 0 406209.25 153989.06 187800 -1 4215
4217 0 406230.4 153941.98 187760 -1 4216
4218 0 406277.16 153879.3 187720 -1 4217
4219 0 406331.3 153817.3 187640 -1 4218
4220 0 406530.44 153826.5 187560 -1 4219
4221 0 406634.72 153732.9 187480 -1 4220
4222 0 406728 153532.66 187440 -1 4221
4223 0 406743 153474.62 187360 -1 4222
4224 0 406713.8 153431.1 187240 -1 4223
4225 0 406882.7 155297.56 187800 -1 4212
4226 0 406888.7 155285.2 187760 -1 4225
4227 0 406897.56 155265.5 187720 -1 4226
4228 0 406893.34 155253.14 187680 -1 4227
4229 0 406907.12 155229.95 187640 -1 4228
4230 0 406915.72 155204.88 187600 -1 4229
4231 0 406926.66 155181.34 187560 -1 4230
4232 0 406936.4 155158.44 187520 -1 4231
4233 0 406852.53 155091.98 187480 -1 4232
4234 0 406736.84 155030.33 187440 -1 4233
4235 0 406648.94 154970.77 187400 -1 4234
4236 0 406557.2 154917.16 187360 -1 4235
4237 0 406658.28 154932.34 187320 -1 4236
4238 0 406650.94 154942.02 187280 -1 4237
4239 0 406647.22 154956.9 187240 -1 4238
4240 0 406649.94 154970.58 187200 -1 4239
4241 0 406663.75 154971.33 187160 -1 4240
4242 0 406701.4 154960.69 187120 -1 4241
4243 0 406733.12 154975.08 187080 -1 4242
4244 0 406766.9 154965.05 187040 -1 4243
4245 0 406792.78 154915.92 187000 -1 4244
4246 0 406833.84 154854.72 186960 -1 4245
4247 0 406867.6 154810.66 186920 -1 4246
4248 0 406885.16 154821.56 186880 -1 4247
4249 0 406870.22 154808.52 186840 -1 4248
4250 0 406906 154777.3 186800 -1 4249
4251 0 406929.25 154743.12 186760 -1 4250
4252 0 406951.78 154737.92 186720 -1 4251
4253 0 406993.25 154712.14 186680 -1 4252
4254 0 406963.72 155404.2 187960 -1 4210
4255 0 406820.75 155612.39 188000 -1 4254
4256 0 406764.9 155663.53 188040 -1 4255
4257 0 406717.3 155707.45 188080 -1 4256
4258 0 406666.28 155745.58 188120 -1 4257
4259 0 406622.8 155782.75 188160 -1 4258
4260 0 406577.3 155820.17 188200 -1 4259
4261 0 406532.3 155859.8 188240 -1 4260
4262 0 406486.44 155891.1 188280 -1 4261
4263 0 406430.94 155940.36 188320 -1 4262
4264 0 406372.78 155972.28 188360 -1 4263
4265 0 406314.38 156007.72 188400 -1 4264
4266 0 406277.72 156015.64 188440 -1 4265
4267 0 406266.06 156038.5 188480 -1 4266
4268 0 406229.2 156061.56 188520 -1 4267
4269 0 406199.75 156080.53 188560 -1 4268
4270 0 405912.44 156271.86 188600 -1 4269
4271 0 405651.22 156445.05 188640 -1 4270
4272 0 405556.9 156820.61 188680 -1 4271
4273 0 405526.9 156874.14 188720 -1 4272
4274 0 405448.94 156997.66 188760 -1 4273
4275 0 405386.56 157139.38 188800 -1 4274
4276 0 405384.78 157239.47 188840 -1 4275
4277 0 405433.12 157218.67 188880 -1 4276
4278 0 405149.5 157344.58 188920 -1 4277
4279 0 405017 157459.52 188960 -1 4278
4280 0 405009 157520.34 189000 -1 4279
4281 0 405051.12 157535.56 189040 -1 4280
4282 0 405070.4 157579.14 189080 -1 4281
4283 0 405026.47 157467.66 188640 -1 4271
4284 0 403839.72 158754.98 188640 -1 4283
4285 0 403678.9 158827.44 188680 -1 4284
4286 0 403533.12 158912.03 188720 -1 4285
4287 0 403214.47 159141.3 188760 -1 4286
4288 0 402876.62 159369.1 188800 -1 4287
4289 0 402862.03 159407.6 188840 -1 4288
4290 0 402831.9 159463.39 188880 -1 4289
4291 0 402806.7 159520.5 188920 -1 4290
4292 0 403591.03 159026.94 188920 -1 4291
4293 0 403885.97 158783.5 188920 -1 4292
4294 0 403896.7 158810.38 188960 -1 4293
4295 0 403986.56 158791.8 189000 -1 4294
4296 0 403977.66 158829.23 189040 -1 4295
4297 0 404063.03 158946.31 189120 -1 4296
4298 0 404146.66 159018.16 189200 -1 4297
4299 0 404168.9 159122.2 189320 -1 4298
4300 0 404193.56 159154.12 189400 -1 4299
4301 0 404244.03 159290.52 189560 -1 4300
4302 0 404270.72 159347.5 189680 -1 4301
4303 0 404258.2 159373.02 189760 -1 4302
4304 0 404264.22 159438.62 189840 -1 4303
4305 0 404268.34 159440.6 189920 -1 4304
4306 0 404212.97 159513.5 190040 -1 4305
4307 0 404235 159520.86 190120 -1 4306
4308 0 404212.1 159560.62 190240 -1 4307
4309 0 404206.12 159613.77 190320 -1 4308
4310 0 404200.62 159664.22 190400 -1 4309
4311 0 404069.47 159604.67 190440 -1 4310
4312 0 403916.97 159531.16 190520 -1 4311
4313 0 403987.66 159593.25 190600 -1 4312
4314 0 404021.97 159662.47 190640 -1 4313
4315 0 404053.38 159722.52 190680 -1 4314
4316 0 403896.84 159799.05 190800 -1 4315
4317 0 403774.1 159778.19 190840 -1 4316
4318 0 403643.72 159304.2 190880 -1 4317
4319 0 403777.53 159165.6 190800 -1 4318
4320 0 403925.6 158985.02 190720 -1 4319
4321 0 403874.34 158955.39 190640 -1 4320
4322 0 403832.22 158977.33 190600 -1 4321
4323 0 403737.75 159755.4 190920 -1 4317
4324 0 403665.25 159727.75 191000 -1 4323
4325 0 403608 159743 191040 -1 4324
4326 0 403550.6 159758.47 191080 -1 4325
4327 0 403427.28 159709.66 191160 -1 4326
4328 0 403432.9 159689.9 191240 -1 4327
4329 0 403406.5 159634 191280 -1 4328
4330 0 403379.72 159578.5 191320 -1 4329
4331 0 403343.12 159662.52 191400 -1 4330
4332 0 403247.6 159664.25 191480 -1 4331
4333 0 403236.88 159589.28 191520 -1 4332
4334 0 403186.25 159538.3 191560 -1 4333
4335 0 402800.56 159684.77 191560 -1 4334
4336 0 402674.1 159629.05 191640 -1 4335
4337 0 402613.16 159585.73 191720 -1 4336
4338 0 402515.22 159663.58 191800 -1 4337
4339 0 402436.84 159756.06 191880 -1 4338
4340 0 402344.94 159840.67 191960 -1 4339
4341 0 402296.44 159865.22 192040 -1 4340
4342 0 402079.25 159984.52 192120 -1 4341
4343 0 401935.84 160028.67 192200 -1 4342
4344 0 401747.56 160136.4 192280 -1 4343
4345 0 401689.47 160086.27 192320 -1 4344
4346 0 401536.16 160023.27 192400 -1 4345
4347 0 401544.9 159959.61 192480 -1 4346
4348 0 401334.3 159812.44 192520 -1 4347
4349 0 401244.4 159616.27 192600 -1 4348
4350 0 401185.66 159608.3 192640 -1 4349
4351 0 401197.9 159611.98 192680 -1 4350
4352 0 403089.25 159144.62 191560 -1 4334
4353 0 403134.25 158974.16 191560 -1 4352
4354 0 403144.06 158959.44 191600 -1 4353
4355 0 403130.62 158945.84 191640 -1 4354
4356 0 403141.2 158992.6 191680 -1 4355
4357 0 403135.66 158998.69 191720 -1 4356
4358 0 403121.06 159864.58 191600 -1 4333
4359 0 402941.25 159732.42 191840 -1 4358
4360 0 402847.38 159854.19 191960 -1 4359
4361 0 402799.6 159852.58 192000 -1 4360
4362 0 402819.2 159861.45 192080 -1 4361
4363 0 402728.22 159948.28 192160 -1 4362
4364 0 403203.72 159859.19 191040 -1 4325
4365 0 402847.84 159838.44 191040 -1 4364
4366 0 402712.3 159885.98 190960 -1 4365
4367 0 402681.84 159938.53 190920 -1 4366
4368 0 402655.12 159923.78 190880 -1 4367
4369 0 404290.4 159824.47 190640 -1 4314
4370 0 404837.5 159586.73 190640 -1 4369
4371 0 404878.12 159659.33 190720 -1 4370
4372 0 404877 159697.5 190760 -1 4371
4373 0 404875.78 159736.06 190800 -1 4372
4374 0 404780.84 159784.47 190840 -1 4373
4375 0 404729.97 159793.4 190880 -1 4374
4376 0 404715.56 159821.22 190920 -1 4375
4377 0 404381.66 159641.72 190440 -1 4310
4378 0 404506.34 159616.02 190480 -1 4377
4379 0 404693.47 159519.6 190520 -1 4378
4380 0 404825.78 159499.78 190520 -1 4379
4381 0 404872.88 159483 190480 -1 4380
4382 0 404957.7 159479 190440 -1 4381
4383 0 405385.03 159482.75 190400 -1 4382
4384 0 405506.9 159556.66 190360 -1 4383
4385 0 405682.97 159563.78 190280 -1 4384
4386 0 405763.06 159628.73 190360 -1 4385
4387 0 405840.75 159659.31 190400 -1 4386
4388 0 406110.9 159776.5 190440 -1 4387
4389 0 406257.88 159866.67 190480 -1 4388
4390 0 407089.6 159979.48 190520 -1 4389
4391 0 407227.6 159954.97 190560 -1 4390
4392 0 407279.12 159973.08 190600 -1 4391
4393 0 407138.25 159898.53 190480 -1 4390
4394 0 407264.34 159881.42 190440 -1 4393
4395 0 407320.97 159858.33 190400 -1 4394
4396 0 407433.9 159939.05 190320 -1 4395
4397 0 407499.38 159979.78 190280 -1 4396
4398 0 407546.44 160027.08 190240 -1 4397
4399 0 407250.34 160338.28 190200 -1 4398
4400 0 407082.7 160499.55 190120 -1 4399
4401 0 406875.25 160602.33 190040 -1 4400
4402 0 406763.34 160651.27 190000 -1 4401
4403 0 406754.06 160651.8 189960 -1 4402
4404 0 406641.8 160657.53 189920 -1 4403
4405 0 406570.06 160674.05 189880 -1 4404
4406 0 406562.2 160697.75 189840 -1 4405
4407 0 406514.62 160731.12 189800 -1 4406
4408 0 406482.34 160715.8 189760 -1 4407
4409 0 406161.75 160056.22 190560 -1 4389
4410 0 406203.1 160140.98 190600 -1 4409
4411 0 406202.78 160245.6 190680 -1 4410
4412 0 406283.2 160350.75 190840 -1 4411
4413 0 406299.16 160398.12 190880 -1 4412
4414 0 406269 160495.16 190920 -1 4413
4415 0 406340.4 160635.6 191000 -1 4414
4416 0 406493.4 160713.31 191000 -1 4415
4417 0 406678.7 160731.94 191000 -1 4416
4418 0 406678.8 160756.83 191040 -1 4417
4419 0 406551.62 160781.19 191160 -1 4418
4420 0 406189.9 160779.03 191280 -1 4419
4421 0 406166.4 160815.45 191360 -1 4420
4422 0 406170.8 160953.36 191360 -1 4421
4423 0 406561.7 160917.48 191360 -1 4422
4424 0 406561.7 160919.83 191400 -1 4423
4425 0 406548.8 160930.97 191440 -1 4424
4426 0 405986.75 161159.16 191360 -1 4422
4427 0 405982.94 161642.98 191360 -1 4426
4428 0 406033.94 161775.78 191440 -1 4427
4429 0 406152.16 162026.94 191600 -1 4428
4430 0 406125.84 162016.97 191640 -1 4429
4431 0 406130.5 162139.44 191640 -1 4430
4432 0 406098.38 162181.62 191680 -1 4431
4433 0 406062.7 162262.44 191680 -1 4432
4434 0 406030.44 162405.94 191720 -1 4433
4435 0 406013.25 162392.88 191760 -1 4434
4436 0 405961.2 162202.9 191760 -1 4435
4437 0 405864.88 162160.12 191800 -1 4436
4438 0 405616 162153.31 191800 -1 4437
4439 0 405496.16 162059.44 191800 -1 4438
4440 0 405326.38 162084.38 191840 -1 4439
4441 0 405251.28 162098.12 191840 -1 4440
4442 0 405237.16 162111.31 191880 -1 4441
4443 0 406093.1 162541.72 191720 -1 4434
4444 0 406096.38 162560 191680 -1 4443
4445 0 406100.28 162600.78 191640 -1 4444
4446 0 406037.94 162708.81 191600 -1 4445
4447 0 406036.5 162716.31 191560 -1 4446
4448 0 406032.25 162751.25 191520 -1 4447
4449 0 406040.5 162765.44 191480 -1 4448
4450 0 406131.16 161988.8 191680 -1 4430
4451 0 406141 161993.47 191760 -1 4450
4452 0 406156.62 162018.31 191840 -1 4451
4453 0 406005.72 161094.64 191320 -1 4426
4454 0 406005.72 161094.64 191280 -1 4453
4455 0 405351.16 159522.16 190480 -1 4383
4456 0 405177.8 159576.06 190560 -1 4455
4457 0 405177.3 159581.69 190600 -1 4456
4458 0 401764.94 159667.61 188920 -1 4291
4459 0 401562.03 159242.3 188920 -1 4458
4460 0 401610.22 159249.89 188880 -1 4459
4461 0 401777.06 159110.03 188840 -1 4460
4462 0 401760.06 159025.75 188800 -1 4461
4463 0 401734.25 158948.83 188760 -1 4462
4464 0 401733.7 158950.8 188720 -1 4463
4465 0 401778.03 159044.75 188680 -1 4464
4466 0 401776.66 159049.77 188640 -1 4465
4467 0 401765.06 159034.77 188600 -1 4466
4468 0 401755.84 159027.44 188520 -1 4467
4469 0 401757.06 159036.16 188440 -1 4468
4470 0 402699.03 159575.69 188960 -1 4291
4471 0 402599.12 159620.23 189000 -1 4470
4472 0 402494.4 159671.97 189040 -1 4471
4473 0 401205.44 160124.98 189040 -1 4472
4474 0 400063.28 160230.34 189040 -1 4473
4475 0 400071.72 160179.34 189000 -1 4474
4476 0 400082.97 160131.73 188960 -1 4475
4477 0 400098.03 160073.67 188920 -1 4476
4478 0 400104.06 160049.67 188880 -1 4477
4479 0 400096.16 160031.62 188840 -1 4478
4480 0 400087.25 160023.75 188800 -1 4479
4481 0 400100.72 160001.89 188760 -1 4480
4482 0 399912.44 160093.77 188720 -1 4481
4483 0 399348.22 160334.06 188720 -1 4482
4484 0 397452.72 161897.97 188720 -1 4483
4485 0 397488.5 161940.42 188760 -1 4484
4486 0 397458.28 161993.9 188800 -1 4485
4487 0 397461.38 162029.81 188840 -1 4486
4488 0 397488.2 162067.75 188880 -1 4487
4489 0 397467.06 162126.4 188920 -1 4488
4490 0 397469.8 162183.3 188960 -1 4489
4491 0 397475.34 162235.56 189000 -1 4490
4492 0 397490.44 162290.81 189040 -1 4491
4493 0 397916.1 163070.83 189040 -1 4492
4494 0 397924.94 163120.23 189080 -1 4493
4495 0 397927.88 163167.2 189120 -1 4494
4496 0 397933.1 163199.78 189160 -1 4495
4497 0 397938.38 163233.92 189200 -1 4496
4498 0 397954.03 163174.7 189240 -1 4497
4499 0 397985.44 163104.33 189280 -1 4498
4500 0 397989.25 163057.61 189320 -1 4499
4501 0 398297.4 163417.16 189320 -1 4500
4502 0 398118.72 163758.6 189320 -1 4501
4503 0 398130.16 163802.39 189360 -1 4502
4504 0 398164.53 163832.72 189400 -1 4503
4505 0 398172.03 163868.34 189440 -1 4504
4506 0 398173.88 163900.97 189480 -1 4505
4507 0 398186.22 163933.75 189520 -1 4506
4508 0 398189.8 163982.75 189560 -1 4507
4509 0 398184.38 164035.36 189600 -1 4508
4510 0 398090.38 164236.17 189640 -1 4509
4511 0 398012 164358.94 189680 -1 4510
4512 0 397884.03 164393.9 189720 -1 4511
4513 0 397879.28 164427.83 189760 -1 4512
4514 0 397826.53 164429.72 189800 -1 4513
4515 0 397792.56 164412.55 189840 -1 4514
4516 0 397772.94 164422.52 189880 -1 4515
4517 0 397636.22 164511.61 189920 -1 4516
4518 0 397492.8 164508.12 189960 -1 4517
4519 0 397447.97 164545.19 190000 -1 4518
4520 0 397359.47 164594.38 190040 -1 4519
4521 0 397306.44 164605.8 190080 -1 4520
4522 0 397266.06 164647.75 190120 -1 4521
4523 0 397214.75 164695.75 190160 -1 4522
4524 0 396915.3 164813.38 190200 -1 4523
4525 0 396730.84 164820.7 190240 -1 4524
4526 0 396643.3 164841.75 190280 -1 4525
4527 0 396738.5 164893.45 190280 -1 4526
4528 0 396824.2 164927.17 190280 -1 4527
4529 0 396850.4 165006.62 190320 -1 4528
4530 0 396854.3 165051.12 190360 -1 4529
4531 0 396866.03 165033.17 190400 -1 4530
4532 0 396580.56 164895.39 190320 -1 4526
4533 0 396551.06 164921.33 190360 -1 4532
4534 0 396455.2 164931.36 190400 -1 4533
4535 0 396461.94 164922.3 190440 -1 4534
4536 0 396267.1 165000.94 190480 -1 4535
4537 0 396265.78 165016.89 190520 -1 4536
4538 0 396155.97 165060.3 190600 -1 4537
4539 0 396125.2 165073.45 190640 -1 4538
4540 0 396105.25 165126.25 190680 -1 4539
4541 0 396107.94 165113.4 190720 -1 4540
4542 0 395997.25 165078.33 190800 -1 4541
4543 0 395979.4 165061.88 190840 -1 4542
4544 0 395901.28 165006.83 190920 -1 4543
4545 0 395875.53 164931.12 191000 -1 4544
4546 0 395774.38 164943.1 191120 -1 4545
4547 0 395765.7 164949.97 191200 -1 4546
4548 0 395803.38 164795.69 191200 -1 4547
4549 0 395804.06 164711.97 191120 -1 4548
4550 0 395787.9 164668.02 191080 -1 4549
4551 0 395732.66 164649.56 191040 -1 4550
4552 0 395679.72 164618.94 191000 -1 4551
4553 0 395609.8 164580 190920 -1 4552
4554 0 395577.3 164561.55 190840 -1 4553
4555 0 395584.53 164584.47 190760 -1 4554
4556 0 395649.28 165001.92 191240 -1 4547
4557 0 395639 165052.73 191280 -1 4556
4558 0 395636.12 165052.69 191320 -1 4557
4559 0 397989.88 162983.36 189360 -1 4500
4560 0 398010.12 162990.31 189400 -1 4559
4561 0 398014.78 163008.47 189440 -1 4560
4562 0 398013.2 163025.05 189480 -1 4561
4563 0 398022.5 163071.45 189520 -1 4562
4564 0 398022.2 163115.38 189560 -1 4563
4565 0 398016.53 163164.78 189600 -1 4564
4566 0 398056.88 163221.86 189640 -1 4565
4567 0 398120.75 163250.31 189680 -1 4566
4568 0 398163.72 163290.05 189720 -1 4567
4569 0 398205.94 163320.61 189760 -1 4568
4570 0 398229.47 163357.97 189800 -1 4569
4571 0 398288.78 163376.28 189840 -1 4570
4572 0 398267.66 163362.47 189880 -1 4571
4573 0 398258.88 163356.45 189920 -1 4572
4574 0 398280.03 163356.06 189960 -1 4573
4575 0 398286.72 163351.19 190000 -1 4574
4576 0 398308.12 163394.86 190040 -1 4575
4577 0 398314.4 163371 190080 -1 4576
4578 0 398315.03 163363.67 190120 -1 4577
4579 0 398274.84 163325.22 190160 -1 4578
4580 0 398259.2 163299.4 190200 -1 4579
4581 0 398250.56 163331.31 190280 -1 4580
4582 0 398265.88 163329.77 190320 -1 4581
4583 0 398270.8 163343.73 190400 -1 4582
4584 0 398259.1 163362.27 190520 -1 4583
4585 0 398234.2 163331.55 190600 -1 4584
4586 0 398098.56 163389.33 190720 -1 4585
4587 0 398100.97 163398.38 190760 -1 4586
4588 0 398130.97 163434.11 190840 -1 4587
4589 0 398139.25 163451.69 190880 -1 4588
4590 0 398162.16 163442.16 190920 -1 4589
4591 0 398210.3 163451.98 191000 -1 4590
4592 0 398219.44 163420.17 191080 -1 4591
4593 0 398294.4 163330.33 191200 -1 4592
4594 0 398295.3 163297.81 191280 -1 4593
4595 0 398246.28 163273.05 191360 -1 4594
4596 0 398180.7 163268.67 191440 -1 4595
4597 0 398158.5 163258.5 191480 -1 4596
4598 0 398136.44 163248.39 191520 -1 4597
4599 0 398066.84 163224.28 191640 -1 4598
4600 0 398087.03 163253.98 191720 -1 4599
4601 0 398094.5 163224.5 191760 -1 4600
4602 0 398102.25 163194.61 191800 -1 4601
4603 0 398087.97 163161.4 191920 -1 4602
4604 0 398089.34 163232.4 192000 -1 4603
4605 0 398083.75 163250.47 192040 -1 4604
4606 0 398381.84 163486.69 192040 -1 4605
4607 0 398509.88 163520.77 192040 -1 4606
4608 0 398573.28 163524.55 192120 -1 4607
4609 0 398700.5 163530.55 192160 -1 4608
4610 0 398684.34 163589.27 192240 -1 4609
4611 0 398970.5 163441.45 192240 -1 4610
4612 0 399379.75 163456.8 192240 -1 4611
4613 0 399591.88 163575 192240 -1 4612
4614 0 400207.28 163703.56 192240 -1 4613
4615 0 400147 163658.75 192200 -1 4614
4616 0 400080.94 163632.36 192160 -1 4615
4617 0 400046.75 163603.78 192120 -1 4616
4618 0 400054 163471.5 192080 -1 4617
4619 0 400061.03 163339.48 192040 -1 4618
4620 0 400098.78 163227.36 192000 -1 4619
4621 0 400262.25 163057.58 191960 -1 4620
4622 0 400312.88 163011.73 191920 -1 4621
4623 0 400343.25 162960 191880 -1 4622
4624 0 400393.22 162857.64 191840 -1 4623
4625 0 400462.97 162625.84 191800 -1 4624
4626 0 400516.25 162566.95 191760 -1 4625
4627 0 400515.6 162538.22 191720 -1 4626
4628 0 400244.34 163754.86 192160 -1 4616
4629 0 400721.4 163625.86 192160 -1 4628
4630 0 400735.97 163638.89 192120 -1 4629
4631 0 400747.56 163636.17 192080 -1 4630
4632 0 400215.38 163724.34 192280 -1 4614
4633 0 400228.03 163699.47 192320 -1 4632
4634 0 400287.66 163722.27 192400 -1 4633
4635 0 400367.56 163725.31 192440 -1 4634
4636 0 400487.3 163748.95 192480 -1 4635
4637 0 400595.5 163780.3 192520 -1 4636
4638 0 400716.75 163811.22 192560 -1 4637
4639 0 400759.34 163800.19 192600 -1 4638
4640 0 400758.28 163872.97 192640 -1 4639
4641 0 400734.3 163906.58 192680 -1 4640
4642 0 400663.28 163992.67 192720 -1 4641
4643 0 400595.53 164063.33 192760 -1 4642
4644 0 400601.22 164102.06 192800 -1 4643
4645 0 400610.72 164137.98 192840 -1 4644
4646 0 400631.97 164154.6 192880 -1 4645
4647 0 400635.2 164177.1 192920 -1 4646
4648 0 400675 164185.52 192960 -1 4647
4649 0 400720.22 164200.83 193000 -1 4648
4650 0 400694.94 164320.84 193080 -1 4649
4651 0 400733.94 164440.8 193120 -1 4650
4652 0 400759.44 164549 193040 -1 4651
4653 0 400781.25 164562.94 193000 -1 4652
4654 0 400728.94 164428.48 193160 -1 4651
4655 0 400798.62 164372.64 193240 -1 4654
4656 0 400826.75 164337.08 193280 -1 4655
4657 0 400930.9 164377.8 193360 -1 4656
4658 0 401013.53 164422.27 193400 -1 4657
4659 0 401096.2 164419.83 193440 -1 4658
4660 0 401161.53 164422.06 193480 -1 4659
4661 0 401201.9 164470.55 193520 -1 4660
4662 0 401233.2 164468.14 193560 -1 4661
4663 0 401265.97 164497.66 193640 -1 4662
4664 0 401252.3 164492.72 193720 -1 4663
4665 0 401254.16 164492.78 193800 -1 4664
4666 0 401261.1 164489.11 193840 -1 4665
4667 0 401276.44 164504.48 193880 -1 4666
4668 0 401478.66 164853.33 193880 -1 4667
4669 0 401546.88 164890.88 193920 -1 4668
4670 0 401618.3 164891.6 193960 -1 4669
4671 0 401669.5 164892.58 194000 -1 4670
4672 0 401807.56 164983.16 194040 -1 4671
4673 0 402206.3 164987.86 194040 -1 4672
4674 0 402245.72 165011.06 194000 -1 4673
4675 0 402303.9 164970.48 193960 -1 4674
4676 0 402375.78 164960.5 193920 -1 4675
4677 0 402402.8 164898.31 193880 -1 4676
4678 0 402458.44 164856.9 193840 -1 4677
4679 0 402430.44 164830.62 193800 -1 4678
4680 0 402424.25 164837.45 193760 -1 4679
4681 0 402458.66 164833.1 193720 -1 4680
4682 0 402492.6 164841.73 193680 -1 4681
4683 0 402560.88 164777.5 193640 -1 4682
4684 0 402723.88 164629.27 193600 -1 4683
4685 0 402884.38 164587.05 193560 -1 4684
4686 0 402924.38 164595.75 193520 -1 4685
4687 0 403029.28 164594.81 193480 -1 4686
4688 0 403082.88 164584.6 193440 -1 4687
4689 0 403132.7 164562.19 193400 -1 4688
4690 0 403172.72 164527.72 193320 -1 4689
4691 0 403197.2 164511.53 193280 -1 4690
4692 0 403437.16 164530.06 193240 -1 4691
4693 0 403458.06 164503.33 193200 -1 4692
4694 0 403611.38 164448.52 193160 -1 4693
4695 0 404086.12 164073.47 193120 -1 4694
4696 0 404205.78 164024.03 193080 -1 4695
4697 0 404236.03 164007.84 193040 -1 4696
4698 0 404365.53 164003.39 193000 -1 4697
4699 0 404504 163865 192920 -1 4698
4700 0 404532 163833 192880 -1 4699
4701 0 404139.22 164077.7 193240 -1 4695
4702 0 404126.84 163940.47 193320 -1 4701
4703 0 404137.8 163963.38 193360 -1 4702
4704 0 404159.1 163968.25 193440 -1 4703
4705 0 403761.3 164339.69 193120 -1 4694
4706 0 403798.62 164366.4 193080 -1 4705
4707 0 403822.7 164412.19 193080 -1 4706
4708 0 403868.94 164491.88 193120 -1 4707
4709 0 403895.38 164513.81 193160 -1 4708
4710 0 401740 165006.5 194080 -1 4672
4711 0 401671.84 165030.05 194120 -1 4710
4712 0 401642.9 165127.42 194200 -1 4711
4713 0 401721.62 165260.9 194240 -1 4712
4714 0 401723.12 165382.52 194280 -1 4713
4715 0 401712.16 165499.06 194320 -1 4714
4716 0 401697.5 165537.56 194360 -1 4715
4717 0 401714.6 165550.17 194400 -1 4716
4718 0 401725.06 165576.44 194440 -1 4717
4719 0 401734.78 165600.11 194480 -1 4718
4720 0 401745.25 165602.19 194520 -1 4719
4721 0 401750.9 165602.4 194560 -1 4720
4722 0 401741.38 165615.39 194600 -1 4721
4723 0 401741.12 165657.89 194640 -1 4722
4724 0 401746.34 165659.19 194680 -1 4723
4725 0 401780.44 165706.48 194720 -1 4724
4726 0 401818.56 165730.22 194760 -1 4725
4727 0 401879 165771.11 194800 -1 4726
4728 0 401928.25 165800.81 194840 -1 4727
4729 0 401986.8 165824 194880 -1 4728
4730 0 402034.03 165859 194920 -1 4729
4731 0 402050.03 165888.75 194960 -1 4730
4732 0 402093.03 165897.11 195000 -1 4731
4733 0 402141.7 165982.6 195040 -1 4732
4734 0 402151.4 166031.64 195080 -1 4733
4735 0 402181.6 166062.1 195120 -1 4734
4736 0 402206.1 166083 195160 -1 4735
4737 0 402209.25 166139.64 195200 -1 4736
4738 0 402212.5 166156.44 195240 -1 4737
4739 0 402271.97 166179.5 195280 -1 4738
4740 0 402307.9 166193.1 195320 -1 4739
4741 0 402355.6 166230.95 195360 -1 4740
4742 0 402464.47 166360.64 195400 -1 4741
4743 0 402588.75 166512.89 195440 -1 4742
4744 0 402612.25 166556.45 195480 -1 4743
4745 0 402587.53 166601.62 195520 -1 4744
4746 0 402556 166767 195400 -1 4745
4747 0 402820 167035 195360 -1 4746
4748 0 402780 167231 195440 -1 4747
4749 0 402804 167439 195560 -1 4748
4750 0 402924 167487 195680 -1 4749
4751 0 403116 167499 195760 -1 4750
4752 0 403076 167747 196200 -1 4751
4753 0 403096 167907 196320 -1 4752
4754 0 403248 168049 196400 -1 4753
4755 0 403428 168053 196560 -1 4754
4756 0 403332 168233 196680 -1 4755
4757 0 403364 168389 196760 -1 4756
4758 0 403360 168613 196840 -1 4757
4759 0 403344 168777 196920 -1 4758
4760 0 403320 168963 196960 -1 4759
4761 0 403496 169195 197040 -1 4760
4762 0 404016 169395 197080 -1 4761
4763 0 404316 169775 197200 -1 4762
4764 0 404472 169939 197360 -1 4763
4765 0 404624 169999 197520 -1 4764
4766 0 404764 170151 197680 -1 4765
4767 0 404628 169913 197760 -1 4766
4768 0 404636 169877 197840 -1 4767
4769 0 404712 170733 197720 -1 4766
4770 0 404700 170849 197840 -1 4769
4771 0 404816 170945 197680 -1 4769
4772 0 405084 171041 197600 -1 4771
4773 0 405224 171529 197520 -1 4772
4774 0 405272 171793 197480 -1 4773
4775 0 404996 172107 197480 -1 4774
4776 0 404909.6 172209.44 197480 -1 4775
4777 0 404848.9 172256.03 197520 -1 4776
4778 0 404810.16 172326.03 197560 -1 4777
4779 0 404715.56 172470.4 197680 -1 4778
4780 0 404585.7 172563.38 197760 -1 4779
4781 0 404319.34 172668.1 197760 -1 4780
4782 0 404280.3 172673.16 197680 -1 4781
4783 0 404400.3 172720.7 197960 -1 4781
4784 0 404437.28 172796.78 198080 -1 4783
4785 0 404419.62 172890.27 198160 -1 4784
4786 0 404436.7 172889.61 198280 -1 4785
4787 0 404446.06 172884.16 198360 -1 4786
4788 0 404042.6 169414.98 197040 -1 4762
4789 0 404060.4 169408.95 197000 -1 4788
4790 0 404261.1 169241.86 197000 -1 4789
4791 0 404330.72 168752.94 196840 -1 4790
4792 0 404290.56 168668.81 196600 -1 4791
4793 0 404331.5 168619.95 196440 -1 4792
4794 0 404465.88 168434.5 196160 -1 4793
4795 0 404454.56 168937.66 196160 -1 4794
4796 0 404478.47 168971.84 196120 -1 4795
4797 0 404520.5 169007.47 196040 -1 4796
4798 0 404475.56 169106.6 195960 -1 4797
4799 0 404382.06 169202.19 195840 -1 4798
4800 0 404337.62 169203.52 195800 -1 4799
4801 0 404304.38 169225.14 195680 -1 4800
4802 0 404327.66 169184.94 195640 -1 4801
4803 0 404331.62 169178.02 195560 -1 4802
4804 0 404485.2 168408.19 196120 -1 4794
4805 0 404776.03 168222.25 196000 -1 4804
4806 0 404962.88 168098.97 195920 -1 4805
4807 0 405248.62 168211.84 195920 -1 4806
4808 0 405400.66 168340.9 195920 -1 4807
4809 0 405433.38 168437.53 195880 -1 4808
4810 0 405488.75 168482.4 195840 -1 4809
4811 0 405562.16 168515.89 195800 -1 4810
4812 0 405522.66 168804.38 195760 -1 4811
4813 0 405533.7 168820.19 195800 -1 4812
4814 0 405684.84 168880.53 195800 -1 4813
4815 0 405836.78 168904.81 195800 -1 4814
4816 0 405935.62 169044.84 195800 -1 4815
4817 0 406064.97 169174.6 195760 -1 4816
4818 0 406246.25 169317.44 195760 -1 4817
4819 0 406261.4 169342.73 195800 -1 4818
4820 0 406355.3 169471.9 195840 -1 4819
4821 0 406492.12 169592.38 195920 -1 4820
4822 0 406695.2 169688.56 196040 -1 4821
4823 0 406716.84 169747.03 196120 -1 4822
4824 0 406239.56 169294.75 195720 -1 4818
4825 0 405471.12 168830.66 195680 -1 4812
4826 0 403436 169255 197120 -1 4761
4827 0 401542.8 164491.9 193920 -1 4667
4828 0 401653.25 164413.78 193960 -1 4827
4829 0 401814.97 164294.11 194000 -1 4828
4830 0 401761.78 164296.42 194040 -1 4829
4831 0 401946 164215 194000 -1 4829
4832 0 402022 164147 193920 -1 4831
4833 0 402130 164087 193880 -1 4832
4834 0 402186 164031 193760 -1 4833
4835 0 402222 163907 193640 -1 4834
4836 0 402218 163819 193560 -1 4835
4837 0 402202 163679 193440 -1 4836
4838 0 402178 163539 193320 -1 4837
4839 0 402274 163355 193240 -1 4838
4840 0 402338 163255 193120 -1 4839
4841 0 402410 163207 193040 -1 4840
4842 0 402370 163015 192960 -1 4841
4843 0 402530 162795 192840 -1 4842
4844 0 402342 162649 192840 -1 4843
4845 0 401938 162685 192760 -1 4844
4846 0 401900.6 162684.23 192680 -1 4845
4847 0 401727.56 162532.17 192640 -1 4846
4848 0 401648.03 162431.75 192640 -1 4847
4849 0 401552.75 162418 192640 -1 4848
4850 0 401430.06 162408.84 192520 -1 4849
4851 0 401278.88 162361.97 192400 -1 4850
4852 0 401364 162480.03 192240 -1 4851
4853 0 401402.56 162489.27 192200 -1 4852
4854 0 402966 162635 192880 -1 4843
4855 0 402978 162623 192920 -1 4854
4856 0 403054 162555 193000 -1 4855
4857 0 403178 162527 193040 -1 4856
4858 0 403338 162487 193160 -1 4857
4859 0 403422 162489 193200 -1 4858
4860 0 403418 162405 193280 -1 4859
4861 0 403522 162377 193400 -1 4860
4862 0 403602 162365 193560 -1 4861
4863 0 403490 162325 193720 -1 4862
4864 0 399572 163901 192360 -1 4613
4865 0 399416 164137 192400 -1 4864
4866 0 399304 164249 192480 -1 4865
4867 0 399244.94 164320.28 192520 -1 4866
4868 0 399103.12 164380.33 192560 -1 4867
4869 0 398998.72 164415.19 192560 -1 4868
4870 0 399003.8 164415.66 192520 -1 4869
4871 0 398076.25 163269.75 192080 -1 4605
4872 0 398053.1 163328.77 192200 -1 4871
4873 0 397937.94 163326.06 192240 -1 4872
4874 0 397918.53 163326.88 192280 -1 4873
4875 0 397855.22 163329.39 192320 -1 4874
4876 0 397817.12 163298.06 192360 -1 4875
4877 0 397852.56 163310.7 192400 -1 4876
4878 0 397946.78 163316.64 192440 -1 4877
4879 0 397981.44 163297.98 192480 -1 4878
4880 0 398020.1 163319.56 192520 -1 4879
4881 0 398044.88 163316.7 192560 -1 4880
4882 0 397650.94 163050.02 190840 -1 4587
4883 0 397627.75 162967.28 190800 -1 4882
4884 0 397580.53 162925.52 190760 -1 4883
4885 0 397634.4 162861.31 190720 -1 4884
4886 0 397699.22 163035.45 190880 -1 4882
4887 0 397754.28 163042.48 190920 -1 4886
4888 0 397421.2 161949.25 188680 -1 4484
4889 0 397377.7 162010.02 188640 -1 4888
4890 0 397351.28 162062.02 188600 -1 4889
4891 0 397312.8 162120.47 188560 -1 4890
4892 0 397275.72 162184.47 188520 -1 4891
4893 0 397216.97 162246.34 188480 -1 4892
4894 0 397081.66 162379.17 188440 -1 4893
4895 0 396950.25 162512.72 188400 -1 4894
4896 0 396871.12 162539.86 188360 -1 4895
4897 0 396775.44 162579.28 188320 -1 4896
4898 0 396683.56 162595.58 188280 -1 4897
4899 0 396498.28 162617.45 188240 -1 4898
4900 0 396315.4 162697.45 188200 -1 4899
4901 0 396270 162754.3 188160 -1 4900
4902 0 396230.97 162807.86 188120 -1 4901
4903 0 396193.62 162856.23 188080 -1 4902
4904 0 396198.9 162856.27 188040 -1 4903
4905 0 396211.53 162859.72 188000 -1 4904
4906 0 396231.7 162849.08 187960 -1 4905
4907 0 396248.84 162906.14 187840 -1 4906
4908 0 396277.3 162935.38 187760 -1 4907
4909 0 396304.7 162959.86 187680 -1 4908
4910 0 396293 163004.67 187640 -1 4909
4911 0 396269.28 163093.66 187560 -1 4910
4912 0 396192.88 163275.06 187480 -1 4911
4913 0 396229.9 163352.45 187360 -1 4912
4914 0 396267.47 163381.12 187280 -1 4913
4915 0 396284.44 163429.55 187200 -1 4914
4916 0 396384.88 163453.94 187120 -1 4915
4917 0 396341.53 163602.7 187040 -1 4916
4918 0 396131.84 163875.33 186960 -1 4917
4919 0 396008.16 164061.53 186920 -1 4918
4920 0 395619.56 164627 186920 -1 4919
4921 0 395021.88 165363.75 186920 -1 4920
4922 0 394402.6 165728.31 186920 -1 4921
4923 0 394544.84 165690.4 186760 -1 4922
4924 0 394618.47 165687.95 186680 -1 4923
4925 0 394555.75 165673.62 186560 -1 4924
4926 0 394629.6 165663.02 186480 -1 4925
4927 0 394712.56 165565.52 186400 -1 4926
4928 0 394734.75 165504.38 186360 -1 4927
4929 0 394726.4 165435.45 186320 -1 4928
4930 0 394728.47 165424.98 186280 -1 4929
4931 0 394698.1 165430.62 186240 -1 4930
4932 0 394281.34 165623.88 186480 -1 4926
4933 0 394261.12 165612.44 186440 -1 4932
4934 0 394179.03 165564.19 186360 -1 4933
4935 0 394152.97 165499.31 186200 -1 4934
4936 0 394129.62 165489.88 186080 -1 4935
4937 0 394082.28 165332.47 185880 -1 4936
4938 0 394051.5 165223.44 185720 -1 4937
4939 0 394067.56 165184.11 185600 -1 4938
4940 0 394115.3 165035.22 185440 -1 4939
4941 0 394153.97 165013.95 185360 -1 4940
4942 0 394076.94 164895.38 185240 -1 4941
4943 0 394054.84 164876.16 185160 -1 4942
4944 0 394025.94 164810.78 185040 -1 4943
4945 0 393994.06 164678.38 184920 -1 4944
4946 0 394032.4 164544.72 184840 -1 4945
4947 0 394179.97 164464.16 184720 -1 4946
4948 0 394250.75 164365.69 184600 -1 4947
4949 0 394236.97 164290.02 184520 -1 4948
4950 0 394258.84 164233.66 184480 -1 4949
4951 0 394321.9 164170.19 184400 -1 4950
4952 0 394366.56 164027.16 184280 -1 4951
4953 0 394380.25 163967.12 184240 -1 4952
4954 0 394369.1 163874 184200 -1 4953
4955 0 394377.78 163776.84 184080 -1 4954
4956 0 394434.38 163687.19 184040 -1 4955
4957 0 394480.3 163667.22 184000 -1 4956
4958 0 394578.38 163661.19 183960 -1 4957
4959 0 394576.2 163555.94 183840 -1 4958
4960 0 394382.78 163534.4 183720 -1 4959
4961 0 394445.3 163490.5 183560 -1 4960
4962 0 394008.78 165734.22 187040 -1 4922
4963 0 393428.7 166172.8 187080 -1 4962
4964 0 392662.3 166724.97 187120 -1 4963
4965 0 392280 166968.2 187040 -1 4964
4966 0 391706.9 167332.55 186920 -1 4965
4967 0 391305.47 167543.16 186840 -1 4966
4968 0 391162.16 167857.52 186840 -1 4967
4969 0 390553.16 167995.4 186840 -1 4968
4970 0 390535.78 168073.44 186720 -1 4969
4971 0 390441.97 168159.98 186640 -1 4970
4972 0 390409.88 168435.72 186560 -1 4971
4973 0 390351 168487 186520 -1 4972
4974 0 390292 168538.48 186480 -1 4973
4975 0 390220.78 168554.11 186400 -1 4974
4976 0 390181.22 168652.7 186320 -1 4975
4977 0 390109.7 168667.45 186240 -1 4976
4978 0 390067.16 168651.88 186160 -1 4977
4979 0 389934.97 168685.67 186080 -1 4978
4980 0 389849.75 168670.03 186000 -1 4979
4981 0 389801.44 168676.61 185920 -1 4980
4982 0 389609.03 168711.9 185840 -1 4981
4983 0 389588.16 168773.1 185800 -1 4982
4984 0 389334.66 168944.94 185760 -1 4983
4985 0 389167.25 169099.19 185720 -1 4984
4986 0 388911.28 169367.69 185680 -1 4985
4987 0 388521.72 169605.52 185640 -1 4986
4988 0 388514 169700 185600 -1 4987
4989 0 388506.5 169794.06 185560 -1 4988
4990 0 388450.47 169811.2 185480 -1 4989
4991 0 388865.7 169901.16 185480 -1 4990
4992 0 389262.47 170161.73 185480 -1 4991
4993 0 389312.53 170133.05 185440 -1 4992
4994 0 389545.38 170121.8 185440 -1 4993
4995 0 389716.7 169970.86 185440 -1 4994
4996 0 389766.16 169882.4 185400 -1 4995
4997 0 389859.03 169756.98 185320 -1 4996
4998 0 389848 169678.36 185240 -1 4997
4999 0 388233 169905.5 185440 -1 4990
5000 0 388016.44 170000.08 185400 -1 4999
5001 0 388180.88 169909.81 185240 -1 5000
5002 0 388248.94 169972.25 185120 -1 5001
5003 0 388319.28 169883.84 185040 -1 5002
5004 0 388191.34 169956.11 184960 -1 5003
5005 0 388119 169969.72 184880 -1 5004
5006 0 388053.5 169971.5 184840 -1 5005
5007 0 388513.56 169755.23 184840 -1 5006
5008 0 388716.44 169708.42 184840 -1 5007
5009 0 389031.2 169793.36 184840 -1 5008
5010 0 389085.4 169746.23 184800 -1 5009
5011 0 389085.4 169746.23 184720 -1 5010
5012 0 389069.22 169743.28 184640 -1 5011
5013 0 388998.38 169716.14 184560 -1 5012
5014 0 388987.3 169643.98 184520 -1 5013
5015 0 388975.56 169615.33 184480 -1 5014
5016 0 387988.34 169972.67 184800 -1 5006
5017 0 387922.97 169973.72 184760 -1 5016
5018 0 387501.84 170276.22 184680 -1 5017
5019 0 387442.5 170413.5 184640 -1 5018
5020 0 387382.94 170551.19 184600 -1 5019
5021 0 387365.72 170525.22 184480 -1 5020
5022 0 387270.25 170492.84 184360 -1 5021
5023 0 387234.88 170548.69 184240 -1 5022
5024 0 386670.44 171459.84 184200 -1 5023
5025 0 386853.12 172664.89 184200 -1 5024
5026 0 386794.25 172785.73 184080 -1 5025
5027 0 386763.56 172900.05 183960 -1 5026
5028 0 386808.03 173211.25 183880 -1 5027
5029 0 386729.97 173824.78 183880 -1 5028
5030 0 385922.44 174268.95 183880 -1 5029
5031 0 385889.5 174035.88 183960 -1 5030
5032 0 385834.97 174011.7 184080 -1 5031
5033 0 385886.47 174003.22 184120 -1 5032
5034 0 385936.84 173995.19 184160 -1 5033
5035 0 386075.03 174093.45 184240 -1 5034
5036 0 386080.38 174191.58 184320 -1 5035
5037 0 386024.84 174278.83 184400 -1 5036
5038 0 385750.75 174174.77 184480 -1 5037
5039 0 385718.5 174139.77 184560 -1 5038
5040 0 385708.62 174144.72 184640 -1 5039
5041 0 385685.12 174110.2 184720 -1 5040
5042 0 385646.22 174097.52 184800 -1 5041
5043 0 385650.56 174078.9 184880 -1 5042
5044 0 385618.75 174100.7 184960 -1 5043
5045 0 385605.4 174171.84 185040 -1 5044
5046 0 385536.53 174172.28 185120 -1 5045
5047 0 385393.72 174078.2 185200 -1 5046
5048 0 385438.56 174000.02 185280 -1 5047
5049 0 385536.66 173916.36 185360 -1 5048
5050 0 385465.2 173754.89 185440 -1 5049
5051 0 385429.12 173677.45 185520 -1 5050
5052 0 385426.75 173571.6 185560 -1 5051
5053 0 385445.1 173459.02 185600 -1 5052
5054 0 385444.44 173480.53 185640 -1 5053
5055 0 385425.03 173480.39 185720 -1 5054
5056 0 385343.56 173372.08 185800 -1 5055
5057 0 385339.6 173332.97 185840 -1 5056
5058 0 385328 173339 185880 -1 5057
5059 0 385315.9 173344.83 185920 -1 5058
5060 0 385340 173262.78 185960 -1 5059
5061 0 385363.06 173211.23 186000 -1 5060
5062 0 385341.78 173182.67 186080 -1 5061
5063 0 385311.22 173211.2 186160 -1 5062
5064 0 385342.38 173210.67 186200 -1 5063
5065 0 385338.34 173201.58 186280 -1 5064
5066 0 385302.12 173152.73 186320 -1 5065
5067 0 385277.94 173078.69 186360 -1 5066
5068 0 385214.62 172985.8 186400 -1 5067
5069 0 385194.28 172852.48 186440 -1 5068
5070 0 385147.7 172822.67 186480 -1 5069
5071 0 385115.03 172733.17 186520 -1 5070
5072 0 385094.72 172738.67 186560 -1 5071
5073 0 385094.06 172724.36 186600 -1 5072
5074 0 385099.22 172704.44 186640 -1 5073
5075 0 385134.5 172679.77 186680 -1 5074
5076 0 385144.38 172639.03 186720 -1 5075
5077 0 385734.5 172197.98 186760 -1 5076
5078 0 385749.78 172188.28 186800 -1 5077
5079 0 385748.75 172186.9 186880 -1 5078
5080 0 385648.44 172166.16 186920 -1 5079
5081 0 385451.8 172053.7 187000 -1 5080
5082 0 385437.22 172006.3 187040 -1 5081
5083 0 385873.22 171787.23 187040 -1 5082
5084 0 385894.75 171711.27 187080 -1 5083
5085 0 385944.72 171648.3 187120 -1 5084
5086 0 385953.1 171613.58 187160 -1 5085
5087 0 385973.03 171574.17 187200 -1 5086
5088 0 385974.47 171533.75 187240 -1 5087
5089 0 385968.25 171469.58 187280 -1 5088
5090 0 386008.34 171494.2 187320 -1 5089
5091 0 385963.3 171282.17 187320 -1 5090
5092 0 385897.7 171193.44 187360 -1 5091
5093 0 385834.5 171126.98 187400 -1 5092
5094 0 385725.66 171062.53 187440 -1 5093
5095 0 385624.06 170974.08 187480 -1 5094
5096 0 385546.78 170742.64 187520 -1 5095
5097 0 385493.3 170562.31 187560 -1 5096
5098 0 385424.47 170386.2 187600 -1 5097
5099 0 385404.44 170336.55 187640 -1 5098
5100 0 385423.1 170252.98 187680 -1 5099
5101 0 385439.44 170198.61 187720 -1 5100
5102 0 385473.2 170151.45 187760 -1 5101
5103 0 385464.6 170061.88 187800 -1 5102
5104 0 385458.28 170002.08 187840 -1 5103
5105 0 385439.53 170021.48 187880 -1 5104
5106 0 385424.4 170031.1 187920 -1 5105
5107 0 385406.53 170012.34 187960 -1 5106
5108 0 385444.5 170007.73 188000 -1 5107
5109 0 385489.44 170031.11 188040 -1 5108
5110 0 385517.84 170039.88 188080 -1 5109
5111 0 385567.6 170040.52 188120 -1 5110
5112 0 385584.16 170039.53 188160 -1 5111
5113 0 385587.12 170029.84 188200 -1 5112
5114 0 385607.12 170029.64 188240 -1 5113
5115 0 385615.25 170021.58 188280 -1 5114
5116 0 385630.72 170022.58 188320 -1 5115
5117 0 385685.66 169996.69 188360 -1 5116
5118 0 385715.03 169966.8 188400 -1 5117
5119 0 385740.25 169932.34 188440 -1 5118
5120 0 385774.1 169936.86 188480 -1 5119
5121 0 385812.38 169916.3 188520 -1 5120
5122 0 385823.16 169887.22 188560 -1 5121
5123 0 385854.03 169858.48 188600 -1 5122
5124 0 385921.44 169770.52 188640 -1 5123
5125 0 385986.12 169715.39 188680 -1 5124
5126 0 386029.28 169681.27 188720 -1 5125
5127 0 386080.1 169635.38 188760 -1 5126
5128 0 386132.53 169587.94 188800 -1 5127
5129 0 385788.94 169750.28 188840 -1 5128
5130 0 385840.3 169723.98 188880 -1 5129
5131 0 385887.66 169681.83 188920 -1 5130
5132 0 385961.38 169635.94 188960 -1 5131
5133 0 386034.5 169607.52 189000 -1 5132
5134 0 386067.88 169581.44 189040 -1 5133
5135 0 386084.34 169562.58 189080 -1 5134
5136 0 386099.1 169567.5 189120 -1 5135
5137 0 386084.12 169575.69 189160 -1 5136
5138 0 386084.62 169602.78 189200 -1 5137
5139 0 386104.94 169615.12 189240 -1 5138
5140 0 386119.3 169617.83 189280 -1 5139
5141 0 386099.06 169626.88 189320 -1 5140
5142 0 386044.88 169538.14 189360 -1 5141
5143 0 385980.62 169503.64 189400 -1 5142
5144 0 385976.2 169430.39 189440 -1 5143
5145 0 385950.94 169430.84 189480 -1 5144
5146 0 385955.53 169369.23 189520 -1 5145
5147 0 385951.03 169341.34 189560 -1 5146
5148 0 385926.8 169320.31 189600 -1 5147
5149 0 385916.62 169302.77 189640 -1 5148
5150 0 385901.47 169278.11 189680 -1 5149
5151 0 385922.53 169128.48 189720 -1 5150
5152 0 385872.06 169049.72 189760 -1 5151
5153 0 385729.78 169036.23 189800 -1 5152
5154 0 385620.7 168984.67 189840 -1 5153
5155 0 385630.56 168893.08 189880 -1 5154
5156 0 385670.3 168867.5 189920 -1 5155
5157 0 385679.56 168878.3 189960 -1 5156
5158 0 385684.47 168883.19 190000 -1 5157
5159 0 385704.16 168858.44 190040 -1 5158
5160 0 385666.25 168819.36 190080 -1 5159
5161 0 385630.88 168740.89 190120 -1 5160
5162 0 385631.1 168725.8 190160 -1 5161
5163 0 385635.5 168685.73 190200 -1 5162
5164 0 385665.75 168681.27 190240 -1 5163
5165 0 385660.88 168670.23 190280 -1 5164
5166 0 385532.53 168642.5 190320 -1 5165
5167 0 385452.16 168635.1 190360 -1 5166
5168 0 385418 168637.33 190400 -1 5167
5169 0 385428.28 168617.72 190440 -1 5168
5170 0 385448.62 168587.5 190480 -1 5169
5171 0 385448.28 168558.06 190520 -1 5170
5172 0 385482.56 168503.9 190560 -1 5171
5173 0 385529.47 168479.17 190600 -1 5172
5174 0 385538.94 168490.42 190640 -1 5173
5175 0 385522.88 168498.81 190680 -1 5174
5176 0 385777 168644 190440 -1 5165
5177 0 385809 168656 190520 -1 5176
5178 0 385814.94 168650.5 190560 -1 5177
5179 0 386489.47 168328.12 187640 -1 5099
5180 0 386489.47 168328.12 187640 -1 5099
5181 0 386489.47 168328.12 187640 -1 5099
5182 0 386040.94 171523.78 187360 -1 5090
5183 0 386095.66 171554.89 187400 -1 5182
5184 0 386104.62 171564.52 187440 -1 5183
5185 0 386122.28 171595.17 187480 -1 5184
5186 0 386169.7 171602.02 187520 -1 5185
5187 0 386251.5 171636.38 187560 -1 5186
5188 0 386266.62 171661.27 187600 -1 5187
5189 0 386246.66 171641.61 187640 -1 5188
5190 0 386275.22 171573.1 187680 -1 5189
5191 0 386430 171562.69 187720 -1 5190
5192 0 386551.9 171557.9 187760 -1 5191
5193 0 386686.22 171514.83 187800 -1 5192
5194 0 386708.56 171445.17 187840 -1 5193
5195 0 386729.88 171365.19 187880 -1 5194
5196 0 386744.72 171321.61 187920 -1 5195
5197 0 386803.66 171227.89 188000 -1 5196
5198 0 386863.12 171164.12 188040 -1 5197
5199 0 386930.5 171113.23 188080 -1 5198
5200 0 386956.75 170985.67 188120 -1 5199
5201 0 386991.12 170969.02 188160 -1 5200
5202 0 387039.5 171014.86 188200 -1 5201
5203 0 387122.97 171015.12 188240 -1 5202
5204 0 387142.7 171009.97 188280 -1 5203
5205 0 387250.7 171075.08 188320 -1 5204
5206 0 387330.78 171126.12 188360 -1 5205
5207 0 387399.25 171168.84 188400 -1 5206
5208 0 387561.5 171182.84 188440 -1 5207
5209 0 387670.6 171167.14 188480 -1 5208
5210 0 387941.03 171157.23 188520 -1 5209
5211 0 388039.72 171132.28 188600 -1 5210
5212 0 388088 171119.95 188640 -1 5211
5213 0 388147.1 171134.17 188680 -1 5212
5214 0 388166.84 171153.42 188720 -1 5213
5215 0 388202.28 171167.64 188760 -1 5214
5216 0 388221.44 171187.98 188800 -1 5215
5217 0 388246.4 171182.47 188840 -1 5216
5218 0 388297.56 171161.03 188880 -1 5217
5219 0 388327.47 171171.38 188920 -1 5218
5220 0 388386.56 171165.4 188960 -1 5219
5221 0 388636.53 171191.3 189000 -1 5220
5222 0 388922.97 171258.4 189040 -1 5221
5223 0 389021.9 171275.2 189000 -1 5222
5224 0 389066.5 171273.16 188960 -1 5223
5225 0 389169.2 171289.25 188920 -1 5224
5226 0 389395.84 171373.02 188880 -1 5225
5227 0 389416.1 171392.19 188920 -1 5226
5228 0 389450.53 171381.05 188960 -1 5227
5229 0 389484.94 171393.11 189000 -1 5228
5230 0 389524.03 171406.66 189040 -1 5229
5231 0 389549.47 171421.22 189080 -1 5230
5232 0 389681.22 171309.28 189120 -1 5231
5233 0 389869.28 171224.2 189160 -1 5232
5234 0 389928.16 171214.47 189200 -1 5233
5235 0 390657.2 171273.5 189200 -1 5234
5236 0 390863.28 171549.12 189160 -1 5235
5237 0 390952.4 171727.16 189120 -1 5236
5238 0 390957.72 171780.11 189080 -1 5237
5239 0 390908.2 171801.12 189040 -1 5238
5240 0 390829.1 171796.4 189000 -1 5239
5241 0 390809.4 171809.84 188960 -1 5240
5242 0 390818.56 171785.95 188920 -1 5241
5243 0 390824.25 171780.97 188880 -1 5242
5244 0 391021.34 171540.1 189120 -1 5236
5245 0 391164.72 171500.19 189080 -1 5244
5246 0 391193.1 171520.14 189040 -1 5245
5247 0 391208.22 171486.7 189000 -1 5246
5248 0 391223.53 171464.45 188960 -1 5247
5249 0 391280.47 171412.94 188920 -1 5248
5250 0 391243.22 171381.89 188880 -1 5249
5251 0 390052 171256 189320 -1 5234
5252 0 390083 171255 189360 -1 5251
5253 0 390176 171252 189480 -1 5252
5254 0 390188 171276 189640 -1 5253
5255 0 390184 171144 189720 -1 5254
5256 0 390208 171088 189800 -1 5255
5257 0 390224.62 171074.53 189840 -1 5256
5258 0 389424 171582 189160 -1 5231
5259 0 389140.12 171609.44 188840 -1 5226
5260 0 389027.72 171805.62 188800 -1 5259
5261 0 389027.16 171825.69 188760 -1 5260
5262 0 389028.72 171832.48 188720 -1 5261
5263 0 389044.2 171813.89 188680 -1 5262
5264 0 389049.4 171809.56 188640 -1 5263
5265 0 389054.6 171809.08 188600 -1 5264
5266 0 389064.38 171823.22 188560 -1 5265
5267 0 389093.38 171793.16 188520 -1 5266
5268 0 389089.66 171793.38 188440 -1 5267
5269 0 388152.28 171034.2 188560 -1 5211
5270 0 388221.03 170980.22 188520 -1 5269
5271 0 388280.53 170895.95 188480 -1 5270
5272 0 388340.56 170827.78 188440 -1 5271
5273 0 388389.78 170864 188400 -1 5272
5274 0 388394.84 170877.52 188360 -1 5273
5275 0 388412.8 170863.8 188320 -1 5274
5276 0 388432.78 170847.61 188280 -1 5275
5277 0 388447.84 170842.89 188240 -1 5276
5278 0 385417.88 171957.36 187080 -1 5082
5279 0 385274.94 171997.39 187120 -1 5278
5280 0 385233.88 172066.72 187160 -1 5279
5281 0 385174.7 172081.23 187200 -1 5280
5282 0 385131.25 172036.55 187280 -1 5281
5283 0 385131.28 172041.5 187320 -1 5282
5284 0 385130.78 171992.72 187400 -1 5283
5285 0 385101.97 171933.42 187480 -1 5284
5286 0 385078.88 171909.6 187520 -1 5285
5287 0 385042.5 171894.67 187560 -1 5286
5288 0 385003 171865.45 187600 -1 5287
5289 0 385056.72 171830.81 187640 -1 5288
5290 0 385081.53 171787.17 187680 -1 5289
5291 0 385087.94 171766.88 187720 -1 5290
5292 0 385061.72 171762.2 187760 -1 5291
5293 0 385048.06 171738.45 187800 -1 5292
5294 0 385031.84 171747.12 187840 -1 5293
5295 0 385038 171731.44 187880 -1 5294
5296 0 385067.44 171728.34 187920 -1 5295
5297 0 385819 172158.72 186560 -1 5077
5298 0 385852.66 172142.67 186480 -1 5297
5299 0 385898.03 172142.69 186360 -1 5298
5300 0 385904.2 172152.14 186280 -1 5299
5301 0 385903 172115.39 186240 -1 5300
5302 0 385920.6 172134.11 186200 -1 5301
5303 0 385904.25 172227.95 186160 -1 5302
5304 0 385920.62 172212.61 186120 -1 5303
5305 0 385943.12 172202.97 186080 -1 5304
5306 0 385383.25 173464.31 185880 -1 5058
5307 0 385426.84 173592.27 185880 -1 5306
5308 0 385426.2 173651.06 185920 -1 5307
5309 0 385927.22 174437.36 183800 -1 5030
5310 0 385931.06 174519.86 183760 -1 5309
5311 0 385844.47 174786.17 183680 -1 5310
5312 0 385783.3 174872.75 183600 -1 5311
5313 0 385859.22 175068.83 183520 -1 5312
5314 0 385958.4 175358.81 183480 -1 5313
5315 0 385988.94 175531.53 183400 -1 5314
5316 0 385944.5 175560.5 183360 -1 5315
5317 0 385900.28 175589.08 183320 -1 5316
5318 0 385925.88 175784.1 183240 -1 5317
5319 0 385976.22 175998.03 183080 -1 5318
5320 0 385948.4 176427 182760 -1 5319
5321 0 385949.4 176524.16 182640 -1 5320
5322 0 385945.8 176977.66 182600 -1 5321
5323 0 386151.16 177463.77 182600 -1 5322
5324 0 386665.25 177858.86 182520 -1 5323
5325 0 386920.75 178141.97 182440 -1 5324
5326 0 386881 178216.67 182360 -1 5325
5327 0 386860.53 178253.9 182320 -1 5326
5328 0 386549.75 178399.5 182080 -1 5327
5329 0 386445.8 178447.95 182000 -1 5328
5330 0 386330.75 178678.44 182480 -1 5329
5331 0 386292.47 178943.14 182600 -1 5330
5332 0 386405.22 179496.17 182600 -1 5331
5333 0 386641.25 179960.61 182600 -1 5332
5334 0 386309.5 180541.02 182600 -1 5333
5335 0 385584.9 179989.1 182600 -1 5334
5336 0 384478 180707 182600 -1 5335
5337 0 384306 180743 182520 -1 5336
5338 0 383922 180847 182480 -1 5337
5339 0 383882 180863 182400 -1 5338
5340 0 383862 180851 182320 -1 5339
5341 0 383862 180863 182240 -1 5340
5342 0 385591.66 180027 182680 -1 5335
5343 0 385595.1 180045.86 182720 -1 5342
5344 0 385874.28 180068.97 182800 -1 5343
5345 0 385931.28 181022 182800 -1 5344
5346 0 385957.5 181171 182840 -1 5345
5347 0 385984.44 181319.5 182880 -1 5346
5348 0 386002.6 181601.31 182920 -1 5347
5349 0 386078.34 181836.66 182920 -1 5348
5350 0 386323.88 181927.66 182960 -1 5349
5351 0 386373.72 181966.84 183000 -1 5350
5352 0 386363.84 182026.3 183040 -1 5351
5353 0 386390.38 182064.06 183080 -1 5352
5354 0 386295.88 182079.27 183120 -1 5353
5355 0 386133.66 182064.14 183120 -1 5354
5356 0 385965.53 181885.39 183120 -1 5355
5357 0 385975.28 181898.44 183160 -1 5356
5358 0 385926.4 181877.62 183200 -1 5357
5359 0 385904.84 181887.14 183240 -1 5358
5360 0 386605 182151 183160 -1 5353
5361 0 385769.03 181923.2 182920 -1 5348
5362 0 385733.22 182213.94 182960 -1 5361
5363 0 385651.8 182335.14 183040 -1 5362
5364 0 385511.5 182544.5 183080 -1 5363
5365 0 385371.12 182753.67 183120 -1 5364
5366 0 385214.12 182915.16 183240 -1 5365
5367 0 385035.44 183123.52 183320 -1 5366
5368 0 384967.47 183349.8 183360 -1 5367
5369 0 384796.62 183441.4 183360 -1 5368
5370 0 384804.3 183623.8 183320 -1 5369
5371 0 384777.28 184015.77 183320 -1 5370
5372 0 384741.44 184492.52 183320 -1 5371
5373 0 384692.1 184636.88 183240 -1 5372
5374 0 384442.62 184903.73 183160 -1 5373
5375 0 384306.78 185037.75 183080 -1 5374
5376 0 383947.88 185408.92 183040 -1 5375
5377 0 383810.7 185507.64 183000 -1 5376
5378 0 383663.5 185615.47 182960 -1 5377
5379 0 383459.16 185711.39 182880 -1 5378
5380 0 383586.44 185724.31 182800 -1 5379
5381 0 383429.28 186000.14 182720 -1 5380
5382 0 383354 186029.5 182680 -1 5381
5383 0 383278.8 186059.45 182640 -1 5382
5384 0 383301.22 186189.31 182560 -1 5383
5385 0 383138.28 185219.55 182920 -1 5378
5386 0 383049 184957.1 183000 -1 5385
5387 0 383024.6 184936.64 183080 -1 5386
5388 0 383058.22 184954.44 183120 -1 5387
5389 0 383147.3 184946.06 183160 -1 5388
5390 0 383261 185023.23 183200 -1 5389
5391 0 383249.75 184946.97 183240 -1 5390
5392 0 383298.5 184911.56 183280 -1 5391
5393 0 383280.22 184888.25 183320 -1 5392
5394 0 382628 185159 183080 -1 5387
5395 0 382508 185111 183160 -1 5394
5396 0 382544 185115 183280 -1 5395
5397 0 382652 185031 183320 -1 5396
5398 0 382420 185147 183320 -1 5396
5399 0 382428 185183 183400 -1 5398
5400 0 382456 185223 183480 -1 5399
5401 0 382420 185507 183560 -1 5400
5402 0 382552 185635 183600 -1 5401
5403 0 382552 185843 183640 -1 5402
5404 0 382559.06 185933.06 183640 -1 5403
5405 0 382572.8 185969.62 183600 -1 5404
5406 0 382571.62 185990.78 183560 -1 5405
5407 0 384264.25 185842.83 182920 -1 5377
5408 0 384409.9 185900.64 182880 -1 5407
5409 0 384556.34 185832.48 182720 -1 5408
5410 0 384723.75 185839.11 182680 -1 5409
5411 0 384823.28 185982.3 182680 -1 5410
5412 0 384814.3 186143.02 182680 -1 5411
5413 0 384753.2 186208.2 182760 -1 5412
5414 0 384721.44 186278.88 182840 -1 5413
5415 0 384721.34 186351.12 182880 -1 5414
5416 0 384750.38 186529.12 182920 -1 5415
5417 0 384740.5 187054.34 182960 -1 5416
5418 0 384690.2 187201.81 183000 -1 5417
5419 0 384589.12 187353.9 183040 -1 5418
5420 0 384632.66 187557.5 183080 -1 5419
5421 0 384695.03 187757.44 183120 -1 5420
5422 0 384708.06 187900 183160 -1 5421
5423 0 384570.06 188326.31 183200 -1 5422
5424 0 384216.66 189035.98 183240 -1 5423
5425 0 383945.16 189227.48 183200 -1 5424
5426 0 383854.2 189237.2 183160 -1 5425
5427 0 383781.06 189189.53 183120 -1 5426
5428 0 383737 189220.16 183080 -1 5427
5429 0 383734.75 189238.02 183040 -1 5428
5430 0 383693.4 189274.4 183000 -1 5429
5431 0 383676.3 189296.77 182960 -1 5430
5432 0 383561.06 189217.83 182920 -1 5431
5433 0 383541.06 189222.98 182880 -1 5432
5434 0 383545.47 189240.27 182840 -1 5433
5435 0 383964.9 189410.78 183280 -1 5424
5436 0 384185.28 189930.56 183280 -1 5435
5437 0 384152.12 190335.12 183280 -1 5436
5438 0 384206.56 190513.88 183320 -1 5437
5439 0 384225.12 190593.64 183360 -1 5438
5440 0 384295.4 190840.83 183400 -1 5439
5441 0 384369.28 191366.97 183400 -1 5440
5442 0 384424.66 191583.48 183520 -1 5441
5443 0 384432.97 191702.06 183560 -1 5442
5444 0 384451.66 191770.98 183600 -1 5443
5445 0 384447.06 191829.56 183640 -1 5444
5446 0 384442.5 191867.47 183680 -1 5445
5447 0 384419.06 191964.48 183720 -1 5446
5448 0 384393.56 192047.45 183760 -1 5447
5449 0 384438.66 192153.84 183800 -1 5448
5450 0 384519.72 192580.28 183840 -1 5449
5451 0 384571.03 192883.05 183880 -1 5450
5452 0 384516.12 193297.22 183920 -1 5451
5453 0 384313.3 193746.78 183880 -1 5452
5454 0 384349.53 194243.22 183840 -1 5453
5455 0 384765.56 194812.33 183800 -1 5454
5456 0 384921.56 194886.34 183800 -1 5455
5457 0 385017.56 195042.36 183800 -1 5456
5458 0 385006.28 195093.27 183840 -1 5457
5459 0 384984.62 195111.27 183880 -1 5458
5460 0 384980.25 195295.64 183920 -1 5459
5461 0 384975.72 195387.17 183880 -1 5460
5462 0 384969.44 195590.23 183840 -1 5461
5463 0 384975.7 195648.55 183880 -1 5462
5464 0 385007.28 196062.42 183920 -1 5463
5465 0 385007.88 196219.69 183960 -1 5464
5466 0 384993.44 196245.03 184000 -1 5465
5467 0 385061.3 196436.77 184040 -1 5466
5468 0 385208.4 196606.84 184040 -1 5467
5469 0 385168.47 196607.9 184000 -1 5468
5470 0 385177.9 196605.6 183960 -1 5469
5471 0 385209.75 196701.42 183880 -1 5470
5472 0 385282.6 196743.16 183840 -1 5471
5473 0 385371.66 196756.47 183800 -1 5472
5474 0 385426.25 196770.53 183760 -1 5473
5475 0 385692.06 196960.19 183720 -1 5474
5476 0 386009.84 197138.31 183680 -1 5475
5477 0 386002.5 197124.03 183640 -1 5476
5478 0 386005.3 197127.31 183600 -1 5477
5479 0 385395.34 196837 183680 -1 5474
5480 0 385380.38 196870.4 183640 -1 5479
5481 0 385371.78 196905.33 183600 -1 5480
5482 0 385334.16 196927.16 183560 -1 5481
5483 0 385402.97 196999.1 183520 -1 5482
5484 0 385187.5 197159.62 183480 -1 5483
5485 0 385220.3 197460.23 183560 -1 5484
5486 0 385197.88 197563.56 183600 -1 5485
5487 0 384307 190956 183360 -1 5440
5488 0 384319 191064 183320 -1 5487
5489 0 384343 191056 183280 -1 5488
5490 0 383720 189945 183280 -1 5436
5491 0 383708 189929 183320 -1 5490
5492 0 383744.12 189917.98 183360 -1 5491
5493 0 384242 188336 183200 -1 5423
5494 0 384118 188212 183160 -1 5493
5495 0 384138 188148 183320 -1 5494
5496 0 384050 188108 183440 -1 5495
5497 0 384062 188028 183520 -1 5496
5498 0 384062 188060 183600 -1 5497
5499 0 384078 188084 183640 -1 5498
5500 0 384122 188116 183680 -1 5499
5501 0 384917.25 186073.14 182560 -1 5412
5502 0 384916.5 186065.72 182480 -1 5501
5503 0 383464.94 185589.39 183080 -1 5376
5504 0 383447.38 185771.28 183240 -1 5503
5505 0 383412.16 185758.94 183320 -1 5504
5506 0 383217.22 185792.5 183440 -1 5505
5507 0 383463.44 185746.72 183480 -1 5506
5508 0 383596.6 185940.81 183560 -1 5507
5509 0 383604.6 186155.6 183560 -1 5508
5510 0 383796.7 186217.38 183640 -1 5509
5511 0 383850.12 186299.06 183760 -1 5510
5512 0 383750.62 186373.44 183840 -1 5511
5513 0 383726.38 186383.19 183880 -1 5512
5514 0 383714.8 186401.9 183920 -1 5504
5515 0 383746.53 186398.9 183960 -1 5514
5516 0 383793.72 186425.98 184080 -1 5515
5517 0 383825.97 186459.66 184160 -1 5516
5518 0 383813.72 186638.03 184280 -1 5517
5519 0 383946.88 186822.23 184440 -1 5518
5520 0 383997.25 187042.19 184600 -1 5519
5521 0 384010.62 187092.28 184640 -1 5520
5522 0 383995.25 187112.84 184680 -1 5521
5523 0 384016 187137.4 184720 -1 5522
5524 0 384061.66 187215.52 184800 -1 5523
5525 0 384071.7 187293.1 184880 -1 5524
5526 0 384061.9 187438.12 185000 -1 5525
5527 0 384041.25 187521.9 185080 -1 5526
5528 0 384033.9 187561.58 185120 -1 5527
5529 0 384848 185131 183080 -1 5375
5530 0 384665 183523 183480 -1 5369
5531 0 384677 183635 183600 -1 5530
5532 0 384709 183627 183680 -1 5531
5533 0 384781 183639 183760 -1 5532
5534 0 384761 183627 183840 -1 5533
5535 0 384743 183643 183880 -1 5534
5536 0 384615 183895 184000 -1 5535
5537 0 384467 183971 184080 -1 5536
5538 0 384231 183887 184160 -1 5537
5539 0 384199 183783 184240 -1 5538
5540 0 384655 184023 184040 -1 5536
5541 0 384899 184119 184040 -1 5540
5542 0 386114 181015 183000 -1 5347
5543 0 386142 180983 183080 -1 5542
5544 0 386150 180959 183120 -1 5543
5545 0 384862.8 180225.73 182720 -1 5343
5546 0 384732.7 180230.6 182720 -1 5545
5547 0 384658.56 180207.03 182760 -1 5546
5548 0 384494.8 180224.72 182840 -1 5547
5549 0 384413.9 180077.19 182920 -1 5548
5550 0 384239.5 180029.84 182920 -1 5549
5551 0 384116.06 179992.39 182960 -1 5550
5552 0 383999.3 179809.12 183080 -1 5551
5553 0 383724.4 179651.72 183200 -1 5552
5554 0 383623.94 179647.97 183240 -1 5553
5555 0 383474.25 179684.66 183320 -1 5554
5556 0 383342.6 179787.62 183320 -1 5555
5557 0 383231.34 179825.78 183320 -1 5556
5558 0 383089.9 179892.34 183320 -1 5557
5559 0 382999.16 179905.3 183360 -1 5558
5560 0 382726.4 179800.25 183360 -1 5559
5561 0 382583.56 179693.53 183360 -1 5560
5562 0 382443.06 179640.36 183360 -1 5561
5563 0 382349.9 179311.03 183400 -1 5562
5564 0 382530.16 179273.56 183400 -1 5563
5565 0 382794.88 179265.55 183400 -1 5564
5566 0 382771.8 179318.14 183440 -1 5565
5567 0 382859.94 179405.9 183480 -1 5566
5568 0 382342.94 179296.78 183440 -1 5563
5569 0 382282.88 179275.67 183480 -1 5568
5570 0 382232.5 179244.25 183520 -1 5569
5571 0 382197.2 179222.72 183560 -1 5570
5572 0 382204.22 179205.62 183600 -1 5571
5573 0 382199.2 179208.75 183640 -1 5572
5574 0 382193.6 179258.19 183680 -1 5573
5575 0 385454 180015 182520 -1 5335
5576 0 385765.62 179891.14 182440 -1 5575
5577 0 385775.94 179883.66 182360 -1 5576
5578 0 385753.62 179877.9 182200 -1 5577
5579 0 386600 177841 182640 -1 5324
5580 0 386642 177872.03 182680 -1 5579
5581 0 386183.06 177837.22 182720 -1 5580
5582 0 386131.22 177827 182760 -1 5581
5583 0 386123.94 177990.17 182800 -1 5582
5584 0 386166.22 178095.81 182840 -1 5583
5585 0 386092.7 176466.5 182600 -1 5321
5586 0 386481.4 176427.45 182480 -1 5585
5587 0 386737.88 176414.95 182440 -1 5586
5588 0 386839.12 176458.25 182360 -1 5587
5589 0 386871.56 176488.3 182280 -1 5588
5590 0 387131.72 176474.92 182160 -1 5589
5591 0 387161.5 176125.19 182240 -1 5590
5592 0 387393.47 175827.56 182280 -1 5591
5593 0 387421.3 175659 182240 -1 5592
5594 0 387755.28 175485.92 182240 -1 5593
5595 0 387835.66 175425.8 182160 -1 5594
5596 0 387755.28 175445.31 182120 -1 5595
5597 0 387742.88 175629.86 182040 -1 5596
5598 0 387502.5 175436.45 182000 -1 5597
5599 0 387578.9 175405.58 181960 -1 5598
5600 0 387538.94 175358.58 181920 -1 5599
5601 0 387451.47 175134.03 181880 -1 5600
5602 0 387427.03 175053.66 181840 -1 5601
5603 0 387346.62 174861.25 181800 -1 5602
5604 0 387266.6 174748.61 181760 -1 5603
5605 0 387154 174646.22 181720 -1 5604
5606 0 387050.5 174540.53 181760 -1 5605
5607 0 387042.66 174517.3 181800 -1 5606
5608 0 386946.88 174493.77 181840 -1 5607
5609 0 386931.2 174446.11 181880 -1 5608
5610 0 387488.72 176917.39 182040 -1 5590
5611 0 387428.56 176589.22 182000 -1 5610
5612 0 387589.12 176704.44 181920 -1 5611
5613 0 387715.56 176698.58 181840 -1 5612
5614 0 387780.12 176662.73 181800 -1 5613
5615 0 387916.16 176622.11 181760 -1 5614
5616 0 388163.4 176535.39 181720 -1 5615
5617 0 388244.22 176493.95 181680 -1 5616
5618 0 388283.75 176461.86 181640 -1 5617
5619 0 388315.16 176445.25 181600 -1 5618
5620 0 388324.72 176437.9 181560 -1 5619
5621 0 388355.75 176422.34 181520 -1 5620
5622 0 388307.62 176438.6 181480 -1 5621
5623 0 388340.22 176438.02 181440 -1 5622
5624 0 388348.5 176374.06 181400 -1 5623
5625 0 388395.6 176224.05 181360 -1 5624
5626 0 388376.34 176161.5 181320 -1 5625
5627 0 388219.5 175968.38 181360 -1 5626
5628 0 388124.53 175877.83 181400 -1 5627
5629 0 388044.12 175806.2 181440 -1 5628
5630 0 387971.56 175758.86 181480 -1 5629
5631 0 387859.88 175598.06 181520 -1 5630
5632 0 387821 175466.27 181560 -1 5631
5633 0 387779.34 175433.69 181600 -1 5632
5634 0 387651.88 175353.97 181640 -1 5633
5635 0 387571.88 175266.25 181680 -1 5634
5636 0 387579.12 175259.28 181720 -1 5635
5637 0 387443.72 175129.75 181760 -1 5636
5638 0 387555.53 175138.22 181800 -1 5637
5639 0 387604.03 175114.62 181840 -1 5638
5640 0 388487.9 176208.1 181280 -1 5626
5641 0 385367.8 175120.44 183800 -1 5309
5642 0 385192.47 175224.27 183800 -1 5641
5643 0 385151.38 175300.58 183840 -1 5642
5644 0 385081.2 175420.69 183960 -1 5643
5645 0 384970.88 175504.28 184080 -1 5644
5646 0 384846.66 175607.86 184200 -1 5645
5647 0 384862.03 175641.72 184240 -1 5646
5648 0 384855.5 175671.4 184280 -1 5647
5649 0 384831.5 175708.62 184320 -1 5648
5650 0 384839.28 175786.81 184360 -1 5649
5651 0 385608.7 174687.48 183880 -1 5030
5652 0 385306.8 174660.47 183880 -1 5651
5653 0 385266.75 174627.3 183920 -1 5652
5654 0 385266.75 174627.3 183960 -1 5653
5655 0 387345.75 170476.5 184160 -1 5023
5656 0 387678.3 170258.83 183920 -1 5655
5657 0 388041.4 170172.22 183800 -1 5656
5658 0 388286.34 169934.95 183720 -1 5657
5659 0 388844.94 169947.45 183680 -1 5658
5660 0 388831.9 170030.67 183560 -1 5659
5661 0 388844 170044.5 183520 -1 5660
5662 0 388856.3 170057.72 183480 -1 5661
5663 0 388950.34 170074.62 183400 -1 5662
5664 0 388902.78 170218.03 183280 -1 5663
5665 0 388915 170324 183240 -1 5664
5666 0 389347 170503.81 183240 -1 5665
5667 0 389709.72 170643.64 183240 -1 5666
5668 0 389709.72 170643.64 183280 -1 5667
5669 0 389683.84 170637 183320 -1 5668
5670 0 389921.75 170497.88 183440 -1 5669
5671 0 390070.8 170331.31 183440 -1 5670
5672 0 390027.88 170279.95 183560 -1 5671
5673 0 389927.75 170155.9 183640 -1 5672
5674 0 389900.53 170202.38 183760 -1 5673
5675 0 389509.53 170892.53 183320 -1 5669
5676 0 389501.88 171054.45 183320 -1 5675
5677 0 389492.34 171121.61 183280 -1 5676
5678 0 389484.9 171274.66 183280 -1 5677
5679 0 389480.5 171451.61 183280 -1 5678
5680 0 389469.72 171500 183320 -1 5679
5681 0 389423.62 171579.78 183320 -1 5680
5682 0 389385.16 171637.14 183360 -1 5681
5683 0 389300.06 171722.58 183360 -1 5682
5684 0 389305.3 171870.69 183360 -1 5683
5685 0 389306.25 171873.03 183320 -1 5684
5686 0 389390.78 172002.31 183240 -1 5685
5687 0 388927.3 170430.3 183200 -1 5665
5688 0 389215.97 170468.19 183160 -1 5687
5689 0 389336.5 170547.25 183080 -1 5688
5690 0 389547.3 170548.4 183000 -1 5689
5691 0 389802.28 170668.22 182960 -1 5690
5692 0 389963.53 170651.98 182960 -1 5691
5693 0 390050.75 170665.1 182920 -1 5692
5694 0 390103.16 170675.48 182880 -1 5693
5695 0 390172.53 170679.2 182800 -1 5694
5696 0 390185.3 170736.11 182760 -1 5695
5697 0 390212.06 170760.66 182720 -1 5696
5698 0 390217.22 170861.25 182640 -1 5697
5699 0 390197.9 170853.14 182600 -1 5698
5700 0 390148.34 170866.89 182560 -1 5699
5701 0 389964.28 170826.56 182520 -1 5700
5702 0 389963.8 170857.25 182480 -1 5701
5703 0 389972.75 171009 182440 -1 5702
5704 0 389125.78 170152.3 183760 -1 5659
5705 0 389165.38 170264.12 183800 -1 5704
5706 0 389189.06 170287.53 183840 -1 5705
5707 0 389188.5 170360.08 183880 -1 5706
5708 0 389156.56 170363.52 183920 -1 5707
5709 0 389020.1 169238.81 185600 -1 4988
5710 0 389403.2 168780.73 185600 -1 5709
5711 0 389947.8 168610.4 185600 -1 5710
5712 0 390030.75 168594.47 185520 -1 5711
5713 0 390374.03 168498.4 185360 -1 5712
5714 0 390477.94 168540.95 185320 -1 5713
5715 0 390522.12 168535.94 185280 -1 5714
5716 0 390572.84 168516.69 185240 -1 5715
5717 0 390734.6 168608.19 185200 -1 5716
5718 0 390811.44 168549.28 185160 -1 5717
5719 0 390870.3 168513.81 185120 -1 5718
5720 0 391169.84 168459.22 185120 -1 5719
5721 0 391453.78 168537.4 185120 -1 5720
5722 0 391649.12 168625.53 185080 -1 5721
5723 0 391829.94 168622.88 185040 -1 5722
5724 0 392051.94 168375.1 185000 -1 5723
5725 0 392312.28 168303.9 185080 -1 5724
5726 0 392351.5 168367.97 185120 -1 5725
5727 0 392551 168499.16 185240 -1 5726
5728 0 392834.84 168655.36 185360 -1 5727
5729 0 393044.84 168668.42 185440 -1 5728
5730 0 393182.75 168763.02 185520 -1 5729
5731 0 393806.2 168684.36 185520 -1 5730
5732 0 393835.5 168648.77 185480 -1 5731
5733 0 393856 168592.5 185440 -1 5732
5734 0 393923.22 168542.56 185360 -1 5733
5735 0 393981.5 168641.61 185280 -1 5734
5736 0 394049.44 168649.31 185160 -1 5735
5737 0 394204.3 168561.88 185080 -1 5736
5738 0 394229.94 168515.5 185040 -1 5737
5739 0 394364.16 168389.53 185000 -1 5738
5740 0 394521.97 168189.34 184880 -1 5739
5741 0 394681.44 168058.22 184800 -1 5740
5742 0 394761.12 167886.34 184720 -1 5741
5743 0 395021.72 167599.38 184600 -1 5742
5744 0 395299.2 167165.12 184520 -1 5743
5745 0 395608.8 167000.66 184520 -1 5744
5746 0 395922.12 166998.75 184640 -1 5745
5747 0 395923.8 167164.44 184880 -1 5746
5748 0 395948.47 167160.66 184920 -1 5747
5749 0 395937.75 167252.45 185000 -1 5748
5750 0 396001.75 166896.28 184640 -1 5746
5751 0 396243.38 166789.33 184640 -1 5750
5752 0 396444.3 166627.1 184640 -1 5751
5753 0 396525.25 166547.88 184680 -1 5752
5754 0 396665.22 166478.47 184720 -1 5753
5755 0 396807.6 166431.6 184720 -1 5754
5756 0 396860.5 166366.06 184680 -1 5755
5757 0 396948.22 166182.48 184560 -1 5756
5758 0 397030.28 166083.44 184400 -1 5757
5759 0 397099.12 166025.4 184320 -1 5758
5760 0 397267.88 165807.25 184240 -1 5759
5761 0 397300.47 165586.47 184080 -1 5760
5762 0 397408.25 165292.2 183800 -1 5761
5763 0 397429.53 165208.22 183760 -1 5762
5764 0 394173.94 168824.94 185040 -1 5738
5765 0 394180.5 168872.75 185000 -1 5764
5766 0 394126.62 168948.02 184960 -1 5765
5767 0 394188.84 168986.11 184920 -1 5766
5768 0 394472.03 168920.53 184800 -1 5767
5769 0 394511.8 168963.17 184680 -1 5768
5770 0 394489.2 168946.62 184560 -1 5769
5771 0 394465.78 168898.19 184520 -1 5770
5772 0 394452.1 168872.28 184480 -1 5771
5773 0 393229.38 168715.28 185880 -1 5730
5774 0 393301.94 168412.23 185880 -1 5773
5775 0 393264 168391.5 185920 -1 5774
5776 0 393259.44 168378.9 185960 -1 5775
5777 0 391233.2 168415.61 185240 -1 5720
5778 0 391270.3 168564.38 185240 -1 5777
5779 0 391289.62 168631.3 185240 -1 5778
5780 0 391271.47 168766.53 185280 -1 5779
5781 0 391268.6 168809.36 185320 -1 5780
5782 0 390143.9 168858.05 186520 -1 4973
5783 0 390096.38 168910 186560 -1 5782
5784 0 390097.78 168908.56 186600 -1 5783
5785 0 389706.12 168134.97 186840 -1 4969
5786 0 389516.75 168049.33 186920 -1 5785
5787 0 389472.5 167979.19 187000 -1 5786
5788 0 389423.2 167939.81 187040 -1 5787
5789 0 389342.72 167904.27 187120 -1 5788
5790 0 389288.44 167867.16 187200 -1 5789
5791 0 389168.56 167833.14 187280 -1 5790
5792 0 389128.7 167825.84 187360 -1 5791
5793 0 389015.9 167802.6 187440 -1 5792
5794 0 388901.94 167772.92 187520 -1 5793
5795 0 388817.84 167783.97 187560 -1 5794
5796 0 388675.44 167721.11 187640 -1 5795
5797 0 388611.38 167784.69 187720 -1 5796
5798 0 388504.78 167827.6 187800 -1 5797
5799 0 388364.53 168241.27 187880 -1 5798
5800 0 388421.22 168416.73 187840 -1 5799
5801 0 388654.22 168539.23 187840 -1 5800
5802 0 388744.2 168552.48 187880 -1 5801
5803 0 388925.47 168618.98 187880 -1 5802
5804 0 389007.4 168799.06 187920 -1 5803
5805 0 389061.9 168817.62 188000 -1 5804
5806 0 389045.38 169044.05 187880 -1 5805
5807 0 389044.72 169129.47 187840 -1 5806
5808 0 389169 168773 187920 -1 5804
5809 0 391654.5 167268.38 187160 -1 4965
5810 0 391589.72 167319.4 187240 -1 5809
5811 0 391572.9 167331.86 187280 -1 5810
5812 0 391548.2 167219.02 187360 -1 5811
5813 0 391460.2 167232.61 187360 -1 5812
5814 0 391376.03 167278.34 187360 -1 5813
5815 0 391365.44 167289.75 187400 -1 5814
5816 0 391400.22 167453.4 187480 -1 5815
5817 0 391442.03 167499.3 187600 -1 5816
5818 0 393272.16 166109.95 187240 -1 4963
5819 0 393240.4 166047.92 187360 -1 5818
5820 0 393230.1 166001.75 187440 -1 5819
5821 0 393089.06 166036.97 187560 -1 5820
5822 0 393084.2 166085.14 187640 -1 5821
5823 0 393062.94 166110.03 187720 -1 5822
5824 0 393029.6 166206.53 187800 -1 5823
5825 0 393020.16 166282.53 187880 -1 5824
5826 0 392947.97 166433.52 187920 -1 5825
5827 0 392901.84 166503.94 188000 -1 5826
5828 0 392928.9 166494.2 188080 -1 5827
5829 0 392877.9 166601.03 188160 -1 5828
5830 0 392900.3 166586.95 188200 -1 5829
5831 0 392848.8 166611.22 188280 -1 5830
5832 0 392714.75 166679.34 188320 -1 5831
5833 0 392591.1 166782 188360 -1 5832
5834 0 392610.97 166752.05 188400 -1 5833
5835 0 392605.5 166737.52 188440 -1 5834
5836 0 392634.8 166733.19 188480 -1 5835
5837 0 392635.47 166750.98 188520 -1 5836
5838 0 392536.53 166830.55 188560 -1 5837
5839 0 392516.53 166916.98 188600 -1 5838
5840 0 392513.53 166959.31 188640 -1 5839
5841 0 392551.38 166999.11 188680 -1 5840
5842 0 392560.66 167018.03 188720 -1 5841
5843 0 392587.28 167033.34 188760 -1 5842
5844 0 392589.47 167020.23 188800 -1 5843
5845 0 392644.94 166994.47 188840 -1 5844
5846 0 392674.66 166994.55 188880 -1 5845
5847 0 392685 167013.81 188920 -1 5846
5848 0 392690.6 167077.86 189000 -1 5847
5849 0 392683.97 167133.14 189040 -1 5848
5850 0 392715.5 167166.05 189080 -1 5849
5851 0 393088.3 167205.4 189120 -1 5850
5852 0 393168.03 167259.36 189160 -1 5851
5853 0 393191.66 167285.44 189200 -1 5852
5854 0 393218.28 167326.9 189240 -1 5853
5855 0 393260.88 167364.11 189280 -1 5854
5856 0 393344.34 167352.14 189320 -1 5855
5857 0 393442.3 167368.27 189360 -1 5856
5858 0 393555.4 167475.83 189400 -1 5857
5859 0 393680 167466.14 189440 -1 5858
5860 0 393862.06 167452 189480 -1 5859
5861 0 393916.12 167412.1 189520 -1 5860
5862 0 393960.28 167370.16 189560 -1 5861
5863 0 393987.25 167366.97 189600 -1 5862
5864 0 394041.03 167375.78 189640 -1 5863
5865 0 394076.84 167365.58 189680 -1 5864
5866 0 394115.84 167369.7 189720 -1 5865
5867 0 394155.9 167361.92 189760 -1 5866
5868 0 394174.97 167351.83 189800 -1 5867
5869 0 394214.16 167340.16 189840 -1 5868
5870 0 394278.53 167330.23 189880 -1 5869
5871 0 394272.6 167305.33 189920 -1 5870
5872 0 393728.25 167491.16 189360 -1 5859
5873 0 393738.94 167541.11 189280 -1 5872
5874 0 393379.03 167852.1 189280 -1 5873
5875 0 393186.4 168081.06 189320 -1 5874
5876 0 392940.4 168420.98 189320 -1 5875
5877 0 392916.25 168526.06 189280 -1 5876
5878 0 392903.66 168673.64 189240 -1 5877
5879 0 392915.72 168664.28 189200 -1 5878
5880 0 392980.97 168716.4 189160 -1 5879
5881 0 392940.66 168752.45 189120 -1 5880
5882 0 392929.88 168841.11 189040 -1 5881
5883 0 392936.12 168898.44 188960 -1 5882
5884 0 392950.6 168959.77 188920 -1 5883
5885 0 392988.72 169008.92 188840 -1 5884
5886 0 393030.78 169026.42 188760 -1 5885
5887 0 392984.66 169095.83 188680 -1 5886
5888 0 392924.75 169147.33 188600 -1 5887
5889 0 392897.2 169194.14 188560 -1 5888
5890 0 392856.7 169253.67 188520 -1 5889
5891 0 392867 169274.66 188480 -1 5890
5892 0 392837.75 169322.33 188440 -1 5891
5893 0 392838.1 169353.6 188400 -1 5892
5894 0 392844.1 169387.9 188360 -1 5893
5895 0 392856.97 169426.83 188320 -1 5894
5896 0 392856.4 169430.7 188280 -1 5895
5897 0 392868.03 169431.33 188240 -1 5896
5898 0 392869.97 169461.12 188200 -1 5897
5899 0 392804.34 167181.1 189160 -1 5851
5900 0 392583.22 167326.72 189200 -1 5899
5901 0 392586.5 167332.81 189240 -1 5900
5902 0 392623.12 167347.66 189280 -1 5901
5903 0 396246.28 163914.67 186720 -1 4919
5904 0 396436.94 163971.44 186440 -1 5903
5905 0 396620.28 163848.62 186320 -1 5904
5906 0 396762.22 163645.86 186240 -1 5905
5907 0 396745.6 163509.25 186000 -1 5906
5908 0 396935.34 163365.61 185920 -1 5907
5909 0 396709.78 163380.64 185840 -1 5908
5910 0 396641 163276 185720 -1 5909
5911 0 396617.53 163240.72 185680 -1 5910
5912 0 396659.12 162965.86 185520 -1 5911
5913 0 396695.72 162775.92 185440 -1 5912
5914 0 396733.56 162668.69 185360 -1 5913
5915 0 396694.66 162539.98 185280 -1 5914
5916 0 396687.56 162460.25 185200 -1 5915
5917 0 396682.22 162370.7 185120 -1 5916
5918 0 396662.1 162198.95 185000 -1 5917
5919 0 396629.72 162073.27 184920 -1 5918
5920 0 396724.28 161876.23 184760 -1 5919
5921 0 396780.5 161830.5 184720 -1 5920
5922 0 396837.25 161784.6 184680 -1 5921
5923 0 396856.6 161778.95 184600 -1 5922
5924 0 396782.56 161717.92 184520 -1 5923
5925 0 396774 161641.73 184440 -1 5924
5926 0 396948.7 161663.17 184560 -1 5923
5927 0 397058.6 161421.03 184400 -1 5926
5928 0 397090.53 161304.89 184320 -1 5927
5929 0 397136 161231.06 184280 -1 5928
5930 0 397225 161087.44 184200 -1 5929
5931 0 397458.75 160998.02 184160 -1 5930
5932 0 397492.1 160926.55 184080 -1 5931
5933 0 397630.94 160857.48 184080 -1 5932
5934 0 397773.12 160842.9 184080 -1 5933
5935 0 397717.1 160772.14 184000 -1 5934
5936 0 397606.06 160838.72 183920 -1 5935
5937 0 398181.4 160908.56 188520 -1 4892
5938 0 398957.72 160701.64 188520 -1 5937
5939 0 398962.97 160697.94 188480 -1 5938
5940 0 398991.4 160702.39 188440 -1 5939
5941 0 399018.28 160708.4 188400 -1 5940
5942 0 399052.22 160707.39 188360 -1 5941
5943 0 399082.1 160711.78 188320 -1 5942
5944 0 399121.78 160641.33 188280 -1 5943
5945 0 399173.9 160580.89 188240 -1 5944
5946 0 399217.8 160520.84 188200 -1 5945
5947 0 398767.03 161050.53 188200 -1 5946
5948 0 398865.47 160988.73 188160 -1 5947
5949 0 398751.16 161104 188160 -1 5948
5950 0 398541.84 161054.4 188160 -1 5949
5951 0 398618.2 161077.92 188040 -1 5950
5952 0 398648.6 161046.48 187920 -1 5951
5953 0 399273.22 160466.42 188160 -1 5946
5954 0 399322.88 160410.72 188120 -1 5953
5955 0 399346.84 160376.66 188080 -1 5954
5956 0 399373.9 160328.86 188040 -1 5955
5957 0 399392.66 160287.86 188000 -1 5956
5958 0 399421.16 160210.83 187960 -1 5957
5959 0 399447.4 160143.34 187920 -1 5958
5960 0 399585.47 160077.31 187840 -1 5959
5961 0 399664.7 160073.4 187800 -1 5960
5962 0 399714.3 160054.14 187720 -1 5961
5963 0 399778.2 160051.56 187640 -1 5962
5964 0 399863.25 159975.39 187520 -1 5963
5965 0 399937.38 159891.7 187440 -1 5964
5966 0 399945.56 159862.53 187360 -1 5965
5967 0 399978.94 159788.11 187320 -1 5966
5968 0 399954.03 159760.38 187280 -1 5967
5969 0 399915.34 159633.22 187240 -1 5968
5970 0 399924.22 159578.89 187200 -1 5969
5971 0 399903.22 159574.98 187160 -1 5970
5972 0 399953.06 159523.16 187080 -1 5971
5973 0 399951.4 159508.5 187000 -1 5972
5974 0 400014.22 159504.52 186920 -1 5973
5975 0 400078.66 159461.73 186840 -1 5974
5976 0 400098.3 159353.14 186760 -1 5975
5977 0 400162.53 159332.56 186680 -1 5976
5978 0 400409.25 159241.14 186640 -1 5977
5979 0 400669.34 159207.17 186640 -1 5978
5980 0 400752.4 159086.36 186640 -1 5979
5981 0 400987.34 158916.38 186560 -1 5980
5982 0 401220.4 158844.52 186480 -1 5981
5983 0 401240.88 158772.62 186400 -1 5982
5984 0 401257.2 158745.3 186360 -1 5983
5985 0 401331.28 158682.83 186320 -1 5984
5986 0 401610 158573.17 186320 -1 5985
5987 0 401793.47 158395.8 186320 -1 5986
5988 0 402017.94 158217.53 186360 -1 5987
5989 0 402196.94 158157.81 186320 -1 5988
5990 0 402412.3 158077.83 186240 -1 5989
5991 0 402575.7 158095.9 186240 -1 5990
5992 0 402620.72 158068.19 186200 -1 5991
5993 0 402784.5 157979.48 186160 -1 5992
5994 0 402943.16 158012.97 186120 -1 5993
5995 0 403037.34 158264.56 186160 -1 5994
5996 0 402822.28 158473.9 186160 -1 5995
5997 0 402742.28 158440.17 186120 -1 5996
5998 0 402643.22 158650.9 186160 -1 5997
5999 0 402662.94 158743 186200 -1 5998
6000 0 402382.9 158807.02 186200 -1 5999
6001 0 402351.53 158758.61 186160 -1 6000
6002 0 402311.94 158708.78 186120 -1 6001
6003 0 402861.47 157896.34 186080 -1 5994
6004 0 402825.72 157796.53 186000 -1 6003
6005 0 402942.16 157676.36 185880 -1 6004
6006 0 402986.88 157609.9 185840 -1 6005
6007 0 403214.06 157555 185800 -1 6006
6008 0 403424.4 157309.53 185720 -1 6007
6009 0 403470.06 157259.53 185680 -1 6008
6010 0 403573.88 157166.25 185640 -1 6009
6011 0 403595.56 157120.75 185640 -1 6010
6012 0 403660.03 157151.28 185680 -1 6011
6013 0 403760.75 157183.81 185720 -1 6012
6014 0 403904.9 157174.44 185720 -1 6013
6015 0 403953.25 157130.42 185680 -1 6014
6016 0 403985.88 157079.03 185600 -1 6015
6017 0 404042.7 157002.33 185560 -1 6016
6018 0 404053.22 156901.94 185520 -1 6017
6019 0 404042.8 156774.03 185440 -1 6018
6020 0 404042.9 156703.4 185400 -1 6019
6021 0 401680 158379 186200 -1 5987
6022 0 400014 159296 186600 -1 5977
6023 0 399994 159272 186560 -1 6022
6024 0 400005.2 159269.16 186520 -1 6023
6025 0 400005.2 159269.62 186480 -1 6024
6026 0 399391.94 160523.61 188000 -1 5957
6027 0 399470.53 160485.05 187960 -1 6026
6028 0 399465.94 160526.92 187920 -1 6027
6029 0 397856.75 162329.06 188520 -1 4892
6030 0 397879.72 162613.81 188520 -1 6029
6031 0 397867.56 162582.02 188480 -1 6030
6032 0 397887.06 162405.42 188440 -1 6031
6033 0 397869.47 162051.77 188440 -1 6032
6034 0 397783.03 161977.14 188440 -1 6033
6035 0 397785.9 161977.52 188400 -1 6034
6036 0 397794.47 161996.2 188360 -1 6035
6037 0 397914.5 162342.47 188400 -1 6032
6038 0 397922.7 162366.34 188360 -1 6037
6039 0 397926.16 162349.94 188320 -1 6038
6040 0 397927.34 162325.12 188280 -1 6039
6041 0 397928.16 162306.52 188240 -1 6040
6042 0 398000.6 162306.94 188200 -1 6041
6043 0 398032.28 162332.47 188160 -1 6042
6044 0 398087.28 162359.16 188120 -1 6043
6045 0 398146.12 162383.08 188080 -1 6044
6046 0 398199.4 162395.05 188040 -1 6045
6047 0 398253.94 162409.02 188000 -1 6046
6048 0 398257.03 162398.73 187960 -1 6047
6049 0 398244.6 162398.72 187920 -1 6048
6050 0 398212.28 162327.48 187880 -1 6049
6051 0 398175.28 162329.33 187840 -1 6050
6052 0 398254.78 162308.77 187800 -1 6051
6053 0 398266.78 162314.16 187760 -1 6052
6054 0 402399.44 159722.08 189080 -1 4472
6055 0 402291.75 159768.64 189120 -1 6054
6056 0 402186.53 159862.23 189160 -1 6055
6057 0 402070.8 159962.6 189200 -1 6056
6058 0 401978.97 160079.83 189240 -1 6057
6059 0 401871.44 160156.16 189280 -1 6058
6060 0 401889.5 160186.77 189320 -1 6059
6061 0 402041.47 159542.94 189320 -1 6060
6062 0 402026.9 159570.17 189360 -1 6061
6063 0 402027.1 159589.48 189400 -1 6062
6064 0 402126.94 159516.98 189440 -1 6063
6065 0 402093.38 159548.67 189480 -1 6064
6066 0 402056.8 159584.33 189520 -1 6065
6067 0 402069.97 159557.05 189560 -1 6066
6068 0 402100.06 159476.73 189600 -1 6067
6069 0 402115.84 159496.67 189640 -1 6068
6070 0 401901.75 160225.94 189360 -1 6060
6071 0 401935.06 160253.73 189400 -1 6070
6072 0 401941.8 160290.98 189440 -1 6071
6073 0 401969.62 160319.2 189480 -1 6072
6074 0 402011.22 160352.03 189520 -1 6073
6075 0 402054.9 160380.83 189560 -1 6074
6076 0 402089.28 160411.02 189600 -1 6075
6077 0 402114.3 160443.62 189640 -1 6076
6078 0 402092.88 160435.28 189680 -1 6077
6079 0 402071.62 160429.36 189720 -1 6078
6080 0 402044.06 160419.58 189760 -1 6079
6081 0 401978.9 160480.05 189800 -1 6080
6082 0 401932.44 160527.16 189840 -1 6081
6083 0 401852 160587.55 189880 -1 6082
6084 0 401815.66 160647.23 189920 -1 6083
6085 0 401820.94 160661.3 189960 -1 6084
6086 0 401759.72 160662.94 190000 -1 6085
6087 0 401765.97 160660.75 190040 -1 6086
6088 0 401783.8 160612.19 190080 -1 6087
6089 0 401758.62 160594.19 190120 -1 6088
6090 0 401775.1 160615.23 190160 -1 6089
6091 0 401790.75 160611.83 190200 -1 6090
6092 0 401800.62 160615.45 190240 -1 6091
6093 0 401851.2 160626.95 190280 -1 6092
6094 0 401979.25 160610.97 190320 -1 6093
6095 0 401954.72 160642.55 190360 -1 6094
6096 0 401883.47 160643.12 190400 -1 6095
6097 0 401851.06 160634.86 190440 -1 6096
6098 0 401802.88 160633.61 190480 -1 6097
6099 0 401787.6 160730.8 190520 -1 6098
6100 0 401796.16 160724.58 190560 -1 6099
6101 0 401738.44 160697.64 190600 -1 6100
6102 0 401708.6 160621.84 190640 -1 6101
6103 0 401444.3 160790.12 189800 -1 6081
6104 0 401319.4 160805.53 189840 -1 6103
6105 0 401166.2 160779.12 189920 -1 6104
6106 0 401178.53 160776.19 189960 -1 6105
6107 0 405568.5 156964.27 188600 -1 4270
6108 0 404169.1 158351.53 188600 -1 6107
6109 0 404159.97 158341.34 188560 -1 6108
6110 0 404176.72 158330.44 188520 -1 6109
6111 0 404149.47 158320.89 188480 -1 6110
6112 0 404132.16 158315.9 188440 -1 6111
6113 0 404136.8 158320.83 188400 -1 6112
6114 0 404137.62 158308.58 188360 -1 6113
6115 0 404142.97 158301.78 188320 -1 6114
6116 0 404246.72 158182.56 188280 -1 6115
6117 0 404364.38 158080.17 188240 -1 6116
6118 0 404475.44 157973.69 188200 -1 6117
6119 0 404530.22 157934.9 188160 -1 6118
6120 0 404574.97 157895.72 188120 -1 6119
6121 0 404493.47 157904.52 188080 -1 6120
6122 0 404435.9 157937.16 188040 -1 6121
6123 0 404427.75 157944.75 188000 -1 6122
6124 0 404401.22 157960.52 187960 -1 6123
6125 0 404367.28 157986.3 187920 -1 6124
6126 0 404374.47 157973.4 187880 -1 6125
6127 0 404367.5 157975.44 187840 -1 6126
6128 0 404361.9 157988.33 187800 -1 6127
6129 0 404356.4 157979.16 187760 -1 6128
6130 0 404357.12 157963.42 187720 -1 6129
6131 0 404338.1 157961.77 187680 -1 6130
6132 0 404189.66 158017.61 187640 -1 6131
6133 0 404129.2 157977.38 187600 -1 6132
6134 0 404098.62 157929.5 187560 -1 6133
6135 0 404070 157888.45 187520 -1 6134
6136 0 404424.06 157803.67 187680 -1 6131
6137 0 404406.94 157793.98 187640 -1 6136
6138 0 404367.53 157768.36 187600 -1 6137
6139 0 404356.25 157739.28 187560 -1 6138
6140 0 404312.34 157712.44 187520 -1 6139
6141 0 404278.6 157694.66 187480 -1 6140
6142 0 404253.62 157730.94 187440 -1 6141
6143 0 404250.8 157764.2 187400 -1 6142
6144 0 404237.25 157747.94 187360 -1 6143
6145 0 404230.53 157727 187320 -1 6144
6146 0 404253.22 157742.23 187280 -1 6145
6147 0 404300.2 157760.67 187240 -1 6146
6148 0 404325.78 157765.38 187200 -1 6147
6149 0 409156.3 153398.7 187960 -1 4207
6150 0 409101.8 153449.11 188000 -1 6149
6151 0 409059.3 153495.39 188040 -1 6150
6152 0 409031 153426.4 188080 -1 6151
6153 0 409001.75 153353.12 188120 -1 6152
6154 0 408011.78 154398.73 188120 -1 6153
6155 0 407995.66 154316.17 188160 -1 6154
6156 0 407993.22 154227.23 188200 -1 6155
6157 0 407976.3 154147.38 188240 -1 6156
6158 0 407905.16 154248.83 188280 -1 6157
6159 0 407838.62 154418.95 188320 -1 6158
6160 0 408968.94 153278.58 188160 -1 6153
6161 0 408962.94 153198.03 188200 -1 6160
6162 0 409055.34 153260.95 188240 -1 6161
6163 0 409178.1 153320.08 188280 -1 6162
6164 0 409256.28 153393.95 188320 -1 6163
6165 0 408648.88 152745.98 188320 -1 6164
6166 0 408609.53 152661.14 188360 -1 6165
6167 0 408564.6 152586 188400 -1 6166
6168 0 408577.75 152540.02 188440 -1 6167
6169 0 408587.9 152506.86 188480 -1 6168
6170 0 408597.75 152515.94 188520 -1 6169
6171 0 409356.16 153450.98 188360 -1 6164
6172 0 409382.6 153468.47 188400 -1 6171
6173 0 409422.1 153472.08 188440 -1 6172
6174 0 409474.12 153488.17 188480 -1 6173
6175 0 409486.53 153512.05 188520 -1 6174
6176 0 409516.38 153496.83 188560 -1 6175
6177 0 409544.72 153497.81 188600 -1 6176
6178 0 409568.38 153509.27 188640 -1 6177
6179 0 409556.4 153536 188680 -1 6178
6180 0 409573.84 153570.17 188720 -1 6179
6181 0 409294.2 153565.22 188760 -1 6180
6182 0 409288.28 153593.14 188800 -1 6181
6183 0 409308.03 153595.88 188840 -1 6182
6184 0 409284.75 153627.84 188880 -1 6183
6185 0 408424.16 152944.69 187800 -1 4204
6186 0 408355.78 152925.23 187760 -1 6185
6187 0 408338.4 153015.4 187720 -1 6186
6188 0 408390.97 153043.62 187680 -1 6187
6189 0 408316.47 153076.9 187640 -1 6188
6190 0 408229.5 153052.66 187600 -1 6189
6191 0 408206.1 153059.78 187560 -1 6190
6192 0 408149.97 152963.89 187520 -1 6191
6193 0 408623.03 152963.64 187680 -1 6188
6194 0 408628.4 152948.78 187640 -1 6193
6195 0 407933 152733 187720 -1 6187
6196 0 407665 152613 187800 -1 6195
6197 0 407453 152433 187840 -1 6196
6198 0 407376.53 152302.42 187840 -1 6197
6199 0 407362.56 152319.84 187800 -1 6198
6200 0 412165 148616 185560 -1 4087
6201 0 412121 148572 185640 -1 6200
6202 0 412125 148556 185680 -1 6201
6203 0 412137 148540 185720 -1 6202
6204 0 412089 148456 185760 -1 6203
6205 0 411993 148564 185880 -1 6204
6206 0 412025 148624 186000 -1 6205
6207 0 411977 148708 186120 -1 6206
6208 0 411953 148748 186200 -1 6207
6209 0 411905 148592 186280 -1 6208
6210 0 411877 148580 186360 -1 6209
6211 0 411761 148368 186440 -1 6210
6212 0 411705.16 148188.86 186480 -1 6211
6213 0 411707.03 148207.03 186520 -1 6212
6214 0 411628.53 148338.1 186560 -1 6213
6215 0 442480.38 131788.38 176040 -1 3794
6216 0 442612.28 131549.44 176040 -1 6215
6217 0 442554.28 131315.78 176040 -1 6216
6218 0 442506.44 131257.52 176000 -1 6217
6219 0 442500.28 131240.84 175920 -1 6218
6220 0 444331 132804 175960 -1 3778
6221 0 444243 133068 176000 -1 6220
6222 0 444119 133348 175880 -1 6221
6223 0 443947 133968 175840 -1 6222
6224 0 443837 134432 175840 -1 6223
6225 0 443817 134596 175760 -1 6224
6226 0 443829 134692 175800 -1 6225
6227 0 443813 134712 175880 -1 6226
6228 0 443747 134744 176000 -1 6227
6229 0 443727 135000 176120 -1 6228
6230 0 443783 135204 176200 -1 6229
6231 0 443843 135384 176280 -1 6230
6232 0 443827 135652 176320 -1 6231
6233 0 443711 135976 176360 -1 6232
6234 0 443631 136004 176440 -1 6233
6235 0 443551 136192 176520 -1 6234
6236 0 443381 136348 176640 -1 6235
6237 0 443235 136486 176720 -1 6236
6238 0 443002 136968 176760 -1 6237
6239 0 442771 137452 176800 -1 6238
6240 0 442767 137404 177000 -1 6239
6241 0 442761.66 137468 177040 -1 6240
6242 0 442751 137596 177120 -1 6241
6243 0 442647 137732 177240 -1 6242
6244 0 442483 137788 177320 -1 6243
6245 0 441839 138216 177320 -1 6244
6246 0 441763 138276 177400 -1 6245
6247 0 441639 138356 177480 -1 6246
6248 0 441487 138528 177480 -1 6247
6249 0 441435 138548 177560 -1 6248
6250 0 441399 138668 177680 -1 6249
6251 0 441459 138800 177800 -1 6250
6252 0 441429 138924 177920 -1 6251
6253 0 441301 138972 178040 -1 6252
6254 0 441273 138988 178080 -1 6253
6255 0 441029 139100 178280 -1 6254
6256 0 440925 139228 178320 -1 6255
6257 0 440909 139328 178400 -1 6256
6258 0 440841 139364 178520 -1 6257
6259 0 440917 139432 178560 -1 6258
6260 0 440953 139596 178600 -1 6259
6261 0 441073 139696 178640 -1 6260
6262 0 440477 139452 178520 -1 6258
6263 0 440213 139512 178640 -1 6262
6264 0 440107 139556 178760 -1 6263
6265 0 440055 139576 178880 -1 6264
6266 0 440099 139588 179000 -1 6265
6267 0 440099 139648 179080 -1 6266
6268 0 440068.88 139666.58 179120 -1 6267
6269 0 440066.9 139700.81 179200 -1 6268
6270 0 440004.16 139765.44 179280 -1 6269
6271 0 439940.44 139875.53 179360 -1 6270
6272 0 439909.6 139991.89 179480 -1 6271
6273 0 439756.28 140092.47 179640 -1 6272
6274 0 439649.53 140185.84 179800 -1 6273
6275 0 439479.62 140223.48 179880 -1 6274
6276 0 439299.34 140322.73 179880 -1 6275
6277 0 439247.03 140341.94 179880 -1 6276
6278 0 439168.56 140371.67 179920 -1 6277
6279 0 439087.97 140371.78 179960 -1 6278
6280 0 438950.6 140362.38 180000 -1 6279
6281 0 438926.6 140386.08 180000 -1 6280
6282 0 438984.06 140550.52 180000 -1 6281
6283 0 438974.8 140613.69 179960 -1 6282
6284 0 438939.94 140556.12 179920 -1 6283
6285 0 440063 139596 178680 -1 6263
6286 0 439847 139764 178800 -1 6285
6287 0 439723 139796 178840 -1 6286
6288 0 439659 139912 178880 -1 6287
6289 0 439575 139964 178920 -1 6288
6290 0 439487 140048 179000 -1 6289
6291 0 439439 140252 179080 -1 6290
6292 0 439467 140372 179160 -1 6291
6293 0 439499 140460 179240 -1 6292
6294 0 439437 140532 179280 -1 6293
6295 0 439277 140600 179400 -1 6294
6296 0 439029 140776 179480 -1 6295
6297 0 438757 140972 179480 -1 6296
6298 0 438701 140980 179600 -1 6297
6299 0 438625 140992 179720 -1 6298
6300 0 438517 141040 179800 -1 6299
6301 0 438401 141076 179920 -1 6300
6302 0 438341 141220 180000 -1 6301
6303 0 438245 141288 180080 -1 6302
6304 0 438101 141454 180120 -1 6303
6305 0 437953 141490 180240 -1 6304
6306 0 437873 141530 180280 -1 6305
6307 0 437613 141670 180320 -1 6306
6308 0 437489 141638 180400 -1 6307
6309 0 437497 141642 180560 -1 6308
6310 0 437353 141834 180640 -1 6309
6311 0 436993 141830 180720 -1 6310
6312 0 436801 141798 180800 -1 6311
6313 0 436661 141780 180880 -1 6312
6314 0 436377 141824 181000 -1 6313
6315 0 436277 142068 181000 -1 6314
6316 0 436453 142464 181000 -1 6315
6317 0 436579 142826 181120 -1 6316
6318 0 436723 142946 181080 -1 6317
6319 0 436867 142986 180960 -1 6318
6320 0 436885.12 142983.31 180920 -1 6319
6321 0 437004.3 142909.64 180800 -1 6320
6322 0 436033 141874 181000 -1 6314
6323 0 435905 141962 181120 -1 6322
6324 0 435809 142042 181200 -1 6323
6325 0 435325 142262 181320 -1 6324
6326 0 435272.66 142291.38 181360 -1 6325
6327 0 442915 137400 176720 -1 6239
6328 0 443047 137128 176680 -1 6327
6329 0 443311 137220 176640 -1 6328
6330 0 443563 137418 176600 -1 6329
6331 0 443763 137434 176560 -1 6330
6332 0 443738.97 137553.48 176520 -1 6331
6333 0 443725.6 137627.11 176520 -1 6332
6334 0 443722.75 137627.11 176480 -1 6333
6335 0 443669.8 137658.25 176440 -1 6334
