# Supplementary material for: Connectomics Analysis Reveals First-, Second-, and Third-Order Thermosensory and Hygrosensory Neurons in the Adult Drosophila Brain
Source: Curr Biol. 2020 Aug 17;30(16):3167–3182.e4. doi: 10.1016/j.cub.2020.06.028 (PMC7443704; doi:10.1016/j.cub.2020.06.028)
Supplement: Data S1. Skeletons and Meshes, Related to STAR Methods — marin2020-skeletons contains files describing the morphology of each neuron in this study (in FAFB14 space, .swc format). glomeruli_meshes contains the glomerular meshes (in FAFB14 space, .stl format). neuropil_meshes contains the glomerular meshes (in FAFB14 space, .stl format). [file mmc5.zip › VP_SI/marin2020-skeletons/4404808.swc]

# SWC format file
# based on specifications at http://www.neuronland.org/NLMorphologyConverter/MorphologyFormats/SWC/Spec.html
# Created by nat::write.neuron.swc
# PointNo Label X Y Z Radius Parent 
1 0 438063.84 263112.38 24720 -1 -1
2 0 438228.6 263088.66 24840 -1 1
3 0 438469.66 263150.28 24960 -1 2
4 0 438674.28 263145.9 25080 -1 3
5 0 439251.9 263211.38 25200 -1 4
6 0 439526.97 263313.53 25320 -1 5
7 0 440161.12 263617.44 25360 -1 6
8 0 440421.12 263821.7 25440 -1 7
9 0 440674.28 263891.22 25520 -1 8
10 0 440921.62 263994.1 25600 -1 9
11 0 441246.78 264122.72 25720 -1 10
12 0 441430.03 264193.97 25800 -1 11
13 0 441637.2 264173.72 25920 -1 12
14 0 441777.9 264236.03 26000 -1 13
15 0 442065.6 264429.06 26120 -1 14
16 0 442250.66 264462.62 26240 -1 15
17 0 442414.8 264483.4 26320 -1 16
18 0 442550.1 264504.94 26400 -1 17
19 0 442677.47 264499.94 26480 -1 18
20 0 442808.06 264495.6 26560 -1 19
21 0 442944.9 264476.06 26640 -1 20
22 0 443075.47 264462.6 26720 -1 21
23 0 443250.5 264463.66 26800 -1 22
24 0 443403.25 264496.16 26880 -1 23
25 0 444343.44 264963.8 26880 -1 24
26 0 444533.88 264789.03 27040 -1 25
27 0 445383.72 265019.28 27120 -1 26
28 0 446282.22 265524.5 27120 -1 27
29 0 446477.53 265586.12 27200 -1 28
30 0 446898.97 265855.75 27280 -1 29
31 0 447497.28 266402.03 27320 -1 30
32 0 447731.1 266573.88 27400 -1 31
33 0 447818.94 266649.03 27480 -1 32
34 0 447990.4 266780.66 27560 -1 33
35 0 448036.8 266831.7 27680 -1 34
36 0 447983.44 266886.2 27800 -1 35
37 0 447978.47 266929.47 27920 -1 36
38 0 447915.5 267005.34 28040 -1 37
39 0 447882.1 267026.62 28160 -1 38
40 0 447957.3 267117.47 28280 -1 39
41 0 447961.3 267154.72 28360 -1 40
42 0 448095.38 267244.1 28440 -1 41
43 0 448370.47 267535.2 28480 -1 42
44 0 448611.3 267730.97 28560 -1 43
45 0 448823.78 267991.84 28640 -1 44
46 0 448997.22 268132.78 28720 -1 45
47 0 449070.88 268269.97 28800 -1 46
48 0 449175.7 268410.66 28880 -1 47
49 0 449285.72 268549.47 28960 -1 48
50 0 449403.25 268852.78 29040 -1 49
51 0 449570.4 269613.1 29040 -1 50
52 0 449731.25 269739.12 29200 -1 51
53 0 449791.44 269805.4 29320 -1 52
54 0 449897.06 269828.72 29440 -1 53
55 0 449987.47 269980.03 29560 -1 54
56 0 450098.66 269975.88 29680 -1 55
57 0 450134.9 270164.84 29800 -1 56
58 0 450215.72 270140.53 29920 -1 57
59 0 450192 270188.12 30080 -1 58
60 0 450203.25 270231.38 30240 -1 59
61 0 450814.22 270507.3 30360 -1 60
62 0 450903.94 270622.2 30480 -1 61
63 0 450866.78 270729.38 30600 -1 62
64 0 450883.22 270828.38 30720 -1 63
65 0 450915.62 270930.84 30840 -1 64
66 0 450927.03 271044.22 30960 -1 65
67 0 450979.8 271174.84 31080 -1 66
68 0 451054.72 271322 31200 -1 67
69 0 451077.38 271531.66 31320 -1 68
70 0 451159.44 271689.7 31440 -1 69
71 0 451211.88 271833.44 31560 -1 70
72 0 451293.22 272014.72 31680 -1 71
73 0 451399.7 272238.8 31800 -1 72
74 0 451465.53 272390.94 31920 -1 73
75 0 451570.56 272592.5 32040 -1 74
76 0 451648.7 272682.84 32200 -1 75
77 0 451750.16 272767.38 32360 -1 76
78 0 451899.28 272870.84 32520 -1 77
79 0 452015.44 272951.7 32640 -1 78
80 0 452215.16 273023.7 32760 -1 79
81 0 452455.16 273124.88 32920 -1 80
82 0 452644.03 273222.28 33080 -1 81
83 0 452783.56 273289.22 33200 -1 82
84 0 452952.53 273376.97 33360 -1 83
85 0 453053.3 273476.1 33480 -1 84
86 0 453224.8 273604.5 33600 -1 85
87 0 453348.38 273605.9 33760 -1 86
88 0 453436.7 273635.7 33960 -1 87
89 0 453472.38 273652.22 34160 -1 88
90 0 453627.03 273734.53 34320 -1 89
91 0 454137.75 273883.16 34400 -1 90
92 0 454649.66 274275.03 34400 -1 91
93 0 454781.25 274441.1 34520 -1 92
94 0 455000 274563.1 34680 -1 93
95 0 455157.28 274708.2 34800 -1 94
96 0 455272.9 274809.8 34880 -1 95
97 0 455508.25 274968.84 35000 -1 96
98 0 455725.16 275312.84 35120 -1 97
99 0 455831.78 275283.7 35200 -1 98
100 0 456047.53 275396.72 35360 -1 99
101 0 456260.72 275495 35480 -1 100
102 0 456518.9 275574.5 35600 -1 101
103 0 456808.72 275652.56 35680 -1 102
104 0 457096.16 275699 35760 -1 103
105 0 457598.22 275699.75 35920 -1 104
106 0 457867.53 275655.16 36080 -1 105
107 0 457988.22 275641.56 36240 -1 106
108 0 458065.97 275608.25 36400 -1 107
109 0 458559.9 275688.1 36560 -1 108
110 0 458939.56 275497.4 36680 -1 109
111 0 459278.9 275559.56 36800 -1 110
112 0 459484.75 275589.1 36920 -1 111
113 0 459447.47 275771.62 37080 -1 112
114 0 459243.53 275919.16 37200 -1 113
115 0 458842.06 276142.6 37360 -1 114
116 0 458684.94 276261.34 37480 -1 115
117 0 458796.75 276316.84 37640 -1 116
118 0 458948.1 276368.34 37800 -1 117
119 0 459077.16 276436.75 37920 -1 118
120 0 459216.62 276498.7 38040 -1 119
121 0 459396.84 276517.47 38160 -1 120
122 0 459512.9 276590.12 38320 -1 121
123 0 459693.4 276604.8 38480 -1 122
124 0 459886 276634.2 38640 -1 123
125 0 460153.84 276649.06 38800 -1 124
126 0 460339.38 276667.53 38960 -1 125
127 0 460494.56 276672.1 39120 -1 126
128 0 460619.1 276677.03 39280 -1 127
129 0 460791.53 276676.62 39440 -1 128
130 0 460907.44 276671.12 39560 -1 129
131 0 461070.78 276678.78 39720 -1 130
132 0 461177.7 276700.97 39880 -1 131
133 0 461307 276678.94 40000 -1 132
134 0 461428.53 276684.88 40120 -1 133
135 0 461530.66 276701.8 40240 -1 134
136 0 461701.6 276715.1 40400 -1 135
137 0 461819.66 276732.03 40560 -1 136
138 0 461908.7 276745.66 40720 -1 137
139 0 461972.03 276773.16 40880 -1 138
140 0 462102.7 276803.56 41000 -1 139
141 0 462287 276834.56 41160 -1 140
142 0 462481.16 276966.62 41280 -1 141
143 0 462726.9 277129.5 41400 -1 142
144 0 462852.38 277123.1 41560 -1 143
145 0 462938.78 277120.22 41720 -1 144
146 0 463043.6 277054.7 41920 -1 145
147 0 463103.12 276983.34 42120 -1 146
148 0 463163.5 276945.06 42320 -1 147
149 0 463227.1 276884 42520 -1 148
150 0 463274.3 276879.4 42680 -1 149
151 0 463337.3 276890.06 42880 -1 150
152 0 463399.03 276899.34 43040 -1 151
153 0 463438.6 276914.94 43200 -1 152
154 0 463481.97 276979.34 43360 -1 153
155 0 463538.94 277027.16 43520 -1 154
156 0 463582.38 277067.1 43680 -1 155
157 0 463642.75 277121.47 43840 -1 156
158 0 463666.34 277150.8 44000 -1 157
159 0 463708.3 277257.03 44160 -1 158
160 0 463761.53 277337.25 44320 -1 159
161 0 463776.2 277388.9 44480 -1 160
162 0 463776.7 277449.2 44600 -1 161
163 0 463844.75 277525.5 44760 -1 162
164 0 463864.84 277573.66 44920 -1 163
165 0 463936.97 277653.3 45080 -1 164
166 0 463941.1 277663.6 45240 -1 165
167 0 464011.66 277727.22 45400 -1 166
168 0 463989.3 277850.25 45560 -1 167
169 0 463987.66 277985.97 45720 -1 168
170 0 464067.2 278030.4 45920 -1 169
171 0 464236.47 277950.75 46080 -1 170
172 0 464431.78 277797.53 46240 -1 171
173 0 464638.25 277648.22 46400 -1 172
174 0 464734.44 277619.12 46560 -1 173
175 0 464845.25 277617.1 46720 -1 174
176 0 464912.28 277583.12 46920 -1 175
177 0 465087.12 277156.75 46960 -1 176
178 0 465178.16 277263.72 47120 -1 177
179 0 465267.3 277230.72 47280 -1 178
180 0 465275.78 277398.94 47440 -1 179
181 0 465224.6 277667.66 47600 -1 180
182 0 465168.84 277544.44 47760 -1 181
183 0 465171.06 277389.3 47920 -1 182
184 0 465393.78 277557.97 48120 -1 183
185 0 465588.9 277833.06 48280 -1 184
186 0 465589.06 277978.12 48440 -1 185
187 0 465684.88 278097.84 48600 -1 186
188 0 465698.53 278203.44 48760 -1 187
189 0 465756.28 278275.47 48920 -1 188
190 0 465845.66 278430.2 49040 -1 189
191 0 465955.84 278674.3 49160 -1 190
192 0 465887.12 278945.06 49240 -1 191
193 0 465972.12 279035.25 49360 -1 192
194 0 466078.62 279175.06 49480 -1 193
195 0 466225.7 279243.62 49600 -1 194
196 0 466360.75 279296.47 49720 -1 195
197 0 466575.53 279302.47 49880 -1 196
198 0 466585.8 279353.53 50000 -1 197
199 0 466618.47 279414.84 50120 -1 198
200 0 466930.62 279428.25 50320 -1 199
201 0 466972.9 279433.22 50480 -1 200
202 0 467071.25 279483.34 50640 -1 201
203 0 467256.22 279544.3 50760 -1 202
204 0 467663.47 279537.3 50920 -1 203
205 0 467726.38 279538.03 51040 -1 204
206 0 467815.75 279572.03 51200 -1 205
207 0 467882.1 279571 51360 -1 206
208 0 467942.12 279525 51520 -1 207
209 0 468014.62 279502.4 51680 -1 208
210 0 468071.12 279481.2 51840 -1 209
211 0 468103.66 279494.66 52000 -1 210
212 0 468126.8 279470.72 52160 -1 211
213 0 468210.5 279460.9 52360 -1 212
214 0 468232.53 279491.47 52560 -1 213
215 0 468248.34 279507.88 52720 -1 214
216 0 468272.3 279515.84 52880 -1 215
217 0 468259.75 279541.06 53040 -1 216
218 0 468274.8 279568.75 53200 -1 217
219 0 468278.4 279582.75 53360 -1 218
220 0 468383.16 279615.9 53480 -1 219
221 0 468435.7 279682.6 53640 -1 220
222 0 468537.3 279737.78 53800 -1 221
223 0 468621.47 279773.25 53960 -1 222
224 0 468704.5 279832.9 54120 -1 223
225 0 468834.84 279866.97 54280 -1 224
226 0 468926.12 279911.9 54440 -1 225
227 0 469020.12 279951.06 54600 -1 226
228 0 469110.62 280011.28 54760 -1 227
229 0 469180.25 280060.16 54960 -1 228
230 0 469263.47 280135.84 55120 -1 229
231 0 469334.6 280146.84 55280 -1 230
232 0 469407.03 280167.4 55440 -1 231
233 0 469490.44 280159.44 55640 -1 232
234 0 469575.4 280139.3 55840 -1 233
235 0 469635.4 280106.75 55960 -1 234
236 0 469687.53 280075.22 56120 -1 235
237 0 469739.47 280037.88 56280 -1 236
238 0 469782.62 280002.62 56440 -1 237
239 0 469789.4 279987.03 56600 -1 238
240 0 469819.66 279963.16 56800 -1 239
241 0 469863.6 279944.3 56960 -1 240
242 0 469881.38 279959.94 57120 -1 241
243 0 469940.34 279968.28 57280 -1 242
244 0 469951.34 279986.9 57480 -1 243
245 0 469933.84 280026.62 57680 -1 244
246 0 469899.2 280042.53 57880 -1 245
247 0 469830.72 280046 58040 -1 246
248 0 469693.75 280155.25 58200 -1 247
249 0 469620.84 280218.8 58320 -1 248
250 0 469507.56 280314.38 58480 -1 249
251 0 469450.9 280340.38 58600 -1 250
252 0 469397.25 280438.62 58760 -1 251
253 0 469341.4 280506.16 58920 -1 252
254 0 469309.6 280619.6 59080 -1 253
255 0 469288.97 280720.5 59240 -1 254
256 0 469244.44 280801.53 59360 -1 255
257 0 469239.3 280928.06 59520 -1 256
258 0 469201.3 281065.5 59680 -1 257
259 0 469212.7 281233.3 59840 -1 258
260 0 469272.88 281277.72 59960 -1 259
261 0 469334.72 281357.22 60080 -1 260
262 0 469383.75 281435.12 60160 -1 261
263 0 469374.03 281421.4 60320 -1 262
264 0 469382.22 281375.75 60480 -1 263
265 0 469336.62 281256.28 60600 -1 264
266 0 469292.4 280711.62 60720 -1 265
267 0 469275.9 281031.38 60840 -1 266
268 0 469292.06 281355.38 60960 -1 267
269 0 469275.53 281654.47 61080 -1 268
270 0 469195.97 281813.78 61160 -1 269
271 0 469135.25 282151.38 61280 -1 270
272 0 468962.97 282540.75 61400 -1 271
273 0 468833.1 282845.34 61520 -1 272
274 0 468743.44 283028.97 61640 -1 273
275 0 468708.72 283185.53 61800 -1 274
276 0 468571.34 283304.38 61920 -1 275
277 0 468505.5 283450.88 62080 -1 276
278 0 468474.4 283496.47 62240 -1 277
279 0 468466.22 283560.4 62400 -1 278
280 0 468456.22 283603.12 62560 -1 279
281 0 468230.97 283561.88 62680 -1 280
282 0 468190.62 283566.88 62760 -1 281
283 0 468067.16 283562.8 62880 -1 282
284 0 468021.28 283551.44 63000 -1 283
285 0 467921.6 283519.03 63120 -1 284
286 0 467838.47 283519.28 63240 -1 285
287 0 467690.2 283457.12 63400 -1 286
288 0 467583.62 283361.38 63560 -1 287
289 0 467492.4 283265.88 63680 -1 288
290 0 467419.84 283083.4 63800 -1 289
291 0 467302.62 282926.9 63880 -1 290
292 0 466843 282688.1 63880 -1 291
293 0 466287.8 282517.9 63800 -1 292
294 0 465978.16 282448.06 63680 -1 293
295 0 465738.12 282331.84 63600 -1 294
296 0 465492.22 282078.25 63480 -1 295
297 0 465314.1 281907.06 63360 -1 296
298 0 465193.78 281730.25 63240 -1 297
299 0 465089.72 281619.22 63120 -1 298
300 0 465040.12 281460.78 63000 -1 299
301 0 464976.78 281256.56 62920 -1 300
302 0 464822.22 281090.25 62800 -1 301
303 0 464757.22 280936.03 62680 -1 302
304 0 464728 280861.3 62520 -1 303
305 0 464523.44 280780.28 62400 -1 304
306 0 464395.6 280635.06 62280 -1 305
307 0 464191.88 280549.1 62160 -1 306
308 0 463874.97 280381.03 62040 -1 307
309 0 463391.78 280055.47 61920 -1 308
310 0 463094.6 279817.6 61840 -1 309
311 0 462725.62 279357.66 61720 -1 310
312 0 462584.4 279105.03 61600 -1 311
313 0 462404.16 278858.28 61480 -1 312
314 0 462214.22 278662.38 61400 -1 313
315 0 461948.78 278257.3 61320 -1 314
316 0 461818.5 278037.25 61240 -1 315
317 0 461717.38 277750.84 61120 -1 316
318 0 461617 277509.84 61040 -1 317
319 0 461418.78 277125 60920 -1 318
320 0 461260.5 276788.22 60800 -1 319
321 0 461236.4 276507.16 60720 -1 320
322 0 461222.25 275613.38 60680 -1 321
323 0 461186.75 277237.47 60640 -1 322
324 0 461162.7 277143.2 60480 -1 323
325 0 461144.53 277094.6 60320 -1 324
326 0 461145.97 277018.2 60160 -1 325
327 0 460987.16 276906.3 60000 -1 326
328 0 460965.4 276800.5 59840 -1 327
329 0 460965.78 276672.47 59680 -1 328
330 0 460923.75 276551 59560 -1 329
331 0 460966.7 276364.9 59400 -1 330
332 0 460907.97 276231.94 59240 -1 331
333 0 460960.78 276051.25 59120 -1 332
334 0 461016.5 275625.12 59040 -1 333
335 0 461166.12 274835.12 58960 -1 334
336 0 461305.28 274351.62 58880 -1 335
337 0 461576.34 273837.1 58800 -1 336
338 0 461724.03 273620.2 58720 -1 337
339 0 462025.1 273076.66 58640 -1 338
340 0 462110.6 272458.9 58560 -1 339
341 0 461941.16 271740.88 58640 -1 340
342 0 461935.34 271616 58720 -1 341
343 0 461868.03 271420.44 58840 -1 342
344 0 461848.28 271282.66 58920 -1 343
345 0 461826.5 271127.03 59040 -1 344
346 0 461783.25 270975.3 59160 -1 345
347 0 461774.75 270863.16 59280 -1 346
348 0 461803.22 270746.44 59400 -1 347
349 0 461820.2 270708.8 59520 -1 348
350 0 461893.88 270627.56 59680 -1 349
351 0 461910.7 270515.4 59840 -1 350
352 0 461992.47 270463.2 60000 -1 351
353 0 462175.6 270409 60080 -1 352
354 0 462203.88 270347.94 60160 -1 353
355 0 462183.16 270330.94 60280 -1 354
356 0 462196.5 270268.1 60400 -1 355
357 0 462224.84 270289.7 60520 -1 356
358 0 462294.66 270230.88 60640 -1 357
359 0 462277.2 269776.28 60720 -1 358
360 0 462345.44 269827.44 60760 -1 359
361 0 462481.62 269683.5 60880 -1 360
362 0 462602.75 269626.7 61000 -1 361
363 0 462662 269477.22 61120 -1 362
364 0 462723.38 269353.1 61240 -1 363
365 0 462878.75 269230.38 61360 -1 364
366 0 462985.8 269117.56 61480 -1 365
367 0 463054.4 268992.78 61600 -1 366
368 0 463112.03 268936.25 61720 -1 367
369 0 463180.25 268822.8 61840 -1 368
370 0 463369.62 268721.16 61920 -1 369
371 0 463450.66 268648.5 62000 -1 370
372 0 463568.75 268558.5 62120 -1 371
373 0 463672.16 268478.9 62240 -1 372
374 0 463834.12 268401.47 62360 -1 373
375 0 464022.72 268306.3 62480 -1 374
376 0 464155 268206.25 62560 -1 375
377 0 464104.84 267989.12 62680 -1 376
378 0 464275.7 267909.6 62800 -1 377
379 0 464360.66 267785.66 62920 -1 378
380 0 464460.3 267658.2 63040 -1 379
381 0 464582.97 267553.53 63160 -1 380
382 0 464658.2 267395.12 63280 -1 381
383 0 464687.1 267258.1 63360 -1 382
384 0 464734.25 267082.6 63440 -1 383
385 0 464770.78 266639.5 63520 -1 384
386 0 464775.3 266424.2 63640 -1 385
387 0 464839.53 266436.56 63720 -1 386
388 0 464826.4 265903.03 63760 -1 387
389 0 464925.97 265565.34 63840 -1 388
390 0 464815.62 264903.5 63920 -1 389
391 0 464739.6 264455.7 64000 -1 390
392 0 464664.2 263725.94 64080 -1 391
393 0 464652.94 263491.53 64200 -1 392
394 0 464633.2 263433.72 64240 -1 393
395 0 464483.62 263094.94 64320 -1 394
396 0 464346.03 262627.38 64400 -1 395
397 0 464200.47 262274.72 64480 -1 396
398 0 464084.9 262112.66 64560 -1 397
399 0 463907.6 262030.1 64680 -1 398
400 0 463846.72 261818.66 64800 -1 399
401 0 463802.12 261643.45 64880 -1 400
402 0 463731.2 261498.81 65000 -1 401
403 0 463652.44 261061.22 65120 -1 402
404 0 463749.44 261029.12 65200 -1 403
405 0 463876.8 260996.66 65320 -1 404
406 0 463909.38 260957.17 65440 -1 405
407 0 463998.1 260933.78 65560 -1 406
408 0 464133.72 260877.12 65680 -1 407
409 0 464208.62 260885.52 65800 -1 408
410 0 464315.97 260875.69 65920 -1 409
411 0 464408.5 260890.69 66000 -1 410
412 0 464625.1 260919.89 66080 -1 411
413 0 464874.62 260901.5 66160 -1 412
414 0 465502.5 260897.6 66160 -1 413
415 0 465866.4 260717.67 66160 -1 414
416 0 465906.1 260705.47 66120 -1 415
417 0 465963.03 260677.83 66080 -1 416
418 0 466510.03 260402.81 66040 -1 417
419 0 466691.44 260364.83 65960 -1 418
420 0 466628.66 260386.33 65880 -1 419
421 0 466671.6 260367.52 65800 -1 420
422 0 466659.22 260376.2 65720 -1 421
423 0 466618.34 260432.45 65640 -1 422
424 0 466576.34 260495.61 65560 -1 423
425 0 466578.78 260494.89 65400 -1 424
426 0 466597.38 260503.06 65280 -1 425
427 0 466635.3 260526.64 65160 -1 426
428 0 466641.84 260533.88 65080 -1 427
429 0 466650.3 260535.27 65040 -1 428
430 0 466611.03 260527.2 64960 -1 429
431 0 466350.75 260450.88 64880 -1 430
432 0 466274.38 260414.25 64800 -1 431
433 0 466275.72 260413.95 64720 -1 432
434 0 466332.5 260389.12 64680 -1 433
435 0 466468.8 260279.7 64600 -1 434
436 0 466831.06 260191.8 64560 -1 435
437 0 466947.6 260158.48 64520 -1 436
438 0 467039.7 260226.81 64480 -1 437
439 0 467188.1 260147.19 64400 -1 438
440 0 467310.56 260109.98 64320 -1 439
441 0 467489.2 260135.73 64240 -1 440
442 0 467500.72 260144.89 64120 -1 441
443 0 467495.34 260218.72 64040 -1 442
444 0 467429.94 260273.66 63960 -1 443
445 0 467460.66 260282.06 63880 -1 444
446 0 467945.28 260516.25 63880 -1 445
447 0 467817.6 260525.06 63800 -1 446
448 0 467805.84 260567.28 63720 -1 447
449 0 468180.25 260596.8 63640 -1 448
450 0 468316.47 260614.81 63600 -1 449
451 0 468336.75 260571.95 63480 -1 450
452 0 468238.34 260535.61 63440 -1 451
453 0 467088.22 260123.39 63880 -1 445
454 0 467085.03 260350.03 63800 -1 453
455 0 468394.72 260932.73 64240 -1 441
456 0 468316.75 261333.94 64200 -1 455
457 0 468310.97 261452.42 64240 -1 456
458 0 468191.06 261491.34 64400 -1 457
459 0 468017.4 261562.11 64440 -1 458
460 0 468224.22 261974.84 64400 -1 457
461 0 468136.56 262339.75 64480 -1 460
462 0 468070 262566.5 64560 -1 461
463 0 468163.3 262431.75 64400 -1 462
464 0 468205.56 262317 64320 -1 463
465 0 468255.53 262261.2 64240 -1 464
466 0 468293.06 262240.3 64200 -1 465
467 0 468297.6 262287.9 64120 -1 466
468 0 467991.78 262661.25 64640 -1 462
469 0 468374.8 260900.34 64360 -1 455
470 0 468299.7 260947.44 64440 -1 469
471 0 468171 260980.38 64520 -1 470
472 0 467617.84 259540.94 64400 -1 439
473 0 466188.8 259544.17 64600 -1 435
474 0 466155.6 259380.97 64680 -1 473
475 0 466174.06 259254.58 64760 -1 474
476 0 465588.47 260448.33 64800 -1 432
477 0 465609.34 260496.28 64920 -1 476
478 0 465624.25 260477.16 65040 -1 477
479 0 465620.6 260460.83 65120 -1 478
480 0 464902.66 260791.22 66240 -1 413
481 0 464934.72 260739.22 66320 -1 480
482 0 464938.2 260718.7 66400 -1 481
483 0 464998.5 260722.1 66480 -1 482
484 0 465159.03 260694.5 66560 -1 483
485 0 465387.1 260691.28 66680 -1 484
486 0 465434.06 260668.75 66800 -1 485
487 0 465620.9 260688.69 66880 -1 486
488 0 465787.38 260708.56 66960 -1 487
489 0 465977.06 260625.08 67080 -1 488
490 0 466220.22 260523.06 67160 -1 489
491 0 466379.12 260432.31 67280 -1 490
492 0 466616.38 260259.88 67400 -1 491
493 0 466642.1 260219.73 67480 -1 492
494 0 466660.53 260235.8 67600 -1 493
495 0 466689.4 260168.03 67680 -1 494
496 0 466707.97 260080.7 67760 -1 495
497 0 466824.1 259983.56 67880 -1 496
498 0 466906.22 259903.2 67960 -1 497
499 0 467018.2 259750.89 68080 -1 498
500 0 467117.1 259619.22 68160 -1 499
501 0 467138.44 259470.03 68240 -1 500
502 0 467209.66 259221.27 68320 -1 501
503 0 467279.72 259032.34 68400 -1 502
504 0 467318.56 258817.81 68520 -1 503
505 0 467361.22 258598.75 68600 -1 504
506 0 467398.25 258403.5 68680 -1 505
507 0 467437.78 258231.1 68760 -1 506
508 0 467443.94 258062.72 68880 -1 507
509 0 467395.72 257951.4 69000 -1 508
510 0 467383.8 257804.02 69160 -1 509
511 0 467368.16 257752.83 69240 -1 510
512 0 467202.03 257362.62 69280 -1 511
513 0 466825.03 256853.78 69320 -1 512
514 0 466280.2 256464.25 69240 -1 513
515 0 466059.75 256350.28 69120 -1 514
516 0 465888.5 256295.47 69040 -1 515
517 0 465739.4 256232.08 68960 -1 516
518 0 465676.03 256175.36 68880 -1 517
519 0 465620 256053.06 68800 -1 518
520 0 465609.5 256058.5 68760 -1 519
521 0 465598.9 256064.2 68720 -1 520
522 0 465573.56 255968.7 68600 -1 521
523 0 465537.3 255926.66 68480 -1 522
524 0 465023.34 255808.6 68480 -1 523
525 0 464814.53 255682.14 68400 -1 524
526 0 464413.94 255606.16 68280 -1 525
527 0 464086.06 255437.83 68200 -1 526
528 0 464069.62 255431.17 68120 -1 527
529 0 463561.56 255295.23 68120 -1 527
530 0 463566.5 255202.75 68240 -1 529
531 0 463568.38 255171.83 68280 -1 530
532 0 463657.6 254806.03 68360 -1 531
533 0 463691.34 254671.81 68480 -1 532
534 0 463659.8 254447.81 68600 -1 533
535 0 463512.56 254223.3 68720 -1 534
536 0 463301.12 254059.47 68800 -1 535
537 0 463274.03 253998.75 68880 -1 536
538 0 463277.06 253937.97 68960 -1 537
539 0 463229.16 253827.23 69080 -1 538
540 0 463180.12 253736.72 69200 -1 539
541 0 463167.75 253685.75 69320 -1 540
542 0 463143.9 253638.22 69480 -1 541
543 0 463087.84 253567.16 69640 -1 542
544 0 463052.1 253517.6 69800 -1 543
545 0 463035.88 253506.39 69960 -1 544
546 0 463018.7 253554.4 70120 -1 545
547 0 463007.6 253566.94 70280 -1 546
548 0 462999.78 253582.31 70440 -1 547
549 0 462994.03 253594.64 70600 -1 548
550 0 463035.34 253598.6 70720 -1 549
551 0 463059.78 253570.22 70880 -1 550
552 0 463076.2 253539.27 71040 -1 551
553 0 463091.7 253542.12 71120 -1 552
554 0 463111.72 253507.06 71280 -1 553
555 0 463143.8 253479.1 71480 -1 554
556 0 463175.8 253422.2 71640 -1 555
557 0 463179.56 253294.42 71800 -1 556
558 0 463184.7 253263.62 71960 -1 557
559 0 463215.44 253179.03 72120 -1 558
560 0 463216.22 253119.02 72280 -1 559
561 0 463231.62 253022.8 72480 -1 560
562 0 463255.25 252974.44 72640 -1 561
563 0 463303.94 252921.94 72800 -1 562
564 0 463311.66 252962.78 72960 -1 563
565 0 463287.72 252970.56 73120 -1 564
566 0 463298.97 252964.19 73280 -1 565
567 0 463326.88 252999 73440 -1 566
568 0 463371.78 253103.05 73560 -1 567
569 0 463359.34 253193.62 73680 -1 568
570 0 463387.38 253231.02 73840 -1 569
571 0 463415.53 253247.45 74000 -1 570
572 0 463434.12 253270.42 74160 -1 571
573 0 463439.12 253279.92 74320 -1 572
574 0 463446.72 253337.34 74440 -1 573
575 0 463443.78 253355.47 74600 -1 574
576 0 463462.34 253398.88 74760 -1 575
577 0 463423.2 253534.77 74880 -1 576
578 0 463382.8 253633.6 75040 -1 577
579 0 463365.78 253677.14 75080 -1 578
580 0 463327.16 253766.56 75160 -1 579
581 0 463200.2 253870.7 75280 -1 580
582 0 463199.47 253882.64 75400 -1 581
583 0 463184.56 253916.03 75440 -1 582
584 0 462992.03 254302.17 75480 -1 583
585 0 463092.22 254330.02 75600 -1 584
586 0 462815.56 255002.08 75440 -1 584
587 0 462793.2 255170.44 75360 -1 586
588 0 462838.4 255303.48 75160 -1 587
589 0 462917.66 255409.88 75000 -1 588
590 0 462940.38 255520.08 74840 -1 589
591 0 462955.16 255660.81 74680 -1 590
592 0 462892.5 255740.42 74520 -1 591
593 0 462862.62 255898.3 74360 -1 592
594 0 462798.28 256050.1 74200 -1 593
595 0 462779.12 256250.55 74040 -1 594
596 0 462588.34 256486.03 73920 -1 595
597 0 462512.72 256679.16 73800 -1 596
598 0 462215.3 256961.48 73680 -1 597
599 0 462336.53 257066.89 73520 -1 598
600 0 462638.16 257510.6 73320 -1 599
601 0 462892.5 258011.1 73200 -1 600
602 0 462899.4 258174.62 73160 -1 601
603 0 462578.34 258650.98 73120 -1 602
604 0 462367.94 259111.48 73080 -1 603
605 0 462003 259491.88 73120 -1 604
606 0 461739.3 259488.45 73240 -1 605
607 0 461756.5 259413 73280 -1 606
608 0 461186.75 259760.17 73320 -1 607
609 0 460683 259813.25 73560 -1 608
610 0 460514.88 259830.69 73640 -1 609
611 0 460330.47 259930.78 73720 -1 610
612 0 460210 259956.56 73800 -1 611
613 0 461663.44 257023 73800 -1 598
614 0 463256.16 253810.31 75560 -1 583
615 0 463295.25 253695.27 75680 -1 614
616 0 463319.22 253634.38 75720 -1 615
617 0 463343.88 253619.62 75760 -1 616
618 0 463276.25 253533.31 75920 -1 617
619 0 463186.84 253506.23 75960 -1 618
620 0 463223.44 253490.4 76080 -1 619
621 0 463103.75 253242.17 76200 -1 620
622 0 462932.56 253189.16 76280 -1 621
623 0 462839.53 253202.81 76360 -1 622
624 0 462651.38 253207.34 76440 -1 623
625 0 462059.47 253419.34 76440 -1 624
626 0 461611.53 253675.38 76440 -1 625
627 0 461218.62 253610.72 76400 -1 626
628 0 461041.5 253583.03 76320 -1 627
629 0 460850.06 253562.7 76240 -1 628
630 0 460744.56 253739.64 76120 -1 629
631 0 460702.8 253747.53 76080 -1 630
632 0 460617.8 253767.03 76000 -1 631
633 0 460570.12 253790.02 75920 -1 632
634 0 460214.1 253746.1 75920 -1 633
635 0 460522.75 253826.11 75800 -1 633
636 0 460437.66 253859.3 75720 -1 635
637 0 460429.97 253830.55 75600 -1 636
638 0 460338.25 253810.62 75480 -1 637
639 0 460281.56 253815.03 75400 -1 638
640 0 460273.75 253720.11 75280 -1 639
641 0 460245.03 253738.53 75160 -1 640
642 0 460200.2 253685.64 75040 -1 641
643 0 460057.7 253650.97 74960 -1 642
644 0 459953 253635.27 74840 -1 643
645 0 459837.72 253670.22 74720 -1 644
646 0 459733.9 253700 74600 -1 645
647 0 459633.12 253806.73 74520 -1 646
648 0 459388.16 254043.61 74480 -1 647
649 0 459278.9 254130.78 74400 -1 648
650 0 459259.3 254145.36 74320 -1 649
651 0 459266.8 254222.69 74240 -1 650
652 0 459279.47 254331.14 74160 -1 651
653 0 459327.47 254339.56 74080 -1 652
654 0 459358.66 254339.8 74040 -1 653
655 0 459391.94 254344.16 74000 -1 654
656 0 459363.88 254387.3 73920 -1 655
657 0 459391.25 254498.98 73840 -1 656
658 0 459275.97 254823.62 73720 -1 657
659 0 458616.03 254991.92 73720 -1 658
660 0 458493.75 254991.31 73600 -1 659
661 0 458441.88 254997 73560 -1 660
662 0 458358.62 255050.38 73480 -1 661
663 0 458365.78 255144.14 73400 -1 662
664 0 458369.38 255215.62 73320 -1 663
665 0 459277.62 254899.34 73600 -1 658
666 0 459275.66 254944 73560 -1 665
667 0 459270.56 255034.27 73480 -1 666
668 0 459358 255067.64 73400 -1 667
669 0 459369.62 255119.47 73320 -1 668
670 0 459401.4 255199.12 73240 -1 669
671 0 459605.7 255239.06 73120 -1 670
672 0 459634.34 255257.9 73000 -1 671
673 0 459803.94 255327.36 73720 -1 658
674 0 459873.47 255307.45 73600 -1 673
675 0 459881.75 255316.8 73560 -1 674
676 0 461552.34 253753.33 76480 -1 626
677 0 461432.66 253910.05 76560 -1 676
678 0 461345.44 254150.45 76680 -1 677
679 0 461266.56 254631.6 76800 -1 678
680 0 461301.75 254950.66 76920 -1 679
681 0 461019.25 255266.4 77000 -1 680
682 0 460952 255494.61 77040 -1 681
683 0 460983.1 255871.66 77120 -1 682
684 0 460997.84 256094.38 77240 -1 683
685 0 461089.1 256364.73 77320 -1 684
686 0 461179.78 256522.75 77400 -1 685
687 0 461210.38 256606.27 77440 -1 686
688 0 461304.88 257010.58 77560 -1 687
689 0 461158.53 257656.25 77560 -1 688
690 0 461032.22 257793.44 77640 -1 689
691 0 461032.28 257777.22 77680 -1 690
692 0 460901.97 257969.97 77760 -1 691
693 0 460751 258201.22 77800 -1 692
694 0 460767.47 258207.25 77960 -1 693
695 0 460793.75 258442.42 78080 -1 694
696 0 460597.1 258424.81 77840 -1 693
697 0 459940.03 259191.12 77840 -1 696
698 0 459861.62 259328.98 77960 -1 697
699 0 459489.22 259637.94 77960 -1 698
700 0 459004.56 259529.81 77960 -1 699
701 0 458671.88 259433.72 77880 -1 700
702 0 458142.44 259196.3 77840 -1 701
703 0 457758.44 258864.06 77840 -1 702
704 0 457750.16 258937.97 77800 -1 703
705 0 457173.22 259058.47 77800 -1 704
706 0 456692.44 259298.64 77800 -1 705
707 0 456565.78 259328.55 77720 -1 706
708 0 456542.8 259321.61 77680 -1 707
709 0 457682.66 258706.73 77720 -1 703
710 0 457562.12 258630.89 77600 -1 709
711 0 457451.1 258589.86 77520 -1 710
712 0 457349.03 258578.36 77440 -1 711
713 0 457262.28 258618.44 77320 -1 712
714 0 457193.38 258620.5 77200 -1 713
715 0 457115.8 258580.16 77120 -1 714
716 0 457080.22 258535.4 77080 -1 715
717 0 457051.97 258434.97 77000 -1 716
718 0 456948.1 258374.33 76920 -1 717
719 0 456820.6 258251.56 76880 -1 718
720 0 456589.12 258047.67 76800 -1 719
721 0 456428.12 257934.77 76720 -1 720
722 0 456245.2 257939.31 76640 -1 721
723 0 455849.12 258003.34 76640 -1 722
724 0 455839.25 257891.45 76520 -1 723
725 0 455883.7 257780.08 76400 -1 724
726 0 455891.56 257582.8 76280 -1 725
727 0 455831.94 257492.83 76200 -1 726
728 0 455786.56 257365.53 76080 -1 727
729 0 455789.6 257209.31 75960 -1 728
730 0 455773.3 257138.42 75880 -1 729
731 0 455754.38 257069.27 75800 -1 730
732 0 455767.22 257033.8 75720 -1 731
733 0 455689.12 256969.94 75600 -1 732
734 0 455305 257502.02 75600 -1 733
735 0 455794.1 256805.52 75520 -1 733
736 0 456069.9 256561.94 75560 -1 735
737 0 455834.5 256721.14 75440 -1 735
738 0 455922.78 256644.9 75360 -1 737
739 0 455946.03 256462.2 75280 -1 738
740 0 455986.4 256337.34 75200 -1 739
741 0 456001.9 256242.23 75120 -1 740
742 0 456054.56 256087.58 75040 -1 741
743 0 456082.72 256044.84 74960 -1 742
744 0 456256.34 256035.45 74880 -1 743
745 0 456632.16 255928.42 74840 -1 744
746 0 456783.1 255936.66 74800 -1 745
747 0 456876.6 255918.97 74760 -1 746
748 0 455523.1 258307.56 76760 -1 723
749 0 455384.94 258427.72 76800 -1 748
750 0 455244.6 258496.05 76880 -1 749
751 0 455216.3 258586.78 77000 -1 750
752 0 455212.22 258623.53 77080 -1 751
753 0 455198.84 258719.28 77160 -1 752
754 0 455171.66 258749.3 77280 -1 753
755 0 455147.97 258845.3 77400 -1 754
756 0 455096.84 258866.9 77440 -1 755
757 0 455020.3 258935.86 77560 -1 756
758 0 454947.38 259001.5 77640 -1 757
759 0 454663.3 259147.52 77760 -1 758
760 0 454194.75 259384.1 77760 -1 759
761 0 453831.38 259401.94 77880 -1 760
762 0 453738.9 259380.08 77960 -1 761
763 0 453703.3 259378.97 78040 -1 762
764 0 453494.44 259317.11 78080 -1 763
765 0 453269.53 259294.02 78160 -1 764
766 0 453173.56 259243.44 78280 -1 765
767 0 453057.88 259162.8 78400 -1 766
768 0 452969.1 259096.83 78480 -1 767
769 0 452834.8 259082.77 78560 -1 768
770 0 452613.1 259084.86 78640 -1 769
771 0 452471.22 259230.88 78720 -1 770
772 0 452432.34 259243.7 78760 -1 771
773 0 452312.5 259258.06 78880 -1 772
774 0 452169.8 259322.55 78960 -1 773
775 0 452044.2 259269.77 79040 -1 774
776 0 451784.7 259290.3 79120 -1 775
777 0 451686.4 259196.28 79200 -1 776
778 0 451645.34 259236.31 79280 -1 777
779 0 451488.4 259159.16 79360 -1 778
780 0 451339.22 259164.08 79400 -1 779
781 0 451286.16 259163.6 79440 -1 780
782 0 451134.9 259176.2 79520 -1 781
783 0 451030.28 259244.05 79600 -1 782
784 0 450974.47 259208.52 79680 -1 783
785 0 450861 259157.12 79720 -1 784
786 0 450796.22 259115.92 79760 -1 785
787 0 451960.75 259107.84 78760 -1 772
788 0 454206.88 259381.94 77640 -1 760
789 0 457379.47 259144.7 77320 -1 713
790 0 457208.62 259258.98 77240 -1 789
791 0 457701.34 258873.33 77920 -1 703
792 0 457672.56 258878.2 77960 -1 791
793 0 457443.8 258882 78080 -1 792
794 0 457451.38 258888.12 78120 -1 793
795 0 459598.34 259844 78040 -1 699
796 0 459653.28 259946.86 78080 -1 795
797 0 459874.6 260266.45 78160 -1 796
798 0 459883.38 260350.78 78280 -1 797
799 0 459854 260363.81 78360 -1 798
800 0 459683.56 260416.22 78480 -1 799
801 0 459613.94 260439.48 78600 -1 800
802 0 459639.16 260455.3 78720 -1 801
803 0 459549.06 260470.83 78840 -1 802
804 0 459504.06 260503.11 78880 -1 803
805 0 459345.1 260531.33 79000 -1 804
806 0 459265.12 260535.36 79120 -1 805
807 0 459233.22 260511.52 79160 -1 806
808 0 459151.75 260434.42 79280 -1 807
809 0 458999.56 260347.03 79440 -1 808
810 0 458983.8 260269.67 79560 -1 809
811 0 458930.06 260163.53 79680 -1 810
812 0 458890.1 260083.05 79760 -1 811
813 0 458750.06 260075.66 79840 -1 812
814 0 458662.72 260074.05 79920 -1 813
815 0 458486.03 259463.48 79840 -1 814
816 0 458441.53 259422.73 79960 -1 815
817 0 458550.88 259252.98 80040 -1 816
818 0 458498.62 259071.56 80120 -1 817
819 0 458440 258971.56 80240 -1 818
820 0 458372.28 258751.42 80320 -1 819
821 0 458268.97 258542.88 80400 -1 820
822 0 458212 258339.9 80520 -1 821
823 0 458080.1 258152.08 80600 -1 822
824 0 458027.97 258002.5 80680 -1 823
825 0 457884.1 257791.5 80800 -1 824
826 0 457774.3 257678.62 80880 -1 825
827 0 457621.97 257585.14 81000 -1 826
828 0 457505.56 257595.11 81120 -1 827
829 0 457386.22 257526.2 81200 -1 828
830 0 457326.16 257398.94 81280 -1 829
831 0 457269.8 257363.62 81320 -1 830
832 0 457170.44 257335.62 81360 -1 831
833 0 457069.8 257312.27 81480 -1 832
834 0 457020.94 257273.02 81560 -1 833
835 0 457037.47 257200.12 81640 -1 834
836 0 456913.62 257127.4 81720 -1 835
837 0 457753.7 256775.25 81720 -1 836
838 0 456929.56 257031.53 81800 -1 836
839 0 456201.56 257263.45 81800 -1 838
840 0 456197.4 257283.72 81760 -1 839
841 0 456151.16 257234.95 81920 -1 839
842 0 456070.78 257258.86 82080 -1 841
843 0 456050.34 257272.1 82160 -1 842
844 0 456000 257308 82200 -1 843
845 0 455949.97 257343.8 82240 -1 844
846 0 455910.62 257380.05 82360 -1 845
847 0 455670.34 257423.7 82400 -1 846
848 0 455248.4 257603.72 82400 -1 847
849 0 454906.6 257543.19 82480 -1 848
850 0 454859.78 257431.3 82520 -1 849
851 0 454668.47 257395.95 82600 -1 850
852 0 454420.22 257327.88 82680 -1 851
853 0 454175.06 257236.94 82760 -1 852
854 0 453917.62 257232.47 82840 -1 853
855 0 453654.2 257179.72 82920 -1 854
856 0 453361.75 257138.28 83000 -1 855
857 0 453139.38 257050.3 83080 -1 856
858 0 452891.4 257003.53 83160 -1 857
859 0 452768.88 257001.08 83240 -1 858
860 0 452689.97 256984.19 83320 -1 859
861 0 452145.75 257008.31 83320 -1 860
862 0 452029.72 256993.02 83400 -1 861
863 0 451833.25 256974.27 83480 -1 862
864 0 451697.75 256954.61 83560 -1 863
865 0 451510 256935.23 83640 -1 864
866 0 451382.38 256918.11 83720 -1 865
867 0 451220.25 256910.45 83800 -1 866
868 0 451090.28 256890.19 83880 -1 867
869 0 450973.5 256899.27 83960 -1 868
870 0 450889.78 256914.88 84040 -1 869
871 0 450681.75 256922.39 84120 -1 870
872 0 450614.03 256920.02 84200 -1 871
873 0 450520.84 256906.86 84280 -1 872
874 0 450386.56 256922.3 84360 -1 873
875 0 450209 256866.86 84440 -1 874
876 0 450253.56 256848.77 84640 -1 875
877 0 450225.38 256878.28 84760 -1 876
878 0 450197.03 256889.98 84800 -1 877
879 0 449826.94 256873.05 84480 -1 875
880 0 449028.03 256900.36 84600 -1 879
881 0 449102.75 256805.25 84440 -1 880
882 0 448640.28 257094.81 84720 -1 880
883 0 448346.03 257473.81 84800 -1 882
884 0 448235.75 257617.17 84880 -1 883
885 0 447722.8 257857.66 84960 -1 884
886 0 448237.78 257610.52 84760 -1 884
887 0 448242.1 257532.98 84640 -1 886
888 0 448257.56 257522.38 84520 -1 887
889 0 448208.56 257559.42 84440 -1 888
890 0 448217.5 257586.55 84400 -1 889
891 0 448280.5 257588.5 84920 -1 884
892 0 448324.53 257559.72 84960 -1 891
893 0 448324.47 257560.86 85120 -1 892
894 0 448355 257525.94 85160 -1 893
895 0 448412.03 257459.48 85240 -1 894
896 0 448420.53 257455.58 85280 -1 895
897 0 448877.47 257202.56 85280 -1 896
898 0 448807 257156.95 85200 -1 897
899 0 448970.9 257175.3 85400 -1 897
900 0 449109.94 257187.22 85520 -1 899
901 0 449179.4 257169.38 85640 -1 900
902 0 449189.75 257171.2 85680 -1 901
903 0 449167.34 257190.67 85720 -1 902
904 0 449121.72 257229.77 85800 -1 903
905 0 448440.12 257443.83 85360 -1 896
906 0 448472.8 257388.9 85480 -1 905
907 0 448491.03 257455.44 85600 -1 906
908 0 448139.16 257743.39 85600 -1 907
909 0 448072.28 257867.95 85720 -1 908
910 0 447923.4 258063.75 85800 -1 909
911 0 448357.5 258229.62 85800 -1 910
912 0 448294.5 258322.67 85960 -1 911
913 0 448290.9 258340.23 86000 -1 912
914 0 448285.2 258312.61 86040 -1 913
915 0 447656.4 258223.2 85880 -1 910
916 0 447517.44 258366.27 86000 -1 915
917 0 447513.5 258377.17 86120 -1 916
918 0 447491.6 258517.72 86240 -1 917
919 0 447541.12 258528.16 86360 -1 918
920 0 447541.94 258499.56 86400 -1 919
921 0 446506.44 258648.06 86400 -1 920
922 0 446266.9 258651.45 86480 -1 921
923 0 446283.1 258619.62 86520 -1 922
924 0 446133.6 258606.05 86600 -1 923
925 0 446006.88 258522.55 86720 -1 924
926 0 445493.94 258406.62 86840 -1 925
927 0 445494 258390.25 87000 -1 926
928 0 445544.4 258366.19 87120 -1 927
929 0 445571.56 258368.8 87160 -1 928
930 0 445611.94 258399.36 87280 -1 929
931 0 445521.3 258356.03 87440 -1 930
932 0 445415.38 258378.8 87560 -1 931
933 0 445332.5 258407.73 87720 -1 932
934 0 445172.28 258306.23 87800 -1 933
935 0 445067.53 258295.02 87880 -1 934
936 0 445045.22 258264.89 87920 -1 935
937 0 444992.88 258270.4 88000 -1 936
938 0 444965.06 258262.08 88040 -1 937
939 0 444948.03 258274.89 88080 -1 938
940 0 444888.56 258305.33 88200 -1 939
941 0 444902.16 258332.69 88240 -1 940
942 0 444885.6 258329.62 88320 -1 941
943 0 444721.53 258633.62 88400 -1 942
944 0 444638.1 258904.72 88320 -1 943
945 0 444707.3 258415.33 88520 -1 943
946 0 444704.88 258309.69 88640 -1 945
947 0 444552.62 258474.77 88720 -1 946
948 0 444529.25 258655.95 88840 -1 947
949 0 444509.44 258722.22 88960 -1 948
950 0 444561.66 258709.06 89000 -1 949
951 0 444844.62 258655.52 89120 -1 950
952 0 445624.84 258471.42 89120 -1 951
953 0 444895.88 258620.67 89200 -1 951
954 0 444891.75 258612.67 89240 -1 953
955 0 444909.12 258595.27 89280 -1 954
956 0 444812.97 258806.61 89360 -1 955
957 0 444809.3 258836.28 89440 -1 956
958 0 446087.97 258828.03 87160 -1 929
959 0 446396.22 258353.52 87120 -1 928
960 0 448145 258495.05 86480 -1 920
961 0 448368.12 258438.52 86520 -1 960
962 0 448433.75 258355.14 86640 -1 961
963 0 448364.03 258427.42 86720 -1 962
964 0 448476.8 258376.08 86840 -1 963
965 0 448527.84 258306.05 86920 -1 964
966 0 447465.28 258424.84 86480 -1 920
967 0 447437.78 258321.95 86560 -1 966
968 0 448801.1 257553.42 85600 -1 907
969 0 448825.9 257619.11 85680 -1 968
970 0 448886.6 257569.6 85760 -1 969
971 0 453014.1 256912.1 83320 -1 860
972 0 453211.6 256751.8 83360 -1 971
973 0 453371.34 256614.78 83400 -1 972
974 0 453559.6 256432.02 83480 -1 973
975 0 453563.97 256379.75 83560 -1 974
976 0 453859.94 256331.67 83560 -1 975
977 0 454199.84 256051.53 83560 -1 976
978 0 454284.2 256084.8 83640 -1 977
979 0 454621.38 256063.86 83720 -1 978
980 0 454724.44 256039 83600 -1 979
981 0 455156.34 255883.02 83600 -1 980
982 0 455143.75 255863.3 83560 -1 981
983 0 455173.1 255818.38 83520 -1 982
984 0 454782.16 256063.72 83800 -1 979
985 0 454819.94 256163.03 83880 -1 984
986 0 454783.06 256175.5 83920 -1 985
987 0 456310.47 257342.17 82520 -1 847
988 0 456312.94 257268.98 82600 -1 987
989 0 461174.94 257650.61 77440 -1 689
990 0 461213.25 257639.88 77360 -1 989
991 0 461327.75 257408.86 77320 -1 990
992 0 461364.06 257286.2 77240 -1 991
993 0 461474.9 257202.19 77160 -1 992
994 0 461535.16 257214 77080 -1 993
995 0 461566 257218.64 77040 -1 994
996 0 461609.53 257242.81 76960 -1 995
997 0 461471.78 255063.23 77080 -1 680
998 0 461568.3 255126.53 77160 -1 997
999 0 461764.25 255191.44 77280 -1 998
1000 0 461890.47 255202.55 77360 -1 999
1001 0 461944.2 255212.7 77400 -1 1000
1002 0 462087.47 255211.86 77520 -1 1001
1003 0 462247.6 255183.33 77560 -1 1002
1004 0 462407.56 255130.17 77680 -1 1003
1005 0 462438.9 255141.4 77800 -1 1004
1006 0 462452.3 255168.69 77960 -1 1005
1007 0 462521.5 255362.39 78120 -1 1006
1008 0 462481.28 255432.88 78200 -1 1007
1009 0 462427.44 255512.77 78280 -1 1008
1010 0 462430.66 255513 78320 -1 1009
1011 0 462437.72 255512.98 78400 -1 1010
1012 0 462364.7 255565.42 78520 -1 1011
1013 0 462222.9 255606.67 78640 -1 1012
1014 0 462182.16 255626.83 78720 -1 1013
1015 0 462079.97 255650.45 78840 -1 1014
1016 0 461893.28 255733.81 78920 -1 1015
1017 0 461807.3 255774.73 79000 -1 1016
1018 0 461728.66 255734.62 79080 -1 1017
1019 0 461658 255731 79120 -1 1018
1020 0 461587.25 255726.64 79160 -1 1019
1021 0 461492.62 255728.4 79240 -1 1020
1022 0 461374.94 255762.28 79360 -1 1021
1023 0 461269.16 255809.05 79480 -1 1022
1024 0 461148.03 255791.81 79600 -1 1023
1025 0 461084.06 255778.9 79720 -1 1024
1026 0 460950.62 255800.52 79840 -1 1025
1027 0 460409.22 256519.47 79880 -1 1026
1028 0 460868.28 255850.77 79960 -1 1027
1029 0 460880.84 255893.64 80040 -1 1028
1030 0 463125.47 255119.11 68080 -1 529
1031 0 463123.5 255114.61 68040 -1 1030
1032 0 462599.12 254882.77 67920 -1 1031
1033 0 462213.78 254273.75 67840 -1 1032
1034 0 462186.97 254266.92 68000 -1 1033
1035 0 462159.53 254334.98 68120 -1 1034
1036 0 461535.6 254334.92 68120 -1 1035
1037 0 461351.84 254270.42 68240 -1 1036
1038 0 461199.4 254283.38 68320 -1 1037
1039 0 460867.53 254295.33 68320 -1 1038
1040 0 460555.72 254452.14 68400 -1 1039
1041 0 460456.47 254435.94 68440 -1 1040
1042 0 460060.56 254375.88 68440 -1 1041
1043 0 459540.66 254567.98 68440 -1 1042
1044 0 459341.78 254681.95 68400 -1 1043
1045 0 458777.3 254805.55 68360 -1 1044
1046 0 458652.94 254869.45 68280 -1 1045
1047 0 458420.4 254930.14 68200 -1 1046
1048 0 458199.88 254979.05 68120 -1 1047
1049 0 458003.38 255027.6 68040 -1 1048
1050 0 457579.47 255111.3 67960 -1 1049
1051 0 457347.9 255163.36 67880 -1 1050
1052 0 457298.03 255152.45 67800 -1 1051
1053 0 457270.97 255105.17 67720 -1 1052
1054 0 457323.9 255041.98 67600 -1 1053
1055 0 457383.62 255060.08 67560 -1 1054
1056 0 457371.6 254986.95 67480 -1 1055
1057 0 457338.53 254961.73 67360 -1 1056
1058 0 457183.44 254929.97 67240 -1 1057
1059 0 457011.75 254909.94 67120 -1 1058
1060 0 456656.22 254662.97 67120 -1 1059
1061 0 456607.4 254713.77 67040 -1 1060
1062 0 456482.38 254738.17 66960 -1 1061
1063 0 456363.94 254790.47 66920 -1 1062
1064 0 459706.3 254455.44 68560 -1 1043
1065 0 460061.66 254213.8 68520 -1 1042
1066 0 459960.6 254073.7 68600 -1 1065
1067 0 459834.53 253913.69 68640 -1 1066
1068 0 459800.84 253825.67 68720 -1 1067
1069 0 459445.3 253621.69 68800 -1 1068
1070 0 459401.38 253622.7 68840 -1 1069
1071 0 461610.3 254203.94 68280 -1 1036
1072 0 461659.6 254033.84 68360 -1 1071
1073 0 461692.22 253987.67 68440 -1 1072
1074 0 461673.62 253946.17 68480 -1 1073
1075 0 461893.34 253562.28 67840 -1 1033
1076 0 461472 253166.33 67760 -1 1075
1077 0 461263.53 252962.64 67840 -1 1076
1078 0 461198.75 252855.17 67880 -1 1077
1079 0 461043.94 252598.56 67760 -1 1078
1080 0 461156.06 252719.73 67560 -1 1079
1081 0 460776.2 252811.75 67560 -1 1080
1082 0 460674.88 252915.84 67520 -1 1081
1083 0 460471.78 253098.67 67440 -1 1082
1084 0 460471.5 253123.7 67320 -1 1083
1085 0 460346.38 253189.9 67240 -1 1084
1086 0 460233.5 253252.14 67160 -1 1085
1087 0 460048.34 253297.67 67080 -1 1086
1088 0 459916.3 253286.8 67040 -1 1087
1089 0 459296.7 253163.95 67040 -1 1088
1090 0 459104.4 253160.84 66960 -1 1089
1091 0 459042.88 253251.5 66920 -1 1090
1092 0 458980.12 253345.36 66880 -1 1091
1093 0 458864.28 253464.4 66760 -1 1092
1094 0 458855.7 253457.67 66720 -1 1093
1095 0 458859.38 253449 66680 -1 1094
1096 0 459707 253472.55 66920 -1 1091
1097 0 458768.25 253045.55 66960 -1 1090
1098 0 461134.2 252747 67920 -1 1078
1099 0 461041.28 252466.44 68000 -1 1098
1100 0 460939.25 251794.28 68040 -1 1099
1101 0 460903.6 251522.42 68160 -1 1100
1102 0 460942.5 251372.05 68280 -1 1101
1103 0 460959.5 251175.44 68400 -1 1102
1104 0 461031.34 251112.94 68560 -1 1103
1105 0 460991.16 251099 68640 -1 1104
1106 0 461003.12 251095.58 68760 -1 1105
1107 0 461024.9 251013.98 68920 -1 1106
1108 0 460812.4 251287.4 69120 -1 1107
1109 0 460620.84 251363.14 69400 -1 1108
1110 0 460557.38 251409.55 69480 -1 1109
1111 0 460512.6 251426.92 69600 -1 1110
1112 0 460529.06 251483.5 69760 -1 1111
1113 0 460529.25 251702.92 69800 -1 1112
1114 0 460557.56 251746.58 69880 -1 1113
1115 0 460535.3 251762.97 69920 -1 1114
1116 0 461017.84 250974.92 68960 -1 1107
1117 0 461041.22 250742.42 69080 -1 1116
1118 0 460935.5 250194.44 69200 -1 1117
1119 0 460858.84 250050.5 69360 -1 1118
1120 0 460849.94 249793.97 69520 -1 1119
1121 0 460961.8 249242.86 69640 -1 1120
1122 0 461218.7 248838.86 69800 -1 1121
1123 0 461486.1 248054.16 69880 -1 1122
1124 0 461649.88 247714.05 70000 -1 1123
1125 0 461796.3 247442.7 70120 -1 1124
1126 0 461824.12 247382.1 70240 -1 1125
1127 0 461865.84 247303.11 70360 -1 1126
1128 0 461997.9 246894.81 70480 -1 1127
1129 0 462010.34 246907.06 70560 -1 1128
1130 0 462022.72 246914.52 70680 -1 1129
1131 0 462105.94 246869.16 70800 -1 1130
1132 0 462176.88 246752.14 70920 -1 1131
1133 0 462264.72 246561.3 71040 -1 1132
1134 0 462321.44 246480.69 71160 -1 1133
1135 0 462331 246416.33 71240 -1 1134
1136 0 462336.34 246383.55 71280 -1 1135
1137 0 462368.38 246356.92 71400 -1 1136
1138 0 462452.12 246221.39 71440 -1 1137
1139 0 462504.8 246089.27 71560 -1 1138
1140 0 462569.47 245917.05 71640 -1 1139
1141 0 462584.34 245881.94 71680 -1 1140
1142 0 462613 245812.34 71760 -1 1141
1143 0 462632.66 245779 71800 -1 1142
1144 0 462671.88 245712.97 71880 -1 1143
1145 0 462701.03 245636.92 72000 -1 1144
1146 0 462745.28 245599.97 72120 -1 1145
1147 0 462778.44 245593.95 72240 -1 1146
1148 0 462790.1 245581.81 72280 -1 1147
1149 0 462808.2 245560.42 72360 -1 1148
1150 0 462881.6 245512.6 72480 -1 1149
1151 0 462904.4 245484.66 72600 -1 1150
1152 0 462909.38 245492.33 72760 -1 1151
1153 0 463029.72 245449.25 72840 -1 1152
1154 0 463121.06 245452.47 72960 -1 1153
1155 0 463120.62 245452.48 73080 -1 1154
1156 0 463095.12 245488.6 73200 -1 1155
1157 0 463145 245487.67 73240 -1 1156
1158 0 463195 245486.5 73280 -1 1157
1159 0 463244.8 245484.72 73320 -1 1158
1160 0 463264.38 245500.62 73400 -1 1159
1161 0 463264.38 245504.14 73520 -1 1160
1162 0 463335.53 245544.61 73640 -1 1161
1163 0 463332.8 245536.11 73760 -1 1162
1164 0 463332.8 245540.75 73880 -1 1163
1165 0 463336.97 245523.84 74000 -1 1164
1166 0 463336.53 245456.75 74120 -1 1165
1167 0 463416.1 245392.7 74240 -1 1166
1168 0 463411.72 245388.56 74360 -1 1167
1169 0 463360.28 245383.84 74480 -1 1168
1170 0 463428.03 245433.25 74600 -1 1169
1171 0 463464.75 245439.97 74720 -1 1170
1172 0 463472.7 245461.11 74840 -1 1171
1173 0 463461.7 245467.58 74960 -1 1172
1174 0 463417.62 245481.78 75080 -1 1173
1175 0 463439.4 245468.88 75200 -1 1174
1176 0 463429.03 245561.11 75320 -1 1175
1177 0 463073.12 245953.12 75320 -1 1176
1178 0 463453.47 245580.69 75400 -1 1176
1179 0 463317.16 245744.61 75520 -1 1178
1180 0 463260.56 245921.08 75680 -1 1179
1181 0 463228 246080.84 75800 -1 1180
1182 0 463212.47 246108.17 75920 -1 1181
1183 0 463190.5 246132.77 76040 -1 1182
1184 0 463113.88 246329.06 76160 -1 1183
1185 0 463127.4 246370.94 76200 -1 1184
1186 0 463129 246405.67 76240 -1 1185
1187 0 463132.97 246475.4 76320 -1 1186
1188 0 463170.1 246582.45 76440 -1 1187
1189 0 463188.03 246659.47 76520 -1 1188
1190 0 463227.22 246847.12 76640 -1 1189
1191 0 463283.22 246930.73 76760 -1 1190
1192 0 463412.72 247020.56 76880 -1 1191
1193 0 463410.94 247119.9 77000 -1 1192
1194 0 463422.6 247181.69 77120 -1 1193
1195 0 463332 247218.06 77200 -1 1194
1196 0 463303.38 247263.12 77320 -1 1195
1197 0 463029.53 247745.5 77400 -1 1196
1198 0 462956.1 247794.06 77480 -1 1197
1199 0 462856.4 247832.23 77560 -1 1198
1200 0 462764.5 247884.92 77680 -1 1199
1201 0 462666.4 247932.64 77760 -1 1200
1202 0 462605.28 247970.27 77840 -1 1201
1203 0 462531.7 248002.98 77920 -1 1202
1204 0 462495.53 248068.23 77960 -1 1203
1205 0 462295.97 248137.08 78040 -1 1204
1206 0 462086.28 248204.14 78120 -1 1205
1207 0 462152.56 248216.5 78200 -1 1206
1208 0 462347.5 248713.83 78200 -1 1207
1209 0 462325.62 248683.86 78120 -1 1208
1210 0 462415.6 248041.72 78200 -1 1207
1211 0 462062.97 248310.39 78280 -1 1207
1212 0 461946.53 248367.47 78400 -1 1211
1213 0 461914.62 248438.77 78520 -1 1212
1214 0 461055.16 248625.52 78400 -1 1213
1215 0 461805.88 248458.03 78640 -1 1213
1216 0 461685.94 248499.73 78760 -1 1215
1217 0 461540.78 248528.3 78840 -1 1216
1218 0 461353.66 248680 78920 -1 1217
1219 0 461259.75 248756.48 78960 -1 1218
1220 0 460917.62 249016.23 79080 -1 1219
1221 0 460844.47 249176.55 79200 -1 1220
1222 0 460917.78 249045.08 79160 -1 1221
1223 0 460849.78 249234.56 79280 -1 1221
1224 0 460869.8 249435.7 79560 -1 1223
1225 0 460832.8 249522 79640 -1 1224
1226 0 460795.66 249608 79720 -1 1225
1227 0 460778.84 249649.4 79760 -1 1226
1228 0 460679.88 249825.89 79840 -1 1227
1229 0 460707.6 249940.78 79920 -1 1228
1230 0 460549.94 250145.8 80040 -1 1229
1231 0 460544.3 250204.31 80080 -1 1230
1232 0 460756.8 251214.47 80080 -1 1231
1233 0 460982.84 251616.75 80120 -1 1232
1234 0 461037.84 251722.31 80200 -1 1233
1235 0 461152.8 251968.66 80320 -1 1234
1236 0 461256.44 252085.52 80440 -1 1235
1237 0 461608.12 252209.92 80520 -1 1236
1238 0 461994.3 252230.05 80560 -1 1237
1239 0 462025.03 252237.08 80600 -1 1238
1240 0 461969.34 252192.67 80760 -1 1239
1241 0 461896.78 252033.53 80920 -1 1240
1242 0 461763.03 251988.55 81040 -1 1241
1243 0 461797.38 251985.5 81200 -1 1242
1244 0 461755 252014.42 81240 -1 1243
1245 0 461726.6 252044.52 81440 -1 1244
1246 0 461806.03 252212.05 81600 -1 1245
1247 0 461937.9 252541.23 81720 -1 1246
1248 0 462008.75 252522.98 81840 -1 1247
1249 0 462187.38 252454.66 82000 -1 1248
1250 0 462466.56 252521.9 82200 -1 1249
1251 0 462524.75 252598.22 82320 -1 1250
1252 0 462621.5 252788.16 82400 -1 1251
1253 0 462669.88 252876.97 82440 -1 1252
1254 0 462570.12 252397.94 82520 -1 1253
1255 0 462201.75 252050.69 82520 -1 1254
1256 0 462234.38 252003.48 82560 -1 1255
1257 0 462275.47 251867.94 82600 -1 1256
1258 0 462713.6 251168.33 82680 -1 1257
1259 0 463146.75 251018.66 82640 -1 1258
1260 0 463220.38 251063.6 82520 -1 1259
1261 0 463371.84 251076.06 82440 -1 1260
1262 0 463457.72 251085.75 82360 -1 1261
1263 0 463489.06 251081.06 82240 -1 1262
1264 0 463461.75 251051.45 82160 -1 1263
1265 0 463475.8 251019.83 82120 -1 1264
1266 0 462704.75 251152.11 82720 -1 1258
1267 0 462642.56 251123.2 82800 -1 1266
1268 0 462527.97 251031.08 82920 -1 1267
1269 0 462461.56 250881.52 83000 -1 1268
1270 0 462490.16 250853.6 83040 -1 1269
1271 0 462745.8 252950.58 82520 -1 1253
1272 0 462837.25 252971.03 82680 -1 1271
1273 0 463081.5 252927.05 82800 -1 1272
1274 0 463180.22 252814.23 82960 -1 1273
1275 0 463315.62 252682.88 83080 -1 1274
1276 0 463331.2 252595.27 83200 -1 1275
1277 0 463285.1 252491.9 83360 -1 1276
1278 0 463270.66 252437.62 83400 -1 1277
1279 0 463346.75 251907.02 83600 -1 1278
1280 0 463328.75 251856.14 83640 -1 1279
1281 0 463273.75 251679.3 83720 -1 1280
1282 0 463177.84 251554.39 83800 -1 1281
1283 0 463165.2 251483.53 83880 -1 1282
1284 0 463149.44 251311.55 84000 -1 1283
1285 0 463182.6 251140.2 84040 -1 1284
1286 0 463219 250958.27 84120 -1 1285
1287 0 463230.88 250708.17 84240 -1 1286
1288 0 463294.2 250489.2 84360 -1 1287
1289 0 463324.62 250392.72 84400 -1 1288
1290 0 463446.44 250191.22 84520 -1 1289
1291 0 463649.75 249979.25 84600 -1 1290
1292 0 463782.44 249805.14 84760 -1 1291
1293 0 463766.88 249727.55 84920 -1 1292
1294 0 463691.5 249624.67 85040 -1 1293
1295 0 463536.4 249564.33 85240 -1 1294
1296 0 463223.84 249563.2 85400 -1 1295
1297 0 463127.75 249627.6 85520 -1 1296
1298 0 462863.06 249796.52 85680 -1 1297
1299 0 462850.75 249816.9 85720 -1 1298
1300 0 462740.5 249924.97 85800 -1 1299
1301 0 462897.56 249849.98 86000 -1 1300
1302 0 462514.22 250039.36 85840 -1 1300
1303 0 462228.7 250145.03 85920 -1 1302
1304 0 461930 250306.23 86000 -1 1303
1305 0 461982.38 250665.6 86160 -1 1304
1306 0 461994.16 250899.9 86280 -1 1305
1307 0 461998 251344.27 86440 -1 1306
1308 0 462049.06 251553.03 86520 -1 1307
1309 0 462030.38 251925.25 86560 -1 1308
1310 0 461994.8 251974.94 86600 -1 1309
1311 0 461903.6 252258.33 86640 -1 1310
1312 0 461650.84 252678.27 86680 -1 1311
1313 0 461502.62 253527.94 86680 -1 1312
1314 0 461352.7 253585.34 86720 -1 1313
1315 0 461369.38 253595.8 86800 -1 1314
1316 0 461341.38 253413.42 86960 -1 1315
1317 0 461339.25 253415.55 87200 -1 1316
1318 0 461325.88 253516.86 87360 -1 1317
1319 0 461373.25 253546.31 87520 -1 1318
1320 0 461385.8 253473.23 87720 -1 1319
1321 0 461392 253476.4 87880 -1 1320
1322 0 461400.12 253473.17 88040 -1 1321
1323 0 461567.84 253530.89 88200 -1 1322
1324 0 461581.34 253547 88280 -1 1323
1325 0 461587.94 253554.72 88320 -1 1324
1326 0 461534.56 253866.4 88440 -1 1325
1327 0 461493.8 253850.92 88480 -1 1326
1328 0 461358.44 254012.34 88640 -1 1327
1329 0 461124.1 254373.61 88720 -1 1328
1330 0 460848.1 254626.62 88800 -1 1329
1331 0 460520.3 255162.97 88720 -1 1330
1332 0 460274.53 255600.7 88800 -1 1331
1333 0 459926.2 255890.25 88840 -1 1332
1334 0 459849.88 255976.64 88880 -1 1333
1335 0 459651.34 256266.58 89000 -1 1334
1336 0 459320.3 257022.28 89080 -1 1335
1337 0 458952.75 257588.64 89120 -1 1336
1338 0 457972.88 258395.36 89080 -1 1337
1339 0 457934.34 258583.48 89200 -1 1338
1340 0 457956.6 259029.9 89360 -1 1339
1341 0 457969.44 259327.66 89560 -1 1340
1342 0 458011.22 259387.98 89800 -1 1341
1343 0 458172.94 259693.4 89720 -1 1341
1344 0 458537.2 259818.64 89800 -1 1343
1345 0 458921.22 260048.25 89920 -1 1344
1346 0 459102.94 260271.7 90040 -1 1345
1347 0 459100.66 260316.67 90080 -1 1346
1348 0 459096.4 260405.92 90160 -1 1347
1349 0 459082.12 260441.33 90320 -1 1348
1350 0 458991.78 260470.69 90400 -1 1349
1351 0 458911.62 260555.22 90560 -1 1350
1352 0 460152.75 260482.69 90600 -1 1351
1353 0 460140.06 260515.05 90640 -1 1352
1354 0 457944.38 258408.36 89040 -1 1338
1355 0 459135.06 257515.12 89400 -1 1337
1356 0 460994.88 254530.2 88880 -1 1330
1357 0 461134.56 254446.67 89000 -1 1356
1358 0 461146.62 254232.52 89040 -1 1357
1359 0 461120.03 254209.39 89120 -1 1358
1360 0 461142.56 254209.77 89240 -1 1359
1361 0 461527.66 253544 86600 -1 1313
1362 0 461539.75 253551.6 86560 -1 1361
1363 0 460913 250625.27 86000 -1 1304
1364 0 460479.25 250726.08 85880 -1 1363
1365 0 460445.38 250731.53 85760 -1 1364
1366 0 460407.8 250784.67 85720 -1 1365
1367 0 460351.5 250760.5 85600 -1 1366
1368 0 460294.97 250736.39 85480 -1 1367
1369 0 462199.8 253589.12 82440 -1 1253
1370 0 461731.12 253876.48 82480 -1 1369
1371 0 461222.8 253988.11 82520 -1 1370
1372 0 460217.6 253992.69 82480 -1 1371
1373 0 459389.06 253890.39 82520 -1 1372
1374 0 459165.1 253705.89 82600 -1 1373
1375 0 458949.5 253421.5 82640 -1 1374
1376 0 458733.97 253137.22 82680 -1 1375
1377 0 458557.44 252879.03 82720 -1 1376
1378 0 458301.94 252859.03 82840 -1 1377
1379 0 458047.7 252686.06 83000 -1 1378
1380 0 457786.94 252719.3 83280 -1 1379
1381 0 458071.75 252227.95 83280 -1 1380
1382 0 458040.2 252224.02 83400 -1 1381
1383 0 460454.12 250221.3 80280 -1 1231
1384 0 460477.5 250339.5 80360 -1 1383
1385 0 460813.62 249974.55 80400 -1 1384
1386 0 461125.4 249807.17 80440 -1 1385
1387 0 460500.94 250458.02 80440 -1 1384
1388 0 460516.75 250522.56 80520 -1 1387
1389 0 460570.5 250463.9 80600 -1 1388
1390 0 460561.97 250466.66 80640 -1 1389
1391 0 463822.75 245430.34 75440 -1 1178
1392 0 464091.28 245415.39 75600 -1 1391
1393 0 464235.12 245408.97 75760 -1 1392
1394 0 464344.6 245387.33 75920 -1 1393
1395 0 464430.8 245369.38 76080 -1 1394
1396 0 464492.7 245311.48 76280 -1 1395
1397 0 464771.28 245262.83 76440 -1 1396
1398 0 465020.88 245165.42 76520 -1 1397
1399 0 465274.16 245163.95 76640 -1 1398
1400 0 465387.25 245139.98 76680 -1 1399
1401 0 465602.62 245115.03 76760 -1 1400
1402 0 465740.88 245120.31 76840 -1 1401
1403 0 465897.78 245131.38 76960 -1 1402
1404 0 466131.25 245132.31 77080 -1 1403
1405 0 466399.38 245098.53 77200 -1 1404
1406 0 466707.78 245079.16 77320 -1 1405
1407 0 466990.88 244970.16 77400 -1 1406
1408 0 467202.22 244864.84 77520 -1 1407
1409 0 467366.72 244791.8 77640 -1 1408
1410 0 467634.94 244698.77 77760 -1 1409
1411 0 467911.56 244590.81 77800 -1 1410
1412 0 468139 244510.36 77920 -1 1411
1413 0 468226 244445.78 78040 -1 1412
1414 0 468381.88 244344.81 78160 -1 1413
1415 0 468569.3 244272.52 78320 -1 1414
1416 0 468736.53 244199.36 78480 -1 1415
1417 0 468978.44 244041.66 78640 -1 1416
1418 0 469162.06 243904.72 78720 -1 1417
1419 0 469622.3 243491.08 78800 -1 1418
1420 0 469877.62 243291.92 78880 -1 1419
1421 0 470390.4 243105.81 79040 -1 1420
1422 0 470914.2 243044.28 79000 -1 1421
1423 0 471089.5 243035.38 78880 -1 1422
1424 0 471462.62 243132.31 78800 -1 1423
1425 0 471651.56 243095.03 78680 -1 1424
1426 0 471092.78 243302.88 78640 -1 1425
1427 0 471064.75 243280.4 78600 -1 1426
1428 0 472319.9 242708.98 78600 -1 1425
1429 0 472811.84 242407.95 78640 -1 1428
1430 0 472828.28 242384.8 78720 -1 1429
1431 0 472923.8 242312.84 78840 -1 1430
1432 0 473067.38 242247.84 78960 -1 1431
1433 0 473210.5 242216.5 79000 -1 1432
1434 0 473354.3 242184.8 79040 -1 1433
1435 0 473698.12 242140.25 79120 -1 1434
1436 0 473711.1 242216.6 79240 -1 1435
1437 0 473733.5 242254.52 79400 -1 1436
1438 0 473574 242310.33 79560 -1 1437
1439 0 473454.5 242336.67 79720 -1 1438
1440 0 473431.22 242355.31 79760 -1 1439
1441 0 473256.75 242425.9 80000 -1 1440
1442 0 473237.66 242407.17 80120 -1 1441
1443 0 473262.12 242411.08 80320 -1 1442
1444 0 473295.28 242403.16 80520 -1 1443
1445 0 473364.44 242362.2 80600 -1 1444
1446 0 473504.12 242407.34 80800 -1 1445
1447 0 473582.62 242449.19 81000 -1 1446
1448 0 473557.28 242416.83 81160 -1 1447
1449 0 473560.56 242388.64 81280 -1 1448
1450 0 473527.7 242416.19 81320 -1 1449
1451 0 473587.44 242418.78 81400 -1 1450
1452 0 473657.12 242544.94 81600 -1 1451
1453 0 473603 242576 81720 -1 1452
1454 0 473548.94 242606.61 81840 -1 1453
1455 0 473548.2 242660.67 82040 -1 1454
1456 0 473541.9 242739.17 82200 -1 1455
1457 0 473453 242806 82320 -1 1456
1458 0 473421 242848 82360 -1 1457
1459 0 473357 242932 82440 -1 1458
1460 0 473325 242974 82480 -1 1459
1461 0 473149.3 243104.9 82640 -1 1460
1462 0 472872.3 243331.58 82720 -1 1461
1463 0 472855.34 243342.67 82800 -1 1462
1464 0 472847.16 243348.12 82840 -1 1463
1465 0 472805.97 243286.48 83040 -1 1464
1466 0 473000.06 243184.89 83160 -1 1465
1467 0 472503.25 243732.95 82680 -1 1462
1468 0 472484.44 243802.72 82560 -1 1467
1469 0 472641.75 243730.06 82360 -1 1468
1470 0 474082.1 242084.03 79160 -1 1435
1471 0 474882.3 241979.1 79200 -1 1470
1472 0 475209.8 241924.45 79240 -1 1471
1473 0 475497 241902.5 79280 -1 1472
1474 0 475783.78 241880.81 79320 -1 1473
1475 0 476162.8 241871.61 79360 -1 1474
1476 0 476453.62 241919.61 79600 -1 1475
1477 0 477247.56 241957.28 79680 -1 1476
1478 0 477286.3 241932.53 79760 -1 1477
1479 0 477363.34 241860.47 79840 -1 1478
1480 0 477626.38 241562.39 79920 -1 1479
1481 0 477567.47 241636.45 80000 -1 1480
1482 0 477523.3 241684.5 80080 -1 1481
1483 0 477622.44 241668.23 80240 -1 1482
1484 0 477710.28 241633.81 80320 -1 1483
1485 0 477682 241614 80400 -1 1484
1486 0 477640.2 241583.53 80520 -1 1485
1487 0 477642.3 241581.88 80600 -1 1486
1488 0 477586.75 241550.12 80760 -1 1487
1489 0 477444.62 241449 80920 -1 1488
1490 0 477306.3 241375.16 81000 -1 1489
1491 0 477315.7 241374.58 81240 -1 1490
1492 0 477068.7 241431.8 81480 -1 1491
1493 0 476879.97 241422.08 81600 -1 1492
1494 0 476771.94 241432.22 81720 -1 1493
1495 0 476701.38 241451.98 81800 -1 1494
1496 0 476668.94 241453.36 81880 -1 1495
1497 0 476439.44 241503.3 82040 -1 1496
1498 0 476239.06 241411.98 82280 -1 1497
1499 0 476168.25 241428.97 82320 -1 1498
1500 0 478755.38 241407.89 79920 -1 1480
1501 0 479524.75 241340.16 79920 -1 1500
1502 0 479984.28 241242.33 79960 -1 1501
1503 0 480913.66 241321.88 80000 -1 1502
1504 0 481567.88 241319.52 79960 -1 1503
1505 0 481885.56 241342.44 79920 -1 1504
1506 0 482588.3 241159.86 79840 -1 1505
1507 0 482988.3 241032.69 79800 -1 1506
1508 0 483252.56 240973.52 79600 -1 1507
1509 0 483257.78 240901.8 79480 -1 1508
1510 0 483647.94 241091.6 79280 -1 1509
1511 0 476321.7 241948 79640 -1 1476
1512 0 476239.22 241986.53 79720 -1 1511
1513 0 476187.56 241993.45 79760 -1 1512
1514 0 470460.16 243156.9 79200 -1 1421
1515 0 470412.06 243239.55 79280 -1 1514
1516 0 470268.94 243320.05 79360 -1 1515
1517 0 470224.03 243389.64 79400 -1 1516
1518 0 470153.97 243421.77 79440 -1 1517
1519 0 469976.06 243523.98 79560 -1 1518
1520 0 469878.3 243638.88 79640 -1 1519
1521 0 469756 243678.22 79720 -1 1520
1522 0 461873.88 246402.75 70480 -1 1128
1523 0 461715.88 246046.77 70360 -1 1522
1524 0 461638.3 246038.67 70280 -1 1523
1525 0 461538 245778.42 70200 -1 1524
1526 0 461534.78 245746.97 70160 -1 1525
1527 0 461417.7 245527.25 70040 -1 1526
1528 0 461344.8 245402.88 69920 -1 1527
1529 0 461179.88 245196.95 69800 -1 1528
1530 0 461194 245223.67 69760 -1 1529
1531 0 461221.62 245276.84 69680 -1 1530
1532 0 461213.3 245313.6 69520 -1 1531
1533 0 461193 245368.94 69280 -1 1532
1534 0 461077.2 245436.12 69120 -1 1533
1535 0 461024.12 245516.52 69000 -1 1534
1536 0 460936.44 245561.98 68840 -1 1535
1537 0 461011.75 245072.58 69720 -1 1529
1538 0 460716.53 244904.92 69640 -1 1537
1539 0 460696.47 244865.06 69600 -1 1538
1540 0 460220.66 244584.52 69560 -1 1539
1541 0 460049.94 244439.42 69440 -1 1540
1542 0 460005.56 244383.14 69320 -1 1541
1543 0 459942.2 244247.06 69200 -1 1542
1544 0 459928.22 244104.33 69080 -1 1543
1545 0 459850.3 243922.25 68960 -1 1544
1546 0 459873.94 243679.19 68880 -1 1545
1547 0 460009.97 243498.39 68800 -1 1546
1548 0 460181.62 243303.03 68720 -1 1547
1549 0 460378.53 243170.94 68640 -1 1548
1550 0 460732.62 243008.73 68560 -1 1549
1551 0 460988.56 242969.77 68480 -1 1550
1552 0 461288.75 242975.95 68400 -1 1551
1553 0 461289 242971.33 68320 -1 1552
1554 0 461289.22 242968.61 68280 -1 1553
1555 0 461338.34 242973 68240 -1 1554
1556 0 461436.62 242980.83 68160 -1 1555
1557 0 461652.5 242945 68120 -1 1556
1558 0 461868.34 242908.81 68080 -1 1557
1559 0 461923.3 242904.22 68040 -1 1558
1560 0 461978.97 242897.72 68000 -1 1559
1561 0 462067.88 242898.83 67920 -1 1560
1562 0 462135.9 242928.64 67800 -1 1561
1563 0 462137.16 242929.4 67760 -1 1562
1564 0 462397.56 242941.9 67640 -1 1563
1565 0 462598.6 242960.92 67560 -1 1564
1566 0 462745.9 242976.92 67480 -1 1565
1567 0 462773.97 243012.23 67400 -1 1566
1568 0 462829.3 242997.95 67320 -1 1567
1569 0 462873.44 242975.92 67240 -1 1568
1570 0 463084.7 242997.2 67160 -1 1569
1571 0 463138.5 243007 67120 -1 1570
1572 0 463192.4 243017.08 67080 -1 1571
1573 0 463537.2 243031.02 67040 -1 1572
1574 0 463855.66 243020.31 67080 -1 1573
1575 0 464227.38 242736.66 67120 -1 1574
1576 0 464584.03 242615.69 67240 -1 1575
1577 0 464615.66 242491.78 67120 -1 1576
1578 0 464691.5 242259.62 67040 -1 1577
1579 0 464682.75 242163.83 66960 -1 1578
1580 0 464760.06 241978.31 66880 -1 1579
1581 0 464848.7 241807.9 66800 -1 1580
1582 0 465366.78 241326.38 66760 -1 1581
1583 0 465695.88 240891.78 66680 -1 1582
1584 0 465902.56 240554.48 66760 -1 1583
1585 0 466113.56 240386.97 66840 -1 1584
1586 0 466162 240356.33 66880 -1 1585
1587 0 466257.94 240294.92 66960 -1 1586
1588 0 466428.03 240169.94 67080 -1 1587
1589 0 466596.8 240148.03 67200 -1 1588
1590 0 466810.2 239966.47 67320 -1 1589
1591 0 467133.84 239755.55 67400 -1 1590
1592 0 467935.88 239778.05 67400 -1 1591
1593 0 467134 239626 67480 -1 1591
1594 0 467133.8 239560.61 67520 -1 1593
1595 0 467108.4 239486.69 67600 -1 1594
1596 0 467346.4 239501.78 67680 -1 1595
1597 0 467460 239528.5 67720 -1 1596
1598 0 467574.03 239554.8 67760 -1 1597
1599 0 467713.7 239566.28 67800 -1 1598
1600 0 468077.62 239526.33 67880 -1 1599
1601 0 468638.7 239461.38 67960 -1 1600
1602 0 469139.9 239255.69 68040 -1 1601
1603 0 469315.16 239080.5 68120 -1 1602
1604 0 469400.03 238983.5 68240 -1 1603
1605 0 469499.38 238805.03 68320 -1 1604
1606 0 469571.94 238716.77 68440 -1 1605
1607 0 469475.53 238680 68520 -1 1606
1608 0 469356.44 238554.16 68640 -1 1607
1609 0 470057.75 237916.95 68600 -1 1608
1610 0 470172.44 237849.98 68520 -1 1609
1611 0 470262.5 237794 68480 -1 1610
1612 0 470353 237738.28 68440 -1 1611
1613 0 470368.6 237666.55 68360 -1 1612
1614 0 470393 237615.67 68280 -1 1613
1615 0 470405 237589.62 68240 -1 1614
1616 0 470500 237534.7 68120 -1 1615
1617 0 470725.1 237364.28 68040 -1 1616
1618 0 470879.53 237231.2 67960 -1 1617
1619 0 471089.8 237135.11 67880 -1 1618
1620 0 471202.5 237066.88 67800 -1 1619
1621 0 471247.38 237015.16 67720 -1 1620
1622 0 471315 236966.75 67680 -1 1621
1623 0 471374.72 236920 67640 -1 1622
1624 0 471538.53 236833.73 67560 -1 1623
1625 0 471905.38 236625.52 67560 -1 1624
1626 0 472143.97 236307.02 67600 -1 1625
1627 0 472567.62 236147.16 67560 -1 1626
1628 0 472964.22 235977.42 67600 -1 1627
1629 0 473335.4 235833.6 67600 -1 1628
1630 0 473499 235721.84 67600 -1 1629
1631 0 473780.06 235567.44 67680 -1 1630
1632 0 474248.44 235353.14 67760 -1 1631
1633 0 474538.38 235294.84 67840 -1 1632
1634 0 474870.2 235298.97 67920 -1 1633
1635 0 475214.47 235299.11 68000 -1 1634
1636 0 475329.88 235250.81 68080 -1 1635
1637 0 475454.75 235210.73 68160 -1 1636
1638 0 475593.9 235082.88 68280 -1 1637
1639 0 475758.12 235022.89 68400 -1 1638
1640 0 475902.34 234975.11 68480 -1 1639
1641 0 476014.03 234933.45 68600 -1 1640
1642 0 476107.22 234896.02 68680 -1 1641
1643 0 476231.53 234831.58 68800 -1 1642
1644 0 476367 234734.97 68880 -1 1643
1645 0 476518.88 234729.14 68960 -1 1644
1646 0 476619.53 234745.75 69080 -1 1645
1647 0 476804.25 234752.98 69200 -1 1646
1648 0 476937.4 234761.39 69320 -1 1647
1649 0 477059.6 234752.53 69440 -1 1648
1650 0 477164.97 234753.55 69560 -1 1649
1651 0 477267.12 234749.3 69680 -1 1650
1652 0 477372.84 234753.61 69800 -1 1651
1653 0 477447.7 234761.16 69920 -1 1652
1654 0 477547.8 234729.02 70040 -1 1653
1655 0 477648.28 234736.81 70160 -1 1654
1656 0 477724.1 234740.86 70280 -1 1655
1657 0 477792.3 234772.42 70400 -1 1656
1658 0 477896.84 234780.42 70520 -1 1657
1659 0 478035.7 234817.03 70640 -1 1658
1660 0 478149.62 234840.98 70760 -1 1659
1661 0 478264.1 234871.86 70880 -1 1660
1662 0 478375.9 234889.06 71000 -1 1661
1663 0 478462.16 234923.86 71160 -1 1662
1664 0 478618.72 234932.39 71320 -1 1663
1665 0 478669.03 234904.08 71480 -1 1664
1666 0 478722.53 234853.95 71640 -1 1665
1667 0 478770.53 234797.05 71800 -1 1666
1668 0 478838.66 234734.03 71960 -1 1667
1669 0 478861.25 234726.84 72160 -1 1668
1670 0 478908.8 234755.19 72360 -1 1669
1671 0 478917.78 234766.78 72520 -1 1670
1672 0 478989.22 234747.25 72680 -1 1671
1673 0 479035.56 234754.95 72840 -1 1672
1674 0 479093.72 234739.5 73000 -1 1673
1675 0 479094.97 234751.03 73160 -1 1674
1676 0 479155.4 234786.25 73360 -1 1675
1677 0 479193.7 234843.72 73560 -1 1676
1678 0 479205.8 234862.89 73760 -1 1677
1679 0 479198.97 234851.39 73960 -1 1678
1680 0 479225.22 234863.17 74120 -1 1679
1681 0 479257.66 234834.58 74240 -1 1680
1682 0 479298.4 234806.86 74400 -1 1681
1683 0 479450.12 234802.23 74560 -1 1682
1684 0 479645.1 234850.9 74720 -1 1683
1685 0 479772.16 234859.55 74880 -1 1684
1686 0 479952.1 234876.78 75040 -1 1685
1687 0 480072.56 234878.31 75200 -1 1686
1688 0 480179.97 234942.73 75360 -1 1687
1689 0 480296.2 235003.2 75480 -1 1688
1690 0 480356.38 235086.95 75640 -1 1689
1691 0 480407 235175.19 75760 -1 1690
1692 0 480481.78 235274.5 75920 -1 1691
1693 0 480551.3 235367.1 76080 -1 1692
1694 0 480621.97 235479.14 76200 -1 1693
1695 0 480667.72 235553.36 76320 -1 1694
1696 0 480741.12 235638.44 76480 -1 1695
1697 0 480843.75 235734.81 76600 -1 1696
1698 0 480906.28 235850.75 76720 -1 1697
1699 0 481023.03 236031.39 76880 -1 1698
1700 0 481142.9 236222.38 77040 -1 1699
1701 0 481249.7 236357.34 77160 -1 1700
1702 0 481247.53 236476.36 77320 -1 1701
1703 0 481273.88 236562.73 77480 -1 1702
1704 0 481259.5 236641.33 77640 -1 1703
1705 0 481240.25 236661.8 77800 -1 1704
1706 0 481226.47 236669.64 77920 -1 1705
1707 0 481185.8 236691.39 78040 -1 1706
1708 0 481079.44 236743.08 78200 -1 1707
1709 0 481236.4 236752.31 78320 -1 1708
1710 0 481164.12 236738.06 78480 -1 1709
1711 0 481083.72 236680 78640 -1 1710
1712 0 481015.56 236598.42 78760 -1 1711
1713 0 480959.12 236550.98 78880 -1 1712
1714 0 480933.9 236542.11 78960 -1 1713
1715 0 480738.12 236518.86 79120 -1 1714
1716 0 480618.8 236534.58 79280 -1 1715
1717 0 480521.9 236575 79400 -1 1716
1718 0 480445.44 236586.47 79560 -1 1717
1719 0 480354.12 236691.2 79720 -1 1718
1720 0 480313.44 236714.06 79800 -1 1719
1721 0 480294.78 236727.33 79840 -1 1720
1722 0 480230.4 236754.52 79960 -1 1721
1723 0 480099.78 236842.2 80120 -1 1722
1724 0 480058.34 236899.3 80240 -1 1723
1725 0 479970.5 237011.1 80360 -1 1724
1726 0 479890.16 237174.67 80480 -1 1725
1727 0 479794.94 237230.8 80520 -1 1726
1728 0 479755.34 237294.16 80640 -1 1727
1729 0 479725.12 237363.27 80680 -1 1728
1730 0 479689.9 237378.84 80800 -1 1729
1731 0 479654 237369.94 80880 -1 1730
1732 0 479619.75 237387.1 80960 -1 1731
1733 0 479534.2 237470.62 81040 -1 1732
1734 0 479466.88 237486.1 81120 -1 1733
1735 0 479441.5 237528.69 81240 -1 1734
1736 0 471365.56 237054.83 67520 -1 1622
1737 0 471350.62 237180.03 67440 -1 1736
1738 0 471389.4 237430.39 67400 -1 1737
1739 0 471477.9 237537.64 67320 -1 1738
1740 0 471555.28 237605.22 67280 -1 1739
1741 0 471390.94 237628.9 67160 -1 1740
1742 0 471310.03 237659.75 67080 -1 1741
1743 0 471228.22 237668.66 67000 -1 1742
1744 0 471098.75 237687.75 66920 -1 1743
1745 0 470851.4 237660.06 66800 -1 1744
1746 0 470805.34 237666.72 66720 -1 1745
1747 0 470717.62 237622.02 66640 -1 1746
1748 0 470341.7 237609.98 66640 -1 1747
1749 0 468958.1 238669.03 68760 -1 1608
1750 0 468808.9 238720.94 68840 -1 1749
1751 0 468793.2 238786.08 68920 -1 1750
1752 0 468820.28 238781.95 68960 -1 1751
1753 0 466841.9 239338.1 67520 -1 1594
1754 0 466358.34 239091.94 67520 -1 1753
1755 0 466039.4 238906.81 67560 -1 1754
1756 0 465910.22 238739.83 67600 -1 1755
1757 0 465831.84 238549 67680 -1 1756
1758 0 465843.97 238485.66 67760 -1 1757
1759 0 466037.47 238314.06 67880 -1 1758
1760 0 466395.16 240217.95 67280 -1 1589
1761 0 466174.25 240271.33 67360 -1 1760
1762 0 465997.2 240249.44 67400 -1 1761
1763 0 465690.34 240891.67 66640 -1 1583
1764 0 465679.03 240890.56 66560 -1 1763
1765 0 465678.66 240890.98 66520 -1 1764
1766 0 465678.72 240874.94 66400 -1 1765
1767 0 465606.97 240906.34 66320 -1 1766
1768 0 465679.47 240892.44 66480 -1 1765
1769 0 465510.8 241227.97 66960 -1 1582
1770 0 465606.47 241200.28 67040 -1 1769
1771 0 465852.1 256939.27 68880 -1 518
1772 0 465760.1 256969.05 68800 -1 1771
1773 0 465623.44 257051.98 68720 -1 1772
1774 0 465561.25 257147.58 68640 -1 1773
1775 0 464378.53 260543.23 66240 -1 480
1776 0 464126.72 260557.45 66160 -1 1775
1777 0 463955.44 260509.98 66080 -1 1776
1778 0 463979.03 259886.23 66080 -1 1777
1779 0 463827.38 259606.25 66080 -1 1778
1780 0 463820.56 259499.44 66160 -1 1779
1781 0 463616.47 258991.45 66160 -1 1780
1782 0 463585.28 258844.48 66080 -1 1781
1783 0 463588.4 258810.67 66000 -1 1782
1784 0 463560.28 258804 65920 -1 1783
1785 0 463548.22 258763.84 65840 -1 1784
1786 0 463700.25 259001.11 66240 -1 1781
1787 0 463720.88 258941.47 66320 -1 1786
1788 0 463668.47 258908.78 66400 -1 1787
1789 0 463612.47 258804.38 66480 -1 1788
1790 0 463656.25 258674 66600 -1 1789
1791 0 463732.53 258541.03 66680 -1 1790
1792 0 463833.44 258419.73 66800 -1 1791
1793 0 463957.25 258286.1 66880 -1 1792
1794 0 464045.16 258223.47 66920 -1 1793
1795 0 463816.47 259646.69 66000 -1 1779
1796 0 463788.53 259635.64 65880 -1 1795
1797 0 463774.84 259603.77 65800 -1 1796
1798 0 463929.75 259636.52 65760 -1 1797
1799 0 463435.3 260664.78 65080 -1 403
1800 0 463264.47 260389.12 65040 -1 1799
1801 0 463023.78 260110.03 65000 -1 1800
1802 0 463096.94 260016.84 64920 -1 1801
1803 0 463088 259934.05 64840 -1 1802
1804 0 463058.56 259942.66 64800 -1 1803
1805 0 462809.53 260070.36 65080 -1 1801
1806 0 462698.16 260078.86 65120 -1 1805
1807 0 464498.5 264050.44 64360 -1 394
1808 0 464416.25 264148.16 64520 -1 1807
1809 0 464337.62 264267.06 64600 -1 1808
1810 0 464196.25 264330.5 64720 -1 1809
1811 0 464077.7 264378.7 64840 -1 1810
1812 0 464018.06 264395.53 64920 -1 1811
1813 0 463976.06 264429.25 65040 -1 1812
1814 0 464004.3 264453.8 65160 -1 1813
1815 0 464029.75 264512.62 65280 -1 1814
1816 0 463974.84 264511.44 65400 -1 1815
1817 0 463848.75 264561.25 65520 -1 1816
1818 0 463832.44 264603 65640 -1 1817
1819 0 463761.56 264581 65800 -1 1818
1820 0 463730.5 264616.25 65920 -1 1819
1821 0 463786.12 265045.44 65920 -1 1820
1822 0 463833.06 265055.9 66000 -1 1821
1823 0 464022.75 265184.8 66040 -1 1822
1824 0 464141.28 265377.75 66080 -1 1823
1825 0 464224.3 265477.06 66160 -1 1824
1826 0 464257.2 265605.53 66280 -1 1825
1827 0 464251.9 265634.03 66400 -1 1826
1828 0 464251.06 265680.44 66520 -1 1827
1829 0 464279 265677.94 66560 -1 1828
1830 0 464393 265697.7 66600 -1 1829
1831 0 464643.56 265649.5 66640 -1 1830
1832 0 464897.8 265678.75 66680 -1 1831
1833 0 465514.8 265853.25 66720 -1 1832
1834 0 465991.97 265735.7 66720 -1 1833
1835 0 466197.84 265594.22 66880 -1 1834
1836 0 466394.12 265529.8 66960 -1 1835
1837 0 466584.03 265426.44 67040 -1 1836
1838 0 466765.88 265314.47 67160 -1 1837
1839 0 466811.75 265266.3 67240 -1 1838
1840 0 466855.44 265111.44 67400 -1 1839
1841 0 466815.94 265028.53 67480 -1 1840
1842 0 466598.75 264476.7 67560 -1 1841
1843 0 466335.3 264327.16 67680 -1 1842
1844 0 466360.8 264302.12 67720 -1 1843
1845 0 466296 264291.44 67920 -1 1844
1846 0 466243.75 264283 68080 -1 1845
1847 0 466240.94 264257.97 68120 -1 1846
1848 0 466058.1 265710.2 66640 -1 1834
1849 0 466180.2 265610.38 66600 -1 1848
1850 0 466316.9 265488.8 66480 -1 1849
1851 0 466345.34 265475.66 66440 -1 1850
1852 0 466402.5 265449 66360 -1 1851
1853 0 466585.9 265318.38 66280 -1 1852
1854 0 466655.03 265237 66200 -1 1853
1855 0 463719.75 264628.38 65960 -1 1820
1856 0 463806.38 264457.3 66080 -1 1855
