# Supplementary material for: Connectomics Analysis Reveals First-, Second-, and Third-Order Thermosensory and Hygrosensory Neurons in the Adult Drosophila Brain
Source: Curr Biol. 2020 Aug 17;30(16):3167–3182.e4. doi: 10.1016/j.cub.2020.06.028 (PMC7443704; doi:10.1016/j.cub.2020.06.028)
Supplement: Data S1. Skeletons and Meshes, Related to STAR Methods — marin2020-skeletons contains files describing the morphology of each neuron in this study (in FAFB14 space, .swc format). glomeruli_meshes contains the glomerular meshes (in FAFB14 space, .stl format). neuropil_meshes contains the glomerular meshes (in FAFB14 space, .stl format). [file mmc5.zip › VP_SI/marin2020-skeletons/8867359.swc]

# SWC format file
# based on specifications at http://www.neuronland.org/NLMorphologyConverter/MorphologyFormats/SWC/Spec.html
# Created by nat::write.neuron.swc
# PointNo Label X Y Z Radius Parent 
1 0 679931 112339 169640 2298 -1
2 0 679823 112431 170560 -1 1
3 0 679537 113773 170640 -1 2
4 0 678735 115227 170640 -1 3
5 0 678487 115999 170760 -1 4
6 0 678441 116233 170840 -1 5
7 0 678193 116797 170880 -1 6
8 0 677569 117213 170840 -1 7
9 0 677423 117355 170880 -1 8
10 0 677179 117819 170920 -1 9
11 0 677035 118411 170960 -1 10
12 0 676947 118639 171040 -1 11
13 0 676905 118817 171120 -1 12
14 0 676917 119013 171200 -1 13
15 0 676965 119157 171240 -1 14
16 0 677033 119369 171320 -1 15
17 0 677073 119657 171400 -1 16
18 0 677073 119741 171440 -1 17
19 0 677213 119965 171480 -1 18
20 0 677231 120263 171560 -1 19
21 0 677099 120527 171640 -1 20
22 0 676903 121215 171680 -1 21
23 0 676529 121881 171680 -1 22
24 0 676105 122369 171640 -1 23
25 0 675753 122949 171640 -1 24
26 0 675157 123369 171720 -1 25
27 0 674875 123583 171800 -1 26
28 0 674791 123703 171880 -1 27
29 0 674447 124047 171920 -1 28
30 0 674175 124239 171960 -1 29
31 0 673827 124471 172000 -1 30
32 0 673523 124707 172040 -1 31
33 0 673347 124723 172080 -1 32
34 0 673111 124719 172120 -1 33
35 0 672975 124787 172160 -1 34
36 0 672707 124983 172240 -1 35
37 0 672341 125345 172360 -1 36
38 0 672157 125513 172440 -1 37
39 0 672053 125581 172520 -1 38
40 0 671925 125649 172600 -1 39
41 0 671597 125805 172680 -1 40
42 0 671501 125773 172800 -1 41
43 0 671341 125805 172880 -1 42
44 0 671183 125899 172960 -1 43
45 0 671055 125959 173000 -1 44
46 0 670783 126075 173080 -1 45
47 0 670527 126071 173160 -1 46
48 0 670423 126139 173240 -1 47
49 0 670331 126203 173320 -1 48
50 0 670231 126235 173440 -1 49
51 0 670063 126263 173520 -1 50
52 0 669999 126279 173600 -1 51
53 0 669951 126287 173680 -1 52
54 0 669799 126323 173760 -1 53
55 0 669667 126319 173840 -1 54
56 0 669491 126363 173920 -1 55
57 0 669151 126495 174000 -1 56
58 0 668783 126599 174080 -1 57
59 0 668535 126667 174160 -1 58
60 0 668343 126771 174240 -1 59
61 0 668171 126891 174320 -1 60
62 0 667965 127017 174400 -1 61
63 0 667593 127285 174480 -1 62
64 0 667481 127397 174560 -1 63
65 0 667437 127481 174640 -1 64
66 0 667409 127549 174720 -1 65
67 0 667365 127641 174840 -1 66
68 0 667293 127741 174920 -1 67
69 0 667109 127877 175000 -1 68
70 0 666873 127977 175080 -1 69
71 0 666565 128041 175160 -1 70
72 0 666453 128113 175320 -1 71
73 0 666317 128197 175480 -1 72
74 0 666193 128213 175560 -1 73
75 0 666101 128213 175680 -1 74
76 0 665829 128281 175760 -1 75
77 0 665539 128367 175840 -1 76
78 0 665219 128555 175920 -1 77
79 0 665011 128695 176040 -1 78
80 0 664839 128715 176200 -1 79
81 0 664651 128823 176280 -1 80
82 0 664231 129131 176320 -1 81
83 0 663783 129599 176400 -1 82
84 0 663595 129707 176480 -1 83
85 0 663443 129771 176600 -1 84
86 0 663353 129777 176760 -1 85
87 0 663277 129825 176880 -1 86
88 0 663141 130013 177000 -1 87
89 0 663005 130121 177080 -1 88
90 0 662905 130145 177200 -1 89
91 0 662649 130101 177360 -1 90
92 0 662213 130285 177240 -1 91
93 0 662077 130353 177080 -1 92
94 0 661857 130413 177000 -1 93
95 0 661525 130429 176920 -1 94
96 0 661201 130577 176840 -1 95
97 0 661021 130609 176720 -1 96
98 0 660715 130551 176600 -1 97
99 0 660319 130471 176720 -1 98
100 0 660279 130435 176840 -1 99
101 0 660187 130415 176920 -1 100
102 0 659983 130463 177040 -1 101
103 0 659783 130463 177160 -1 102
104 0 659511 130455 177240 -1 103
105 0 659075 130419 177360 -1 104
106 0 658967 130467 177440 -1 105
107 0 658795 130499 177520 -1 106
108 0 658667 130495 177600 -1 107
109 0 658483 130535 177680 -1 108
110 0 658237 130493 177760 -1 109
111 0 658073 130381 177880 -1 110
112 0 657765 130265 178000 -1 111
113 0 657589 130157 178080 -1 112
114 0 657333 129973 178200 -1 113
115 0 657255 129895 178320 -1 114
116 0 657235 129831 178440 -1 115
117 0 657151 129747 178560 -1 116
118 0 657055 129659 178680 -1 117
119 0 656979 129611 178760 -1 118
120 0 656829 129549 178880 -1 119
121 0 656625 129529 179040 -1 120
122 0 656569 129605 179160 -1 121
123 0 656265 129705 179240 -1 122
124 0 656101 129697 179360 -1 123
125 0 656077 129657 179480 -1 124
126 0 656001 129685 179600 -1 125
127 0 655793 129649 179680 -1 126
128 0 655337 129537 179760 -1 127
129 0 655067 129775 179800 -1 128
130 0 654791 129935 179680 -1 129
131 0 654639 130023 179600 -1 130
132 0 654463 130063 179480 -1 131
133 0 654147 130091 179360 -1 132
134 0 654043 130119 179200 -1 133
135 0 653931 130131 179040 -1 134
136 0 653799 130171 178880 -1 135
137 0 653727 130295 178800 -1 136
138 0 653597 130453 178680 -1 137
139 0 653381 130561 178560 -1 138
140 0 652941 130749 178440 -1 139
141 0 652809 130913 178360 -1 140
142 0 652565 131089 178240 -1 141
143 0 652373 131197 178160 -1 142
144 0 652145 131209 178080 -1 143
145 0 652025 131421 178000 -1 144
146 0 651803 131755 177920 -1 145
147 0 651375 132163 177880 -1 146
148 0 651015 132475 177800 -1 147
149 0 650859 132499 177680 -1 148
150 0 650791 132551 177560 -1 149
151 0 650795 132671 177480 -1 150
152 0 650771 132755 177360 -1 151
153 0 650747 132783 177240 -1 152
154 0 650647 132839 177120 -1 153
155 0 650631 132847 177040 -1 154
156 0 650575 132927 176960 -1 155
157 0 650463 133003 176880 -1 156
158 0 650363 133075 176800 -1 157
159 0 650243 133147 176720 -1 158
160 0 650139 133259 176640 -1 159
161 0 650057 133421 176560 -1 160
162 0 649989 133753 176480 -1 161
163 0 649793 134045 176400 -1 162
164 0 649689 134253 176320 -1 163
165 0 649649 134501 176240 -1 164
166 0 649303 135075 176200 -1 165
167 0 649135 135395 176160 -1 166
168 0 649087 136011 176080 -1 167
169 0 648987 136255 176000 -1 168
170 0 648937 136461 175920 -1 169
171 0 648861 136585 175840 -1 170
172 0 648773 136721 175760 -1 171
173 0 648881 136945 175680 -1 172
174 0 649025 137241 175600 -1 173
175 0 649105 137433 175520 -1 174
176 0 649551 137959 175480 -1 175
177 0 649811 138379 175400 -1 176
178 0 650203 138827 175320 -1 177
179 0 650345 138937 175240 -1 178
180 0 650701 139197 175160 -1 179
181 0 651137 139501 175200 -1 180
182 0 651325 139989 175280 -1 181
183 0 651333 140101 175320 -1 182
184 0 651345 140189 175360 -1 183
185 0 651465 140457 175400 -1 184
186 0 651517 140525 175520 -1 185
187 0 651489 140617 175600 -1 186
188 0 651407 140847 175720 -1 187
189 0 651253 141129 175680 -1 188
190 0 650021 142209 175720 -1 189
191 0 650069 142401 175760 -1 190
192 0 649949 142553 175800 -1 191
193 0 649797 142569 175840 -1 192
194 0 649773 142633 175880 -1 193
195 0 649597 142753 175920 -1 194
196 0 649173 143161 175960 -1 195
197 0 648757 143913 175920 -1 196
198 0 648197 145505 175880 -1 197
199 0 645701 147449 175880 -1 198
200 0 644197 148281 175960 -1 199
201 0 644125 148425 176040 -1 200
202 0 644093 148385 176080 -1 201
203 0 644157 148401 176120 -1 202
204 0 644325 148369 176160 -1 203
205 0 644261 148377 176200 -1 204
206 0 644189 148441 176240 -1 205
207 0 644005 148505 176320 -1 206
208 0 643629 148753 176400 -1 207
209 0 643453 148873 176440 -1 208
210 0 643493 148857 176480 -1 209
211 0 643445 148777 176520 -1 210
212 0 643397 148801 176600 -1 211
213 0 643381 148761 176680 -1 212
214 0 643389 148745 176760 -1 213
215 0 643277 148817 176840 -1 214
216 0 643197 148921 176920 -1 215
217 0 643093 148937 177000 -1 216
218 0 643157 149121 177040 -1 217
219 0 642637 148169 177040 -1 218
220 0 642621 148137 177080 -1 219
221 0 642565 148097 177200 -1 220
222 0 642517 148001 177240 -1 221
223 0 642525 148025 177280 -1 222
224 0 642493 147953 177360 -1 223
225 0 642453 147937 177440 -1 224
226 0 642389 147921 177480 -1 225
227 0 642397 147897 177520 -1 226
228 0 642357 147825 177560 -1 227
229 0 642365 147833 177600 -1 228
230 0 642357 147793 177640 -1 229
231 0 642349 147793 177720 -1 230
232 0 642397 147753 177800 -1 231
233 0 642389 147689 177880 -1 232
234 0 642341 147673 177920 -1 233
235 0 642301 147681 177960 -1 234
236 0 642269 147649 178000 -1 235
237 0 642261 147617 178040 -1 236
238 0 642189 147545 178080 -1 237
239 0 642173 147497 178160 -1 238
240 0 642149 147385 178240 -1 239
241 0 642117 147329 178320 -1 240
242 0 642085 147321 178360 -1 241
243 0 642085 147321 178400 -1 242
244 0 642069 147281 178480 -1 243
245 0 641989 147017 178600 -1 244
246 0 641957 146953 178680 -1 245
247 0 641805 146857 178760 -1 246
248 0 641797 146705 178840 -1 247
249 0 641741 146657 178920 -1 248
250 0 641701 146561 179040 -1 249
251 0 641613 146281 179120 -1 250
252 0 641589 146153 179200 -1 251
253 0 641533 146073 179280 -1 252
254 0 641525 146081 179320 -1 253
255 0 641493 146113 179400 -1 254
256 0 641429 145953 179520 -1 255
257 0 641429 145937 179560 -1 256
258 0 641397 145937 179600 -1 257
259 0 641389 145641 179640 -1 258
260 0 641453 145433 179680 -1 259
261 0 641469 145377 179720 -1 260
262 0 641469 145377 179800 -1 261
263 0 641389 145409 179880 -1 262
264 0 641405 145433 179960 -1 263
265 0 641381 145441 180040 -1 264
266 0 641429 145377 180080 -1 265
267 0 641621 145305 180160 -1 266
268 0 641773 145313 180160 -1 267
269 0 641805 145001 180160 -1 268
270 0 641799 144929 180080 -1 269
271 0 641795 144885 180040 -1 270
272 0 641747 144889 180000 -1 271
273 0 641565 145273 180240 -1 267
274 0 641461 145321 180320 -1 273
275 0 641453 145353 180400 -1 274
276 0 641453 145385 180480 -1 275
277 0 641485 145401 180560 -1 276
278 0 641485 145521 180640 -1 277
279 0 641509 145609 180720 -1 278
280 0 641469 145569 180760 -1 279
281 0 640933 145193 180760 -1 280
282 0 640957 145153 180720 -1 281
283 0 640933 145137 180680 -1 282
284 0 640901 145121 180640 -1 283
285 0 640837 145097 180600 -1 284
286 0 640813 145057 180560 -1 285
287 0 640789 145049 180520 -1 286
288 0 640773 144993 180480 -1 287
289 0 640757 144865 180440 -1 288
290 0 640757 144857 180400 -1 289
291 0 640773 144849 180320 -1 290
292 0 640829 144737 180240 -1 291
293 0 640813 144721 180200 -1 292
294 0 640865 144333 180160 -1 293
295 0 640597 144045 180240 -1 294
296 0 640633 143957 180280 -1 295
297 0 640641 143893 180320 -1 296
298 0 640653 143893 180360 -1 297
299 0 640589 144009 180480 -1 298
300 0 640565 144013 180520 -1 299
301 0 640775 144723 180560 -1 289
302 0 640615 144707 180640 -1 301
303 0 640471 144639 180760 -1 302
304 0 640455 144535 180800 -1 303
305 0 641139 144707 180680 -1 301
306 0 641323 144771 180760 -1 305
307 0 641479 144775 180800 -1 306
308 0 641755 144767 180880 -1 307
309 0 640877 145225 180840 -1 281
310 0 640757 145265 180880 -1 309
311 0 640661 145337 180960 -1 310
312 0 640605 145385 181000 -1 311
313 0 640541 145441 181080 -1 312
314 0 640477 145433 181200 -1 313
315 0 640381 145409 181240 -1 314
316 0 640581 145417 181280 -1 315
317 0 640549 145369 181320 -1 316
318 0 640477 145217 181400 -1 317
319 0 640397 145145 181440 -1 318
320 0 640253 145033 181480 -1 319
321 0 640229 144985 181520 -1 320
322 0 640277 144841 181600 -1 321
323 0 640325 144601 181640 -1 322
324 0 640325 144601 181680 -1 323
325 0 640317 144593 181720 -1 324
326 0 640309 144561 181760 -1 325
327 0 640209 144451 181760 -1 326
328 0 640175 144363 181800 -1 327
329 0 640123 144167 181840 -1 328
330 0 640227 143943 181840 -1 329
331 0 640315 143947 181920 -1 330
332 0 640395 143935 182000 -1 331
333 0 640183 144985 181680 -1 322
334 0 640103 145021 181760 -1 333
335 0 640113 145041 181800 -1 334
336 0 640121 145045 181840 -1 335
337 0 640133 145053 181880 -1 336
338 0 640149 145045 181920 -1 337
339 0 641533 145633 180840 -1 280
340 0 641541 145665 180880 -1 339
341 0 641517 145569 180920 -1 340
342 0 641573 145505 180960 -1 341
343 0 641629 145449 181000 -1 342
344 0 641813 145385 181080 -1 343
345 0 641853 145225 181160 -1 344
346 0 641877 145241 181200 -1 345
347 0 642197 145233 181320 -1 346
348 0 642245 145201 181400 -1 347
349 0 642405 144649 181400 -1 348
350 0 642381 144449 181400 -1 349
351 0 642405 144369 181440 -1 350
352 0 642405 144313 181520 -1 351
353 0 642429 144289 181560 -1 352
354 0 642445 144255 181600 -1 353
355 0 642483 144231 181640 -1 354
356 0 642511 144161 181680 -1 355
357 0 642461 144163 181760 -1 356
358 0 642435 144175 181840 -1 357
359 0 642299 144275 181920 -1 358
360 0 642291 144255 182040 -1 359
361 0 642195 144291 182120 -1 360
362 0 642187 144247 182200 -1 361
363 0 642187 144255 182240 -1 362
364 0 642143 144335 182280 -1 363
365 0 642255 144143 182320 -1 364
366 0 642323 144055 182400 -1 365
367 0 642367 144015 182440 -1 366
368 0 642371 143987 182480 -1 367
369 0 642395 143947 182560 -1 368
370 0 642355 144007 182600 -1 369
371 0 642363 144063 182640 -1 370
372 0 642395 144127 182680 -1 371
373 0 642439 144287 182680 -1 372
374 0 642229 145177 181440 -1 348
375 0 642221 145129 181520 -1 374
376 0 642253 145129 181600 -1 375
377 0 642221 145137 181680 -1 376
378 0 641965 151625 177040 -1 218
379 0 641749 152025 176880 -1 378
380 0 641717 152033 176760 -1 379
381 0 641597 152361 176600 -1 380
382 0 641533 152609 176480 -1 381
383 0 641301 152857 176440 -1 382
384 0 641565 152601 176400 -1 383
385 0 641493 152745 176320 -1 384
386 0 641429 152993 176240 -1 385
387 0 641373 153193 176160 -1 386
388 0 641285 153385 176080 -1 387
389 0 641181 153785 176000 -1 388
390 0 640981 154137 175920 -1 389
391 0 640949 154289 175840 -1 390
392 0 640101 155369 175840 -1 391
393 0 640053 155281 175880 -1 392
394 0 640197 155321 175960 -1 393
395 0 640197 155321 176000 -1 394
396 0 640085 155385 175800 -1 392
397 0 639445 156793 175800 -1 396
398 0 639237 158129 175760 -1 397
399 0 639349 157553 175720 -1 398
400 0 639517 156577 175680 -1 399
401 0 639597 156337 175640 -1 400
402 0 639765 155889 175560 -1 401
403 0 639917 155665 175520 -1 402
404 0 639069 158489 175840 -1 398
405 0 639053 158641 176000 -1 404
406 0 638909 158777 176120 -1 405
407 0 638509 159001 176240 -1 406
408 0 637789 159609 176240 -1 407
409 0 637829 159681 176120 -1 408
410 0 637797 159833 176000 -1 409
411 0 637741 160281 175800 -1 410
412 0 637685 160481 175720 -1 411
413 0 637589 160689 175640 -1 412
414 0 637541 160913 175520 -1 413
415 0 637621 160857 175480 -1 414
416 0 637093 161609 175440 -1 415
417 0 636965 161841 175280 -1 416
418 0 636717 162097 175200 -1 417
419 0 636621 162329 175080 -1 418
420 0 636533 162521 175000 -1 419
421 0 636421 162761 174920 -1 420
422 0 636349 162817 174840 -1 421
423 0 636301 163105 174760 -1 422
424 0 636221 163129 174680 -1 423
425 0 636221 163097 174560 -1 424
426 0 636181 163121 174360 -1 425
427 0 635989 163297 174080 -1 426
428 0 635901 163321 173920 -1 427
429 0 635837 163409 173800 -1 428
430 0 635781 163545 173640 -1 429
431 0 635661 163689 173480 -1 430
432 0 635621 163753 173400 -1 431
433 0 635597 163801 173320 -1 432
434 0 635621 163833 173240 -1 433
435 0 635405 164185 172920 -1 434
436 0 635357 164305 172800 -1 435
437 0 635237 164489 172640 -1 436
438 0 635197 164665 172560 -1 437
439 0 635069 164761 172440 -1 438
440 0 635037 164865 172280 -1 439
441 0 634933 164993 172120 -1 440
442 0 634901 165065 171960 -1 441
443 0 634877 165161 171800 -1 442
444 0 634877 165161 171640 -1 443
445 0 634797 165177 171480 -1 444
446 0 634741 165249 171360 -1 445
447 0 634685 165273 171160 -1 446
448 0 634613 165265 171000 -1 447
449 0 634565 165257 170840 -1 448
450 0 634461 165409 170680 -1 449
451 0 634437 165409 170640 -1 450
452 0 634501 165393 170440 -1 451
453 0 634573 165393 170280 -1 452
454 0 634549 165433 170120 -1 453
455 0 634493 165441 170040 -1 454
456 0 634493 165449 169920 -1 455
457 0 634429 165481 169800 -1 456
458 0 634429 165481 169680 -1 457
459 0 634349 165465 169560 -1 458
460 0 634253 165537 169440 -1 459
461 0 634149 165569 169320 -1 460
462 0 634061 165633 169200 -1 461
463 0 633925 165665 169080 -1 462
464 0 633829 165681 168960 -1 463
465 0 633669 165705 168840 -1 464
466 0 633605 165729 168720 -1 465
467 0 633517 165761 168600 -1 466
468 0 633477 165785 168480 -1 467
469 0 633397 165777 168360 -1 468
470 0 633293 165745 168240 -1 469
471 0 633221 165737 168120 -1 470
472 0 633181 165825 168000 -1 471
473 0 633125 165889 167880 -1 472
474 0 633093 165889 167760 -1 473
475 0 633029 165953 167600 -1 474
476 0 633029 165953 167480 -1 475
477 0 632909 166033 167360 -1 476
478 0 632829 166097 167240 -1 477
479 0 632741 166161 167120 -1 478
480 0 632677 166241 167000 -1 479
481 0 632597 166321 166880 -1 480
482 0 632565 166409 166760 -1 481
483 0 632549 166481 166640 -1 482
484 0 632549 166481 166520 -1 483
485 0 632549 166481 166400 -1 484
486 0 632549 166481 166280 -1 485
487 0 632453 166521 166240 -1 486
488 0 632453 166521 166200 -1 487
489 0 632453 166521 166160 -1 488
490 0 632429 166609 166080 -1 489
491 0 632453 166657 165960 -1 490
492 0 632517 166825 165840 -1 491
493 0 632477 166857 165760 -1 492
494 0 632421 166905 165640 -1 493
495 0 632437 166921 165520 -1 494
496 0 632437 166921 165400 -1 495
497 0 632485 166929 165280 -1 496
498 0 632493 166945 165160 -1 497
499 0 632557 166945 165040 -1 498
500 0 632557 166961 164920 -1 499
501 0 632629 167001 164800 -1 500
502 0 632629 167001 164680 -1 501
503 0 632605 167057 164560 -1 502
504 0 632605 167057 164440 -1 503
505 0 632677 167121 164320 -1 504
506 0 632677 167121 164200 -1 505
507 0 632709 167177 164080 -1 506
508 0 632741 167177 163960 -1 507
509 0 632765 167161 163840 -1 508
510 0 632781 167185 163800 -1 509
511 0 632845 167193 163720 -1 510
512 0 632837 167233 163600 -1 511
513 0 632845 167217 163480 -1 512
514 0 632869 167249 163440 -1 513
515 0 632909 167225 163360 -1 514
516 0 632941 167265 163280 -1 515
517 0 633117 167305 163240 -1 516
518 0 633005 167273 163200 -1 517
519 0 632989 167329 163120 -1 518
520 0 633061 167353 163040 -1 519
521 0 633061 167353 162960 -1 520
522 0 633061 167353 162880 -1 521
523 0 633061 167353 162800 -1 522
524 0 633061 167353 162720 -1 523
525 0 633061 167353 162640 -1 524
526 0 633061 167353 162560 -1 525
527 0 633053 167281 162480 -1 526
528 0 633061 167249 162400 -1 527
529 0 633061 167193 162320 -1 528
530 0 633061 167193 162240 -1 529
531 0 633061 167193 162160 -1 530
532 0 633053 167161 162080 -1 531
533 0 633037 167145 162000 -1 532
534 0 633045 167089 161880 -1 533
535 0 632957 167041 161760 -1 534
536 0 632941 167033 161640 -1 535
537 0 632997 166937 161520 -1 536
538 0 632997 166945 161400 -1 537
539 0 632997 166945 161280 -1 538
540 0 632997 166945 161160 -1 539
541 0 632997 166945 161040 -1 540
542 0 632997 166945 160920 -1 541
543 0 633069 166905 160800 -1 542
544 0 633085 166897 160680 -1 543
545 0 633093 166993 160560 -1 544
546 0 633149 167001 160440 -1 545
547 0 633237 166945 160320 -1 546
548 0 633253 167137 160200 -1 547
549 0 633293 167121 160080 -1 548
550 0 633365 167089 159960 -1 549
551 0 633365 167089 159840 -1 550
552 0 633389 167081 159720 -1 551
553 0 633501 167113 159600 -1 552
554 0 633621 167089 159480 -1 553
555 0 633637 167097 159360 -1 554
556 0 633645 167105 159240 -1 555
557 0 633701 167113 159120 -1 556
558 0 633701 167113 159000 -1 557
559 0 633773 167049 158880 -1 558
560 0 633757 167065 158760 -1 559
561 0 633757 167065 158640 -1 560
562 0 633869 167041 158520 -1 561
563 0 633925 167065 158400 -1 562
564 0 633965 167073 158280 -1 563
565 0 633973 167081 158160 -1 564
566 0 633973 167097 158040 -1 565
567 0 633973 167113 157920 -1 566
568 0 633973 167113 157800 -1 567
569 0 634029 167097 157680 -1 568
570 0 634077 167105 157560 -1 569
571 0 634133 167113 157440 -1 570
572 0 634197 167153 157320 -1 571
573 0 634277 167153 157200 -1 572
574 0 634301 167121 157080 -1 573
575 0 634309 167113 156960 -1 574
576 0 634309 167113 156840 -1 575
577 0 634309 167113 156720 -1 576
578 0 634309 167113 156600 -1 577
579 0 634397 167121 156480 -1 578
580 0 634445 167153 156360 -1 579
581 0 634485 167161 156240 -1 580
582 0 634485 167201 156120 -1 581
583 0 634477 167193 156000 -1 582
584 0 634493 167177 155880 -1 583
585 0 634541 167153 155760 -1 584
586 0 634645 167225 155640 -1 585
587 0 634725 167225 155520 -1 586
588 0 634749 167193 155400 -1 587
589 0 634749 167193 155280 -1 588
590 0 634821 167193 155160 -1 589
591 0 634861 167201 155040 -1 590
592 0 634805 167209 154920 -1 591
593 0 634877 167273 154800 -1 592
594 0 634933 167345 154680 -1 593
595 0 634901 167361 154560 -1 594
596 0 634901 167361 154440 -1 595
597 0 634949 167313 154320 -1 596
598 0 634949 167313 154200 -1 597
599 0 634949 167313 154080 -1 598
600 0 634949 167313 153960 -1 599
601 0 634949 167313 153840 -1 600
602 0 634949 167313 153720 -1 601
603 0 634949 167313 153600 -1 602
604 0 634949 167313 153480 -1 603
605 0 634949 167313 153360 -1 604
606 0 634949 167313 153240 -1 605
607 0 634949 167313 153120 -1 606
608 0 634949 167313 153000 -1 607
609 0 634949 167313 152880 -1 608
610 0 634949 167313 152760 -1 609
611 0 634901 167313 152640 -1 610
612 0 634901 167313 152520 -1 611
613 0 634933 167313 152400 -1 612
614 0 634989 167297 152280 -1 613
615 0 635045 167273 152160 -1 614
616 0 635045 167273 152040 -1 615
617 0 635045 167273 151920 -1 616
618 0 635045 167273 151800 -1 617
619 0 635045 167273 151680 -1 618
620 0 634989 167257 151640 -1 619
621 0 634989 167257 151520 -1 620
622 0 635061 167337 151400 -1 621
623 0 635061 167337 151280 -1 622
624 0 635061 167337 151160 -1 623
625 0 635061 167337 151040 -1 624
626 0 635045 167449 150920 -1 625
627 0 635053 167489 150800 -1 626
628 0 635013 167657 150680 -1 627
629 0 634893 167825 150560 -1 628
630 0 634837 168009 150440 -1 629
631 0 634781 168201 150320 -1 630
632 0 634781 168305 150200 -1 631
633 0 634781 168305 150080 -1 632
634 0 634821 168265 150000 -1 633
635 0 634845 168201 149880 -1 634
636 0 634965 168073 149760 -1 635
637 0 635013 168017 149640 -1 636
638 0 635093 167857 149520 -1 637
639 0 635093 167857 149400 -1 638
640 0 635085 167921 149280 -1 639
641 0 635141 167921 149160 -1 640
642 0 635157 168033 149040 -1 641
643 0 635173 168009 148960 -1 642
644 0 635173 168009 148880 -1 643
645 0 635189 168073 148800 -1 644
646 0 635189 168097 148720 -1 645
647 0 635181 168145 148640 -1 646
648 0 635237 168225 148520 -1 647
649 0 635197 168217 148440 -1 648
650 0 635141 168233 148320 -1 649
651 0 635109 168257 148200 -1 650
652 0 635045 168249 148080 -1 651
653 0 635061 168265 147960 -1 652
654 0 635029 168265 147840 -1 653
655 0 634957 168233 147720 -1 654
656 0 634957 168233 147600 -1 655
657 0 635021 168233 147480 -1 656
658 0 635101 168177 147360 -1 657
659 0 635093 168177 147280 -1 658
660 0 635093 168177 147240 -1 659
661 0 635125 168169 147120 -1 660
662 0 635157 168177 147080 -1 661
663 0 635229 168225 147000 -1 662
664 0 635229 168225 146920 -1 663
665 0 635253 168233 146840 -1 664
666 0 635253 168233 146720 -1 665
667 0 635253 168233 146600 -1 666
668 0 635309 168273 146520 -1 667
669 0 635341 168329 146400 -1 668
670 0 635341 168329 146280 -1 669
671 0 635341 168329 146200 -1 670
672 0 635437 168329 146160 -1 671
673 0 635437 168329 146120 -1 672
674 0 635461 168377 146080 -1 673
675 0 635533 168385 145960 -1 674
676 0 635557 168393 145840 -1 675
677 0 635557 168465 145720 -1 676
678 0 635605 168457 145640 -1 677
679 0 635597 168465 145520 -1 678
680 0 635653 168465 145400 -1 679
681 0 635653 168465 145320 -1 680
682 0 635741 168449 145200 -1 681
683 0 635789 168433 145080 -1 682
684 0 635853 168425 145000 -1 683
685 0 635869 168433 144880 -1 684
686 0 635869 168385 144680 -1 685
687 0 635933 168385 144520 -1 686
688 0 635933 168385 144320 -1 687
689 0 635933 168385 144160 -1 688
690 0 635957 168449 144040 -1 689
691 0 635973 168465 143920 -1 690
692 0 635917 168545 143640 -1 691
693 0 635885 168593 143440 -1 692
694 0 635861 168609 143280 -1 693
695 0 635853 168657 143200 -1 694
696 0 635901 168785 143040 -1 695
697 0 635933 168801 142920 -1 696
698 0 635901 168809 142760 -1 697
699 0 635901 168809 142600 -1 698
700 0 635845 168841 142440 -1 699
701 0 635829 168913 142280 -1 700
702 0 635829 168913 142200 -1 701
703 0 635821 168937 142120 -1 702
704 0 635893 168937 142040 -1 703
705 0 635877 168921 142000 -1 704
706 0 635877 168969 141920 -1 705
707 0 635813 169009 141800 -1 706
708 0 635805 169033 141680 -1 707
709 0 635797 169153 141560 -1 708
710 0 635813 169153 141440 -1 709
711 0 635813 169161 141320 -1 710
712 0 635805 169209 141240 -1 711
713 0 635829 169249 141160 -1 712
714 0 635821 169289 141040 -1 713
715 0 635797 169289 140920 -1 714
716 0 635797 169289 140800 -1 715
717 0 635797 169289 140680 -1 716
718 0 635765 169369 140560 -1 717
719 0 635741 169321 140480 -1 718
720 0 635749 169329 140360 -1 719
721 0 635749 169329 140240 -1 720
722 0 635749 169329 140120 -1 721
723 0 635749 169369 140040 -1 722
724 0 635749 169361 139920 -1 723
725 0 635733 169393 139840 -1 724
726 0 635685 169433 139720 -1 725
727 0 635685 169433 139640 -1 726
728 0 635629 169441 139560 -1 727
729 0 635565 169321 139480 -1 728
730 0 635565 169321 139400 -1 729
731 0 635501 169265 139320 -1 730
732 0 635501 169249 139240 -1 731
733 0 635477 169225 139160 -1 732
734 0 635501 169257 139120 -1 733
735 0 635469 169257 139040 -1 734
736 0 635461 169177 138920 -1 735
737 0 635453 169129 138800 -1 736
738 0 635405 169089 138720 -1 737
739 0 635413 169089 138640 -1 738
740 0 635381 169073 138560 -1 739
741 0 635381 169073 138440 -1 740
742 0 635357 169057 138320 -1 741
743 0 635341 169081 138240 -1 742
744 0 635357 169065 138160 -1 743
745 0 635357 169065 138080 -1 744
746 0 635357 169065 138000 -1 745
747 0 635357 169065 137920 -1 746
748 0 635341 169081 137840 -1 747
749 0 635317 169129 137760 -1 748
750 0 635317 169129 137680 -1 749
751 0 635317 169129 137600 -1 750
752 0 635341 169193 137480 -1 751
753 0 635325 169201 137400 -1 752
754 0 635325 169201 137360 -1 753
755 0 635373 169233 137280 -1 754
756 0 635373 169225 137200 -1 755
757 0 635365 169257 137120 -1 756
758 0 635261 169265 137040 -1 757
759 0 635293 169281 136960 -1 758
760 0 635301 169265 136880 -1 759
761 0 635341 169305 136800 -1 760
762 0 635341 169321 136720 -1 761
763 0 635389 169337 136640 -1 762
764 0 635389 169337 136560 -1 763
765 0 635365 169297 136480 -1 764
766 0 635365 169297 136400 -1 765
767 0 635397 169297 136320 -1 766
768 0 635421 169345 136240 -1 767
769 0 635421 169345 136160 -1 768
770 0 635421 169345 136080 -1 769
771 0 635421 169345 135960 -1 770
772 0 635349 169289 135840 -1 771
773 0 635349 169249 135720 -1 772
774 0 635429 169297 135600 -1 773
775 0 635349 169265 135520 -1 774
776 0 635269 169257 135400 -1 775
777 0 635269 169257 135280 -1 776
778 0 635229 169321 135200 -1 777
779 0 635189 169361 135080 -1 778
780 0 635213 169417 134960 -1 779
781 0 635213 169473 134840 -1 780
782 0 635237 169513 134720 -1 781
783 0 635253 169545 134600 -1 782
784 0 635277 169593 134480 -1 783
785 0 635261 169609 134360 -1 784
786 0 635261 169617 134240 -1 785
787 0 635293 169689 134120 -1 786
788 0 635285 169769 133960 -1 787
789 0 635285 169785 133920 -1 788
790 0 635285 169785 133840 -1 789
791 0 635261 169881 133760 -1 790
792 0 635197 169945 133640 -1 791
793 0 635165 170001 133520 -1 792
794 0 635197 170025 133440 -1 793
795 0 635229 170081 133360 -1 794
796 0 635253 170097 133240 -1 795
797 0 635317 170121 133120 -1 796
798 0 635173 170177 133040 -1 797
799 0 635173 170153 132960 -1 798
800 0 635149 170153 132880 -1 799
801 0 635149 170153 132800 -1 800
802 0 635133 170153 132720 -1 801
803 0 635237 170185 132640 -1 802
804 0 635197 170185 132560 -1 803
805 0 635245 170225 132480 -1 804
806 0 635245 170225 132400 -1 805
807 0 635205 170153 132320 -1 806
808 0 635205 170153 132240 -1 807
809 0 635277 170113 132160 -1 808
810 0 635229 170049 132080 -1 809
811 0 635221 170017 132000 -1 810
812 0 635181 169993 131920 -1 811
813 0 635181 169993 131840 -1 812
814 0 635181 169993 131760 -1 813
815 0 635181 169993 131720 -1 814
816 0 635109 170009 131640 -1 815
817 0 635101 170017 131560 -1 816
818 0 635101 170017 131480 -1 817
819 0 635101 170017 131400 -1 818
820 0 635061 170041 131320 -1 819
821 0 635061 170073 131240 -1 820
822 0 635061 170137 131160 -1 821
823 0 634997 170177 131080 -1 822
824 0 635005 170177 131000 -1 823
825 0 634949 170201 130920 -1 824
826 0 634949 170201 130840 -1 825
827 0 634893 170217 130760 -1 826
828 0 634853 170249 130680 -1 827
829 0 634813 170281 130600 -1 828
830 0 634813 170289 130560 -1 829
831 0 634821 170369 130480 -1 830
832 0 634821 170369 130400 -1 831
833 0 634733 170417 130320 -1 832
834 0 634733 170417 130240 -1 833
835 0 634733 170417 130160 -1 834
836 0 634733 170417 130080 -1 835
837 0 634645 170465 130000 -1 836
838 0 634573 170497 129920 -1 837
839 0 634517 170529 129840 -1 838
840 0 634501 170553 129760 -1 839
841 0 634453 170617 129680 -1 840
842 0 634509 170673 129640 -1 841
843 0 634509 170753 129560 -1 842
844 0 634525 170793 129480 -1 843
845 0 634461 170817 129400 -1 844
846 0 634461 170849 129320 -1 845
847 0 634477 170873 129240 -1 846
848 0 634421 170897 129160 -1 847
849 0 634397 170913 129080 -1 848
850 0 634397 170913 129000 -1 849
851 0 634397 170913 128920 -1 850
852 0 634397 170913 128840 -1 851
853 0 634445 171017 128760 -1 852
854 0 634445 171017 128680 -1 853
855 0 634421 171017 128600 -1 854
856 0 634397 171041 128520 -1 855
857 0 634429 171137 128440 -1 856
858 0 634405 171161 128360 -1 857
859 0 634405 171185 128280 -1 858
860 0 634333 171225 128200 -1 859
861 0 634333 171225 128120 -1 860
862 0 634293 171241 128040 -1 861
863 0 634341 171265 127960 -1 862
864 0 634277 171265 127880 -1 863
865 0 634237 171289 127800 -1 864
866 0 634221 171297 127720 -1 865
867 0 634197 171313 127640 -1 866
868 0 634197 171313 127560 -1 867
869 0 634197 171329 127520 -1 868
870 0 634141 171345 127480 -1 869
871 0 634173 171337 127400 -1 870
872 0 634189 171329 127360 -1 871
873 0 634133 171361 127280 -1 872
874 0 634117 171345 127200 -1 873
875 0 634061 171361 127120 -1 874
876 0 634077 171369 127040 -1 875
877 0 634077 171369 126960 -1 876
878 0 634053 171401 126880 -1 877
879 0 634101 171441 126800 -1 878
880 0 634045 171481 126680 -1 879
881 0 633973 171489 126600 -1 880
882 0 633949 171537 126520 -1 881
883 0 633949 171561 126440 -1 882
884 0 633949 171625 126360 -1 883
885 0 633981 171705 126280 -1 884
886 0 633941 171705 126200 -1 885
887 0 633941 171705 126120 -1 886
888 0 633965 171769 126080 -1 887
889 0 633949 171833 126000 -1 888
890 0 634021 171921 125920 -1 889
891 0 634101 172001 125840 -1 890
892 0 634101 172001 125760 -1 891
893 0 634101 172001 125680 -1 892
894 0 634117 172097 125600 -1 893
895 0 634181 172097 125520 -1 894
896 0 634197 172137 125440 -1 895
897 0 634197 172217 125360 -1 896
898 0 634205 172281 125280 -1 897
899 0 634181 172321 125200 -1 898
900 0 634173 172345 125120 -1 899
901 0 634205 172385 125040 -1 900
902 0 634205 172425 124960 -1 901
903 0 634205 172465 124840 -1 902
904 0 634221 172489 124760 -1 903
905 0 634189 172481 124680 -1 904
906 0 634149 172513 124600 -1 905
907 0 634157 172481 124520 -1 906
908 0 634141 172425 124400 -1 907
909 0 634093 172441 124240 -1 908
910 0 634069 172409 124080 -1 909
911 0 634013 172377 123920 -1 910
912 0 634005 172337 123800 -1 911
913 0 634005 172337 123680 -1 912
914 0 633989 172313 123560 -1 913
915 0 633997 172321 123440 -1 914
916 0 634005 172329 123320 -1 915
917 0 634037 172361 123200 -1 916
918 0 634053 172409 123080 -1 917
919 0 634077 172505 122960 -1 918
920 0 634021 172537 122840 -1 919
921 0 634069 172601 122720 -1 920
922 0 634069 172601 122600 -1 921
923 0 634101 172673 122480 -1 922
924 0 634117 172753 122360 -1 923
925 0 634221 172833 122240 -1 924
926 0 634237 172929 122120 -1 925
927 0 634277 173009 122000 -1 926
928 0 634301 173057 121880 -1 927
929 0 634325 173105 121760 -1 928
930 0 634365 173081 121640 -1 929
931 0 634381 173065 121520 -1 930
932 0 634389 173049 121400 -1 931
933 0 634429 173025 121280 -1 932
934 0 634461 173001 121160 -1 933
935 0 634469 173001 121040 -1 934
936 0 634477 172985 120920 -1 935
937 0 634485 172961 120880 -1 936
938 0 634493 172905 120800 -1 937
939 0 634501 172905 120680 -1 938
940 0 634453 172937 120560 -1 939
941 0 634453 172937 120440 -1 940
942 0 634453 172937 120320 -1 941
943 0 634413 172945 120200 -1 942
944 0 634373 172961 120080 -1 943
945 0 634341 172993 119960 -1 944
946 0 634357 173073 119840 -1 945
947 0 634357 173073 119720 -1 946
948 0 634437 173129 119600 -1 947
949 0 634365 173097 119480 -1 948
950 0 634445 173185 119360 -1 949
951 0 634445 173185 119240 -1 950
952 0 634429 173201 119120 -1 951
953 0 634333 173249 119000 -1 952
954 0 634317 173273 118880 -1 953
955 0 634277 173265 118760 -1 954
956 0 634277 173233 118640 -1 955
957 0 634277 173233 118520 -1 956
958 0 634245 173273 118400 -1 957
959 0 634245 173329 118280 -1 958
960 0 634197 173353 118160 -1 959
961 0 634165 173369 118040 -1 960
962 0 634197 173385 117920 -1 961
963 0 634221 173409 117840 -1 962
964 0 634229 173417 117720 -1 963
965 0 634205 173449 117600 -1 964
966 0 634189 173441 117480 -1 965
967 0 634165 173457 117360 -1 966
968 0 634173 173441 117240 -1 967
969 0 634229 173457 117120 -1 968
970 0 634221 173433 117040 -1 969
971 0 634197 173473 116960 -1 970
972 0 634197 173473 116880 -1 971
973 0 634237 173465 116800 -1 972
974 0 634213 173481 116720 -1 973
975 0 634189 173505 116600 -1 974
976 0 634165 173457 116480 -1 975
977 0 634125 173481 116360 -1 976
978 0 634037 173433 116240 -1 977
979 0 633989 173417 116120 -1 978
980 0 633981 173465 116000 -1 979
981 0 633909 173433 115880 -1 980
982 0 633861 173489 115760 -1 981
983 0 633837 173529 115640 -1 982
984 0 633765 173585 115520 -1 983
985 0 633693 173633 115400 -1 984
986 0 633925 173489 115360 -1 985
987 0 633677 173593 115320 -1 986
988 0 633669 173585 115280 -1 987
989 0 633661 173625 115200 -1 988
990 0 633645 173657 115120 -1 989
991 0 633589 173673 115040 -1 990
992 0 633581 173673 114960 -1 991
993 0 633533 173665 114880 -1 992
994 0 633541 173697 114800 -1 993
995 0 633517 173753 114720 -1 994
996 0 633477 173753 114640 -1 995
997 0 633469 173745 114560 -1 996
998 0 633492 173750.14 114480 -1 997
999 0 633446.5 173795.62 114400 -1 998
1000 0 633414 173828.11 114320 -1 999
1001 0 633440 173841.11 114280 -1 1000
1002 0 633401 173860.61 114200 -1 1001
1003 0 633381.5 173899.6 114120 -1 1002
1004 0 633381.5 173899.6 114040 -1 1003
1005 0 633394.5 173919.1 113960 -1 1004
1006 0 633368.5 173919.1 113880 -1 1005
1007 0 633362 173919.1 113800 -1 1006
1008 0 633375 173958.08 113720 -1 1007
1009 0 633427 173919.1 113640 -1 1008
1010 0 633394.5 173932.08 113560 -1 1009
1011 0 633407.5 173958.08 113480 -1 1010
1012 0 633388 173958.08 113400 -1 1011
1013 0 633388 173958.08 113320 -1 1012
1014 0 633401 173932.08 113240 -1 1013
1015 0 633459.5 173958.08 113160 -1 1014
1016 0 633459.5 173958.08 113080 -1 1015
1017 0 633459.5 173958.08 113000 -1 1016
1018 0 633453 173964.58 112920 -1 1017
1019 0 633498.5 173925.58 112840 -1 1018
1020 0 633498.5 173925.58 112760 -1 1019
1021 0 633498.5 173925.58 112680 -1 1020
1022 0 633498.5 173958.08 112600 -1 1021
1023 0 633472.5 173958.08 112520 -1 1022
1024 0 633414 173932.08 112360 -1 1023
1025 0 633407.5 173932.08 112240 -1 1024
1026 0 633368.5 173951.58 112160 -1 1025
1027 0 633329.56 173958.08 112040 -1 1026
1028 0 633271.06 173925.58 111920 -1 1027
1029 0 633219.06 173925.58 111800 -1 1028
1030 0 633167.06 173886.6 111680 -1 1029
1031 0 633160.56 173880.1 111560 -1 1030
1032 0 633154.06 173867.11 111440 -1 1031
1033 0 633141.1 173834.61 111320 -1 1032
1034 0 633206.06 173867.11 111240 -1 1033
1035 0 633238.56 173750.14 111120 -1 1034
1036 0 633277.56 173672.16 111000 -1 1035
1037 0 633284.06 173717.64 110880 -1 1036
1038 0 633284.06 173691.66 110760 -1 1037
1039 0 633251.56 173685.16 110640 -1 1038
1040 0 633186.56 173665.66 110560 -1 1039
1041 0 633128.1 173685.16 110440 -1 1040
1042 0 633193.06 173633.17 110320 -1 1041
1043 0 633193.06 173587.69 110200 -1 1042
1044 0 633173.56 173626.67 110080 -1 1043
1045 0 633173.56 173626.67 109960 -1 1044
1046 0 633121.6 173665.66 109840 -1 1045
1047 0 633115.1 173737.14 109720 -1 1046
1048 0 633115.1 173763.14 109600 -1 1047
1049 0 633043.6 173808.62 109480 -1 1048
1050 0 633089.1 173821.61 109360 -1 1049
1051 0 633076.1 173847.61 109240 -1 1050
1052 0 633089.1 173880.1 109120 -1 1051
1053 0 633102.1 173880.1 109000 -1 1052
1054 0 633102.1 173880.1 108880 -1 1053
1055 0 633128.1 173841.11 108760 -1 1054
1056 0 633154.06 173847.61 108680 -1 1055
1057 0 633180.06 173808.62 108560 -1 1056
1058 0 633180.06 173782.62 108400 -1 1057
1059 0 633180.06 173782.62 108280 -1 1058
1060 0 633173.56 173776.12 108160 -1 1059
1061 0 633173.56 173724.14 108040 -1 1060
1062 0 633173.56 173724.14 107920 -1 1061
1063 0 633219.06 173672.16 107800 -1 1062
1064 0 633186.56 173659.17 107760 -1 1063
1065 0 633193.06 173665.66 107720 -1 1064
1066 0 633167.06 173789.12 107680 -1 1065
1067 0 633173.56 173626.67 107640 -1 1066
1068 0 633180.06 173626.67 107520 -1 1067
1069 0 633180.06 173646.17 107400 -1 1068
1070 0 633180.06 173646.17 107280 -1 1069
1071 0 633180.06 173646.17 107160 -1 1070
1072 0 633186.56 173711.16 107040 -1 1071
1073 0 633193.06 173730.64 106920 -1 1072
1074 0 633238.56 173795.62 106800 -1 1073
1075 0 633290.56 173828.11 106680 -1 1074
1076 0 633323.06 173834.61 106560 -1 1075
1077 0 633349.06 173893.1 106440 -1 1076
1078 0 633349.06 173893.1 106320 -1 1077
1079 0 633329.56 173912.6 106200 -1 1078
1080 0 633284.06 173977.56 106080 -1 1079
1081 0 633284.06 174055.55 105960 -1 1080
1082 0 633290.56 174036.05 105840 -1 1081
1083 0 633245.06 174049.05 105720 -1 1082
1084 0 633212.56 174107.53 105600 -1 1083
1085 0 633212.56 174107.53 105520 -1 1084
1086 0 633160.56 174101.03 105440 -1 1085
1087 0 633160.56 174042.55 105400 -1 1086
1088 0 633173.56 174146.52 105360 -1 1087
1089 0 633128.1 174114.03 105240 -1 1088
1090 0 633128.1 174114.03 105120 -1 1089
1091 0 633128.1 174114.03 105000 -1 1090
1092 0 633076.1 174127.02 104880 -1 1091
1093 0 633076.1 174133.52 104760 -1 1092
1094 0 633076.1 174133.52 104640 -1 1093
1095 0 633095.6 174172.52 104520 -1 1094
1096 0 632946.1 174166.02 104400 -1 1095
1097 0 632900.7 174094.53 104280 -1 1096
1098 0 632816.2 174003.56 104160 -1 1097
1099 0 632764.2 174029.55 104040 -1 1098
1100 0 632712.25 173990.56 103920 -1 1099
1101 0 632679.75 173964.58 103800 -1 1100
1102 0 632621.25 173932.08 103680 -1 1101
1103 0 632608.25 173945.08 103560 -1 1102
1104 0 632588.75 173938.58 103440 -1 1103
1105 0 632562.75 173899.6 103320 -1 1104
1106 0 632491.3 173925.58 103200 -1 1105
1107 0 632452.3 173945.08 103080 -1 1106
1108 0 632478.3 173912.6 103040 -1 1107
1109 0 632426.3 173938.58 102920 -1 1108
1110 0 632426.3 173938.58 102800 -1 1109
1111 0 632426.3 173938.58 102680 -1 1110
1112 0 632380.8 173925.58 102560 -1 1111
1113 0 632393.8 173919.1 102480 -1 1112
1114 0 632393.8 173919.1 102400 -1 1113
1115 0 632393.8 173919.1 102320 -1 1114
1116 0 632393.8 173919.1 102240 -1 1115
1117 0 632432.8 173977.56 102160 -1 1116
1118 0 632432.8 173977.56 102080 -1 1117
1119 0 632432.8 174016.56 102000 -1 1118
1120 0 632432.8 174016.56 101920 -1 1119
1121 0 632406.8 174029.55 101840 -1 1120
1122 0 632413.3 174068.55 101760 -1 1121
1123 0 632419.8 174029.55 101680 -1 1122
1124 0 632445.8 174042.55 101600 -1 1123
1125 0 632445.8 174068.55 101520 -1 1124
1126 0 632426.3 174120.53 101400 -1 1125
1127 0 632406.8 174140.02 101280 -1 1126
1128 0 632393.8 174140.02 101200 -1 1127
1129 0 632387.3 174205 101120 -1 1128
1130 0 632361.3 174192 101040 -1 1129
1131 0 632328.8 174218 100960 -1 1130
1132 0 632322.4 174250.48 100840 -1 1131
1133 0 632257.4 174237.48 100720 -1 1132
1134 0 632257.4 174282.97 100600 -1 1133
1135 0 632205.4 174289.47 100480 -1 1134
1136 0 632185.9 174289.47 100360 -1 1135
1137 0 632127.4 174315.47 100240 -1 1136
1138 0 632094.94 174373.95 100120 -1 1137
1139 0 631997.44 174406.44 1e+05 -1 1138
1140 0 631932.44 174484.4 99880 -1 1139
1141 0 631880.5 174568.89 99760 -1 1140
1142 0 631763.5 174627.38 99640 -1 1141
1143 0 631744 174666.36 99600 -1 1142
1144 0 631711.5 174763.83 99440 -1 1143
1145 0 631718 174835.31 99280 -1 1144
1146 0 631705.06 174906.78 99160 -1 1145
1147 0 631640.06 175062.73 98960 -1 1146
1148 0 631666.06 175173.2 98840 -1 1147
1149 0 631679.06 175218.69 98720 -1 1148
1150 0 631757 175244.69 98560 -1 1149
1151 0 631802.5 175342.16 98440 -1 1150
1152 0 631718 175387.64 98320 -1 1151
1153 0 631776.5 175504.61 98160 -1 1152
1154 0 631796 175543.6 98080 -1 1153
1155 0 631770 175615.06 97960 -1 1154
1156 0 631796 175641.06 97840 -1 1155
1157 0 631854.5 175667.05 97720 -1 1156
1158 0 631828.5 175686.55 97600 -1 1157
1159 0 631854.5 175712.55 97440 -1 1158
1160 0 631802.5 175732.03 97320 -1 1159
1161 0 631815.5 175686.55 97240 -1 1160
1162 0 631796 175654.06 97200 -1 1161
1163 0 631789.5 175667.05 97120 -1 1162
1164 0 631776.5 175732.03 97080 -1 1163
1165 0 631776.5 175732.03 97040 -1 1164
1166 0 631770 175784.02 97000 -1 1165
1167 0 631757 175803.52 96920 -1 1166
1168 0 631737.5 175803.52 96840 -1 1167
1169 0 631750.5 175816.5 96760 -1 1168
1170 0 631750.5 175816.5 96680 -1 1169
1171 0 631750.5 175816.5 96600 -1 1170
1172 0 631750.5 175816.5 96520 -1 1171
1173 0 631783 175855.5 96440 -1 1172
1174 0 631744 175868.48 96360 -1 1173
1175 0 631744 175868.48 96280 -1 1174
1176 0 631815.5 175842.5 96200 -1 1175
1177 0 631815.5 175842.5 96080 -1 1176
1178 0 631815.5 175842.5 96000 -1 1177
1179 0 631815.5 175842.5 95880 -1 1178
1180 0 631815.5 175874.98 95760 -1 1179
1181 0 631815.5 175874.98 95640 -1 1180
1182 0 631802.5 175887.98 95520 -1 1181
1183 0 631828.5 175907.48 95400 -1 1182
1184 0 631848 175926.97 95240 -1 1183
1185 0 631854.5 175926.97 95080 -1 1184
1186 0 631887 175939.97 94960 -1 1185
1187 0 631913 175959.47 94840 -1 1186
1188 0 631861 175985.45 94720 -1 1187
1189 0 631906.5 175998.45 94600 -1 1188
1190 0 631900 176050.44 94480 -1 1189
1191 0 631913 176108.92 94360 -1 1190
1192 0 631925.94 176134.9 94240 -1 1191
1193 0 631867.5 176199.89 94120 -1 1192
1194 0 631906.5 176232.38 94000 -1 1193
1195 0 631925.94 176245.38 93880 -1 1194
1196 0 631828.5 176238.88 93760 -1 1195
1197 0 631796 176199.89 93640 -1 1196
1198 0 631763.5 176186.89 93480 -1 1197
1199 0 631776.5 176245.38 93360 -1 1198
1200 0 631796 176284.36 93240 -1 1199
1201 0 631776.5 176349.34 93120 -1 1200
1202 0 631783 176368.84 93080 -1 1201
1203 0 631835 176388.33 93000 -1 1202
1204 0 631854.5 176446.81 92920 -1 1203
1205 0 631913 176531.3 92840 -1 1204
1206 0 631932.44 176583.28 92760 -1 1205
1207 0 631900 176628.77 92680 -1 1206
1208 0 631938.94 176661.25 92560 -1 1207
1209 0 631977.94 176693.73 92440 -1 1208
1210 0 631990.94 176700.23 92360 -1 1209
1211 0 631958.44 176687.23 92240 -1 1210
1212 0 631977.94 176661.25 92120 -1 1211
1213 0 631900 176667.75 92040 -1 1212
1214 0 631932.44 176700.23 91960 -1 1213
1215 0 632010.44 176706.73 91840 -1 1214
1216 0 632029.94 176810.7 91720 -1 1215
1217 0 632055.94 176843.19 91640 -1 1216
1218 0 632055.94 176849.69 91520 -1 1217
1219 0 632023.44 176914.67 91400 -1 1218
1220 0 632042.94 176901.67 91320 -1 1219
1221 0 632088.44 176921.17 91200 -1 1220
1222 0 632023.44 176882.19 91080 -1 1221
1223 0 632068.94 176901.67 90960 -1 1222
1224 0 632133.9 176914.67 90800 -1 1223
1225 0 632179.4 176882.19 90680 -1 1224
1226 0 632211.9 176895.17 90560 -1 1225
1227 0 632244.4 176869.19 90440 -1 1226
1228 0 632257.4 176843.19 90280 -1 1227
1229 0 632322.4 176810.7 90160 -1 1228
1230 0 632413.3 176797.7 90040 -1 1229
1231 0 632445.8 176784.72 89920 -1 1230
1232 0 632484.8 176797.7 89760 -1 1231
1233 0 632510.8 176791.2 89640 -1 1232
1234 0 632510.8 176791.2 89520 -1 1233
1235 0 632510.8 176791.2 89400 -1 1234
1236 0 632601.75 176797.7 89320 -1 1235
1237 0 632601.75 176817.2 89240 -1 1236
1238 0 632575.75 176823.7 89040 -1 1237
1239 0 632601.75 176856.19 88840 -1 1238
1240 0 632634.25 176843.19 88720 -1 1239
1241 0 632679.75 176830.2 88600 -1 1240
1242 0 632634.25 176758.72 88480 -1 1241
1243 0 632634.25 176758.72 88400 -1 1242
1244 0 632673.25 176719.73 88320 -1 1243
1245 0 632647.25 176654.75 88200 -1 1244
1246 0 632647.25 176563.78 88080 -1 1245
1247 0 632634.25 176589.77 88000 -1 1246
1248 0 632679.75 176440.31 87920 -1 1247
1249 0 632679.75 176401.33 87800 -1 1248
1250 0 632666.75 176394.83 87680 -1 1249
1251 0 632614.75 176329.84 87560 -1 1250
1252 0 632588.75 176199.89 87440 -1 1251
1253 0 632647.25 176095.92 87320 -1 1252
1254 0 632673.25 175907.48 87200 -1 1253
1255 0 632731.75 175758.03 87120 -1 1254
1256 0 632673.25 175939.97 87000 -1 1255
1257 0 632673.25 175939.97 86920 -1 1256
1258 0 632614.75 175972.45 86800 -1 1257
1259 0 632614.75 175972.45 86680 -1 1258
1260 0 632549.75 176017.95 86560 -1 1259
1261 0 632549.75 176017.95 86440 -1 1260
1262 0 632549.75 176017.95 86280 -1 1261
1263 0 632549.75 176017.95 86160 -1 1262
1264 0 632549.75 176017.95 86040 -1 1263
1265 0 632413.3 176011.45 85920 -1 1264
1266 0 632426.3 175946.47 85840 -1 1265
1267 0 632348.3 175926.97 85720 -1 1266
1268 0 632276.9 175913.98 85600 -1 1267
1269 0 632237.9 175894.48 85480 -1 1268
1270 0 632185.9 175868.48 85360 -1 1269
1271 0 632153.4 175855.5 85280 -1 1270
1272 0 632094.94 175836 85160 -1 1271
1273 0 632062.44 175810.02 85040 -1 1272
1274 0 632042.94 175790.52 85000 -1 1273
1275 0 631964.94 175784.02 84920 -1 1274
1276 0 631900 175751.53 84840 -1 1275
1277 0 631893.5 175725.53 84760 -1 1276
1278 0 631822 175712.55 84680 -1 1277
1279 0 631796 175712.55 84600 -1 1278
1280 0 631750.5 175680.05 84520 -1 1279
1281 0 631692.06 175719.03 84400 -1 1280
1282 0 631640.06 175712.55 84280 -1 1281
1283 0 631581.56 175660.56 84160 -1 1282
1284 0 631477.6 175602.08 84040 -1 1283
1285 0 631412.6 175576.08 83920 -1 1284
1286 0 631269.7 175485.11 83800 -1 1285
1287 0 631139.7 175361.64 83680 -1 1286
1288 0 631035.75 175316.16 83560 -1 1287
1289 0 630918.75 175205.69 83440 -1 1288
1290 0 630808.3 175186.2 83320 -1 1289
1291 0 630652.4 175153.7 83200 -1 1290
1292 0 630626.4 175166.7 83080 -1 1291
1293 0 630496.4 175134.22 82960 -1 1292
1294 0 630424.94 175114.72 82840 -1 1293
1295 0 630275.44 175036.75 82720 -1 1294
1296 0 629976.56 174867.8 82600 -1 1295
1297 0 629859.6 174757.33 82480 -1 1296
1298 0 629846.6 174698.84 82360 -1 1297
1299 0 629599.7 174458.42 82240 -1 1298
1300 0 629378.75 174328.47 82120 -1 1299
1301 0 629235.8 174218 82000 -1 1300
1302 0 628982.4 174094.53 81800 -1 1301
1303 0 628514.5 174016.56 81600 -1 1302
1304 0 628378.06 173984.06 81520 -1 1303
1305 0 628306.56 173925.58 81440 -1 1304
1306 0 628092.1 173893.1 81320 -1 1305
1307 0 627695.75 173886.6 81200 -1 1306
1308 0 627494.3 173834.61 81120 -1 1307
1309 0 627266.9 173808.62 81040 -1 1308
1310 0 626955 173763.14 80920 -1 1309
1311 0 626857.5 173724.14 80800 -1 1310
1312 0 626630.06 173691.66 80680 -1 1311
1313 0 626279.2 173633.17 80560 -1 1312
1314 0 625499.44 173600.69 80560 -1 1313
1315 0 625330.5 173607.19 80520 -1 1314
1316 0 624830.1 173659.17 80320 -1 1315
1317 0 624537.7 173529.2 80160 -1 1316
1318 0 623894.44 173483.72 80000 -1 1317
1319 0 623621.5 173444.73 79920 -1 1318
1320 0 623244.6 173334.27 79920 -1 1319
1321 0 623114.6 173262.78 79800 -1 1320
1322 0 622919.7 173230.3 79680 -1 1321
1323 0 622809.25 173269.28 79560 -1 1322
1324 0 622484.3 173243.3 79400 -1 1323
1325 0 622087.94 173191.31 79320 -1 1324
1326 0 621964.5 173171.81 79240 -1 1325
1327 0 621821.56 173145.83 79160 -1 1326
1328 0 621574.6 173100.33 79040 -1 1327
1329 0 621256.2 173106.83 78880 -1 1328
1330 0 621100.25 173054.84 78760 -1 1329
1331 0 621022.3 173041.86 78720 -1 1330
1332 0 621009.3 173028.86 78680 -1 1331
1333 0 620918.3 172957.38 78640 -1 1332
1334 0 620866.3 172918.39 78600 -1 1333
1335 0 620710.4 172807.92 78520 -1 1334
1336 0 620593.44 172684.47 78440 -1 1335
1337 0 620534.94 172606.48 78360 -1 1336
1338 0 620424.5 172463.53 78280 -1 1337
1339 0 620340 172483.03 78240 -1 1338
1340 0 620171.06 172275.1 78200 -1 1339
1341 0 620080.06 172372.56 78160 -1 1340
1342 0 619157.4 172203.61 78160 -1 1341
1343 0 618917.25 171965.47 78200 -1 1342
1344 0 618645.25 172205.47 78240 -1 1343
1345 0 618333.25 172133.47 78280 -1 1344
1346 0 618093.25 172189.47 78320 -1 1345
1347 0 617741.25 172189.47 78360 -1 1346
1348 0 616621.25 171861.47 78360 -1 1347
1349 0 616461.25 171797.47 78320 -1 1348
1350 0 616341.25 171653.47 78280 -1 1349
1351 0 616061.25 171613.47 78240 -1 1350
1352 0 615853.25 171109.47 78200 -1 1351
1353 0 614797.25 170653.47 78200 -1 1352
1354 0 614453.25 170365.47 78200 -1 1353
1355 0 613789.25 170101.47 78200 -1 1354
1356 0 612661.25 169157.47 78200 -1 1355
1357 0 611509.25 168221.47 78200 -1 1356
1358 0 610557.25 167333.47 78200 -1 1357
1359 0 610285.25 167045.47 78200 -1 1358
1360 0 609701.25 166765.47 78160 -1 1359
1361 0 609205.25 166485.47 78120 -1 1360
1362 0 608813.25 166445.47 78080 -1 1361
1363 0 608517.25 166509.47 78040 -1 1362
1364 0 608365.25 166669.47 78000 -1 1363
1365 0 608189.25 166797.47 77960 -1 1364
1366 0 607581.25 166461.47 77920 -1 1365
1367 0 607397.25 166445.47 77880 -1 1366
1368 0 607181.25 166333.47 77840 -1 1367
1369 0 607005.25 166341.47 77800 -1 1368
1370 0 606949.25 166397.47 77760 -1 1369
1371 0 606861.25 166453.47 77720 -1 1370
1372 0 606813.25 166445.47 77680 -1 1371
1373 0 606725.25 166477.47 77640 -1 1372
1374 0 606549.25 166557.47 77600 -1 1373
1375 0 606453.25 166557.47 77560 -1 1374
1376 0 606357.25 166581.47 77520 -1 1375
1377 0 606109.25 166557.47 77480 -1 1376
1378 0 606021.25 166589.47 77440 -1 1377
1379 0 605941.25 166613.47 77400 -1 1378
1380 0 605845.25 166589.47 77360 -1 1379
1381 0 605709.25 166605.47 77320 -1 1380
1382 0 605661.25 166605.47 77280 -1 1381
1383 0 605501.25 166565.47 77240 -1 1382
1384 0 605301.25 166517.47 77200 -1 1383
1385 0 605293.25 166477.47 77160 -1 1384
1386 0 605269.25 166477.47 77120 -1 1385
1387 0 605173.25 166445.47 77080 -1 1386
1388 0 605197.25 166437.47 77040 -1 1387
1389 0 605141.25 166421.47 77000 -1 1388
1390 0 605085.25 166333.47 76960 -1 1389
1391 0 605093.25 166277.47 76920 -1 1390
1392 0 605093.25 166269.47 76880 -1 1391
1393 0 605037.25 166253.47 76840 -1 1392
1394 0 604973.25 166205.47 76800 -1 1393
1395 0 604989.25 166189.47 76760 -1 1394
1396 0 604909.25 166133.47 76680 -1 1395
1397 0 604869.25 166109.47 76600 -1 1396
1398 0 604805.25 166037.47 76520 -1 1397
1399 0 604717.25 165957.47 76440 -1 1398
1400 0 604629.25 165861.47 76360 -1 1399
1401 0 604517.25 165773.47 76280 -1 1400
1402 0 604405.25 165733.47 76200 -1 1401
1403 0 604301.25 165685.47 76120 -1 1402
1404 0 604157.25 165597.47 76040 -1 1403
1405 0 604093.25 165525.47 75960 -1 1404
1406 0 603917.25 165429.47 75880 -1 1405
1407 0 603845.25 165349.47 75800 -1 1406
1408 0 603661.25 165229.47 75720 -1 1407
1409 0 603581.25 165157.47 75640 -1 1408
1410 0 603517.25 165109.47 75600 -1 1409
1411 0 603413.25 165005.47 75560 -1 1410
1412 0 603317.25 164917.47 75520 -1 1411
1413 0 603277.25 164885.47 75480 -1 1412
1414 0 603181.25 164805.47 75440 -1 1413
1415 0 603157.25 164797.47 75400 -1 1414
1416 0 603045.25 164677.47 75360 -1 1415
1417 0 603005.25 164669.47 75320 -1 1416
1418 0 602933.25 164669.47 75280 -1 1417
1419 0 602869.25 164597.47 75240 -1 1418
1420 0 602797.25 164573.47 75200 -1 1419
1421 0 602629.25 164485.47 75120 -1 1420
1422 0 602541.25 164413.47 75080 -1 1421
1423 0 602477.25 164381.47 75040 -1 1422
1424 0 602413.25 164349.47 75000 -1 1423
1425 0 602333.25 164213.47 74920 -1 1424
1426 0 602253.25 164205.47 74840 -1 1425
1427 0 602197.25 164141.47 74760 -1 1426
1428 0 602125.25 164029.47 74680 -1 1427
1429 0 602117.25 163973.47 74600 -1 1428
1430 0 602053 163909 74520 -1 1429
1431 0 602021.25 163877.47 74480 -1 1430
1432 0 602013.25 163845.47 74400 -1 1431
1433 0 601941.25 163805.47 74280 -1 1432
1434 0 602013.25 163813.47 74160 -1 1433
1435 0 601981.25 163781.47 74040 -1 1434
1436 0 601933.25 163821.47 73920 -1 1435
1437 0 601973.25 163869.47 73800 -1 1436
1438 0 601869.25 163853.47 73680 -1 1437
1439 0 601861.25 163821.47 73560 -1 1438
1440 0 601869.25 163837.47 73440 -1 1439
1441 0 601813.25 163869.47 73320 -1 1440
1442 0 601813.25 163869.47 73200 -1 1441
1443 0 601813.25 163869.47 73080 -1 1442
1444 0 601685.25 163797.47 72960 -1 1443
1445 0 601605.25 163773.47 72840 -1 1444
1446 0 601509.25 163813.47 72720 -1 1445
1447 0 601325.25 163757.47 72560 -1 1446
1448 0 601269.25 163765.47 72400 -1 1447
1449 0 601221.25 163717.47 72280 -1 1448
1450 0 601149.25 163661.47 72160 -1 1449
1451 0 601085.25 163685.47 72040 -1 1450
1452 0 601093.25 163677.47 71960 -1 1451
1453 0 601069.25 163685.47 71880 -1 1452
1454 0 601021.25 163701.47 71760 -1 1453
1455 0 601021.25 163701.47 71680 -1 1454
1456 0 600997.25 163693.47 71600 -1 1455
1457 0 600981.25 163661.47 71520 -1 1456
1458 0 600965.25 163685.47 71440 -1 1457
1459 0 600965.25 163685.47 71360 -1 1458
1460 0 600989.25 163629.47 71280 -1 1459
1461 0 600949.25 163629.47 71200 -1 1460
1462 0 600981.25 163621.47 71120 -1 1461
1463 0 600933.25 163581.47 70960 -1 1462
1464 0 600845.25 163493.47 70800 -1 1463
1465 0 600837.25 163493.47 70680 -1 1464
1466 0 600781.25 163413.47 70560 -1 1465
1467 0 600765.25 163405.47 70440 -1 1466
1468 0 600757.25 163309.47 70320 -1 1467
1469 0 600735.7 163295.67 70280 -1 1468
1470 0 600693.25 163269.47 70200 -1 1469
1471 0 600677.25 163229.47 70040 -1 1470
1472 0 600677.25 163181.47 69920 -1 1471
1473 0 600661.25 163149.47 69800 -1 1472
1474 0 600645.25 163125.47 69680 -1 1473
1475 0 600621.25 163045.47 69560 -1 1474
1476 0 600621.25 163037.47 69440 -1 1475
1477 0 600573.25 162957.47 69280 -1 1476
1478 0 600573.25 162965.47 69160 -1 1477
1479 0 600573.25 162925.47 69080 -1 1478
1480 0 600525.25 162813.47 68960 -1 1479
1481 0 600549.25 162781.47 68840 -1 1480
1482 0 600557.25 162709.47 68720 -1 1481
1483 0 600533.25 162565.47 68560 -1 1482
1484 0 600605.25 162565.47 68520 -1 1483
1485 0 600525.25 162525.47 68440 -1 1484
1486 0 600565.25 162477.47 68360 -1 1485
1487 0 600581.25 162397.47 68240 -1 1486
1488 0 600589.25 162349.47 68120 -1 1487
1489 0 600581.25 162309.47 68000 -1 1488
1490 0 600645.25 162181.47 67880 -1 1489
1491 0 600637.25 162221.47 67760 -1 1490
1492 0 600637.25 162197.47 67640 -1 1491
1493 0 600677.25 162133.47 67480 -1 1492
1494 0 600653.25 162125.47 67400 -1 1493
1495 0 600605.25 162157.47 67280 -1 1494
1496 0 600637.25 162045.47 67160 -1 1495
1497 0 600653.25 161845.47 67000 -1 1496
1498 0 600669.25 161661.47 66880 -1 1497
1499 0 600669.25 161493.47 66760 -1 1498
1500 0 600653.25 161437.47 66640 -1 1499
1501 0 600685.25 161357.47 66520 -1 1500
1502 0 600645.25 161245.47 66400 -1 1501
1503 0 600613.25 161237.47 66280 -1 1502
1504 0 600621.25 161165.47 66160 -1 1503
1505 0 600589.25 161157.47 66040 -1 1504
1506 0 600605.25 161205.47 66000 -1 1505
1507 0 600605.25 161205.47 65960 -1 1506
1508 0 600613.25 161101.47 65880 -1 1507
1509 0 600621.25 161093.47 65800 -1 1508
1510 0 600581.25 161085.47 65760 -1 1509
1511 0 600581.25 161085.47 65720 -1 1510
1512 0 600597.25 161069.47 65680 -1 1511
1513 0 600581.25 161025.47 65640 -1 1512
1514 0 600581.25 161025.47 65600 -1 1513
1515 0 600573.25 161017.47 65560 -1 1514
1516 0 600573.25 161017.47 65520 -1 1515
1517 0 600585.25 160965.47 65480 -1 1516
1518 0 600585.25 160965.47 65400 -1 1517
1519 0 600585.25 160965.47 65320 -1 1518
1520 0 600585.25 160921.47 65240 -1 1519
1521 0 600597.25 160905.47 65160 -1 1520
1522 0 600633.25 160861.47 65080 -1 1521
1523 0 600629.25 160821.47 65000 -1 1522
1524 0 600605.25 160813.47 64920 -1 1523
1525 0 600621.25 160793.47 64840 -1 1524
1526 0 600621.25 160777.47 64760 -1 1525
1527 0 600637.25 160765.47 64640 -1 1526
1528 0 600601.25 160793.47 64520 -1 1527
1529 0 600565.25 160861.47 64400 -1 1528
1530 0 600565.25 160861.47 64280 -1 1529
1531 0 600673.25 160793.47 64120 -1 1530
1532 0 600721.25 160717.47 64000 -1 1531
1533 0 600853.25 160581.47 63840 -1 1532
1534 0 600937.25 160417.47 63680 -1 1533
1535 0 600941.25 160413.47 63560 -1 1534
1536 0 600925.25 160373.47 63440 -1 1535
1537 0 600933.25 160357.47 63360 -1 1536
1538 0 600961.25 160373.47 63280 -1 1537
1539 0 600961.25 160373.47 63240 -1 1538
1540 0 600989.25 160301.47 63160 -1 1539
1541 0 601033.25 160293.47 63080 -1 1540
1542 0 601057.25 160293.47 63000 -1 1541
1543 0 601057.25 160293.47 62920 -1 1542
1544 0 601101.25 160285.47 62840 -1 1543
1545 0 601145.25 160257.47 62760 -1 1544
1546 0 601173.25 160213.47 62680 -1 1545
1547 0 601193.25 160213.47 62640 -1 1546
1548 0 601201.25 160145.47 62520 -1 1547
1549 0 601221.25 160141.47 62480 -1 1548
1550 0 601165.25 160129.47 62400 -1 1549
1551 0 601173.25 160081.47 62280 -1 1550
1552 0 601177.25 159997.47 62160 -1 1551
1553 0 601177.25 159953.47 62000 -1 1552
1554 0 601129.25 159833.47 61840 -1 1553
1555 0 601105.25 159773.47 61760 -1 1554
1556 0 601093.25 159717.47 61640 -1 1555
1557 0 601105.25 159613.47 61480 -1 1556
1558 0 601053.25 159509.47 61320 -1 1557
1559 0 601057.25 159429.47 61160 -1 1558
1560 0 601001.25 159373.47 61080 -1 1559
1561 0 600981.25 159333.47 60960 -1 1560
1562 0 600921.25 159189.47 60720 -1 1561
1563 0 600985.25 159069.47 60560 -1 1562
1564 0 601009.25 158969.47 60360 -1 1563
1565 0 601001.25 158889.47 60280 -1 1564
1566 0 600957.25 158809.47 60160 -1 1565
1567 0 600953.25 158677.47 60000 -1 1566
1568 0 600929.25 158597.47 59800 -1 1567
1569 0 600881.25 158469.47 59600 -1 1568
1570 0 600853.25 158389.47 59480 -1 1569
1571 0 600845.25 158345.47 59360 -1 1570
1572 0 600797.25 158321.47 59240 -1 1571
1573 0 600781.25 158297.47 59080 -1 1572
1574 0 600757.25 158213.47 58880 -1 1573
1575 0 600741.25 158221.47 58720 -1 1574
1576 0 600809.25 158113.47 58520 -1 1575
1577 0 600789.25 158073.47 58480 -1 1576
1578 0 600781.25 158057.47 58440 -1 1577
1579 0 600905.25 158185.47 58360 -1 1578
1580 0 601045 158177 58320 -1 1579
1581 0 601297 158065 58320 -1 1580
1582 0 601393 158209 58280 -1 1581
1583 0 601669 158317 58240 -1 1582
1584 0 601845 158385 58200 -1 1583
1585 0 601945 158553 58200 -1 1584
1586 0 602041 158761 58200 -1 1585
1587 0 602101 158913 58240 -1 1586
1588 0 602197 159089 58280 -1 1587
1589 0 602213 158989 58320 -1 1588
1590 0 602185 159121 58360 -1 1589
1591 0 602117 159053 58440 -1 1590
1592 0 602117 159093 58480 -1 1591
1593 0 602089 159113 58560 -1 1592
1594 0 602049 159089 58680 -1 1593
1595 0 602037 159081 58760 -1 1594
1596 0 602045 159129 58840 -1 1595
1597 0 602049 159153 58880 -1 1596
1598 0 602049 159213 58920 -1 1597
1599 0 602069 159337 59000 -1 1598
1600 0 602053 159365 59040 -1 1599
1601 0 602021 159385 59080 -1 1600
1602 0 601981 159413 59120 -1 1601
1603 0 601949 159441 59160 -1 1602
1604 0 601921 159457 59200 -1 1603
1605 0 601905 159473 59240 -1 1604
1606 0 601765 159545 59280 -1 1605
1607 0 601733 159589 59320 -1 1606
1608 0 601709 159621 59360 -1 1607
1609 0 600633.25 158025.47 58400 -1 1578
1610 0 600605.25 158041.47 58360 -1 1609
1611 0 600621.25 157889.47 58320 -1 1610
1612 0 600641.25 158009.47 58280 -1 1611
1613 0 600681.25 157985.47 58240 -1 1612
1614 0 600709.25 158005.47 58160 -1 1613
1615 0 600793.25 157985.47 58080 -1 1614
1616 0 600825.25 157993.47 58000 -1 1615
1617 0 600861.25 157985.47 57920 -1 1616
1618 0 600909.25 157965.47 57840 -1 1617
1619 0 600973.25 157917.47 57720 -1 1618
1620 0 601033.25 157873.47 57560 -1 1619
1621 0 601073.25 157873.47 57400 -1 1620
1622 0 601141.25 157849.47 57240 -1 1621
1623 0 601225.25 157821.47 57040 -1 1622
1624 0 601229.25 157741.47 56880 -1 1623
1625 0 601285.25 157713.47 56720 -1 1624
1626 0 601365.25 157673.47 56480 -1 1625
1627 0 601457.25 157653.47 56280 -1 1626
1628 0 601517.25 157553.47 56120 -1 1627
1629 0 601553.25 157541.47 55960 -1 1628
1630 0 601593.25 157497.47 55760 -1 1629
1631 0 601629.25 157405.47 55640 -1 1630
1632 0 601633.25 157337.47 55480 -1 1631
1633 0 601589.25 157289.47 55360 -1 1632
1634 0 601541.25 157225.47 55240 -1 1633
1635 0 601505.25 157241.47 55080 -1 1634
1636 0 601517.25 157229.47 54920 -1 1635
1637 0 601481.25 157133.47 54720 -1 1636
1638 0 601493.25 157053.47 54560 -1 1637
1639 0 601449.25 156997.47 54400 -1 1638
1640 0 601425.25 156949.47 54240 -1 1639
1641 0 601365.25 156925.47 54120 -1 1640
1642 0 601369.25 156905.47 53960 -1 1641
1643 0 601365.25 156877.47 53800 -1 1642
1644 0 601365.25 156877.47 53640 -1 1643
1645 0 601385.25 156937.47 53480 -1 1644
1646 0 601449.25 156917.47 53320 -1 1645
1647 0 601461.25 156965.47 53200 -1 1646
1648 0 601461.25 156965.47 53080 -1 1647
1649 0 601465.25 157117.47 52960 -1 1648
1650 0 601497.25 157141.47 52880 -1 1649
1651 0 601545.25 157169.47 52800 -1 1650
1652 0 601545.25 157169.47 52680 -1 1651
1653 0 601545.25 157169.47 52560 -1 1652
1654 0 601545.25 157169.47 52440 -1 1653
1655 0 601545.25 157169.47 52320 -1 1654
1656 0 601545.25 157169.47 52200 -1 1655
1657 0 601577.25 157209.47 52080 -1 1656
1658 0 601537.25 157213.47 51960 -1 1657
1659 0 601445.25 157041.47 51880 -1 1658
1660 0 601457.25 157037.47 51800 -1 1659
1661 0 601457.25 156953.47 51760 -1 1660
1662 0 601461.25 157037.47 51720 -1 1661
1663 0 601461.25 157037.47 51680 -1 1662
1664 0 601461.25 157037.47 51640 -1 1663
1665 0 601461.25 157037.47 51600 -1 1664
1666 0 601461.25 157037.47 51560 -1 1665
1667 0 601461.25 157037.47 51520 -1 1666
1668 0 601461.25 157037.47 51480 -1 1667
1669 0 601461.25 157037.47 51440 -1 1668
1670 0 601505.25 157041.47 51400 -1 1669
1671 0 601505.25 157041.47 51360 -1 1670
1672 0 601505.25 157041.47 51320 -1 1671
1673 0 601537.25 157057.47 51280 -1 1672
1674 0 601553.25 157061.47 51240 -1 1673
1675 0 601541.25 157069.47 51200 -1 1674
1676 0 601537.25 157073.47 51160 -1 1675
1677 0 601681.25 157093.47 51080 -1 1676
1678 0 601753.25 157137.47 51000 -1 1677
1679 0 601789.25 157165.47 50920 -1 1678
1680 0 601901.25 157053.47 50840 -1 1679
1681 0 601933.25 157061.47 50760 -1 1680
1682 0 601993.25 157089.47 50680 -1 1681
1683 0 601985.25 157097.47 50600 -1 1682
1684 0 601985.25 157097.47 50520 -1 1683
1685 0 602037.25 157121.47 50440 -1 1684
1686 0 602181.25 157185.47 50360 -1 1685
1687 0 602181.25 157185.47 50320 -1 1686
1688 0 602181.25 157189.47 50280 -1 1687
1689 0 602249.25 157197.47 50240 -1 1688
1690 0 602389.25 157245.47 50200 -1 1689
1691 0 602489.25 157305.47 50160 -1 1690
1692 0 602453.25 157341.47 50120 -1 1691
1693 0 602533.25 157469.47 50000 -1 1692
1694 0 602577.25 157545.47 49920 -1 1693
1695 0 602617.25 157593.47 49840 -1 1694
1696 0 602689.25 157677.47 49760 -1 1695
1697 0 602697.25 157689.47 49680 -1 1696
1698 0 602733.25 157749.47 49600 -1 1697
1699 0 602769.25 157765.47 49520 -1 1698
1700 0 602829.25 157761.47 49440 -1 1699
1701 0 602913.25 157853.47 49320 -1 1700
1702 0 603009.25 157925.47 49200 -1 1701
1703 0 603033.25 157905.47 49080 -1 1702
1704 0 603033.25 157905.47 48960 -1 1703
1705 0 602925.25 158001.47 48880 -1 1704
1706 0 602949.25 157873.47 48800 -1 1705
1707 0 603109.25 157749.47 48680 -1 1706
1708 0 603201.25 157721.47 48600 -1 1707
1709 0 603225.25 157677.47 48480 -1 1708
1710 0 603333.25 157649.47 48360 -1 1709
1711 0 603461.25 157605.47 48240 -1 1710
1712 0 603609.25 157413.47 48160 -1 1711
1713 0 603705.25 157289.47 48080 -1 1712
1714 0 603769.25 157257.47 48000 -1 1713
1715 0 603933.25 157249.47 47920 -1 1714
1716 0 604041.25 157313.47 47840 -1 1715
1717 0 604093.25 157329.47 47760 -1 1716
1718 0 604093.25 157453.47 47680 -1 1717
1719 0 604253.25 157417.47 47600 -1 1718
1720 0 604333.25 157445.47 47560 -1 1719
1721 0 604609.25 157477.47 47480 -1 1720
1722 0 604681.25 157545.47 47400 -1 1721
1723 0 604833.25 157625.47 47320 -1 1722
1724 0 605017.25 157705.47 47160 -1 1723
1725 0 605309.25 157769.47 47040 -1 1724
1726 0 605601.25 157961.47 46920 -1 1725
1727 0 606005.25 158049.47 46800 -1 1726
1728 0 606077.25 158069.47 46720 -1 1727
1729 0 606185.25 158001.47 46640 -1 1728
1730 0 606185.25 158001.47 46560 -1 1729
1731 0 606189.25 158005.47 46440 -1 1730
1732 0 606277.25 157977.47 46280 -1 1731
1733 0 606377.25 158037.47 46160 -1 1732
1734 0 606485.25 158049.47 46000 -1 1733
1735 0 606521.25 158113.47 45840 -1 1734
1736 0 606513.25 158237.47 45640 -1 1735
1737 0 606537.25 158349.47 45480 -1 1736
1738 0 606625.25 158413.47 45400 -1 1737
1739 0 606789.25 158501.47 45280 -1 1738
1740 0 606937.25 158613.47 45240 -1 1739
1741 0 607017.25 158793.47 45200 -1 1740
1742 0 607229.25 158913.47 45160 -1 1741
1743 0 607245.25 158941.47 45120 -1 1742
1744 0 607445.25 159037.47 45040 -1 1743
1745 0 607657.25 159105.47 44960 -1 1744
1746 0 607957.25 159169.47 44920 -1 1745
1747 0 608105.25 159177.47 44880 -1 1746
1748 0 608265.25 159205.47 44840 -1 1747
1749 0 608333.25 159161.47 44760 -1 1748
1750 0 608381.25 159145.47 44640 -1 1749
1751 0 608529.25 159153.47 44520 -1 1750
1752 0 608601.25 159153.47 44360 -1 1751
1753 0 608653.25 159249.47 44240 -1 1752
1754 0 608781.25 159361.47 44120 -1 1753
1755 0 608825.25 159413.47 44000 -1 1754
1756 0 608929.25 159481.47 43840 -1 1755
1757 0 609005.25 159629.47 43640 -1 1756
1758 0 609305.25 159821.47 43640 -1 1757
1759 0 609485.25 159869.47 43560 -1 1758
1760 0 609705.25 159937.47 43520 -1 1759
1761 0 609873.25 159969.47 43440 -1 1760
1762 0 610197.25 160121.47 43400 -1 1761
1763 0 610637.25 160389.47 43360 -1 1762
1764 0 611101.25 160577.47 43360 -1 1763
1765 0 611269.25 160669.47 43240 -1 1764
1766 0 611669.25 160889.47 43200 -1 1765
1767 0 611893.25 161001.47 43120 -1 1766
1768 0 612069.25 161265.47 43080 -1 1767
1769 0 612229.25 161345.47 43040 -1 1768
1770 0 612377.25 161417.47 42960 -1 1769
1771 0 612801.25 161741.47 42840 -1 1770
1772 0 612989.25 161881.47 42760 -1 1771
1773 0 613057.25 161909.47 42680 -1 1772
1774 0 613057.25 161893.47 42600 -1 1773
1775 0 613057.25 161893.47 42480 -1 1774
1776 0 613057.25 161893.47 42280 -1 1775
1777 0 613021.25 161917.47 42160 -1 1776
1778 0 613101.25 162177.47 42000 -1 1777
1779 0 613193.25 162469.47 41960 -1 1778
1780 0 613397.25 162593.47 41480 -1 1779
1781 0 613081.25 162769.47 41880 -1 1779
1782 0 613217.25 163193.47 41840 -1 1781
1783 0 613373.25 164037.47 41840 -1 1782
1784 0 613361.25 164397.47 41760 -1 1783
1785 0 613453.25 164277.47 41680 -1 1784
1786 0 613377.25 164077.47 41600 -1 1785
1787 0 613377.25 163905.47 41520 -1 1786
1788 0 613457.25 163885.47 41400 -1 1787
1789 0 613509.25 163725.47 41280 -1 1788
1790 0 613501.25 163657.47 41160 -1 1789
1791 0 613457.25 163349.47 41000 -1 1790
1792 0 613465.25 163213.47 40920 -1 1791
1793 0 613497.25 163057.47 40760 -1 1792
1794 0 613509.25 162965.47 40720 -1 1793
1795 0 613617.25 162825.47 40560 -1 1794
1796 0 613609.25 162701.47 40480 -1 1795
1797 0 613617.25 162621.47 40400 -1 1796
1798 0 613570.7 162516.67 40320 -1 1797
1799 0 613589.25 162461.47 40280 -1 1798
1800 0 613569.25 162401.47 40200 -1 1799
1801 0 613585.25 162345.47 40160 -1 1800
1802 0 613561.25 162333.47 40120 -1 1801
1803 0 613533.25 162249.47 40040 -1 1802
1804 0 613525.25 162197.47 39960 -1 1803
1805 0 613485.25 162173.47 39920 -1 1804
1806 0 613449.25 162141.47 39880 -1 1805
1807 0 613405.25 162013.47 39800 -1 1806
1808 0 613417.25 161885.47 39680 -1 1807
1809 0 613437.25 161745.47 39560 -1 1808
1810 0 613413.25 161553.47 39440 -1 1809
1811 0 613401.25 161349.47 39360 -1 1810
1812 0 613381.25 161277.47 39280 -1 1811
1813 0 613281.25 161089.47 39280 -1 1812
1814 0 612785.25 160761.47 39280 -1 1813
1815 0 612589.25 160145.47 39280 -1 1814
1816 0 612317.25 159361.47 39280 -1 1815
1817 0 612197.25 158693.47 39280 -1 1816
1818 0 612157.25 158569.47 39160 -1 1817
1819 0 611981.25 158501.47 39040 -1 1818
1820 0 611957.25 158341.47 38880 -1 1819
1821 0 611821.25 158233.47 38720 -1 1820
1822 0 611855.7 158206.33 38640 -1 1821
1823 0 611873.25 158193.47 38600 -1 1822
1824 0 611765.25 158117.47 38400 -1 1823
1825 0 611345.25 157861.47 38320 -1 1824
1826 0 611217.25 157661.47 38280 -1 1825
1827 0 611185.25 157501.47 38160 -1 1826
1828 0 611049.25 157153.47 38120 -1 1827
1829 0 610813.25 156765.47 38120 -1 1828
1830 0 610477.25 156589.47 38120 -1 1829
1831 0 610241.25 156273.47 38120 -1 1830
1832 0 609905.25 155953.47 38120 -1 1831
1833 0 609613.25 155709.47 38120 -1 1832
1834 0 609561.25 155285.47 38080 -1 1833
1835 0 609485.25 154717.47 38080 -1 1834
1836 0 609485.25 154717.47 38000 -1 1835
1837 0 609581.25 155177.47 37880 -1 1836
1838 0 609557.25 155213.47 37760 -1 1837
1839 0 609553.25 155321.47 37640 -1 1838
1840 0 609537.25 155385.47 37520 -1 1839
1841 0 609417.25 155469.47 37400 -1 1840
1842 0 609385.25 155629.47 37360 -1 1841
1843 0 609292.94 155757.28 37320 -1 1842
1844 0 609253 154325 38320 -1 1835
1845 0 608954.3 153520.84 38320 -1 1844
1846 0 608714.3 153072.84 38400 -1 1845
1847 0 608546.3 152728.84 38480 -1 1846
1848 0 608602.3 152680.84 38600 -1 1847
1849 0 608493.3 152379.45 38760 -1 1848
1850 0 608298.4 151801.12 38760 -1 1849
1851 0 608239.9 151391.75 38920 -1 1850
1852 0 608109.94 150832.92 39080 -1 1851
1853 0 607954 150676.97 39440 -1 1852
1854 0 607869.5 150748.45 39840 -1 1853
1855 0 607870 150770.67 39880 -1 1854
1856 0 607870 150816.25 39960 -1 1855
1857 0 607869.5 150839.42 40000 -1 1856
1858 0 607928 150884.9 40200 -1 1857
1859 0 607837 150923.9 40360 -1 1858
1860 0 607837 150962.89 40480 -1 1859
1861 0 607850 151060.36 40560 -1 1860
1862 0 607778.56 150046.67 39960 -1 1856
1863 0 607700.56 149942.7 40040 -1 1862
1864 0 607681.06 149916.7 40160 -1 1863
1865 0 607577.1 149663.28 40280 -1 1864
1866 0 607577.1 149416.36 40400 -1 1865
1867 0 607570.6 149422.86 40480 -1 1866
1868 0 607681.06 149032.97 40600 -1 1867
1869 0 607642.06 148922.52 40720 -1 1868
1870 0 607395.1 148669.1 40840 -1 1869
1871 0 607382.2 148623.6 40920 -1 1870
1872 0 607388.6 148864.03 41120 -1 1871
1873 0 607330.2 148792.55 41320 -1 1872
1874 0 607226.2 148721.08 41600 -1 1873
1875 0 607141.75 148597.61 41760 -1 1874
1876 0 607102.75 148571.61 42000 -1 1875
1877 0 606946.8 148103.77 42120 -1 1876
1878 0 606881.8 148025.78 42280 -1 1877
1879 0 606836.3 147941.31 42400 -1 1878
1880 0 606823.3 147785.36 42680 -1 1879
1881 0 606855.8 147707.38 42880 -1 1880
1882 0 606907.8 147616.4 43040 -1 1881
1883 0 606979.25 147518.94 43360 -1 1882
1884 0 606998.75 147518.94 43520 -1 1883
1885 0 606959.8 147486.45 43880 -1 1884
1886 0 606998.75 147531.94 44160 -1 1885
1887 0 606946.8 147512.44 44240 -1 1886
1888 0 606888.3 147460.45 44520 -1 1887
1889 0 606829.8 147440.97 44840 -1 1888
1890 0 606810.5 147385.5 44920 -1 1889
1891 0 606452.94 148025.78 44920 -1 1890
1892 0 606232 148123.25 45040 -1 1891
1893 0 606037.06 148201.23 45200 -1 1892
1894 0 605881.1 148194.73 45320 -1 1893
1895 0 605530.25 148032.28 45360 -1 1894
1896 0 605599 147834 45160 -1 1895
1897 0 605591 147786 45080 -1 1896
1898 0 605380.75 147973.8 45480 -1 1895
1899 0 605296.3 147850.34 45560 -1 1898
1900 0 604646.5 147616.4 45520 -1 1899
1901 0 604588 147564.42 45640 -1 1900
1902 0 604601 147544.92 45720 -1 1901
1903 0 606790.8 147330.5 45000 -1 1890
1904 0 606868.8 147109.56 45120 -1 1903
1905 0 606706.4 147083.56 45200 -1 1904
1906 0 606894.8 146856.14 45200 -1 1905
1907 0 607031.25 146687.19 45200 -1 1906
1908 0 606998.75 146674.19 45280 -1 1907
1909 0 607018.25 146609.22 45360 -1 1908
1910 0 607011.75 146440.27 45480 -1 1909
1911 0 607089.75 146303.81 45600 -1 1910
1912 0 607128.75 146180.34 45720 -1 1911
1913 0 607102.75 146154.36 45880 -1 1912
1914 0 607073.5 146118.5 45960 -1 1913
1915 0 607044.25 146082.88 46040 -1 1914
1916 0 607031.25 146056.89 46160 -1 1915
1917 0 607037.75 146004.9 46320 -1 1916
1918 0 607037.75 145855.44 46480 -1 1917
1919 0 607167.75 145764.47 46760 -1 1918
1920 0 607167.75 145744.98 46920 -1 1919
1921 0 607174.25 145705.98 47120 -1 1920
1922 0 607128.75 145615.02 47280 -1 1921
1923 0 607096.25 145524.05 47440 -1 1922
1924 0 606998.75 145309.61 47640 -1 1923
1925 0 606998.75 145186.16 47720 -1 1924
1926 0 606979.25 145082.19 47880 -1 1925
1927 0 606855.8 144945.72 48040 -1 1926
1928 0 607018.25 145101.67 48240 -1 1927
1929 0 607070.25 144991.2 48360 -1 1928
1930 0 607005.25 144854.75 48520 -1 1929
1931 0 607011.75 144653.31 48760 -1 1930
1932 0 606881.8 144828.75 48800 -1 1931
1933 0 607076.75 144789.77 48880 -1 1932
1934 0 607148.25 144685.8 48920 -1 1933
1935 0 607232.7 144542.84 48960 -1 1934
1936 0 607252.2 144438.88 49040 -1 1935
1937 0 607245.7 144471.36 49120 -1 1936
1938 0 607278.2 144367.39 49200 -1 1937
1939 0 607258.7 144256.94 49280 -1 1938
1940 0 607265.2 144107.48 49360 -1 1939
1941 0 607343.2 143951.53 49520 -1 1940
1942 0 607341 143930.33 49560 -1 1941
1943 0 607336.7 143886.55 49640 -1 1942
1944 0 607304.2 143646.12 49760 -1 1943
1945 0 607349.7 143509.66 49880 -1 1944
1946 0 607356.2 143132.78 50040 -1 1945
1947 0 607388.6 142924.84 50120 -1 1946
1948 0 607362.7 142749.39 50240 -1 1947
1949 0 607479.6 142567.45 50360 -1 1948
1950 0 607414.6 142411.5 50400 -1 1949
1951 0 607447.1 142177.56 50480 -1 1950
1952 0 607518.6 142002.12 50640 -1 1951
1953 0 607544.6 141826.67 50720 -1 1952
1954 0 607629.06 141586.25 50800 -1 1953
1955 0 607635.56 141508.27 50920 -1 1954
1956 0 607648.56 141436.8 51000 -1 1955
1957 0 607694.06 141014.42 51080 -1 1956
1958 0 607739.56 140897.45 51160 -1 1957
1959 0 607798.06 140735 51280 -1 1958
1960 0 607785.06 140657.03 51320 -1 1959
1961 0 607824 140533.56 51440 -1 1960
1962 0 607824 140416.61 51600 -1 1961
1963 0 607830.5 140098.2 51720 -1 1962
1964 0 607863 139870.77 51840 -1 1963
1965 0 607889 139727.81 51960 -1 1964
1966 0 607973.5 139500.38 52080 -1 1965
1967 0 608031.94 139292.44 52240 -1 1966
1968 0 608051.44 139039.02 52360 -1 1967
1969 0 608083.94 138954.55 52480 -1 1968
1970 0 608122.94 138805.1 52600 -1 1969
1971 0 608200.94 138636.14 52720 -1 1970
1972 0 608220.4 138603.66 52800 -1 1971
1973 0 608239.9 138590.66 52880 -1 1972
1974 0 608272.4 138480.19 52960 -1 1973
1975 0 608519.3 138155.3 53040 -1 1974
1976 0 608519.3 138070.81 53080 -1 1975
1977 0 608532.3 137973.34 53160 -1 1976
1978 0 608577.8 137888.88 53240 -1 1977
1979 0 608740.25 137739.42 53320 -1 1978
1980 0 608818.25 137557.47 53400 -1 1979
1981 0 608876.7 137362.53 53520 -1 1980
1982 0 608896.2 137336.55 53560 -1 1981
1983 0 608857.2 137083.12 53640 -1 1982
1984 0 608844.2 136998.64 53720 -1 1983
1985 0 608941.7 136478.8 53800 -1 1984
1986 0 609000.2 136231.88 53800 -1 1985
1987 0 609039.1 136199.39 53880 -1 1986
1988 0 609071.6 136114.9 53960 -1 1987
1989 0 609071.6 136114.9 54080 -1 1988
1990 0 609117.1 135900.48 54240 -1 1989
1991 0 609266.56 135569.08 54400 -1 1990
1992 0 609331.56 135283.17 54560 -1 1991
1993 0 609331.56 135224.69 54640 -1 1992
1994 0 609344.56 135302.66 54680 -1 1993
1995 0 609351.06 135198.69 54720 -1 1994
1996 0 609403.06 135179.2 54760 -1 1995
1997 0 609390.06 135172.7 54840 -1 1996
1998 0 609396.56 135146.7 54920 -1 1997
1999 0 609383.56 135068.73 54960 -1 1998
2000 0 609383.56 134997.25 55040 -1 1999
2001 0 609390.06 134938.77 55120 -1 2000
2002 0 609364.06 134834.8 55240 -1 2001
2003 0 609396.56 134743.83 55320 -1 2002
2004 0 609435.56 134490.4 55440 -1 2003
2005 0 609507 134392.94 55560 -1 2004
2006 0 609539.5 134198 55680 -1 2005
2007 0 609591.5 134068.03 55840 -1 2006
2008 0 609585 133873.1 56000 -1 2007
2009 0 609643.44 133853.61 56120 -1 2008
2010 0 609632.3 133849.67 56160 -1 2009
2011 0 609611 133840.61 56240 -1 2010
2012 0 609585 133697.66 56400 -1 2011
2013 0 609481 133535.2 56560 -1 2012
2014 0 609585 133502.7 56720 -1 2013
2015 0 609546 133366.25 56880 -1 2014
2016 0 609565.5 133268.78 57040 -1 2015
2017 0 609630.5 133158.31 57160 -1 2016
2018 0 609507 132878.9 57240 -1 2017
2019 0 609598 132716.45 57320 -1 2018
2020 0 609604.5 132631.97 57360 -1 2019
2021 0 609487.5 132787.92 57360 -1 2020
2022 0 609455 132774.94 57400 -1 2021
2023 0 609637 132579.98 57400 -1 2020
2024 0 609643.44 132463.03 57480 -1 2023
2025 0 609630.5 132378.55 57600 -1 2024
2026 0 609656.44 132242.1 57720 -1 2025
2027 0 609675.94 132190.11 57760 -1 2026
2028 0 609688.94 132047.16 57840 -1 2027
2029 0 609799.44 131819.72 57920 -1 2028
2030 0 609779.94 131780.73 57960 -1 2029
2031 0 609760.44 131657.27 58040 -1 2030
2032 0 609740.94 131546.81 58120 -1 2031
2033 0 609727.94 131507.81 58200 -1 2032
2034 0 609753.94 131312.88 58280 -1 2033
2035 0 609792.94 131111.44 58360 -1 2034
2036 0 609818.94 130858.016 58440 -1 2035
2037 0 609864.4 130500.625 58520 -1 2036
2038 0 609968.4 130468.13 58600 -1 2037
2039 0 609968.4 130292.69 58720 -1 2038
2040 0 610098.3 130065.26 58840 -1 2039
2041 0 610306.25 129746.85 58920 -1 2040
2042 0 610377.75 129538.92 59080 -1 2041
2043 0 610494.7 129006.08 59080 -1 2042
2044 0 610501.2 129291.99 59160 -1 2043
2045 0 610592.2 129473.94 59240 -1 2044
2046 0 610605.2 129369.97 59280 -1 2045
2047 0 610618.2 128960.59 59320 -1 2046
2048 0 610709.1 128713.67 59360 -1 2047
2049 0 610722.1 128681.18 59400 -1 2048
2050 0 610774.1 128622.695 59480 -1 2049
2051 0 610780.6 128603.2 59520 -1 2050
2052 0 610865.1 128564.22 59600 -1 2051
2053 0 610988.56 128525.23 59720 -1 2052
2054 0 611040.56 128395.266 59840 -1 2053
2055 0 611105.5 128382.27 59920 -1 2054
2056 0 611131.5 128375.77 60000 -1 2055
2057 0 611371.94 128323.79 60080 -1 2056
2058 0 611469.44 128330.29 60200 -1 2057
2059 0 611534.4 128284.8 60320 -1 2058
2060 0 611586.4 128161.336 60440 -1 2059
2061 0 611651.4 128128.85 60560 -1 2060
2062 0 611722.8 128005.38 60680 -1 2061
2063 0 611872.3 127680.484 60840 -1 2062
2064 0 611930.75 127472.55 61000 -1 2063
2065 0 612112.7 127251.62 61120 -1 2064
2066 0 612106.2 127193.13 61200 -1 2065
2067 0 612093.25 127199.63 61360 -1 2066
2068 0 612132.2 127180.14 61520 -1 2067
2069 0 612210.2 127121.66 61680 -1 2068
2070 0 612301.2 126861.734 61720 -1 2069
2071 0 612333.6 126829.24 61760 -1 2070
2072 0 612353.1 126744.77 61880 -1 2071
2073 0 612405.1 126575.82 62000 -1 2072
2074 0 612450.6 126380.88 62040 -1 2073
2075 0 612561.06 125991 62160 -1 2074
2076 0 612743 125783.06 62280 -1 2075
2077 0 612905.5 125594.62 62400 -1 2076
2078 0 612944.44 125477.66 62520 -1 2077
2079 0 613262.9 125217.734 62640 -1 2078
2080 0 613288.9 125146.26 62720 -1 2079
2081 0 613308.4 125035.79 62840 -1 2080
2082 0 613308.4 124977.31 62920 -1 2081
2083 0 613262.9 124808.36 63080 -1 2082
2084 0 613243.4 124619.914 63280 -1 2083
2085 0 613236.9 124054.59 63560 -1 2084
2086 0 613392.8 123768.68 63720 -1 2085
2087 0 613438.3 123866.15 63880 -1 2086
2088 0 613399.3 123898.64 63960 -1 2087
2089 0 613386.3 123898.64 64040 -1 2088
2090 0 613314.9 123697.195 64080 -1 2089
2091 0 613464.3 123573.734 64120 -1 2090
2092 0 613542.25 123450.27 64200 -1 2091
2093 0 613581.25 123164.36 64320 -1 2092
2094 0 613633.25 122975.92 64400 -1 2093
2095 0 613600.75 122845.96 64440 -1 2094
2096 0 613763.2 122703 64440 -1 2095
2097 0 613802.2 122228.65 64440 -1 2096
2098 0 614016.6 121533.36 64440 -1 2097
2099 0 614185.56 120890.055 64600 -1 2098
2100 0 614309.06 120649.625 64640 -1 2099
2101 0 614361 120376.71 64680 -1 2100
2102 0 614478 120266.24 64760 -1 2101
2103 0 614471.5 120188.266 64840 -1 2102
2104 0 614504 120032.31 64920 -1 2103
2105 0 614627.44 119791.89 65040 -1 2104
2106 0 614744.44 119538.47 65160 -1 2105
2107 0 614809.4 119337.03 65320 -1 2106
2108 0 614783.4 119057.62 65440 -1 2107
2109 0 614848.4 118843.18 65560 -1 2108
2110 0 614900.4 118641.74 65720 -1 2109
2111 0 615023.8 118459.8 65880 -1 2110
2112 0 615075.8 118323.336 66000 -1 2111
2113 0 615062.8 118258.36 66040 -1 2112
2114 0 615134.3 118108.91 66120 -1 2113
2115 0 615205.75 118069.914 66280 -1 2114
2116 0 615420.2 117926.96 66440 -1 2115
2117 0 615543.7 117894.47 66560 -1 2116
2118 0 615595.6 117894.47 66720 -1 2117
2119 0 615485.2 118219.37 66880 -1 2118
2120 0 615446.2 118544.27 67040 -1 2119
2121 0 615290.25 118791.195 67160 -1 2120
2122 0 615381.25 118706.72 67280 -1 2121
2123 0 615361.75 118693.73 67320 -1 2122
2124 0 615602.1 118355.83 67360 -1 2123
2125 0 615667.1 118212.87 67400 -1 2124
2126 0 615651.6 117893.84 67440 -1 2125
2127 0 615687.6 117741.84 67520 -1 2126
2128 0 615742.1 117525.875 67600 -1 2127
2129 0 615779.06 117203.914 67680 -1 2128
2130 0 615768.5 116881.95 67760 -1 2129
2131 0 615747.44 116734.17 67880 -1 2130
2132 0 615715.75 116739.445 68000 -1 2131
2133 0 615736.9 116713.055 68120 -1 2132
2134 0 615752.7 116612.77 68280 -1 2133
2135 0 615758 116596.94 68440 -1 2134
2136 0 615768.5 116486.1 68600 -1 2135
2137 0 615773.8 116354.15 68800 -1 2136
2138 0 615805.5 116143.03 68960 -1 2137
2139 0 615895.2 115979.414 69040 -1 2138
2140 0 615942.7 115799.96 69120 -1 2139
2141 0 616153.8 115478 69160 -1 2140
2142 0 616433.56 114865.75 69160 -1 2141
2143 0 616391.3 114828.8 69040 -1 2142
2144 0 616449.4 114849.914 69000 -1 2143
2145 0 616507.44 114654.625 68840 -1 2144
2146 0 616618.3 114448.78 68760 -1 2145
2147 0 616776.6 114258.77 68680 -1 2146
2148 0 616935 114031.82 68560 -1 2147
2149 0 617093.3 113841.805 68480 -1 2148
2150 0 617431.1 113393.17 68360 -1 2149
2151 0 617526.1 113335.12 68280 -1 2150
2152 0 618354.75 112875.93 68240 -1 2151
2153 0 618544.75 112738.7 68160 -1 2152
2154 0 618567.7 112709 68120 -1 2153
2155 0 618613.4 112648.98 68040 -1 2154
2156 0 618613.4 112648.98 67880 -1 2155
2157 0 618634.5 112696.48 67760 -1 2156
2158 0 618647.2 112697.8 68200 -1 2154
2159 0 618766.44 112680.64 68320 -1 2158
2160 0 618819.25 112802.04 68480 -1 2159
2161 0 618850.9 112865.375 68600 -1 2160
2162 0 618951.2 112891.766 68720 -1 2161
2163 0 619019.8 112923.43 68760 -1 2162
2164 0 619125.4 112897.04 68840 -1 2163
2165 0 619241.5 112838.984 68920 -1 2164
2166 0 619394.56 112854.81 69080 -1 2165
2167 0 619975.1 112485.35 69120 -1 2166
2168 0 620049 112580.36 69280 -1 2167
2169 0 620049 112627.86 69360 -1 2168
2170 0 620043.75 112701.75 69480 -1 2169
2171 0 620033.2 112701.75 69600 -1 2170
2172 0 619843.2 112733.42 69720 -1 2171
2173 0 619832.6 112733.42 69840 -1 2172
2174 0 619800.94 112712.31 69920 -1 2173
2175 0 619795.7 112685.92 69960 -1 2174
2176 0 620398 112852 69600 -1 2171
2177 0 620438 112892 69640 -1 2176
2178 0 620474 112904 69680 -1 2177
2179 0 620518 112900 69720 -1 2178
2180 0 620574 112892 69760 -1 2179
2181 0 620670.94 112936.48 69800 -1 2180
2182 0 620664.44 112936.48 69880 -1 2181
2183 0 620677.44 112929.98 69960 -1 2182
2184 0 620722.9 112916.98 70120 -1 2183
2185 0 620774.9 112962.47 70280 -1 2184
2186 0 620859.4 112923.48 70400 -1 2185
2187 0 621479 112637 70480 -1 2186
2188 0 621439 112565 70600 -1 2187
2189 0 621535 112669 70800 -1 2188
2190 0 621751 112557 70880 -1 2189
2191 0 621820.3 112493 71000 -1 2190
2192 0 621959 112365 71240 -1 2191
2193 0 622127 112085 71400 -1 2192
2194 0 622319 111893 71600 -1 2193
2195 0 622319 111765 71720 -1 2194
2196 0 622327 111581 71840 -1 2195
2197 0 622431 111277 71920 -1 2196
2198 0 622951 110781 71920 -1 2197
2199 0 623647 110253 71920 -1 2198
2200 0 623567 109957 72240 -1 2199
2201 0 623463 109949 72480 -1 2200
2202 0 623567 109757 72560 -1 2201
2203 0 623551 109685 72600 -1 2202
2204 0 623719 109453 72600 -1 2203
2205 0 623951 109173 72720 -1 2204
2206 0 623943 109093 72800 -1 2205
2207 0 623959 109053 72920 -1 2206
2208 0 623927 108981 73000 -1 2207
2209 0 623887 108829 73160 -1 2208
2210 0 623831 108805 73240 -1 2209
2211 0 623943 108469 73280 -1 2210
2212 0 624159 108189 73320 -1 2211
2213 0 624031 108005 73400 -1 2212
2214 0 623975 107925 73440 -1 2213
2215 0 623839 107837 73520 -1 2214
2216 0 623831 107749 73640 -1 2215
2217 0 623775 107605 73800 -1 2216
2218 0 623719 107525 73880 -1 2217
2219 0 623567 107477 74040 -1 2218
2220 0 623447 107341 74160 -1 2219
2221 0 623359 107237 74280 -1 2220
2222 0 623527 107101 74360 -1 2221
2223 0 623503 107005 74560 -1 2222
2224 0 623535 106861 74720 -1 2223
2225 0 623551 106845 74880 -1 2224
2226 0 623639 106829 75080 -1 2225
2227 0 623643.56 106776.43 75160 -1 2226
2228 0 623646.2 106749.8 75200 -1 2227
2229 0 623655 106645 75360 -1 2228
2230 0 623815 106405 75520 -1 2229
2231 0 623959 106317 75720 -1 2230
2232 0 624151 106149 75840 -1 2231
2233 0 624159 106101 75920 -1 2232
2234 0 623895 105877 75920 -1 2233
2235 0 623895 105677 76040 -1 2234
2236 0 623879 105629 76200 -1 2235
2237 0 623887 105637 76360 -1 2236
2238 0 623911 105661 76520 -1 2237
2239 0 623879 105661 76640 -1 2238
2240 0 623663 105541 75920 -1 2234
2241 0 623487 105461 75920 -1 2240
2242 0 623431 105397 75760 -1 2241
2243 0 623311 105357 75640 -1 2242
2244 0 623071 105157 75480 -1 2243
2245 0 622823 104957 75320 -1 2244
2246 0 622559 104661 75240 -1 2245
2247 0 622319 104573 75360 -1 2246
2248 0 622007 104541 75400 -1 2247
2249 0 621671 104573 75480 -1 2248
2250 0 621279 104685 75520 -1 2249
2251 0 620895 104757 75680 -1 2250
2252 0 620583 104589 75840 -1 2251
2253 0 620263 104661 75520 -1 2252
2254 0 620165 104657 75400 -1 2253
2255 0 620097 104649 75320 -1 2254
2256 0 620063 104645 75280 -1 2255
2257 0 620012.7 104663.29 75200 -1 2256
2258 0 619887 104709 75000 -1 2257
2259 0 619759 104669 74840 -1 2258
2260 0 619759 104693 74800 -1 2259
2261 0 619727 104669 74760 -1 2260
2262 0 619639 104645 74720 -1 2261
2263 0 619595 104653 74680 -1 2262
2264 0 622647 104701 75080 -1 2246
2265 0 622543 104685 74920 -1 2264
2266 0 622599 104709 74760 -1 2265
2267 0 622623 104709 74720 -1 2266
2268 0 622591 104741 74640 -1 2267
2269 0 624151 108157 73200 -1 2212
2270 0 624183 108189 73080 -1 2269
2271 0 624159 108133 73000 -1 2270
2272 0 613750.2 122488.57 64560 -1 2095
2273 0 613893.2 122124.68 64640 -1 2272
2274 0 613932.2 121923.24 64720 -1 2273
2275 0 613938.7 121871.26 64800 -1 2274
2276 0 610546.7 129688.375 59320 -1 2046
2277 0 610592.2 129525.92 59400 -1 2276
2278 0 610618.2 129525.92 59440 -1 2277
2279 0 609929.4 131761.23 57880 -1 2029
2280 0 609942.4 131748.25 57800 -1 2279
2281 0 612693.25 160657.47 39400 -1 1814
2282 0 612661.25 160753.47 39480 -1 2281
2283 0 612613.25 160693.47 39560 -1 2282
2284 0 612597.25 160705.47 39600 -1 2283
2285 0 612521.25 160681.47 39680 -1 2284
2286 0 613189 165293 41880 -1 1783
2287 0 613113 165477 42000 -1 2286
2288 0 613037 165573 42080 -1 2287
2289 0 613025 165613 42160 -1 2288
2290 0 612921 165861 42200 -1 2289
2291 0 612877 166125 42280 -1 2290
2292 0 612777 166269 42400 -1 2291
2293 0 612753 166401 42480 -1 2292
2294 0 612553 166761 42640 -1 2293
2295 0 612437 166913 42840 -1 2294
2296 0 612193 167321 43000 -1 2295
2297 0 611985 167677 43120 -1 2296
2298 0 611881 167781 43280 -1 2297
2299 0 611597 168029 43600 -1 2298
2300 0 611385 168189 43600 -1 2299
2301 0 611205 168321 43680 -1 2300
2302 0 610973 168617 43760 -1 2301
2303 0 610793 168893 43840 -1 2302
2304 0 610645 169105 43960 -1 2303
2305 0 610433 169181 44080 -1 2304
2306 0 610097 169437 44080 -1 2305
2307 0 609731 169709 44160 -1 2306
2308 0 609365 169981 44240 -1 2307
2309 0 609073.56 170088.92 44320 -1 2308
2310 0 608841.56 170432.92 44600 -1 2309
2311 0 608329.56 170752.92 44720 -1 2310
2312 0 607969.56 171440.92 44800 -1 2311
2313 0 607241.56 172112.92 44800 -1 2312
2314 0 607305.56 172040.92 44720 -1 2313
2315 0 607177.56 172024.92 44560 -1 2314
2316 0 606801.56 172352.92 44480 -1 2315
2317 0 606161.56 172880.92 44440 -1 2316
2318 0 605785.56 172928.92 44360 -1 2317
2319 0 605049.56 172688.92 44360 -1 2318
2320 0 604921.56 172872.92 44320 -1 2319
2321 0 604665.56 172952.92 44160 -1 2320
2322 0 604197.56 173020.92 44160 -1 2321
2323 0 603597.56 173100.92 44160 -1 2322
2324 0 603085.56 172964.92 44160 -1 2323
2325 0 602205.56 172988.92 44160 -1 2324
2326 0 602141.56 173592.92 44160 -1 2325
2327 0 602165.56 173564.92 43920 -1 2326
2328 0 602153.56 173548.92 43760 -1 2327
2329 0 602145.56 173596.92 43640 -1 2328
2330 0 601693.56 172864.92 44160 -1 2325
2331 0 601627.4 172939.48 44280 -1 2330
2332 0 601613.56 173032.92 44400 -1 2331
2333 0 601581.56 173032.92 44640 -1 2332
2334 0 601245.56 173056.92 44840 -1 2333
2335 0 600989.56 173072.92 45040 -1 2334
2336 0 600481.2 173053.48 45200 -1 2335
2337 0 600526.7 173001.5 45440 -1 2336
2338 0 600364.25 173079.48 45720 -1 2337
2339 0 600286.25 173027.5 45880 -1 2338
2340 0 599974.4 172910.53 46240 -1 2339
2341 0 599896.4 172767.58 46360 -1 2340
2342 0 599798.94 172741.58 46480 -1 2341
2343 0 599857.4 172826.05 46720 -1 2342
2344 0 599811.5 172843.5 47000 -1 2343
2345 0 599805.44 172845.55 47040 -1 2344
2346 0 599350.56 172312.72 46920 -1 2345
2347 0 599110.1 172124.27 47040 -1 2346
2348 0 599006.1 172013.8 47160 -1 2347
2349 0 598863.2 171942.33 47320 -1 2348
2350 0 598577.3 171773.38 47520 -1 2349
2351 0 598401.8 171714.89 47560 -1 2350
2352 0 598128.94 171643.42 47600 -1 2351
2353 0 597888.5 171539.45 47600 -1 2352
2354 0 597622.06 171578.44 47560 -1 2353
2355 0 597355.6 171610.92 47520 -1 2354
2356 0 597238.7 171351 47440 -1 2355
2357 0 597225.7 170987.11 47400 -1 2356
2358 0 597245.5 170688.1 47360 -1 2357
2359 0 597206.5 170506.14 47360 -1 2358
2360 0 597297.5 170389.19 47360 -1 2359
2361 0 597307.5 170360 47320 -1 2360
2362 0 597317 170330.7 47280 -1 2361
2363 0 597317 170272.22 47240 -1 2362
2364 0 597394.94 170246.22 47160 -1 2363
2365 0 597492.44 170187.75 47000 -1 2364
2366 0 597531.44 170122.77 46920 -1 2365
2367 0 597492.44 170064.28 46800 -1 2366
2368 0 597141.25 171688.9 47360 -1 2355
2369 0 596491.44 171896.84 47360 -1 2368
2370 0 596173 171831.86 47560 -1 2369
2371 0 596082.06 171877.34 47760 -1 2370
2372 0 596160 171773.38 47880 -1 2371
2373 0 595737.6 171656.4 48040 -1 2372
2374 0 595646.7 171838.36 48160 -1 2373
2375 0 595224.3 171838.36 48360 -1 2374
2376 0 594288.56 171851.36 48440 -1 2375
2377 0 593684.25 171922.83 48240 -1 2376
2378 0 592878.5 172475.16 48240 -1 2377
2379 0 592105.25 172910.53 48240 -1 2378
2380 0 591578.94 173021 48040 -1 2379
2381 0 591422.94 173254.92 47920 -1 2380
2382 0 591432.5 173245 47840 -1 2381
2383 0 590964.6 173732.34 47840 -1 2382
2384 0 590841.2 173953.28 47880 -1 2383
2385 0 590659.3 173797.23 47960 -1 2384
2386 0 590594.3 173881.7 48000 -1 2385
2387 0 590509.8 173972.78 48080 -1 2386
2388 0 590425.3 174343.17 48200 -1 2387
2389 0 590158.9 174869.5 48240 -1 2388
2390 0 589937.94 175096.94 48200 -1 2389
2391 0 589665.06 175129.42 48160 -1 2390
2392 0 589541.56 175213.9 48120 -1 2391
2393 0 589034.75 175707.75 48120 -1 2392
2394 0 588644.9 176052.14 48120 -1 2393
2395 0 588306.94 176435.53 48400 -1 2394
2396 0 588131.5 176383.55 48640 -1 2395
2397 0 588410.94 176208.1 48800 -1 2396
2398 0 588365.44 176208.1 48960 -1 2397
2399 0 588384.94 176260.08 49080 -1 2398
2400 0 588326.44 176234.1 49200 -1 2399
2401 0 588358.94 176195.1 49320 -1 2400
2402 0 591442.44 173235.44 47760 -1 2382
2403 0 591702.4 173222.44 47600 -1 2402
2404 0 591910.3 173300.4 47480 -1 2403
2405 0 591910.3 173287.4 47440 -1 2404
2406 0 592144 172896 48480 -1 2379
2407 0 592157.25 172891.03 48560 -1 2406
2408 0 592075.8 172952.6 48760 -1 2407
2409 0 591906.9 172978.58 48880 -1 2408
2410 0 591893.7 173013.67 48960 -1 2409
2411 0 591887.4 173030.56 49000 -1 2410
2412 0 591934.2 173114.2 49160 -1 2411
2413 0 591945.8 173134.53 49200 -1 2412
2414 0 591971.8 173128.03 49240 -1 2413
2415 0 593515.3 171799.38 47920 -1 2377
2416 0 593697.25 171766.88 47880 -1 2415
2417 0 593651.8 171766.88 47640 -1 2416
2418 0 593742.75 171721.39 47440 -1 2417
2419 0 593866.25 171448.47 47160 -1 2418
2420 0 593976.7 171422.48 46960 -1 2419
2421 0 593892.2 171175.56 46760 -1 2420
2422 0 593937.7 171402.98 46640 -1 2421
2423 0 594054.7 171454.97 46520 -1 2422
2424 0 594100.1 171435.48 46480 -1 2423
2425 0 594100.1 171487.47 46440 -1 2424
2426 0 594483.56 171753.88 48760 -1 2376
2427 0 594607.44 171767 48880 -1 2426
2428 0 594685.44 171779.98 48960 -1 2427
2429 0 594536 171812.48 49120 -1 2428
2430 0 594471 171702.02 49400 -1 2429
2431 0 594425.5 171578.55 49560 -1 2430
2432 0 594334.56 171520.08 49720 -1 2431
2433 0 594282.56 171409.61 49840 -1 2432
2434 0 594321.56 171416.11 49920 -1 2433
2435 0 598057.3 171664.67 47640 -1 2352
2436 0 597914.5 171708.39 47720 -1 2435
2437 0 598135.44 171636.92 47800 -1 2436
2438 0 598245.9 171617.42 47880 -1 2437
2439 0 599870.4 173046.98 47320 -1 2345
2440 0 599779.44 173573.33 47560 -1 2439
2441 0 599662.44 173930.72 47640 -1 2440
2442 0 599539 174021.69 47720 -1 2441
2443 0 599630 174025 47760 -1 2442
2444 0 599720.94 174028.19 47800 -1 2443
2445 0 599720.94 174021.69 47840 -1 2444
2446 0 599594.5 174077 47880 -1 2445
2447 0 599467.5 174132.16 47920 -1 2446
2448 0 599467.5 174041.19 47960 -1 2447
2449 0 599360.5 174252.5 48000 -1 2448
2450 0 599253.06 174463.56 48040 -1 2449
2451 0 599058.1 174924.92 48040 -1 2450
2452 0 599370.06 175197.83 47880 -1 2451
2453 0 599285.56 175334.3 47760 -1 2452
2454 0 599389.56 175535.73 47680 -1 2453
2455 0 599500 175646.19 47560 -1 2454
2456 0 599415.5 175854.12 47440 -1 2455
2457 0 599331.06 176036.08 47400 -1 2456
2458 0 599422 176179.03 47360 -1 2457
2459 0 599493.5 176341.48 47280 -1 2458
2460 0 599565 176471.44 47160 -1 2459
2461 0 599616.94 176549.42 47040 -1 2460
2462 0 599604 176932.8 46920 -1 2461
2463 0 599662.44 177127.75 46920 -1 2462
2464 0 599659.06 177156.7 47000 -1 2463
2465 0 599711.06 177221.69 47040 -1 2464
2466 0 599730.56 177332.16 47040 -1 2465
2467 0 599555.06 177416.62 47040 -1 2466
2468 0 599425.1 177800.02 47040 -1 2467
2469 0 599334.1 177988.45 47000 -1 2468
2470 0 599288.7 178027.44 46800 -1 2469
2471 0 599366.6 178105.42 46600 -1 2470
2472 0 599230.2 178196.39 46280 -1 2471
2473 0 599184.7 178300.36 46160 -1 2472
2474 0 598957.25 178703.23 46160 -1 2473
2475 0 598872.8 179171.1 46160 -1 2474
2476 0 598970.25 179593.47 46160 -1 2475
2477 0 599217.2 179989.84 46160 -1 2476
2478 0 599386.1 180230.27 46000 -1 2477
2479 0 599574.56 180392.72 45920 -1 2478
2480 0 599797 180831 45840 -1 2479
2481 0 600261 181599 45840 -1 2480
2482 0 600549 182039 45840 -1 2481
2483 0 600613 182047 45920 -1 2482
2484 0 600757 182639 46000 -1 2483
2485 0 600997 183439 46080 -1 2484
2486 0 601285 184287 46080 -1 2485
2487 0 601493 184407 46280 -1 2486
2488 0 601533 184399 46480 -1 2487
2489 0 601589 184719 46680 -1 2488
2490 0 601765 184847 46880 -1 2489
2491 0 602005 184967 47040 -1 2490
2492 0 601973 185247 47080 -1 2491
2493 0 602069 185799 47240 -1 2492
2494 0 602221 186023 47320 -1 2493
2495 0 602205 186447 47520 -1 2494
2496 0 602317 186407 47720 -1 2495
2497 0 602293 186439 47760 -1 2496
2498 0 602285 186519 47840 -1 2497
2499 0 602301 186615 47920 -1 2498
2500 0 602117 186687 48000 -1 2499
2501 0 602133 187143 48200 -1 2500
2502 0 602197 187399 48320 -1 2501
2503 0 602157 187479 48400 -1 2502
2504 0 602141 187535 48480 -1 2503
2505 0 602229 187775 48640 -1 2504
2506 0 602261 187879 48800 -1 2505
2507 0 602333 188135 48880 -1 2506
2508 0 602413 188231 49000 -1 2507
2509 0 602453 188367 49160 -1 2508
2510 0 602485 188359 49320 -1 2509
2511 0 602453 188503 49520 -1 2510
2512 0 602437 188599 49720 -1 2511
2513 0 602517 188695 49920 -1 2512
2514 0 602493 188743 50000 -1 2513
2515 0 602621 188807 50200 -1 2514
2516 0 602709 188975 50400 -1 2515
2517 0 602837 189047 50600 -1 2516
2518 0 602789 189207 50880 -1 2517
2519 0 602669 189287 51120 -1 2518
2520 0 602477 189271 51360 -1 2519
2521 0 602301 189231 51720 -1 2520
2522 0 602365 189439 52000 -1 2521
2523 0 601981 189543 52480 -1 2522
2524 0 601605 189703 52920 -1 2523
2525 0 601557 189615 53280 -1 2524
2526 0 601245 189703 53480 -1 2525
2527 0 601061 189687 53680 -1 2526
2528 0 600861 189727 53880 -1 2527
2529 0 600645 189743 54240 -1 2528
2530 0 600605 189791 54560 -1 2529
2531 0 600501 189895 54880 -1 2530
2532 0 600389 189863 55320 -1 2531
2533 0 600349 189823 55560 -1 2532
2534 0 600117 189735 55880 -1 2533
2535 0 599917 189623 56240 -1 2534
2536 0 599685 189575 56520 -1 2535
2537 0 599557 189551 56760 -1 2536
2538 0 599509 189519 56800 -1 2537
2539 0 599389 189487 57000 -1 2538
2540 0 599197 189407 57120 -1 2539
2541 0 598997 189375 57320 -1 2540
2542 0 598893 189359 57400 -1 2541
2543 0 598597 189263 57640 -1 2542
2544 0 598373 189183 57920 -1 2543
2545 0 598125 189063 58120 -1 2544
2546 0 597765 188951 58400 -1 2545
2547 0 597621 188871 58520 -1 2546
2548 0 597373 188759 58760 -1 2547
2549 0 597197 188735 59000 -1 2548
2550 0 597077 188647 59240 -1 2549
2551 0 596749 188455 59520 -1 2550
2552 0 596605 188207 59680 -1 2551
2553 0 596157 187911 59880 -1 2552
2554 0 596157 187879 60040 -1 2553
2555 0 596021 187807 60120 -1 2554
2556 0 596077 187775 60160 -1 2555
2557 0 595917 187647 60360 -1 2556
2558 0 595733 187479 60560 -1 2557
2559 0 595485 187319 60920 -1 2558
2560 0 595149 187023 61320 -1 2559
2561 0 594949 186655 61680 -1 2560
2562 0 594933 186495 61880 -1 2561
2563 0 594917 186543 62000 -1 2562
2564 0 594693 186303 62200 -1 2563
2565 0 594421 185959 62400 -1 2564
2566 0 594261 185791 62520 -1 2565
2567 0 593965 185287 62520 -1 2566
2568 0 593645 184575 62640 -1 2567
2569 0 593365 184207 62680 -1 2568
2570 0 592917 183879 62680 -1 2569
2571 0 592989 183663 62680 -1 2570
2572 0 592973 183359 62680 -1 2571
2573 0 592733 183095 62680 -1 2572
2574 0 592701 182767 62680 -1 2573
2575 0 592629 182399 62680 -1 2574
2576 0 592613 182023 62680 -1 2575
2577 0 592645 181583 62680 -1 2576
2578 0 592645 181391 62640 -1 2577
2579 0 592565 180967 62640 -1 2578
2580 0 592293 180711 62640 -1 2579
2581 0 592093 180631 62520 -1 2580
2582 0 592157 180375 62440 -1 2581
2583 0 591973 179871 62360 -1 2582
2584 0 591893 179719 62280 -1 2583
2585 0 591765 179551 62160 -1 2584
2586 0 591677 179367 62000 -1 2585
2587 0 591669 179159 61880 -1 2586
2588 0 591613 179111 61840 -1 2587
2589 0 591533 178959 61760 -1 2588
2590 0 591493 178455 61640 -1 2589
2591 0 591445 178055 61760 -1 2590
2592 0 591493 178039 61960 -1 2591
2593 0 591397 177983 62120 -1 2592
2594 0 591381 177831 62320 -1 2593
2595 0 591501 177815 62480 -1 2594
2596 0 591493 177823 62520 -1 2595
2597 0 591381 177599 62640 -1 2596
2598 0 591245 177407 62760 -1 2597
2599 0 591133 177207 62920 -1 2598
2600 0 591173 176919 63080 -1 2599
2601 0 591261 176559 63280 -1 2600
2602 0 591269 176343 63400 -1 2601
2603 0 591261 176095 63480 -1 2602
2604 0 591133 175759 63640 -1 2603
2605 0 591141 175583 63760 -1 2604
2606 0 590845 175303 63840 -1 2605
2607 0 590829 175047 63960 -1 2606
2608 0 590605 174639 64040 -1 2607
2609 0 590485 174295 64120 -1 2608
2610 0 590357 173879 64280 -1 2609
2611 0 590421 173535 64360 -1 2610
2612 0 590197 172887 64360 -1 2611
2613 0 590061 172727 64480 -1 2612
2614 0 589861 171951 64560 -1 2613
2615 0 589741 171519 64560 -1 2614
2616 0 589557 171303 64560 -1 2615
2617 0 589189 170703 64560 -1 2616
2618 0 589005 170383 64560 -1 2617
2619 0 588853 170367 64320 -1 2618
2620 0 588549 170111 64240 -1 2619
2621 0 588397 169967 64080 -1 2620
2622 0 588301 169767 64080 -1 2621
2623 0 588333 169639 64080 -1 2622
2624 0 588341 169551 64000 -1 2623
2625 0 588309 169351 63840 -1 2624
2626 0 588333 169007 63600 -1 2625
2627 0 588045 168607 63440 -1 2626
2628 0 587845 168367 63400 -1 2627
2629 0 587549 168143 63280 -1 2628
2630 0 587437 168175 63200 -1 2629
2631 0 587357 167863 62960 -1 2630
2632 0 587349 167911 62880 -1 2631
2633 0 587317 167743 62720 -1 2632
2634 0 587125 167519 62520 -1 2633
2635 0 586981 167447 62320 -1 2634
2636 0 586829 167383 62120 -1 2635
2637 0 586533 167127 61920 -1 2636
2638 0 586301 166983 61920 -1 2637
2639 0 586205 166791 61920 -1 2638
2640 0 586037 166623 61840 -1 2639
2641 0 585893 166503 61640 -1 2640
2642 0 585581 166263 61600 -1 2641
2643 0 585413 166319 61520 -1 2642
2644 0 585149 166231 61440 -1 2643
2645 0 585037 166095 61160 -1 2644
2646 0 584917 165863 60920 -1 2645
2647 0 584957 165823 60720 -1 2646
2648 0 584893 165839 60560 -1 2647
2649 0 584837 165623 60400 -1 2648
2650 0 584733 165543 60240 -1 2649
2651 0 584701 165463 60160 -1 2650
2652 0 584685 165431 60120 -1 2651
2653 0 584669 165423 60000 -1 2652
2654 0 584653 165407 59960 -1 2653
2655 0 584613 165391 59840 -1 2654
2656 0 584421 165279 59680 -1 2655
2657 0 584165 165199 59560 -1 2656
2658 0 583989 164895 59320 -1 2657
2659 0 583845 164823 59120 -1 2658
2660 0 583597 164759 58840 -1 2659
2661 0 583437 164671 58680 -1 2660
2662 0 583133 164767 58400 -1 2661
2663 0 582989 164791 58160 -1 2662
2664 0 582917 164671 57840 -1 2663
2665 0 582893 164743 57520 -1 2664
2666 0 583029 164799 57200 -1 2665
2667 0 583029 164863 57120 -1 2666
2668 0 583029 164879 56760 -1 2667
2669 0 582925 164879 56560 -1 2668
2670 0 582813 164823 56320 -1 2669
2671 0 582797 164943 56080 -1 2670
2672 0 582877 164855 55720 -1 2671
2673 0 582981 164799 55640 -1 2672
2674 0 582581 164983 55640 -1 2673
2675 0 582525 165127 55400 -1 2674
2676 0 582461 165215 55080 -1 2675
2677 0 582397 165151 54960 -1 2676
2678 0 582333 165135 54800 -1 2677
2679 0 582357 165191 54640 -1 2678
2680 0 582269 165167 54480 -1 2679
2681 0 582109 165167 54280 -1 2680
2682 0 582061 165303 54120 -1 2681
2683 0 581901 165367 53960 -1 2682
2684 0 582325 164991 53960 -1 2683
2685 0 582557 164943 53760 -1 2684
2686 0 582837 164927 53600 -1 2685
2687 0 583477 164919 53600 -1 2686
2688 0 583733 164943 53520 -1 2687
2689 0 583749 164919 53480 -1 2688
2690 0 581629 165599 53840 -1 2683
2691 0 581422.3 165719 53640 -1 2690
2692 0 581981 165575 53520 -1 2691
2693 0 582189 165639 53320 -1 2692
2694 0 582245 165735 53200 -1 2693
2695 0 582269 165735 53120 -1 2694
2696 0 582485 166071 52920 -1 2695
2697 0 582437 166079 52880 -1 2696
2698 0 582405 166079 52800 -1 2697
2699 0 582389 166119 52600 -1 2698
2700 0 582381 166119 52400 -1 2699
2701 0 582437 166199 52240 -1 2700
2702 0 582477 166263 52040 -1 2701
2703 0 582589 166399 51760 -1 2702
2704 0 582685 166575 51560 -1 2703
2705 0 582581 166903 51320 -1 2704
2706 0 582453 167191 51320 -1 2705
2707 0 582197 167199 51360 -1 2706
2708 0 581901 167135 51400 -1 2707
2709 0 581813 167127 51440 -1 2708
2710 0 581773 167095 51520 -1 2709
2711 0 582685 167055 51120 -1 2705
2712 0 582741 167103 51000 -1 2711
2713 0 582893 167151 50720 -1 2712
2714 0 582893 167239 50480 -1 2713
2715 0 582933 167335 50440 -1 2714
2716 0 582829 167559 50440 -1 2715
2717 0 582597 167831 50440 -1 2716
2718 0 582645 168367 50400 -1 2717
2719 0 582429 168959 50400 -1 2718
2720 0 582429 169043 50520 -1 2719
2721 0 582429 169071 50560 -1 2720
2722 0 582269 169159 50680 -1 2721
2723 0 582269 169191 50760 -1 2722
2724 0 582253 169319 50880 -1 2723
2725 0 582517 168951 50240 -1 2720
2726 0 582133 169167 50000 -1 2725
2727 0 582101 169151 49760 -1 2726
2728 0 582101 169263 49640 -1 2727
2729 0 582069 169399 49560 -1 2728
2730 0 582277 169471 49560 -1 2729
2731 0 582189 169599 49400 -1 2730
2732 0 582165 169735 49280 -1 2731
2733 0 582173 169911 49240 -1 2732
2734 0 582421 170119 49240 -1 2733
2735 0 582605 170375 49240 -1 2734
2736 0 582589 170199 49400 -1 2735
2737 0 582693 170687 49440 -1 2735
2738 0 582733 170727 49640 -1 2737
2739 0 582789 170815 49840 -1 2738
2740 0 582805 170799 49880 -1 2739
2741 0 581381 165743 53600 -1 2691
2742 0 580837 165743 53400 -1 2741
2743 0 580349 165271 53320 -1 2742
2744 0 580141 165223 53320 -1 2743
2745 0 580045 165183 53400 -1 2744
2746 0 579845 165175 53480 -1 2745
2747 0 579661 165039 53680 -1 2746
2748 0 579485 164911 53840 -1 2747
2749 0 579341 164791 54040 -1 2748
2750 0 579157 164791 54240 -1 2749
2751 0 578981 164791 54440 -1 2750
2752 0 578877 164855 54680 -1 2751
2753 0 578669 164807 55040 -1 2752
2754 0 578589 164847 55240 -1 2753
2755 0 578429 164831 55640 -1 2754
2756 0 578333 164783 55960 -1 2755
2757 0 578069 164799 56400 -1 2756
2758 0 577997 164783 56760 -1 2757
2759 0 577965 164863 56880 -1 2758
2760 0 577941 164903 57120 -1 2759
2761 0 577981 164951 57200 -1 2760
2762 0 577893 164967 57360 -1 2761
2763 0 577693 164903 57640 -1 2762
2764 0 577541 164959 57800 -1 2763
2765 0 577429 164959 57960 -1 2764
2766 0 577141 165063 58160 -1 2765
2767 0 577053 165119 58320 -1 2766
2768 0 576909 165151 58520 -1 2767
2769 0 576757 165215 58720 -1 2768
2770 0 576493 165471 58920 -1 2769
2771 0 576213 165727 59120 -1 2770
2772 0 576085 165911 59160 -1 2771
2773 0 575973 166063 59320 -1 2772
2774 0 575885 166215 59480 -1 2773
2775 0 575749 166311 59560 -1 2774
2776 0 575613 166543 59640 -1 2775
2777 0 575317 166575 59680 -1 2776
2778 0 575165 166655 59760 -1 2777
2779 0 574981 166839 59960 -1 2778
2780 0 575029 166871 60000 -1 2779
2781 0 574933 167023 60120 -1 2780
2782 0 574725 167127 60280 -1 2781
2783 0 574325 167335 60520 -1 2782
2784 0 574037 167391 60680 -1 2783
2785 0 573829 167503 60880 -1 2784
2786 0 573741 167503 61120 -1 2785
2787 0 573629 167703 61400 -1 2786
2788 0 573149 167951 61440 -1 2787
2789 0 573029 168039 61480 -1 2788
2790 0 572797 168271 61600 -1 2789
2791 0 572389 168567 61760 -1 2790
2792 0 572349 168679 61920 -1 2791
2793 0 572285 168815 62040 -1 2792
2794 0 571925 168767 62240 -1 2793
2795 0 571725 168887 62520 -1 2794
2796 0 571637 168895 62640 -1 2795
2797 0 571421 168871 62920 -1 2796
2798 0 571005 169095 63160 -1 2797
2799 0 570373 169111 63280 -1 2798
2800 0 569765 169247 63360 -1 2799
2801 0 568989 169279 63400 -1 2800
2802 0 568325 169359 63400 -1 2801
2803 0 567885 169383 63400 -1 2802
2804 0 567933 169447 63280 -1 2803
2805 0 567957 169351 63200 -1 2804
2806 0 567949 169367 63120 -1 2805
2807 0 567941 169375 63080 -1 2806
2808 0 567653 169415 63600 -1 2803
2809 0 567365 169463 63600 -1 2808
2810 0 567101 169623 63600 -1 2809
2811 0 566893 169759 63600 -1 2810
2812 0 566541 169807 63600 -1 2811
2813 0 566309 169991 63600 -1 2812
2814 0 566045 170215 63560 -1 2813
2815 0 565877 170271 63520 -1 2814
2816 0 565733 170263 63400 -1 2815
2817 0 565909 170247 63240 -1 2816
2818 0 565421 170463 63120 -1 2817
2819 0 565253 170527 63040 -1 2818
2820 0 564861 170527 62960 -1 2819
2821 0 564541 170447 62800 -1 2820
2822 0 564509 170383 62640 -1 2821
2823 0 564197 170487 62520 -1 2822
2824 0 563877 170471 62400 -1 2823
2825 0 563797 170511 62280 -1 2824
2826 0 563589 170519 62120 -1 2825
2827 0 563277 170399 61920 -1 2826
2828 0 563029 170375 61880 -1 2827
2829 0 562909 170407 61800 -1 2828
2830 0 562533 170471 61720 -1 2829
2831 0 562445 170375 61640 -1 2830
2832 0 562045 170031 61640 -1 2831
2833 0 562189 169959 61560 -1 2832
2834 0 562117 169935 61480 -1 2833
2835 0 561949 169751 61480 -1 2834
2836 0 561677 169575 61440 -1 2835
2837 0 561509 169343 61440 -1 2836
2838 0 561429 169151 61480 -1 2837
2839 0 561181 168823 61480 -1 2838
2840 0 560453 168023 61480 -1 2839
2841 0 560141 167583 61680 -1 2840
2842 0 559893 167367 61760 -1 2841
2843 0 560021 167103 61840 -1 2842
2844 0 560213 166783 61880 -1 2843
2845 0 560277 166671 62080 -1 2844
2846 0 560133 166135 62080 -1 2845
2847 0 559997 165615 62080 -1 2846
2848 0 560029 165591 62160 -1 2847
2849 0 560021 165567 62280 -1 2848
2850 0 559925 165359 62400 -1 2849
2851 0 559981 165311 62480 -1 2850
2852 0 559965 165199 62520 -1 2851
2853 0 560077 164927 62640 -1 2852
2854 0 560045 164903 62800 -1 2853
2855 0 560045 164815 62960 -1 2854
2856 0 560085 164647 63120 -1 2855
2857 0 559981 164375 63280 -1 2856
2858 0 559973 164151 63480 -1 2857
2859 0 560085 163879 63640 -1 2858
2860 0 560101 163503 63640 -1 2859
2861 0 560125 163463 63760 -1 2860
2862 0 560093 163455 63960 -1 2861
2863 0 560053 163559 64160 -1 2862
2864 0 560077 163487 64320 -1 2863
2865 0 560237 163383 64480 -1 2864
2866 0 560282.3 163321.67 64560 -1 2865
2867 0 560373 163199 64720 -1 2866
2868 0 560477 163175 64960 -1 2867
2869 0 560389 163207 65200 -1 2868
2870 0 560413 163279 65240 -1 2869
2871 0 560357 163511 65280 -1 2870
2872 0 560237 163535 65320 -1 2871
2873 0 560197 163375 65560 -1 2872
2874 0 560181 163359 65600 -1 2873
2875 0 560181 163367 65640 -1 2874
2876 0 560233.8 163233.47 65680 -1 2875
2877 0 560165 163263 65720 -1 2876
2878 0 560157 163279 65800 -1 2877
2879 0 560125 163295 65920 -1 2878
2880 0 560093 163351 66000 -1 2879
2881 0 560125 163407 66120 -1 2880
2882 0 559901 163495 66280 -1 2881
2883 0 559973 163391 66440 -1 2882
2884 0 559957 163399 66480 -1 2883
2885 0 560261 163183 66520 -1 2884
2886 0 560517 162959 66680 -1 2885
2887 0 560549 162871 66760 -1 2886
2888 0 560693 163023 66920 -1 2887
2889 0 560845 163071 67040 -1 2888
2890 0 560877 163127 67200 -1 2889
2891 0 560933 163047 67320 -1 2890
2892 0 560917 162847 67480 -1 2891
2893 0 560845 162503 67640 -1 2892
2894 0 561013 162351 67800 -1 2893
2895 0 561237 162223 67960 -1 2894
2896 0 561485 162007 68160 -1 2895
2897 0 561653 161991 68280 -1 2896
2898 0 561893 162015 68400 -1 2897
2899 0 561950.6 161991 68440 -1 2898
2900 0 562181 161895 68600 -1 2899
2901 0 562269 161967 68760 -1 2900
2902 0 561837 162215 68760 -1 2901
2903 0 561885 162263 68840 -1 2902
2904 0 562509 161863 68800 -1 2901
2905 0 562541 161895 68880 -1 2904
2906 0 562613 161911 69000 -1 2905
2907 0 562725 161903 69120 -1 2906
2908 0 562765 161919 69280 -1 2907
2909 0 562845 161919 69480 -1 2908
2910 0 562909 161871 69680 -1 2909
2911 0 562973 161879 69880 -1 2910
2912 0 563053 161831 70120 -1 2911
2913 0 563133 161703 70320 -1 2912
2914 0 563269 161535 70520 -1 2913
2915 0 563289 161503 70560 -1 2914
2916 0 563389 161343 70760 -1 2915
2917 0 563517 161157.4 70920 -1 2916
2918 0 563549 161111 70960 -1 2917
2919 0 563693 161055 71200 -1 2918
2920 0 563789 160991 71360 -1 2919
2921 0 563837 160871 71520 -1 2920
2922 0 563857.56 160699.58 71760 -1 2921
2923 0 563861 160671 71800 -1 2922
2924 0 563829 160559 72040 -1 2923
2925 0 563837 160463 72120 -1 2924
2926 0 563797 160551 72360 -1 2925
2927 0 563669 160503 72520 -1 2926
2928 0 563253 160551 72760 -1 2927
2929 0 563109 160479 72960 -1 2928
2930 0 562421 160711 73240 -1 2929
2931 0 562197 160703 73440 -1 2930
2932 0 562101 160695 73520 -1 2931
2933 0 562083.94 160665.77 73560 -1 2932
2934 0 562045 160695 73600 -1 2933
2935 0 561829 160639 73800 -1 2934
2936 0 561701 160711 73960 -1 2935
2937 0 561589 160559 74200 -1 2936
2938 0 561541 160631 74400 -1 2937
2939 0 561541 160743 74640 -1 2938
2940 0 561461 160823 74880 -1 2939
2941 0 561477 160823 75080 -1 2940
2942 0 561485 160783 75360 -1 2941
2943 0 561533 160687 75560 -1 2942
2944 0 561701 160607 75840 -1 2943
2945 0 561725 160535 76240 -1 2944
2946 0 561749 160511 76520 -1 2945
2947 0 561821 160559 76920 -1 2946
2948 0 561773 160591 77160 -1 2947
2949 0 562109 160295 77520 -1 2948
2950 0 561893 160423 77560 -1 2949
2951 0 561901 160607 77560 -1 2950
2952 0 561925 160671 77600 -1 2951
2953 0 561965 160591 77680 -1 2952
2954 0 561957 160615 77760 -1 2953
2955 0 562061 160495 77880 -1 2954
2956 0 562045 160391 78080 -1 2955
2957 0 562045 160463 78320 -1 2956
2958 0 561949 160551 78480 -1 2957
2959 0 561861 160727 78600 -1 2958
2960 0 561733 160967 78760 -1 2959
2961 0 561677 161167 79000 -1 2960
2962 0 561581 161303 79240 -1 2961
2963 0 561477 161463 79440 -1 2962
2964 0 561349 161591 79640 -1 2963
2965 0 561293 161679 79800 -1 2964
2966 0 561277 161727 79840 -1 2965
2967 0 561493 161431 79880 -1 2966
2968 0 561197 162223 79920 -1 2967
2969 0 561253 162351 80000 -1 2968
2970 0 561237 162367 80120 -1 2969
2971 0 561301 162607 80320 -1 2970
2972 0 561277 162607 80360 -1 2971
2973 0 561339.06 162681.7 80400 -1 2972
2974 0 561245 162703 80440 -1 2973
2975 0 561309 162719 80520 -1 2974
2976 0 561445 162783 80680 -1 2975
2977 0 561517 162871 80880 -1 2976
2978 0 561469 162775 81080 -1 2977
2979 0 561413 163079 81280 -1 2978
2980 0 561445 163351 81440 -1 2979
2981 0 561429 163455 81480 -1 2980
2982 0 561364.44 163472.16 81520 -1 2981
2983 0 561397 163479 81560 -1 2982
2984 0 561429 163567 81720 -1 2983
2985 0 561413 163687 82000 -1 2984
2986 0 561157 163831 82040 -1 2985
2987 0 560965 163831 82200 -1 2986
2988 0 560861 163703 82360 -1 2987
2989 0 560869 163711 82400 -1 2988
2990 0 560853 163711 82440 -1 2989
2991 0 561413 161623 79920 -1 2967
2992 0 559437 163703 66480 -1 2884
2993 0 559453 163727 66560 -1 2992
2994 0 559481.3 163811.86 66640 -1 2993
2995 0 559492.6 163936.3 66720 -1 2994
2996 0 559498.25 164151.27 66800 -1 2995
2997 0 559475.6 164405.83 66920 -1 2996
2998 0 559526.56 164683.02 67000 -1 2997
2999 0 559509.56 164847.06 67160 -1 2998
3000 0 559486.94 164847.06 67360 -1 2999
3001 0 559413.4 164954.53 67400 -1 3000
3002 0 559317.25 165005.45 67520 -1 3001
3003 0 559334.2 164943.22 67640 -1 3002
3004 0 559255 165062.02 67800 -1 3003
3005 0 559226.75 165112.92 67960 -1 3004
3006 0 559062.7 165265.67 68160 -1 3005
3007 0 559113.56 165452.34 68280 -1 3006
3008 0 559159.56 165402.38 68320 -1 3007
3009 0 559113.56 165486.28 68400 -1 3008
3010 0 559192.8 165491.94 68520 -1 3009
3011 0 559243.7 165548.5 68640 -1 3010
3012 0 559334.2 165610.73 68840 -1 3011
3013 0 559481.3 165695.58 69000 -1 3012
3014 0 559537.9 165763.47 69120 -1 3013
3015 0 559566.1 165825.69 69200 -1 3014
3016 0 559566.1 165820.03 69320 -1 3015
3017 0 559543.5 165927.52 69440 -1 3016
3018 0 559577.44 165944.48 69560 -1 3017
3019 0 559571.8 165967.11 69800 -1 3018
3020 0 559730.2 166006.72 70040 -1 3019
3021 0 559803.75 165955.8 70280 -1 3020
3022 0 560063.94 166006.72 70360 -1 3021
3023 0 560188.4 165989.73 70520 -1 3022
3024 0 559905.56 165916.2 70560 -1 3023
3025 0 559820.7 165899.23 70800 -1 3024
3026 0 560047 165910.55 71040 -1 3025
3027 0 560392.06 165661.64 71160 -1 3026
3028 0 560471.25 165548.5 71360 -1 3027
3029 0 560392.06 165463.66 71600 -1 3028
3030 0 560459.94 165243.03 71800 -1 3029
3031 0 560454.25 165078.98 71960 -1 3030
3032 0 560352.44 164847.06 72160 -1 3031
3033 0 560216.7 164699.98 72360 -1 3032
3034 0 560018.7 164535.94 72560 -1 3033
3035 0 559996.06 164371.88 72800 -1 3034
3036 0 560001.7 164287.03 73040 -1 3035
3037 0 559939.5 164253.1 73200 -1 3036
3038 0 559882.94 164179.55 73400 -1 3037
3039 0 559860.3 164043.78 73560 -1 3038
3040 0 559758.5 163913.67 73680 -1 3039
3041 0 559639.7 163840.14 73840 -1 3040
3042 0 559718.9 163653.45 73960 -1 3041
3043 0 559554.8 163653.45 74040 -1 3042
3044 0 559470 163630.83 74160 -1 3043
3045 0 559023.06 163540.33 74320 -1 3044
3046 0 558921.25 163483.75 74520 -1 3045
3047 0 558977.8 163483.75 74760 -1 3046
3048 0 558802.44 163342.33 74960 -1 3047
3049 0 558768.25 163336.5 75000 -1 3048
3050 0 558666.7 163319.7 75120 -1 3049
3051 0 558265.06 163104.75 75360 -1 3049
3052 0 558202.8 162912.4 75480 -1 3051
3053 0 557993.56 162844.53 75600 -1 3052
3054 0 557744.6 162669.17 75680 -1 3053
3055 0 557501.4 162640.89 75720 -1 3054
3056 0 557269.44 162827.56 75800 -1 3055
3057 0 556805.56 163099.1 75840 -1 3056
3058 0 556613.25 163161.31 76040 -1 3057
3059 0 556443.56 163144.34 76280 -1 3058
3060 0 556415.25 163127.38 76560 -1 3059
3061 0 556375.7 162935.05 76760 -1 3060
3062 0 556330.44 162867.16 77080 -1 3061
3063 0 555702.5 162539.06 77080 -1 3062
3064 0 555283.9 162080.86 77120 -1 3063
3065 0 555018 161843.27 77120 -1 3064
3066 0 554876.6 161583.05 77120 -1 3065
3067 0 554752.1 161430.31 77240 -1 3066
3068 0 554129.9 161079.6 77240 -1 3067
3069 0 553926.25 161034.34 77080 -1 3068
3070 0 553784.8 161017.36 76920 -1 3069
3071 0 553705.6 161011.7 76720 -1 3070
3072 0 553671.7 160960.8 76520 -1 3071
3073 0 553575.5 160819.38 76520 -1 3072
3074 0 553439.75 160762.81 76520 -1 3073
3075 0 553400.2 160530.88 76520 -1 3074
3076 0 553326.6 160564.81 76320 -1 3075
3077 0 553168.25 160502.6 76240 -1 3076
3078 0 553038.1 160423.39 76160 -1 3077
3079 0 552958.94 160202.78 76120 -1 3078
3080 0 552975.9 160117.92 76080 -1 3079
3081 0 552851.44 160100.95 75920 -1 3080
3082 0 552749.6 159784.17 75760 -1 3081
3083 0 552585.56 159671.03 75600 -1 3082
3084 0 552472.44 159473.05 75440 -1 3083
3085 0 552234.9 159320.31 75320 -1 3084
3086 0 552008.56 159224.14 75040 -1 3085
3087 0 551646.56 159088.38 74920 -1 3086
3088 0 551188.3 158924.33 74920 -1 3087
3089 0 550967.7 158890.39 74720 -1 3088
3090 0 550786.7 158777.25 74520 -1 3089
3091 0 550605.7 158743.31 74360 -1 3090
3092 0 550469.94 158720.69 74240 -1 3091
3093 0 550260.6 158652.8 74040 -1 3092
3094 0 550085.25 158613.2 73920 -1 3093
3095 0 549983.44 158415.22 73560 -1 3094
3096 0 549875.94 158273.8 73280 -1 3095
3097 0 549711.9 158194.6 73120 -1 3096
3098 0 549185.8 158070.14 73120 -1 3097
3099 0 548948.25 158047.52 72800 -1 3098
3100 0 548569.2 158160.66 72840 -1 3099
3101 0 548263.75 158262.48 72840 -1 3100
3102 0 548161.94 158324.7 72760 -1 3101
3103 0 548014.8 158647.14 72720 -1 3102
3104 0 547681.06 159003.53 72720 -1 3103
3105 0 547613.2 159099.69 72960 -1 3104
3106 0 547596.25 159077.06 73080 -1 3105
3107 0 547669.75 159054.44 73200 -1 3106
3108 0 547607.56 159082.72 73320 -1 3107
3109 0 547584.94 159325.97 73320 -1 3108
3110 0 559965 163231 63640 -1 2860
3111 0 560085 162999 63800 -1 3110
3112 0 560053 162503 63800 -1 3111
3113 0 560037 162159 63680 -1 3112
3114 0 560045 162031 63560 -1 3113
3115 0 560133 161927 63480 -1 3114
3116 0 560229 161015 63480 -1 3115
3117 0 560053 160671 63600 -1 3116
3118 0 560069 160543 63640 -1 3117
3119 0 559973 160351 63840 -1 3118
3120 0 559955.4 160341.4 63880 -1 3119
3121 0 559965 160679 64120 -1 3120
3122 0 560157 160679 64360 -1 3121
3123 0 560181 160671 64400 -1 3122
3124 0 559885 160303 64040 -1 3120
3125 0 559733 159943 64200 -1 3124
3126 0 559519.7 159671 64280 -1 3125
3127 0 559413 159535 64320 -1 3126
3128 0 559293 159455 64440 -1 3127
3129 0 559159.7 159161.67 64640 -1 3128
3130 0 559133 159103 64680 -1 3129
3131 0 558837 158959 64800 -1 3130
3132 0 558741 158903 64880 -1 3131
3133 0 558621 158663 64960 -1 3132
3134 0 558525 158447 64960 -1 3133
3135 0 558469 158295 65120 -1 3134
3136 0 558429 158047 65200 -1 3135
3137 0 558301 157815 65280 -1 3136
3138 0 558325 157663 65360 -1 3137
3139 0 558213 157519 65520 -1 3138
3140 0 558157 157383 65680 -1 3139
3141 0 558085 157287 65880 -1 3140
3142 0 558141 157271 66120 -1 3141
3143 0 558069 157191 66320 -1 3142
3144 0 557909 157191 66520 -1 3143
3145 0 557629 157159 66760 -1 3144
3146 0 557669 157535 67000 -1 3145
3147 0 557613 157807 67240 -1 3146
3148 0 557613 157775 67440 -1 3147
3149 0 557517 157543 67680 -1 3148
3150 0 557365 157687 67800 -1 3149
3151 0 557037 157719 67880 -1 3150
3152 0 556509 157575 68000 -1 3151
3153 0 555693 157391 68000 -1 3152
3154 0 554813 157255 68000 -1 3153
3155 0 554221 157111 67880 -1 3154
3156 0 553837 157015 67760 -1 3155
3157 0 553639.7 157047 67680 -1 3156
3158 0 553541 157063 67640 -1 3157
3159 0 553101 157071 67640 -1 3158
3160 0 553093 157231 67480 -1 3159
3161 0 552685 157039 67680 -1 3160
3162 0 552429 156967 67720 -1 3161
3163 0 551965 157031 67720 -1 3162
3164 0 551765 157015 67720 -1 3163
3165 0 551605 157111 67840 -1 3164
3166 0 551413 157079 67920 -1 3165
3167 0 551077 157079 67920 -1 3166
3168 0 550997 156983 68000 -1 3167
3169 0 551037 156975 68200 -1 3168
3170 0 550741 157079 68240 -1 3169
3171 0 550349 157135 68240 -1 3170
3172 0 550037 157215 68360 -1 3171
3173 0 549973 157279 68520 -1 3172
3174 0 549485 157415 68720 -1 3173
3175 0 549333 157351 68920 -1 3174
3176 0 549165 157399 69120 -1 3175
3177 0 549197 157423 69320 -1 3176
3178 0 549117 157463 69560 -1 3177
3179 0 548933 157399 69800 -1 3178
3180 0 548893 157319 70080 -1 3179
3181 0 548901 157327 70320 -1 3180
3182 0 548805 157327 70520 -1 3181
3183 0 548549 157343 70840 -1 3182
3184 0 548509 157303 71000 -1 3183
3185 0 548245 157063 71160 -1 3184
3186 0 548021 156967 71160 -1 3185
3187 0 547853 156847 71160 -1 3186
3188 0 547741 156711 71160 -1 3187
3189 0 547797 156695 71240 -1 3188
3190 0 547493 156583 71360 -1 3189
3191 0 547221 156471 71360 -1 3190
3192 0 547069 156215 71520 -1 3191
3193 0 546973 156007 71720 -1 3192
3194 0 546605 155871 71720 -1 3193
3195 0 546045 155615 71720 -1 3194
3196 0 545981 155479 71880 -1 3195
3197 0 545989 155431 71920 -1 3196
3198 0 546013 155479 71960 -1 3197
3199 0 546069 155639 71600 -1 3195
3200 0 546093 155687 71360 -1 3199
3201 0 546125 155759 71280 -1 3200
3202 0 553381 157527 67360 -1 3157
3203 0 553413 157399 67200 -1 3202
3204 0 555634.06 157454.11 68200 -1 3153
3205 0 555626.06 157534.11 68360 -1 3204
3206 0 555458.06 157582.11 68440 -1 3205
3207 0 559789 162319 63480 -1 3115
3208 0 559637 162447 63400 -1 3207
3209 0 559593 162439 63360 -1 3208
3210 0 559549 162431 63320 -1 3209
3211 0 559413 162439 63280 -1 3210
3212 0 559298.06 162502.11 63240 -1 3211
3213 0 562005 170759 61640 -1 2831
3214 0 561949 170879 61560 -1 3213
3215 0 561933 171191 61560 -1 3214
3216 0 561733 171215 61520 -1 3215
3217 0 561493 171271 61520 -1 3216
3218 0 561117 171439 61520 -1 3217
3219 0 560757 171759 61480 -1 3218
3220 0 560541 171895 61440 -1 3219
3221 0 560765 171767 61280 -1 3220
3222 0 560829 171647 61160 -1 3221
3223 0 560853 171647 61120 -1 3222
3224 0 583581 164511 55480 -1 2673
3225 0 583877 164399 55320 -1 3224
3226 0 584173 164391 55160 -1 3225
3227 0 584309 164279 54920 -1 3226
3228 0 584765 164175 54720 -1 3227
3229 0 584917 164143 54520 -1 3228
3230 0 585181 164167 54280 -1 3229
3231 0 585805 164295 54160 -1 3230
3232 0 585949 164335 54000 -1 3231
3233 0 586117 164391 53800 -1 3232
3234 0 586365 164359 53440 -1 3233
3235 0 586557 164551 53200 -1 3234
3236 0 586645 164639 53080 -1 3235
3237 0 586685 164599 53040 -1 3236
3238 0 592589 182031 62800 -1 2576
3239 0 592549 182151 62960 -1 3238
3240 0 592413 182095 63120 -1 3239
3241 0 592405 182103 63280 -1 3240
3242 0 592333 182047 63360 -1 3241
3243 0 592269 181999 63440 -1 3242
3244 0 592821 183399 62640 -1 2572
3245 0 592781 183351 62520 -1 3244
3246 0 592605 183519 62400 -1 3245
3247 0 592413 183615 62360 -1 3246
3248 0 592405 183607 62280 -1 3247
3249 0 592181 183655 62160 -1 3248
3250 0 591933 183711 61920 -1 3249
3251 0 591861 183791 61880 -1 3250
3252 0 591693 183911 61880 -1 3251
3253 0 591645 183959 61840 -1 3252
3254 0 591557 183895 61760 -1 3253
3255 0 591509 183863 61680 -1 3254
3256 0 591529 183915 61640 -1 3255
3257 0 591445 183927 61640 -1 3256
3258 0 591425 183919 61600 -1 3257
3259 0 591341 183811 61520 -1 3258
3260 0 591261 183755 61480 -1 3259
3261 0 591181 183719 61440 -1 3260
3262 0 591221 183675 61400 -1 3261
3263 0 591073 183691 61360 -1 3262
3264 0 590769 183623 61320 -1 3263
3265 0 590449 183819 61320 -1 3264
3266 0 590305 183743 61240 -1 3265
3267 0 590049 183795 61240 -1 3266
3268 0 589505 183743 61160 -1 3267
3269 0 589257 183691 61120 -1 3268
3270 0 589193 183699 61040 -1 3269
3271 0 589139.7 183693.67 61000 -1 3270
3272 0 589241 183603 60760 -1 3271
3273 0 589377 183539 60640 -1 3272
3274 0 589425 183475 60520 -1 3273
3275 0 589441 183435 60360 -1 3274
3276 0 589033 183683 60920 -1 3271
3277 0 588713 183675 60760 -1 3276
3278 0 588249 183571 60680 -1 3277
3279 0 588121 183499 60560 -1 3278
3280 0 587793.4 183398 60560 -1 3279
3281 0 587595.4 183409.31 60480 -1 3280
3282 0 587629.3 183460.22 60360 -1 3281
3283 0 587623.6 183437.6 60280 -1 3282
3284 0 587589.7 183528.11 60200 -1 3283
3285 0 587510.5 183675.19 60120 -1 3284
3286 0 587278.56 183895.8 60080 -1 3285
3287 0 587165.44 184116.42 60080 -1 3286
3288 0 587114.5 184223.9 60160 -1 3287
3289 0 587137.1 184749.98 60240 -1 3288
3290 0 587210.7 184874.44 60280 -1 3289
3291 0 587159.75 185140.31 60280 -1 3290
3292 0 587097.56 185434.47 60320 -1 3291
3293 0 587142.8 185632.45 60280 -1 3292
3294 0 587205.06 185847.42 60240 -1 3293
3295 0 587255.94 185988.84 60160 -1 3294
3296 0 587233.3 186169.86 60080 -1 3295
3297 0 587205.06 186169.86 60000 -1 3296
3298 0 587193.7 186135.92 59960 -1 3297
3299 0 587210.7 186107.64 59920 -1 3298
3300 0 587176.75 186164.2 59880 -1 3299
3301 0 587193.7 186164.2 59840 -1 3300
3302 0 587233.3 186294.31 59720 -1 3301
3303 0 587272.94 186452.7 59600 -1 3302
3304 0 587289.9 186531.89 59480 -1 3303
3305 0 587380.4 186605.44 59400 -1 3304
3306 0 587448.25 186735.55 59280 -1 3305
3307 0 587629.3 186871.31 59120 -1 3306
3308 0 587725.44 187012.73 59000 -1 3307
3309 0 587849.94 187216.38 58880 -1 3308
3310 0 587957.4 187493.56 58760 -1 3309
3311 0 588104.5 187680.23 58640 -1 3310
3312 0 588217.6 187793.38 58520 -1 3311
3313 0 588362 187900.5 58440 -1 3312
3314 0 588506.1 188008.34 58360 -1 3313
3315 0 588772 188217.64 58200 -1 3314
3316 0 588890.75 188285.52 58080 -1 3315
3317 0 589218.9 188517.45 57880 -1 3316
3318 0 589462.1 188755.05 57680 -1 3317
3319 0 589580.94 188856.86 57520 -1 3318
3320 0 589671.44 188868.17 57440 -1 3319
3321 0 589875.06 188879.5 57240 -1 3320
3322 0 590056.06 188930.4 57080 -1 3321
3323 0 590299.3 189009.6 56840 -1 3322
3324 0 590418.1 189094.45 56680 -1 3323
3325 0 590429.44 189128.39 56480 -1 3324
3326 0 590684 189241.53 56240 -1 3325
3327 0 590712.3 189235.88 56040 -1 3326
3328 0 590898.94 189303.75 55840 -1 3327
3329 0 591119.56 189428.2 55680 -1 3328
3330 0 591130.9 189484.78 55480 -1 3329
3331 0 591294.94 189626.2 55360 -1 3330
3332 0 591509.9 189761.97 55120 -1 3331
3333 0 591590 189834 55000 -1 3332
3334 0 591830 189882 54800 -1 3333
3335 0 591974 189874 54600 -1 3334
3336 0 592030 189898 54520 -1 3335
3337 0 592078 189898 54440 -1 3336
3338 0 592134 189858 54240 -1 3337
3339 0 592278 189922 54040 -1 3338
3340 0 592246 189866 53880 -1 3339
3341 0 592406 189914 53720 -1 3340
3342 0 592454 189866 53440 -1 3341
3343 0 592510 189954 53320 -1 3342
3344 0 592484.4 189992.4 53160 -1 3343
3345 0 592478 190002 53120 -1 3344
3346 0 592494 190234 52960 -1 3345
3347 0 592566 190210 52800 -1 3346
3348 0 592550 190202 52600 -1 3347
3349 0 592590 190266 52400 -1 3348
3350 0 592622 190370 52200 -1 3349
3351 0 592558 190434 51960 -1 3350
3352 0 592562 190438 51840 -1 3351
3353 0 592566 190442 51720 -1 3352
3354 0 592630 190378 51520 -1 3353
3355 0 592702 190210 51280 -1 3354
3356 0 592678 190106 51080 -1 3355
3357 0 592526 189978 51040 -1 3356
3358 0 592502 189970 50880 -1 3357
3359 0 592467.3 189932.67 50800 -1 3358
3360 0 592398 189858 50640 -1 3359
3361 0 592410 189846 50600 -1 3360
3362 0 592422 189834 50560 -1 3361
3363 0 592446 189810 50480 -1 3362
3364 0 592486 189858 50360 -1 3363
3365 0 592398 189850 50200 -1 3364
3366 0 592350 189794 50080 -1 3365
3367 0 592214 189754 49840 -1 3366
3368 0 592198 189690 49680 -1 3367
3369 0 592158 189674 49560 -1 3368
3370 0 592110 189626 49480 -1 3369
3371 0 592030 189570 49440 -1 3370
3372 0 591974 189522 49320 -1 3371
3373 0 591846 189514 49160 -1 3372
3374 0 591782 189490 49080 -1 3373
3375 0 591734 189490 49040 -1 3374
3376 0 591622 189346 48920 -1 3375
3377 0 591494 189354 48840 -1 3376
3378 0 591534 189266 48800 -1 3377
3379 0 591438 189226 48720 -1 3378
3380 0 591398 189170 48640 -1 3379
3381 0 591326 189098 48520 -1 3380
3382 0 591254 188842 48320 -1 3381
3383 0 591166 188642 48160 -1 3382
3384 0 591118 188322 48040 -1 3383
3385 0 591158 188242 47960 -1 3384
3386 0 591190 188298 47920 -1 3385
3387 0 590862 188242 47880 -1 3386
3388 0 591318 188202 47840 -1 3387
3389 0 591326 188210 47800 -1 3388
3390 0 591294 188082 47720 -1 3389
3391 0 591286 188074 47600 -1 3390
3392 0 591326 187938 47440 -1 3391
3393 0 591246 187914 47360 -1 3392
3394 0 591246 187882 47280 -1 3393
3395 0 591150 187474 47320 -1 3394
3396 0 591046 187106 47320 -1 3395
3397 0 590902 187026 47280 -1 3396
3398 0 590966 186906 47360 -1 3397
3399 0 590662 186426 47400 -1 3398
3400 0 590462 185994 47440 -1 3399
3401 0 590446 185914 47520 -1 3400
3402 0 590518 185802 47600 -1 3401
3403 0 590382 185714 47640 -1 3402
3404 0 590190 185586 47680 -1 3403
3405 0 589878 185322 47680 -1 3404
3406 0 589558 185146 47680 -1 3405
3407 0 589510 185106 47720 -1 3406
3408 0 589422 184978 47760 -1 3407
3409 0 589398 185002 47840 -1 3408
3410 0 604993.56 172560.92 44600 -1 2319
3411 0 605073.56 172264.92 44760 -1 3410
3412 0 605113.56 172120.92 44800 -1 3411
3413 0 605089.56 172020.92 44840 -1 3412
3414 0 607912 171499 44640 -1 2312
3415 0 607884 171523 44480 -1 3414
3416 0 607940 171503 44280 -1 3415
3417 0 609857.56 169704.92 45040 -1 2307
3418 0 609817.56 169640.92 45160 -1 3417
3419 0 610949 160601 43440 -1 1763
3420 0 610957 160585 43520 -1 3419
3421 0 610913 160609 43560 -1 3420
3422 0 611009 160561 43600 -1 3421
3423 0 610909 160625 43680 -1 3422
3424 0 610917 160677 43760 -1 3423
3425 0 610881 160725 44040 -1 3424
3426 0 619254.8 172262.1 78120 -1 1342
3427 0 619410.75 172405.05 78080 -1 3426
3428 0 647989 145481 175960 -1 198
3429 0 648077 145409 176000 -1 3428
3430 0 648077 145409 176040 -1 3429
3431 0 648077 145409 176080 -1 3430
3432 0 651707 140679 175800 -1 188
3433 0 652051 140571 175880 -1 3432
3434 0 652261 140473 175960 -1 3433
3435 0 652633 140337 176040 -1 3434
3436 0 653413 140021 176080 -1 3435
3437 0 654681 139197 176080 -1 3436
3438 0 654697 139165 176120 -1 3437
3439 0 655709 138621 176160 -1 3438
3440 0 656399 137459 176200 -1 3439
3441 0 656379 137359 176160 -1 3440
3442 0 656397 137297 176080 -1 3441
3443 0 656257 137261 176040 -1 3442
3444 0 655737 136993 175960 -1 3443
3445 0 655645 136957 175920 -1 3444
3446 0 655441 136805 175880 -1 3445
3447 0 655253 136177 175920 -1 3446
3448 0 655353 136045 176040 -1 3447
3449 0 655375 135947 176120 -1 3448
3450 0 655459 135859 176200 -1 3449
3451 0 655547 135731 176280 -1 3450
3452 0 655679 135563 176400 -1 3451
3453 0 655763 135463 176480 -1 3452
3454 0 655867 135351 176600 -1 3453
3455 0 656083 135203 176640 -1 3454
3456 0 656379 134187 176640 -1 3455
3457 0 656271 134183 176520 -1 3456
3458 0 656349 134281 176480 -1 3457
3459 0 656553 133973 176360 -1 3458
3460 0 656565 133769 176320 -1 3459
3461 0 656489 133629 176200 -1 3460
3462 0 656542.3 133642.33 176120 -1 3461
3463 0 656569 133649 176080 -1 3462
3464 0 656609 133645 175960 -1 3463
3465 0 656609 133645 175800 -1 3464
3466 0 656609 133645 175680 -1 3465
3467 0 656765 133857 175560 -1 3466
3468 0 656845 133845 175440 -1 3467
3469 0 656935 133971 175320 -1 3468
3470 0 656501 133661 176360 -1 3460
3471 0 656505 133597 176480 -1 3470
3472 0 656513 133481 176600 -1 3471
3473 0 656547 133439 176680 -1 3472
3474 0 656439 134499 176360 -1 3458
3475 0 656439 134531 176240 -1 3474
3476 0 656467 134487 176120 -1 3475
3477 0 656447 134439 176000 -1 3476
3478 0 656375 134427 175880 -1 3477
3479 0 656327 134415 175760 -1 3478
3480 0 656367 134371 175680 -1 3479
3481 0 656394 134326 175640 -1 3480
3482 0 656406 134246 175600 -1 3481
3483 0 656418 134366 175560 -1 3482
3484 0 656419 134217 175480 -1 3483
3485 0 656444 134044 175400 -1 3484
3486 0 656454 134008 175320 -1 3485
3487 0 656441 133851 175240 -1 3486
3488 0 656311 133597 175200 -1 3487
3489 0 656083 133401 175280 -1 3488
3490 0 655995 133357 175360 -1 3489
3491 0 655895 133217 175440 -1 3490
3492 0 655805 133107 175520 -1 3491
3493 0 655789 133191 175600 -1 3492
3494 0 655357 132819 175600 -1 3493
3495 0 654909 132647 175600 -1 3494
3496 0 654733 132147 175480 -1 3495
3497 0 654653 132043 175360 -1 3496
3498 0 654661 132099 175320 -1 3497
3499 0 654705 132347 175320 -1 3498
3500 0 655115 132869 175200 -1 3499
3501 0 655096 132990 175080 -1 3500
3502 0 655258 132888 175200 -1 3500
3503 0 655328 132938 175120 -1 3502
3504 0 655295 132977 175000 -1 3503
3505 0 655279 133077 174880 -1 3504
3506 0 655322 133126 174840 -1 3505
3507 0 655329 133173 174800 -1 3506
3508 0 655301 133267 174760 -1 3507
3509 0 655271 133295 174680 -1 3508
3510 0 655229 133287 174600 -1 3509
3511 0 655207 133243 174520 -1 3510
3512 0 655189 133237 174440 -1 3511
3513 0 655161 133243 174400 -1 3512
3514 0 655151 133225 174360 -1 3513
3515 0 655131 133227 174320 -1 3514
3516 0 655117 133221 174280 -1 3515
3517 0 655109 133223 174240 -1 3516
3518 0 655107 133201 174200 -1 3517
3519 0 655094 133220 174160 -1 3518
3520 0 655028 133274 174160 -1 3519
3521 0 655034 133360 174160 -1 3520
3522 0 655036 133352 174080 -1 3521
3523 0 655094 133370 174000 -1 3522
3524 0 655126 133404 173920 -1 3523
3525 0 655117 133451 173840 -1 3524
3526 0 655252 133682 173840 -1 3525
3527 0 655285 133819 173880 -1 3526
3528 0 655279 133893 173920 -1 3527
3529 0 655262 133926 173960 -1 3528
3530 0 655266 133956 174000 -1 3529
3531 0 655242 134116 174040 -1 3530
3532 0 655031 133415 174240 -1 3521
3533 0 655017 133441 174280 -1 3532
3534 0 655039 133475 174320 -1 3533
3535 0 655053 133515 174360 -1 3534
3536 0 655056 133564 174400 -1 3535
3537 0 655046 133588 174440 -1 3536
3538 0 655038 133618 174480 -1 3537
3539 0 654994 133660 174520 -1 3538
3540 0 654998 133700 174560 -1 3539
3541 0 654986 133730 174600 -1 3540
3542 0 655005 133801 174640 -1 3541
3543 0 654999 133841 174680 -1 3542
3544 0 655104 133922 174680 -1 3543
3545 0 655145 133997 174680 -1 3544
3546 0 655162 133942 174640 -1 3544
3547 0 655257 133947 174600 -1 3546
3548 0 655317 133959 174560 -1 3547
3549 0 655397 133965 174520 -1 3548
3550 0 655477 133973 174480 -1 3549
3551 0 655521 133975 174440 -1 3550
3552 0 655619 133987 174360 -1 3551
3553 0 655690 134000 174320 -1 3552
3554 0 655918 133972 174280 -1 3553
3555 0 656082 133890 174240 -1 3554
3556 0 656258 133828 174200 -1 3555
3557 0 656355 133845 174160 -1 3556
3558 0 656497 133925 174160 -1 3557
3559 0 656533 133895 174040 -1 3558
3560 0 656497 133773 174000 -1 3559
3561 0 656405 133733 173960 -1 3560
3562 0 656298 133660 173880 -1 3561
3563 0 656249 133667 173800 -1 3562
3564 0 656459 133915 174200 -1 3558
3565 0 654669 132075 175200 -1 3498
3566 0 654673 132111 175080 -1 3565
3567 0 654629 132171 174960 -1 3566
3568 0 654629 132163 174880 -1 3567
3569 0 654581 132119 174760 -1 3568
3570 0 654589 132095 174640 -1 3569
3571 0 654553 132063 174520 -1 3570
3572 0 654577 132067 174360 -1 3571
3573 0 654625 132171 174240 -1 3572
3574 0 654697 132305 174160 -1 3573
3575 0 654673 132461 174040 -1 3574
3576 0 654705 132509 173960 -1 3575
3577 0 656355 134037.67 176720 -1 3456
3578 0 656343 133963 176760 -1 3577
3579 0 656307 133943.67 176880 -1 3578
3580 0 656271 133903.67 177000 -1 3579
3581 0 656283 133987.67 177120 -1 3580
3582 0 656271 134195.67 177200 -1 3581
3583 0 656427 134491.67 177240 -1 3582
3584 0 656603 134655.67 177280 -1 3583
3585 0 656667 134691.67 177320 -1 3584
3586 0 656991 134646 177320 -1 3585
3587 0 657107 134738 177200 -1 3586
3588 0 657171 134642 177000 -1 3587
3589 0 657211 134610 176960 -1 3588
3590 0 657039 134746 177360 -1 3586
3591 0 657051 134806 177440 -1 3590
3592 0 657075 134794 177560 -1 3591
3593 0 657131 134810 177680 -1 3592
3594 0 657483 135102 177760 -1 3593
3595 0 657547 135074 177840 -1 3594
3596 0 658019 135154 177880 -1 3595
3597 0 658059 135148 177960 -1 3596
3598 0 658070 135110 178080 -1 3597
3599 0 658107 135072 178160 -1 3598
3600 0 658107 134980 178280 -1 3599
3601 0 658127 134944 178400 -1 3600
3602 0 658191 134964 178480 -1 3601
3603 0 658271 134948 178560 -1 3602
3604 0 658463 134972 178680 -1 3603
3605 0 658623 134956 178760 -1 3604
3606 0 657123 134786 177760 -1 3593
3607 0 657119 134770 177840 -1 3606
3608 0 657161 134765 177880 -1 3607
3609 0 656259 134351.67 177320 -1 3582
3610 0 656251 134331.67 177400 -1 3609
3611 0 656268.3 134269 177480 -1 3610
3612 0 656007 134287.67 177160 -1 3582
3613 0 655795 134199.67 177120 -1 3612
3614 0 655871 134198 177200 -1 3613
3615 0 655895 134170 177280 -1 3614
3616 0 655735 134154 177280 -1 3615
3617 0 655663 134182 177360 -1 3616
3618 0 655631 134466 177360 -1 3617
3619 0 655625 134565 177280 -1 3618
3620 0 655951 134122 177360 -1 3615
3621 0 656067 134070 177440 -1 3620
3622 0 656151 134046 177520 -1 3621
3623 0 656160.3 134013 177560 -1 3622
3624 0 655755 134218 177000 -1 3613
3625 0 655755 134218 176960 -1 3624
3626 0 655727 134432 176920 -1 3625
3627 0 655723 134472 176880 -1 3626
3628 0 655711 134500 176800 -1 3627
3629 0 655763 134500 176680 -1 3628
3630 0 655739 134576 176560 -1 3629
3631 0 655735 134656 176480 -1 3630
3632 0 655695 134700 176400 -1 3631
3633 0 655659 134732 176320 -1 3632
3634 0 655619 134736 176240 -1 3633
3635 0 655367 134780 176160 -1 3634
3636 0 655295 134904 176200 -1 3635
3637 0 655287 134912 176280 -1 3636
3638 0 655415 134768 176120 -1 3635
3639 0 655407 134712 176040 -1 3638
3640 0 655371 134660 176000 -1 3639
3641 0 655347 134604 175960 -1 3640
3642 0 655147 134472 175920 -1 3641
3643 0 655043 134416 175800 -1 3642
3644 0 654939 134324 175680 -1 3643
3645 0 654731 134088 175640 -1 3644
3646 0 654539 133864 175680 -1 3645
3647 0 654515 133868 175720 -1 3646
3648 0 655695 133834 176960 -1 3625
3649 0 656271 133867.67 177200 -1 3581
3650 0 656287 133799.67 177320 -1 3649
3651 0 656331 133747.67 177440 -1 3650
3652 0 656315 133731.67 177560 -1 3651
3653 0 656335 133723.67 177680 -1 3652
3654 0 656311 133699.67 177800 -1 3653
3655 0 656359 133647.67 177960 -1 3654
3656 0 656415 133695.67 178080 -1 3655
3657 0 656451 133707.67 178200 -1 3656
3658 0 656671 133767.67 178320 -1 3657
3659 0 656891 133899.67 178360 -1 3658
3660 0 656903 134071.67 178320 -1 3659
3661 0 656803 134203.67 178280 -1 3660
3662 0 656703 134219.67 178360 -1 3661
3663 0 656551 134325 178440 -1 3662
3664 0 656559 134507.67 178520 -1 3663
3665 0 656451 134763.67 178560 -1 3664
3666 0 656403 134799.67 178520 -1 3665
3667 0 656367 134819.67 178480 -1 3666
3668 0 656355 134863.67 178440 -1 3667
3669 0 656367 134895.67 178400 -1 3668
3670 0 656367 134931.67 178320 -1 3669
3671 0 656373 135037 178200 -1 3670
3672 0 656423 135091.67 178160 -1 3671
3673 0 656427 135179.67 178120 -1 3672
3674 0 656463 135351.67 178080 -1 3673
3675 0 656379 135459.67 178040 -1 3674
3676 0 656327 135527.67 177960 -1 3675
3677 0 656263 135553.67 177880 -1 3676
3678 0 656171 135633.67 177800 -1 3677
3679 0 656163 135677.67 177720 -1 3678
3680 0 656139 135749.67 177640 -1 3679
3681 0 656107 135777.67 177600 -1 3680
3682 0 656027 135921.67 177520 -1 3681
3683 0 655975 136009.67 177440 -1 3682
3684 0 655947 136089.67 177320 -1 3683
3685 0 656039 136241.67 177240 -1 3684
3686 0 656911 133871.67 178400 -1 3659
3687 0 656991 133871.67 178440 -1 3686
3688 0 657071 133871.67 178480 -1 3687
3689 0 657155 133839.67 178560 -1 3688
3690 0 655791 133743.67 176720 -1 3577
3691 0 655699 133743.67 176640 -1 3690
3692 0 656093 135267 176720 -1 3455
3693 0 656129 135299 176840 -1 3692
3694 0 656277 135355 176920 -1 3693
3695 0 656361 135395 176960 -1 3694
3696 0 656437 135459 177040 -1 3695
3697 0 656449 135499 177120 -1 3696
3698 0 656453 135515 177240 -1 3697
3699 0 656421 135511 177280 -1 3698
3700 0 656317 135711 177280 -1 3699
3701 0 656329 135759 177400 -1 3700
3702 0 656317 135699 177520 -1 3701
3703 0 656305 135535 177560 -1 3702
3704 0 656313 135455 177640 -1 3703
3705 0 656337 135391 177760 -1 3704
3706 0 656401 135335 177920 -1 3705
3707 0 656393 135279 178000 -1 3706
3708 0 656345 135215 178080 -1 3707
3709 0 656329 135147 178160 -1 3708
3710 0 656345 135119 178240 -1 3709
3711 0 656373 135127 178320 -1 3710
3712 0 656389 135043 178440 -1 3711
3713 0 656421 135007 178520 -1 3712
3714 0 656605 135117 178560 -1 3713
3715 0 656721 135185 178680 -1 3714
3716 0 656837 135325 178760 -1 3715
3717 0 656869 135537 178840 -1 3716
3718 0 656885 135575 178880 -1 3717
3719 0 656937 135611 178920 -1 3718
3720 0 657121 135851 179000 -1 3719
3721 0 657205 136031 178920 -1 3720
3722 0 657229 136087 178840 -1 3721
3723 0 657257 136095 178800 -1 3722
3724 0 656847 137255 176280 -1 3440
3725 0 656945 137223 176360 -1 3724
3726 0 657043 137191 176440 -1 3725
3727 0 657111 137115 176600 -1 3726
3728 0 657203 137007 176720 -1 3727
3729 0 657271 136935 176840 -1 3728
3730 0 657359 136999 177000 -1 3729
3731 0 657419 137039 177120 -1 3730
3732 0 657547 137007 177280 -1 3731
3733 0 657623 136951 177400 -1 3732
3734 0 657803 136931 177560 -1 3733
3735 0 657875 136867 177640 -1 3734
3736 0 658336 136676 177640 -1 3735
3737 0 657863 136911 177680 -1 3735
3738 0 657335 136727 177680 -1 3737
3739 0 657319 136685 177720 -1 3738
3740 0 657291 136649 177760 -1 3739
3741 0 657027 136609 177800 -1 3740
3742 0 656915 136645 177760 -1 3741
3743 0 656835 136681 177680 -1 3742
3744 0 656827 136713 177600 -1 3743
3745 0 656775 136949 177560 -1 3744
3746 0 656739 136989 177440 -1 3745
3747 0 656675 137021 177320 -1 3746
3748 0 656555 137065 177200 -1 3747
3749 0 656455 137033 177160 -1 3748
3750 0 656311 137057 177080 -1 3749
3751 0 656239 137049 177040 -1 3750
3752 0 656703 136469 177520 -1 3744
3753 0 656627 136377 177440 -1 3752
3754 0 656539 136341 177320 -1 3753
3755 0 656511 136321 177280 -1 3754
3756 0 656775 136837 177840 -1 3741
3757 0 657887 136939 177760 -1 3737
3758 0 657923 136983 177880 -1 3757
3759 0 658035 137007 178000 -1 3758
3760 0 658131 137075 178120 -1 3759
3761 0 658363 137259 178240 -1 3760
3762 0 658471 137347 178280 -1 3761
3763 0 658595 137395 178320 -1 3762
3764 0 658655 137419 178400 -1 3763
3765 0 658519 137695 178400 -1 3764
3766 0 658635 137923 178320 -1 3765
3767 0 658703 138045 178280 -1 3766
3768 0 658711 138069 178200 -1 3767
3769 0 658735 138105 178120 -1 3768
3770 0 658791 138225 178040 -1 3769
3771 0 658791 138449 177960 -1 3770
3772 0 658811 138601 177880 -1 3771
3773 0 658815 138721 177800 -1 3772
3774 0 658847 138799 177720 -1 3773
3775 0 658879 138867 177600 -1 3774
3776 0 658951 138959 177440 -1 3775
3777 0 658999 139035 177320 -1 3776
3778 0 659007 139127 177240 -1 3777
3779 0 658995 139199 177160 -1 3778
3780 0 658983 139263 177080 -1 3779
3781 0 658991 139375 177000 -1 3780
3782 0 659027 139487 176920 -1 3781
3783 0 659055 139519 176840 -1 3782
3784 0 659099 139523 176800 -1 3783
3785 0 659231 139721 176760 -1 3784
3786 0 659451 139849 176880 -1 3785
3787 0 659595 139889 176920 -1 3786
3788 0 659605 139891 176960 -1 3787
3789 0 659615 139893 177000 -1 3788
3790 0 659635 139873 177080 -1 3789
3791 0 659652 139845 177160 -1 3790
3792 0 659811 139813 176960 -1 3788
3793 0 659839 139805 177000 -1 3792
3794 0 660026 139893 177040 -1 3793
3795 0 659946 139941 177000 -1 3794
3796 0 659970 139965 176960 -1 3795
3797 0 660036 139881 177080 -1 3794
3798 0 660030 140105 177080 -1 3797
3799 0 660010 140157 177120 -1 3798
3800 0 660034 140237 177160 -1 3799
3801 0 660050 140289 177200 -1 3800
3802 0 660082 140333 177240 -1 3801
3803 0 660086 140325 177280 -1 3802
3804 0 660114 140341 177320 -1 3803
3805 0 660114 140369 177360 -1 3804
3806 0 660074 140421 177440 -1 3805
3807 0 660092 140417 177480 -1 3806
3808 0 660062 140451 177520 -1 3807
3809 0 659934 140491 177480 -1 3808
3810 0 659788 140533 177480 -1 3809
3811 0 659740 140549 177440 -1 3810
3812 0 659674 140557 177400 -1 3811
3813 0 659670 140573 177360 -1 3812
3814 0 659576 140727 177440 -1 3812
3815 0 659548 140751 177560 -1 3814
3816 0 659276 140895 177640 -1 3815
3817 0 659212 140955 177760 -1 3816
3818 0 659056 140923 177880 -1 3817
3819 0 658796 140703 178000 -1 3818
3820 0 658726 140557 178080 -1 3819
3821 0 658614 140529 178200 -1 3820
3822 0 658474 140469 178280 -1 3821
3823 0 658114 140529 178320 -1 3822
3824 0 658090 140833 178240 -1 3823
3825 0 658206 141285 178160 -1 3824
3826 0 658402 141413 178120 -1 3825
3827 0 658446 141541 177960 -1 3826
3828 0 658482 141569 177840 -1 3827
3829 0 658466 141605 177720 -1 3828
3830 0 658480 141647 177600 -1 3829
3831 0 658560 141703 177480 -1 3830
3832 0 658652 141739 177320 -1 3831
3833 0 658684 141743 177200 -1 3832
3834 0 658752 141635 177120 -1 3833
3835 0 658760 141615 177040 -1 3834
3836 0 659052 141147 177960 -1 3818
3837 0 658892 141279 178000 -1 3836
3838 0 658856 141111 178120 -1 3837
3839 0 658736 141055 178240 -1 3838
3840 0 658494 140965 178320 -1 3839
3841 0 658346 140785 178280 -1 3840
3842 0 658396 140613 178240 -1 3841
3843 0 658382 140621 178200 -1 3842
3844 0 658362 140597 178160 -1 3843
3845 0 658334 140621 178120 -1 3844
3846 0 659266 141035 177880 -1 3818
3847 0 659310 141103 177880 -1 3846
3848 0 659368 141239 177920 -1 3847
3849 0 659498 141391 177960 -1 3848
3850 0 659424 141103 177760 -1 3817
3851 0 659576 141075 177720 -1 3850
3852 0 659612 141055 177640 -1 3851
3853 0 659282 140889 177600 -1 3816
3854 0 659284 140879 177480 -1 3853
3855 0 659356 140839 177320 -1 3854
3856 0 660046 139869 177120 -1 3797
3857 0 660074 139773 177200 -1 3856
3858 0 660148 139717 177280 -1 3857
3859 0 660310 139797 177280 -1 3858
3860 0 660354 139861 177280 -1 3859
3861 0 660394 139941 177280 -1 3860
3862 0 660402 139965 177320 -1 3861
3863 0 660422 139929 177400 -1 3862
3864 0 660490 139893 177480 -1 3863
3865 0 660558 139889 177560 -1 3864
3866 0 660678 139923 177640 -1 3865
3867 0 660688 139827 177720 -1 3866
3868 0 660712 139787 177800 -1 3867
3869 0 660668 139727 177880 -1 3868
3870 0 658831 137395 178480 -1 3764
3871 0 658626 137142 178520 -1 3870
3872 0 658562 136946 178520 -1 3871
3873 0 658866 136674 178520 -1 3872
3874 0 659242 136526 178440 -1 3873
3875 0 659470 136378 178480 -1 3874
3876 0 659622 136242 178520 -1 3875
3877 0 659634 136182 178680 -1 3876
3878 0 659554 136254 178880 -1 3877
3879 0 659538 136190 179080 -1 3878
3880 0 659348 135968 179200 -1 3879
3881 0 659074 135586 179160 -1 3880
3882 0 658846 135514 179120 -1 3881
3883 0 658722 135502 179040 -1 3882
3884 0 658502 135558 178920 -1 3883
3885 0 658402 135626 178880 -1 3884
3886 0 658370 135626 178800 -1 3885
3887 0 658326 135678 178680 -1 3886
3888 0 658278 135738 178600 -1 3887
3889 0 658294 135758 178480 -1 3888
3890 0 658264.44 135801.89 178440 -1 3889
3891 0 658118 135818 178680 -1 3887
3892 0 658054 135894 178600 -1 3891
3893 1 657986 135946 178520 -1 3892
3894 0 657974 136002 178440 -1 3893
3895 0 657972.06 136022.83 178360 -1 3894
3896 0 658558 136970 178440 -1 3872
3897 0 658450 136902 178360 -1 3896
3898 0 658390 136802 178320 -1 3897
3899 0 658370 136778 178280 -1 3898
3900 0 659127 137423 178520 -1 3870
3901 0 659363 137379 178560 -1 3900
3902 0 659375 137503 178480 -1 3901
3903 0 659471 137595 178360 -1 3902
3904 0 659503 137607 178320 -1 3903
3905 0 659535 137619 178280 -1 3904
3906 0 659582 137490 178320 -1 3904
3907 0 659580 137462 178360 -1 3906
3908 0 659584 137438 178400 -1 3907
3909 0 659570 137366 178480 -1 3908
3910 0 659560 137328 178520 -1 3909
3911 0 659522 137232 178520 -1 3910
3912 0 659524 137178 178560 -1 3911
3913 0 659532 137166 178600 -1 3912
3914 0 659544 137146 178640 -1 3913
3915 0 659562 137134 178680 -1 3914
3916 0 659554 137094 178720 -1 3915
3917 0 659560 137068 178760 -1 3916
3918 0 659540 137036 178800 -1 3917
3919 0 659544 137010 178840 -1 3918
3920 0 659534 136978 178880 -1 3919
3921 0 659562 136962 178920 -1 3920
3922 0 659570 136866 179000 -1 3921
3923 0 659560 136856 179040 -1 3922
3924 0 659586 136820 179120 -1 3923
3925 0 659802 137368 178520 -1 3910
3926 0 659892 137232 178560 -1 3925
3927 0 659906 137190 178600 -1 3926
3928 0 659904 137170 178640 -1 3927
3929 0 659371 137327 178600 -1 3901
3930 0 656947 137106 176320 -1 3725
3931 0 656783 137118 176080 -1 3930
3932 0 656855 137122 176040 -1 3931
3933 0 656763 137058 175920 -1 3932
3934 0 656831 137034 175760 -1 3933
3935 0 656823 137006 175680 -1 3934
3936 0 656887 137130 175440 -1 3935
3937 0 656911 137310 175280 -1 3936
3938 0 657039 137366 175160 -1 3937
3939 0 657091 137534 175000 -1 3938
3940 0 657087 137538 174920 -1 3939
3941 0 657087 137670 174800 -1 3940
3942 0 657011 137722 174640 -1 3941
3943 0 657021 137776 174560 -1 3942
3944 0 657011 138206 174560 -1 3943
3945 0 656895 138374 174600 -1 3944
3946 0 656887 138406 174640 -1 3945
3947 0 656875 138426 174680 -1 3946
3948 0 656879 138452 174720 -1 3947
3949 0 656919 138626 174720 -1 3948
3950 0 656911 138670 174760 -1 3949
3951 0 656823 138766 174800 -1 3950
3952 0 656839 138768 174840 -1 3951
3953 0 656991 137822 174480 -1 3943
3954 0 656855 137874 174400 -1 3953
3955 0 656403 137990 174240 -1 3954
3956 0 656303 137986 174200 -1 3955
3957 0 656151 138002 174160 -1 3956
3958 0 655911 137802 174160 -1 3957
3959 0 655919 137782 174040 -1 3958
3960 0 655919 138286 174240 -1 3957
3961 0 655755 138674 174280 -1 3960
3962 0 655679 138774 174040 -1 3961
3963 0 655719 138946 173920 -1 3962
3964 0 655735 139058 173840 -1 3963
3965 0 655795 139134 173760 -1 3964
3966 0 655847 139142 173680 -1 3965
3967 0 655895 139142 173560 -1 3966
3968 0 655903 139246 173440 -1 3967
3969 0 655979 139330 173200 -1 3968
3970 0 655983 139314 173080 -1 3969
3971 0 656023 139226 172840 -1 3970
3972 0 655919 139214 172720 -1 3971
3973 0 655839 139206 172560 -1 3972
3974 0 655815 139250 172480 -1 3973
3975 0 655831 139274 172400 -1 3974
3976 0 655803 139294 172360 -1 3975
3977 0 655779 139294 172280 -1 3976
3978 0 655783 139274 172200 -1 3977
3979 0 655839 139270 172000 -1 3978
3980 0 655827 139250 171880 -1 3979
3981 0 655815 139182 171800 -1 3980
3982 0 655763 139142 171760 -1 3981
3983 0 655399 139082 171760 -1 3982
3984 0 655395 139022 171640 -1 3983
3985 0 655359 138992 171600 -1 3984
3986 0 655299 138976 171520 -1 3985
3987 0 655159 138740 171520 -1 3986
3988 0 655055 138556 171480 -1 3987
3989 0 654867 138424 171440 -1 3988
3990 0 654831 138360 171320 -1 3989
3991 0 654843 138256 171200 -1 3990
3992 0 654863 138152 171120 -1 3991
3993 0 654839 138116 171040 -1 3992
3994 0 654855 138096 170960 -1 3993
3995 0 655939 139090 171680 -1 3981
3996 0 656031 138950 171640 -1 3995
3997 0 655959 137958 174080 -1 3957
3998 0 655687 137858 174040 -1 3997
3999 0 655659 137830 174000 -1 3998
4000 0 655611 137754 173960 -1 3999
4001 0 655563 137646 173920 -1 4000
4002 0 655527 137618 173880 -1 4001
4003 0 655435 137398 173840 -1 4002
4004 0 655395 137338 173800 -1 4003
4005 0 655355 137258 173720 -1 4004
4006 0 655415 137386 173680 -1 4005
4007 0 656919 137678 174720 -1 3942
4008 0 656591 137630 174720 -1 4007
4009 0 656327 137674 174720 -1 4008
4010 0 656091 137626 174560 -1 4009
4011 0 656047 137606 174520 -1 4010
4012 0 655931 137574 174440 -1 4011
4013 0 655839 137478 174360 -1 4012
4014 0 655639 137414 174280 -1 4013
4015 0 655203 137238 174280 -1 4014
4016 0 655295 137034 174080 -1 4015
4017 0 655267 137010 174040 -1 4016
4018 0 655271 136978 174000 -1 4017
4019 0 655291 136970 173960 -1 4018
4020 0 655315 136958 173920 -1 4019
4021 0 655149 137364 174400 -1 4015
4022 0 655131 137406 174440 -1 4021
4023 0 655139 137486 174560 -1 4022
4024 0 655195 137526 174600 -1 4023
4025 0 655207 137558 174640 -1 4024
4026 0 655219 137570 174680 -1 4025
4027 0 655259 137578 174720 -1 4026
4028 0 655259 137594 174760 -1 4027
4029 0 655303 137586 174880 -1 4028
4030 0 655287 137558 174960 -1 4029
4031 0 655263 137522 175000 -1 4030
4032 0 655211 137518 175120 -1 4031
