# Supplementary material for: Connectomics Analysis Reveals First-, Second-, and Third-Order Thermosensory and Hygrosensory Neurons in the Adult Drosophila Brain
Source: Curr Biol. 2020 Aug 17;30(16):3167–3182.e4. doi: 10.1016/j.cub.2020.06.028 (PMC7443704; doi:10.1016/j.cub.2020.06.028)
Supplement: Data S1. Skeletons and Meshes, Related to STAR Methods — marin2020-skeletons contains files describing the morphology of each neuron in this study (in FAFB14 space, .swc format). glomeruli_meshes contains the glomerular meshes (in FAFB14 space, .stl format). neuropil_meshes contains the glomerular meshes (in FAFB14 space, .stl format). [file mmc5.zip › VP_SI/marin2020-skeletons/4978157.swc]

# SWC format file
# based on specifications at http://www.neuronland.org/NLMorphologyConverter/MorphologyFormats/SWC/Spec.html
# Created by nat::write.neuron.swc
# PointNo Label X Y Z Radius Parent 
1 0 621206.44 264560.47 13360 -1 -1
2 0 621236.8 264429.84 13480 -1 1
3 0 621257.56 264777.7 13640 -1 2
4 0 621036.75 264767.22 13720 -1 3
5 0 621182.8 264665.12 13760 -1 4
6 0 621307.9 264562.44 13840 -1 5
7 0 621297.2 264474.9 13880 -1 6
8 0 621306.75 264455.53 13960 -1 7
9 0 621425.25 264391.4 14040 -1 8
10 0 621503 264253.03 14120 -1 9
11 0 621603.75 264160.2 14160 -1 10
12 0 621893.25 264115.25 14200 -1 11
13 0 622057.9 264123.38 14280 -1 12
14 0 622812.94 264166.84 14440 -1 13
15 0 622851.5 264137.72 14520 -1 14
16 0 622911.7 264177.44 14640 -1 15
17 0 623058.94 264035 14760 -1 16
18 0 623034.56 264116.97 14880 -1 17
19 0 623138.25 264025.88 14960 -1 18
20 0 623323.7 263764.56 15000 -1 19
21 0 623428.3 263780.78 15040 -1 20
22 0 623657.6 263557.88 15120 -1 21
23 0 623914.7 263385.3 15240 -1 22
24 0 624079.44 263399.75 15360 -1 23
25 0 624204.9 263389.12 15440 -1 24
26 0 624348.8 263433.22 15600 -1 25
27 0 624389.3 263462.44 15720 -1 26
28 0 624586.5 263486.5 15840 -1 27
29 0 624582.25 263550.8 15960 -1 28
30 0 624542.6 263568.75 16080 -1 29
31 0 624534.4 263568.03 16200 -1 30
32 0 624530.2 263590.62 16280 -1 31
33 0 624637.56 263556.25 16400 -1 32
34 0 624680.2 263541.53 16480 -1 33
35 0 624773.3 263540.06 16600 -1 34
36 0 624826.7 263489.78 16720 -1 35
37 0 624849.94 263402.22 16800 -1 36
38 0 624878.4 263288.5 16920 -1 37
39 0 624927.4 263153.16 17040 -1 38
40 0 624965.1 263033.66 17120 -1 39
41 0 625054 263007.84 17240 -1 40
42 0 625116.25 262862.75 17360 -1 41
43 0 625123.94 262874.6 17440 -1 42
44 0 625128.9 262725.7 17560 -1 43
45 0 625133.1 262612 17680 -1 44
46 0 625159.56 262490.03 17800 -1 45
47 0 625205.9 262357.9 17920 -1 46
48 0 625272.6 262213.03 18040 -1 47
49 0 625297.06 262120.27 18160 -1 48
50 0 625390.06 261963.23 18280 -1 49
51 0 625460.44 261890.95 18400 -1 50
52 0 625509.75 261832.25 18520 -1 51
53 0 625542.3 261816.94 18640 -1 52
54 0 625589.25 261795.03 18760 -1 53
55 0 625612.06 261788.61 18880 -1 54
56 0 625671.5 261766.44 19000 -1 55
57 0 625727.1 261819.28 19120 -1 56
58 0 625759.8 261901.17 19240 -1 57
59 0 625833.4 261965.08 19360 -1 58
60 0 625863.25 262022.88 19440 -1 59
61 0 625922 262105.16 19560 -1 60
62 0 625964.1 262129.05 19640 -1 61
63 0 626060.5 262176.1 19760 -1 62
64 0 626129.44 262279.28 19880 -1 63
65 0 626137.4 262347.28 19960 -1 64
66 0 626198.7 262401.94 20040 -1 65
67 0 626282.3 262553.03 20120 -1 66
68 0 626330.9 262611.5 20200 -1 67
69 0 626450.5 262674.7 20280 -1 68
70 0 626797.94 262506.97 20360 -1 69
71 0 626847.5 262555.97 20440 -1 70
72 0 626940.1 262536.12 20520 -1 71
73 0 627022.06 262483.12 20600 -1 72
74 0 627041.9 262509.66 20640 -1 73
75 0 627084.94 262644.7 20720 -1 74
76 0 627121.8 262772.72 20800 -1 75
77 0 627138.1 262854.22 20880 -1 76
78 0 627170.25 263032.7 20920 -1 77
79 0 627157.1 263028.66 20960 -1 78
80 0 627184.44 263107.5 21040 -1 79
81 0 627283.4 263233.2 21120 -1 80
82 0 627303.25 263230.2 21200 -1 81
83 0 627307.5 263326.94 21240 -1 82
84 0 627308.25 263309.53 21280 -1 83
85 0 627330 263363.47 21320 -1 84
86 0 627400.75 263380.12 21400 -1 85
87 0 627459.06 263522.97 21480 -1 86
88 0 627499.8 263625.38 21560 -1 87
89 0 627537.2 263785.62 21640 -1 88
90 0 627588.3 263837.4 21720 -1 89
91 0 627642.06 263979.47 21800 -1 90
92 0 627710.7 264035.56 21880 -1 91
93 0 627780.56 264140.3 21960 -1 92
94 0 627857.56 264226.25 22040 -1 93
95 0 627903.94 264362.1 22120 -1 94
96 0 627955.6 264414.78 22200 -1 95
97 0 627992.5 264460.97 22280 -1 96
98 0 628022.56 264493.75 22320 -1 97
99 0 628051.7 264573.88 22360 -1 98
100 0 628045.6 264617.53 22400 -1 99
101 0 628203.56 264592.53 22480 -1 100
102 0 628214.4 264341.78 22640 -1 101
103 0 628286.8 264214.38 22760 -1 102
104 0 628347.7 264137 22920 -1 103
105 0 628349.44 264099.94 23080 -1 104
106 0 628366.5 264046.62 23240 -1 105
107 0 628388 264126.03 23400 -1 106
108 0 628309.5 264195.3 23560 -1 107
109 0 628191.5 264389.94 23720 -1 108
110 0 628392.8 264320.75 23840 -1 109
111 0 628550.6 264445.47 24000 -1 110
112 0 628773.1 264448.88 24120 -1 111
113 0 628874.2 264403.16 24280 -1 112
114 0 629055.4 264401.06 24400 -1 113
115 0 629215.9 264376.16 24520 -1 114
116 0 629346.75 264360.34 24640 -1 115
117 0 629546.56 264169.06 24720 -1 116
118 0 629633.9 264070.12 24800 -1 117
119 0 629706.7 263957.1 24920 -1 118
120 0 629799.75 263803.47 25040 -1 119
121 0 629887.25 263696.2 25160 -1 120
122 0 629977.6 263609.88 25280 -1 121
123 0 630126.2 263444.88 25400 -1 122
124 0 630303.2 263318.1 25520 -1 123
125 0 630455.3 263210.22 25640 -1 124
126 0 630650.4 263053.53 25760 -1 125
127 0 630842.06 262816.8 25880 -1 126
128 0 630997.25 262693.16 26000 -1 127
129 0 631113.44 262352.12 26120 -1 128
130 0 631224.94 262108.75 26200 -1 129
131 0 631403.44 261666.34 26320 -1 130
132 0 631541.5 261377.78 26440 -1 131
133 0 631723.56 261026.23 26560 -1 132
134 0 631911.75 260713.4 26680 -1 133
135 0 631958.94 260577.44 26800 -1 134
136 0 632035.94 260418.36 26920 -1 135
137 0 632129.3 260078.12 27080 -1 136
138 0 632220.56 259833.89 27240 -1 137
139 0 632324.06 259648 27360 -1 138
140 0 632391.06 259473.88 27480 -1 139
141 0 632453.5 259271.36 27640 -1 140
142 0 632524.5 259131.86 27760 -1 141
143 0 632622.7 259019.33 27880 -1 142
144 0 632764.5 258911.7 28040 -1 143
145 0 632896.9 258885.48 28200 -1 144
146 0 633008.6 258935.73 28360 -1 145
147 0 633031.7 258928.61 28520 -1 146
148 0 633078.44 258911.78 28640 -1 147
149 0 633236.1 258876 28800 -1 148
150 0 633400.5 258828.19 28920 -1 149
151 0 633542.3 258785.31 29040 -1 150
152 0 633655.75 258744.61 29200 -1 151
153 0 633828.94 258720.1 29360 -1 152
154 0 633911.5 258701.47 29520 -1 153
155 0 633930.25 258623.4 29640 -1 154
156 0 633845.6 258569.05 29800 -1 155
157 0 633783 258307.22 29960 -1 156
158 0 633772.56 258058.34 30120 -1 157
159 0 633753.3 257819.64 30280 -1 158
160 0 633731.3 257536.3 30440 -1 159
161 0 633711.94 257374.34 30600 -1 160
162 0 633801.3 257207.45 30760 -1 161
163 0 633828.6 257028.75 30920 -1 162
164 0 633888.7 256853.14 31080 -1 163
165 0 633848.9 256827.62 31240 -1 164
166 0 633788.5 256740.28 31440 -1 165
167 0 633755.8 256697.55 31600 -1 166
168 0 633650 256594.77 31760 -1 167
169 0 633587.4 256510.25 31960 -1 168
170 0 633547.94 256496.36 32120 -1 169
171 0 633611.9 256486.03 32320 -1 170
172 0 633697 256453.34 32480 -1 171
173 0 633752.6 256457.27 32640 -1 172
174 0 633882.2 256409.75 32800 -1 173
175 0 634039.1 256335.81 33000 -1 174
176 0 634116.75 256293.58 33120 -1 175
177 0 634200.25 256300.38 33240 -1 176
178 0 634292 256226.73 33360 -1 177
179 0 634373.44 256195.72 33480 -1 178
180 0 634447.25 256177.84 33600 -1 179
181 0 634477.2 256158.44 33760 -1 180
182 0 634640.1 256111.92 33920 -1 181
183 0 634670.6 256106.31 34080 -1 182
184 0 634713.4 256135.4 34240 -1 183
185 0 634745.94 256164.44 34360 -1 184
186 0 634788.56 256195.5 34520 -1 185
187 0 634844.44 256218.64 34680 -1 186
188 0 634915.3 256235.31 34840 -1 187
189 0 634989.44 256228.55 35000 -1 188
190 0 635028.25 256260 35120 -1 189
191 0 635080.3 256223.83 35240 -1 190
192 0 635118.1 256188.39 35400 -1 191
193 0 635184.4 256147.33 35560 -1 192
194 0 635201.4 256118.28 35720 -1 193
195 0 635271.8 256082.92 35920 -1 194
196 0 635297.3 256063.28 36080 -1 195
197 0 635303.75 256082.56 36240 -1 196
198 0 635278.6 256080.39 36440 -1 197
199 0 634485.9 255852.58 36640 -1 198
200 0 633744.56 255609.34 36840 -1 199
201 0 633782.25 255581.92 37040 -1 200
202 0 634303.8 255748.69 37200 -1 201
203 0 634929.94 255936.31 37360 -1 202
204 0 635281.4 255989.98 37520 -1 203
205 0 635288.25 255973.11 37680 -1 204
206 0 635331.44 255940.4 37800 -1 205
207 0 635345.3 255896.78 37960 -1 206
208 0 635356.8 255825.42 38120 -1 207
209 0 635432.7 255796.61 38320 -1 208
210 0 635496.4 255781.6 38520 -1 209
211 0 635544.94 255755.9 38720 -1 210
212 0 635571.3 255666.42 38920 -1 211
213 0 635601.56 255628.94 39120 -1 212
214 0 635616.94 255577.77 39280 -1 213
215 0 635613.3 255535.77 39480 -1 214
216 0 635612.9 255441.06 39640 -1 215
217 0 635620.2 255317.02 39800 -1 216
218 0 635592.5 255248.98 39960 -1 217
219 0 635528.75 255181.58 40080 -1 218
220 0 635460.44 255057.38 40200 -1 219
221 0 635428 254954.8 40320 -1 220
222 0 635380.25 254902.58 40480 -1 221
223 0 635364 254850.42 40640 -1 222
224 0 635396.7 254842.02 40800 -1 223
225 0 635416.2 254786.56 40920 -1 224
226 0 635434.06 254695.25 41040 -1 225
227 0 635372.75 254594.9 41160 -1 226
228 0 635296.7 254427.6 41320 -1 227
229 0 635212.9 254318.52 41440 -1 228
230 0 635180.2 254197.38 41560 -1 229
231 0 635124.1 254066.64 41680 -1 230
232 0 635101.06 253983.55 41800 -1 231
233 0 635068.1 253852.05 41960 -1 232
234 0 635032.44 253748.77 42120 -1 233
235 0 635003.8 253654.05 42280 -1 234
236 0 634989.7 253577.03 42440 -1 235
237 0 634956.6 253493.19 42600 -1 236
238 0 634916 253460.84 42840 -1 237
239 0 634869.4 253408.42 43000 -1 238
240 0 634819.8 253356.8 43160 -1 239
241 0 634783.8 253304.89 43320 -1 240
242 0 634756.75 253256.98 43480 -1 241
243 0 634693 253226.89 43640 -1 242
244 0 634656.1 253208.97 43800 -1 243
245 0 634593.56 253181.03 43960 -1 244
246 0 634508.3 253163.25 44160 -1 245
247 0 634456.06 253127.62 44320 -1 246
248 0 634341.25 253103.05 44520 -1 247
249 0 634244 253079.45 44680 -1 248
250 0 634136.75 253023.25 44920 -1 249
251 0 634056.7 252976 45080 -1 250
252 0 633973.4 252946.98 45280 -1 251
253 0 633979.94 252913.77 45440 -1 252
254 0 634187.7 252841.25 45640 -1 253
255 0 634260.4 252748 45800 -1 254
256 0 634266.4 252648.86 45920 -1 255
257 0 634178.06 252601.6 46040 -1 256
258 0 634017.9 252507.12 46200 -1 257
259 0 633716.8 252377.1 46360 -1 258
260 0 633644.4 252301.17 46520 -1 259
261 0 633665.6 252227.44 46680 -1 260
262 0 633594.4 252178.08 46840 -1 261
263 0 633587.44 252137.27 47000 -1 262
264 0 633597.6 251994.22 47160 -1 263
265 0 633435.7 252057.77 47320 -1 264
266 0 633477.9 252066.75 47480 -1 265
267 0 633613.94 252125.48 47640 -1 266
268 0 633414.94 252020.05 47800 -1 267
269 0 632788.75 251714.86 47960 -1 268
270 0 632797.4 251707.02 48080 -1 269
271 0 632948.4 252107.19 48240 -1 270
272 0 632900.3 252168.23 48400 -1 271
273 0 632840.1 252222.66 48560 -1 272
274 0 632813.7 252330.2 48720 -1 273
275 0 632752.8 252361 48880 -1 274
276 0 632735.4 252434.02 49040 -1 275
277 0 632677.8 252492.56 49200 -1 276
278 0 632538 252377.86 49360 -1 277
279 0 632517.06 252340.36 49480 -1 278
280 0 632487.2 252272.17 49640 -1 279
281 0 632507.2 252269.06 49800 -1 280
282 0 632473.7 252234.83 49920 -1 281
283 0 632497.44 252225.47 50080 -1 282
284 0 632529.4 252152.4 50200 -1 283
285 0 632462 252158.06 50320 -1 284
286 0 632450.44 252214.62 50400 -1 285
287 0 632363.5 252133.12 50560 -1 286
288 0 632291.06 252045.27 50720 -1 287
289 0 631970.6 251720.98 50880 -1 288
290 0 631920.94 251852.2 51040 -1 289
291 0 631864.75 251967.2 51240 -1 290
292 0 631772.8 251948.61 51440 -1 291
293 0 631652.56 251963.39 51600 -1 292
294 0 631500.25 252011.45 51760 -1 293
295 0 631345.4 252047.06 51920 -1 294
296 0 631220.44 252095.06 52080 -1 295
297 0 631027.94 252111.05 52240 -1 296
298 0 630937.9 252116.2 52440 -1 297
299 0 630914.2 252104.47 52600 -1 298
300 0 630852.25 252096.58 52760 -1 299
301 0 630818.3 252103.22 52880 -1 300
302 0 630651.9 252114.83 53000 -1 301
303 0 630475.6 252176.6 53200 -1 302
304 0 630420 252209.58 53400 -1 303
305 0 630396.94 252247.05 53560 -1 304
306 0 630313.44 252292.45 53720 -1 305
307 0 630209.5 252337.16 53880 -1 306
308 0 630165 252360.3 54040 -1 307
309 0 630109.2 252391.36 54240 -1 308
310 0 630068.94 252428.86 54440 -1 309
311 0 630008.56 252470.73 54600 -1 310
312 0 629964.44 252489.47 54760 -1 311
313 0 629862.7 252471.45 54880 -1 312
314 0 629725.9 252488.25 55040 -1 313
315 0 629581 252444.38 55200 -1 314
316 0 629469 252404.9 55360 -1 315
317 0 629360.44 252380.94 55480 -1 316
318 0 629150.4 252331.27 55600 -1 317
319 0 628908.2 252419.83 55720 -1 318
320 0 628997.3 252344.64 55920 -1 319
321 0 628962.06 252362.38 56080 -1 320
322 0 628924.6 252412.64 56240 -1 321
323 0 628835.2 252494.72 56400 -1 322
324 0 628649.8 252605.23 56560 -1 323
325 0 628296.2 252706.9 56720 -1 324
326 0 628139.44 252700.48 56840 -1 325
327 0 628067.8 252709.1 56960 -1 326
328 0 627824.6 252713.86 57080 -1 327
329 0 627703.75 252725.52 57200 -1 328
330 0 627479.3 252722.94 57360 -1 329
331 0 627293.3 252783.14 57520 -1 330
332 0 627123.9 252811.58 57680 -1 331
333 0 626944.56 252860.88 57840 -1 332
334 0 626796.5 252927.02 58000 -1 333
335 0 626639.94 252960.02 58160 -1 334
336 0 626460.94 252958.16 58360 -1 335
337 0 626331.75 252983.28 58520 -1 336
338 0 626236.3 252986.97 58680 -1 337
339 0 626115.94 253035.23 58840 -1 338
340 0 625963.5 253067.03 59000 -1 339
341 0 625836.9 253111.42 59160 -1 340
342 0 625732.8 253167.31 59320 -1 341
343 0 625668.8 253225.89 59480 -1 342
344 0 625612.1 253288.52 59640 -1 343
345 0 625508.8 253347.58 59800 -1 344
346 0 625551.75 253374.53 59960 -1 345
347 0 625648.4 253490.14 60120 -1 346
348 0 625534.56 253584.83 60280 -1 347
349 0 625423.8 253615.33 60440 -1 348
350 0 625292.9 253667.38 60600 -1 349
351 0 625222.3 253671.6 60760 -1 350
352 0 625134.75 253703.28 60920 -1 351
353 0 625054 253735.47 61080 -1 352
354 0 624956.5 253752.39 61240 -1 353
355 0 624885.5 253777.53 61400 -1 354
356 0 624822.2 253830.77 61560 -1 355
357 0 624740.94 253869.27 61720 -1 356
358 0 624660.7 253916.06 61840 -1 357
359 0 624550.7 254084.33 62000 -1 358
360 0 624462.75 254164.55 62120 -1 359
361 0 624343.56 254235.77 62280 -1 360
362 0 624233.3 254246.03 62400 -1 361
363 0 624000.7 254308.28 62520 -1 362
364 0 623760.3 254411.08 62640 -1 363
365 0 623729.06 254455.3 62680 -1 364
366 0 623576.5 254538.88 62800 -1 365
367 0 623396 254603.31 62920 -1 366
368 0 623257.7 254631.56 63040 -1 367
369 0 623031.25 254731.39 63160 -1 368
370 0 622893.1 254726.06 63320 -1 369
371 0 622720.1 254747.45 63480 -1 370
372 0 622640.44 254750.73 63640 -1 371
373 0 622388 254804.66 63760 -1 372
374 0 622035.44 254743.2 63880 -1 373
375 0 621801.7 254675.98 64000 -1 374
376 0 621636.5 254669.44 64160 -1 375
377 0 621524.2 254835.1 64320 -1 376
378 0 621385.4 255064.55 64440 -1 377
379 0 620959.7 255452.45 64560 -1 378
380 0 620700.7 255670.56 64680 -1 379
381 0 620411.44 255766.25 64800 -1 380
382 0 620239.25 255852.81 64920 -1 381
383 0 619821.6 256017.81 65040 -1 382
384 0 619623.3 256246.34 65160 -1 383
385 0 619338.94 256426.58 65280 -1 384
386 0 619194.94 256537.14 65400 -1 385
387 0 619055.4 256651.58 65520 -1 386
388 0 618814.9 256780.72 65640 -1 387
389 0 618453.9 256904.06 65760 -1 388
390 0 618187.4 256971.72 65920 -1 389
391 0 617735.56 257278.42 66040 -1 390
392 0 617095.6 257970.05 66000 -1 391
393 0 616743.56 258176.75 66120 -1 392
394 0 616428.1 258261.1 66240 -1 393
395 0 616117.3 258184.05 66360 -1 394
396 0 615905.25 258108.53 66480 -1 395
397 0 615633.1 258061.8 66600 -1 396
398 0 615400 257949.58 66760 -1 397
399 0 615124.4 257842.75 66880 -1 398
400 0 614681.2 257853.02 67000 -1 399
401 0 614431.2 257796.19 67120 -1 400
402 0 614267.44 257910.83 67240 -1 401
403 0 614104.25 258226.78 67360 -1 402
404 0 613826.1 258562.31 67440 -1 403
405 0 613554.3 258685.6 67560 -1 404
406 0 613371.6 258634.69 67680 -1 405
407 0 613198.2 258588.9 67800 -1 406
408 0 612926.1 258491.6 67920 -1 407
409 0 612729.6 258476.78 68040 -1 408
410 0 612265.25 258407.28 68160 -1 409
411 0 612062.1 258371.66 68280 -1 410
412 0 611863.06 258415 68400 -1 411
413 0 611790.2 258484.03 68520 -1 412
414 0 611657.56 258638.33 68640 -1 413
415 0 611609.75 258767.47 68760 -1 414
416 0 611469.75 258967.06 68840 -1 415
417 0 611374.2 259149.53 68960 -1 416
418 0 611229.25 259303.02 69040 -1 417
419 0 611042.44 259487.33 69160 -1 418
420 0 610890.5 259576.47 69280 -1 419
421 0 610750.3 259678.9 69400 -1 420
422 0 610706.8 259609.58 69520 -1 421
423 0 610697.9 259723.56 69640 -1 422
424 0 610697.8 259722.56 69720 -1 423
425 0 610736.94 259751.45 69880 -1 424
426 0 610682.7 259742.19 70000 -1 425
427 0 610565.4 259806.66 70160 -1 426
428 0 610545.6 259850.34 70320 -1 427
429 0 610516.56 259949.78 70480 -1 428
430 0 610534.56 259492.05 70400 -1 429
431 0 610398.1 259396.84 70520 -1 430
432 0 610405.56 259360.19 70320 -1 431
433 0 610321.25 259144.62 70160 -1 432
434 0 609785.2 258972.58 70160 -1 433
435 0 609461.8 258735.08 70040 -1 434
436 0 609430.6 258718.5 69960 -1 435
437 0 609441.25 258683.2 69880 -1 436
438 0 609441.7 258678.55 69800 -1 437
439 0 609435.25 258671.92 69760 -1 438
440 0 609013.9 258549.22 70040 -1 435
441 0 608925.1 258518.48 70160 -1 440
442 0 608930.9 258546.92 70280 -1 441
443 0 610166.44 260281 70640 -1 429
444 0 609362.2 260416.97 70480 -1 443
445 0 608505.1 260108.05 70480 -1 444
446 0 608562 260182.81 70320 -1 445
447 0 608230.7 259982.73 70560 -1 445
448 0 608030.9 259809.92 70720 -1 447
449 0 607942.7 259665.97 70880 -1 448
450 0 607867.2 259538.47 71000 -1 449
451 0 607362.25 258871.05 71120 -1 450
452 0 607231.44 258776.81 71280 -1 451
453 0 606726.44 258404.19 71440 -1 452
454 0 606463.25 258151.98 71600 -1 453
455 0 606199.1 257948.27 71760 -1 454
456 0 605846.3 257637.33 71920 -1 455
457 0 605521.1 257305.58 72080 -1 456
458 0 604841.2 256530.23 72080 -1 457
459 0 604578.2 256149.42 71960 -1 458
460 0 604097.9 255489.47 71960 -1 459
461 0 604117.75 254849.4 71960 -1 460
462 0 603809.6 254609.45 71960 -1 461
463 0 603569.7 254357.05 71920 -1 462
464 0 603261.25 254273.22 71800 -1 463
465 0 602922.5 254160.67 71680 -1 464
466 0 602693.5 254138.8 71520 -1 465
467 0 602182.1 254027.2 71400 -1 466
468 0 601914.2 254015.89 71240 -1 467
469 0 601765.2 253976.05 71080 -1 468
470 0 601564.75 253930.72 70920 -1 469
471 0 601465.6 253904.25 70760 -1 470
472 0 601452.3 253933.95 70600 -1 471
473 0 601346.2 253752.05 71040 -1 470
474 0 600694.6 253154.39 71160 -1 473
475 0 600525.7 253154.25 71040 -1 474
476 0 600521.9 253172.78 70880 -1 475
477 0 600509.56 253260.1 70760 -1 476
478 0 600474.06 253323.89 70640 -1 477
479 0 600422.5 253339.5 70560 -1 478
480 0 600177.3 253372.45 70440 -1 479
481 0 600009.44 253357.31 70360 -1 480
482 0 600406.56 252922.06 71360 -1 474
483 0 599989.2 252702.16 71280 -1 482
484 0 599641.56 252453.88 71200 -1 483
485 0 599226.1 252349.75 71120 -1 484
486 0 598753.4 252098.33 71000 -1 485
487 0 598497.6 251907.45 70960 -1 486
488 0 598377.6 251856.73 70800 -1 487
489 0 597842 251660.17 70680 -1 488
490 0 597482.3 251738.11 70600 -1 489
491 0 597346.1 251793.73 70480 -1 490
492 0 597149.1 251837.45 70360 -1 491
493 0 597006.75 251864 70320 -1 492
494 0 596725.44 251917.16 70240 -1 493
495 0 596465.5 251879.11 70240 -1 494
496 0 596297.94 251909.89 70120 -1 495
497 0 596197.44 251997.84 70000 -1 496
498 0 595997.4 251962.7 69920 -1 497
499 0 595801.75 252054.92 69840 -1 498
500 0 595561.7 252011.27 69720 -1 499
501 0 595541.3 252015.08 69600 -1 500
502 0 595542.06 252014.4 69520 -1 501
503 0 595520.94 252097.48 69480 -1 502
504 0 595388.94 252089.88 69360 -1 503
505 0 595441.8 252117.77 69280 -1 504
506 0 595361.56 252190.33 69160 -1 505
507 0 595045.75 252349.95 69080 -1 506
508 0 594933.44 252510.86 68960 -1 507
509 0 594937.44 252881.86 68880 -1 508
510 0 595049.2 252895.34 68800 -1 509
511 0 595061.8 252898.19 68760 -1 510
512 0 594928.56 252939.88 68680 -1 511
513 0 594774.9 252922.16 68600 -1 512
514 0 594720.56 252898.48 68560 -1 513
515 0 594666 252875.8 68520 -1 514
516 0 593733.25 252765.14 68520 -1 515
517 0 593333.2 252301.2 68520 -1 516
518 0 593224.7 252261.47 68560 -1 517
519 0 593377.4 252244.66 68400 -1 517
520 0 593949.5 252144.53 68400 -1 519
521 0 593289.8 252257.3 68280 -1 519
522 0 593298.06 252300.52 68200 -1 521
523 0 593325.2 252341.11 68160 -1 522
524 0 592941.3 252252.73 68400 -1 519
525 0 592885.8 252253.42 68280 -1 524
526 0 592885.2 252261.1 68160 -1 525
527 0 593753.44 252504.64 68400 -1 519
528 0 593800.8 252501.92 68320 -1 527
529 0 594666.06 252840.47 68440 -1 515
530 0 594768.7 252781.92 68320 -1 529
531 0 594798 252745.03 68280 -1 530
532 0 597561.56 250650.42 70680 -1 489
533 0 597357.94 249916.03 70600 -1 532
534 0 597240.8 249833.62 70440 -1 533
535 0 597169.44 249795.14 70280 -1 534
536 0 596856.4 249256.12 70320 -1 535
537 0 596688.9 248973.19 70200 -1 536
538 0 596673 248947.97 70080 -1 537
539 0 596589.4 248859.52 69960 -1 538
540 0 596068.9 248268.6 69840 -1 539
541 0 596022 248391.25 70000 -1 540
542 0 595737.94 248010.4 69680 -1 540
543 0 595500.7 247842.27 69640 -1 542
544 0 595265.5 247674.11 69600 -1 543
545 0 595232.8 247696.19 69720 -1 544
546 0 595256.44 247765.58 69880 -1 545
547 0 595277.25 247787.81 69960 -1 546
548 0 594765.44 247402 69520 -1 544
549 0 594464.5 247250.42 69440 -1 548
550 0 594353.1 247186.56 69320 -1 549
551 0 594260.7 247041.25 69200 -1 550
552 0 594205.4 246908.83 69080 -1 551
553 0 594164.8 246651.55 68960 -1 552
554 0 594005.44 246532.94 68840 -1 553
555 0 593884.6 246397.38 68720 -1 554
556 0 593785.5 246268.27 68560 -1 555
557 0 593676.8 246168.58 68440 -1 556
558 0 593621.1 246039.9 68320 -1 557
559 0 593585.1 245908.27 68200 -1 558
560 0 593481.25 245805 68080 -1 559
561 0 593401 245744.2 67960 -1 560
562 0 593260.75 245614.62 67840 -1 561
563 0 593222.6 245528.38 67720 -1 562
564 0 592919.56 245204.83 67600 -1 563
565 0 592766.25 245029.67 67520 -1 564
566 0 592634.5 244818.22 67400 -1 565
567 0 592421.44 244600.45 67280 -1 566
568 0 592334.75 244566.73 67160 -1 567
569 0 592250.56 244620.88 67000 -1 568
570 0 592025.1 244575.64 66880 -1 569
571 0 592049.75 244546.73 66760 -1 570
572 0 592054.9 244413.66 66640 -1 571
573 0 592057.7 244266.31 66520 -1 572
574 0 592019.75 244174.56 66360 -1 573
575 0 591999.7 244098.75 66240 -1 574
576 0 591779.7 244026.52 66120 -1 575
577 0 591589.9 244092.16 65960 -1 576
578 0 591394.75 244057.19 65840 -1 577
579 0 591147 244053.45 65720 -1 578
580 0 590937.3 244117.55 65640 -1 579
581 0 590661.44 244122.75 65520 -1 580
582 0 590573.94 244090.56 65400 -1 581
583 0 590278.06 244110.69 65280 -1 582
584 0 590033.75 244200.52 65200 -1 583
585 0 590025.6 244323.55 65040 -1 584
586 0 589809 244159.31 65080 -1 585
587 0 588936.94 243839.3 65080 -1 586
588 0 588934.56 243785.17 65160 -1 587
589 0 589021.75 243682.48 65240 -1 588
590 0 589032.44 243529.73 65360 -1 589
591 0 588990.5 243376.83 65480 -1 590
592 0 588705.2 243188.38 65600 -1 591
593 0 588587.1 242996.28 65760 -1 592
594 0 588562.7 242971.61 65880 -1 593
595 0 588607.94 242859.11 66000 -1 594
596 0 588638.7 242863.45 66120 -1 595
597 0 588635.6 242883.12 66240 -1 596
598 0 588748.25 242910.7 66360 -1 597
599 0 588807.3 242934.36 66480 -1 598
600 0 588815.7 243145.56 66600 -1 599
601 0 588810.06 243221.2 66720 -1 600
602 0 588836.06 243213.61 66840 -1 601
603 0 588773.5 243139.17 66960 -1 602
604 0 588753.6 243115.25 67080 -1 603
605 0 588825.9 243129.14 67200 -1 604
606 0 588843.75 243236.69 67360 -1 605
607 0 588846.1 243287.78 67400 -1 606
608 0 588815.25 243484.4 67520 -1 607
609 0 588775.25 243706.92 67680 -1 608
610 0 588656.5 243763.31 67840 -1 609
611 0 588548.1 243919.05 67960 -1 610
612 0 588489.44 244018.55 68080 -1 611
613 0 588264.1 244008.55 68200 -1 612
614 0 587608.3 243989.44 68320 -1 613
615 0 587207.3 244046.95 68440 -1 614
616 0 587335.25 244421.03 68600 -1 615
617 0 587415.6 244694.62 68760 -1 616
618 0 587232.06 244852.45 68920 -1 617
619 0 586948.4 243953.44 68320 -1 615
620 0 586723.5 243968.17 68240 -1 619
621 0 586565.75 243940.25 68120 -1 620
622 0 586373.25 243813.64 68080 -1 621
623 0 585989 243562.97 68000 -1 622
624 0 585826.7 243327.03 67600 -1 623
625 0 585792.6 243265.02 67480 -1 624
626 0 585794.44 243164.5 67360 -1 625
627 0 585740.75 243090.48 67240 -1 626
628 0 585750.7 243136.77 67160 -1 627
629 0 585831.06 243508.55 67720 -1 624
630 0 585208.3 243086.36 67640 -1 629
631 0 585008.1 242879.42 67560 -1 630
632 0 584914.25 242662.11 67440 -1 631
633 0 584567.7 242210.5 67440 -1 632
634 0 584397.06 241981.42 67320 -1 633
635 0 584254.75 241553.11 67240 -1 634
636 0 583766.44 241055.97 67160 -1 635
637 0 583780.8 240900.2 67000 -1 636
638 0 582896.5 240328.27 66960 -1 637
639 0 582582.9 240192.28 67040 -1 638
640 0 582103.75 240036.75 67120 -1 639
641 0 582078.94 240089.8 66920 -1 640
642 0 582200.44 240157.88 66800 -1 641
643 0 582241.94 240177.05 66760 -1 642
644 0 582471.44 240199.25 66600 -1 643
645 0 581721.8 239841.7 67200 -1 640
646 0 581560.9 239826.27 67320 -1 645
647 0 581345.44 239864.19 67400 -1 646
648 0 581042.25 239776.58 67480 -1 647
649 0 580565.4 239808.12 67600 -1 648
650 0 580292.1 239942.77 67680 -1 649
651 0 580023.9 240081.5 67760 -1 650
652 0 579568.25 240227.31 67840 -1 651
653 0 578856.2 240223.33 67840 -1 652
654 0 578868.75 240574.75 67720 -1 653
655 0 578862.6 241298.86 67640 -1 654
656 0 578940.8 241502.81 67520 -1 655
657 0 579012.2 241516.17 67440 -1 656
658 0 578883.9 242088.06 67440 -1 657
659 0 578860.4 242258.17 67360 -1 658
660 0 578746.56 242231.81 67480 -1 659
661 0 578584 242273.06 67560 -1 660
662 0 578942.06 242370.81 67240 -1 659
663 0 578861.44 242570.92 67120 -1 662
664 0 578761.8 242810.78 67040 -1 663
665 0 578679 242959.28 66960 -1 664
666 0 578567.9 243123.05 66880 -1 665
667 0 578468.2 243346.3 66800 -1 666
668 0 578323.4 243606.83 66760 -1 667
669 0 578099.4 243754.86 66760 -1 668
670 0 578071.44 243886.56 66680 -1 669
671 0 577854.8 244103.47 66600 -1 670
672 0 577615.44 244159.58 66480 -1 671
673 0 577239.06 244319.08 66360 -1 672
674 0 577193.75 244362.94 66280 -1 673
675 0 577170.9 244384.73 66240 -1 674
676 0 577066.25 244484.12 66120 -1 675
677 0 577087.3 244492.11 66080 -1 676
678 0 577114.8 244539.48 66000 -1 677
679 0 576969.8 244861.17 65920 -1 678
680 0 576958.75 244882.08 65800 -1 679
681 0 576502.9 245246.48 65800 -1 680
682 0 576422.7 245440.52 65760 -1 681
683 0 576404 245455.47 65720 -1 682
684 0 576366.9 245483.1 65640 -1 683
685 0 576294.44 245613.6 65560 -1 684
686 0 576175.06 245625.2 65480 -1 685
687 0 576081.6 245685.25 65360 -1 686
688 0 575986.75 245776.05 65240 -1 687
689 0 575986.25 245775.48 65080 -1 688
690 0 575986.56 245777.2 64920 -1 689
691 0 575877.56 245875.98 64800 -1 690
692 0 575865.56 245929.03 64680 -1 691
693 0 575695.1 245914.03 64560 -1 692
694 0 575511.9 245888.94 64440 -1 693
695 0 575114.06 245904.28 64360 -1 694
696 0 574814.56 245845.98 64240 -1 695
697 0 574617.2 245846.39 64120 -1 696
698 0 574275.2 245883.55 64040 -1 697
699 0 573802.8 245918.2 63920 -1 698
700 0 572816.25 245869.39 64000 -1 699
701 0 572695.3 245837 64080 -1 700
702 0 572634.56 245820.72 64120 -1 701
703 0 572574.7 245824.33 64160 -1 702
704 0 572453.5 245830.78 64240 -1 703
705 0 572184.2 245881.05 64360 -1 704
706 0 571789.7 245913.47 64360 -1 705
707 0 571541.5 246077.83 64560 -1 706
708 0 571529.5 246184.83 64680 -1 707
709 0 571485.9 246176.31 64800 -1 708
710 0 571363.5 246252.14 64960 -1 709
711 0 571129.75 246364.72 65040 -1 710
712 0 570441.56 246304.78 65040 -1 711
713 0 570090.06 246180.2 65120 -1 712
714 0 569934.3 246100.98 65200 -1 713
715 0 569649.1 246043.6 65360 -1 714
716 0 569651.1 246091.45 65480 -1 715
717 0 569268.9 245870.94 65600 -1 716
718 0 569214.6 245843.97 65720 -1 717
719 0 569166.1 245777.66 65840 -1 718
720 0 568974.5 245690.08 65960 -1 719
721 0 568915 245619.58 66080 -1 720
722 0 568670.56 245492.27 66160 -1 721
723 0 576366.94 245527.36 65840 -1 683
724 0 576406.75 245607.53 66000 -1 723
725 0 576369.8 245663.6 66120 -1 724
726 0 576407.44 245813.2 66240 -1 725
727 0 576679.75 246253.17 66240 -1 726
728 0 576794.9 246179.11 66360 -1 727
729 0 576851.8 246247.53 66480 -1 728
730 0 576818.6 246275.34 66600 -1 729
731 0 576791.5 246378.48 66720 -1 730
732 0 577375.4 243787.05 66760 -1 669
733 0 577260.44 243582.14 66800 -1 732
734 0 577264.94 243426.16 66880 -1 733
735 0 577345.5 243298.95 66960 -1 734
736 0 578392.1 239907.34 67840 -1 653
737 0 577868.06 239863.36 67840 -1 736
738 0 577795.94 239950.4 67800 -1 737
739 0 577612 239685.72 67920 -1 738
740 0 576939.7 239561.25 67920 -1 739
741 0 576195.44 239345.39 67920 -1 740
742 0 575581.44 239050.06 67640 -1 741
743 0 575037.4 238666.97 67640 -1 742
744 0 574520.06 238613.72 67760 -1 743
745 0 574531.75 238556.92 67880 -1 744
746 0 574382.75 238408.56 67960 -1 745
747 0 573718.6 238004.58 67960 -1 746
748 0 573062.5 237720.64 67960 -1 747
749 0 573015.25 237713.47 68000 -1 748
750 0 572678.44 237584.67 67960 -1 749
751 0 572184.1 237228.58 67880 -1 750
752 0 571584.25 237060.55 67880 -1 751
753 0 570600.5 236686.5 67880 -1 752
754 0 569456.44 236326.4 67880 -1 753
755 0 569107 235842.39 67920 -1 754
756 0 568490.9 235422.52 67920 -1 755
757 0 568138.8 235218.67 68040 -1 756
758 0 567427.56 234903.56 68160 -1 757
759 0 566915.5 234643.8 68160 -1 758
760 0 566430.5 234446.31 68240 -1 759
761 0 566264.5 234281.9 68360 -1 760
762 0 565836 234184.97 68400 -1 761
763 0 565350.9 233989.58 68480 -1 762
764 0 564864 233733.47 68520 -1 763
765 0 564526.06 233552.52 68640 -1 764
766 0 564424.9 233432.12 68800 -1 765
767 0 563791.4 232916.72 68760 -1 766
768 0 563095.4 232672.77 68760 -1 767
769 0 562817.2 232495.08 68880 -1 768
770 0 562555.7 232311.22 69000 -1 769
771 0 562312.75 232202.77 69120 -1 770
772 0 562094.3 232025.36 69280 -1 771
773 0 561739.5 231840 69480 -1 772
774 0 561331.94 231688.92 69640 -1 773
775 0 560981.44 231626.08 69800 -1 774
776 0 560659.2 231467.45 69960 -1 775
777 0 560403 231205.67 70000 -1 776
778 0 560287 230921.72 70000 -1 777
779 0 559858.94 230676.06 70120 -1 778
780 0 559843.4 230671.17 70240 -1 779
781 0 559906.94 230660.08 70360 -1 780
782 0 559830.56 230671.81 70480 -1 781
783 0 559647.25 230678.72 70640 -1 782
784 0 559378.2 230515.88 70760 -1 783
785 0 558408.94 229960.84 70840 -1 784
786 0 557826.7 229778.44 70880 -1 785
787 0 557477.25 229635.42 70960 -1 786
788 0 557311.94 229546.89 71080 -1 787
789 0 557131.6 229387.31 71240 -1 788
790 0 557061.1 229262.42 71400 -1 789
791 0 556882.7 229110.9 71520 -1 790
792 0 556438.3 228829.03 71640 -1 791
793 0 556167.6 228430.67 71680 -1 792
794 0 555802.06 228244.47 71800 -1 793
795 0 555434.94 228142.36 71960 -1 794
796 0 555039.4 228039.77 72080 -1 795
797 0 554558.25 227863.64 72160 -1 796
798 0 554117.06 227782.02 72280 -1 797
799 0 553728.75 227704.33 72440 -1 798
800 0 553444 227714.55 72600 -1 799
801 0 552899.44 227549.05 72680 -1 800
802 0 552436 227452.8 72600 -1 801
803 0 552415.06 227524.02 72480 -1 802
804 0 552243.1 227604.06 72320 -1 803
805 0 551716.5 227800.39 72240 -1 804
806 0 551146.06 227916.23 72160 -1 805
807 0 550566.06 227786.5 72160 -1 806
808 0 550212.75 227945.52 72120 -1 807
809 0 550157.7 227875.6 72280 -1 808
810 0 550150.6 227855.61 72480 -1 809
811 0 550139.7 227850.9 72520 -1 810
812 0 550103.94 227836.31 72640 -1 811
813 0 550039.06 227910.66 72760 -1 812
814 0 550659.7 227688.03 72520 -1 811
815 0 550731.75 227900 72520 -1 814
816 0 550943.75 227924.03 72520 -1 815
817 0 550572 227564.2 72640 -1 814
818 0 550539.06 227490.5 72760 -1 817
819 0 550509.4 227480.28 72880 -1 818
820 0 550564.7 227438.7 72960 -1 819
821 0 549858.3 228105.44 72080 -1 808
822 0 549227.3 228148.12 72240 -1 821
823 0 549180.1 228122.42 72360 -1 822
824 0 549162.2 228112.27 72400 -1 823
825 0 549071.56 228031.75 72520 -1 824
826 0 548955.8 227928.44 72680 -1 825
827 0 548874.75 227776.77 72840 -1 826
828 0 548839.4 227676.78 72960 -1 827
829 0 548855 227364.62 73080 -1 828
830 0 548919.5 227127.56 73200 -1 829
831 0 548867.6 226902.7 73360 -1 830
832 0 548860.5 226635.11 73480 -1 831
833 0 548709.1 226556.12 73600 -1 832
834 0 548610.75 226467.55 73720 -1 833
835 0 548542.5 226374.84 73840 -1 834
836 0 548297.56 226262.44 74000 -1 835
837 0 548252 226214.17 74080 -1 836
838 0 548047.7 226129.48 74200 -1 837
839 0 547777.2 226038.77 74360 -1 838
840 0 547723.44 226025.92 74520 -1 839
841 0 547713.56 226018.61 74640 -1 840
842 0 547735.1 226017.39 74840 -1 841
843 0 547698.7 225998.4 75000 -1 842
844 0 547689.8 225976.31 75160 -1 843
845 0 547785.4 225924.97 75320 -1 844
846 0 547746.7 225824.31 75480 -1 845
847 0 547738.44 225800.06 75640 -1 846
848 0 547793.8 225828.22 75800 -1 847
849 0 547799.2 225798.39 75920 -1 848
850 0 547778.1 225771.81 76080 -1 849
851 0 547719.3 225787.02 76240 -1 850
852 0 547558 225801.56 76400 -1 851
853 0 547507.06 225783.23 76520 -1 852
854 0 547434.4 225872.42 76680 -1 853
855 0 547251.1 226046.6 76840 -1 854
856 0 547009.25 226149.25 77000 -1 855
857 0 546874.6 226169.81 77120 -1 856
858 0 546739.8 226163 77280 -1 857
859 0 546597.1 226107.97 77440 -1 858
860 0 546448.44 226051.75 77600 -1 859
861 0 546401.4 225995.58 77720 -1 860
862 0 546331.5 225929.78 77880 -1 861
863 0 546303.3 225810.25 78040 -1 862
864 0 545548.9 225785.75 78120 -1 863
865 0 545126.25 225664.25 78200 -1 864
866 0 544913.7 225582.72 78320 -1 865
867 0 544671.44 225551.5 78440 -1 866
868 0 544457 225634.7 78600 -1 867
869 0 544229.1 225525.86 78680 -1 868
870 0 543935.44 225547.36 78760 -1 869
871 0 543768.56 225581.36 78880 -1 870
872 0 543554.1 225599.27 79000 -1 871
873 0 543303.7 225578 79120 -1 872
874 0 543150.9 225589.94 79240 -1 873
875 0 542923.8 225552.36 79400 -1 874
876 0 542685.2 225480.17 79560 -1 875
877 0 542571 225531.28 79760 -1 876
878 0 542388 225595.94 79920 -1 877
879 0 542244.2 225585.67 80080 -1 878
880 0 542017.8 225540.31 80240 -1 879
881 0 541914.9 225542.47 80360 -1 880
882 0 541784.5 225527.47 80520 -1 881
883 0 541696.5 225475.64 80680 -1 882
884 0 541612.4 225455.1 80840 -1 883
885 0 541534.8 225455.73 81040 -1 884
886 0 541329.3 225410.5 81240 -1 885
887 0 541231.5 225371.89 81400 -1 886
888 0 541091.94 225362.08 81560 -1 887
889 0 540875.56 225338.72 81720 -1 888
890 0 540675.75 225301.64 81880 -1 889
891 0 540533.7 225319.7 82000 -1 890
892 0 540364.06 225326.33 82160 -1 891
893 0 540171.94 225315.45 82320 -1 892
894 0 540000.2 225315.89 82440 -1 893
895 0 539914 225356.42 82600 -1 894
896 0 539745.25 225356 82760 -1 895
897 0 539568.56 225385.03 82920 -1 896
898 0 539405.75 225345.69 83080 -1 897
899 0 539238.3 225321.83 83280 -1 898
900 0 539038.94 225320.34 83440 -1 899
901 0 538747.06 225412.75 83600 -1 900
902 0 538590.4 225426.73 83720 -1 901
903 0 538430.75 225403.83 83840 -1 902
904 0 538334.1 225358.39 83960 -1 903
905 0 538241.25 225310.4 84120 -1 904
906 0 538150.75 225278.95 84280 -1 905
907 0 538045.5 225219.53 84440 -1 906
908 0 537976.25 225171.19 84600 -1 907
909 0 537907 225099.31 84760 -1 908
910 0 537756.44 225035.56 84920 -1 909
911 0 537591.9 225003.22 85080 -1 910
912 0 537425.44 224956.95 85240 -1 911
913 0 537340.56 224912.77 85400 -1 912
914 0 537232.8 224892.72 85560 -1 913
915 0 537067.3 224931.22 85760 -1 914
916 0 536923.25 225035.08 85920 -1 915
917 0 536706.4 225079.14 86040 -1 916
918 0 536643.3 225083.73 86160 -1 917
919 0 536477.2 225039.27 86320 -1 918
920 0 536329.4 225014.98 86480 -1 919
921 0 536167.06 224961.9 86640 -1 920
922 0 536000.5 224956.98 86760 -1 921
923 0 535647.9 224943.75 86920 -1 922
924 0 535494.56 224939.7 87160 -1 923
925 0 535248.6 224935.27 87320 -1 924
926 0 535021.4 224910.92 87480 -1 925
927 0 534783.25 224914.6 87640 -1 926
928 0 534455.2 224876.14 87800 -1 927
929 0 534401.1 224860.52 87920 -1 928
930 0 534205.7 224829.11 88080 -1 929
931 0 534003.6 224791.47 88240 -1 930
932 0 533799.5 224700.42 88400 -1 931
933 0 533548.3 224592.75 88560 -1 932
934 0 533386.8 224601.34 88720 -1 933
935 0 533288.94 224598.38 88840 -1 934
936 0 533112.1 224448.53 89000 -1 935
937 0 532948.25 224407.2 89160 -1 936
938 0 532774.7 224347.3 89360 -1 937
939 0 532537.8 224342 89520 -1 938
940 0 532233.7 224347.3 89640 -1 939
941 0 531801.5 224306.8 89800 -1 940
942 0 531447.1 224306.52 89960 -1 941
943 0 530950.94 224239.1 90080 -1 942
944 0 530273.5 224184.62 90200 -1 943
945 0 530012.9 224159.08 90360 -1 944
946 0 529538.2 224150.31 90480 -1 945
947 0 529472.5 224148.66 90600 -1 946
948 0 528965.1 224174.34 90680 -1 947
949 0 528696 224216.97 90840 -1 948
950 0 528294.6 224231.42 90960 -1 949
951 0 527155.2 224274.92 91120 -1 950
952 0 526498.4 224349.86 91240 -1 951
953 0 526057.94 224254.45 91240 -1 952
954 0 525601.3 224173.55 91160 -1 953
955 0 525089.9 224140.19 91080 -1 954
956 0 524442.5 223960.19 91000 -1 955
957 0 524055.88 223823.98 90960 -1 956
958 0 523564.84 223823.72 90840 -1 957
959 0 523306.47 223799.11 90720 -1 958
960 0 522692.53 223717.75 90600 -1 959
961 0 522166 223841.52 90640 -1 960
962 0 521857.28 223711.23 90480 -1 961
963 0 521383.1 223723.92 90400 -1 962
964 0 520977.75 223782.1 90400 -1 963
965 0 520684.44 223762.05 90240 -1 964
966 0 520529.16 223758.12 90120 -1 965
967 0 520496.12 223751.28 90000 -1 966
968 0 520339.5 223676.23 89880 -1 967
969 0 520143.53 223617.78 89720 -1 968
970 0 520036.6 223571.3 89640 -1 969
971 0 519897.53 223565.53 89440 -1 970
972 0 519519.8 223679.47 89280 -1 971
973 0 519189.3 223810 89080 -1 972
974 0 518893 224034.62 88920 -1 973
975 0 518712.53 224098.42 88760 -1 974
976 0 518497.56 223898.8 88640 -1 975
977 0 518506.84 224012.61 88480 -1 976
978 0 518338.8 224110.72 88320 -1 977
979 0 518296.56 224187.12 88160 -1 978
980 0 518193.53 224215.5 88000 -1 979
981 0 517733.16 224189.11 87840 -1 980
982 0 517151.22 224253.23 87840 -1 981
983 0 517083.4 224279.56 87760 -1 982
984 0 517008.53 224293.06 87680 -1 983
985 0 516854 224378.9 87560 -1 984
986 0 516756.22 224384.2 87440 -1 985
987 0 516638.2 224474 87280 -1 986
988 0 516577 224565.94 87120 -1 987
989 0 516353.78 224658.7 86920 -1 988
990 0 516145.7 224761.97 86720 -1 989
991 0 515597.22 224818.27 86640 -1 990
992 0 515240.66 225039.27 86560 -1 991
993 0 514897.22 225241.38 86400 -1 992
994 0 514846.25 225378.81 86240 -1 993
995 0 514692.8 225517.27 86080 -1 994
996 0 514561.6 225578.98 85920 -1 995
997 0 514399.66 225596.78 85800 -1 996
998 0 513963 225571 85680 -1 997
999 0 513506.8 225591.11 85680 -1 998
1000 0 513119.25 225543.9 85560 -1 999
1001 0 512795.25 225523.92 85440 -1 1000
1002 0 512644.44 225579.9 85320 -1 1001
1003 0 512574.53 225572.42 85200 -1 1002
1004 0 512458.56 225562.73 85000 -1 1003
1005 0 512270.1 225565.98 84840 -1 1004
1006 0 512145.56 225641.72 84720 -1 1005
1007 0 511917.7 225680.03 84600 -1 1006
1008 0 511752.6 225801.94 84480 -1 1007
1009 0 511380.9 225928.84 84360 -1 1008
1010 0 510541.12 225881.75 84320 -1 1009
1011 0 509860.97 225745.78 84280 -1 1010
1012 0 509325.4 225899.72 84320 -1 1011
1013 0 509033.1 226016.39 84440 -1 1012
1014 0 508886.06 226071.27 84560 -1 1013
1015 0 508406.66 226125.86 84640 -1 1014
1016 0 508229.7 226244.9 84760 -1 1015
1017 0 508086.78 226392.92 84840 -1 1016
1018 0 507803.44 226484.75 84960 -1 1017
1019 0 507417.9 226629.3 85080 -1 1018
1020 0 507162.7 226684.39 85200 -1 1019
1021 0 506941.56 226735.11 85320 -1 1020
1022 0 506938.66 226716.31 85360 -1 1021
1023 0 506774.16 226708.19 85480 -1 1022
1024 0 506766.56 226743.5 85600 -1 1023
1025 0 506706.72 227279.64 85600 -1 1024
1026 0 506807.03 228163.83 85600 -1 1025
1027 0 506749.62 228630.81 85680 -1 1026
1028 0 506518.1 229418.58 85680 -1 1027
1029 0 506602.56 229439.77 85760 -1 1028
1030 0 506602.38 229438.73 85800 -1 1029
1031 0 506622.4 229471.98 85920 -1 1030
1032 0 506396.34 229603.3 86000 -1 1031
1033 0 506238.56 229699.14 86120 -1 1032
1034 0 506239.84 229667.03 86240 -1 1033
1035 0 506203.2 229644.88 86360 -1 1034
1036 0 506535.2 229632.55 85480 -1 1028
1037 0 505770.56 229443.88 85760 -1 1028
1038 0 505310.66 229635.92 85760 -1 1037
1039 0 505166.72 229851.94 85760 -1 1038
1040 0 505118.38 229768.58 85680 -1 1039
1041 0 506538.84 226358.45 85640 -1 1024
1042 0 506498 226283.27 85720 -1 1041
1043 0 506350.1 226311.31 85840 -1 1042
1044 0 506286.44 226134.77 85880 -1 1043
1045 0 506152.4 226075.6 86000 -1 1044
1046 0 506048.72 226002.55 86120 -1 1045
1047 0 505858.22 225884.03 86240 -1 1046
1048 0 505703.56 225648.81 86360 -1 1047
1049 0 505557.16 225453.27 86440 -1 1048
1050 0 505054.03 224959.44 86520 -1 1049
1051 0 504797.8 224694.75 86400 -1 1050
1052 0 504752.56 224640.02 86280 -1 1051
1053 0 504307.47 224279.9 86280 -1 1052
1054 0 504149.72 224176.64 86160 -1 1053
1055 0 503912.25 224087.12 86040 -1 1054
1056 0 503626.84 223987.44 85920 -1 1055
1057 0 503439.2 223933.88 85800 -1 1056
1058 0 502870.6 223805.19 85720 -1 1057
1059 0 502138.72 223559.69 85640 -1 1058
1060 0 501805.84 223442.94 85560 -1 1059
1061 0 501580.47 223387.95 85400 -1 1060
1062 0 501335.16 223438.06 85280 -1 1061
1063 0 501320.9 223423.88 85160 -1 1062
1064 0 501318.53 223459.98 85120 -1 1063
1065 0 501193.12 223460.5 85000 -1 1064
1066 0 501052.72 223477.45 84880 -1 1065
1067 0 500977.53 223491.56 84800 -1 1066
1068 0 500801.5 223735.69 84800 -1 1067
1069 0 499937.28 223948.16 84800 -1 1068
1070 0 499542.1 223968.9 84680 -1 1069
1071 0 499145.7 224139.56 84640 -1 1070
1072 0 498998.88 224180.23 84520 -1 1071
1073 0 498673.94 224283.64 84360 -1 1072
1074 0 498091.47 224441.27 84240 -1 1073
1075 0 497612.56 224486.86 84280 -1 1074
1076 0 497526.47 224505.98 84440 -1 1075
1077 0 497388.06 224470.3 84600 -1 1076
1078 0 496574.03 224377.06 84720 -1 1077
1079 0 496221.03 224477.56 84800 -1 1078
1080 0 495707.9 224493.31 84840 -1 1079
1081 0 495223.06 224614.81 84960 -1 1080
1082 0 494845.88 224719.9 85080 -1 1081
1083 0 493965.3 224892.25 85040 -1 1082
1084 0 493189.4 225058.4 85040 -1 1083
1085 0 492934.94 225081.45 84920 -1 1084
1086 0 492551.62 225185.53 84840 -1 1085
1087 0 492337.84 225297.53 84720 -1 1086
1088 0 491461.88 225583.7 84720 -1 1087
1089 0 490982.3 225757.23 84800 -1 1088
1090 0 490702.12 225901.73 84920 -1 1089
1091 0 490597.28 225982.89 85040 -1 1090
1092 0 490510.34 225965.17 85200 -1 1091
1093 0 490161.38 226006.38 85320 -1 1092
1094 0 489117.44 226292.53 85320 -1 1093
1095 0 488609.75 226633.64 85200 -1 1094
1096 0 488206.16 226854.14 85080 -1 1095
1097 0 487990.38 226960.53 84960 -1 1096
1098 0 487535.44 227161.81 84840 -1 1097
1099 0 486955.38 227209.97 84840 -1 1098
1100 0 486399.28 227216.14 84720 -1 1099
1101 0 485946.1 227379.08 84560 -1 1100
1102 0 485813.44 227588.47 84440 -1 1101
1103 0 485403.2 228020.73 84360 -1 1102
1104 0 485035.16 228458.7 84360 -1 1103
1105 0 484793.06 228504.19 84320 -1 1104
1106 0 484646.62 228569.66 84160 -1 1105
1107 0 484499.06 228653.9 84040 -1 1106
1108 0 484374.84 228674.66 83920 -1 1107
1109 0 484246.34 228732.64 83760 -1 1108
1110 0 484155.34 228816.1 83640 -1 1109
1111 0 483958.1 228839.22 83520 -1 1110
1112 0 483602.22 228984.75 83400 -1 1111
1113 0 483265.75 229304.95 83320 -1 1112
1114 0 482927 229748.1 83280 -1 1113
1115 0 482331 230076.02 83280 -1 1114
1116 0 481542.5 230426.16 83200 -1 1115
1117 0 481486.22 230443.06 83080 -1 1116
1118 0 480677.12 230703.25 83000 -1 1117
1119 0 480527.34 230724.22 82840 -1 1118
1120 0 480382.1 230733.88 82680 -1 1119
1121 0 479354.38 230948.98 82600 -1 1120
1122 0 478542.75 231020.7 82520 -1 1121
1123 0 477510.53 231214.89 82520 -1 1122
1124 0 477038.34 231379.64 82400 -1 1123
1125 0 476130.12 231751.95 82400 -1 1124
1126 0 475426.97 232126.47 82320 -1 1125
1127 0 475339.06 232172.61 82080 -1 1126
1128 0 475419.22 232188.23 81960 -1 1127
1129 0 475255.44 232196.8 81840 -1 1128
1130 0 475255.47 232197.2 81800 -1 1129
1131 0 474950.56 232221.1 81680 -1 1130
1132 0 474973.8 232280.78 81600 -1 1131
1133 0 474954.25 232313.45 81480 -1 1132
1134 0 474950.1 232524.92 81320 -1 1133
1135 0 474969.88 232642.48 81240 -1 1134
1136 0 474923.1 232790.81 81120 -1 1135
1137 0 474937.2 232906.28 81000 -1 1136
1138 0 474806.94 233067.3 80880 -1 1137
1139 0 474706.84 233254.14 80800 -1 1138
1140 0 474672.72 233342.58 80680 -1 1139
1141 0 474686.34 233426.47 80560 -1 1140
1142 0 474534.38 233528.8 80480 -1 1141
1143 0 474450.44 233704.81 80480 -1 1142
1144 0 474510.75 233891.8 80400 -1 1143
1145 0 474459.06 234073.52 80320 -1 1144
1146 0 474283.7 234320.17 80200 -1 1145
1147 0 474563.72 234758.33 80200 -1 1146
1148 0 474748.5 234907.36 80280 -1 1147
1149 0 474879.28 235236.1 80360 -1 1148
1150 0 474879.3 235239.38 80400 -1 1149
1151 0 474978.2 235646.81 80480 -1 1150
1152 0 475131.2 235859.77 80560 -1 1151
1153 0 475588.1 236431.48 80640 -1 1152
1154 0 476204.03 237019.36 80640 -1 1153
1155 0 476960.03 237385.17 80640 -1 1154
1156 0 476960.1 237440.48 80760 -1 1155
1157 0 477030.66 237456.83 80880 -1 1156
1158 0 477272.1 237512.44 81000 -1 1157
1159 0 477431.6 237608.64 81120 -1 1158
1160 0 477851.47 237694.34 81240 -1 1159
1161 0 478043.5 237788.8 81320 -1 1160
1162 0 478079.94 237842.14 81400 -1 1161
1163 0 478554.8 237969.16 81400 -1 1162
1164 0 478939.7 238099.73 81520 -1 1163
1165 0 479031.4 238060.47 81600 -1 1164
1166 0 479205.12 238326.36 81640 -1 1165
1167 0 479388.7 238643.45 81720 -1 1166
1168 0 479484.1 238818.28 81760 -1 1167
1169 0 479936.22 239018.22 81760 -1 1168
1170 0 480348.3 239268.19 81760 -1 1169
1171 0 480612.62 239472.92 81680 -1 1170
1172 0 480756 239428.42 81600 -1 1171
1173 0 480927.47 239523.34 81480 -1 1172
1174 0 481180.38 239595.84 81400 -1 1173
1175 0 481373.1 239696.34 81320 -1 1174
1176 0 481623.56 239799.11 81240 -1 1175
1177 0 481651.53 239924.12 81120 -1 1176
1178 0 481807.75 240064.12 81040 -1 1177
1179 0 481884.4 240072.38 80960 -1 1178
1180 0 482075.12 240176.64 80840 -1 1179
1181 0 482210.94 240376.98 80760 -1 1180
1182 0 482476.1 240506.03 80720 -1 1181
1183 0 482788.12 240575.56 80680 -1 1182
1184 0 482993.38 240568.89 80600 -1 1183
1185 0 483155.78 240603.1 80560 -1 1184
1186 0 483240.78 240587.94 80520 -1 1185
1187 0 483411.4 240558.77 80440 -1 1186
1188 0 483540.66 240598.1 80360 -1 1187
1189 0 483651.1 240538.69 80280 -1 1188
1190 0 483908.62 240550.56 80200 -1 1189
1191 0 484504.9 240496.02 80120 -1 1190
1192 0 484804.3 240475.9 80080 -1 1191
1193 0 485108.22 240418.7 80040 -1 1192
1194 0 485393.9 240309.55 79960 -1 1193
1195 0 485581 240602.44 79880 -1 1194
1196 0 486156.25 240371.84 79880 -1 1195
1197 0 487055.47 239866.31 79920 -1 1196
1198 0 487567.5 239582.36 79920 -1 1197
1199 0 487673.16 239507.19 79760 -1 1198
1200 0 487789.1 239438.62 79680 -1 1199
1201 0 487870.9 239447.47 79600 -1 1200
1202 0 487848.7 239395.12 79480 -1 1201
1203 0 487987.3 239355.39 79360 -1 1202
1204 0 488060.94 239308.72 79240 -1 1203
1205 0 488039.4 239272.34 79120 -1 1204
1206 0 487972.12 239247.12 79000 -1 1205
1207 0 487519.47 239631.52 80080 -1 1198
1208 0 487543.7 239655.25 80240 -1 1207
1209 0 487608.1 239647.98 80360 -1 1208
1210 0 487696.2 239631.19 80480 -1 1209
1211 0 487784.7 239718.6 80600 -1 1210
1212 0 487829.28 239740.97 80640 -1 1211
1213 0 487875.66 239763.05 80680 -1 1212
1214 0 488105.7 239584.86 80800 -1 1213
1215 0 488259.94 239607.22 80920 -1 1214
1216 0 486927.53 239835.61 80080 -1 1197
1217 0 486931.38 239798.9 80240 -1 1216
1218 0 482835.78 240366.98 80520 -1 1186
1219 0 482875.78 240150.9 80520 -1 1218
1220 0 482776.16 240165.95 80640 -1 1219
1221 0 482662.6 240159.02 80760 -1 1220
1222 0 482532.72 240193 80880 -1 1221
1223 0 481993.2 239848.3 81320 -1 1176
1224 0 481976.6 239867.58 81400 -1 1223
1225 0 476235.7 237169.86 80520 -1 1154
1226 0 476352.03 237300.34 80400 -1 1225
1227 0 476332.06 237132.78 80760 -1 1154
1228 0 474615.94 234779.6 80120 -1 1147
1229 0 474328.53 234403.2 80280 -1 1146
1230 0 474027.12 234447.48 80320 -1 1229
1231 0 473891.3 234384.16 80360 -1 1230
1232 0 474358.97 231891.48 82360 -1 1126
1233 0 473558.4 231851.48 82360 -1 1232
1234 0 473380.03 231913.77 82480 -1 1233
1235 0 472548 232325.88 82480 -1 1234
1236 0 471647.97 232586.03 82480 -1 1235
1237 0 470798.66 233034.44 82440 -1 1236
1238 0 470335.4 233298.84 82520 -1 1237
1239 0 469655.66 233530.75 82520 -1 1238
1240 0 469206.78 233656.88 82440 -1 1239
1241 0 468949.5 233691.73 82360 -1 1240
1242 0 468509.47 233971.83 82360 -1 1241
1243 0 468199.44 234094.52 82280 -1 1242
1244 0 468106.66 234198.88 82160 -1 1243
1245 0 467943.34 234361.11 82040 -1 1244
1246 0 467793.62 234492.72 81880 -1 1245
1247 0 467623.62 234618.08 81720 -1 1246
1248 0 467467.6 234722.56 81600 -1 1247
1249 0 467291.47 234785.78 81440 -1 1248
1250 0 467047.8 234893.72 81320 -1 1249
1251 0 466459.88 235138 81320 -1 1250
1252 0 466509.47 235190.48 81200 -1 1251
1253 0 466538.1 235224.28 81160 -1 1252
1254 0 466520.8 235362.25 81000 -1 1253
1255 0 466286.56 235572.17 80880 -1 1254
1256 0 465956.53 235764.36 80760 -1 1255
1257 0 465907.06 235932.12 80640 -1 1256
1258 0 465875.53 236076.28 80560 -1 1257
1259 0 465871.12 236139.12 80440 -1 1258
1260 0 465803.84 236234.78 80280 -1 1259
1261 0 465490.16 236403.48 80200 -1 1260
1262 0 465259 236497.67 80080 -1 1261
1263 0 465286.66 236524.42 79960 -1 1262
1264 0 465279.84 236529.69 79920 -1 1263
1265 0 465290.28 236410.06 79800 -1 1264
1266 0 465322.22 236406.64 79720 -1 1265
1267 0 465340.84 236402.48 79680 -1 1266
1268 0 465306.78 236411.23 79560 -1 1267
1269 0 465243.62 236428.44 79480 -1 1268
1270 0 465179.6 236445.75 79400 -1 1269
1271 0 465059.22 236503 79280 -1 1270
1272 0 464954.56 236426.39 79120 -1 1271
1273 0 464869.75 236289.81 78960 -1 1272
1274 0 464947.44 236369.72 78800 -1 1273
1275 0 464956.62 236433.39 78680 -1 1274
1276 0 464897.97 236465.03 78560 -1 1275
1277 0 464939.1 236461.42 78440 -1 1276
1278 0 464466.5 236999.5 79720 -1 1266
1279 0 464439.97 237096.03 79640 -1 1278
1280 0 463843.9 237204.19 79640 -1 1279
1281 0 463654.8 237257.14 79760 -1 1280
1282 0 463652.6 237290.48 79840 -1 1281
1283 0 463354.72 237368.55 79960 -1 1282
1284 0 463335 237386.4 80040 -1 1283
1285 0 463312.47 237405.77 80120 -1 1284
1286 0 463178.9 237463.62 80200 -1 1285
1287 0 463183.44 237471.05 80280 -1 1286
1288 0 462483.38 237623.12 80280 -1 1287
1289 0 462415.53 237622.8 80480 -1 1288
1290 0 462307.75 237659.06 80640 -1 1289
1291 0 461828.16 237870.77 80720 -1 1290
1292 0 461364.06 238276.06 80840 -1 1291
1293 0 461071.28 238489.45 80960 -1 1292
1294 0 460940 238667.27 81040 -1 1293
1295 0 460870.53 238757.6 81080 -1 1294
1296 0 460575 239021.92 81160 -1 1295
1297 0 460356.75 239102.48 81280 -1 1296
1298 0 460132.47 239196.62 81400 -1 1297
1299 0 459912.25 239300.92 81520 -1 1298
1300 0 459695.25 239384.22 81640 -1 1299
1301 0 459495.97 239507.03 81760 -1 1300
1302 0 459329 239613.12 81880 -1 1301
1303 0 459255.94 239674.78 82000 -1 1302
1304 0 459207.66 239735.11 82120 -1 1303
1305 0 459112.4 239771.52 82240 -1 1304
1306 0 458960.7 239818.33 82400 -1 1305
1307 0 458887.94 239839.88 82520 -1 1306
1308 0 458779.9 239882.81 82640 -1 1307
1309 0 458528.44 239939.03 82800 -1 1308
1310 0 458279.44 240038.27 82920 -1 1309
1311 0 458191.3 240109.16 82960 -1 1310
1312 0 458019.9 240250.38 83040 -1 1311
1313 0 457747.47 240420.92 83160 -1 1312
1314 0 457116.2 240832.8 83200 -1 1313
1315 0 456796.62 240971.52 83080 -1 1314
1316 0 456755.2 241002.1 83000 -1 1315
1317 0 456329.03 241083.55 83120 -1 1316
1318 0 455855.9 241174.78 83160 -1 1317
1319 0 455136.1 241293.81 83200 -1 1318
1320 0 454695.88 241433.06 83160 -1 1319
1321 0 454435.78 241519.58 83240 -1 1320
1322 0 454207.16 241614.72 83320 -1 1321
1323 0 454192 241621.17 83360 -1 1322
1324 0 453696.06 241863.31 83480 -1 1323
1325 0 453101.28 242107.77 83520 -1 1324
1326 0 452445.22 242339.81 83520 -1 1325
1327 0 451692.06 242381.97 83480 -1 1326
1328 0 450889.2 242199.8 83520 -1 1327
1329 0 450882.88 242276.83 83440 -1 1328
1330 0 450792.12 242353.08 83360 -1 1329
1331 0 450648.94 242421.06 83280 -1 1330
1332 0 450607.62 242459.92 83160 -1 1331
1333 0 450364.12 242555.7 83080 -1 1332
1334 0 450207.12 242810 83040 -1 1333
1335 0 450032.2 243016.83 82960 -1 1334
1336 0 449872.97 243338.89 83000 -1 1335
1337 0 449799.16 243559.9 83040 -1 1336
1338 0 449672.16 243777.72 83080 -1 1337
1339 0 449617.7 244027.78 83120 -1 1338
1340 0 449540.4 244405.72 83200 -1 1339
1341 0 449512.9 244735.34 83280 -1 1340
1342 0 449436.72 245051.92 83360 -1 1341
1343 0 449052.3 245643.73 83400 -1 1342
1344 0 448616.28 246243.67 83400 -1 1343
1345 0 448082 246797.83 83320 -1 1344
1346 0 447785.9 247261.84 83240 -1 1345
1347 0 447861.9 247463.8 83120 -1 1346
1348 0 447908.84 247442.84 83080 -1 1347
1349 0 447956.6 247422.4 83040 -1 1348
1350 0 447193 247857.08 83080 -1 1347
1351 0 447369 247880.9 82960 -1 1350
1352 0 447348.3 247929.2 82880 -1 1351
1353 0 447328.7 248061.02 82800 -1 1352
1354 0 447361.4 248061.81 82720 -1 1353
1355 0 447285.28 248124.31 82640 -1 1354
1356 0 446729.12 248461.25 83080 -1 1350
1357 0 445729.66 248643.72 83080 -1 1356
1358 0 445156.6 248711.55 83160 -1 1357
1359 0 444154.4 248962.89 83320 -1 1358
1360 0 443796.3 249000.23 83400 -1 1359
1361 0 443367.1 249059.38 83240 -1 1360
1362 0 443445.47 249106.05 83080 -1 1361
1363 0 443445.22 249104.2 83040 -1 1362
1364 0 443430.53 249073.75 83000 -1 1363
1365 0 443116.38 249048.27 83400 -1 1361
1366 0 442957.7 248981.27 83520 -1 1365
1367 0 442503.47 249029.9 83640 -1 1366
1368 0 442125.53 248990.7 83800 -1 1367
1369 0 442139.88 248932.22 83840 -1 1368
1370 0 441963.8 248898 83960 -1 1369
1371 0 441804.47 248787.83 84080 -1 1370
1372 0 441692.75 248674.47 84200 -1 1371
1373 0 441920.53 248571.92 84320 -1 1372
1374 0 441865.34 248514.8 84440 -1 1373
1375 0 441180.62 248634.67 84200 -1 1372
1376 0 441132.53 248545.97 84280 -1 1375
1377 0 441252.38 248437.98 84400 -1 1376
1378 0 441332.3 248391.98 84480 -1 1377
1379 0 441456.56 248393 84560 -1 1378
1380 0 441994.94 248888.02 84000 -1 1370
1381 0 442149.47 248795.7 84120 -1 1380
1382 0 442209.78 248742.78 84160 -1 1381
1383 0 443648.6 248965.52 83560 -1 1360
1384 0 443595.4 248989.77 83640 -1 1383
1385 0 458081.84 240183.97 83240 -1 1311
1386 0 458008.56 240190 83320 -1 1385
1387 0 457508 240644.33 83320 -1 1386
1388 0 457825.3 240205.44 83520 -1 1386
1389 0 457748.9 240237.77 83680 -1 1388
1390 0 457717 240145.62 83840 -1 1389
1391 0 457704.28 240022.05 84000 -1 1390
1392 0 457744.75 239984 84040 -1 1391
1393 0 457867.4 239870.22 84160 -1 1392
1394 0 458043 239694.31 84280 -1 1393
1395 0 458159.12 239652.17 84400 -1 1394
1396 0 458300.1 239665.12 84560 -1 1395
1397 0 458490.66 239669.4 84720 -1 1396
1398 0 458691.56 239661.11 84880 -1 1397
1399 0 458968 239582.45 85040 -1 1398
1400 0 459296.03 239464.89 85120 -1 1399
1401 0 459472.28 239414.2 85200 -1 1400
1402 0 459644.6 239420.73 85320 -1 1401
1403 0 460264 239416.73 85440 -1 1402
1404 0 461084.28 239356.75 85480 -1 1403
1405 0 462083.78 239222.73 85560 -1 1404
1406 0 462163.72 239179.11 85640 -1 1405
1407 0 462208.62 239182.52 85760 -1 1406
1408 0 462283.62 239145.83 85800 -1 1407
1409 0 463611.38 239033.66 85800 -1 1408
1410 0 464507.4 238780.61 85720 -1 1409
1411 0 464732.72 238603.94 85600 -1 1410
1412 0 464900.16 238476.23 85480 -1 1411
1413 0 464998.03 238403.78 85360 -1 1412
1414 0 465023.2 238380.67 85240 -1 1413
1415 0 465171.38 238325.12 85120 -1 1414
1416 0 465255.84 238328.86 85000 -1 1415
1417 0 465362.88 238348.44 84880 -1 1416
1418 0 465423.28 238376.27 84720 -1 1417
1419 0 465565.72 238424.8 84600 -1 1418
1420 0 465571.44 238401.16 84560 -1 1419
1421 0 465585 238444.31 84520 -1 1420
1422 0 465552.53 238391.92 84360 -1 1421
1423 0 465668.88 238421.73 84240 -1 1422
1424 0 465706.94 238430.77 84200 -1 1423
1425 0 465573.72 238479.95 84080 -1 1424
1426 0 465530.16 238512.84 83960 -1 1425
1427 0 465367.53 238568.58 83840 -1 1426
1428 0 466295.97 238462.78 84200 -1 1424
1429 0 466875.97 238275.22 84200 -1 1428
1430 0 466864.47 238207.98 84320 -1 1429
1431 0 464967.62 238424.23 84320 -1 1422
1432 0 460858.8 238645.97 81160 -1 1294
1433 0 460944.4 238582.67 81240 -1 1432
1434 0 504785.3 225078.81 86280 -1 1052
1435 0 504777.47 225103.02 86160 -1 1434
1436 0 504841.47 225134.5 86040 -1 1435
1437 0 504887.72 225291.72 86000 -1 1436
1438 0 504854.97 225340.9 85920 -1 1437
1439 0 504818.6 225355.48 85880 -1 1438
1440 0 504814.22 225463.14 85760 -1 1439
1441 0 504847.06 225590.4 85640 -1 1440
1442 0 504902.28 225715.94 85520 -1 1441
1443 0 504956.03 225818.17 85400 -1 1442
1444 0 505035.25 225915.16 85280 -1 1443
1445 0 505081.47 226042.94 85160 -1 1444
1446 0 505072.62 226191.45 85040 -1 1445
1447 0 505037.88 226293.8 84920 -1 1446
1448 0 505010.66 226417.42 84800 -1 1447
1449 0 505034.34 226480.62 84760 -1 1448
1450 0 505011.12 226589.14 84680 -1 1449
1451 0 505013.97 226660.42 84600 -1 1450
1452 0 504929.22 226809.67 84480 -1 1451
1453 0 504903 226935.7 84360 -1 1452
1454 0 504899 227044.9 84240 -1 1453
1455 0 504894.4 227136.25 84160 -1 1454
1456 0 504854.22 227175.77 84080 -1 1455
1457 0 504874.12 227314.89 83960 -1 1456
1458 0 504872.9 227449.22 83840 -1 1457
1459 0 504930.1 227560.45 83720 -1 1458
1460 0 504926.75 227675.28 83600 -1 1459
1461 0 504979.1 227763.11 83480 -1 1460
1462 0 504967.6 227868.2 83400 -1 1461
1463 0 504986.12 227968 83280 -1 1462
1464 0 504931.28 228089.69 83200 -1 1463
1465 0 504933.56 228181.78 83080 -1 1464
1466 0 504956.06 228231.88 82960 -1 1465
1467 0 505054.53 228368.89 82840 -1 1466
1468 0 505083.47 228545.53 82760 -1 1467
1469 0 505021.1 228818.23 82680 -1 1468
1470 0 505006.22 228990.12 82600 -1 1469
1471 0 504870.28 229144.84 82520 -1 1470
1472 0 504727.16 229363.73 82440 -1 1471
1473 0 504406.56 229684.27 82360 -1 1472
1474 0 503915.03 230057.47 82360 -1 1473
1475 0 503783.66 230076.52 82480 -1 1474
1476 0 503470.1 230328.44 82600 -1 1475
1477 0 503206.22 230441.8 82640 -1 1476
1478 0 502942.4 230555.88 82680 -1 1477
1479 0 502198.62 231071.9 82680 -1 1478
1480 0 501834.72 231407.92 82680 -1 1479
1481 0 501708.75 231728.88 82720 -1 1480
1482 0 501576.4 231772.52 82600 -1 1481
1483 0 501584.9 231836.23 82440 -1 1482
1484 0 501697.4 231827.3 82320 -1 1483
1485 0 501709.06 231851.7 82200 -1 1484
1486 0 501764.62 231780.62 82080 -1 1485
1487 0 501529.7 231731.2 81960 -1 1486
1488 0 501568.44 231795.55 81840 -1 1487
1489 0 501601.03 231759.31 81720 -1 1488
1490 0 501649.44 231751.61 81600 -1 1489
1491 0 501653.12 231756.08 81480 -1 1490
1492 0 501672.56 231796.4 81320 -1 1491
1493 0 501573.97 231873.86 82840 -1 1481
1494 0 501528.28 231921.34 82880 -1 1493
1495 0 501538.5 231954.5 82920 -1 1494
1496 0 500912.06 231038.56 82920 -1 1495
1497 0 501549.25 231987.75 82960 -1 1495
1498 0 501633.06 232179.64 83080 -1 1497
1499 0 501657 232202 83160 -1 1498
1500 0 501668.7 232212.83 83200 -1 1499
1501 0 501793.22 232291.36 83240 -1 1500
1502 0 501820.84 232252.55 83360 -1 1501
1503 0 501740.1 232087.66 83480 -1 1502
1504 0 501638.66 231949.4 83520 -1 1503
1505 0 501489.4 231948.11 83640 -1 1504
1506 0 501440.84 231907.55 83680 -1 1505
1507 0 501440.34 231818.45 83720 -1 1506
1508 0 501556.47 231638.83 83800 -1 1507
1509 0 501726.4 231537.48 83520 -1 1504
1510 0 503374.66 230527.27 82520 -1 1477
1511 0 503518.56 230644.33 82400 -1 1510
1512 0 503607.16 230691.7 82320 -1 1511
1513 0 503950.03 230596.11 82240 -1 1512
1514 0 503970.97 230607.44 82200 -1 1513
1515 0 504018.9 230587.94 82160 -1 1514
1516 0 548632.25 228577.36 72360 -1 823
1517 0 548661.1 228892.73 72200 -1 1516
1518 0 548715.25 228901.9 72320 -1 1517
1519 0 548725.9 228836.28 72440 -1 1518
1520 0 548718.44 228803.25 72560 -1 1519
1521 0 548727.94 228858.42 72680 -1 1520
1522 0 548690.2 228941.42 72800 -1 1521
1523 0 548665.3 228974.11 72160 -1 1517
1524 0 548710.94 228987.6 72080 -1 1523
1525 0 548675 229115.8 71960 -1 1524
1526 0 548616.2 229444.88 71840 -1 1525
1527 0 548682.44 229552.05 71720 -1 1526
1528 0 548715.5 229564.02 71640 -1 1527
1529 0 548725 229596.33 71600 -1 1528
1530 0 548743.06 229660.81 71520 -1 1529
1531 0 548805.75 229819.16 71440 -1 1530
1532 0 548814.1 229833.8 71320 -1 1531
1533 0 548918.3 229869.95 71200 -1 1532
1534 0 548914.75 229897.9 71160 -1 1533
1535 0 549178.94 230705.69 71160 -1 1534
1536 0 549426.1 230818.05 71000 -1 1535
1537 0 549482.06 231242 71000 -1 1536
1538 0 549806 231633.97 71000 -1 1537
1539 0 549780.94 231635.62 71160 -1 1538
1540 0 549806.3 231818.89 71320 -1 1539
1541 0 549845.8 232044 71440 -1 1540
1542 0 549882.9 232050.6 71600 -1 1541
1543 0 549922.44 232067.19 71720 -1 1542
1544 0 550476.6 232645.7 71840 -1 1543
1545 0 550514.4 232615.86 71960 -1 1544
1546 0 550547.5 233103.3 72080 -1 1545
1547 0 550831.5 233403.27 72080 -1 1546
1548 0 550971.8 233584.98 72200 -1 1547
1549 0 550999.94 233556.95 72320 -1 1548
1550 0 550998.6 233582.19 72480 -1 1549
1551 0 551047.6 233375.3 72600 -1 1550
1552 0 551088.6 233241.88 72680 -1 1551
1553 0 550875.06 233189.52 72800 -1 1552
1554 0 550868.25 233242.2 72920 -1 1553
1555 0 550911.75 233238.08 73040 -1 1554
1556 0 551055.5 233597.25 72080 -1 1548
1557 0 551081.2 233620.83 72000 -1 1556
1558 0 551063.56 233662.73 71880 -1 1557
1559 0 551069.75 233619.27 71760 -1 1558
1560 0 551140.06 233541.86 71640 -1 1559
1561 0 551243.6 233394.23 71560 -1 1560
1562 0 551218 233394.38 71440 -1 1561
1563 0 550550.75 232773.16 71720 -1 1544
1564 0 550535 232828.52 71600 -1 1563
1565 0 550509.94 232828.97 71480 -1 1564
1566 0 550533.44 232848.89 71400 -1 1565
1567 0 595520.94 247904.23 69800 -1 543
1568 0 597409.4 250099.19 70280 -1 535
1569 0 597733.4 250263.22 70280 -1 1568
1570 0 597569.44 250002.4 70040 -1 1569
1571 0 597600.2 250039.28 69920 -1 1570
