# Supplementary material for: Connectomics Analysis Reveals First-, Second-, and Third-Order Thermosensory and Hygrosensory Neurons in the Adult Drosophila Brain
Source: Curr Biol. 2020 Aug 17;30(16):3167–3182.e4. doi: 10.1016/j.cub.2020.06.028 (PMC7443704; doi:10.1016/j.cub.2020.06.028)
Supplement: Data S1. Skeletons and Meshes, Related to STAR Methods — marin2020-skeletons contains files describing the morphology of each neuron in this study (in FAFB14 space, .swc format). glomeruli_meshes contains the glomerular meshes (in FAFB14 space, .stl format). neuropil_meshes contains the glomerular meshes (in FAFB14 space, .stl format). [file mmc5.zip › VP_SI/marin2020-skeletons/12766859.swc]

# SWC format file
# based on specifications at http://www.neuronland.org/NLMorphologyConverter/MorphologyFormats/SWC/Spec.html
# Created by nat::write.neuron.swc
# PointNo Label X Y Z Radius Parent 
1 0 591820.94 280966.28 9040 -1 -1
2 0 591762.6 280973.47 9080 -1 1
3 0 591587.44 281007.16 9120 -1 2
4 0 591641.44 281074.1 9160 -1 3
5 0 591552 281190 9200 80 4
6 0 591565.1 281297.7 9240 40 5
7 0 591395.9 281275.06 9280 40 6
8 0 591246.4 281372.38 9320 45 7
9 0 591197.2 281410.56 9360 45 8
10 0 591120.25 281450.7 9400 60 9
11 0 591036.2 281482.94 9440 60 10
12 0 590872.4 281557.06 9480 60 11
13 0 590686.75 281759.47 9560 51 12
14 0 590578.7 281870.38 9640 32 13
15 0 590391.9 282001.4 9720 -1 14
16 0 590269 282090.2 9800 32 15
17 0 590110.44 282208.56 9880 40 16
18 0 589811.4 282392.44 9960 51 17
19 0 589667.4 282476.5 10040 75 18
20 0 589618.6 282474.06 10080 75 19
21 0 589553.25 282294.72 10120 75 20
22 0 589399.1 282580 10160 51 21
23 0 589347.44 282681.5 10200 80 22
24 0 589316.6 282666.44 10240 80 23
25 0 589204.25 282774.8 10280 -1 24
26 0 589190.9 282745.5 10320 -1 25
27 0 589126.2 282823 10360 -1 26
28 0 589048.25 282999.75 10400 -1 27
29 0 589037.9 282980.25 10440 -1 28
30 0 589040.1 283063.66 10480 -1 29
31 0 588929.25 283010.06 10520 -1 30
32 0 588873.25 283123.9 10560 -1 31
33 0 588788.1 283182.25 10600 -1 32
34 0 588685.7 283221 10680 -1 33
35 0 588559.2 283234.56 10800 -1 34
36 0 588332 283436.62 10880 -1 35
37 0 588222.25 283583.2 11000 -1 36
38 0 588209.4 283674.12 11160 102 37
39 0 588177.1 283712.7 11320 98 38
40 0 588158.25 283664.88 11440 80 39
41 0 588071.94 283702.62 11560 98 40
42 0 587837.5 283902.94 11600 96 41
43 0 587741.7 284035.38 11720 96 42
44 0 587741.25 283948.84 11880 81 43
45 0 587633.1 283982.2 12000 124 44
46 0 587557.9 284024.28 12120 124 45
47 0 587501.9 284116.12 12240 75 46
48 0 587431.25 284221.5 12320 124 47
49 0 587320.9 284266.94 12400 124 48
50 0 587266.5 284289.84 12480 124 49
51 0 587242.7 284260.75 12560 96 50
52 0 587148.7 284350.25 12640 96 51
53 0 587061.44 284440.56 12720 -1 52
54 0 586948.4 284487.53 12800 -1 53
55 0 586901.25 284521.3 12840 -1 54
56 0 586821.94 284711.12 12880 -1 55
57 0 586743.8 284582.53 12920 -1 56
58 0 586590.06 284628.16 13000 -1 57
59 0 586460.4 284673.75 13080 -1 58
60 0 587352.2 285699.3 13160 -1 59
61 0 586235.06 284540.97 13200 -1 60
62 0 586032.6 284578.38 13240 -1 61
63 0 585947.75 284564.97 13280 -1 62
64 0 585786.3 284587.56 13320 -1 63
65 0 585749.25 284589.5 13360 -1 64
66 0 585688.25 284597.6 13400 -1 65
67 0 585601 284612.25 13440 -1 66
68 0 585426.44 284660.16 13480 128 67
69 0 585325.7 284676.44 13520 128 68
70 0 585137.9 284700.56 13560 86 69
71 0 584923.6 284904 13600 40 70
72 0 584717.1 284865.62 13680 -1 71
73 0 584620.75 284867.75 13760 -1 72
74 0 584554.44 284883.56 13840 -1 73
75 0 584519.06 284867.88 13960 -1 74
76 0 584390.44 284900.56 14080 -1 75
77 0 584295.75 284885.97 14200 -1 76
78 0 584299.4 284886.06 14280 -1 77
79 0 584278.25 285054 14320 -1 78
80 0 584182.6 285188.06 14440 -1 79
81 0 584112 285213 14520 -1 80
82 0 584052.1 285252.9 14560 -1 81
83 0 583969.25 285472.2 14600 -1 82
84 0 583972.5 285289.25 14640 104 83
85 0 583826.44 285328.16 14720 104 84
86 0 583786.25 285328.03 14760 115 85
87 0 583724.44 285540.8 14800 115 86
88 0 583640 285381.2 14840 115 87
89 0 583619.25 285352.2 14880 115 88
90 0 583475.4 285383.62 14960 108 89
91 0 583231.56 285406.8 15080 115 90
92 0 583111.75 285390.06 15200 115 91
93 0 582973.4 285438.06 15280 90 92
94 0 582845 285498.2 15360 90 93
95 0 582655.3 285561.62 15440 90 94
96 0 582415 285644.75 15520 71 95
97 0 582134.9 285729.78 15640 71 96
98 0 581890.56 285791.44 15760 51 97
99 0 581615.6 285914.5 15920 51 98
100 0 581521.7 286062.44 16080 51 99
101 0 581479.9 286161.16 16240 51 100
102 0 581346.44 286336.44 16360 51 101
103 0 581100.7 286486.44 16520 32 102
104 0 580763.94 286568.3 16640 81 103
105 0 580739.25 286573.56 16800 81 104
106 0 580653.75 286569.9 17000 60 105
107 0 580585.75 286598.56 17160 96 106
108 0 580526.8 286614.47 17320 96 107
109 0 580489.5 286541.22 17480 137 108
110 0 580441.44 286514.88 17640 150 109
111 0 580392.2 286506.56 17800 150 110
112 0 580301.4 286532.75 17960 71 111
113 0 580207.3 286603.88 18120 71 112
114 0 580118.44 286541.06 18280 71 113
115 0 580032.75 286552.1 18440 115 114
116 0 579976.94 286547.75 18600 102 115
117 0 579928.3 286522.56 18760 102 116
118 0 579888.1 286548.7 18920 128 117
119 0 579815.75 286616.44 19040 104 118
120 0 579735.4 286743.12 19200 128 119
121 0 579613.3 286802.62 19360 128 120
122 0 579481.94 286891.8 19520 124 121
123 0 579408.2 286956.12 19680 108 122
124 0 579334.5 287025.22 19800 108 123
125 0 579196.06 287106.66 19920 107 124
126 0 579095.2 287183.7 20080 120 125
127 0 578937 287277.3 20240 120 126
128 0 578792.75 287444 20400 51 127
129 0 578732.4 287614.75 20560 51 128
130 0 578697.06 287701.75 20680 -1 129
131 0 578645.1 287786.53 20800 -1 130
132 0 578569.94 287880.06 20920 -1 131
133 0 578559.1 288016.3 21040 -1 132
134 0 578490.8 288144.88 21160 -1 133
135 0 578484.7 288174.44 21200 -1 134
136 0 578376.06 289205 21240 -1 135
137 0 578378.8 289238.2 21320 -1 136
138 0 578369.94 289273.97 21400 40 137
139 0 578388.1 289444.75 21520 51 138
140 0 578448.5 289584.75 21640 80 139
141 0 578483.44 289717.25 21760 71 140
142 0 578551.4 289835.88 21880 115 141
143 0 578565.25 289911.16 21960 115 142
144 0 578627.4 290069.06 22040 124 143
145 0 578713.7 290230.3 22160 -1 144
146 0 578801 290423.06 22280 -1 145
147 0 578861 290627.78 22440 -1 146
148 0 578866.6 290567.38 22600 -1 147
149 0 578848 290560 22720 120 148
150 0 578784 290592 22800 131 149
151 0 578528 290528 22880 81 150
152 0 578368 290592 23080 102 151
153 0 578208 290720 23280 122 152
154 0 578048 290848 23480 102 153
155 0 577792 290848 23560 75 154
156 0 577568 290912 23680 75 155
157 0 577344 290944 23840 98 156
158 0 577472 291168 23960 75 157
159 0 577728 291296 24040 51 158
160 0 577792 291360 24240 32 159
161 0 577248 290944 23880 91 157
162 0 577056 290944 24080 139 161
163 0 577024 290784 24320 108 162
164 0 577184 290784 24520 98 163
165 0 577440 290816 24600 140 164
166 0 577632 290848 24760 107 165
167 0 577760 290816 25000 124 166
168 0 577792 290560 25080 124 167
169 0 577952 290496 25280 81 168
170 0 578112 290336 25480 75 169
171 0 578304 290208 25640 96 170
172 0 578464 290080 25800 115 171
173 0 578688 289952 25920 102 172
174 0 578880 289792 26080 102 173
175 0 579072 289664 26200 75 174
176 0 579264 289504 26320 81 175
177 0 579456 289344 26400 86 176
178 0 579616 289184 26560 86 177
179 0 579776 289024 26680 124 178
180 0 579936 288896 26840 104 179
181 0 580064 288736 27000 91 180
182 0 580128 288544 27200 107 181
183 0 580192 288352 27400 81 182
184 0 580352 288192 27600 104 183
185 0 580416 288000 27800 107 184
186 0 580576 287968 28000 86 185
187 0 580672 287968 28240 32 186
188 0 580672 288128 28440 139 187
189 0 580640 288256 28680 91 188
190 0 580480 288288 28880 90 189
191 0 580384 288192 29120 90 190
192 0 580448 288256 29360 120 191
193 0 580320 288320 29600 64 192
194 0 580160 288352 29840 81 193
195 0 580000 288256 30040 102 194
196 0 579904 288032 30200 91 195
197 0 579968 288000 30280 71 196
198 0 580096 287968 30520 51 197
199 0 580160 288032 30520 86 198
200 0 580000 288192 30400 32 199
201 0 579904 287872 30680 75 198
202 0 579776 287616 30800 32 201
203 0 579776 287808 30280 51 196
204 0 579616 287648 30400 75 203
205 0 579488 287488 30560 90 204
206 0 579424 287328 30760 98 205
207 0 579168 287296 30760 102 206
208 0 578944 287264 30960 75 207
209 0 578720 287136 31040 104 208
210 0 578560 287168 31240 98 209
211 0 578400 287072 31480 51 210
212 0 578400 287072 31760 98 211
213 0 578240 287200 31920 141 212
214 0 578144 287328 32120 128 213
215 0 578144 287424 32400 108 214
216 0 578144 287552 32640 101 215
217 0 578112 287648 32880 107 216
218 0 578080 287744 33120 122 217
219 0 577952 287872 33320 115 218
220 0 577856 288000 33520 102 219
221 0 577824 288064 33760 75 220
222 0 577824 288128 34040 101 221
223 0 577760 288160 34280 120 222
224 0 578016 288256 34320 45 223
225 0 578272 288224 34280 32 224
226 0 578112 288192 34600 32 225
227 0 577664 288288 34520 115 223
228 0 577600 288352 34760 128 227
229 0 577536 288384 35040 141 228
230 0 577504 288384 35160 150 229
231 0 577696 288512 35280 107 230
232 0 577952 288576 35240 98 231
233 0 578080 288512 35000 124 232
234 0 578208 288544 34760 122 233
235 0 578272 288544 34680 90 234
236 0 577376 288320 35400 104 230
237 0 577280 288288 35640 122 236
238 0 577152 288384 35840 101 237
239 0 577152 288448 36120 71 238
240 0 577152 288352 36360 128 239
241 0 577120 288192 36560 86 240
242 0 577120 287968 36680 60 241
243 0 577120 287712 36800 102 242
244 0 577088 287648 37040 71 243
245 0 577216 287808 37200 40 244
246 0 577376 287968 37320 51 245
247 0 577440 288192 37440 51 246
248 0 577472 288352 37680 71 247
249 0 577536 288448 37920 154 248
250 0 577504 288480 38200 80 249
251 0 577600 288608 38400 122 250
252 0 577600 288736 38640 128 251
253 0 577696 288704 38880 108 252
254 0 577696 288576 39120 120 253
255 0 577600 288576 39360 108 254
256 0 577536 288544 39600 160 255
257 0 577792 288576 39720 156 256
258 0 577920 288544 39960 137 257
259 0 577920 288576 40240 96 258
260 0 577856 288640 40480 90 259
261 0 577856 288800 40720 32 260
262 0 577792 288896 40960 75 261
263 0 577664 289056 41160 102 262
264 0 577600 289184 41400 107 263
265 0 577440 289344 41600 98 264
266 0 577376 289280 41840 108 265
267 0 577280 289152 42040 120 266
268 0 577248 288928 42240 98 267
269 0 577152 288736 42440 124 268
270 0 577152 288640 42680 115 269
271 0 577024 288512 42880 148 270
272 0 576832 288448 43040 122 271
273 0 576672 288384 43280 101 272
274 0 576544 288352 43520 81 273
275 0 576416 288288 43760 102 274
276 0 576384 288224 44000 115 275
277 0 576512 288256 44240 137 276
278 0 576576 288224 44320 135 277
279 0 576800 288064 44320 131 278
280 0 576992 288256 44280 122 279
281 0 577152 288320 44080 51 280
282 0 577120 288128 43920 45 281
283 0 577120 288096 43880 45 282
284 0 576544 288224 44600 164 278
285 0 576448 288192 44840 178 284
286 0 576224 288096 44920 163 285
287 0 576256 288128 45200 148 286
288 0 576352 288192 45440 153 287
289 0 576352 288288 45680 148 288
290 0 576320 288352 45920 107 289
291 0 576256 288288 46160 120 290
292 0 576192 288096 46320 122 291
293 0 576128 287936 46560 175 292
294 0 575936 287744 46640 134 293
295 0 575872 287680 46880 148 294
296 0 575744 287552 47080 32 295
297 0 575680 287424 47320 107 296
298 0 575616 287488 47560 163 297
299 0 575520 287488 47800 148 298
300 0 575488 287328 48000 128 299
301 0 575424 287456 48240 51 300
302 0 575424 287680 48400 86 301
303 0 575680 287776 48440 108 302
304 0 575744 287808 48400 86 303
305 0 575232 287776 48600 60 302
306 0 575264 287648 48360 32 305
307 0 575168 287520 48280 40 306
308 0 575360 287808 48360 32 305
309 0 575520 287616 48320 32 308
310 0 575223.44 287782.34 48640 70 305
311 0 574568.2 288065.56 48680 -1 310
312 0 574334.56 288196.9 48760 -1 311
313 0 574357.06 288159.12 48800 -1 312
314 0 574607.7 288078.72 48840 -1 313
315 0 574778.06 288245.66 48880 -1 314
316 0 575200 288416 49960 128 315
317 0 575186 288416 50080 126 316
318 0 575168 288416 50240 124 317
319 0 575104 288224 50400 115 318
320 0 574880 288064 50520 122 319
321 0 574720 288096 50720 122 320
322 0 574560 288064 50920 40 321
323 0 574400 287904 51040 40 322
324 0 574624 287936 51320 107 323
325 0 574560 287872 51400 45 324
326 0 574400 287872 51640 122 325
327 0 574560 287936 51880 71 326
328 0 574720 287968 52080 96 327
329 0 574528 287840 52240 96 328
330 0 574432 287840 52680 81 329
331 0 574368 287840 52880 32 330
332 0 574880 288064 52240 136 328
333 0 575072 288192 52360 172 332
334 0 575136 288352 52160 141 333
335 0 575104 288384 51880 128 334
336 0 575136 288448 51600 140 335
337 0 575200 288480 51360 101 336
338 0 575296 288448 51240 64 337
339 0 575072 288192 52640 160 333
340 0 575008 288256 52880 186 339
341 0 575104 288224 53120 104 340
342 0 575136 288224 53400 122 341
343 0 574880 288224 53400 75 342
344 0 574624 288160 53480 81 343
345 0 574432 288032 53680 90 344
346 0 574592 288064 53920 45 345
347 0 574560 287904 54120 32 346
348 0 575200 288160 53480 96 342
349 0 575360 288000 53680 141 348
350 0 575456 287872 53880 172 349
351 0 575328 288064 54080 143 350
352 0 575232 288096 54320 128 351
353 0 575200 288096 54600 164 352
354 0 575040 288128 54840 140 353
355 0 574784 288096 54920 150 354
356 0 574720 287936 55120 108 355
357 0 574560 287840 55320 163 356
358 0 574400 287840 55560 64 357
359 0 574272 287840 55800 90 358
360 0 574272 287808 56080 91 359
361 0 574240 287744 56320 120 360
362 0 574368 287712 56560 75 361
363 0 574560 287680 56720 98 362
364 0 574560 287616 57000 98 363
365 0 574560 287488 57240 98 364
366 0 574656 287456 57480 32 365
367 0 574816 287392 57720 75 366
368 0 574944 287296 57960 137 367
369 0 575040 287296 58200 101 368
370 0 575008 287200 58440 107 369
371 0 575136 287008 58600 75 370
372 0 575136 286976 58640 86 371
373 0 574880 286976 58680 40 372
374 0 574816 286976 58680 51 373
375 0 574848 287136 58920 51 374
376 0 574880 287296 59160 71 375
377 0 574912 287328 59200 51 376
378 0 574560 286944 58720 51 374
379 0 574400 287008 58480 32 378
380 0 574656 287136 58560 32 379
381 0 575296 286784 58800 164 372
382 0 575264 286592 59000 120 381
383 0 575104 286368 59040 102 382
384 0 575072 286176 59240 135 383
385 0 575040 286016 59440 150 384
386 0 574944 285856 59640 91 385
387 0 574912 285632 59800 98 386
388 0 575136 285536 59920 143 387
389 0 575392 285632 59920 120 388
390 0 575616 285760 59920 128 389
391 0 575648 285792 59960 96 390
392 0 575304 285634 60000 -1 391
393 0 576107 285627 60040 -1 392
394 0 575902 285396 60080 -1 393
395 0 575930 285422 60160 -1 394
396 0 575799 285258 60240 -1 395
397 0 575772 285208 60360 -1 396
398 0 575680 285216 60400 75 397
399 0 575616 285120 60640 108 398
400 0 575744 285056 60880 81 399
401 0 575808 285024 61120 90 400
402 0 575936 284928 61320 101 401
403 0 576032 284896 61560 81 402
404 0 576128 284800 61800 128 403
405 0 576224 284704 62040 122 404
406 0 576352 284704 62280 107 405
407 0 576544 284672 62440 75 406
408 0 576755 284456 62520 -1 407
409 0 576805 284357 62560 -1 408
410 0 576772 284246 62640 -1 409
411 0 576822 284115 62760 -1 410
412 0 576736 284128 62840 75 411
413 0 576736 284032 62960 98 412
414 0 576928 283840 63080 81 413
415 0 577088 283680 63240 107 414
416 0 577248 283520 63400 104 415
417 0 577216 283360 63600 128 416
418 0 577248 283136 63760 108 417
419 0 577280 282880 63840 136 418
420 0 577280 282624 63920 124 419
421 0 577312 282400 64040 122 420
422 0 577408 282176 64120 140 421
423 0 577408 282016 64120 124 422
424 0 577568 281824 64200 124 423
425 0 577760 281664 64160 86 424
426 0 577952 281504 64240 120 425
427 0 578144 281344 64320 71 426
428 0 578112 281088 64280 120 427
429 0 578016 280832 64240 102 428
430 0 577824 280640 64280 81 429
431 0 577792 280640 64320 64 430
432 0 577600 280672 64520 80 431
433 0 577440 280800 64640 75 432
434 0 577248 280832 64840 124 433
435 0 577024 280736 64920 40 434
436 0 576896 280864 65160 163 435
437 0 577056 280704 65280 32 436
438 0 577312 280704 65240 32 437
439 0 576896 280512 65040 60 435
440 0 576832 280288 65160 102 439
441 0 577056 280128 65240 60 440
442 0 577088 280096 65240 71 441
443 0 577056 280000 65480 45 442
444 0 577088 279840 65680 32 443
445 0 577216 279680 65880 75 444
446 0 577472 279712 65880 75 445
447 0 577568 279712 65880 80 446
448 0 577312 279968 65160 51 442
449 0 577536 279840 65040 40 448
450 0 577760 279680 64960 40 449
451 0 578016 279552 64880 32 450
452 0 577920 279488 64880 32 451
453 0 577568 280416 64480 75 432
454 0 577440 280192 64360 107 453
455 0 577248 280256 64480 81 454
456 0 578016 280512 64160 80 430
457 0 578240 280448 64040 86 456
458 0 578464 280384 63880 81 457
459 0 578656 280352 63720 107 458
460 0 578880 280288 63560 81 459
461 0 579104 280256 63440 75 460
462 0 579328 280256 63280 81 461
463 0 579584 280192 63200 86 462
464 0 579840 280128 63160 90 463
465 0 580064 280032 63080 120 464
466 0 580256 279936 62920 90 465
467 0 580416 279936 62760 32 466
468 0 580736 279872 62680 40 467
469 0 580512 279872 62800 45 468
470 0 580480 279904 63000 32 469
471 0 580896 279904 62880 175 468
472 0 581088 279776 63000 160 471
473 0 581344 279712 63000 124 472
474 0 581600 279776 63040 81 473
475 0 581760 279904 63240 40 474
476 0 581920 280096 63360 51 475
477 0 581952 280352 63320 45 476
478 0 582112 280320 63120 51 477
479 0 582304 280128 63120 32 478
480 0 582336 280224 63080 32 479
481 0 581920 280576 63440 32 477
482 0 581952 280832 63520 91 481
483 0 581920 280928 63520 98 482
484 0 581920 281184 63480 124 483
485 0 581920 281344 63480 91 484
486 0 581760 281536 63400 80 485
487 0 581568 281728 63440 81 486
488 0 581376 281536 63520 102 487
489 0 581312 281376 63720 64 488
490 0 581344 281152 63840 40 489
491 0 581472 281984 63440 32 487
492 0 581472 282240 63440 51 491
493 0 581632 282432 63360 60 492
494 0 581728 282688 63360 60 493
495 0 581728 282912 63320 40 494
496 0 582176 281216 63440 102 484
497 0 582208 281216 63440 102 496
498 0 582272 281056 63240 75 497
499 0 582464 280960 63040 40 498
500 0 582560 280864 63000 40 499
501 0 582432 281344 63440 45 497
502 0 582656 281472 63440 98 501
503 0 582880 281632 63440 101 502
504 0 583008 281728 63520 81 503
505 0 582016 280832 63600 134 482
506 0 582208 280672 63480 32 505
507 0 582464 280576 63480 64 506
508 0 582016 280672 63800 124 505
509 0 582016 280512 63880 98 508
510 0 582080 280256 63920 96 509
511 0 582080 280000 63920 51 510
512 0 582176 279776 64000 45 511
513 0 582336 279616 64120 32 512
514 0 582496 279744 64080 32 513
515 0 582624 279520 64160 81 513
516 0 582528 279680 64200 32 515
517 0 582400 279840 64360 32 516
518 0 582272 280032 64520 107 517
519 0 582304 280224 64720 86 518
520 0 582304 280448 64880 98 519
521 0 582496 280256 64880 122 520
522 0 582240 280320 64120 124 510
523 0 582432 280384 63920 81 522
524 0 582528 280608 63840 45 523
525 0 582528 280736 63840 45 524
526 0 582016 280512 64160 32 509
527 0 581952 280608 64400 71 526
528 0 581888 280864 64520 80 527
529 0 581856 281120 64560 75 528
530 0 581888 281344 64680 32 529
531 0 582144 281152 64680 32 530
532 0 582240 281184 64760 32 531
533 0 577600 282304 64240 186 422
534 0 577792 282400 64080 137 533
535 0 577856 282624 63920 136 534
536 0 577920 282880 63800 153 535
537 0 578080 283040 63680 124 536
538 0 578304 283040 63560 104 537
539 0 578528 283040 63440 98 538
540 0 578752 283168 63320 40 539
541 0 578560 283360 63240 51 540
542 0 578432 283456 63040 64 541
543 0 578400 283456 62920 90 542
544 0 577504 283584 63280 51 416
545 0 577760 283616 63200 32 544
546 0 578016 283552 63200 45 545
547 0 578048 283520 63240 64 546
548 0 575808 285408 60400 32 398
549 0 575584 287744 53840 134 350
550 0 575680 287520 53720 143 549
551 0 575744 287296 53560 75 550
552 0 575680 287136 53320 60 551
553 0 575744 286976 53120 40 552
554 0 575744 286816 52920 141 553
555 0 575744 286752 52640 108 554
556 0 575712 286688 52360 120 555
557 0 575712 286656 52080 115 556
558 0 575744 286560 51840 137 557
559 0 576000 286624 51800 80 558
560 0 576256 286752 51800 71 559
561 0 576320 286944 51960 75 560
562 0 576320 286976 52000 71 561
563 0 575744 286496 51760 140 558
564 0 575712 286272 51600 176 563
565 0 575680 286016 51520 153 564
566 0 575616 285760 51520 122 565
567 0 575552 285504 51480 153 566
568 0 575520 285248 51480 115 567
569 0 575520 284992 51560 163 568
570 0 575520 284736 51560 172 569
571 0 575424 284480 51560 183 570
572 0 575424 284224 51560 175 571
573 0 575392 283968 51480 186 572
574 0 575456 283712 51440 175 573
575 0 575520 283456 51520 197 574
576 0 575680 283232 51520 178 575
577 0 575776 283008 51600 163 576
578 0 575840 282752 51720 115 577
579 0 575904 282560 51880 154 578
580 0 576032 282368 52000 139 579
581 0 576032 282208 52200 131 580
582 0 576032 282048 52440 172 581
583 0 576128 281888 52640 178 582
584 0 576288 281728 52840 143 583
585 0 576416 281568 53040 122 584
586 0 576576 281376 53160 181 585
587 0 576800 281216 53160 202 586
588 0 577056 281120 53120 163 587
589 0 577280 280960 53040 189 588
590 0 577504 280832 52960 163 589
591 0 577664 280672 52840 214 590
592 0 577792 280448 52840 189 591
593 0 578016 280288 52720 175 592
594 0 578240 280128 52680 163 593
595 0 578464 280000 52600 139 594
596 0 578688 279872 52520 137 595
597 0 578912 279776 52440 128 596
598 0 579136 279744 52320 137 597
599 0 579360 279744 52160 172 598
600 0 579616 279744 52080 192 599
601 0 579808 279584 52120 153 600
602 0 579840 279360 52280 120 601
603 0 580032 279200 52120 124 602
604 0 580128 279200 51880 104 603
605 0 580160 279104 51640 122 604
606 0 580352 278976 51520 128 605
607 0 580608 278880 51480 153 606
608 0 580832 278688 51480 120 607
609 0 580928 278592 51480 120 608
610 0 581152 278464 51480 71 609
611 0 581376 278304 51480 115 610
612 0 581632 278208 51480 107 611
613 0 581824 278048 51600 101 612
614 0 582016 277888 51680 115 613
615 0 582208 277696 51760 154 614
616 0 582432 277568 51760 160 615
617 0 582656 277440 51720 154 616
618 0 582848 277248 51600 150 617
619 0 583008 277024 51640 189 618
620 0 583104 276800 51720 218 619
621 0 583200 276576 51840 172 620
622 0 582944 276448 51880 122 621
623 0 582784 276256 51920 163 622
624 0 582816 276000 52000 194 623
625 0 582880 275776 52120 202 624
626 0 583040 275552 52120 141 625
627 0 583168 275296 52080 164 626
628 0 583360 275104 52160 140 627
629 0 583488 274848 52160 200 628
630 0 583520 274592 52160 178 629
631 0 583488 274336 52280 164 630
632 0 583488 274112 52400 175 631
633 0 583328 273920 52440 160 632
634 0 583168 273696 52440 164 633
635 0 583040 273472 52440 124 634
636 0 583008 273216 52440 175 635
637 0 582912 272960 52400 186 636
638 0 582816 272736 52320 166 637
639 0 582624 272544 52320 206 638
640 0 582496 272384 52520 181 639
641 0 582336 272160 52640 148 640
642 0 582208 271936 52720 120 641
643 0 582144 271680 52760 102 642
644 0 582016 271456 52720 134 643
645 0 581952 271200 52600 160 644
646 0 581952 270944 52600 136 645
647 0 581952 270720 52720 115 646
648 0 581952 270560 52920 104 647
649 0 581920 270368 53080 137 648
650 0 581920 270144 53240 107 649
651 0 581952 269888 53240 107 650
652 0 581696 269888 53200 45 651
653 0 581504 269824 53040 32 652
654 0 581472 269824 53000 32 653
655 0 581952 269696 53280 90 651
656 0 581888 269440 53280 86 655
657 0 581696 269248 53280 107 656
658 0 581504 269056 53280 150 657
659 0 581280 268928 53240 128 658
660 0 581056 268800 53240 150 659
661 0 580832 268640 53240 172 660
662 0 580576 268544 53240 164 661
663 0 580384 268352 53240 124 662
664 0 580288 268096 53280 137 663
665 0 580160 267872 53280 139 664
666 0 580032 267616 53320 160 665
667 0 579840 267392 53320 140 666
668 0 579648 267232 53280 178 667
669 0 579424 267104 53320 148 668
670 0 579200 266976 53400 150 669
671 0 578976 266816 53440 128 670
672 0 578752 266688 53480 102 671
673 0 578592 266464 53400 124 672
674 0 578432 266272 53240 178 673
675 0 578336 266016 53200 178 674
676 0 578272 265760 53280 150 675
677 0 578112 265536 53280 81 676
678 0 578016 265312 53360 32 677
679 0 577920 265120 53560 115 678
680 0 577728 264928 53600 150 679
681 0 577536 264736 53600 124 680
682 0 577312 264576 53600 137 681
683 0 577120 264416 53680 156 682
684 0 576928 264224 53800 172 683
685 0 576864 263968 53880 150 684
686 0 576736 263808 54080 154 685
687 0 576640 263744 54320 160 686
688 0 576480 263712 54520 186 687
689 0 576320 263584 54720 185 688
690 0 576320 263328 54720 108 689
691 0 576416 263200 54640 137 690
692 0 576576 263136 54840 96 691
693 0 576800 263136 54960 81 692
694 0 576864 263136 55000 90 693
695 0 577120 263136 55040 75 694
696 0 577248 263232 54800 81 695
697 0 577248 263328 54560 153 696
698 0 577184 263264 54440 115 697
699 0 576704 263232 55200 32 694
700 0 576544 263264 55400 51 699
701 0 576384 263168 55640 32 700
702 0 576448 262976 54520 32 691
703 0 576256 262784 54440 51 702
704 0 576224 262624 54320 40 703
705 0 576256 263584 54760 157 689
706 0 576032 263520 54880 96 705
707 0 575776 263552 55000 75 706
708 0 575584 263616 55160 134 707
709 0 575392 263552 55320 122 708
710 0 575360 263424 55560 178 709
711 0 575200 263264 55760 86 710
712 0 575104 263168 56000 120 711
713 0 574880 263072 56400 203 712
714 0 574720 262976 56600 163 713
715 0 574624 262848 56800 150 714
716 0 574560 262688 57000 164 715
717 0 574592 262560 57240 197 716
718 0 574400 262496 57440 176 717
719 0 574272 262400 57680 178 718
720 0 574464 262368 57880 71 719
721 0 574624 262368 58120 96 720
722 0 574720 262272 58360 164 721
723 0 574880 262112 58560 160 722
724 0 575072 262016 58360 115 723
725 0 575296 261856 58360 160 724
726 0 575552 261824 58280 148 725
727 0 575776 261664 58240 91 726
728 0 575936 261504 58200 51 727
729 0 575040 261952 58640 45 723
730 0 575168 261760 58800 115 729
731 0 575200 261568 59000 101 730
732 0 575328 261408 59200 122 731
733 0 575520 261440 59040 40 732
734 0 575776 261440 59040 40 733
735 0 576032 261440 59040 40 734
736 0 576096 261376 59000 45 735
737 0 575328 261344 59280 104 732
738 0 575328 261344 59560 150 737
739 0 575296 261472 59800 122 738
740 0 575136 261472 60000 137 739
741 0 575136 261504 60040 128 740
742 0 575136 261728 60200 120 741
743 0 575296 261888 60360 124 742
744 0 575296 262112 60520 150 743
745 0 575424 262336 60560 80 744
746 0 575520 262464 60760 32 745
747 0 575456 262496 60840 108 746
748 0 575296 262496 61040 71 747
749 0 575072 262496 61200 71 748
750 0 574848 262560 61320 120 749
751 0 574592 262592 61320 139 750
752 0 574336 262528 61320 91 751
753 0 574112 262400 61280 98 752
754 0 574272 262240 61080 60 753
755 0 574400 262080 60920 51 754
756 0 574304 262080 60640 71 755
757 0 574272 261824 60640 104 756
758 0 575712 262464 60840 86 746
759 0 575968 262464 60920 75 758
760 0 576192 262528 61080 60 759
761 0 576416 262592 61200 81 760
762 0 576672 262560 61240 86 761
763 0 576896 262496 61360 102 762
764 0 577120 262528 61520 91 763
765 0 577376 262528 61520 124 764
766 0 577568 262368 61560 81 765
767 0 577824 262336 61600 75 766
768 0 578080 262208 61640 98 767
769 0 578272 262016 61640 124 768
770 0 578464 261824 61680 98 769
771 0 578656 261600 61680 98 770
772 0 578848 261440 61800 90 771
773 0 579040 261248 61920 81 772
774 0 579200 261056 62080 45 773
775 0 579360 260864 62120 81 774
776 0 579424 260800 62160 60 775
777 0 579584 260992 62200 32 776
778 0 579712 261056 62040 45 777
779 0 579584 260640 62280 124 776
780 0 579776 260448 62240 181 779
781 0 579872 260384 62200 204 780
782 0 579872 260320 61920 104 781
783 0 579872 260384 61640 51 782
784 0 579808 260576 61480 120 783
785 0 579904 260704 61280 71 784
786 0 580064 260800 61080 51 785
787 0 580224 260960 60880 157 786
788 0 580416 261152 60920 108 787
789 0 580672 261248 60960 197 788
790 0 580832 261472 61000 209 789
791 0 581056 261600 60880 156 790
792 0 581248 261792 60840 120 791
793 0 581472 261952 60800 156 792
794 0 581568 262208 60800 108 793
795 0 581728 262336 61000 51 794
796 0 581920 262528 61080 108 795
797 0 582112 262688 61160 120 796
798 0 582304 262848 61280 160 797
799 0 582336 262880 61320 181 798
800 0 582560 262880 61480 120 799
801 0 582816 262944 61480 108 800
802 0 583072 263008 61520 197 801
803 0 583328 262976 61480 160 802
804 0 583552 263104 61520 178 803
805 0 583744 263072 61680 163 804
806 0 583936 263104 61880 124 805
807 0 584160 263072 62000 71 806
808 0 584320 263104 62200 75 807
809 0 584448 263168 62360 91 808
810 0 584561.56 263395.66 62400 -1 809
811 0 584754.1 263529.8 62520 -1 810
812 0 584901.94 263648.56 62640 -1 811
813 0 585081.4 263824.2 62760 -1 812
814 0 585206.1 263922.03 62920 -1 813
815 0 585299.3 263988 63080 -1 814
816 0 585417.8 263964.1 63240 -1 815
817 0 585540.7 263877 63440 -1 816
818 0 585530.5 263863.6 63640 -1 817
819 0 585713.7 263863.25 63800 -1 818
820 0 585818.25 263732.06 63960 -1 819
821 0 585923.25 263538.1 64080 -1 820
822 0 586060.75 263473.78 64200 -1 821
823 0 582144 263072 61240 120 799
824 0 581952 263264 61200 71 823
825 0 581760 263456 61200 91 824
826 0 581504 263360 61200 40 825
827 0 581472 263200 61200 32 826
828 0 580128 260352 62200 197 781
829 0 580384 260320 62120 96 828
830 0 580576 260288 61960 122 829
831 0 580736 260160 61760 150 830
832 0 580992 260128 61720 80 831
833 0 581248 260128 61720 91 832
834 0 581344 260128 61760 81 833
835 0 575712 262688 60720 75 758
836 0 575712 262944 60720 139 835
837 0 575744 263136 60880 80 836
838 0 575968 263328 60920 80 837
839 0 576096 263552 60960 75 838
840 0 576064 263808 61040 122 839
841 0 576128 264000 61200 134 840
842 0 576128 264256 61280 186 841
843 0 576096 264384 61360 190 842
844 0 576288 264480 61560 124 843
845 0 576320 264608 61800 75 844
846 0 576352 264736 62040 137 845
847 0 576384 264928 62240 176 846
848 0 576480 265184 62280 154 847
849 0 576576 265440 62280 185 848
850 0 576736 265568 62080 124 849
851 0 576992 265600 62000 90 850
852 0 577248 265696 61960 45 851
853 0 577472 265824 61960 32 852
854 0 577568 265888 61920 40 853
855 0 576544 265408 63240 140 849
856 0 576384 265184 63280 115 855
857 0 576224 265024 63480 108 856
858 0 576064 264896 63680 60 857
859 0 575904 264736 63840 86 858
860 0 575808 264512 63960 51 859
861 0 575808 264256 64000 40 860
862 0 575776 264192 64040 51 861
863 0 576704 265600 63200 164 855
864 0 576960 265600 63160 141 863
865 0 577216 265728 63160 137 864
866 0 577472 265760 63240 107 865
867 0 577696 265728 63360 108 866
868 0 577824 265792 63440 124 867
869 0 578016 265824 63240 71 868
870 0 578176 265824 63040 32 869
871 0 578272 265856 62920 32 870
872 0 577984 265920 63600 156 868
873 0 578240 266016 63640 91 872
874 0 578464 266112 63720 186 873
875 0 578496 266112 63720 189 874
876 0 578688 266336 63720 98 875
877 0 578880 266496 63680 45 876
878 0 579072 266656 63640 45 877
879 0 579136 266688 63560 32 878
880 0 578688 265952 63880 124 875
881 0 578880 265824 64000 81 880
882 0 579040 265696 64040 51 881
883 0 579168 266016 64040 32 882
884 0 579200 265600 64240 32 882
885 0 579264 265632 64480 71 884
886 0 579360 265632 64720 96 885
887 0 579360 265600 64880 96 886
888 0 579392 265856 64880 96 887
889 0 579392 266112 64840 102 888
890 0 579424 266368 64800 139 889
891 0 579584 266528 64920 51 890
892 0 579744 266752 64960 86 891
893 0 579904 266976 65000 71 892
894 0 580096 267168 65000 98 893
895 0 580128 267424 65000 91 894
896 0 580320 267392 64800 75 895
897 0 580544 267392 64680 75 896
898 0 580768 267392 64520 75 897
899 0 580992 267392 64360 51 898
900 0 581184 267424 64200 64 899
901 0 581344 267584 64040 80 900
902 0 581440 267808 63920 40 901
903 0 581472 268064 63840 40 902
904 0 581504 268320 63720 32 903
905 0 581632 268512 63600 115 904
906 0 581824 268704 63560 139 905
907 0 581984 268928 63560 176 906
908 0 582144 269120 63480 124 907
909 0 582208 269312 63320 108 908
910 0 582272 269536 63200 153 909
911 0 582272 269792 63200 175 910
912 0 582368 270048 63160 212 911
913 0 582592 270176 63160 178 912
914 0 582752 270368 63200 128 913
915 0 582912 270592 63280 107 914
916 0 583040 270848 63360 148 915
917 0 583200 271040 63400 136 916
918 0 583392 271200 63480 153 917
919 0 583584 271392 63560 120 918
920 0 583648 271648 63600 40 919
921 0 583712 271840 63760 32 920
922 0 583744 271840 64040 45 921
923 0 583712 272000 64280 51 922
924 0 583680 272160 64480 32 923
925 0 583648 272384 64600 32 924
926 0 583648 272480 64680 32 925
927 0 583680 272960 64800 32 926
928 0 583456 272960 64800 60 927
929 0 583776 272896 65040 51 927
930 0 583744 273088 65200 80 929
931 0 583520 273184 65320 51 930
932 0 583296 273280 65440 64 931
933 0 583040 273216 65480 108 932
934 0 582784 273312 65480 194 933
935 0 582592 273504 65560 160 934
936 0 582432 273536 65800 60 935
937 0 582272 273600 66000 136 936
938 0 582144 273696 66240 80 937
939 0 582016 273792 66440 32 938
940 0 581856 273888 66640 60 939
941 0 581664 274016 66760 86 940
942 0 581504 273856 66920 140 941
943 0 581344 273728 67080 120 942
944 0 581120 273696 67200 150 943
945 0 580960 273760 67440 32 944
946 0 580832 273888 67640 51 945
947 0 580672 273952 67840 45 946
948 0 580032 267584 65200 60 895
949 0 579872 267744 65400 75 948
950 0 579712 267904 65600 71 949
951 0 579552 268064 65800 45 950
952 0 579392 268256 65960 51 951
953 0 579296 268288 66080 81 952
954 0 579040 268384 66160 122 953
955 0 578784 268352 66240 71 954
956 0 578528 268448 66240 124 955
957 0 578336 268608 66160 131 956
958 0 578176 268800 66120 90 957
959 0 577920 268832 66120 86 958
960 0 577696 268896 66040 107 959
961 0 577664 268928 65760 45 960
962 0 577683.2 268960 65720 42 961
963 0 577760 269088 65560 32 962
964 0 577856 269088 65480 32 963
965 0 577504 269088 66040 91 960
966 0 577312 269280 66040 98 965
967 0 577184 269504 66040 128 966
968 0 576960 269632 66120 160 967
969 0 576704 269664 66200 107 968
970 0 576448 269696 66280 86 969
971 0 576256 269664 66440 107 970
972 0 576096 269664 66640 71 971
973 0 575936 269568 66840 60 972
974 0 575776 269408 66960 96 973
975 0 575712 269184 67080 75 974
976 0 575616 269056 67280 128 975
977 0 575456 269120 67480 136 976
978 0 575296 269280 67640 102 977
979 0 575136 269504 67680 107 978
980 0 575008 269696 67800 71 979
981 0 574848 269856 67920 71 980
982 0 574656 270048 68000 104 981
983 0 574528 270080 68080 128 982
984 0 574432 269856 68200 101 983
985 0 574432 269632 68400 102 984
986 0 574432 269440 68600 60 985
987 0 574336 269312 68800 40 986
988 0 574304 269312 68840 51 987
989 0 574304 270208 68160 102 983
990 0 574080 270368 68160 128 989
991 0 573952 270592 68160 203 990
992 0 573952 270816 68320 163 991
993 0 573984 271072 68240 64 992
994 0 574016 271136 68200 51 993
995 0 574080 271360 68080 102 994
996 0 574112 271424 68040 98 995
997 0 574336 271424 68160 60 996
998 0 574528 271456 68360 32 997
999 0 574112 271488 67960 75 996
1000 0 574176 271744 67840 71 999
1001 0 574240 271936 67680 101 1000
1002 0 574208 272192 67600 86 1001
1003 0 574144 272448 67520 108 1002
1004 0 574016 272672 67520 32 1003
1005 0 573984 272928 67520 102 1004
1006 0 574080 273184 67520 107 1005
1007 0 574112 273312 67520 124 1006
1008 0 574336 273280 67400 71 1007
1009 0 574560 273248 67240 32 1008
1010 0 574592 273440 67080 40 1009
1011 0 574592 273472 67040 32 1010
1012 0 574176 273568 67560 128 1007
1013 0 574336 273760 67720 98 1012
1014 0 574496 273920 67840 120 1013
1015 0 574688 274080 67800 124 1014
1016 0 574784 274240 67800 96 1015
1017 0 574432 274464 67960 32 1016
1018 0 574304 274592 68080 32 1017
1019 0 574944 274464 67800 98 1016
1020 0 575136 274656 67880 102 1019
1021 0 575296 274816 68080 40 1020
1022 0 575392 274976 68280 75 1021
1023 0 575360 275200 68400 102 1022
1024 0 575296 275456 68520 96 1023
1025 0 575136 275680 68600 120 1024
1026 0 575072 275936 68600 107 1025
1027 0 574976 276192 68600 134 1026
1028 0 574848 276416 68560 164 1027
1029 0 574656 276576 68640 98 1028
1030 0 574656 276832 68720 96 1029
1031 0 574656 277088 68720 51 1030
1032 0 574656 277344 68840 40 1031
1033 0 574656 277472 69080 51 1032
1034 0 574592 277472 69360 71 1033
1035 0 574528 277504 69600 96 1034
1036 0 574528 277568 69760 124 1035
1037 0 574528 277600 69800 128 1036
1038 0 574624 277760 70040 91 1037
1039 0 574752 277920 70240 71 1038
1040 0 574848 278112 70400 60 1039
1041 0 574880 278272 70640 139 1040
1042 0 574976 278464 70800 200 1041
1043 0 575168 278496 70960 153 1042
1044 0 575360 278560 71160 102 1043
1045 0 575488 278624 71280 81 1044
1046 0 575488 278880 71200 140 1045
1047 0 575584 279136 71120 71 1046
1048 0 575744 279328 71080 45 1047
1049 0 576064 279552 71400 101 1048
1050 0 576256 279552 71360 115 1049
1051 0 575648 278656 71480 131 1045
1052 0 575840 278720 71640 128 1051
1053 0 576064 278848 71640 101 1052
1054 0 576288 278976 71560 86 1053
1055 0 576448 279136 71400 64 1054
1056 0 576640 279264 71200 108 1055
1057 0 576672 279264 70920 81 1056
1058 0 576512 279264 70680 32 1057
1059 0 576288 279264 70560 32 1058
1060 0 576032 279264 70480 32 1059
1061 0 575808 279264 70360 40 1060
1062 0 574656 277792 69640 120 1037
1063 0 574688 277984 69440 45 1062
1064 0 574752 278112 69280 45 1063
1065 0 574272 277600 69760 98 1036
1066 0 574112 277728 69600 32 1065
1067 0 574048 277824 69480 64 1066
1068 0 574048 277888 69200 45 1067
1069 0 574080 277952 69040 51 1068
1070 0 573920 278016 69600 51 1067
1071 0 573856 278272 69680 156 1070
1072 0 574016 278464 69800 183 1071
1073 0 574176 278528 70000 186 1072
1074 0 574240 278592 70120 164 1073
1075 0 574016 271360 67760 32 999
1076 0 573856 271232 67560 32 1075
1077 0 573856 271232 67520 32 1076
1078 0 573856 271104 67920 32 994
1079 0 573696 271072 67720 32 1078
1080 0 573696 271008 67680 32 1079
1081 0 579456 268352 66280 122 953
1082 0 579712 268352 66280 124 1081
1083 0 579936 268480 66200 90 1082
1084 0 580160 268608 66200 60 1083
1085 0 580416 268672 66280 51 1084
1086 0 580672 268736 66360 80 1085
1087 0 580896 268864 66360 51 1086
1088 0 581152 268896 66360 51 1087
1089 0 581408 268896 66320 64 1088
1090 0 581664 268928 66320 75 1089
1091 0 581920 268928 66280 40 1090
1092 0 582176 268928 66280 80 1091
1093 0 582432 268928 66200 124 1092
1094 0 582688 269024 66200 60 1093
1095 0 582944 269120 66200 60 1094
1096 0 583200 269152 66200 64 1095
1097 0 583456 269152 66160 80 1096
1098 0 583712 269120 66080 71 1097
1099 0 583968 269056 66000 120 1098
1100 0 584128 268928 65840 98 1099
1101 0 584320 268896 65640 136 1100
1102 0 584576 269024 65600 128 1101
1103 0 584832 269024 65480 64 1102
1104 0 585088 268960 65480 86 1103
1105 0 585344 268960 65480 163 1104
1106 0 585536 268800 65400 153 1105
1107 0 585760 268672 65360 148 1106
1108 0 586016 268640 65400 200 1107
1109 0 586240 268512 65360 124 1108
1110 0 586398 268609.66 65200 51 1109
1111 0 586592.06 268727.47 65040 -1 1110
1112 0 586748.7 268675.12 64920 -1 1111
1113 0 586773.75 268535.75 64800 -1 1112
1114 0 586740.56 268410.03 64680 -1 1113
1115 0 586625.75 268240.62 64560 -1 1114
1116 0 586537.9 268036.88 64440 -1 1115
1117 0 579360 265344 64880 64 887
1118 0 579232 265120 64960 96 1117
1119 0 579200 264864 65040 75 1118
1120 0 579232 264608 65080 75 1119
1121 0 579232 264352 65160 32 1120
1122 0 579392 264128 65240 51 1121
1123 0 579520 263872 65280 75 1122
1124 0 579712 263680 65360 32 1123
1125 0 579872 263520 65480 137 1124
1126 0 580000 263296 65600 107 1125
1127 0 580160 263136 65720 108 1126
1128 0 580160 263008 65760 124 1127
1129 0 580128 262752 65880 71 1128
1130 0 580160 262592 66080 86 1129
1131 0 580288 262368 66080 107 1130
1132 0 580384 262176 66240 60 1131
1133 0 580416 261920 66320 51 1132
1134 0 580480 261856 66320 86 1133
1135 0 580480 261600 66400 128 1134
1136 0 580256 261536 66520 131 1135
1137 0 580032 261632 66640 137 1136
1138 0 579680 261728 66880 32 1137
1139 0 580704 261984 66280 51 1134
1140 0 580960 262112 66240 32 1139
1141 0 581024 262208 66360 32 1140
1142 0 580352 262816 65800 91 1128
1143 0 580608 262784 65840 40 1142
1144 0 580864 262784 65880 32 1143
1145 0 580864 262624 66080 40 1144
1146 0 580672 262496 66120 32 1145
1147 0 575968 264448 61600 128 843
1148 0 575808 264352 61800 108 1147
1149 0 575584 264288 61920 107 1148
1150 0 575328 264256 61920 81 1149
1151 0 575296 264224 61920 64 1150
1152 0 574944 261248 60000 98 740
1153 0 574912 261088 60200 91 1152
1154 0 574720 260896 60280 163 1153
1155 0 574528 260704 60320 80 1154
1156 0 574336 260512 60280 80 1155
1157 0 574144 260320 60240 75 1156
1158 0 573952 260128 60200 80 1157
1159 0 573824 259872 60200 60 1158
1160 0 573632 259712 60080 40 1159
1161 0 573408 259744 59960 51 1160
1162 0 573344 259744 59880 32 1161
1163 0 573237 258869 59680 117 1162
1164 0 573312 258816 59720 102 1163
1165 0 573504 258624 59760 98 1164
1166 0 573696 258432 59840 107 1165
1167 0 573760 258176 59880 166 1166
1168 0 573760 257920 59960 139 1167
1169 0 573888 257696 59960 168 1168
1170 0 574080 257536 60000 160 1169
1171 0 574272 257408 60120 81 1170
1172 0 574432 257376 60320 32 1171
1173 0 574656 257056 60280 32 1172
1174 0 574816 257120 60080 40 1173
1175 0 574976 257248 59920 102 1174
1176 0 575136 257120 60120 51 1175
1177 0 575392 257120 60240 107 1176
1178 0 575648 257248 60240 91 1177
1179 0 575840 257408 60400 150 1178
1180 0 576096 257440 60440 96 1179
1181 0 576352 257408 60440 51 1180
1182 0 576608 257376 60440 32 1181
1183 0 576864 257344 60400 71 1182
1184 0 577120 257472 60400 40 1183
1185 0 577280 257696 60400 51 1184
1186 0 577344 257888 60400 45 1185
1187 0 575616 257440 60600 150 1179
1188 0 575456 257376 60800 134 1187
1189 0 575264 257344 60960 86 1188
1190 0 575008 257408 61040 200 1189
1191 0 574784 257504 60960 131 1190
1192 0 574624 257440 60760 32 1191
1193 0 574432 257504 60600 45 1192
1194 0 574240 257600 60800 91 1193
1195 0 573984 257568 60840 107 1194
1196 0 573824 257408 61040 81 1195
1197 0 573664 257280 61240 32 1196
1198 0 573504 257248 61440 32 1197
1199 0 573312 257216 61640 60 1198
1200 0 573056 257184 61680 91 1199
1201 0 572864 257248 61840 160 1200
1202 0 572672 257088 61920 178 1201
1203 0 572608 256832 61960 81 1202
1204 0 572448 256640 62000 91 1203
1205 0 572256 256448 62040 135 1204
1206 0 572192 256384 62080 120 1205
1207 0 572000 256224 62120 32 1206
1208 0 571808 256064 62160 45 1207
1209 0 571552 256032 62080 122 1208
1210 0 571328 256000 61960 150 1209
1211 0 571104 255968 61840 189 1210
1212 0 570912 255936 61680 154 1211
1213 0 570656 255872 61600 160 1212
1214 0 570432 255776 61520 200 1213
1215 0 570176 255776 61440 200 1214
1216 0 569920 255712 61480 160 1215
1217 0 569664 255712 61480 102 1216
1218 0 569408 255616 61400 104 1217
1219 0 569216 255424 61440 120 1218
1220 0 569024 255232 61440 80 1219
1221 0 568832 255040 61440 135 1220
1222 0 568576 254976 61400 102 1221
1223 0 568352 254848 61400 98 1222
1224 0 568160 254656 61440 115 1223
1225 0 567936 254528 61440 81 1224
1226 0 567712 254336 61440 75 1225
1227 0 567552 254144 61400 107 1226
1228 0 567296 254048 61400 102 1227
1229 0 567072 253856 61400 102 1228
1230 0 566912 253664 61320 75 1229
1231 0 566784 253440 61320 51 1230
1232 0 566592 253248 61320 104 1231
1233 0 566496 252992 61320 75 1232
1234 0 566464 252736 61320 60 1233
1235 0 566336 252576 61160 45 1234
1236 0 566208 252384 60960 98 1235
1237 0 566048 252224 60800 141 1236
1238 0 565824 252096 60720 107 1237
1239 0 565632 251968 60600 104 1238
1240 0 565472 251808 60440 91 1239
1241 0 565312 251680 60280 122 1240
1242 0 565120 251520 60160 128 1241
1243 0 564896 251584 60040 40 1242
1244 0 564672 251712 59880 107 1243
1245 0 564512 251744 59680 91 1244
1246 0 564480 251744 59400 71 1245
1247 0 564384 251712 59160 120 1246
1248 0 564448 251744 58920 120 1247
1249 0 564419.1 251844.5 58720 108 1248
1250 0 564768 251968 58520 75 1249
1251 0 564800 252160 58320 51 1250
1252 0 564832 252384 58200 101 1251
1253 0 564896 252576 58000 128 1252
1254 0 564960 252736 57800 75 1253
1255 0 564960 252896 57560 64 1254
1256 0 565056 253024 57360 75 1255
1257 0 565056 253184 57160 60 1256
1258 0 565056 253408 56960 107 1257
1259 0 565088 253568 56760 150 1258
1260 0 565216 253632 56520 115 1259
1261 0 565184 253632 56240 128 1260
1262 0 565282.25 253865.66 56000 32 1261
1263 0 565431.6 253893.2 55800 32 1262
1264 0 565554.5 253947.16 55640 137 1263
1265 0 565723.3 253964.83 55560 137 1264
1266 0 565895.75 253903.27 55440 137 1265
1267 0 566173.75 253632.84 55320 107 1266
1268 0 566368 253408 55240 128 1267
1269 0 566528 253408 55040 64 1268
1270 0 566720 253312 54880 81 1269
1271 0 566912 253280 54720 60 1270
1272 0 567021.6 253310.02 54520 71 1271
1273 0 567156.06 253383.75 54480 79 1272
1274 0 567329.1 253310.89 54320 115 1273
1275 0 567456 253312 54160 80 1274
1276 0 567712 253408 54160 75 1275
1277 0 568019.06 253498.16 54160 32 1276
1278 0 568160 253728 54160 51 1277
1279 0 568384 253856 54160 40 1278
1280 0 567988 253558.72 54080 -1 1277
1281 0 567938.5 253645.44 54000 -1 1280
1282 0 567864.3 253806.72 53920 -1 1281
1283 0 567874 253870.5 53840 -1 1282
1284 0 567914.8 253984.02 53560 -1 1283
1285 0 567329.2 253347.64 54560 -1 1273
1286 0 567377.9 253360.58 54680 -1 1285
1287 0 572256 256320 62320 51 1206
1288 0 572288 256096 62440 64 1287
1289 0 572224 255872 62440 32 1288
1290 0 573856 257440 61120 108 1196
1291 0 573728 257696 61120 32 1290
1292 0 573664 257856 61320 32 1291
1293 0 573792 258016 61520 40 1292
1294 0 573920 258016 61520 32 1293
1295 0 573920 257440 61200 64 1290
1296 0 574080 257536 61400 51 1295
1297 0 574272 257472 61600 40 1296
1298 0 574464 257344 61760 96 1297
1299 0 573088 258976 59600 148 1163
1300 0 573024 258976 59320 90 1299
1301 0 573024 258976 59200 96 1300
1302 0 572768 258976 59200 128 1301
1303 0 572512 258912 59160 80 1302
1304 0 572288 258784 59160 98 1303
1305 0 572128 258720 58960 75 1304
1306 0 571968 258720 58880 80 1305
1307 0 573184 259040 59000 102 1301
1308 0 573312 259200 58840 136 1307
1309 0 573504 259392 58800 120 1308
1310 0 573632 259616 58800 75 1309
1311 0 573696 259744 58840 40 1310
1312 0 573535.2 259387.39 58720 -1 1309
1313 0 573620.5 259502.7 58640 -1 1312
1314 0 574720 261216 59880 134 1152
1315 0 574496 261184 60000 120 1314
1316 0 574240 261184 59960 101 1315
1317 0 574016 261344 59920 60 1316
1318 0 573952 261344 59920 81 1317
1319 0 573760 261504 59880 71 1318
1320 0 573632 261664 59720 71 1319
1321 0 573664 261760 59480 45 1320
1322 0 573664 261824 59400 40 1321
1323 0 573920 261792 59400 32 1322
1324 0 574176 261824 59400 32 1323
1325 0 574304 261856 59320 32 1324
1326 0 573664 261952 59160 64 1322
1327 0 573568 261824 58960 101 1326
1328 0 573824 261888 58880 75 1327
1329 0 574048 261792 58760 32 1328
1330 0 574080 261792 58720 32 1329
1331 0 573952 261376 60200 71 1318
1332 0 573888 261376 60480 122 1331
1333 0 573696 261280 60640 107 1332
1334 0 573568 261152 60640 80 1333
1335 0 574752 262432 57440 104 717
1336 0 574848 262208 57560 86 1335
1337 0 574848 261984 57440 32 1336
1338 0 574752 261728 57440 32 1337
1339 0 574624 261504 57360 75 1338
1340 0 574624 261408 57320 102 1339
1341 0 580960 278880 51600 51 608
1342 0 580960 278880 51880 32 1341
1343 0 581088 278688 52000 81 1342
1344 0 581312 278528 52000 64 1343
1345 0 591930.8 281013.7 8960 -1 1
1346 0 592356 280224 8600 -1 1345
1347 0 592413 280165 8560 -1 1346
1348 0 592464 280118 8520 -1 1347
1349 0 592487 280028 8480 -1 1348
1350 0 592564 279995 8440 -1 1349
1351 0 592618 279973 8400 -1 1350
1352 0 592640 279930 8360 -1 1351
1353 0 592670 279823 8320 -1 1352
1354 0 592716 279786 8280 -1 1353
1355 0 592761 279705 8240 -1 1354
1356 0 592783 279663 8200 -1 1355
1357 0 592813 279642 8160 -1 1356
1358 0 592852 279589 8120 -1 1357
1359 0 592860 279584 8080 -1 1358
1360 0 592912 279593 8040 -1 1359
1361 0 592953 279591 7960 -1 1360
1362 0 593024 279436 7880 -1 1361
1363 0 593043 279404 7840 -1 1362
1364 0 593092 279342 7800 -1 1363
1365 0 593132 279294 7760 -1 1364
1366 0 593124 279211 7720 -1 1365
1367 0 593149 279087 7680 -1 1366
1368 0 593208 279145 7640 -1 1367
1369 0 593255 278995 7600 -1 1368
1370 0 593296 279040 7560 -1 1369
1371 0 593373 279067 7520 -1 1370
1372 0 593404 279078 7480 -1 1371
1373 0 593447 279108 7440 -1 1372
1374 0 593713 278887 7400 -1 1373
1375 0 593867 278856 7360 -1 1374
1376 0 593961 278757 7320 -1 1375
1377 0 594002 278698 7280 -1 1376
1378 0 594085 278637 7240 -1 1377
1379 0 594080 278496 7200 60 1378
1380 0 593856 278560 7320 51 1379
1381 0 593824 278656 7320 60 1380
1382 0 594304 278400 7120 80 1379
1383 0 594528 278240 7000 60 1382
