# Supplementary material for: Connectomics Analysis Reveals First-, Second-, and Third-Order Thermosensory and Hygrosensory Neurons in the Adult Drosophila Brain
Source: Curr Biol. 2020 Aug 17;30(16):3167–3182.e4. doi: 10.1016/j.cub.2020.06.028 (PMC7443704; doi:10.1016/j.cub.2020.06.028)
Supplement: Data S1. Skeletons and Meshes, Related to STAR Methods — marin2020-skeletons contains files describing the morphology of each neuron in this study (in FAFB14 space, .swc format). glomeruli_meshes contains the glomerular meshes (in FAFB14 space, .stl format). neuropil_meshes contains the glomerular meshes (in FAFB14 space, .stl format). [file mmc5.zip › VP_SI/marin2020-skeletons/4671556.swc]

# SWC format file
# based on specifications at http://www.neuronland.org/NLMorphologyConverter/MorphologyFormats/SWC/Spec.html
# Created by nat::write.neuron.swc
# PointNo Label X Y Z Radius Parent 
1 0 399654.34 233860.95 54080 2390 -1
2 0 399859.88 233693.53 54960 -1 1
3 0 399937.2 233749.62 55080 -1 2
4 0 400644.53 234164.27 55840 -1 3
5 0 401352.94 235754.73 56120 -1 4
6 0 403099.7 236516.52 56240 -1 5
7 0 403172.78 237629.17 56320 -1 6
8 0 402583.8 238906.5 56320 -1 7
9 0 402243.7 240991.7 56320 -1 8
10 0 403153.1 242056.36 56400 -1 9
11 0 403191.1 242230.72 56600 -1 10
12 0 403650.44 242804.66 56760 -1 11
13 0 404082.12 243572.92 56960 -1 12
14 0 405378.9 244711.88 57000 -1 13
15 0 405634 245419.61 57040 -1 14
16 0 405706.2 246117.48 57120 -1 15
17 0 405711.06 246256.03 57280 -1 16
18 0 405732.94 245950.72 57360 -1 17
19 0 406058.66 246779.02 57440 -1 18
20 0 406337.16 247343.31 57520 -1 19
21 0 406746.56 248104.8 57720 -1 20
22 0 406795.28 249101.4 57880 -1 21
23 0 406811.38 249620.27 58080 -1 22
24 0 406899.12 249945.12 58360 -1 23
25 0 406975.2 250436.55 58640 -1 24
26 0 407022.97 250742.73 58840 -1 25
27 0 407012.75 250974.86 59080 -1 26
28 0 407030.28 251357.48 59320 -1 27
29 0 407331.47 251954.11 59520 -1 28
30 0 407591.88 252074.73 59760 -1 29
31 0 407759.06 252275.61 59960 -1 30
32 0 408040.16 252495.36 60200 -1 31
33 0 408040.06 252661.89 60400 -1 32
34 0 408190.56 252793.92 60680 -1 33
35 0 408213.88 252943.31 60840 -1 34
36 0 408353.2 252929.97 60960 -1 35
37 0 408512.44 252976.61 61080 -1 36
38 0 408546.4 253004 61200 -1 37
39 0 408673.72 252983.31 61400 -1 38
40 0 408714.03 252971.86 61440 -1 39
41 0 408871.44 253083.4 61640 -1 40
42 0 409026.1 253259.62 61840 -1 41
43 0 409108.62 253195.95 61880 -1 42
44 0 409047 253285.44 61920 -1 43
45 0 409110.28 253251.67 62000 -1 44
46 0 409264.9 253396.12 62200 -1 45
47 0 409321.7 253548.61 62400 -1 46
48 0 409376.22 253654.5 62560 -1 47
49 0 409411.75 253571.69 62760 -1 48
50 0 409393.47 253626.92 62880 -1 49
51 0 409319.34 253727.98 63000 -1 50
52 0 409310.6 253764.4 63120 -1 51
53 0 409357.28 253829 63320 -1 52
54 0 409419.94 253923.4 63560 -1 53
55 0 409518.3 253989.14 63720 -1 54
56 0 409866.16 254035.47 63880 104 55
57 0 410296.94 254038.94 64080 104 56
58 0 410572 254058.19 64240 104 57
59 0 410788.28 254112.05 64400 104 58
60 0 410971.62 254158.66 64560 134 59
61 0 411086.22 254310.64 64720 108 60
62 0 411406.78 254466.25 64880 131 61
63 0 411517.8 254540.69 65040 139 62
64 0 411655.97 254633.5 65200 160 63
65 0 411840.03 254772.56 65360 134 64
66 0 411996.94 254881.97 65520 137 65
67 0 412235.56 254993.77 65680 107 66
68 0 412520.25 255178.1 65880 143 67
69 0 412787.6 255372.69 66080 128 68
70 0 413072.6 255536.89 66240 120 69
71 0 413275.75 255712.16 66440 137 70
72 0 413476.62 255924.02 66600 120 71
73 0 413690.88 256140.75 66800 80 72
74 0 413979.34 256214.6 66960 107 73
75 0 414295.16 256372.39 67160 141 74
76 0 414436.1 256493.83 67400 164 75
77 0 415087.25 256474 67600 204 76
78 0 415547.47 256542.38 67800 101 77
79 0 415941.47 256698.55 67960 96 78
80 0 416474.97 256808.84 68120 60 79
81 0 416998.53 256836.9 68320 136 80
82 0 417302.62 257038.38 68560 192 81
83 0 417658.9 257129.81 68720 160 82
84 0 418046.9 257360 68920 60 83
85 0 418220.28 257526.48 69120 101 84
86 0 418285.62 257681.05 69280 186 85
87 0 418404.84 257855.95 69440 186 86
88 0 418645.72 258105.16 69520 136 87
89 0 418807.78 258141.34 69680 136 88
90 0 419093.75 258287.53 69880 150 89
91 0 419258.22 258415.38 70160 204 90
92 0 419488.5 258573.1 70400 317 91
93 0 419837.7 258745.95 70680 288 92
94 0 420167.72 258959.14 71000 235 93
95 0 420215.8 259014.86 71080 160 94
96 0 420427.2 259096.27 71200 137 95
97 0 420564.44 259153.39 71360 137 96
98 0 420767.5 259215.08 71560 90 97
99 0 420894.34 259334.78 71760 75 98
100 0 421052.97 259316.14 71920 98 99
101 0 421281.84 259288.94 72120 131 100
102 0 421392.22 259287.77 72320 163 101
103 0 421520.38 259224.58 72440 157 102
104 0 421648.22 259244.08 72560 157 103
105 0 421704.94 259252.89 72600 157 104
106 0 421870.9 259261.73 72760 150 105
107 0 422089.72 259316.38 72920 140 106
108 0 422188.75 259308.2 73120 137 107
109 0 422273.84 259307.66 73280 120 108
110 0 422501.97 259279.95 73520 108 109
111 0 422603.34 259362.77 73760 122 110
112 0 422659.94 259370.6 73880 107 111
113 0 422685.4 259346.39 73960 107 112
114 0 422669.06 259284.5 74000 107 113
115 0 422714.56 259280.25 74080 107 114
116 0 422733 259371.94 74280 140 115
117 0 422916.7 259362.53 74520 131 116
118 0 423173.78 259417.22 74720 120 117
119 0 423367.7 259426.58 74920 120 118
120 0 423577.4 259326.16 75120 128 119
121 0 423670.03 259344.81 75280 120 120
122 0 423826.66 259372.72 75360 134 121
123 0 424046.88 259436 75560 120 122
124 0 424378.5 259539.16 75800 104 123
125 0 424608.34 259500.45 76040 178 124
126 0 424745.8 259528.36 76240 194 125
127 0 424940.94 259472.7 76480 176 126
128 0 425177.9 259518.47 76640 128 127
129 0 425572.22 259418.62 76880 96 128
130 0 425959.16 259481.66 77040 81 129
131 0 426153.9 259610.62 77200 101 130
132 0 426444.72 259777.42 77360 120 131
133 0 426934.7 260010.3 77560 90 132
134 0 427300.25 260150.69 77760 160 133
135 0 427613.75 260225.2 77880 210 134
136 0 429986.47 260397.66 77880 156 135
137 0 430774.94 261036.58 77680 154 136
138 0 431325.66 261241.66 77520 148 137
139 0 432426.56 261559.44 77320 134 138
140 0 433897.12 262082.02 77200 120 139
141 0 434726.1 262376.06 77040 137 140
142 0 435268.4 262615.3 76920 137 141
143 0 435783.6 263064.4 76760 136 142
144 0 438172.94 264165.44 76720 157 143
145 0 439734.56 264351.44 76920 153 144
146 0 440249.6 264340.53 77080 198 145
147 0 440581.5 264312.06 77240 192 146
148 0 440838.06 264376.25 77320 150 147
149 0 441467.56 264562.75 77480 102 148
150 0 442324.3 264848.06 77640 96 149
151 0 442882.44 265088.78 77760 45 150
152 0 443640.53 265196.94 77960 96 151
153 0 443967.72 265357.94 78160 82 152
154 0 444241.56 265437.7 78320 131 153
155 0 444582.66 265657.88 78480 135 154
156 0 445046.25 265948 78640 107 155
157 0 445324.62 266071.97 78800 101 156
158 0 445341.53 266106.4 78880 101 157
159 0 445442.03 266166.72 78960 90 158
160 0 445589.34 266288.28 79120 45 159
161 0 445819.28 266463 79280 108 160
162 0 446077.47 266675.7 79560 108 161
163 0 446186.84 266738.78 79680 96 162
164 0 446470.7 266930.97 79800 71 163
165 0 446607.8 267031.88 79960 71 164
166 0 446940.06 267107.3 80160 91 165
167 0 447078.44 267152.28 80320 139 166
168 0 447289.47 267226.12 80520 136 167
169 0 447519.3 267279.75 80720 208 168
170 0 447692.78 267326.66 80920 178 169
171 0 447841.56 267371.53 81120 175 170
172 0 447979.03 267438.75 81240 175 171
173 0 448154.8 267510.75 81400 108 172
174 0 448373.7 267602.4 81560 140 173
175 0 448519.56 267722.03 81720 102 174
176 0 448611 267741.2 81840 64 175
177 0 448703.5 267840.34 82000 64 176
178 0 448896.16 267904.5 82160 86 177
179 0 449062.8 268006.25 82280 160 178
180 0 449173.03 268044.28 82400 153 179
181 0 449439.22 268173.47 82600 150 180
182 0 449504.4 268190.28 82640 150 181
183 0 449733.4 268328.25 82840 148 182
184 0 449909.62 268411.88 83200 163 183
185 0 450488.84 268383.03 83400 51 184
186 0 451038.47 268400.88 83560 128 185
187 0 451277.66 268457.7 83720 164 186
188 0 451370.56 268446.12 83840 176 187
189 0 452452.7 268594.38 83920 139 188
190 0 453712.16 268612.2 84000 81 189
191 0 454566.5 268751.72 84120 96 190
192 0 455220.94 268668.16 84200 214 191
193 0 455890.97 268668.53 84360 124 192
194 0 457351.1 268466.38 84440 160 193
195 0 457635.38 268352.5 84480 150 194
196 0 455505.38 268558.28 84480 181 195
197 0 455156.3 268622.4 84680 160 196
198 0 454759.94 268621.88 84880 160 197
199 0 454688.12 268668.4 85120 164 198
200 0 454650.34 268622.28 85200 101 199
201 0 454328.56 268547.34 85240 107 200
202 0 454263.03 268530.78 85320 107 201
203 0 454209.72 268502.44 85360 107 202
204 0 454182.03 268484.5 85400 107 203
205 0 454153.12 268456.75 85440 107 204
206 0 454133.9 268487.53 85480 107 205
207 0 454128.94 268492.56 85520 107 206
208 0 454124.03 268498.72 85560 107 207
209 0 454114.16 268503.53 85600 107 208
210 0 454142 268505.94 85640 108 209
211 0 454141.25 268508.97 85680 108 210
212 0 454189.44 268474.53 85760 108 211
213 0 454184.84 268444.8 85880 124 212
214 0 454175.25 268490.62 86000 124 213
215 0 454327.62 268342.2 86120 124 214
216 0 454305.03 268278.62 86200 124 215
217 0 454303.38 268287 86240 124 216
218 0 454723.44 268704.38 85240 101 200
219 0 454732.8 268787.97 85440 107 218
220 0 454761 268921.56 85640 108 219
221 0 454669.47 269007.72 85840 108 220
222 0 454618.12 269110.56 86080 128 221
223 0 454487.72 268981.97 86280 150 222
224 0 454262.06 268738.7 86480 124 223
225 0 454131.4 268567.78 86680 124 224
226 0 453758 268372.2 86880 91 225
227 0 453518.94 268255.8 87080 160 226
228 0 453223.88 268222.25 87280 226 227
229 0 453081.66 268134.3 87520 156 228
230 0 452991.78 268041.56 87680 153 229
231 0 452972.88 268010.53 87720 153 230
232 0 453703.16 268487.72 87720 102 231
233 0 454001.34 268369.12 87760 98 232
234 0 454269.8 268329 87880 64 233
235 0 454437.88 268229.2 88000 60 234
236 0 454711.53 268029.6 88080 40 235
237 0 454858.88 267992.12 88160 51 236
238 0 454926.1 267874.12 88280 51 237
239 0 454949.97 267787.16 88360 51 238
240 0 452424.4 267815.25 87840 172 231
241 0 452040.2 267624.78 88040 249 240
242 0 451813.25 267561.03 88200 228 241
243 0 451363.97 267499 88400 120 242
244 0 451069.44 267439.16 88600 96 243
245 0 451022.94 267438.97 88640 96 244
246 0 450966.72 267654.78 88680 96 245
247 0 450854.03 267554.6 88720 96 246
248 0 451089.62 267637.84 88800 96 247
249 0 451069.94 267569.4 88960 60 248
250 0 451072.62 267569.03 89000 60 249
251 0 451653.16 266412.97 89000 104 250
252 0 451358.6 265817.34 89000 32 251
253 0 451532.9 265540.47 88960 -1 252
254 0 451753.47 265353.62 88880 -1 253
255 0 452175.16 265113.62 88800 -1 254
256 0 452055.9 265101.88 88760 -1 255
257 0 452089.97 265090.75 88720 -1 256
258 0 452140.75 264791.5 88680 -1 257
259 0 452272.72 264799.25 88640 -1 258
260 0 452398.8 264790.97 88600 -1 259
261 0 451097.22 265786.66 89160 32 252
262 0 451020.84 265801.4 89280 32 261
263 0 450878.9 266048.12 89320 40 262
264 0 450792.6 266053.16 89360 40 263
265 0 450760.72 266032.3 89400 40 264
266 0 450697.7 265983.78 89480 40 265
267 0 450647.3 265981.84 89520 40 266
268 0 450834.8 265703.25 89320 64 262
269 0 451594.28 266396.5 89160 104 251
270 0 451652.03 266293.94 89320 124 269
271 0 451567.97 266255.28 89520 124 270
272 0 451486.12 266239.22 89560 124 271
273 0 450991.56 267396.44 89200 209 250
274 0 450969.78 267403.25 89360 209 273
275 0 450891.47 267422.88 89560 163 274
276 0 450925.3 267385.06 89600 163 275
277 0 451086.75 267732.47 89640 209 276
278 0 451161.94 267907.66 89680 104 277
279 0 451173.4 267829.7 89760 209 278
280 0 451150.75 267780.72 90000 209 279
281 0 451175.66 267729.9 90080 209 280
282 0 451958.53 267172.97 90080 -1 281
283 0 451933.28 267115.56 90000 -1 282
284 0 451978.2 267056.03 89960 -1 283
285 0 451905.8 267039.22 89880 -1 284
286 0 451924.34 266981.97 89840 -1 285
287 0 451961.84 266979.62 89800 -1 286
288 0 451865.16 267194.12 89960 32 283
289 0 451831.8 267256.22 89880 104 288
290 0 451791.3 267237.9 89840 104 289
291 0 451772 267255.06 89720 104 290
292 0 451180.66 267657.66 90160 209 281
293 0 451973.8 267757.88 90200 -1 292
294 0 452042.38 267815.4 90240 -1 293
295 0 451189.62 267513.44 90320 163 292
296 0 451140.62 267580.03 90360 163 295
297 0 451273.9 267378.06 90480 40 296
298 0 451392.1 267159.03 90560 40 297
299 0 451948.72 267045.28 90600 32 298
300 0 452012.72 267056.6 90640 32 299
301 0 451958.8 266582.62 90760 143 300
302 0 451780.6 266111.72 90880 160 301
303 0 451610.16 265748.5 90920 80 302
304 0 451426.25 265406.94 90880 124 303
305 0 451375.34 265358.34 90800 124 304
306 0 451350.12 265334.25 90760 124 305
307 0 451372.84 265325.56 90720 124 306
308 0 451601.5 265718.47 91040 80 303
309 0 451644.12 265578.03 91080 80 308
310 0 450672.66 265768.4 91080 -1 309
311 0 450441.1 265764.06 91160 -1 310
312 0 450405.53 265773.84 91200 -1 311
313 0 450354.62 265759 91240 -1 312
314 0 451840.94 265473.4 91200 80 309
315 0 451802.34 265334.72 91320 -1 314
316 0 451915.56 265247.03 91520 -1 315
317 0 451911.44 264709.12 91640 75 316
318 0 450839.16 265001.2 91640 124 317
319 0 450372.4 264941.3 91760 75 318
320 0 450048 264736 92240 178 319
321 0 449856 264608 92400 164 320
322 0 449696 264480 92600 153 321
323 0 449536 264320 92760 96 322
324 0 449536 264288 92800 108 323
325 0 449376 264128 92960 86 324
326 0 449152 264096 93080 51 325
327 0 448928 264096 93200 64 326
328 0 448704 264128 93320 101 327
329 0 448512 264288 93360 60 328
330 0 448320 264448 93400 81 329
331 0 448288 264480 93400 81 330
332 0 448032 264576 93400 40 331
333 0 447776 264672 93400 64 332
334 0 447520 264736 93400 71 333
335 0 447264 264832 93400 60 334
336 0 447072 265024 93400 96 335
337 0 446944 265248 93400 120 336
338 0 446752 265440 93400 40 337
339 0 446944 265536 93560 140 338
340 0 447008 265536 93600 137 339
341 0 447136 265792 93640 40 340
342 0 447360 265952 93640 71 341
343 0 447616 266016 93640 91 342
344 0 447840 266176 93680 80 343
345 0 448032 266304 93520 51 344
346 0 448064 266400 93280 32 345
347 0 448000 266560 93080 60 346
348 0 447168 265376 93760 60 340
349 0 447264 265408 94000 32 348
350 0 447424 265440 94240 64 349
351 0 447552 265472 94480 90 350
352 0 447680 265472 94720 51 351
353 0 447840 265568 94920 32 352
354 0 448096 265600 94880 71 353
355 0 448192 265600 94880 75 354
356 0 446592 265568 93200 75 338
357 0 446496 265632 92960 104 356
358 0 446432 265664 92720 98 357
359 0 446272 265696 92480 81 358
360 0 446176 265632 92240 71 359
361 0 446016 265536 92040 32 360
362 0 445824 265376 91960 75 361
363 0 445696 265216 92160 96 362
364 0 445696 265184 92200 75 363
365 0 448448 264608 93560 81 331
366 0 448576 264704 93800 32 365
367 0 448768 264608 93960 40 366
368 0 448800 264576 93960 40 367
369 0 449696 264160 92960 124 324
370 0 449856 264096 93160 163 369
371 0 449952 264160 93280 203 370
372 0 450080 264224 93520 186 371
373 0 450176 264352 93760 96 372
374 0 450240 264512 93960 122 373
375 0 450368 264384 94160 175 374
376 0 450528 264160 94160 131 375
377 0 450656 263936 94080 124 376
378 0 450752 263712 94160 154 377
379 0 450688 263456 94200 234 378
380 0 450752 263392 94160 243 379
381 0 450656 263264 93960 175 380
382 0 450528 263168 93760 218 381
383 0 450464 262912 93800 96 382
384 0 450400 262656 93800 86 383
385 0 450400 262432 93680 45 384
386 0 450432 262272 93520 51 385
387 0 450592 262080 93640 86 386
388 0 450944 262144 93720 32 387
389 0 451008 262400 93680 115 388
390 0 451200 262592 93600 51 389
391 0 451136 262848 93600 80 390
392 0 451104 262912 93600 80 391
393 0 450560 262368 93280 120 386
394 0 450592 262400 93240 134 393
395 0 450752 262400 93040 51 394
396 0 451008 262240 92880 32 395
397 0 451136 262080 92680 64 396
398 0 451136 262208 92440 81 397
399 0 451136 262240 92400 98 398
400 0 450880 262304 92360 81 399
401 0 450688 262112 92320 75 400
402 0 450464 262208 92200 51 401
403 0 450432 262208 92160 51 402
404 0 451328 262368 92200 75 399
405 0 451552 262272 92080 40 404
406 0 451808 262208 92080 71 405
407 0 451936 261984 92080 64 406
408 0 451968 261760 91960 45 407
409 0 451936 261696 91720 96 408
410 0 451904 261728 91440 71 409
411 0 451882.75 261841.34 90920 64 410
412 0 451008 261920 92840 86 397
413 0 451040 261696 92960 81 412
414 0 451008 261440 93040 86 413
415 0 451008 261376 93040 60 414
416 0 450336 262496 93240 71 394
417 0 450112 262688 93200 32 416
418 0 450080 262912 93080 51 417
419 0 450016 263136 93080 102 418
420 0 451008 263360 94240 134 380
421 0 451264 263264 94320 172 420
422 0 451520 263360 94440 75 421
423 0 451712 263520 94600 98 422
424 0 451968 263616 94600 45 423
425 0 452192 263552 94760 101 424
426 0 452384 263488 94920 32 425
427 0 452480 263488 94920 32 426
428 0 450464 264640 93960 107 374
429 0 450720 264736 94040 115 428
430 0 449824 264416 93280 90 371
431 0 449664 264608 93240 32 430
432 0 449440 264800 93200 64 431
433 0 449312 265024 93120 101 432
434 0 449312 265280 93080 71 433
435 0 449440 265536 93080 96 434
436 0 449600 265696 93280 32 435
437 0 449760 265888 93320 51 436
438 0 449824 266144 93320 60 437
439 0 449792 266368 93440 40 438
440 0 449888 266592 93520 98 439
441 0 451936 264128 91520 107 317
442 0 452128 263904 91520 107 441
443 0 452320 263712 91560 75 442
444 0 452512 263552 91600 40 443
445 0 452704 263392 91600 51 444
446 0 452960 263360 91560 40 445
447 0 453184 263200 91560 75 446
448 0 453408 263072 91560 60 447
449 0 453632 262880 91560 80 448
450 0 453760 262688 91680 51 449
451 0 453760 262592 91760 75 450
452 0 454016 262656 91840 81 451
453 0 454208 262848 91800 51 452
454 0 454272 263104 91760 40 453
455 0 454336 263360 91640 86 454
456 0 454432 263552 91560 40 455
457 0 453696 262400 91920 51 451
458 0 453664 262144 91960 40 457
459 0 453536 261888 92040 75 458
460 0 453536 261664 92160 40 459
461 0 453600 261408 92200 98 460
462 0 453664 261248 92400 120 461
463 0 452608 263136 91840 45 445
464 0 452352 263104 91920 64 463
465 0 452096 263040 91960 32 464
466 0 452064 263040 91960 32 465
467 0 451982.6 264748.6 91720 75 317
468 0 451938.22 265160.1 91840 -1 467
469 0 452185.72 265691.66 92000 194 468
470 0 452267.62 265658.56 92240 157 469
471 0 452020.16 265389.4 92400 -1 470
472 0 452275.84 265201.47 92480 -1 471
473 0 452006.16 264759.47 92600 -1 472
474 0 451791.72 264777.1 92720 -1 473
475 0 451739.03 264795.38 92760 -1 474
476 0 452163.75 266116.03 92240 157 470
477 0 451931.12 265901.47 92400 45 476
478 0 451825.44 265862.88 92440 45 477
479 0 451767.66 265845.84 92480 45 478
480 0 451738.4 265862.78 92520 45 479
481 0 451730.62 265855.06 92560 45 480
482 0 451700.22 265872.2 92600 45 481
483 0 451619.47 265917.9 92680 -1 482
484 0 451437.94 265987.7 92800 -1 483
485 0 451364.06 266033.44 92960 -1 484
486 0 451360 266112 93120 40 485
487 0 451296 265920 93800 40 486
488 0 451232 265664 93760 102 487
489 0 451168 265440 93640 51 488
490 0 451296 265216 93680 71 489
491 0 451456 265120 93880 32 490
492 0 451552 265152 94120 40 491
493 0 451520 265120 94120 40 492
494 0 451328 264896 94120 75 493
495 0 451168 264736 94240 75 494
496 0 450912 264704 94200 102 495
497 0 451744 265344 94160 81 492
498 0 451840 265536 94320 60 497
499 0 451840 265728 94520 60 498
500 0 451872 265984 94600 137 499
501 0 451936 266240 94600 80 500
502 0 452000 266496 94600 32 501
503 0 452192 266688 94600 51 502
504 0 452384 266784 94440 81 503
505 0 452640 266880 94400 51 504
506 0 452800 266816 94280 45 505
507 0 452765.47 266112.3 92240 108 470
508 0 452847.53 266242.78 92360 81 507
509 0 453049.1 266312.78 92480 64 508
510 0 452574.94 267033.53 90640 51 300
511 0 452717.84 267045.8 90760 -1 510
512 0 452699.5 267030.6 90800 -1 511
513 0 450520.78 267526.16 90360 163 296
514 0 450245.38 267207.06 90480 -1 513
515 0 450201.25 267049.2 90520 -1 514
516 0 452489.06 269021.5 89760 101 279
517 0 452549.25 269164.03 89920 115 516
518 0 452834.06 269426.06 90120 98 517
519 0 453909.3 270036.3 90160 150 518
520 0 453987.2 270155.97 90200 128 519
521 0 454214.5 270924.94 90280 153 520
522 0 454796.12 271489.9 90360 172 521
523 0 455039.34 271668.47 90560 196 522
524 0 455885.84 271426.16 90600 136 523
525 0 455884.4 271488.62 90640 136 524
526 0 455938.6 271480.12 90680 136 525
527 0 456227.84 271005.1 90680 -1 526
528 0 456687.47 270949.44 90680 -1 527
529 0 456807.34 270962.97 90720 -1 528
530 0 456943.8 270862.1 90800 -1 529
531 0 457350.2 270517.16 90920 -1 530
532 0 457460.66 270415.4 90960 -1 531
533 0 457498.34 270341.4 91040 -1 532
534 0 457506.56 270290.7 91080 -1 533
535 0 455982.2 271469.62 90720 181 526
536 0 455972.9 271462.2 90760 181 535
537 0 455992.78 271496.9 90800 181 536
538 0 455985.5 271497.25 90840 181 537
539 0 455489.1 271162.28 90840 -1 538
540 0 455389.72 271395.7 90920 136 539
541 0 455424.75 271107.06 91000 -1 540
542 0 455514.84 271119.97 91040 -1 541
543 0 455571.84 271092.4 91080 -1 542
544 0 455697.5 270995.75 91200 -1 543
545 0 455009.28 271519 90960 -1 540
546 0 454882.22 271481.84 91000 -1 545
547 0 454953.38 271529.44 91080 -1 546
548 0 455008.4 271544.06 91200 -1 547
549 0 454986.72 271505.8 91360 -1 548
550 0 454923.4 271445.06 91520 -1 549
551 0 454991.62 271357.72 91640 -1 550
552 0 456090.5 271610.1 90880 181 538
553 0 456224.25 271755.3 91160 172 552
554 0 456225.25 271818.44 91200 198 553
555 0 456518.8 271986.1 91280 140 554
556 0 456583.28 272006.12 91360 140 555
557 0 456350.12 271792.56 91400 198 556
558 0 456309.4 271681.3 91600 198 557
559 0 456081 271595 91640 198 558
560 0 456017 271527 91760 -1 559
561 0 455873 271367 91920 -1 560
562 0 455437 271083 92000 -1 561
563 0 455409 271011 92120 -1 562
564 0 455353 271011 92280 -1 563
565 0 455305 270875 92440 -1 564
566 0 455361 270755 92520 -1 565
567 0 455469 270607 92640 -1 566
568 0 455513 270383 92760 -1 567
569 0 455469 270361 93040 -1 568
570 0 455509 270249 93200 -1 569
571 0 455533 270185 93320 -1 570
572 0 455669 270141 93440 -1 571
573 0 455857 270193 93560 -1 572
574 0 455981 270153 93640 -1 573
575 0 456045 270109 93720 -1 574
576 0 456133 270089 93800 -1 575
577 0 456201 270085 93880 -1 576
578 0 456269 270033 93960 -1 577
579 0 456325 269809 94000 -1 578
580 0 455833 270361 93600 -1 573
581 0 455597.44 270358.47 92600 -1 567
582 0 455197 271067 91960 -1 562
583 0 455205 271083 91920 -1 582
584 0 455493 271979 91640 -1 559
585 0 455433 271987 91680 -1 584
586 0 455213 271947 91840 -1 585
587 0 455137 271935 91880 -1 586
588 0 458118.53 272387.75 91360 32 556
589 0 457802.44 272249.72 91400 141 588
590 0 457453.6 271869.25 91560 98 589
591 0 457484.62 271702.03 91600 75 590
592 0 457406.5 271490.3 91760 32 591
593 0 457352.66 271345.2 91840 71 592
594 0 457325.66 271243.8 91880 71 593
595 0 457313.88 271206.53 91960 71 594
596 0 457327.72 271124.5 92080 81 595
597 0 457294.16 270986.84 92120 81 596
598 0 457313.06 270932.5 92160 81 597
599 0 457388.1 270858.38 92240 81 598
600 0 457445.94 270864.72 92320 81 599
601 0 457461.62 270822.72 92400 81 600
602 0 458294.44 272310.47 91400 45 588
603 0 460047.56 272094.4 91440 96 602
604 0 459589.16 272082.9 91560 98 603
605 0 458913.8 271960.62 91760 80 604
606 0 458714.12 271715.47 91960 81 605
607 0 458685.34 271705 92000 81 606
608 0 458628.1 271685.25 92080 81 607
609 0 458584.25 271639.25 92120 81 608
610 0 458453.03 271501.62 92240 81 609
611 0 458276.16 271396.72 92320 80 610
612 0 458111.4 271386.12 92360 102 611
613 0 458056.78 271360.3 92440 102 612
614 0 458680.72 271295.53 92440 45 613
615 0 458856.1 271242.1 92480 122 614
616 0 458856.5 271238 92520 122 615
617 0 458857.84 271225.75 92640 122 616
618 0 458842.47 271286.1 92760 122 617
619 0 458701 271262.97 92880 75 618
620 0 458528.25 271252.06 92960 51 619
621 0 458498 271228 93040 51 620
622 0 458482.66 271216.06 93080 51 621
623 0 458496.4 271204.38 93120 51 622
624 0 458024.97 271348.3 92480 81 613
625 0 458068 271262.03 92600 81 624
626 0 457385.34 271519 92360 71 612
627 0 457305.34 271483 92440 -1 626
628 0 460585.9 272112.28 91400 96 603
629 0 460757 272131.94 91240 60 628
630 0 460842.8 272153.9 91160 60 629
631 0 460821.53 272163.03 91120 60 630
632 0 461286.88 272470.2 91080 -1 631
633 0 461508.28 272687.97 90880 -1 632
634 0 461595 272888.25 90760 -1 633
635 0 461623.5 272954.56 90720 -1 634
636 0 461913.88 272832.72 90600 -1 635
637 0 460373.78 272813 90560 -1 636
638 0 460305.53 272823.94 90520 -1 637
639 0 460267.3 272874 90440 -1 638
640 0 460102.66 273405.22 90400 -1 639
641 0 460256.25 273361.3 90320 -1 640
642 0 460415 273247.5 90200 -1 641
643 0 460458.66 273216.84 90000 -1 642
644 0 460453.97 273221.5 89960 -1 643
645 0 460494.56 272965.03 89920 -1 644
646 0 460389.34 272733.84 89800 -1 645
647 0 460245.9 272690.66 89640 -1 646
648 0 459938.8 273869.44 89960 -1 644
649 0 459267.6 274333.3 89960 -1 648
650 0 459261.12 274390.16 89920 -1 649
651 0 459241.56 274457.75 89800 -1 650
652 0 458023.6 274622.62 89800 -1 651
653 0 457691.62 274562.7 89840 -1 652
654 0 457543.03 274553.88 89920 -1 653
655 0 457421.62 274641.47 90040 -1 654
656 0 457389.75 274666.8 90120 -1 655
657 0 457397.84 274686.66 90160 -1 656
658 0 457634 274483 89680 -1 653
659 0 457218 274515 89640 -1 658
660 0 457098 274623 89760 -1 659
661 0 457002 274639 89840 -1 660
662 0 456830 274671 90000 -1 661
663 0 456798 274739 90120 -1 662
664 0 456758 274847 90200 -1 663
665 0 456402 274831 90240 -1 664
666 0 456246 275139 90280 -1 665
667 0 456034 275235 90360 -1 666
668 0 455854 275271 90240 -1 667
669 0 455698 275227 90120 -1 668
670 0 455590 275167 90000 -1 669
671 0 455550 275123 89920 -1 670
672 0 456534 274811 89960 -1 661
673 0 456502 274835 90000 -1 672
674 0 461817.44 273827.34 90600 -1 636
675 0 461725 274008.7 90680 -1 674
676 0 461636.34 274032.34 90760 -1 675
677 0 461592 274043.62 90800 -1 676
678 0 461443.4 273983.28 90880 -1 677
679 0 461478.94 273974.22 90920 -1 678
680 0 453905.5 269981.16 90200 150 519
681 0 453867.78 269866.1 90240 150 680
682 0 453840.44 269841.38 90320 150 681
683 0 453527.94 269747.9 90360 115 682
684 0 453613.4 269832.34 90400 115 683
685 0 453808.16 269834.53 90480 115 684
686 0 453986.28 269642.72 90560 107 685
687 0 453299.28 269584.47 90400 128 683
688 0 453154.56 269536.53 90440 128 687
689 0 453041.88 269533.22 90480 128 688
690 0 453302.53 269378.12 90480 40 689
691 0 453448.4 269409.3 90480 40 690
692 0 453474.78 269386.62 90520 40 691
693 0 452946.44 269529.34 90520 131 689
694 0 452939.12 269555.97 90560 131 693
695 0 453571.22 269593.78 90600 120 694
696 0 453765.12 269556.38 90640 107 695
697 0 453933.53 269525.7 90760 86 696
698 0 453916.03 269447.56 90880 86 697
699 0 454118.88 269266.8 90960 75 698
700 0 454233.22 269021.2 91040 90 699
701 0 454162.4 268937.66 91120 90 700
702 0 453991.25 268828.53 91240 108 701
703 0 453845.2 268854.3 91400 124 702
704 0 453673.3 268777.75 91520 51 703
705 0 453736.44 268859.97 91560 124 704
706 0 453664 268875 91600 51 705
707 0 453591.84 268889.94 91640 51 706
708 0 453458.4 268910.53 91720 51 707
709 0 453407.7 268900.06 91760 51 708
710 0 453236.03 268956.62 91880 51 709
711 0 453160.97 269002.28 91960 51 710
712 0 453134.06 269034.78 92080 -1 711
713 0 453108.28 269067.72 92160 -1 712
714 0 453049.16 269079.34 92240 -1 713
715 0 453062.62 269126.8 92360 -1 714
716 0 452942.47 269081 92480 -1 715
717 0 452887.66 269053.3 92600 -1 716
718 0 453579.4 268731.03 91560 51 704
719 0 453476.47 268687.75 91600 51 718
720 0 453298.9 268616.25 91720 51 719
721 0 454208.38 269662.06 90320 150 682
722 0 454254 269632.84 90360 -1 721
723 0 454175.22 269646.53 90400 -1 722
724 0 454594.2 271364.47 90120 128 519
725 0 454602 271299.8 90080 128 724
726 0 454634.28 271043.03 89920 128 725
727 0 454803.38 271128.8 89880 178 726
728 0 454957.2 271262.72 89840 202 727
729 0 455254.5 271364.44 89720 122 728
730 0 455307.16 271442.88 89680 122 729
731 0 455339.5 271533.12 89640 160 730
732 0 454978.94 271285.7 89520 122 731
733 0 455149 271237.75 89440 121 732
734 0 455319 271189.66 89360 120 733
735 0 455659.22 271092.6 89200 120 734
736 0 456224 270976 89040 75 735
737 0 456480 270976 88960 124 736
738 0 456736 271008 88880 75 737
739 0 456960 271008 88680 75 738
740 0 457216 270976 88600 134 739
741 0 457376 271072 88400 209 740
742 0 457600 271232 88480 143 741
743 0 457856 271232 88600 124 742
744 0 458112 271200 88600 107 743
745 0 458368 271264 88520 120 744
746 0 458624 271264 88480 107 745
747 0 458688 271315.2 88400 113 746
748 0 458784 271392 88280 122 747
749 0 458976 271520 88120 143 748
750 0 459168 271712 88080 186 749
751 0 459168 271840 88040 150 750
752 0 459264 271936 87920 75 751
753 0 459424 272160 87880 166 752
754 0 459616 272320 87760 232 753
755 0 459680 272320 87720 208 754
756 0 459776 272064 87640 122 755
757 0 459904 271840 87720 107 756
758 0 460128 271680 87800 81 757
759 0 460320 271648 87960 71 758
760 0 460576 271552 88000 64 759
761 0 460832 271456 88000 64 760
762 0 461088 271360 88000 75 761
763 0 461344 271328 88000 75 762
764 0 461568 271168 88000 156 763
765 0 461824 271136 88000 45 764
766 0 462080 271136 88000 51 765
767 0 462336 271136 88000 51 766
768 0 462592 271104 88000 60 767
769 0 462784 270944 88120 71 768
770 0 463008 270816 88160 60 769
771 0 463200 270656 88240 60 770
772 0 463456 270560 88240 81 771
773 0 463648 270400 88280 60 772
774 0 463808 270208 88400 51 773
775 0 463904 269984 88520 51 774
776 0 463936 269760 88640 51 775
777 0 459616 272576 87800 181 754
778 0 459488 272800 87840 107 777
779 0 459296 272992 87840 91 778
780 0 459168 273216 87960 40 779
781 0 459008 273440 87920 71 780
782 0 458848 273632 87840 71 781
783 0 458752 273888 87720 86 782
784 0 458624 274112 87640 102 783
785 0 458592 274368 87640 124 784
786 0 458464 274592 87640 45 785
787 0 458368 274848 87600 81 786
788 0 458240 275072 87600 51 787
789 0 458240 275328 87560 40 788
790 0 458240 275584 87560 80 789
791 0 458272 275808 87720 32 790
792 0 458400 275968 87880 86 791
793 0 458624 276096 87960 60 792
794 0 458816 276160 88040 51 793
795 0 459008 271968 87880 102 751
796 0 458816 272128 87800 71 795
797 0 458560 272224 87760 60 796
798 0 458496 272320 87520 51 797
799 0 458624 272320 87400 32 798
800 0 459072 271712 87800 137 750
801 0 458976 271712 87560 115 800
802 0 458816 271776 87360 75 801
803 0 458560 271776 87360 51 802
804 0 458304 271776 87360 32 803
805 0 454481.4 270761.8 89880 128 726
806 0 454438.12 270709.8 89800 128 805
807 0 454173.34 270420.2 89680 143 806
808 0 453854.88 269969.44 89600 80 807
809 0 453876.66 270109 89560 78 808
810 0 453919.8 270388.66 89480 75 809
811 0 453965.12 270717.56 89280 75 810
812 0 453871.84 270816.9 89200 80 811
813 0 449824 267200 89200 64 247
814 0 449824 267200 89240 64 813
815 0 450636.78 267729.25 88040 262 241
816 0 450467.75 268017.47 87920 239 815
817 0 450443.5 268067.84 87880 239 816
818 0 450725.12 267840.25 87840 262 817
819 0 450810.9 267881.7 87760 239 818
820 0 450769.22 267946.7 87640 239 819
821 0 450767.56 268002.12 87560 239 820
822 0 450766.28 268194.62 87480 200 821
823 0 450708.12 268253.62 87320 200 822
824 0 450692.2 268251 87280 178 823
825 0 450325.84 268210.47 87720 200 817
826 0 450276.7 268375.88 87520 178 825
827 0 450248.8 268514 87400 124 826
828 0 450131.5 268594.25 87280 124 827
829 0 450177.47 268742.8 87040 40 828
830 0 450174.84 268916.06 86760 128 829
831 0 450136.34 269040.34 86480 163 830
832 0 450089.25 269144.84 86400 163 831
833 0 450083.8 269101.03 86360 163 832
834 0 450042.47 269200.7 86160 197 833
835 0 449957 269189 86080 164 834
836 0 449867.9 269171.47 86000 163 835
837 0 449759.75 269055.84 85960 128 836
838 0 449656.4 268973.2 85920 128 837
839 0 449596.6 268904.8 85880 128 838
840 0 449912.06 269151 85840 202 839
841 0 449970.84 269159.8 85560 156 840
842 0 450094 269058.56 85320 104 841
843 0 450292.66 268990.47 85120 71 842
844 0 450305.4 269181.34 84880 124 843
845 0 450397.62 269408.03 84720 71 844
846 0 450758.1 269944.47 84560 124 845
847 0 451113.03 270199.44 84440 120 846
848 0 451773.3 270820.16 84440 150 847
849 0 451700.62 271052.2 84320 122 848
850 0 451631.2 271057.72 84280 208 849
851 0 451050.3 270063.06 84280 150 847
852 0 451016.56 269993.34 84200 150 851
853 0 451521.47 270434.62 84760 124 845
854 0 451993.75 270642.8 84760 172 853
855 0 451693.34 270559.53 84960 124 853
856 0 451792.4 270631.22 85000 150 855
857 0 451911.16 271384.3 85000 160 856
858 0 451803 271417.22 84800 98 857
859 0 451612.12 271471.78 84680 122 858
860 0 451547.03 271471.56 84640 122 859
861 0 451330.94 271510.34 84520 208 860
862 0 451108.1 271469.75 84400 226 861
863 0 451027.06 271351.38 84080 189 862
864 0 451149.4 271352.03 83840 226 863
865 0 451079 271223.75 83680 189 864
866 0 451765.03 271618.2 84520 122 861
867 0 451817.34 271656.4 84400 122 866
868 0 451819.5 271677.5 84360 122 867
869 0 451988.25 270769.84 85080 172 856
870 0 452086.12 270841.03 85120 186 869
871 0 452177.38 270870.72 85320 186 870
872 0 452394.5 270924.1 85520 168 871
873 0 452468.97 271050 85760 40 872
874 0 452618 271100.97 85800 40 873
875 0 452948.03 271248.66 85840 40 874
876 0 452970.2 271478.53 85920 32 875
877 0 452952.44 271545.8 86040 32 876
878 0 452971.88 271462.8 86160 32 877
879 0 452937.5 271509.5 86240 32 878
880 0 452964.47 271494.75 86320 32 879
881 0 453025.53 271434.22 86440 32 880
882 0 453087.1 271446.22 86560 32 881
883 0 453128.84 271452.5 86680 32 882
884 0 453183.25 271474.03 86720 32 883
885 0 453215.9 271505.47 86840 32 884
886 0 453228.84 271489.44 87040 32 885
887 0 453226.62 271487.7 87160 32 886
888 0 453208 271444.94 87360 32 887
889 0 453201.94 271374.1 87560 -1 888
890 0 453236.1 271278.84 87840 -1 889
891 0 453262.12 271145.62 87920 -1 890
892 0 452604.53 271558.75 86240 32 879
893 0 452534.06 271558.03 86280 32 892
894 0 452517.78 271617.06 86320 32 893
895 0 452711.1 271708.03 86360 32 894
896 0 452826.25 271691.8 86480 32 895
897 0 452890.4 271596.12 86720 32 896
898 0 452912.84 271485.38 86840 32 897
899 0 452867.6 271457.6 86880 32 898
900 0 449020.25 268278.97 85880 134 839
901 0 448890.47 267918.72 85720 32 900
902 0 448870.38 267802.28 85680 86 901
903 0 448848.56 267689.6 85640 86 902
904 0 448880.25 267570.5 85480 124 903
905 0 448937.16 267289.94 85360 104 904
906 0 448956.97 267196.44 85240 164 905
907 0 448972.1 267196.72 85160 164 906
908 0 448907.84 267108.28 85080 148 907
909 0 448793.97 266885.88 84920 75 908
910 0 448887.16 266704.5 84760 98 909
911 0 448793.06 266486.8 84600 64 910
912 0 448128 266144 83840 75 911
913 0 447904 266016 83800 45 912
914 0 447744 265856 83600 108 913
915 0 447712 265600 83560 51 914
916 0 447520 265408 83440 40 915
917 0 447424 265152 83360 71 916
918 0 447360 264928 83240 81 917
919 0 447456 264704 83120 60 918
920 0 447488 264640 83000 60 919
921 0 447296 264448 82960 75 920
922 0 447168 264224 82880 51 921
923 0 447104 264000 82880 86 922
924 0 447648 264704 82800 45 920
925 0 447808 264768 82600 64 924
926 0 448032 264832 82480 40 925
927 0 448160 264896 82480 51 926
928 0 448528.44 265517.56 84640 61 911
929 0 448601.7 265469.62 84720 56 928
930 0 448672 265408 84800 51 929
931 0 448864 265248 84760 45 930
932 0 449024 265184 84560 45 931
933 0 449216 265152 84400 40 932
934 0 449248 265120 84400 40 933
935 0 448624.3 267563.9 85720 51 902
936 0 448548.34 267541.8 85800 51 935
937 0 448929.56 268220.28 86080 134 835
938 0 449046.7 268003.78 86200 124 937
939 0 449612.7 267657.6 86200 51 938
940 0 449923.56 267381.25 86240 45 939
941 0 450157.78 267212.7 86200 96 940
942 0 450214.53 267019.66 86040 40 941
943 0 450296.3 266962.22 86000 40 942
944 0 450348.84 266902.03 85880 32 943
945 0 450341.22 266827.72 85800 32 944
946 0 450365.44 266753.75 85680 51 945
947 0 450483.25 266600.8 85520 81 946
948 0 448991.94 267907.66 86360 128 938
949 0 448754.5 267696.66 86600 45 948
950 0 448694.7 267459.38 86840 107 949
951 0 448684.44 267421.6 86880 107 950
952 0 448767.38 267210.56 86960 122 951
953 0 448657.84 266976.4 87200 157 952
954 0 448720.1 266837.8 87400 163 953
955 0 448643.62 266576.88 87560 120 954
956 0 448633.9 266503.88 87600 120 955
957 0 448567.84 266356.2 87680 102 956
958 0 448989.47 266389.25 87680 120 957
959 0 449129.3 266374.7 87640 120 958
960 0 449231.6 266382.75 87600 120 959
961 0 449251.2 266538.22 87480 98 960
962 0 449284.3 266578.8 87440 98 961
963 0 448538.03 266275.9 87720 102 957
964 0 448560.34 266228.8 87840 102 963
965 0 448581.03 266128.3 87920 102 964
966 0 448963.53 266226.34 87920 102 965
967 0 449025.2 266126.22 88000 102 966
968 0 449256.75 265977.66 88080 102 967
969 0 449228.5 265880.4 88240 137 968
970 0 449279.12 265669.28 88400 -1 969
971 0 449238 265593.03 88480 -1 970
972 0 449223.66 265536.34 88520 -1 971
973 0 449213.25 265552.94 88560 -1 972
974 0 448387.28 265902.6 88000 137 965
975 0 448273.4 265761.75 88160 98 974
976 0 448112.5 265441.4 88360 86 975
977 0 447818.9 265097.8 88520 86 976
978 0 447648.78 264908.28 88640 86 977
979 0 447436.94 265011.97 88720 86 978
980 0 447349.25 264997.3 88840 86 979
981 0 447187.97 264956.72 88880 -1 980
982 0 446869.72 264814.38 89000 81 981
983 0 446746.1 264754.53 89040 81 982
984 0 446058.84 264068.53 89040 163 983
985 0 446011.72 263911.44 88960 124 984
986 0 445847.94 263568.2 88880 120 985
987 0 445443.6 263670.72 88880 120 986
988 0 445051.7 263675.56 88960 -1 987
989 0 444965.62 263660.12 88880 -1 988
990 0 445055.72 263571.44 88760 -1 989
991 0 445091.5 263792.56 88760 -1 990
992 0 445156 263914.7 88800 -1 991
993 0 445191.9 263892.44 88880 -1 992
994 0 445126.38 263892.84 88960 -1 993
995 0 445125.78 263893.03 89000 -1 994
996 0 445035.03 263753.44 88720 -1 991
997 0 445588.06 262528.94 88960 124 986
998 0 445696.44 262541.6 89080 124 997
999 0 445519.6 262369.62 89200 124 998
1000 0 445495.4 262114.67 89440 -1 999
1001 0 445477.38 262048.33 89560 -1 1000
1002 0 445306.6 261737.95 89600 -1 1001
1003 0 445902.84 262608.97 89640 -1 1002
1004 0 445800.4 262354.03 89720 -1 1003
1005 0 445755.56 262068.28 89920 -1 1004
1006 0 445749.94 262046.64 90200 -1 1005
1007 0 445712 261965.86 90400 -1 1006
1008 0 445590.2 261689.61 90520 -1 1007
1009 0 445557.34 261589.75 90560 -1 1008
1010 0 445935.5 261492.81 90600 -1 1009
1011 0 445990.5 261407.14 90720 -1 1010
1012 0 445980.75 261189.2 90880 -1 1011
1013 0 445892.84 260761.64 90920 -1 1012
1014 0 445952.84 260863.56 91040 -1 1013
1015 0 445978.1 260993.73 91120 -1 1014
1016 0 445818.44 260934.53 91200 -1 1015
1017 0 445567.44 260826.47 91280 -1 1016
1018 0 445536.44 260814.39 91320 -1 1017
1019 0 445808.97 260436.02 90880 -1 1013
1020 0 445738.16 260120.48 90840 -1 1019
1021 0 445845.1 259944.97 90800 -1 1020
1022 0 445904.9 259964.72 90720 -1 1021
1023 0 445864.12 259639.28 90680 -1 1022
1024 0 445817.7 259627.38 90640 -1 1023
1025 0 445779.9 259545.44 90600 -1 1024
1026 0 445370.78 259522.84 90560 -1 1025
1027 0 445265.62 259353.02 90440 -1 1026
1028 0 445145.22 259254.2 90360 -1 1027
1029 0 444994.75 258870.11 90320 -1 1028
1030 0 444646.72 258736.58 90280 -1 1029
1031 0 444404.72 258732.19 90320 -1 1030
1032 0 444347.84 258717 90360 -1 1031
1033 0 444333.16 258722.98 90400 -1 1032
1034 0 444577.66 258701.77 90160 -1 1030
1035 0 444430.44 258667.17 90120 -1 1034
1036 0 444208.9 258529.9 90080 -1 1035
1037 0 444066.8 258446.17 90040 -1 1036
1038 0 444076.75 258293.25 90040 -1 1037
1039 0 444104.44 258230.36 89960 -1 1038
1040 0 444148.88 258179.23 89880 -1 1039
1041 0 444080.72 258085.25 89760 -1 1040
1042 0 443858.3 258043.8 89680 -1 1041
1043 0 443938.9 258058.78 89600 -1 1042
1044 0 443725.38 257635.92 89560 -1 1043
1045 0 443662.6 257436.67 89440 -1 1044
1046 0 443539.7 257271.83 89280 -1 1045
1047 0 443548.72 257199.72 89160 -1 1046
1048 0 443569.38 257186.48 89040 -1 1047
1049 0 443587.25 257226.92 88880 -1 1048
1050 0 443567.03 257168.69 88720 -1 1049
1051 0 445933.4 259974.62 90680 -1 1022
1052 0 445920.7 260026.33 90640 -1 1051
1053 0 445925.1 260039.52 90600 -1 1052
1054 0 445466.06 260058.55 90560 -1 1053
1055 0 445382.66 260079.67 90480 -1 1054
1056 0 445341.47 260089.88 90440 -1 1055
1057 0 445309.8 260130.94 90400 -1 1056
1058 0 445313.38 260125.48 90360 -1 1057
1059 0 445271.25 260159.69 90320 -1 1058
1060 0 445256.62 260198.53 90280 -1 1059
1061 0 445159.44 260254.06 90240 -1 1060
1062 0 445074.75 260322.05 90160 -1 1061
1063 0 444766.12 260396.9 90000 -1 1062
1064 0 444499.5 260559.34 89960 -1 1063
1065 0 444230.75 260561.81 89920 -1 1064
1066 0 444185.62 260534.94 89880 -1 1065
1067 0 444258.6 260613.34 89840 -1 1066
1068 0 443996.38 260490.33 89960 -1 1065
1069 0 443905.22 260504.84 90000 -1 1068
1070 0 443706.16 260503.77 90080 -1 1069
1071 0 443720.78 260523.17 90240 -1 1070
1072 0 443756.5 260549.47 90360 -1 1071
1073 0 443537.22 260564.22 90400 -1 1072
1074 0 443491.3 260573.75 90480 -1 1073
1075 0 443339.34 260512.2 90520 -1 1074
1076 0 443044.1 260283.11 90480 -1 1075
1077 0 442931.3 260176.88 90440 -1 1076
1078 0 442981.94 260233.44 90400 -1 1077
1079 0 442892.97 260158.61 90360 -1 1078
1080 0 442729.44 260003.06 90480 -1 1077
1081 0 442709.06 259970.61 90360 -1 1080
1082 0 442801.9 259865.05 90280 -1 1081
1083 0 442811.06 259848.33 90240 -1 1082
1084 0 443154.53 259847.5 90440 -1 1077
1085 0 443123.16 259615.86 90400 -1 1084
1086 0 443408.44 260534.03 90560 -1 1075
1087 0 444013.56 260592.14 90400 -1 1072
1088 0 444318.66 260604.11 90520 -1 1087
1089 0 444467.28 260616.62 90560 -1 1088
1090 0 444832.25 260563.6 90600 -1 1089
1091 0 445021.56 260558.97 90640 -1 1090
1092 0 444802.94 260445.02 90680 -1 1091
1093 0 445338.6 260402.5 90680 -1 1091
1094 0 444626.1 260758.7 89920 -1 1064
1095 0 444648.7 260802.5 89840 -1 1094
1096 0 444699.56 260914.77 89800 -1 1095
1097 0 444771.44 260957.3 89760 -1 1096
1098 0 444770.9 261034.4 89720 -1 1097
1099 0 444821.62 261096.3 89680 -1 1098
1100 0 444858.97 261109.14 89640 -1 1099
1101 0 445955.4 259431.77 90840 -1 1021
1102 0 445952.16 259332.9 90880 -1 1101
1103 0 445922.03 259150.5 90920 -1 1102
1104 0 445942.53 259074.36 90960 -1 1103
1105 0 446027.66 258891.55 91040 -1 1104
1106 0 446041.38 258893.05 91080 -1 1105
1107 0 446022.06 258799.38 91160 -1 1106
1108 0 445917.12 258727.62 91200 -1 1107
1109 0 445907.66 258546.22 91280 -1 1108
1110 0 445835.5 258427.7 91360 -1 1109
1111 0 445758.66 258368.7 91400 -1 1110
1112 0 445721.5 258305.19 91440 -1 1111
1113 0 445671.2 258268.58 91480 -1 1112
1114 0 445566.5 258185.3 91520 -1 1113
1115 0 445606.75 258175.19 91560 -1 1114
1116 0 445769.8 258163.86 91600 -1 1115
1117 0 445971.75 258115 91560 -1 1116
1118 0 446083.3 258192.17 91480 -1 1117
1119 0 446214.3 258207.97 91520 -1 1118
1120 0 446252.75 258146.92 91560 -1 1119
1121 0 446235.6 258095.5 91640 -1 1120
1122 0 446245 258073.56 91680 -1 1121
1123 0 446287.94 257991.73 91720 -1 1122
1124 0 446317.44 257901.16 91760 -1 1123
1125 0 446234.1 257843.08 91840 -1 1124
1126 0 446241.2 257732.62 91880 -1 1125
1127 0 446331.1 257557.83 91840 -1 1126
1128 0 446496.8 257464.83 91800 -1 1127
1129 0 446723.97 257514.1 91760 -1 1128
1130 0 446725.44 257635.11 91760 -1 1129
1131 0 446693.66 257660.4 91720 -1 1130
1132 0 446629.56 257658.64 91640 -1 1131
1133 0 446601.6 257641.27 91560 -1 1132
1134 0 446588.5 257649 91520 -1 1133
1135 0 446574.78 257657.3 91480 -1 1134
1136 0 446576.9 257704.64 91360 -1 1135
1137 0 446243.25 257759.22 91920 -1 1126
1138 0 446226.88 257706.52 91960 -1 1137
1139 0 446144.16 258232.17 91440 -1 1118
1140 0 446163.12 258245.25 91400 -1 1139
1141 0 446108.72 258262.94 91320 -1 1140
1142 0 445850.16 258063.38 91640 -1 1116
1143 0 445595.44 259904.6 90840 -1 1021
1144 0 445404.8 259815.19 90920 -1 1143
1145 0 445228.22 259766.11 90960 -1 1144
1146 0 445207.8 259777.88 91040 -1 1145
1147 0 445232.56 259731.22 91120 -1 1146
1148 0 445237.88 259733.45 91160 -1 1147
1149 0 445539.22 262227.5 88880 124 997
1150 0 445536.75 262158.9 88760 115 1149
1151 0 445620.12 261599.47 88600 197 1150
1152 0 445708.3 261824.47 88400 197 1151
1153 0 445632 262272 87880 45 1152
1154 0 445664 262304 87600 75 1153
1155 0 445728 262272 87360 101 1154
1156 0 445984 262336 87360 104 1155
1157 0 446240 262432 87400 175 1156
1158 0 446432 262528 87600 208 1157
1159 0 446432 262592 87880 143 1158
1160 0 446496 262752 88120 71 1159
1161 0 446432 262656 88360 115 1160
1162 0 446176 262528 88360 141 1161
1163 0 445920 262496 88360 143 1162
1164 0 445728 262272 87320 86 1155
1165 0 445696 262304 87040 45 1164
1166 0 445568 262208 86840 32 1165
1167 0 445376 261984 86800 102 1166
1168 0 445152 262112 86800 60 1167
1169 0 445120 262368 86720 32 1168
1170 0 445184 262464 86600 91 1169
1171 0 445344 261920 86840 86 1167
1172 0 445344 261664 86840 120 1171
1173 0 445344 261408 86800 120 1172
1174 0 445312 261152 86800 75 1173
1175 0 445280 260896 86800 51 1174
1176 0 445344 260640 86840 81 1175
1177 0 445248 260640 86880 75 1176
1178 0 444992 260576 86960 60 1177
1179 0 444800 260416 86920 107 1178
1180 0 444768 260544 86680 51 1179
1181 0 445408 260384 86840 45 1176
1182 0 445344 260128 86920 60 1181
1183 0 445216 259904 87040 71 1182
1184 0 445120 259808 87160 51 1183
1185 0 446667.9 264705.28 89120 81 983
1186 0 446485.3 264502.5 89240 64 1185
1187 0 446465.75 264474.72 89560 122 1186
1188 0 446267.16 264225.06 89600 120 1187
1189 0 446707.28 264899.4 89640 45 1188
1190 0 446730.88 264903.4 89720 45 1189
1191 0 446808.2 264813.3 89800 102 1190
1192 0 446853.94 264753.56 89840 102 1191
1193 0 447116.28 264719.22 89960 128 1192
1194 0 447193.62 264780 90000 128 1193
1195 0 447265.62 264797.3 90040 128 1194
1196 0 447109.78 264547.2 90080 128 1195
1197 0 447109.44 264547.94 90160 198 1196
1198 0 447148.56 264459.28 90280 198 1197
1199 0 447196.94 264328.5 90480 181 1198
1200 0 447198.7 264397.5 90520 181 1199
1201 0 447217.84 264320.22 90560 166 1200
1202 0 447567.47 264158.56 90600 75 1201
1203 0 447726.03 263894.72 90760 96 1202
1204 0 447808.94 263602.78 90920 120 1203
1205 0 447828.44 263414.62 91040 102 1204
1206 0 447821.34 263299.34 91080 102 1205
1207 0 447895.12 263297.53 91120 102 1206
1208 0 447896.34 263269 91160 102 1207
1209 0 447898.9 263211.2 91240 102 1208
1210 0 447827.47 262920.38 91280 -1 1209
1211 0 447831.72 262868.8 91400 -1 1210
1212 0 447867.1 262874.22 91440 -1 1211
1213 0 447887.56 262917.16 91480 -1 1212
1214 0 447901.66 262887.4 91520 -1 1213
1215 0 447925.66 262885.34 91560 -1 1214
1216 0 447972.6 262881.62 91640 -1 1215
1217 0 448007.34 262751.75 91720 -1 1216
1218 0 447940.03 262669.06 91880 -1 1217
1219 0 447855.1 262570.8 92000 -1 1218
1220 0 447836.94 262554.72 92040 -1 1219
1221 0 447637.03 262535.7 92160 -1 1220
1222 0 447499.47 262517.38 92240 -1 1221
1223 0 447362.03 262498.38 92320 -1 1222
1224 0 447088.88 262427.75 92280 -1 1223
1225 0 447024.4 262421.94 92040 -1 1224
1226 0 446948.56 262358.22 92000 -1 1225
1227 0 446810.28 262437.62 91840 -1 1226
1228 0 446885.44 262500.44 91800 -1 1227
1229 0 447250.9 262454 92520 -1 1223
1230 0 447389.3 262456.88 92600 -1 1229
1231 0 447383.9 262410.72 92720 -1 1230
1232 0 447142.88 262365.88 92960 -1 1231
1233 0 446998.2 262296.84 93160 -1 1232
1234 0 446991.62 262324.88 93280 -1 1233
1235 0 447006 262346.66 93360 -1 1234
1236 0 447118.62 262574.72 93440 -1 1235
1237 0 447196.22 262801.16 93480 -1 1236
1238 0 447158.75 262978.38 93440 -1 1237
1239 0 447301.47 262984.1 93320 -1 1238
1240 0 447337.44 262959.78 93240 -1 1239
1241 0 447325.75 262959.25 93200 -1 1240
1242 0 447221.12 262710.62 93560 -1 1237
1243 0 447208.53 262677.72 93680 -1 1242
1244 0 447279.7 263096.44 91120 107 1206
1245 0 446965.5 262989.94 91160 51 1244
1246 0 446961.38 262969.62 91200 51 1245
1247 0 446468.88 262946.22 91240 131 1246
1248 0 446423.34 262943 91280 131 1247
1249 0 446331.75 262936.7 91360 96 1248
1250 0 446236.56 262891.47 91520 96 1249
1251 0 446097.47 262865.3 91640 51 1250
1252 0 445895.94 262783.94 91760 32 1251
1253 0 445763.56 262741.94 91880 32 1252
1254 0 445642.5 262682.53 92000 32 1253
1255 0 445598.6 262665.12 92160 64 1254
1256 0 445598.88 262666.78 92400 71 1255
1257 0 445524.16 262704.62 92640 81 1256
1258 0 445477.3 262764.22 92880 115 1257
1259 0 445271.94 262740.44 93120 64 1258
1260 0 445256.4 262792.9 93200 98 1259
1261 0 445242.4 262791.84 93280 98 1260
1262 0 447105.16 262922.16 91240 80 1246
1263 0 447298.84 262792.44 91360 80 1262
1264 0 447319.94 262810.06 91400 80 1263
1265 0 446330.66 262964.8 91120 131 1245
1266 0 446206.12 262838.16 91040 90 1265
1267 0 446208.84 262864.97 91000 90 1266
1268 0 445889.84 262792.97 90960 60 1267
1269 0 445695.62 262799.88 90880 60 1268
1270 0 445614.12 262844.2 90800 60 1269
1271 0 445550.12 262842.47 90760 60 1270
1272 0 447389.53 264756.78 90480 198 1200
1273 0 446916.1 265369.97 89800 32 1191
1274 0 446818.9 265482.25 89840 32 1273
1275 0 446647.3 265500.4 89920 32 1274
1276 0 446613.47 265536.56 90040 32 1275
1277 0 446602.88 265555.94 90080 32 1276
1278 0 446375.88 264736.3 89720 122 1190
1279 0 446177.7 264674.97 89760 122 1278
1280 0 446116.53 264602.25 89880 122 1279
1281 0 446156.47 264586.28 89960 -1 1280
1282 0 448370.47 265978.78 87640 71 957
1283 0 448274.66 265938.03 87520 81 1282
1284 0 448105.94 265822.25 87400 143 1283
1285 0 448696.16 266934.7 87560 81 955
1286 0 448606.3 266945.38 87680 81 1285
1287 0 448549.66 267026.47 87760 71 1286
1288 0 448497.22 267076.94 87920 71 1287
1289 0 448471.56 267075.6 88120 64 1288
1290 0 448530.28 267021.16 88280 81 1289
1291 0 448337.22 266947.5 88320 64 1290
1292 0 448272.12 266779.03 88440 64 1291
1293 0 448265.47 266639.62 88640 81 1292
1294 0 448744.56 267035.47 88320 81 1290
1295 0 448883.38 267004.53 88400 81 1294
1296 0 448564.28 267593.1 86840 32 950
1297 0 448557.4 267568.7 86880 32 1296
1298 0 448470.03 267551.06 86920 32 1297
1299 0 448414.4 267545.34 86960 32 1298
1300 0 448388.88 267535.4 87000 32 1299
1301 0 448275.38 267539.66 87120 32 1300
1302 0 448238.6 267489.78 87320 71 1301
1303 0 448212.03 267452.84 87440 71 1302
1304 0 448079.44 267431.34 87600 45 1303
1305 0 448044.97 267409.72 87640 45 1304
1306 0 447999.38 267414.3 87720 45 1305
1307 0 447981.75 267396.94 87800 45 1306
1308 0 447964.2 267387.6 87880 45 1307
1309 0 447918.44 267359.3 88000 45 1308
1310 0 447904.56 267349.34 88080 45 1309
1311 0 447873.16 267295.84 88200 45 1310
1312 0 447851.97 267276.28 88320 45 1311
1313 0 447834.94 267191.25 88400 64 1312
1314 0 447938.4 267101.22 88520 64 1313
1315 0 447922.84 267122.88 88640 64 1314
1316 0 447923.78 267246.62 88680 64 1315
1317 0 447884.1 267335.38 88720 64 1316
1318 0 447950.34 267386.84 88760 81 1317
1319 0 447965.88 267398.8 88800 81 1318
1320 0 447990.97 267444.97 88840 81 1319
1321 0 447944.44 267455.25 88880 -1 1320
1322 0 447907.56 267470.78 88960 -1 1321
1323 0 447904.75 267518.88 89040 -1 1322
1324 0 447936.56 267522.47 89120 -1 1323
1325 0 447930.34 267519.44 89200 -1 1324
1326 0 447902.78 267502.25 89280 -1 1325
1327 0 447930.5 267501.34 89320 -1 1326
1328 0 450431.44 269695.12 86360 71 832
1329 0 450559.25 269826.72 86320 40 1328
1330 0 450982.06 269949.88 86320 51 1329
1331 0 450893.25 270067.56 86320 32 1330
1332 0 450686.38 270181.38 86280 32 1331
1333 0 450714.28 269907.7 86240 51 1329
1334 0 451174.94 269980.47 86040 51 1333
1335 0 451163.94 270004.4 86000 51 1334
1336 0 451153.8 269872.53 85960 51 1335
1337 0 451163.66 269833.53 85920 51 1336
1338 0 458483.6 268013.4 84600 128 195
1339 0 460909 266626.3 84600 217 1338
1340 0 460983.7 266363.66 84640 203 1339
1341 0 461440.44 264862.3 84640 350 1340
1342 0 461990.7 264054.62 84440 236 1341
1343 0 461971.66 264017.1 84360 277 1342
1344 0 461928.66 263937.3 84200 288 1343
1345 0 461635.5 263878 84120 329 1344
1346 0 461342.2 263818.88 84040 370 1345
1347 0 461038.47 263882.16 83800 320 1346
1348 0 459840 263744 83680 239 1347
1349 0 459616 263840 83520 128 1348
1350 0 459520 263968 83320 75 1349
1351 0 459392 264128 83120 91 1350
1352 0 459328 264288 82920 81 1351
1353 0 459328 264448 82720 81 1352
1354 0 459392 264608 82520 120 1353
1355 0 459424 264640 82480 120 1354
1356 0 459648 264736 82360 102 1355
1357 0 459872 264832 82240 115 1356
1358 0 460032 264832 82040 81 1357
1359 0 460192 264832 81840 96 1358
1360 0 460256 264864 81600 122 1359
1361 0 460288 264896 81360 143 1360
1362 0 460064 264896 81240 96 1361
1363 0 459840 264960 81080 64 1362
1364 0 459680 265088 80920 90 1363
1365 0 459424 265152 80920 80 1364
1366 0 459168 265184 80920 86 1365
1367 0 458912 265184 80920 80 1366
1368 0 458656 265184 80960 164 1367
1369 0 458400 265184 81000 164 1368
1370 0 458368 265344 80800 136 1369
1371 0 458368 265600 80680 45 1370
1372 0 458528 265760 80560 81 1371
1373 0 458624 265952 80400 122 1372
1374 0 458688 266112 80160 120 1373
1375 0 458784 266112 79880 98 1374
1376 0 458976 266208 79720 80 1375
1377 0 459136 266208 79520 32 1376
1378 0 459296 266208 79320 64 1377
1379 0 459488 266240 79120 81 1378
1380 0 459680 266240 78920 71 1379
1381 0 459840 266240 78680 98 1380
1382 0 459680 266432 78560 51 1381
1383 0 459552 266528 78360 32 1382
1384 0 459680 266624 78160 32 1383
1385 0 459904 266784 78160 80 1384
1386 0 460160 266752 78200 60 1385
1387 0 460416 266720 78120 90 1386
1388 0 460672 266656 78040 60 1387
1389 0 460704 266656 78040 51 1388
1390 0 458144 265248 81000 150 1369
1391 0 457888 265280 81040 140 1390
1392 0 457632 265344 81040 153 1391
1393 0 457472 265504 81160 160 1392
1394 0 457344 265664 81320 176 1393
1395 0 457216 265824 81520 175 1394
1396 0 457056 266016 81560 150 1395
1397 0 457056 266208 81560 150 1396
1398 0 456800 266240 81480 228 1397
1399 0 456640 266272 81680 192 1398
1400 0 456608 266336 81960 227 1399
1401 0 456448 266336 82200 75 1400
1402 0 456256 266432 82400 60 1401
1403 0 456096 266496 82600 40 1402
1404 0 455872 266560 82720 64 1403
1405 0 455616 266656 82760 64 1404
1406 0 455360 266688 82800 40 1405
1407 0 455200 266720 83000 60 1406
1408 0 454944 266720 83080 60 1407
1409 0 457184 266432 81640 160 1397
1410 0 457344 266624 81600 86 1409
1411 0 457344 266880 81520 81 1410
1412 0 457280 267104 81400 51 1411
1413 0 457152 267360 81400 108 1412
1414 0 457024 267552 81280 80 1413
1415 0 456800 267680 81280 108 1414
1416 0 456544 267680 81240 64 1415
1417 0 456288 267680 81200 60 1416
1418 0 456064 267680 81040 64 1417
1419 0 455904 267584 80840 32 1418
1420 0 455776 267584 80600 32 1419
1421 0 455904 267648 80360 51 1420
1422 0 456064 267616 80160 86 1421
1423 0 456288 267584 80000 64 1422
1424 0 456320 267584 79960 60 1423
1425 0 457120 265504 81280 160 1394
1426 0 456960 265312 81280 160 1425
1427 0 457056 265184 81480 160 1426
1428 0 457184 265120 81720 101 1427
1429 0 457344 265088 81920 115 1428
1430 0 457152 265024 82080 120 1429
1431 0 457024 265120 82120 51 1430
1432 0 456832 265088 81280 51 1426
1433 0 456704 264864 81280 64 1432
1434 0 456736 264608 81320 102 1433
1435 0 456736 264384 81320 40 1434
1436 0 460320 264928 81320 135 1361
1437 0 460352 265088 81120 51 1436
1438 0 460480 265248 80920 32 1437
1439 0 460544 265408 80720 71 1438
1440 0 460544 265440 80440 135 1439
1441 0 460704 265376 80240 120 1440
1442 0 460736 265344 79960 98 1441
1443 0 460832 265344 79720 75 1442
1444 0 460896 265216 79480 64 1443
1445 0 460832 265088 79240 32 1444
1446 0 460736 265120 79000 75 1445
1447 0 460576 265216 78760 107 1446
1448 0 460416 265376 78720 86 1447
1449 0 460160 265280 78760 51 1448
1450 0 460032 265184 78560 80 1449
1451 0 459808 265152 78400 107 1450
1452 0 459552 265120 78440 60 1451
1453 0 459296 265056 78520 51 1452
1454 0 460576 265568 78680 51 1448
1455 0 460768 265664 78520 81 1454
1456 0 460864 265664 78400 64 1455
1457 0 460576 264896 81280 32 1436
1458 0 460832 264960 81160 32 1457
1459 0 461024 264896 81000 64 1458
1460 0 461280 264896 80920 71 1459
1461 0 461536 264896 80840 75 1460
1462 0 461760 264896 80680 86 1461
1463 0 461952 264928 80520 60 1462
1464 0 462144 264992 80400 75 1463
1465 0 459296 264832 82600 96 1355
1466 0 459200 264960 82800 45 1465
1467 0 459232 265152 82960 40 1466
1468 0 459424 265344 83040 32 1467
1469 0 459648 265376 83160 71 1468
1470 0 459808 265216 83280 51 1469
1471 0 459872 265152 83320 32 1470
1472 0 459696 263928 83280 64 1350
1473 0 460224 263808 83160 32 1472
1474 0 460288 263776 82880 108 1473
1475 0 460288 263552 82720 86 1474
1476 0 460288 263296 82640 80 1475
1477 0 460288 263232 82640 80 1476
1478 0 460320 262976 82560 81 1477
1479 0 460384 262752 82400 104 1478
1480 0 460416 262688 82320 148 1479
1481 0 460512 262560 82520 64 1480
1482 0 460640 262368 82720 32 1481
1483 0 460800 262176 82800 40 1482
1484 0 460480 262528 82120 218 1480
1485 0 460640 262400 81920 140 1484
1486 0 460704 262400 81840 122 1485
1487 0 460896 262368 82040 96 1486
1488 0 461120 262368 82240 64 1487
1489 0 461312 262368 82440 64 1488
1490 0 461568 262368 82520 75 1489
1491 0 461664 262336 82600 64 1490
1492 0 460864 262400 81640 178 1486
1493 0 460992 262368 81480 189 1492
1494 0 461184 262336 81320 128 1493
1495 0 461440 262272 81280 150 1494
1496 0 461696 262240 81280 153 1495
1497 0 461920 262112 81240 136 1496
1498 0 462112 261920 81200 141 1497
1499 0 462539 261575 81000 160 1498
1500 0 463136 261664 81200 86 1499
1501 0 463200 261664 81200 120 1500
1502 0 463200 261856 81400 64 1501
1503 0 463232 262016 81600 75 1502
1504 0 463456 262112 81720 91 1503
1505 0 463520 261952 81920 32 1504
1506 0 463424 261952 82120 32 1505
1507 0 463456 261664 81200 120 1501
1508 0 463712 261664 81240 51 1507
1509 0 463936 261600 81400 64 1508
1510 0 464128 261568 81600 32 1509
1511 0 464352 261568 81760 75 1510
1512 0 464608 261632 81800 71 1511
1513 0 464832 261664 81920 81 1512
1514 0 465056 261664 82080 32 1513
1515 0 465120 261664 82120 51 1514
1516 0 460832 262496 81280 163 1493
1517 0 460608 262592 81160 120 1516
1518 0 460384 262592 81160 107 1517
1519 0 460224 262624 80960 32 1518
1520 0 460096 262656 80720 45 1519
1521 0 460000 262688 80480 98 1520
1522 0 460000 262688 80440 120 1521
1523 0 460000 262336 80440 32 1522
1524 0 460160 262208 80280 81 1523
1525 0 460192 262112 80320 71 1524
1526 0 459968 262752 80200 101 1522
1527 0 459808 262816 79960 98 1526
1528 0 459648 262816 79760 64 1527
1529 0 459520 262784 79520 96 1528
1530 0 459392 262784 79280 45 1529
1531 0 459264 262688 79040 60 1530
1532 0 459232 262624 78760 45 1531
1533 0 459168 262464 78560 60 1532
1534 0 459296 262304 78360 32 1533
1535 0 459328 262272 78320 51 1534
1536 0 460224 262624 81360 163 1518
1537 0 460000 262560 81480 153 1536
1538 0 459936 262176 81400 32 1537
1539 0 460064 262016 81200 60 1538
1540 0 460256 261856 81160 71 1539
1541 0 460480 261696 81080 96 1540
1542 0 460480 261472 81200 64 1541
1543 0 460544 261216 81240 71 1542
1544 0 460608 260704 81280 45 1543
1545 0 460800 260512 81280 40 1544
1546 0 461024 260384 81280 51 1545
1547 0 461280 260352 81320 45 1546
1548 0 461536 260352 81320 64 1547
1549 0 461760 260480 81160 64 1548
1550 0 461760 260480 81080 71 1549
1551 0 462016 260544 81160 71 1550
1552 0 462240 260672 81120 45 1551
1553 0 462432 260640 81280 64 1552
1554 0 462464 260672 81400 60 1553
1555 0 461696 260576 80840 60 1550
1556 0 461536 260672 80640 71 1555
1557 0 461312 260832 80560 81 1556
1558 0 461088 260960 80520 71 1557
1559 0 460832 261056 80480 71 1558
1560 0 460576 261056 80400 32 1559
1561 0 460448 261248 80200 51 1560
1562 0 460448 261280 80200 60 1561
1563 0 460032 263232 82640 86 1477
1564 0 459776 263232 82520 102 1563
1565 0 459776 262976 82440 102 1564
1566 0 459648 262720 82440 32 1565
1567 0 459392 262656 82440 51 1566
1568 0 459520 263264 82520 32 1564
1569 0 459264 263200 82640 80 1568
1570 0 459040 263136 82800 60 1569
1571 0 458816 263136 82920 45 1570
1572 0 458560 263136 82920 75 1571
1573 0 458496 263072 82840 64 1572
1574 0 460288 263136 84000 124 1348
1575 0 460320 262912 84120 120 1574
1576 0 460320 262848 84120 120 1575
1577 0 460352 262592 84120 81 1576
1578 0 460352 262336 84160 32 1577
1579 0 460352 262304 84160 32 1578
1580 0 460480 262080 84240 40 1579
1581 0 460480 261824 84320 32 1580
1582 0 460480 261792 84320 32 1581
1583 0 460576 262848 84240 71 1576
1584 0 460736 262816 84440 32 1583
1585 0 460704 262560 84400 32 1584
1586 0 460480 262624 84520 32 1585
1587 0 460268.12 264644.12 84040 32 1347
1588 0 460239.66 264739.38 84000 32 1587
1589 0 460225.75 264801.53 83960 32 1588
1590 0 459904 265024 83840 51 1589
1591 0 459712 265216 83840 40 1590
1592 0 459648 265472 83800 51 1591
1593 0 459552 265664 83600 32 1592
1594 0 459552 265696 83560 32 1593
1595 0 461236.97 263851.9 83680 352 1347
1596 0 461584.88 263943.34 83600 352 1595
1597 0 461758.62 263989.03 83560 370 1596
1598 0 462389.75 264106.25 83360 178 1597
1599 0 462974.66 264281.53 83200 202 1598
1600 0 463342.8 264530.53 83120 163 1599
1601 0 463680.84 264844.56 83000 153 1600
1602 0 463486.03 264809.2 82960 163 1601
1603 0 463150.47 265306.72 82840 32 1602
1604 0 463036.94 265642.9 82800 40 1603
1605 0 462853.7 265668.2 82720 96 1604
1606 0 462702.94 265769.97 82560 96 1605
1607 0 462605.94 265787.7 82440 107 1606
1608 0 462717.06 265738.44 82320 96 1607
1609 0 463230.8 265394.5 82280 96 1608
1610 0 463350.25 265155.34 82200 96 1609
1611 0 463269.97 265204.1 82080 96 1610
1612 0 463231.72 265209 82040 96 1611
1613 0 462566.72 265986.7 82280 98 1608
1614 0 462605.94 266018.72 82240 98 1613
1615 0 463734.03 265137.12 82960 91 1601
1616 0 463863.34 265218.25 82880 51 1615
1617 0 463982.1 265281.72 82760 51 1616
1618 0 464021.97 265298.56 82680 51 1617
1619 0 464014.88 265361.72 82560 51 1618
1620 0 464046.16 265314.66 82480 51 1619
1621 0 464214.75 265346.28 82280 51 1620
1622 0 464285.88 265355.4 82200 51 1621
1623 0 464558.88 265417.6 82160 81 1622
1624 0 464679 265362 82120 51 1623
1625 0 464918.72 265250.3 82040 32 1624
1626 0 465020.7 265219.12 82000 32 1625
1627 0 464950.75 265475.25 82040 32 1626
1628 0 464923.56 265591.12 82000 32 1627
1629 0 465000.53 265603.66 81920 32 1628
1630 0 465136.75 265651.88 81880 32 1629
1631 0 465234.25 265733.8 81840 32 1630
1632 0 465298.12 265862.4 81760 32 1631
1633 0 465197.9 265958.72 81640 32 1632
1634 0 465185.06 265967.8 81600 40 1633
1635 0 464735.53 265306.2 82000 51 1625
1636 0 464670.9 265286.9 81920 51 1635
1637 0 464632.38 265288.5 81880 51 1636
1638 0 464494.3 265321 81840 81 1637
1639 0 464324.2 265329.53 81760 81 1638
1640 0 464287.66 265330.2 81680 60 1639
1641 0 465036.56 265210.88 82080 40 1625
1642 0 464958.56 265252.44 82200 40 1641
1643 0 464118.97 265169.56 82160 51 1622
1644 0 464086.72 265057.3 82040 51 1643
1645 0 464093.78 265050.88 81960 -1 1644
1646 0 464046.88 265066.1 81920 -1 1645
1647 0 464005.75 263812.28 83600 64 1596
1648 0 465054.38 263531.06 83640 148 1647
1649 0 465677.62 263482.12 83760 86 1648
1650 0 465695.66 263458.4 83800 86 1649
1651 0 465747.62 263298.38 83840 75 1650
1652 0 465796.56 263206.9 83920 96 1651
1653 0 466045.72 263096.3 84040 124 1652
1654 0 466674.03 262937.06 84200 128 1653
1655 0 466842.34 262938 84240 120 1654
1656 0 467179.12 262939.97 84320 163 1655
1657 0 467226.97 262944.12 84360 189 1656
1658 0 467466.3 262890.22 84400 136 1657
1659 0 467621.16 262844.62 84440 136 1658
1660 0 467977.25 262724.25 84560 118 1659
1661 0 468096 262683.84 84600 112 1660
1662 0 468235.84 262594.94 84800 83 1661
1663 0 468253.75 262400.06 85120 37 1662
1664 0 468296.75 262359.5 85160 32 1663
1665 0 468352 262272 85160 40 1664
1666 0 468594.56 261917.14 85200 -1 1665
1667 0 468970.8 262802.78 84760 -1 1662
1668 0 469439.5 262812 84720 -1 1667
1669 0 469908.12 262820.72 84680 -1 1668
1670 0 470116.8 262848.75 84800 -1 1669
1671 0 469650.56 262874.88 84600 -1 1668
1672 0 469643.5 262898.47 84560 -1 1671
1673 0 468261.94 262494.75 84600 -1 1660
1674 0 468340.34 262021.03 84520 -1 1673
1675 0 468329.16 262149.94 84400 121 1674
1676 0 468175.88 262104.45 84320 91 1675
1677 0 468100.38 262050.34 84280 76 1676
1678 0 467996.8 261982.75 84200 46 1677
1679 0 467776 261824 84160 32 1678
1680 0 467680 261632 83960 60 1679
1681 0 467680 261376 83920 86 1680
1682 0 467616 261216 83920 40 1681
1683 0 466616 263427.25 84360 128 1657
1684 0 466530.1 263577.16 84400 128 1683
1685 0 466477.8 263625.1 84440 128 1684
1686 0 466371.84 263665.9 84520 128 1685
1687 0 466336.6 263655.2 84560 128 1686
1688 0 466532.97 263545.78 84600 128 1687
1689 0 466563.56 263499.28 84680 128 1688
1690 0 466578.22 263482.72 84720 128 1689
1691 0 466605.25 263565.72 84720 128 1689
1692 0 466642.4 263597.8 84760 120 1691
1693 0 466851.12 263636.6 84800 163 1692
1694 0 466877.7 263591.3 84880 163 1693
1695 0 466858.4 263449.8 84960 163 1694
1696 0 466852.25 263436.22 85000 163 1695
1697 0 466844.5 263422.72 85040 163 1696
1698 0 466298 263646.78 84600 134 1687
1699 0 466172.12 263667.12 84640 124 1698
1700 0 466021.88 263697.47 84680 124 1699
1701 0 465875.38 263670.84 84760 96 1700
1702 0 465747.3 263652.22 84840 96 1701
1703 0 465761.7 263610.84 84880 96 1702
1704 0 465925.72 263412.4 84960 134 1703
1705 0 466068.5 263229.72 85040 134 1704
1706 0 466077 263210.75 85080 134 1705
1707 0 465733.38 263487.38 85000 -1 1704
1708 0 465714 263488 85040 -1 1707
1709 0 465742.5 263459.47 85120 -1 1708
1710 0 459910.16 261939.14 84360 131 1343
1711 0 459957.5 261818 84440 128 1710
1712 0 460005.47 261697.03 84520 128 1711
1713 0 461347 260451 84480 139 1712
1714 0 461817 259977 84560 124 1713
1715 0 462183 258919 84680 178 1714
1716 0 463079 258399 84640 107 1715
1717 0 463343 258255 84520 120 1716
1718 0 463651 257957 84440 136 1717
1719 0 464183 257657 84360 86 1718
1720 0 464263 257627.67 84320 86 1719
1721 0 464423 257569 84240 86 1720
1722 0 464435 257601 84080 86 1721
1723 0 464597 257637 83960 86 1722
1724 0 464651 257649 83920 86 1723
1725 0 464791 257785 83800 86 1724
1726 0 464847 257905 83680 -1 1725
1727 0 464955 257945 83560 -1 1726
1728 0 465007 258177 83440 -1 1727
1729 0 464995 256857 83960 108 1723
1730 0 465583 256621 84040 -1 1729
1731 0 465911 256661 83960 -1 1730
1732 0 466059 256729 83760 -1 1731
1733 0 466139 256725 83640 -1 1732
1734 0 466307 256615 83520 -1 1733
1735 0 466511 256471 83440 -1 1734
1736 0 466567 256388.33 83360 -1 1735
1737 0 466595 256347 83320 -1 1736
1738 0 466451 256235 83200 -1 1737
1739 0 466359 256139 83160 -1 1738
1740 0 466351 256123 83280 -1 1739
1741 0 466363 256127 83360 -1 1740
1742 0 465927 256627 84080 -1 1731
1743 0 465951 256579 84160 -1 1742
1744 0 464662.44 257301.17 84360 120 1720
1745 0 464773.34 257110.64 84480 108 1744
1746 0 464825.2 256959.94 84560 108 1745
1747 0 464876.22 256887.25 84680 190 1746
1748 0 464942.1 256724.53 84760 190 1747
1749 0 464993.12 256625.12 84920 267 1748
1750 0 465018.75 256602.75 84960 200 1749
1751 0 465095.7 256536.28 85080 200 1750
1752 0 465167.5 256406.5 85160 156 1751
1753 0 465382.06 256017.75 85400 168 1752
1754 0 466241.12 255297.52 85440 198 1753
1755 0 466203.62 255292.6 85480 198 1754
1756 0 466171.44 255296.56 85680 178 1755
1757 0 466437 255286.53 85800 226 1756
1758 0 466969.62 254881.3 86000 205 1757
1759 0 467246.12 254482.22 86160 81 1758
1760 0 467286.88 254278.83 86280 81 1759
1761 0 467294.44 254162.64 86320 124 1760
1762 0 467293.5 254084.5 86360 128 1761
1763 0 467292.62 254005.64 86400 101 1762
1764 0 467248.44 253524.23 86520 103 1763
1765 0 467221.88 253362.58 86560 104 1764
1766 0 467196.38 253009.1 86640 32 1765
1767 0 467123.5 252738.84 86760 32 1766
1768 0 467441.2 252947.55 86480 40 1764
1769 0 467661.03 252455.19 86560 107 1768
1770 0 467904 251936 86640 104 1769
1771 0 468000 251712 86720 71 1770
1772 0 468064 251456 86800 102 1771
1773 0 468224 251264 86840 75 1772
1774 0 468352 251136 86880 115 1773
1775 0 467968 250752 87120 32 1774
1776 0 467744 250656 87200 75 1775
1777 0 467648 250432 87320 107 1776
1778 0 467584 250240 87480 91 1777
1779 0 467488 250016 87560 108 1778
1780 0 467360 249824 87680 81 1779
1781 0 467328 249760 87760 60 1780
1782 0 468544 250976 86920 45 1774
1783 0 468800 250912 86920 136 1782
1784 0 469056 250816 87040 153 1783
1785 0 469312 250720 87120 160 1784
1786 0 469536 250592 87120 166 1785
1787 0 469728 250432 87080 128 1786
1788 0 469952 250304 87080 86 1787
1789 0 470208 250176 87000 81 1788
1790 0 470464 250176 87000 60 1789
1791 0 470688 250048 86960 75 1790
1792 0 470720 250048 86960 75 1791
1793 0 470944 249888 87000 80 1792
1794 0 471168 249760 87000 107 1793
1795 0 471360 249568 87000 137 1794
1796 0 471520 249504 87000 196 1795
1797 0 471776 249504 86960 208 1796
1798 0 471944 249504 86840 154 1797
1799 0 472000 249504 86800 137 1798
1800 0 472160 249568 86600 108 1799
1801 0 472192 249568 86560 131 1800
1802 0 472320 249568 86320 108 1801
1803 0 472480 249568 86120 32 1802
1804 0 472544 249696 85880 32 1803
1805 0 472384 249856 85680 32 1804
1806 0 472224 250016 85480 81 1805
1807 0 472224 250240 85320 80 1806
1808 0 472224 250464 85120 120 1807
1809 0 472288 250656 84920 32 1808
1810 0 472192 250848 84720 32 1809
1811 0 472096 250944 84720 40 1810
1812 0 472320 249408 86720 148 1801
1813 0 472512 249216 86800 150 1812
1814 0 472640 249056 86840 98 1813
1815 0 472832 249056 86200 32 1814
1816 0 472864 248960 85960 32 1815
1817 0 472896 249088 85920 32 1816
1818 0 472672 248800 86920 98 1814
1819 0 472736 248544 86960 51 1818
1820 0 472928 248352 86960 32 1819
1821 0 473088 248160 86920 32 1820
1822 0 473280 247968 86960 91 1821
1823 0 473312 247840 86960 80 1822
1824 0 471520 249504 87080 192 1796
1825 0 471488 249248 87080 140 1824
1826 0 471424 248992 87160 64 1825
1827 0 471424 248736 87240 80 1826
1828 0 471424 248480 87320 60 1827
1829 0 471456 248320 87520 51 1828
1830 0 471616 248096 87560 40 1829
1831 0 471872 248032 87560 71 1830
1832 0 472096 247904 87400 98 1831
1833 0 472224 247840 87320 75 1832
1834 0 471520 249536 87360 81 1824
1835 0 471520 249568 87640 71 1834
1836 0 471616 249568 87880 90 1835
1837 0 471744 249472 88120 107 1836
1838 0 471904 249344 88320 32 1837
1839 0 472064 249344 88560 104 1838
1840 0 472096 249344 88840 98 1839
1841 0 472320 249696 88840 32 1840
1842 0 472576 249696 88560 32 1841
1843 0 472096 249344 89120 64 1840
1844 0 472096 249472 89360 32 1843
1845 0 472224 249664 89480 32 1844
1846 0 472448 249824 89400 60 1845
1847 0 472480 249824 89400 64 1846
1848 0 470720 250048 86680 32 1792
1849 0 470816 250016 86400 64 1848
1850 0 470944 249920 86200 51 1849
1851 0 471104 249792 86000 60 1850
1852 0 471264 249632 85800 60 1851
1853 0 471296 249536 85560 81 1852
1854 0 471328 249536 85280 60 1853
1855 0 471328 249504 85000 32 1854
1856 0 471168 249472 84800 64 1855
1857 0 470944 249472 84640 96 1856
1858 0 470816 249440 84600 64 1857
1859 0 467466.75 254258.06 86400 75 1762
1860 0 468034 253848.7 86440 75 1859
1861 0 467667.34 254299.53 86440 75 1859
1862 0 467814.75 254324.52 86560 77 1861
1863 0 467852.12 254418.44 86640 79 1862
1864 0 468512 254848 86680 80 1863
1865 0 468736 254912 86560 81 1864
1866 0 468960 254912 86440 122 1865
1867 0 469152 254816 86280 45 1866
1868 0 469344 254656 86160 45 1867
1869 0 469568 254464 86160 51 1868
1870 0 469728 254240 86160 51 1869
1871 0 469760 254176 86160 32 1870
1872 0 466529.62 254784.48 85400 237 1754
1873 0 466668.7 254258.22 85360 230 1872
1874 0 466730.5 252890.28 85280 288 1873
1875 0 467107.3 252155.34 85240 45 1874
1876 0 467323.7 251888.53 85200 64 1875
1877 0 467411.34 251810.62 85000 32 1876
1878 0 467503.44 251893.53 84760 32 1877
1879 0 467693 251919.5 84680 86 1878
1880 0 467882.7 251945.19 84600 131 1879
1881 0 468103.9 252178.16 84480 131 1880
1882 0 467958.8 252105.03 84320 131 1881
1883 0 467884.12 252105.44 84120 131 1882
1884 0 467777.38 252068.77 84040 131 1883
1885 0 468656.2 252865.11 84720 124 1879
1886 0 468886.8 253240.4 84880 86 1885
1887 0 468841.62 253422.47 84920 60 1886
1888 0 468910 253530.22 85120 60 1887
1889 0 467021.2 252348.77 85320 45 1874
1890 0 467245.25 252096.4 85520 122 1889
1891 0 466761.84 252724.11 85760 237 1890
1892 0 466744.34 252772.67 85840 228 1891
1893 0 467272.62 252733.08 85880 107 1892
1894 0 467262.5 252658.67 86040 107 1893
1895 0 467045.53 252354.44 86240 32 1894
1896 0 467017.94 252363.14 86400 32 1895
1897 0 466709.25 252870.44 86000 32 1892
1898 0 466001.06 252857.44 86160 45 1897
1899 0 465874.44 252902.72 86320 45 1898
1900 0 465552.38 252878.83 86520 60 1899
1901 0 465342.03 252984.89 86600 60 1900
1902 0 465314.94 252978.39 86640 60 1901
1903 0 466632.2 252040.34 85640 83 1890
1904 0 466474.7 251892.89 85720 57 1903
1905 0 466254.62 251607.9 85760 45 1904
1906 0 466144 251488 85840 75 1905
1907 0 466080 251296 86000 51 1906
1908 0 465920 251072 86080 40 1907
1909 0 465888 251072 86080 51 1908
1910 0 467408.94 251971.6 85360 64 1889
1911 0 467591.38 251235.31 85400 75 1910
1912 0 467559.25 251210.19 85520 75 1911
1913 0 467391.56 251141.38 85680 45 1912
1914 0 466842.56 252880.94 84360 52 1874
1915 0 466764 252937.03 84280 32 1914
1916 0 466587.8 253003.28 84200 71 1915
1917 0 466272 253152 84160 91 1916
1918 0 466112 253184 84120 96 1917
1919 0 467207.3 255038.3 85400 124 1754
1920 0 467759.62 255291.05 85440 51 1919
1921 0 467962.75 255467.81 85480 107 1920
1922 0 465065.38 256836.97 85200 277 1752
1923 0 465004.8 257090.81 85360 331 1922
1924 0 464743.47 257651.8 85760 241 1923
1925 0 464838.7 257740.52 85880 214 1924
1926 0 464971.44 257917.16 86040 178 1925
1927 0 465184 257792 86280 124 1926
1928 0 465376 257664 86480 140 1927
1929 0 465568 257536 86600 181 1928
1930 0 465600 257504 86640 197 1929
1931 0 465792 257664 86560 181 1930
1932 0 465984 257856 86520 86 1931
1933 0 466144 258048 86360 86 1932
1934 0 466304 258240 86200 51 1933
1935 0 466304 258464 86000 75 1934
1936 0 466432 258624 85800 51 1935
1937 0 466592 258784 85680 32 1936
1938 0 466752 258784 85480 32 1937
1939 0 466912 258816 85280 32 1938
1940 0 466880 258976 85080 71 1939
1941 0 466688 259168 85080 80 1940
1942 0 466656 259360 84880 71 1941
1943 0 466528 259488 84680 75 1942
1944 0 466496 259520 84640 75 1943
1945 0 465728 257344 86840 131 1930
1946 0 465888 257184 87040 32 1945
1947 0 466048 257024 87240 32 1946
1948 0 466144 256928 87280 60 1947
1949 0 466304 256768 87400 60 1948
1950 0 466560 256736 87400 60 1949
1951 0 466816 256640 87400 81 1950
1952 0 466976 256544 87480 81 1951
1953 0 466560 257344 87000 32 1948
1954 0 465856 257536 87440 64 1946
1955 0 465984 257504 87680 51 1954
1956 0 466144 257344 87880 32 1955
1957 0 466304 257184 88080 71 1956
1958 0 466400 256992 88240 71 1957
1959 0 466560 256800 88280 75 1958
1960 0 466624 256576 88400 71 1959
1961 0 466656 256352 88520 75 1960
1962 0 466656 256096 88600 40 1961
1963 0 466656 256064 88600 51 1962
1964 0 464446.7 257331.03 84920 120 1750
1965 0 464137.62 258036.72 84960 148 1964
1966 0 464081.3 258347.16 84880 217 1965
1967 0 464118.8 258478.75 84680 217 1966
1968 0 464133.1 258509.28 84440 217 1967
1969 0 464332.44 258632.83 84240 120 1968
1970 0 464332.25 258727.19 84200 120 1969
1971 0 464300.34 258775.16 84080 81 1970
1972 0 464336.25 259046.7 83840 51 1971
1973 0 464713.78 259171.94 83760 51 1972
1974 0 464851.1 259159.1 83680 51 1973
1975 0 464950.38 259265.55 83520 75 1974
1976 0 465269.5 259195.5 83400 102 1975
1977 0 465383.12 259613.95 83440 102 1976
1978 0 465447.38 259731.67 83520 -1 1977
1979 0 465375.88 259172.34 83360 102 1976
1980 0 465566.5 259065.36 83320 32 1979
1981 0 465774.12 259040.36 83280 32 1980
1982 0 466218.62 259286.02 83320 115 1981
1983 0 466954.06 259363.9 83400 75 1982
1984 0 467631.88 259401.98 83440 80 1983
1985 0 467736.06 259380.08 83480 40 1984
1986 0 465146.84 259375.19 84200 32 1969
1987 0 465106.44 259098.97 84280 60 1969
1988 0 465262.8 259056.14 84320 60 1987
1989 0 462059 258623 84760 51 1715
1990 0 461823 258451 84800 101 1989
1991 0 461591 258291 84920 102 1990
1992 0 460851 258011 85040 134 1991
1993 0 460543 257921 85160 122 1992
1994 0 459851 257589 85360 81 1993
1995 0 459475 257369 85480 139 1994
1996 0 459115 257177 85600 124 1995
1997 0 458875 257059 85680 175 1996
1998 0 458591 256763 85800 140 1997
1999 0 458571 256671 85920 86 1998
2000 0 458451 256519 86000 75 1999
2001 0 458387 256395 86080 75 2000
2002 0 458287 256137 86160 51 2001
2003 0 458143 255961 86240 51 2002
2004 0 457923 255665 86280 154 2003
2005 0 457875 255377 86360 139 2004
2006 0 457667 254627 86400 150 2005
2007 0 457431 253861 86480 107 2006
2008 0 457251 253193 86320 122 2007
2009 0 457243 253323 86200 122 2008
2010 0 457275 253223 86080 134 2009
2011 0 456135.8 253038.92 85400 102 2010
2012 0 455904 252064 85040 32 2011
2013 0 455758.47 251994.12 84960 60 2012
2014 0 455680 251968 84920 75 2013
2015 0 455520 251904 84720 64 2014
2016 0 455296 251872 84600 75 2015
2017 0 455040 251872 84560 75 2016
2018 0 454784 251904 84560 64 2017
2019 0 454560 251872 84720 45 2018
2020 0 454560 251712 84920 40 2019
2021 0 454784 251616 85000 75 2020
2022 0 455040 251584 85080 102 2021
2023 0 455296 251552 85080 51 2022
2024 0 455552 251488 85040 75 2023
2025 0 455808 251424 85000 91 2024
2026 0 456032 251232 85000 81 2025
2027 0 456128 250976 85040 64 2026
2028 0 456160 250752 85040 40 2027
2029 0 457271 252903 86000 115 2010
2030 0 457315 252931 85960 115 2029
2031 0 457237 252506 86000 124 2030
2032 0 457159 252081 86040 163 2031
2033 0 456695 252029 86040 107 2032
2034 0 456683 252057 86080 107 2033
2035 0 457447 251271 86160 205 2032
2036 0 457716.25 250756.42 86120 128 2035
2037 0 457882.8 250654.19 86080 71 2036
2038 0 458205.44 250642.64 85960 71 2037
2039 0 458283.3 250585.56 85880 71 2038
2040 0 458396.12 250499.31 85840 32 2039
2041 0 458652.3 250390.5 85760 32 2040
2042 0 458784.53 250301.81 85680 40 2041
2043 0 458663.3 250259.44 85640 40 2042
2044 0 458545.7 250228.78 85560 40 2043
2045 0 458512.34 250160.39 85440 40 2044
2046 0 458563.72 249988.4 85320 80 2045
2047 0 458373.16 249725.92 85280 71 2046
2048 0 458595.5 249633.94 85240 75 2047
2049 0 458782.28 249472.1 85160 75 2048
2050 0 458951.84 249306.67 85080 51 2049
2051 0 459387.38 249007.3 84920 71 2050
2052 0 459273.34 248808.22 84880 71 2051
2053 0 460018.72 248743.28 85040 71 2051
2054 0 460328.4 248459.38 85080 115 2053
2055 0 460662.44 248321.22 85040 91 2054
2056 0 461190.12 247938.64 84960 81 2055
2057 0 460104.88 248719.75 85080 71 2053
2058 0 460184.8 248686.69 85160 115 2057
2059 0 460290 248608.33 85200 115 2058
2060 0 460135.56 248800.23 85240 71 2059
2061 0 460499.62 248451.47 85280 51 2059
2062 0 459660.12 248401 85080 71 2053
2063 0 458310.47 249714.97 85320 71 2047
2064 0 457423 251081 86320 205 2035
2065 0 457407 251045 86520 205 2064
2066 0 457347 251037 86720 164 2065
2067 0 457321.5 251030.5 86760 202 2066
2068 0 457296.34 251023.67 86800 202 2067
2069 0 457271 251017 86840 176 2068
2070 0 457043 250861 86960 80 2069
2071 0 457803 250705 86800 90 2068
2072 0 457819 250721 86880 90 2071
2073 0 458095 250565 86960 71 2072
2074 0 458103 250567.67 87000 71 2073
2075 0 458119 250573 87080 71 2074
2076 0 458231 250513 87240 60 2075
2077 0 458159 250365 87480 51 2076
2078 0 458143 250193 87600 51 2077
2079 0 458103 250053 87720 51 2078
2080 0 458083 249921 87800 51 2079
2081 0 458123 249865 87880 51 2080
2082 0 458211 249797 88000 51 2081
2083 0 457111.53 252066.02 85960 163 2031
2084 0 457106.75 252032.16 85840 163 2083
2085 0 456930.8 251685.53 85720 107 2084
2086 0 457004.06 251417.02 85640 107 2085
2087 0 457017.8 251351.31 85560 107 2086
2088 0 457022.12 251312.12 85440 107 2087
2089 0 457268.94 253984.33 86760 80 2007
2090 0 457167.88 253991.34 86920 65 2089
2091 0 457134.56 253988.02 87000 57 2090
2092 0 457118.56 253958.77 87080 49 2091
2093 0 457142.44 253989.83 87120 45 2092
2094 0 457173.06 254041.86 87200 38 2093
2095 0 457232.56 254229.1 87240 35 2094
2096 0 457220.75 254121.27 87280 32 2095
2097 0 457186.06 254047.72 87320 32 2096
2098 0 456992.12 253854.52 87400 32 2097
2099 0 456704 253792 87520 32 2098
2100 0 456832 253536 87520 60 2099
2101 0 456928 253312 87640 64 2100
2102 0 457088 253120 87680 71 2101
2103 0 457216 252896 87680 75 2102
2104 0 457152 252640 87680 64 2103
2105 0 457088 252480 87520 81 2104
2106 0 457883 255757 86440 154 2004
2107 0 457863 255845 86520 154 2106
2108 0 457863 255762.33 86600 154 2107
2109 0 457863 255721 86640 154 2108
2110 0 457579 255633 86760 154 2109
2111 0 457603 255601 86800 154 2110
2112 0 457559 255401 86840 86 2111
2113 0 457483.06 255370.81 86920 86 2112
2114 0 457887 256209 86520 51 2107
2115 0 457911 256261 86480 51 2114
2116 0 457935 256313 86440 51 2115
2117 0 457883 256469 86320 51 2116
2118 0 457655 256785 86240 40 2117
2119 0 457611 256849 86280 40 2118
2120 0 457554.75 256820.56 86360 46 2119
2121 0 457545.75 256793.92 86400 49 2120
2122 0 458735 257183 85800 107 1997
2123 0 458667 257319 85960 107 2122
2124 0 458679 257307 86080 32 2123
2125 0 458583 257191 86240 45 2124
2126 0 458411 257123 86320 45 2125
2127 0 458147 257207 86400 40 2126
2128 0 458111 257239 86480 40 2127
2129 0 458255 261739 84440 204 1711
2130 0 458075 261651 84560 204 2129
2131 0 457891 261565 84640 210 2130
2132 0 457723 261517 84760 221 2131
2133 0 457263 261457 84880 226 2132
2134 0 456133.88 261429.77 84840 226 2133
2135 0 455957.3 261338.52 84760 237 2134
2136 0 457055 261355 85000 226 2133
2137 0 456671 261327 85120 221 2136
2138 0 455655 261259 85240 226 2137
2139 0 454427 261633 85160 166 2138
2140 0 454195 261737 85080 186 2139
2141 0 453145.75 261800.03 84680 137 2140
2142 0 452928 261920 84520 228 2141
2143 0 452704 262016 84440 226 2142
2144 0 452581.28 262007.67 84320 184 2143
2145 0 452544 262016 84240 157 2144
2146 0 452480 262016 84160 150 2145
2147 0 452416 261984 83960 135 2146
2148 0 452608 261856 83760 51 2147
2149 0 452864 261728 83760 40 2148
2150 0 453024 261568 83880 40 2149
2151 0 453184 261408 84080 32 2150
2152 0 453408 261280 84160 32 2151
2153 0 453504 261312 84120 32 2152
2154 0 453664 261504 84040 32 2153
2155 0 453664 261760 84000 32 2154
2156 0 453664 262016 84000 32 2155
2157 0 453760 262272 84080 71 2156
2158 0 453952 262368 84240 60 2157
2159 0 454144 262400 84240 40 2158
2160 0 453696 261120 84000 32 2153
2161 0 453920 261088 83840 32 2160
2162 0 454080 261248 83640 51 2161
2163 0 454240 261472 83640 32 2162
2164 0 452288 262048 83920 202 2147
2165 0 452032 262112 83920 81 2164
2166 0 451808 262272 83920 141 2165
2167 0 451744 262304 83960 122 2166
2168 0 451584 262208 84160 60 2167
2169 0 451456 262112 84400 32 2168
2170 0 451328 261952 84560 45 2169
2171 0 451072 261952 84560 45 2170
2172 0 450816 261856 84640 51 2171
2173 0 450560 261856 84640 40 2172
2174 0 450400 261856 84640 40 2173
2175 0 451552 262496 84000 86 2167
2176 0 451360 262688 84000 60 2175
2177 0 451136 262816 84000 71 2176
2178 0 450880 262880 84040 91 2177
2179 0 450656 262976 84120 51 2178
2180 0 450400 262976 84120 40 2179
2181 0 450176 262944 84000 51 2180
2182 0 449920 262912 83920 75 2181
2183 0 449664 262816 83920 51 2182
2184 0 449536 262752 83920 60 2183
2185 0 452288 262208 83720 157 2164
2186 0 452320 262240 83440 124 2185
2187 0 452320 262272 83160 178 2186
2188 0 452192 262272 82920 206 2187
2189 0 452192 262272 82640 202 2188
2190 0 452064 262208 82400 218 2189
2191 0 452096 262208 82160 227 2190
2192 0 451968 262048 82000 178 2191
2193 0 451808 262048 81800 160 2192
2194 0 451712 262144 81560 228 2193
2195 0 451488 262240 81480 229 2194
2196 0 451264 262336 81400 298 2195
2197 0 451040 262368 81280 221 2196
2198 0 450784 262368 81280 131 2197
2199 0 450560 262240 81160 163 2198
2200 0 450368 262208 80960 178 2199
2201 0 450144 262368 80920 40 2200
2202 0 449888 262432 80920 40 2201
2203 0 449632 262432 80960 51 2202
2204 0 449376 262432 81040 60 2203
2205 0 449152 262432 81200 64 2204
2206 0 448896 262368 81240 40 2205
2207 0 448640 262368 81240 131 2206
2208 0 448384 262432 81320 75 2207
2209 0 448160 262432 81480 102 2208
2210 0 447968 262496 81640 32 2209
2211 0 447872 262496 81640 32 2210
2212 0 450208 261920 80400 200 2200
2213 0 450048 261888 80200 178 2212
2214 0 449824 261760 80080 150 2213
2215 0 449664 261632 79920 175 2214
2216 0 449440 261568 79760 148 2215
2217 0 449408 261568 79680 160 2216
2218 0 449216 261376 79680 164 2217
2219 0 449024 261184 79720 175 2218
2220 0 448960 260992 79880 139 2219
2221 0 448800 260768 79920 102 2220
2222 0 448768 260512 79920 86 2221
2223 0 448704 260256 79920 120 2222
2224 0 448704 260000 80000 150 2223
2225 0 448640 259744 80080 156 2224
2226 0 448608 259488 80160 140 2225
2227 0 448608 259264 80360 102 2226
2228 0 448576 259072 80560 102 2227
2229 0 448512 258848 80680 120 2228
2230 0 448512 258624 80800 150 2229
2231 0 448512 258368 80880 160 2230
2232 0 448544 258112 80960 148 2231
2233 0 448576 257856 80960 122 2232
2234 0 448640 257600 81000 153 2233
2235 0 448768 257376 81040 140 2234
2236 0 448832 257312 81040 154 2235
2237 0 449088 257184 81040 141 2236
2238 0 449280 256992 81040 153 2237
2239 0 449504 256832 81040 108 2238
2240 0 449696 256704 81160 163 2239
2241 0 449920 256608 81280 163 2240
2242 0 450176 256512 81320 108 2241
2243 0 450432 256448 81400 90 2242
2244 0 450656 256352 81560 51 2243
2245 0 450816 256192 81760 60 2244
2246 0 450976 256032 81960 71 2245
2247 0 451104 255872 82120 128 2246
2248 0 451104 255648 82240 136 2247
2249 0 451104 255392 82240 157 2248
2250 0 451264 255200 82160 80 2249
2251 0 451328 254944 82160 136 2250
2252 0 451424 254720 82080 176 2251
2253 0 451520 254496 81960 156 2252
2254 0 451648 254240 81920 178 2253
2255 0 451744 254048 81880 176 2254
2256 0 451520 253888 81760 80 2255
2257 0 451264 253888 81760 71 2256
2258 0 451008 253888 81720 64 2257
2259 0 450752 253888 81720 60 2258
2260 0 450528 253984 81600 51 2259
2261 0 450368 254016 81400 32 2260
2262 0 450304 254048 81160 71 2261
2263 0 450304 254112 80880 32 2262
2264 0 450240 254176 80640 32 2263
2265 0 450080 254368 80560 60 2264
2266 0 449952 254592 80480 51 2265
2267 0 449952 254848 80480 40 2266
2268 0 449792 254976 80320 51 2267
2269 0 449760 255040 80240 60 2268
2270 0 451968 253920 81840 107 2255
2271 0 452160 253760 81800 122 2270
2272 0 452384 253568 81800 136 2271
2273 0 452608 253408 81720 204 2272
2274 0 452736 253280 81600 186 2273
2275 0 452736 253152 81360 120 2274
2276 0 452704 253152 81080 80 2275
2277 0 452608 253152 80800 81 2276
2278 0 452608 253056 80520 96 2277
2279 0 452608 252928 80280 64 2278
2280 0 452608 252800 80040 90 2279
2281 0 452967 252494.06 79600 237 2280
2282 0 452960 253088 81600 163 2274
2283 0 453152 252896 81600 139 2282
2284 0 453312 252736 81480 128 2283
2285 0 453504 252544 81360 102 2284
2286 0 453632 252384 81160 137 2285
2287 0 453664 252192 81000 172 2286
2288 0 453760 252032 80800 90 2287
2289 0 453760 251776 80760 136 2288
2290 0 453696 251520 80760 197 2289
2291 0 453728 251360 80760 230 2290
2292 0 453504 251264 80920 141 2291
2293 0 453312 251200 81080 102 2292
2294 0 453056 251104 81120 64 2293
2295 0 452800 251072 81120 102 2294
2296 0 452768 251072 81120 102 2295
2297 0 452512 251104 81120 120 2296
2298 0 452288 251232 81080 91 2297
2299 0 452096 251264 80880 75 2298
2300 0 451872 251424 80800 80 2299
2301 0 451648 251520 80920 96 2300
2302 0 451424 251616 81000 107 2301
2303 0 451200 251712 81080 32 2302
2304 0 450944 251712 81160 51 2303
2305 0 450688 251712 81200 81 2304
2306 0 450432 251680 81280 32 2305
2307 0 450176 251680 81200 75 2306
2308 0 450080 251712 81160 60 2307
2309 0 452768 250848 81240 153 2296
2310 0 452800 250592 81240 156 2309
2311 0 452896 250400 81080 91 2310
2312 0 452864 250176 80920 32 2311
2313 0 452608 250112 80920 32 2312
2314 0 452352 250112 80920 51 2313
2315 0 452096 250144 80880 81 2314
2316 0 451872 250240 80760 75 2315
2317 0 451680 250432 80680 71 2316
2318 0 451520 250592 80560 60 2317
2319 0 451328 250816 80560 40 2318
2320 0 451232 250912 80560 71 2319
2321 0 453920 251168 80840 164 2291
2322 0 454176 251296 80840 156 2321
2323 0 454368 251424 81000 98 2322
2324 0 454624 251424 81000 45 2323
2325 0 454848 251264 81000 90 2324
2326 0 455104 251200 80920 81 2325
2327 0 455328 251232 80800 71 2326
2328 0 455360 251232 80760 71 2327
2329 0 454016 250976 81040 150 2321
2330 0 454176 250752 81080 186 2329
2331 0 454208 250592 81080 178 2330
2332 0 454208 250336 81200 176 2331
2333 0 454240 250144 81360 139 2332
2334 0 454432 249920 81360 107 2333
2335 0 454624 249696 81360 90 2334
2336 0 454752 249472 81440 124 2335
2337 0 454848 249216 81440 163 2336
2338 0 454976 249056 81520 217 2337
2339 0 454752 248864 81560 186 2338
2340 0 454528 248768 81680 175 2339
2341 0 454272 248640 81720 40 2340
2342 0 454080 248448 81720 40 2341
2343 0 453952 248224 81680 40 2342
2344 0 453952 247968 81680 32 2343
2345 0 454144 247776 81680 32 2344
2346 0 454368 247584 81680 51 2345
2347 0 454528 247424 81560 71 2346
2348 0 454688 247296 81360 71 2347
2349 0 454944 247264 81280 45 2348
2350 0 455104 247232 81080 45 2349
2351 0 455264 247264 80880 51 2350
2352 0 455296 247264 80840 40 2351
2353 0 455200 248896 81520 186 2338
2354 0 455424 248800 81440 108 2353
2355 0 455584 248640 81240 143 2354
2356 0 455808 248640 81080 101 2355
2357 0 456032 248576 80960 80 2356
2358 0 456224 248416 80920 75 2357
2359 0 456448 248256 80920 60 2358
2360 0 456672 248064 80920 45 2359
2361 0 456896 247904 80920 45 2360
2362 0 457152 247808 80840 45 2361
2363 0 457408 247808 80760 60 2362
2364 0 457664 247840 80720 75 2363
2365 0 457920 247872 80680 86 2364
2366 0 458176 247872 80680 40 2365
2367 0 458432 247872 80680 96 2366
2368 0 458688 247872 80680 80 2367
2369 0 458912 248032 80680 71 2368
2370 0 459072 248224 80600 91 2369
2371 0 459200 248416 80480 32 2370
2372 0 459392 248576 80440 32 2371
2373 0 459584 248768 80440 32 2372
2374 0 459584 248960 80480 45 2373
2375 0 454464 250528 81040 150 2331
2376 0 454720 250528 81040 178 2375
2377 0 454912 250400 81240 128 2376
2378 0 455072 250272 81440 120 2377
2379 0 455232 250240 81640 96 2378
2380 0 455296 250176 81720 81 2379
2381 0 455552 250176 81720 80 2380
2382 0 455776 250208 81560 75 2381
2383 0 456000 250240 81360 75 2382
2384 0 456192 250304 81200 81 2383
2385 0 456416 250336 81080 90 2384
2386 0 456640 250368 80920 91 2385
2387 0 456832 250464 80760 81 2386
2388 0 457056 250592 80760 122 2387
2389 0 457312 250624 80680 80 2388
2390 0 457344 250624 80680 86 2389
2391 0 457504 250560 80480 32 2390
2392 0 457600 250560 80360 101 2391
2393 0 457632 250560 80080 71 2392
2394 0 457664 250592 79800 51 2393
2395 0 457760 250496 79560 81 2394
2396 0 457824 250368 79320 98 2395
2397 0 457792 250208 79120 81 2396
2398 0 457792 249984 78920 71 2397
2399 0 457952 249760 78840 45 2398
2400 0 458048 249504 78800 71 2399
2401 0 458080 249280 78680 51 2400
2402 0 458112 249120 78480 60 2401
2403 0 458112 249088 78320 45 2402
2404 0 457856 250464 80360 75 2392
2405 0 458048 250272 80280 60 2404
2406 0 458304 250176 80280 81 2405
2407 0 458496 249984 80280 71 2406
2408 0 458592 249728 80280 32 2407
2409 0 458464 249568 80120 86 2408
2410 0 458400 249504 80040 101 2409
2411 0 457440 250720 80920 122 2390
2412 0 457472 250720 81200 101 2411
2413 0 457672.6 250644.58 81880 45 2412
2414 0 455296 250016 81920 51 2380
2415 0 455360 249856 82120 32 2414
2416 0 455392 249952 82440 122 2415
2417 0 455584 249952 82640 64 2416
2418 0 455776 250080 82800 51 2417
2419 0 456032 250144 82840 40 2418
2420 0 456224 250304 82800 45 2419
2421 0 456384 250496 82760 60 2420
2422 0 455520 249632 82160 45 2415
2423 0 455776 249536 82160 60 2422
2424 0 456032 249472 82200 64 2423
2425 0 456288 249440 82240 40 2424
2426 0 456448 249408 82240 64 2425
2427 0 448672 257152 81240 168 2236
2428 0 448480 257120 81440 98 2427
2429 0 448256 257120 81640 32 2428
2430 0 448096 257120 81880 71 2429
2431 0 447936 257024 82120 60 2430
2432 0 447776 256896 82320 32 2431
2433 0 447648 256736 82520 45 2432
2434 0 447584 256576 82720 81 2433
2435 0 447424 256416 82920 75 2434
2436 0 447264 256416 83120 45 2435
2437 0 447072 256448 83240 81 2436
2438 0 448704 256928 81120 32 2427
2439 0 448736 256672 81120 71 2438
2440 0 448768 256416 81080 32 2439
2441 0 448768 256160 81080 124 2440
2442 0 448768 255904 81080 107 2441
2443 0 448704 255648 81040 60 2442
2444 0 448640 255424 80920 32 2443
2445 0 448608 255392 80920 32 2444
2446 0 449568 261728 79480 60 2217
2447 0 449696 261856 79280 60 2446
2448 0 449856 262016 79080 75 2447
2449 0 450048 262080 78920 124 2448
2450 0 450208 262208 78760 150 2449
2451 0 450400 262304 78560 124 2450
2452 0 450560 262400 78360 160 2451
2453 0 450816 262400 78360 156 2452
2454 0 451072 262496 78240 102 2453
2455 0 451232 262624 78040 71 2454
2456 0 451360 262624 77800 120 2455
2457 0 451520 262688 77600 160 2456
2458 0 451680 262592 77400 102 2457
2459 0 451680 262496 77240 139 2458
2460 0 451788.12 262438.66 76680 32 2459
2461 0 451392 262112 76520 204 2460
2462 0 451296 262048 76280 230 2461
2463 0 451104 261920 76080 264 2462
2464 0 451040 261888 76000 297 2463
2465 0 450784 261856 75920 275 2464
2466 0 450752 261856 75640 256 2465
2467 0 450880 261696 75440 235 2466
2468 0 450912 261568 75240 153 2467
2469 0 450752 261408 75040 120 2468
2470 0 450592 261248 74840 107 2469
2471 0 450400 261088 74760 124 2470
2472 0 450176 260960 74600 124 2471
2473 0 449952 260800 74520 91 2472
2474 0 449792 260640 74400 143 2473
2475 0 449792 260416 74240 81 2474
2476 0 449888 260192 74160 80 2475
2477 0 450080 260000 74080 81 2476
2478 0 450240 259840 73960 107 2477
2479 0 450432 259744 73760 80 2478
2480 0 450624 259648 73600 124 2479
2481 0 450848 259552 73440 101 2480
2482 0 451040 259488 73240 104 2481
2483 0 451072 259392 73000 140 2482
2484 0 451104 259328 72720 157 2483
2485 0 451168 259360 72560 221 2484
2486 0 451136 259200 72360 194 2485
2487 0 451200 258944 72360 178 2486
2488 0 451040 258752 72480 148 2487
2489 0 450848 258592 72400 60 2488
2490 0 450720 258400 72280 64 2489
2491 0 450720 258144 72240 40 2490
2492 0 450880 257920 72240 45 2491
2493 0 450880 257664 72280 75 2492
2494 0 450784 257440 72440 75 2493
2495 0 450720 257248 72600 32 2494
2496 0 450848 257088 72760 98 2495
2497 0 450688 257056 72960 75 2496
2498 0 450496 256992 73160 60 2497
2499 0 450432 256864 73400 71 2498
2500 0 450432 256864 73440 81 2499
2501 0 451328 259552 72480 175 2485
2502 0 451520 259712 72400 166 2501
2503 0 451744 259744 72280 139 2502
2504 0 452000 259712 72200 164 2503
2505 0 452256 259584 72160 148 2504
2506 0 452480 259424 72080 134 2505
2507 0 452672 259232 72000 150 2506
2508 0 452704 259040 71800 150 2507
2509 0 452832 258816 71760 166 2508
2510 0 453088 258912 71720 102 2509
2511 0 453312 259072 71720 80 2510
2512 0 453536 259200 71760 71 2511
2513 0 453792 259232 71800 96 2512
2514 0 454048 259168 71880 104 2513
2515 0 454272 259040 71920 101 2514
2516 0 454368 258816 72080 107 2515
2517 0 454432 258656 72320 32 2516
2518 0 454432 258496 72480 32 2517
2519 0 452992 258592 71760 124 2509
2520 0 453184 258400 71680 90 2519
2521 0 453344 258272 71480 86 2520
2522 0 453472 258144 71240 141 2521
2523 0 453536 257952 71040 96 2522
2524 0 453536 257824 70800 131 2523
2525 0 453600 257632 70600 40 2524
2526 0 453600 257472 70360 148 2525
2527 0 453344 257504 70320 107 2526
2528 0 453120 257504 70120 164 2527
2529 0 453024 257536 69880 176 2528
2530 0 452928 257536 69640 164 2529
2531 0 452896 257600 69400 108 2530
2532 0 452800 257728 69200 108 2531
2533 0 452736 257824 69000 98 2532
2534 0 452704 257984 68800 71 2533
2535 0 452544 258176 68640 98 2534
2536 0 452448 258304 68440 128 2535
2537 0 452443 258654.06 67840 137 2536
2538 0 452288 258400 67400 108 2537
2539 0 452128 258368 67160 51 2538
2540 0 451968 258368 66960 91 2539
2541 0 451936 258368 66920 120 2540
2542 0 451840 258368 66680 148 2541
2543 0 451680 258240 66480 86 2542
2544 0 451520 258176 66280 90 2543
2545 0 451328 258080 66120 128 2544
2546 0 451072 258016 66120 156 2545
2547 0 450880 257824 66200 80 2546
2548 0 450688 257632 66200 156 2547
2549 0 450464 257568 66240 203 2548
2550 0 450624 257408 66360 102 2549
2551 0 450816 257216 66360 32 2550
2552 0 451072 257152 66360 64 2551
2553 0 451328 257152 66360 32 2552
2554 0 450368 257536 66240 221 2549
2555 0 450112 257568 66240 163 2554
2556 0 449888 257568 66080 150 2555
2557 0 449632 257568 66000 86 2556
2558 0 449376 257472 65920 51 2557
2559 0 449184 257312 65880 104 2558
2560 0 448960 257152 65840 80 2559
2561 0 448768 257120 65680 60 2560
2562 0 448640 257216 65480 64 2561
2563 0 448576 257312 65240 71 2562
2564 0 448576 257216 65040 60 2563
2565 0 450304 257568 66000 75 2554
2566 0 450176 257600 65760 45 2565
2567 0 450176 257600 65480 71 2566
2568 0 450240 257632 65240 45 2567
2569 0 450272 257728 65000 60 2568
2570 0 450336 257856 64760 45 2569
2571 0 450560 257824 64560 75 2570
2572 0 450752 257792 64400 71 2571
2573 0 450848 257920 64160 60 2572
2574 0 450816 257984 64080 51 2573
2575 0 452032 258624 66920 40 2541
2576 0 452128 258816 66960 32 2575
2577 0 452480 257824 68960 108 2533
2578 0 451811 258037.03 68920 148 2577
2579 0 453184 257440 70520 98 2527
2580 0 453152 257248 70720 45 2579
2581 0 453184 257088 70760 40 2580
2582 0 453824 257344 70360 156 2526
2583 0 453984 257280 70440 140 2582
2584 0 454112 257216 70680 148 2583
2585 0 454144 257184 70960 115 2584
2586 0 454048 257120 71200 90 2585
2587 0 453952 257120 71440 86 2586
2588 0 453824 257024 71640 75 2587
2589 0 453696 256864 71840 81 2588
2590 0 453536 256704 72000 75 2589
2591 0 453408 256512 72160 81 2590
2592 0 453280 256352 72360 51 2591
2593 0 453088 256224 72480 32 2592
2594 0 452832 256192 72520 96 2593
2595 0 452672 255968 72600 104 2594
2596 0 452480 255808 72760 81 2595
2597 0 452320 255680 72920 60 2596
2598 0 452192 255488 73120 101 2597
2599 0 452000 255392 73320 81 2598
2600 0 451808 255328 73480 51 2599
2601 0 451616 255296 73640 60 2600
2602 0 451392 255264 73760 102 2601
2603 0 451200 255296 73960 32 2602
2604 0 451040 255296 74160 75 2603
2605 0 450848 255200 74320 91 2604
2606 0 450592 255200 74280 81 2605
2607 0 450336 255136 74360 101 2606
2608 0 450112 254976 74400 71 2607
2609 0 450016 254720 74440 51 2608
2610 0 450016 254656 74440 51 2609
2611 0 454112 257120 70240 160 2583
2612 0 454112 256960 70040 86 2611
2613 0 454048 256704 70040 64 2612
2614 0 453952 256448 70040 45 2613
2615 0 453760 256288 70000 45 2614
2616 0 453504 256288 70000 71 2615
2617 0 453472 256288 70000 81 2616
2618 0 451168 261280 75280 32 2468
2619 0 451488 261312 75440 32 2618
2620 0 451520 261344 75440 32 2619
2621 0 451040 261632 76000 230 2464
2622 0 451040 261376 76080 224 2621
2623 0 451072 261120 75960 143 2622
2624 0 451232 260928 75840 136 2623
2625 0 451424 260736 75760 60 2624
2626 0 451488 260480 75760 51 2625
2627 0 451648 260352 75600 45 2626
2628 0 451872 260256 75520 120 2627
2629 0 452096 260256 75360 51 2628
2630 0 452256 260384 75360 32 2629
2631 0 451872 262336 77360 32 2459
2632 0 451936 262144 77520 40 2631
2633 0 451936 261888 77520 75 2632
2634 0 451968 261664 77360 60 2633
2635 0 452096 261472 77240 40 2634
2636 0 452256 261280 77280 32 2635
2637 0 452512 261216 77280 51 2636
2638 0 452768 261120 77320 40 2637
2639 0 452928 261056 77520 45 2638
2640 0 453024 261056 77600 32 2639
2641 0 451776 262784 77600 178 2457
2642 0 451968 262976 77640 80 2641
2643 0 452128 263168 77680 80 2642
2644 0 452320 263328 77720 120 2643
2645 0 452544 263520 77720 107 2644
2646 0 452736 263680 77880 107 2645
2647 0 452928 263840 77960 96 2646
2648 0 453056 264064 78040 75 2647
2649 0 453120 264128 78040 101 2648
2650 0 453056 264320 78200 32 2649
2651 0 452864 264480 78320 51 2650
2652 0 452608 264544 78320 32 2651
2653 0 452352 264608 78360 64 2652
2654 0 452160 264704 78560 75 2653
2655 0 451936 264768 78720 75 2654
2656 0 451744 264864 78920 108 2655
2657 0 451584 264768 79160 128 2656
2658 0 451392 264736 79360 71 2657
2659 0 451232 264640 79600 40 2658
2660 0 451040 264544 79760 98 2659
2661 0 450784 264512 79840 75 2660
2662 0 450528 264544 79920 45 2661
2663 0 450464 264608 80000 32 2662
2664 0 453344 264096 77920 107 2649
2665 0 453568 264096 77800 166 2664
2666 0 453728 263904 77840 150 2665
2667 0 453824 263680 77960 104 2666
2668 0 453888 263488 78120 107 2667
2669 0 454016 263296 78240 120 2668
2670 0 453984 263040 78240 40 2669
2671 0 453984 262784 78240 80 2670
2672 0 453984 262688 78240 102 2671
2673 0 453664 263904 77560 60 2666
2674 0 453664 263904 77280 101 2673
2675 0 453504 263744 77160 128 2674
2676 0 453248 263712 77240 108 2675
2677 0 453056 263712 77240 51 2676
2678 0 452192 262368 81960 108 2191
2679 0 452352 262528 81800 64 2678
2680 0 452576 262656 81920 60 2679
2681 0 452832 262752 81960 120 2680
2682 0 452960 262816 81960 102 2681
2683 0 452960 262880 81680 32 2682
2684 0 452992 263072 81520 51 2683
2685 0 452960 263264 81320 71 2684
2686 0 453120 263232 81120 51 2685
2687 0 453248 263104 80960 58 2686
2688 0 453280 263072 80920 60 2687
2689 0 453440 262880 80840 32 2688
2690 0 453440 262624 80720 71 2689
2691 0 453472 262432 80520 32 2690
2692 0 453472 262336 80400 71 2691
2693 0 453216 262848 81960 137 2682
2694 0 453472 262880 82000 163 2693
2695 0 453728 262816 82080 157 2694
2696 0 453920 262688 82240 64 2695
2697 0 454080 262624 82440 71 2696
2698 0 454336 262688 82440 32 2697
2699 0 454560 262816 82400 51 2698
2700 0 454816 262816 82400 71 2699
2701 0 455040 262720 82480 81 2700
2702 0 455296 262656 82480 71 2701
2703 0 455552 262592 82480 51 2702
2704 0 455808 262528 82480 40 2703
2705 0 456064 262496 82440 32 2704
2706 0 456320 262464 82440 60 2705
2707 0 456576 262368 82400 90 2706
2708 0 456800 262368 82280 64 2707
2709 0 452416 262464 84280 32 2146
2710 0 452608 262592 84240 32 2709
2711 0 453261.75 261965.88 85280 146 2140
2712 0 453120 262016 85520 98 2711
2713 0 452960 262144 85720 32 2712
2714 0 452864 262304 85920 75 2713
2715 0 452832 262336 85960 75 2714
2716 0 455719 261193 85360 226 2138
2717 0 455787 261141 85480 226 2716
2718 0 455711 261009 85600 45 2717
2719 0 455411 260929 85720 86 2718
2720 0 455143 260817 85880 107 2719
2721 0 454859 260641 86000 124 2720
2722 0 454727 260489 86120 140 2721
2723 0 454595 260353 86200 90 2722
2724 0 454471 260217 86320 122 2723
2725 0 454115 260089 86440 136 2724
2726 0 453873 260096 86400 136 2725
2727 0 453631 260103 86360 124 2726
2728 0 453591 260079 86280 124 2727
2729 0 453607 260139 86160 124 2728
2730 0 453603 260151 86120 40 2729
2731 0 453935 260027 86560 124 2725
2732 0 453851 259959 86680 124 2731
2733 0 453643 259831 86800 124 2732
2734 0 453379 259703 86920 80 2733
2735 0 453127 260251 86920 32 2734
2736 0 453247 260383 86800 32 2735
2737 0 452907 260643 86800 32 2736
2738 0 452835 260715 86760 32 2737
2739 0 452771 260995 86720 51 2738
2740 0 453295 260451 86720 51 2736
2741 0 453347 260555 86640 51 2740
2742 0 453323 260635 86560 51 2741
2743 0 453319 260649 86520 51 2742
2744 0 453315 260663 86480 51 2743
2745 0 453571 260599 86600 40 2741
2746 0 453733 260525 86640 40 2745
2747 0 453895 260451 86680 40 2746
2748 0 454197.84 260400.53 86800 136 2747
2749 0 453235 259587 87000 80 2734
2750 0 453195 259479 87080 80 2749
2751 0 453031 259433 87200 251 2750
2752 0 452951 259169 87320 235 2751
2753 0 452879 258861 87440 206 2752
2754 0 452679 258429 87520 166 2753
2755 0 452319 257913 87640 228 2754
2756 0 452303 257821 87680 122 2755
2757 0 451360 257472 88080 40 2756
2758 0 451104 257408 88080 60 2757
2759 0 450944 257344 88160 60 2758
2760 0 452537.2 257613.28 86920 172 2755
2761 0 452704 257472 86800 163 2760
2762 0 452928 257344 86680 150 2761
2763 0 453088 257152 86640 140 2762
2764 0 453280 256960 86640 160 2763
2765 0 453408 256768 86760 163 2764
2766 0 453600 256576 86760 124 2765
2767 0 453760 256352 86800 86 2766
2768 0 453792 256320 86840 91 2767
2769 0 453984 256128 86880 75 2768
2770 0 454176 255936 86920 60 2769
2771 0 454336 255712 86920 102 2770
2772 0 454432 255520 86720 120 2771
2773 0 454496 255264 86680 154 2772
2774 0 454496 255008 86680 204 2773
2775 0 454496 254784 86680 176 2774
2776 0 454272 254592 86640 122 2775
2777 0 454080 254528 86480 96 2776
2778 0 453888 254464 86320 137 2777
2779 0 453856 254464 86320 136 2778
2780 0 453664 254272 86320 135 2779
2781 0 453600 254208 86320 143 2780
2782 0 453376 254048 86360 60 2781
2783 0 453152 253888 86400 51 2782
2784 0 452992 253728 86560 40 2783
2785 0 452768 253600 86640 60 2784
2786 0 452512 253472 86680 32 2785
2787 0 452256 253472 86600 96 2786
2788 0 452032 253504 86480 107 2787
2789 0 451776 253536 86440 102 2788
2790 0 451680 253536 86440 75 2789
2791 0 451552 253376 86240 51 2790
2792 0 451488 253216 86040 71 2791
2793 0 451488 253024 85840 60 2792
2794 0 451552 252864 85640 75 2793
2795 0 451456 253696 86480 71 2790
2796 0 451296 253856 86360 139 2795
2797 0 451328 254112 86320 81 2796
2798 0 451456 254336 86320 75 2797
2799 0 451584 254560 86320 51 2798
2800 0 451616 254624 86320 45 2799
2801 0 453728 253952 86320 51 2781
2802 0 453696 253696 86320 32 2801
2803 0 453536 253536 86160 32 2802
2804 0 453344 253344 86200 40 2803
2805 0 453184 253120 86200 60 2804
2806 0 453184 252864 86120 75 2805
2807 0 453344 252672 86080 71 2806
2808 0 453472 252480 85920 71 2807
2809 0 453632 252288 85760 32 2808
2810 0 453728 252256 85640 51 2809
2811 0 453632 254624 86200 75 2779
2812 0 453440 254752 86080 75 2811
2813 0 453280 254784 85880 51 2812
2814 0 453120 254816 85680 64 2813
2815 0 452992 254880 85440 45 2814
2816 0 452864 254944 85200 51 2815
2817 0 452704 255104 85000 75 2816
2818 0 452608 255168 84760 71 2817
2819 0 452512 255264 84520 96 2818
2820 0 452384 255264 84280 60 2819
2821 0 452256 255200 84040 40 2820
2822 0 452128 254976 84200 45 2821
2823 0 451968 254848 84400 71 2822
2824 0 451744 254752 84520 51 2823
2825 0 451520 254688 84680 40 2824
2826 0 451328 254688 84800 32 2825
2827 0 454592 254528 86680 163 2775
2828 0 454720 254272 86720 120 2827
2829 0 454816 254048 86840 86 2828
2830 0 454848 253792 86880 102 2829
2831 0 454976 253568 86960 86 2830
2832 0 455040 253312 87040 40 2831
2833 0 455040 253248 87040 40 2832
2834 0 454880 252896 87480 91 2833
2835 0 454912 252640 87480 120 2834
2836 0 455040 252416 87560 160 2835
2837 0 455072 252160 87600 115 2836
2838 0 455072 251968 87800 148 2837
2839 0 455136 251872 88000 164 2838
2840 0 455040 251872 88080 197 2839
2841 0 454880 251712 88200 166 2840
2842 0 454656 251584 88160 178 2841
2843 0 454464 251392 88120 91 2842
2844 0 454272 251232 88000 32 2843
2845 0 454165.34 251232 87840 32 2844
2846 0 454112 251232 87760 32 2845
2847 0 453952 251232 87520 51 2846
2848 0 453696 251200 87480 32 2847
2849 0 453440 251200 87400 60 2848
2850 0 453184 251136 87320 51 2849
2851 0 453056 251040 87320 45 2850
2852 0 454912 252096 88160 141 2840
2853 0 454912 252352 88160 104 2852
2854 0 454848 252544 88320 32 2853
2855 0 454848 252800 88360 60 2854
2856 0 454656 252992 88320 51 2855
2857 0 454496 253120 88320 71 2856
2858 0 455232 251776 88120 81 2839
2859 0 455296 251616 87920 96 2858
2860 0 455360 251456 87720 90 2859
2861 0 455360 251264 87520 120 2860
2862 0 455264 251040 87400 139 2861
2863 0 455200 250848 87240 102 2862
2864 0 455104 250592 87120 45 2863
2865 0 454944 250400 87040 51 2864
2866 0 454816 250304 87000 51 2865
2867 0 455392 251616 88240 102 2858
2868 0 455520 251456 88400 91 2867
2869 0 455584 251264 88600 128 2868
2870 0 455584 251104 88600 172 2869
2871 0 455712 250880 88520 202 2870
2872 0 455936 250784 88440 181 2871
2873 0 456192 250784 88400 181 2872
2874 0 456448 250848 88440 86 2873
2875 0 456704 250944 88440 51 2874
2876 0 456960 251072 88440 40 2875
2877 0 457056 251168 88480 32 2876
2878 0 455552 250976 88840 81 2870
2879 0 455456 250848 89080 45 2878
2880 0 455296 250752 89280 64 2879
2881 0 455072 250624 89360 102 2880
2882 0 454976 250400 89440 60 2881
2883 0 454976 250144 89440 75 2882
2884 0 454944 249888 89440 51 2883
2885 0 454618.1 249347.9 89440 86 2884
2886 0 453568 256192 87000 71 2768
2887 0 453376 256096 87200 101 2886
2888 0 453216 256096 87400 32 2887
2889 0 453056 256064 87640 32 2888
2890 0 453056 256064 87680 32 2889
2891 0 452947 259525 87480 279 2751
2892 0 452815 259433 87680 178 2891
2893 0 452663 259465 87800 81 2892
2894 0 451627 260057 87800 32 2893
2895 0 451383 260393 87720 71 2894
2896 0 451383 260525 87640 71 2895
2897 0 451366.75 260770.69 87680 71 2896
2898 0 452431 259493 87880 115 2893
2899 0 452067 259565 88000 124 2898
2900 0 451919 259333 88120 124 2899
2901 0 451967 259161 88240 163 2900
2902 0 451927 258973 88360 32 2901
2903 0 451951 258769 88520 32 2902
2904 0 451923 258553 88640 32 2903
2905 0 451659 258869 88720 32 2904
2906 0 450959 258941 88800 32 2905
2907 0 450983 259029 89000 32 2906
2908 0 452039 258933 88840 32 2904
2909 0 452055 258937 89000 32 2908
2910 0 452863 259473 89120 128 2909
2911 0 453511 259713 89160 101 2910
2912 0 453615 259841 89280 101 2911
2913 0 453651 259981 89440 60 2912
2914 0 453847 259893 89560 60 2913
2915 0 453527 260201 89480 75 2913
2916 0 453479 260345 89560 75 2915
2917 0 453487 259333 89120 134 2910
2918 0 453623 259249 89200 134 2917
2919 0 453679 259209 89280 -1 2918
2920 0 451673.5 258441.31 89040 32 2909
2921 0 451632.9 258368.14 89080 32 2920
2922 0 455349.06 260914.53 85680 84 2719
2923 0 455202.16 261162.02 85440 75 2922
2924 0 454919 261115.62 85360 72 2923
2925 0 454659.44 260821.48 85240 67 2924
2926 0 454811.06 260562.6 85120 62 2925
2927 0 455062.56 260548.86 85000 57 2926
2928 0 455379.06 260451.25 84880 53 2927
2929 0 455456.25 260355.62 84800 51 2928
2930 0 455552 260320 84800 45 2929
2931 0 455923 260833 85760 32 2718
2932 0 455863 260629 85840 32 2931
2933 0 455915 260573 85960 32 2932
2934 0 455963 260469 86080 32 2933
2935 0 456160 259968 86280 98 2934
2936 0 456320 259776 86360 102 2935
2937 0 456480 259584 86440 107 2936
2938 0 456608 259360 86480 107 2937
2939 0 456768 259136 86480 91 2938
2940 0 456896 258944 86640 75 2939
2941 0 456896 258720 86800 81 2940
2942 0 456896 258464 86920 104 2941
2943 0 456896 258336 87040 120 2942
2944 0 457024 258208 87240 90 2943
2945 0 457120 258048 87440 101 2944
2946 0 457184 257856 87600 98 2945
2947 0 457344 257696 87800 91 2946
2948 0 457536 257504 87920 104 2947
2949 0 457696 257344 88040 40 2948
2950 0 457856 257152 88120 81 2949
2951 0 458048 256928 88120 71 2950
2952 0 458240 256736 88160 51 2951
2953 0 458400 256576 88280 80 2952
2954 0 458560 256384 88400 51 2953
2955 0 458624 256160 88520 45 2954
2956 0 458624 255904 88600 51 2955
2957 0 457056 258176 86880 80 2943
2958 0 457056 257920 86880 40 2957
2959 0 457120 257664 86880 102 2958
2960 0 457248 257440 86880 60 2959
2961 0 457440 257248 86880 75 2960
2962 0 457632 257088 86960 51 2961
2963 0 457856 257088 87120 32 2962
2964 0 458016 257280 87120 40 2963
2965 0 457911.2 261879.69 84280 153 2130
2966 0 457859.94 261972.34 84200 138 2965
2967 0 457731.4 262011 84120 123 2966
2968 0 457561.25 262074.92 84000 101 2967
2969 0 457464.03 262103.9 83880 79 2968
2970 0 457375.7 262159.62 83720 51 2969
2971 0 457293.5 262236.2 83680 58 2970
2972 0 457184 262368 83560 81 2971
2973 0 457184 262592 83400 60 2972
2974 0 457184 262624 83360 51 2973
2975 0 460747.75 266830.2 84800 204 1340
2976 0 460544.97 266977.5 84960 204 2975
2977 0 462285.38 265312.94 84960 120 2976
2978 0 463010.4 265172.25 85000 101 2977
2979 0 463281.44 265179.84 85080 101 2978
2980 0 463371.22 265131.2 85160 134 2979
2981 0 464004.12 265095.7 85280 96 2980
2982 0 464376.06 265220.84 85240 71 2981
2983 0 464472.56 265312.8 85160 98 2982
2984 0 464563.5 265402.1 85000 51 2983
2985 0 464583.28 265382.53 84960 51 2984
2986 0 464799.16 265361.38 84920 51 2985
2987 0 465009.62 265352.9 84840 75 2986
2988 0 465263.22 265342.8 84800 32 2987
2989 0 465279.62 265358.78 84760 32 2988
2990 0 465275.44 265391 84720 32 2989
2991 0 465310.62 265427.53 84640 32 2990
2992 0 465247.9 265463.5 84520 32 2991
2993 0 465242.44 265483.72 84440 32 2992
2994 0 465202.8 265546.03 84400 32 2993
2995 0 465185.03 265574.78 84360 32 2994
2996 0 465285.8 265393.9 84400 32 2993
2997 0 465290.03 265344.75 84360 32 2996
2998 0 465321.12 265338.7 84320 32 2997
2999 0 465459.4 265242.94 84280 32 2998
3000 0 465481.8 265267.16 84240 32 2999
3001 0 465514.25 265073.22 84320 32 2999
3002 0 465567.06 265003.6 84400 32 3001
3003 0 465588.03 264919.16 84480 32 3002
3004 0 464473.25 265409.66 84880 51 2985
3005 0 464383.25 265414.75 84800 51 3004
3006 0 464360.56 265416.84 84760 51 3005
3007 0 464690.75 265590.84 85200 51 2983
3008 0 464725.12 265561.8 85240 51 3007
3009 0 464806.84 265583.4 85320 51 3008
3010 0 464876.62 265610.8 85360 51 3009
3011 0 464968.66 265660.97 85440 51 3010
3012 0 465077.2 265729.66 85560 51 3011
3013 0 465069.53 265735.1 85600 51 3012
3014 0 465063.72 265775.56 85680 51 3013
3015 0 465063.28 265859.88 85760 98 3014
3016 0 465059.75 265918.22 85840 -1 3015
3017 0 465087.72 265992.56 85920 -1 3016
3018 0 465160.78 265991.84 86040 -1 3017
3019 0 465316.66 265897.8 86160 -1 3018
3020 0 465426.53 265784.3 86240 -1 3019
3021 0 465541.75 265689.66 86360 -1 3020
3022 0 465607.28 265484.6 86480 -1 3021
3023 0 465639.7 265354.56 86600 -1 3022
3024 0 465594.88 265292.4 86720 -1 3023
3025 0 463895.84 265068.06 85440 96 2981
3026 0 463644.6 265074.66 85600 75 3025
3027 0 463650.25 265096.03 85760 75 3026
3028 0 463963.66 265061.56 85880 81 3027
3029 0 464244.28 264894.2 86000 168 3028
3030 0 464331.53 264430.72 86160 205 3029
3031 0 464626.34 264025.5 86280 208 3030
3032 0 464946.53 263047.38 86280 172 3031
3033 0 465108.62 262823.84 86240 172 3032
3034 0 464869.94 262528.47 86240 80 3033
3035 0 464671.3 262396.16 86160 60 3034
3036 0 464353.94 262350.94 86080 75 3035
3037 0 464148.66 262172.8 86040 80 3036
3038 0 464123.4 262218.53 86000 80 3037
3039 0 464082.38 262169.28 85880 80 3038
3040 0 463914.44 262131.27 85760 81 3039
3041 0 463866.94 262138.38 85720 81 3040
3042 0 463777.6 262179.44 85640 81 3041
3043 0 463762 262481 85600 -1 3042
3044 0 463442 262705 85640 -1 3043
3045 0 463442 262717 85600 -1 3044
3046 0 463954.44 262014.88 86080 81 3037
3047 0 463849.44 261758.86 86160 40 3046
3048 0 463715.16 261626.03 86240 40 3047
3049 0 463614 261548.06 86320 40 3048
3050 0 463368.4 261282.95 86400 40 3049
3051 0 463289.6 260946.98 86440 45 3050
3052 0 463281.3 260906.88 86480 45 3051
3053 0 463269.22 260941.05 86520 45 3052
3054 0 463335.72 261013.4 86560 45 3053
3055 0 463295.06 261056.61 86600 45 3054
3056 0 463145.06 261041.62 86760 71 3055
3057 0 463103.1 261011.95 86840 71 3056
3058 0 463059.56 260991.17 86920 71 3057
3059 0 463105.9 260978.61 86960 71 3058
3060 0 463130.34 260925.48 87000 51 3059
3061 0 463230.62 260939.61 87040 51 3060
3062 0 463116.88 260813.25 87080 51 3061
3063 0 463169 260807 87160 51 3062
3064 0 463161 260727 87280 71 3063
3065 0 463149 260695 87360 71 3064
3066 0 462933 260411 87440 71 3065
3067 0 462901 260283 87560 -1 3066
3068 0 462705 260347 87360 -1 3067
3069 0 462413 260399 87280 -1 3068
3070 0 462305 260431 87200 -1 3069
3071 0 462041 260395 87160 -1 3070
3072 0 461993 260291 87120 -1 3071
3073 0 461949 260275 87080 -1 3072
3074 0 461913 260299 87000 -1 3073
3075 0 461809 260303 86920 -1 3074
3076 0 461605 260259 86800 -1 3075
3077 0 461445 260275 86680 -1 3076
3078 0 461449 260279 86560 -1 3077
3079 0 461433 260391 86440 -1 3078
3080 0 461385 260439 86360 -1 3079
3081 0 461289 260575 86280 -1 3080
3082 0 463377 260743 87440 96 3065
3083 0 463393 260719 87480 96 3082
3084 0 463405 260695 87600 96 3083
3085 0 463649 260631 87720 51 3084
3086 0 463805 260631 87800 51 3085
3087 0 463969 260583 87920 64 3086
3088 0 464369 260409 88160 40 3087
3089 0 464497 260297 88320 40 3088
3090 0 464601 259993 88480 -1 3089
3091 0 464621 259777 88600 -1 3090
3092 0 463361 260739 87720 71 3084
3093 0 463381 260747 87840 71 3092
3094 0 463329 260779 87920 71 3093
3095 0 463301 260763 88080 71 3094
3096 0 465015.5 263938.56 86440 203 3031
3097 0 465705.2 263422.3 86640 160 3096
3098 0 465984 263232 86800 107 3097
3099 0 466112 263168 86800 60 3098
3100 0 466272 263008 86920 71 3099
3101 0 466464 262816 86960 108 3100
3102 0 466688 262688 87000 81 3101
3103 0 466848 262528 87120 107 3102
3104 0 467072 262432 87240 71 3103
3105 0 467328 262432 87320 32 3104
3106 0 467520 262400 87480 75 3105
3107 0 467680 262272 87680 98 3106
3108 0 467744 262080 87840 64 3107
3109 0 467744 261856 88000 124 3108
3110 0 467744 261632 88120 124 3109
3111 0 467744 261440 88280 178 3110
3112 0 467488 261568 88320 124 3111
3113 0 467232 261632 88280 98 3112
3114 0 467008 261824 88280 150 3113
3115 0 466880 261664 88440 153 3114
3116 0 466816 261408 88520 160 3115
3117 0 466848 261152 88560 120 3116
3118 0 466848 260896 88600 75 3117
3119 0 467104 260800 88600 80 3118
3120 0 467360 260768 88560 64 3119
3121 0 467520 260640 88640 32 3120
3122 0 467904 261248 88360 175 3111
3123 0 468000 261440 88840 96 3122
3124 0 467840 261344 89040 197 3123
3125 0 467680 261120 89080 217 3124
3126 0 467552 260960 89280 178 3125
3127 0 467552 260928 89320 181 3126
3128 0 467296 261056 89320 209 3127
3129 0 467040 261184 89320 175 3128
3130 0 466784 261312 89360 261 3129
3131 0 466752 261312 89360 266 3130
3132 0 466656 261440 89160 278 3131
3133 0 466464 261600 89200 315 3132
3134 0 466560 262336 89120 32 3133
3135 0 466624 262560 89240 45 3134
3136 0 466816 262752 89320 32 3135
3137 0 467040 262880 89400 60 3136
3138 0 467264 262976 89520 101 3137
3139 0 467520 262944 89520 115 3138
3140 0 467776 262976 89560 71 3139
3141 0 468032 262944 89600 80 3140
3142 0 468288 263008 89560 51 3141
3143 0 468384 263040 89560 75 3142
3144 0 466560 261120 89480 120 3131
3145 0 466496 260928 89680 32 3144
3146 0 466336 260768 89800 40 3145
3147 0 466112 260640 89800 102 3146
3148 0 465888 260448 89800 51 3147
3149 0 465792 260192 89760 96 3148
3150 0 465792 260000 89760 40 3149
3151 0 467712 260768 89480 163 3127
3152 0 467968 260672 89480 224 3151
3153 0 468224 260672 89480 172 3152
3154 0 468448 260512 89480 128 3153
3155 0 468704 260416 89480 115 3154
3156 0 468928 260288 89480 128 3155
3157 0 469184 260192 89400 140 3156
3158 0 469440 260096 89320 150 3157
3159 0 469696 260000 89280 153 3158
3160 0 469952 259936 89200 124 3159
3161 0 470208 259904 89120 91 3160
3162 0 470464 259872 89040 86 3161
3163 0 470688 259712 88960 86 3162
3164 0 470784 259616 88920 122 3163
3165 0 468064 261056 88400 136 3122
3166 0 468064 260800 88480 102 3165
3167 0 468032 260544 88560 80 3166
3168 0 468288 260512 88600 80 3167
3169 0 468320 260512 88600 80 3168
3170 0 466304 263360 86720 102 3099
3171 0 466496 263552 86720 40 3170
3172 0 466688 263744 86720 75 3171
3173 0 466784 264000 86640 51 3172
3174 0 466944 264224 86520 71 3173
3175 0 466944 264288 86440 64 3174
3176 0 460545.06 266977.78 85160 204 2976
3177 0 460489.4 266934.62 85360 204 3176
3178 0 460852.4 266961.44 85600 202 3177
3179 0 460989.75 266991.16 85760 202 3178
3180 0 461187.88 267135.4 85920 148 3179
3181 0 461223.2 267120.03 86160 148 3180
3182 0 462048 267776 86080 75 3181
3183 0 462304 267840 86080 86 3182
3184 0 462560 267872 86080 108 3183
3185 0 462816 267872 86120 104 3184
3186 0 462912 267872 86160 107 3185
3187 0 463136 268032 86200 120 3186
3188 0 463360 268128 86280 136 3187
3189 0 463424 268192 86280 136 3188
3190 0 463648 268384 86280 128 3189
3191 0 463904 268480 86280 136 3190
3192 0 464096 268672 86280 153 3191
3193 0 464352 268800 86320 156 3192
3194 0 464576 268928 86320 160 3193
3195 0 464832 269024 86360 139 3194
3196 0 465056 269184 86400 150 3195
3197 0 465280 269376 86400 178 3196
3198 0 465504 269536 86400 150 3197
3199 0 465696 269728 86440 140 3198
3200 0 465888 269920 86440 32 3199
3201 0 466080 270112 86440 60 3200
3202 0 466240 270336 86440 150 3201
3203 0 466240 270592 86520 108 3202
3204 0 466336 270816 86600 107 3203
3205 0 466464 271040 86680 160 3204
3206 0 466528 271296 86680 124 3205
3207 0 466528 271552 86720 120 3206
3208 0 466720 271776 86720 248 3207
3209 0 466752 271808 86720 232 3208
3210 0 466784 272032 86840 150 3209
3211 0 466784 272064 86880 122 3210
3212 0 466880 272224 87080 115 3211
3213 0 467040 272448 87160 45 3212
3214 0 467264 272608 87160 124 3213
3215 0 467456 272704 87320 148 3214
3216 0 467616 272768 87520 122 3215
3217 0 467616 272672 87800 120 3216
3218 0 467616 272512 88000 120 3217
3219 0 467552 272352 88200 60 3218
3220 0 467488 272192 88400 60 3219
3221 0 467456 271968 88560 86 3220
3222 0 467296 272064 88800 32 3221
3223 0 467136 272160 89000 64 3222
3224 0 466976 272256 89200 104 3223
3225 0 467008 272448 89360 122 3224
3226 0 466944 272640 89200 107 3225
3227 0 466912 272800 89040 124 3226
3228 0 466752 272800 88840 60 3227
3229 0 466688 272800 88760 90 3228
3230 0 466560 272896 88600 122 3229
3231 0 466752 273088 88560 40 3230
3232 0 466944 273248 88520 139 3231
3233 0 467136 273312 88360 150 3232
3234 0 467392 273344 88280 189 3233
3235 0 467648 273440 88240 198 3234
3236 0 467872 273280 88280 136 3235
3237 0 468064 273088 88320 32 3236
3238 0 468224 272928 88440 40 3237
3239 0 468416 272960 88480 32 3238
3240 0 466368 273088 88560 102 3230
3241 0 466144 273216 88480 175 3240
3242 0 465888 273280 88440 190 3241
3243 0 465696 273440 88280 163 3242
3244 0 465696 273600 88080 104 3243
3245 0 465696 273760 87880 120 3244
3246 0 465632 273952 87720 115 3245
3247 0 465536 274144 87680 80 3246
3248 0 466528 272640 88880 86 3229
3249 0 466432 272448 89040 108 3248
3250 0 466336 272352 89280 150 3249
3251 0 466240 272352 89520 131 3250
3252 0 466176 272544 89720 51 3251
3253 0 467168 272832 89120 51 3227
3254 0 467424 272864 89120 60 3253
3255 0 467648 272960 89240 102 3254
3256 0 467904 272896 89240 64 3255
3257 0 468160 272896 89240 75 3256
3258 0 468416 272896 89240 32 3257
3259 0 468640 272896 89240 51 3258
3260 0 466720 272128 87280 122 3212
3261 0 466560 272032 87480 71 3260
3262 0 466400 271872 87640 32 3261
3263 0 466208 271680 87680 45 3262
3264 0 466048 271520 87840 51 3263
3265 0 466016 271488 87880 51 3264
3266 0 466528 272128 86800 120 3211
3267 0 466368 272288 86600 51 3266
3268 0 466208 272448 86480 51 3267
3269 0 466112 272672 86320 45 3268
3270 0 466112 272896 86160 32 3269
3271 0 466176 272992 85920 64 3270
3272 0 466336 272992 85680 45 3271
3273 0 466400 272832 85480 71 3272
3274 0 466400 272704 85240 32 3273
3275 0 466400 272704 85160 32 3274
3276 0 466944 271648 86600 108 3209
3277 0 467168 271552 86480 51 3276
3278 0 467424 271648 86440 45 3277
3279 0 467520 271872 86360 51 3278
3280 0 467424 272096 86240 51 3279
3281 0 467264 272256 86080 32 3280
3282 0 467200 272320 86000 32 3281
3283 0 463584 268064 86480 81 3189
3284 0 463712 267968 86720 60 3283
3285 0 463872 267840 86920 102 3284
3286 0 464000 267712 87120 51 3285
3287 0 464160 267680 87360 40 3286
3288 0 464224 267648 87600 32 3287
3289 0 464192 267488 87840 45 3288
3290 0 464160 267328 88040 60 3289
3291 0 464032 267168 88200 51 3290
3292 0 463872 267008 88320 40 3291
3293 0 463712 266816 88400 40 3292
3294 0 463648 266624 88440 51 3293
3295 0 462912 267616 86240 32 3186
3296 0 462976 267392 86400 45 3295
3297 0 463008 267168 86560 51 3296
3298 0 463040 266912 86560 32 3297
3299 0 463072 266688 86600 45 3298
3300 0 461215.28 267017.3 86400 178 3181
3301 0 461266.1 266887.34 86640 190 3300
3302 0 461354.34 267187 86840 347 3301
3303 0 461481.2 267391.28 87120 256 3302
3304 0 461553.9 267465.9 87400 256 3303
3305 0 461468.97 267499.25 87520 240 3304
3306 0 461702.94 267778.9 87680 240 3305
3307 0 461677.78 266999.44 87760 175 3306
3308 0 461693.25 266879.47 87920 86 3307
3309 0 461763.1 266705.25 88080 86 3308
3310 0 461900.1 266463.84 88280 124 3309
3311 0 462100.34 266315.34 88320 91 3310
3312 0 462501.47 266017.8 88400 32 3311
3313 0 462177 266088 88480 32 3311
3314 0 462153 265816 88600 32 3313
3315 0 462089 265628 88680 166 3314
3316 0 461841 266164 88760 32 3315
3317 0 461821 266104 88880 166 3316
3318 0 461845 265930 89000 175 3317
3319 0 461833 265866 89120 175 3318
3320 0 461829 265818 89280 200 3319
3321 0 461733 265766 89400 200 3320
3322 0 461705 265738 89560 168 3321
3323 0 461673 265946 89720 124 3322
3324 0 461625 265964.66 89800 124 3323
3325 0 461601 265974 89840 124 3324
3326 0 461537 265974 89880 124 3325
3327 0 461409 265974 89960 124 3326
3328 0 461273 265938 90080 124 3327
3329 0 461201 265874 90200 124 3328
3330 0 460601 265642 90320 120 3329
3331 0 460677 265764 90440 120 3330
3332 0 460653 265704 90560 120 3331
3333 0 461833 265556 90680 124 3332
3334 0 461541 265516 90800 -1 3333
3335 0 461289 265428 90920 -1 3334
3336 0 461005 264852 91040 124 3335
3337 0 460465 264856 91080 90 3336
3338 0 459936 264992 91120 51 3337
3339 0 459680 264992 91160 51 3338
3340 0 459456 264992 91320 51 3339
3341 0 459264 264992 91400 71 3340
3342 0 459264 265184 91200 71 3341
3343 0 459200 265440 91120 32 3342
3344 0 459200 265504 91040 71 3343
3345 0 459072 265024 91560 124 3341
3346 0 458816 264992 91640 134 3345
3347 0 458592 264864 91760 120 3346
3348 0 458400 264704 91800 86 3347
3349 0 458208 264544 91840 98 3348
3350 0 458048 264352 91920 107 3349
3351 0 457856 264192 91960 120 3350
3352 0 457632 264064 92000 40 3351
3353 0 457408 263904 92040 80 3352
3354 0 457184 263776 92120 102 3353
3355 0 456928 263744 92120 81 3354
3356 0 456672 263648 92160 71 3355
3357 0 456448 263552 92240 90 3356
3358 0 456192 263488 92320 75 3357
3359 0 455936 263392 92440 75 3358
3360 0 455712 263296 92560 86 3359
3361 0 455488 263200 92640 75 3360
3362 0 455360 263040 92800 81 3361
3363 0 455200 262880 92920 81 3362
3364 0 455040 262720 93040 102 3363
3365 0 454848 262592 93160 64 3364
3366 0 454656 262560 93320 91 3365
3367 0 454432 262528 93480 81 3366
3368 0 454368 262464 93560 75 3367
3369 0 454496 262624 93760 45 3368
3370 0 454624 262784 93920 75 3369
3371 0 454784 262912 94080 51 3370
3372 0 454880 263040 94280 45 3371
3373 0 454816 263104 94360 32 3372
3374 0 454624 263296 94360 96 3373
3375 0 454592 263552 94400 81 3374
3376 0 454688 263808 94400 40 3375
3377 0 454880 264000 94360 75 3376
3378 0 455104 264160 94320 71 3377
3379 0 455136 264384 94440 71 3378
3380 0 455040 264640 94480 60 3379
3381 0 454848 264768 94600 64 3380
3382 0 454592 264896 94600 80 3381
3383 0 454336 264992 94680 32 3382
3384 0 454272 265024 94720 32 3383
3385 0 454688 262944 94560 51 3373
3386 0 454560 262848 94680 128 3385
3387 0 454400 263008 94800 101 3386
3388 0 454176 263136 94840 98 3387
3389 0 454144 262976 95040 81 3388
3390 0 454080 262816 95240 98 3389
3391 0 454016 262752 95480 51 3390
3392 0 454496 262656 94840 71 3386
3393 0 454400 262400 94960 51 3392
3394 0 454368 262176 95080 60 3393
3395 0 454368 262112 95160 32 3394
3396 0 454208 262272 93600 86 3368
3397 0 454208 262016 93680 131 3396
3398 0 454176 261952 93720 185 3397
3399 0 453920 261952 93680 136 3398
3400 0 453728 262112 93720 60 3399
3401 0 453472 262208 93720 45 3400
3402 0 453216 262272 93760 153 3401
3403 0 452960 262304 93760 128 3402
3404 0 452800 262176 93960 102 3403
3405 0 452704 262112 94120 137 3404
3406 0 452544 262176 94360 75 3405
3407 0 452480 262304 94600 60 3406
3408 0 452480 262400 94840 81 3407
3409 0 452480 262400 94920 71 3408
3410 0 452864 261920 94160 115 3405
3411 0 453056 261792 94320 86 3410
3412 0 453152 261536 94320 60 3411
3413 0 453280 261472 94160 108 3412
3414 0 454336 261824 93920 140 3398
3415 0 454496 261696 94120 128 3414
3416 0 454400 261536 94200 137 3415
3417 0 454144 261568 94280 108 3416
3418 0 454016 261760 94400 137 3417
3419 0 453856 261920 94600 81 3418
3420 0 453600 261856 94600 101 3419
3421 0 453344 261792 94640 40 3420
3422 0 454432 261312 94320 75 3416
3423 0 454656 261152 94400 45 3422
3424 0 454816 261056 94520 51 3423
3425 0 454848 261056 94800 60 3424
3426 0 455008 261216 94960 40 3425
3427 0 455072 261216 94880 64 3426
3428 0 455072 260960 94520 71 3424
3429 0 455168 260928 94520 91 3428
3430 0 455040 260672 94520 32 3429
3431 0 454848 260480 94560 40 3430
3432 0 454656 260256 94560 71 3431
3433 0 454624 260128 94800 45 3432
3434 0 454592 260096 94840 60 3433
3435 0 455424 260928 94440 71 3429
3436 0 455680 260960 94400 32 3435
3437 0 455936 260928 94400 32 3436
3438 0 456192 260928 94400 71 3437
3439 0 456384 261088 94560 75 3438
3440 0 456448 261216 94680 60 3439
3441 0 460977 265060 91160 124 3336
3442 0 460869 265060 91280 168 3441
3443 0 460745 265012 91440 168 3442
3444 0 460589 264920 91600 154 3443
3445 0 460821 264624 91720 75 3444
3446 0 461741 264540 91720 160 3445
3447 0 463293 264658 91720 139 3446
3448 0 463179.6 264916.97 91680 -1 3447
3449 0 463129.38 265206 91440 -1 3448
3450 0 462905.53 265227.56 91240 -1 3449
3451 0 462876.06 265331.8 91000 -1 3450
3452 0 462870.66 265620.8 90960 -1 3451
3453 0 463014.38 264325.2 92080 120 3447
3454 0 463053.75 263875.88 92440 156 3453
3455 0 463258.22 263735.9 92680 128 3454
3456 0 463424.3 263507.44 92960 108 3455
3457 0 463625.8 263541.62 93040 108 3456
3458 0 463724.72 263577.44 93120 108 3457
3459 0 463821.06 263786.38 93400 128 3458
3460 0 463705.12 263879.88 93640 101 3459
3461 0 463552 264128 94200 71 3460
3462 0 463360 264128 94400 98 3461
3463 0 463360 263968 94400 32 3462
3464 0 463360 263712 94440 75 3463
3465 0 463328 263456 94480 96 3464
3466 0 463168 263264 94560 80 3465
3467 0 462912 263200 94480 71 3466
3468 0 462656 263168 94480 51 3467
3469 0 462432 263040 94520 40 3468
3470 0 462240 262848 94600 80 3469
3471 0 462048 262656 94520 71 3470
3472 0 461920 262432 94400 51 3471
3473 0 463200 264160 94600 81 3462
3474 0 463136 264224 94760 128 3473
3475 0 463008 264128 94920 124 3474
3476 0 462880 264096 95160 96 3475
3477 0 462848 263904 95320 60 3476
3478 0 462752 263776 95520 45 3477
3479 0 462592 263584 95640 75 3478
3480 0 462464 263488 95680 51 3479
3481 0 462784 264000 94920 45 3475
3482 0 462528 263904 94840 80 3481
3483 0 462368 263712 94880 51 3482
3484 0 462272 263456 94920 51 3483
3485 0 462176 263232 95000 51 3484
3486 0 461952 263072 95120 45 3485
3487 0 461728 263008 95240 40 3486
3488 0 461536 262848 95280 40 3487
3489 0 461408 262720 95280 80 3488
3490 0 463296 264288 94960 32 3474
3491 0 463456 264416 95040 80 3490
3492 0 463552 264256 95240 32 3491
3493 0 463648 264192 95480 104 3492
3494 0 463648 264416 95600 120 3493
3495 0 463424 264608 95600 51 3494
3496 0 463232 264448 95480 81 3495
3497 0 463648 264608 95040 81 3491
3498 0 463840 264800 95040 128 3497
3499 0 463936 264928 94800 194 3498
3500 0 464000 265088 94600 166 3499
3501 0 463936 265312 94440 134 3500
3502 0 463776 265504 94320 124 3501
3503 0 463680 265568 94280 131 3502
3504 0 463456 265664 94360 135 3503
3505 0 463200 265760 94360 81 3504
3506 0 462944 265792 94360 64 3505
3507 0 462688 265792 94360 60 3506
3508 0 462432 265856 94360 60 3507
3509 0 462272 265984 94320 32 3508
3510 0 463488 265600 94120 81 3503
3511 0 463296 265536 93960 75 3510
3512 0 463040 265472 93920 51 3511
3513 0 462880 265344 93720 75 3512
3514 0 462656 265280 93600 40 3513
3515 0 462496 265280 93400 60 3514
3516 0 462464 265312 93360 45 3515
3517 0 463146.2 263367.7 93120 -1 3456
3518 0 464869 265208 91680 96 3447
3519 0 464940.3 265165.25 91720 96 3518
3520 0 464937.56 265071.8 91920 -1 3519
3521 0 464795.12 264847.75 92040 -1 3520
3522 0 464889.22 264256.7 92120 -1 3521
3523 0 464296.34 265334.1 92160 75 3521
3524 0 464314.12 265283.75 92280 64 3523
3525 0 464365.25 265192.94 92440 64 3524
3526 0 464442.7 264950 92680 75 3525
3527 0 464642.44 264656.9 92840 80 3526
3528 0 465149 265460 91560 189 3518
3529 0 465709 265322 91480 90 3528
3530 0 465865 265202 91320 217 3529
3531 0 466101 265198 91160 166 3530
3532 0 466413 265230 91040 124 3531
3533 0 466741 265322 90920 124 3532
3534 0 466965 265394 90800 154 3533
3535 0 467165 265672 90720 81 3534
3536 0 467495.2 265730.88 90680 40 3535
3537 0 467589.12 265783.75 90640 40 3536
3538 0 466199.62 265868.84 90560 81 3537
3539 0 466073.94 265870.75 90520 -1 3538
3540 0 466076.6 265779.06 90480 -1 3539
3541 0 466100.97 265883.53 90440 -1 3540
3542 0 466081.25 265911.06 90400 -1 3541
3543 0 466107.12 265909 90360 -1 3542
3544 0 465549 266318 91520 80 3528
3545 0 465503.84 266519.12 91560 80 3544
3546 0 465195.1 266519.9 91600 80 3545
3547 0 465806.5 266675.9 91480 51 3544
3548 0 465964.62 266822.9 91360 51 3547
3549 0 460285 264920 91760 120 3444
3550 0 459968 265440 91520 32 3549
3551 0 460064 265664 91440 86 3550
3552 0 460128 265920 91320 60 3551
3553 0 460128 266176 91280 80 3552
3554 0 460096 266400 91400 98 3553
3555 0 459872 266496 91480 51 3554
3556 0 459616 266560 91520 81 3555
3557 0 459424 266752 91640 60 3556
3558 0 459200 266784 91800 75 3557
3559 0 458976 266848 91920 60 3558
3560 0 458752 266848 92080 51 3559
3561 0 458560 267008 92200 98 3560
3562 0 458560 267040 92200 96 3561
3563 0 460053 264864 91880 120 3549
3564 0 461549 264140 91040 115 3336
3565 0 460437 266026 90200 120 3329
3566 0 460261 266114 90160 -1 3565
3567 0 460205 266114 90080 -1 3566
3568 0 460185 266110 90000 -1 3567
3569 0 460201 266118 89960 -1 3568
3570 0 461445 266334 90320 32 3329
3571 0 461533 266486 90440 32 3570
3572 0 461745 266462 90560 32 3571
3573 0 463249 266422 90640 101 3572
3574 0 463309 266288 90760 101 3573
3575 0 462959 266432 90800 96 3574
3576 0 462523 266560 90840 124 3575
3577 0 462431 266624 90920 124 3576
3578 0 462351 266696 90960 80 3577
3579 0 462279 266932 91000 102 3578
3580 0 462215 267148 91040 122 3579
3581 0 462171 267204 91080 122 3580
3582 0 461739 267608 91080 98 3581
3583 0 461655 267656 91160 98 3582
3584 0 461280 267360 91640 71 3583
3585 0 461120 267200 91760 91 3584
3586 0 461056 267136 91760 108 3585
3587 0 460832 266976 91800 86 3586
3588 0 460640 266784 91920 40 3587
3589 0 460512 266592 92040 120 3588
3590 0 460384 266496 92240 101 3589
3591 0 460224 266400 92440 75 3590
3592 0 460128 266240 92640 96 3591
3593 0 460160 266208 92920 108 3592
3594 0 460160 266272 93200 101 3593
3595 0 460160 266496 93360 91 3594
3596 0 460320 266656 93480 102 3595
3597 0 460480 266816 93680 122 3596
3598 0 460576 266944 93920 90 3597
3599 0 460704 267040 94160 90 3598
3600 0 460704 267040 94440 81 3599
3601 0 460704 267072 94560 90 3600
3602 0 460864 267008 94800 75 3601
3603 0 461120 266912 94840 75 3602
3604 0 461376 266784 94880 90 3603
3605 0 461600 266656 94880 81 3604
3606 0 461696 266656 94840 81 3605
3607 0 461856 266496 95040 135 3606
3608 0 462112 266464 95000 91 3607
3609 0 462368 266464 94960 131 3608
3610 0 462624 266464 94880 107 3609
3611 0 462880 266368 94880 124 3610
3612 0 463072 266496 95000 51 3611
3613 0 463008 266688 95200 107 3612
3614 0 462432 266304 95200 131 3609
3615 0 462432 266080 95080 75 3614
3616 0 462368 265920 94880 32 3615
3617 0 462368 265664 94880 51 3616
3618 0 461696 266560 95240 32 3607
3619 0 461664 266400 95440 80 3618
3620 0 461696 266144 95480 60 3619
3621 0 461888 265984 95560 64 3620
3622 0 461856 266720 94640 32 3606
3623 0 461920 266784 94400 71 3622
3624 0 461888 266816 94160 32 3623
3625 0 461888 266656 93960 45 3624
3626 0 461920 266432 93840 60 3625
3627 0 462112 266240 93760 91 3626
3628 0 462208 266144 93640 75 3627
3629 0 461664 266976 94160 60 3624
3630 0 461472 267104 94000 51 3629
3631 0 461280 267104 93960 51 3630
3632 0 460480 267232 94560 98 3601
3633 0 460288 267328 94720 124 3632
3634 0 460256 267488 94920 108 3633
3635 0 460288 267552 94960 86 3634
3636 0 461216 266976 91920 81 3586
3637 0 461472 266912 91880 75 3636
3638 0 461728 266880 92000 45 3637
3639 0 461952 266848 92120 45 3638
3640 0 461984 266848 92120 32 3639
3641 0 461656.7 267802 91840 104 3583
3642 0 461824 268000 91840 60 3641
3643 0 461856 268256 91920 80 3642
3644 0 461728 268480 92000 60 3643
3645 0 461504 268480 92200 75 3644
3646 0 461376 268544 92240 108 3645
3647 0 461536 267712 92040 51 3641
3648 0 461344 267648 92200 32 3647
3649 0 461088 267744 92280 60 3648
3650 0 460832 267776 92320 75 3649
3651 0 460608 267904 92200 60 3650
3652 0 460480 268000 92120 71 3651
3653 0 461628.72 267644.06 91040 98 3582
3654 0 461472.62 267691.66 90840 98 3653
3655 0 462411 267196 91240 122 3581
3656 0 462027 266740 90880 60 3577
3657 0 461727 266656 90840 32 3656
3658 0 461535 266572 90800 32 3657
3659 0 463573 266164 90800 108 3574
3660 0 463599.84 266142.28 90840 108 3659
3661 0 463575.2 266124.78 91000 108 3660
3662 0 463593 266212.12 91120 108 3661
3663 0 464127 266212 90840 60 3659
3664 0 464295 266216 90880 60 3663
3665 0 464747 266252 91000 80 3664
3666 0 465491 266428 91080 86 3665
3667 0 465895 266256 91040 81 3666
3668 0 466135 266188 91000 75 3667
3669 0 465427 266880 91040 86 3666
3670 0 461685 266510 89880 32 3326
3671 0 461683 266548 89840 32 3670
3672 0 461681 266586 89800 51 3671
3673 0 461685 266678 89720 51 3672
3674 0 461497 267034 89640 32 3673
3675 0 462077 266234 89800 32 3324
3676 0 462217 266176 89760 32 3675
3677 0 462357 266118 89720 32 3676
3678 0 462677 265962 89640 32 3677
3679 0 462053.78 268421.8 87840 32 3306
3680 0 462088.6 268648.84 87880 32 3679
3681 0 462330.88 268768.84 88200 32 3680
3682 0 462467.78 268769.16 88440 32 3681
3683 0 462523.22 268677.28 88640 32 3682
3684 0 462476.8 268737.25 88680 32 3683
3685 0 462175.34 268853.16 88720 32 3684
3686 0 462162.25 268874.34 88760 178 3685
3687 0 462202 269066.84 88960 224 3686
3688 0 462299.75 269128.34 89200 224 3687
3689 0 462447.44 269148.88 89440 190 3688
3690 0 462510.16 269178.38 89560 154 3689
3691 0 462790.38 269403.12 89720 81 3690
3692 0 462788.2 269414.72 89960 81 3691
3693 0 462807.03 269489.38 90160 131 3692
3694 0 462909.8 269810.28 90400 219 3693
3695 0 462918.88 269776.88 90560 115 3694
3696 0 464613.38 269748.5 90640 -1 3695
3697 0 464361.28 269743.88 90720 -1 3696
3698 0 464371.88 269955.66 90960 -1 3697
3699 0 464368.5 269965.28 91120 218 3698
3700 0 464654.1 270103.9 91240 214 3699
3701 0 464741.38 270128.62 91360 102 3700
3702 0 464967.3 270168.12 91400 120 3701
3703 0 465150.56 270027.5 91560 120 3702
3704 0 465235.84 269992.72 91640 120 3703
3705 0 465385.5 269912.56 91760 124 3704
3706 0 465408.78 269790.06 91920 124 3705
3707 0 465545.6 269576.62 92080 102 3706
3708 0 465609.12 269366.78 92280 139 3707
3709 0 465575.22 269226.7 92480 139 3708
3710 0 465541.5 269135.7 92600 139 3709
3711 0 465404.75 269004.16 92800 148 3710
3712 0 465252.03 268775.88 92960 148 3711
3713 0 465046.16 268541.97 93200 102 3712
3714 0 464605.66 268611.9 93440 163 3713
3715 0 464443 268701.78 93680 190 3714
3716 0 464011.06 269022.66 93880 178 3715
3717 0 463327.1 269325.38 94080 200 3716
3718 0 463100.7 269353.03 94240 137 3717
3719 0 463070 269336.7 94400 137 3718
3720 0 463016.5 269297.06 94560 196 3719
3721 0 463001.53 269170.97 94800 163 3720
3722 0 463134.66 269053.44 95040 160 3721
3723 0 463107.5 268995.25 95240 160 3722
3724 0 463400.53 268840.12 95400 160 3723
3725 0 463695.47 268683.97 95520 135 3724
3726 0 464166.47 268573.6 95720 122 3725
3727 0 464393.4 268478.28 95920 122 3726
3728 0 464485.84 268342.9 96160 160 3727
3729 0 464511.78 268331.84 96320 160 3728
3730 0 464519.47 268341.62 96520 160 3729
3731 0 464448.78 268353.66 96760 164 3730
3732 0 464148 268512.97 97000 206 3731
3733 0 463658.28 268782.97 97160 157 3732
3734 0 463669.84 268725.5 97400 137 3733
3735 0 463549.06 268887.4 97600 175 3734
3736 0 463274.4 269288.2 97720 181 3735
3737 0 463263.47 269215.84 97840 124 3736
3738 0 463207.56 269328.84 97880 124 3737
3739 0 463066.97 269392.4 98120 96 3738
3740 0 463036.78 269500.8 98280 71 3739
3741 0 463156.5 269594.53 98480 90 3740
3742 0 463324.78 269706.16 98760 172 3741
3743 0 463371.06 269763.22 98920 172 3742
3744 0 463519.78 269727.44 99160 140 3743
3745 0 463428.78 269657.66 99320 168 3744
3746 0 463338.22 269693.06 99480 120 3745
3747 0 463389.62 269694.8 99600 120 3746
3748 0 463406.66 269751.22 99640 120 3747
3749 0 464054.5 269925.34 99680 75 3748
3750 0 464459.5 269706.94 99840 128 3749
3751 0 464467.8 269615.72 100120 229 3750
3752 0 464487.12 269434.2 100280 229 3751
3753 0 464655.28 269460.9 100560 227 3752
3754 0 464830.34 269419.6 100800 210 3753
3755 0 465094.22 269354.16 101040 178 3754
3756 0 465511.78 269244.4 101200 137 3755
3757 0 465992.16 269085.62 101360 160 3756
3758 0 466583.9 268827.47 101600 196 3757
3759 0 467021.06 268752 101880 226 3758
3760 0 467356.44 268716.47 102160 200 3759
3761 0 467613.97 268627.12 102360 120 3760
3762 0 467953.06 268710.9 102600 166 3761
3763 0 467957.75 268731.53 102680 219 3762
3764 0 468081.44 268780.06 103000 234 3763
3765 0 468143.94 268774.75 103240 189 3764
3766 0 468442.66 268786.06 103440 166 3765
3767 0 468499.06 268815.22 103640 163 3766
3768 0 468574.6 268773.22 103880 189 3767
3769 0 468353.97 268787.53 104160 198 3768
3770 0 468231.5 268963.88 104480 189 3769
3771 0 468180.78 268816.3 104800 178 3770
3772 0 468172.8 268815.12 105000 135 3771
3773 0 468264.7 268831.3 105120 135 3772
3774 0 468334.8 268943.38 105320 148 3773
3775 0 468386.84 268862.3 105400 148 3774
3776 0 468274.66 269027.34 105480 185 3775
3777 0 468420.25 269015.3 105560 185 3776
3778 0 468593.44 269021.6 105840 128 3777
3779 0 468489.12 269070.03 106040 124 3778
3780 0 468243.12 269046.06 106280 32 3779
3781 0 468100.66 268833.88 106520 32 3780
3782 0 467808.84 268641.78 106720 115 3781
3783 0 467648.88 268549.88 106920 108 3782
3784 0 467535.62 268427.44 107120 101 3783
3785 0 467502.62 268362.84 107320 134 3784
3786 0 467536.84 268303.84 107520 178 3785
3787 0 467701.72 268285.22 107680 178 3786
3788 0 467867.72 268228.25 107920 181 3787
3789 0 468250.16 268134.16 108120 139 3788
3790 0 468523.28 267993.5 108360 139 3789
3791 0 468961.28 267851.9 108680 178 3790
3792 0 469129.4 267663.6 108880 176 3791
3793 0 469286.78 267556.78 109080 115 3792
3794 0 469209.9 267518.3 109280 128 3793
3795 0 469180.53 267602.56 109480 128 3794
3796 0 469257.44 267542.22 109640 32 3795
3797 0 469324.4 267506.7 109840 75 3796
3798 0 469331.4 267636.62 110080 192 3797
3799 0 469224.75 267632.12 110280 197 3798
3800 0 468993.8 267770.06 110520 163 3799
3801 0 468923.4 267665.62 110760 178 3800
3802 0 468874.25 267656.6 111000 235 3801
3803 0 468895.4 267680.62 111200 221 3802
3804 0 468801.2 267586.25 111400 221 3803
3805 0 468762.53 267401 111600 163 3804
3806 0 468795.53 267139.44 111840 197 3805
3807 0 468844 266924.97 112080 102 3806
3808 0 468873.6 266836.7 112240 102 3807
3809 0 468886.12 266494.1 112520 198 3808
3810 0 468778.44 266417.72 112760 235 3809
3811 0 468455.84 266446.8 113000 235 3810
3812 0 468274.66 266390.97 113240 246 3811
3813 0 468243.62 266300.78 113440 208 3812
3814 0 468261.22 266127.06 113600 196 3813
3815 0 468300.75 266052.5 113800 137 3814
3816 0 468255.44 266031.12 113960 137 3815
3817 0 468244.4 266073.6 114160 90 3816
3818 0 468019.84 266138.97 114480 189 3817
3819 0 467999.3 266216.28 114640 189 3818
3820 0 467759.28 266109.12 114840 163 3819
3821 0 467686.88 266196.16 115000 163 3820
3822 0 467500.25 266109.9 115200 157 3821
3823 0 467211.28 265951.97 115320 150 3822
3824 0 467168 265923.44 115400 150 3823
3825 0 467138.03 265833.9 115440 150 3824
3826 0 466777.1 265604.47 115600 175 3825
3827 0 466673.84 265423.7 115800 181 3826
3828 0 466207.94 264964.38 116000 178 3827
3829 0 465961.8 264559.1 116160 102 3828
3830 0 465760.75 264130.06 116320 160 3829
3831 0 465643.5 263454.66 116400 175 3830
3832 0 465616.1 262810.3 116600 221 3831
3833 0 465762.4 262519.56 116800 181 3832
3834 0 465629.44 262378.75 117000 186 3833
3835 0 465585.25 262218.94 117200 186 3834
3836 0 465542.5 262052.72 117440 80 3835
3837 0 465503.22 261976.3 117600 80 3836
3838 0 465309.06 261973.98 117840 51 3837
3839 0 465203.94 261912.77 118000 122 3838
3840 0 465342.12 261655.7 118160 150 3839
3841 0 465197.25 261403.17 118360 150 3840
3842 0 465267.1 260736.64 118480 128 3841
3843 0 465265.12 260493.72 118560 124 3842
3844 0 465023.53 260248.42 118720 128 3843
3845 0 465030.34 260044.52 118840 128 3844
3846 0 465251.9 259784.89 118960 102 3845
3847 0 465064.66 259510.61 119120 86 3846
3848 0 465015.4 259361.14 119320 80 3847
3849 0 464924.66 259028.05 119480 107 3848
3850 0 465072.03 258835.67 119640 91 3849
3851 0 465167.47 258594.28 119760 75 3850
3852 0 465168.4 258513.98 119840 96 3851
3853 0 465282.94 258356.77 119960 96 3852
3854 0 465405.84 258086.67 120080 128 3853
3855 0 465606.62 257916.42 120280 207 3854
3856 0 465577.56 257634.56 120480 164 3855
3857 0 465662.94 257173.33 120720 185 3856
3858 0 465552.34 257004.78 120920 178 3857
3859 0 465492.28 256711.7 121120 134 3858
3860 0 465401.97 256475.9 121320 124 3859
3861 0 465382.72 256357.19 121520 120 3860
3862 0 465318.5 256187.64 121680 120 3861
3863 0 465440.16 255839.17 121920 107 3862
3864 0 465489.5 255585.66 122120 102 3863
3865 0 465400 255439.5 122320 107 3864
3866 0 465463.12 255190.64 122520 90 3865
3867 0 465451.97 254954.58 122680 86 3866
3868 0 465352.5 254915.67 122800 102 3867
3869 0 465377.47 254645.19 122960 107 3868
3870 0 465366.97 254353.55 123160 86 3869
3871 0 465335.47 254187.81 123320 60 3870
3872 0 465351.2 253907.78 123520 91 3871
3873 0 465358.12 253687 123680 86 3872
3874 0 465394.9 253412.6 123840 98 3873
3875 0 465470.75 253117.78 124080 81 3874
3876 0 465616.66 252857.58 124320 104 3875
3877 0 465631.12 252734.23 124520 122 3876
3878 0 465665.7 252636.7 124720 192 3877
3879 0 465761.12 252542.92 124920 192 3878
3880 0 465852.03 252467.2 125040 140 3879
3881 0 465879.44 252350.36 125160 140 3880
3882 0 465899.1 252257.64 125320 131 3881
3883 0 465782.8 252146.11 125480 131 3882
3884 0 465764.44 251970.08 125680 128 3883
3885 0 465668.25 251715.42 125920 140 3884
3886 0 465655.88 251619.47 126120 131 3885
3887 0 465541.7 251429.08 126400 148 3886
3888 0 465502.84 251277.39 126560 160 3887
3889 0 465348.9 251170.14 126800 122 3888
3890 0 465319.53 251059.52 127040 153 3889
3891 0 465402 250965.16 127240 175 3890
3892 0 465457.1 250764.16 127440 150 3891
3893 0 465397.97 250643.92 127600 150 3892
3894 0 465155.06 250375.64 127800 139 3893
3895 0 464923.1 250008.23 128000 80 3894
3896 0 464850.56 249748.92 128160 124 3895
3897 0 464759.4 249547.38 128280 136 3896
3898 0 464652.75 249295.1 128440 115 3897
3899 0 464524.4 249084.39 128600 91 3898
3900 0 464488.78 248791.88 128800 91 3899
3901 0 464451.5 248652.78 128960 102 3900
3902 0 464367.6 248427.44 129160 128 3901
3903 0 464128.72 248159.4 129360 140 3902
3904 0 463961.9 247939.28 129560 139 3903
3905 0 463744.62 247724.14 129720 124 3904
3906 0 463685.28 247569.25 129960 108 3905
3907 0 463666.9 247327.31 130240 120 3906
3908 0 463644.97 247246.78 130440 160 3907
3909 0 463556.5 246639.78 130720 80 3908
3910 0 463448.5 246459.86 130920 51 3909
3911 0 463349.28 246292.77 131160 140 3910
3912 0 463250.88 246272.47 131360 148 3911
3913 0 463196.72 246173.72 131560 115 3912
3914 0 463039.2 246116.25 131720 131 3913
3915 0 463069.4 246052.72 131880 131 3914
3916 0 463016.03 245980.48 132040 141 3915
3917 0 462753.9 245951.8 132240 128 3916
3918 0 462527.22 245882.31 132440 150 3917
3919 0 462427.6 245657.8 132680 98 3918
3920 0 462413.72 245521.86 132840 98 3919
3921 0 462353.06 245378.92 133000 98 3920
3922 0 462334.06 245274.92 133200 124 3921
3923 0 462275.44 245159.23 133360 124 3922
3924 0 462125.03 245161.47 133560 128 3923
3925 0 461827.3 245066.67 133760 140 3924
3926 0 461649.47 244940.27 133960 124 3925
3927 0 461487.34 244748.27 134200 75 3926
3928 0 461439 244528.97 134360 75 3927
3929 0 461167.38 244248.95 134560 75 3928
3930 0 460827.7 244233.25 134760 45 3929
3931 0 460215.47 244265 134960 98 3930
3932 0 460010.7 244145.55 135200 128 3931
3933 0 459785.9 244001.47 135400 172 3932
3934 0 459695.44 243948.8 135640 163 3933
3935 0 459616.6 243847.6 135840 166 3934
3936 0 459436.2 243765.44 136040 134 3935
3937 0 459304.84 243824.56 136200 143 3936
3938 0 459202.53 243730.75 136440 124 3937
3939 0 459081.28 243652.61 136640 124 3938
3940 0 459001.8 243546 136760 124 3939
3941 0 458851.34 243299.1 136920 107 3940
3942 0 458516.25 243077.33 137120 104 3941
3943 0 458398.62 242679.77 137320 75 3942
3944 0 458138.47 242377.12 137520 40 3943
3945 0 458083.38 242329.4 137720 51 3944
3946 0 457794.7 242266.4 138000 122 3945
3947 0 457567.34 242289.9 138360 131 3946
3948 0 457391.34 242374.52 138640 115 3947
3949 0 457293.34 242523.33 138840 137 3948
3950 0 457214.8 242496.92 138920 163 3949
3951 0 456985.4 242526.55 139120 163 3950
3952 0 456732.03 242321.98 139280 176 3951
3953 0 456641.72 242503.47 139480 200 3952
3954 0 456467.7 242613.73 139720 163 3953
3955 0 456385.97 242606.33 139880 192 3954
3956 0 456264.8 242531.52 140080 192 3955
3957 0 455919.12 242521.94 140240 175 3956
3958 0 455693.25 242469.78 140440 163 3957
3959 0 455433.25 242639.14 140640 197 3958
3960 0 455099.62 242632.98 140840 136 3959
3961 0 454794.97 242631.77 141000 136 3960
3962 0 454296.34 242645.16 141200 163 3961
3963 0 453937.16 242725 141400 198 3962
3964 0 453499.62 242809.86 141640 186 3963
3965 0 453143 242835.06 141840 166 3964
3966 0 452882.62 242948.4 142000 194 3965
3967 0 452668.78 242945.67 142200 175 3966
3968 0 452406.3 242968.66 142400 137 3967
3969 0 452126.7 242988.94 142680 163 3968
3970 0 451973.9 243004.67 142880 203 3969
3971 0 451945.9 242983.72 143040 203 3970
3972 0 451739.28 242926.14 143240 160 3971
3973 0 451567.4 243060.14 143480 190 3972
3974 0 451335.12 243119.73 143680 178 3973
3975 0 451161.5 243211.72 143760 178 3974
3976 0 450669.47 243135 143960 154 3975
3977 0 450328.12 243135.06 144040 107 3976
3978 0 449888.4 243156.36 144200 102 3977
3979 0 449330.12 243194.48 144320 128 3978
3980 0 448943.94 243220.02 144480 139 3979
3981 0 448693.03 243263.53 144640 136 3980
3982 0 448550.97 243284.25 144760 128 3981
3983 0 448136.94 243435.05 144960 150 3982
3984 0 447916.56 243531.98 145200 148 3983
3985 0 447658.97 243651.3 145440 124 3984
3986 0 447596.38 243767.77 145640 122 3985
3987 0 447540 243861.16 145840 122 3986
3988 0 447563.78 243989.45 146080 135 3987
3989 0 447454.8 244027.95 146320 135 3988
3990 0 447417.03 244004.56 146520 166 3989
3991 0 447007.84 243938.77 146600 245 3990
3992 0 446479.38 244016.25 146760 176 3991
3993 0 446291.03 244132 146920 140 3992
3994 0 446045.75 244138.3 147000 156 3993
3995 0 445809.8 244163.27 147160 120 3994
3996 0 445583.84 244271.8 147280 81 3995
3997 0 445398.2 244276.22 147360 102 3996
3998 0 444904.62 244357.47 147440 86 3997
3999 0 443946.97 244603.92 147520 160 3998
4000 0 443038.53 244845.27 147600 160 3999
4001 0 442240.3 245219.06 147720 164 4000
4002 0 441835.66 245183.75 147840 128 4001
4003 0 441618.7 245150.14 147960 154 4002
4004 0 440798.88 244991.2 148040 124 4003
4005 0 440471.72 244984.23 148080 136 4004
4006 0 440199.2 244492.17 148080 81 4005
4007 0 440363.94 244318.69 148000 81 4006
4008 0 440400.22 244260.4 147960 60 4007
4009 0 440460.8 244199.25 147920 60 4008
4010 0 440720.44 243914.66 147880 51 4009
4011 0 440753.7 243506.28 147840 80 4010
4012 0 440976.66 242968.28 147800 102 4011
4013 0 440967.88 242823.6 147720 150 4012
4014 0 440965.75 242649.23 147600 150 4013
4015 0 441057.03 242619.03 147560 115 4014
4016 0 441082.1 242592.73 147520 115 4015
4017 0 441143.94 242578.5 147480 115 4016
4018 0 441251 242512.62 147360 104 4017
4019 0 441452.72 242725.7 147160 104 4018
4020 0 441394.3 242759.94 147080 104 4019
4021 0 439794.22 244971.89 148160 137 4005
4022 0 439335.6 245162.08 148280 257 4021
4023 0 439026.44 245266.42 148400 178 4022
4024 0 437530.9 245331.92 148440 124 4023
4025 0 437146.72 245530.7 148480 134 4024
4026 0 436425.8 245635.98 148560 150 4025
4027 0 435970.78 245587.16 148760 143 4026
4028 0 435609.75 245594.8 148840 200 4027
4029 0 435030.75 245735.94 148960 163 4028
4030 0 434823.8 245921.03 149040 139 4029
4031 0 433687.12 246129.05 149160 160 4030
4032 0 432837.94 246240.83 149280 120 4031
4033 0 432573.66 246255.95 149400 120 4032
4034 0 432339.1 246297.31 149480 200 4033
4035 0 431868.3 246277.34 149560 101 4034
4036 0 431492.06 246349.6 149680 32 4035
4037 0 431408.97 246465.06 149840 32 4036
4038 0 431306 246576.08 150000 98 4037
4039 0 431161.5 246595.84 150080 80 4038
4040 0 431086.72 246642.05 150160 80 4039
4041 0 430627.12 246698.16 150240 80 4040
4042 0 430155 246647.05 150360 80 4041
4043 0 429787.03 246511.78 150520 75 4042
4044 0 429229.2 246394.14 150640 40 4043
4045 0 428919.44 246479.69 150760 166 4044
4046 0 428701.38 246429.1 150960 189 4045
4047 0 428624.38 246189.61 151000 189 4046
4048 0 428474.9 246111.66 151120 175 4047
4049 0 428164.84 246075.4 151320 81 4048
4050 0 427971.6 246112.05 151440 45 4049
4051 0 427739.47 246223.06 151520 96 4050
4052 0 427636.66 246245.33 151560 96 4051
4053 0 427432.38 246289.73 151640 96 4052
4054 0 427145.5 246359 151760 128 4053
4055 0 427049.97 246381.83 151800 128 4054
4056 0 426931.88 246443.84 151960 128 4055
4057 0 426870.12 246475.27 152160 153 4056
4058 0 426589.75 246592.94 152280 189 4057
4059 0 426227.6 246951.58 152400 160 4058
4060 0 425928.06 247353.25 152520 107 4059
4061 0 425669.53 247483.94 152720 122 4060
4062 0 425393.56 247560.12 152880 108 4061
4063 0 425132.12 247615.11 153040 128 4062
4064 0 424896.25 247667.06 153240 124 4063
4065 0 424623.62 247931.25 153440 136 4064
4066 0 424352.38 248075.38 153600 128 4065
4067 0 424165.03 248208.56 153720 148 4066
4068 0 423653.53 248499.98 153840 160 4067
4069 0 423264.22 248367.33 153960 178 4068
4070 0 422296.5 248262.69 153920 178 4069
4071 0 422233.5 248067.77 153960 178 4070
4072 0 422396.4 247744.84 154080 178 4071
4073 0 422493.8 247646.75 154200 143 4072
4074 0 422228.16 248209.44 153840 178 4070
4075 0 422162.88 248151.16 153760 128 4074
4076 0 422164.44 248283.53 153560 128 4075
4077 0 421876.34 248215.02 153400 81 4076
4078 0 421784.9 248190.31 153360 75 4077
4079 0 421759.9 248158.95 153320 75 4078
4080 0 421769.2 248114.5 153240 75 4079
4081 0 421777.78 248098.2 153200 75 4080
4082 0 421751.44 248111.34 153160 51 4081
4083 0 421742.56 248136.73 153120 51 4082
4084 0 421719.84 248144.23 153080 51 4083
4085 0 421704.06 248185.95 153000 71 4084
4086 0 421792.56 248197.12 152840 71 4085
4087 0 421788.3 248157.11 152720 71 4086
4088 0 421798.78 248165.4 152680 71 4087
4089 0 421780.16 248152.66 152640 71 4088
4090 0 423097.4 248372.33 154080 163 4069
4091 0 423083.8 248384.75 154200 163 4090
4092 0 422961.38 248288.31 154360 150 4091
4093 0 422572.6 248274.77 154520 205 4092
4094 0 422587.44 248273.39 154560 205 4093
4095 0 421576.38 249368.73 154560 120 4094
4096 0 421303.66 249411.11 154520 51 4095
4097 0 421308.5 249402.19 154480 51 4096
4098 0 421298 249391.58 154440 51 4097
4099 0 421221.94 249354.33 154400 32 4098
4100 0 421088.4 249361.89 154360 32 4099
4101 0 421014.72 249382.5 154320 45 4100
4102 0 420972.97 249401.11 154280 45 4101
4103 0 420912.66 249456.8 154240 45 4102
4104 0 420909.12 249476.55 154200 45 4103
4105 0 422273.06 248466.5 154720 150 4094
4106 0 422007.28 248469.75 154920 150 4105
4107 0 421717.03 248686.17 155000 175 4106
4108 0 420269.56 249636 155040 200 4107
4109 0 419877.53 249814.86 155200 207 4108
4110 0 419786.38 249965.11 155440 204 4109
4111 0 419807.78 250128.5 155600 163 4110
4112 0 419779.9 250164.17 155800 157 4111
4113 0 419618.7 250177.69 156000 160 4112
4114 0 419394.53 250155.16 156200 51 4113
4115 0 419327.25 250818.11 156240 160 4114
4116 0 419222.56 251492.72 156200 98 4115
4117 0 419187.38 252057.14 156000 80 4116
4118 0 419216.34 252609.27 155800 91 4117
4119 0 419229.7 252942.4 155600 98 4118
4120 0 419488.44 253341.22 155400 98 4119
4121 0 419625.16 253498.78 155320 98 4120
4122 0 419667.12 253916.83 155120 75 4121
4123 0 419557.66 254176.81 155000 51 4122
4124 0 419522.25 254238.62 154960 81 4123
4125 0 419510.53 254273.56 154880 81 4124
4126 0 419371.7 254470.89 154720 91 4125
4127 0 419380.6 254593.4 154560 91 4126
4128 0 419258.44 254649.02 154480 75 4127
4129 0 418434.03 254909.1 154480 32 4128
4130 0 417639.44 255381.73 154520 154 4129
4131 0 417406.66 255458.8 154680 80 4130
4132 0 416673.03 256338.62 154640 156 4131
4133 0 416587.94 256405.14 154440 178 4132
4134 0 416515.62 256546.22 154280 178 4133
4135 0 417418.25 255480.48 154720 80 4131
4136 0 416672.7 256271.97 154840 156 4135
4137 0 416541.53 256275.95 154920 178 4136
4138 0 416475.1 256275.22 154960 178 4137
4139 0 416103.72 256554.22 155000 160 4138
4140 0 415968.56 256802.4 155120 120 4139
4141 0 415767 256977.31 155280 150 4140
4142 0 415591.28 257000.88 155440 75 4141
4143 0 415548.4 256851.47 155480 75 4142
4144 0 418754 254949.06 154520 71 4129
4145 0 418802 255117.06 154600 71 4144
4146 0 418802 255133.06 154680 71 4145
4147 0 419368.34 254781.47 154400 124 4128
4148 0 419416 254851 154360 124 4147
4149 0 419511.78 254990.8 154280 101 4148
4150 0 419675.56 255282.34 154160 102 4149
4151 0 419835.47 255581 154000 120 4150
4152 0 419878.5 255993.94 153840 120 4151
4153 0 419815.4 256466.06 153640 86 4152
4154 0 419613.9 257242.27 153600 60 4153
4155 0 419252.28 257846.61 153560 51 4154
4156 0 419117.7 257945.39 153440 135 4155
4157 0 418832.22 258197.33 153240 115 4156
4158 0 418896.22 258412.17 153080 71 4157
4159 0 418860.62 258532.75 153040 91 4158
4160 0 418853.25 258578.72 152960 91 4159
4161 0 418861.3 258817.06 152800 75 4160
4162 0 418777.7 258958.52 152680 108 4161
4163 0 418799.06 258999.62 152560 108 4162
4164 0 418630.25 258985.27 152400 96 4163
4165 0 418528.4 258939.69 152320 96 4164
4166 0 418543.56 258968.02 152080 124 4165
4167 0 418503.88 258970.05 151840 45 4166
4168 0 418297.34 259130.55 151760 101 4167
4169 0 418153.75 259133.25 151640 101 4168
4170 0 418105.94 259133.73 151600 101 4169
4171 0 418104.88 259227.95 151400 128 4170
4172 0 418103.6 259227.05 151360 128 4171
4173 0 418095.12 259294.66 151200 208 4172
4174 0 417987.8 258831.4 151200 128 4173
4175 0 418084.2 258640.22 151240 128 4174
4176 0 417976.16 258613.48 151400 101 4175
4177 0 417880.2 258632.2 151600 101 4176
4178 0 417840.97 258635.11 151640 101 4177
4179 0 418135.8 259312.6 151040 208 4173
4180 0 418146.12 259317.38 151000 208 4179
4181 0 418283.16 259383.86 150760 197 4180
4182 0 418305.75 259394.56 150720 197 4181
4183 0 418555.84 259484.81 150520 262 4182
4184 0 418741.3 259579.69 150280 224 4183
4185 0 418965.94 259643.17 150080 214 4184
4186 0 419030.78 259635.38 149960 139 4185
4187 0 419005.78 259642.4 149920 139 4186
4188 0 418937.44 259555 149720 139 4187
4189 0 418962.72 259615.38 149560 139 4188
4190 0 419042.06 259609.16 149520 139 4189
4191 0 419024.28 259928.03 149400 75 4190
4192 0 418999.38 259962.1 149360 75 4191
4193 0 418772.78 259335.27 149480 139 4190
4194 0 418697.03 259288.27 149240 139 4193
4195 0 418684.97 259302.22 149160 139 4194
4196 0 418692.44 259360.94 149040 -1 4195
4197 1 418681.5 259332.34 149000 -1 4196
4198 0 418633.1 260694.22 149560 90 4189
4199 0 418427.16 261247.55 149440 80 4198
4200 0 418203.4 261562.2 149400 60 4199
4201 0 418210.4 262164.88 149320 108 4200
4202 0 418409.72 262984.38 149360 96 4201
4203 0 418091.72 264070.2 149360 98 4202
4204 0 417851.44 264414.25 149320 210 4203
4205 0 417790.25 264538.5 149200 210 4204
4206 0 417770.5 264580.3 149160 210 4205
4207 0 417663 264769.34 149000 164 4206
4208 0 417704.56 264830.5 148880 181 4207
4209 0 417702.25 264833.53 148680 134 4208
4210 0 417845 265153.7 148560 124 4209
4211 0 417884.94 265370.2 148520 124 4210
4212 0 417990.66 265592.94 148360 128 4211
4213 0 418178.84 265526.16 148200 206 4212
4214 0 418207.6 265546.03 148120 206 4213
4215 0 419186.9 265512.03 148120 101 4214
4216 0 419250 265534.62 148280 60 4215
4217 0 419427.16 265377.75 148400 60 4216
4218 0 418723 265595.06 148160 107 4214
4219 0 418811 265747.06 148240 60 4218
4220 0 418274.78 265574.6 148040 140 4214
4221 0 418311 265580.75 148000 140 4220
4222 0 418417.34 265916.8 147880 229 4221
4223 0 418597.25 266417 147720 197 4222
4224 0 418748.94 267145.84 147720 75 4223
4225 0 418954.1 267170 147600 104 4224
4226 0 419084 267171.22 147400 120 4225
4227 0 419161.2 267262.84 147320 120 4226
4228 0 419105.62 267327.44 147280 120 4227
4229 0 419080.44 267345.12 147240 120 4228
4230 0 419280.7 267396.6 147080 107 4229
4231 0 419413.44 267560.9 146960 96 4230
4232 0 419493.03 267587 146840 51 4231
4233 0 419738.3 267666.97 146720 60 4232
4234 0 419826.5 267699.34 146640 60 4233
4235 0 419921.78 267792.72 146440 81 4234
4236 0 419982 267823.06 146400 81 4235
4237 0 420244.28 267939.06 146240 101 4236
4238 0 420403.2 268009.84 146040 101 4237
4239 0 420519.6 268154.72 145920 102 4238
4240 0 420744.3 268509.28 145760 115 4239
4241 0 420882.6 268772.2 145720 96 4240
4242 0 420876.4 268590.4 145680 115 4241
4243 0 420836.03 268592.56 145480 96 4242
4244 0 420823.3 268706.53 145320 96 4243
4245 0 420970.06 268844.12 145240 75 4244
4246 0 421132.25 268900.7 145160 81 4245
4247 0 421516.78 268988.62 145040 86 4246
4248 0 421935.66 269101.25 145000 102 4247
4249 0 422130.62 269154.1 144920 124 4248
4250 0 422354.38 269246.06 144760 107 4249
4251 0 422544.75 269391.75 144560 122 4250
4252 0 422580.97 269534.34 144400 75 4251
4253 0 422695.22 269517.25 144280 75 4252
4254 0 422916.8 269521.1 144120 120 4253
4255 0 422917.84 269521.47 144040 120 4254
4256 0 422935.7 269562.97 143960 120 4255
4257 0 423145.44 270017.75 143920 120 4256
4258 0 423287.9 270254.22 143760 -1 4257
4259 0 423243.78 271629.7 143920 -1 4258
4260 0 423248.47 271634.97 144000 -1 4259
4261 0 423582.9 272071.78 144000 -1 4260
4262 0 423205.66 272765.88 144000 -1 4261
4263 0 422648.94 273249.62 144040 -1 4262
4264 0 422517.8 273311 144080 -1 4263
4265 0 422497.6 273342.2 144200 -1 4264
4266 0 422484.47 273362.72 144280 -1 4265
4267 0 422473.7 273369.3 144440 -1 4266
4268 0 420592.66 274525.1 144440 -1 4267
4269 0 420290.2 275783.06 144440 -1 4268
4270 0 420223.53 275931.56 144520 -1 4269
4271 0 420175.06 276006.4 144640 -1 4270
4272 0 420051.3 276015 144760 -1 4271
4273 0 419976.9 276333.28 144760 -1 4272
4274 0 419283.1 276413.25 144760 -1 4273
4275 0 419152.78 276350.84 144840 -1 4274
4276 0 418696.88 276457.16 144920 -1 4275
4277 0 418261.78 276696.44 145040 -1 4276
4278 0 418149.72 276820.53 145120 -1 4277
4279 0 418146.75 276846.25 145160 -1 4278
4280 0 418137.06 276921.88 145280 -1 4279
4281 0 418184.25 276895.75 145400 -1 4280
4282 0 418093.62 276950.16 145600 -1 4281
4283 0 417896.34 277047.75 145680 -1 4282
4284 0 422477.5 273406.1 144640 -1 4267
4285 0 422518.78 273446.03 144680 -1 4284
4286 0 422526.6 272959.78 144720 -1 4285
4287 0 422571.28 272799.6 144840 -1 4286
4288 0 422587.72 272809.4 144880 -1 4287
4289 0 422536.94 273499.34 144720 -1 4285
4290 0 422021.75 273606.8 144760 -1 4289
4291 0 421868.1 273547.56 144880 -1 4290
4292 0 421640.97 273636.34 145040 -1 4291
4293 0 421400.38 273693.56 145160 -1 4292
4294 0 421328.3 273673.3 145200 -1 4293
4295 0 421334.84 273690.47 145240 -1 4294
4296 0 421339.12 273708.28 145280 -1 4295
4297 0 422637.94 273564.88 144800 -1 4289
4298 0 422863.5 273711.7 144960 -1 4297
4299 0 422919.97 273826.38 145120 -1 4298
4300 0 423247.66 271652.6 144240 -1 4260
4301 0 423248.44 271624.06 144280 -1 4300
4302 0 423198.25 271663.9 144440 -1 4301
4303 0 423222.8 271696.9 144480 -1 4302
4304 0 423202.28 271722.94 144560 -1 4303
4305 0 423380 271858.06 143760 -1 4259
4306 0 423302.03 271587.1 143600 -1 4305
4307 0 423438 271595.06 143520 -1 4306
4308 0 423534 271571.06 143360 -1 4307
4309 0 423382 271903.06 143320 -1 4308
4310 0 423118 272095.06 143280 -1 4309
4311 0 423006 272143.06 143160 -1 4310
4312 0 422782 272255.06 143080 -1 4311
4313 0 423682 271493 143320 -1 4308
4314 0 423830 271415.06 143280 -1 4313
4315 0 423902 271127.06 143200 -1 4314
4316 0 424062 270767.06 143120 -1 4315
4317 0 424030 270563.06 143000 -1 4316
4318 0 424038 270323.06 142920 -1 4317
4319 0 423710 271727.06 143280 -1 4313
4320 0 423878 271807.06 143160 -1 4319
4321 0 423790 271735.06 143040 -1 4320
4322 0 423206 270035.06 143680 120 4258
4323 0 423190 270003.06 143560 120 4322
4324 0 423182 270019.06 143520 120 4323
4325 0 423086 269991.06 143400 120 4324
4326 0 422766 269895.06 143200 -1 4325
4327 0 422302 269895.06 143080 -1 4326
4328 0 422150 270143.06 142960 -1 4327
4329 0 421918 270187.12 142800 -1 4328
4330 0 421766 270219.12 142600 -1 4329
4331 0 421798 270203.12 142320 -1 4330
4332 0 421854 270235.12 142160 -1 4331
4333 0 421830 270187.12 142040 -1 4332
4334 0 421742 270035.12 141840 -1 4333
4335 0 421686 269979.12 141760 -1 4334
4336 0 418576.4 267618.44 147240 98 4229
4337 0 418518.1 267752.66 147120 98 4336
4338 0 418526.12 267775.38 147080 98 4337
4339 0 418509.66 267844.6 147000 98 4338
4340 0 418107.28 268302.53 147240 120 4336
4341 0 418174.2 268366.72 147160 120 4340
4342 0 418186.03 268459.1 147080 120 4341
4343 0 418102.22 268403.97 147360 120 4340
4344 0 418067.88 268445.66 147520 120 4343
4345 0 418100.22 268487.16 147640 120 4344
4346 0 418069.78 268484.16 147720 120 4345
4347 0 418039.53 264994.9 148000 128 4221
4348 0 418127.4 264711.88 147880 128 4347
4349 0 418270.06 264553.94 147720 -1 4348
4350 0 418342.06 264521.38 147640 -1 4349
4351 0 418365.75 264454.12 147560 -1 4350
4352 0 419322.53 250526.33 156360 128 4115
4353 0 419183.62 250325.11 156560 128 4352
4354 0 418982.34 250113.38 156680 81 4353
4355 0 418807.9 249961.2 156760 120 4354
4356 0 418362 249976.98 156960 150 4355
4357 0 418147.7 249993.12 157040 124 4356
4358 0 417763.3 250142.81 157160 139 4357
4359 0 417591.03 250166.81 157280 178 4358
4360 0 417295.62 250147.36 157480 107 4359
4361 0 417000.94 250137.17 157640 202 4360
4362 0 416533.06 250068.03 157760 153 4361
4363 0 415973 250250.4 157880 163 4362
4364 0 415734 250316.84 158040 137 4363
4365 0 415942.56 250173.03 158240 115 4364
4366 0 415803.62 249858.12 158400 101 4365
4367 0 415061.8 250062.72 158640 136 4366
4368 0 414811.5 250240.92 158840 139 4367
4369 0 414425.4 250117.28 159000 197 4368
4370 0 414330.9 249672.53 159200 150 4369
4371 0 414160.66 249497.78 159400 128 4370
4372 0 413891.6 249585.94 159640 150 4371
4373 0 413409.06 249663.64 159800 120 4372
4374 0 413051 249676.34 160000 102 4373
4375 0 412891.16 249665.44 160120 150 4374
4376 0 412550.7 249687.47 160320 107 4375
4377 0 412344.2 249540.08 160520 101 4376
4378 0 412260.47 249364.12 160720 86 4377
4379 0 412271.25 249136.9 160920 148 4378
4380 0 412239.88 249107.94 161160 235 4379
4381 0 412079.4 248895.89 161440 175 4380
4382 0 411653.38 248906.84 161720 154 4381
4383 0 411395.25 248979.02 161960 102 4382
4384 0 411209.9 249024.83 162200 148 4383
4385 0 411159.06 248892.39 162360 104 4384
4386 0 411091.2 248795.42 162560 136 4385
4387 0 410754.38 248711.58 162800 164 4386
4388 0 410613 248559.16 162960 198 4387
4389 0 410367.6 248548.58 163120 175 4388
4390 0 410158.2 248492.3 163200 175 4389
4391 0 409933.78 248185.25 163320 156 4390
4392 0 409942.06 247881.11 163560 202 4391
4393 0 409783.2 247653.16 163760 235 4392
4394 0 409670.03 247622.05 163920 226 4393
4395 0 409634.94 247480.33 164040 249 4394
4396 0 409617.75 247273.48 164240 178 4395
4397 0 409626.25 247296.48 164400 178 4396
4398 0 409629.03 247303.38 164560 178 4397
4399 0 409657 247255.67 164640 131 4398
4400 0 409671.3 247231.81 164680 131 4399
4401 0 409599.72 247194.2 164880 246 4400
4402 0 409540.97 247192.14 165080 246 4401
4403 0 409501.62 247123.19 165280 208 4402
4404 0 409567.7 246908.9 165440 139 4403
4405 0 409585.44 246726.69 165600 98 4404
4406 0 409591.47 246727.12 165640 98 4405
4407 0 409451.28 246487.14 165800 137 4406
4408 0 409376.22 246246.94 166000 190 4407
4409 0 409346.3 245782.55 166160 140 4408
4410 0 409355.62 245702.19 166280 166 4409
4411 0 409277.5 245582.77 166400 166 4410
4412 0 409196.62 245439.05 166520 135 4411
4413 0 409107.56 245317.38 166640 163 4412
4414 0 409071.12 245309.36 166760 163 4413
4415 0 409026.53 245176.12 166920 166 4414
4416 0 409081.97 244934.75 167080 134 4415
4417 0 409026.8 244817.05 167280 137 4416
4418 0 409019.5 244802.22 167440 140 4417
4419 0 408933.44 244672.48 167640 157 4418
4420 0 408824.9 244600.3 167880 128 4419
4421 0 408782.47 244621.55 168040 128 4420
4422 0 408664.8 244406.42 168200 122 4421
4423 0 408581.2 244142.17 168400 120 4422
4424 0 408427.34 243960.72 168560 90 4423
4425 0 408231.6 243870.77 168720 108 4424
4426 0 408029.34 243573.19 168880 120 4425
4427 0 407876.5 242951.17 169120 178 4426
4428 0 407857.16 242603.48 169360 153 4427
4429 0 407599.75 242372.73 169480 139 4428
4430 0 407375.22 242260.95 169600 128 4429
4431 0 407026.94 241285.2 169800 40 4430
4432 0 406992.56 241224.03 170040 134 4431
4433 0 407009.38 241217.88 170240 134 4432
4434 0 406929.16 241113.67 170480 150 4433
4435 0 406623.22 240938.58 170720 150 4434
4436 0 406442.53 240793.45 171040 140 4435
4437 0 406372.1 240534.25 171280 98 4436
4438 0 406198.06 240242.02 171480 96 4437
4439 0 405968.22 240073.48 171600 71 4438
4440 0 405981.3 239288.3 171640 80 4439
4441 0 405793.88 239071.8 171840 124 4440
4442 0 405558.25 238834.86 172000 75 4441
4443 0 405290.1 238782.45 172120 75 4442
4444 0 405168.75 238611.45 172200 124 4443
4445 0 405143.16 238541.81 172280 124 4444
4446 0 405257.97 237498.73 172320 96 4445
4447 0 405049.3 237024.25 172560 120 4446
4448 0 404525.7 236689.98 172800 172 4447
4449 0 404177.72 236343.75 173040 128 4448
4450 0 404239.84 235959.88 173280 143 4449
4451 0 404135.66 235806.56 173520 107 4450
4452 0 404001.34 235535.67 173600 120 4451
4453 0 403933.62 235400.48 173640 120 4452
4454 0 403124.6 234957.53 173760 107 4453
4455 0 402756.6 234831.05 173880 107 4454
4456 0 402451.4 233886.52 173920 164 4455
4457 0 402306.47 233495.86 174040 122 4456
4458 0 402256.22 233195.22 174200 96 4457
4459 0 402088.53 232227.3 174280 102 4458
4460 0 401914.5 231789.64 174440 120 4459
4461 0 401684.53 231495.1 174640 45 4460
4462 0 401601.2 231168.47 174880 154 4461
4463 0 401573.38 229971.16 175040 120 4462
4464 0 401607.4 229238.27 175200 139 4463
4465 0 401507.1 228695 175520 115 4464
4466 0 401390.4 228436.88 175720 135 4465
4467 0 401298.72 228146.7 175840 107 4466
4468 0 401208.9 227762.28 176040 124 4467
4469 0 401119.8 227318.4 176240 122 4468
4470 0 401042.9 226738.62 176440 148 4469
4471 0 401000.25 226204.42 176600 163 4470
4472 0 400797.56 225275.78 176760 86 4471
4473 0 400757.44 224691.34 176960 81 4472
4474 0 400575.16 224190.42 177160 134 4473
4475 0 400268.72 223536.02 177360 153 4474
4476 0 400173.4 223195.14 177560 128 4475
4477 0 399941.97 223076.31 177680 115 4476
4478 0 399864.9 222489.3 177880 124 4477
4479 0 399892.44 219657.78 177960 104 4478
4480 0 399704.6 219042.45 178200 156 4479
4481 0 399620 218687.86 178400 148 4480
4482 0 399550.1 218487.03 178640 122 4481
4483 0 399466.5 218380.81 178760 122 4482
4484 0 399425.1 218102.88 178880 96 4483
4485 0 399223.6 217707.27 179080 164 4484
4486 0 399147.62 216939.92 179240 153 4485
4487 0 399182.38 216329.58 179400 124 4486
4488 0 399042.12 216005.12 179600 91 4487
4489 0 399041.6 216048.58 179680 91 4488
4490 0 398944.84 215770.72 179800 91 4489
4491 0 398748.16 215449.28 179880 140 4490
4492 0 398443.34 214447.05 179920 80 4491
4493 0 398360.88 213936.64 179960 86 4492
4494 0 398142.78 213468.38 180080 102 4493
4495 0 398060.62 212997.92 180200 102 4494
4496 0 397906.78 212421.22 180360 -1 4495
4497 0 397771 212208 180400 -1 4496
4498 0 397634.7 211995.48 180440 -1 4497
4499 0 397271.84 211229.48 180560 -1 4498
4500 0 397300.4 210756.52 180640 -1 4499
4501 0 397176 210419.06 180600 -1 4500
4502 0 397120 210275.06 180480 -1 4501
4503 0 396768 210011.06 180360 -1 4502
4504 0 396656 210115.06 180160 -1 4503
4505 0 396528 209987.06 180080 -1 4504
4506 0 396088 209999.06 179960 -1 4505
4507 0 397175.9 210574.83 180760 -1 4500
4508 0 397377.1 209404.66 180840 -1 4507
4509 0 397441.25 209166.03 180960 -1 4508
4510 0 397237.1 208269.28 180960 -1 4509
4511 0 396615.53 208080.98 180960 -1 4510
4512 0 396491.56 207977.34 180880 -1 4511
4513 0 396520.78 207866.11 180760 -1 4512
4514 0 396590.97 207837.8 180600 -1 4513
4515 0 396679.5 207915.3 180480 -1 4514
4516 0 396659.4 207895.12 180320 -1 4515
4517 0 396707.3 207894.27 180280 -1 4516
4518 0 397250.34 208240.9 180880 -1 4510
4519 0 397307.78 208116.9 180760 -1 4518
4520 0 397257.97 208276.53 180640 -1 4519
4521 0 397278.28 207851.03 180880 -1 4518
4522 0 396582.44 206855.55 180880 -1 4521
4523 0 396414.44 206647.73 180680 -1 4522
4524 0 396546.62 206703.53 180440 -1 4523
4525 0 396659 206794.4 180360 -1 4524
4526 0 396646.62 206787.8 180320 -1 4525
4527 0 397451.84 209035.19 181040 -1 4509
4528 0 397398.16 209219.47 181200 -1 4527
4529 0 397418.66 208959.92 181400 -1 4528
4530 0 397154 208061.53 181440 -1 4529
4531 0 397292.2 208227.48 181560 -1 4530
4532 0 397035.47 207769.53 181720 -1 4531
4533 0 396575.94 208319.75 181880 -1 4532
4534 0 396494.94 208392.38 182080 -1 4533
4535 0 396562.9 208404.11 182120 -1 4534
4536 0 396742.3 206368.08 181400 -1 4530
4537 0 396372.78 205874.67 181480 -1 4536
4538 0 396302.53 205839.9 181680 -1 4537
4539 0 396311.2 205566.64 181840 -1 4538
4540 0 396164.97 205352.88 181880 -1 4539
4541 0 396060.47 205331.45 181920 -1 4540
4542 0 395759.44 204834.7 182000 -1 4541
4543 0 395335.22 204181.52 182160 -1 4542
4544 0 395225.06 204094.42 182280 -1 4543
4545 0 395070.9 203825.62 182400 -1 4544
4546 0 395058.25 203711.75 182440 -1 4545
4547 0 395020.12 203369.16 182560 -1 4546
4548 0 394833.62 203004.67 182680 -1 4547
4549 0 394589.75 202428.97 182760 -1 4548
4550 0 394411.1 201895.95 182840 -1 4549
4551 0 394408.9 201576.5 182920 -1 4550
4552 0 394179.44 201041.47 183080 -1 4551
4553 0 394088.53 200601.62 183200 -1 4552
4554 0 393844.62 200374.17 183280 -1 4553
4555 0 392973.06 199266.4 183280 -1 4554
4556 0 393000.56 199300.92 183320 -1 4555
4557 0 392965.3 199258.67 183520 -1 4556
4558 0 392988.7 199271.73 183600 -1 4557
4559 0 393022.8 199286.97 183720 -1 4558
4560 0 392931.38 199237.7 183920 -1 4559
4561 0 392794.25 199001.25 184160 -1 4560
4562 0 392944.72 199446.5 184320 -1 4561
4563 0 393520.9 198822.67 183120 -1 4555
4564 0 393488.97 198827.28 183000 -1 4563
4565 0 393313.84 198576.16 182880 -1 4564
4566 0 393148.25 198372.5 182800 -1 4565
4567 0 392932.6 197160.95 182800 -1 4566
4568 0 392931.94 197164 182560 -1 4567
4569 0 393120.8 197452.25 182320 -1 4568
4570 0 393100.78 197549.69 182280 -1 4569
4571 0 392965.8 197661.92 182240 -1 4570
4572 0 392841.38 196959.73 182840 -1 4567
4573 0 392835.1 196444.08 182920 -1 4572
4574 0 392805.06 195719.95 182960 -1 4573
4575 0 392950 195779.17 183160 -1 4574
4576 0 392979.44 195790.98 183200 -1 4575
4577 0 392889.53 195553.19 183400 -1 4576
4578 0 392612.2 195154.75 183640 -1 4577
4579 0 392541.78 195136.73 183720 -1 4578
4580 0 392542.62 195152.05 183760 -1 4579
4581 0 393056.7 195317.94 182760 -1 4574
4582 0 393093.78 195070.11 182600 -1 4581
4583 0 392967.22 194792.3 182520 -1 4582
4584 0 392500.22 194290.08 182520 -1 4583
4585 0 391867.78 193911 182520 -1 4584
4586 0 391883.72 193789.9 182680 -1 4585
4587 0 391906.03 193742.67 182880 -1 4586
4588 0 391875.56 193690.02 182920 -1 4587
4589 0 391850 193643.5 182960 -1 4588
4590 0 391772 193503.6 183080 -1 4589
4591 0 391746.34 193456.84 183120 -1 4590
4592 0 391545.03 193213.17 183200 -1 4591
4593 0 391801.9 192858.05 183240 -1 4592
4594 0 391768.4 192823.95 183280 -1 4593
4595 0 391802.4 192852.12 183320 -1 4594
4596 0 391800.8 192802.12 183360 -1 4595
4597 0 391815.03 192789.45 183400 -1 4596
4598 0 391816.5 192752.69 183560 -1 4597
4599 0 391395.88 192980.06 182520 -1 4585
4600 0 391224 192826.06 182400 -1 4599
4601 0 391216 192934.06 182280 -1 4600
4602 0 391384 193142.06 182160 -1 4601
4603 0 391544 193158.06 182080 -1 4602
4604 0 391744 193782.06 182040 -1 4603
4605 0 389937.06 191262.2 182520 -1 4599
4606 0 390028.78 191303.97 182600 -1 4605
4607 0 390131.34 191417.69 182760 -1 4606
4608 0 390159.34 191316.38 183000 -1 4607
4609 0 390172.66 191235.72 183200 -1 4608
4610 0 389589.56 189869.42 182520 -1 4605
4611 0 389308.66 189270.34 182320 -1 4610
4612 0 389239.62 188980.08 182160 -1 4611
4613 0 388723.94 187580.78 182160 -1 4612
4614 0 389378.8 186436.61 182120 -1 4613
4615 0 389372.47 186199.78 182200 -1 4614
4616 0 389204.22 186234.66 182360 -1 4615
4617 0 388946.94 186744.33 182480 -1 4616
4618 0 388946.06 186883.81 182560 -1 4617
4619 0 389503 186054.08 181920 -1 4614
4620 0 389510.06 186130.78 181840 -1 4619
4621 0 389516.56 186143.56 181800 -1 4620
4622 0 389385.25 185768.45 181720 -1 4621
4623 0 389302.34 185503.92 181560 -1 4622
4624 0 389247.47 184472.52 181560 -1 4623
4625 0 389699.62 183894.27 181560 -1 4624
4626 0 389629.88 183782.53 181680 -1 4625
4627 0 389371.28 183791.52 181760 -1 4626
4628 0 389293.6 183858.17 181800 -1 4627
4629 0 389265.44 183872.97 181840 -1 4628
4630 0 389253 184492 181520 -1 4624
4631 0 389259.16 184511.34 181480 -1 4630
4632 0 389266.84 184528.44 181440 -1 4631
4633 0 389209 184478 181360 -1 4632
4634 0 389180.47 184452.77 181320 -1 4633
4635 0 389188.97 184468.8 181200 -1 4634
4636 0 388918.84 184501.27 181160 -1 4635
4637 0 388779.97 184467.78 181120 96 4636
4638 0 389603.84 184135.86 181120 -1 4637
4639 0 390099.16 183562.94 181120 -1 4638
4640 0 390168.97 183101.25 181000 -1 4639
4641 0 390247.25 182830.03 180920 -1 4640
4642 0 390204.53 182818.31 180800 -1 4641
4643 0 390221.9 182796.9 180720 -1 4642
4644 0 390248.4 182763.11 180600 -1 4643
4645 0 390253.25 182700.83 180560 -1 4644
4646 0 390101.88 182861.62 180480 -1 4645
4647 0 390053.94 182920.38 180440 -1 4646
4648 0 391271.06 182222.1 180920 -1 4641
4649 0 391398.25 182012.61 180800 -1 4648
4650 0 391437.78 181845.89 180680 -1 4649
4651 0 391438.34 181616.94 180600 -1 4650
4652 0 391427.78 181466.89 180480 -1 4651
4653 0 391278.75 181225.05 180440 -1 4652
4654 0 391090.06 180762.05 180360 -1 4653
4655 0 391135.9 180549.89 180200 -1 4654
4656 0 391177.6 180256.33 180160 -1 4655
4657 0 391080.9 180306.62 180040 -1 4656
4658 0 391016.5 179747.69 180040 -1 4657
4659 0 391029.2 179614.88 179880 -1 4658
4660 0 390889.3 179392.9 179840 -1 4659
4661 0 390884.75 179338.9 179800 -1 4660
4662 0 390876 179290.33 179760 -1 4661
4663 0 390908.16 178834.12 179760 -1 4662
4664 0 390500.22 178690.11 179760 -1 4663
4665 0 390356.8 178661.6 179640 -1 4664
4666 0 390816 178943.03 179840 -1 4663
4667 0 390788 179091.03 179920 -1 4666
4668 0 390915.78 179346.2 179720 -1 4661
4669 0 390968.56 179498.84 179680 -1 4668
4670 0 390964.9 179529.78 179640 -1 4669
4671 0 390964.4 179538.92 179600 -1 4670
4672 0 390945.62 179481.52 179520 -1 4671
4673 0 390984 179485.28 179440 -1 4672
4674 0 391087.97 179317.2 179440 -1 4673
4675 0 391159.25 179087.27 179320 -1 4674
4676 0 390982.03 178917.39 179280 -1 4675
4677 0 390968.3 178874.64 179200 -1 4676
4678 0 390944.5 178862.31 179160 -1 4677
4679 0 390898.3 178839.3 179080 -1 4678
4680 0 390875.94 178826.47 179040 -1 4679
4681 0 390831 178830.25 179000 -1 4680
4682 0 390696.5 178843.03 178880 -1 4681
4683 0 390725.7 178800.42 178840 -1 4682
4684 0 390769.16 178724.67 178800 -1 4683
4685 0 390833.25 178661.17 178760 -1 4684
4686 0 390981.66 178532.44 178720 -1 4685
4687 0 391005.25 178573.03 178680 -1 4686
4688 0 391034.12 178533.62 178640 -1 4687
4689 0 391037.16 178597.38 178600 -1 4688
4690 0 391049.25 178640.25 178520 -1 4689
4691 0 391073.44 178657.39 178440 -1 4690
4692 0 391076.78 178613.25 178360 -1 4691
4693 0 391053.8 178560.77 178320 -1 4692
4694 0 391067.3 178550.19 178280 -1 4693
4695 0 391072.62 178548.69 178200 -1 4694
4696 0 391103.53 178542.27 178160 -1 4695
4697 0 390522.94 177931.27 179080 -1 4679
4698 0 390638.8 177406.28 179160 -1 4697
4699 0 391248.53 176440.84 179080 -1 4698
4700 0 391018.44 176093.23 179120 -1 4699
4701 0 391034.03 176004.17 179200 -1 4700
4702 0 391040.5 175960 179240 -1 4701
4703 0 391047.3 175916.48 179280 -1 4702
4704 0 391122.44 175787.25 179360 -1 4703
4705 0 390936.25 175505.44 179360 -1 4704
4706 0 391228.25 174921.33 179360 -1 4705
4707 0 391238.06 174811.44 179400 -1 4706
4708 0 391234.88 174482.7 179600 -1 4707
4709 0 391233.5 174480.5 179640 -1 4708
4710 0 391231.62 174477.6 179680 -1 4709
4711 0 391253.72 174462.47 179760 -1 4710
4712 0 391255.66 174459.31 179800 -1 4711
4713 0 391179.03 174529.45 180000 -1 4712
4714 0 391084.2 173822.69 180000 -1 4713
4715 0 391159.44 173418.19 180040 -1 4714
4716 0 391172.4 173108.83 180160 -1 4715
4717 0 391184.66 172939.58 180240 -1 4716
4718 0 391042.56 172181.72 180240 -1 4717
4719 0 391024.16 172087.53 180320 -1 4718
4720 0 391004.03 171992 180400 -1 4719
4721 0 391142 171234.28 180400 -1 4720
4722 0 391518.7 171142.83 180520 -1 4721
4723 0 391558.16 171112.5 180560 -1 4722
4724 0 391597.94 171082.14 180600 -1 4723
4725 0 391632.38 170976.34 180680 -1 4724
4726 0 391626 170992.5 180720 -1 4725
4727 0 391620.44 171008.6 180760 -1 4726
4728 0 391713.88 170662.61 180800 -1 4727
4729 0 391732.84 170534.89 180840 -1 4728
4730 0 392232.66 169780.4 180880 -1 4729
4731 0 392298.84 169686.52 180960 -1 4730
4732 0 392335.38 169644.1 181040 -1 4731
4733 0 392889.22 168930.16 181040 -1 4732
4734 0 393083.97 168736.77 181160 -1 4733
4735 0 393126.62 168694.17 181200 -1 4734
4736 0 393533.72 168062.1 181040 -1 4735
4737 0 393552.75 167933 180920 -1 4736
4738 0 393558.56 167890.34 180880 -1 4737
4739 0 393054.06 167778.72 180760 -1 4738
4740 0 393026.53 167753.53 180720 -1 4739
4741 0 392575.56 167952.56 180720 -1 4740
4742 0 392799.6 168420.45 180720 -1 4741
4743 0 392888.34 168468.12 180600 -1 4742
4744 0 392963.44 168520.67 180560 -1 4743
4745 0 393072.5 168583.81 180520 -1 4744
4746 0 393145.88 168509.8 180480 -1 4745
4747 0 393149.94 168390.92 180440 -1 4746
4748 0 392973.5 167702.45 180640 -1 4740
4749 0 392940.44 167584.14 180600 -1 4748
4750 0 392909.2 167442.69 180560 -1 4749
4751 0 392942.28 167213.58 180520 -1 4750
4752 0 393203.62 166959.22 180480 -1 4751
4753 0 393167.6 166803.17 180480 -1 4752
4754 0 393144.25 166739.47 180520 -1 4753
4755 0 393174.7 166704.3 180560 -1 4754
4756 0 393188.62 166672.1 180600 -1 4755
4757 0 393247.34 166636.14 180640 -1 4756
4758 0 393271.75 166656.8 180680 -1 4757
4759 0 393315.4 166664.64 180720 -1 4758
4760 0 393202 166614.55 180760 -1 4759
4761 0 393069.62 166494.53 180800 -1 4760
4762 0 393126.3 166578.31 180840 -1 4761
4763 0 393170.75 166426.12 180880 -1 4762
4764 0 393509.34 166222 180920 -1 4763
4765 0 393541.34 166270.02 181040 -1 4764
4766 0 393559.25 166277 181120 -1 4765
4767 0 393705.1 166002.95 181160 -1 4766
4768 0 393735.34 165912.03 181200 -1 4767
4769 0 393698.38 165934.31 181240 -1 4768
4770 0 393695.06 165972.98 181280 -1 4769
4771 0 393654.12 165967.73 181320 -1 4770
4772 0 393692.62 165915.92 181360 -1 4771
4773 0 393702.8 165868.75 181440 -1 4772
4774 0 393705.84 165839.36 181480 -1 4773
4775 0 393729.5 165794.58 181520 -1 4774
4776 0 393800.88 165758.64 181560 -1 4775
4777 0 393856.16 165707.98 181680 -1 4776
4778 0 393874.6 165656.66 181800 -1 4777
4779 0 393943.22 165560.19 181920 -1 4778
4780 0 393911 165444.03 182000 -1 4779
4781 0 394007 165628.03 182040 -1 4780
4782 0 393899 165328.03 182080 -1 4781
4783 0 393763 165108.03 182240 -1 4782
4784 0 393679 164956.03 182400 -1 4783
4785 0 393735 164864.03 182600 -1 4784
4786 0 393779 164776.06 182720 -1 4785
4787 0 393779 164688.06 182920 -1 4786
4788 0 393755 164640.06 183120 -1 4787
4789 0 393887 164476.06 183320 -1 4788
4790 0 393859 164404.06 183480 -1 4789
4791 0 393807 164488.06 183640 -1 4790
4792 0 393779 164564.06 183800 -1 4791
4793 0 393875 164628.06 183920 -1 4792
4794 0 393947 164720.06 184080 -1 4793
4795 0 394111 164708.11 184240 -1 4794
4796 0 394243 164816.11 184400 -1 4795
4797 0 394323 164956.11 184560 -1 4796
4798 0 394519 165116.14 184760 -1 4797
4799 0 394639 165208.14 184920 -1 4798
4800 0 394651 165340.14 185080 -1 4799
4801 0 394743 165348.14 185240 -1 4800
4802 0 394879 165452.14 185400 -1 4801
4803 0 394951 165504.14 185600 -1 4802
4804 0 394883 165612.14 185720 -1 4803
4805 0 394943 165640.14 185880 -1 4804
4806 0 394831 165636.14 185960 -1 4805
4807 0 394816 165699 186080 -1 4806
4808 0 394811 165720.03 186120 -1 4807
4809 0 394779 165748.06 186240 -1 4808
4810 0 394907 165680.06 186400 -1 4809
4811 0 395033 165620 186520 -1 4810
4812 0 395075 165600.06 186560 -1 4811
4813 0 395163 165488.06 186680 -1 4812
4814 0 395367 165372.06 186840 -1 4813
4815 0 395455 165168.11 186960 -1 4814
4816 0 395463 164944.03 187080 -1 4815
4817 0 395507 164860.03 187240 -1 4816
4818 0 395583 164792.03 187400 -1 4817
4819 0 395735 164704.03 187520 -1 4818
4820 0 395787 164596.03 187680 -1 4819
4821 0 395735 164392.03 187760 -1 4820
4822 0 395737.66 164304 187800 -1 4821
4823 0 395743 164128.03 187880 -1 4822
4824 0 395731 164084.03 188040 -1 4823
4825 0 395867 163824.03 188200 -1 4824
4826 0 396019 163580.03 188360 -1 4825
4827 0 396059 163524.03 188480 -1 4826
4828 0 396031 163456.03 188640 -1 4827
4829 0 395951 163484.03 188800 -1 4828
4830 0 395915 163412.03 188960 -1 4829
4831 0 396243.03 163272.05 189080 -1 4830
4832 0 396483 163120.03 189240 -1 4831
4833 0 396455 163028.03 189400 -1 4832
4834 0 396421.4 162888.8 189520 -1 4833
4835 0 396399 162796.06 189600 -1 4834
4836 0 396403 162476.03 189760 -1 4835
4837 0 396355 162272.03 189960 -1 4836
4838 0 396331 162172.03 190120 -1 4837
4839 0 396467 162084.03 190320 -1 4838
4840 0 396651 161992.03 190440 -1 4839
4841 0 396839 161828.03 190640 -1 4840
4842 0 397711 161600.03 190600 -1 4841
4843 0 397835 161288.03 190560 -1 4842
4844 0 398131 161172.06 190560 -1 4843
4845 0 398495 161376.06 190520 -1 4844
4846 0 398947 161264.06 190480 -1 4845
4847 0 399227 161220.11 190600 -1 4846
4848 0 399455 161076.11 190720 -1 4847
4849 0 399815 161024.03 190840 -1 4848
4850 0 400396 160547.11 190960 -1 4849
4851 0 400868 160215.03 190920 -1 4850
4852 0 401072 159999.03 190840 -1 4851
4853 0 401404 159839.03 190720 -1 4852
4854 0 401520 159679.03 190600 -1 4853
4855 0 401512 159559.03 190560 -1 4854
4856 0 401688 159619.03 190520 -1 4855
4857 0 401812 159727.03 190400 -1 4856
4858 0 402180 159787.03 190280 -1 4857
4859 0 402584 159903.03 190120 -1 4858
4860 0 402672 160011.06 190000 -1 4859
4861 0 401200 159655.03 190520 -1 4855
4862 0 401016 159659.03 190400 -1 4861
4863 0 401228 160579.03 190960 -1 4851
4864 0 401580 160531.03 190920 -1 4863
4865 0 401624 160527.03 190840 -1 4864
4866 0 400328 160687.03 191120 -1 4850
4867 0 400312 160443.03 191160 -1 4866
4868 0 400452 160427.03 191200 -1 4867
4869 0 400492 160379.03 191280 -1 4868
4870 0 400492 160255.03 191360 -1 4869
4871 0 400448 160219.03 191400 -1 4870
4872 0 400072 160427.03 191200 -1 4867
4873 0 400028 160439.03 191280 -1 4872
4874 0 400044 160399.03 191400 -1 4873
4875 0 399892 161107.03 191160 -1 4866
4876 0 399340 161191.03 191240 -1 4875
4877 0 393251.25 168567.53 181320 -1 4735
4878 0 393243.7 168623.9 181520 -1 4877
4879 0 393195.53 168724.27 181640 -1 4878
4880 0 393227.5 168705.17 181760 -1 4879
4881 0 391653 170267.03 180960 -1 4729
4882 0 391569 170183.03 181120 -1 4881
4883 0 391497 170155.03 181280 -1 4882
4884 0 391453 170191.06 181400 -1 4883
4885 0 391173 170187.06 181560 -1 4884
4886 0 391057 170315.06 181600 -1 4885
4887 0 390717 170415.06 181680 -1 4886
4888 0 390693 170431.03 181800 -1 4887
4889 0 390573 170567.03 181920 -1 4888
4890 0 390575.03 170544.1 181960 -1 4889
4891 0 390565 170559.03 182000 -1 4890
4892 0 390957 170987.03 182040 -1 4891
4893 0 390545 170531.03 182080 -1 4892
4894 0 390525 170619.03 182200 -1 4893
4895 0 390465 170643.03 182280 -1 4894
4896 0 391506 171740.56 180720 -1 4726
4897 0 391498 171780.56 180840 -1 4896
4898 0 391458 171844.56 180960 -1 4897
4899 0 391474 171908.56 181080 -1 4898
4900 0 390923.47 174235.31 179400 -1 4707
4901 0 390887.4 174238.58 179320 -1 4900
4902 0 390847.12 174237.81 179240 -1 4901
4903 0 390687.5 174085.6 179200 -1 4902
4904 0 390563.12 173961.34 179160 -1 4903
4905 0 390410.06 173970.52 179080 -1 4904
4906 0 390350.38 173944.98 179000 -1 4905
4907 0 390676 174151.03 179160 -1 4903
4908 0 390672 174143.03 179080 -1 4907
4909 0 390644 174067.03 178920 -1 4908
4910 0 390596 174023.03 178840 -1 4909
4911 0 390672 173843.03 178760 -1 4910
4912 0 390682 173717.03 178720 -1 4911
4913 0 390467.78 178567.58 179280 -1 4676
4914 0 390047.7 178719.6 179280 -1 4913
4915 0 390172.88 178435.58 179400 -1 4914
4916 0 390185.22 178213 179480 -1 4915
4917 0 390231.16 178086.27 179520 -1 4916
4918 0 390314.62 177989.34 179560 -1 4917
4919 0 390301.53 177953.55 179600 -1 4918
4920 0 391428 180371.03 179960 -1 4657
4921 0 391524 180307.03 179800 -1 4920
4922 0 391432 180323.03 179640 -1 4921
4923 0 391138 180619.03 180400 -1 4654
4924 0 391174 180603.03 180520 -1 4923
4925 0 391238 180675.03 180680 -1 4924
4926 0 391218 180759.03 180840 -1 4925
4927 0 391190 180767.03 180920 -1 4926
4928 0 391098 180719.03 181080 -1 4927
4929 0 391066 180727.03 181200 -1 4928
4930 0 391516 181619.03 180400 -1 4652
4931 0 391616 181571.03 180240 -1 4930
4932 0 391844 181531.03 180200 -1 4931
4933 0 391972 181551.03 180160 -1 4932
4934 0 392120 181727.03 180200 -1 4933
4935 0 392312 181783.03 180280 -1 4934
4936 0 392484 181671.03 180320 -1 4935
4937 0 392440 181575.03 180240 -1 4936
4938 0 392444 181495.03 180160 -1 4937
4939 0 390402 182619.03 180960 -1 4641
4940 0 390466 182531.03 181040 -1 4939
4941 0 390550 182471.05 181120 -1 4940
4942 0 389770 184595.03 181080 -1 4638
4943 0 389774 184583.06 180920 -1 4942
4944 0 389921.22 184670.7 180800 -1 4943
4945 0 389962 184899.03 180680 -1 4944
4946 0 390042 184883.03 180520 -1 4945
4947 0 390150 184819.03 180320 -1 4946
4948 0 390102 184827.03 180160 -1 4947
4949 0 390046 184847.03 180120 -1 4948
4950 0 389774 184775.03 180080 -1 4949
4951 0 389614 184999.03 179960 -1 4950
4952 0 389558 185111.03 179880 -1 4951
4953 0 389602 185187.03 179760 -1 4952
4954 0 389562 185259.03 179680 -1 4953
4955 0 388290.84 184376.08 180960 120 4637
4956 0 388054.53 184229.89 180760 107 4955
4957 0 387706.44 184125.95 180600 124 4956
4958 0 387393.5 183873.31 180400 137 4957
4959 0 387421.53 183715.16 180360 80 4958
4960 0 387031.22 183555.3 180320 75 4959
4961 0 386620.06 183638.03 180280 71 4960
4962 0 385958.1 183695.4 180240 102 4961
4963 0 385469.66 183685.19 180120 96 4962
4964 0 385302.2 183614.52 180080 32 4963
4965 0 385259.16 183677.98 180040 32 4964
4966 0 385179.25 183791.31 179920 51 4965
4967 0 385213.97 183936.25 179800 32 4966
4968 0 385072.4 183952.4 179720 32 4967
4969 0 384860.25 183976.62 179600 91 4968
4970 0 384648.22 184001.4 179480 60 4969
4971 0 384433.3 183993.72 179240 163 4970
4972 0 384439.88 183890.05 179080 160 4971
4973 0 384252.88 183464.78 178720 98 4972
4974 0 384099.44 183373.3 178520 98 4973
4975 0 383661.56 183149.03 178360 86 4974
4976 0 383499.9 182872.22 178240 104 4975
4977 0 383284.25 182774.73 178000 131 4976
4978 0 383269.88 182786.72 177840 131 4977
4979 0 383137.22 182790.03 177680 71 4978
4980 0 382963.25 182899.64 177400 86 4979
4981 0 382910.1 182873.34 177200 128 4980
4982 0 382921.34 182816.58 177000 90 4981
4983 0 382999.44 182983.67 176800 124 4982
4984 0 382676.53 183302.31 176520 71 4983
4985 0 382507.38 183312.08 176200 156 4984
4986 0 382267.62 183498.66 175960 108 4985
4987 0 382003.84 183747.92 175680 98 4986
4988 0 381947.4 183987.36 175480 120 4987
4989 0 381780.3 184126.05 175280 81 4988
4990 0 381690.47 184181.77 175080 150 4989
4991 0 381473.22 184134.3 174880 107 4990
4992 0 381425.25 184111.05 174760 107 4991
4993 0 381251.38 184028.56 174600 131 4992
4994 0 380923.72 183944.25 174480 122 4993
4995 0 380749.44 183881.36 174360 96 4994
4996 0 380631.72 183834.58 174280 102 4995
4997 0 380512.4 183728.53 174200 102 4996
4998 0 380468.97 183728.84 174160 102 4997
4999 0 380247.34 183570.9 174040 122 4998
5000 0 380065.75 183513.52 173880 128 4999
5001 0 379656.72 183388.7 173720 60 5000
5002 0 379571.5 182983.03 173680 64 5001
5003 0 379599.84 183026.16 173440 71 5002
5004 0 379564.75 183060.34 173160 64 5003
5005 0 379423.7 183362.39 172880 64 5004
5006 0 379259.4 183583.64 172560 -1 5005
5007 0 379101.16 183616.94 172360 -1 5006
5008 0 379106.38 183590.11 172160 -1 5007
5009 0 379134.2 183534.16 171960 -1 5008
5010 0 379119.66 183402.27 171760 -1 5009
5011 0 379174.97 182830.5 171560 -1 5010
5012 0 378771.7 182253.14 171400 -1 5011
5013 0 378347.47 181875.94 171240 -1 5012
5014 0 378151.75 181863.72 171080 -1 5013
5015 0 378310.84 181565.27 171040 -1 5014
5016 0 378658.88 181112.02 171040 -1 5015
5017 0 378317.9 180798.97 171040 -1 5016
5018 0 378743 180422.72 171040 -1 5017
5019 0 378646.03 180206.89 170960 -1 5018
5020 0 378529.2 180121.55 170920 -1 5019
5021 0 378472.44 179703.28 170880 -1 5020
5022 0 378499.03 179418.6 170720 -1 5021
5023 0 378625 179271 170560 -1 5022
5024 0 378688.4 179196.98 170480 -1 5023
5025 0 378702.3 179194.81 170280 -1 5024
5026 0 378635.25 179167.5 170240 -1 5025
5027 0 378434.78 179085.11 170120 -1 5026
5028 0 377982.75 178900.19 169920 -1 5027
5029 0 377891.7 178863.97 169880 -1 5028
5030 0 377773.25 178631.1 169800 -1 5029
5031 0 377668.5 179195.19 169800 -1 5030
5032 0 377440.44 179209.31 169720 -1 5031
5033 0 377393.03 179273.14 169600 -1 5032
5034 0 377385.25 179287.42 169560 -1 5033
5035 0 377379.94 179300.73 169520 -1 5034
5036 0 377473.28 179321.1 169440 -1 5035
5037 0 377489.66 179327.78 169400 -1 5036
5038 0 377566.25 178332.75 169680 -1 5030
5039 0 377448.6 178096.1 169600 -1 5038
5040 0 377378 178034 169560 -1 5039
5041 0 377306.88 177971.97 169520 -1 5040
5042 0 376842.78 177586.55 169480 -1 5041
5043 0 376826.4 177509.77 169440 -1 5042
5044 0 376872.94 177194.12 169400 -1 5043
5045 0 376926.72 176845.75 169280 -1 5044
5046 0 376980.4 176790.58 169200 -1 5045
5047 0 377041.62 176710.4 169160 -1 5046
5048 0 377161.44 176548.83 169080 -1 5047
5049 0 378002.94 176317.92 168960 -1 5048
5050 0 378276.5 176501 168840 -1 5049
5051 0 378222 176626.48 168600 -1 5050
5052 0 378444.22 176733.77 168480 -1 5051
5053 0 378571.75 176702.62 168360 -1 5052
5054 0 378605.25 176711.66 168320 -1 5053
5055 0 376750.7 176786.08 169520 -1 5042
5056 0 377384 176455.5 169560 -1 5055
5057 0 377506.84 176404.11 169640 -1 5056
5058 0 377486.7 176402.1 169760 -1 5057
5059 0 377579.38 176490.78 169920 -1 5058
5060 0 377663.88 176484.33 170120 -1 5059
5061 0 377566.28 176539.03 170280 -1 5060
5062 0 377511.78 176572.67 170320 -1 5061
5063 0 377309.5 176774.69 170400 -1 5062
5064 0 377291.03 176913.81 170480 -1 5063
5065 0 377295.44 176907.58 170600 -1 5064
5066 0 377354.06 176902.6 170640 -1 5065
5067 0 377368.5 176878 170680 -1 5066
5068 0 377383.47 176853.48 170720 -1 5067
5069 0 377027 176382.03 169560 -1 5056
5070 0 376735 176126.03 169560 -1 5069
5071 0 376729.28 176805 169600 -1 5055
5072 0 376660.1 176873.61 169720 -1 5071
5073 0 376595.6 176953.27 169760 -1 5072
5074 0 376427.7 176967.81 169800 -1 5073
5075 0 376262 176972.2 169840 -1 5074
5076 0 376269.97 176992.67 169880 -1 5075
5077 0 376369.22 177066.45 170000 -1 5076
5078 0 376418.34 177060 170080 -1 5077
5079 0 376443.1 177056.66 170120 -1 5078
5080 0 377252.84 177470.03 169520 -1 5042
5081 0 377246.2 177375.16 169640 -1 5080
5082 0 377186.44 177361.67 169800 -1 5081
5083 0 377087.62 177440.19 169960 -1 5082
5084 0 377290.34 177578.05 170160 -1 5083
5085 0 377314 177605 170200 -1 5084
5086 0 377338.03 177632.11 170240 -1 5085
5087 0 377409.06 178089.3 169480 -1 5041
5088 0 377475.28 178298.16 169440 -1 5087
5089 0 377630.75 178434.88 169400 -1 5088
5090 0 377788.56 178416.72 169360 -1 5089
5091 0 377792.94 178342.14 169320 -1 5090
5092 0 377724.88 178528.77 169280 -1 5091
5093 0 377907.7 178587.16 169200 -1 5092
5094 0 377980.56 178543.84 169120 -1 5093
5095 0 377362.56 178452.44 169920 -1 5028
5096 0 377587.53 178261.69 169960 -1 5095
5097 0 377614.4 178282.9 170160 -1 5096
5098 0 377580.56 178265.3 170240 -1 5097
5099 0 377718.72 178290.78 170320 -1 5098
5100 0 377768.34 178421.61 170360 -1 5099
5101 0 377857.72 178492.64 170440 -1 5100
5102 0 377970.34 178507.44 170520 -1 5101
5103 0 378130.4 178506.02 170640 -1 5102
5104 0 378145.03 178539.05 170680 -1 5103
5105 0 378102.44 178602.95 170800 -1 5104
5106 0 378040.3 178610.31 170880 -1 5105
5107 0 377558.84 178171.39 170360 -1 5099
5108 0 377467.62 178116.6 170440 -1 5107
5109 0 377454.12 178075.39 170520 -1 5108
5110 0 379186.8 179164.67 170200 -1 5026
5111 0 379322.8 179220.67 170120 -1 5110
5112 0 379346.8 179260.67 170040 -1 5111
5113 0 379274.8 179284.67 169880 -1 5112
5114 0 379074.8 179252.67 169800 -1 5113
5115 0 378906.8 179124.67 169640 -1 5114
5116 0 378786.8 178948.67 169480 -1 5115
5117 0 378720.62 179143.9 170920 -1 5021
5118 0 378924.56 179120.42 171080 -1 5117
5119 0 379171.4 179201.77 171200 -1 5118
5120 0 379496.88 179274.73 171280 -1 5119
5121 0 379496.4 179345.4 171440 -1 5120
5122 0 379462.9 179458.98 171520 -1 5121
5123 0 379570.25 179631.75 171720 -1 5122
5124 0 379689.06 179581.48 171960 -1 5123
5125 0 379474.03 179486.75 172120 -1 5124
5126 0 378228.47 180526.62 171120 -1 5017
5127 0 378060.9 180358.31 171200 -1 5126
5128 0 378381.44 181584.3 170880 -1 5015
5129 0 378485.28 181694.6 170840 -1 5128
5130 0 378199.84 181772.77 170600 -1 5129
5131 0 378048.8 181833 170440 -1 5130
5132 0 378011.2 181848.44 170400 -1 5131
5133 0 377783.8 182077.58 170280 -1 5132
5134 0 377399.22 181990.66 170200 -1 5133
5135 0 377308.66 181925.03 169960 -1 5134
5136 0 377238.47 181856.72 169720 -1 5135
5137 0 377172.6 181806 169600 -1 5136
5138 0 377128.97 181772.2 169520 -1 5137
5139 0 377092.38 181690.72 169320 -1 5138
5140 0 377114.25 181500.9 169080 -1 5139
5141 0 376870.6 181245.58 168880 -1 5140
5142 0 376502.38 181021.56 168760 -1 5141
5143 0 376195.03 180408.53 168760 -1 5142
5144 0 374870.66 179949.67 168760 -1 5143
5145 0 375045.25 179899.94 168680 -1 5144
5146 0 374405.75 179989.53 168640 -1 5145
5147 0 374086.44 179988.17 168520 -1 5146
5148 0 373360.22 179396.81 168520 -1 5147
5149 0 372947.1 179287.8 168480 -1 5148
5150 0 372494.66 179251.55 168440 -1 5149
5151 0 372442 179226.33 168400 -1 5150
5152 0 372336.25 179175.42 168320 -1 5151
5153 0 372259.34 178848.53 168160 -1 5152
5154 0 372251 178808.16 168040 -1 5153
5155 0 372232.06 178711.22 167960 -1 5154
5156 0 372208.03 178629.47 167880 -1 5155
5157 0 372243.88 178624.66 167800 -1 5156
5158 0 372401.88 178840.28 167720 -1 5157
5159 0 372593.78 178875.17 167600 -1 5158
5160 0 373278.97 178544.69 167600 -1 5159
5161 0 373523.25 178495.52 167520 -1 5160
5162 0 373519.88 178484.48 167440 -1 5161
5163 0 373538.88 178527.64 167360 -1 5162
5164 0 372214.7 179047.45 167600 -1 5159
5165 0 372095.47 178880.2 167520 -1 5164
5166 0 371965.03 178735.69 167400 -1 5165
5167 0 371923.16 178716.61 167360 -1 5166
5168 0 371926.28 178510.02 167200 -1 5167
5169 0 371812.72 178481.78 167080 -1 5168
5170 0 371749.97 178506.19 167040 -1 5169
5171 0 371728.25 178658.42 166960 -1 5170
5172 0 371779.4 178746.38 166840 -1 5171
5173 0 371820.22 178805.62 166760 -1 5172
5174 0 371865.75 178923.83 166600 -1 5173
5175 0 371771.6 178883.9 166560 -1 5174
5176 0 371378.78 179326.25 166520 -1 5175
5177 0 371352.66 179351.64 166400 -1 5176
5178 0 371757.56 178770.67 166520 -1 5175
5179 0 371787.6 178821.62 166360 -1 5178
5180 0 371781.4 178810.53 166320 -1 5179
5181 0 371945.03 179117.12 166200 -1 5180
5182 0 371965 179144.53 166160 -1 5181
5183 0 371989 179036.53 166000 -1 5182
5184 0 371797 178909.03 165960 -1 5183
5185 0 371369 178937.03 165880 -1 5184
5186 0 371061 179077.03 165800 -1 5185
5187 0 370881 179065.03 165720 -1 5186
5188 0 370733 179213.06 165560 -1 5187
5189 0 370629 179209.06 165360 -1 5188
5190 0 370613 179077.06 165200 -1 5189
5191 0 370445 179017.11 165040 -1 5190
5192 0 370289 178997.11 164880 -1 5191
5193 0 370077 178901.11 164720 -1 5192
5194 0 369861 178773.03 164560 -1 5193
5195 0 368777 178412 164600 -1 5194
5196 0 368665 178364.03 164480 -1 5195
5197 0 368657 178432.03 164280 -1 5196
5198 0 368641 178460.03 164080 -1 5197
5199 0 368543 178426 163840 -1 5198
5200 0 368389 178488.03 163640 -1 5199
5201 0 368149 178436.03 163480 -1 5200
5202 0 367745 178404.06 163320 -1 5201
5203 0 367681 178580.03 163120 -1 5202
5204 0 367365 178788.03 162960 -1 5203
5205 0 367389 178800.03 162760 -1 5204
5206 0 367669 178832.03 162640 -1 5205
5207 0 367957 178980.03 162480 -1 5206
5208 0 368157 179016.06 162240 -1 5207
5209 0 371702.1 179367.39 167360 -1 5167
5210 0 371744.72 179456.16 167080 -1 5209
5211 0 371729.53 179470.81 167040 -1 5210
5212 0 371770 179403.06 167720 -1 5158
5213 0 371626 179515.06 167760 -1 5212
5214 0 371618 179531.06 167800 -1 5213
5215 0 371586 179451.06 167920 -1 5214
5216 0 372404 179423.03 167960 -1 5155
5217 0 372580 179479.03 167920 -1 5216
5218 0 373004 179547.03 167880 -1 5217
5219 0 373106 179511.03 167960 -1 5218
5220 0 371166.47 178785.88 168160 -1 5153
5221 0 370907.97 178695.25 168200 -1 5220
5222 0 370748.16 178639.77 168280 -1 5221
5223 0 370734.06 178701.97 168320 -1 5222
5224 0 370643.72 178738.27 168360 -1 5223
5225 0 370465.84 178763.36 168400 -1 5224
5226 0 370253.78 178864.75 168440 -1 5225
5227 0 370279.16 178865.2 168480 -1 5226
5228 0 372844 179321.03 168600 -1 5148
5229 0 372656 179361.03 168760 -1 5228
5230 0 372284 179493.03 168880 -1 5229
5231 0 371644 179649.03 168840 -1 5230
5232 0 371304 179713.03 168720 -1 5231
5233 0 370928 179905.06 168640 -1 5232
5234 0 374072.03 180045.1 168480 -1 5147
5235 0 374028 180133.06 168320 -1 5234
5236 0 373940 180265.06 168200 -1 5235
5237 0 375462.62 179919.92 168600 -1 5145
5238 0 375532.72 179898.81 168560 -1 5237
5239 0 375601.5 179969.5 168480 -1 5238
5240 0 375670.16 180039.89 168400 -1 5239
5241 0 376291.78 180052.44 168280 -1 5240
5242 0 376054.78 180065.66 168160 -1 5241
5243 0 376136.53 180157.83 168080 -1 5242
5244 0 374328.44 180004.39 168800 -1 5144
5245 0 373818.3 180060.81 168960 -1 5244
5246 0 374189 179983.12 169080 -1 5245
5247 0 374407 179953 169120 -1 5246
5248 0 374843.34 179892.53 169200 -1 5247
5249 0 374800.88 179913.48 169280 -1 5248
5250 0 374703.78 179968.97 169400 -1 5249
5251 0 374597.9 179997.84 169560 -1 5250
5252 0 374593.66 180067.2 169600 -1 5251
5253 0 374578.9 180087.16 169640 -1 5252
5254 0 374661.78 180081.56 169680 -1 5253
5255 0 374724.44 180101.66 169720 -1 5254
5256 0 374919.72 180171.11 169800 -1 5255
5257 0 374961.78 180150.72 169840 -1 5256
5258 0 374960.47 180171.72 169920 -1 5257
5259 0 374233 180011 169160 -1 5247
5260 0 373435.56 179496.61 168920 -1 5245
5261 0 373415.66 179273.83 169000 -1 5260
5262 0 373345.22 179182.34 169120 -1 5261
5263 0 373304.03 178939.19 169200 -1 5262
5264 0 373247 178596.4 169320 -1 5263
5265 0 373116.03 178577 169400 -1 5264
5266 0 372984 178527.14 169480 -1 5265
5267 0 372996.4 178416.98 169560 -1 5266
5268 0 373143.12 178320.38 169680 -1 5267
5269 0 373108.7 178319.34 169800 -1 5268
5270 0 372996.34 178262.95 169960 -1 5269
5271 0 372968.84 178214.3 170080 -1 5270
5272 0 373073.8 178161.02 170200 -1 5271
5273 0 373018.5 178059.5 170240 -1 5272
5274 0 372962.66 177958.03 170280 -1 5273
5275 0 372893.4 177867.64 170480 -1 5274
5276 0 372849.5 177817.77 170640 -1 5275
5277 0 372830.44 177789.9 170720 -1 5276
5278 0 372837.66 177774.73 170800 -1 5277
5279 0 372837.34 177872.9 170920 -1 5278
5280 0 372809.88 177886.4 171040 -1 5279
5281 0 371116.12 177050.97 171040 -1 5280
5282 0 370930.66 176921.67 170960 -1 5281
5283 0 370838.38 176856.55 170920 -1 5282
5284 0 370657.5 176626.75 170720 -1 5283
5285 0 370537.7 176641.7 170520 -1 5284
5286 0 370524.22 176349.94 170280 -1 5285
5287 0 370262.94 176373.31 170240 -1 5286
5288 0 370162.78 176566.36 170200 -1 5287
5289 0 370177.25 176627.6 170120 -1 5288
5290 0 370219 176647.77 170080 -1 5289
5291 0 371057.84 177142 171120 -1 5281
5292 0 370694.1 177127.92 171240 -1 5291
5293 0 370581.6 177138.42 171280 -1 5292
5294 0 371277.72 177190.89 171320 -1 5293
5295 0 371322.25 177206.33 171480 -1 5294
5296 0 371291.1 177073.34 171600 -1 5295
5297 0 371128.5 177215.08 171760 -1 5296
5298 0 371051.22 177277.34 171880 -1 5297
5299 0 371092.78 177268.77 171920 -1 5298
5300 0 370294.62 177116.8 171320 -1 5293
5301 0 370115 177199 171360 -1 5300
5302 0 369754.8 177362.77 171440 -1 5301
5303 0 369691.72 177394.1 171520 -1 5302
5304 0 369522.34 177380.16 171600 -1 5303
5305 0 369231.4 177376.36 171680 -1 5304
5306 0 368882.53 177606.75 171760 -1 5305
5307 0 368789.75 177642.73 171840 -1 5306
5308 0 368645.5 177454 171880 -1 5307
5309 0 368501.06 177265.22 171920 -1 5308
5310 0 368518.12 177101.62 172040 -1 5309
5311 0 368511.25 176944.11 172160 -1 5310
5312 0 368427.9 176700.53 172200 -1 5311
5313 0 368403.88 176666.14 172240 -1 5312
5314 0 368363.6 176595.45 172280 -1 5313
5315 0 368571.6 177045.14 172320 -1 5314
5316 0 368707.62 177028.52 172520 -1 5315
5317 0 368693.28 176965.88 172560 -1 5316
5318 0 368662.66 176840.45 172640 -1 5317
5319 0 368703.75 176816.95 172760 -1 5318
5320 0 368580.06 176803.3 172840 -1 5319
5321 0 367859.5 176757.75 172880 -1 5320
5322 0 367440.97 176633.11 173000 -1 5321
5323 0 367443 176593 173080 -1 5322
5324 0 367443.8 176573.23 173120 -1 5323
5325 0 368703.5 177234.94 172600 -1 5317
5326 0 368680.16 177229.22 172720 -1 5325
5327 0 368869.75 177289.97 172760 -1 5326
5328 0 368915.34 177282.67 172800 -1 5327
5329 0 369006.25 177267.8 172880 -1 5328
5330 0 368285.25 176359.45 172320 -1 5314
5331 0 368340.22 176262.1 172400 -1 5330
5332 0 368301.7 176197.66 172560 -1 5331
5333 0 368125.06 176196.02 172720 -1 5332
5334 0 367844.34 176204.12 172880 -1 5333
5335 0 367700.38 176063.33 172960 -1 5334
5336 0 367542.1 175695.19 173160 -1 5335
5337 0 367420.97 175690.69 173360 -1 5336
5338 0 367174.62 175618.33 173480 -1 5337
5339 0 367144.03 175536.64 173560 -1 5338
5340 0 367246.3 175481.14 173720 -1 5339
5341 0 367246.38 175481.86 173880 -1 5340
5342 0 367275.97 175351.4 174040 -1 5341
5343 0 367257.6 175283.81 174200 -1 5342
5344 0 367242.03 175134.52 174360 -1 5343
5345 0 367275.72 175021.47 174480 -1 5344
5346 0 367254.44 174997.12 174600 -1 5345
5347 0 367207.9 175023.31 174720 -1 5346
5348 0 367151.78 174932.14 174880 -1 5347
5349 0 366958.2 174845.36 175040 -1 5348
5350 0 366979.53 174799.31 175200 -1 5349
5351 0 366962.4 174772.89 175280 -1 5350
5352 0 366957.62 174776.23 175360 -1 5351
5353 0 367104.78 174794.94 175480 -1 5352
5354 0 367143.3 174752.31 175560 -1 5353
5355 0 366824.2 174608.05 175600 -1 5354
5356 0 366655 174632.62 175680 -1 5355
5357 0 366482.94 174580.03 175840 -1 5356
5358 0 366569.44 174533.78 175960 -1 5357
5359 0 366580.9 174521.48 176000 -1 5358
5360 0 366607.03 174490.81 176040 -1 5359
5361 0 366689.66 174491.67 176080 -1 5360
5362 0 366681.16 174498.06 176160 -1 5361
5363 0 366692.56 174410.84 176240 -1 5362
5364 0 366278.5 174286.39 176320 -1 5363
5365 0 366344.56 174281.62 176400 -1 5364
5366 0 366321.62 174272.8 176480 -1 5365
5367 0 366313.1 174273.77 176520 -1 5366
5368 0 366217.47 174275.5 176680 -1 5367
5369 0 366209.5 174269 176720 -1 5368
5370 0 365629.47 174218.75 176720 -1 5369
5371 0 365531.78 174126.78 176760 -1 5370
5372 0 365416.12 174082.33 176840 -1 5371
5373 0 365363.53 174100.55 176960 -1 5372
5374 0 365433.8 174121.48 177000 -1 5373
5375 0 366363.2 174131.53 176800 -1 5369
5376 0 366388.06 174066.28 176960 -1 5375
5377 0 366256.5 173975.97 177120 -1 5376
5378 0 366218.2 173985.55 177320 -1 5377
5379 0 366127.28 173844.16 177520 -1 5378
5380 0 366097.3 173825.86 177560 -1 5379
5381 0 366080.2 173779.36 177600 -1 5380
5382 0 365973.78 173724.03 177720 -1 5381
5383 0 365894.38 173624.12 177800 -1 5382
5384 0 365760.72 173521.98 178040 -1 5383
5385 0 365715.16 173467.39 178240 -1 5384
5386 0 365775.56 173431.06 178480 -1 5385
5387 0 365776.2 173540.44 178600 -1 5386
5388 0 365766.72 173573.03 178640 -1 5387
5389 0 386390 184003.03 180320 32 4961
5390 0 386370 184091.03 180440 60 5389
5391 0 386326 184131.03 180520 60 5390
5392 0 386302 184163.03 180600 60 5391
5393 0 386394 184199.03 180720 32 5392
5394 0 399764 219542.06 177880 104 4479
5395 0 399588 219606.06 177720 71 5394
5396 0 399484 219454.06 177560 32 5395
5397 0 399300 219318.06 177360 60 5396
5398 0 399220 219134.06 177160 75 5397
5399 0 399092 218902.06 176960 60 5398
5400 0 398948 218654.06 176760 101 5399
5401 0 398908 218526.06 176560 101 5400
5402 0 426908.5 246873.56 151720 153 4054
5403 0 426956.5 247201.56 151680 153 5402
5404 0 428364.66 246830.06 150960 175 4046
5405 0 428316.66 246910.06 151040 175 5404
5406 0 428220.66 246886.06 151120 175 5405
5407 0 428868.66 246934.06 150960 166 4046
5408 0 428916.66 246946.14 151040 166 5407
5409 0 460617.94 267865.62 87560 207 3305
5410 0 460573.6 267893.03 87600 175 5409
5411 0 460519.1 267843 87760 45 5410
5412 0 460416 267712 88000 64 5411
5413 0 460416 267648 88080 51 5412
5414 0 460523.25 266976.6 84360 194 1339
5415 0 460283.72 267435.78 84080 202 5414
5416 0 460283.03 267683.62 83800 124 5415
5417 0 460403.22 267949.88 83600 128 5416
5418 0 460844.75 268078.53 83360 166 5417
5419 0 461083.97 268226.44 83120 181 5418
5420 0 461331.03 268343.47 82960 189 5419
5421 0 461477.56 268401.72 82720 210 5420
5422 0 461846.62 268435.9 82560 51 5421
5423 0 461900.03 268447.25 82520 51 5422
5424 0 462709 267767.34 82520 75 5423
5425 0 463381.62 267553.6 82560 60 5424
5426 0 463381.66 267477.66 82600 60 5425
5427 0 463380.66 267324.56 82680 32 5426
5428 0 463471.88 267161.56 82720 32 5427
5429 0 463498.3 267003.3 82800 45 5428
5430 0 463655.8 266984.72 82920 45 5429
5431 0 463978.2 266853.16 83000 75 5430
5432 0 464033.12 266736.3 83120 75 5431
5433 0 464253.75 266645.66 83160 86 5432
5434 0 464483.78 266433.7 83240 75 5433
5435 0 461757.12 268491 82440 32 5423
5436 0 461542.16 268555.78 82320 245 5435
5437 0 461524.56 268539.2 82240 185 5436
5438 0 461585.75 268438.9 82040 214 5437
5439 0 461579.8 267904.94 82040 214 5438
5440 0 461570.03 267863.56 81960 214 5439
5441 0 461521.2 267794.97 81880 286 5440
5442 0 461533.94 267790.06 81840 286 5441
5443 0 461597.34 268418.72 82000 214 5438
5444 0 461648.1 268533.6 81800 245 5443
5445 0 461445.9 268524.75 81560 286 5444
5446 0 461413.66 268506.56 81360 257 5445
5447 0 461413.62 268507.03 81240 257 5446
5448 0 461396.16 268504.3 81200 257 5447
5449 0 460191.06 268997.34 81200 226 5448
5450 0 459966.56 269282.9 81320 181 5449
5451 0 459914.97 269485.7 81440 181 5450
5452 0 459966.34 269673.47 81520 181 5451
5453 0 459985.6 269695.22 81600 -1 5452
5454 0 459778 269613.44 81640 -1 5453
5455 0 459686.12 269590.66 81760 -1 5454
5456 0 459657.6 269595.03 81800 -1 5455
5457 0 460177 269797.34 81640 -1 5453
5458 0 460250.8 269963.75 81720 -1 5457
5459 0 460301.22 270086.62 81760 -1 5458
5460 0 460397.1 270176.7 81880 -1 5459
5461 0 461363.94 268504.03 81120 320 5448
5462 0 460992.38 268588.03 81000 282 5461
5463 0 460960 267968 80080 60 5462
5464 0 460800 267936 79880 45 5463
5465 0 460800 267936 79600 75 5464
5466 0 460640 268000 79400 51 5465
5467 0 460416 268032 79280 64 5466
5468 0 460160 267936 79240 51 5467
5469 0 459904 267840 79200 75 5468
5470 0 459776 267744 79200 32 5469
5471 0 460788.5 268833.28 80800 218 5462
5472 0 460701.62 268934.53 80680 320 5471
5473 0 460560.2 269102.5 80600 313 5472
5474 0 460568.72 269112.94 80560 313 5473
5475 0 459070.7 269118.1 80560 102 5474
5476 0 458794.22 268915.7 80520 75 5475
5477 0 458615.5 268919.66 80480 75 5476
5478 0 457984 268896 80480 86 5477
5479 0 457728 268864 80480 75 5478
5480 0 457472 268800 80480 51 5479
5481 0 457216 268800 80480 64 5480
5482 0 456960 268768 80520 64 5481
5483 0 456704 268704 80520 81 5482
5484 0 456512 268768 80720 32 5483
5485 0 456416 268864 80840 45 5484
5486 0 456192 268736 80960 45 5485
5487 0 456032 268576 81080 71 5486
5488 0 455808 268512 81240 71 5487
5489 0 455648 268416 81320 60 5488
5490 0 456416 269120 80840 80 5485
5491 0 456384 269312 80680 40 5490
5492 0 456352 269568 80680 32 5491
5493 0 456128 269664 80800 32 5492
5494 0 455872 269600 80880 60 5493
5495 0 455808 269568 80920 51 5494
5496 0 460160 269888 80000 148 5474
5497 0 459392 269984 80000 192 5496
5498 0 459328 270016 79920 172 5497
5499 0 459283.8 270322.06 79880 164 5498
5500 0 459323.97 270109.94 79840 157 5499
5501 0 459168 269984 79720 136 5500
5502 0 459040 269984 79480 140 5501
5503 0 458880 269984 79280 226 5502
5504 0 458720 269824 79120 246 5503
5505 0 458528 269632 79120 202 5504
5506 0 458304 269632 79000 204 5505
5507 0 458208 269632 78960 157 5506
5508 0 458016 269792 78840 200 5507
5509 0 457984 269792 78840 198 5508
5510 0 457728 269792 78840 200 5509
5511 0 457472 269728 78920 202 5510
5512 0 457216 269664 78920 189 5511
5513 0 456992 269568 78840 153 5512
5514 0 456800 269504 78680 189 5513
5515 0 456704 269472 78560 163 5514
5516 0 456544 269440 78360 128 5515
5517 0 456352 269440 78160 139 5516
5518 0 456128 269376 78000 134 5517
5519 0 455936 269344 77800 102 5518
5520 0 455776 269216 78000 115 5519
5521 0 455616 269216 78200 107 5520
5522 0 455456 269152 78400 80 5521
5523 0 455296 269024 78600 80 5522
5524 0 455200 268928 78720 81 5523
5525 0 455872 269344 77720 90 5519
5526 0 455712 269248 77520 181 5525
5527 0 455680 269248 77240 176 5526
5528 0 455680 269344 77000 198 5527
5529 0 455584 269312 76760 232 5528
5530 0 455424 269312 76560 284 5529
5531 0 455200 269184 76520 294 5530
5532 0 455104 268960 76360 324 5531
5533 0 455200 268832 76160 300 5532
5534 0 455200 268608 75960 277 5533
5535 0 455040 268416 75920 226 5534
5536 0 454944 268160 75920 197 5535
5537 0 454784 267936 75920 153 5536
5538 0 454976 267744 75880 107 5537
5539 0 455232 267616 75800 75 5538
5540 0 455456 267456 75680 124 5539
5541 0 455648 267296 75640 91 5540
5542 0 455808 267136 75640 81 5541
5543 0 456000 266944 75720 150 5542
5544 0 456128 266720 75720 71 5543
5545 0 456096 266464 75720 91 5544
5546 0 455968 266272 75720 124 5545
5547 0 455808 266112 75840 153 5546
5548 0 455616 265920 75880 128 5547
5549 0 455392 265824 75960 102 5548
5550 0 455136 265824 75960 90 5549
5551 0 454880 265728 76000 226 5550
5552 0 454624 265760 76000 104 5551
5553 0 454368 265760 76000 175 5552
5554 0 454208 265664 76040 239 5553
5555 0 454176 265632 76040 254 5554
5556 0 453952 265760 76040 96 5555
5557 0 453728 265888 76000 80 5556
5558 0 453568 265984 75800 81 5557
5559 0 453440 266080 75600 32 5558
5560 0 453440 265984 75320 101 5559
5561 0 453440 265920 75200 108 5560
5562 0 454112 265536 76040 214 5555
5563 0 454240 265312 76040 228 5562
5564 0 454400 265152 75840 96 5563
5565 0 454560 264960 75680 32 5564
5566 0 454688 264832 75600 60 5565
5567 0 454848 264864 75400 45 5566
5568 0 455008 264800 75200 71 5567
5569 0 455200 264672 75080 45 5568
5570 0 455296 264672 75080 64 5569
5571 0 455520 264672 74880 45 5570
5572 0 455776 264672 74880 81 5571
5573 0 455904 264640 75040 81 5572
5574 0 455456 264928 75440 32 5570
5575 0 455424 264928 75520 32 5574
5576 0 454656 264576 75600 32 5566
5577 0 454464 264384 75640 80 5576
5578 0 454336 264160 75720 32 5577
5579 0 454304 264032 75960 64 5578
5580 0 454368 264064 76200 32 5579
5581 0 454240 264128 76400 32 5580
5582 0 453920 265376 76000 139 5562
5583 0 453664 265280 76000 45 5582
5584 0 453408 265248 76040 40 5583
5585 0 453152 265216 75960 32 5584
5586 0 453056 264960 75960 32 5585
5587 0 453056 264704 75960 81 5586
5588 0 453088 264448 76040 60 5587
5589 0 453216 264192 76000 75 5588
5590 0 453376 264000 76040 60 5589
5591 0 453504 263776 76120 32 5590
5592 0 453696 263616 76040 45 5591
5593 0 453920 263520 75960 90 5592
5594 0 454144 263456 75880 64 5593
5595 0 454176 265664 76320 104 5554
5596 0 454240 265664 76600 96 5595
5597 0 454400 265664 76840 45 5596
5598 0 454592 265728 77040 98 5597
5599 0 454720 265744 77080 74 5598
5600 0 454848 265760 77120 51 5599
5601 0 456032 266144 75480 164 5546
5602 0 456192 265920 75360 236 5601
5603 0 456384 265728 75400 134 5602
5604 0 456608 265600 75560 75 5603
5605 0 456832 265440 75560 32 5604
5606 0 456896 265248 75400 101 5605
5607 0 456768 265056 75200 51 5606
5608 0 456640 264928 75080 32 5607
5609 0 456507 266900 75640 40 5544
5610 0 456699 266868 75720 64 5609
5611 0 456891 266864 75800 60 5610
5612 0 457419 267092 75920 51 5611
5613 0 457719 267032 75840 51 5612
5614 0 458343 267380 75800 -1 5613
5615 0 458579 267764 75760 -1 5614
5616 0 458631 268048 75720 -1 5615
5617 0 458863 268140 75640 -1 5616
5618 0 458995 268328 75600 -1 5617
5619 0 458987 268368 75520 -1 5618
5620 0 458831 268100 75560 -1 5617
5621 0 456887 266828 75960 60 5611
5622 0 456911 266764 76080 60 5621
5623 0 456879 266712 76240 60 5622
5624 0 456839 266656 76400 -1 5623
5625 0 456767 266624 76560 -1 5624
5626 0 456691 266564 76720 -1 5625
5627 0 456543 266504 76880 -1 5626
5628 0 456507 266436 77000 -1 5627
5629 0 456407 266388 77160 -1 5628
5630 0 456375 266356 77240 -1 5629
5631 0 455968 267296 75760 80 5542
5632 0 456128 267456 75880 81 5631
5633 0 456320 267552 76040 90 5632
5634 0 456576 267552 76120 107 5633
5635 0 456832 267520 76160 75 5634
5636 0 457088 267520 76160 32 5635
5637 0 457344 267520 76160 32 5636
5638 0 454752 267968 75960 131 5537
5639 0 454528 268128 76000 120 5638
5640 0 454368 268288 76120 221 5639
5641 0 454112 268384 76120 273 5640
5642 0 453888 268448 76000 160 5641
5643 0 453664 268416 75880 120 5642
5644 0 453440 268416 75720 115 5643
5645 0 453248 268352 75560 150 5644
5646 0 453024 268352 75440 148 5645
5647 0 452800 268352 75320 181 5646
5648 0 452576 268352 75160 163 5647
5649 0 452416 268256 74960 128 5648
5650 0 452256 268224 74760 98 5649
5651 0 452096 268192 74560 75 5650
5652 0 451936 268192 74360 157 5651
5653 0 451776 268256 74160 196 5652
5654 0 451616 268384 73960 160 5653
5655 0 451584 268384 73680 141 5654
5656 0 451584 268384 73400 51 5655
5657 0 451520 268256 73160 176 5656
5658 0 451360 268128 73000 148 5657
5659 0 451296 268160 72920 120 5658
5660 0 451456 268320 72720 75 5659
5661 0 451552 268448 72480 75 5660
5662 0 451552 268544 72200 45 5661
5663 0 451552 268704 71960 81 5662
5664 0 451488 268864 71720 96 5663
5665 0 451424 268992 71480 96 5664
5666 0 451392 269120 71240 104 5665
5667 0 451424 269184 71000 104 5666
5668 0 451488 269184 70720 64 5667
5669 0 451648 269248 70520 101 5668
5670 0 451808 269216 70320 137 5669
5671 0 451968 269216 70120 148 5670
5672 0 452128 269216 69880 131 5671
5673 0 452288 269120 69640 175 5672
5674 0 452416 269024 69440 134 5673
5675 0 452576 268928 69200 128 5674
5676 0 452736 268832 69000 102 5675
5677 0 452800 268672 68800 108 5676
5678 0 452832 268608 68520 124 5677
5679 0 452864 268448 68320 172 5678
5680 0 452608 268384 68240 200 5679
5681 0 452384 268384 68360 104 5680
5682 0 452224 268448 68560 102 5681
5683 0 452192 268448 68600 122 5682
5684 0 452312 268352 68720 108 5683
5685 0 452352 268320 68760 104 5684
5686 0 452512 268160 68960 40 5685
5687 0 452768 268032 69040 32 5686
5688 0 452832 268000 69080 32 5687
5689 0 451968 268576 68680 86 5683
5690 0 451744 268672 68760 96 5689
5691 0 451520 268704 68880 96 5690
5692 0 451296 268704 69080 51 5691
5693 0 451136 268704 69280 64 5692
5694 0 450976 268640 69480 71 5693
5695 0 450880 268544 69600 98 5694
5696 0 453024 268288 68200 196 5679
5697 0 453248 268288 68040 197 5696
5698 0 453408 268256 67840 192 5697
5699 0 453568 268192 67640 122 5698
5700 0 453632 268032 67440 108 5699
5701 0 453696 267904 67200 51 5700
5702 0 453696 267904 66920 124 5701
5703 0 453696 267840 66640 75 5702
5704 0 453632 267808 66400 124 5703
5705 0 453504 267712 66160 32 5704
5706 0 453504 267552 65960 32 5705
5707 0 453536 267328 65800 75 5706
5708 0 453536 267104 65640 115 5707
5709 0 453664 266944 65440 217 5708
5710 0 453760 266848 65200 124 5709
5711 0 453888 266688 65000 51 5710
5712 0 454048 266528 64800 32 5711
5713 0 454208 266368 64600 108 5712
5714 0 454400 266208 64520 168 5713
5715 0 454656 266144 64480 139 5714
5716 0 454816 265984 64320 192 5715
5717 0 454912 265888 64280 204 5716
5718 0 454816 265632 64240 166 5717
5719 0 454816 265376 64240 128 5718
5720 0 454816 265152 64120 148 5719
5721 0 454752 264928 64000 102 5720
5722 0 454624 264704 64000 32 5721
5723 0 454432 264608 64120 51 5722
5724 0 455168 265760 64280 185 5717
5725 0 455296 265760 64280 163 5724
5726 0 455328 265728 64280 134 5725
5727 0 455264 265632 63960 32 5726
5728 0 455264 265408 63760 32 5727
5729 0 455520 265536 64280 107 5726
5730 0 455680 265376 64120 102 5729
5731 0 455904 265216 64000 98 5730
5732 0 456128 265024 64000 128 5731
5733 0 456320 264832 64040 139 5732
5734 0 456512 264672 63960 51 5733
5735 0 456736 264544 64040 40 5734
5736 0 456864 264544 64040 40 5735
5737 0 455456 265984 64200 51 5725
5738 0 455584 266208 64200 80 5737
5739 0 455552 266432 64040 32 5738
5740 0 455456 266560 63960 32 5739
5741 0 454624 265952 64120 101 5716
5742 0 454464 265920 63920 75 5741
5743 0 454304 266048 63760 40 5742
5744 0 454112 266208 63680 80 5743
5745 0 453920 266400 63600 81 5744
5746 0 453824 266496 63560 51 5745
5747 0 451104 268128 72920 120 5659
5748 0 450848 268096 72840 139 5747
5749 0 450592 268096 72800 156 5748
5750 0 450336 268096 72800 164 5749
5751 0 450112 268096 72680 115 5750
5752 0 449952 267968 72480 229 5751
5753 0 449760 267808 72440 277 5752
5754 0 449504 267808 72440 221 5753
5755 0 449248 267840 72480 124 5754
5756 0 448992 267840 72480 64 5755
5757 0 448736 267808 72480 185 5756
5758 0 448480 267840 72480 221 5757
5759 0 448224 267808 72560 181 5758
5760 0 448000 267776 72720 176 5759
5761 0 447776 267712 72840 175 5760
5762 0 447552 267712 73000 102 5761
5763 0 447296 267648 73120 75 5762
5764 0 447040 267616 73160 75 5763
5765 0 446784 267584 73200 101 5764
5766 0 446528 267488 73240 107 5765
5767 0 446272 267456 73240 124 5766
5768 0 446016 267424 73240 102 5767
5769 0 445760 267424 73240 150 5768
5770 0 445536 267296 73160 141 5769
5771 0 445440 267072 73040 120 5770
5772 0 445440 266816 73040 206 5771
5773 0 445632 266624 72920 134 5772
5774 0 445824 266432 72840 107 5773
5775 0 445888 266368 72840 107 5774
5776 0 446112 266208 72840 91 5775
5777 0 446368 266112 72840 71 5776
5778 0 446624 266048 72760 51 5777
5779 0 446880 266016 72680 51 5778
5780 0 447104 265984 72560 45 5779
5781 0 447328 265888 72440 71 5780
5782 0 447584 265792 72320 71 5781
5783 0 447808 265728 72160 81 5782
5784 0 448032 265728 72040 134 5783
5785 0 448256 265728 71880 102 5784
5786 0 448480 265728 71720 60 5785
5787 0 448704 265728 71560 60 5786
5788 0 448928 265728 71440 96 5787
5789 0 449088 265696 71240 64 5788
5790 0 449248 265696 71040 45 5789
5791 0 449280 265696 70760 96 5790
5792 0 449184 265728 70520 104 5791
5793 0 449024 265760 70320 124 5792
5794 0 448800 265824 70160 148 5793
5795 0 448608 265824 69960 150 5794
5796 0 448416 265824 69760 128 5795
5797 0 448192 265792 69640 101 5796
5798 0 447936 265760 69560 108 5797
5799 0 447712 265760 69400 185 5798
5800 0 447488 265760 69240 186 5799
5801 0 447232 265728 69240 189 5800
5802 0 446976 265632 69240 217 5801
5803 0 446720 265568 69240 204 5802
5804 0 446464 265600 69200 206 5803
5805 0 446272 265728 69000 175 5804
5806 0 446112 265728 68800 98 5805
5807 0 445952 265728 68600 200 5806
5808 0 445760 265696 68440 274 5807
5809 0 445728 265664 68400 271 5808
5810 0 445696 265408 68400 214 5809
5811 0 445920 265248 68400 224 5810
5812 0 446176 265248 68360 229 5811
5813 0 446432 265280 68320 256 5812
5814 0 446688 265184 68320 150 5813
5815 0 446848 264960 68320 32 5814
5816 0 446720 264736 68320 64 5815
5817 0 446560 264576 68160 32 5816
5818 0 446528 264544 68120 32 5817
5819 0 445568 265728 68200 128 5809
5820 0 445344 265920 68200 71 5819
5821 0 445088 265920 68200 80 5820
5822 0 444832 266016 68200 80 5821
5823 0 444640 266144 68080 104 5822
5824 0 444480 266240 67880 120 5823
5825 0 444256 266272 67760 81 5824
5826 0 444064 266080 67720 40 5825
5827 0 443808 265984 67760 32 5826
5828 0 443584 265888 67920 51 5827
5829 0 443424 265728 68120 51 5828
5830 0 443360 265472 68240 96 5829
5831 0 443200 265248 68320 45 5830
5832 0 443008 265056 68400 40 5831
5833 0 442784 264928 68440 51 5832
5834 0 442560 264800 68560 98 5833
5835 0 442400 264768 68600 60 5834
5836 0 442235 264744 68640 -1 5835
5837 0 442019 264748 68760 -1 5836
5838 0 441751 264516 68920 -1 5837
5839 0 441523 264120 68960 -1 5838
5840 0 441331 264104 68800 -1 5839
5841 0 441275 264104 68760 -1 5840
5842 0 441103 264028 68680 -1 5841
5843 0 440795 263984 68520 -1 5842
5844 0 440571 263800 68600 -1 5843
5845 0 440451 263708 68680 -1 5844
5846 0 440411 263672 68720 -1 5845
5847 0 440391 263560 68840 -1 5846
5848 0 440211 263484 68920 -1 5847
5849 0 440235 263320 69000 -1 5848
5850 0 440219 263300 69040 -1 5849
5851 0 440079 263368 69120 -1 5850
5852 0 439935 263356 69240 -1 5851
5853 0 439823 263348 69360 -1 5852
5854 0 439803 263316 69480 -1 5853
5855 0 439799 263340 69640 -1 5854
5856 0 439807 263356 69800 -1 5855
5857 0 446976 265504 69480 157 5802
5858 0 447040 265440 69720 128 5857
5859 0 447200 265408 69920 81 5858
5860 0 447200 265408 70200 60 5859
5861 0 447072 265408 70440 90 5860
5862 0 447072 265408 70720 115 5861
5863 0 447072 265408 71000 101 5862
5864 0 447040 265408 71280 101 5863
5865 0 446976 265376 71520 135 5864
5866 0 446848 265248 71760 104 5865
5867 0 446720 265088 71920 91 5866
5868 0 446688 264896 72080 32 5867
5869 0 446368 265184 72600 115 5868
5870 0 446144 265120 72720 217 5869
5871 0 445888 265088 72840 264 5870
5872 0 445824 264928 73080 206 5871
5873 0 445696 264864 73320 206 5872
5874 0 445504 264832 73520 256 5873
5875 0 445280 264704 73520 178 5874
5876 0 445024 264640 73520 186 5875
5877 0 444800 264640 73640 120 5876
5878 0 444640 264512 73800 71 5877
5879 0 444448 264352 73920 45 5878
5880 0 444288 264192 74120 32 5879
5881 0 444256 264064 74360 98 5880
5882 0 444256 264000 74640 81 5881
5883 0 444192 263904 74880 96 5882
5884 0 444032 263840 75080 75 5883
5885 0 443872 263840 75320 71 5884
5886 0 443744 263872 75560 101 5885
5887 0 443712 263936 75840 90 5886
5888 0 443680 263936 76120 81 5887
5889 0 443648 263776 76360 124 5888
5890 0 443648 263552 76560 71 5889
5891 0 443648 263392 76760 60 5890
5892 0 443648 263200 76960 80 5891
5893 0 443680 263040 77160 81 5892
5894 0 443680 262912 77400 75 5893
5895 0 443552 262752 77600 71 5894
5896 0 443679 262488 77840 51 5895
5897 0 443799 262352 77960 51 5896
5898 0 443939 262128 78080 -1 5897
5899 0 444035 262028 78200 -1 5898
5900 0 444051 261788 78320 -1 5899
5901 0 444159 261472 78400 -1 5900
5902 0 444291 261156 78440 -1 5901
5903 0 444319 261012 78600 -1 5902
5904 0 444319 260912 78760 -1 5903
5905 0 444419 260796 78880 -1 5904
5906 0 444507 260612 79040 -1 5905
5907 0 444471 260320 79200 -1 5906
5908 0 444443 260080 79120 -1 5907
5909 0 444459 259828 79040 -1 5908
5910 0 444579 259524 79000 -1 5909
5911 0 444715 259176 79120 -1 5910
5912 0 444899 258928 79200 -1 5911
5913 0 444859 258824 79280 -1 5912
5914 0 444795 258772 79400 -1 5913
5915 0 444807 258732 79440 -1 5914
5916 0 445031 258484 79520 -1 5915
5917 0 445015 258460 79600 -1 5916
5918 0 445307 258276 79560 -1 5917
5919 0 445675 258068 79560 -1 5918
5920 0 445807 257860 79640 -1 5919
5921 0 445763 257700 79560 -1 5920
5922 0 445667 257624 79480 -1 5921
5923 0 445643 257632 79400 -1 5922
5924 0 444355 262044 78280 -1 5899
5925 0 444475 261940 78360 -1 5924
5926 0 445632 266240 72800 120 5774
5927 0 445472 266080 72680 107 5926
5928 0 445408 266016 72600 91 5927
5929 0 445408 265760 72640 51 5928
5930 0 445248 265568 72720 96 5929
5931 0 445088 265440 72920 148 5930
5932 0 444896 265472 73080 175 5931
5933 0 444736 265664 73160 164 5932
5934 0 444704 265920 73160 128 5933
5935 0 444512 266080 73120 108 5934
5936 0 445248 266016 72400 81 5928
5937 0 445184 266048 72120 60 5936
5938 0 445184 266144 71880 107 5937
5939 0 445248 266304 71640 160 5938
5940 0 445408 266464 71440 297 5939
5941 0 445408 266560 71200 342 5940
5942 0 445216 266496 71000 300 5941
5943 0 445152 266464 70760 243 5942
5944 0 445088 266378.66 70600 168 5943
5945 0 445056 266336 70520 131 5944
5946 0 445056 266176 70280 98 5945
5947 0 444960 266176 70040 71 5946
5948 0 444800 266048 69840 150 5947
5949 0 444704 265920 69640 128 5948
5950 0 444608 265888 69480 98 5949
5951 0 445376 266720 73280 71 5772
5952 0 445280 266720 73560 75 5951
5953 0 445280 266688 73840 32 5952
5954 0 445312 266560 74080 71 5953
5955 0 445312 266560 74360 32 5954
5956 0 445312 266560 74640 96 5955
5957 0 445408 266528 74880 60 5956
5958 0 445536 266464 75120 71 5957
5959 0 445696 266432 75360 81 5958
5960 0 445792 266400 75480 75 5959
5961 0 446016 265984 75160 32 5960
5962 0 446016 265952 75160 32 5961
5963 0 445984 266400 75680 75 5960
5964 0 446144 266464 75880 71 5963
5965 0 446368 266464 76040 96 5964
5966 0 446592 266560 76160 40 5965
5967 0 446624 266592 76160 40 5966
5968 0 451296 267872 73120 80 5658
5969 0 451296 267616 73120 32 5968
5970 0 451456 267456 73000 32 5969
5971 0 451648 267328 72840 45 5970
5972 0 451904 267232 72800 40 5971
5973 0 452096 267040 72800 71 5972
5974 0 452352 266912 72760 51 5973
5975 0 452576 266752 72640 32 5974
5976 0 452512 266560 72480 32 5975
5977 0 452416 266496 72360 32 5976
5978 0 456960 269408 78480 108 5514
5979 0 457120 269248 78280 64 5978
5980 0 457376 269152 78160 60 5979
5981 0 457600 269088 78040 75 5980
5982 0 457792 268896 78000 64 5981
5983 0 457920 268768 78040 32 5982
5984 0 458112 270048 78800 128 5508
5985 0 458112 270304 78840 139 5984
5986 0 458112 270560 78880 128 5985
5987 0 458176 270720 78680 32 5986
5988 0 458272 270880 78480 51 5987
5989 0 458432 270976 78280 51 5988
5990 0 458688 271040 78240 64 5989
5991 0 458944 271040 78200 51 5990
5992 0 458976 271040 78200 40 5991
5993 0 458336 269376 78960 91 5506
5994 0 458304 269120 78920 32 5993
5995 0 458496 268928 78880 60 5994
5996 0 458720 268800 78880 60 5995
5997 0 458944 268608 78880 40 5996
5998 0 459040 268512 78920 40 5997
5999 0 459591.12 269997.16 79920 192 5497
6000 0 459519.16 270266.94 79880 192 5999
6001 0 459577.6 269971.84 79840 192 6000
6002 0 459552 269984 79800 192 6001
6003 0 460064 269984 79480 107 6002
6004 0 460064 270144 79280 120 6003
6005 0 460192 270176 79040 137 6004
6006 0 460352 270208 78840 148 6005
6007 0 460512 270272 78640 140 6006
6008 0 460672 270272 78440 108 6007
6009 0 460832 270336 78240 98 6008
6010 0 460992 270336 78040 124 6009
6011 0 461216 270336 77920 166 6010
6012 0 461440 270400 77800 148 6011
6013 0 461664 270432 77680 108 6012
6014 0 461824 270528 77480 104 6013
6015 0 461664 270560 77280 124 6014
6016 0 461568 270656 77160 107 6015
6017 0 461664 270976 76640 32 6016
6018 0 461824 271008 76680 51 6017
6019 0 461312 270752 77080 86 6016
6020 0 461088 270848 77000 81 6019
6021 0 460832 270880 76920 40 6020
6022 0 460608 271008 76800 60 6021
6023 0 460448 271008 76600 107 6022
6024 0 460288 271136 76440 32 6023
6025 0 460128 271296 76240 98 6024
6026 0 460000 271264 76000 75 6025
6027 0 459872 271136 75760 71 6026
6028 0 459872 270976 75560 32 6027
6029 0 459712 270784 75520 45 6028
6030 0 459648 270784 75520 32 6029
6031 0 461984 270528 77280 141 6014
6032 0 462240 270528 77160 150 6031
6033 0 462464 270464 77040 139 6032
6034 0 462688 270464 76880 178 6033
6035 0 462848 270464 76680 198 6034
6036 0 463072 270496 76560 148 6035
6037 0 463328 270464 76520 178 6036
6038 0 463392 270432 76520 164 6037
6039 0 463584 270624 76560 115 6038
6040 0 463776 270816 76600 163 6039
6041 0 464032 270944 76640 137 6040
6042 0 464256 271072 76640 157 6041
6043 0 464512 271168 76640 137 6042
6044 0 464736 271328 76640 137 6043
6045 0 464864 271424 76640 139 6044
6046 0 465088 271552 76680 131 6045
6047 0 465312 271680 76680 163 6046
6048 0 465568 271744 76680 143 6047
6049 0 465760 271872 76800 189 6048
6050 0 466016 271936 76880 194 6049
6051 0 466272 271968 76880 200 6050
6052 0 466528 272096 76960 154 6051
6053 0 466720 272160 77120 120 6052
6054 0 466976 272160 77200 154 6053
6055 0 467040 272160 77200 175 6054
6056 0 467264 272160 77400 186 6055
6057 0 467488 272160 77520 178 6056
6058 0 467744 272160 77560 153 6057
6059 0 468000 272160 77680 163 6058
6060 0 468224 272256 77760 202 6059
6061 0 468448 272416 77760 115 6060
6062 0 468640 272608 77760 108 6061
6063 0 468672 272640 77760 120 6062
6064 0 469088 272512 77960 32 6063
6065 0 469088 272288 78120 32 6064
6066 0 469056 272192 78120 45 6065
6067 0 468736 272896 77800 178 6063
6068 0 468832 273056 77880 178 6067
6069 0 469024 272992 77720 81 6068
6070 0 469184 272960 77520 45 6069
6071 0 469344 273024 77320 40 6070
6072 0 469504 273184 77160 163 6071
6073 0 469536 273440 77040 120 6072
6074 0 469536 273696 77000 120 6073
6075 0 469600 273952 76960 98 6074
6076 0 469728 274144 76800 90 6075
6077 0 469728 274368 76640 80 6076
6078 0 469728 274624 76600 45 6077
6079 0 469760 274784 76400 108 6078
6080 0 469920 274912 76200 168 6079
6081 0 469984 274912 76120 160 6080
6082 0 468928 273280 78040 194 6068
6083 0 469056 273440 78200 245 6082
6084 0 469312 273504 78240 202 6083
6085 0 469568 273504 78240 164 6084
6086 0 469824 273504 78280 166 6085
6087 0 470048 273504 78400 80 6086
6088 0 470272 273472 78600 90 6087
6089 0 470304 273440 78640 108 6088
6090 0 470560 273376 78640 86 6089
6091 0 470816 273376 78640 86 6090
6092 0 471072 273440 78640 102 6091
6093 0 471264 273600 78680 154 6092
6094 0 471520 273696 78760 166 6093
6095 0 471680 273728 78800 197 6094
6096 0 471648 273568 79000 120 6095
6097 0 471584 273568 79280 51 6096
6098 0 471424 273536 79480 32 6097
6099 0 471296 273376 79680 32 6098
6100 0 471296 273120 79680 75 6099
6101 0 471232 272928 79880 45 6100
6102 0 471296 272928 80160 45 6101
6103 0 471488 272832 80360 40 6102
6104 0 471680 272640 80360 40 6103
6105 0 471904 272512 80440 75 6104
6106 0 472096 272320 80560 45 6105
6107 0 472288 272128 80640 81 6106
6108 0 472320 272096 80640 98 6107
6109 0 471904 273856 78840 166 6095
6110 0 472128 273984 78840 108 6109
6111 0 472384 274112 78840 102 6110
6112 0 472640 274208 78840 124 6111
6113 0 472768 274304 78800 166 6112
6114 0 472576 274496 78880 101 6113
6115 0 472448 274656 79080 60 6114
6116 0 472512 274816 79280 40 6115
6117 0 472672 275008 79360 86 6116
6118 0 472736 275264 79360 86 6117
6119 0 472864 275520 79320 90 6118
6120 0 472864 275776 79240 60 6119
6121 0 472768 275936 79040 91 6120
6122 0 472704 276192 78960 45 6121
6123 0 472736 276448 78960 32 6122
6124 0 472864 276672 78960 40 6123
6125 0 472864 276928 78960 71 6124
6126 0 472896 277184 78960 40 6125
6127 0 472960 277440 78960 75 6126
6128 0 473152 277632 78960 32 6127
6129 0 473216 277856 79040 40 6128
6130 0 473024 274336 78800 190 6113
6131 0 473248 274336 78920 131 6130
6132 0 473504 274336 78960 75 6131
6133 0 473728 274400 79120 150 6132
6134 0 473888 274528 79280 178 6133
6135 0 474112 274624 79400 153 6134
6136 0 474176 274656 79480 168 6135
6137 0 474400 274656 79360 172 6136
6138 0 474560 274656 79160 122 6137
6139 0 474720 274656 78960 164 6138
6140 0 474976 274688 78920 107 6139
6141 0 475200 274816 78880 160 6140
6142 0 475424 274944 78800 178 6141
6143 0 475552 275104 78640 163 6142
6144 0 475552 275168 78560 163 6143
6145 0 475346.88 275328.25 78440 128 6144
6146 0 475200 275360 78240 160 6145
6147 0 474976 275424 78120 104 6146
6148 0 474752 275552 78040 134 6147
6149 0 474477.3 275828.44 77720 -1 6148
6150 0 474231.5 276000 77600 150 6149
6151 0 473952 276096 77560 102 6150
6152 0 473792 276224 77360 32 6151
6153 0 473792 276256 77080 96 6152
6154 0 473920 276384 76840 81 6153
6155 0 474048 276512 76600 60 6154
6156 0 474208 276512 76400 75 6155
6157 0 473965.16 275758.12 77760 -1 6150
6158 0 473897.7 275741.12 77920 -1 6157
6159 0 475680 275168 78400 64 6144
6160 0 476160 275072 78680 40 6159
6161 0 476352 275264 78800 64 6160
6162 0 476576 275264 78920 32 6161
6163 0 476800 275232 79080 60 6162
6164 0 476832 275232 79120 71 6163
6165 0 475776 275168 78160 40 6159
6166 0 475936 275168 77960 32 6165
6167 0 475808 275168 77720 32 6166
6168 0 475648 275136 77520 90 6167
6169 0 475424 275136 77400 91 6168
6170 0 474176 274752 79760 197 6136
6171 0 474336 274816 79960 120 6170
6172 0 474496 274816 80160 137 6171
6173 0 474624 274816 80400 128 6172
6174 0 474784 274816 80640 51 6173
6175 0 474944 274912 80840 96 6174
6176 0 475200 274912 80920 64 6175
6177 0 475456 274912 80920 64 6176
6178 0 475712 274880 81040 96 6177
6179 0 475872 274944 81240 160 6178
6180 0 476032 275104 81360 40 6179
6181 0 476288 275136 81360 75 6180
6182 0 476320 275200 81560 101 6181
6183 0 476352 275040 81760 64 6182
6184 0 476256 274976 82000 71 6183
6185 0 476192 274912 82240 64 6184
6186 0 476256 274816 82480 64 6185
6187 0 476224 274656 82720 40 6186
6188 0 476224 274624 82720 32 6187
6189 0 476288 275456 81600 96 6182
6190 0 476160 275904 81800 81 6189
6191 0 476384 276000 81960 32 6190
6192 0 476576 275968 82160 98 6191
6193 0 476704 275968 82320 81 6192
6194 0 476544 275968 82520 45 6193
6195 0 476416 275808 82720 60 6194
6196 0 476352 275744 82800 75 6195
6197 0 476864 276000 82520 51 6193
6198 0 477024 275968 82760 64 6197
6199 0 470112 273248 78640 60 6089
6200 0 470016 273056 78800 139 6199
6201 0 469952 272800 78840 75 6200
6202 0 469952 272576 79000 45 6201
6203 0 469856 272352 79080 51 6202
6204 0 469696 272192 79200 60 6203
6205 0 469504 272064 79360 81 6204
6206 0 469312 272000 79520 51 6205
6207 0 469120 271936 79720 60 6206
6208 0 469088 271904 79760 71 6207
6209 0 467040 272736 77200 32 6055
6210 0 466848 272896 77160 40 6209
6211 0 466656 273056 77120 60 6210
6212 0 466496 273248 77080 75 6211
6213 0 466496 273504 76960 51 6212
6214 0 466496 273632 76800 75 6213
6215 0 466752 273632 76800 51 6214
6216 0 467008 273600 76800 60 6215
6217 0 467264 273536 76760 51 6216
6218 0 467520 273536 76760 75 6217
6219 0 467776 273600 76840 64 6218
6220 0 468032 273664 76840 81 6219
6221 0 468288 273632 76800 51 6220
6222 0 468544 273600 76760 40 6221
6223 0 468704 273536 76560 32 6222
6224 0 468736 273216 76280 32 6223
6225 0 466240 273728 76760 32 6214
6226 0 465984 273760 76760 51 6225
6227 0 465760 273632 76760 32 6226
6228 0 465568 273472 76840 51 6227
6229 0 465504 273408 76800 71 6228
6230 0 466304 271904 76320 51 6051
6231 0 466176 271840 76080 32 6230
6232 0 466016 271904 75880 51 6231
6233 0 465824 271936 75720 91 6232
6234 0 465632 272032 75560 81 6233
6235 0 465472 272192 75400 32 6234
6236 0 465440 272416 75280 51 6235
6237 0 465568 272608 75160 51 6236
6238 0 465760 272800 75080 45 6237
6239 0 465952 272992 75080 75 6238
6240 0 466144 273184 75160 71 6239
6241 0 466304 273344 75360 45 6240
6242 0 464672 271616 76560 64 6045
6243 0 464480 271776 76480 32 6242
6244 0 464448 271968 76320 32 6243
6245 0 464608 271936 76120 51 6244
6246 0 464736 271936 75880 96 6245
6247 0 464736 271872 75760 81 6246
6248 0 464832 271712 75560 32 6247
6249 0 464832 271456 75560 51 6248
6250 0 464800 271200 75560 32 6249
6251 0 464864 270976 75720 86 6250
6252 0 465056 270784 75720 60 6251
6253 0 465312 270784 75600 32 6252
6254 0 465472 270816 75400 81 6253
6255 0 465728 270880 75320 64 6254
6256 0 465888 270880 75280 75 6255
6257 0 464576 272000 75560 51 6247
6258 0 464416 272000 75360 75 6257
6259 0 464160 271936 75280 60 6258
6260 0 463968 271840 75120 64 6259
6261 0 463744 271712 75080 40 6260
6262 0 463552 271552 75120 45 6261
6263 0 463296 271488 75120 40 6262
6264 0 463040 271392 75080 81 6263
6265 0 462880 271232 74960 71 6264
6266 0 463392 270272 76320 81 6038
6267 0 463360 270080 76160 102 6266
6268 0 463360 269856 76000 80 6267
6269 0 463360 269696 75800 81 6268
6270 0 463360 269536 75600 108 6269
6271 0 463456 269376 75400 107 6270
6272 0 463520 269216 75200 128 6271
6273 0 463616 269024 75040 134 6272
6274 0 463776 268960 74840 143 6273
6275 0 463936 268960 74640 172 6274
6276 0 464064 269024 74400 176 6275
6277 0 464224 269120 74200 107 6276
6278 0 464480 269184 74120 160 6277
6279 0 464672 269344 74080 148 6278
6280 0 464928 269408 74080 128 6279
6281 0 465152 269536 74040 163 6280
6282 0 465408 269536 74040 175 6281
6283 0 465664 269568 74040 181 6282
6284 0 465920 269600 74040 175 6283
6285 0 466176 269664 74040 131 6284
6286 0 466432 269728 74000 104 6285
6287 0 466688 269728 74000 96 6286
6288 0 466880 269888 73920 135 6287
6289 0 467136 269952 73880 175 6288
6290 0 467392 269984 73840 148 6289
6291 0 467648 270016 73760 128 6290
6292 0 467904 270112 73760 120 6291
6293 0 468160 270176 73760 124 6292
6294 0 468416 270176 73760 104 6293
6295 0 468672 270144 73760 178 6294
6296 0 468928 270208 73680 212 6295
6297 0 469184 270208 73680 234 6296
6298 0 469440 270144 73680 196 6297
6299 0 469696 270176 73680 226 6298
6300 0 469888 270304 73800 230 6299
6301 0 470080 270496 73840 324 6300
6302 0 470144 270688 73840 356 6301
6303 0 470208 270848 74040 298 6302
6304 0 470368 270976 74200 175 6303
6305 0 470592 271136 74200 134 6304
6306 0 470752 271264 74360 101 6305
6307 0 470976 271296 74480 200 6306
6308 0 471232 271392 74480 128 6307
6309 0 471488 271424 74480 108 6308
6310 0 471744 271552 74480 135 6309
6311 0 471936 271744 74600 178 6310
6312 0 472160 271904 74680 186 6311
6313 0 472384 272032 74720 218 6312
6314 0 472608 272128 74800 202 6313
6315 0 472864 272192 74800 178 6314
6316 0 473120 272256 74800 178 6315
6317 0 473184 272256 74800 181 6316
6318 0 473440 272320 74840 172 6317
6319 0 473696 272416 74840 156 6318
6320 0 473920 272608 74840 163 6319
6321 0 474176 272672 74840 221 6320
6322 0 474400 272832 74760 210 6321
6323 0 474432 272928 74720 236 6322
6324 0 474432 273024 74600 202 6323
6325 0 474304 272928 74400 90 6324
6326 0 474144 272960 74200 160 6325
6327 0 473984 272960 74000 71 6326
6328 0 473760 273056 73880 80 6327
6329 0 473568 273152 73680 71 6328
6330 0 473408 273280 73600 64 6329
6331 0 473184 273472 73600 60 6330
6332 0 472960 273600 73640 71 6331
6333 0 472736 273760 73680 40 6332
6334 0 472576 273952 73760 40 6333
6335 0 472384 274144 73800 45 6334
6336 0 472160 274272 73880 64 6335
6337 0 471936 274400 74000 75 6336
6338 0 471744 274496 74160 40 6337
6339 0 471648 274624 74400 75 6338
6340 0 471648 274784 74600 96 6339
6341 0 471648 274944 74800 51 6340
6342 0 471584 275104 75000 64 6341
6343 0 471488 275232 75200 90 6342
6344 0 471584 275200 75480 60 6343
6345 0 471648 275200 75600 32 6344
6346 0 473568 273344 73400 32 6330
6347 0 474112 273152 72920 32 6346
6348 0 473984 273024 72720 60 6347
6349 0 473984 272928 72600 98 6348
6350 0 474528 273216 74440 80 6324
6351 0 474656 273376 74240 64 6350
6352 0 474752 273376 74000 64 6351
6353 0 474912 273472 73760 81 6352
6354 0 475072 273568 73560 81 6353
6355 0 475168 273696 73360 32 6354
6356 0 475328 273856 73200 40 6355
6357 0 475360 274112 73200 80 6356
6358 0 475392 274304 73360 45 6357
6359 0 475520 274528 73400 51 6358
6360 0 475680 274720 73360 139 6359
6361 0 475776 274944 73280 81 6360
6362 0 475904 275104 73120 51 6361
6363 0 476000 275232 72920 90 6362
6364 0 475840 275264 72720 75 6363
6365 0 475648 275424 72560 32 6364
6366 0 475520 275392 72320 108 6365
6367 0 475520 275168 72200 60 6366
6368 0 475360 274976 72160 75 6367
6369 0 475264 274720 72200 115 6368
6370 0 475200 274624 71960 90 6369
6371 0 475168 274464 71760 71 6370
6372 0 475040 274272 71640 101 6371
6373 0 474848 274240 71480 75 6372
6374 0 474944 274112 71280 60 6373
6375 0 475072 274016 71120 51 6374
6376 0 474688 272960 74760 218 6323
6377 0 474880 273152 74800 236 6376
6378 0 475072 273248 75000 168 6377
6379 0 475232 273376 75200 178 6378
6380 0 475328 273440 75440 176 6379
6381 0 475488 273472 75680 91 6380
6382 0 475744 273440 75800 200 6381
6383 0 475968 273408 75920 226 6382
6384 0 476224 273408 76040 175 6383
6385 0 476448 273504 76120 189 6384
6386 0 476672 273600 76280 150 6385
6387 0 476896 273728 76240 226 6386
6388 0 476928 273728 76240 221 6387
6389 0 477088 273888 76400 175 6388
6390 0 477088 274144 76480 80 6389
6391 0 477280 274336 76480 134 6390
6392 0 477504 274432 76560 124 6391
6393 0 477760 274528 76680 71 6392
6394 0 477920 274688 76840 51 6393
6395 0 477952 274784 76960 51 6394
6396 0 476864 273696 76000 178 6388
6397 0 476864 273792 75760 163 6396
6398 0 476864 273728 75480 227 6397
6399 0 476864 273728 75400 227 6398
6400 0 477056 273760 75240 202 6399
6401 0 477184 273984 75240 101 6400
6402 0 477376 274208 75240 40 6401
6403 0 477536 274400 75200 101 6402
6404 0 477792 274432 75200 64 6403
6405 0 478048 274528 75200 51 6404
6406 0 478240 274688 75240 32 6405
6407 0 478240 274848 75440 45 6406
6408 0 477248 273600 75280 241 6400
6409 0 477504 273696 75240 101 6408
6410 0 477664 273664 75040 64 6409
6411 0 477888 273696 74880 60 6410
6412 0 478048 273728 74680 71 6411
6413 0 478080 273728 74640 90 6412
6414 0 476672 273920 75400 163 6399
6415 0 476672 274176 75360 45 6414
6416 0 476544 274432 75440 128 6415
6417 0 476416 274624 75480 60 6416
6418 0 473184 272000 74840 81 6317
6419 0 473184 271744 74880 32 6418
6420 0 473056 271520 74880 60 6419
6421 0 473024 271296 74720 32 6420
6422 0 473120 271232 74480 60 6421
6423 0 473280 271200 74280 71 6422
6424 0 473440 271168 74080 102 6423
6425 0 473504 271008 73880 32 6424
6426 0 473504 270848 73680 51 6425
6427 0 473504 270592 73600 81 6426
6428 0 473472 270336 73480 32 6427
6429 0 473472 270080 73400 32 6428
6430 0 473248 269952 73360 81 6429
6431 0 470336 270816 73640 178 6302
6432 0 470528 270976 73560 32 6431
6433 0 470688 271104 73400 75 6432
6434 0 470784 271200 73280 40 6433
6435 0 470976 271008 73280 51 6434
6436 0 470848 270848 73400 32 6435
6437 0 470784 271360 73040 51 6434
6438 0 470624 271488 72840 51 6437
6439 0 470496 271712 72840 32 6438
6440 0 470336 271872 72960 51 6439
6441 0 470176 272000 73160 32 6440
6442 0 470016 272192 73280 81 6441
6443 0 469856 272352 73480 45 6442
6444 0 469728 272512 73640 32 6443
6445 0 469664 272608 73720 51 6444
6446 0 464672 269344 73800 64 6279
6447 0 464544 269280 73560 81 6446
6448 0 464384 269248 73360 120 6447
6449 0 464224 269120 73160 80 6448
6450 0 463968 269056 73120 140 6449
6451 0 463776 268896 73080 168 6450
6452 0 463744 268896 73080 172 6451
6453 0 463744 268704 72880 96 6452
6454 0 463616 268544 72720 51 6453
6455 0 463488 268320 72640 80 6454
6456 0 463296 268128 72640 101 6455
6457 0 463264 268096 72680 81 6456
6458 0 463488 268896 73080 124 6452
6459 0 463264 268864 73200 104 6458
6460 0 463104 268704 73320 150 6459
6461 0 462912 268512 73320 202 6460
6462 0 462656 268512 73240 202 6461
6463 0 462400 268512 73240 245 6462
6464 0 462176 268512 73360 202 6463
6465 0 461920 268480 73360 197 6464
6466 0 461664 268416 73320 134 6465
6467 0 461440 268416 73200 101 6466
6468 0 461280 268416 73000 163 6467
6469 0 461120 268256 72880 96 6468
6470 0 460864 268192 72800 96 6469
6471 0 460608 268128 72760 75 6470
6472 0 460352 268096 72760 75 6471
6473 0 460096 268032 72720 60 6472
6474 0 459840 267968 72720 60 6473
6475 0 459616 267872 72640 51 6474
6476 0 459360 267872 72720 81 6475
6477 0 459168 267968 72560 71 6476
6478 0 458912 267968 72600 60 6477
6479 0 458656 267968 72560 75 6478
6480 0 458400 267904 72560 64 6479
6481 0 458272 267904 72600 60 6480
6482 0 462848 269536 75920 40 6269
6483 0 462592 269504 75920 51 6482
6484 0 462336 269408 75800 60 6483
6485 0 462080 269344 75720 32 6484
6486 0 461824 269408 75680 60 6485
6487 0 461600 269376 75520 51 6486
6488 0 461504 269376 75280 71 6487
6489 0 461664 269536 75080 51 6488
6490 0 461728 269792 75040 51 6489
6491 0 461760 270048 75040 75 6490
6492 0 461760 270112 75040 91 6491
6493 0 460600.12 269085.62 80520 313 5473
6494 0 459111.94 269191.7 80680 102 5472
6495 0 458955.66 269183.6 80720 102 6494
6496 0 458868.2 269214.8 80800 102 6495
6497 0 458763.38 269250.28 80880 102 6496
6498 0 458638.1 269227.2 81000 75 6497
6499 0 458635.5 269266 81040 75 6498
6500 0 458596.9 269264.03 81120 75 6499
6501 0 458545.78 269271 81200 75 6500
6502 0 458381.7 269283.34 81320 75 6501
6503 0 462222.62 268171.25 80680 45 5472
6504 0 462364.4 268152.56 80640 45 6503
6505 0 462608.28 268086.75 80600 51 6504
6506 0 462732.56 268064.5 80560 71 6505
6507 0 462961.44 267971.62 80440 96 6506
6508 0 463372.75 267976.2 80240 90 6507
6509 0 464064 267680 80200 60 6508
6510 0 464192 267680 80160 98 6509
6511 0 462066.16 268786.9 82440 75 5435
6512 0 462222.06 268906.25 82360 81 6511
6513 0 462342.03 269045.03 82200 81 6512
6514 0 462885.06 269401.78 82040 81 6513
6515 0 463140.6 269603.44 82000 102 6514
6516 0 463233.47 269611.34 81880 101 6515
6517 0 463258.3 269613.47 81800 101 6516
6518 0 463480.03 269696.62 81760 75 6517
6519 0 463799.94 269662.03 81640 104 6518
6520 0 463844.75 269641.34 81520 104 6519
6521 0 463845.06 269653.47 81480 104 6520
6522 0 463727.03 269957.66 81480 104 6521
6523 0 463860.25 270115.72 81400 104 6522
6524 0 463874.53 270159.66 81360 104 6523
6525 0 463795.34 269573.72 81360 120 6521
6526 0 463860.16 269504.6 81280 120 6525
6527 0 463949.03 269468.53 81200 120 6526
6528 0 465401.34 269382.6 81200 115 6527
6529 0 465557.5 269460.97 81320 51 6528
6530 0 466113.6 270312.9 81320 32 6529
6531 0 466150.06 270372.25 81200 32 6530
6532 0 466173.44 270439.16 81000 32 6531
6533 0 466252.88 270700.25 80880 32 6532
6534 0 466279.12 270845.75 80760 32 6533
6535 0 466285.03 270896.03 80720 32 6534
6536 0 466316.62 271154.34 80560 32 6535
6537 0 466338.75 271229 80440 45 6536
6538 0 466346.2 271253.9 80400 45 6537
6539 0 466312.25 271228.16 80320 45 6538
6540 0 466297.72 271242.75 80280 45 6539
6541 0 466110.75 271217.72 80280 45 6540
6542 0 466194.8 271454.75 80280 45 6541
6543 0 466272.9 271533.88 80240 45 6542
6544 0 466281.2 271514.62 80160 45 6543
6545 0 466283.9 271519.3 80040 45 6544
6546 0 466277.72 271484.6 80000 45 6545
6547 0 466282.62 271483.8 79960 45 6546
6548 0 466588.8 271582.78 80280 32 6543
6549 0 466652.2 271578.84 80400 32 6548
6550 0 466638.34 271608.53 80440 32 6549
6551 0 466306.2 271204.53 80160 45 6540
6552 0 466239.1 271149.66 80080 45 6551
6553 0 466239.9 271012.3 80040 45 6552
6554 0 466263.16 270864.62 80080 32 6553
6555 0 466267.12 270839.12 80200 32 6554
6556 0 466228.6 270804.72 80280 32 6555
6557 0 466299.84 270551.16 80720 32 6534
6558 0 466401.4 270532.3 80600 32 6557
6559 0 466603.56 270569.12 80440 32 6558
6560 0 466636.2 270562 80400 32 6559
6561 0 466764.72 270533.78 80240 32 6560
6562 0 466913.8 270435.25 80040 32 6561
6563 0 467183.7 270189.34 80000 -1 6562
6564 0 467686.53 270212.97 80040 -1 6563
6565 0 467710.6 270050.7 80240 -1 6564
6566 0 467800.34 269928.7 80440 -1 6565
6567 0 467749.8 269824.84 80520 -1 6566
6568 0 467280 270190.12 79880 -1 6563
6569 0 467277.62 270110.16 79840 -1 6568
6570 0 467267.03 270021.56 79760 -1 6569
6571 0 467099.28 269902.97 79640 -1 6570
6572 0 467011.28 269774.75 79520 -1 6571
6573 0 467022.47 269794.22 79480 -1 6572
6574 0 467646.7 270194.2 79840 -1 6568
6575 0 467957.28 270276.03 79680 -1 6574
6576 0 468065.34 270396.22 79560 -1 6575
6577 0 468435.22 270513.16 79440 -1 6576
6578 0 469010.6 270675.5 79360 -1 6577
6579 0 469053.84 270632.2 79320 -1 6578
6580 0 469074.75 270596.47 79240 -1 6579
6581 0 469182.34 270545.03 79160 -1 6580
6582 0 469237.62 270509.06 79080 -1 6581
6583 0 469402.75 270508.4 78960 -1 6582
6584 0 469652 270514.62 78800 -1 6583
6585 0 469762.75 270539.16 78760 -1 6584
6586 0 469906 270553 78680 -1 6585
6587 0 469963.16 270554.84 78600 -1 6586
6588 0 469980.03 270543.6 78520 -1 6587
6589 0 470026.97 270542.2 78480 -1 6588
6590 0 470083.62 270500.25 78400 -1 6589
6591 0 470210.9 270514.22 78320 -1 6590
6592 0 470239.7 270496.72 78280 -1 6591
6593 0 470323.38 270460.97 78200 -1 6592
6594 0 470477.44 270487.53 78120 -1 6593
6595 0 470474.22 270441.44 78080 -1 6594
6596 0 466361.75 271238.62 80920 32 6533
6597 0 466426.4 271331.7 81040 32 6596
6598 0 466514.34 271518.44 81160 32 6597
6599 0 466366.47 271627.78 81320 32 6598
6600 0 466321.94 271617.72 81480 60 6599
6601 0 466271.94 271636.6 81560 45 6600
6602 0 466262.28 271529.25 81720 45 6601
6603 0 466631.28 271607.38 81760 32 6602
6604 0 466883.72 271594.38 81880 64 6603
6605 0 467075.38 271612.9 81920 64 6604
6606 0 467114.2 271586.72 82040 81 6605
6607 0 467184.3 271630.22 82120 81 6606
6608 0 467183.75 271745.03 82280 64 6607
6609 0 467178.94 272002.34 82400 40 6608
6610 0 467154.84 272015.38 82440 40 6609
6611 0 467263.06 271946.88 82560 40 6610
6612 0 467425.06 271927.97 82640 40 6611
6613 0 467735.5 272011.38 82680 -1 6612
6614 0 467956.6 271996.88 82720 -1 6613
6615 0 468395.97 271901.12 82800 -1 6614
6616 0 468582.94 271824.9 82840 -1 6615
6617 0 467806.1 271985.8 82880 -1 6616
6618 0 467741.28 271957.12 82960 -1 6617
6619 0 467741.12 271881.7 83080 -1 6618
6620 0 467658.28 271896.1 83120 -1 6619
6621 0 467534.53 271897.22 83160 -1 6620
6622 0 467474.8 271878.66 83240 -1 6621
6623 0 467366.72 271838.1 83320 -1 6622
6624 0 467327.44 271823.53 83440 -1 6623
6625 0 467361.97 271759.28 83560 -1 6624
6626 0 467312.2 271660.78 83720 -1 6625
6627 0 467218.38 271676.84 83760 -1 6626
6628 0 467183.5 271641.66 83800 -1 6627
6629 0 467148.38 271648.34 83840 -1 6628
6630 0 467148.12 271644.5 83880 -1 6629
6631 0 467120.84 271629.6 83920 -1 6630
6632 0 467097.4 271605.5 83960 -1 6631
6633 0 467053.66 271490.88 84080 -1 6632
6634 0 467044.28 271466.7 84200 -1 6633
6635 0 467041.38 271375.06 84320 -1 6634
6636 0 468766.28 271748.25 82880 -1 6616
6637 0 468887.6 271621.53 82920 -1 6636
6638 0 468889 271548.62 83000 -1 6637
6639 0 468742.12 271516.94 83120 -1 6638
6640 0 468691.94 271507.6 83160 -1 6639
6641 0 468731.03 271506.22 83200 -1 6640
6642 0 465937.3 271568.44 81760 -1 6602
6643 0 465524.44 271671.25 81840 60 6642
6644 0 465499.38 271656.88 81920 60 6643
6645 0 465523.03 271720.2 82040 60 6644
6646 0 465603.56 271775.5 82240 60 6645
6647 0 465622.1 271687.53 82400 60 6646
6648 0 465587.72 271583.78 82440 60 6647
6649 0 465538.44 271583.88 82480 60 6648
6650 0 465485.28 271568.1 82520 60 6649
6651 0 465479.8 271567.6 82560 60 6650
6652 0 465740.75 271750.72 82440 60 6647
6653 0 465799.88 271724.66 82560 60 6652
6654 0 465847.97 271687 82640 60 6653
6655 0 465936.97 271642.56 82680 -1 6654
6656 0 466130.84 271473.97 82760 -1 6655
6657 0 466193.2 271467.97 82800 -1 6656
6658 0 466146.44 271642.22 82840 -1 6657
6659 0 466119.9 271716.1 82960 -1 6658
6660 0 466073.12 271726.6 83000 -1 6659
6661 0 465983.16 271735.66 83040 -1 6660
6662 0 465765.3 271730.4 83160 -1 6661
6663 0 465740.56 271629.75 83280 -1 6662
6664 0 465582.97 271553.16 83360 32 6663
6665 0 465420.03 271352 83480 32 6664
6666 0 465352.56 271307.38 83520 32 6665
6667 0 466190.47 271287.22 82840 -1 6657
6668 0 466179.84 271110.34 82880 -1 6667
6669 0 463954 269453.44 81160 120 6527
6670 0 463505 269291.44 81160 104 6669
6671 0 463400.56 269115.66 81080 104 6670
6672 0 463299 269081.66 80920 104 6671
6673 0 463289 268964.25 80760 120 6672
6674 0 463263.6 268924.2 80680 -1 6673
6675 0 463175.47 268889.53 80560 71 6674
6676 0 463209.44 268732.53 80440 90 6675
6677 0 463268.88 268603.53 80360 71 6676
6678 0 463298.66 268588.62 80280 71 6677
6679 0 463293.7 268569.47 80240 71 6678
6680 0 463381.6 268544.66 80400 71 6677
6681 0 463401.4 268588.62 80480 71 6680
6682 0 463390.4 268658.38 80520 71 6681
6683 0 464283.62 269405.44 81120 128 6669
6684 0 464575.03 269396.88 81040 122 6683
6685 0 464646.44 269371.7 80960 122 6684
6686 0 464681.84 269348.22 80800 122 6685
6687 0 465493.62 269283.75 80960 115 6685
6688 0 465514.62 269267.62 80880 115 6687
6689 0 465548.44 269219.47 80840 115 6688
6690 0 465544.03 269293.72 80760 134 6689
6691 0 465643 269243.78 80680 134 6690
6692 0 465705.62 269261.8 80600 115 6691
6693 0 465765.66 269273.88 80520 32 6692
6694 0 465888.16 269263.72 80400 -1 6693
6695 0 465893.12 269287.62 80280 -1 6694
6696 0 465935 269266 80240 -1 6695
6697 0 465977.2 269243.78 80200 -1 6696
6698 0 466094.53 269179.12 80160 -1 6697
6699 0 466179.44 269170.34 80000 -1 6698
6700 0 466186.9 269145.53 79920 -1 6699
6701 0 466262.4 269164.53 79840 -1 6700
6702 0 466517.44 269219.94 79720 -1 6701
6703 0 466534.38 269182.78 79680 -1 6702
6704 0 466508.84 269174.5 79600 -1 6703
6705 0 466415.7 269268.44 79480 -1 6704
6706 0 466380.6 269361.9 79440 -1 6705
6707 0 466553.66 269444.84 79440 -1 6706
6708 0 466577.16 269508.75 79520 -1 6707
6709 0 466577.28 269539.53 79560 -1 6708
6710 0 466568.78 269549.53 79600 -1 6709
6711 0 465680.88 268790.94 80800 115 6689
6712 0 465799.9 268648.5 80680 32 6711
6713 0 465893.66 268628.2 80560 32 6712
6714 0 465908.5 268584.47 80360 -1 6713
6715 0 466036.7 268470.5 80320 -1 6714
6716 0 466040.78 268366.66 80280 -1 6715
6717 0 465809.5 268607.94 80240 -1 6716
6718 0 465759.75 268682.1 80160 -1 6717
6719 0 465746.84 268736.22 80040 -1 6718
6720 0 465755.5 268716.1 79960 -1 6719
6721 0 465772.47 268750.78 79880 -1 6720
6722 0 465838.1 268711.62 79840 -1 6721
6723 0 465848.4 268721.44 79800 -1 6722
6724 0 465892.38 268668.03 79720 -1 6723
6725 0 465909.2 268632.12 79680 -1 6724
6726 0 465631.44 268928.5 79800 -1 6723
6727 0 465500.4 268947.03 79680 -1 6726
6728 0 465415 268789.72 79520 -1 6727
6729 0 465386.66 268874.6 79480 -1 6728
6730 0 466046.44 268262.97 80240 -1 6716
6731 0 466015.88 268121.44 80200 -1 6730
