# Supplementary material for: Connectomics Analysis Reveals First-, Second-, and Third-Order Thermosensory and Hygrosensory Neurons in the Adult Drosophila Brain
Source: Curr Biol. 2020 Aug 17;30(16):3167–3182.e4. doi: 10.1016/j.cub.2020.06.028 (PMC7443704; doi:10.1016/j.cub.2020.06.028)
Supplement: Data S1. Skeletons and Meshes, Related to STAR Methods — marin2020-skeletons contains files describing the morphology of each neuron in this study (in FAFB14 space, .swc format). glomeruli_meshes contains the glomerular meshes (in FAFB14 space, .stl format). neuropil_meshes contains the glomerular meshes (in FAFB14 space, .stl format). [file mmc5.zip › VP_SI/marin2020-skeletons/57130.swc]

# SWC format file
# based on specifications at http://www.neuronland.org/NLMorphologyConverter/MorphologyFormats/SWC/Spec.html
# Created by nat::write.neuron.swc
# PointNo Label X Y Z Radius Parent 
1 0 397385.16 280223.97 84600 1731 -1
2 0 397393.4 280395.97 83720 -1 1
3 0 399046.75 278774.06 83680 -1 2
4 0 399671.16 278147.2 83680 -1 3
5 0 400231.7 277211.97 83680 -1 4
6 0 400523.97 276336.44 83680 -1 5
7 0 400352 276012.6 83680 -1 6
8 0 400381.03 275264.03 83640 -1 7
9 0 400325.03 274540.53 83760 -1 8
10 0 400346.03 274388.1 83840 -1 9
11 0 400386.94 273606.56 83800 -1 10
12 0 400675.53 272725.06 84000 -1 11
13 0 400728.44 272438.9 84080 -1 12
14 0 400806.06 272151.97 84120 -1 13
15 0 401063.53 271912.53 84000 -1 14
16 0 401375.62 271889.9 83800 -1 15
17 0 401523.2 271812.53 83680 -1 16
18 0 401747.84 271629.1 83520 -1 17
19 0 401915.78 271561.1 83360 -1 18
20 0 401880.16 271288.28 83120 -1 19
21 0 401877 271062.16 83000 -1 20
22 0 401919.72 270776.5 82960 -1 21
23 0 402233.5 270293.94 83000 -1 22
24 0 402810.7 269660.94 83160 -1 23
25 0 403366.12 269253.22 83400 -1 24
26 0 403710.78 268995.97 83560 -1 25
27 0 404010.6 268795.25 83720 -1 26
28 0 404451.03 268507.7 83920 -1 27
29 0 404822.75 268187.44 84120 -1 28
30 0 405126 267970.8 84160 -1 29
31 0 405538.56 267667.4 84120 -1 30
32 0 405715.8 267462.25 84000 -1 31
33 0 406101.22 267259.06 83680 -1 32
34 0 406329.12 267227.72 83560 -1 33
35 0 406632.28 267046.78 83520 -1 34
36 0 407310.72 266461.97 83840 -1 35
37 0 407697.66 266211.22 84400 -1 36
38 0 408050.66 265951.44 85080 -1 37
39 0 408365.44 265837.03 85200 -1 38
40 0 408903.84 265732.56 85160 -1 39
41 0 409432.3 265634.2 85120 -1 40
42 0 410171.22 265581.9 85360 -1 41
43 0 410714.03 265514.72 85880 -1 42
44 0 411301.16 264948.34 86400 -1 43
45 0 411512 264797.94 86480 -1 44
46 0 412104.03 264599.6 86480 -1 45
47 0 412590.16 264629.16 86520 -1 46
48 0 413267.1 264369.06 86960 -1 47
49 0 413546.53 263635.16 87840 -1 48
50 0 413670.25 263415 88120 -1 49
51 0 413766.75 263210.34 88280 -1 50
52 0 414012.94 262613.28 88560 -1 51
53 0 414146.25 262481.12 88640 -1 52
54 0 414235.7 263015.97 88720 -1 53
55 0 414317.38 263143.62 88840 -1 54
56 0 414669.3 263017.53 89120 -1 55
57 0 415112.7 262952.25 89360 -1 56
58 0 415552.88 262870.66 89440 -1 57
59 0 416364.9 262546.66 89440 -1 58
60 0 416803.66 262254.2 89480 -1 59
61 0 417272.22 262040.56 89520 -1 60
62 0 417729.12 261969.56 89560 -1 61
63 0 417813.22 261898.22 89600 -1 62
64 0 417980.3 262102.33 89640 -1 63
65 0 418025.44 262200.03 89680 -1 64
66 0 418296.72 262041.89 89800 -1 65
67 0 418407.5 261974.77 89840 -1 66
68 0 418736.47 261828.02 90040 -1 67
69 0 419502.66 261619.53 90360 -1 68
70 0 419908.7 261511.89 90600 -1 69
71 0 420542.1 261273.69 90880 -1 70
72 0 420788.78 261151.66 90960 -1 71
73 0 421025.8 261190.62 91040 -1 72
74 0 421367.78 261010.55 91080 -1 73
75 0 421676.1 260891.77 91160 -1 74
76 0 422088.44 260798.5 91200 -1 75
77 0 422724.47 260787.03 91360 -1 76
78 0 422924.3 260753.17 91440 -1 77
79 0 423263.84 260536.67 91840 -1 78
80 0 423368.16 260310.67 92120 -1 79
81 0 423518.9 260235.58 92200 -1 80
82 0 424079.06 260103.08 92240 -1 81
83 0 424483.88 260111.5 92160 -1 82
84 0 425021.2 260089.34 92120 -1 83
85 0 425970.94 259929.19 92360 -1 84
86 0 426246.5 259869.5 92480 -1 85
87 0 426710.6 259729.48 92640 -1 86
88 0 427215 259648.89 92720 -1 87
89 0 427631.22 259616.98 92760 -1 88
90 0 427975.97 259581.73 92800 -1 89
91 0 428224.7 259572.2 93000 -1 90
92 0 428415.7 259603.23 93080 -1 91
93 0 428653.97 259527.36 93120 -1 92
94 0 428800.8 259537.75 93160 -1 93
95 0 429190.12 259496.31 93280 -1 94
96 0 429314.34 259490.8 93320 -1 95
97 0 429496.72 259493.12 93360 -1 96
98 0 429652.2 259501.53 93400 -1 97
99 0 429907.6 259494.06 93480 -1 98
100 0 430257.5 259593.66 93600 -1 99
101 0 430637.66 259647.66 93800 -1 100
102 0 431096.2 259790.36 93920 -1 101
103 0 431268.9 259805.84 93960 -1 102
104 0 431466.62 259823.8 94000 -1 103
105 0 431637.62 259807.92 94040 -1 104
106 0 431900.1 259806.48 94080 -1 105
107 0 432326.56 259548.2 94280 -1 106
108 0 432565.7 259508.03 94400 -1 107
109 0 432813.7 259531.34 94440 -1 108
110 0 433374.5 259643.8 94480 -1 109
111 0 433916.78 259744.48 94600 -1 110
112 0 434409.44 259801.44 94760 -1 111
113 0 434957.16 259751.47 94960 -1 112
114 0 435404 259722.95 95160 -1 113
115 0 435746.16 259725.66 95320 -1 114
116 0 435882.72 259698.17 95360 -1 115
117 0 436733.62 259731.06 95640 -1 116
118 0 437386.6 259616.52 95920 -1 117
119 0 438161.78 259376.6 96240 -1 118
120 0 438663 259593.69 96400 -1 119
121 0 439041.06 259720.22 96440 -1 120
122 0 439312.25 259786.45 96480 -1 121
123 0 440758.38 259987.95 96800 -1 122
124 0 441077.84 260070.98 96840 -1 123
125 0 441380.03 260113.61 96880 -1 124
126 0 442243 259965.25 97040 -1 125
127 0 442415.47 259956.3 97120 -1 126
128 0 442580.44 259981.64 97160 -1 127
129 0 442840.78 260046.27 97240 -1 128
130 0 443110.47 260032.75 97440 -1 129
131 0 443481.12 259855.4 97520 -1 130
132 0 443782.62 259664.06 97560 -1 131
133 0 444219.4 259495.19 97640 -1 132
134 0 444705.9 259450.48 97720 -1 133
135 0 445215.6 259408.7 97760 -1 134
136 0 445523.12 259351.44 97800 -1 135
137 0 446775.97 259225.52 97840 96 136
138 0 447183.88 259208.48 97880 96 137
139 0 447957.4 259151.73 97920 104 138
140 0 449020.97 259023.44 97880 139 139
141 0 450082.9 258988.44 97840 120 140
142 0 451291.9 258982.67 97720 107 141
143 0 452019.84 258950.58 97600 104 142
144 0 452373.06 258964.48 97520 104 143
145 0 452974.9 258898.06 97440 -1 144
146 0 453854.25 258797.55 97240 -1 145
147 0 454575.97 258792.3 97080 -1 146
148 0 455246.47 258789.25 97000 -1 147
149 0 456159.22 258711.84 96800 -1 148
150 0 456862.25 258726.03 96640 -1 149
151 0 458254.8 258631.92 96360 -1 150
152 0 458732.4 258562.69 96280 -1 151
153 0 459125.53 258467.02 96240 -1 152
154 0 460163.56 258284.77 96040 -1 153
155 0 461084.84 258137.48 95640 -1 154
156 0 461522.8 258064.25 95360 -1 155
157 0 461556.6 258128.47 95320 -1 156
158 0 461735.8 258059.2 95280 -1 157
159 0 462271.84 257957.31 95080 -1 158
160 0 463026 257738.44 94880 -1 159
161 0 463563.7 257594.88 94640 -1 160
162 0 463870.3 257392.42 94520 -1 161
163 0 464524.2 257097.08 94480 -1 162
164 0 465283.38 256818.05 94440 -1 163
165 0 465958.03 256541.55 94280 -1 164
166 0 466320.12 256424.55 94200 -1 165
167 0 466952.28 256254.25 94080 -1 166
168 0 467606.06 256158.9 93920 -1 167
169 0 467759.25 256131.02 93840 -1 168
170 0 467846.06 256058.88 93800 -1 169
171 0 467944.44 255998.98 93680 -1 170
172 0 468770.12 255560.5 93440 -1 171
173 0 469933.44 254876.28 93080 -1 172
174 0 470548.28 254729.16 93000 -1 173
175 0 471420 254371.38 92840 -1 174
176 0 472017.84 254178.2 92520 -1 175
177 0 472284.72 254101.55 92440 -1 176
178 0 472295.94 254075.67 92400 -1 177
179 0 472331.3 254048.48 92360 -1 178
180 0 472714.3 253738.19 92320 -1 179
181 0 472899.62 253589.56 92160 131 180
182 0 473081.9 253456.66 92080 131 181
183 0 473368.5 253319.86 91840 131 182
184 0 473617.72 253143.2 91680 107 183
185 0 474706.38 252701.69 91240 81 184
186 0 474904.7 252641.9 91080 90 185
187 0 475130.84 252556.16 90960 86 186
188 0 475269.03 252467.9 90880 96 187
189 0 475456.16 252395.47 90760 60 188
190 0 475770 252320.31 90640 60 189
191 0 473946.9 252223.56 90560 40 190
192 0 474024.44 252180.72 90520 40 191
193 0 473987.84 252112.7 90480 40 192
194 0 474262.2 251985.88 90400 40 193
195 0 474566.2 251771.03 90240 86 194
196 0 474907.06 251378.12 90080 86 195
197 0 474933.88 251354.89 90040 86 196
198 0 475226.44 251049.98 89880 102 197
199 0 475462.84 250755.69 89720 101 198
200 0 475678.66 250633.89 89600 102 199
201 0 475951.78 250406.95 89400 91 200
202 0 476219.06 250273.27 89240 122 201
203 0 476385.72 250201.72 89120 71 202
204 0 476529.2 250145.72 89000 81 203
205 0 476704.47 250140.17 88880 80 204
206 0 476780.12 250162.27 88800 80 205
207 0 476920.16 250416.62 88720 80 206
208 0 477192 250188.48 88640 75 207
209 0 477166.56 250170.52 88600 75 208
210 0 477140.88 250223 88560 75 209
211 0 477152.22 250145.16 88520 75 210
212 0 477196.12 250178.38 88480 75 211
213 0 477170.3 250255.34 88360 98 212
214 0 477180.2 250276.55 88160 98 213
215 0 477158.3 250285.77 88000 71 214
216 0 477168.38 250335.2 87800 86 215
217 0 477172.16 250304.48 87720 86 216
218 0 477202.7 250315.19 87640 86 217
219 0 477197.12 250306.56 87520 71 218
220 0 477257.94 250282.72 87400 71 219
221 0 477416.16 250218.58 87280 75 220
222 0 477476.94 250294.06 87200 75 221
223 0 477671.2 250147.86 87120 91 222
224 0 477871.97 249984.03 87280 140 223
225 0 478246.97 249515.78 87400 154 224
226 0 478568.28 249189.17 87600 157 225
227 0 479056.66 248676.11 87800 150 226
228 0 479305.7 248315.33 87920 157 227
229 0 479459 247685.9 88120 204 228
230 0 479579.38 247362.31 88320 226 229
231 0 479697.5 247179.44 88440 226 230
232 0 480015.03 246717.23 88480 175 231
233 0 480182.38 246534.02 88520 154 232
234 0 480239.22 246544.98 88560 154 233
235 0 480327.9 246583.62 88640 154 234
236 0 480137.78 246414.1 88720 75 235
237 0 480130.2 246103.78 88760 60 236
238 0 480159.56 245763.62 88920 80 237
239 0 480078.4 245594.88 89000 75 238
240 0 479867.88 245189.27 89200 107 239
241 0 479747.66 244880.5 89440 235 240
242 0 479598.5 244763.2 89640 214 241
243 0 479436.1 244652.31 89800 128 242
244 0 479679.62 244328.6 90120 128 243
245 0 480037.16 244257.34 90200 -1 244
246 0 480205.9 244037.02 90360 -1 245
247 0 480111.53 243817.36 90480 -1 246
248 0 480223.62 243611.45 90560 -1 247
249 0 479995.56 243582.03 90600 -1 248
250 0 481730.1 243597.52 90640 -1 249
251 0 481734.12 243363.64 90720 -1 250
252 0 481724.75 243192.45 90920 -1 251
253 0 481696.66 242818.77 91040 -1 252
254 0 481702.28 242465.23 91280 -1 253
255 0 481942.88 242024.98 91520 -1 254
256 0 482020.66 241813.28 91680 -1 255
257 0 482062.22 241699.81 91760 -1 256
258 0 482415.12 241238.72 91920 -1 257
259 0 482593.78 240933.42 92000 -1 258
260 0 482888.78 240645.03 92080 -1 259
261 0 483305.6 240058.2 92200 -1 260
262 0 483719.3 239662.55 92480 -1 261
263 0 484076.56 239208.22 92680 -1 262
264 0 484285.47 238903.08 92840 -1 263
265 0 484399.2 238642.53 92960 -1 264
266 0 484647.28 238304.1 93080 -1 265
267 0 484951.72 237749.1 93200 -1 266
268 0 485303.4 237487.86 93360 -1 267
269 0 485733.62 236900.9 93560 -1 268
270 0 485880.66 236296.92 93640 -1 269
271 0 486087.2 236269.14 93920 -1 270
272 0 486160.66 236142.5 94400 -1 271
273 0 486198.22 236109.4 94560 -1 272
274 0 486445.1 235852.3 94800 -1 273
275 0 486872.3 235283.1 94960 -1 274
276 0 486985.34 234863.4 95080 -1 275
277 0 487022.47 234441.67 95200 -1 276
278 0 487365.28 234164.84 95360 -1 277
279 0 487480.1 234012.11 95480 -1 278
280 0 487497.25 233886.64 95680 -1 279
281 0 487475.25 233734.1 95920 -1 280
282 0 487464.6 233605.12 96120 -1 281
283 0 487444.47 233420.97 96280 -1 282
284 0 487438.84 233333.45 96520 -1 283
285 0 487477.4 232962.16 96760 -1 284
286 0 487637.7 232745.36 96960 -1 285
287 0 487834.22 232510.39 97160 -1 286
288 0 487979.97 231965.19 97800 -1 287
289 0 488149.53 231509.48 98320 -1 288
290 0 488366.9 231277.67 98480 -1 289
291 0 488506.8 231184.17 98560 -1 290
292 0 488683.25 230932.77 98760 -1 291
293 0 488679.34 230575.11 99040 -1 292
294 0 488887.47 230291.9 99280 -1 293
295 0 488973.88 230163.52 99440 -1 294
296 0 489052.47 229866.86 99560 -1 295
297 0 489276.12 229476.08 99840 -1 296
298 0 489511.78 229351.12 1e+05 -1 297
299 0 489702.56 229168.16 100160 -1 298
300 0 489903.16 228978.98 100280 -1 299
301 0 490329.16 228609.61 100560 -1 300
302 0 490358.97 228562.64 100640 -1 301
303 0 490446.44 228232.98 100760 -1 302
304 0 490473.25 227721.42 100880 -1 303
305 0 490638.2 227292.5 101120 -1 304
306 0 490930.78 227034.17 101400 -1 305
307 0 491227.53 226768.19 101560 -1 306
308 0 491423.3 226311.08 101720 -1 307
309 0 491693.5 225578.62 102240 -1 308
310 0 491759.84 225122.23 102600 -1 309
311 0 491937.38 224795.62 102760 -1 310
312 0 492139.84 224587.9 102920 -1 311
313 0 492522.47 224333.78 103360 -1 312
314 0 492974.78 224055.12 103880 -1 313
315 0 493133.8 223622.53 104440 -1 314
316 0 493150.56 223533.08 104600 -1 315
317 0 493222.6 223432.77 104760 -1 316
318 0 493365.6 223121.08 105320 -1 317
319 0 493369.56 222992.88 105400 -1 318
320 0 493413.88 222788.38 105480 -1 319
321 0 493425.78 222745.81 105520 -1 320
322 0 493521.06 222065.9 105920 -1 321
323 0 493705.22 221711.75 106560 -1 322
324 0 493744.53 221545.73 106800 -1 323
325 0 493801.38 221418.56 106920 -1 324
326 0 494025.44 221066.11 107280 -1 325
327 0 494605.75 220306.48 107800 -1 326
328 0 494733.22 220100.36 107920 -1 327
329 0 494804.94 219908.95 108080 -1 328
330 0 494792.22 219772.02 108160 -1 329
331 0 494818.88 219635.72 108280 -1 330
332 0 494840.38 219503.2 108520 -1 331
333 0 494884.16 219192.88 109040 -1 332
334 0 495064.4 218924.17 109280 -1 333
335 0 495230.62 218704.81 109400 -1 334
336 0 495454.84 218370.97 109560 -1 335
337 0 495516.44 217815.34 109720 -1 336
338 0 495574.75 217489.73 109960 -1 337
339 0 495491.38 217331.62 110200 -1 338
340 0 495350.5 217243.6 110280 -1 339
341 0 495301.8 217068.72 110560 -1 340
342 0 495254.44 216946.56 110760 -1 341
343 0 495324.88 216756.9 110960 -1 342
344 0 495780.22 216524.81 111400 -1 343
345 0 495982.53 216393.86 111560 -1 344
346 0 496060.16 216309.17 111680 -1 345
347 0 496149.28 216174.02 111760 -1 346
348 0 496177.1 215610.16 111960 -1 347
349 0 496261.25 215386.47 112000 -1 348
350 0 496266.62 215152.97 112200 -1 349
351 0 496088.84 214959.66 112360 -1 350
352 0 495989.88 214756.9 112600 -1 351
353 0 495985.62 214549.56 112800 -1 352
354 0 496201.3 214208.31 113080 -1 353
355 0 496333.5 213916.31 113320 -1 354
356 0 496213.88 213573.34 113560 -1 355
357 0 495991.03 213385.36 113760 -1 356
358 0 495970.94 213246.19 113840 -1 357
359 0 495990.03 213130.67 113920 -1 358
360 0 496089.6 212641.27 114280 -1 359
361 0 496184.97 212233.67 114560 -1 360
362 0 496071.4 211736.89 114640 -1 361
363 0 495902.9 211143.77 115000 -1 362
364 0 495842.12 210830.53 115320 -1 363
365 0 495820.9 210778.39 115400 -1 364
366 0 495827.28 210757.23 115440 -1 365
367 0 495828.16 210717.03 115520 -1 366
368 0 495823.84 210647.53 115600 -1 367
369 0 495898 210532.61 115720 -1 368
370 0 495930.28 210238.61 115920 -1 369
371 0 495967.66 210104.52 116080 -1 370
372 0 495924.03 210076.23 116160 -1 371
373 0 495912.8 209965.36 116280 -1 372
374 0 495895.84 209797.69 116480 -1 373
375 0 495866.9 209742.81 116560 -1 374
376 0 495818.03 209577.66 116760 -1 375
377 0 495788.78 209297.6 116960 -1 376
378 0 495798.75 209026.6 117280 -1 377
379 0 495775.03 208900.38 117440 -1 378
380 0 495442.94 208808.02 117480 -1 379
381 0 495756.4 208835.36 117520 -1 380
382 0 495770.06 208819.95 117560 -1 381
383 0 495790.34 208762.53 117640 -1 382
384 0 495886.25 208638.4 117920 -1 383
385 0 496165.3 208473.73 118400 -1 384
386 0 496206.75 208404.52 118520 -1 385
387 0 496269.66 208238.03 118720 -1 386
388 0 496245.72 208124.88 118840 -1 387
389 0 496228.16 207793.11 119040 -1 388
390 0 496262.1 207587.22 119120 -1 389
391 0 496292 207349.05 119200 -1 390
392 0 496164.8 207026.02 119240 -1 391
393 0 496096.34 206696.7 119280 -1 392
394 0 496101.88 206428.95 119400 -1 393
395 0 496179.53 206168.14 119520 -1 394
396 0 496541.4 205799.62 119880 -1 395
397 0 496710.16 205754.27 120040 -1 396
398 0 496936.8 205515.66 120200 -1 397
399 0 497078.94 205326.33 120320 -1 398
400 0 497049.84 204998.52 120400 -1 399
401 0 496854.44 204671.14 120440 -1 400
402 0 496709.16 204439.64 120600 -1 401
403 0 496636.47 204280.69 120720 -1 402
404 0 496761.16 204040.3 121080 -1 403
405 0 496810.5 203986.12 121200 -1 404
406 0 496808.3 203963.86 121240 -1 405
407 0 496736.9 203721.5 121600 -1 406
408 0 496437.22 203501.08 121880 -1 407
409 0 496273.66 203332.12 121920 -1 408
410 0 495931.22 203025.5 122040 -1 409
411 0 496271.2 202294.73 122400 -1 410
412 0 496014.94 201863.53 122760 -1 411
413 0 495937.78 201550.98 123080 -1 412
414 0 496016 201331.2 123680 -1 413
415 0 495857.94 201212.95 124320 -1 414
416 0 495784.03 200960.05 124480 -1 415
417 0 496077.12 200595.34 124760 -1 416
418 0 496365.53 200157.75 125160 -1 417
419 0 496303.22 199880.34 125440 -1 418
420 0 496208.8 199690.58 125760 -1 419
421 0 496144.9 199313.56 126240 -1 420
422 0 496240.88 198983.34 126440 -1 421
423 0 496268.66 198690.1 126640 -1 422
424 0 496229.75 198537.55 126760 -1 423
425 0 496132.94 198275.16 126880 -1 424
426 0 496110.47 198018.17 127000 -1 425
427 0 496063 197762.06 127160 -1 426
428 0 496051.22 197617.22 127240 -1 427
429 0 496063.6 197560.19 127280 -1 428
430 0 496126.75 197253.62 127600 -1 429
431 0 496187.4 197210.97 127760 -1 430
432 0 496099.34 197003.34 128000 -1 431
433 0 496035.62 196741.62 128120 -1 432
434 0 496068.75 196488.81 128280 -1 433
435 0 496131.2 196276.66 128440 -1 434
436 0 496116.53 196093.16 128600 -1 435
437 0 495986.1 195809.67 128840 -1 436
438 0 495808.7 195637.97 128960 -1 437
439 0 495728.78 195235.95 129400 -1 438
440 0 495871 194845.03 129880 -1 439
441 0 495865.5 194532.58 130200 -1 440
442 0 495797.72 194117.84 130560 -1 441
443 0 495816.47 193799.94 130800 -1 442
444 0 495798.12 193525.34 130960 -1 443
445 0 495780.2 193246.6 131120 -1 444
446 0 495716.12 193134.25 131160 -1 445
447 0 495676.7 192968.6 131200 -1 446
448 0 495660.8 192703.27 131400 -1 447
449 0 495619.4 192450.19 131760 -1 448
450 0 495656.53 192375.4 131960 -1 449
451 0 495885.3 192204.58 132240 -1 450
452 0 495931.2 191916.1 132600 -1 451
453 0 495671.75 191776.69 132920 -1 452
454 0 495555.4 191629.11 133120 -1 453
455 0 495575.53 191359.77 133240 -1 454
456 0 495583.7 191166.55 133320 -1 455
457 0 495660.5 190842.78 133360 -1 456
458 0 495621.38 190395.27 133560 -1 457
459 0 495544.5 189983.95 134080 -1 458
460 0 495549.03 189871.06 134240 -1 459
461 0 495520.72 189721.27 134360 -1 460
462 0 495432.3 189325.1 134680 -1 461
463 0 495331.9 188989.42 134840 -1 462
464 0 495211 188561.42 135000 -1 463
465 0 495211.9 188024 135320 -1 464
466 0 495221.88 187746.05 135480 -1 465
467 0 495251.8 187568.97 135600 -1 466
468 0 495287.3 187495.72 135680 -1 467
469 0 495177.03 186749.48 135920 -1 468
470 0 495032.9 185872.16 136560 -1 469
471 0 495125.25 185614.4 136760 -1 470
472 0 495133.9 185417.28 136960 -1 471
473 0 495006.56 185148.52 137240 -1 472
474 0 494934.62 184715.05 137440 -1 473
475 0 494878.88 184190.17 137680 -1 474
476 0 494774.6 183815.67 137920 -1 475
477 0 494734.38 183733.02 138040 -1 476
478 0 494718.2 183641.69 138080 -1 477
479 0 494711.44 183574.3 138120 -1 478
480 0 494682.75 183534.84 138160 -1 479
481 0 494661.06 183547.19 138200 -1 480
482 0 494638.28 183562.72 138240 -1 481
483 0 494609.97 183575.77 138280 -1 482
484 0 494592.34 183571.94 138320 -1 483
485 0 494579.53 183559.64 138360 -1 484
486 0 494563.3 183549.39 138400 -1 485
487 0 494551.8 183535.02 138440 -1 486
488 0 494542.53 183515.52 138480 -1 487
489 0 494572.12 183461.14 138520 -1 488
490 0 494570.12 183338.8 138560 -1 489
491 0 494550.44 183114.2 138600 -1 490
492 0 494623.5 182804.81 138640 -1 491
493 0 494680.6 182617.44 138680 -1 492
494 0 494734.06 182427.89 138720 -1 493
495 0 494810.72 182432.44 138760 -1 494
496 0 494834.3 182121.12 138800 -1 495
497 0 494891.28 181968.53 138840 -1 496
498 0 494945.75 181811.08 138880 -1 497
499 0 494941.2 181815.98 138920 -1 498
500 0 494947.22 181823.16 138960 -1 499
501 0 494948.12 181825.27 139000 -1 500
502 0 494949.16 181829.5 139040 -1 501
503 0 494948.53 181836.16 139080 -1 502
504 0 494952 181837.83 139120 -1 503
505 0 494905.56 181781.19 139160 -1 504
506 0 494861.72 181740.81 139200 -1 505
507 0 494832.56 181715.47 139240 -1 506
508 0 494879.28 181812.02 139280 -1 507
509 0 494857.38 181785.1 139320 -1 508
510 0 494848.47 181770.47 139360 -1 509
511 0 494824.72 181742.94 139400 -1 510
512 0 494803.97 181731.16 139440 -1 511
513 0 494794.3 181707.52 139480 -1 512
514 0 494782.4 181620.58 139520 -1 513
515 0 494768.1 181532.95 139560 -1 514
516 0 494750.25 181434.72 139600 -1 515
517 0 494738.3 181357.42 139640 -1 516
518 0 494754.34 181321.89 139680 -1 517
519 0 494762.5 181286.77 139720 -1 518
520 0 494769.28 181247.34 139760 -1 519
521 0 494775.75 181196.88 139800 -1 520
522 0 494780.38 181172.14 139840 -1 521
523 0 494783.3 181132.53 139880 -1 522
524 0 494782.72 181110.3 139920 -1 523
525 0 494791.06 181090.64 139960 -1 524
526 0 494795.22 181059.62 140000 -1 525
527 0 494787.3 181041.31 140040 -1 526
528 0 494790.12 181019.8 140080 -1 527
529 0 494723.44 181010.44 140120 -1 528
530 0 494718.56 181033.22 140160 -1 529
531 0 494735.7 180953.4 140200 -1 530
532 0 494725.28 180913.16 140240 -1 531
533 0 494737.06 180864.17 140280 -1 532
534 0 494739.38 180839.7 140320 -1 533
535 0 494737.03 180796.97 140360 -1 534
536 0 494745.84 180751.38 140400 -1 535
537 0 494749 180713.28 140440 -1 536
538 0 494757.78 180676.98 140480 -1 537
539 0 494770.8 180631.98 140520 -1 538
540 0 494805.56 180585.39 140560 -1 539
541 0 494835.44 180540.92 140600 -1 540
542 0 494859.66 180485.39 140640 -1 541
543 0 494891.2 180436.34 140680 -1 542
544 0 494906.06 180374.39 140720 -1 543
545 0 494915.34 180302.6 140760 -1 544
546 0 494919.25 180250.95 140800 -1 545
547 0 494931.78 180197.53 140840 -1 546
548 0 494934.88 180136.55 140880 -1 547
549 0 494943.38 180079 140920 -1 548
550 0 494971.6 180026.83 140960 -1 549
551 0 495008.97 179986.83 141000 -1 550
552 0 495038.44 179935.27 141040 -1 551
553 0 495075.34 179878.19 141080 -1 552
554 0 495083 179845.7 141120 -1 553
555 0 495092.8 179829.4 141160 -1 554
556 0 495098.8 179800.38 141200 -1 555
557 0 495103.6 179764.44 141240 -1 556
558 0 495071.97 179673.4 141280 -1 557
559 0 495041.7 179586.06 141320 -1 558
560 0 495008.7 179501.72 141360 -1 559
561 0 494977.84 179423.81 141400 -1 560
562 0 494980.5 179304.55 141440 -1 561
563 0 494974.78 179203.36 141480 -1 562
564 0 494967.94 179099.2 141520 -1 563
565 0 494960.72 179007.52 141560 -1 564
566 0 494972.88 178910.7 141600 -1 565
567 0 494983.44 178818.69 141640 -1 566
568 0 494989 178725.02 141680 -1 567
569 0 494995.56 178636.89 141720 -1 568
570 0 495006.56 178560.31 141760 -1 569
571 0 495018.1 178512.28 141800 -1 570
572 0 495025.94 178456.06 141840 -1 571
573 0 495044.47 178408.66 141880 -1 572
574 0 495054.84 178372.58 141920 -1 573
575 0 495080.3 178342.78 141960 -1 574
576 0 495081.62 178303.39 142000 -1 575
577 0 495091.3 178271.28 142040 -1 576
578 0 495101.12 178240.55 142080 -1 577
579 0 495100 178202.67 142120 -1 578
580 0 495079.4 178172.61 142160 -1 579
581 0 495079.03 178144.14 142200 -1 580
582 0 495068.4 178122.8 142240 -1 581
583 0 495059.06 178110.97 142280 -1 582
584 0 495054.97 178089.42 142320 -1 583
585 0 495062.9 178073.66 142360 -1 584
586 0 495048.6 178033.36 142400 -1 585
587 0 495032.84 177994.47 142440 -1 586
588 0 495011.1 177962 142480 -1 587
589 0 494992.9 177930.4 142520 -1 588
590 0 494954.2 177875.17 142560 -1 589
591 0 494912.72 177842.72 142600 -1 590
592 0 494879.97 177791.39 142640 -1 591
593 0 494848.47 177732.44 142680 -1 592
594 0 494841.9 177678.05 142720 -1 593
595 0 494867.12 177611.23 142760 -1 594
596 0 494888.9 177559.27 142800 -1 595
597 0 494909.06 177509.39 142840 -1 596
598 0 494925.22 177457.02 142880 -1 597
599 0 494934.16 177409.22 142920 -1 598
600 0 494954.6 177362.58 142960 -1 599
601 0 494961.16 177316.28 143000 -1 600
602 0 494987.25 177252.52 143040 -1 601
603 0 495060.6 177151.58 143080 -1 602
604 0 495121.06 177084.3 143120 -1 603
605 0 495194.06 176977.7 143160 -1 604
606 0 495283.53 176882.08 143200 -1 605
607 0 495278.34 176763.8 143240 -1 606
608 0 495299.34 176643.27 143280 -1 607
609 0 495304.7 176504.86 143320 -1 608
610 0 495325.7 176384.45 143360 -1 609
611 0 495302.53 176320.47 143400 -1 610
612 0 495283.78 176214.14 143440 -1 611
613 0 495266.8 176131.48 143480 -1 612
614 0 495243.62 176035.9 143520 -1 613
615 0 495223.75 175944.83 143560 -1 614
616 0 495202.72 175872.16 143600 -1 615
617 0 495189.6 175812.52 143640 -1 616
618 0 495157.2 175752.66 143680 -1 617
619 0 495133.47 175691.14 143720 -1 618
620 0 495153.6 175592.77 143760 -1 619
621 0 495193.22 175447.4 143920 -1 620
622 0 495226.88 175339.14 143960 -1 621
623 0 495320.34 175094.17 144000 -1 622
624 0 495412.44 174931.33 144040 -1 623
625 0 495498.34 174773.84 144080 -1 624
626 0 495579.66 174628.22 144120 -1 625
627 0 495674 174471.42 144160 -1 626
628 0 495760.44 174313.23 144200 -1 627
629 0 495768.16 174258.23 144240 -1 628
630 0 495780 174185.86 144280 -1 629
631 0 495786.75 174116.22 144320 -1 630
632 0 495797.12 174052.84 144360 -1 631
633 0 495787 174014.03 144400 -1 632
634 0 495770.72 173980.16 144440 -1 633
635 0 495760.2 173955.33 144480 -1 634
636 0 495748.4 173922.08 144520 -1 635
637 0 495737.3 173896.92 144560 -1 636
638 0 495717 173877.16 144600 -1 637
639 0 495691.25 173845.16 144640 -1 638
640 0 495671.53 173836.47 144680 -1 639
641 0 495645.97 173820.17 144720 -1 640
642 0 495629.75 173799.98 144760 -1 641
643 0 495614.53 173763.88 144800 -1 642
644 0 495597.66 173723.67 144840 -1 643
645 0 495585.22 173688.98 144880 -1 644
646 0 495571.47 173655.86 144920 -1 645
647 0 495574.2 173602.12 144960 -1 646
648 0 495569.5 173561.98 145000 -1 647
649 0 495570.97 173520.58 145040 -1 648
650 0 495572.44 173466.9 145080 -1 649
651 0 495585.97 173429.14 145120 -1 650
652 0 495587.2 173360.92 145160 -1 651
653 0 495593 173267.73 145200 -1 652
654 0 495596.25 173179.12 145240 -1 653
655 0 495605.5 173105.83 145280 -1 654
656 0 495574.75 173002.23 145320 -1 655
657 0 495551.3 172900.94 145360 -1 656
658 0 495522.38 172785.02 145400 -1 657
659 0 495502.34 172681.86 145440 -1 658
660 0 495466 172648.88 145480 -1 659
661 0 495430.6 172608 145520 -1 660
662 0 495398.47 172600.3 145560 -1 661
663 0 495359.62 172553.06 145600 -1 662
664 0 495370.9 172522.08 145640 -1 663
665 0 495384.7 172499.72 145680 -1 664
666 0 495379.1 172516.47 145720 -1 665
667 0 495334.47 172448.44 145760 -1 666
668 0 495341.1 172443.23 145800 -1 667
669 0 495331.12 172372.8 145840 -1 668
670 0 495327 172326.31 145880 -1 669
671 0 495321.2 172270.52 145920 -1 670
672 0 495311.47 172197.78 145960 -1 671
673 0 495299.56 172137.77 146000 -1 672
674 0 495287.88 172081.23 146040 -1 673
675 0 495282.25 172017.69 146080 -1 674
676 0 495270.94 171898.72 146120 -1 675
677 0 495240.44 171791.45 146160 -1 676
678 0 495205.84 171645.38 146200 -1 677
679 0 495167 171532.23 146240 -1 678
680 0 495100.7 171398.61 146280 -1 679
681 0 495084.28 171293.28 146320 -1 680
682 0 495081.2 171187.34 146360 -1 681
683 0 495074.5 171082.14 146400 -1 682
684 0 494922.8 170995.14 146440 -1 683
685 0 495022.97 170898.88 146480 -1 684
686 0 495063.53 170837.47 146520 -1 685
687 0 495110.62 170766.08 146560 -1 686
688 0 495123.84 170707.06 146600 -1 687
689 0 495120.53 170664.27 146640 -1 688
690 0 495109.94 170381.47 146680 -1 689
691 0 495104.12 170566.5 146720 -1 690
692 0 495086.16 170518.8 146760 -1 691
693 0 495074.75 170470.55 146800 -1 692
694 0 495055.22 170413.88 146840 -1 693
695 0 495036.3 170362.73 146880 -1 694
696 0 495014.47 170306.03 146920 -1 695
697 0 494993.78 170253.88 146960 -1 696
698 0 494992.5 170202.94 147000 -1 697
699 0 494982.7 170144.38 147040 -1 698
700 0 494978.25 170093.77 147080 -1 699
701 0 494974.25 170041.03 147120 -1 700
702 0 494972.72 169997.25 147160 -1 701
703 0 494970.94 169944.19 147200 -1 702
704 0 494973.5 169907.53 147240 -1 703
705 0 494965.97 169876.27 147280 -1 704
706 0 494964.3 169801.75 147320 -1 705
707 0 494955.78 169761.47 147360 -1 706
708 0 494960.16 169722.3 147400 -1 707
709 0 494955.3 169685.03 147440 -1 708
710 0 494955.97 169644.33 147480 -1 709
711 0 494951.34 169570.62 147520 -1 710
712 0 494942.72 169489.5 147560 -1 711
713 0 494933.06 169409.48 147600 -1 712
714 0 494925.97 169332.88 147640 -1 713
715 0 494919.12 169253.23 147680 -1 714
716 0 494885.28 169163.92 147720 -1 715
717 0 494854.53 169077.28 147760 -1 716
718 0 494821.66 168978.7 147800 -1 717
719 0 494790.62 168881.61 147840 -1 718
720 0 494765.72 168798.14 147880 -1 719
721 0 494763.84 168758.62 147920 -1 720
722 0 494759.4 168730.38 147960 -1 721
723 0 494744.56 168677.53 148000 -1 722
724 0 494744.84 168636.25 148040 -1 723
725 0 494742.1 168611.05 148080 -1 724
726 0 494740.38 168583.98 148120 -1 725
727 0 494731.03 168539.27 148160 -1 726
728 0 494706.6 168519.33 148200 -1 727
729 0 494709.53 168476.78 148240 -1 728
730 0 494843.7 168565.19 148280 -1 729
731 0 494722.16 168434.23 148320 -1 730
732 0 494681.94 168332.48 148360 -1 731
733 0 494663.7 168222.45 148400 -1 732
734 0 494637.72 168104.56 148440 -1 733
735 0 494612.03 168002.5 148480 -1 734
736 0 494581.6 167891.17 148520 -1 735
737 0 494559.5 167731.7 148560 -1 736
738 0 494523.34 167418.22 148640 -1 737
739 0 494510.78 167263.67 148680 -1 738
740 0 494487.7 167118.55 148720 -1 739
741 0 494468.9 167035.4 148760 -1 740
742 0 494447.25 166949.6 148800 -1 741
743 0 494436.75 166869.62 148840 -1 742
744 0 494414.47 166783.02 148880 -1 743
745 0 494400.34 166739.11 148920 -1 744
746 0 494395.28 166694.73 148960 -1 745
747 0 494385.47 166674.78 149000 -1 746
748 0 494378.03 166643.7 149040 -1 747
749 0 494349.44 166564.67 149080 -1 748
750 0 494332.6 166504.61 149120 -1 749
751 0 494311.34 166437.73 149160 -1 750
752 0 494290.47 166365.42 149200 -1 751
753 0 494269.62 166306.17 149240 -1 752
754 0 494259.06 166238.7 149280 -1 753
755 0 494231.4 166170.83 149320 -1 754
756 0 494197.9 166082.6 149360 -1 755
757 0 494161.78 166006.06 149400 -1 756
758 0 494127.7 165918.12 149440 -1 757
759 0 494078.72 165831.17 149480 -1 758
760 0 494037.6 165766.66 149520 -1 759
761 0 493988.38 165715.27 149560 -1 760
762 0 493975.56 165789.95 149600 -1 761
763 0 493958 165748.67 149640 -1 762
764 0 493955.6 165750.34 149680 -1 763
765 0 493923.12 165680.94 149720 -1 764
766 0 493904.94 165682.2 149760 -1 765
767 0 493883.5 165658.3 149800 -1 766
768 0 493862 165674.45 149840 -1 767
769 0 493815.03 165609.03 149880 -1 768
770 0 493765.84 165516.73 149920 -1 769
771 0 493737.94 165489.31 149960 -1 770
772 0 493762.7 165350.61 150000 -1 771
773 0 493825.22 165465.11 150080 -1 772
774 0 493814.38 165458.31 150120 -1 773
775 0 493816.22 165435.44 150160 -1 774
776 0 493815.53 165402.97 150200 -1 775
777 0 493809.7 165346.84 150240 -1 776
778 0 493796.62 165286.34 150280 -1 777
779 0 493759.28 165167.62 150320 -1 778
780 0 493720.56 165033.55 150360 -1 779
781 0 493675.88 164882.4 150400 -1 780
782 0 493619.4 164679.08 150440 -1 781
783 0 493570.5 164507.03 150480 -1 782
784 0 493460.5 164305.28 150520 -1 783
785 0 493339.53 164075.16 150560 -1 784
786 0 493221.4 163847.73 150600 -1 785
787 0 493124.84 163650.73 150640 -1 786
788 0 492986.78 163397.19 150680 -1 787
789 0 492920.34 163272.78 150720 -1 788
790 0 492850 163178.97 150760 -1 789
791 0 492788.03 163079.48 150800 -1 790
792 0 492776.94 163041.83 150840 -1 791
793 0 492752.72 162984.56 150880 -1 792
794 0 492744.53 162928.39 150920 -1 793
795 0 492730.2 162875.95 150960 -1 794
796 0 492729.6 162788.45 151000 -1 795
797 0 492726.4 162707.38 151040 -1 796
798 0 492728 162607.64 151080 -1 797
799 0 492704.44 162551.39 151120 -1 798
800 0 492678.2 162473.34 151160 -1 799
801 0 492650.9 162392.03 151200 -1 800
802 0 492626.56 162319.86 151240 -1 801
803 0 492604.3 162228.4 151280 -1 802
804 0 492591.56 162123.67 151320 -1 803
805 0 492572.28 162017.02 151360 -1 804
806 0 492550.3 161918.98 151400 -1 805
807 0 492458.72 161846.33 151440 -1 806
808 0 492362.53 161768.27 151480 -1 807
809 0 492268.66 161686.67 151520 -1 808
810 0 492178.94 161619.88 151560 -1 809
811 0 492147.8 161598.27 151600 -1 810
812 0 492122.72 161595.3 151640 -1 811
813 0 492085.7 161569.31 151680 -1 812
814 0 492058.62 161549.4 151720 -1 813
815 0 492017.44 161474.61 151760 -1 814
816 0 491970.1 161412.86 151800 -1 815
817 0 491928.22 161343.9 151840 -1 816
818 0 491868.1 161265.44 151880 -1 817
819 0 491848.1 161194.42 151920 -1 818
820 0 491833.62 161125.72 151960 -1 819
821 0 491820.72 161082.58 152000 -1 820
822 0 491810.94 161012.4 152040 -1 821
823 0 491796.03 160957.97 152080 -1 822
824 0 491781.03 160893.02 152120 -1 823
825 0 491766.8 160826.98 152160 -1 824
826 0 491752 160756.42 152200 -1 825
827 0 491737.06 160688.64 152240 -1 826
828 0 491725.75 160625.84 152280 -1 827
829 0 491714.03 160543.94 152320 -1 828
830 0 491699 160523.64 152360 -1 829
831 0 491676.75 160472.48 152400 -1 830
832 0 491664.5 160433.34 152440 -1 831
833 0 491654.06 160412.33 152480 -1 832
834 0 491638.66 160401.3 152520 -1 833
835 0 491606.47 160375.19 152560 -1 834
836 0 491582.62 160350.94 152600 -1 835
837 0 491551.22 160325.45 152640 -1 836
838 0 491522.75 160290.23 152680 -1 837
839 0 491503.75 160259.89 152720 -1 838
840 0 491486.1 160227.61 152760 -1 839
841 0 491468.47 160203.48 152800 -1 840
842 0 491446.66 160176.52 152840 -1 841
843 0 491408.8 160112.75 152880 -1 842
844 0 491362.78 160044 152920 -1 843
845 0 491308.56 159956.05 152960 -1 844
846 0 491267.53 159902.88 153000 -1 845
847 0 491235.28 159843.4 153040 -1 846
848 0 491198.62 159787.6 153080 -1 847
849 0 491154.03 159722.12 153120 -1 848
850 0 491122.56 159667.83 153160 -1 849
851 0 491083.9 159617.05 153200 -1 850
852 0 491044.12 159584.11 153240 -1 851
853 0 490997.62 159534.64 153280 -1 852
854 0 490953.56 159479.42 153320 -1 853
855 0 490910.62 159426.34 153360 -1 854
856 0 490881.88 159397.36 153400 -1 855
857 0 490849.66 159366.88 153440 -1 856
858 0 490819.6 159336.89 153480 -1 857
859 0 490783.75 159297.92 153520 -1 858
860 0 490740.62 159269.6 153560 -1 859
861 0 490684.9 159231.95 153600 -1 860
862 0 490633.38 159201.2 153640 -1 861
863 0 490574 159165.94 153680 -1 862
864 0 490545.47 159147.5 153720 -1 863
865 0 490525.44 159141.97 153760 -1 864
866 0 490495.53 159134.92 153800 -1 865
867 0 490468.03 159120.55 153840 -1 866
868 0 490421.5 159087.7 153880 -1 867
869 0 490386.28 159038.38 153920 -1 868
870 0 490341.78 158995.52 153960 -1 869
871 0 490297.88 158947.73 154000 -1 870
872 0 490260.53 158897.19 154040 -1 871
873 0 490212.75 158819.31 154080 -1 872
874 0 490167.94 158738.47 154120 -1 873
875 0 490121.9 158667.84 154160 -1 874
876 0 490051.6 158560.36 154200 -1 875
877 0 489987.06 158459.48 154240 -1 876
878 0 489917.47 158361.05 154280 -1 877
879 0 489856.38 158253.64 154320 -1 878
880 0 489791.8 158146.36 154360 -1 879
881 0 489738.75 158020.19 154400 -1 880
882 0 489673.72 157896.73 154440 -1 881
883 0 489614.78 157772.34 154480 -1 882
884 0 489550.94 157650.67 154520 -1 883
885 0 489522.53 157568.53 154560 -1 884
886 0 489487.6 157489.86 154600 -1 885
887 0 489452.94 157401.9 154640 -1 886
888 0 489418.22 157310.31 154680 -1 887
889 0 489387.5 157219.83 154720 -1 888
890 0 489360.38 157138.23 154760 -1 889
891 0 489327.7 157062.03 154800 -1 890
892 0 489305.9 156993.84 154840 -1 891
893 0 489274.53 156898.64 154880 -1 892
894 0 489256.7 156839.89 154920 -1 893
895 0 489226.88 156779.3 154960 -1 894
896 0 489199.9 156729.23 155000 -1 895
897 0 489172.3 156670.14 155040 -1 896
898 0 489145.47 156640.36 155080 -1 897
899 0 489122.25 156604.38 155120 -1 898
900 0 489110.28 156593.94 155160 -1 899
901 0 489055.12 156578.69 155200 -1 900
902 0 488986.5 156557.19 155240 -1 901
903 0 488942.8 156546.28 155280 -1 902
904 0 488884.6 156525.03 155320 -1 903
905 0 488828.22 156509.34 155360 -1 904
906 0 488753.4 156472.42 155400 -1 905
907 0 488667.47 156426.89 155440 -1 906
908 0 488582.22 156379.48 155480 -1 907
909 0 488505.06 156332.03 155520 -1 908
910 0 488433.06 156302.7 155560 -1 909
911 0 488350.1 156242.95 155600 -1 910
912 0 488282.8 156189.19 155640 -1 911
913 0 488212.44 156157.17 155680 -1 912
914 0 488141.75 156107.89 155720 -1 913
915 0 488080 156028.9 155760 -1 914
916 0 488009.1 155963.55 155800 -1 915
917 0 487942.78 155875.52 155840 -1 916
918 0 487880.8 155806.48 155880 -1 917
919 0 487826.7 155738.83 155920 -1 918
920 0 487811.03 155635.86 155960 -1 919
921 0 487788.9 155503.81 156000 -1 920
922 0 487743.97 155354.12 156040 -1 921
923 0 487711.94 155194.17 156080 -1 922
924 0 487693.47 155129.45 156120 -1 923
925 0 487667.66 155060.22 156160 -1 924
926 0 487643.4 154999.66 156200 -1 925
927 0 487625.62 154940.55 156240 -1 926
928 0 487603.12 154867.89 156280 -1 927
929 0 487574.88 154834.73 156320 -1 928
930 0 487565.34 154790.02 156360 -1 929
931 0 487522.6 154756.16 156400 -1 930
932 0 487495.2 154714.97 156440 -1 931
933 0 487478.94 154688.77 156480 -1 932
934 0 487466.03 154626.88 156520 -1 933
935 0 487474.8 154580.61 156560 -1 934
936 0 487463.88 154517.06 156600 -1 935
937 0 487436.6 154507.08 156640 -1 936
938 0 487409.2 154481.58 156680 -1 937
939 0 487389.84 154461.64 156720 -1 938
940 0 487354.4 154436.56 156760 -1 939
941 0 487332.25 154412.14 156800 -1 940
942 0 487302.88 154376.81 156840 -1 941
943 0 487273.97 154351.14 156880 -1 942
944 0 487245.75 154343.97 156920 -1 943
945 0 487217.38 154317.06 156960 -1 944
946 0 487194.75 154313.64 157000 -1 945
947 0 487131.06 154236.03 157040 -1 946
948 0 487087.22 154155.72 157080 -1 947
949 0 487038.84 154078.31 157120 -1 948
950 0 486953.5 153970.69 157160 -1 949
951 0 486830.34 153908.55 157200 -1 950
952 0 486313.4 153591.9 157240 -1 951
953 0 486234.06 153519.83 157280 -1 952
954 0 486149.84 153444.98 157320 -1 953
955 0 486067.78 153364.3 157360 -1 954
956 0 485969.88 153301.66 157400 -1 955
957 0 485920.25 153236.7 157440 -1 956
958 0 485879.2 153187.44 157480 -1 957
959 0 485816.88 153138.7 157520 -1 958
960 0 485767.3 153083.2 157560 -1 959
961 0 485715.7 153028.89 157600 -1 960
962 0 485689.72 152967.81 157640 -1 961
963 0 485663.8 152910.6 157680 -1 962
964 0 485633 152845.14 157720 -1 963
965 0 485611.9 152780.14 157760 -1 964
966 0 485590.53 152725.83 157800 -1 965
967 0 485585 152716.33 157840 -1 966
968 0 485572.44 152703.02 157880 -1 967
969 0 485555.47 152661.86 157920 -1 968
970 0 485549.06 152661.45 157960 -1 969
971 0 485523.47 152613.47 158000 -1 970
972 0 485499.88 152571.77 158040 -1 971
973 0 485481.5 152523.17 158080 -1 972
974 0 485455.47 152576.84 158120 -1 973
975 0 485461.66 152534.78 158160 -1 974
976 0 485452.16 152563.92 158200 -1 975
977 0 485459.66 152584.25 158240 -1 976
978 0 485469.62 152591.42 158280 -1 977
979 0 485451.47 152609.17 158320 -1 978
980 0 485432.88 152605.38 158360 -1 979
981 0 485413.78 152635.56 158400 -1 980
982 0 485393.12 152641.17 158440 -1 981
983 0 485372.44 152622.4 158480 -1 982
984 0 485339.4 152613.45 158520 -1 983
985 0 485311.53 152603.52 158560 -1 984
986 0 485285.72 152594.16 158600 -1 985
987 0 485259.03 152584.4 158640 -1 986
988 0 485254.22 152574.98 158680 -1 987
989 0 485236.25 152580.08 158720 -1 988
990 0 485231.53 152585.56 158760 -1 989
991 0 485200.3 152570.25 158800 -1 990
992 0 485171.78 152568.06 158840 -1 991
993 0 485135.22 152573.19 158880 -1 992
994 0 485097.3 152562.38 158920 -1 993
995 0 485066.6 152533.62 158960 -1 994
996 0 485031.38 152510.61 159000 -1 995
997 0 484998.34 152478.06 159040 -1 996
998 0 484938.03 152424.08 159080 -1 997
999 0 484879.44 152385.77 159120 -1 998
1000 0 484830.34 152328.52 159160 -1 999
1001 0 484790.03 152312.64 159200 -1 1000
1002 0 484741.94 152307.66 159240 -1 1001
1003 0 484702.34 152301.78 159280 -1 1002
1004 0 484657.47 152283.88 159320 -1 1003
1005 0 484594.78 152235.56 159360 -1 1004
1006 0 484521.53 152196.88 159400 -1 1005
1007 0 484459.78 152139.31 159440 -1 1006
1008 0 484402.78 152105.64 159480 -1 1007
1009 0 484327.38 152096.72 159520 -1 1008
1010 0 484271.5 152078.52 159560 -1 1009
1011 0 484213.06 152029.8 159600 -1 1010
1012 0 484163.03 151981.1 159640 -1 1011
1013 0 484125.62 151941.12 159680 -1 1012
1014 0 484088.94 151891.6 159720 -1 1013
1015 0 484002.94 151824.08 159760 -1 1014
1016 0 483913.22 151778.27 159800 -1 1015
1017 0 483822.9 151696.94 159840 -1 1016
1018 0 483732.28 151622.89 159880 -1 1017
1019 0 483638.34 151546.69 159920 -1 1018
1020 0 483559.28 151472.84 159960 -1 1019
1021 0 483480.78 151406.92 160000 -1 1020
1022 0 483414.66 151311.12 160040 -1 1021
1023 0 483351.66 151219.5 160080 -1 1022
1024 0 483289.5 151141.4 160120 -1 1023
1025 0 483231.44 151114.17 160160 -1 1024
1026 0 483194.7 151077.48 160200 -1 1025
1027 0 483141.2 151029.64 160240 -1 1026
1028 0 483106.22 151021.69 160280 -1 1027
1029 0 483053.8 150972.58 160320 -1 1028
1030 0 483006.53 150906.11 160360 -1 1029
1031 0 482968.8 150867.39 160400 -1 1030
1032 0 482922.25 150800.8 160440 -1 1031
1033 0 482866.62 150750.11 160480 -1 1032
1034 0 482817.25 150676.78 160520 -1 1033
1035 0 482771.53 150645.36 160560 -1 1034
1036 0 482695.12 150650.2 160600 -1 1035
1037 0 482648.16 150582.89 160640 -1 1036
1038 0 482588.38 150495.31 160680 -1 1037
1039 0 482538.22 150482.14 160720 -1 1038
1040 0 482424.22 150405.69 160760 -1 1039
1041 0 482286.66 150350.12 160800 -1 1040
1042 0 482197.38 150296.75 160840 -1 1041
1043 0 482144.34 150236.69 160880 -1 1042
1044 0 482088.3 150173.92 160920 -1 1043
1045 0 482044.44 150117.86 160960 -1 1044
1046 0 482013.5 150054.12 161000 -1 1045
1047 0 481979.22 149992.77 161040 -1 1046
1048 0 481922.25 149979.39 161080 -1 1047
1049 0 481920.03 149918.11 161120 -1 1048
1050 0 481915.9 149881.38 161160 -1 1049
1051 0 481904.88 149835.1 161200 -1 1050
1052 0 481859.6 149783.75 161240 -1 1051
1053 0 481819.53 149748.14 161280 -1 1052
1054 0 481762.03 149683.9 161320 -1 1053
1055 0 481756.75 149618.67 161360 -1 1054
1056 0 481748.2 149556.17 161400 -1 1055
1057 0 481736.5 149475.22 161440 -1 1056
1058 0 481711.6 149378.19 161480 -1 1057
1059 0 481668 149295.3 161520 -1 1058
1060 0 481635.84 149200.62 161560 -1 1059
1061 0 481599.88 149109.5 161600 -1 1060
1062 0 481561.25 149019.62 161640 -1 1061
1063 0 481521.25 148939.86 161680 -1 1062
1064 0 481461.88 148883.25 161720 -1 1063
1065 0 481406.38 148843.12 161760 -1 1064
1066 0 481340.97 148814.58 161800 -1 1065
1067 0 481206.22 148745.05 161840 -1 1066
1068 0 481082.97 148680.58 161880 -1 1067
1069 0 481017.7 148629.14 161920 -1 1068
1070 0 480941.53 148552.69 161960 -1 1069
1071 0 480881.1 148487.52 162000 -1 1070
1072 0 480787.56 148410.55 162040 -1 1071
1073 0 480692.22 148355.23 162080 -1 1072
1074 0 480616 148304.31 162120 -1 1073
1075 0 480558.2 148290.66 162160 -1 1074
1076 0 480467.6 148178.31 162200 -1 1075
1077 0 480418.06 148159.89 162240 -1 1076
1078 0 480363.44 148131.02 162280 -1 1077
1079 0 480305.78 148111.2 162320 -1 1078
1080 0 480252.3 148073.44 162360 -1 1079
1081 0 480229.28 147999.1 162400 -1 1080
1082 0 480207.56 147999.95 162440 -1 1081
1083 0 480185.44 147992.53 162480 -1 1082
1084 0 480146.47 148011.11 162520 -1 1083
1085 0 480120.03 148010.56 162560 -1 1084
1086 0 480089.3 147993.62 162600 -1 1085
1087 0 480056.03 147979.88 162640 -1 1086
1088 0 480019.4 147933.31 162680 -1 1087
1089 0 479988.1 147885.86 162720 -1 1088
1090 0 479934.53 147837.7 162760 -1 1089
1091 0 479873.16 147766.84 162800 -1 1090
1092 0 479816.97 147649.6 162840 -1 1091
1093 0 479755.9 147552.75 162880 -1 1092
1094 0 479697.38 147503.81 162920 -1 1093
1095 0 479626.94 147450.73 162960 -1 1094
1096 0 479570.25 147429.47 163000 -1 1095
1097 0 479492.56 147385.36 163040 -1 1096
1098 0 479426.03 147363.17 163080 -1 1097
1099 0 479315.2 147204.06 163120 -1 1098
1100 0 479183.16 147059.47 163160 -1 1099
1101 0 479093.75 146981.88 163200 -1 1100
1102 0 478997.94 146905.5 163240 -1 1101
1103 0 478879.38 146842.02 163280 -1 1102
1104 0 478753.72 146794.2 163320 -1 1103
1105 0 478580.03 146613.34 163360 -1 1104
1106 0 478399.34 146446.53 163400 -1 1105
1107 0 478283.38 146298.69 163440 -1 1106
1108 0 478153.44 146159.17 163480 -1 1107
1109 0 478042.72 146069.03 163520 -1 1108
1110 0 477929.6 145973.86 163560 -1 1109
1111 0 477785.5 145936.4 163600 -1 1110
1112 0 477642.12 145889.25 163640 -1 1111
1113 0 477470.75 145886.25 163680 -1 1112
1114 0 477371.44 145833.78 163720 -1 1113
1115 0 477302.84 145736.6 163760 -1 1114
1116 0 477226.8 145662.56 163800 -1 1115
1117 0 477044.72 145557.64 163840 -1 1116
1118 0 476853.25 145453.27 163880 -1 1117
1119 0 476666.78 145348.4 163920 -1 1118
1120 0 476553.8 145260.2 163960 -1 1119
1121 0 476434.8 145173.66 164000 -1 1120
1122 0 476330.12 145056.03 164040 -1 1121
1123 0 476132.9 144840.81 164080 -1 1122
1124 0 475952.53 144617.16 164120 -1 1123
1125 0 475770.66 144486.95 164160 -1 1124
1126 0 475603.38 144361.88 164200 -1 1125
1127 0 475435.4 144228.94 164240 -1 1126
1128 0 475348.28 144121.05 164280 -1 1127
1129 0 475266.47 144031.3 164320 -1 1128
1130 0 475179.2 143916.92 164360 -1 1129
1131 0 475123.78 143818.75 164400 -1 1130
1132 0 475068.56 143721.17 164440 -1 1131
1133 0 475017.03 143626.78 164480 -1 1132
1134 0 474965.66 143613.3 164520 -1 1133
1135 0 474903.4 143614.11 164560 -1 1134
1136 0 474841 143596.88 164600 -1 1135
1137 0 474785.22 143514.23 164640 -1 1136
1138 0 474730.03 143419.25 164680 -1 1137
1139 0 474680.8 143336.08 164720 -1 1138
1140 0 474637.56 143312.64 164760 -1 1139
1141 0 474591.4 143267.5 164800 -1 1140
1142 0 474547.34 143243.84 164840 -1 1141
1143 0 474447.53 143201.25 164880 -1 1142
1144 0 474368.22 143178.47 164920 -1 1143
1145 0 474256.9 143166.17 164960 -1 1144
1146 0 474175 143128.84 165000 -1 1145
1147 0 474082.97 143073.97 165040 -1 1146
1148 0 473979.53 143017.5 165080 -1 1147
1149 0 473885.2 142963.97 165120 -1 1148
1150 0 473826.6 142954.62 165160 -1 1149
1151 0 473731.78 142964.64 165200 -1 1150
1152 0 473658.03 142976.1 165240 -1 1151
1153 0 473530.56 142915.95 165280 -1 1152
1154 0 473400.22 142852 165320 -1 1153
1155 0 473266.9 142780.39 165360 -1 1154
1156 0 473214.94 142746.62 165400 -1 1155
1157 0 473159.7 142715.92 165440 -1 1156
1158 0 473091.56 142717.69 165480 -1 1157
1159 0 472999.72 142651.6 165520 -1 1158
1160 0 472892.28 142575.16 165560 -1 1159
1161 0 472794.66 142498.2 165600 -1 1160
1162 0 472715.5 142445.84 165640 -1 1161
1163 0 472639.8 142337.47 165680 -1 1162
1164 0 472577.56 142323.23 165720 -1 1163
1165 0 472509.56 142288.39 165760 -1 1164
1166 0 472442.66 142265.7 165800 -1 1165
1167 0 472378.8 142183.8 165840 -1 1166
1168 0 472302.7 142114.58 165880 -1 1167
1169 0 472238.7 142020.1 165920 -1 1168
1170 0 472129.34 141949.95 165960 -1 1169
1171 0 471999.84 141829.73 166000 -1 1170
1172 0 471895.66 141733.03 166040 -1 1171
1173 0 471744.75 141687.16 166080 -1 1172
1174 0 471610.66 141641.05 166120 -1 1173
1175 0 471461.78 141589.23 166160 -1 1174
1176 0 471290.88 141450.62 166200 -1 1175
1177 0 471196.38 141299.03 166240 -1 1176
1178 0 471067.2 141207.86 166280 -1 1177
1179 0 470961.06 141108.2 166320 -1 1178
1180 0 470870.78 141039.16 166360 -1 1179
1181 0 470781.34 140954.12 166400 -1 1180
1182 0 470659.84 140873.9 166440 -1 1181
1183 0 470551.53 140814.02 166480 -1 1182
1184 0 470402.12 140687.84 166520 -1 1183
1185 0 470272.5 140567.28 166560 -1 1184
1186 0 470086.22 140487.42 166600 -1 1185
1187 0 469888.22 140403.52 166640 -1 1186
1188 0 469707.06 140294.03 166680 -1 1187
1189 0 469455.2 140162.05 166720 -1 1188
1190 0 469218.5 140053.89 166760 -1 1189
1191 0 469008.72 139941.62 166800 -1 1190
1192 0 468885.75 139877.97 166840 -1 1191
1193 0 468779.66 139857.33 166880 -1 1192
1194 0 468661.56 139782.6 166920 -1 1193
1195 0 468606.2 139766.97 166960 -1 1194
1196 0 468542.16 139741.23 167000 -1 1195
1197 0 468432.2 139719.73 167040 -1 1196
1198 0 468318.84 139719.11 167080 -1 1197
1199 0 468216.9 139702.53 167120 -1 1198
1200 0 468165.75 139684.75 167160 -1 1199
1201 0 468113.56 139687.05 167200 -1 1200
1202 0 468074.1 139669.73 167240 -1 1201
1203 0 468084.22 139643.7 167280 -1 1202
1204 0 468076.16 139607.17 167320 -1 1203
1205 0 468220.72 139543.02 167360 -1 1204
1206 0 468186.72 139518.33 167400 -1 1205
1207 0 468153.78 139463.08 167440 -1 1206
1208 0 468121.47 139435.69 167480 -1 1207
1209 0 468133.62 139416.02 167520 -1 1208
1210 0 468131.1 139406.92 167560 -1 1209
1211 0 468133.28 139399.23 167600 -1 1210
1212 0 468133.12 139398.11 167640 -1 1211
1213 0 468180.66 139313.38 167720 -1 1212
1214 0 468170.06 139272.31 167760 -1 1213
1215 0 468155.06 139241.28 167800 -1 1214
1216 0 468130.84 139214.11 167840 -1 1215
1217 0 468120.22 139164.72 167880 -1 1216
1218 0 468126.47 139138.61 167920 -1 1217
1219 0 468064.8 139047.78 167960 -1 1218
1220 0 468022.7 138954.89 168000 -1 1219
1221 0 467980.72 138856.27 168040 -1 1220
1222 0 467937.75 138745.75 168080 -1 1221
1223 0 467840.84 138599.9 168120 -1 1222
1224 0 467738.75 138490.3 168160 -1 1223
1225 0 467627.84 138399.66 168200 -1 1224
1226 0 467530.75 138312.94 168240 -1 1225
1227 0 467432.84 138248.69 168280 -1 1226
1228 0 467337.75 138167.78 168320 -1 1227
1229 0 467260.97 138078.33 168360 -1 1228
1230 0 467165.78 138006.02 168400 -1 1229
1231 0 467094.66 137949.36 168440 -1 1230
1232 0 467022.9 137899.66 168480 -1 1231
1233 0 466927.8 137863.62 168520 -1 1232
1234 0 466785.9 137784 168560 -1 1233
1235 0 466655.53 137691.17 168600 -1 1234
1236 0 466513.66 137607.84 168640 -1 1235
1237 0 466377.34 137531.61 168680 -1 1236
1238 0 466299.06 137490.5 168720 -1 1237
1239 0 466232.38 137427.94 168760 -1 1238
1240 0 466147.3 137375.22 168800 -1 1239
1241 0 466006.44 137310.05 168840 -1 1240
1242 0 465866.1 137243.34 168880 -1 1241
1243 0 465715.6 137174.23 168920 -1 1242
1244 0 465607.6 137132.42 168960 -1 1243
1245 0 465510.97 137080.25 169000 -1 1244
1246 0 465395.72 137036.72 169040 -1 1245
1247 0 465254.97 136998.64 169080 -1 1246
1248 0 465082.1 136969.23 169120 -1 1247
1249 0 464926.53 136912.27 169160 -1 1248
1250 0 464825.9 136850.97 169200 -1 1249
1251 0 464714.5 136806.81 169240 -1 1250
1252 0 464608.62 136758.28 169280 -1 1251
1253 0 464523.84 136690.22 169320 -1 1252
1254 0 464407.03 136629.73 169360 -1 1253
1255 0 464315.03 136578.2 169400 -1 1254
1256 0 464224.7 136535.16 169440 -1 1255
1257 0 464118.94 136494.69 169480 -1 1256
1258 0 464051.53 136475.9 169520 -1 1257
1259 0 464005.28 136458.3 169560 -1 1258
1260 0 463899.97 136449.94 169600 -1 1259
1261 0 463823.38 136398.45 169640 -1 1260
1262 0 463771.66 136348.61 169680 -1 1261
1263 0 463693.4 136300.3 169720 -1 1262
1264 0 463626 136254.45 169760 -1 1263
1265 0 463521.3 136198.11 169800 -1 1264
1266 0 463419.03 136122.06 169840 -1 1265
1267 0 463313.16 136015.02 169880 -1 1266
1268 0 463194.28 135934.58 169920 -1 1267
1269 0 463145.53 135931.72 169960 -1 1268
1270 0 463106.03 135947.94 170000 -1 1269
1271 0 463037.94 135942.34 170040 -1 1270
1272 0 462971.66 135944.48 170080 -1 1271
1273 0 462928.22 135932.31 170120 -1 1272
1274 0 462883.06 135913.1 170160 -1 1273
1275 0 462820.9 135891.1 170200 -1 1274
1276 0 462773.38 135851.44 170240 -1 1275
1277 0 462723.62 135823.88 170280 -1 1276
1278 0 462653.97 135758.75 170320 -1 1277
1279 0 462548.94 135712.45 170360 -1 1278
1280 0 462456.34 135651.03 170400 -1 1279
1281 0 462390.34 135632.31 170440 -1 1280
1282 0 462327.78 135605 170480 -1 1281
1283 0 462269.6 135562.47 170520 -1 1282
1284 0 462211.8 135547.11 170560 -1 1283
1285 0 462165.44 135524.25 170600 -1 1284
1286 0 462110.72 135508.75 170640 -1 1285
1287 0 462056.22 135499.11 170680 -1 1286
1288 0 461944.1 135474.72 170720 -1 1287
1289 0 461815.34 135464.08 170760 -1 1288
1290 0 461692.66 135454.31 170800 -1 1289
1291 0 461561.56 135446.33 170840 -1 1290
1292 0 461499.84 135406.08 170880 -1 1291
1293 0 461430.38 135384.19 170920 -1 1292
1294 0 461364.25 135346.9 170960 -1 1293
1295 0 461252.28 135302.23 171000 -1 1294
1296 0 461108.6 135279.33 171040 -1 1295
1297 0 461012.4 135287.75 171080 -1 1296
1298 0 460916.16 135300.02 171120 -1 1297
1299 0 460772.12 135297.89 171160 -1 1298
1300 0 460594.66 135308.3 171200 -1 1299
1301 0 460461.56 135312.98 171240 -1 1300
1302 0 460363.88 135318.34 171280 -1 1301
1303 0 460282.78 135313.12 171320 -1 1302
1304 0 460189.34 135308.2 171360 -1 1303
1305 0 460102.25 135296.19 171400 -1 1304
1306 0 460025.62 135274.3 171440 -1 1305
1307 0 459904.84 135241.92 171480 -1 1306
1308 0 459793 135199.88 171520 -1 1307
1309 0 459652.7 135185.53 171560 -1 1308
1310 0 459509.06 135172 171600 -1 1309
1311 0 459368.84 135161.44 171640 -1 1310
1312 0 459225.28 135146.36 171680 -1 1311
1313 0 459122.25 135142.34 171720 -1 1312
1314 0 459005.72 135114.95 171760 -1 1313
1315 0 458922 135126.48 171800 -1 1314
1316 0 458849.78 135122.56 171840 -1 1315
1317 0 458760.5 135125.14 171880 -1 1316
1318 0 458674.25 135132.98 171920 -1 1317
1319 0 458598.84 135138.38 171960 -1 1318
1320 0 458512.25 135152.7 172000 -1 1319
1321 0 458410.78 135075.56 172040 -1 1320
1322 0 458355.03 134998.19 172080 -1 1321
1323 0 458322.56 134892.1 172120 -1 1322
1324 0 458205.3 134889.94 172160 -1 1323
1325 0 458154.78 134798.33 172200 -1 1324
1326 0 458070.25 134743.78 172240 -1 1325
1327 0 458025.25 134672.14 172280 -1 1326
1328 0 457945.94 134651.33 172320 -1 1327
1329 0 457880.06 134604.7 172360 -1 1328
1330 0 457814.66 134573.19 172400 -1 1329
1331 0 457750.78 134529.81 172440 -1 1330
1332 0 457682.53 134477 172480 -1 1331
1333 0 457622.6 134433.44 172520 -1 1332
1334 0 457550.56 134390.14 172560 -1 1333
1335 0 457477.62 134320.8 172600 -1 1334
1336 0 457397.12 134271.16 172640 -1 1335
1337 0 457315.16 134216.72 172680 -1 1336
1338 0 457251.06 134121.33 172720 -1 1337
1339 0 457187.6 134027.86 172760 -1 1338
1340 0 457137.75 133985.52 172800 -1 1339
1341 0 457094.22 133919.52 172840 -1 1340
1342 0 457023.25 133908.94 172880 -1 1341
1343 0 456938.25 133755.86 172920 -1 1342
1344 0 457053.56 133523.3 172960 -1 1343
1345 0 457148 133374.83 173000 -1 1344
1346 0 457334.66 133105.33 173040 -1 1345
1347 0 457428.9 132965.6 173080 -1 1346
1348 0 457627.88 132852.14 173120 -1 1347
1349 0 457812.56 132755.28 173120 -1 1348
1350 0 457809.34 132606.75 173120 -1 1349
1351 0 457725.25 132564.83 173120 -1 1350
1352 0 457822.44 132579.55 173080 -1 1351
1353 0 457752.78 132524.02 173040 -1 1352
1354 0 457810.2 132532.47 173000 -1 1353
1355 0 457830.34 132465.11 172960 -1 1354
1356 0 457860.03 132228.52 172960 -1 1355
1357 0 458177.2 132061.08 172960 -1 1356
1358 0 458541.75 131964.12 172920 -1 1357
1359 0 458422.22 131970.53 172880 -1 1358
1360 0 458500.56 131986.9 172840 -1 1359
1361 0 458487.34 132036.47 172800 -1 1360
1362 0 458419.62 132119.12 172760 -1 1361
1363 0 458784.2 131903.27 172880 -1 1359
1364 0 458947.84 131793.33 172880 -1 1363
1365 0 458956.44 131692.64 172880 -1 1364
1366 0 458801.5 131491.56 172880 -1 1365
1367 0 458972 131248.72 172840 -1 1366
1368 0 459030.7 130877.984 172880 -1 1367
1369 0 459041.53 130543.82 172920 -1 1368
1370 0 458669.1 130118.03 172960 -1 1369
1371 0 458235.97 129861.35 173000 -1 1370
1372 0 457812.12 129595.766 173040 -1 1371
1373 0 457285.97 129189.664 173080 -1 1372
1374 0 456879.53 128999.766 173120 -1 1373
1375 0 456248.88 129017.21 173160 -1 1374
1376 0 455657.94 128959.64 173200 -1 1375
1377 0 455146.62 128907.32 173240 -1 1376
1378 0 454871 128912.24 173280 -1 1377
1379 0 454861.5 128891.125 173320 -1 1378
1380 0 454740.1 128746.31 173360 -1 1379
1381 0 454642.6 128771.19 173400 -1 1380
1382 0 454467.8 128648.516 173440 -1 1381
1383 0 454436.62 128653.336 173480 -1 1382
1384 0 454376.75 128646.54 173520 -1 1383
1385 0 454380.5 128545.02 173560 -1 1384
1386 0 454318.62 128579.91 173600 -1 1385
1387 0 454260.16 128584.6 173640 -1 1386
1388 0 454209.44 128557.57 173680 -1 1387
1389 0 454153.44 128517.734 173720 -1 1388
1390 0 454076.38 128514.32 173760 -1 1389
1391 0 453948 128457.15 173800 -1 1390
1392 0 453895.34 128439.04 173840 -1 1391
1393 0 453826.28 128393.65 173880 -1 1392
1394 0 453776.94 128361.47 173920 -1 1393
1395 0 453638.75 128237.28 173960 -1 1394
1396 0 453621.47 128243.81 174000 -1 1395
1397 0 453538.97 128116.98 174040 -1 1396
1398 0 453470.56 128149.42 174080 -1 1397
1399 0 453388.84 128058.74 174160 -1 1398
1400 0 453351.34 128060.21 174200 -1 1399
1401 0 453259.3 128074.66 174240 -1 1400
1402 0 453240.72 128037.914 174280 -1 1401
1403 0 453179.22 128068.336 174320 -1 1402
1404 0 453152.34 127996.32 174360 -1 1403
1405 0 453007.25 127982.41 174400 -1 1404
1406 0 452918.53 127893.62 174440 -1 1405
1407 0 452831.56 127885.625 174480 -1 1406
1408 0 452794.88 127811.76 174520 -1 1407
1409 0 452736.6 127830.37 174560 -1 1408
1410 0 452631.1 127757.77 174600 -1 1409
1411 0 452474.78 127747.49 174640 -1 1410
1412 0 452410.7 127746.21 174680 -1 1411
1413 0 452276.44 127699.4 174720 -1 1412
1414 0 452256.4 127665.984 174760 -1 1413
1415 0 452189.06 127662.18 174800 -1 1414
1416 0 452160.4 127621.734 174840 -1 1415
1417 0 452121.06 127591.92 174880 -1 1416
1418 0 452076.94 127549.91 174920 -1 1417
1419 0 452026.72 127485.8 174960 -1 1418
1420 0 451960.72 127440.74 175000 -1 1419
1421 0 451933.8 127408.375 175040 -1 1420
1422 0 451902 127375.56 175080 -1 1421
1423 0 451844.88 127313.65 175120 -1 1422
1424 0 451789.3 127237.45 175160 -1 1423
1425 0 451694.34 127198.29 175200 -1 1424
1426 0 451648.38 127026.8 175240 -1 1425
1427 0 451570.66 127027.195 175280 -1 1426
1428 0 451476.28 126995.64 175320 -1 1427
1429 0 451615.7 126627.59 175360 -1 1428
1430 0 451302.38 126887.91 175400 -1 1429
1431 0 451253.88 126735.83 175440 -1 1430
1432 0 451195.1 126598.05 175480 -1 1431
1433 0 451141.78 126457.96 175520 -1 1432
1434 0 451092.5 126392.18 175560 -1 1433
1435 0 450995.1 126313 175600 -1 1434
1436 0 450916.25 126253.78 175640 -1 1435
1437 0 450878.78 126208.87 175680 -1 1436
1438 0 450837.38 126184.445 175720 -1 1437
1439 0 450805.53 126130.1 175760 -1 1438
1440 0 450766.8 126094.05 175800 -1 1439
1441 0 450329.62 125984.09 175840 -1 1440
1442 0 450255.44 125961.05 175880 -1 1441
1443 0 450102.62 125908.06 175920 -1 1442
1444 0 450018.88 125840.195 175960 -1 1443
1445 0 449891.9 125806.164 176000 -1 1444
1446 0 449839.2 125753.3 176040 -1 1445
1447 0 449801.94 125729.15 176080 -1 1446
1448 0 449751 125699.76 176120 -1 1447
1449 0 449688.12 125656.234 176160 -1 1448
1450 0 449634.9 125612.94 176200 -1 1449
1451 0 449583.44 125568.875 176240 -1 1450
1452 0 449511.75 125486.76 176280 -1 1451
1453 0 449410.16 125433.62 176320 -1 1452
1454 0 449314.4 125381.45 176360 -1 1453
1455 0 449236.16 125329.02 176400 -1 1454
1456 0 449196.88 125347.63 176440 -1 1455
1457 0 449122.25 125374.63 176480 -1 1456
1458 0 449100.28 125373.42 176520 -1 1457
1459 0 448984.3 125335.13 176560 -1 1458
1460 0 448924.3 125267.305 176600 -1 1459
1461 0 448843.16 125218.81 176640 -1 1460
1462 0 448716.56 125162.6 176680 -1 1461
1463 0 448642.94 125062.68 176720 -1 1462
1464 0 448593 124918.984 176760 -1 1463
1465 0 448666.7 124577.87 176800 -1 1464
1466 0 448443.78 124861.664 176840 -1 1465
1467 0 448426.1 124864.33 176880 -1 1466
1468 0 448386.2 124790.375 176920 -1 1467
1469 0 448277 124754.305 176960 -1 1468
1470 0 448223 124738.27 177000 -1 1469
1471 0 448131.28 124718.17 177040 -1 1470
1472 0 448052.2 124732.414 177080 -1 1471
1473 0 448000.53 124712.04 177120 -1 1472
1474 0 447950.78 124694.086 177160 -1 1473
1475 0 447898.88 124678.67 177200 -1 1474
1476 0 447837.6 124664.63 177240 -1 1475
1477 0 447742.53 124605.22 177280 -1 1476
1478 0 447627 124552.44 177320 -1 1477
1479 0 447558.78 124496.67 177360 -1 1478
1480 0 447464.78 124441.36 177400 -1 1479
1481 0 447367 124385.99 177440 -1 1480
1482 0 447280.44 124328.11 177480 -1 1481
1483 0 447197.84 124237.16 177520 -1 1482
1484 0 447081.47 124174.08 177560 -1 1483
1485 0 446987.1 124099.2 177600 -1 1484
1486 0 446915.97 124076.73 177640 -1 1485
1487 0 446830.75 124054.59 177680 -1 1486
1488 0 446758.2 124035.48 177720 -1 1487
1489 0 446583.78 123965.56 177760 -1 1488
1490 0 446449.9 123840.586 177800 -1 1489
1491 0 446283.1 123753.55 177840 -1 1490
1492 0 445956.22 123762.83 177880 -1 1491
1493 0 445847.03 123759.24 177920 -1 1492
1494 0 445730.53 123739.58 177960 -1 1493
1495 0 445620.1 123725.39 178000 -1 1494
1496 0 445505.8 123694.64 178040 -1 1495
1497 0 445337.88 123626.38 178080 -1 1496
1498 0 445268.25 123632.945 178120 -1 1497
1499 0 445196.2 123630.24 178160 -1 1498
1500 0 445113.56 123652.34 178200 -1 1499
1501 0 445084.75 123658.734 178240 -1 1500
1502 0 445035.1 123681.016 178280 -1 1501
1503 0 444992.9 123693.22 178320 -1 1502
1504 0 444976.6 123656.25 178360 -1 1503
1505 0 444954.22 123613.45 178400 -1 1504
1506 0 444928.78 123574.33 178440 -1 1505
1507 0 444934.06 123521.91 178480 -1 1506
1508 0 444916.3 123479.27 178520 -1 1507
1509 0 444911.7 123432.97 178560 -1 1508
1510 0 444883.84 123406.13 178600 -1 1509
1511 0 444875.7 123310.39 178640 -1 1510
1512 0 444849.9 123227.54 178680 -1 1511
1513 0 444819 123148 178720 -1 1512
1514 0 444797.03 123049.164 178760 -1 1513
1515 0 444774.72 122970.266 178800 -1 1514
1516 0 444740.8 122889.3 178840 -1 1515
1517 0 444724.56 122810.3 178880 -1 1516
1518 0 444645.66 122739.66 178920 -1 1517
1519 0 444502.1 122517.88 179000 -1 1518
1520 0 444396.53 122443.336 179040 -1 1519
1521 0 444293.5 122377.234 179080 -1 1520
1522 0 444173.16 122295.45 179120 -1 1521
1523 0 444065.34 122239.07 179160 -1 1522
1524 0 443902.38 122142.1 179200 -1 1523
1525 0 443769.28 122047.86 179240 -1 1524
1526 0 443580.62 121967.945 179280 -1 1525
1527 0 443422.84 121878.914 179320 -1 1526
1528 0 443300.47 121792.82 179360 -1 1527
1529 0 443176.47 121710.95 179400 -1 1528
1530 0 443050.44 121625.18 179440 -1 1529
1531 0 442956.72 121505.84 179480 -1 1530
1532 0 442871.25 121366.03 179520 -1 1531
1533 0 442773.5 121233.47 179560 -1 1532
1534 0 442642.6 121208.11 179600 -1 1533
1535 0 442522.94 121179.55 179640 -1 1534
1536 0 442397.6 121159.516 179680 -1 1535
1537 0 442308.62 121072.414 179720 -1 1536
1538 0 442198.47 120994.555 179760 -1 1537
1539 0 442092.75 120923.234 179800 -1 1538
1540 0 441986.5 120839.836 179840 -1 1539
1541 0 441877.1 120749.59 179880 -1 1540
1542 0 441781.78 120679.086 179920 -1 1541
1543 0 441682.47 120630.03 179960 -1 1542
1544 0 441586.28 120572.63 180000 -1 1543
1545 0 441502.66 120518.21 180040 -1 1544
1546 0 441442.5 120431.51 180080 -1 1545
1547 0 441360.53 120458.58 180120 -1 1546
1548 0 441291.3 120434.57 180160 -1 1547
1549 0 441194.03 120414.586 180200 -1 1548
1550 0 441091 120398.6 180240 -1 1549
1551 0 440964.9 120370.586 180280 -1 1550
1552 0 440891.97 120411.81 180320 -1 1551
1553 0 440829.6 120442.266 180360 -1 1552
1554 0 440750.2 120459.53 180400 -1 1553
1555 0 440677.3 120492.04 180440 -1 1554
1556 0 440626.1 120512.29 180480 -1 1555
1557 0 440572.38 120499.65 180520 -1 1556
1558 0 440480.16 120541.836 180560 -1 1557
1559 0 440397.72 120563.97 180600 -1 1558
1560 0 440321.97 120598.67 180640 -1 1559
1561 0 440264.88 120619.055 180680 -1 1560
1562 0 440219.3 120638.17 180720 -1 1561
1563 0 440183.6 120651.03 180760 -1 1562
1564 0 440099.84 120677.78 180800 -1 1563
1565 0 440039.97 120696.18 180840 -1 1564
1566 0 440010.88 120708.414 180880 -1 1565
1567 0 439978.66 120715.32 180920 -1 1566
1568 0 439953.56 120731.28 180960 -1 1567
1569 0 439904.16 120738.87 181000 -1 1568
1570 0 439861.62 120734.24 181040 -1 1569
1571 0 439806.47 120713.8 181080 -1 1570
1572 0 439682.88 120724.67 181120 -1 1571
1573 0 439562.88 120715.6 181160 -1 1572
1574 0 439447.4 120673.375 181200 -1 1573
1575 0 439295.4 120731.336 181240 -1 1574
1576 0 439201.3 120629.81 181280 -1 1575
1577 0 438975.25 120711.69 181320 -1 1576
1578 0 438700.8 120676.76 181360 -1 1577
1579 0 438610.3 120660.18 181400 -1 1578
1580 0 438527.5 120650.664 181440 -1 1579
1581 0 438467.4 120660.195 181480 -1 1580
1582 0 438413.22 120667.77 181520 -1 1581
1583 0 438347.78 120687.97 181560 -1 1582
1584 0 438312.22 120610.44 181600 -1 1583
1585 0 438298.5 120563.39 181640 -1 1584
1586 0 438270.38 120504.94 181680 -1 1585
1587 0 438270.1 120523.234 181720 -1 1586
1588 0 438257 120548.1 181760 -1 1587
1589 0 438263.3 120563.555 181800 -1 1588
1590 0 438240.12 120592.61 181840 -1 1589
1591 0 437999.84 120271.42 181880 -1 1590
1592 0 437961.53 120157.22 181920 -1 1591
1593 0 438031.75 120296.8 181960 -1 1592
1594 0 437961.22 120097.49 182000 -1 1593
1595 0 437831.4 120080.984 182040 -1 1594
1596 0 437799.22 120065.7 182080 -1 1595
1597 0 437763.22 120037.76 182120 -1 1596
1598 0 437790.53 119759.02 182160 -1 1597
1599 0 437284.34 119551.64 182200 -1 1598
1600 0 437127.66 119547.43 182240 -1 1599
1601 0 436980.78 119535.93 182280 -1 1600
1602 0 436788.3 119518.586 182320 -1 1601
1603 0 436673.34 119535.82 182360 -1 1602
1604 0 436446.28 119524.32 182400 -1 1603
1605 0 436215.12 119517.375 182440 -1 1604
1606 0 435963.06 119532.61 182480 -1 1605
1607 0 435708.97 119540.914 182520 -1 1606
1608 0 435451.47 119560.445 182560 -1 1607
1609 0 435307.78 119477.83 182600 -1 1608
1610 0 435203.34 119445.02 182640 -1 1609
1611 0 435073.4 119411.28 182680 -1 1610
1612 0 434968.7 119392.9 182720 -1 1611
1613 0 434879.16 119366.67 182760 -1 1612
1614 0 434690.7 119340.77 182800 -1 1613
1615 0 434530.1 119301.04 182840 -1 1614
1616 0 434385.7 119254.984 182880 -1 1615
1617 0 434207.34 119259.305 182920 -1 1616
1618 0 434064.72 119249.47 182960 -1 1617
1619 0 433546.03 119211.266 183000 -1 1618
1620 0 433439.5 119261.54 183040 -1 1619
1621 0 433168.1 119211.914 183080 -1 1620
1622 0 433026.84 119173.516 183120 -1 1621
1623 0 432897.8 119199.195 183160 -1 1622
1624 0 432771.28 119212.234 183200 -1 1623
1625 0 432689.22 119180.586 183240 -1 1624
1626 0 432615.34 119164.18 183280 -1 1625
1627 0 432555.78 119151.12 183320 -1 1626
1628 0 432403.22 119097.74 183360 -1 1627
1629 0 432167.38 119066.91 183400 -1 1628
1630 0 432025.12 119081.16 183440 -1 1629
1631 0 431893.06 119110.24 183480 -1 1630
1632 0 431751.97 119144.67 183520 -1 1631
1633 0 431609.66 119128.05 183560 -1 1632
1634 0 431495.5 119101.97 183600 -1 1633
1635 0 431315.5 119126.766 183640 -1 1634
1636 0 431181.06 119154.86 183680 -1 1635
1637 0 431062.25 119169.516 183720 -1 1636
1638 0 430905.16 119204.664 183760 -1 1637
1639 0 430756.88 119249.39 183800 -1 1638
1640 0 430611.12 119300.3 183840 -1 1639
1641 0 430489.34 119367.82 183880 -1 1640
1642 0 430386.8 119426.29 183920 -1 1641
1643 0 430299.66 119480.83 183960 -1 1642
1644 0 430170.34 119501.56 184000 -1 1643
1645 0 430069.3 119535.69 184040 -1 1644
1646 0 429979.44 119530.21 184080 -1 1645
1647 0 429951.03 119637.42 184120 -1 1646
1648 0 429951.66 119714.89 184160 -1 1647
1649 0 429825.4 119760.46 184200 -1 1648
1650 0 429758.62 119799.47 184240 -1 1649
1651 0 429672.75 119855.414 184280 -1 1650
1652 0 429569.6 119958.62 184320 -1 1651
1653 0 429473.47 120036.95 184360 -1 1652
1654 0 429383.94 120110.56 184400 -1 1653
1655 0 429313.16 120198.375 184440 -1 1654
1656 0 429265.9 120265.24 184480 -1 1655
1657 0 429196.7 120339.586 184520 -1 1656
1658 0 429045.66 120409.19 184560 -1 1657
1659 0 428872.8 120466.88 184600 -1 1658
1660 0 428719 120523.27 184640 -1 1659
1661 0 428562.12 120559.2 184680 -1 1660
1662 0 428441.97 120629.83 184720 -1 1661
1663 0 428317.47 120711.89 184760 -1 1662
1664 0 428217.84 120764.234 184800 -1 1663
1665 0 428124.4 120833.59 184840 -1 1664
1666 0 428032.2 120894.6 184880 -1 1665
1667 0 427927.44 120974.01 184920 -1 1666
1668 0 427821.88 120957.49 184960 -1 1667
1669 0 427707.3 120924.516 185000 -1 1668
1670 0 427599.7 120899.27 185040 -1 1669
1671 0 427525.47 120930.78 185080 -1 1670
1672 0 427444.72 120965.19 185120 -1 1671
1673 0 427363 120994.375 185160 -1 1672
1674 0 427224.53 120990.59 185200 -1 1673
1675 0 427100.06 120994.51 185240 -1 1674
1676 0 426987.56 120984.13 185280 -1 1675
1677 0 426873.12 120994.08 185320 -1 1676
1678 0 426746.1 121035.234 185360 -1 1677
1679 0 426665.22 121042.59 185400 -1 1678
1680 0 426595.25 121052.85 185440 -1 1679
1681 0 426523.94 121050.97 185480 -1 1680
1682 0 426456 121047.05 185520 -1 1681
1683 0 426366.56 121063.914 185560 -1 1682
1684 0 426244.9 121130.25 185600 -1 1683
1685 0 426141.34 121177.625 185640 -1 1684
1686 0 426030.9 121222.8 185680 -1 1685
1687 0 425933.1 121290.83 185720 -1 1686
1688 0 425639.34 121395.08 185720 -1 1687
1689 0 425348.6 121225.2 185720 -1 1688
1690 0 425289.47 121209.74 185680 -1 1689
1691 0 425230.47 121207.69 185640 -1 1690
1692 0 425162.6 121207.98 185600 -1 1691
1693 0 425150.62 121179.82 185560 -1 1692
1694 0 425147.44 121155.766 185520 -1 1693
1695 0 425125.28 121136.836 185480 -1 1694
1696 0 425105.25 121113.84 185440 -1 1695
1697 0 425094.38 121075.06 185400 -1 1696
1698 0 425091.88 121040.98 185360 -1 1697
1699 0 425156.5 121034.59 185320 -1 1698
1700 0 425822.8 121281.69 185760 -1 1687
1701 0 425718.47 121260.87 185800 -1 1700
1702 0 425607.4 121239.016 185840 -1 1701
1703 0 425489.3 121233.64 185880 -1 1702
1704 0 425378.25 121237.34 185920 -1 1703
1705 0 425264.12 121221.4 185960 -1 1704
1706 0 425205.6 121280.75 186000 -1 1705
1707 0 425167.84 121264.67 186000 -1 1706
1708 0 425094.34 121319.266 186080 -1 1707
1709 0 425042 121400.18 186120 -1 1708
1710 0 424981.2 121459.91 186160 -1 1709
1711 0 424917.97 121523.03 186200 -1 1710
1712 0 424834.6 121564.164 186240 -1 1711
1713 0 424716.22 121621.32 186280 -1 1712
1714 0 424602.25 121668.92 186320 -1 1713
1715 0 424380.66 121663.85 186360 -1 1714
1716 0 424162.38 121643.55 186400 -1 1715
1717 0 423924.66 121666.914 186440 -1 1716
1718 0 423732.03 121687.69 186480 -1 1717
1719 0 423516.3 121680.21 186520 -1 1718
1720 0 423333.34 121666.625 186560 -1 1719
1721 0 423125.75 121671.23 186600 -1 1720
1722 0 422921.56 121684.66 186640 -1 1721
1723 0 422737.3 121675.22 186680 -1 1722
1724 0 422380.5 121643.14 186720 -1 1723
1725 0 421762.7 121538.65 186760 -1 1724
1726 0 421668.47 121556.59 186800 -1 1725
1727 0 421350.4 121572.4 186840 -1 1726
1728 0 421071.66 121560.8 186880 -1 1727
1729 0 420887.38 121603.18 186920 -1 1728
1730 0 420700.5 121655.26 186960 -1 1729
1731 0 420498.72 121712.32 187000 -1 1730
1732 0 420278.22 121830.44 187040 -1 1731
1733 0 420076.28 121952.58 187080 -1 1732
1734 0 419891.94 122061.01 187120 -1 1733
1735 0 419719.38 122138.86 187160 -1 1734
1736 0 419554.2 122216.64 187200 -1 1735
1737 0 419364.2 122307.26 187240 -1 1736
1738 0 419043.47 122427.09 187280 -1 1737
1739 0 418728 122540.5 187320 -1 1738
1740 0 418573.1 122553.875 187360 -1 1739
1741 0 418405.4 122567.91 187400 -1 1740
1742 0 418300.3 122651.22 187440 -1 1741
1743 0 418195.75 122721.63 187480 -1 1742
1744 0 418082.66 122797.6 187520 -1 1743
1745 0 417799.34 122920.73 187560 -1 1744
1746 0 417508.22 123038.36 187600 -1 1745
1747 0 417345.34 123119.43 187640 -1 1746
1748 0 417174.62 123196.97 187680 -1 1747
1749 0 417019.6 123277.01 187720 -1 1748
1750 0 416659.38 123434.36 187760 -1 1749
1751 0 416294.28 123592.21 187800 -1 1750
1752 0 415947.7 123738.59 187840 -1 1751
1753 0 415731.88 123815.46 187880 -1 1752
1754 0 415563.84 123907.16 187920 -1 1753
1755 0 415436.9 123963.39 187960 -1 1754
1756 0 415362.72 124026.305 188000 -1 1755
1757 0 415292.72 124086.625 188040 -1 1756
1758 0 415228.44 124129.25 188080 -1 1757
1759 0 415078.34 124178.625 188120 -1 1758
1760 0 414933.34 124228.5 188160 -1 1759
1761 0 414781.84 124275.28 188200 -1 1760
1762 0 414691.94 124314.86 188240 -1 1761
1763 0 414613.22 124351.805 188280 -1 1762
1764 0 414529.97 124398.516 188320 -1 1763
1765 0 414440.2 124458.875 188360 -1 1764
1766 0 414354.9 124507.38 188400 -1 1765
1767 0 414256.28 124559.14 188440 -1 1766
1768 0 414226.78 124596.25 188480 -1 1767
1769 0 414165.78 124629.51 188520 -1 1768
1770 0 414115.38 124667.58 188560 -1 1769
1771 0 414039.1 124733.016 188600 -1 1770
1772 0 413991.28 124780.18 188640 -1 1771
1773 0 413906.22 124841.03 188680 -1 1772
1774 0 413851.2 124884.26 188720 -1 1773
1775 0 413759.44 124945.51 188760 -1 1774
1776 0 413682.56 124997.05 188800 -1 1775
1777 0 413631.4 125030.77 188840 -1 1776
1778 0 413500.53 125079.95 188880 -1 1777
1779 0 413397.88 125114.18 188920 -1 1778
1780 0 412942.78 125147.47 188960 -1 1779
1781 0 412404.56 125309.19 188960 -1 1780
1782 0 412258.94 125362.586 189000 -1 1781
1783 0 412218.22 125441.695 189040 -1 1782
1784 0 412192.72 125515.27 189080 -1 1783
1785 0 412141.88 125568.66 189120 -1 1784
1786 0 411957.66 125635.45 189160 -1 1785
1787 0 411890.72 125725.4 189200 -1 1786
1788 0 411856.62 125784.69 189240 -1 1787
1789 0 411800.1 125880.52 189280 -1 1788
1790 0 411746.94 125957.984 189320 -1 1789
1791 0 411649.78 126021.766 189360 -1 1790
1792 0 411555.9 126071.61 189400 -1 1791
1793 0 411460.12 126125.57 189440 -1 1792
1794 0 411395.4 126214.336 189480 -1 1793
1795 0 411306.3 126310.555 189520 -1 1794
1796 0 411228.2 126454.1 189560 -1 1795
1797 0 411139.06 126597.664 189600 -1 1796
1798 0 411050.88 126734.82 189640 -1 1797
1799 0 410949.72 126806.08 189680 -1 1798
1800 0 410861.16 126876.336 189720 -1 1799
1801 0 410757.47 126938.14 189760 -1 1800
1802 0 410653.38 127001.484 189800 -1 1801
1803 0 410560.34 127064.39 189840 -1 1802
1804 0 410441.38 127135.6 189880 -1 1803
1805 0 410371.8 127185.02 189920 -1 1804
1806 0 410306.9 127241.64 189960 -1 1805
1807 0 410210.22 127298.48 190000 -1 1806
1808 0 410117.28 127341.62 190040 -1 1807
1809 0 410013.72 127375.016 190080 -1 1808
1810 0 409925.28 127397.86 190120 -1 1809
1811 0 409864.5 127413.12 190160 -1 1810
1812 0 409829.72 127419.99 190200 -1 1811
1813 0 409765.9 127437.43 190240 -1 1812
1814 0 409555.12 127397.305 190280 -1 1813
1815 0 409323.12 127471.83 190320 -1 1814
1816 0 409116.2 127528.46 190360 -1 1815
1817 0 408913.38 127597.66 190400 -1 1816
1818 0 408799.03 127684.6 190440 -1 1817
1819 0 408673.38 127782.99 190480 -1 1818
1820 0 408558.88 127874.51 190520 -1 1819
1821 0 408236.4 128110.06 190560 -1 1820
1822 0 407915.2 128347.45 190600 -1 1821
1823 0 407780.28 128446.96 190640 -1 1822
1824 0 407641.56 128560.5 190680 -1 1823
1825 0 407503.5 128729.28 190720 -1 1824
1826 0 407333.2 128759.78 190760 -1 1825
1827 0 407167.47 128858.06 190800 -1 1826
1828 0 406989.66 128965.125 190840 -1 1827
1829 0 406811.44 129151.99 190880 -1 1828
1830 0 406636.3 129340.4 190920 -1 1829
1831 0 406456.25 129531.266 190960 -1 1830
1832 0 406322.16 129674.72 191000 -1 1831
1833 0 406183.53 129815.49 191040 -1 1832
1834 0 406047.84 129957.87 191080 -1 1833
1835 0 405910.1 130093.92 191120 -1 1834
1836 0 405414.1 130359.04 191160 -1 1835
1837 0 405302.12 130463.234 191200 -1 1836
1838 0 405175.97 130455.83 191240 -1 1837
1839 0 405114.25 130494.375 191280 -1 1838
1840 0 405035.6 130520.22 191320 -1 1839
1841 0 404955.28 130560.86 191360 -1 1840
1842 0 404840.44 130637.086 191400 -1 1841
1843 0 404801.84 130682.625 191440 -1 1842
1844 0 404739.75 130734.125 191480 -1 1843
1845 0 404698.7 130768.58 191520 -1 1844
1846 0 404636.2 130812.2 191560 -1 1845
1847 0 404597.72 130847 191600 -1 1846
1848 0 404484.34 130897.48 191640 -1 1847
1849 0 404379.72 130941.41 191680 -1 1848
1850 0 404306.12 130966.74 191720 -1 1849
1851 0 404157.66 131002.84 191760 -1 1850
1852 0 404056.75 131024.164 191800 -1 1851
1853 0 403971.22 131039.195 191840 -1 1852
1854 0 403867.1 131132.77 191880 -1 1853
1855 0 403785.4 131225.02 191920 -1 1854
1856 0 403709.94 131306.67 191960 -1 1855
1857 0 403609.94 131399.23 192000 -1 1856
1858 0 403497.03 131501.89 192040 -1 1857
1859 0 403385.7 131607.44 192080 -1 1858
1860 0 403263.9 131711.81 192120 -1 1859
1861 0 403141.34 131817.88 192160 -1 1860
1862 0 403018.12 131921.12 192200 -1 1861
1863 0 402938.3 131982.14 192240 -1 1862
1864 0 402876.47 132046.38 192280 -1 1863
1865 0 402801.88 132110.61 192320 -1 1864
1866 0 402734.72 132188.2 192360 -1 1865
1867 0 402674.47 132247.86 192400 -1 1866
1868 0 402561.8 132370.14 192440 -1 1867
1869 0 402458.66 132495.69 192480 -1 1868
1870 0 402350 132627.69 192520 -1 1869
1871 0 402238.53 132757.97 192560 -1 1870
1872 0 402077.7 132924.83 192600 -1 1871
1873 0 401910.84 133090.58 192640 -1 1872
1874 0 401738.75 133253.75 192680 -1 1873
1875 0 401628.94 133351.42 192720 -1 1874
1876 0 401528.94 133439.39 192760 -1 1875
1877 0 401420.4 133522.58 192800 -1 1876
1878 0 401409.9 133629.23 192840 -1 1877
1879 0 401278.94 133742.64 192880 -1 1878
1880 0 401145.78 133846.89 192920 -1 1879
1881 0 401020.38 133969.53 192960 -1 1880
1882 0 400921.72 134086 193000 -1 1881
1883 0 400827 134208.98 193040 -1 1882
1884 0 400740.3 134312.5 193080 -1 1883
1885 0 400614.3 134378.2 193120 -1 1884
1886 0 400502.78 134451 193160 -1 1885
1887 0 400392.3 134531.25 193200 -1 1886
1888 0 400276.12 134603.22 193240 -1 1887
1889 0 400160.34 134680.25 193280 -1 1888
1890 0 400083.53 134758.11 193320 -1 1889
1891 0 400015.7 134837.02 193360 -1 1890
1892 0 399947.62 134918.97 193400 -1 1891
1893 0 399872.84 135002.81 193440 -1 1892
1894 0 399800.9 135075.16 193480 -1 1893
1895 0 399731.44 135168.61 193520 -1 1894
1896 0 399667.66 135240.77 193560 -1 1895
1897 0 399602.5 135321.48 193600 -1 1896
1898 0 399533.9 135392.19 193640 -1 1897
1899 0 399455.25 135470.88 193680 -1 1898
1900 0 399386.72 135541.84 193720 -1 1899
1901 0 399309.94 135599.7 193760 -1 1900
1902 0 399240.47 135693.53 193800 -1 1901
1903 0 399170.2 135770.3 193840 -1 1902
1904 0 399045.56 135881.42 193880 -1 1903
1905 0 398924.75 135993.64 193920 -1 1904
1906 0 398788 136087.92 193960 -1 1905
1907 0 398672.84 136216 194000 -1 1906
1908 0 398562.38 136332.52 194040 -1 1907
1909 0 398451.16 136407.08 194080 -1 1908
1910 0 398337.16 136483.1 194120 -1 1909
1911 0 398219 136555.4 194160 -1 1910
1912 0 398111.88 136635.05 194200 -1 1911
1913 0 397991.4 136712.66 194240 -1 1912
1914 0 397578.7 136970.58 194280 -1 1913
1915 0 397353.34 137105.27 194320 -1 1914
1916 0 397138.4 137244.28 194360 -1 1915
1917 0 397110.66 137327.14 194400 -1 1916
1918 0 397082.03 137421.64 194440 -1 1917
1919 0 397042.12 137499.7 194480 -1 1918
1920 0 397014.47 137579.08 194520 -1 1919
1921 0 396996.22 137703.61 194560 -1 1920
1922 0 396961.2 137796.44 194600 -1 1921
1923 0 396935.72 137895.58 194640 -1 1922
1924 0 396915.8 137992.25 194680 -1 1923
1925 0 396895.25 138087.55 194720 -1 1924
1926 0 396823.9 138224.44 194760 -1 1925
1927 0 396760.03 138375.81 194800 -1 1926
1928 0 396702.53 138517.34 194840 -1 1927
1929 0 396636.88 138658.89 194880 -1 1928
1930 0 396574.28 138812.88 194920 -1 1929
1931 0 396505.75 138955.84 194960 -1 1930
1932 0 396451.4 139109.83 195000 -1 1931
1933 0 396431.84 139277.05 195040 -1 1932
1934 0 396414 139443.4 195080 -1 1933
1935 0 396398.12 139596.77 195120 -1 1934
1936 0 396395.12 139792.17 195160 -1 1935
1937 0 396400.88 139975.08 195200 -1 1936
1938 0 396410.53 140170.86 195240 -1 1937
1939 0 396321.94 140389.33 195280 -1 1938
1940 0 396377.47 140676.67 195320 -1 1939
1941 0 396511.2 140879.97 195360 -1 1940
1942 0 396459.72 141109.38 195400 -1 1941
1943 0 396392.16 141234.92 195440 -1 1942
1944 0 396322.3 141345.28 195480 -1 1943
1945 0 396292.47 141449.62 195520 -1 1944
1946 0 396255.28 141537.17 195560 -1 1945
1947 0 396231.88 141659.31 195600 -1 1946
1948 0 396205.88 141750.12 195640 -1 1947
1949 0 396144.38 141881.64 195680 -1 1948
1950 0 396096.97 142015.95 195720 -1 1949
1951 0 396037.94 142138.94 195760 -1 1950
1952 0 395983.06 142269.25 195800 -1 1951
1953 0 395959.1 142360.53 195840 -1 1952
1954 0 395933.28 142432.36 195880 -1 1953
1955 0 395903.7 142514.02 195920 -1 1954
1956 0 395869.7 142581.75 195960 -1 1955
1957 0 395833.88 142648.4 196000 -1 1956
1958 0 395793.94 142725.84 196040 -1 1957
1959 0 395764.03 142803.48 196080 -1 1958
1960 0 395735.44 142876.95 196120 -1 1959
1961 0 395698.22 142948.12 196160 -1 1960
1962 0 395699.53 143048 196200 -1 1961
1963 0 395683.97 143137.4 196240 -1 1962
1964 0 395665.75 143221.84 196280 -1 1963
1965 0 395651.06 143304.94 196320 -1 1964
1966 0 395612.47 143405.03 196360 -1 1965
1967 0 395586.4 143512.31 196400 -1 1966
1968 0 395546 143611.11 196440 -1 1967
1969 0 395519.78 143714.61 196480 -1 1968
1970 0 395507.3 143782.97 196520 -1 1969
1971 0 395491.2 143867.3 196560 -1 1970
1972 0 395467.97 143926.61 196600 -1 1971
1973 0 395454.88 144005.38 196640 -1 1972
1974 0 395455.78 144045.22 196680 -1 1973
1975 0 395457 144105.62 196720 -1 1974
1976 0 395459.1 144148.44 196760 -1 1975
1977 0 395458.2 144189.9 196800 -1 1976
1978 0 395465.25 144260.25 196840 -1 1977
1979 0 395468.5 144302.83 196880 -1 1978
1980 0 395512.25 144391.1 196920 -1 1979
1981 0 395524.97 144416.62 196960 -1 1980
1982 0 395537.62 144438 197000 -1 1981
1983 0 395550.62 144461.11 197040 -1 1982
1984 0 395528.62 144541.48 197080 -1 1983
1985 0 395508.03 144599.62 197120 -1 1984
1986 0 395496 144687.48 197160 -1 1985
1987 0 395476.9 144767.78 197200 -1 1986
1988 0 395444.44 144937.94 197240 -1 1987
1989 0 395454.4 145017.2 197280 -1 1988
1990 0 395453.1 145024.75 197320 -1 1989
1991 0 395452.16 145041.53 197360 -1 1990
1992 0 395413.88 145081.19 197400 -1 1991
1993 0 395375.9 145116.81 197440 -1 1992
1994 0 395346.88 145160.78 197480 -1 1993
1995 0 395323.72 145204.61 197520 -1 1994
1996 0 395301.53 145252.7 197560 -1 1995
1997 0 395255.16 145319.05 197600 -1 1996
1998 0 395214.5 145392.9 197640 -1 1997
1999 0 395176 145455.75 197680 -1 1998
2000 0 395035.56 145588.27 197720 -1 1999
2001 0 394894.03 145717.9 197760 -1 2000
2002 0 394749.28 145822.03 197800 -1 2001
2003 0 394664.66 146016.06 197840 -1 2002
2004 0 393655.1 146483.75 197840 -1 2003
2005 0 393621.4 146616.9 197800 -1 2004
2006 0 393547.1 146718.61 197760 -1 2005
2007 0 393468.94 146792.98 197720 -1 2006
2008 0 393387.5 146868.9 197680 -1 2007
2009 0 393311 146969.16 197640 -1 2008
2010 0 392470.16 147675.98 197600 -1 2009
2011 0 391643.6 148109.66 197560 -1 2010
2012 0 391594.3 148143.8 197520 -1 2011
2013 0 391547.25 148190.75 197480 -1 2012
2014 0 391508.7 148226.44 197440 -1 2013
2015 0 391470.44 148264.55 197400 -1 2014
2016 0 391422.8 148305.44 197360 -1 2015
2017 0 391372.28 148355.97 197320 -1 2016
2018 0 390966.38 148676.34 197280 -1 2017
2019 0 390553.12 148990.34 197240 -1 2018
2020 0 390410.9 149043.9 197200 -1 2019
2021 0 390278.66 149078.45 197160 -1 2020
2022 0 390150.4 149135.39 197120 -1 2021
2023 0 389883.47 149248.27 197080 -1 2022
2024 0 389616 149360.17 197040 -1 2023
2025 0 389354.4 149472.05 197000 -1 2024
2026 0 389218.84 149552.83 196960 -1 2025
2027 0 389089.78 149632.56 196920 -1 2026
2028 0 388951.06 149711.56 196880 -1 2027
2029 0 388820.7 149795.3 196840 -1 2028
2030 0 388570.72 150013.36 196800 -1 2029
2031 0 388093.8 150253.69 196840 -1 2030
2032 0 387997.84 150379.61 196880 -1 2031
2033 0 387874.34 150486.02 196920 -1 2032
2034 0 387818.2 150530.14 196960 -1 2033
2035 0 387694.78 150598.6 197000 -1 2034
2036 0 387614.53 150609.11 197040 -1 2035
2037 0 387530.2 150660.27 197080 -1 2036
2038 0 387419.53 150579.52 197120 -1 2037
2039 0 387317.7 150652.88 197160 -1 2038
2040 0 387083.28 150715.36 197120 -1 2039
2041 0 386821.4 150807.95 197080 -1 2040
2042 0 386729.03 150837.22 197040 -1 2041
2043 0 386508 150879.61 197000 -1 2042
2044 0 386216.2 150909.42 196960 -1 2043
2045 0 386068.88 150929.95 196920 -1 2044
2046 0 385778.56 150883.22 196880 -1 2045
2047 0 385454.22 150868.48 196840 -1 2046
2048 0 384547.72 150837.1 196800 -1 2047
2049 0 383855.62 150752.75 196840 -1 2048
2050 0 383713.03 150747.62 196800 -1 2049
2051 0 383677.06 150735.73 196720 -1 2050
2052 0 383628.78 150713.56 196680 -1 2051
2053 0 383485.8 150647.95 196640 -1 2052
2054 0 383461.66 150633.1 196600 -1 2053
2055 0 383242.78 150568.33 196320 -1 2054
2056 0 383191.47 150521.92 196000 -1 2055
2057 0 383187.28 150526.75 195960 -1 2056
2058 0 383032 150417.25 195560 -1 2057
2059 0 382855.53 150136.39 195200 -1 2058
2060 0 382757.4 149947.53 195040 -1 2059
2061 0 382767.53 149875.5 194920 -1 2060
2062 0 382803.72 149805.7 194720 -1 2061
2063 0 382786.47 149726.83 194480 -1 2062
2064 0 382768.56 149607.3 194320 -1 2063
2065 0 382718.4 149490.27 194200 -1 2064
2066 0 382724.4 149427.97 194040 -1 2065
2067 0 382686.2 149338.17 193960 -1 2066
2068 0 382615.12 149300.5 193840 -1 2067
2069 0 382547.2 149264.1 193800 -1 2068
2070 0 382487.03 149224.11 193760 -1 2069
2071 0 382277.66 149196.27 193720 -1 2070
2072 0 382086.8 149180.08 193680 -1 2071
2073 0 381820.84 149262.25 193640 -1 2072
2074 0 381539.84 149484.14 193600 -1 2073
2075 0 381449.03 149521 193520 -1 2074
2076 0 381444.38 149520.81 193480 -1 2075
2077 0 381421.34 149538.25 193440 -1 2076
2078 0 381429.06 149571.89 193400 -1 2077
2079 0 381495.06 149561.34 193320 -1 2078
2080 0 381651.88 149498.9 193280 -1 2079
2081 0 381766.72 149488.98 193120 -1 2080
2082 0 381773.5 149409.16 193040 -1 2081
2083 0 381741.97 149281 192880 -1 2082
2084 0 381762.56 149126.11 192800 -1 2083
2085 0 381804 149067.48 192680 -1 2084
2086 0 381844.47 149067.48 192560 -1 2085
2087 0 381842.2 149006.12 192480 -1 2086
2088 0 381849.25 148892.25 192280 -1 2087
2089 0 381862.88 148800.67 192120 -1 2088
2090 0 381877.38 148697.23 192040 -1 2089
2091 0 381990.2 148476.19 191800 -1 2090
2092 0 382087.28 148310.45 191440 -1 2091
2093 0 382105.22 148303.62 191280 -1 2092
2094 0 382110.28 148249.55 191240 -1 2093
2095 0 381929.84 148170.67 191080 -1 2094
2096 0 381791.72 148121.2 191000 -1 2095
2097 0 381551.22 148041.22 190840 -1 2096
2098 0 381465.38 148001.36 190760 -1 2097
2099 0 381199.25 148078.64 190800 -1 2098
2100 0 381094.8 148140.03 190960 -1 2099
2101 0 380964.47 148146.02 191120 -1 2100
2102 0 380840.4 148114.19 191280 -1 2101
2103 0 380841.75 148109 191320 -1 2102
2104 0 381382.38 148017.69 190720 -1 2098
2105 0 381250.38 147991.22 190600 -1 2104
2106 0 381110.06 147912 190520 -1 2105
2107 0 380992.6 147919.84 190480 -1 2106
2108 0 380938.1 147932.14 190440 -1 2107
2109 0 380896.72 147943.72 190400 -1 2108
2110 0 380868.4 147949.5 190360 -1 2109
2111 0 380584.6 147994.19 190160 -1 2110
2112 0 380180.28 147988.78 190040 -1 2111
2113 0 380001.72 147921.02 189880 -1 2112
2114 0 379850.4 147828.73 189760 -1 2113
2115 0 379739.7 147812.67 189680 -1 2114
2116 0 379545.34 147809.81 189640 -1 2115
2117 0 379342.34 147801.9 189640 -1 2116
2118 0 379090.5 147687.88 189440 -1 2117
2119 0 378905.72 147597.22 189320 -1 2118
2120 0 378620.1 147485.8 189160 -1 2119
2121 0 378391.72 147416.1 189080 -1 2120
2122 0 378251.2 147390.28 189000 -1 2121
2123 0 378170.4 147325.11 188960 -1 2122
2124 0 377990.62 147112.67 188800 -1 2123
2125 0 377832.44 146935.6 188680 -1 2124
2126 0 377671.22 146743.27 188520 -1 2125
2127 0 377507.12 146592.77 188320 -1 2126
2128 0 377321.97 146466.72 188120 -1 2127
2129 0 377034.8 146491.06 187840 -1 2128
2130 0 376862.5 146410.97 187720 -1 2129
2131 0 376764.25 146394.02 187640 -1 2130
2132 0 376395.2 146309.95 187640 -1 2131
2133 0 376116.88 146400.56 187680 -1 2132
2134 0 375836.78 146443.02 187560 -1 2133
2135 0 375622.56 146296.48 187440 -1 2134
2136 0 375410.56 146250.45 187400 -1 2135
2137 0 375321.44 145870.56 187400 -1 2136
2138 0 374977.56 145702.42 187440 -1 2137
2139 0 374738.66 145539.4 187520 -1 2138
2140 0 374610.22 145493.19 187560 -1 2139
2141 0 374485.84 145363.98 187680 -1 2140
2142 0 374345.38 145203.31 187760 -1 2141
2143 0 374195.03 145058.05 187840 -1 2142
2144 0 374104.75 144970.19 187880 -1 2143
2145 0 374024.62 144887.08 187960 -1 2144
2146 0 373964.8 144704.11 188000 -1 2145
2147 0 373881.9 144519.6 188160 -1 2146
2148 0 373719.28 144444.38 188360 -1 2147
2149 0 373476.16 144412.33 188520 -1 2148
2150 0 373347.66 144408.94 188640 -1 2149
2151 0 373273.34 144417.9 188800 -1 2150
2152 0 373157.47 144402.11 188920 -1 2151
2153 0 373117.72 144378.73 189040 -1 2152
2154 0 373100.03 144347.19 189200 -1 2153
2155 0 373087.56 144266.56 189320 -1 2154
2156 0 373056.06 144038.16 189480 -1 2155
2157 0 373027.8 144059.88 189560 -1 2156
2158 0 372891.6 144054.84 189600 -1 2157
2159 0 372843.25 144061.25 189640 -1 2158
2160 0 372839.62 143979.61 189760 -1 2159
2161 0 372801.97 143881.97 189840 -1 2160
2162 0 372135.1 143515.02 190360 -1 2161
2163 0 371840.12 143401.9 190480 -1 2162
2164 0 371712.12 143349.95 190560 -1 2163
2165 0 371670.62 143323.52 190600 -1 2164
2166 0 371631.9 143296.34 190640 -1 2165
2167 0 371617.03 143311.1 190680 -1 2166
2168 0 371576.28 143203.89 190720 -1 2167
2169 0 371446.62 143136.39 190840 -1 2168
2170 0 371337.38 143098.34 190880 -1 2169
2171 0 371240.38 142921.02 190960 -1 2170
2172 0 371224.84 142882.17 191000 -1 2171
2173 0 371169.12 142782.17 191040 -1 2172
2174 0 371043 142666.81 191120 -1 2173
2175 0 371007.1 142623.2 191160 -1 2174
2176 0 370920.28 142570.23 191240 -1 2175
2177 0 370892.12 142624.23 191280 -1 2176
2178 0 370872.66 142582.94 191400 -1 2177
2179 0 370781.2 142529.23 191480 -1 2178
2180 0 370572.9 142462.84 191600 -1 2179
2181 0 370271.62 142443.2 191680 -1 2180
2182 0 370156.38 142453.98 191720 -1 2181
2183 0 370071.4 142362.22 191800 -1 2182
2184 0 370186.28 142325.77 191880 -1 2183
2185 0 370202.28 142267.62 191960 -1 2184
2186 0 370235.9 142233.23 192040 -1 2185
2187 0 370192.56 142238.55 192080 -1 2186
2188 0 370184.06 142259.67 192120 -1 2187
2189 0 370126.06 142324.9 192200 -1 2188
2190 0 370109.22 142332.1 192240 -1 2189
2191 0 370118.5 142324.06 192280 -1 2190
2192 0 370058.94 142317.86 192360 -1 2191
2193 0 370020.7 142349.42 192480 -1 2192
2194 0 369983.84 142343.67 192520 -1 2193
2195 0 369941.72 142372.19 192600 -1 2194
2196 0 369844.3 142400.3 192720 -1 2195
2197 0 369815.5 142431.33 192760 -1 2196
2198 0 380875.6 147981.23 190120 -1 2111
2199 0 380927.6 147921.23 190040 -1 2198
2200 0 380919.6 147977.23 189960 -1 2199
2201 0 380899.6 148017.23 189880 -1 2200
2202 0 381213.7 149759.81 193640 -1 2074
2203 0 380912.3 149812.64 193680 -1 2202
2204 0 380858.16 149808.3 193760 -1 2203
2205 0 383117.72 151395.98 196800 -1 2048
2206 0 381104.72 153419.22 196800 -1 2205
2207 0 379139.1 154206.33 196800 -1 2206
2208 0 378801.9 154401.27 196840 -1 2207
2209 0 378468 154570.92 196880 -1 2208
2210 0 377978.66 155051.14 196920 -1 2209
2211 0 376994.8 155430.48 196920 -1 2210
2212 0 376839.78 155500.58 196960 -1 2211
2213 0 376699.78 155590.89 197000 -1 2212
2214 0 376556.4 155684.22 197040 -1 2213
2215 0 376412.62 155763 197080 -1 2214
2216 0 375552.47 156015.14 197040 -1 2215
2217 0 374822.4 156186.28 197000 -1 2216
2218 0 374745.88 156273.34 196960 -1 2217
2219 0 374589.47 156396.55 196920 -1 2218
2220 0 374425.12 156497.8 196880 -1 2219
2221 0 374255.88 156622.02 196840 -1 2220
2222 0 374094.75 156711.53 196800 -1 2221
2223 0 373935.8 156801.53 196760 -1 2222
2224 0 373778.6 156892.67 196720 -1 2223
2225 0 373198.88 157379.86 196760 -1 2224
2226 0 373048.16 157473.58 196800 -1 2225
2227 1 372946.62 157532.2 196840 -1 2226
2228 0 372547.34 157657.12 196880 -1 2227
2229 0 372505.62 157787.61 196920 -1 2228
2230 0 372341.25 157883.88 196960 -1 2229
2231 0 372284.16 157908.94 197000 -1 2230
2232 0 372183.4 157900.89 197040 -1 2231
2233 0 372151.06 157964.03 197080 -1 2232
2234 0 372097.56 158007.97 197120 -1 2233
2235 0 372012.94 158030.42 197160 -1 2234
2236 0 371923.28 158011.6 197200 -1 2235
2237 0 371842.4 158015.47 197240 -1 2236
2238 0 371750.34 158005.72 197280 -1 2237
2239 0 371668.2 158020.48 197320 -1 2238
2240 0 371616.5 158052.3 197360 -1 2239
2241 0 371567.16 158075 197400 -1 2240
2242 0 371511.34 158101.33 197440 -1 2241
2243 0 371402.5 158146.73 197480 -1 2242
2244 0 371304.78 158205.31 197520 -1 2243
2245 0 371204.88 158252.8 197560 -1 2244
2246 0 371096.84 158310.56 197600 -1 2245
2247 0 371000.5 158358.81 197640 -1 2246
2248 0 370993.62 158364.95 197680 -1 2247
2249 0 371004.22 158385.8 197720 -1 2248
2250 0 370994 158387.81 197760 -1 2249
2251 0 370986.5 158396.92 197800 -1 2250
2252 0 370991.3 158401.03 197840 -1 2251
2253 0 370967.4 158451.31 197880 -1 2252
2254 0 370945.53 158501.7 197920 -1 2253
2255 0 370906.56 158548.19 197960 -1 2254
2256 0 370861 158577.38 198000 -1 2255
2257 0 370785.62 158667.12 198080 -1 2256
2258 0 370753.7 158727.34 198120 -1 2257
2259 0 370730.4 158758.05 198160 -1 2258
2260 0 370705.2 158796.5 198200 -1 2259
2261 0 370678.8 158833.34 198240 -1 2260
2262 0 370658.62 158852.33 198280 -1 2261
2263 0 370629.8 158881.84 198320 -1 2262
2264 0 370599.47 158896.75 198360 -1 2263
2265 0 370573.22 158883.92 198400 -1 2264
2266 0 370549.78 158885.62 198440 -1 2265
2267 0 370526.62 158886.88 198480 -1 2266
2268 0 370508.88 158884.84 198520 -1 2267
2269 0 370489.9 158879.94 198560 -1 2268
2270 0 370472.78 158887.02 198600 -1 2269
2271 0 370444.6 158893.03 198640 -1 2270
2272 0 370418.75 158904.08 198680 -1 2271
2273 0 370388.47 158908.1 198720 -1 2272
2274 0 370363.34 158896.03 198760 -1 2273
2275 0 370337.16 158898.36 198800 -1 2274
2276 0 370308.84 158897.92 198840 -1 2275
2277 0 370290.28 158892.44 198880 -1 2276
2278 0 370193 158921.06 198920 -1 2277
2279 0 370091.3 158946.86 198960 -1 2278
2280 0 370005.8 158969.38 199000 -1 2279
2281 0 369905.75 158989.33 199040 -1 2280
2282 0 369797.84 159004.12 199080 -1 2281
2283 0 365937.03 158966.86 199080 -1 2282
2284 0 364975.5 158112.1 199080 -1 2283
2285 0 364930.97 158107.27 199040 -1 2284
2286 0 364876.72 158095.05 199000 -1 2285
2287 0 364812.28 158083.52 198960 -1 2286
2288 0 364752.28 158066.44 198920 -1 2287
2289 0 364697.66 158047.22 198880 -1 2288
2290 0 364645.03 158033.84 198840 -1 2289
2291 0 364591 158012.84 198800 -1 2290
2292 0 364539.94 158003.48 198760 -1 2291
2293 0 364424.25 157974.64 198720 -1 2292
2294 0 364317.22 157937.34 198680 -1 2293
2295 0 364204.12 157904.03 198640 -1 2294
2296 0 364094.34 157862.62 198600 -1 2295
2297 0 363985.38 157811.34 198560 -1 2296
2298 0 363881.84 157796.92 198520 -1 2297
2299 0 362746.12 157800.17 198520 -1 2298
2300 0 362489.12 157906.88 198560 -1 2299
2301 0 362249.22 157975.03 198600 -1 2300
2302 0 361506.88 158721.52 198640 -1 2301
2303 0 359405.8 159312.64 198640 -1 2302
2304 0 359320.75 159333.62 198600 -1 2303
2305 0 359227.2 159345.73 198560 -1 2304
2306 0 359137.16 159379.14 198520 -1 2305
2307 0 359050.75 159399.92 198480 -1 2306
2308 0 358959.47 159419.75 198440 -1 2307
2309 0 358920.7 159414.1 198400 -1 2308
2310 0 358880.62 159403.81 198360 -1 2309
2311 0 358841.88 159391.02 198320 -1 2310
2312 0 358798.75 159382.39 198280 -1 2311
2313 0 358755.16 159373.1 198240 -1 2312
2314 0 358715.97 159358.23 198200 -1 2313
2315 0 358669.1 159353.28 198160 -1 2314
2316 0 358617.3 159341.44 198120 -1 2315
2317 0 358563.1 159350.73 198080 -1 2316
2318 0 358463.75 159356.19 198000 -1 2317
2319 0 358408.75 159374.14 197960 -1 2318
2320 0 358372.22 159390.67 197920 -1 2319
2321 0 358319.72 159399.6 197880 -1 2320
2322 0 358268.16 159409.34 197840 -1 2321
2323 0 358214.66 159418.17 197800 -1 2322
2324 0 358167.1 159421.52 197760 -1 2323
2325 0 358077.8 159434.36 197720 -1 2324
2326 0 357992.03 159447.9 197680 -1 2325
2327 0 357915.3 159458 197640 -1 2326
2328 0 357833.7 159468.03 197600 -1 2327
2329 0 357758.12 159483.72 197560 -1 2328
2330 0 357683.6 159503.75 197520 -1 2329
2331 0 357605.47 159516.86 197480 -1 2330
2332 0 357554.3 159531.86 197440 -1 2331
2333 0 357503.62 159536.84 197400 -1 2332
2334 0 357438.1 159554.66 197360 -1 2333
2335 0 357382.78 159564.34 197320 -1 2334
2336 0 357323.2 159570.2 197280 -1 2335
2337 0 357279.47 159593.38 197240 -1 2336
2338 0 357213.25 159591.66 197200 -1 2337
2339 0 357159.22 159631.98 197160 -1 2338
2340 0 357119.4 159674.78 197120 -1 2339
2341 0 357069.84 159702.34 197080 -1 2340
2342 0 357017.47 159756.94 197040 -1 2341
2343 0 356962.3 159795.84 197000 -1 2342
2344 0 356914.06 159825.14 196960 -1 2343
2345 0 356872.7 159853.62 196920 -1 2344
2346 0 356825.78 159876.73 196880 -1 2345
2347 0 356779.53 159902.08 196840 -1 2346
2348 0 356740.44 159945.56 196800 -1 2347
2349 0 356702.84 159958.05 196760 -1 2348
2350 0 356671.94 159969.66 196720 -1 2349
2351 0 356641.16 159992.42 196680 -1 2350
2352 0 356605.16 160001.25 196640 -1 2351
2353 0 356573.5 160027.84 196600 -1 2352
2354 0 356541.56 160043.47 196560 -1 2353
2355 0 356524.84 160047.9 196520 -1 2354
2356 0 356478.03 160068.52 196480 -1 2355
2357 0 356406.03 160086.78 196440 -1 2356
2358 0 356369.56 160084.64 196400 -1 2357
2359 0 356328.3 160117 196360 -1 2358
2360 0 356275.38 160124.05 196320 -1 2359
2361 0 356226.9 160136.84 196280 -1 2360
2362 0 356177.66 160150.67 196240 -1 2361
2363 0 356128.25 160165.92 196200 -1 2362
2364 0 356099.72 160177.38 196160 -1 2363
2365 0 356066.97 160185.44 196120 -1 2364
2366 0 356035.22 160193.7 196080 -1 2365
2367 0 356008.5 160219.14 196040 -1 2366
2368 0 355971.6 160214.22 196000 -1 2367
2369 0 355952.53 160233.53 195960 -1 2368
2370 0 355909.3 160230.05 195920 -1 2369
2371 0 355883.16 160244.56 195880 -1 2370
2372 0 355784.53 160245.05 195840 -1 2371
2373 0 355689.2 160250.12 195800 -1 2372
2374 0 355600.28 160253.22 195760 -1 2373
2375 0 354354.38 159962.52 195760 -1 2374
2376 0 354117.7 159793.06 195720 -1 2375
2377 0 353430.47 159568.14 195680 -1 2376
2378 0 353213.34 159616.05 195640 -1 2377
2379 0 353050.7 159616.33 195600 -1 2378
2380 0 352930.94 159594.56 195560 -1 2379
2381 0 352868.94 159626.83 195520 -1 2380
2382 0 352667.2 159606.1 195480 -1 2381
2383 0 352547.75 159598.39 195440 -1 2382
2384 0 352471.2 159574.92 195400 -1 2383
2385 0 352379.7 159532.94 195360 -1 2384
2386 0 352149.4 159479.17 195320 -1 2385
2387 0 352128.12 159476.78 195280 -1 2386
2388 0 352091.06 159427.67 195240 -1 2387
2389 0 352086.66 159432.84 195200 -1 2388
2390 0 352027.84 159370.83 195160 -1 2389
2391 0 351993.56 159350.06 195120 -1 2390
2392 0 351966.03 159330.83 195080 -1 2391
2393 0 351928.4 159301.92 195040 -1 2392
2394 0 351847.03 159259.28 195000 -1 2393
2395 0 351657.25 159251.64 194960 -1 2394
2396 0 351415.12 159278.98 194920 -1 2395
2397 0 351155.5 159209.38 194880 -1 2396
2398 0 350965.72 159033.31 194840 -1 2397
2399 0 350477.4 158919.38 194800 -1 2398
2400 0 350364.97 158884.1 194760 -1 2399
2401 0 349930.84 158713.22 194720 -1 2400
2402 0 349835.6 158663.73 194680 -1 2401
2403 0 349748 158639.9 194640 -1 2402
2404 0 349663.84 158583.16 194600 -1 2403
2405 0 349582.78 158512.14 194560 -1 2404
2406 0 349476.16 158451.45 194520 -1 2405
2407 0 349409.78 158406.45 194480 -1 2406
2408 0 349340.25 158352.28 194440 -1 2407
2409 0 349291.53 158322.08 194400 -1 2408
2410 0 349247.47 158323.17 194360 -1 2409
2411 0 349204.94 158300.53 194320 -1 2410
2412 0 349162.8 158291.86 194280 -1 2411
2413 0 349121.16 158278.17 194240 -1 2412
2414 0 349062.12 158259.78 194200 -1 2413
2415 0 348646.88 158130.38 194160 -1 2414
2416 0 348561.9 158088.05 194120 -1 2415
2417 0 348491.3 158068.14 194080 -1 2416
2418 0 348413.8 158040.36 194040 -1 2417
2419 0 348318.8 158041.34 194000 -1 2418
2420 0 348238.56 158050.03 193960 -1 2419
2421 0 348156.9 158057.17 193920 -1 2420
2422 0 348062.84 158058.42 193880 -1 2421
2423 0 347966.16 158064.67 193840 -1 2422
2424 0 347863.9 158059.17 193800 -1 2423
2425 0 347820.47 157988.52 193760 -1 2424
2426 0 347788.16 157938.81 193720 -1 2425
2427 0 347754.72 157881.5 193680 -1 2426
2428 0 347692.97 157746.2 193640 -1 2427
2429 0 347628.06 157612.27 193600 -1 2428
2430 0 347597.34 157593.67 193560 -1 2429
2431 0 347562.66 157577.27 193520 -1 2430
2432 0 347530.3 157555.89 193480 -1 2431
2433 0 347484.7 157525.83 193440 -1 2432
2434 0 347445.84 157493.48 193400 -1 2433
2435 0 347417.53 157478.3 193360 -1 2434
2436 0 347161.16 157477.4 193320 -1 2435
2437 0 346907.38 157478.17 193280 -1 2436
2438 0 346659.12 157474.31 193240 -1 2437
2439 0 346404.16 157480.3 193200 -1 2438
2440 0 346376.03 157508.64 193160 -1 2439
2441 0 346336.34 157527.69 193120 -1 2440
2442 0 346300.22 157552.75 193080 -1 2441
2443 0 346257.94 157567.88 193040 -1 2442
2444 0 346220.8 157583.1 193000 -1 2443
2445 0 346168.56 157585.39 192960 -1 2444
2446 0 346136.56 157574.14 192920 -1 2445
2447 0 346095.75 157526.67 192880 -1 2446
2448 0 346063.94 157499.5 192840 -1 2447
2449 0 346036.03 157466.36 192800 -1 2448
2450 0 346005.22 157439.84 192760 -1 2449
2451 0 345973.22 157398.22 192720 -1 2450
2452 0 345942.03 157373.27 192680 -1 2451
2453 0 345874.47 157366.34 192640 -1 2452
2454 0 345803.25 157358.14 192600 -1 2453
2455 0 345727.22 157344.02 192560 -1 2454
2456 0 345649.97 157335 192520 -1 2455
2457 0 345577.22 157312.83 192480 -1 2456
2458 0 345497.72 157304.2 192440 -1 2457
2459 0 345411.94 157273.36 192400 -1 2458
2460 0 345347.6 157304.6 192360 -1 2459
2461 0 345275.47 157314.06 192320 -1 2460
2462 0 345205.4 157343.03 192280 -1 2461
2463 0 345132.72 157361.61 192240 -1 2462
2464 0 345062.03 157379.11 192200 -1 2463
2465 0 344997.38 157404.23 192160 -1 2464
2466 0 344917.03 157414.86 192120 -1 2465
2467 0 344876.22 157442.2 192080 -1 2466
2468 0 344809.7 157463.6 192040 -1 2467
2469 0 344756.62 157489.55 192000 -1 2468
2470 0 344693.34 157522.23 191960 -1 2469
2471 0 344651.97 157548.25 191920 -1 2470
2472 0 344580.9 157582.05 191880 -1 2471
2473 0 344532.3 157607.45 191840 -1 2472
2474 0 344457.5 157598.19 191800 -1 2473
2475 0 344392.03 157643.94 191760 -1 2474
2476 0 344313.94 157698.14 191720 -1 2475
2477 0 344272.8 157708.38 191680 -1 2476
2478 0 344234.47 157716.94 191640 -1 2477
2479 0 344195.97 157727.45 191600 -1 2478
2480 0 344160.97 157730.66 191560 -1 2479
2481 0 344124.6 157739.14 191520 -1 2480
2482 0 344083.75 157748.31 191480 -1 2481
2483 0 344058.8 157748.17 191440 -1 2482
2484 0 344030.22 157757.53 191400 -1 2483
2485 0 343991.3 157759.73 191360 -1 2484
2486 0 343961.06 157769.81 191320 -1 2485
2487 0 343926.7 157785.66 191280 -1 2486
2488 0 343891.75 157803.4 191240 -1 2487
2489 0 343867.44 157820.78 191200 -1 2488
2490 0 343813.56 157844.92 191160 -1 2489
2491 0 343807.3 157849.84 191120 -1 2490
2492 0 343781.94 157863.38 191080 -1 2491
2493 0 343765.53 157870.86 191040 -1 2492
2494 0 343728.9 157889.39 191000 -1 2493
2495 0 343727.28 157881.42 190960 -1 2494
2496 0 343693.6 157873.33 190920 -1 2495
2497 0 343644.75 157836.38 190880 -1 2496
2498 0 343579.5 157884.53 190840 -1 2497
2499 0 343583.94 157871.62 190800 -1 2498
2500 0 343540.56 157851.02 190760 -1 2499
2501 0 343491.72 157827.72 190720 -1 2500
2502 0 343455.78 157812.36 190680 -1 2501
2503 0 343404.75 157793.9 190640 -1 2502
2504 0 343355.25 157784.52 190600 -1 2503
2505 0 343301.4 157782.84 190560 -1 2504
2506 0 343246.84 157779.45 190520 -1 2505
2507 0 343123.75 157849.11 190480 -1 2506
2508 0 343086.03 157860.31 190440 -1 2507
2509 0 343077.2 157867.02 190400 -1 2508
2510 0 343073 157893.1 190360 -1 2509
2511 0 343052.62 157912.5 190320 -1 2510
2512 0 343051.1 157925.25 190280 -1 2511
2513 0 343038.62 157949.56 190240 -1 2512
2514 0 343042.78 157975.02 190200 -1 2513
2515 0 343022.53 158000.77 190160 -1 2514
2516 0 343010.3 158035.98 190120 -1 2515
2517 0 342997.47 158063.11 190080 -1 2516
2518 0 343006.56 158099.5 190040 -1 2517
2519 0 342980.47 158138.7 190000 -1 2518
2520 0 342992.94 158171.56 189960 -1 2519
2521 0 342961.34 158199.53 189920 -1 2520
2522 0 342931.03 158228.4 189880 -1 2521
2523 0 342923.03 158272.67 189840 -1 2522
2524 0 342907.72 158307.73 189800 -1 2523
2525 0 342876.38 158343.44 189760 -1 2524
2526 0 342861.66 158369.22 189720 -1 2525
2527 0 342853.84 158382.16 189680 -1 2526
2528 0 342830.34 158402.66 189640 -1 2527
2529 0 342806.6 158414.61 189600 -1 2528
2530 0 342796.84 158399.11 189560 -1 2529
2531 0 342771.3 158389.03 189520 -1 2530
2532 0 342752.78 158371.1 189480 -1 2531
2533 0 342732.3 158354.22 189440 -1 2532
2534 0 342718.88 158339.34 189400 -1 2533
2535 0 342705.78 158326.3 189360 -1 2534
2536 0 342672.12 158313.11 189320 -1 2535
2537 0 342667.53 158286.02 189280 -1 2536
2538 0 342618.5 158282.58 189240 -1 2537
2539 0 342571.47 158279.28 189200 -1 2538
2540 0 342511.53 158279.36 189160 -1 2539
2541 0 342471.7 158275.95 189120 -1 2540
2542 0 342418.3 158274.67 189080 -1 2541
2543 0 342366.16 158257.64 189040 -1 2542
2544 0 342323.47 158240.16 189000 -1 2543
2545 0 342244.2 158249.58 188960 -1 2544
2546 0 342193.84 158249.72 188920 -1 2545
2547 0 342139.12 158253.55 188880 -1 2546
2548 0 342085.47 158253.12 188840 -1 2547
2549 0 342020.03 158276.28 188800 -1 2548
2550 0 341971.7 158277.25 188760 -1 2549
2551 0 341919.34 158279.4 188720 -1 2550
2552 0 341760.53 158337.8 188680 -1 2551
2553 0 341676.84 158317.16 188640 -1 2552
2554 0 341604.03 158351 188600 -1 2553
2555 0 341556.97 158384.1 188560 -1 2554
2556 0 341522.62 158401.48 188520 -1 2555
2557 0 341463.16 158428.75 188480 -1 2556
2558 0 341401.7 158452.19 188440 -1 2557
2559 0 341365.1 158481.12 188400 -1 2558
2560 0 341356.56 158530.12 188360 -1 2559
2561 0 341342.9 158585.17 188320 -1 2560
2562 0 341321.44 158556.22 188280 -1 2561
2563 0 341306.53 158542.38 188240 -1 2562
2564 0 341286.7 158527.77 188200 -1 2563
2565 0 341117.1 158451.8 188160 -1 2564
2566 0 340899.1 158506.27 188120 -1 2565
2567 0 340820.2 158532.83 188080 -1 2566
2568 0 340745.78 158546.62 188040 -1 2567
2569 0 340672.06 158565.25 188000 -1 2568
2570 0 340643.25 158564.66 187960 -1 2569
2571 0 340577.4 158591.06 187920 -1 2570
2572 0 340568.22 158577.7 187880 -1 2571
2573 0 340547.47 158571.67 187840 -1 2572
2574 0 340497.94 158585.16 187800 -1 2573
2575 0 340452.22 158605.6 187760 -1 2574
2576 0 340410.47 158622.23 187720 -1 2575
2577 0 340317.47 158622.81 187680 -1 2576
2578 0 340232.16 158627.23 187640 -1 2577
2579 0 340111.4 158616.42 187600 -1 2578
2580 0 340002.4 158607.97 187560 -1 2579
2581 0 339875.72 158595.77 187520 -1 2580
2582 0 339692.6 158622.66 187480 -1 2581
2583 0 339472.97 158650.02 187440 -1 2582
2584 0 339222.84 158639.86 187400 -1 2583
2585 0 338970.66 158634.08 187360 -1 2584
2586 0 338790.88 158646.06 187320 -1 2585
2587 0 338002.62 158615.19 187360 -1 2586
2588 0 337903.28 158644.72 187400 -1 2587
2589 0 338622.44 158647.72 187280 -1 2586
2590 0 338447.72 158651.9 187240 -1 2589
2591 0 338365.88 158654.27 187200 -1 2590
2592 0 338288.66 158647.81 187160 -1 2591
2593 0 338217.12 158638.23 187120 -1 2592
2594 0 338135.88 158643.56 187080 -1 2593
2595 0 338063.4 158635.17 187040 -1 2594
2596 0 337997.56 158650.17 187000 -1 2595
2597 0 338008.22 158658.27 186960 -1 2596
2598 0 338022.1 158666.92 186920 -1 2597
2599 0 338023 158689.31 186880 -1 2598
2600 0 338012.1 158711.77 186840 -1 2599
2601 0 338012.62 158720 186800 -1 2600
2602 0 338013.75 158731.34 186760 -1 2601
2603 0 338007.7 158747.2 186720 -1 2602
2604 0 338001.94 158768.83 186680 -1 2603
2605 0 337991.44 158789.61 186640 -1 2604
2606 0 337972.38 158820.52 186600 -1 2605
2607 0 337954.38 158839.86 186560 -1 2606
2608 0 337938.22 158861.64 186520 -1 2607
2609 0 337910.38 158887.5 186480 -1 2608
2610 0 337932.56 158931.84 186440 -1 2609
2611 0 337948.9 158963.42 186400 -1 2610
2612 0 337945.53 159006.7 186360 -1 2611
2613 0 337959 159020.92 186320 -1 2612
2614 0 337872.75 159014.95 186280 -1 2613
2615 0 337864.72 158926.52 186240 -1 2614
2616 0 337767.66 158866.66 186200 -1 2615
2617 0 338017.6 159044.38 186200 -1 2616
2618 0 337953 158942.73 186160 -1 2617
2619 0 337924.94 158874.6 186120 -1 2618
2620 0 337421.12 158839.97 186200 -1 2616
2621 0 337355.84 158757.83 186160 -1 2620
2622 0 337328.84 158719.78 186120 -1 2621
2623 0 337253.16 158655.62 186080 -1 2622
2624 0 337252.53 158561.44 186000 -1 2623
2625 0 337108.28 158554 185960 -1 2624
2626 0 336808.84 158539.08 185920 -1 2625
2627 0 336557.22 158434.92 185880 -1 2626
2628 0 336480.9 158341.8 185840 -1 2627
2629 0 336345.38 158248.94 185800 -1 2628
2630 0 336278.84 158113.92 185760 -1 2629
2631 0 336247.2 158027.39 185720 -1 2630
2632 0 336200.9 157904.05 185680 -1 2631
2633 0 336207.44 157809.66 185640 -1 2632
2634 0 336159.12 157714.6 185600 -1 2633
2635 0 336101.9 157701.73 185560 -1 2634
2636 0 336055.12 157654.69 185520 -1 2635
2637 0 336014.44 157619.78 185480 -1 2636
2638 0 335987.56 157573.69 185440 -1 2637
2639 0 335959.88 157531.55 185400 -1 2638
2640 0 335932.16 157500.25 185360 -1 2639
2641 0 335929.6 157437.25 185320 -1 2640
2642 0 335909.2 157390.9 185280 -1 2641
2643 0 335880.44 157346.64 185240 -1 2642
2644 0 335857.34 157316.1 185200 -1 2643
2645 0 335842.2 157293.36 185160 -1 2644
2646 0 335813.8 157250.1 185120 -1 2645
2647 0 335789.62 157209.17 185080 -1 2646
2648 0 335755.38 157162.31 185040 -1 2647
2649 0 335712.34 157116.14 185000 -1 2648
2650 0 335692.66 157068.47 184960 -1 2649
2651 0 335654.5 157012.48 184920 -1 2650
2652 0 335434.62 156879.4 184880 -1 2651
2653 0 335331.94 156798.05 184840 -1 2652
2654 0 335223.75 156747.12 184800 -1 2653
2655 0 335214.5 156723.81 184760 -1 2654
2656 0 335215.94 156696.64 184720 -1 2655
2657 0 335219.56 156641.44 184680 -1 2656
2658 0 335196.5 156594.6 184640 -1 2657
2659 0 335173.97 156555.95 184600 -1 2658
2660 0 335147.94 156494.38 184560 -1 2659
2661 0 335129.44 156427.3 184520 -1 2660
2662 0 335106.97 156375.39 184480 -1 2661
2663 0 335079.9 156387.28 184440 -1 2662
2664 0 335054.06 156362.48 184400 -1 2663
2665 0 335016.38 156338 184360 -1 2664
2666 0 334949.84 156343.88 184320 -1 2665
2667 0 334916.5 156293.52 184280 -1 2666
2668 0 334884.53 156202.89 184240 -1 2667
2669 0 334826.94 156152.92 184200 -1 2668
2670 0 334811.38 156098.58 184160 -1 2669
2671 0 334798.8 156034.27 184120 -1 2670
2672 0 334780.88 156038.16 184080 -1 2671
2673 0 334757.72 155967.9 184040 -1 2672
2674 0 334754 155916.11 184000 -1 2673
2675 0 334739.1 155840.2 183960 -1 2674
2676 0 334703.44 155819.62 183920 -1 2675
2677 0 334663.75 155713.8 183880 -1 2676
2678 0 334642.62 155668.64 183840 -1 2677
2679 0 334574.16 155615.69 183800 -1 2678
2680 0 334527.78 155586.5 183760 -1 2679
2681 0 334456.16 155530.45 183720 -1 2680
2682 0 334409.47 155463.2 183680 -1 2681
2683 0 334276.84 155390.39 183640 -1 2682
2684 0 334172.53 155289.44 183600 -1 2683
2685 0 333551.03 155040.67 183560 -1 2684
2686 0 333476.7 154932.86 183520 -1 2685
2687 0 333396.56 154830.6 183480 -1 2686
2688 0 333339.25 154724.19 183440 -1 2687
2689 0 333264.84 154629.95 183400 -1 2688
2690 0 333293.7 154934.77 183400 -1 2689
2691 0 333353.75 154946.34 183360 -1 2690
2692 0 333380.28 154862.88 183320 -1 2691
2693 0 333383 155010.02 183280 -1 2692
2694 0 333477.06 154989.42 183240 -1 2693
2695 0 333590.28 154991.25 183200 -1 2694
2696 0 333619.3 155029.58 183160 -1 2695
2697 0 333666.88 155028.88 183120 -1 2696
2698 0 333083.25 153848.33 183400 -1 2689
2699 0 332993.72 153794.64 183360 -1 2698
2700 0 332990.78 153757.81 183320 -1 2699
2701 0 332976.72 153756.62 183280 -1 2700
2702 0 332849.25 153768.98 183240 -1 2701
2703 0 332801.8 153744.61 183200 -1 2702
2704 0 332816.66 153771.25 183160 -1 2703
2705 0 332797.38 153717.56 183120 -1 2704
2706 0 332807.9 153759.64 183080 -1 2705
2707 0 332831.34 153721.22 183040 -1 2706
2708 0 332889.53 153764.83 183000 -1 2707
2709 0 332882.62 153702.5 182960 -1 2708
2710 0 332829.72 153634.84 182920 -1 2709
2711 0 332823.8 153590.02 182880 -1 2710
2712 0 332815.2 153543.64 182840 -1 2711
2713 0 332859.62 153578.81 182800 -1 2712
2714 0 332838.88 153544.98 182760 -1 2713
2715 0 332844.03 153528.55 182720 -1 2714
2716 0 332876.1 153512.7 182680 -1 2715
2717 0 332850.53 153542.8 182640 -1 2716
2718 0 332821.8 153578.58 182600 -1 2717
2719 0 332769.47 153505 182560 -1 2718
2720 0 332749.7 153465.39 182520 -1 2719
2721 0 332712.28 153416.53 182480 -1 2720
2722 0 332657.56 153384.55 182440 -1 2721
2723 0 332604.56 153360.67 182400 -1 2722
2724 0 332600.3 153372.84 182360 -1 2723
2725 0 332595.4 153359.06 182320 -1 2724
2726 0 332583.34 153355.84 182280 -1 2725
2727 0 332589.53 153367.73 182240 -1 2726
2728 0 332594.56 153372.95 182200 -1 2727
2729 0 332592.84 153446.42 182160 -1 2728
2730 0 332590.4 153502.12 182120 -1 2729
2731 0 332553.66 153446.06 182080 -1 2730
2732 0 332427.62 153371.3 182040 -1 2731
2733 0 332328.62 153310.69 182000 -1 2732
2734 0 332225.1 153254.8 181960 -1 2733
2735 0 332054.34 153154.47 181840 -1 2734
2736 0 331944.34 152876.05 181720 -1 2735
2737 0 331864.47 152680.66 181560 -1 2736
2738 0 331860.25 152560.33 181480 -1 2737
2739 0 331926.03 152485.12 181360 -1 2738
2740 0 331869.84 152203.97 181240 -1 2739
2741 0 331785.25 152125.6 181120 -1 2740
2742 0 331849.56 152037.08 181000 -1 2741
2743 0 331525.97 151808.77 180880 -1 2742
2744 0 331389.22 151693.02 180720 -1 2743
2745 0 331205.53 151124.7 180600 -1 2744
2746 0 331088.47 150731.66 180440 -1 2745
2747 0 330974 150525.31 180280 -1 2746
2748 0 330952.66 150477.33 180240 -1 2747
2749 0 330909.72 150381.83 180160 -1 2748
2750 0 330853.44 150201.11 180040 -1 2749
2751 0 330804.97 150060.05 179880 -1 2750
2752 0 330932.6 149967.64 179760 -1 2751
2753 0 330978.8 149952.22 179600 -1 2752
2754 0 331096.8 149985.38 179480 -1 2753
2755 0 331137.16 149909.22 179320 -1 2754
2756 0 331222.97 149783.83 179200 -1 2755
2757 0 331207.44 149497.11 179080 -1 2756
2758 0 331468.47 148167.94 179080 -1 2757
2759 0 331425.8 148314.89 179120 -1 2758
2760 0 331467.22 148214.55 179200 -1 2759
2761 0 330919 147807.06 179160 -1 2760
2762 0 330703 147631.06 179200 -1 2761
2763 0 331719 147711.06 179200 -1 2760
2764 0 332015 147671.06 179240 -1 2763
2765 0 331315.25 147628.02 178880 -1 2758
2766 0 331178.7 147594.75 178760 -1 2765
2767 0 331179.66 147591 178680 -1 2766
2768 0 331179.66 147588.9 178640 -1 2767
2769 0 331214.66 147583.48 178440 -1 2768
2770 0 331021.44 147300.17 178240 -1 2769
2771 0 331098.06 147228.06 178120 -1 2770
2772 0 331122.88 147204.83 178080 -1 2771
2773 0 331156.44 147159.34 178040 -1 2772
2774 0 331225.16 147069.45 177960 -1 2773
2775 0 331407 147049.03 177880 -1 2774
2776 0 331423 147073.03 177720 -1 2775
2777 0 331427 147217.03 177600 -1 2776
2778 0 331475 147257.03 177560 -1 2777
2779 0 330959 147480.03 178200 -1 2770
2780 0 330695 147480.03 178160 -1 2779
2781 0 330651 147512.03 178080 -1 2780
2782 0 330755 147636.03 177960 -1 2781
2783 0 330795 147780.03 177840 -1 2782
2784 0 330753 147776.03 177680 -1 2783
2785 0 330869 147796.03 177520 -1 2784
2786 0 332000.34 148550.22 178880 -1 2765
2787 0 332089.66 148654.44 178760 -1 2786
2788 0 332729 153293.03 182160 -1 2728
2789 0 332773 153197.03 182120 -1 2788
2790 0 332769 153113.03 182040 -1 2789
2791 0 332793 153081.03 181960 -1 2790
2792 0 333433.5 154963.52 183600 -1 2685
2793 0 333279.53 154911.77 183640 -1 2792
2794 0 333150.9 154836.73 183680 -1 2793
2795 0 333121.44 154795.84 183720 -1 2794
2796 0 333114.38 154740.84 183760 -1 2795
2797 0 333092.47 154686.22 183800 -1 2796
2798 0 333071.2 154644.27 183840 -1 2797
2799 0 333024.06 154700.67 183880 -1 2798
2800 0 332993.38 154766.44 183920 -1 2799
2801 0 332949.28 154832.28 183960 -1 2800
2802 0 332891.75 154890 184000 -1 2801
2803 0 332855.1 154936.6 184040 -1 2802
2804 0 332802.47 154961.3 184080 -1 2803
2805 0 332798 154969.67 184120 -1 2804
2806 0 332753.6 155023.05 184160 -1 2805
2807 0 332758.38 155045.16 184200 -1 2806
2808 0 346333 157410.03 193280 -1 2438
2809 0 346321 157362.03 193440 -1 2808
2810 0 346293 157246.05 193640 -1 2809
2811 0 346203 157094.03 193680 -1 2810
2812 0 346137 157030.03 193720 -1 2811
2813 0 355799.28 160320.23 195800 -1 2373
2814 0 355802.62 160329.1 195760 -1 2813
2815 0 355786.75 160352.14 195720 -1 2814
2816 0 355727.03 160358.9 195680 -1 2815
2817 0 355657.25 160348.62 195640 -1 2816
2818 0 355632.94 160367.77 195600 -1 2817
2819 0 355617.03 160390.8 195560 -1 2818
2820 0 355632.94 160379.84 195520 -1 2819
2821 0 355635.34 160374.3 195480 -1 2820
2822 0 355619.88 160374.44 195440 -1 2821
2823 0 355612.47 160387.47 195400 -1 2822
2824 0 355597.12 160444.12 195360 -1 2823
2825 0 355587.44 160511.36 195320 -1 2824
2826 0 355572.12 160566.28 195280 -1 2825
2827 0 355562.03 160592.94 195240 -1 2826
2828 0 355557.5 160626.4 195200 -1 2827
2829 0 355566 160664.39 195160 -1 2828
2830 0 355552 160685.27 195120 -1 2829
2831 0 355552.28 160696.58 195080 -1 2830
2832 0 355548.1 160706.3 195040 -1 2831
2833 0 355538.97 160720.69 195000 -1 2832
2834 0 355537.1 160740.17 194960 -1 2833
2835 0 355534.3 160748.06 194920 -1 2834
2836 0 355539.8 160776.55 194880 -1 2835
2837 0 355532.4 160794.98 194840 -1 2836
2838 0 355533.94 160819.36 194800 -1 2837
2839 0 355522.78 160828.48 194760 -1 2838
2840 0 355519.4 160845.36 194720 -1 2839
2841 0 355517.84 160857.98 194680 -1 2840
2842 0 355521.53 160884.19 194640 -1 2841
2843 0 355516.4 160903.14 194600 -1 2842
2844 0 355511.38 160918.89 194560 -1 2843
2845 0 355511.8 160938.03 194520 -1 2844
2846 0 355511.8 160962.48 194480 -1 2845
2847 0 355515.84 160987.34 194440 -1 2846
2848 0 355525.88 160981.52 194400 -1 2847
2849 0 355540.34 160976.14 194360 -1 2848
2850 0 355560.5 160976.25 194320 -1 2849
2851 0 355575.53 160978.67 194280 -1 2850
2852 0 355595.84 160980.5 194240 -1 2851
2853 0 355603.94 160971.16 194200 -1 2852
2854 0 356284.62 160841.3 194200 -1 2853
2855 0 356461.62 160785.47 194160 -1 2854
2856 0 356463.88 160782.55 194120 -1 2855
2857 0 356474.1 160820.42 194080 -1 2856
2858 0 356478.53 160856.69 194040 -1 2857
2859 0 356517.16 160956.78 194000 -1 2858
2860 0 356632.25 160981.47 193960 -1 2859
2861 0 356830.4 161026.58 193920 -1 2860
2862 0 356875.78 161026.08 193880 -1 2861
2863 0 356934.47 161047.11 193840 -1 2862
2864 0 356984.72 161058.77 193800 -1 2863
2865 0 357033.3 161073.27 193760 -1 2864
2866 0 357087.22 161103.19 193720 -1 2865
2867 0 357133.44 161117.22 193680 -1 2866
2868 0 357175.03 161131.33 193640 -1 2867
2869 0 357215.88 161140.81 193600 -1 2868
2870 0 357375.88 161210.89 193560 -1 2869
2871 0 357411.22 161282.44 193520 -1 2870
2872 0 357404.84 161310.4 193480 -1 2871
2873 0 357419.78 161325.11 193440 -1 2872
2874 0 357467.28 161375.8 193400 -1 2873
2875 0 357457.06 161368.03 193360 -1 2874
2876 0 357478.6 161394.03 193320 -1 2875
2877 0 357489.78 161398.08 193280 -1 2876
2878 0 357506.97 161422.98 193240 -1 2877
2879 0 355455.2 161084.89 194200 -1 2853
2880 0 355440.53 161085.38 194160 -1 2879
2881 0 355432.97 161079.48 194120 -1 2880
2882 0 355424.12 161076.02 194080 -1 2881
2883 0 355418.94 161081.81 194040 -1 2882
2884 0 355405.7 161074.11 194000 -1 2883
2885 0 355402.7 161076.5 193960 -1 2884
2886 0 355347.34 161115.56 193920 -1 2885
2887 0 355277.97 161147.36 193880 -1 2886
2888 0 355225.75 161195.77 193840 -1 2887
2889 0 355160.84 161233.47 193800 -1 2888
2890 0 355133.84 161291.17 193760 -1 2889
2891 0 355124.1 161368.3 193720 -1 2890
2892 0 355107.1 161435.94 193680 -1 2891
2893 0 355076.34 161494.97 193640 -1 2892
2894 0 355061.25 161552.55 193600 -1 2893
2895 0 355044.22 161613.31 193560 -1 2894
2896 0 355024 161659.19 193520 -1 2895
2897 0 355011.94 161706.48 193480 -1 2896
2898 0 354998.66 161750.39 193440 -1 2897
2899 0 354993.62 161802.52 193400 -1 2898
2900 0 354973.8 161826.27 193360 -1 2899
2901 0 354968.22 161886.98 193320 -1 2900
2902 0 354954.2 161908.3 193280 -1 2901
2903 0 354948.2 161941.78 193240 -1 2902
2904 0 354937.28 161968.12 193200 -1 2903
2905 0 354932.2 161998.12 193160 -1 2904
2906 0 354932.84 162084.75 193120 -1 2905
2907 0 354918.4 162158.6 193080 -1 2906
2908 0 354904.47 162225.17 193040 -1 2907
2909 0 354882.7 162283.89 193000 -1 2908
2910 0 354819.6 162321.45 192960 -1 2909
2911 0 354759.16 162366.14 192920 -1 2910
2912 0 354698.56 162408.97 192880 -1 2911
2913 0 354640.9 162448.61 192840 -1 2912
2914 0 354580.2 162479.73 192800 -1 2913
2915 0 354533.9 162528.53 192760 -1 2914
2916 0 354372.34 162621.03 192720 -1 2915
2917 0 354357.88 162617.34 192680 -1 2916
2918 0 354302.56 162670.22 192640 -1 2917
2919 0 354229.56 162694.67 192600 -1 2918
2920 0 354160.03 162736.42 192560 -1 2919
2921 0 354083.44 162758.19 192520 -1 2920
2922 0 354007.12 162788.8 192480 -1 2921
2923 0 353931.6 162810.02 192440 -1 2922
2924 0 353869.1 162847.97 192400 -1 2923
2925 0 353784.88 162862.92 192360 -1 2924
2926 0 353748.94 162869.52 192320 -1 2925
2927 0 353722.2 162885.38 192280 -1 2926
2928 0 353684.75 162890.94 192240 -1 2927
2929 0 353658.8 162909 192200 -1 2928
2930 0 353628.84 162928.23 192160 -1 2929
2931 0 353597.8 162922.88 192120 -1 2930
2932 0 353567.3 162931.64 192080 -1 2931
2933 0 353542.8 162930.7 192040 -1 2932
2934 0 353501.8 162933.16 192000 -1 2933
2935 0 353464.9 162950.22 191960 -1 2934
2936 0 353430.12 162959.69 191920 -1 2935
2937 0 352843.8 163041.08 191920 -1 2936
2938 0 352782.84 163052.92 191880 -1 2937
2939 0 352730.16 163057.84 191840 -1 2938
2940 0 352669.78 163066.9 191800 -1 2939
2941 0 352612.16 163083.36 191760 -1 2940
2942 0 352575.22 163089.69 191720 -1 2941
2943 0 352489.47 163113.8 191680 -1 2942
2944 0 352440.56 163121.84 191640 -1 2943
2945 0 352423.2 163147.8 191600 -1 2944
2946 0 352365.84 163182.83 191560 -1 2945
2947 0 352332.28 163213.16 191520 -1 2946
2948 0 352296.75 163242.83 191480 -1 2947
2949 0 352265.3 163267.08 191440 -1 2948
2950 0 352215.94 163301.33 191400 -1 2949
2951 0 352197.8 163321.22 191360 -1 2950
2952 0 352183.56 163344.77 191320 -1 2951
2953 0 352160.34 163377 191280 -1 2952
2954 0 352134 163407.61 191240 -1 2953
2955 0 352110.34 163434.44 191200 -1 2954
2956 0 352086.9 163448.55 191160 -1 2955
2957 0 352039.56 163454.34 191120 -1 2956
2958 0 351995.8 163454.2 191080 -1 2957
2959 0 351939.78 163446.19 191040 -1 2958
2960 0 351157.4 163624.83 191240 -1 2954
2961 0 351169.5 163672.44 191200 -1 2960
2962 0 351148.3 163691.22 191160 -1 2961
2963 0 351077.2 163769.1 191120 -1 2962
2964 0 351064.5 163779.95 191080 -1 2963
2965 0 351035.97 163780.62 191040 -1 2964
2966 0 351014.1 163792.25 191000 -1 2965
2967 0 350969.38 163803.7 190960 -1 2966
2968 0 350927.12 163820.36 190920 -1 2967
2969 0 350882.72 163835.48 190880 -1 2968
2970 0 350834.62 163848.48 190840 -1 2969
2971 0 350773.56 163836.88 190800 -1 2970
2972 0 350727.4 163834.3 190760 -1 2971
2973 0 350704.9 163850.14 190720 -1 2972
2974 0 350666.66 163855.34 190680 -1 2973
2975 0 350623.53 163853.28 190640 -1 2974
2976 0 350587.75 163869.81 190600 -1 2975
2977 0 350535.72 163869.64 190560 -1 2976
2978 0 350489.7 163887.98 190520 -1 2977
2979 0 350443.7 163887.77 190480 -1 2978
2980 0 350402 163910.19 190440 -1 2979
2981 0 350355.72 163916.33 190400 -1 2980
2982 0 350319.62 163923.55 190360 -1 2981
2983 0 350279.3 163943.58 190320 -1 2982
2984 0 350226.03 163973.06 190280 -1 2983
2985 0 350152.56 164010.97 190240 -1 2984
2986 0 350089.72 164056.14 190200 -1 2985
2987 0 350019.22 164096.61 190160 -1 2986
2988 0 349970.5 164166.95 190120 -1 2987
2989 0 349916 164233.25 190080 -1 2988
2990 0 349520.22 164447.11 190040 -1 2989
2991 0 349453.2 164510.67 190000 -1 2990
2992 0 349408.62 164546.47 189960 -1 2991
2993 0 349331.16 164578.97 189920 -1 2992
2994 0 349245 164620.62 189880 -1 2993
2995 0 349148.06 164724.69 189840 -1 2994
2996 0 349033.28 164835.34 189800 -1 2995
2997 0 348975.38 164908.23 189760 -1 2996
2998 0 348905.84 164987.73 189720 -1 2997
2999 0 348838.5 165062.56 189680 -1 2998
3000 0 348804.66 165059.4 189640 -1 2999
3001 0 348785.56 165030.84 189600 -1 3000
3002 0 348764.47 164994.44 189560 -1 3001
3003 0 348460.78 165032.83 189520 -1 3002
3004 0 348324.75 165241.08 189520 -1 3003
3005 0 348325.94 165218.5 189480 -1 3004
3006 0 348258.2 165265.34 189440 -1 3005
3007 0 348196.8 165309.17 189400 -1 3006
3008 0 348115.4 165368.05 189360 -1 3007
3009 0 348050.97 165446.47 189320 -1 3008
3010 0 347979.38 165523.8 189280 -1 3009
3011 0 347895.53 165598.89 189240 -1 3010
3012 0 347868.8 165620.88 189200 -1 3011
3013 0 347841 165638.84 189160 -1 3012
3014 0 347821.12 165646.86 189120 -1 3013
3015 0 347783.2 165650.42 189080 -1 3014
3016 0 347756.34 165644.12 189040 -1 3015
3017 0 347715.75 165644.67 189000 -1 3016
3018 0 347673.3 165673.75 188960 -1 3017
3019 0 347643.38 165693.33 188920 -1 3018
3020 0 347610.88 165708.3 188880 -1 3019
3021 0 347576.28 165727.61 188840 -1 3020
3022 0 347534.53 165766.58 188800 -1 3021
3023 0 347509.2 165757.9 188760 -1 3022
3024 0 347482.34 165748.78 188720 -1 3023
3025 0 347456.75 165750.44 188680 -1 3024
3026 0 347435.6 165761.94 188640 -1 3025
3027 0 347401.7 165772.81 188600 -1 3026
3028 0 347394.1 165767.44 188560 -1 3027
3029 0 347335.38 165774.08 188520 -1 3028
3030 0 347296.03 165790.44 188480 -1 3029
3031 0 347240.03 165801.56 188440 -1 3030
3032 0 347215 165810.11 188400 -1 3031
3033 0 347177.06 165818.97 188360 -1 3032
3034 0 347135.34 165847.05 188320 -1 3033
3035 0 347090.44 165860.16 188280 -1 3034
3036 0 347062.97 165886.02 188240 -1 3035
3037 0 347035.16 165913.81 188200 -1 3036
3038 0 347030.78 165937.23 188160 -1 3037
3039 0 347004.12 165959.83 188120 -1 3038
3040 0 346985.4 165980.34 188080 -1 3039
3041 0 346929.66 165977.73 188040 -1 3040
3042 0 346877.25 165983.66 188000 -1 3041
3043 0 346832.25 165981.16 187960 -1 3042
3044 0 346807.72 165979.42 187920 -1 3043
3045 0 346794.44 165946.19 187880 -1 3044
3046 0 346674.6 165970.45 187840 -1 3045
3047 0 346514.38 166096.8 187800 -1 3046
3048 0 346506.16 166115.12 187760 -1 3047
3049 0 346501.8 166107.42 187720 -1 3048
3050 0 346510.66 166115.88 187680 -1 3049
3051 0 346433.3 166163.78 187640 -1 3050
3052 0 346435.28 166274.12 187600 -1 3051
3053 0 346411.75 166318.27 187560 -1 3052
3054 0 346388.84 166324.94 187520 -1 3053
3055 0 346355.7 166326.78 187480 -1 3054
3056 0 346368.8 166315.17 187440 -1 3055
3057 0 346371.5 166321.58 187400 -1 3056
3058 0 346392.2 166337.84 187360 -1 3057
3059 0 346390.53 166347.69 187320 -1 3058
3060 0 346387.16 166352.67 187280 -1 3059
3061 0 346387.6 166363.17 187240 -1 3060
3062 0 346387.16 166368.06 187200 -1 3061
3063 0 346387.2 166390.9 187160 -1 3062
3064 0 346387.06 166413.16 187120 -1 3063
3065 0 346372.94 166445.95 187080 -1 3064
3066 0 346430.38 166437.4 187040 -1 3065
3067 0 346490.8 166450.27 187000 -1 3066
3068 0 346597.66 166510.84 186960 -1 3067
3069 0 346660.72 166611.5 186920 -1 3068
3070 0 346684.2 166708.89 186880 -1 3069
3071 0 346708.9 166745.88 186840 -1 3070
3072 0 346770.12 166734.64 186800 -1 3071
3073 0 346791.97 166745.6 186760 -1 3072
3074 0 346785.84 166740.69 186720 -1 3073
3075 0 346783.34 166738.11 186680 -1 3074
3076 0 346789.88 166730.67 186640 -1 3075
3077 0 354073.2 163217.77 191920 -1 2936
3078 0 354104.5 163224.7 191880 -1 3077
3079 0 354148.22 163224.28 191840 -1 3078
3080 0 354185 163226.66 191800 -1 3079
3081 0 354221.1 163233.77 191760 -1 3080
3082 0 354279.4 163234.3 191720 -1 3081
3083 0 354289.9 163252.53 191680 -1 3082
3084 0 354275.25 163329.67 191640 -1 3083
3085 0 354326.03 163369.58 191600 -1 3084
3086 0 354341.22 163418.5 191560 -1 3085
3087 0 354400.28 163533.05 191520 -1 3086
3088 0 354459.34 163639.17 191480 -1 3087
3089 0 354485.53 163707.39 191440 -1 3088
3090 0 354498.22 163779.86 191400 -1 3089
3091 0 354527.12 163844.48 191360 -1 3090
3092 0 354724.1 164084.31 191320 -1 3091
3093 0 354763.97 164135.42 191280 -1 3092
3094 0 354795.8 164190.17 191240 -1 3093
3095 0 354829.2 164239.9 191200 -1 3094
3096 0 354840.72 164308.22 191160 -1 3095
3097 0 354878.03 164323.31 191120 -1 3096
3098 0 354918.88 164333.56 191080 -1 3097
3099 0 354950.9 164342.39 191040 -1 3098
3100 0 354980.25 164356.42 191000 -1 3099
3101 0 355009.4 164372.23 190960 -1 3100
3102 0 355034.72 164382.92 190920 -1 3101
3103 0 355064.72 164396.56 190880 -1 3102
3104 0 355087.34 164394.73 190840 -1 3103
3105 0 355122.12 164406.19 190800 -1 3104
3106 0 355147.34 164399.94 190760 -1 3105
3107 0 355182.47 164403.06 190720 -1 3106
3108 0 355192.6 164422.56 190680 -1 3107
3109 0 355187.3 164430.53 190640 -1 3108
3110 0 355199.44 164446.2 190600 -1 3109
3111 0 355201.88 164455.28 190560 -1 3110
3112 0 355199.7 164462.4 190520 -1 3111
3113 0 355203.8 164477.31 190480 -1 3112
3114 0 355249.7 164530.31 190440 -1 3113
3115 0 355262.16 164546.73 190400 -1 3114
3116 0 355267.56 164559.61 190360 -1 3115
3117 0 355260.06 164571.78 190320 -1 3116
3118 0 355273.75 164618.08 190280 -1 3117
3119 0 355239.7 164629.56 190240 -1 3118
3120 0 355216.3 164647.1 190200 -1 3119
3121 0 355227.4 164648.36 190160 -1 3120
3122 0 355240.1 164645.83 190120 -1 3121
3123 0 355211.94 164665.86 190080 -1 3122
3124 0 355228.28 164634.56 190040 -1 3123
3125 0 355203.06 164634.95 190000 -1 3124
3126 0 355194.44 164612.73 189960 -1 3125
3127 0 355194.03 164588.16 189920 -1 3126
3128 0 355189.38 164569.83 189880 -1 3127
3129 0 355186.7 164559.69 189840 -1 3128
3130 0 355145.22 164564.64 189800 -1 3129
3131 0 355114.9 164564.98 189760 -1 3130
3132 0 355076.72 164568.39 189720 -1 3131
3133 0 355041.2 164605.38 189680 -1 3132
3134 0 355032.44 164613.67 189640 -1 3133
3135 0 354966.28 164643.73 189600 -1 3134
3136 0 354943.16 164644.61 189560 -1 3135
3137 0 354928.66 164654.17 189520 -1 3136
3138 0 354909.62 164667.02 189480 -1 3137
3139 0 354900.47 164676.83 189440 -1 3138
3140 0 354888.78 164684.7 189400 -1 3139
3141 0 354877.3 164696.47 189360 -1 3140
3142 0 354869.8 164701.2 189320 -1 3141
3143 0 354851.22 164694.84 189280 -1 3142
3144 0 354795.9 164737.28 189240 -1 3143
3145 0 354770.78 164728.75 189200 -1 3144
3146 0 354733.6 164742.55 189160 -1 3145
3147 0 354700.3 164755.47 189120 -1 3146
3148 0 354689.94 164740.55 189080 -1 3147
3149 0 354675.22 164727.69 189040 -1 3148
3150 0 354651.3 164714.73 189000 -1 3149
3151 0 354647 164701.88 188960 -1 3150
3152 0 354648.34 164693.02 188920 -1 3151
3153 0 354634.25 164683.89 188880 -1 3152
3154 0 354618.25 164681.36 188840 -1 3153
3155 0 354602 164678.06 188800 -1 3154
3156 0 354595.22 164665.95 188760 -1 3155
3157 0 354575.22 164654.81 188720 -1 3156
3158 0 354568.8 164650.42 188680 -1 3157
3159 0 354558.2 164659.6 188640 -1 3158
3160 0 354553.88 164688.67 188600 -1 3159
3161 0 354563.3 164705.19 188560 -1 3160
3162 0 354544.53 164713.67 188520 -1 3161
3163 0 354532.1 164722.78 188480 -1 3162
3164 0 354520.7 164736.62 188440 -1 3163
3165 0 354516.06 164752.72 188400 -1 3164
3166 0 354518.4 164749.78 188360 -1 3165
3167 0 354500.8 164748.55 188320 -1 3166
3168 0 354481.5 164733.23 188280 -1 3167
3169 0 354437.9 164752.36 188240 -1 3168
3170 0 354430.38 164756.42 188200 -1 3169
3171 0 354424.72 164761.1 188160 -1 3170
3172 0 354423.56 164772.22 188120 -1 3171
3173 0 354431.34 164775.4 188080 -1 3172
3174 0 354412.28 164791.84 188040 -1 3173
3175 0 354415.53 164802.42 188000 -1 3174
3176 0 354382.1 164816.48 187960 -1 3175
3177 0 354336.84 164834.3 187920 -1 3176
3178 0 354296.84 164832.52 187880 -1 3177
3179 0 354257.28 164842.02 187840 -1 3178
3180 0 354235.7 164831.06 187800 -1 3179
3181 0 354216.9 164837.03 187760 -1 3180
3182 0 354199.2 164827 187720 -1 3181
3183 0 354182.5 164809.06 187680 -1 3182
3184 0 354135.84 164825.95 187640 -1 3183
3185 0 354123.97 164816.23 187600 -1 3184
3186 0 354108.06 164803.9 187560 -1 3185
3187 0 354095.25 164804.66 187520 -1 3186
3188 0 354079 164808.77 187480 -1 3187
3189 0 354114.6 164805.56 187440 -1 3188
3190 0 354124.97 164809.06 187400 -1 3189
3191 0 354126.2 164821.56 187360 -1 3190
3192 0 354096.78 164838.44 187320 -1 3191
3193 0 354094.5 164862.27 187280 -1 3192
3194 0 354090.12 164895.81 187240 -1 3193
3195 0 354099.72 164925.58 187200 -1 3194
3196 0 354108.84 164951.16 187160 -1 3195
3197 0 354122.66 164972.86 187120 -1 3196
3198 0 354111.47 165017.03 187080 -1 3197
3199 0 354112.94 165042.77 187040 -1 3198
3200 0 354120.16 165087.4 187000 -1 3199
3201 0 354118.28 165129.17 186960 -1 3200
3202 0 354125.94 165177.64 186920 -1 3201
3203 0 354142.88 165219.33 186880 -1 3202
3204 0 354162.1 165264.77 186840 -1 3203
3205 0 354154.16 165269.5 186800 -1 3204
3206 0 354127.94 165286.67 186760 -1 3205
3207 0 354097.9 165306.11 186720 -1 3206
3208 0 354045 165305.73 186680 -1 3207
3209 0 354007.28 165303 186640 -1 3208
3210 0 353966.34 165288.95 186600 -1 3209
3211 0 353936.84 165295.97 186560 -1 3210
3212 0 353883.6 165311.48 186520 -1 3211
3213 0 353844.84 165326.22 186480 -1 3212
3214 0 353797.06 165352.3 186440 -1 3213
3215 0 353749.38 165346.36 186400 -1 3214
3216 0 353715.94 165333.81 186360 -1 3215
3217 0 353663.9 165332.69 186320 -1 3216
3218 0 353614.72 165325.2 186280 -1 3217
3219 0 353559.03 165306.47 186240 -1 3218
3220 0 353453.38 165314.17 186200 -1 3219
3221 0 353335.53 165313.53 186160 -1 3220
3222 0 353238.5 165311.67 186120 -1 3221
3223 0 353111.75 165309.17 186080 -1 3222
3224 0 352972.8 165276.23 186000 -1 3223
3225 0 352911.25 165283.9 185960 -1 3224
3226 0 352837.5 165292.81 185920 -1 3225
3227 0 352687.06 165289.92 185880 -1 3226
3228 0 352543.25 165286.56 185840 -1 3227
3229 0 352510.75 165239.28 185800 -1 3228
3230 0 352495.56 165186.45 185760 -1 3229
3231 0 352443.97 165176.17 185720 -1 3230
3232 0 352393.78 165162.53 185680 -1 3231
3233 0 352379.34 165136.48 185640 -1 3232
3234 0 352343.62 165110.19 185600 -1 3233
3235 0 352312.16 165095.31 185560 -1 3234
3236 0 352280 165060.02 185520 -1 3235
3237 0 352259.7 165037.9 185480 -1 3236
3238 0 352223.1 165016.12 185440 -1 3237
3239 0 352166.25 164981.78 185400 -1 3238
3240 0 352107.3 164974.36 185360 -1 3239
3241 0 352038.84 164954.44 185320 -1 3240
3242 0 351996.72 164905.03 185280 -1 3241
3243 0 351941.34 164858.81 185240 -1 3242
3244 0 351867.94 164837.03 185200 -1 3243
3245 0 351800 164848.89 185160 -1 3244
3246 0 351733.75 164848.27 185120 -1 3245
3247 0 351665.62 164847.77 185080 -1 3246
3248 0 351644.62 164823.23 185040 -1 3247
3249 0 351611.38 164839.58 185000 -1 3248
3250 0 351570.34 164850.73 184960 -1 3249
3251 0 351549.6 164842.8 184920 -1 3250
3252 0 351515.03 164821 184880 -1 3251
3253 0 351502.8 164834.3 184840 -1 3252
3254 0 351506.28 164819.34 184800 -1 3253
3255 0 351501.28 164838.6 184760 -1 3254
3256 0 351501.22 164842.12 184720 -1 3255
3257 0 351497 164816.12 184680 -1 3256
3258 0 351492.62 164814.58 184640 -1 3257
3259 0 351487.47 164805.03 184600 -1 3258
3260 0 351472.53 164804.67 184560 -1 3259
3261 0 351491.84 164775.1 184520 -1 3260
3262 0 351456.66 164778.88 184480 -1 3261
3263 0 351457.66 164785.7 184440 -1 3262
3264 0 351431.75 164781.6 184400 -1 3263
3265 0 351434.6 164784.28 184360 -1 3264
3266 0 351435.2 164779.22 184320 -1 3265
3267 0 351434.5 164784.66 184280 -1 3266
3268 0 351435.22 164738.47 184240 -1 3267
3269 0 351429 164742.14 184200 -1 3268
3270 0 351385.4 164668.38 184160 -1 3269
3271 0 351337.6 164611.22 184120 -1 3270
3272 0 351332.97 164610.94 184080 -1 3271
3273 0 351377.25 164606.08 184040 -1 3272
3274 0 351386.3 164607.9 184000 -1 3273
3275 0 351377.38 164572.61 183960 -1 3274
3276 0 351371.88 164532.03 183920 -1 3275
3277 0 351358.66 164501.95 183880 -1 3276
3278 0 351359.38 164510.8 183840 -1 3277
3279 0 351369.88 164479.67 183800 -1 3278
3280 0 351738 164902.06 184160 -1 3269
3281 0 351978 164862.03 184000 -1 3280
3282 0 352182 164990.03 183840 -1 3281
3283 0 352326 164994.03 183680 -1 3282
3284 0 352354 164946.03 183520 -1 3283
3285 0 352474 164914.03 183320 -1 3284
3286 0 352446 164962.03 183160 -1 3285
3287 0 352514 165142.03 183000 -1 3286
3288 0 352602 165170.03 182840 -1 3287
3289 0 352778 165202.03 182720 -1 3288
3290 0 352878 165238.03 182560 -1 3289
3291 0 352926 165210.03 182480 -1 3290
3292 0 352882 165218.03 182400 -1 3291
3293 0 352842 165274.03 182280 -1 3292
3294 0 352966 165374.03 182160 -1 3293
3295 0 353206 165470.03 182080 -1 3294
3296 0 353198 165526.03 181920 -1 3295
3297 0 353302 165622.03 181720 -1 3296
3298 0 353394.03 165682.06 181560 -1 3297
3299 0 353382 165662.03 181520 -1 3298
3300 0 353310 165694.03 181360 -1 3299
3301 0 353382 165598.06 181240 -1 3300
3302 0 353394 165662.06 181080 -1 3301
3303 0 353054 165638.06 180880 -1 3302
3304 0 352882 165594.06 180680 -1 3303
3305 0 352830 165614.06 180600 -1 3304
3306 0 352830 165618.03 180480 -1 3305
3307 0 352810 165658.03 180320 -1 3306
3308 0 352826 165586.03 180200 -1 3307
3309 0 353470 165318.03 182120 -1 3295
3310 0 353450 165278.03 182280 -1 3309
3311 0 353290 165262.03 182400 -1 3310
3312 0 362620.72 157738.77 198520 -1 2299
3313 0 362524.66 157706.44 198400 -1 3312
3314 0 362480.66 157684.95 198320 -1 3313
3315 0 362278.22 157391.48 198280 -1 3314
3316 0 362151.44 157112.38 198280 -1 3315
3317 0 362070.5 156842.33 198360 -1 3316
3318 0 362151.3 156478.64 198480 -1 3317
3319 0 362379.88 156033.3 198560 -1 3318
3320 0 362560.47 155596.03 198720 -1 3319
3321 0 362583.06 155364.05 198880 -1 3320
3322 0 362447.5 155004.19 198960 -1 3321
3323 0 362218.44 154860.3 198880 -1 3322
3324 0 362108.28 154679.25 198800 -1 3323
3325 0 361880.88 154332.4 198720 -1 3324
3326 0 361836.47 154068.16 198640 -1 3325
3327 0 361699.8 153832.86 198520 -1 3326
3328 0 361621.12 153454.56 198360 -1 3327
3329 0 361420.16 153161.36 198240 -1 3328
3330 0 361118.47 152874.23 198080 -1 3329
3331 0 360670.94 152500.28 198000 -1 3330
3332 0 360420.97 152284.11 197920 -1 3331
3333 0 360365.25 152094.28 197760 -1 3332
3334 0 360257.66 151776.42 197560 -1 3333
3335 0 360184.66 151481.22 197400 -1 3334
3336 0 359833.03 151382.52 197320 -1 3335
3337 0 359559.1 151334.05 197240 -1 3336
3338 0 359416.06 151311.77 197120 -1 3337
3339 0 359143.94 151247.48 197000 -1 3338
3340 0 358643.9 151339.38 197000 -1 3339
3341 0 358404.25 151355.94 196920 -1 3340
3342 0 357759.2 151378.89 196880 -1 3341
3343 0 357434.94 151374.31 196800 -1 3342
3344 0 356903.22 151219.53 196720 -1 3343
3345 0 356395.38 150956.98 196640 -1 3344
3346 0 356053.47 151017.45 196520 -1 3345
3347 0 355728.38 151004.1 196400 -1 3346
3348 0 355623.56 150896.77 196280 -1 3347
3349 0 355556.28 150736.9 196200 -1 3348
3350 0 355444.34 150574.72 196040 -1 3349
3351 0 355256.25 150407.61 196000 -1 3350
3352 0 355167.94 150226.44 195880 -1 3351
3353 0 354805 150010.67 195840 -1 3352
3354 0 354332.8 149866.73 195840 -1 3353
3355 0 353899.72 149724.86 195800 -1 3354
3356 0 353673.4 149554.72 195760 -1 3355
3357 0 353470.16 149407.19 195640 -1 3356
3358 0 352965.34 149259.05 195560 -1 3357
3359 0 352853.25 148879.05 195560 -1 3358
3360 0 352778.06 148668.58 195640 -1 3359
3361 0 352658.9 148503.44 195760 -1 3360
3362 0 352655.75 148283.2 195840 -1 3361
3363 0 352580.16 148158.22 195920 -1 3362
3364 0 352423.47 148164.27 196040 -1 3363
3365 0 352212.84 147977.8 196160 -1 3364
3366 0 351912.72 147831.83 196200 -1 3365
3367 0 351836.5 147717.58 196160 -1 3366
3368 0 351650.9 147575.17 196000 -1 3367
3369 0 351492.3 147162.12 195880 -1 3368
3370 0 351243.9 146952.73 195760 -1 3369
3371 0 351109.3 146755.98 195560 -1 3370
3372 0 350941.44 146566.42 195400 -1 3371
3373 0 350646.78 145874.2 195360 -1 3372
3374 0 350242 145881.81 195520 -1 3373
3375 0 350165.47 145999.23 195600 -1 3374
3376 0 350140 146095.42 195680 -1 3375
3377 0 350121.84 146172.39 195840 -1 3376
3378 0 350447.5 145836.92 195280 -1 3373
3379 0 350438.2 145835.6 195160 -1 3378
3380 0 350328.4 145875.73 195040 -1 3379
3381 0 350272.25 145957.22 194880 -1 3380
3382 0 350433 146083.56 194800 -1 3381
3383 0 350450.03 146075.12 194720 -1 3382
3384 0 350741.28 146136.11 194600 -1 3383
3385 0 350836.78 146197.7 194520 -1 3384
3386 0 359388.47 151181.62 196960 -1 3339
3387 0 359511.06 151039.11 196880 -1 3386
3388 0 359582.44 150925.84 196840 -1 3387
3389 0 359533.53 150927.7 196800 -1 3388
3390 0 362298.5 157396.83 198240 -1 3315
3391 0 362320.97 157378.25 198160 -1 3390
3392 0 362201.78 157217.95 198080 -1 3391
3393 0 362108.5 157132.84 197960 -1 3392
3394 0 362056.6 157082.2 197880 -1 3393
3395 0 361951.2 157049.25 197800 -1 3394
3396 0 361825.16 157007.05 197720 -1 3395
3397 0 361698.84 156972.16 197640 -1 3396
3398 0 361532.4 156996.77 197560 -1 3397
3399 0 361388.75 156992.84 197480 -1 3398
3400 0 361325.28 156977.78 197400 -1 3399
3401 0 361215.7 156935.34 197280 -1 3400
3402 0 361137.94 156859.06 197200 -1 3401
3403 0 361055.8 156783.3 197120 -1 3402
3404 0 361028.56 156686.45 197040 -1 3403
3405 0 360966.3 156546.52 196960 -1 3404
3406 0 360944 156464.61 196880 -1 3405
3407 0 360905.88 156387.9 196800 -1 3406
3408 0 360923.78 156312.42 196720 -1 3407
3409 0 360959.2 156226.77 196640 -1 3408
3410 0 360975.97 156167.9 196560 -1 3409
3411 0 360986.53 155944.38 196480 -1 3410
3412 0 361070.34 155823.77 196400 -1 3411
3413 0 361095.44 155660.84 196360 -1 3412
3414 0 361104.94 155461.97 196280 -1 3413
3415 0 361105.16 155383.94 196200 -1 3414
3416 0 361564.06 155209.48 196160 -1 3415
3417 0 361560.66 155208.33 196080 -1 3416
3418 0 361559.3 155208.03 196040 -1 3417
3419 0 361553.72 155197.56 195960 -1 3418
3420 0 362045.5 154965.19 195920 -1 3419
3421 0 362039.3 154759.97 195800 -1 3420
3422 0 362044.47 154742.7 195720 -1 3421
3423 0 360569.2 155244.05 195720 -1 3422
3424 0 360521.78 155177.05 195680 -1 3423
3425 0 360474.12 155178.03 195640 -1 3424
3426 0 360350.38 155231.72 195560 -1 3425
3427 0 360293.38 155181.38 195440 -1 3426
3428 0 360198.66 155097.03 195240 -1 3427
3429 0 360209.84 155017.14 195160 -1 3428
3430 0 360230.53 154946.83 195040 -1 3429
3431 0 360190.7 154725.86 194960 -1 3430
3432 0 360094.44 154604.73 194840 -1 3431
3433 0 359947.03 154495.88 194720 -1 3432
3434 0 359891.38 154447.39 194600 -1 3433
3435 0 359862.22 154334.72 194480 -1 3434
3436 0 359752.72 154241.25 194320 -1 3435
3437 0 359617.38 154168.52 194160 -1 3436
3438 0 359543.38 154089.42 194040 -1 3437
3439 0 359513.22 154029.86 193960 -1 3438
3440 0 359441.3 153874.17 193880 -1 3439
3441 0 359363.66 153784.55 193800 -1 3440
3442 0 359379.28 153663.22 193760 -1 3441
3443 0 359404.06 153656.97 193720 -1 3442
3444 0 359361.16 153577.05 193680 -1 3443
3445 0 359413.03 153359.16 193360 -1 3444
3446 0 359413.47 153281.72 193240 -1 3445
3447 0 359442.62 153153.28 193000 -1 3446
3448 0 359442.03 152925.97 192840 -1 3447
3449 0 359447.47 152694.48 192720 -1 3448
3450 0 359431.3 152518.58 192640 -1 3449
3451 0 359423 152480.45 192560 -1 3450
3452 0 359349.78 152421.97 192400 -1 3451
3453 0 359292.1 152352.05 192240 -1 3452
3454 0 359270 152237.17 192160 -1 3453
3455 0 359254.8 152134.66 192080 -1 3454
3456 0 359247.34 151812.2 191960 -1 3455
3457 0 359324 151834.67 191760 -1 3456
3458 0 359343.22 151882.9 191600 -1 3457
3459 0 359265.6 151941.23 191360 -1 3458
3460 0 359179.16 152050.39 191080 -1 3459
3461 0 359177.38 152138.78 190920 -1 3460
3462 0 359189.03 151983.11 190760 -1 3461
3463 0 359223.3 151926.25 190720 -1 3462
3464 0 359198.78 151764.95 190520 -1 3463
3465 0 359246.1 151752.98 190320 -1 3464
3466 0 359240.2 151776.53 190160 -1 3465
3467 0 359319.97 151773.42 189960 -1 3466
3468 0 359273.22 151590.36 189760 -1 3467
3469 0 359346.1 151518.7 189600 -1 3468
3470 0 359390.53 151443.84 189520 -1 3469
3471 0 359376.06 151183.42 189320 -1 3470
3472 0 359017.84 150902.5 189120 -1 3471
3473 0 358712.7 150652.14 188960 -1 3472
3474 0 358437.38 150578.84 188800 -1 3473
3475 0 358366.4 150582.08 188680 -1 3474
3476 0 358352.53 150505.19 188560 -1 3475
3477 0 358308.34 150458.11 188480 -1 3476
3478 0 358287.94 150413.75 188400 -1 3477
3479 0 358267.84 150402.02 188360 -1 3478
3480 0 358148.44 150291.02 188320 -1 3479
3481 0 358128.6 150295.27 188240 -1 3480
3482 0 358171.97 150255.64 188120 -1 3481
3483 0 358355.28 150200.14 187960 -1 3482
3484 0 358507.2 150080.4 187800 -1 3483
3485 0 358545.66 150051.48 187760 -1 3484
3486 0 358619 149935.86 187720 -1 3485
3487 0 358528.03 149902.56 187600 -1 3486
3488 0 358487.53 149866.84 187520 -1 3487
3489 0 358485.97 149839.75 187480 -1 3488
3490 0 358515.75 149746.81 187320 -1 3489
3491 0 358514.66 149708 187280 -1 3490
3492 0 358641.8 149627.3 187160 -1 3491
3493 0 358827.66 149616.45 187000 -1 3492
3494 0 358931.94 149646.94 186640 -1 3493
3495 0 359112 149878.89 186640 -1 3494
3496 0 359126.53 149875.1 186600 -1 3495
3497 0 359167.3 149867.95 186560 -1 3496
3498 0 358839.9 149426.94 186640 -1 3494
3499 0 358842.3 149420 186560 -1 3498
3500 0 358877.84 149415.73 186480 -1 3499
3501 0 358996.3 149296.94 186320 -1 3500
3502 0 359118.12 149214.52 186200 -1 3501
3503 0 359173.44 149153.33 186120 -1 3502
3504 0 359288.56 149007.58 186000 -1 3503
3505 0 359309.78 148872.86 185920 -1 3504
3506 0 359364.6 148571.78 185720 -1 3505
3507 0 359460.2 148273.19 185400 -1 3506
3508 0 359223 147957.36 185200 -1 3507
3509 0 359028 147847.48 185080 -1 3508
3510 0 358960.72 147688.56 184880 -1 3509
3511 0 358704.94 147490.45 184720 -1 3510
3512 0 358384.6 147444.88 184560 -1 3511
3513 0 358358.1 146861.3 184120 -1 3512
3514 0 358606.53 146483.12 183840 -1 3513
3515 0 358624.5 146104.3 183760 -1 3514
3516 0 358619.97 145936.61 183720 -1 3515
3517 0 358787.7 145666.39 183480 -1 3516
3518 0 358828.22 145554.69 183400 -1 3517
3519 0 358800.78 145452.86 183280 -1 3518
3520 0 358960 145383.33 183240 -1 3519
3521 0 359013.66 145390.33 183200 -1 3520
3522 0 359120.62 145404.62 183120 -1 3521
3523 0 359211.8 145467.36 183040 -1 3522
3524 0 362068.1 154695.83 195640 -1 3422
3525 0 361948.25 154548.3 195560 -1 3524
3526 0 361982.66 154318.89 195520 -1 3525
3527 0 361980.94 154315.27 195440 -1 3526
3528 0 361988.66 154317.11 195360 -1 3527
3529 0 361650.44 154503.27 195320 -1 3528
3530 0 361415.66 155024.61 195360 -1 3529
3531 0 361514.66 155107.08 195320 -1 3530
3532 0 362448.5 153908.73 195320 -1 3528
3533 0 361866.1 153502.55 195320 -1 3532
3534 0 361510.03 153616.39 195320 -1 3533
3535 0 361494.88 153568.77 195280 -1 3534
3536 0 362526.88 153914.8 195280 -1 3532
3537 0 362602.9 153918.7 195240 -1 3536
3538 0 362858.06 153930.31 195200 -1 3537
3539 0 362859.53 153913.84 195120 -1 3538
3540 0 362892.56 153938.83 195080 -1 3539
3541 0 362778.38 153747.38 195040 -1 3540
3542 0 362758.22 153650.02 194960 -1 3541
3543 0 362718.16 153551.62 194880 -1 3542
3544 0 362743.47 153596.64 194840 -1 3543
3545 0 362177.4 154385.64 195960 -1 3420
3546 0 362103.2 154159.11 196040 -1 3545
3547 0 361933 154077.94 196120 -1 3546
3548 0 361865.2 154100.69 196200 -1 3547
3549 0 361844.97 154082.25 196280 -1 3548
3550 0 373665 156888.03 196640 -1 2224
3551 0 373689 156768.03 196560 -1 3550
3552 0 373717 156544.03 196480 -1 3551
3553 0 373715 156412.06 196400 -1 3552
3554 0 373707 156356.06 196360 -1 3553
3555 0 373683 156212.06 196240 -1 3554
3556 0 373651 156104.06 196120 -1 3555
3557 0 373545 155956.11 195960 -1 3556
3558 0 373257 155740.11 195760 -1 3557
3559 0 373125 155512.11 195600 -1 3558
3560 0 373067 155328.03 195560 -1 3559
3561 0 373063 155208.03 195440 -1 3560
3562 0 373095 154724.03 195320 -1 3561
3563 0 373085 154520.06 195240 -1 3562
3564 0 373175 154264.11 195080 -1 3563
3565 0 373161.1 154060.06 195000 -1 3564
3566 0 373187 154012.03 194880 -1 3565
3567 0 373219 153956.03 194720 -1 3566
3568 0 389343 149405.06 196880 -1 2027
3569 0 389343.03 149245.11 196760 -1 3568
3570 0 389495 149165.06 196680 -1 3569
3571 0 394552.88 146063.69 197880 -1 2003
3572 0 394475.75 146207.88 197920 -1 3571
3573 0 394463.88 146218.88 197960 -1 3572
3574 0 396894.38 137450.03 194240 -1 1913
3575 0 396901.4 137447.4 194200 -1 3574
3576 0 396897.56 137445.62 194160 -1 3575
3577 0 396903.94 137447 194120 -1 3576
3578 0 396906.2 137446.67 194080 -1 3577
3579 0 396903.44 137445.16 194040 -1 3578
3580 0 396903.56 137441.11 194000 -1 3579
3581 0 396906.53 137433.17 193960 -1 3580
3582 0 396922.88 137440.67 193920 -1 3581
3583 0 396926.03 137418.45 193880 -1 3582
3584 0 396931.53 137401.64 193840 -1 3583
3585 0 396932.03 137413.8 193800 -1 3584
3586 0 396936.62 137417.56 193760 -1 3585
3587 0 396936.78 137440.16 193720 -1 3586
3588 0 396941.16 137465.89 193680 -1 3587
3589 0 396879.78 137494.81 193640 -1 3588
3590 0 396807.72 137542.25 193600 -1 3589
3591 0 396790.28 137544.03 193560 -1 3590
3592 0 396740.9 137578.14 193520 -1 3591
3593 0 396729.47 137553.5 193480 -1 3592
3594 0 396722.44 137559.36 193440 -1 3593
3595 0 396715.84 137543.62 193400 -1 3594
3596 0 396695.6 137538.72 193360 -1 3595
3597 0 396680.1 137551.58 193320 -1 3596
3598 0 396665.62 137542.77 193280 -1 3597
3599 0 396642.72 137538.14 193240 -1 3598
3600 0 396643.97 137540.28 193200 -1 3599
3601 0 396633.9 137529.38 193160 -1 3600
3602 0 396605.56 137520.34 193120 -1 3601
3603 0 396592.6 137500.98 193080 -1 3602
3604 0 396566.6 137476.33 193040 -1 3603
3605 0 396536.25 137462.3 193000 -1 3604
3606 0 396495.12 137439.33 192960 -1 3605
3607 0 396464.25 137425.1 192920 -1 3606
3608 0 396409.47 137419.3 192880 -1 3607
3609 0 396353.28 137406.9 192840 -1 3608
3610 0 396300.38 137398.62 192800 -1 3609
3611 0 396253.6 137390.36 192760 -1 3610
3612 0 396172.06 137397.11 192720 -1 3611
3613 0 396108.88 137420.12 192680 -1 3612
3614 0 396035.9 137429.22 192640 -1 3613
3615 0 395928.38 137412.25 192600 -1 3614
3616 0 395381.88 137345.77 192560 -1 3615
3617 0 394754.38 137280.11 192560 -1 3616
3618 0 393775.66 136965.3 192520 -1 3617
3619 0 393560.75 136922.16 192480 -1 3618
3620 0 393504.47 136894 192440 -1 3619
3621 0 393483.4 136827.08 192400 -1 3620
3622 0 393381.06 136813.25 192360 -1 3621
3623 0 393276.56 136873.55 192320 -1 3622
3624 0 393071 136718.53 192280 -1 3623
3625 0 392859.75 136557.08 192240 -1 3624
3626 0 392753.34 136525.02 192200 -1 3625
3627 0 392716.5 136479.17 192160 -1 3626
3628 0 392529.5 136370.28 192120 -1 3627
3629 0 392376.03 136261.64 192080 -1 3628
3630 0 392270.06 136150.62 192040 -1 3629
3631 0 392168.22 136049.69 192000 -1 3630
3632 0 392057.94 135953.81 191960 -1 3631
3633 0 391982.72 135941.11 191920 -1 3632
3634 0 391915.2 135925.77 191880 -1 3633
3635 0 391839.38 135908.4 191840 -1 3634
3636 0 391796.66 135897.8 191800 -1 3635
3637 0 391746.56 135891.5 191760 -1 3636
3638 0 391689.94 135888.86 191720 -1 3637
3639 0 391644.9 135881.5 191680 -1 3638
3640 0 391591.06 135873.73 191640 -1 3639
3641 0 391539.03 135835.56 191600 -1 3640
3642 0 391491.7 135792.5 191560 -1 3641
3643 0 391444 135753.64 191520 -1 3642
3644 0 391387.9 135716.9 191480 -1 3643
3645 0 391372.94 135700.36 191440 -1 3644
3646 0 391360.97 135677.1 191400 -1 3645
3647 0 391350.12 135657.66 191360 -1 3646
3648 0 391328.9 135634.14 191320 -1 3647
3649 0 391329.6 135614 191280 -1 3648
3650 0 391314.88 135592.94 191240 -1 3649
3651 0 391293.4 135622.97 191200 -1 3650
3652 0 391279.62 135579.62 191160 -1 3651
3653 0 391280.6 135570.02 191120 -1 3652
3654 0 391256.16 135541.53 191080 -1 3653
3655 0 391243.38 135522.67 191040 -1 3654
3656 0 391224.47 135503.72 191000 -1 3655
3657 0 391195.94 135483.64 190960 -1 3656
3658 0 391173.44 135463.62 190920 -1 3657
3659 0 391123.88 135408.12 190880 -1 3658
3660 0 391086.12 135368.75 190840 -1 3659
3661 0 391042.66 135325.4 190800 -1 3660
3662 0 390998.22 135274.33 190760 -1 3661
3663 0 390935.94 135270.97 190720 -1 3662
3664 0 390865.88 135265.58 190680 -1 3663
3665 0 390781.62 135211.78 190640 -1 3664
3666 0 390696.12 135160.25 190600 -1 3665
3667 0 390605.88 135099.23 190560 -1 3666
3668 0 390559.06 135078.98 190520 -1 3667
3669 0 390508.97 135053.53 190480 -1 3668
3670 0 390470 135025.25 190440 -1 3669
3671 0 390429.5 135000.47 190400 -1 3670
3672 0 390386.22 134985.53 190360 -1 3671
3673 0 390356.34 134999.64 190320 -1 3672
3674 0 390313.47 135011.2 190280 -1 3673
3675 0 390279.7 135024.88 190240 -1 3674
3676 0 390242.88 135041.06 190200 -1 3675
3677 0 390205.9 135055.52 190160 -1 3676
3678 0 390161.3 135044.97 190120 -1 3677
3679 0 390109.4 135033.5 190080 -1 3678
3680 0 390059.38 135018.84 190040 -1 3679
3681 0 389995.97 134999.38 190000 -1 3680
3682 0 389938 134977.53 189960 -1 3681
3683 0 389890.25 134955.1 189920 -1 3682
3684 0 389850.8 134860.5 189880 -1 3683
3685 0 389779.7 134847.92 189840 -1 3684
3686 0 389650.06 134726.36 189800 -1 3685
3687 0 389623.34 134722.44 189760 -1 3686
3688 0 389599.9 134688.52 189720 -1 3687
3689 0 389616.47 134628.83 189680 -1 3688
3690 0 389543.5 134592.12 189640 -1 3689
3691 0 389451.22 134582.48 189600 -1 3690
3692 0 389426.88 134497.69 189560 -1 3691
3693 0 389354.9 134509.22 189520 -1 3692
3694 0 389321.38 134458.16 189480 -1 3693
3695 0 389292 134405.98 189440 -1 3694
3696 0 389269.25 134351.94 189400 -1 3695
3697 0 389224.06 134314.78 189360 -1 3696
3698 0 389193 134263.27 189320 -1 3697
3699 0 389062.3 134200.47 189280 -1 3698
3700 0 388890 134058.75 189200 -1 3699
3701 0 388875.03 134036.78 189160 -1 3700
3702 0 388867.75 133999.08 189120 -1 3701
3703 0 388852.2 133953 189080 -1 3702
3704 0 388836.8 133910.69 189040 -1 3703
3705 0 388817.28 133858.88 189000 -1 3704
3706 0 388805.38 133814.08 188960 -1 3705
3707 0 388761.5 133755.92 188920 -1 3706
3708 0 388745.88 133697.94 188880 -1 3707
3709 0 388701.34 133644.8 188840 -1 3708
3710 0 388673.38 133596.6 188800 -1 3709
3711 0 388647.94 133535.9 188760 -1 3710
3712 0 388611.84 133469.67 188720 -1 3711
3713 0 388582.22 133420.7 188680 -1 3712
3714 0 388583.22 133404.92 188640 -1 3713
3715 0 388581.47 133387.52 188600 -1 3714
3716 0 388591.2 133370.03 188560 -1 3715
3717 0 388592.66 133348.9 188520 -1 3716
3718 0 388594.62 133335.64 188480 -1 3717
3719 0 388591.6 133285.6 188440 -1 3718
3720 0 388570.22 133026.73 188400 -1 3719
3721 0 388569.8 132888.62 188360 -1 3720
3722 0 388341.94 132742.4 188360 -1 3721
3723 0 388311.06 132688.9 188320 -1 3722
3724 0 388295.25 132613.27 188280 -1 3723
3725 0 388327.5 132617.31 188240 -1 3724
3726 0 388345.34 132584.73 188200 -1 3725
3727 0 388362.44 132553.19 188160 -1 3726
3728 0 388363.78 132525.5 188120 -1 3727
3729 0 388379.62 132542.42 188080 -1 3728
3730 0 388374.06 132566.47 188040 -1 3729
3731 0 388381.62 132584.11 188000 -1 3730
3732 0 388395.3 132592.06 187960 -1 3731
3733 0 388399.03 132610.81 187920 -1 3732
3734 0 388407 132581.31 187880 -1 3733
3735 0 388410.72 132554.45 187840 -1 3734
3736 0 388439.12 132523.42 187800 -1 3735
3737 0 388435.1 132517.1 187760 -1 3736
3738 0 388434.97 132503.84 187720 -1 3737
3739 0 388437 132482.55 187680 -1 3738
3740 0 388445.25 132464.16 187640 -1 3739
3741 0 388452.12 132482.31 187600 -1 3740
3742 0 388442.47 132499.25 187560 -1 3741
3743 0 388457.9 132508.94 187520 -1 3742
3744 0 388461.97 132509.34 187480 -1 3743
3745 0 388523.25 132512.19 187440 -1 3744
3746 0 388514.94 132510.28 187400 -1 3745
3747 0 388526.16 132514.02 187360 -1 3746
3748 0 388501.88 132523.6 187320 -1 3747
3749 0 388514.03 132523.86 187280 -1 3748
3750 0 388518.34 132527.27 187240 -1 3749
3751 0 388544.53 132523.34 187200 -1 3750
3752 0 388552.72 132518.97 187160 -1 3751
3753 0 388551.3 132532.4 187120 -1 3752
3754 0 388530.8 132563.72 187080 -1 3753
3755 0 388537.53 132587.42 187040 -1 3754
3756 0 388546.84 132610.36 187000 -1 3755
3757 0 388675.72 132600.2 186960 -1 3756
3758 0 388733.1 132536.92 186920 -1 3757
3759 0 388820.12 132514.9 186880 -1 3758
3760 0 388877.88 132514.19 186840 -1 3759
3761 0 388975.7 132495.17 186800 -1 3760
3762 0 389067.94 132486.84 186760 -1 3761
3763 0 389190.38 132473.48 186720 -1 3762
3764 0 389335.53 132518.6 186680 -1 3763
3765 0 389374.47 132504.48 186640 -1 3764
3766 0 389396.66 132494.44 186600 -1 3765
3767 0 389382.75 132498.14 186560 -1 3766
3768 0 389420 132521.45 186520 -1 3767
3769 0 389457.38 132548.61 186480 -1 3768
3770 0 389514.56 132553.17 186440 -1 3769
3771 0 389572.5 132569.62 186400 -1 3770
3772 0 389638.06 132571.56 186360 -1 3771
3773 0 389663.38 132574.06 186320 -1 3772
3774 0 389683.8 132573.61 186280 -1 3773
3775 0 389689.56 132545.78 186240 -1 3774
3776 0 389691.22 132519.77 186200 -1 3775
3777 0 389716.6 132488.4 186160 -1 3776
3778 0 389767.75 132486.86 186120 -1 3777
3779 0 389932.66 132401.53 186080 -1 3778
3780 0 390002.25 132303.7 186000 -1 3779
3781 0 390087.97 132272.22 185960 -1 3780
3782 0 390104 132238.11 185920 -1 3781
3783 0 390106.7 132207.22 185880 -1 3782
3784 0 390127.2 132165.78 185840 -1 3783
3785 0 390139.2 132129.3 185800 -1 3784
3786 0 390173.22 132080.25 185760 -1 3785
3787 0 390176.75 132051.25 185720 -1 3786
3788 0 390193.66 132008.69 185680 -1 3787
3789 0 390237.53 131978.38 185640 -1 3788
3790 0 390251.28 131937.62 185600 -1 3789
3791 0 390306.22 131910.53 185560 -1 3790
3792 0 390336.4 131895.3 185520 -1 3791
3793 0 390378.06 131880.36 185480 -1 3792
3794 0 390414.62 131875.31 185440 -1 3793
3795 0 390454.88 131866.53 185400 -1 3794
3796 0 390494.16 131856.55 185360 -1 3795
3797 0 390507.84 131812.67 185320 -1 3796
3798 0 390560.34 131744.62 185280 -1 3797
3799 0 390578.62 131682.48 185240 -1 3798
3800 0 390601.2 131636.69 185200 -1 3799
3801 0 390629.7 131597.33 185160 -1 3800
3802 0 390668.6 131562.42 185120 -1 3801
3803 0 390711.12 131520.22 185080 -1 3802
3804 0 390760.47 131482.11 185040 -1 3803
3805 0 390778.72 131469.28 185000 -1 3804
3806 0 390797.47 131441.9 184960 -1 3805
3807 0 390812.97 131420.64 184920 -1 3806
3808 0 390794.47 131399.58 184880 -1 3807
3809 0 390807.16 131360.69 184840 -1 3808
3810 0 390819.6 131324.89 184800 -1 3809
3811 0 390808.28 131314.8 184760 -1 3810
3812 0 390808.28 131295.77 184720 -1 3811
3813 0 390812.16 131218.44 184680 -1 3812
3814 0 390812.06 131180.42 184640 -1 3813
3815 0 390815.2 131124.23 184600 -1 3814
3816 0 390803.47 131073.34 184560 -1 3815
3817 0 390805.06 131016.664 184520 -1 3816
3818 0 387898.84 132914.22 187000 -1 3756
3819 0 387795.44 132937.42 186960 -1 3818
3820 0 387710.1 132947.6 186920 -1 3819
3821 0 387657.1 132969.94 186880 -1 3820
3822 0 387625.66 132977.53 186840 -1 3821
3823 0 387578.6 132991.38 186800 -1 3822
3824 0 387526.2 133016.61 186760 -1 3823
3825 0 387490.5 133030.25 186720 -1 3824
3826 0 387480.44 133039.28 186680 -1 3825
3827 0 387463.72 133050.64 186640 -1 3826
3828 0 387467.78 133045.47 186600 -1 3827
3829 0 387447.78 133051.78 186560 -1 3828
3830 0 387417.56 133067.61 186520 -1 3829
3831 0 387364.6 133107.81 186480 -1 3830
3832 0 387323.6 133125.44 186440 -1 3831
3833 0 387273.34 133154.86 186400 -1 3832
3834 0 387125.56 133221.33 186360 -1 3833
3835 0 386974.62 133293.27 186320 -1 3834
3836 0 386883.7 133286.08 186280 -1 3835
3837 0 386788.97 133273.55 186240 -1 3836
3838 0 386694.8 133262.81 186200 -1 3837
3839 0 386602.44 133236.97 186160 -1 3838
3840 0 386525.66 133206.12 186120 -1 3839
3841 0 386471.12 133159.7 186080 -1 3840
3842 0 386504.38 133064.55 186000 -1 3841
3843 0 386494.03 133029.16 185960 -1 3842
3844 0 386474.53 133002.98 185920 -1 3843
3845 0 386442.62 132982.52 185880 -1 3844
3846 0 386433.53 132947.98 185840 -1 3845
3847 0 386394.4 132920.28 185800 -1 3846
3848 0 386385.16 132876.42 185760 -1 3847
3849 0 386345.8 132854.27 185720 -1 3848
3850 0 386315.53 132823.08 185680 -1 3849
3851 0 386319.9 132794.61 185640 -1 3850
3852 0 386291.03 132753.77 185600 -1 3851
3853 0 386288.75 132714.83 185560 -1 3852
3854 0 385621.7 133206.48 185560 -1 3853
3855 0 385595.3 133173.53 185520 -1 3854
3856 0 385574.16 133157.8 185480 -1 3855
3857 0 385428.56 133123.69 185440 -1 3856
3858 0 385297.28 133085.03 185400 -1 3857
3859 0 385225.1 133051.12 185360 -1 3858
3860 0 385145.94 133021.22 185320 -1 3859
3861 0 385086.2 132968.8 185280 -1 3860
3862 0 385061.1 132925.81 185240 -1 3861
3863 0 385034.84 132885.06 185200 -1 3862
3864 0 385012.47 132871.95 185160 -1 3863
3865 0 384890.56 132873.17 185120 -1 3864
3866 0 384778.9 132865.16 185080 -1 3865
3867 0 384666.94 132866.28 185040 -1 3866
3868 0 384440.38 132913.72 185000 -1 3867
3869 0 384385.53 132893.47 184960 -1 3868
3870 0 384349.12 132863.64 184920 -1 3869
3871 0 384292.75 132835.23 184880 -1 3870
3872 0 384178.22 133006.6 184840 -1 3871
3873 0 384082.4 133154.5 184800 -1 3872
3874 0 383972.53 133333.42 184760 -1 3873
3875 0 383858.56 133505.1 184720 -1 3874
3876 0 383816.94 133457.52 184680 -1 3875
3877 0 383774.56 133454.06 184640 -1 3876
3878 0 383727.2 133434.17 184600 -1 3877
3879 0 383676.66 133411.97 184560 -1 3878
3880 0 383644.94 133391.61 184520 -1 3879
3881 0 383573.97 133383.47 184480 -1 3880
3882 0 383536.2 133382.77 184440 -1 3881
3883 0 383471.97 133384.73 184400 -1 3882
3884 0 383427.28 133380.9 184360 -1 3883
3885 0 383377.06 133358.47 184320 -1 3884
3886 0 383315.16 133359.69 184280 -1 3885
3887 0 383283.56 133305.38 184240 -1 3886
3888 0 383210.84 133329.38 184200 -1 3887
3889 0 383159.97 133332.73 184160 -1 3888
3890 0 383125.4 133315.3 184120 -1 3889
3891 0 383071.53 133305.47 184080 -1 3890
3892 0 383045.16 133310.7 184040 -1 3891
3893 0 383024.06 133273.73 184000 -1 3892
3894 0 382972.4 133259.28 183960 -1 3893
3895 0 382951.72 133271.36 183920 -1 3894
3896 0 382916.78 133275.39 183880 -1 3895
3897 0 382882.03 133297.73 183840 -1 3896
3898 0 382846.53 133318.39 183800 -1 3897
3899 0 382772.9 133284.03 183760 -1 3898
3900 0 382756.7 133441.66 183720 -1 3899
3901 0 382711.5 133555.17 183680 -1 3900
3902 0 382587.88 133809.4 183680 -1 3901
3903 0 382547.53 133859.77 183720 -1 3902
3904 0 382526.47 133925.9 183760 -1 3903
3905 0 382533.47 134079.94 183800 -1 3904
3906 0 382427 134176.03 183760 -1 3905
3907 0 382307 134240.03 183680 -1 3906
3908 0 382219 134416.03 183560 -1 3907
3909 0 382259 134392.03 183400 -1 3908
3910 0 382231 134496.03 183240 -1 3909
3911 0 382213 134660.06 183000 -1 3910
3912 0 382179 134860.03 182920 -1 3911
3913 0 382177 135124.06 182800 -1 3912
3914 0 382269 135176.06 182680 -1 3913
3915 0 382199 135504.11 182640 -1 3914
3916 0 381951 135872.11 182560 -1 3915
3917 0 381501 136264.14 182480 -1 3916
3918 0 381487 136334.05 182440 -1 3917
3919 0 381381 136510.06 182280 -1 3918
3920 0 381399 136610.03 182080 -1 3919
3921 0 381375 136726.03 182000 -1 3920
3922 0 381507 136678.06 181840 -1 3921
3923 0 381513 136694.03 181680 -1 3922
3924 0 381452.4 136896.72 181520 -1 3923
3925 0 381346 137045.03 181400 -1 3924
3926 0 381206 137241.03 181320 -1 3925
3927 0 381186 137189.03 181240 -1 3926
3928 0 381078 137173.06 181160 -1 3927
3929 0 381188 137145.03 181000 -1 3928
3930 0 381064 137205.03 180760 -1 3929
3931 0 381000 137505.03 180640 -1 3930
3932 0 380756 137725.03 180600 -1 3931
3933 0 380608 137769.03 180480 -1 3932
3934 0 380250 137881.06 180360 -1 3933
3935 0 380192 138137.11 180280 -1 3934
3936 0 379966 138261.14 180160 -1 3935
3937 0 379768 138177.03 180120 -1 3936
3938 0 379660 138137.03 180080 -1 3937
3939 0 379604 138137.03 180040 -1 3938
3940 0 379496 138117.03 180000 -1 3939
3941 0 379184 138065.03 179920 -1 3940
3942 0 379094 138081.06 179800 -1 3941
3943 0 379030 138121.06 179720 -1 3942
3944 0 378912 138197.03 179600 -1 3943
3945 0 378706.5 138229.31 179520 -1 3944
3946 0 378632 138285.03 179360 -1 3945
3947 0 378552 138365.03 179240 -1 3946
3948 0 378332 138541.03 179160 -1 3947
3949 0 378300 138649.03 179040 -1 3948
3950 0 378298 138693.03 178920 -1 3949
3951 0 378346 138745.03 178760 -1 3950
3952 0 378434 138901.03 178640 -1 3951
3953 0 378546 138961.03 178480 -1 3952
3954 0 378556 139137.06 178320 -1 3953
3955 0 378640 139401.06 178200 -1 3954
3956 0 378670 139613.03 178120 -1 3955
3957 0 378502 139737.03 178040 -1 3956
3958 0 378436 139913.06 177880 -1 3957
3959 0 378432 140005.06 177680 -1 3958
3960 0 378196 140117.06 177480 -1 3959
3961 0 378056 140041.06 177320 -1 3960
3962 0 377968 140149.06 177160 -1 3961
3963 0 377900 140285.06 177040 -1 3962
3964 0 377920 140285.06 176880 -1 3963
3965 0 377798 140305.11 176800 -1 3964
3966 0 377638 140357.11 176720 -1 3965
3967 0 377580 140597.14 176560 -1 3966
3968 0 377488 140693.14 176360 -1 3967
3969 0 377132 141021.14 176240 -1 3968
3970 0 377120 141143.06 176160 -1 3969
3971 0 377086 141131.03 176080 -1 3970
3972 0 376934 141259.03 175920 -1 3971
3973 0 376746 141271.03 175800 -1 3972
3974 0 376730 141363.03 175720 -1 3973
3975 0 376582 141455.03 175640 -1 3974
3976 0 376614 141555.03 175560 -1 3975
3977 0 376614 141615.03 175480 -1 3976
3978 0 376616 141751.03 175280 -1 3977
3979 0 376544 141751.03 175080 -1 3978
3980 0 376420 141883.03 174920 -1 3979
3981 0 376300 141899.03 174720 -1 3980
3982 0 376172 141951.03 174520 -1 3981
3983 0 376028 142135.03 174280 -1 3982
3984 0 375828 141971.03 174080 -1 3983
3985 0 375708 141939.03 173880 -1 3984
3986 0 375620 142271.03 173680 -1 3985
3987 0 375630 142399.03 173560 -1 3986
3988 0 375598 142599.03 173440 -1 3987
3989 0 375372 142775.06 173320 -1 3988
3990 0 375248 142815.06 173200 -1 3989
3991 0 375142 142955.03 173040 -1 3990
3992 0 374994 143011.03 172920 -1 3991
3993 0 374842 143015.03 172880 -1 3992
3994 0 374822 142583.03 172840 -1 3993
3995 0 374614 142351.03 172880 -1 3994
3996 0 374760 143131.03 172760 -1 3993
3997 0 374620 143191.03 172560 -1 3996
3998 0 374558 143183.1 172440 -1 3997
3999 0 374526 143279.06 172360 -1 3998
4000 0 374578 143327.1 172280 -1 3999
4001 0 374557.38 143383.67 172120 -1 4000
4002 0 374467 143548.03 172000 -1 4001
4003 0 374365 143488.03 171720 -1 4002
4004 0 374221 143528.03 171640 -1 4003
4005 0 386543 132511.03 185480 -1 3853
4006 0 386737 132351.06 185400 -1 4005
4007 0 386841 132327.06 185320 -1 4006
4008 0 386837 132243.06 185240 -1 4007
4009 0 386359 133291.03 186320 -1 3836
4010 0 386255 133239.03 186400 -1 4009
4011 0 386247 133191.03 186560 -1 4010
4012 0 386019 133071.03 186640 -1 4011
4013 0 385771 133099.03 186640 -1 4012
4014 0 388703 133397.03 188360 -1 3719
4015 0 388771 133481.03 188200 -1 4014
4016 0 458975.56 131314.31 172800 -1 1367
4017 0 458189.03 131987.67 173000 -1 1357
4018 0 458182.25 131985.73 173040 -1 4017
4019 0 458156.3 131985.88 173080 -1 4018
4020 0 458168.3 131944.02 173120 -1 4019
4021 0 458175.2 131920.4 173160 -1 4020
4022 0 458199.78 131891.83 173200 -1 4021
4023 0 457656.75 132799.58 173160 -1 1348
4024 0 457635.66 132745.45 173200 -1 4023
4025 0 457591.12 132705.25 173240 -1 4024
4026 0 477608.62 250078.6 86880 115 223
4027 0 477599.28 250061.73 86680 140 4026
4028 0 477584.97 250084.42 86520 140 4027
4029 0 477518.3 250181.73 86160 164 4028
4030 0 477479.66 250190.02 85800 115 4029
4031 0 477445.8 250196.73 85600 81 4030
4032 0 477428.66 250128.86 85480 124 4031
4033 0 477357.5 250038.69 85200 90 4032
4034 0 477296.97 250046.11 84720 140 4033
4035 0 477288.84 250074.17 84400 108 4034
4036 0 477329.97 250270.05 84080 140 4035
4037 0 477428.28 250390.92 83880 140 4036
4038 0 477521 250481.61 83720 139 4037
4039 0 477808.12 250628.31 83440 140 4038
4040 0 478143.44 250797.47 83080 115 4039
4041 0 478450.28 250934.67 82880 75 4040
4042 0 478656.22 250964.97 82560 124 4041
4043 0 478965.38 251029.47 82200 135 4042
4044 0 479114.56 251151.55 81880 186 4043
4045 0 479229.25 251153.4 81640 200 4044
4046 0 479384.97 251245.23 81360 178 4045
4047 0 479469.9 251323.19 81240 178 4046
4048 0 479537.88 251399.89 81120 163 4047
4049 0 479817 251645.77 80800 107 4048
4050 0 479865.88 251724.12 80600 107 4049
4051 0 480394.03 252004.75 80000 163 4050
4052 0 481022.03 252201.86 79320 197 4051
4053 0 481555.34 252682.25 78520 115 4052
4054 0 481603.44 252799.84 78400 115 4053
4055 0 481805.12 253097.19 78200 181 4054
4056 0 482088.75 253360.17 78040 196 4055
4057 0 482393.2 253507.86 77880 156 4056
4058 0 482800.7 253804 77680 200 4057
4059 0 483539.53 254218.7 77480 172 4058
4060 0 484320.47 254879.17 77480 212 4059
4061 0 484652.75 255423.31 77320 235 4060
4062 0 485149.03 255849.38 77120 166 4061
4063 0 485519.5 255999 77080 163 4062
4064 0 486115.5 255979.03 77120 205 4063
4065 0 486275.5 255891.03 77280 205 4064
4066 0 486427.5 255735.03 77320 205 4065
4067 0 486563.5 255663.03 77320 -1 4066
4068 0 486739.5 255691.03 77280 -1 4067
4069 0 486935.5 255691.03 77240 -1 4068
4070 0 487147.5 255723.03 77200 -1 4069
4071 0 487182 255721 77160 -1 4070
4072 0 487215.5 255719.06 77120 -1 4071
4073 0 487299.5 255755.06 77040 -1 4072
4074 0 487450 255743.03 77000 -1 4073
4075 0 487570 255691.03 76920 -1 4074
4076 0 487610 255619.03 76800 -1 4075
4077 0 487714 255523.03 76680 -1 4076
4078 0 485890.22 256149.08 77040 205 4063
4079 0 486202.2 256623.61 76920 150 4078
4080 0 487298.28 257067.2 76920 198 4079
4081 0 487861.53 257419.81 76960 197 4080
4082 0 488193.78 257652.69 77080 229 4081
4083 0 488436.16 257920.27 77240 226 4082
4084 0 488905.38 258015.44 77520 164 4083
4085 0 489889.2 258111.97 77560 150 4084
4086 0 490225.94 258192.97 77600 163 4085
4087 0 490669.84 257876.48 77600 175 4086
4088 0 490818.94 257796.47 77640 175 4087
4089 0 490898.44 257747.61 77680 175 4088
4090 0 490974.25 257685.47 77720 -1 4089
4091 0 491071.78 257622.39 77760 -1 4090
4092 0 491101.84 257614.16 77800 -1 4091
4093 0 490570.72 258253.42 77640 175 4086
4094 0 490721.8 258704.36 77680 183 4093
4095 0 490880.56 259028.4 77560 153 4094
4096 0 491431 259100.66 77520 120 4095
4097 0 491674.03 259115.4 77400 60 4096
4098 0 491879.62 259082.78 77240 98 4097
4099 0 491982.06 259003.48 76920 45 4098
4100 0 492199.1 258972.14 76760 32 4099
4101 0 492458.7 258912.06 76640 128 4100
4102 0 493188.56 258510.02 76560 101 4101
4103 0 493806.97 258549.67 76560 208 4102
4104 0 494130.62 258663.92 76640 32 4103
4105 0 494307.4 258814.98 76840 32 4104
4106 0 494274.97 259023.44 77000 101 4105
4107 0 494359.34 259371.08 77160 128 4106
4108 0 494332.56 259733.77 77280 120 4107
4109 0 494313.1 260113.61 77480 128 4108
4110 0 494354.8 260298.44 77600 107 4109
4111 0 494497.44 260748.86 77720 102 4110
4112 0 494534.12 260991.92 77640 148 4111
4113 0 494569.3 261173.6 77520 128 4112
4114 0 494585.97 261372.8 77320 120 4113
4115 0 494636.16 261507.69 77160 124 4114
4116 0 494720.16 261763.58 76880 120 4115
4117 0 494533.5 262223.4 76680 202 4116
4118 0 494419.47 262391.66 76560 204 4117
4119 0 494343.16 262503.88 76480 204 4118
4120 0 494350.6 262835.84 76320 153 4119
4121 0 494330.38 263109.56 76160 148 4120
4122 0 494323.1 263642.72 76040 107 4121
4123 0 494198.2 264220.25 75960 86 4122
4124 0 494186.9 264181.06 75920 86 4123
4125 0 494215.16 264064.25 75840 86 4124
4126 0 494522.66 264016.44 75680 107 4125
4127 0 494585.97 264001.03 75640 107 4126
4128 0 494779.38 263947.12 75520 139 4127
4129 0 494892.22 263956.47 75360 140 4128
4130 0 495034.94 263900.16 75200 140 4129
4131 0 495126.75 263859.16 74920 98 4130
4132 0 495362.16 263793.25 74760 128 4131
4133 0 495450.88 263707.22 74600 115 4132
4134 0 495615.62 263659.62 74400 96 4133
4135 0 495707.06 263527.88 74280 107 4134
4136 0 495718.9 263596.56 74240 107 4135
4137 0 495788.75 263611.3 74160 107 4136
4138 0 495965.8 263624.56 74000 122 4137
4139 0 496229.2 263608.25 73840 148 4138
4140 0 496520.12 263496.72 73320 120 4139
4141 0 496709.6 263455.84 72880 166 4140
4142 0 496781.5 263491.5 72800 166 4141
4143 0 496830.28 263567.5 72720 115 4142
4144 0 496959.47 263597.22 72560 71 4143
4145 0 497087.5 263579.6 72400 71 4144
4146 0 497219.44 263642.8 72160 122 4145
4147 0 497529.1 263828.2 71720 150 4146
4148 0 497754.22 263968.16 71160 122 4147
4149 0 497817.84 263996.62 70680 186 4148
4150 0 497908.16 263956.5 70400 122 4149
4151 0 498016.3 263855.88 70080 122 4150
4152 0 498344.28 263751.8 70080 122 4151
4153 0 498465.53 263634.62 70120 122 4152
4154 0 498487.72 263587.44 70160 122 4153
4155 0 498557.72 263498.94 70240 -1 4154
4156 0 498721.06 263423.72 70280 -1 4155
4157 0 498040.66 263856.47 70040 122 4151
4158 0 498041.84 263864.53 70000 122 4157
4159 0 498047.84 263857.28 69920 115 4158
4160 0 498065.78 263848.2 69800 115 4159
4161 0 498040.12 263854.03 69600 148 4160
4162 0 498022.84 263899.34 69480 154 4161
4163 0 498058.4 263931.1 69400 154 4162
4164 0 498107.1 263974.44 69240 124 4163
4165 0 498130.4 263975.25 69160 124 4164
4166 0 498119.38 264073.56 69000 131 4165
4167 0 498110.38 264131.88 68880 131 4166
4168 0 498064.88 264352.9 68800 32 4167
4169 0 498118.75 264220.5 68760 75 4168
4170 0 498174.94 264199.78 68680 75 4169
4171 0 498254.16 264180.4 68600 75 4170
4172 0 498274.28 264188.5 68560 75 4171
4173 0 498285.44 264197.4 68520 75 4172
4174 0 498254.2 264244.25 68480 45 4173
4175 0 498255.06 264355.38 68400 45 4174
4176 0 498223.16 264415.47 68280 45 4175
4177 0 498251.2 264494.97 68160 60 4176
4178 0 498302.34 264559 68120 60 4177
4179 0 498641.25 264587.06 67600 51 4178
4180 0 498528 263968 67520 102 4179
4181 0 498368 263808 67360 96 4180
4182 0 498112 263744 67320 60 4181
4183 0 497888 263616 67320 71 4182
4184 0 497664 263552 67200 40 4183
4185 0 497408 263552 67120 75 4184
4186 0 497152 263584 67080 51 4185
4187 0 496896 263584 67040 80 4186
4188 0 496640 263584 67000 75 4187
4189 0 496384 263552 66960 86 4188
4190 0 496128 263456 66960 80 4189
4191 0 495904 263296 66960 60 4190
4192 0 495648 263264 66920 60 4191
4193 0 495392 263200 66880 75 4192
4194 0 495136 263200 66840 75 4193
4195 0 494880 263200 66800 51 4194
4196 0 494624 263136 66800 75 4195
4197 0 494368 263200 66800 64 4196
4198 0 494112 263200 66840 51 4197
4199 0 493856 263200 66840 32 4198
4200 0 493504 263296 66840 40 4199
4201 0 493248 263392 66800 51 4200
4202 0 492992 263488 66840 32 4201
4203 0 492800 263584 66680 32 4202
4204 0 492736 263584 66720 32 4203
4205 0 492224 263360 66760 71 4204
4206 0 492224 263232 66840 75 4205
4207 0 492032 263104 67000 91 4206
4208 0 491840 263008 67160 90 4207
4209 0 491680 262880 67320 101 4208
4210 0 491424 262848 67400 81 4209
4211 0 491200 262720 67520 80 4210
4212 0 490976 262592 67560 71 4211
4213 0 490720 262560 67640 81 4212
4214 0 490496 262624 67800 71 4213
4215 0 490304 262720 68000 45 4214
4216 0 490048 262752 68080 45 4215
4217 0 489856 262720 68200 51 4216
4218 0 490656 262304 67640 60 4213
4219 0 490848 262112 67600 71 4218
4220 0 490976 261856 67640 75 4219
4221 0 490946 261544 67600 -1 4220
4222 0 490980 261255 67680 -1 4221
4223 0 490848 261408 67720 40 4222
4224 0 490912 261312 67720 60 4223
4225 0 490976 261088 67840 122 4224
4226 0 490976 260832 67840 71 4225
4227 0 491008 260576 67880 81 4226
4228 0 491168 260352 67880 90 4227
4229 0 491232 260096 67880 71 4228
4230 0 491072 259904 68000 75 4229
4231 0 491136 259680 68120 51 4230
4232 0 491328 259520 68240 51 4231
4233 0 491520 259328 68280 81 4232
4234 0 491648 259104 68280 40 4233
4235 0 491712 258848 68240 86 4234
4236 0 491808 258592 68240 51 4235
4237 0 491936 258368 68320 75 4236
4238 0 492032 258112 68280 60 4237
4239 0 492224 257920 68280 51 4238
4240 0 492192 257664 68200 60 4239
4241 0 492064 257440 68120 86 4240
4242 0 492128 257184 68040 178 4241
4243 0 492000 256992 67920 71 4242
4244 0 491936 256736 67920 75 4243
4245 0 491808 256480 67960 86 4244
4246 0 491808 256224 67960 81 4245
4247 0 491872 255968 68000 90 4246
4248 0 491872 255744 67880 120 4247
4249 0 492032 255552 67840 128 4248
4250 0 492096 255296 67840 136 4249
4251 0 492096 255072 67720 80 4250
4252 0 492096 254816 67720 91 4251
4253 0 492032 254560 67680 148 4252
4254 0 492096 254304 67600 40 4253
4255 0 498912 264512 67560 75 4178
4256 0 499104 264640 67440 64 4255
4257 0 499328 264768 67400 75 4256
4258 0 499520 264928 67280 137 4257
4259 0 499744 265024 67200 51 4258
4260 0 5e+05 265120 67120 75 4259
4261 0 500128 265280 66960 98 4260
4262 0 500128 265376 66880 101 4261
4263 0 500384 265440 66960 75 4262
4264 0 500640 265504 66960 80 4263
4265 0 500704 265728 66840 80 4264
4266 0 500768 265920 66680 75 4265
4267 0 500960 266080 66560 75 4266
4268 0 501282 266201 66480 -1 4267
4269 0 501476 266414 66360 -1 4268
4270 0 501152 266272 66320 40 4269
4271 0 501280 266336 66320 51 4270
4272 0 501472 266528 66280 60 4271
4273 0 501664 266688 66240 75 4272
4274 0 501888 266816 66200 75 4273
4275 0 502016 267040 66160 45 4274
4276 0 502176 267264 66120 75 4275
4277 0 502208 267488 66000 51 4276
4278 0 502144 267744 65920 90 4277
4279 0 501888 267840 65960 60 4278
4280 0 501664 267968 65920 75 4279
4281 0 501504 268192 65840 40 4280
4282 0 501408 268448 65800 80 4281
4283 0 501312 268672 65720 75 4282
4284 0 501376 268896 65560 81 4283
4285 0 501440 269056 65320 71 4284
4286 0 501440 269280 65200 32 4285
4287 0 501568 269440 65040 60 4286
4288 0 501632 269664 64920 75 4287
4289 0 501664 269888 64800 40 4288
4290 0 501664 270144 64680 80 4289
4291 0 501536 270336 64560 90 4290
4292 0 501504 270496 64360 81 4291
4293 0 501536 270720 64160 51 4292
4294 0 501504 270976 64080 86 4293
4295 0 501408 271200 63960 80 4294
4296 0 501248 271392 63840 75 4295
4297 0 501184 271616 63720 51 4296
4298 0 501152 271872 63720 81 4297
4299 0 501024 272064 63560 98 4298
4300 0 500832 272160 63360 96 4299
4301 0 500736 272256 63120 81 4300
4302 0 500623 272378 62960 -1 4301
4303 0 500482 272444 62760 -1 4302
4304 0 499994 272678 62560 -1 4303
4305 0 499230 272707 62400 -1 4304
4306 0 498745 272586 62240 -1 4305
4307 0 498565 272474 62120 -1 4306
4308 0 498434 272253 61920 -1 4307
4309 0 498496 272256 61880 120 4308
4310 0 498368 272064 61760 102 4309
4311 0 498208 271904 61640 122 4310
4312 0 497952 271808 61600 91 4311
4313 0 497760 271648 61520 60 4312
4314 0 497600 271552 61400 64 4313
4315 0 497029 271312 61280 -1 4314
4316 0 496608 271168 61200 104 4315
4317 0 496352 271232 61160 80 4316
4318 0 496096 271296 61160 64 4317
4319 0 495840 271360 61160 40 4318
4320 0 495584 271488 61080 32 4319
4321 0 495213 271369 60960 -1 4320
4322 0 501195.75 264975.16 66840 -1 4264
4323 0 501272.62 265296.94 66560 -1 4322
4324 0 501920.22 265195.88 66680 -1 4323
4325 0 502080 265152 66760 51 4324
4326 0 502304 265056 66800 51 4325
4327 0 502496 264896 66880 71 4326
4328 0 502656 264672 66880 51 4327
4329 0 502848 264512 66960 40 4328
4330 0 503370 264236 66880 -1 4329
4331 0 504288 264160 67000 40 4330
4332 0 504544 264096 66960 60 4331
4333 0 504800 263968 66960 60 4332
4334 0 504960 263776 67000 60 4333
4335 0 505152 263616 67080 45 4334
4336 0 505312 263392 67200 45 4335
4337 0 505440 263200 67400 32 4336
4338 0 505728 263136 67480 51 4337
4339 0 505984 263136 67400 60 4338
4340 0 506240 263040 67360 51 4339
4341 0 506496 263040 67320 51 4340
4342 0 506720 262976 67440 101 4341
4343 0 506720 262880 67680 98 4342
4344 0 506848 262784 67920 45 4343
4345 0 506944 262624 68120 80 4344
4346 0 507168 262464 68240 86 4345
4347 0 507392 262304 68280 80 4346
4348 0 507648 262304 68320 45 4347
4349 0 507808 262240 68400 81 4348
4350 0 498020.06 264715.94 68720 64 4168
4351 0 498077.44 264955.53 68680 104 4350
4352 0 498178.1 265203.25 68640 91 4351
4353 0 497990.47 265567.56 68600 124 4352
4354 0 497802.22 265888.66 68520 108 4353
4355 0 497682.97 266102.44 68440 98 4354
4356 0 497599.66 266279.4 68400 107 4355
4357 0 497555.3 266363.16 68360 107 4356
4358 0 497260.66 266578.4 68320 81 4357
4359 0 497027.44 267039.7 68360 98 4358
4360 0 496955.88 267207.5 68400 124 4359
4361 0 496891.28 267350.44 68440 91 4360
4362 0 496822.72 267424.2 68520 91 4361
4363 0 496675.4 267651.34 68560 120 4362
4364 0 496384.06 268127.38 68640 120 4363
4365 0 496072.03 268595.2 68640 124 4364
4366 0 496119.22 268875.2 68600 137 4365
4367 0 496139.3 268952.22 68560 137 4366
4368 0 496175.2 268976.16 68520 137 4367
4369 0 496156.66 269025.38 68360 -1 4368
4370 0 496194.3 269128.44 68200 -1 4369
4371 0 496259.8 269181.38 68080 -1 4370
4372 0 496263.75 269265.38 67920 -1 4371
4373 0 496333.12 269337.94 67800 -1 4372
4374 0 496345.5 269492.5 67680 -1 4373
4375 0 496470.3 269510.03 67560 -1 4374
4376 0 496432.03 269604.3 67400 -1 4375
4377 0 496371.28 269774.88 67280 -1 4376
4378 0 496111.75 269931.47 67200 -1 4377
4379 0 495853.75 270125.7 67080 -1 4378
4380 0 495688.62 270301.97 66960 -1 4379
4381 0 495616.2 270567.38 66840 -1 4380
4382 0 495453.72 270671.38 66760 -1 4381
4383 0 495422.56 270733.56 66640 -1 4382
4384 0 495518.9 270817.88 66480 -1 4383
4385 0 495543.8 270968.25 66320 -1 4384
4386 0 495664 271209.34 66240 -1 4385
4387 0 495724.06 271330.5 66200 -1 4386
4388 0 495809.7 271416.7 66120 -1 4387
4389 0 495918.25 271583.62 66000 -1 4388
4390 0 495815.97 271763.44 66160 -1 4389
4391 0 495953.3 271674.06 65880 -1 4389
4392 0 496062.1 271817.44 65760 -1 4391
4393 0 496062.66 271787.38 65680 -1 4392
4394 0 496149.2 271922.12 65520 -1 4393
4395 0 496150.4 272075.28 65400 -1 4394
4396 0 496096.7 272230.8 65240 -1 4395
4397 0 496026.75 272264.34 65040 -1 4396
4398 0 496015.44 272231.16 64880 -1 4397
4399 0 496075.94 272188.34 64760 -1 4398
4400 0 496187.16 272161.8 64640 -1 4399
4401 0 496348.8 272005.25 64520 -1 4400
4402 0 496440.56 271894.9 64440 -1 4401
4403 0 496534.03 271787.94 64320 -1 4402
4404 0 496552.84 271746.38 64240 -1 4403
4405 0 496554.84 271711.9 64120 -1 4404
4406 0 496439.66 271846.34 64000 -1 4405
4407 0 496341.9 271955.2 63920 -1 4406
4408 0 496262.25 272063.3 63840 -1 4407
4409 0 496077.7 272131.7 63760 -1 4408
4410 0 495937.06 272231.3 63680 -1 4409
4411 0 495850.47 272234.12 63600 -1 4410
4412 0 495874.66 272221.7 63520 -1 4411
4413 0 495989.38 272319.7 63360 -1 4412
4414 0 496080.28 272267.9 63160 -1 4413
4415 0 496225.38 272247.12 63040 -1 4414
4416 0 496196.12 272288.56 62920 -1 4415
4417 0 496168.06 272355.75 62800 -1 4416
4418 0 496150.22 272389.84 62640 -1 4417
4419 0 496088.38 272502.88 62520 -1 4418
4420 0 495963.34 272954.62 62640 -1 4419
4421 0 496026.25 272542.25 62400 -1 4419
4422 0 496005.25 272416.28 62360 -1 4421
4423 0 495429.4 270769.28 66120 -1 4386
4424 0 496071.5 268632.06 68720 124 4365
4425 0 496071.34 268699.8 68800 137 4424
4426 0 495995.88 268871.3 68920 137 4425
4427 0 495923.12 268958.8 69040 104 4426
4428 0 495907.7 268979.84 69120 104 4427
4429 0 495923.12 269060.2 69200 150 4428
4430 0 495940.25 269387.84 69320 107 4429
4431 0 495937.3 269460.6 69400 81 4430
4432 0 495851.62 269578.88 69480 81 4431
4433 0 495703.6 269622.9 69480 81 4432
4434 0 495655.47 269632.75 69440 81 4433
4435 0 495641.2 269648.1 69400 81 4434
4436 0 495826.72 269555.88 69560 81 4432
4437 0 495795.66 269556.34 69600 81 4436
4438 0 495755.2 269551.47 69640 81 4437
4439 0 495991.62 269726.72 69280 98 4430
4440 0 496059.06 269907.88 69240 102 4439
4441 0 496115.88 270009.03 69160 102 4440
4442 0 496181.84 270156.53 69080 81 4441
4443 0 496307.97 270296.28 69040 91 4442
4444 0 496483.72 270567.44 68960 86 4443
4445 0 496568.22 270655.22 68920 86 4444
4446 0 496492.06 270855.8 68880 98 4445
4447 0 496439.84 271075.78 68800 102 4446
4448 0 496516.3 271217.25 68720 102 4447
4449 0 496497.56 271242.78 68680 102 4448
4450 0 496494.66 271303.56 68600 102 4449
4451 0 496483.56 271331.8 68560 102 4450
4452 0 496360.6 271467.03 68440 32 4451
4453 0 496327.03 271513.72 68400 32 4452
4454 0 496268.34 271621.75 68320 51 4453
4455 0 496223 271664 68280 51 4454
4456 0 496007 271839 68320 75 4455
4457 0 496003 271871 68400 75 4456
4458 0 495995 271859 68520 75 4457
4459 0 495979 271811 68640 75 4458
4460 0 495983 271783 68760 75 4459
4461 0 495943 271719 68920 75 4460
4462 0 495871 271619 69080 -1 4461
4463 0 495779 271531 69240 -1 4462
4464 0 495483 271459 69320 -1 4463
4465 0 495247 271355 69440 -1 4464
4466 0 495131 271239 69560 -1 4465
4467 0 495159 271127 69680 -1 4466
4468 0 495251 270931 69720 -1 4467
4469 0 495275 270859 69680 -1 4468
4470 0 495183 270675 69640 -1 4469
4471 0 495167 270619 69680 -1 4470
4472 0 495195 270575 69760 -1 4471
4473 0 495079 270503 69840 -1 4472
4474 0 494895 270575 69840 -1 4473
4475 0 494903 270615 69720 -1 4474
4476 0 495171 270527 69920 -1 4472
4477 0 495215 270491 70000 -1 4476
4478 0 495103 270451 70040 -1 4477
4479 0 495027 270395 70080 -1 4478
4480 0 494991 270383 70120 -1 4479
4481 0 495007 270379 70200 -1 4480
4482 0 495911 271487 69280 -1 4463
4483 0 495947 271455 69400 -1 4482
4484 0 495955 271431 69560 -1 4483
4485 0 496003 271487 69720 -1 4484
4486 0 496091 271487 69840 -1 4485
4487 0 496203 271515 70000 -1 4486
4488 0 496335 271599 70120 -1 4487
4489 0 496303 271683 70240 -1 4488
4490 0 496323 271739 70360 -1 4489
4491 0 496343 271787 70480 -1 4490
4492 0 496340.34 271820.34 70520 -1 4491
4493 0 496435 271731 70560 -1 4492
4494 0 496491 271731 70680 -1 4493
4495 0 496739 271791 70720 -1 4494
4496 0 496775 271787 70800 -1 4495
4497 0 496335 271887 70600 -1 4492
4498 0 496307 271947 70680 -1 4497
4499 0 496347 272035 70800 -1 4498
4500 0 496132.66 271747.7 68200 75 4455
4501 0 496047.88 271927.03 67960 75 4500
4502 0 496017.72 272052.9 67760 96 4501
4503 0 496064.03 272108.97 67600 96 4502
4504 0 496187.34 272239.7 67520 96 4503
4505 0 496307.78 272354.94 67440 104 4504
4506 0 496360.06 272458.84 67360 32 4505
4507 0 496429.78 272571.3 67280 32 4506
4508 0 496400 272709.03 67120 51 4507
4509 0 496422.06 272818.8 67080 75 4508
4510 0 496339.84 273006.16 67040 75 4509
4511 0 496282.78 273163.8 67000 98 4510
4512 0 496200.53 273275.06 66960 98 4511
4513 0 496102.62 273454.6 66920 90 4512
4514 0 496316.12 273365.44 66880 90 4513
4515 0 496272.1 273535.94 66760 90 4514
4516 0 496264.56 273671.56 66600 102 4515
4517 0 496379 273672.3 66440 90 4516
4518 0 496469.3 273683.03 66320 -1 4517
4519 0 496542.2 273683.1 66240 -1 4518
4520 0 496571 273687.1 66200 -1 4519
4521 0 496635 273695 66120 -1 4520
4522 0 496751 273735 66040 -1 4521
4523 0 495946.72 273632.72 66880 102 4513
4524 0 495779.25 273792.5 66840 102 4523
4525 0 495684.12 273899.78 66760 102 4524
4526 0 495566.53 274079.62 66600 102 4525
4527 0 495276.97 274307.22 66560 86 4526
4528 0 495037.88 274533.6 66520 91 4527
4529 0 494907.78 274671.9 66440 80 4528
4530 0 494637.5 274924.78 66400 86 4529
4531 0 494531.06 275085.4 66320 102 4530
4532 0 494442.1 275350.38 66200 120 4531
4533 0 494101.03 275310.4 66200 120 4532
4534 0 493996.4 275339.78 66160 120 4533
4535 0 493698.75 275357.72 66120 -1 4534
4536 0 494438.38 275397.78 66160 120 4532
4537 0 494470.78 275579.66 66080 75 4536
4538 0 494488.88 275771.78 66000 102 4537
4539 0 494554.22 275913.16 65880 102 4538
4540 0 494569.47 275933.7 65800 64 4539
4541 0 494523.16 275972.94 65720 64 4540
4542 0 494479.47 276004.22 65640 60 4541
4543 0 494373.8 276066.16 65520 60 4542
4544 0 494351.44 276170.94 65480 60 4543
4545 0 494343.5 276194.5 65440 60 4544
4546 0 494310 276336.66 65480 60 4545
4547 0 494282 276364.66 65560 60 4546
4548 0 494266 276404.66 65640 60 4547
4549 0 494226 276448.66 65720 60 4548
4550 0 494198 276488.66 65800 60 4549
4551 0 494150 276513 65880 60 4550
4552 0 494046 276589 66000 -1 4551
4553 0 493866 276669 66040 -1 4552
4554 0 494335.7 276218.3 65400 60 4545
4555 0 494375.97 276248.6 65280 60 4554
4556 0 494423.34 276298.38 65000 75 4555
4557 0 494422.25 276314.84 64960 75 4556
4558 0 494403.66 276409.7 64720 75 4557
4559 0 494367.97 276446.5 64640 75 4558
4560 0 494452.75 276310.1 64480 51 4559
4561 0 494525.06 276187.22 64360 86 4560
4562 0 494566.6 276170.56 64320 86 4561
4563 0 494605.5 276160.34 64280 86 4562
4564 0 494619.2 276145.4 64240 86 4563
4565 0 494640.75 276149.97 64120 96 4564
4566 0 494552.97 276199 64040 96 4565
4567 0 494396.9 276305.56 63960 51 4566
4568 0 494271.2 276455.2 63840 51 4567
4569 0 494222.75 276519.66 63800 51 4568
4570 0 494164.2 276544.38 63760 51 4569
4571 0 493998.5 276647.25 63680 64 4570
4572 0 493950.47 276662.56 63640 64 4571
4573 0 493896.4 276726.94 63440 32 4572
4574 0 493670.5 276708.66 63280 81 4573
4575 0 493548.6 276654.78 63080 81 4574
4576 0 493503.8 276647 63000 81 4575
4577 0 493436 276634.75 62880 81 4576
4578 0 493361.12 276604.06 62680 81 4577
4579 0 493314.78 276585.75 62520 81 4578
4580 0 493319.62 276513.9 62320 -1 4579
4581 0 493265 276528.38 62280 -1 4580
4582 0 493137.72 276507.44 62160 -1 4581
4583 0 492980.7 276494.12 62000 71 4582
4584 0 492869.1 276436.3 61920 71 4583
4585 0 492648.62 276384.44 61800 71 4584
4586 0 492569.78 276396.97 61760 71 4585
4587 0 492325.06 276386.1 61680 71 4586
4588 0 492054.94 276461.06 61640 96 4587
4589 0 491758.97 276470.12 61600 71 4588
4590 0 491411.56 276494.34 61560 80 4589
4591 0 491051.44 276491.9 61440 91 4590
4592 0 490640.28 276453.03 61360 75 4591
4593 0 490330.72 276350.25 61240 60 4592
4594 0 489909.47 276298.94 61120 60 4593
4595 0 489795.5 276262.1 61080 60 4594
4596 0 489397.88 276213.12 61000 60 4595
4597 0 489117.66 276024.44 60960 -1 4596
4598 0 488383.7 275596.56 60800 -1 4597
4599 0 487898.78 275335.75 60760 -1 4598
4600 0 487816.12 275253.97 60720 -1 4599
4601 0 487384.88 275713.1 60640 -1 4600
4602 0 487353.38 275971.1 60600 -1 4601
4603 0 487253.38 275977.22 60560 -1 4602
4604 0 487078.84 276038.03 60520 -1 4603
4605 0 486934.4 276048.44 60440 -1 4604
4606 0 486769.53 276086.34 60360 -1 4605
4607 0 486515.72 275985.78 60240 -1 4606
4608 0 486386.56 275921.16 60200 -1 4607
4609 0 486199.12 276033.9 60160 -1 4608
4610 0 485826.84 275993.25 60120 -1 4609
4611 0 485526.12 275973.78 60080 -1 4610
4612 0 485292.34 275767.47 60040 -1 4611
4613 0 484984.97 275717.1 60000 -1 4612
4614 0 483992.6 275584.44 59960 -1 4613
4615 0 483744.66 275519.25 60000 -1 4614
4616 0 483196.25 275039.28 60040 -1 4615
4617 0 482777.22 274989.9 60040 -1 4616
4618 0 482449.6 275247.78 60000 -1 4617
4619 0 482330.62 275276.28 59960 -1 4618
4620 0 482289.3 274966.6 60040 -1 4618
4621 0 482091.8 275223.44 60080 -1 4620
4622 0 481989.06 275171.47 60120 -1 4621
4623 0 481887.94 275123.7 60160 -1 4622
4624 0 481794.5 275122.28 60120 -1 4623
4625 0 481537.97 274805.2 60040 -1 4624
4626 0 481405.03 275106.25 60000 -1 4625
4627 0 481063.2 275148.2 59960 -1 4626
4628 0 480853.66 275187.28 59920 -1 4627
4629 0 480706.28 275206.38 59880 -1 4628
4630 0 480641.7 275214.28 59800 -1 4629
4631 0 480609.1 275194.06 59720 -1 4630
4632 0 480593.06 275151.88 59680 -1 4631
4633 0 480699.5 275206.2 59960 -1 4628
4634 0 480656.72 275214.53 60000 -1 4633
4635 0 480737.84 274898.16 60040 -1 4634
4636 0 480673.28 275235.28 60080 -1 4635
4637 0 480610.75 275210.88 60160 -1 4636
4638 0 480533.84 275205.6 60200 -1 4637
4639 0 481550.8 275026.22 59960 -1 4626
4640 0 481595.38 274935.7 59920 -1 4639
4641 0 481582.2 274874.6 59880 -1 4640
4642 0 481546.84 274851.47 59840 -1 4641
4643 0 481509.88 274789.5 59760 -1 4642
4644 0 481505.03 274762 59720 -1 4643
4645 0 486482.6 275409.62 60200 -1 4608
4646 0 486691.75 275218.44 60240 -1 4645
4647 0 486908.53 275140.5 60200 -1 4646
4648 0 487116.25 275103.78 60120 -1 4647
4649 0 487249.44 274974.12 60080 -1 4648
4650 0 487380.53 274417.4 60040 -1 4649
4651 0 487212.88 274403.2 60000 -1 4650
4652 0 487175.7 274385.7 59880 -1 4651
4653 0 487117.72 274396.9 59800 -1 4652
4654 0 487110.25 274427.66 59720 -1 4653
4655 0 487087.75 274463.66 59680 -1 4654
4656 0 487168.53 274100.88 60080 -1 4650
4657 0 487101.53 273941.5 60120 -1 4656
4658 0 487040.72 273843.8 60200 -1 4657
4659 0 486870.47 273656.75 60280 -1 4658
4660 0 486728.1 273565.25 60360 -1 4659
4661 0 486628.88 273486.38 60400 -1 4660
4662 0 486476.9 273393.28 60480 -1 4661
4663 0 486231.84 273250.56 60560 -1 4662
4664 0 485878.5 273022.25 60640 -1 4663
4665 0 485555.5 272180.12 60720 -1 4664
4666 0 485469.4 272177.88 60760 -1 4665
4667 0 485437.3 272363.2 60800 -1 4666
4668 0 485430.22 272608.2 60840 -1 4667
4669 0 485380.94 272710.4 60920 -1 4668
4670 0 485222.75 272791.1 61000 -1 4669
4671 0 484929.1 272783 61080 -1 4670
4672 0 484578.22 272852.47 61160 -1 4671
4673 0 484256.22 272846.38 61200 -1 4672
4674 0 483944.7 272894.53 61240 -1 4673
4675 0 483593.88 273040.56 61280 -1 4674
4676 0 483240.97 273139.97 61320 -1 4675
4677 0 482962.53 273208.25 61360 -1 4676
4678 0 482532.6 273244.12 61320 -1 4677
4679 0 482037.03 273180.47 61320 -1 4678
4680 0 481335.3 272964.06 61360 -1 4679
4681 0 480966.7 272810.38 61320 -1 4680
4682 0 480755.4 272758.3 61280 -1 4681
4683 0 480238.84 272687.72 61240 -1 4682
4684 0 479739.25 272605.38 61200 -1 4683
4685 0 479495.53 272531.62 61160 -1 4684
4686 0 479045.1 272393.75 61120 -1 4685
4687 0 478822.47 272245.94 61040 -1 4686
4688 0 478410 272114 60960 -1 4687
4689 0 477922 271962 60880 -1 4688
4690 0 477542 271894 60840 -1 4689
4691 0 477338 271698 60800 -1 4690
4692 0 477102 271646 60760 -1 4691
4693 0 476870 271506 60720 -1 4692
4694 0 476514 272366 60640 -1 4693
4695 0 476282 272290 60560 -1 4694
4696 0 475994 272222 60480 -1 4695
4697 0 475754 272142 60400 -1 4696
4698 0 475134 271946 60280 71 4697
4699 0 474726 271722 60200 51 4698
4700 0 474330 271442 60080 51 4699
4701 0 473942 271246 60000 75 4700
4702 0 473714 271158 59920 75 4701
4703 0 473602 271070 59840 75 4702
4704 0 473506 271014 59760 51 4703
4705 0 473418 270850 59720 51 4704
4706 0 473286 270682 59640 51 4705
4707 0 473098 270586 59560 60 4706
4708 0 472950 270502 59520 60 4707
4709 0 472662 270406 59480 60 4708
4710 0 472282 270314 59520 -1 4709
4711 0 472030 270110 59480 -1 4710
4712 0 471922 270050 59440 -1 4711
4713 0 471878 269950 59360 -1 4712
4714 0 471838 269858 59280 -1 4713
4715 0 471742 269826 59160 -1 4714
4716 0 471762 269850 59120 -1 4715
4717 0 471570 269706 59080 -1 4716
4718 0 471466 269650 59040 -1 4717
4719 0 471422 269630 59000 -1 4718
4720 0 471338 269602 58920 -1 4719
4721 0 471230 269630 58840 -1 4720
4722 0 471162 269642 58760 -1 4721
4723 0 471122 269658 58680 -1 4722
4724 0 471026 269674 58600 -1 4723
4725 0 470902 269666 58520 -1 4724
4726 0 470834 269670 58440 -1 4725
4727 0 470758 269678 58360 -1 4726
4728 0 470842 269626 58240 -1 4727
4729 0 470914 269606 58120 -1 4728
4730 0 470646 269342 58080 -1 4729
4731 0 470578 269270 58000 -1 4730
4732 0 470542 269206 57960 -1 4731
4733 0 470422 269074 57880 -1 4732
4734 0 470410 269006 57800 -1 4733
4735 0 470386 268838 57720 -1 4734
4736 0 470374 268742 57800 -1 4735
4737 0 470394 268686 57840 -1 4736
4738 0 470718 268494 57880 -1 4737
4739 0 470754 268266 57800 -1 4738
4740 0 470622 268094 57840 -1 4739
4741 0 470694 268002 57760 -1 4740
4742 0 470606 268210 57760 -1 4739
4743 0 471802 269898 59040 -1 4716
4744 0 471854 269990 58960 -1 4743
4745 0 471890 270078 58880 -1 4744
4746 0 471870 270166 58800 -1 4745
4747 0 471938 270214 58720 -1 4746
4748 0 472098 270270 58760 -1 4747
4749 0 472134 270278 58800 -1 4748
4750 0 472174 270262 58880 -1 4749
4751 0 471931.34 270228.66 58680 -1 4747
4752 0 471918 270258 58600 -1 4751
4753 0 487801.5 274874.38 60080 -1 4649
4754 0 487979.22 274909.7 60120 -1 4753
4755 0 488134.25 274900.8 60160 -1 4754
4756 0 488374 274837 60200 -1 4755
4757 0 488566 274881 60240 -1 4756
4758 0 486768.75 275179.75 60280 -1 4646
4759 0 486763.5 275136.75 60400 -1 4758
4760 0 486841.84 275076.84 60520 -1 4759
4761 0 486853.5 275008.94 60560 -1 4760
4762 0 486838.28 274821.25 60640 -1 4761
4763 0 486828.4 274170.2 60720 -1 4762
4764 0 493728.84 276248.6 62320 -1 4580
4765 0 493760.34 276180.06 62280 -1 4764
4766 0 493838.75 276077.1 62240 -1 4765
4767 0 493955.6 276671.4 63000 81 4576
4768 0 494039.6 276627.4 62920 81 4767
4769 0 494171.6 276587.4 62880 81 4768
4770 0 494259.6 276543.4 62840 32 4769
4771 0 494343.6 276487.4 62800 32 4770
4772 0 494451.6 276451.4 62760 -1 4771
4773 0 494491.34 276244.94 64920 75 4557
4774 0 494514.34 276217.8 64880 75 4773
4775 0 494534.7 276188.34 64840 51 4774
4776 0 494544.22 276171.8 64800 51 4775
4777 0 494558.97 276135.94 64760 51 4776
4778 0 494575.7 276091.78 64720 51 4777
4779 0 494605.4 276043.56 64680 51 4778
4780 0 496709.88 271327.44 68600 102 4450
4781 0 496803.9 271302.66 68640 102 4780
4782 0 496848.56 271290.84 68680 102 4781
4783 0 498007.7 265531.34 68680 108 4352
4784 0 497983.03 265512.97 68800 108 4783
4785 0 498007.44 265462.06 68840 108 4784
4786 0 498030.3 265473 68880 108 4785
4787 0 498039.06 265432.97 68960 108 4786
4788 0 498061.78 265430.2 69040 108 4787
4789 0 495714.94 263111.8 74280 107 4135
4790 0 495714.88 263020.25 74240 107 4789
4791 0 495720 263046.8 74320 107 4789
4792 0 495744 262934.8 74400 107 4791
4793 0 494938.9 263739.97 75640 139 4127
4794 0 494990.6 263656.22 75680 139 4793
4795 0 494991 263612.28 75720 32 4794
4796 0 494942.8 263495.28 75760 32 4795
4797 0 494871 263376.3 75720 32 4796
4798 0 494860.66 263356.03 75680 139 4797
4799 0 494816.84 263340.1 75640 139 4798
4800 0 494759.8 263331.56 75600 139 4799
4801 0 493562.88 264753.1 75920 101 4124
4802 0 493515.47 264876.66 75840 101 4801
4803 0 493403.34 264960.34 75760 104 4802
4804 0 493337.78 264990.6 75720 104 4803
4805 0 493541.7 264891.97 75600 104 4804
4806 0 493594.75 264882.94 75560 104 4805
4807 0 493691.78 264891.53 75520 101 4806
4808 0 493735.38 264913.34 75480 104 4807
4809 0 493764.94 264923.34 75440 104 4808
4810 0 493825.1 264964.2 75400 104 4809
4811 0 493137.66 265084.06 75600 120 4804
4812 0 492531.25 265305.16 75480 115 4811
4813 0 492050.8 265415.84 75440 96 4812
4814 0 491650.8 265480.2 75400 71 4813
4815 0 491028.12 265624.88 75360 91 4814
4816 0 490348.22 265944.84 75360 60 4815
4817 0 490291.84 266056.6 75320 128 4816
4818 0 490252.28 266296.78 75360 128 4817
4819 0 490322.56 266384.4 75400 128 4818
4820 0 490387.06 266432.3 75440 128 4819
4821 0 490388.9 266448.88 75480 128 4820
4822 0 490449.56 266500.5 75560 128 4821
4823 0 490235.25 266056.88 75280 128 4817
4824 0 490187.3 266088.3 75200 128 4823
4825 0 490187.75 266148.7 75080 91 4824
4826 0 490167 266220 74920 91 4825
4827 0 490147.44 266248.97 74760 81 4826
4828 0 490154.66 266304.78 74560 98 4827
4829 0 490046.9 266410.9 74440 98 4828
4830 0 490003.56 266457.44 74320 96 4829
4831 0 490115.16 266344.66 74200 96 4830
4832 0 490563.2 265904.56 74200 -1 4831
4833 0 490610.78 265831.62 74160 -1 4832
4834 0 490683.25 265737.62 74120 -1 4833
4835 0 490752.4 265683.56 74080 -1 4834
4836 0 490018.97 266407.4 74160 96 4831
4837 0 489996.2 266480.47 74080 96 4836
4838 0 490023.84 266504.7 74000 96 4837
4839 0 490495.94 266608.6 74000 96 4838
4840 0 490790.06 266661.03 74040 -1 4839
4841 0 491084.56 266671.53 74080 -1 4840
4842 0 491191.03 266643.56 74160 -1 4841
4843 0 491231.53 266632.22 74200 -1 4842
4844 0 491347.56 266597.25 74240 -1 4843
4845 0 491463.38 266576.03 74320 -1 4844
4846 0 491554 266550.34 74400 -1 4845
4847 0 491626 266518.34 74480 -1 4846
4848 0 491726 266486.34 74560 -1 4847
4849 0 491790 266490.34 74640 -1 4848
4850 0 491914 266506.34 74720 -1 4849
4851 0 492002 266474.34 74800 -1 4850
4852 0 492158 266486.34 74880 -1 4851
4853 0 492386 266450.34 74960 -1 4852
4854 0 492498 266454.34 75040 -1 4853
4855 0 492582 266446.34 75120 -1 4854
4856 0 492694 266442.34 75240 -1 4855
4857 0 492810 266430.34 75320 -1 4856
4858 0 492902 266378.34 75400 -1 4857
4859 0 493026 266338.34 75480 -1 4858
4860 0 493234 266246.34 75560 -1 4859
4861 0 493270 266130.34 75520 -1 4860
4862 0 493278 266070.34 75440 -1 4861
4863 0 493286 266034 75360 -1 4862
4864 0 493290 265966 75280 -1 4863
4865 0 493298 265846 75200 -1 4864
4866 0 493270 265654 75160 -1 4865
4867 0 493362 265578 75080 -1 4866
4868 0 493410 265510 75040 -1 4867
4869 0 493370 265474 74920 -1 4868
4870 0 493342 265462 74840 -1 4869
4871 0 493258 266238.34 75640 -1 4860
4872 0 493342 266318.34 75760 -1 4871
4873 0 493454 266330.34 75840 -1 4872
4874 0 493522 266350.34 75880 -1 4873
4875 0 493590 266402.34 75960 -1 4874
4876 0 493582 266470.34 76040 -1 4875
4877 0 493602 266558.34 76160 -1 4876
4878 0 493870 266606.34 76280 -1 4877
4879 0 493926 266578.34 76360 -1 4878
4880 0 493978 266646.34 76480 -1 4879
4881 0 494350 266706.34 76520 -1 4880
4882 0 494446 266706.34 76640 -1 4881
4883 0 494702 266818.34 76720 -1 4882
4884 0 494866 266898.34 76840 -1 4883
4885 0 495018 267154.34 77000 -1 4884
4886 0 495226 267342.34 76920 -1 4885
4887 0 495382 267422.34 76960 -1 4886
4888 0 495538 267498.34 77040 -1 4887
4889 0 495554 267570.34 77160 -1 4888
4890 0 495598 267590.34 77320 -1 4889
4891 0 495802 267718.34 77360 -1 4890
4892 0 496098 267950.34 77400 -1 4891
4893 0 496077 267962 77280 -1 4892
4894 0 496070 267966.34 77240 -1 4893
4895 0 495922 267978.34 77160 -1 4894
4896 0 495794 268002.34 77040 -1 4895
4897 0 495670 268062.34 76960 -1 4896
4898 0 495582 268114.34 76880 -1 4897
4899 0 496310 267982.34 77280 -1 4893
4900 0 496322 268010.34 77160 -1 4899
4901 0 496338 268074.34 77040 -1 4900
4902 0 496390 268146.34 76920 -1 4901
4903 0 496418 268134.34 76800 -1 4902
4904 0 496430 268134.34 76720 -1 4903
4905 0 489972.47 266520.16 73960 96 4838
4906 0 489903.16 266561.34 73840 104 4905
4907 0 489843.03 266596.7 73720 104 4906
4908 0 489662.7 266736.9 73600 32 4907
4909 0 489603.8 266781.47 73560 32 4908
4910 0 489499.34 266882.84 73400 120 4909
4911 0 489343 267033.62 73280 91 4910
4912 0 489234.8 267192.78 73200 71 4911
4913 0 489131.8 267480.28 73120 86 4912
4914 0 489157.25 267527.66 73040 86 4913
4915 0 489103.94 267637.6 72960 86 4914
4916 0 489083.16 268101.34 72920 80 4915
4917 0 489447.22 268433.47 72920 107 4916
4918 0 489899 268493.44 72960 98 4917
4919 0 490005.3 268589.34 73000 98 4918
4920 0 490071.94 268728.9 73080 98 4919
4921 0 490155.72 268853.8 73160 98 4920
4922 0 490282.8 269107.88 73240 81 4921
4923 0 490275.6 269528.56 73360 98 4922
4924 0 490307.25 269976.06 73480 102 4923
4925 0 490273.44 270070.8 73520 102 4924
4926 0 490199.88 270215.84 73600 104 4925
4927 0 490157.62 270760.56 73640 104 4926
4928 0 490081.84 271143.84 73600 86 4927
4929 0 489991.53 271292.7 73640 86 4928
4930 0 489888.22 271360.7 73680 81 4929
4931 0 489851.12 271376.03 73720 81 4930
4932 0 489775.88 271376.78 73800 81 4931
4933 0 489749.1 271387.72 73840 81 4932
4934 0 489700.38 271404.03 73880 81 4933
4935 0 489632.9 271387.2 73920 81 4934
4936 0 489600 271368.88 74000 86 4935
4937 0 489586 271336 74080 86 4936
4938 0 489586 271288 74160 -1 4937
4939 0 489602 271280 74200 -1 4938
4940 0 490027.9 271256.66 73560 86 4928
4941 0 489959.44 271388.16 73480 81 4940
4942 0 489959.72 271492.25 73400 81 4941
4943 0 489949.94 271531.53 73360 75 4942
4944 0 489925.53 271596.97 73280 75 4943
4945 0 489897.3 271764.2 73200 80 4944
4946 0 490037.53 271924.62 73160 80 4945
4947 0 490055.97 272044.2 73120 86 4946
4948 0 490122.06 271985.44 73080 86 4947
4949 0 490139.8 271955.38 73000 86 4948
4950 0 490093.62 271937.84 72920 86 4949
4951 0 489952.1 272541.62 73080 32 4947
4952 0 489719.9 272943.47 73040 -1 4951
4953 0 489601.53 273100.47 72960 -1 4952
4954 0 489542.3 273240.78 72880 -1 4953
4955 0 489506.53 273444.3 72800 -1 4954
4956 0 489470.72 273536.25 72760 -1 4955
4957 0 489437.78 273643.84 72680 -1 4956
4958 0 489343.53 273807.25 72560 -1 4957
4959 0 489304.7 273976.44 72400 -1 4958
4960 0 489230.78 274131.6 72320 -1 4959
4961 0 489186 274272.75 72200 -1 4960
4962 0 489001.84 274393.84 72080 -1 4961
4963 0 488754.25 274520.66 72000 -1 4962
4964 0 488611.84 274587.53 71880 -1 4963
4965 0 488396.25 274668 71720 -1 4964
4966 0 488191.75 274698.03 71640 -1 4965
4967 0 488013.2 274683.6 71600 -1 4966
4968 0 487908.3 274655.97 71560 -1 4967
4969 0 487839.72 274656.25 71520 -1 4968
4970 0 487828.84 274667.6 71480 -1 4969
4971 0 487822.03 274676.38 71400 -1 4970
4972 0 487817.62 274711.12 71320 -1 4971
4973 0 487831.16 274747 71280 -1 4972
4974 0 487873.78 274794.97 71240 -1 4973
4975 0 487908.6 274835.1 71160 -1 4974
4976 0 487897 274837.2 71080 -1 4975
4977 0 487792.78 274816.97 71000 -1 4976
4978 0 487723.06 274826.53 70960 -1 4977
4979 0 487689.88 274856.03 70880 -1 4978
4980 0 487640.1 274907.34 70760 -1 4979
4981 0 487576.66 274894.9 70640 -1 4980
4982 0 487413.88 274847.03 70440 -1 4981
4983 0 487127.75 274815.5 70280 -1 4982
4984 0 486768.9 274867.84 70080 -1 4983
4985 0 486571.84 274927.6 70040 -1 4984
4986 0 486443.75 274952.7 70000 -1 4985
4987 0 486315.84 274897.6 70040 -1 4986
4988 0 486220.94 274822.72 70120 -1 4987
4989 0 486107.9 274770.5 70160 -1 4988
4990 0 486019.94 274742.06 70200 -1 4989
4991 0 485942.25 274734.62 70240 -1 4990
4992 0 485857.94 274722.1 70200 -1 4991
4993 0 485749.88 274678.53 70160 -1 4992
4994 0 485707.9 274674.88 70120 -1 4993
4995 0 485572.78 274625.94 70040 -1 4994
4996 0 485526.97 274596.84 70000 -1 4995
4997 0 485494.62 274565.06 69960 -1 4996
4998 0 485475.7 274535.8 69920 -1 4997
4999 0 485414.34 274509.06 69840 -1 4998
5000 0 485360.34 274478.9 69760 -1 4999
5001 0 485319.56 274430.6 69680 -1 5000
5002 0 485289.75 274416.16 69600 -1 5001
5003 0 485261.5 274385.62 69520 -1 5002
5004 0 485334 274269.38 69360 -1 5003
5005 0 485390.22 274174 69280 -1 5004
5006 0 485441.1 274176.66 69240 -1 5005
5007 0 485464.78 274170.22 69160 -1 5006
5008 0 485522.28 274234.44 69040 -1 5007
5009 0 485587.12 274219.97 69000 -1 5008
5010 0 486435.4 274961.22 69960 -1 4986
5011 0 486373.8 275019.1 69800 -1 5010
5012 0 486307 275079.62 69640 -1 5011
5013 0 486208.3 275153.53 69480 -1 5012
5014 0 486134.28 275188.34 69280 -1 5013
5015 0 486070.4 275221.56 69120 -1 5014
5016 0 486049.16 275241.6 69080 -1 5015
5017 0 486004.62 275264.16 69040 -1 5016
5018 0 485931.22 275316.94 68960 -1 5017
5019 0 485917.9 275347.4 68880 -1 5018
5020 0 485910.44 275383.84 68840 -1 5019
5021 0 485851.53 275320.97 68800 -1 5020
5022 0 485834.2 275322.12 68760 -1 5021
5023 0 485808.44 275342.7 68720 -1 5022
5024 0 485782.47 275396.53 68640 -1 5023
5025 0 485738.62 275418.12 68560 -1 5024
5026 0 485711.8 275474.3 68480 -1 5025
5027 0 485685.6 275495.16 68440 -1 5026
5028 0 485671.3 275516.22 68400 -1 5027
5029 0 485666.78 275560.97 68360 -1 5028
5030 0 485645.75 275637.8 68280 -1 5029
5031 0 485621.66 275684.12 68240 -1 5030
5032 0 485632.28 275723.9 68200 -1 5031
5033 0 485596.62 275728.66 68160 -1 5032
5034 0 485556.94 275724.38 68120 -1 5033
5035 0 488041.6 274918.56 71040 -1 4976
5036 0 488096.84 274992.97 71000 -1 5035
5037 0 488149.06 275014.53 70960 -1 5036
5038 0 488171.5 274996.78 70920 -1 5037
5039 0 488155.88 274947.97 70880 -1 5038
5040 0 488136.84 274904.53 70800 -1 5039
5041 0 488092.12 274873.34 70760 -1 5040
5042 0 488092.34 274878.75 70720 -1 5041
5043 0 490175.47 272164.06 73200 51 4946
5044 0 490183.62 272181 73280 51 5043
5045 0 490440.2 272324.44 73320 51 5044
5046 0 490580.22 272372.4 73320 51 5045
5047 0 490631.9 272427.34 73360 51 5046
5048 0 490668.97 272449.97 73400 51 5047
5049 0 490670.4 272455.97 73480 51 5048
5050 0 490660.6 272456.22 73520 51 5049
5051 0 490236.2 272152.53 73320 86 5044
5052 0 490323.84 272112.06 73400 86 5051
5053 0 490392.2 272128.16 73440 86 5052
5054 0 490415.6 272058.3 73520 86 5053
5055 0 490155 270572.06 73720 86 4927
5056 0 490159.94 270472.7 73800 86 5055
5057 0 489411.88 268487.9 72840 107 4917
5058 0 489432.53 268548.3 72720 75 5057
5059 0 489514.56 268651.78 72640 75 5058
5060 0 489531.16 268672.84 72600 75 5059
5061 0 489255.12 267324.97 72920 60 4915
5062 0 489311.4 267224.34 72840 32 5061
5063 0 489339.9 267164.22 72720 32 5062
5064 0 489442.97 267117.16 72600 32 5063
5065 0 489447.7 267116.47 72560 32 5064
5066 0 489714.75 266940.5 72560 32 5065
5067 0 489783.22 266881.12 72520 32 5066
5068 0 489779.44 266879.47 72480 32 5067
5069 0 489459.53 267115.4 72480 32 5065
5070 0 489400 267148 72360 80 5069
5071 0 489312 267088 72240 80 5070
5072 0 489284 267048 72120 86 5071
5073 0 489216 267036 72040 86 5072
5074 0 489160 267036 71920 150 5073
5075 0 489040 267068 71800 150 5074
5076 0 488940 267084 71680 107 5075
5077 0 488792 267112 71600 107 5076
5078 0 488652 267092 71480 108 5077
5079 0 488460 267112 71320 80 5078
5080 0 488412 266788 71400 80 5079
5081 0 488432 266728 71440 80 5080
5082 0 488460 266660 71480 80 5081
5083 0 488516 266568 71600 108 5082
5084 0 488556 266552 71640 108 5083
5085 0 488568 266516 71720 107 5084
5086 0 488316 267188 71200 148 5079
5087 0 488248 267304 71080 134 5086
5088 0 488160 267368 71000 134 5087
5089 0 488088 267436 70880 96 5088
5090 0 487948 267544 70760 108 5089
5091 0 487864 267608 70680 108 5090
5092 0 487844 267652 70600 108 5091
5093 0 487812 267681.34 70520 96 5092
5094 0 487796 267696 70480 96 5093
5095 0 487716 267752 70400 32 5094
5096 0 487556 267752 70280 32 5095
5097 0 487428 267800 70200 32 5096
5098 0 487364 267912 70080 32 5097
5099 0 487268 267984 70000 32 5098
5100 0 487268 267968 69840 -1 5099
5101 0 487040 268052 69920 -1 5099
5102 0 486904 268136 69880 -1 5101
5103 0 486828 268172 69800 -1 5102
5104 0 486676 268220 69680 -1 5103
5105 0 486548 268268 69600 -1 5104
5106 0 486344 268444 69520 -1 5105
5107 0 486088 268664 69560 -1 5106
5108 0 485680 268864 69520 -1 5107
5109 0 485344 269000 69480 -1 5108
5110 0 485116 269092 69440 -1 5109
5111 0 484952 269164 69400 -1 5110
5112 0 484840 269268 69440 -1 5111
5113 0 487976 267782 70480 96 5093
5114 0 488076 267890 70440 64 5113
5115 0 488212 267890 70360 64 5114
5116 0 488264 267886 70280 81 5115
5117 0 488424 267946 70160 71 5116
5118 0 488504 267942 70080 71 5117
5119 0 489000 268002 70080 86 5118
5120 0 489162 268006 70040 51 5119
5121 0 489092 267806 70080 51 5120
5122 0 489004 267630 70120 51 5121
5123 0 488948 267494 70160 51 5122
5124 0 488864 267270 70200 51 5123
5125 0 488808 267078 70160 51 5124
5126 0 488808 267038 70120 51 5125
5127 0 488828 266978 70080 51 5126
5128 0 488888 266766 70040 -1 5127
5129 0 488932 266662 69960 -1 5128
5130 0 489036 266586 69920 -1 5129
5131 0 489140 266502 69840 -1 5130
5132 0 489168 266454 69800 -1 5131
5133 0 489190 266424 69760 -1 5132
5134 0 489212 266394 69720 -1 5133
5135 0 489480 266422 69680 -1 5134
5136 0 489644 266398 69560 -1 5135
5137 0 489768 266366 69520 -1 5136
5138 0 489928 266410 69480 -1 5137
5139 0 489980 266458 69440 -1 5138
5140 0 490140 266522 69400 -1 5139
5141 0 490436 266526 69360 -1 5140
5142 0 490496 266638 69280 -1 5141
5143 0 490512 266638 69200 -1 5142
5144 0 490496 266758 69320 -1 5142
5145 0 490516 266790 69400 -1 5144
5146 0 488984 266190 69720 -1 5134
5147 0 489012 266162 69800 -1 5146
5148 0 489324 268010 70000 71 5120
5149 0 489420 268066 69920 71 5148
5150 0 489584 268130 69800 71 5149
5151 0 489712 268286 69720 90 5150
5152 0 489864 268510 69640 98 5151
5153 0 489908 268882 69600 115 5152
5154 0 489792 269138 69680 71 5153
5155 0 489668 269170 69720 71 5154
5156 0 489956 268958 69480 115 5153
5157 0 489956 269030 69360 120 5156
5158 0 490000 269130 69280 120 5157
5159 0 490164 269210 69240 120 5158
5160 0 490504 269338 69200 -1 5159
5161 0 490524 269394 69160 -1 5160
5162 0 490340 269550 69200 -1 5161
5163 0 490248 269642 69280 -1 5162
5164 0 490256 269690 69360 -1 5163
5165 0 490644 269354 69120 -1 5161
5166 0 490804 269314 69080 -1 5165
5167 0 490904 269290 69040 -1 5166
5168 0 490980 269266 69000 -1 5167
5169 0 491056 269218 68960 -1 5168
5170 0 491112 269226 68920 -1 5169
5171 0 491172 269202 68880 -1 5170
5172 0 491236 269186 68840 -1 5171
5173 0 491408 269214 68800 -1 5172
5174 0 491556 269222 68760 -1 5173
5175 0 491688 269194 68800 -1 5174
5176 0 491840 269150 68920 -1 5175
5177 0 491932 269122 69000 -1 5176
5178 0 491996 269122 69040 -1 5177
5179 0 492200 269178 69040 -1 5178
5180 0 492468 269082 69000 -1 5179
5181 0 489542.06 266836.44 73240 40 4911
5182 0 489567.06 266822.5 73160 40 5181
5183 0 489552 266768.75 73080 40 5182
5184 0 489537.16 266716.56 73000 40 5183
5185 0 489507.66 266717.4 72960 40 5184
5186 0 489499.1 266708.66 72920 40 5185
5187 0 491988.12 265360.8 75360 102 4814
5188 0 491987.78 265336.1 75320 102 5187
5189 0 491923.1 265328.7 75280 102 5188
5190 0 491882.5 265313.06 75240 102 5189
5191 0 491833.34 265239.97 75200 102 5190
5192 0 491805.34 265212.94 75160 102 5191
5193 0 491777.22 265167.66 75120 102 5192
5194 0 491705.22 265056.34 75080 102 5193
5195 0 491632.97 265007.97 75040 102 5194
5196 0 491601.25 264927.97 75000 102 5195
5197 0 491591 264892 74920 -1 5196
5198 0 491515 264892 74800 -1 5197
5199 0 491495 264888 74760 -1 5198
5200 0 491395 264856 74640 -1 5199
5201 0 491339 264816 74520 -1 5200
5202 0 491259 264792 74400 -1 5201
5203 0 491155 264808 74280 -1 5202
5204 0 491055 264820 74200 -1 5203
5205 0 490947 264864 74080 -1 5204
5206 0 490863 264932 73960 -1 5205
5207 0 490675 265012 73840 -1 5206
5208 0 490543 265072 73720 -1 5207
5209 0 490067 265028 73640 -1 5208
5210 0 494238.12 262215.62 76440 204 4118
5211 0 494094.28 262144.03 76320 204 5210
5212 0 494022.9 262108.45 76280 204 5211
5213 0 493932.34 262096.83 76200 204 5212
5214 0 493863.12 262099.92 76120 -1 5213
5215 0 493812.94 262096.22 76040 -1 5214
5216 0 493755.75 262104.98 75960 -1 5215
5217 0 493610.25 262131.72 75880 -1 5216
5218 0 493558.8 262127.8 75840 -1 5217
5219 0 493506.25 262146.78 75760 -1 5218
5220 0 493395.16 262279.22 75680 -1 5219
5221 0 493306.72 262384.75 75640 -1 5220
5222 0 493169.72 262391.34 75600 -1 5221
5223 0 493107.25 262419.6 75560 -1 5222
5224 0 493043.16 262422.75 75520 -1 5223
5225 0 492981.66 262420.06 75440 -1 5224
5226 0 492907.25 262444.28 75360 -1 5225
5227 0 492874.8 262496.16 75320 -1 5226
5228 0 492814.66 262531.97 75240 -1 5227
5229 0 492719.66 262563.34 75160 -1 5228
5230 0 494140.25 258579.28 76520 32 4103
5231 0 494416 258487.03 76400 135 5230
5232 0 494988 258199.03 76400 90 5231
5233 0 495368 258015.06 76520 107 5232
5234 0 495680 257951.06 76760 120 5233
5235 0 496048 257815.06 76960 128 5234
5236 0 496684 257495.06 77040 128 5235
5237 0 497244 257243.11 76960 80 5236
5238 0 497664 257163.11 77000 104 5237
5239 0 498012 257171.11 77160 96 5238
5240 0 498728 257207.03 77240 108 5239
5241 0 498948 257275.03 77320 108 5240
5242 0 499020 257315.06 77360 75 5241
5243 0 499296 257647.06 77320 80 5242
5244 0 499460 257823.06 77160 108 5243
5245 0 499336 257967.06 77160 108 5244
5246 0 499212 258047.06 77200 108 5245
5247 0 499174 258087.03 77280 108 5246
5248 0 499150 258151.03 77360 108 5247
5249 0 499066 258195.03 77480 108 5248
5250 0 499062 258331.03 77560 -1 5249
5251 0 499480 257843.06 77040 131 5244
5252 0 499536 257863.06 76880 131 5251
5253 0 499692 257851.06 76720 139 5252
5254 0 499776 257887.03 76640 140 5253
5255 0 499756 257847.03 76480 140 5254
5256 0 499812 257831.03 76320 98 5255
5257 0 499880 257779.03 76160 137 5256
5258 0 499928 257775.8 76000 137 5257
5259 0 499940 257775.03 75960 137 5258
5260 0 500040 257751.03 75880 91 5259
5261 0 500140 257731.06 75720 81 5260
5262 0 500268 257715.06 75560 81 5261
5263 0 500428 257723.06 75480 128 5262
5264 0 500560 257727.06 75440 128 5263
5265 0 500748 257657.03 75320 81 5264
5266 0 501272 257399.11 75360 32 5265
5267 0 501272 257175.11 75360 32 5266
5268 0 501340 257051.11 75440 45 5267
5269 0 501576 257023.11 75440 45 5268
5270 0 501284 256927.11 75520 45 5268
5271 0 501300 256823.11 75600 51 5270
5272 0 501316 256687.14 75680 51 5271
5273 0 501336 256439.14 75720 51 5272
5274 0 501424 256359.14 75800 60 5273
5275 0 501416 256187.14 75840 32 5274
5276 0 501392 256059.17 75800 32 5275
5277 0 501370 256015.1 75720 32 5276
5278 0 500752 257653.02 75240 60 5265
5279 0 500754 257673.03 75080 128 5278
5280 0 500810.5 257708.02 74920 128 5279
5281 0 501064.5 257752.02 74680 128 5280
5282 0 501222.5 257812.05 74640 75 5281
5283 0 501126.5 257970.02 74640 75 5282
5284 0 501006.5 258078.03 74600 128 5283
5285 0 501668.5 257718.03 74600 81 5282
5286 0 501994.5 257700.05 74480 108 5285
5287 0 502140.5 257640.05 74400 108 5286
5288 0 502292.5 257564.05 74360 108 5287
5289 0 502412.5 257482.05 74320 45 5288
5290 0 502596.9 257491.53 74080 -1 5289
5291 0 502700.1 257514.97 73920 -1 5290
5292 0 502967.7 257424.97 73720 -1 5291
5293 0 503179.7 257420.92 73520 -1 5292
5294 0 503227.66 257400.08 73400 -1 5293
5295 0 503258 257426.14 73280 -1 5294
5296 0 503263.12 257486.03 73080 -1 5295
5297 0 503370.7 257496.73 72880 -1 5296
5298 0 503411.7 257569.78 72760 -1 5297
5299 0 503580.84 257566.92 72600 -1 5298
5300 0 503685.7 257703.34 72440 -1 5299
5301 0 503746.8 257803.69 72360 -1 5300
5302 0 503844.88 257831.73 72280 -1 5301
5303 0 503882.2 257808 72200 -1 5302
5304 0 503941.38 257854.47 72080 -1 5303
5305 0 504075.72 257959.47 71920 -1 5304
5306 0 504188.88 258102.89 71760 -1 5305
5307 0 504303.5 258133 71680 -1 5306
5308 0 504417.5 258163.1 71600 -1 5307
5309 0 504468.34 258118.22 71440 -1 5308
5310 0 504495.4 258123.8 71400 -1 5309
5311 0 504934.5 257869.19 71440 -1 5310
5312 0 505006.03 257796.38 71520 -1 5311
5313 0 504604.56 258146.61 71240 -1 5310
5314 0 504607.44 258264.78 71120 -1 5313
5315 0 504550.2 258398.95 71040 -1 5314
5316 0 504397.2 258527.6 70840 -1 5315
5317 0 504386.06 258658.94 70680 -1 5316
5318 0 504290.88 258788.39 70520 -1 5317
5319 0 503861.12 257527.53 72200 -1 5303
5320 0 503858.3 257476.86 72280 -1 5319
5321 0 503564.12 257164.92 73480 -1 5293
5322 0 502002.5 257734.05 74360 108 5287
5323 0 502040.5 257804.05 74200 45 5322
5324 0 502162.5 257824.05 74080 45 5323
5325 0 502178.5 257932.06 73920 32 5324
5326 0 502218.5 258036.06 73720 45 5325
5327 0 502212.5 258084.08 73520 64 5326
5328 0 502224.5 258060.08 73360 64 5327
5329 0 502246.5 258080.08 73240 64 5328
5330 0 502332.5 258130.08 73120 64 5329
5331 0 502434 258144.02 73000 64 5330
5332 0 502326 258278.02 72840 64 5331
5333 0 502278 258350.02 72680 -1 5332
5334 0 502290 258412.02 72560 -1 5333
5335 0 502206 258518.02 72600 -1 5334
5336 0 502044 258670.02 72640 -1 5335
5337 0 502020 258704.02 72600 -1 5336
5338 0 502044 258752.02 72480 -1 5337
5339 0 502076 258860.02 72360 -1 5338
5340 0 502104 259008.02 72240 -1 5339
5341 0 501744 258770.02 72680 -1 5336
5342 0 501598 258782.02 72760 -1 5341
5343 0 501536 258710.03 72840 -1 5342
5344 0 501510 258712.02 72920 -1 5343
5345 0 502302 258430.02 72480 -1 5334
5346 0 502288 258512.02 72360 -1 5345
5347 0 502152 258524.02 72240 -1 5346
5348 0 502026 258444.02 72200 -1 5347
5349 0 501924 258396.02 72120 -1 5348
5350 0 501940 258386.02 72080 -1 5349
5351 0 501944 258352.02 72000 -1 5350
5352 0 501958 258374.02 71880 -1 5351
5353 0 502020 258392.02 71800 -1 5352
5354 0 500036 257999.03 76680 80 5254
5355 0 500136 257995.03 76720 51 5354
5356 0 500238 258023.03 76800 51 5355
5357 0 500598 258051.03 76840 60 5356
5358 0 501174 257819 76960 71 5357
5359 0 501266 257703 77000 80 5358
5360 0 501286 257559 77120 80 5359
5361 0 501414 257623 77160 80 5360
5362 0 501494 257611 77320 80 5361
5363 0 501662 257775 77360 80 5362
5364 0 501898 257859 77480 -1 5363
5365 0 502134 257955 77640 -1 5364
5366 0 502206 258019 77800 -1 5365
5367 0 502198 258067 77960 -1 5366
5368 0 502162 258295 78040 75 5367
5369 0 502434 258627 78080 75 5368
5370 0 502618 259007 78120 51 5369
5371 0 502658 259159 78200 32 5370
5372 0 502762 259243 78320 32 5371
5373 0 502610 259231 78440 40 5372
5374 0 502302 259307 78520 40 5373
5375 0 503054 259447 78360 86 5372
5376 0 503490 259599 78280 45 5375
5377 0 503570 259663 78240 45 5376
5378 0 503634 259735 78200 40 5377
5379 0 503586 259791 78080 40 5378
5380 0 503810 259903 77960 60 5379
5381 0 503770 259971 77760 71 5380
5382 0 503790 260071 77600 71 5381
5383 0 503626 260295 77440 90 5382
5384 0 503394 260783 77280 60 5383
5385 0 502934 261507 77160 81 5384
5386 0 502718 261759 77080 75 5385
5387 0 502682 261851 76960 75 5386
5388 0 502622 261915 76920 75 5387
5389 0 502510 261851 77200 75 5386
5390 0 502482 261855 77320 75 5389
5391 0 501298 257339 77160 51 5360
5392 0 499208 257147.06 77320 75 5242
5393 0 499334 257087.03 77280 75 5392
5394 0 499052 257215.03 77520 75 5242
5395 0 499120 257099.03 77640 154 5394
5396 0 499176 256983.03 77840 202 5395
5397 0 499212 256919.03 78080 202 5396
5398 0 499196 256655.03 78200 163 5397
5399 0 499372 256387.06 78360 128 5398
5400 0 499516 256195.06 78480 128 5399
5401 0 499680 255911.11 78560 139 5400
5402 0 499708 255872.33 78600 139 5401
5403 0 499984 255715.11 78560 156 5402
5404 0 500064 255727.11 78520 156 5403
5405 0 499764 255795.11 78680 139 5402
5406 0 499908 255355.03 78800 122 5405
5407 0 500036 255003.06 78840 107 5406
5408 0 500628 254499.11 78800 102 5407
5409 0 500804 254007.14 78840 107 5408
5410 0 500912 253771.03 78960 148 5409
5411 0 501192 253575.03 79040 102 5410
5412 0 501540 253347.03 79160 108 5411
5413 0 501768 253183.03 79280 98 5412
5414 0 501812 253091.03 79320 98 5413
5415 0 501836 253083.03 79360 124 5414
5416 0 501976 252879.03 79480 124 5415
5417 0 502040 252743.03 79640 124 5416
5418 0 501944 252515.03 79840 108 5417
5419 0 501904 252139.03 80000 75 5418
5420 0 501964 251791.03 80040 120 5419
5421 0 502008 251775.03 80080 128 5420
5422 0 502100 251711.03 80160 128 5421
5423 0 502256 251515.06 80040 120 5421
5424 0 502428 251411.06 79920 120 5423
5425 0 502816 251199.06 79760 90 5424
5426 0 503572 250847.11 79720 137 5425
5427 0 503756 250823.06 79760 32 5426
5428 0 503980.03 250591.06 79800 80 5427
5429 0 504064 250395.03 79760 80 5428
5430 0 504040 250119.03 79720 80 5429
5431 0 504116 249983.03 79600 120 5430
5432 0 504144 249891.03 79440 135 5431
5433 0 504240 249551.03 79240 153 5432
5434 0 504296.03 249395.1 79120 40 5433
5435 0 504428 249251.06 79200 40 5434
5436 0 504564 249223.06 79320 32 5435
5437 0 504624 249299.06 79440 32 5436
5438 0 504630 249369.02 79640 64 5437
5439 0 504554 249401.02 79800 64 5438
5440 0 504520 249435.02 80000 64 5439
5441 0 504446 249465.03 80080 64 5440
5442 0 504508 249317.03 80120 51 5441
5443 0 504522 249145.03 80240 51 5442
5444 0 504736 248923.05 80280 81 5443
5445 0 504666 248963.02 80360 81 5444
5446 0 504570 248869.02 80480 75 5445
5447 0 504520 248757.03 80600 60 5446
5448 0 504514 248721.03 80720 60 5447
5449 0 504504 248649.03 80880 75 5448
5450 0 504524 248539.03 81120 51 5449
5451 0 504664 248475.03 81240 51 5450
5452 0 504798 248387.05 81400 80 5451
5453 0 505026 248367.05 81440 86 5452
5454 0 504752 248397.05 81480 86 5452
5455 0 504476 248343.05 81480 80 5454
5456 0 504372 248307.05 81400 51 5455
5457 0 504738 248411.05 81560 86 5454
5458 0 504852 248467.02 81680 86 5457
5459 0 504972 248529.02 81800 86 5458
5460 0 505160 248579.02 81960 45 5459
5461 0 505320 248563.02 82000 45 5460
5462 0 505674 248627.02 82040 45 5461
5463 0 506076 248421.02 82120 128 5462
5464 0 506450 248269.03 82160 91 5463
5465 0 506664 248273.03 82200 143 5464
5466 0 506828 248229.05 82240 86 5465
5467 0 507000 247841.03 82200 139 5466
5468 0 507092 247793.03 82080 120 5467
5469 0 507136 247769.03 82040 120 5468
5470 0 507212 247749.03 81880 120 5469
5471 0 507336 247693.03 81760 128 5470
5472 0 507452 247689.03 81600 108 5471
5473 0 507840 247681.03 81520 91 5472
5474 0 507948 247621.06 81400 75 5473
5475 0 508136 247541.06 81200 75 5474
5476 0 508444 247381.06 81040 75 5475
5477 0 508508 247445.06 80920 75 5476
5478 0 508628 247429.06 80800 -1 5477
5479 0 508812 247397.06 80640 -1 5478
5480 0 508972 247289.06 80480 -1 5479
5481 0 509116 247245.06 80360 -1 5480
5482 0 509196 247125.06 80160 -1 5481
5483 0 509160 247093.06 80120 -1 5482
5484 0 509160 247073.06 80000 -1 5483
5485 0 509224 246961.06 79960 -1 5484
5486 0 509212 246701.03 79920 -1 5485
5487 0 509132 247085.03 79960 -1 5484
5488 0 509100 247117.03 79880 -1 5487
5489 0 509108 247121.03 79800 -1 5488
5490 0 509140 247129.03 79720 -1 5489
5491 0 509144 247161.03 79600 -1 5490
5492 0 509092 247241.03 79520 -1 5491
5493 0 509012 247257.03 79440 -1 5492
5494 0 509288 247041.06 80120 -1 5482
5495 0 509428 246941.06 80120 -1 5494
5496 0 509484.03 246905.06 80040 -1 5495
5497 0 509544 246825.03 79960 -1 5496
5498 0 509636 246737.03 79880 -1 5497
5499 0 509768 246665.03 79800 -1 5498
5500 0 509896 246597.03 79720 -1 5499
5501 0 508564 247305.06 81120 75 5476
5502 0 508548 247117.06 81240 -1 5501
5503 0 508628 246977.06 81400 -1 5502
5504 0 506074 248385.03 82160 128 5463
5505 0 506082 248349.03 82280 98 5504
5506 0 506076 248305.03 82360 98 5505
5507 0 506040 248325.03 82440 98 5506
5508 0 506030 248295.03 82480 98 5507
5509 0 505052 248649.06 80280 75 5444
5510 0 505182 248651.02 80320 75 5509
5511 0 504444 249609.03 80080 64 5441
5512 0 504276 249295.06 78960 51 5434
5513 0 504260 249247.06 78760 32 5512
5514 0 504232 249195.06 78640 51 5513
5515 0 504212 249127.06 78480 51 5514
5516 0 504104 249071.06 78400 60 5515
5517 0 504108 248971.06 78280 60 5516
5518 0 504076 248983.06 78240 60 5517
5519 0 503964 248947.06 78200 98 5518
5520 0 503860 248903.06 78120 98 5519
5521 0 503828 248839.06 78040 98 5520
5522 0 503600 248667.11 77960 81 5521
5523 0 503440 248523.03 77880 81 5522
5524 0 503348 248491.03 77760 90 5523
5525 0 503260 248375.06 77600 75 5524
5526 0 503084 248191.06 77480 91 5525
5527 0 502868 248059.06 77320 90 5526
5528 0 502624 247919.06 77080 71 5527
5529 0 502492 247811.11 76960 86 5528
5530 0 502364 247635.11 76760 80 5529
5531 0 502256 247443.11 76680 98 5530
5532 0 502228 247219.14 76600 98 5531
5533 0 502328 247015.14 76480 139 5532
5534 0 502360 246699.14 76320 128 5533
5535 0 502632 246231.17 76200 115 5534
5536 0 503112 245827.2 76240 107 5535
5537 0 503636 245615.2 76240 86 5536
5538 0 503756 245415.23 76160 96 5537
5539 0 503780 245231.23 76040 122 5538
5540 0 504464 244663.23 76000 101 5539
5541 0 505384 244451.27 76040 86 5540
5542 0 505664 244411.27 76120 64 5541
5543 0 505856 244435.27 76200 120 5542
5544 0 505892 244527.03 76360 120 5543
5545 0 506016 244659.03 76520 91 5544
5546 0 506256 244727.03 76680 104 5545
5547 0 506428 244779.03 76880 120 5546
5548 0 506588 244719.03 77080 98 5547
5549 0 506748 244507.03 77200 102 5548
5550 0 506732 244239.03 77320 91 5549
5551 0 506592 244127.06 77360 91 5550
5552 0 506468 244011.06 77480 80 5551
5553 0 506500 243931.06 77560 80 5552
5554 0 506392 243823.03 77720 107 5553
5555 0 506484 243675.03 77920 104 5554
5556 0 506584 243655.03 77960 104 5555
5557 0 506728 243587.03 78040 91 5556
5558 0 506932 243431.03 78080 80 5557
5559 0 507156 243215.03 78040 81 5558
5560 0 507380 243047.03 77960 96 5559
5561 0 507500 242839.03 77880 108 5560
5562 0 508008.03 242531.06 77840 32 5561
5563 0 508036 242443.03 77880 32 5562
5564 0 508076 242379.03 77960 32 5563
5565 0 508116 242831.03 77960 32 5564
5566 0 508084 242262 78000 45 5564
5567 0 507752 242102 78040 32 5566
5568 0 507264 242142 78080 32 5567
5569 0 507208 242166 78040 32 5568
5570 0 507164 242234 78000 32 5569
5571 0 507125.84 242313.52 77840 -1 5570
5572 0 507113.3 242274.69 77680 -1 5571
5573 0 507156.38 242218.25 77480 -1 5572
5574 0 507152.88 242113.05 77240 -1 5573
5575 0 507069.56 242084.69 77160 -1 5574
5576 0 507050.88 242060.58 77000 -1 5575
5577 0 506865.25 242006.48 76800 -1 5576
5578 0 506688.9 241877.88 76640 -1 5577
5579 0 506589.56 241786.5 76480 -1 5578
5580 0 506533.22 241777.28 76320 -1 5579
5581 0 506476.75 241792.73 76160 -1 5580
5582 0 506443.94 241696.64 75920 -1 5581
5583 0 506374.78 241574.97 75720 -1 5582
5584 0 506312.75 241565.23 75440 -1 5583
5585 0 508316 242507.03 77800 64 5562
5586 0 508996 242579.03 77720 96 5585
5587 0 509512 242623.03 77760 51 5586
5588 0 509668 242627.03 77720 51 5587
5589 0 509700 242691.03 77560 40 5588
5590 0 509732 242783.03 77360 40 5589
5591 0 509716 242867.03 77280 40 5590
5592 0 509704 242651.03 77920 51 5587
5593 0 509152 242847.03 77920 86 5592
5594 0 509952 242607.03 77960 51 5592
5595 0 510084 242511.03 78080 51 5594
5596 0 510192 242303.03 78200 -1 5595
5597 0 510464 242035.03 78280 -1 5596
5598 0 510624 241739.06 78440 -1 5597
5599 0 510784 241547.06 78560 -1 5598
5600 0 510832 241395.11 78760 -1 5599
5601 0 510752 241311.11 79000 -1 5600
5602 0 510604 241259.11 79360 -1 5601
5603 0 510540 241283.11 79560 -1 5602
5604 0 510528 241403.11 79800 -1 5603
5605 0 510568 241351.14 80040 -1 5604
5606 0 510676 241279.14 80320 71 5605
5607 0 510840 241167.14 80520 71 5606
5608 0 511120 240779.14 80640 81 5607
5609 0 511264 240475.17 80800 81 5608
5610 0 511436 240155.17 80920 115 5609
5611 0 511564 239951.2 81080 108 5610
5612 0 511644 239807.2 81320 96 5611
5613 0 511836 239535.2 81480 75 5612
5614 0 511996 239067.2 81560 96 5613
5615 0 511904 238711.23 81520 32 5614
5616 0 512036 238359.23 81560 80 5615
5617 0 512136 238235.23 81640 80 5616
5618 0 512296 238147.03 81800 51 5617
5619 0 512484 237887.06 82120 96 5618
5620 0 512528 237827.06 82160 107 5619
5621 0 512576 237691.03 82320 107 5620
5622 0 512768 237395.03 82520 86 5621
5623 0 512972 237047.03 82680 98 5622
5624 0 513288 236535.03 82920 -1 5623
5625 0 513496 235719.06 83000 -1 5624
5626 0 513576 235411.03 83080 -1 5625
5627 0 513712 235307.03 83200 -1 5626
5628 0 513860 235087.03 83400 -1 5627
5629 0 514092 234927.06 83600 -1 5628
5630 0 514196 234783.06 83840 -1 5629
5631 0 514304 234667.06 84040 -1 5630
5632 0 514576 234563.06 84240 -1 5631
5633 0 514700 234239.06 84440 -1 5632
5634 0 514868 233783.11 84600 -1 5633
5635 0 515072 233659.11 84840 -1 5634
5636 0 515196 233599.03 85040 -1 5635
5637 0 515352 233367.03 85240 -1 5636
5638 0 515396 233163.03 85320 -1 5637
5639 0 515388 233039 85440 -1 5638
5640 0 515464 232851 85640 -1 5639
5641 0 515516 232787 85800 -1 5640
5642 0 515760 232763 86000 -1 5641
5643 0 515884 232687 86160 -1 5642
5644 0 516028 232579 86360 -1 5643
5645 0 516116 232543 86560 -1 5644
5646 0 516324 232523 86760 -1 5645
5647 0 516428 232491 86960 -1 5646
5648 0 516640 232067 87160 -1 5647
5649 0 516868 231767 87240 -1 5648
5650 0 517004 231511 87360 -1 5649
5651 0 516964 231487 87520 -1 5650
5652 0 517004 231447 87680 -1 5651
5653 0 517204 231239 87880 -1 5652
5654 0 517240 231151 88120 -1 5653
5655 0 517364 231119 88320 -1 5654
5656 0 517492 230987 88480 -1 5655
5657 0 517536 230743 88640 -1 5656
5658 0 517572 230695 88800 -1 5657
5659 0 517920 230511 89000 -1 5658
5660 0 518072 230195 89200 -1 5659
5661 0 518280 229847 89320 -1 5660
5662 0 518592 229007 89400 -1 5661
5663 0 518840 228559 89520 -1 5662
5664 0 518924 228323 89640 -1 5663
5665 0 518792 228267 89680 -1 5664
5666 0 518960 228263 89720 -1 5665
5667 0 519024 228215 89840 -1 5666
5668 0 519052 228163 89960 -1 5667
5669 0 519128 228131 90160 -1 5668
5670 0 519260 228115 90320 -1 5669
5671 0 519424 228127 90480 -1 5670
5672 0 519764 228143 90600 -1 5671
5673 0 520000 228175 90720 -1 5672
5674 0 520308 228175 90880 -1 5673
5675 0 520536 228151 91080 -1 5674
5676 0 521172 228147 91240 -1 5675
5677 0 521316 228119 91360 -1 5676
5678 0 521444 228059 91480 -1 5677
5679 0 521828 227839 91640 -1 5678
5680 0 522452 227843 91680 -1 5679
5681 0 523044 227291 91800 -1 5680
5682 0 523240 227031 91920 -1 5681
5683 0 523476 226827 92080 -1 5682
5684 0 523752 226631 92200 -1 5683
5685 0 523896 226587 92360 -1 5684
5686 0 524228 226599 92520 -1 5685
5687 0 524336 226631 92680 -1 5686
5688 0 524724 226623 92880 -1 5687
5689 0 525420 226603 92920 -1 5688
5690 0 526120 226823 92840 -1 5689
5691 0 526432 226943 92720 -1 5690
5692 0 526720 226963 92560 -1 5691
5693 0 526880 226931 92400 -1 5692
5694 0 527108 226851 92200 -1 5693
5695 0 527380 226755 92040 -1 5694
5696 0 527436 226855 91840 -1 5695
5697 0 527868 226919 91640 -1 5696
5698 0 528112 227015 91480 -1 5697
5699 0 528500 227131 91360 -1 5698
5700 0 528836 227339 91280 -1 5699
5701 0 529236 227463 91440 -1 5700
5702 0 529532 227423 91480 -1 5701
5703 0 530044 227307 91360 -1 5702
5704 0 530304 227383 91240 -1 5703
5705 0 530356 227515 91040 -1 5704
5706 0 530412 227679 90840 -1 5705
5707 0 530432 227863 90720 -1 5706
5708 0 530516 227847 90520 -1 5707
5709 0 530540 227823 90360 -1 5708
5710 0 530572 227803 90200 -1 5709
5711 0 530632 227755 90040 -1 5710
5712 0 530744 227699 89840 -1 5711
5713 0 531096 227675 89720 -1 5712
5714 0 531732 227851 89600 -1 5713
5715 0 532084 228039 89360 -1 5714
5716 0 532164 228159 89160 -1 5715
5717 0 532140 228327 88960 -1 5716
5718 0 532092 228603 88760 -1 5717
5719 0 532200 228651 88560 -1 5718
5720 0 532276 228639 88400 -1 5719
5721 0 532540 228619 88200 -1 5720
5722 0 532588 228591 88000 -1 5721
5723 0 532784 228515 87840 -1 5722
5724 0 532876 228483 87600 -1 5723
5725 0 533352 228383 87440 -1 5724
5726 0 533808 228467 87280 -1 5725
5727 0 533992 228623 87120 -1 5726
5728 0 534104 228951 87040 -1 5727
5729 0 534100 229099 86880 -1 5728
5730 0 534088 229259 86680 -1 5729
5731 0 534080 229299 86480 -1 5730
5732 0 534172 229299 86280 -1 5731
5733 0 534708 229103 86160 -1 5732
5734 0 534896 229047 85920 -1 5733
5735 0 534944 228971 85720 -1 5734
5736 0 534968 228927 85600 -1 5735
5737 0 535060 228907 85400 -1 5736
5738 0 535204 228895 85280 -1 5737
5739 0 535380 228915 85120 -1 5738
5740 0 535760 229071 84960 -1 5739
5741 0 535920 229075 84880 -1 5740
5742 0 536096 229163 84760 -1 5741
5743 0 536160 229355 84640 -1 5742
5744 0 536104 229527 84440 -1 5743
5745 0 536140 229735 84280 -1 5744
5746 0 536204 229939 84080 -1 5745
5747 0 536180 230015 83840 -1 5746
5748 0 536236 230151 83680 -1 5747
5749 0 536316 230247 83480 -1 5748
5750 0 536360 230335 83280 -1 5749
5751 0 536460 230603 83120 -1 5750
5752 0 536580 230955 82960 -1 5751
5753 0 536708 231111 82840 -1 5752
5754 0 536808 231175 82640 -1 5753
5755 0 536860 231247 82440 -1 5754
5756 0 537068 231267 82280 -1 5755
5757 0 537300 231343 82120 -1 5756
5758 0 537404 231539 81920 -1 5757
5759 0 537688 231847 81720 -1 5758
5760 0 537980 232167 81600 -1 5759
5761 0 538084 232447 81480 -1 5760
5762 0 538232 232563 81320 -1 5761
5763 0 538368 232623 81200 -1 5762
5764 0 538532 232727 81000 -1 5763
5765 0 538684 232703 80840 -1 5764
5766 0 538808 232855 80640 -1 5765
5767 0 538908 232919 80480 -1 5766
5768 0 538900 233067 80280 -1 5767
5769 0 539028 233431 80000 -1 5768
5770 0 539188 233547 79840 -1 5769
5771 0 539412 233555 79640 -1 5770
5772 0 539636 233579 79480 -1 5771
5773 0 539820 233551 79280 -1 5772
5774 0 540184 233471 79040 -1 5773
5775 0 540384 233391 78840 -1 5774
5776 0 540584 233423 78680 -1 5775
5777 0 540576 233423 78440 -1 5776
5778 0 540748 233871 78240 -1 5777
5779 0 540760 234295 78200 -1 5778
5780 0 540880 234559 78080 -1 5779
5781 0 540976 234759 78040 -1 5780
5782 0 541032 234751 78000 -1 5781
5783 0 541036 234931 77840 -1 5782
5784 0 541064 235243 77720 -1 5783
5785 0 541048 235507 77560 -1 5784
5786 0 541012 235739 77360 -1 5785
5787 0 541012 235831 77160 -1 5786
5788 0 541056 235791 76960 -1 5787
5789 0 541044 235843 76800 -1 5788
5790 0 541076 235883 76600 -1 5789
5791 0 541036 235955 76360 -1 5790
5792 0 541048 236311 76160 -1 5791
5793 0 541304 236739 76240 -1 5792
5794 0 541380 236943 76360 -1 5793
5795 0 541308 237219 76400 -1 5794
5796 0 541248 237483 76280 -1 5795
5797 0 541232 237539 76120 -1 5796
5798 0 541192 237555 75920 -1 5797
5799 0 541164 237611 75760 -1 5798
5800 0 541136 237647 75600 -1 5799
5801 0 541116 237727 75360 -1 5800
5802 0 541092 237835 75160 -1 5801
5803 0 541056 237971 74960 -1 5802
5804 0 541156 238395 74840 -1 5803
5805 0 541652 239035 74800 -1 5804
5806 0 541680 239227 74640 -1 5805
5807 0 541676 239315 74480 -1 5806
5808 0 541860 239491 74280 -1 5807
5809 0 541956 239755 74080 -1 5808
5810 0 542032 240295 74000 -1 5809
5811 0 542112 240879 73880 -1 5810
5812 0 542136 241059 73720 -1 5811
5813 0 542284 241231 73560 -1 5812
5814 0 542376 241351 73480 -1 5813
5815 0 542404 241471 73280 -1 5814
5816 0 542668 241815 73160 -1 5815
5817 0 542680 242411 73240 -1 5816
5818 0 542736 242643 73160 -1 5817
5819 0 542684 242783 73000 -1 5818
5820 0 542776 242879 72800 -1 5819
5821 0 542844 243035 72600 -1 5820
5822 0 542900 243227 72400 -1 5821
5823 0 542928 243383 72200 -1 5822
5824 0 542932 243715 72360 -1 5823
5825 0 543068 243815 72440 -1 5824
5826 0 543640 244075 72600 -1 5825
5827 0 543976 244335 72720 -1 5826
5828 0 544044 244455 72880 -1 5827
5829 0 544044 244603 73080 -1 5828
5830 0 544104 244847 73240 -1 5829
5831 0 544160 245391 73080 -1 5830
5832 0 544160 245551 72960 -1 5831
5833 0 544232 245811 72800 -1 5832
5834 0 544544 246231 72680 -1 5833
5835 0 544924 246579 72600 -1 5834
5836 0 545412 247299 72560 -1 5835
5837 0 545604 247551 72440 -1 5836
5838 0 545620 247667 72320 -1 5837
5839 0 545764 247851 72120 -1 5838
5840 0 545844 247983 71960 -1 5839
5841 0 545976 248135 71800 -1 5840
5842 0 546132 248399 71640 -1 5841
5843 0 546220 248627 71480 -1 5842
5844 0 546344 248871 71280 -1 5843
5845 0 546460 249471 71160 -1 5844
5846 0 546544 249679 71000 -1 5845
5847 0 546556 249903 70840 -1 5846
5848 0 546600 250179 70680 -1 5847
5849 0 546536 250303 70520 -1 5848
5850 0 546560 250395 70320 -1 5849
5851 0 546632 250479 70120 -1 5850
5852 0 546908 250619 69960 -1 5851
5853 0 547104 250899 69760 -1 5852
5854 0 547936 251315 69680 -1 5853
5855 0 548532 252023 69600 -1 5854
5856 0 548692 252439 69440 -1 5855
5857 0 548612 252563 69280 -1 5856
5858 0 548764 252647 69080 -1 5857
5859 0 549180 252991 68960 -1 5858
5860 0 549572 253699 68920 -1 5859
5861 0 549828 254495 68880 -1 5860
5862 0 550068 254915 68800 -1 5861
5863 0 550224 255147 68720 -1 5862
5864 0 550312 255219 68520 -1 5863
5865 0 550624 255387 68360 -1 5864
5866 0 550736 255415 68120 -1 5865
5867 0 550984 255555 67960 -1 5866
5868 0 551052 255627 67840 -1 5867
5869 0 551228 255787 67720 -1 5868
5870 0 551437.6 255807.8 67640 -1 5869
5871 0 551752 255839 67520 -1 5870
5872 0 551964 256155 67400 -1 5871
5873 0 552300 256299 67280 -1 5872
5874 0 552632 256627 67120 -1 5873
5875 0 552888 257351 66920 -1 5874
5876 0 552996 257951 66840 -1 5875
5877 0 553004 258107 66720 -1 5876
5878 0 553008 258415 66680 -1 5877
5879 0 552844 258563 66640 -1 5878
5880 0 552708 258859 66520 -1 5879
5881 0 552524 258959 66400 -1 5880
5882 0 552296 259031 66200 -1 5881
5883 0 552164 258983 66040 -1 5882
5884 0 552028 258971 65840 -1 5883
5885 0 551556 258819 65600 -1 5884
5886 0 551308 258803 65360 -1 5885
5887 0 551060 258783 65200 -1 5886
5888 0 550960 258879 65000 -1 5887
5889 0 550628 258987 64880 -1 5888
5890 0 550404 259179 64720 -1 5889
5891 0 550352 259139 64520 -1 5890
5892 0 550324 259183 64480 -1 5891
5893 0 550212 259831 64360 -1 5892
5894 0 550084 260567 64320 -1 5893
5895 0 549732 260931 64320 -1 5894
5896 0 549544 261027 64280 -1 5895
5897 0 549412 261075 64160 -1 5896
5898 0 549300 261171 64040 -1 5897
5899 0 549160 261267 64000 -1 5898
5900 0 548892 261419 63920 -1 5899
5901 0 548772 261495 63840 -1 5900
5902 0 548704 261839 63680 -1 5901
5903 0 548636 262015 63640 -1 5902
5904 0 548584 262135 63440 -1 5903
5905 0 548648 262227 63240 -1 5904
5906 0 548884 262739 63040 -1 5905
5907 0 549064 263071 62880 -1 5906
5908 0 549272 263491 62720 -1 5907
5909 0 549268 263619 62680 -1 5908
5910 0 549312 263827 62520 -1 5909
5911 0 549352 263903 62480 -1 5910
5912 0 549508 264219 62360 -1 5911
5913 0 549616 264619 62240 -1 5912
5914 0 549672 264827 62240 -1 5913
5915 0 549804 265127 62120 -1 5914
5916 0 549884 265495 62000 -1 5915
5917 0 549836 265723 61880 -1 5916
5918 0 549852 266167 61760 -1 5917
5919 0 549816 266559 61680 -1 5918
5920 0 549956 266991 61640 -1 5919
5921 0 549940 267427 61560 -1 5920
5922 0 549996 267743 61720 -1 5921
5923 0 549992 268035 61800 -1 5922
5924 0 549996 268391 61720 -1 5923
5925 0 550248 268567 61640 -1 5924
5926 0 550364 268771 61560 -1 5925
5927 0 550740 269395 61600 -1 5926
5928 0 550832 269419 61760 -1 5927
5929 0 551052 269495 61840 -1 5928
5930 0 551136 270111 61800 -1 5929
5931 0 551120 270279 61720 -1 5930
5932 0 551144 270327 61600 -1 5931
5933 0 551216 270395 61440 -1 5932
5934 0 551256 270507 61320 -1 5933
5935 0 551376 270627 61200 -1 5934
5936 0 551408 270695 61160 -1 5935
5937 0 551436 270747 61120 -1 5936
5938 0 551548 270939 61080 -1 5937
5939 0 551644 271163 61040 -1 5938
5940 0 551888 271275 61000 -1 5939
5941 0 551976 271295 60960 -1 5940
5942 0 552056 271287 60920 -1 5941
5943 0 552096 271287 60880 -1 5942
5944 0 552116 271299 60760 -1 5943
5945 0 552264 271255 60640 -1 5944
5946 0 551108 269475 61960 -1 5929
5947 0 551584 269731 62080 -1 5946
5948 0 551900 270007 62000 -1 5947
5949 0 552040 270435 61960 -1 5948
5950 0 552096 270747 62040 -1 5949
5951 0 552164 271055 62080 -1 5950
5952 0 552204 271103 62200 -1 5951
5953 0 552476 271235 62280 -1 5952
5954 0 552400 271111 62400 -1 5953
5955 0 552372 271003 62520 -1 5954
5956 0 552852 271583 62240 -1 5953
5957 0 553172 271827 62200 -1 5956
5958 0 553348 272035 62280 -1 5957
5959 0 553712 272403 62200 -1 5958
5960 0 549768 261007 64480 -1 5895
5961 0 550328 258851 64400 -1 5892
5962 0 551964 256415 67240 -1 5873
5963 0 552012 256515 67040 -1 5962
5964 0 551996 256715 66960 -1 5963
5965 0 551984 256787 66920 -1 5964
5966 0 551104 255539 67560 -1 5870
5967 0 551036 255447 67440 -1 5966
5968 0 549848 254347 69040 -1 5860
5969 0 550044 254207 69080 -1 5968
5970 0 550084 254191 69160 -1 5969
5971 0 506320 243787.03 77920 104 5555
5972 0 505336 244407.27 75960 86 5541
5973 0 505268 244359.27 75800 81 5972
5974 0 505252 244235.27 75600 81 5973
5975 0 505036 244275.03 75440 51 5974
5976 0 504732 244311.03 75320 32 5975
5977 0 504608 244271.06 75280 32 5976
5978 0 504496 244291.06 75200 32 5977
5979 0 504380 244315.06 75080 -1 5978
5980 0 504396 244207.06 74920 -1 5979
5981 0 504404 244139.06 74800 -1 5980
5982 0 504492 244087.06 74720 -1 5981
5983 0 504600 243907.06 74560 -1 5982
5984 0 504684 243799.06 74600 -1 5983
5985 0 504664 243635.06 74640 -1 5984
5986 0 504568 243495.06 74720 -1 5985
5987 0 504496 243399.03 74640 -1 5986
5988 0 504400 243231.03 74520 -1 5987
5989 0 504076 250587.03 80000 80 5428
5990 0 503892 250903.03 79720 51 5427
5991 0 503956 250895.03 79600 51 5990
5992 0 504148 250975.03 79520 51 5991
5993 0 504424 251051.03 79480 86 5992
5994 0 504668 251123.03 79400 80 5993
5995 0 504956 251279.06 79360 80 5994
5996 0 505248 251407.06 79280 75 5995
5997 0 505444 251415.06 79240 51 5996
5998 0 505772 251451.03 79120 64 5997
5999 0 505964 251431.03 78960 64 5998
6000 0 506028 251391.03 78920 64 5999
6001 0 506312 251351.03 78880 64 6000
6002 0 505712 251679.03 78920 32 6000
6003 0 504272 250991.06 79440 51 5993
6004 0 504224 250987.06 79360 51 6003
6005 0 500268 255039.06 78800 107 5407
6006 0 500356 255103.06 78720 107 6005
6007 0 499916 255127.06 79040 140 5407
6008 0 499896 255131.06 79280 140 6007
6009 0 499792 255055.06 79400 140 6008
6010 0 499536 254571.06 79400 -1 6009
6011 0 499496 254363.11 79360 -1 6010
6012 0 499572 254203.11 79320 -1 6011
6013 0 499084 254215.11 79360 -1 6011
6014 0 499044.03 254183.06 79440 -1 6013
6015 0 498876 254067.03 79480 -1 6014
6016 0 498868 253967.03 79520 -1 6015
6017 0 498952 253799.03 79560 -1 6016
6018 0 498872 253667.06 79640 -1 6017
6019 0 498800 253643.06 79680 -1 6018
6020 0 498684 253587.06 79640 -1 6019
6021 0 498600 253519.06 79600 -1 6020
6022 0 498724 253683.06 79760 -1 6019
6023 0 499048 253727.06 79520 -1 6017
6024 0 499152 254243.03 79480 -1 6014
6025 0 499248 254283.03 79560 -1 6024
6026 0 498936 254319.03 79320 -1 6013
6027 0 499876 255199.11 79520 140 6009
6028 0 500232 255603.03 79520 -1 6027
6029 0 499864 255199.03 79600 -1 6027
6030 0 499828 255207.03 79760 -1 6029
6031 0 497144 257231.11 76880 81 5237
6032 0 497032 257175.11 76720 81 6031
6033 0 497112 257063.11 76560 75 6032
6034 0 497192 256983.11 76440 75 6033
6035 0 497192 256919.03 76320 51 6034
6036 0 497328 256407.06 76160 122 6035
6037 0 497324 256199.03 75960 107 6036
6038 0 497298 256019.06 75840 60 6037
6039 0 497196 255875.03 75680 102 6038
6040 0 497032 255703.03 75560 102 6039
6041 0 497076 255587.03 75400 124 6040
6042 0 497116 255527.03 75280 128 6041
6043 0 497124 255251.06 75160 81 6042
6044 0 496984 255031.06 75080 64 6043
6045 0 497012 255011.03 75000 64 6044
6046 0 497052 255003.03 74920 64 6045
6047 0 497052 254983.03 74840 60 6046
6048 0 497184 254752 74160 45 6047
6049 0 497344 254752 73960 45 6048
6050 0 497504 254752 73760 71 6049
6051 0 497728 254720 73920 45 6050
6052 0 497952 254720 74040 71 6051
6053 0 497984 254720 74040 60 6052
6054 0 497632 254784 73520 71 6050
6055 0 497760 254816 73280 60 6054
6056 0 497920 254784 73080 60 6055
6057 0 498016 254784 72840 122 6056
6058 0 498048 254816 72720 115 6057
6059 0 496812 254607.03 75080 90 6044
6060 0 496872 254507.03 75040 90 6059
6061 0 496996 254487.03 74960 32 6060
6062 0 496972 254471.03 74880 32 6061
6063 0 497244 254539.03 74960 32 6061
6064 0 497372 254431.03 74960 32 6063
6065 0 497400 254387.03 74880 32 6064
6066 0 496724 254539.03 75160 90 6059
6067 0 496644 254447.03 75280 96 6066
6068 0 496576 254311.03 75400 90 6067
6069 0 496480 254263.03 75480 90 6068
6070 0 496404 254275.03 75520 71 6069
6071 0 496472 254167.03 75640 71 6070
6072 0 496564 253927.03 75680 90 6071
6073 0 496532 253803.03 75640 90 6072
6074 0 496316 254423.03 75520 71 6070
6075 0 496268 254455.03 75480 45 6074
6076 0 496280 254427.03 75400 45 6075
6077 0 496596 255715.03 75640 102 6040
6078 0 496384 255799.03 75680 -1 6077
6079 0 496512 257591.11 77160 131 5236
6080 0 496488 257655.11 77280 131 6079
6081 0 496720 257435.11 77360 131 6080
6082 0 496752 257291.11 77400 128 6081
6083 0 496720 257187.11 77520 128 6082
6084 0 496714.66 257109.67 77600 128 6083
6085 0 496712 257071.11 77640 -1 6084
6086 0 496770 256999 77720 -1 6085
6087 0 496814 256939 77840 -1 6086
6088 0 496918 256871 77880 -1 6087
6089 0 496950 256807 77920 -1 6088
6090 0 497038 256707 78000 -1 6089
6091 0 497210 256471 78080 -1 6090
6092 0 497374 256335 78120 -1 6091
6093 0 497438 256243 78160 -1 6092
6094 0 497526 256171 78120 -1 6093
6095 0 497622 256099 78080 -1 6094
6096 0 481927.2 253655.27 77840 51 4057
6097 0 481627.2 253811.27 77800 32 6096
6098 0 481503.2 253919.3 77880 32 6097
6099 0 481455.2 254027.3 77960 32 6098
