# Supplementary material for: Connectomics Analysis Reveals First-, Second-, and Third-Order Thermosensory and Hygrosensory Neurons in the Adult Drosophila Brain
Source: Curr Biol. 2020 Aug 17;30(16):3167–3182.e4. doi: 10.1016/j.cub.2020.06.028 (PMC7443704; doi:10.1016/j.cub.2020.06.028)
Supplement: Data S1. Skeletons and Meshes, Related to STAR Methods — marin2020-skeletons contains files describing the morphology of each neuron in this study (in FAFB14 space, .swc format). glomeruli_meshes contains the glomerular meshes (in FAFB14 space, .stl format). neuropil_meshes contains the glomerular meshes (in FAFB14 space, .stl format). [file mmc5.zip › VP_SI/marin2020-skeletons/5946637.swc]

# SWC format file
# based on specifications at http://www.neuronland.org/NLMorphologyConverter/MorphologyFormats/SWC/Spec.html
# Created by nat::write.neuron.swc
# PointNo Label X Y Z Radius Parent 
1 0 641482.94 255294.44 28440 2674 -1
2 0 641454.56 254855.25 27760 -1 1
3 0 642608.5 255895.44 27800 -1 2
4 0 644508.44 256675.81 27920 -1 3
5 0 644918 256813.4 28160 -1 4
6 0 645017.2 257105.94 28360 -1 5
7 0 644946.5 257323.4 28520 -1 6
8 0 644338.8 257776.12 28600 -1 7
9 0 643748 258131.81 28560 -1 8
10 0 643003.44 258814.94 28520 -1 9
11 0 642087.1 259757.6 28520 -1 10
12 0 641952.8 260397.16 28520 -1 11
13 0 641504.5 261508.25 28520 -1 12
14 0 642084.2 262436.8 28520 -1 13
15 0 642102.4 263285.44 28600 -1 14
16 0 642070.9 263813.5 28680 -1 15
17 0 641996.6 264060.5 28880 -1 16
18 0 641550.75 264321.2 29040 -1 17
19 0 641519.25 264769.12 29240 -1 18
20 0 641316.75 265003.06 29400 -1 19
21 0 641348.1 265172.12 29560 -1 20
22 0 641169.75 265362.44 29760 -1 21
23 0 640835.25 265293.75 30000 -1 22
24 0 640521.9 265142.1 30200 -1 23
25 0 640224.3 265041.6 30400 -1 24
26 0 640023 264939.9 30640 -1 25
27 0 639829.6 265039.88 30880 -1 26
28 0 639726.8 265107.47 31040 -1 27
29 0 639381.3 265369.84 31240 -1 28
30 0 639213.44 265563.47 31440 -1 29
31 0 638909.44 265679.34 31680 -1 30
32 0 638686.2 265977.7 31880 -1 31
33 0 638458 266272.9 32120 -1 32
34 0 638436.44 266399.53 32280 -1 33
35 0 638289.06 266618.78 32480 -1 34
36 0 638236.9 266934.34 32680 -1 35
37 0 638184.8 267205.1 32840 -1 36
38 0 638094.7 267539.22 33000 -1 37
39 0 637952 267890.03 33240 -1 38
40 0 637864.75 268178.47 33440 -1 39
41 0 637852.7 268363.6 33600 -1 40
42 0 637804 268663.2 33840 -1 41
43 0 637689.6 268877.25 34040 -1 42
44 0 637615 269028.7 34200 -1 43
45 0 637489.6 269213.44 34400 -1 44
46 0 637393.1 269420.62 34560 -1 45
47 0 637255 269599.1 34720 -1 46
48 0 637122.25 269735.6 34880 -1 47
49 0 636856.9 269997 35080 -1 48
50 0 636694.6 270162.8 35280 -1 49
51 0 636524.5 270229.94 35480 -1 50
52 0 636344.2 270296.44 35680 -1 51
53 0 636140.3 270404.5 35880 -1 52
54 0 636078.44 270471.25 36000 -1 53
55 0 635891.1 270619.62 36160 -1 54
56 0 635705.1 270707.1 36320 -1 55
57 0 635564 270785.88 36400 -1 56
58 0 635456 270788.4 36440 -1 57
59 0 635274.4 270772.22 36480 -1 58
60 0 635048.1 270733.3 36520 -1 59
61 0 634887.75 270695.47 36560 -1 60
62 0 634680.94 270624.75 36600 -1 61
63 0 634489.94 270562.7 36640 -1 62
64 0 633896.8 270384 36760 -1 63
65 0 633607 270314.22 36880 -1 64
66 0 633495.25 270328.03 36960 -1 65
67 0 633401.8 270413.47 37000 -1 66
68 0 633419.25 270500.4 37040 -1 67
69 0 633423.25 270630.94 37080 -1 68
70 0 633427.2 270756.94 37120 -1 69
71 0 633467.9 270870.6 37160 -1 70
72 0 633553.94 271001.75 37200 -1 71
73 0 633688.8 271142.44 37240 -1 72
74 0 633789.6 271275.38 37280 -1 73
75 0 633916.5 271399.72 37320 -1 74
76 0 634000.4 271512.5 37360 -1 75
77 0 634102.1 271608.06 37400 -1 76
78 0 634199.6 271714.22 37440 -1 77
79 0 634025.75 271911.25 37640 -1 78
80 0 633844.06 271958.4 37840 -1 79
81 0 633512.1 272076.16 38040 -1 80
82 0 633323.25 272158.56 38240 -1 81
83 0 633052.7 272246.53 38480 -1 82
84 0 632919.4 272295.25 38680 -1 83
85 0 632701 272450.72 38880 -1 84
86 0 632522.1 272510.72 39080 -1 85
87 0 632358.9 272610.97 39280 -1 86
88 0 632217.25 272598.5 39480 -1 87
89 0 632017.4 272663.22 39720 -1 88
90 0 631895.75 272791.47 39960 -1 89
91 0 631776.2 272968 40200 -1 90
92 0 631635.94 273120.3 40400 -1 91
93 0 631466.9 273274.06 40600 -1 92
94 0 631230.25 273384.3 40800 -1 93
95 0 631086.6 273543.16 41000 -1 94
96 0 630940.5 273647.16 41200 -1 95
97 0 630762.5 273633 41400 -1 96
98 0 630611.56 273755.62 41560 -1 97
99 0 630488.25 273816.38 41760 -1 98
100 0 630248.9 273908.56 41960 -1 99
101 0 630046.44 273986.1 42200 -1 100
102 0 629939.8 274002.9 42400 -1 101
103 0 629790.75 274033.72 42600 -1 102
104 0 629671 274197.84 42800 -1 103
105 0 629555.1 274325.22 43000 -1 104
106 0 629454.44 274413.4 43160 -1 105
107 0 629317.2 274572.28 43360 -1 106
108 0 629203 274684.22 43600 -1 107
109 0 629121.25 274751.03 43800 -1 108
110 0 629019.75 274811.44 44000 -1 109
111 0 628910.1 274854.9 44200 -1 110
112 0 628765.94 274921.34 44400 -1 111
113 0 628641 275058.6 44600 -1 112
114 0 628501.25 275206.4 44800 -1 113
115 0 628340.9 275351.03 45040 -1 114
116 0 628250.6 275412.8 45200 -1 115
117 0 628221.4 275466.8 45280 -1 116
118 0 628164 275495.78 45320 -1 117
119 0 628155.94 275587.62 45520 -1 118
120 0 628247.25 275723.94 45760 -1 119
121 0 628132.75 275800.78 45960 -1 120
122 0 627908.9 275856.8 46120 -1 121
123 0 627594 275965.9 46240 -1 122
124 0 627241.5 276186.5 46440 -1 123
125 0 627095.9 276280.34 46600 -1 124
126 0 626877.5 276426.1 46760 -1 125
127 0 626726.6 276489.84 46880 -1 126
128 0 626495.5 276538.78 47000 -1 127
129 0 626376.7 276580.44 47080 -1 128
130 0 626173.5 276692.06 47200 -1 129
131 0 625766.06 276875.44 47320 -1 130
132 0 625609.9 277141.3 47480 -1 131
133 0 625536.4 277390.1 47640 -1 132
134 0 625031 277587.56 47760 -1 133
135 0 624867.6 277675.6 47840 -1 134
136 0 624292.8 277596.03 47920 -1 135
137 0 623852.75 277283.38 48040 -1 136
138 0 623910.4 277910.72 48240 -1 137
139 0 623815.75 278177.72 48440 -1 138
140 0 623714 278363.94 48600 -1 139
141 0 623587.06 278618.47 48720 -1 140
142 0 623303.5 278862.03 48800 -1 141
143 0 623194.9 279124 48960 -1 142
144 0 623127.25 279377.62 49160 -1 143
145 0 622853.25 279431.4 49400 -1 144
146 0 622707.3 279453.16 49600 -1 145
147 0 622624.25 279383.62 49800 -1 146
148 0 622507.5 279382.84 50000 -1 147
149 0 622413.5 279367.75 50240 -1 148
150 0 622264.9 279341.78 50440 -1 149
151 0 622065.06 279292.9 50640 -1 150
152 0 621907.25 279195.6 50800 -1 151
153 0 621918.5 279195.06 50840 -1 152
154 0 621717.25 279115.1 50880 -1 153
155 0 621559.25 279248.47 51080 -1 154
156 0 621467.6 279382.53 51320 -1 155
157 0 621494.9 279433.06 51520 -1 156
158 0 621440 279471.03 51720 -1 157
159 0 621413.6 279400.6 51920 -1 158
160 0 621404.44 279343.38 52120 -1 159
161 0 621337 279276.8 52320 -1 160
162 0 621327.2 279246.97 52520 -1 161
163 0 621315.6 279208.78 52720 -1 162
164 0 621257.4 279189.1 52920 -1 163
165 0 621260.5 279179.3 52960 -1 164
166 0 621083.75 279182 53000 -1 165
167 0 620957.4 279143.78 53120 -1 166
168 0 620964.25 279106.12 53320 -1 167
169 0 620919.5 279072.7 53400 -1 168
170 0 620326.6 278991.06 53440 -1 169
171 0 620969.6 279064.1 53480 -1 170
172 0 621038.5 279077.28 53520 -1 171
173 0 621037.6 279046.34 53640 -1 172
174 0 620918.75 278965.44 53880 -1 173
175 0 620876.06 278904.72 54120 -1 174
176 0 620832 278841.78 54320 -1 175
177 0 620789.25 278806.75 54520 -1 176
178 0 620821.94 278835.84 54760 -1 177
179 0 620730.56 278782.25 54960 -1 178
180 0 620646.75 278718.28 55200 -1 179
181 0 620540.8 278663.75 55400 -1 180
182 0 620399.9 278570.56 55600 -1 181
183 0 620261.06 278473.3 55800 -1 182
184 0 620080.2 278401.44 56000 -1 183
185 0 619853 278358.22 56200 -1 184
186 0 619650 278268.6 56400 -1 185
187 0 619421 278206.44 56560 -1 186
188 0 619188.25 278216 56760 -1 187
189 0 618784.25 278194.34 56960 -1 188
190 0 618658.1 278209.66 57120 -1 189
191 0 618502.44 278216.53 57240 -1 190
192 0 618220.8 278282.94 57400 -1 191
193 0 617945.75 278298.56 57560 -1 192
194 0 617668.4 278353.22 57680 -1 193
195 0 617221.4 278377.56 57880 -1 194
196 0 616836.6 278386.34 58080 -1 195
197 0 616488.9 278373.28 58240 -1 196
198 0 616275.44 278341.22 58360 -1 197
199 0 615999.06 278276.38 58520 -1 198
200 0 615806.3 278243.28 58680 -1 199
201 0 615625.56 278281 58800 -1 200
202 0 615447.75 278322.88 58960 -1 201
203 0 615094.9 278443.16 59120 -1 202
204 0 614871.56 278466.1 59280 -1 203
205 0 614596.9 278538.22 59440 -1 204
206 0 614467.44 278562.47 59560 -1 205
207 0 614278.5 278649.22 59640 -1 206
208 0 613921.1 278647.78 59720 -1 207
209 0 613381 278580.88 59840 -1 208
210 0 613049.8 278579.84 59960 -1 209
211 0 612855.44 278609.88 60000 -1 210
212 0 613841.6 278679.47 60040 -1 211
213 0 613508.1 278732.7 60160 -1 212
214 0 613182.5 278762.28 60280 -1 213
215 0 612759.8 278803.4 60400 -1 214
216 0 612053.6 278813.53 60480 -1 215
217 0 611675.25 278769.7 60560 -1 216
218 0 611280.5 278752.94 60640 -1 217
219 0 611022.5 278752.44 60680 -1 218
220 0 610637 278649.22 60800 -1 219
221 0 610206.44 278700.03 60920 -1 220
222 0 609666.2 278669.28 61040 -1 221
223 0 609365.4 278618.97 61120 -1 222
224 0 608946.94 278524.03 61280 -1 223
225 0 608658.75 278451.62 61400 -1 224
226 0 608401.3 278340.5 61520 -1 225
227 0 608326.8 278337.56 61600 -1 226
228 0 608156.25 278258.06 61680 -1 227
229 0 608037.3 278228.22 61840 -1 228
230 0 607814.1 278154.72 61960 -1 229
231 0 607569.3 278144.28 62080 -1 230
232 0 607273.06 278197.03 62240 -1 231
233 0 606969.75 278242.22 62400 -1 232
234 0 606658.2 278368.53 62520 -1 233
235 0 606185.44 278479.88 62640 -1 234
236 0 606086 278562.6 62680 -1 235
237 0 605769.1 278684.06 62880 -1 236
238 0 605442.25 278807.2 63120 -1 237
239 0 605139.9 278891.56 63320 -1 238
240 0 604802.6 278949.94 63560 -1 239
241 0 604635.6 278861.62 63720 -1 240
242 0 604410 278607.56 63920 -1 241
243 0 604150.1 278479.72 64120 -1 242
244 0 604032 278496 64280 91 243
245 0 603776 278592 64320 124 244
246 0 603584 278752 64400 90 245
247 0 603392 278944 64520 75 246
248 0 603200 279136 64640 80 247
249 0 603040 279328 64760 101 248
250 0 602848 279488 64880 136 249
251 0 602688 279616 65040 137 250
252 0 602528 279744 65200 156 251
253 0 602336 279808 65360 168 252
254 0 602112 279872 65480 160 253
255 0 601952 279904 65680 104 254
256 0 601792 279904 65880 75 255
257 0 601600 279872 66040 75 256
258 0 601376 279840 66160 91 257
259 0 601120 279840 66240 102 258
260 0 600928 279712 66440 163 259
261 0 600736 279712 66480 163 260
262 0 600512 279744 66600 160 261
263 0 600352 279744 66680 154 262
264 0 600096 279776 66760 102 263
265 0 599840 279776 66760 124 264
266 0 599584 279776 66800 98 265
267 0 599328 279680 66920 80 266
268 0 599072 279648 66960 91 267
269 0 598816 279520 67040 86 268
270 0 598592 279424 67160 102 269
271 0 598368 279264 67280 153 270
272 0 598144 279264 67400 192 271
273 0 598080 279264 67400 194 272
274 0 597824 279360 67440 178 273
275 0 597632 279552 67560 140 274
276 0 597472 279712 67680 86 275
277 0 597312 279808 67880 108 276
278 0 597056 279808 68000 120 277
279 0 596800 279776 68120 124 278
280 0 596544 279776 68200 153 279
281 0 596288 279744 68240 154 280
282 0 596032 279712 68240 153 281
283 0 595968 279680 68240 163 282
284 0 595712 279616 68320 156 283
285 0 595488 279488 68400 124 284
286 0 595328 279328 68560 102 285
287 0 595168 279200 68720 86 286
288 0 594944 279104 68840 91 287
289 0 594688 279040 68920 102 288
290 0 594432 278976 69040 102 289
291 0 594208 278944 69160 115 290
292 0 593952 278880 69280 122 291
293 0 593728 278848 69440 122 292
294 0 593472 278784 69520 131 293
295 0 593216 278848 69520 202 294
296 0 593024 278976 69400 226 295
297 0 592992 278976 69440 210 296
298 0 592896 278912 69680 241 297
299 0 592768 278688 69760 297 298
300 0 592576 278592 69920 150 299
301 0 592416 278592 70160 150 300
302 0 592416 278592 70440 229 301
303 0 592448 278656 70680 206 302
304 0 592544 278784 70880 270 303
305 0 592480 278816 71120 196 304
306 0 592352 278752 71360 107 305
307 0 592192 278688 71560 200 306
308 0 592032 278560 71720 204 307
309 0 591936 278464 71960 204 308
310 0 591776 278336 72160 124 309
311 0 591648 278208 72360 148 310
312 0 591584 278048 72560 148 311
313 0 591424 277920 72760 131 312
314 0 591328 278016 73000 164 313
315 0 591168 277984 73200 160 314
316 0 590912 277984 73280 86 315
317 0 590752 277920 73520 139 316
318 0 590592 277888 73720 102 317
319 0 590432 277888 73920 51 318
320 0 590304 277888 74160 71 319
321 0 590176 277920 74400 32 320
322 0 590016 277952 74600 64 321
323 0 589856 277952 74800 153 322
324 0 589696 278016 75040 90 323
325 0 589536 277888 75040 148 324
326 0 589344 277696 75040 128 325
327 0 589184 277536 74880 234 326
328 0 588992 277344 74800 342 327
329 0 588992 277152 74920 378 328
330 0 588864 277024 75160 325 329
331 0 588864 276896 75400 296 330
332 0 588832 276736 75640 217 331
333 0 588800 276576 75840 148 332
334 0 588672 276512 76080 172 333
335 0 588576 276384 76320 163 334
336 0 588480 276288 76560 189 335
337 0 588320 276128 76760 168 336
338 0 588192 275968 76960 40 337
339 0 588064 275808 77160 128 338
340 0 587968 275648 77360 181 339
341 0 587776 275488 77440 218 340
342 0 587616 275296 77600 210 341
343 0 587488 275072 77640 163 342
344 0 587360 274848 77680 124 343
345 0 587200 274688 77800 101 344
346 0 586470 273940 78320 -1 345
347 0 586406 273828 78480 -1 346
348 0 586326 273644 78640 -1 347
349 0 586262 273516 78800 -1 348
350 0 586126 273372 78960 -1 349
351 0 586022 273268 79120 -1 350
352 0 585326 272884 79200 -1 351
353 0 584658 272040 79240 -1 352
354 0 584258 271544 79160 -1 353
355 0 583714 270952 79080 -1 354
356 0 583338 270680 79000 -1 355
357 0 583002 270240 78920 -1 356
358 0 582594 269848 78840 -1 357
359 0 582354 269672 78720 -1 358
360 0 581854 269084 78640 -1 359
361 0 581630 268932 78520 -1 360
362 0 581470 268972 78400 -1 361
363 0 582566 268700 78360 -1 362
364 0 583158 268580 78280 -1 363
365 0 584256 268256 78440 102 364
366 0 584480 268160 78520 80 365
367 0 584736 268064 78640 96 366
368 0 584992 268032 78680 108 367
369 0 585056 268288 78600 32 368
370 0 585248 268480 78520 45 369
371 0 585440 268672 78480 40 370
372 0 585184 267904 78840 107 368
373 0 585408 267840 79000 154 372
374 0 585600 267776 79160 206 373
375 0 585792 267776 79360 189 374
376 0 586016 267776 79520 175 375
377 0 586208 267808 79720 194 376
378 0 586400 267840 79880 226 377
379 0 586592 267904 80040 224 378
380 0 586816 268000 80160 224 379
381 0 587072 268000 80280 172 380
382 0 587328 268032 80360 154 381
383 0 587520 268096 80520 175 382
384 0 587776 268096 80520 168 383
385 0 588032 268096 80520 153 384
386 0 588288 268096 80560 164 385
387 0 588544 268096 80560 192 386
388 0 588800 268096 80560 168 387
389 0 589056 268032 80560 154 388
390 0 589312 268000 80560 160 389
391 0 589568 268000 80560 175 390
392 0 589824 267936 80560 194 391
393 0 590048 267936 80440 150 392
394 0 590304 267936 80360 124 393
395 0 590560 268032 80360 108 394
396 0 590752 268192 80320 104 395
397 0 590976 268320 80280 175 396
398 0 591200 268512 80280 163 397
399 0 591264 268704 80360 200 398
400 0 591424 268928 80400 128 399
401 0 591680 269024 80360 51 400
402 0 591936 269056 80440 148 401
403 0 592000 269088 80480 137 402
404 0 592160 269248 80640 120 403
405 0 592352 269344 80680 108 404
406 0 592352 269600 80600 32 405
407 0 592192 269792 80640 45 406
408 0 592032 269888 80720 45 407
409 0 592576 269408 80840 101 405
410 0 592832 269440 80880 120 409
411 0 593088 269504 80920 128 410
412 0 593280 269696 80920 156 411
413 0 593472 269856 80960 200 412
414 0 593696 270016 80960 150 413
415 0 593920 270144 81040 178 414
416 0 594144 270304 81160 160 415
417 0 594368 270400 81240 124 416
418 0 594592 270496 81320 136 417
419 0 594752 270656 81440 128 418
420 0 595008 270784 81520 131 419
421 0 595200 270944 81640 120 420
422 0 595456 271072 81680 102 421
423 0 595712 271200 81720 120 422
424 0 595936 271328 81760 102 423
425 0 596128 271520 81800 86 424
426 0 596384 271616 81800 124 425
427 0 596608 271808 81760 120 426
428 0 596832 271968 81760 107 427
429 0 597056 272160 81760 98 428
430 0 597312 272224 81720 120 429
431 0 597536 272224 81600 120 430
432 0 597728 272288 81440 71 431
433 0 597920 272384 81280 96 432
434 0 598176 272256 81240 32 433
435 0 598432 272192 81320 51 434
436 0 598528 272160 81320 40 435
437 0 592000 268832 80880 32 403
438 0 591968 268608 81000 45 437
439 0 591872 268416 81160 71 438
440 0 591808 268224 81320 71 439
441 0 591712 268000 81440 75 440
442 0 591648 267744 81560 81 441
443 0 591616 267520 81680 60 442
444 0 591552 267264 81760 51 443
445 0 591456 267040 81920 96 444
446 0 591456 266976 82000 157 445
447 0 591360 266720 81960 40 446
448 0 591296 266496 81800 51 447
449 0 591296 266304 81600 91 448
450 0 591424 266112 81440 71 449
451 0 591584 265952 81320 40 450
452 0 591776 265792 81240 32 451
453 0 591840 265536 81240 32 452
454 0 591360 267008 82240 75 446
455 0 591200 266976 82440 71 454
456 0 591008 266816 82560 51 455
457 0 590752 266752 82640 75 456
458 0 590592 266688 82720 96 457
459 0 591072 268832 80480 98 399
460 0 590944 269056 80560 45 459
461 0 590752 269216 80640 45 460
462 0 590496 269280 80720 45 461
463 0 590336 269280 80720 32 462
464 0 580566 267884 78280 -1 362
465 0 579518 266820 78280 -1 464
466 0 579158 266404 78160 -1 465
467 0 578974 266100 78040 -1 466
468 0 578666 265792 77920 -1 467
469 0 578162 265360 77800 -1 468
470 0 577714 264912 77640 -1 469
471 0 577330 264616 77520 -1 470
472 0 577026 264240 77400 -1 471
473 0 576546 263864 77240 -1 472
474 0 576274 263576 77080 -1 473
475 0 575966 263276 76960 -1 474
476 0 575550 262852 76800 -1 475
477 0 575238 262540 76680 -1 476
478 0 575022 262252 76520 -1 477
479 0 574702 261956 76360 -1 478
480 0 574582 261780 76200 -1 479
481 0 574262 261476 76080 -1 480
482 0 573870 261132 75960 -1 481
483 0 573694 260908 75800 -1 482
484 0 573438 260804 75640 -1 483
485 0 573302 260660 75480 -1 484
486 0 573118 260412 75320 -1 485
487 0 572850 260168 75160 -1 486
488 0 572762 260112 75000 -1 487
489 0 572514 260072 74800 -1 488
490 0 572290 259800 74640 -1 489
491 0 571834 259472 74520 -1 490
492 0 571454 259452 74400 -1 491
493 0 571214 258484 74280 -1 492
494 0 571130 259408 74200 -1 493
495 0 571082 259424 74080 -1 494
496 0 570986 259368 73920 -1 495
497 0 570922 259416 73800 -1 496
498 0 570626 259568 73680 -1 497
499 0 570626 259776 73560 -1 498
500 0 570498 259896 73440 -1 499
501 0 570426 259920 73320 -1 500
502 0 570298 259920 73160 -1 501
503 0 569824 260544 72280 122 502
504 0 569664 260704 72080 124 503
505 0 569472 260896 71960 98 504
506 0 569312 261056 71840 115 505
507 0 569152 261216 71680 160 506
508 0 568992 261376 71480 175 507
509 0 568832 261504 71320 175 508
510 0 568608 261568 71200 194 509
511 0 568448 261632 71000 189 510
512 0 568192 261664 70920 206 511
513 0 568032 261792 70760 224 512
514 0 567776 261824 70680 235 513
515 0 567584 261888 70520 253 514
516 0 567328 261984 70400 277 515
517 0 567072 262048 70320 304 516
518 0 566816 262176 70280 275 517
519 0 566688 262272 70280 205 518
520 0 566784 262400 70080 236 519
521 0 566848 262560 69880 304 520
522 0 566880 262720 69680 315 521
523 0 566880 262880 69480 235 522
524 0 566944 263104 69320 277 523
525 0 566976 263328 69200 217 524
526 0 566976 263584 69120 242 525
527 0 566976 263808 69000 202 526
528 0 566976 264064 68920 212 527
529 0 566976 264288 68800 150 528
530 0 566944 264544 68760 120 529
531 0 566944 264768 68640 175 530
532 0 566944 264992 68520 207 531
533 0 566944 265216 68400 172 532
534 0 566976 265472 68320 197 533
535 0 566976 265632 68120 214 534
536 0 567008 265888 68000 219 535
537 0 567072 266144 67960 240 536
538 0 567200 266368 67840 282 537
539 0 567168 266592 67720 229 538
540 0 567168 266848 67640 178 539
541 0 567232 267104 67560 254 540
542 0 567232 267296 67360 244 541
543 0 567200 267552 67320 273 542
544 0 567232 267808 67240 320 543
545 0 567168 268032 67120 244 544
546 0 567136 268288 67040 226 545
547 0 567200 268544 67040 244 546
548 0 567264 268800 67000 197 547
549 0 567296 268960 67000 107 548
550 0 567200 269120 66800 139 549
551 0 567200 269376 66680 80 550
552 0 567200 269632 66640 75 551
553 0 567200 269888 66600 107 552
554 0 567200 270144 66480 91 553
555 0 567200 270368 66280 120 554
556 0 567200 270592 66120 172 555
557 0 567168 270816 66000 197 556
558 0 567168 271040 65840 217 557
559 0 567200 271200 65640 160 558
560 0 567168 271456 65520 214 559
561 0 567040 271616 65360 250 560
562 0 566976 271776 65160 200 561
563 0 566880 271936 64960 197 562
564 0 566848 272096 64760 218 563
565 0 566688 272128 64520 214 564
566 0 566560 272256 64280 253 565
567 0 566528 272448 64120 228 566
568 0 566400 272704 64040 242 567
569 0 566336 272800 64000 245 568
570 0 566336 273056 63880 258 569
571 0 566304 273312 63840 256 570
572 0 566304 273568 63760 175 571
573 0 566272 273824 63640 209 572
574 0 566176 274048 63560 237 573
575 0 566176 274304 63520 178 574
576 0 566240 274496 63360 181 575
577 0 566304 274752 63320 163 576
578 0 566400 274976 63200 102 577
579 0 566432 275232 63160 120 578
580 0 566528 275424 63000 101 579
581 0 566688 275648 62960 81 580
582 0 566784 275872 62880 136 581
583 0 566880 276128 62840 164 582
584 0 566944 276384 62760 124 583
585 0 567104 276608 62760 178 584
586 0 567200 276832 62680 160 585
587 0 567264 277088 62640 124 586
588 0 567328 277344 62600 124 587
589 0 567296 277600 62600 128 588
590 0 567264 277856 62640 115 589
591 0 567264 278112 62600 102 590
592 0 567264 278368 62560 120 591
593 0 567264 278624 62520 104 592
594 0 567264 278880 62480 120 593
595 0 567296 279136 62440 102 594
596 0 567328 279392 62360 120 595
597 0 567328 279616 62240 60 596
598 0 567264 279808 62080 80 597
599 0 567168 280000 61880 102 598
600 0 567136 280224 61760 181 599
601 0 567232 280416 61560 190 600
602 0 567296 280544 61320 102 601
603 0 567488 280672 61120 148 602
604 0 567648 280736 60920 139 603
605 0 567872 280800 60800 178 604
606 0 568032 280832 60600 128 605
607 0 568192 280768 60400 124 606
608 0 568320 280736 60320 101 607
609 0 568192 280608 59960 122 608
610 0 568384 280640 59800 128 609
611 0 568576 280704 59600 137 610
612 0 568736 280704 59400 148 611
613 0 568896 280672 59160 181 612
614 0 568992 280672 59040 200 613
615 0 569248 280640 58920 140 614
616 0 569440 280640 58720 134 615
617 0 569632 280576 58520 32 616
618 0 569664 280448 58280 80 617
619 0 569824 280288 58120 102 618
620 0 569984 280160 57960 140 619
621 0 570176 280032 57800 107 620
622 0 570240 279808 57640 98 621
623 0 570336 279552 57520 217 622
624 0 570368 279488 57480 239 623
625 0 570368 279232 57480 202 624
626 0 570368 278976 57400 128 625
627 0 570368 278752 57240 148 626
628 0 570368 278528 57120 157 627
629 0 570464 278368 56920 102 628
630 0 570624 278272 56720 51 629
631 0 570784 278240 56520 64 630
632 0 570944 278240 56320 115 631
633 0 570976 278208 56040 172 632
634 0 571008 278208 55760 120 633
635 0 571232 278208 55560 107 634
636 0 571328 278272 55320 160 635
637 0 571488 278304 55120 131 636
638 0 571488 278272 54840 135 637
639 0 571584 278144 54640 200 638
640 0 571744 278112 54440 124 639
641 0 571808 278112 54160 71 640
642 0 571904 278112 53920 81 641
643 0 572064 278016 53720 71 642
644 0 572160 277920 53480 104 643
645 0 572224 277760 53280 134 644
646 0 572320 277568 53120 81 645
647 0 572448 277408 52920 75 646
648 0 572448 277280 52720 131 647
649 0 572608 277152 52200 104 648
650 0 572704 276896 52160 60 649
651 0 572704 276704 51960 98 650
652 0 572576 276544 51760 124 651
653 0 572576 276384 51560 98 652
654 0 572480 276192 51400 120 653
655 0 572448 275968 51280 124 654
656 0 572384 275712 51160 124 655
657 0 572448 275488 51000 102 656
658 0 572480 275328 50760 107 657
659 0 572544 275136 50560 90 658
660 0 572512 274944 50400 148 659
661 0 572480 274752 50240 139 660
662 0 572640 274560 50160 81 661
663 0 572768 274336 50160 197 662
664 0 572736 274112 50000 86 663
665 0 572768 273856 49920 81 664
666 0 572960 273696 49840 60 665
667 0 573152 273632 49680 45 666
668 0 573312 273472 49480 51 667
669 0 573184 273536 49200 80 668
670 0 572672 277408 52200 163 649
671 0 572832 277600 52160 98 670
672 0 573024 277760 52120 107 671
673 0 573248 277888 52000 86 672
674 0 573408 278048 51840 98 673
675 0 573632 278144 51720 98 674
676 0 573824 278240 51520 64 675
677 0 573984 278272 51280 64 676
678 0 574048 278272 51120 64 677
679 0 572224 277472 52720 81 648
680 0 571968 277568 53040 32 679
681 0 570624 279424 57440 183 624
682 0 570848 279424 57320 137 681
683 0 571104 279488 57280 64 682
684 0 571360 279584 57200 71 683
685 0 571488 279584 57160 40 684
686 0 569120 280896 58920 102 614
687 0 569312 281088 58840 75 686
688 0 569472 281248 58720 80 687
689 0 569600 281472 58640 45 688
690 0 569632 281504 58600 51 689
691 0 568576 280736 60320 104 608
692 0 568832 280672 60240 98 691
693 0 569024 280544 60160 40 692
694 0 565920 274048 63560 124 574
695 0 565696 274048 63720 81 694
696 0 565440 274048 63800 75 695
697 0 565248 273952 64000 91 696
698 0 564992 273952 64120 71 697
699 0 564736 273984 64200 96 698
700 0 564512 274112 64360 75 699
701 0 564320 274240 64480 51 700
702 0 564160 274400 64600 32 701
703 0 564000 274560 64720 32 702
704 0 566144 272640 63960 200 569
705 0 565920 272576 63800 136 704
706 0 565792 272448 63640 102 705
707 0 565728 272256 63840 86 706
708 0 565888 272320 64400 32 707
709 0 566080 271904 64560 32 708
710 0 566112 271840 64560 32 709
711 0 565728 272288 63440 96 706
712 0 565728 272128 63240 148 711
713 0 565792 271904 63080 150 712
714 0 565952 271744 62960 122 713
715 0 566144 271648 62800 32 714
716 0 566144 271456 62600 51 715
717 0 566176 271296 62400 120 716
718 0 566176 271136 62200 75 717
719 0 566176 270912 62000 98 718
720 0 566144 270688 61880 96 719
721 0 566176 270496 61680 101 720
722 0 566208 270336 61480 148 721
723 0 566144 270176 61280 178 722
724 0 566048 269952 61160 186 723
725 0 565984 269792 60960 122 724
726 0 565984 269568 60840 120 725
727 0 565952 269312 60760 163 726
728 0 565856 269088 60600 172 727
729 0 565792 268864 60480 175 728
730 0 565824 268608 60440 108 729
731 0 565728 268352 60360 136 730
732 0 565664 268096 60320 136 731
733 0 565472 267904 60320 64 732
734 0 565472 267648 60320 64 733
735 0 565472 267552 60320 64 734
736 0 565485.4 267544.94 60200 -1 735
737 0 565512.8 267402.62 60120 -1 736
738 0 565528.9 267195.12 60080 -1 737
739 0 565405.6 267206.4 60040 -1 738
740 0 564758.4 267216.4 60000 -1 739
741 0 564684.94 267020.97 59920 -1 740
742 0 564621.25 266875.22 59760 -1 741
743 0 567424 268960 67160 32 549
744 0 567584 268704 67040 32 743
745 0 567840 268384 66680 32 744
746 0 567552 269120 67360 32 743
747 0 567712 269280 67520 75 746
748 0 567872 269472 67640 51 747
749 0 568032 269664 67760 71 748
750 0 568192 269888 67880 71 749
751 0 568224 269920 67920 104 750
752 0 568416 270112 68000 107 751
753 0 568576 270336 68000 91 752
754 0 568704 270560 68000 86 753
755 0 568864 270784 68000 91 754
756 0 569024 271008 68040 102 755
757 0 569152 271232 68120 128 756
758 0 569312 271392 68240 148 757
759 0 569472 271552 68400 120 758
760 0 569600 271712 68560 108 759
761 0 569696 271936 68640 108 760
762 0 569856 272096 68840 102 761
763 0 570016 272256 69040 75 762
764 0 570208 272448 69120 120 763
765 0 570432 272608 69200 141 764
766 0 570624 272768 69240 90 765
767 0 570848 272928 69240 71 766
768 0 571072 273088 69240 71 767
769 0 571296 273216 69240 96 768
770 0 571520 273376 69240 81 769
771 0 571712 273568 69280 86 770
772 0 571808 273792 69360 128 771
773 0 571936 274016 69360 154 772
774 0 572032 274272 69320 153 773
775 0 572128 274528 69280 131 774
776 0 572224 274784 69240 143 775
777 0 572320 275008 69160 96 776
778 0 572384 275264 69160 102 777
779 0 572416 275520 69160 115 778
780 0 572576 275744 69160 80 779
781 0 572704 275968 69200 80 780
782 0 572736 276224 69200 122 781
783 0 572736 276480 69240 160 782
784 0 572768 276736 69320 172 783
785 0 572896 276992 69320 128 784
786 0 572928 277248 69320 164 785
787 0 572992 277504 69320 148 786
788 0 573088 277760 69320 108 787
789 0 573184 277984 69440 60 788
790 0 573280 278240 69440 64 789
791 0 573280 278496 69440 134 790
792 0 573248 278752 69440 208 791
793 0 573184 279008 69440 251 792
794 0 573088 279232 69320 226 793
795 0 573088 279488 69280 141 794
796 0 573408 279552 69320 175 795
797 0 573408 279808 69320 150 796
798 0 573408 280064 69320 148 797
799 0 573408 280320 69360 163 798
800 0 573344 280416 69360 181 799
801 0 573184 280448 69560 122 800
802 0 573184 280608 69800 75 801
803 0 573216 280800 70000 98 802
804 0 573120 280992 70160 86 803
805 0 573024 281216 70280 75 804
806 0 572992 281440 70440 98 805
807 0 572864 281632 70600 71 806
808 0 572672 281664 70800 45 807
809 0 572480 281792 70960 45 808
810 0 573344 280448 69080 96 800
811 0 573472 280544 68880 60 810
812 0 573504 280704 68680 81 811
813 0 573568 280896 68520 75 812
814 0 573632 281088 68360 98 813
815 0 573632 281248 68160 81 814
816 0 573568 281408 67960 81 815
817 0 573568 281472 67680 75 816
818 0 573472 281344 67480 60 817
819 0 573504 281408 67200 40 818
820 0 573632 281632 67040 40 819
821 0 573760 281824 66920 40 820
822 0 573824 282080 66840 40 821
823 0 573952 282304 66680 51 822
824 0 574080 282464 66520 51 823
825 0 574208 282720 66440 81 824
826 0 574336 282944 66280 75 825
827 0 574496 283136 66120 51 826
828 0 574656 283232 65920 60 827
829 0 574784 283328 65720 45 828
830 0 574816 283360 65680 40 829
831 0 568032 269920 68120 51 751
832 0 567872 269920 68320 32 831
833 0 567776 269952 68560 51 832
834 0 567840 269952 68840 32 833
835 0 567904 269856 69080 51 834
836 0 568000 269696 69280 51 835
837 0 566464 262400 70280 120 519
838 0 566240 262560 70280 80 837
839 0 566016 262656 70440 51 838
840 0 565856 262656 70640 75 839
841 0 565760 262656 70760 64 840
842 0 565792 262912 70800 86 841
843 0 565792 263168 70800 51 842
844 0 565952 263392 70840 60 843
845 0 566144 263584 70920 51 844
846 0 566240 263680 71040 32 845
847 0 565600 262656 70960 86 841
848 0 565408 262592 71120 96 847
849 0 565152 262496 71240 150 848
850 0 564992 262336 71440 122 849
851 0 564800 262176 71560 60 850
852 0 564608 262048 71680 75 851
853 0 564352 261920 71720 80 852
854 0 564160 261728 71720 60 853
855 0 563936 261600 71720 81 854
856 0 563712 261440 71760 91 855
857 0 563520 261248 71880 51 856
858 0 563360 261088 72040 91 857
859 0 563104 260960 72120 60 858
860 0 562880 260896 72280 75 859
861 0 562656 260800 72440 60 860
862 0 562464 260768 72600 60 861
863 0 562208 260768 72680 51 862
864 0 562016 260832 72880 45 863
865 0 561824 260896 73080 60 864
866 0 561600 260960 73200 60 865
867 0 561568 260960 73240 60 866
868 0 569344 261344 71520 139 507
869 0 569440 261376 71520 136 868
870 0 569440 261568 71720 75 869
871 0 569568 261472 71880 32 870
872 0 569600 261504 71360 120 869
873 0 569760 261664 71160 51 872
874 0 569952 261728 70960 32 873
875 0 570016 261792 70840 45 874
876 0 570742 257164 74200 -1 493
877 0 570398 256700 74080 -1 876
878 0 570194 256288 73920 -1 877
879 0 569914 256104 73800 -1 878
880 0 569594 255688 73680 -1 879
881 0 569226 255224 73560 -1 880
882 0 568342 254492 73400 -1 881
883 0 567902 254108 73320 -1 882
884 0 567414 253684 73200 -1 883
885 0 567094 253468 73000 -1 884
886 0 566910 253284 72840 -1 885
887 0 566634.3 253183.9 72560 -1 886
888 0 566289.56 253064.28 72400 -1 887
889 0 565873.4 252663.95 72280 -1 888
890 0 565779.2 252712.53 72040 -1 889
891 0 565594 252712.88 71840 -1 890
892 0 565473.1 252712.05 71640 -1 891
893 0 565425.44 252792.69 71440 -1 892
894 0 565257.1 252824.3 71200 -1 893
895 0 564833.75 252552.22 70960 -1 894
896 0 564450.06 252328.67 70680 -1 895
897 0 563680.7 251781.27 70440 -1 896
898 0 563137.7 251541.56 70200 -1 897
899 0 561537.44 250663.73 69880 -1 898
900 0 559617.7 248918.1 69680 -1 899
901 0 557392.94 247212.69 70120 -1 900
902 0 557347 247215 70240 -1 901
903 0 557123 247135 70400 -1 902
904 0 557123 247191 70520 -1 903
905 0 556819 247055 70680 -1 904
906 0 556483 246823 70840 -1 905
907 0 556299 246679 71000 -1 906
908 0 556019 246455 71160 -1 907
909 0 555607 246227 71280 -1 908
910 0 555191 245875 71400 -1 909
911 0 554535 245443 71520 -1 910
912 0 553831 245059 71640 -1 911
913 0 553479 244675 71720 -1 912
914 0 552983 244107 71800 -1 913
915 0 552435 243559 71920 -1 914
916 0 552251 243239 72080 -1 915
917 0 552147 242935 72200 -1 916
918 0 551979 242735 72360 -1 917
919 0 551827 242575 72520 -1 918
920 0 551435 242143 72640 -1 919
921 0 551275 241943 72800 -1 920
922 0 550455 241299 72880 -1 921
923 0 550119 241003 73040 -1 922
924 0 549959 240787 73200 -1 923
925 0 549751 240563 73360 -1 924
926 0 549471 240427 73480 -1 925
927 0 548727 239891 73600 -1 926
928 0 548527 239699 73720 -1 927
929 0 548115 239279 73880 -1 928
930 0 547803 238935 74040 -1 929
931 0 547331 238615 74200 -1 930
932 0 546963 238135 74360 -1 931
933 0 546635 237903 74520 -1 932
934 0 546507 237743 74720 -1 933
935 0 546427 237575 74920 -1 934
936 0 546347 237399 75080 -1 935
937 0 546323 237319 75280 -1 936
938 0 546299 237279 75440 -1 937
939 0 546103 237099 75600 -1 938
940 0 546039 236995 75800 -1 939
941 0 546039 236995 76000 -1 940
942 0 546031 236971 76200 -1 941
943 0 545919 236755 76360 -1 942
944 0 545903 236691 76560 -1 943
945 0 545903 236619 76720 -1 944
946 0 545775 236499 76880 -1 945
947 0 545639 236275 77000 -1 946
948 0 545447 235939 77120 -1 947
949 0 545319 235579 77240 -1 948
950 0 545255 235283 77360 -1 949
951 0 545135 234939 77520 -1 950
952 0 545075 234807 77680 -1 951
953 0 545011 234535 77880 -1 952
954 0 544947 234287 78000 -1 953
955 0 544979 233919 78160 -1 954
956 0 544955 233703 78320 -1 955
957 0 544691 233479 78480 -1 956
958 0 544611 233319 78680 -1 957
959 0 544507 233167 78880 -1 958
960 0 544339 233135 79080 -1 959
961 0 544099 233063 79280 -1 960
962 0 543923 232999 79480 -1 961
963 0 543843 232967 79680 -1 962
964 0 543571 233031 79920 -1 963
965 0 543467 232999 80120 -1 964
966 0 543339 232879 80320 -1 965
967 0 543299 232815 80520 -1 966
968 0 543143 232675 80640 -1 967
969 0 543063 232579 80800 -1 968
970 0 543031 232451 80960 -1 969
971 0 542927 232267 81120 -1 970
972 0 542719 232019 81280 -1 971
973 0 542439 231827 81440 -1 972
974 0 542223 231603 81600 -1 973
975 0 541991 231371 81760 -1 974
976 0 541799 231275 81960 -1 975
977 0 541511 231107 82120 -1 976
978 0 541343 231003 82280 -1 977
979 0 541143 230867 82440 -1 978
980 0 541007 230699 82600 -1 979
981 0 540911 230491 82760 -1 980
982 0 540823 230403 82920 -1 981
983 0 540671 230267 83080 -1 982
984 0 540455 230147 83200 -1 983
985 0 540327 229987 83360 -1 984
986 0 540135 229931 83520 -1 985
987 0 540055 229907 83680 -1 986
988 0 540043 229735 83800 -1 987
989 0 539927 229623 84000 -1 988
990 0 539711 229463 84160 -1 989
991 0 539451 229255 84320 -1 990
992 0 539379 229163 84480 -1 991
993 0 539155 229063 84640 -1 992
994 0 538601 229117 84760 -1 993
995 0 538341 229217 84920 -1 994
996 0 538129 229281 85120 -1 995
997 0 538061 229281 85360 -1 996
998 0 537949 229285 85560 -1 997
999 0 537821 229317 85760 -1 998
1000 0 537649 229337 85960 -1 999
1001 0 537437 229301 86160 -1 1000
1002 0 537321 229301 86360 -1 1001
1003 0 537189 229285 86520 -1 1002
1004 0 536987 229303 86680 -1 1003
1005 0 536651 229303 86880 -1 1004
1006 0 536467 229223 87080 -1 1005
1007 0 536371 229175 87280 -1 1006
1008 0 536291 229095 87440 -1 1007
1009 0 536123 229079 87640 -1 1008
1010 0 536051 229039 87840 -1 1009
1011 0 535947 228911 88000 -1 1010
1012 0 535931 228891 88120 -1 1011
1013 0 535811 228795 88280 -1 1012
1014 0 535635 228659 88520 -1 1013
1015 0 535483 228675 88720 -1 1014
1016 0 535411 228515 88880 -1 1015
1017 0 535187 228315 89120 -1 1016
1018 0 535051 228251 89360 -1 1017
1019 0 534931 228211 89600 -1 1018
1020 0 534723 228195 89800 -1 1019
1021 0 534611 228163 90040 -1 1020
1022 0 534371 228147 90280 -1 1021
1023 0 534227 228067 90520 -1 1022
1024 0 533987 228107 90720 -1 1023
1025 0 533923 228211 90960 -1 1024
1026 0 533843 228099 91200 -1 1025
1027 0 533747 227971 91400 -1 1026
1028 0 533659 227851 91560 -1 1027
1029 0 533347 227395 91720 -1 1028
1030 0 532779 226819 91840 -1 1029
1031 0 532555 226559 92040 -1 1030
1032 0 532475 226423 92280 -1 1031
1033 0 532355 226231 92520 -1 1032
1034 0 532283 226071 92760 -1 1033
1035 0 532211 225943 92960 -1 1034
1036 0 532003 225767 93200 -1 1035
1037 0 531859 225635 93440 -1 1036
1038 0 531467 225483 93680 -1 1037
1039 0 530883 225531 93880 -1 1038
1040 0 530419 225459 94040 -1 1039
1041 0 530099 225515 94240 -1 1040
1042 0 529987 225659 94480 -1 1041
1043 0 529803 225731 94720 -1 1042
1044 0 529667 225715 94960 -1 1043
1045 0 529595 225723 95160 -1 1044
1046 0 529187 225751 95360 -1 1045
1047 0 529107 225743 95480 -1 1046
1048 0 528915 225783 95640 -1 1047
1049 0 528059 225975 95840 -1 1048
1050 0 525923 225947 95960 -1 1049
1051 0 525211 225715 96120 -1 1050
1052 0 524075 225759 96240 -1 1051
1053 0 523147 225799 96080 -1 1052
1054 0 521979 225851 95920 -1 1053
1055 0 521707 225867 95720 -1 1054
1056 0 521539 225875 95520 -1 1055
1057 0 521467 225871 95360 -1 1056
1058 0 521379 225863 95200 -1 1057
1059 0 521147 225847 95000 -1 1058
1060 0 521131 225863 94840 -1 1059
1061 0 520923 225943 94680 -1 1060
1062 0 519755 226327 94560 -1 1061
1063 0 518867 226359 94440 -1 1062
1064 0 518571 226447 94280 -1 1063
1065 0 518451 226511 94080 -1 1064
1066 0 518251 226663 93880 -1 1065
1067 0 517963 226647 93640 -1 1066
1068 0 517795 226815 93440 -1 1067
1069 0 517555 226943 93200 -1 1068
1070 0 517467 227079 93000 -1 1069
1071 0 517371 227279 92800 -1 1070
1072 0 517203 227455 92600 -1 1071
1073 0 517051 227647 92400 -1 1072
1074 0 516907 227839 92200 -1 1073
1075 0 516675 228079 92000 -1 1074
1076 0 516435 228367 91800 -1 1075
1077 0 516247 228555 91600 -1 1076
1078 0 515895 228987 91440 -1 1077
1079 0 515111 230067 91320 -1 1078
1080 0 514999 230339 91160 -1 1079
1081 0 514655 230555 91000 -1 1080
1082 0 514167 230779 90800 -1 1081
1083 0 513959 230867 90600 -1 1082
1084 0 513807 230867 90440 -1 1083
1085 0 513655 230859 90240 -1 1084
1086 0 513575 230827 90080 -1 1085
1087 0 513423 230787 89840 -1 1086
1088 0 513335 230995 89640 -1 1087
1089 0 513263 230995 89480 -1 1088
1090 0 513167 231195 89280 -1 1089
1091 0 512891 231607 89040 -1 1090
1092 0 512443 232175 88840 -1 1091
1093 0 512059 232311 88640 -1 1092
1094 0 512011 232679 88440 -1 1093
1095 0 511915 232823 88240 -1 1094
1096 0 511747 232967 88040 -1 1095
1097 0 511587 233087 87800 -1 1096
1098 0 511515 233255 87560 -1 1097
1099 0 511459 233335 87360 -1 1098
1100 0 511427 233407 87200 -1 1099
1101 0 511391 233523 87000 -1 1100
1102 0 511231 233699 86840 -1 1101
1103 0 511095 233883 86640 -1 1102
1104 0 510759 234371 86440 -1 1103
1105 0 510447 235187 86280 -1 1104
1106 0 510295 235419 86120 -1 1105
1107 0 510015 235507 85960 -1 1106
1108 0 509759 235555 85760 -1 1107
1109 0 509671 235587 85600 -1 1108
1110 0 509435 235583 85360 -1 1109
1111 0 509267 235639 85200 -1 1110
1112 0 509139 235655 85000 -1 1111
1113 0 508955 235775 84800 -1 1112
1114 0 508811 235847 84640 -1 1113
1115 0 508691 236023 84400 -1 1114
1116 0 508371 236215 84200 -1 1115
1117 0 508219 236495 84000 -1 1116
1118 0 508179 236615 83800 -1 1117
1119 0 508155 236919 83600 -1 1118
1120 0 508107 237143 83400 -1 1119
1121 0 507807 237347 83240 -1 1120
1122 0 506519 238443 83120 -1 1121
1123 0 506383 238539 83000 -1 1122
1124 0 506183 238683 82800 -1 1123
1125 0 504003 239815 82640 -1 1124
1126 0 501055 240603 82720 -1 1125
1127 0 500711 240699 82600 -1 1126
1128 0 498651 242207 82440 -1 1127
1129 0 498339 242503 82280 -1 1128
1130 0 497691 243351 82160 -1 1129
1131 0 497387 243719 81960 -1 1130
1132 0 497191 243931 81760 -1 1131
1133 0 496975 244147 81560 -1 1132
1134 0 496239 244995 81440 -1 1133
1135 0 494031 245755 81440 -1 1134
1136 0 492546 246257 81600 -1 1135
1137 0 492250 246473 81720 -1 1136
1138 0 492074 246641 81840 -1 1137
1139 0 491814 246845 81960 -1 1138
1140 0 491550 247021 82120 -1 1139
1141 0 491310 247125 82280 -1 1140
1142 0 490934 247237 82400 -1 1141
1143 0 490726 247277 82520 -1 1142
1144 0 490454 247333 82680 -1 1143
1145 0 490142 247421 82800 -1 1144
1146 0 489902 247517 82960 -1 1145
1147 0 489686 247501 83120 -1 1146
1148 0 489542 247485 83280 -1 1147
1149 0 489222 247589 83440 -1 1148
1150 0 489066 247681 83560 -1 1149
1151 0 488890 247721 83680 -1 1150
1152 0 488666 247753 83800 -1 1151
1153 0 488362 247929 83920 -1 1152
1154 0 488186 248177 84080 -1 1153
1155 0 488122 248217 84240 -1 1154
1156 0 488026 248321 84360 -1 1155
1157 0 487818 248449 84440 -1 1156
1158 0 487510 248541 84520 -1 1157
1159 0 487182 248757 84640 -1 1158
1160 0 486998 248869 84760 -1 1159
1161 0 486830 248861 84920 -1 1160
1162 0 486710 248957 85080 -1 1161
1163 0 486510 249013 85200 -1 1162
1164 0 486230 249173 85320 -1 1163
1165 0 486038 249309 85440 -1 1164
1166 0 485774 249461 85520 -1 1165
1167 0 485190 249645 85640 -1 1166
1168 0 484334 250045 85760 -1 1167
1169 0 484254 250093 85880 -1 1168
1170 0 483916.5 250327 86000 -1 1169
1171 0 482828.5 250999 86120 -1 1170
1172 0 482116.5 251567 86240 -1 1171
1173 0 481732.5 251823 86320 -1 1172
1174 0 481292.5 252055 86440 -1 1173
1175 0 480924.5 252335 86560 -1 1174
1176 0 480684.5 252415 86680 -1 1175
1177 0 480532.5 252479 86800 -1 1176
1178 0 480300.5 252639 86920 -1 1177
1179 0 480132.5 252671 87000 -1 1178
1180 0 479884.5 252863 87120 -1 1179
1181 0 479804 252860.33 87160 -1 1180
1182 0 479644.5 252855 87240 -1 1181
1183 0 479572.5 252831 87360 -1 1182
1184 0 479364.5 252839 87520 -1 1183
1185 0 478828.5 253287 87640 -1 1184
1186 0 478612.5 253447 87760 -1 1185
1187 0 478356.5 253495 87880 -1 1186
1188 0 478156.5 253495 88000 -1 1187
1189 0 477940.5 253479 88120 -1 1188
1190 0 477708.5 253439 88240 -1 1189
1191 0 477612.5 253351 88400 -1 1190
1192 0 477588.5 253119 88560 -1 1191
1193 0 477252.5 253447 88720 -1 1192
1194 0 476988.5 253319 88840 -1 1193
1195 0 476836.5 253327 88960 -1 1194
1196 0 476644.5 253399 89080 -1 1195
1197 0 476452.5 253551 89240 -1 1196
1198 0 476140.5 253647 89360 -1 1197
1199 0 475780.5 253879 89480 -1 1198
1200 0 475596.5 253991 89640 -1 1199
1201 0 475260.5 254207 89760 -1 1200
1202 0 474860.5 254631 89880 -1 1201
1203 0 474020.5 255147 90000 -1 1202
1204 0 473332.5 255915 90160 -1 1203
1205 0 472260.5 257407 90080 -1 1204
1206 0 472252.5 257515 89960 -1 1205
1207 0 471756.5 258563 89840 -1 1206
1208 0 470492.5 259259 89720 -1 1207
1209 0 468724.5 259983 89800 -1 1208
1210 0 467828.5 260359 89880 -1 1209
1211 0 467548.5 260503 90000 -1 1210
1212 0 466628.5 261031 90120 -1 1211
1213 0 464668.5 261851 90200 -1 1212
1214 0 464900.5 261803 90360 -1 1213
1215 0 464860.5 261827 90520 -1 1214
1216 0 465812.5 261963 90680 -1 1215
1217 0 464972.5 261899 90800 -1 1216
1218 0 463968 261664 91360 181 1217
1219 0 463712 261568 91440 186 1218
1220 0 463520 261440 91600 186 1219
1221 0 463264 261376 91640 212 1220
1222 0 463008 261376 91720 226 1221
1223 0 462784 261376 91840 241 1222
1224 0 462592 261248 91960 202 1223
1225 0 462432 261088 92120 186 1224
1226 0 462272 260928 92320 189 1225
1227 0 462112 260768 92440 197 1226
1228 0 461920 260576 92520 219 1227
1229 0 461728 260384 92600 309 1228
1230 0 461504 260256 92600 335 1229
1231 0 461280 260128 92720 378 1230
1232 0 461120 259968 92880 402 1231
1233 0 460960 259840 93040 453 1232
1234 0 460736 259744 93120 491 1233
1235 0 460768 259552 93320 434 1234
1236 0 460768 259584 93600 360 1235
1237 0 460736 259584 93880 282 1236
1238 0 460576 259584 94080 124 1237
1239 0 460352 259552 94280 98 1238
1240 0 460192 259520 94480 98 1239
1241 0 460032 259520 94680 32 1240
1242 0 459872 259520 94920 102 1241
1243 0 459776 259520 95160 32 1242
1244 0 459520 259488 95200 124 1243
1245 0 459328 259424 95040 226 1244
1246 0 459136 259392 94840 226 1245
1247 0 458912 259392 94680 107 1246
1248 0 458848 259456 94440 98 1247
1249 0 459008 259456 94240 75 1248
1250 0 459168 259456 94040 197 1249
1251 0 459168 259488 93760 229 1250
1252 0 459296 259328 93560 131 1251
1253 0 459424 259168 93400 71 1252
1254 0 459424 258944 93240 175 1253
1255 0 459296 258784 93040 300 1254
1256 0 459072 258720 92880 268 1255
1257 0 458880 258528 92800 175 1256
1258 0 458688 258336 92760 197 1257
1259 0 458496 258176 92720 175 1258
1260 0 458272 258080 92600 200 1259
1261 0 458080 257888 92600 166 1260
1262 0 457888 257696 92480 148 1261
1263 0 457760 257536 92320 80 1262
1264 0 457728 257280 92320 86 1263
1265 0 457568 257088 92280 120 1264
1266 0 457568 256832 92280 51 1265
1267 0 457568 256576 92280 86 1266
1268 0 457568 256320 92280 86 1267
1269 0 457568 256064 92280 101 1268
1270 0 457568 256000 92280 150 1269
1271 0 457536 255744 92320 102 1270
1272 0 457568 255520 92440 81 1271
1273 0 457760 255328 92440 60 1272
1274 0 457888 255104 92440 120 1273
1275 0 458080 254912 92440 71 1274
1276 0 458272 254720 92440 75 1275
1277 0 458400 254496 92440 96 1276
1278 0 458560 254336 92600 86 1277
1279 0 458752 254176 92640 90 1278
1280 0 458912 254016 92760 91 1279
1281 0 459072 253856 92880 90 1280
1282 0 459296 253696 92960 60 1281
1283 0 459552 253600 93000 81 1282
1284 0 459808 253504 93000 75 1283
1285 0 460064 253376 93000 120 1284
1286 0 460969.5 253014.23 93280 -1 1285
1287 0 457824 256032 92240 131 1270
1288 0 458016 256160 92080 172 1287
1289 0 458240 256256 92000 262 1288
1290 0 458432 256448 92000 278 1289
1291 0 458560 256640 91800 203 1290
1292 0 458656 256832 91640 80 1291
1293 0 458752 256960 91400 60 1292
1294 0 459008 256992 91320 51 1293
1295 0 459072 257024 91240 51 1294
1296 0 457504 256768 92560 32 1266
1297 0 457376 256768 92800 90 1296
1298 0 457376 256864 92920 80 1297
1299 0 457376 257280 92240 86 1265
1300 0 457184 257472 92120 218 1299
1301 0 456992 257568 91920 277 1300
1302 0 456800 257600 91760 303 1301
1303 0 456576 257504 91640 354 1302
1304 0 456320 257472 91560 387 1303
1305 0 456160 257472 91800 329 1304
1306 0 456064 257344 92000 352 1305
1307 0 456000 257088 92080 258 1306
1308 0 456032 256864 92200 204 1307
1309 0 456192 256640 92200 154 1308
1310 0 456320 256416 92200 90 1309
1311 0 456320 256160 92200 32 1310
1312 0 456128 256064 92400 32 1311
1313 0 456288 256672 92440 164 1309
1314 0 456448 256800 92640 81 1313
1315 0 456608 256800 92840 51 1314
1316 0 456800 256704 93000 120 1315
1317 0 456864 256640 93000 120 1316
1318 0 458944 259680 93760 128 1251
1319 0 458752 259872 93640 122 1318
1320 0 458496 260000 93600 60 1319
1321 0 458272 260128 93560 32 1320
1322 0 458016 260128 93560 40 1321
1323 0 457856 260128 93520 40 1322
1324 0 459584 259104 94440 32 1242
1325 0 464820.5 261867 90000 -1 1213
1326 0 464788.5 261923 89840 -1 1325
1327 0 464692.5 262099 89720 -1 1326
1328 0 464548.5 262219 89600 -1 1327
1329 0 464476.5 262235 89440 -1 1328
1330 0 464436.5 262411 89320 -1 1329
1331 0 464380.5 262539 89160 -1 1330
1332 0 464292.5 262627 89040 -1 1331
1333 0 464164.5 262831 88880 -1 1332
1334 0 464060.5 262943 88720 -1 1333
1335 0 464212.5 262695 88560 -1 1334
1336 0 464220.5 262991 88400 -1 1335
1337 0 464260.5 263175 88280 -1 1336
1338 0 464172.5 263455 88120 -1 1337
1339 0 464148.5 263631 88000 -1 1338
1340 0 464020.5 263847 87880 -1 1339
1341 0 463908.5 264055 87760 -1 1340
1342 0 463884.5 264191 87640 -1 1341
1343 0 463844.5 264311 87480 -1 1342
1344 0 463804.5 264439 87320 -1 1343
1345 0 463756 264523 87160 -1 1344
1346 0 463660 264619 86960 -1 1345
1347 0 463596 264795 86800 -1 1346
1348 0 463556 264939 86640 -1 1347
1349 0 463500 265131 86480 -1 1348
1350 0 463516 265251 86320 -1 1349
1351 0 463516 265427 86160 -1 1350
1352 0 463492 265483 86040 -1 1351
1353 0 463396 265447 85880 -1 1352
1354 0 463244 265415 85720 -1 1353
1355 0 463116 265407 85560 -1 1354
1356 0 463052 265439 85400 -1 1355
1357 0 462972 265463 85280 -1 1356
1358 0 462860 265463 85120 -1 1357
1359 0 462620 265511 85000 -1 1358
1360 0 462340 265599 84880 -1 1359
1361 0 462020 265695 84760 -1 1360
1362 0 461844 265775 84640 -1 1361
1363 0 461420 265931 84520 -1 1362
1364 0 461100 266051 84400 -1 1363
1365 0 460716 266179 84280 -1 1364
1366 0 460172 266371 84160 -1 1365
1367 0 459572 266419 84040 -1 1366
1368 0 458420 266471 83960 -1 1367
1369 0 456700 266439 83920 -1 1368
1370 0 456404 266415 83840 -1 1369
1371 0 455028 265927 83760 -1 1370
1372 0 454732 265767 83640 -1 1371
1373 0 454492 265631 83520 -1 1372
1374 0 454412 265667 83400 -1 1373
1375 0 454332 265683 83240 -1 1374
1376 0 454260 265715 83080 -1 1375
1377 0 454132 265763 82920 -1 1376
1378 0 453868 265859 82800 -1 1377
1379 0 453588 265899 82720 -1 1378
1380 0 453512 265905 82600 -1 1379
1381 0 453416 265945 82480 -1 1380
1382 0 453280 266049 82360 -1 1381
1383 0 453160 266149 82280 -1 1382
1384 0 453064 266201 82160 -1 1383
1385 0 452992 266249 82040 -1 1384
1386 0 452928 266341 81920 -1 1385
1387 0 452812 266539 81840 -1 1386
1388 0 452852 266507 81720 -1 1387
1389 0 452840 266471 81600 -1 1388
1390 0 452752 266431 81480 -1 1389
1391 0 452748 266455 81440 -1 1390
1392 0 452740 266511 81320 -1 1391
1393 0 452768 266531 81200 -1 1392
1394 0 452760 266559 81040 -1 1393
1395 0 452756 266575 80880 -1 1394
1396 0 452860 266575 80720 -1 1395
1397 0 452912 266587 80560 -1 1396
1398 0 452992 266599 80400 -1 1397
1399 0 453072 266607 80280 -1 1398
1400 0 453088 266671 80120 -1 1399
1401 0 453152 266651 79960 -1 1400
1402 0 453308 266643 79760 -1 1401
1403 0 453460 266639 79600 -1 1402
1404 0 453636 266659 79440 -1 1403
1405 0 453740 266611 79280 -1 1404
1406 0 453952 266555 79120 -1 1405
1407 0 454084 266543 79000 -1 1406
1408 0 454256 266475 78880 -1 1407
1409 0 454404 266467 78760 -1 1408
1410 0 454516 266411 78600 -1 1409
1411 0 454640 266385 78480 -1 1410
1412 0 454768 266397 78320 -1 1411
1413 0 455032 266365 78200 -1 1412
1414 0 455216 266333 78040 -1 1413
1415 0 455376 266325 77880 -1 1414
1416 0 455504 266317 77680 -1 1415
1417 0 455584 266273 77520 -1 1416
1418 0 455672 266293 77360 -1 1417
1419 0 455708 266257 77200 -1 1418
1420 0 455796 266209 77040 -1 1419
1421 0 455840 266229 76880 -1 1420
1422 0 455896 266249 76680 -1 1421
1423 0 455924 266213 76520 -1 1422
1424 0 456008 266137 76360 -1 1423
1425 0 456088 266069 76200 -1 1424
1426 0 456272 266001 76040 -1 1425
1427 0 456492 265917 75920 -1 1426
1428 0 456648 265841 75760 -1 1427
1429 0 456976 265777 75600 -1 1428
1430 0 457124 265747 75480 -1 1429
1431 0 457232 265731 75360 -1 1430
1432 0 457368 265727 75200 -1 1431
1433 0 457556 265727 75040 -1 1432
1434 0 457796 265711 74880 -1 1433
1435 0 457992 265727 74720 -1 1434
1436 0 458132 265807 74600 -1 1435
1437 0 458304 265863 74440 -1 1436
1438 0 458456 265937 74360 -1 1437
1439 0 458792 266497 74400 -1 1438
1440 0 459152 267005 74440 -1 1439
1441 0 459308 267269 74520 -1 1440
1442 0 459364 267449 74640 -1 1441
1443 0 459408 267889 74720 -1 1442
1444 0 458396 265961 74240 -1 1438
1445 0 458548 265985 74120 -1 1444
1446 0 458648 266033 73960 -1 1445
1447 0 458792 266069 73800 -1 1446
1448 0 458840 266085 73640 -1 1447
1449 0 458916 266109 73480 -1 1448
1450 0 459064 266119 73320 -1 1449
1451 0 459260 266127 73160 -1 1450
1452 0 459404 266135 73000 -1 1451
1453 0 459632 266139 72800 -1 1452
1454 0 459760 266139 72640 -1 1453
1455 0 459900 266147 72480 -1 1454
1456 0 460004 266611 72440 -1 1455
1457 0 459980 266691 72360 -1 1456
1458 0 459920 266747 72280 -1 1457
1459 0 459884 266755 72240 -1 1458
1460 0 459928 266127 72320 -1 1455
1461 0 460080 266087 72200 -1 1460
1462 0 460280 266051 72080 -1 1461
1463 0 460360 266027 71960 -1 1462
1464 0 460348 266079 71800 -1 1463
1465 0 460364 266123 71640 -1 1464
1466 0 460316 266123 71600 -1 1465
1467 0 460272 266145 71480 -1 1466
1468 0 460272 266157 71360 -1 1467
1469 0 460264 266193 71240 -1 1468
1470 0 460196 266189 71120 -1 1469
1471 0 460012 266213 71000 -1 1470
1472 0 459916 266169 70880 -1 1471
1473 0 459620 266161 70800 -1 1472
1474 0 459252 266161 70720 -1 1473
1475 0 458992 266165 70600 -1 1474
1476 0 458812 266163 70520 -1 1475
1477 0 458596 266167 70440 -1 1476
1478 0 458364 266155 70360 -1 1477
1479 0 458240 266159 70240 -1 1478
1480 0 458036 266143 70160 -1 1479
1481 0 457860 266127 70080 -1 1480
1482 0 456748 266113 70080 -1 1481
1483 0 455896 266073 70000 -1 1482
1484 0 454752 265939 70000 -1 1483
1485 0 454660 265953 69880 -1 1484
1486 0 454676 265949 69760 -1 1485
1487 0 454676 265977 69680 -1 1486
1488 0 454224 266461 69680 -1 1487
1489 0 454708 265993 69520 -1 1487
1490 0 454708 265993 69360 -1 1489
1491 0 454624 266033 69200 -1 1490
1492 0 454632 266073 69000 -1 1491
1493 0 454628 266090.6 68960 -1 1492
1494 0 454612 266161 68800 -1 1493
1495 0 454612 266161 68680 -1 1494
1496 0 454520 266209 68600 -1 1495
1497 1 454485.34 266231.66 68560 -1 1496
1498 0 454416 266277 68480 -1 1497
1499 0 454336 266293 68360 -1 1498
1500 0 454316 266329 68280 -1 1499
1501 0 454192 266381 68200 -1 1500
1502 0 453900 266405 68160 -1 1501
1503 0 453352 266485 68200 -1 1502
1504 0 452936 266421 68200 -1 1503
1505 0 452640 266393 68160 -1 1504
1506 0 452528 266389 68080 -1 1505
1507 0 454628 265937 70080 -1 1484
1508 0 454592 265937 70160 -1 1507
1509 0 453508 266189 70160 -1 1508
1510 0 452408 266599 70120 -1 1509
1511 0 451812 266765 70200 -1 1510
1512 0 450980 266985 70240 -1 1511
1513 0 450628 267049 70320 -1 1512
1514 0 450164 267165 70400 -1 1513
1515 0 450044 267219 70480 -1 1514
1516 0 449912 267291 70600 -1 1515
1517 0 449784 267379 70760 -1 1516
1518 0 449632 267387 70840 -1 1517
1519 0 449620 267407 70880 -1 1518
1520 0 449608 267427 70920 -1 1519
1521 0 452568 266231 81440 -1 1391
1522 0 452356 266151 81360 -1 1521
1523 0 452152 266159 81400 -1 1522
1524 0 452080 266111 81480 -1 1523
1525 0 453244 266013 82760 -1 1379
1526 0 453072 266077 82800 -1 1525
1527 0 452772 266137 82880 -1 1526
1528 0 452664 266109 82960 -1 1527
1529 0 452568.44 266104.06 83040 -1 1528
1530 0 454324 265019 83520 -1 1373
1531 0 454276 264867 83600 -1 1530
1532 0 454316 264491 83640 -1 1531
1533 0 454356 264379 83760 -1 1532
1534 0 454388 264227 83920 -1 1533
1535 0 454844 264043 84040 -1 1534
1536 0 454972 263915 84120 -1 1535
1537 0 455016 263617 84200 -1 1536
1538 0 455064 263461 84320 -1 1537
1539 0 455152 263325 84400 -1 1538
1540 0 455352 263113 84480 -1 1539
1541 0 455416 263061 84600 -1 1540
1542 0 455420 263001 84640 -1 1541
1543 0 455548 262849 84720 -1 1542
1544 0 455632 262773 84800 -1 1543
1545 0 455676 262691 84880 -1 1544
1546 0 455804 262619 84960 -1 1545
1547 0 455968 262523 85080 -1 1546
1548 0 456012 262419 85160 -1 1547
1549 0 456152 262075 85240 -1 1548
1550 0 456312 261935 85320 -1 1549
1551 0 456392 261859 85440 -1 1550
1552 0 456428 261811 85560 -1 1551
1553 0 456376 261707 85640 -1 1552
1554 0 456280 261253 85640 -1 1553
1555 0 455884 261321 85640 -1 1554
1556 0 456280 260949 85720 -1 1554
1557 0 456148 260673 85800 -1 1556
1558 0 456052 260371 85880 -1 1557
1559 0 455992 260191 85960 -1 1558
1560 0 455892 259915 86040 -1 1559
1561 0 455916 259121 86080 -1 1560
1562 0 455972 258889 86120 -1 1561
1563 0 456080 258343 86080 -1 1562
1564 0 496287 244923 81280 -1 1134
1565 0 495901 247289 81240 -1 1564
1566 0 495747 248567 81200 -1 1565
1567 0 494183 249475 81240 -1 1566
1568 0 493999 249935 81160 -1 1567
1569 0 493891 250171 81080 -1 1568
1570 0 493727 250299 80920 -1 1569
1571 0 493679 250571 80840 -1 1570
1572 0 493699 251143 80760 -1 1571
1573 0 494303 251115 80680 -1 1572
1574 0 494347 251091 80480 -1 1573
1575 0 494207 251075 80320 -1 1574
1576 0 494179 251167 80160 -1 1575
1577 0 494223 251247 79960 -1 1576
1578 0 494299 251291 79800 -1 1577
1579 0 494279 251311 79640 -1 1578
1580 0 494303 251471 79480 -1 1579
1581 0 494163 251607 79360 -1 1580
1582 0 494003 251683 79240 -1 1581
1583 0 493899 251711 79120 -1 1582
1584 0 493699 251627 78960 -1 1583
1585 0 493495 251591 78880 -1 1584
1586 0 493191 251509 78800 -1 1585
1587 0 493019 251417 78720 -1 1586
1588 0 492883 251373 78640 -1 1587
1589 0 492671 251299 78440 -1 1588
1590 0 492563 251271 78320 -1 1589
1591 0 492299 251343 78200 -1 1590
1592 0 492079 251327 78120 -1 1591
1593 0 491831 251315 78040 -1 1592
1594 0 491751 251331 77880 -1 1593
1595 0 491799 251179 77840 -1 1594
1596 0 491887 251043 77680 -1 1595
1597 0 491891 251003 77440 -1 1596
1598 0 491947 250875 77280 -1 1597
1599 0 495296 251584 81120 64 1573
1600 0 495552 251584 81120 71 1599
1601 0 495808 251648 81080 71 1600
1602 0 495872 251712 81040 40 1601
1603 0 496064 251904 80960 60 1602
1604 0 496224 252064 80800 90 1603
1605 0 496256 252320 80760 32 1604
1606 0 496256 252416 80760 81 1605
1607 0 496512 252416 80720 32 1606
1608 0 496768 252512 80720 32 1607
1609 0 497024 252512 80800 45 1608
1610 0 497280 252480 80800 60 1609
1611 0 497504 252384 80720 45 1610
1612 0 497568 252352 80720 60 1611
1613 0 496192 252672 80720 102 1606
1614 0 496032 252896 80680 122 1613
1615 0 495872 253120 80600 108 1614
1616 0 495680 253312 80600 81 1615
1617 0 495584 253568 80600 120 1616
1618 0 495424 253792 80600 120 1617
1619 0 495264 254016 80520 160 1618
1620 0 495136 254240 80480 153 1619
1621 0 495104 254496 80440 139 1620
1622 0 494976 254752 80400 120 1621
1623 0 494912 255008 80360 148 1622
1624 0 494784 255232 80320 156 1623
1625 0 494688 255456 80240 128 1624
1626 0 494592 255680 80120 71 1625
1627 0 494400 255872 80120 86 1626
1628 0 494240 256032 80240 91 1627
1629 0 494080 256192 80400 120 1628
1630 0 493952 256416 80440 120 1629
1631 0 493920 256672 80440 107 1630
1632 0 493888 256928 80480 107 1631
1633 0 493888 257184 80480 96 1632
1634 0 493824 257440 80520 86 1633
1635 0 493824 257696 80520 86 1634
1636 0 493824 257952 80480 86 1635
1637 0 493824 258176 80320 128 1636
1638 0 493824 258336 80120 108 1637
1639 0 493696 258432 79920 64 1638
1640 0 493536 258464 79720 71 1639
1641 0 493536 258496 79560 64 1640
1642 0 496192 252000 80560 32 1604
1643 0 496256 251936 80320 45 1642
1644 0 496416 251872 80080 32 1643
1645 0 496640 251872 79960 64 1644
1646 0 496064 251520 81040 45 1602
1647 0 496320 251424 81000 40 1646
1648 0 496512 251264 81120 32 1647
1649 0 496768 251232 81160 40 1648
1650 0 496992 251104 81240 40 1649
1651 0 497248 251072 81200 45 1650
1652 0 497472 250944 81240 32 1651
1653 0 497728 250848 81280 51 1652
1654 0 497952 250752 81360 40 1653
1655 0 498176 250656 81480 51 1654
1656 0 498400 250592 81640 51 1655
1657 0 498592 250528 81800 51 1656
1658 0 498848 250496 81840 40 1657
1659 0 499104 250464 81960 45 1658
1660 0 499328 250464 82080 51 1659
1661 0 499584 250528 82120 64 1660
1662 0 499840 250496 82200 40 1661
1663 0 500096 250528 82240 51 1662
1664 0 500224 250592 82480 32 1663
1665 0 493235 252063 80880 -1 1572
1666 0 492619 252863 80960 -1 1665
1667 0 492377 253045 81040 -1 1666
1668 0 492265 253125 81120 -1 1667
1669 0 492117 253297 81240 -1 1668
1670 0 491877 253641 81320 -1 1669
1671 0 491173 254453 81400 -1 1670
1672 0 490949 254749 81480 -1 1671
1673 0 490769 255009 81560 -1 1672
1674 0 490531 255355 81640 -1 1673
1675 0 490403 255563 81760 -1 1674
1676 0 490347 255791 81840 -1 1675
1677 0 490111 256247 81920 -1 1676
1678 0 489689 256765 82000 -1 1677
1679 0 489609 256929 82080 -1 1678
1680 0 489483 257171 82160 -1 1679
1681 0 488887 257823 82240 -1 1680
1682 0 487579 257795 82240 -1 1681
1683 0 487479 257771 82120 -1 1682
1684 0 487415 257751 82040 -1 1683
1685 0 487103 257769 81920 -1 1684
1686 0 486935 257769 81800 -1 1685
1687 0 486747 257825 81640 -1 1686
1688 0 486583 257905 81480 -1 1687
1689 0 486483 258013 81320 -1 1688
1690 0 486411 258161 81160 -1 1689
1691 0 486391 258333 80960 -1 1690
1692 0 486379 258417 80760 -1 1691
1693 0 486307 258493 80600 -1 1692
1694 0 486207 258585 80400 -1 1693
1695 0 486151 258609 80240 -1 1694
1696 0 486099 258623 80080 -1 1695
1697 0 486075 258631 79960 -1 1696
1698 0 485603 258483 79960 -1 1697
1699 0 485139 258621 79920 -1 1698
1700 0 485091 258645 79840 -1 1699
1701 0 486159 258635 79840 -1 1697
1702 0 486147 258683 79680 -1 1701
1703 0 486111 258727 79520 -1 1702
1704 0 486095 258783 79360 -1 1703
1705 0 486075 258815 79200 -1 1704
1706 0 486067 258807 79120 -1 1705
1707 0 486019 258819 79000 -1 1706
1708 0 485967 258951 78880 -1 1707
1709 0 485891 259073 78800 -1 1708
1710 0 485831 259109 78680 -1 1709
1711 0 485727 259189 78560 -1 1710
1712 0 485611 259293 78480 -1 1711
1713 0 485563 259357 78360 -1 1712
1714 0 485359 259521 78240 -1 1713
1715 0 485215 259653 78120 -1 1714
1716 0 485087 259785 78000 -1 1715
1717 0 484923 259933 77920 -1 1716
1718 0 484779 259989 77800 -1 1717
1719 0 484627 260119 77680 -1 1718
1720 0 484399 260347 77560 -1 1719
1721 0 484207 260447 77440 -1 1720
1722 0 484043 260503 77280 -1 1721
1723 0 483891 260535 77120 -1 1722
1724 0 483651 260587 76960 -1 1723
1725 0 483403 260657 76840 -1 1724
1726 0 483103 260789 76720 -1 1725
1727 0 482971 260973 76640 -1 1726
1728 0 482847 261289 76520 -1 1727
1729 0 482799 261473 76400 -1 1728
1730 0 482791 261619 76280 -1 1729
1731 0 482819 261815 76160 -1 1730
1732 0 482811 262091 76000 -1 1731
1733 0 482815 262257 75880 -1 1732
1734 0 482887 262261 75760 -1 1733
1735 0 483551 262765 75720 -1 1734
1736 0 484259 263133 75720 -1 1735
1737 0 484927 263329 75680 -1 1736
1738 0 485315 263405 75640 -1 1737
1739 0 485871 263385 75720 -1 1738
1740 0 482687 262457 75680 -1 1734
1741 0 482615 262615 75560 -1 1740
1742 0 482579 262751 75440 -1 1741
1743 0 482541.66 262819 75400 -1 1742
1744 0 482467 262955 75320 -1 1743
1745 0 482331 263117 75200 -1 1744
1746 0 482199 263333 75120 -1 1745
1747 0 482139 263445 75000 -1 1746
1748 0 482015 263569 74840 -1 1747
1749 0 481795 263701 74720 -1 1748
1750 0 481655 263917 74600 -1 1749
1751 0 481627 264003 74440 -1 1750
1752 0 481479 264163 74280 -1 1751
1753 0 481423 264279 74080 -1 1752
1754 0 481447 264359 74000 -1 1753
1755 0 481395 264415 73880 -1 1754
1756 0 481383 264389 73800 -1 1755
1757 0 480807 264969 73800 -1 1756
1758 0 480695 265073 73720 -1 1757
1759 0 480591 265157 73600 -1 1758
1760 0 480499 265241 73440 -1 1759
1761 0 480395 265317 73320 -1 1760
1762 0 480299 265389 73200 -1 1761
1763 0 480163 265501 73080 -1 1762
1764 0 480083 265599.66 73000 -1 1763
1765 0 479771 265621 73000 -1 1764
1766 0 479647 265621 73080 -1 1765
1767 0 479483 265565 73160 -1 1766
1768 0 479255 265585 73240 -1 1767
1769 0 480043 265649 72960 -1 1764
1770 0 479959 265815 72880 -1 1769
1771 0 479899 265963 72760 -1 1770
1772 0 479827 266183 72640 -1 1771
1773 0 479747 266379 72520 -1 1772
1774 0 479707 266671 72360 -1 1773
1775 0 479715 266835 72240 -1 1774
1776 0 479703 266977 72080 -1 1775
1777 0 479571 267205 71920 -1 1776
1778 0 479351 267501 71840 -1 1777
1779 0 479191 267829 71760 -1 1778
1780 0 478983 268485 71680 -1 1779
1781 0 479255 269199 71720 -1 1780
1782 0 479163 269467 71680 -1 1781
1783 0 479115 269595 71600 -1 1782
1784 0 478987 269821 71520 -1 1783
1785 0 478959 270013 71480 -1 1784
1786 0 478859 270185 71400 -1 1785
1787 0 478783 270361 71360 -1 1786
1788 0 478543 270653 71280 -1 1787
1789 0 478219 271005 71120 -1 1788
1790 0 478067 271149 71280 -1 1789
1791 0 477951 271249 71360 -1 1790
1792 0 477803 271607 71360 -1 1791
1793 0 477835 271851 71400 -1 1792
1794 0 477955 272275 71480 -1 1793
1795 0 477999 272351 71320 -1 1794
1796 0 477915 272347 71120 -1 1795
1797 0 478987 268485 71560 -1 1780
1798 0 478939 268565 71400 -1 1797
1799 0 478871 268589 71240 -1 1798
1800 0 478851 268593 71080 -1 1799
1801 0 478791 268599 70920 -1 1800
1802 0 478691 268575 70720 -1 1801
1803 0 478699 268551 70640 -1 1802
1804 0 478763 268579 70480 -1 1803
1805 0 478727 268615 70280 -1 1804
1806 0 478627 268631 70120 -1 1805
1807 0 478571 268659 70000 -1 1806
1808 0 478411 268731 69840 -1 1807
1809 0 478431 268731 69800 -1 1808
1810 0 478315 268723 69680 -1 1809
1811 0 478215 268739 69520 -1 1810
1812 0 478131 268767 69360 -1 1811
1813 0 477963 268867 69240 -1 1812
1814 0 477895 268921 69120 -1 1813
1815 0 477723 269069 68960 -1 1814
1816 0 477515 269201 68840 -1 1815
1817 0 477415 269317 68680 -1 1816
1818 0 477267 269441 68560 -1 1817
1819 0 477155 269517 68440 -1 1818
1820 0 476979 269557 68360 -1 1819
1821 0 476819 269619 68240 -1 1820
1822 0 476723 269671 68080 -1 1821
1823 0 476591 269683 67920 -1 1822
1824 0 476487 269655 67760 -1 1823
1825 0 476507 269563 67600 -1 1824
1826 0 476619 269399 67440 -1 1825
1827 0 476619 269315 67320 -1 1826
1828 0 476559 269287 67160 -1 1827
1829 0 476403 269387 66960 -1 1828
1830 0 476263 269479 66840 -1 1829
1831 0 476119 269507 66720 -1 1830
1832 0 476035 269435 66600 -1 1831
1833 0 476015 269419 66560 -1 1832
1834 0 476107 269475 66440 -1 1833
1835 0 476167 269567 66280 -1 1834
1836 0 476227 269583 66120 -1 1835
1837 0 476383 269595 66000 -1 1836
1838 0 476491 269527 65840 -1 1837
1839 0 476591 269607 65720 -1 1838
1840 0 477203 269587 65720 -1 1839
1841 0 477167 269619 65680 -1 1840
1842 0 477787 269495 65680 -1 1840
1843 0 477731 269599 65800 -1 1842
1844 0 478083 269359 65640 -1 1842
1845 0 478367 269295 65600 -1 1844
1846 0 478635 269211 65520 -1 1845
1847 0 475619 269279 66560 -1 1833
1848 0 480928 264032 72840 122 1756
1849 0 480992 263872 72600 101 1848
1850 0 481024 263680 72440 164 1849
1851 0 481088 263648 72200 124 1850
1852 0 481120 263488 72000 140 1851
1853 0 480992 263424 71760 128 1852
1854 0 480992 263424 71480 128 1853
1855 0 480960 263392 71200 115 1854
1856 0 480928 263296 70920 104 1855
1857 0 480864 263232 70680 98 1856
1858 0 480864 263136 70440 96 1857
1859 0 480832 263072 70200 115 1858
1860 0 480832 262976 69920 122 1859
1861 0 480864 262880 69680 104 1860
1862 0 480864 262784 69440 75 1861
1863 0 480896 262688 69160 131 1862
1864 0 481056 262624 68920 115 1863
1865 0 481216 262560 68720 96 1864
1866 0 481376 262528 68520 98 1865
1867 0 481536 262432 68320 128 1866
1868 0 481760 262368 68200 90 1867
1869 0 482016 262240 68200 120 1868
1870 0 482272 262144 68160 122 1869
1871 0 482528 262048 68120 131 1870
1872 0 482784 261952 68120 102 1871
1873 0 483040 261888 68120 98 1872
1874 0 483296 261792 68120 122 1873
1875 0 483552 261696 68080 86 1874
1876 0 483808 261600 68040 80 1875
1877 0 484032 261536 67920 81 1876
1878 0 484288 261472 67880 75 1877
1879 0 484512 261408 67760 86 1878
1880 0 484768 261312 67680 60 1879
1881 0 484960 261120 67640 80 1880
1882 0 485152 260928 67640 51 1881
1883 0 485376 260736 67640 60 1882
1884 0 485600 260608 67560 60 1883
1885 0 485792 260416 67560 51 1884
1886 0 485984 260224 67480 81 1885
1887 0 486144 260000 67440 98 1886
1888 0 486272 259776 67440 71 1887
1889 0 486272 259712 67440 51 1888
1890 0 482203 264519 74000 -1 1754
1891 0 482291 264647 74080 -1 1890
1892 0 482459 264667 74160 -1 1891
1893 0 482539 264675 74240 -1 1892
1894 0 482827 264575 74280 -1 1893
1895 0 483147 264511 74320 -1 1894
1896 0 483319 264463 74400 -1 1895
1897 0 485979 259605 78880 -1 1708
1898 0 485843 259789 78840 -1 1897
1899 0 485851 259917 78800 -1 1898
1900 0 485883 259975 78720 -1 1899
1901 0 485887 260023 78680 -1 1900
1902 0 485943 260075 78640 -1 1901
1903 0 486051 260203 78600 -1 1902
1904 0 486083 260303 78640 -1 1903
1905 0 486119 260415 78680 -1 1904
1906 0 486131 260631 78720 -1 1905
1907 0 486143 260795 78800 -1 1906
1908 0 486087 260975 78840 -1 1907
1909 0 486095 261003 78920 -1 1908
1910 0 488849 257873 82360 -1 1681
1911 0 488741 257977 82480 -1 1910
1912 0 488605 258073 82560 -1 1911
1913 0 488385 258313 82640 -1 1912
1914 0 487951 258775 82720 -1 1913
1915 0 487503 259179 82800 -1 1914
1916 0 487315 259315 82920 -1 1915
1917 0 487127 259399 83000 -1 1916
1918 0 486783 259699 83080 -1 1917
1919 0 486509 259965 83160 -1 1918
1920 0 486209 260157 83280 -1 1919
1921 0 486005 260341 83400 -1 1920
1922 0 485789 260457 83480 -1 1921
1923 0 485513 260753 83600 -1 1922
1924 0 485155 261087 83720 -1 1923
1925 0 484947 261251 83840 -1 1924
1926 0 484723 261395 83960 -1 1925
1927 0 484523 261543 84080 -1 1926
1928 0 484279 261835 84200 -1 1927
1929 0 484015 261995 84280 -1 1928
1930 0 483643 262275 84400 -1 1929
1931 0 483385 262449 84520 -1 1930
1932 0 483281 262537 84680 -1 1931
1933 0 483145 262609 84800 -1 1932
1934 0 482989 262709 84920 -1 1933
1935 0 482793 262785 85040 -1 1934
1936 0 482449 262981 85120 -1 1935
1937 0 482285 263093 85240 -1 1936
1938 0 482189 263169 85320 -1 1937
1939 0 481937 263301 85440 -1 1938
1940 0 481747 263423 85560 -1 1939
1941 0 481563 263543 85680 -1 1940
1942 0 481447 263643 85760 -1 1941
1943 0 481299 263775 85840 -1 1942
1944 0 480775 264075 85920 -1 1943
1945 0 480341 264249 86000 -1 1944
1946 0 479729 264421 86160 -1 1945
1947 0 479381 264477 86280 -1 1946
1948 0 479097 264457 86400 -1 1947
1949 0 478629 264521 86520 -1 1948
1950 0 478281 264589 86640 -1 1949
1951 0 477989 264637 86760 -1 1950
1952 0 477789 264637 86880 -1 1951
1953 0 476813 264861 87000 -1 1952
1954 0 476241 265175 87160 -1 1953
1955 0 475997 265381 87320 -1 1954
1956 0 475669 265565 87480 -1 1955
1957 0 475385 265765 87640 -1 1956
1958 0 474713 266091 87800 -1 1957
1959 0 474413 266267 87920 -1 1958
1960 0 473901 266361 88040 -1 1959
1961 0 473633 266377 88160 -1 1960
1962 0 473261 266361 88280 -1 1961
1963 0 472737 266341 88400 -1 1962
1964 0 471689 266615 88480 -1 1963
1965 0 470505 266501 88560 -1 1964
1966 0 469677 266759 88400 -1 1965
1967 0 468693 266883 88280 -1 1966
1968 0 468085 267017 88160 -1 1967
1969 0 467785 267149 88040 -1 1968
1970 0 467181 267337 87880 -1 1969
1971 0 466909 267467 87760 -1 1970
1972 0 466749 267595 87600 -1 1971
1973 0 466549 267671 87480 -1 1972
1974 0 466273 267759 87320 -1 1973
1975 0 465601 267953 87200 -1 1974
1976 0 464181 268445 87080 -1 1975
1977 0 463141 268775 87000 -1 1976
1978 0 461357 269441 86920 -1 1977
1979 0 460869 269603 86760 -1 1978
1980 0 459321 269475 86800 -1 1979
1981 0 458717 269337 86920 -1 1980
1982 0 457469 269417 87000 -1 1981
1983 0 455329 269535 87080 -1 1982
1984 0 454389 270093 87160 -1 1983
1985 0 454321 270017 87320 -1 1984
1986 0 454357 269945 87400 -1 1985
1987 0 453661 269961 87560 -1 1986
1988 0 453429 269989 87680 -1 1987
1989 0 453377 269923 87840 -1 1988
1990 0 453293 269751 87880 -1 1989
1991 0 453213 269527 88040 -1 1990
1992 0 453101 269355 88160 -1 1991
1993 0 452893 269251 88280 -1 1992
1994 0 452417 269033 88400 -1 1993
1995 0 451881 268821 88480 -1 1994
1996 0 451669 268623 88600 -1 1995
1997 0 451261 268631 88720 -1 1996
1998 0 450929 268519 88840 -1 1997
1999 0 450521 268375 88880 -1 1998
2000 0 449621 267841 89000 -1 1999
2001 0 448829 267199 88960 -1 2000
2002 0 448673 267031 88800 -1 2001
2003 0 448565 266747 88680 -1 2002
2004 0 448535.66 266691.66 88640 -1 2003
2005 0 448477 266581 88560 -1 2004
2006 0 448433 266495 88480 -1 2005
2007 0 448381 266499 88360 -1 2006
2008 0 448337 266487 88200 -1 2007
2009 0 448173 266367 88120 -1 2008
2010 0 448077 266375 88000 -1 2009
2011 0 447937 266323 87880 -1 2010
2012 0 447737 266159 87760 -1 2011
2013 0 447673 266167 87640 -1 2012
2014 0 447561 266119 87520 -1 2013
2015 0 447557 266131 87400 -1 2014
2016 0 447453 266089 87280 -1 2015
2017 0 447269 265973 87120 -1 2016
2018 0 447117 265809 87000 -1 2017
2019 0 447053 265797 86880 -1 2018
2020 0 446797 265529 86720 -1 2019
2021 0 446557 265415 86600 -1 2020
2022 0 446481 265467 86440 -1 2021
2023 0 446277 265411 86280 -1 2022
2024 0 446001 265287 86160 -1 2023
2025 0 445797 265159 86000 -1 2024
2026 0 445729 265065 85960 -1 2025
2027 0 445753 264853 85800 -1 2026
2028 0 445773 264759 85680 -1 2027
2029 0 445809 264599 85560 -1 2028
2030 0 445857 264551 85480 -1 2029
2031 0 445949 264361 85320 -1 2030
2032 0 445981 264219 85160 -1 2031
2033 0 445965 264251 85000 -1 2032
2034 0 445941 264267 84840 -1 2033
2035 0 445981 264227 84600 -1 2034
2036 0 445977 264247 84440 -1 2035
2037 0 446097 264343 84320 -1 2036
2038 0 446117 264367 84200 -1 2037
2039 0 446057 264363 84080 -1 2038
2040 0 448253 265931 88200 -1 2009
2041 0 448217 265791 88280 -1 2040
2042 0 448213 265623 88400 -1 2041
2043 0 449085 267089 88640 -1 2004
2044 0 449277 267045 88520 -1 2043
2045 0 449285 267161 88400 -1 2044
2046 0 449209 267149 88320 -1 2045
2047 0 449681 267205 88480 -1 2044
2048 0 449829 267409 88320 -1 2047
2049 0 479441 264841 86000 -1 1945
2050 0 479323 265211 85880 -1 2049
2051 0 479263 265203 85760 -1 2050
2052 0 479139 265231 85680 -1 2051
2053 0 478923 265479 85600 -1 2052
2054 0 478815 265755 85560 -1 2053
2055 0 478587 265963 85440 -1 2054
2056 0 478443 266095 85320 -1 2055
2057 0 478333 266177 85200 -1 2056
2058 0 478201 266349 85120 -1 2057
2059 0 478077 266477 85000 -1 2058
2060 0 477849 266705 84920 -1 2059
2061 0 477529 267009 84840 -1 2060
2062 0 477389 267413 84760 -1 2061
2063 0 477643 268187 84760 -1 2062
2064 0 477639 268259 84880 -1 2063
2065 0 477631 268447 85000 -1 2064
2066 0 477339 268975 85080 -1 2065
2067 0 477229 269161 85160 -1 2066
2068 0 477189 269269 85240 -1 2067
2069 0 477097 269373 85320 -1 2068
2070 0 476977 269501 85400 -1 2069
2071 0 476869 269585 85480 -1 2070
2072 0 476669 269725 85560 -1 2071
2073 0 476497 269801 85640 -1 2072
2074 0 476281 269957 85720 -1 2073
2075 0 476161 270041 85800 -1 2074
2076 0 475985 270189 85880 -1 2075
2077 0 475861 270301 85960 -1 2076
2078 0 475761 270337 86080 -1 2077
2079 0 475589 270293 86200 -1 2078
2080 0 475113 270129 86200 -1 2079
2081 0 475505 270681 86280 -1 2079
2082 0 475533 270757 86400 -1 2081
2083 0 475567 270863 86480 -1 2082
2084 0 475771 271399 86560 -1 2083
2085 0 476171 271971 86480 -1 2084
2086 0 476283 272091 86520 -1 2085
2087 0 477047 272943 86560 -1 2086
2088 0 477669 273369 86480 -1 2087
2089 0 478365 273581 86560 -1 2088
2090 0 478653 273597 86640 -1 2089
2091 0 479117 273581 86720 -1 2090
2092 0 479871 273651 86760 -1 2091
2093 0 480843 273871 86720 -1 2092
2094 0 480999 274003 86640 -1 2093
2095 0 481205 274137 86600 -1 2094
2096 0 481569 274261 86520 -1 2095
2097 0 481761 274373 86440 -1 2096
2098 0 481889 274337 86360 -1 2097
2099 0 482017 274357 86280 -1 2098
2100 0 482151 274375 86200 -1 2099
2101 0 482335 274351 86120 -1 2100
2102 0 482239 274055 86040 -1 2101
2103 0 482215 273987 85960 -1 2102
2104 0 482203 273959 85880 -1 2103
2105 0 483043 273883 86120 -1 2101
2106 0 483047 273755 86200 -1 2105
2107 0 483051 273671 86280 -1 2106
2108 0 483047 273599 86320 -1 2107
2109 0 482895 274115 86000 -1 2101
2110 0 483059 273983 85920 -1 2109
2111 0 483267 273831 85840 -1 2110
2112 0 483415 273727 85760 -1 2111
2113 0 483475 273695 85680 -1 2112
2114 0 483443 273715 85520 -1 2113
2115 0 483359 273683 85400 -1 2114
2116 0 483367 273683 85360 -1 2115
2117 0 483383 273659 85200 -1 2116
2118 0 483407 273635 85080 -1 2117
2119 0 483471 273607 85000 -1 2118
2120 0 483535 273571 84880 -1 2119
2121 0 483587 273543 84720 -1 2120
2122 0 483647 273543 84600 -1 2121
2123 0 483811 273467 84480 -1 2122
2124 0 484007 273443 84400 -1 2123
2125 0 484031 273471 84320 -1 2124
2126 0 484195 273439 84240 -1 2125
2127 0 484519 273507 84120 -1 2126
2128 0 484799 273551 84040 -1 2127
2129 0 484947 273627 83960 -1 2128
2130 0 485091 273675 83840 -1 2129
2131 0 485183 273671 83760 -1 2130
2132 0 485267 273707 83640 -1 2131
2133 0 483527 273519 84320 -1 2125
2134 0 483367 273603 84360 -1 2133
2135 0 483307 273615 84440 -1 2134
2136 0 483287 273619 84520 -1 2135
2137 0 476171 271975 86400 -1 2085
2138 0 476159 272031 86360 -1 2137
2139 0 476155 272091 86280 -1 2138
2140 0 476119 272215 86200 -1 2139
2141 0 476075 272375 86120 -1 2140
2142 0 476047 272483 86040 -1 2141
2143 0 475971 272555 85960 -1 2142
2144 0 475825 272661 85880 -1 2143
2145 0 475217 273037 85840 -1 2144
2146 0 475021 273173 85800 -1 2145
2147 0 474977 273189 85760 -1 2146
2148 0 474841 273277 85720 -1 2147
2149 0 474549 273481 85680 -1 2148
2150 0 474353 273573 85640 -1 2149
2151 0 474205 273657 85560 -1 2150
2152 0 474077 273661 85440 -1 2151
2153 0 473681 273821 85440 -1 2152
2154 0 474033 273717 85280 -1 2152
2155 0 473917 273745 85120 -1 2154
2156 0 473849 273797 84960 -1 2155
2157 0 473769 273849 84840 -1 2156
2158 0 473729 273917 84720 -1 2157
2159 0 473738.34 273945 84680 -1 2158
2160 0 473193 274257 84680 -1 2159
2161 0 473757 274001 84600 -1 2159
2162 0 473765 274057 84480 -1 2161
2163 0 473786 274106 84400 -1 2162
2164 0 473807 274155 84320 -1 2163
2165 0 473859 274239 84200 -1 2164
2166 0 473955 274307 84120 -1 2165
2167 0 474019 274379 84040 -1 2166
2168 0 474083 274443 83920 -1 2167
2169 0 474419 274551 83800 -1 2168
2170 0 474525 274625 83680 -1 2169
2171 0 474657 274657 83600 -1 2170
2172 0 474753 274633 83520 -1 2171
2173 0 474865 274645 83400 -1 2172
2174 0 474873 274637 83320 -1 2173
2175 0 474873 274589 83200 -1 2174
2176 0 474893 274549 83080 -1 2175
2177 0 474909 274541 82960 -1 2176
2178 0 474917 274469 82880 -1 2177
2179 0 474981 274385 82760 -1 2178
2180 0 474975 274359 82720 -1 2179
2181 0 474969 274333 82680 -1 2180
2182 0 475017 274309 82600 -1 2181
2183 0 475125 274241 82520 -1 2182
2184 0 475173 274209 82400 -1 2183
2185 0 475197 274153 82280 -1 2184
2186 0 475243 274095 82160 -1 2185
2187 0 475431 274023 82040 -1 2186
2188 0 475463 273971 81960 -1 2187
2189 0 475511 273927 81800 -1 2188
2190 0 475083 273915 81760 -1 2189
2191 0 475631 273883 81720 -1 2189
2192 0 475931 273823 81640 -1 2191
2193 0 475971 273747 81560 -1 2192
2194 0 476139 273599 81480 -1 2193
2195 0 476335 273491 81400 -1 2194
2196 0 476491 273271 81360 -1 2195
2197 0 476519 273111 81320 -1 2196
2198 0 476523 273047 81240 -1 2197
2199 0 476503 273047 81120 -1 2198
2200 0 476503 273051 81000 -1 2199
2201 0 476555 272979 80840 -1 2200
2202 0 476655 272967 80760 -1 2201
2203 0 476703 272971 80680 -1 2202
2204 0 476351 273011 80720 -1 2201
2205 0 476227 273031 80600 -1 2204
2206 0 476039 272995 80560 -1 2205
2207 0 475955 272943 80480 -1 2206
2208 0 475903 272911 80400 -1 2207
2209 0 475795 272895 80320 -1 2208
2210 0 475683 272831 80240 -1 2209
2211 0 475597 272777 80160 -1 2210
2212 0 475369 272473 80200 -1 2211
2213 0 475229 272393 80120 -1 2212
2214 0 476147 273823 81680 -1 2192
2215 0 576960 263008 76320 102 474
2216 0 577120 262880 76160 102 2215
2217 0 577280 262720 75960 81 2216
2218 0 577440 262560 75760 120 2217
2219 0 577472 262560 75720 134 2218
2220 0 577632 262400 75520 131 2219
2221 0 577664 262368 75520 153 2220
2222 0 577632 262112 75600 64 2221
2223 0 577568 261856 75640 60 2222
2224 0 577408 261664 75720 60 2223
2225 0 577344 261600 75760 51 2224
2226 0 577920 262336 75520 140 2221
2227 0 578112 262208 75320 104 2226
2228 0 578272 262208 75120 108 2227
2229 0 578496 262176 75000 128 2228
2230 0 578720 262176 74880 128 2229
2231 0 578912 262176 74680 96 2230
2232 0 579104 262240 74480 81 2231
2233 0 579264 262272 74280 122 2232
2234 0 579392 262432 74080 108 2233
2235 0 579424 262496 74000 90 2234
2236 0 579584 262656 73800 137 2235
2237 0 579744 262816 73600 136 2236
2238 0 580000 262880 73520 102 2237
2239 0 580160 263040 73320 107 2238
2240 0 580320 263136 73120 122 2239
2241 0 580544 263200 73000 75 2240
2242 0 580800 263264 72880 102 2241
2243 0 581024 263296 72760 91 2242
2244 0 581216 263296 72560 75 2243
2245 0 581472 263296 72520 75 2244
2246 0 581728 263296 72480 128 2245
2247 0 581984 263264 72440 104 2246
2248 0 582208 263360 72360 168 2247
2249 0 582432 263392 72240 80 2248
2250 0 582656 263424 72120 134 2249
2251 0 582912 263424 72040 124 2250
2252 0 583168 263456 71920 139 2251
2253 0 583360 263520 71720 81 2252
2254 0 583616 263552 71640 120 2253
2255 0 583840 263616 71520 148 2254
2256 0 584032 263648 71360 128 2255
2257 0 584224 263680 71200 128 2256
2258 0 584448 263680 71040 124 2257
2259 0 584672 263712 70920 128 2258
2260 0 584928 263712 70840 120 2259
2261 0 585184 263712 70840 122 2260
2262 0 585408 263584 70720 81 2261
2263 0 585600 263520 70520 98 2262
2264 0 585824 263392 70480 156 2263
2265 0 586080 263296 70480 163 2264
2266 0 586304 263168 70560 175 2265
2267 0 586528 263008 70480 139 2266
2268 0 586720 262816 70440 124 2267
2269 0 586848 262592 70440 98 2268
2270 0 587040 262368 70440 120 2269
2271 0 587200 262176 70480 107 2270
2272 0 587360 261952 70480 107 2271
2273 0 587552 261760 70560 141 2272
2274 0 587776 261664 70640 137 2273
2275 0 588032 261568 70680 128 2274
2276 0 588288 261504 70760 128 2275
2277 0 588544 261472 70840 124 2276
2278 0 588800 261440 70880 128 2277
2279 0 589056 261344 70880 124 2278
2280 0 589312 261312 70840 150 2279
2281 0 589568 261312 70760 91 2280
2282 0 589824 261312 70760 128 2281
2283 0 590080 261312 70800 104 2282
2284 0 590336 261344 70800 80 2283
2285 0 590592 261344 70720 128 2284
2286 0 590848 261344 70680 134 2285
2287 0 591104 261376 70760 131 2286
2288 0 591360 261408 70760 128 2287
2289 0 591616 261376 70840 150 2288
2290 0 591808 261184 70800 186 2289
2291 0 592000 261024 70760 160 2290
2292 0 591904 260896 71000 90 2291
2293 0 591808 260704 71160 60 2292
2294 0 591712 260512 71280 51 2293
2295 0 592256 260992 70720 128 2291
2296 0 592512 260960 70760 120 2295
2297 0 592768 261024 70800 86 2296
2298 0 592960 261152 70960 96 2297
2299 0 593056 261152 71000 104 2298
2300 0 593024 260992 71200 60 2299
2301 0 593120 260800 71040 32 2300
2302 0 593152 260672 70800 32 2301
2303 0 593024 260704 70640 32 2302
2304 0 593216 261280 71160 90 2299
2305 0 593408 261408 71320 81 2304
2306 0 593632 261568 71400 90 2305
2307 0 593760 261792 71360 45 2306
2308 0 593888 262016 71400 60 2307
2309 0 594080 262208 71400 45 2308
2310 0 594272 262368 71440 40 2309
2311 0 594464 262560 71440 45 2310
2312 0 594560 262816 71440 40 2311
2313 0 586560 263232 70560 86 2266
2314 0 586784 263360 70640 107 2313
2315 0 587040 263392 70680 157 2314
2316 0 587264 263424 70800 175 2315
2317 0 587456 263584 70920 178 2316
2318 0 587616 263744 70760 163 2317
2319 0 587776 263936 70640 122 2318
2320 0 587968 264096 70560 108 2319
2321 0 588192 264256 70560 81 2320
2322 0 588416 264384 70560 98 2321
2323 0 588672 264512 70600 115 2322
2324 0 588928 264640 70640 122 2323
2325 0 589184 264704 70720 96 2324
2326 0 589408 264800 70800 91 2325
2327 0 589440 264800 70800 102 2326
2328 0 589600 264576 70840 45 2327
2329 0 589664 264320 70960 32 2328
2330 0 589632 264960 70840 75 2327
2331 0 589888 265088 70880 120 2330
2332 0 590144 265120 70920 120 2331
2333 0 590368 265152 71040 96 2332
2334 0 590624 265120 71040 101 2333
2335 0 590848 265024 71200 71 2334
2336 0 591040 264992 71400 75 2335
2337 0 591200 264928 71600 71 2336
2338 0 591296 264800 71840 81 2337
2339 0 591200 264608 72040 80 2338
2340 0 591200 264576 72040 81 2339
2341 0 579392 262336 73800 96 2235
2342 0 579392 262176 73600 102 2341
2343 0 579360 262016 73400 75 2342
2344 0 579264 261856 73200 108 2343
2345 0 579072 261664 73120 120 2344
2346 0 578912 261440 73080 101 2345
2347 0 578720 261248 73000 60 2346
2348 0 578560 261024 72920 60 2347
2349 0 578368 260800 72920 120 2348
2350 0 578208 260608 72840 120 2349
2351 0 578016 260416 72760 136 2350
2352 0 577760 260288 72760 80 2351
2353 0 577504 260160 72760 81 2352
2354 0 577312 260000 72840 115 2353
2355 0 577120 259840 72800 90 2354
2356 0 576896 259680 72680 60 2355
2357 0 576768 259616 72440 71 2356
2358 0 576736 259616 72160 71 2357
2359 0 576640 259712 71960 32 2358
2360 0 577632 262720 75840 60 2219
2361 0 577824 262912 75840 32 2360
2362 0 578016 262944 75800 32 2361
2363 0 578272 262944 75800 32 2362
2364 0 578528 263008 75800 32 2363
2365 0 578784 263072 75800 45 2364
2366 0 579040 263072 75800 51 2365
2367 0 579296 263040 75800 32 2366
2368 0 579552 263008 75800 51 2367
2369 0 579776 262912 75880 40 2368
2370 0 580032 262784 75920 45 2369
2371 0 580288 262752 75960 51 2370
2372 0 580544 262720 75960 32 2371
2373 0 580672 262592 76000 51 2372
2374 0 577984 263104 75600 71 2362
2375 0 577952 263296 75400 51 2374
2376 0 577984 263520 75200 81 2375
2377 0 577984 263776 75200 40 2376
2378 0 577984 264032 75160 60 2377
2379 0 577824 264224 75040 81 2378
2380 0 577792 264384 74840 51 2379
2381 0 577824 264608 74640 32 2380
2382 0 577952 264800 74440 81 2381
2383 0 578144 264992 74440 32 2382
2384 0 578368 265120 74360 90 2383
2385 0 578592 265248 74320 71 2384
2386 0 578848 265312 74280 60 2385
2387 0 579072 265440 74280 71 2386
2388 0 579264 265632 74280 51 2387
2389 0 579392 265760 74280 102 2388
2390 0 579392 266016 74280 51 2389
2391 0 579392 266272 74280 40 2390
2392 0 579392 266528 74280 71 2391
2393 0 579456 266752 74160 80 2392
2394 0 579584 266976 74160 45 2393
2395 0 579680 267168 74280 51 2394
2396 0 579648 265696 74240 75 2389
2397 0 579904 265632 74240 60 2396
2398 0 580160 265600 74240 40 2397
2399 0 580352 265440 74160 45 2398
2400 0 580576 265280 74160 60 2399
2401 0 580608 265280 74160 71 2400
2402 0 579407.3 266677.34 78400 -1 465
2403 0 579655.3 266733.34 78560 -1 2402
2404 0 579975.3 266997.34 78680 -1 2403
2405 0 580151.3 266957.34 78800 -1 2404
2406 0 580311.3 267093.34 78920 -1 2405
2407 0 580495.3 267325.34 79040 -1 2406
2408 0 580623.3 267589.34 79160 -1 2407
2409 0 580759.3 268133.34 79280 -1 2408
2410 0 580711.3 268493.34 79400 -1 2409
2411 0 580783.3 268837.34 79560 -1 2410
2412 0 580803.3 269177.34 79680 -1 2411
2413 0 580987.3 269473.34 79800 -1 2412
2414 0 581187.3 269905.34 79960 -1 2413
2415 0 581415 270245 80040 -1 2414
2416 0 581687 270637 80120 -1 2415
2417 0 581863 270845 80240 -1 2416
2418 0 582031 271053 80360 -1 2417
2419 0 582295 271189 80480 -1 2418
2420 0 582631 271293 80600 -1 2419
2421 0 582887 271485 80760 -1 2420
2422 0 583199 271605 80920 -1 2421
2423 0 583415 271781 81080 -1 2422
2424 0 583719 271853 81240 -1 2423
2425 0 583855 271973 81440 -1 2424
2426 0 583963 272097 81600 -1 2425
2427 0 583963 272257 81760 -1 2426
2428 0 584027 272481 81920 -1 2427
2429 0 584091 272657 82080 -1 2428
2430 0 584227 273017 82200 -1 2429
2431 0 584355 273241 82320 -1 2430
2432 0 584499 273393 82480 -1 2431
2433 0 584547 273457 82640 -1 2432
2434 0 584691 273545 82800 -1 2433
2435 0 584769 273653 82920 -1 2434
2436 0 584795 273689 82960 -1 2435
2437 0 584907 273745 83160 -1 2436
2438 0 585003 273785 83320 -1 2437
2439 0 585107 273833 83480 -1 2438
2440 0 584971 273785 83720 -1 2439
2441 0 584947 273769 83920 -1 2440
2442 0 584735 273677 84080 -1 2441
2443 0 584615 273629 84280 -1 2442
2444 0 584559 273589 84480 -1 2443
2445 0 584447 273541 84680 -1 2444
2446 0 584231 273621 84880 -1 2445
2447 0 584023 273733 85080 -1 2446
2448 0 583887 273877 85280 -1 2447
2449 0 583815 274005 85480 -1 2448
2450 0 583655 274117 85680 -1 2449
2451 0 583655 274229 85880 -1 2450
2452 0 583567 274309 86080 -1 2451
2453 0 583511 274237 86280 -1 2452
2454 0 583335 274173 86480 -1 2453
2455 0 583159 274229 86680 -1 2454
2456 0 583079 274253 86880 -1 2455
2457 0 582975 274245 87080 -1 2456
2458 0 582855 274181 87280 -1 2457
2459 0 582815 274117 87520 -1 2458
2460 0 582703 274109 87720 -1 2459
2461 0 582611 274073 87880 -1 2460
2462 0 582555 274033 88080 -1 2461
2463 0 582467 273945 88240 -1 2462
2464 0 582347 273873 88440 -1 2463
2465 0 582315 273873 88640 -1 2464
2466 0 582067 273969 88920 -1 2465
2467 0 582067 273809 89080 -1 2466
2468 0 582091 273665 89240 -1 2467
2469 0 582027 273649 89440 -1 2468
2470 0 581999 273589 89640 -1 2469
2471 0 581999 273629 89880 -1 2470
2472 0 581983 273605 90120 -1 2471
2473 0 581951 273597 90360 -1 2472
2474 0 581903 273613 90600 -1 2473
2475 0 581887 273573 90840 -1 2474
2476 0 581839 273597 91080 -1 2475
2477 0 581719 273485 91280 -1 2476
2478 0 581695 273269 91440 -1 2477
2479 0 581623 273149 91640 -1 2478
2480 0 581543 273013 91840 -1 2479
2481 0 581487 272901 92040 -1 2480
2482 0 581479 272805 92280 -1 2481
2483 0 581423 272749 92480 -1 2482
2484 0 581383 272693 92680 -1 2483
2485 0 581359 272557 92880 -1 2484
2486 0 581315 272457 93040 -1 2485
2487 0 581339 272369 93240 -1 2486
2488 0 581371 272337 93440 -1 2487
2489 0 581459 272345 93640 -1 2488
2490 0 581611 272409 93960 -1 2489
2491 0 581635 272393 94160 -1 2490
2492 0 581739 272369 94360 -1 2491
2493 0 581867 272385 94560 -1 2492
2494 0 581835 272393 94760 -1 2493
2495 0 581787 272377 94960 -1 2494
2496 0 581771 272377 95160 -1 2495
2497 0 581723 272345 95360 -1 2496
2498 0 581739 272305 95560 -1 2497
2499 0 581795 272201 95760 -1 2498
2500 0 581843 272153 95960 -1 2499
2501 0 581811 272009 96160 -1 2500
2502 0 581827 271913 96360 -1 2501
2503 0 581699 271745 96560 -1 2502
2504 0 581643 271681 96760 -1 2503
2505 0 581619 271649 96960 -1 2504
2506 0 581603 271593 97120 -1 2505
2507 0 581587 271497 97320 -1 2506
2508 0 581611 271425 97480 -1 2507
2509 0 581595 271345 97680 -1 2508
2510 0 581595 271233 97880 -1 2509
2511 0 581651 271209 98080 -1 2510
2512 0 581755 271273 98280 -1 2511
2513 0 581883 271329 98480 -1 2512
2514 0 581995 271417 98680 -1 2513
2515 0 582123 271465 98880 -1 2514
2516 0 582243 271377 99080 -1 2515
2517 0 582259 271361 99280 -1 2516
2518 0 582211 271329 99480 -1 2517
2519 0 582331 271225 99680 -1 2518
2520 0 582507 271145 99880 -1 2519
2521 0 582747 271017 100080 -1 2520
2522 0 582963 270825 100280 -1 2521
2523 0 583107 270729 100480 -1 2522
2524 0 583315 270561 100680 -1 2523
2525 0 583359 270509 100840 -1 2524
2526 0 583503 270413 101040 -1 2525
2527 0 583703 270317 101240 -1 2526
2528 0 583823 270261 101440 -1 2527
2529 0 583999 270149 101640 -1 2528
2530 0 584111 270069 101840 -1 2529
2531 0 584207 269941 102040 -1 2530
2532 0 584303 269805 102280 -1 2531
2533 0 584391 269661 102520 -1 2532
2534 0 584575 269493 102760 -1 2533
2535 0 584719 269381 103000 -1 2534
2536 0 584935 269333 103200 -1 2535
2537 0 585063 269333 103400 -1 2536
2538 0 585127 269293 103600 -1 2537
2539 0 585303 269237 103800 -1 2538
2540 0 585463 269229 104000 -1 2539
2541 0 585687 269285 104240 -1 2540
2542 0 585839 269373 104400 -1 2541
2543 0 585903 269237 104600 -1 2542
2544 0 585999 269237 104800 -1 2543
2545 0 586159 269245 105000 -1 2544
2546 0 586287 269117 105200 -1 2545
2547 0 586407 269109 105400 -1 2546
2548 0 586535 268989 105600 -1 2547
2549 0 586739 268905 105800 -1 2548
2550 0 586891 268841 106000 -1 2549
2551 0 586979 268657 106200 -1 2550
2552 0 587107 268521 106400 -1 2551
2553 0 587203 268377 106560 -1 2552
2554 0 587259 268081 106720 -1 2553
2555 0 587283 267785 106960 -1 2554
2556 0 587315 267593 107120 -1 2555
2557 0 587435 267265 107320 -1 2556
2558 0 587559 267077 107520 -1 2557
2559 0 587711 266901 107680 -1 2558
2560 0 587863 266653 107840 -1 2559
2561 0 587975 266381 108000 -1 2560
2562 0 588071 266093 108160 -1 2561
2563 0 588119 265773 108400 -1 2562
2564 0 588215 265525 108560 -1 2563
2565 0 588215 265253 108720 -1 2564
2566 0 588199 264877 108880 -1 2565
2567 0 588215 264637 109040 -1 2566
2568 0 588255 264373 109200 -1 2567
2569 0 588283 264049 109360 -1 2568
2570 0 588251 263673 109560 -1 2569
2571 0 588195 263233 109800 -1 2570
2572 0 588119 262893 109960 -1 2571
2573 0 587999 262597 110120 -1 2572
2574 0 587967 262389 110280 -1 2573
2575 0 587903 262189 110440 -1 2574
2576 0 587859 261985 110600 -1 2575
2577 0 587747 261785 110760 -1 2576
2578 0 587867 261409 110920 -1 2577
2579 0 587907 261201 111080 -1 2578
2580 0 587859 261009 111280 -1 2579
2581 0 587871 260901 111480 -1 2580
2582 0 587815 260709 111680 -1 2581
2583 0 587799 260549 111880 -1 2582
2584 0 587743 260357 112040 -1 2583
2585 0 587751 260261 112240 -1 2584
2586 0 587703 260085 112440 -1 2585
2587 0 587627 259881 112600 -1 2586
2588 0 587555 259633 112760 -1 2587
2589 0 587635 259473 112960 -1 2588
2590 0 587683 259329 113120 -1 2589
2591 0 587675 259153 113320 -1 2590
2592 0 587679 258933 113480 -1 2591
2593 0 587631 258677 113680 -1 2592
2594 0 587655 258485 113880 -1 2593
2595 0 587663 258261 114040 -1 2594
2596 0 587659 257849 114200 -1 2595
2597 0 587675 257561 114360 -1 2596
2598 0 587771 257409 114520 -1 2597
2599 0 587879 257285 114760 -1 2598
2600 0 587943 257141 114960 -1 2599
2601 0 588007 257101 115160 -1 2600
2602 0 588055 256997 115360 -1 2601
2603 0 588087 256853 115560 -1 2602
2604 0 588127 256693 115760 -1 2603
2605 0 588171 256573 115920 -1 2604
2606 0 588187 256409 116080 -1 2605
2607 0 588203 256273 116240 -1 2606
2608 0 588265 256099 116400 -1 2607
2609 0 588297 255959 116560 -1 2608
2610 0 588361 255783 116720 -1 2609
2611 0 588413 255627 116880 -1 2610
2612 0 588445 255479 117040 -1 2611
2613 0 588503 255361 117200 -1 2612
2614 0 588595 255165 117360 -1 2613
2615 0 588651 255001 117520 -1 2614
2616 0 588747 254885 117720 -1 2615
2617 0 588771 254805 117880 -1 2616
2618 0 588861 254775 118080 -1 2617
2619 0 588953 254703 118240 -1 2618
2620 0 589085 254619 118400 -1 2619
2621 0 589197 254459 118560 -1 2620
2622 0 589345 254303 118720 -1 2621
2623 0 589465 254111 118880 -1 2622
2624 0 589589 253863 119040 -1 2623
2625 0 589643 253689 119200 -1 2624
2626 0 589755 253549 119360 -1 2625
2627 0 589815 253353 119520 -1 2626
2628 0 589927 253117 119680 -1 2627
2629 0 590021 252943 119840 -1 2628
2630 0 590169 252783 120000 -1 2629
2631 0 590425 252575 120160 -1 2630
2632 0 590571 252385 120320 -1 2631
2633 0 590777 252187 120480 -1 2632
2634 0 590957 251895 120640 -1 2633
2635 0 591211 251617 120840 -1 2634
2636 0 591467 251361 121040 -1 2635
2637 0 591679 251189 121200 -1 2636
2638 0 591853 251015 121360 -1 2637
2639 0 591949 250795 121520 -1 2638
2640 0 592101 250615 121720 -1 2639
2641 0 592217 250399 121920 -1 2640
2642 0 592421 250191 122120 -1 2641
2643 0 592559 249997 122320 -1 2642
2644 0 592699 249837 122480 -1 2643
2645 0 592763 249677 122640 -1 2644
2646 0 592903 249461 122800 -1 2645
2647 0 593015 249289 122960 -1 2646
2648 0 593203 249049 123160 -1 2647
2649 0 593405 248875 123320 -1 2648
2650 0 593565 248767 123480 -1 2649
2651 0 593821 248523 123640 -1 2650
2652 0 594017 248411 123760 -1 2651
2653 0 594273 248231 123920 -1 2652
2654 0 594519 248097 124040 -1 2653
2655 0 594747 247981 124160 -1 2654
2656 0 594999 247933 124320 -1 2655
2657 0 595211 247825 124480 -1 2656
2658 0 595345 247783 124640 -1 2657
2659 0 595509 247763 124800 -1 2658
2660 0 595709 247675 125000 -1 2659
2661 0 595817 247627 125160 -1 2660
2662 0 595977 247635 125320 -1 2661
2663 0 596197 247615 125480 -1 2662
2664 0 596513 247559 125640 -1 2663
2665 0 596677 247575 125800 -1 2664
2666 0 596817 247559 125960 -1 2665
2667 0 596897 247507 126120 -1 2666
2668 0 596977 247479 126280 -1 2667
2669 0 597109 247467 126440 -1 2668
2670 0 597241 247455 126600 -1 2669
2671 0 597405 247435 126760 -1 2670
2672 0 597543 247313 126920 -1 2671
2673 0 597695 247237 127080 -1 2672
2674 0 597923 247157 127200 -1 2673
2675 0 598237 247111 127320 -1 2674
2676 0 598533 247075 127440 -1 2675
2677 0 598881 247055 127560 -1 2676
2678 0 599417 247007 127680 -1 2677
2679 0 599977 247039 127800 -1 2678
2680 0 600303 246997 127920 -1 2679
2681 0 600559 247045 128040 -1 2680
2682 0 600807 247049 128160 -1 2681
2683 0 601075 247057 128320 -1 2682
2684 0 601575 247169 128400 -1 2683
2685 0 602177 247235 128480 -1 2684
2686 0 602857 247355 128560 -1 2685
2687 0 603665 247707 128640 -1 2686
2688 0 604817 248339 128680 -1 2687
2689 0 605249 248483 128800 -1 2688
2690 0 605557 248607 128920 -1 2689
2691 0 606021 248847 129040 -1 2690
2692 0 606277 249007 129160 -1 2691
2693 0 606621 249255 129280 -1 2692
2694 0 606869 249599 129400 -1 2693
2695 0 607373 249591 129520 -1 2694
2696 0 607981 249767 129600 -1 2695
2697 0 608493 249927 129720 -1 2696
2698 0 608965 250039 129800 -1 2697
2699 0 609557 250127 129920 -1 2698
2700 0 610001 250179 130040 -1 2699
2701 0 610297 250211 130160 -1 2700
2702 0 610809 250251 130280 -1 2701
2703 0 611801 250363 130400 -1 2702
2704 0 612785 250419 130520 -1 2703
2705 0 613841 250739 130560 -1 2704
2706 0 615253 250943 130640 -1 2705
2707 0 617101 251471 130680 -1 2706
2708 0 618349 251999 130600 -1 2707
2709 0 619021 252159 130520 -1 2708
2710 0 620569 252843 130440 -1 2709
2711 0 622433 253667 130400 -1 2710
2712 0 624121 254083 130320 -1 2711
2713 0 625813 254455 130360 -1 2712
2714 0 626469 254615 130440 -1 2713
2715 0 627061 254791 130600 -1 2714
2716 0 627613 254831 130720 -1 2715
2717 0 627869 254831 130840 -1 2716
2718 0 628069 254799 130960 -1 2717
2719 0 628325 254799 131080 -1 2718
2720 0 628781 254751 131160 -1 2719
2721 0 629025 254691 131280 -1 2720
2722 0 629145 254635 131400 -1 2721
2723 0 629353 254611 131560 -1 2722
2724 0 629521 254587 131720 -1 2723
2725 0 629641 254699 131920 -1 2724
2726 0 629969 254827 132080 -1 2725
2727 0 630433 255019 132240 -1 2726
2728 0 630633 255147 132400 -1 2727
2729 0 630857 255235 132560 -1 2728
2730 0 631057 255347 132720 -1 2729
2731 0 631289 255467 132840 -1 2730
2732 0 631433 255531 133000 -1 2731
2733 0 631553 255539 133160 -1 2732
2734 0 631817 255611 133280 -1 2733
2735 0 632217 255691 133400 -1 2734
2736 0 632545 255763 133520 -1 2735
2737 0 632857 255731 133680 -1 2736
2738 0 632993 255763 133840 -1 2737
2739 0 633253 255847 134000 -1 2738
2740 0 633525 256063 134120 -1 2739
2741 0 633645 256119 134280 -1 2740
2742 0 633765 256119 134400 -1 2741
2743 0 634045 256255 134520 -1 2742
2744 0 634293 256303 134640 -1 2743
2745 0 634653 256367 134800 -1 2744
2746 0 634865 256435 135000 -1 2745
2747 0 635081 256499 135160 -1 2746
2748 0 635233 256555 135320 -1 2747
2749 0 635441 256635 135480 -1 2748
2750 0 635649 256731 135640 -1 2749
2751 0 635785 256739 135800 -1 2750
2752 0 635945 256731 135960 -1 2751
2753 0 636137 256883 136240 -1 2752
2754 0 636193 256899 136400 -1 2753
2755 0 636425 256891 136560 -1 2754
2756 0 636105 257531 136640 -1 2755
2757 0 636081 257691 136800 -1 2756
2758 0 636081 257691 136920 -1 2757
2759 0 636209 258147 137000 -1 2758
2760 0 636401 258299 137120 -1 2759
2761 0 636705 258611 137240 -1 2760
2762 0 636921 258811 137360 -1 2761
2763 0 637565 259631 137480 -1 2762
2764 0 637217 260099 137480 -1 2763
2765 0 637073 260299 137600 -1 2764
2766 0 637041 260315 137720 -1 2765
2767 0 638397 260215 137560 -1 2763
2768 0 638893 261671 137840 -1 2767
2769 0 639721 262731 137920 -1 2768
2770 0 640365 264159 137880 -1 2769
2771 0 640749 264911 137760 -1 2770
2772 0 641005 265271 137640 -1 2771
2773 0 641173 265391 137480 -1 2772
2774 0 641725 265527 137320 -1 2773
2775 0 641941 265727 137160 -1 2774
2776 0 642013 265823 137000 -1 2775
2777 0 639809 262563 138080 -1 2769
2778 0 640365 264007 138200 -1 2777
2779 0 640509 264927 138320 -1 2778
2780 0 640549 265543 138440 -1 2779
2781 0 640381 265687 138640 -1 2780
2782 0 640437 265823 138760 -1 2781
2783 0 640613 265951 138920 -1 2782
2784 0 640960 266912 139600 209 2783
2785 0 641088 267104 139720 296 2784
2786 0 641344 267008 139800 249 2785
2787 0 641536 266816 139800 160 2786
2788 0 641728 266624 139800 160 2787
2789 0 641984 266624 139880 71 2788
2790 0 642240 266656 139920 32 2789
2791 0 642432 266752 140040 51 2790
2792 0 641056 267328 139880 291 2785
2793 0 640960 267584 139920 266 2792
2794 0 640992 267840 140040 284 2793
2795 0 640800 268032 140080 257 2794
2796 0 640640 268224 140040 203 2795
2797 0 640480 268448 140040 140 2796
2798 0 640416 268704 140040 131 2797
2799 0 640352 268960 140120 181 2798
2800 0 640192 269120 140240 164 2799
2801 0 640128 269376 140280 256 2800
2802 0 640160 269504 140320 256 2801
2803 0 640160 269760 140320 168 2802
2804 0 640224 270016 140320 120 2803
2805 0 640288 270272 140320 98 2804
2806 0 640480 270464 140400 172 2805
2807 0 640576 270720 140440 197 2806
2808 0 640576 270976 140440 261 2807
2809 0 640544 271232 140400 256 2808
2810 0 640576 271488 140320 297 2809
2811 0 640704 271648 140160 300 2810
2812 0 640608 271872 140000 258 2811
2813 0 640512 272128 139920 217 2812
2814 0 640320 272320 139800 235 2813
2815 0 640192 272448 139640 298 2814
2816 0 639680 272320 138920 32 2815
2817 0 639104 272544 138800 32 2816
2818 0 639072 272960 138880 32 2817
2819 0 639072 272992 138840 32 2818
2820 0 640128 272704 139640 357 2815
2821 0 640000 272960 139680 277 2820
2822 0 639904 273216 139680 269 2821
2823 0 639840 273472 139760 256 2822
2824 0 639616 273632 139760 235 2823
2825 0 639392 273824 139760 164 2824
2826 0 639232 273984 139880 75 2825
2827 0 639104 274112 139880 120 2826
2828 0 638944 274240 140080 60 2827
2829 0 638784 274304 140280 122 2828
2830 0 638624 274304 140520 32 2829
2831 0 638464 274304 140720 186 2830
2832 0 638240 274208 140800 212 2831
2833 0 638016 274176 140920 189 2832
2834 0 637856 274048 141080 166 2833
2835 0 637600 273920 141120 194 2834
2836 0 637376 273792 141040 249 2835
2837 0 637216 273664 140880 139 2836
2838 0 637056 273504 140720 128 2837
2839 0 636896 273344 140560 134 2838
2840 0 636736 273216 140400 115 2839
2841 0 636544 273088 140200 90 2840
2842 0 636384 272992 140000 86 2841
2843 0 636192 272896 139800 143 2842
2844 0 636032 272768 139640 206 2843
2845 0 635872 272608 139440 166 2844
2846 0 635808 272416 139240 131 2845
2847 0 635648 272256 139040 197 2846
2848 0 635488 272096 138880 175 2847
2849 0 635328 271936 138680 209 2848
2850 0 635296 271936 138640 214 2849
2851 0 635072 271840 138560 229 2850
2852 0 634880 271712 138360 153 2851
2853 0 634720 271584 138160 148 2852
2854 0 634528 271456 138000 157 2853
2855 0 634336 271296 137840 96 2854
2856 0 634144 271168 137720 124 2855
2857 0 634016 271040 137520 134 2856
2858 0 633984 271040 137240 137 2857
2859 0 633888 270976 137000 104 2858
2860 0 633728 270816 136800 131 2859
2861 0 633728 270720 136560 164 2860
2862 0 633568 270720 136360 163 2861
2863 0 633408 270880 136160 45 2862
2864 0 633248 270880 135960 124 2863
2865 0 633120 271008 135800 136 2864
2866 0 632960 271136 135600 137 2865
2867 0 632800 271168 135400 200 2866
2868 0 632960 271136 135200 128 2867
2869 0 633152 271200 135040 128 2868
2870 0 633408 271104 134920 32 2869
2871 0 633536 270944 134720 32 2870
2872 0 632640 271328 135200 150 2867
2873 0 632384 271360 135160 102 2872
2874 0 632224 271488 135000 139 2873
2875 0 632064 271616 134800 90 2874
2876 0 631904 271616 134600 115 2875
2877 0 631744 271712 134400 163 2876
2878 0 631584 271744 134160 153 2877
2879 0 631424 271808 133960 134 2878
2880 0 631264 271968 133800 128 2879
2881 0 631072 272032 133640 175 2880
2882 0 630848 272064 133520 163 2881
2883 0 630688 272192 133320 122 2882
2884 0 630528 272352 133160 131 2883
2885 0 630368 272512 132960 75 2884
2886 0 630208 272544 132760 81 2885
2887 0 629984 272576 132640 104 2886
2888 0 629760 272672 132560 86 2887
2889 0 629536 272640 132360 96 2888
2890 0 629344 272704 132200 80 2889
2891 0 629088 272736 132160 60 2890
2892 0 628864 272832 132080 81 2891
2893 0 628672 272896 131920 71 2892
2894 0 628416 272992 131840 101 2893
2895 0 628192 273088 131720 102 2894
2896 0 628032 273152 131520 122 2895
2897 0 627904 273280 131320 98 2896
2898 0 627712 273280 131120 86 2897
2899 0 627552 273184 130880 101 2898
2900 0 627424 273088 130680 120 2899
2901 0 627232 272960 130480 164 2900
2902 0 627072 272992 130400 175 2901
2903 0 626848 273088 130280 102 2902
2904 0 626624 273056 130160 75 2903
2905 0 626432 272992 129960 107 2904
2906 0 626208 273056 129840 107 2905
2907 0 626016 273152 129680 81 2906
2908 0 625792 273152 129560 164 2907
2909 0 625568 273024 129440 189 2908
2910 0 625536 272992 129440 197 2909
2911 0 625312 273056 129320 124 2910
2912 0 625056 273120 129280 175 2911
2913 0 624800 273184 129240 143 2912
2914 0 624544 273152 129160 81 2913
2915 0 624288 273216 129160 71 2914
2916 0 624096 273408 129120 60 2915
2917 0 623936 273568 128960 45 2916
2918 0 623776 273664 128760 75 2917
2919 0 623648 273760 128560 98 2918
2920 0 623520 273888 128360 81 2919
2921 0 623488 273952 128120 101 2920
2922 0 623552 274016 127840 60 2921
2923 0 623616 274272 127840 32 2922
2924 0 623616 274304 127800 32 2923
2925 0 625536 272992 129160 131 2910
2926 0 625568 272832 128960 32 2925
2927 0 625632 272736 128720 64 2926
2928 0 625792 272736 128520 60 2927
2929 0 626048 272736 128480 60 2928
2930 0 626208 272576 128360 98 2929
2931 0 626368 272384 128240 75 2930
2932 0 626432 272224 128040 71 2931
2933 0 626464 272064 127800 64 2932
2934 0 626624 272096 127640 32 2933
2935 0 626944 272768 130360 148 2902
2936 0 626720 272576 130360 98 2935
2937 0 626560 272416 130520 64 2936
2938 0 626336 272384 130640 60 2937
2939 0 626080 272416 130720 45 2938
2940 0 625824 272416 130760 40 2939
2941 0 625760 272416 130760 32 2940
2942 0 632928 270816 135800 136 2865
2943 0 632736 270624 135800 80 2942
2944 0 632544 270464 135760 108 2943
2945 0 632288 270368 135720 86 2944
2946 0 632256 270368 135720 75 2945
2947 0 635456 272096 138440 235 2850
2948 0 635552 272224 138240 229 2947
2949 0 635616 272384 138040 203 2948
2950 0 635648 272544 137840 40 2949
2951 0 635648 272704 137640 131 2950
2952 0 635744 272864 137440 154 2951
2953 0 635776 273024 137240 154 2952
2954 0 635904 273184 137040 135 2953
2955 0 636064 273280 136840 51 2954
2956 0 636128 273280 136840 40 2955
2957 0 639200 274336 139720 192 2827
2958 0 639264 274496 139520 190 2957
2959 0 639264 274624 139400 226 2958
2960 0 639296 274880 139400 276 2959
2961 0 639488 275072 139400 136 2960
2962 0 639648 275264 139360 221 2961
2963 0 639712 275360 139360 277 2962
2964 0 639872 275552 139400 283 2963
2965 0 639776 275744 139560 154 2964
2966 0 639680 275936 139760 237 2965
2967 0 639680 276000 139800 245 2966
2968 0 639488 276128 139680 197 2967
2969 0 639232 276128 139680 128 2968
2970 0 638976 276192 139680 122 2969
2971 0 638720 276192 139640 120 2970
2972 0 638464 276256 139520 86 2971
2973 0 638336 276256 139440 60 2972
2974 0 639776 276192 140000 186 2967
2975 0 639648 276352 140160 183 2974
2976 0 639616 276608 140160 75 2975
2977 0 639584 276800 140320 164 2976
2978 0 639488 276960 140520 163 2977
2979 0 639360 277152 140720 186 2978
2980 0 639264 277376 140840 242 2979
2981 0 639232 277472 140880 301 2980
2982 0 639392 277696 140880 341 2981
2983 0 639520 277920 140880 335 2982
2984 0 639680 278144 140920 343 2983
2985 0 639808 278368 141040 304 2984
2986 0 639968 278528 141200 197 2985
2987 0 640160 278720 141280 212 2986
2988 0 640192 278944 141400 153 2987
2989 0 640352 279168 141360 172 2988
2990 0 640416 279424 141360 128 2989
2991 0 640416 279552 141120 128 2990
2992 0 640576 279776 141120 210 2991
2993 0 640640 280032 141160 150 2992
2994 0 640832 280224 141160 175 2993
2995 0 641024 280416 141240 327 2994
2996 0 641216 280608 141320 406 2995
2997 0 641344 280832 141240 384 2996
2998 0 641376 281088 141160 295 2997
2999 0 641376 281344 141240 235 2998
3000 0 641344 281536 141400 295 2999
3001 0 641376 281792 141480 320 3000
3002 0 641344 282016 141640 204 3001
3003 0 641344 282176 141840 163 3002
3004 0 641440 282336 142040 221 3003
3005 0 641472 282592 142040 200 3004
3006 0 641504 282624 142040 186 3005
3007 0 641632 282848 141960 120 3006
3008 0 641632 283104 141960 101 3007
3009 0 641632 283360 141960 91 3008
3010 0 641632 283616 141920 166 3009
3011 0 641632 283872 141880 178 3010
3012 0 641632 284064 141680 90 3011
3013 0 641632 284224 141480 128 3012
3014 0 641632 284384 141280 178 3013
3015 0 641632 284544 141080 163 3014
3016 0 641632 284704 140880 135 3015
3017 0 641632 284736 140600 32 3016
3018 0 641504 284768 140360 86 3017
3019 0 641344 284768 140160 98 3018
3020 0 641184 284768 139960 101 3019
3021 0 641120 284672 139720 32 3020
3022 0 640896 284672 139560 150 3021
3023 0 640736 284544 139360 98 3022
3024 0 640512 284544 139240 71 3023
3025 0 640352 284576 139040 32 3024
3026 0 640224 284512 138880 96 3025
3027 0 640448 284384 138880 40 3026
3028 0 640704 284384 138880 40 3027
3029 0 640896 284352 138880 60 3028
3030 0 640096 284512 138640 108 3026
3031 0 640096 284544 138360 60 3030
3032 0 640192 284672 138120 60 3031
3033 0 640288 284768 137880 60 3032
3034 0 640352 284800 137600 71 3033
3035 0 640448 284896 137360 108 3034
3036 0 640544 284896 137120 90 3035
3037 0 640640 284896 136840 101 3036
3038 0 640800 285024 136640 81 3037
3039 0 640960 285056 136400 75 3038
3040 0 641120 285120 136200 96 3039
3041 0 641184 285120 135920 45 3040
3042 0 641184 285088 135640 98 3041
3043 0 641024 285088 135400 32 3042
3044 0 640864 285088 135200 107 3043
3045 0 640640 285088 135040 75 3044
3046 0 640416 285088 134920 75 3045
3047 0 640224 285056 134760 96 3046
3048 0 640064 284928 134600 107 3047
3049 0 639872 284800 134400 101 3048
3050 0 639680 284736 134240 104 3049
3051 0 639520 284640 134040 128 3050
3052 0 639392 284608 133800 51 3051
3053 0 639328 284640 133560 124 3052
3054 0 639456 284800 133360 124 3053
3055 0 639648 284928 133240 71 3054
3056 0 639648 285024 133000 81 3055
3057 0 639712 285120 132880 101 3056
3058 0 640544 285152 137400 81 3035
3059 0 640640 285408 137440 120 3058
3060 0 640800 285568 137560 32 3059
3061 0 640960 285632 137560 71 3060
3062 0 641472 282720 142280 157 3006
3063 0 641568 282496 142440 120 3062
3064 0 641696 282336 142600 51 3063
3065 0 641792 282080 142600 51 3064
3066 0 641792 281984 142600 40 3065
3067 0 641472 282880 142480 51 3062
3068 0 641472 283040 142680 128 3067
3069 0 641568 283168 142920 122 3068
3070 0 641696 283328 143120 141 3069
3071 0 641792 283456 143320 51 3070
3072 0 641856 283296 143520 136 3071
3073 0 641856 283040 143520 136 3072
3074 0 641856 282784 143480 120 3073
3075 0 641728 282688 143240 71 3074
3076 0 641792 282528 143000 98 3075
3077 0 641856 282272 142920 40 3076
3078 0 638976 277472 140960 273 2981
3079 0 638784 277408 141160 157 3078
3080 0 638624 277408 141360 104 3079
3081 0 638592 277312 141600 122 3080
3082 0 638528 277152 141840 128 3081
3083 0 638528 276992 142040 135 3082
3084 0 638624 276928 142280 51 3083
3085 0 638656 276896 142320 32 3084
3086 0 638496 276800 142520 64 3085
3087 0 638336 276800 142720 107 3086
3088 0 638176 276672 142920 221 3087
3089 0 637952 276672 143120 209 3088
3090 0 637856 276704 143360 75 3089
3091 0 637856 276704 143560 51 3090
3092 0 638816 276800 142520 128 3085
3093 0 638944 276640 142720 154 3092
3094 0 639072 276544 142920 101 3093
3095 0 639264 276448 143080 60 3094
3096 0 639424 276288 143240 51 3095
3097 0 639584 276128 143400 71 3096
3098 0 639840 276064 143400 75 3097
3099 0 640096 276064 143360 128 3098
3100 0 640352 276160 143440 164 3099
3101 0 640608 276224 143520 198 3100
3102 0 640864 276160 143600 190 3101
3103 0 641120 276096 143600 124 3102
3104 0 641376 276096 143640 71 3103
3105 0 641600 276192 143760 64 3104
3106 0 641632 276288 144040 51 3105
3107 0 641824 276448 144160 172 3106
3108 0 641984 276640 144200 207 3107
3109 0 642208 276768 144280 172 3108
3110 0 642464 276736 144400 194 3109
3111 0 642560 276736 144640 208 3110
3112 0 642816 276832 144680 154 3111
3113 0 643072 276864 144680 128 3112
3114 0 643264 276960 144720 157 3113
3115 0 643328 277216 144760 166 3114
3116 0 643488 277376 144880 202 3115
3117 0 643488 277408 144880 202 3116
3118 0 643616 277280 145080 163 3117
3119 0 643808 277088 145080 141 3118
3120 0 644064 277088 145120 139 3119
3121 0 644160 277120 145120 139 3120
3122 0 644288 276960 145320 96 3121
3123 0 644192 277088 145560 90 3122
3124 0 644384 277184 145720 91 3123
3125 0 644640 277216 145760 32 3124
3126 0 644960 277184 145880 32 3125
3127 0 644960 276896 146400 186 3126
3128 0 645024 276640 146320 139 3127
3129 0 645216 276480 146360 71 3128
3130 0 645440 276320 146360 40 3129
3131 0 645632 276160 146400 81 3130
3132 0 645728 276000 146400 86 3131
3133 0 645120 276896 146600 120 3127
3134 0 645376 276864 146680 51 3133
3135 0 645568 276896 146840 98 3134
3136 0 645824 276928 146920 160 3135
3137 0 646016 277056 146800 128 3136
3138 0 646176 276960 146600 81 3137
3139 0 646240 276768 146400 81 3138
3140 0 646272 276512 146360 120 3139
3141 0 646272 276416 146320 80 3140
3142 0 644320 277216 144920 75 3121
3143 0 644544 277216 144800 60 3142
3144 0 644800 277280 144680 71 3143
3145 0 644992 277376 144520 86 3144
3146 0 645248 277312 144480 120 3145
3147 0 645504 277280 144480 32 3146
3148 0 645760 277280 144480 71 3147
3149 0 646016 277408 144480 160 3148
3150 0 646272 277312 144400 206 3149
3151 0 646496 277184 144400 150 3150
3152 0 646752 277088 144400 60 3151
3153 0 647008 277056 144440 51 3152
3154 0 647264 277024 144520 120 3153
3155 0 647328 277024 144560 128 3154
3156 0 643296 277568 144800 150 3117
3157 0 643232 277728 144600 75 3156
3158 0 643104 277920 144400 51 3157
3159 0 642912 278048 144280 75 3158
3160 0 642656 278176 144320 60 3159
3161 0 643360 276832 144960 128 3114
3162 0 643456 276800 145200 80 3161
3163 0 643392 276672 145440 32 3162
3164 0 643616 276576 145560 75 3163
3165 0 643776 276512 145360 64 3164
3166 0 643872 276480 145320 51 3165
3167 0 639552 275424 139160 128 2963
3168 0 639328 275424 139000 136 3167
3169 0 639136 275424 138800 40 3168
3170 0 638944 275488 138640 96 3169
3171 0 638784 275648 138440 81 3170
3172 0 638624 275808 138240 81 3171
3173 0 638432 275840 138040 71 3172
3174 0 638272 275808 137840 51 3173
3175 0 638112 275776 137640 60 3174
3176 0 638048 275776 137360 51 3175
3177 0 638048 275616 137120 64 3176
3178 0 638048 275616 136960 45 3177
3179 0 639008 274624 139360 178 2959
3180 0 638816 274496 139160 124 3179
3181 0 638624 274304 139080 80 3180
3182 0 638432 274112 139000 51 3181
3183 0 638368 274048 138960 51 3182
3184 0 640352 269536 140480 257 2802
3185 0 640576 269536 140680 139 3184
3186 0 640704 269568 140920 128 3185
3187 0 640832 269696 141160 80 3186
3188 0 640992 269760 141360 32 3187
3189 0 641024 269760 141640 32 3188
3190 0 640928 269760 141920 51 3189
3191 0 640928 269760 142200 115 3190
3192 0 640768 269760 142440 120 3191
3193 0 640544 269760 142600 124 3192
3194 0 640320 269888 142680 153 3193
3195 0 640128 269920 142800 175 3194
3196 0 639872 269984 142880 154 3195
3197 0 639616 269984 142880 40 3196
3198 0 639360 270016 142840 91 3197
3199 0 639136 270016 142680 143 3198
3200 0 638944 270016 142480 160 3199
3201 0 638720 270016 142320 150 3200
3202 0 638560 270080 142200 176 3201
3203 0 638368 269952 142080 139 3202
3204 0 638112 269920 142000 134 3203
3205 0 637952 269920 141800 75 3204
3206 0 637728 269920 141640 51 3205
3207 0 637504 269952 141520 81 3206
3208 0 637408 270016 141400 90 3207
3209 0 638432 270272 142080 86 3202
3210 0 638368 270432 141880 45 3209
3211 0 638400 270592 141680 81 3210
3212 0 638496 270752 141480 81 3211
3213 0 638528 270976 141400 75 3212
3214 0 640288 270080 143000 71 3195
3215 0 640448 270240 143200 107 3214
3216 0 640608 270336 143400 124 3215
3217 0 640768 270432 143600 166 3216
3218 0 640960 270528 143680 128 3217
3219 0 641056 267936 140280 295 2794
3220 0 641280 268064 140320 288 3219
3221 0 641536 268032 140240 197 3220
3222 0 641792 268032 140240 101 3221
3223 0 642016 268160 140280 64 3222
3224 0 642208 268352 140280 86 3223
3225 0 642432 268480 140320 90 3224
3226 0 642656 268576 140400 102 3225
3227 0 642880 268672 140520 86 3226
3228 0 643104 268736 140640 81 3227
3229 0 643296 268768 140800 101 3228
3230 0 643456 268896 141000 140 3229
3231 0 643616 268960 141200 104 3230
3232 0 643776 268960 141400 140 3231
3233 0 643936 268960 141640 176 3232
3234 0 644128 268832 141800 175 3233
3235 0 644320 268672 141880 148 3234
3236 0 644512 268480 142000 96 3235
3237 0 644672 268352 142200 271 3236
3238 0 644928 268288 142280 229 3237
3239 0 645184 268192 142320 156 3238
3240 0 645376 268000 142320 120 3239
3241 0 645536 267840 142440 91 3240
3242 0 645696 267712 142560 75 3241
3243 0 645856 267712 142760 51 3242
3244 0 646016 267648 142960 86 3243
3245 0 646240 267648 143080 64 3244
3246 0 645856 267744 142360 75 3242
3247 0 646080 267744 142240 40 3246
3248 0 646336 267744 142160 80 3247
3249 0 646400 267744 142160 80 3248
3250 0 640753 261899 138080 -1 2777
3251 0 637265 256787 136680 -1 2755
3252 0 637497 256779 136840 -1 3251
3253 0 637817 256651 136960 -1 3252
3254 0 638189 256679 137080 -1 3253
3255 0 638317 256751 137240 -1 3254
3256 0 638509 256863 137400 -1 3255
3257 0 638749 256959 137520 -1 3256
3258 0 638901 256943 137640 -1 3257
3259 0 638957 256959 137760 -1 3258
3260 0 639045 256999 137880 -1 3259
3261 0 639205 257039 138040 -1 3260
3262 0 639309 257087 138200 -1 3261
3263 0 639421 257183 138360 -1 3262
3264 0 639445 257183 138560 -1 3263
3265 0 639621 257183 138760 -1 3264
3266 0 639845 257231 138920 -1 3265
3267 0 639909 257287 139080 -1 3266
3268 0 640189 257503 139240 -1 3267
3269 0 640389 257695 139360 -1 3268
3270 0 640469 257751 139480 -1 3269
3271 0 640509 257743 139600 -1 3270
3272 0 640501 257703 139760 -1 3271
3273 0 640597 257535 139920 -1 3272
3274 0 641165 257431 140000 -1 3273
3275 0 641365 257503 140120 -1 3274
3276 0 641469 257535 140240 -1 3275
3277 0 641813 257495 140320 -1 3276
3278 0 642141 257511 140440 -1 3277
3279 0 642069 257463 140520 -1 3278
3280 0 642816 256672 140680 202 3279
3281 0 642944 256448 140680 205 3280
3282 0 643136 256256 140640 175 3281
3283 0 643328 256064 140640 181 3282
3284 0 643552 255936 140680 124 3283
3285 0 643744 255904 140840 102 3284
3286 0 643904 255776 141040 40 3285
3287 0 644064 255776 141240 115 3286
3288 0 644192 255648 141440 141 3287
3289 0 644288 255488 141640 137 3288
3290 0 644288 255424 141920 143 3289
3291 0 644448 255424 142160 164 3290
3292 0 644608 255424 142360 107 3291
3293 0 644608 255168 142360 175 3292
3294 0 644544 254912 142440 120 3293
3295 0 644448 254688 142520 86 3294
3296 0 644416 254464 142640 160 3295
3297 0 644416 254208 142640 186 3296
3298 0 644416 253984 142760 80 3297
3299 0 644416 253920 142760 80 3298
3300 0 644640 253920 142920 60 3299
3301 0 644864 253920 143120 196 3300
3302 0 645056 253952 143320 224 3301
3303 0 645312 253952 143440 178 3302
3304 0 645504 253888 143600 140 3303
3305 0 645696 253696 143640 120 3304
3306 0 645856 253536 143760 40 3305
3307 0 645888 253120 144520 217 3306
3308 0 646112 253152 144640 203 3307
3309 0 646304 252992 144720 186 3308
3310 0 646336 252736 144800 122 3309
3311 0 646304 252480 144880 156 3310
3312 0 646240 252256 145040 175 3311
3313 0 646240 252000 145120 175 3312
3314 0 646272 251744 145240 198 3313
3315 0 646208 251488 145360 202 3314
3316 0 646176 251232 145400 150 3315
3317 0 646240 251008 145520 181 3316
3318 0 646336 250880 145760 226 3317
3319 0 646432 250688 145960 181 3318
3320 0 646624 250528 146040 150 3319
3321 0 646784 250336 146160 86 3320
3322 0 646784 250080 146240 172 3321
3323 0 646784 249888 146440 124 3322
3324 0 646816 249728 146640 51 3323
3325 0 646848 249568 146840 102 3324
3326 0 646848 249312 146880 160 3325
3327 0 646688 249120 146960 154 3326
3328 0 646528 248896 147080 107 3327
3329 0 646560 248736 147280 164 3328
3330 0 646688 248576 147440 124 3329
3331 0 646688 248320 147440 163 3330
3332 0 646784 248096 147560 197 3331
3333 0 646848 247936 147600 197 3332
3334 0 647104 247936 147720 80 3333
3335 0 647328 247968 147840 81 3334
3336 0 647552 248032 147960 71 3335
3337 0 647648 248064 148000 40 3336
3338 0 646784 247680 147640 224 3333
3339 0 646816 247488 147800 139 3338
3340 0 646848 247264 147920 124 3339
3341 0 647008 247072 148000 86 3340
3342 0 647136 246880 148160 197 3341
3343 0 647360 246752 148240 124 3342
3344 0 647520 246592 148400 96 3343
3345 0 647680 246400 148560 160 3344
3346 0 647712 246208 148720 64 3345
3347 0 647840 246048 148920 156 3346
3348 0 647872 245984 149160 186 3347
3349 0 647776 245728 149200 172 3348
3350 0 647776 245472 149320 163 3349
3351 0 647936 245312 149440 181 3350
3352 0 647968 245056 149440 153 3351
3353 0 648000 244864 149600 150 3352
3354 0 647872 244672 149760 166 3353
3355 0 647776 244448 149880 91 3354
3356 0 647744 244192 149960 139 3355
3357 0 647744 244160 150000 163 3356
3358 0 648000 244160 150080 75 3357
3359 0 648256 244096 150080 71 3358
3360 0 648416 244160 149960 32 3359
3361 0 647776 243936 150120 148 3357
3362 0 647776 243680 150120 134 3361
3363 0 647904 243456 150160 128 3362
3364 0 648032 243232 150240 136 3363
3365 0 648192 243008 150320 196 3364
3366 0 648384 242912 150520 122 3365
3367 0 648512 242752 150720 81 3366
3368 0 648640 242592 150920 164 3367
3369 0 648576 242336 151000 202 3368
3370 0 648416 242208 151160 148 3369
3371 0 648288 242080 151360 139 3370
3372 0 648096 241952 151560 81 3371
3373 0 647968 241920 151800 124 3372
3374 0 648032 241824 151960 166 3373
3375 0 648160 241600 152040 115 3374
3376 0 648192 241408 152200 131 3375
3377 0 648192 241184 152360 120 3376
3378 0 648192 240928 152480 81 3377
3379 0 648288 240768 152680 75 3378
3380 0 648384 240736 152920 120 3379
3381 0 648416 240576 153120 140 3380
3382 0 648576 240416 153320 131 3381
3383 0 648704 240288 153560 153 3382
3384 0 648864 240192 153760 178 3383
3385 0 648928 240064 154000 128 3384
3386 0 649056 240064 154240 128 3385
3387 0 649152 239968 154480 124 3386
3388 0 649280 239968 154720 175 3387
3389 0 649312 239808 154920 115 3388
3390 0 649376 239648 155160 32 3389
3391 0 649504 239488 155320 64 3390
3392 0 649664 239360 155520 163 3391
3393 0 649824 239264 155720 200 3392
3394 0 650016 239168 155880 134 3393
3395 0 650112 239008 156080 128 3394
3396 0 650272 238912 156280 80 3395
3397 0 650432 238912 156360 101 3396
3398 0 650400 238688 156520 51 3397
3399 0 650368 238528 156720 51 3398
3400 0 650336 238368 156760 40 3399
3401 0 650624 239008 156520 64 3397
3402 0 650816 239072 156720 153 3401
3403 0 650976 238944 156880 139 3402
3404 0 651168 238976 157080 178 3403
3405 0 651328 238848 157280 96 3404
3406 0 651360 238592 157400 164 3405
3407 0 651392 238400 157520 172 3406
3408 0 651424 238304 157280 124 3407
3409 0 651392 238176 157040 150 3408
3410 0 651328 237984 156880 81 3409
3411 0 651360 237760 156720 60 3410
3412 0 651392 237504 156640 60 3411
3413 0 651488 237248 156640 40 3412
3414 0 651584 237056 156640 32 3413
3415 0 651392 238208 157720 176 3407
3416 0 651552 238016 157880 122 3415
3417 0 651680 237856 158040 157 3416
3418 0 651712 237696 158280 197 3417
3419 0 651680 237504 158480 157 3418
3420 0 651648 237248 158520 214 3419
3421 0 651808 237088 158640 243 3420
3422 0 651872 236832 158640 219 3421
3423 0 651872 236608 158480 122 3422
3424 0 651712 236384 158400 75 3423
3425 0 651584 236192 158280 51 3424
3426 0 651584 235936 158280 51 3425
3427 0 651616 235712 158160 71 3426
3428 0 651648 235520 158000 60 3427
3429 0 651648 235488 157960 64 3428
3430 0 652000 236640 158760 150 3422
3431 0 652064 236384 158880 148 3430
3432 0 652096 236160 159000 140 3431
3433 0 652256 236000 159160 75 3432
3434 0 652416 235776 159240 80 3433
3435 0 652576 235584 159320 91 3434
3436 0 652672 235424 159520 175 3435
3437 0 652864 235264 159600 181 3436
3438 0 653088 235136 159600 163 3437
3439 0 653280 234912 159640 246 3438
3440 0 653280 234752 159840 206 3439
3441 0 653376 234496 159840 139 3440
3442 0 653568 234272 159840 156 3441
3443 0 653760 234048 159840 166 3442
3444 0 653856 233792 159840 163 3443
3445 0 653952 233536 159840 120 3444
3446 0 654112 233312 159840 96 3445
3447 0 654208 233056 159920 153 3446
3448 0 654176 232800 159960 163 3447
3449 0 654080 232544 159920 181 3448
3450 0 654208 232320 159920 160 3449
3451 0 654368 232128 160040 156 3450
3452 0 654592 232032 160200 141 3451
3453 0 654688 231808 160320 150 3452
3454 0 654656 231552 160360 204 3453
3455 0 654624 231296 160320 214 3454
3456 0 654624 231104 160120 153 3455
3457 0 654624 230848 160040 160 3456
3458 0 654656 230624 159920 107 3457
3459 0 654784 230400 159840 107 3458
3460 0 654912 230176 159880 150 3459
3461 0 654912 229952 160000 186 3460
3462 0 655072 229760 159960 235 3461
3463 0 655168 229536 159880 202 3462
3464 0 655104 229280 159920 164 3463
3465 0 655104 229024 159920 163 3464
3466 0 655168 228832 160080 176 3465
3467 0 655200 228576 160120 107 3466
3468 0 655200 228352 160000 107 3467
3469 0 655136 228096 160000 160 3468
3470 0 655168 227840 160000 115 3469
3471 0 655328 227616 160000 80 3470
3472 0 655360 227520 159960 96 3471
3473 0 655424 227648 159720 75 3472
3474 0 655424 227712 159440 64 3473
3475 0 655488 227680 159200 45 3474
3476 0 655680 227520 159120 60 3475
3477 0 655712 227488 159120 71 3476
3478 0 655488 227296 159960 124 3472
3479 0 655648 227072 159880 166 3478
3480 0 655808 227200 160080 108 3479
3481 0 655776 227328 160320 96 3480
3482 0 655616 227264 160520 32 3481
3483 0 655744 226816 159880 128 3479
3484 0 655904 226624 159920 120 3483
3485 0 656128 226496 159920 120 3484
3486 0 656320 226272 159920 140 3485
3487 0 656384 226016 159880 153 3486
3488 0 656512 225760 159880 124 3487
3489 0 656576 225504 159920 160 3488
3490 0 656608 225248 159960 124 3489
3491 0 656736 224992 160000 98 3490
3492 0 656768 224736 160000 101 3491
3493 0 656800 224480 160000 124 3492
3494 0 656800 224224 160000 176 3493
3495 0 656896 223968 160000 140 3494
3496 0 656960 223712 160000 51 3495
3497 0 657024 223456 160000 75 3496
3498 0 657024 223200 160040 178 3497
3499 0 657216 223040 160080 217 3498
3500 0 657440 222848 160080 200 3499
3501 0 657632 222656 160000 128 3500
3502 0 657824 222464 160000 115 3501
3503 0 657920 222208 159920 175 3502
3504 0 657920 221984 159760 150 3503
3505 0 658048 221760 159600 75 3504
3506 0 658080 221504 159560 107 3505
3507 0 658080 221248 159560 166 3506
3508 0 658240 221056 159640 207 3507
3509 0 658432 220864 159640 131 3508
3510 0 658496 220672 159480 128 3509
3511 0 658624 220448 159440 136 3510
3512 0 658816 220256 159480 120 3511
3513 0 659008 220064 159440 51 3512
3514 0 659168 219904 159400 51 3513
3515 0 659328 219680 159280 104 3514
3516 0 659456 219488 159160 102 3515
3517 0 659520 219296 159000 163 3516
3518 0 659520 219072 158880 251 3517
3519 0 659456 218848 158720 221 3518
3520 0 659520 218592 158720 206 3519
3521 0 659648 218400 158520 172 3520
3522 0 659744 218144 158480 163 3521
3523 0 659872 217920 158520 96 3522
3524 0 660032 217728 158600 124 3523
3525 0 660224 217536 158600 122 3524
3526 0 660416 217312 158600 160 3525
3527 0 660608 217152 158640 163 3526
3528 0 660768 216960 158680 154 3527
3529 0 660800 216704 158680 137 3528
3530 0 660928 216448 158640 160 3529
3531 0 661024 216192 158680 107 3530
3532 0 661184 216032 158520 115 3531
3533 0 661248 215872 158320 200 3532
3534 0 661408 215648 158280 64 3533
3535 0 661536 215424 158280 141 3534
3536 0 661664 215232 158080 153 3535
3537 0 661824 215040 158040 124 3536
3538 0 662016 214880 157960 148 3537
3539 0 662080 214624 157880 120 3538
3540 0 662080 214368 157880 120 3539
3541 0 662112 214112 157920 102 3540
3542 0 662240 213856 157880 135 3541
3543 0 662272 213760 157880 108 3542
3544 0 662304 213504 157880 60 3543
3545 0 662400 213248 157840 148 3544
3546 0 662496 212992 157800 120 3545
3547 0 662656 212768 157800 96 3546
3548 0 662784 212608 157600 128 3547
3549 0 662976 212448 157520 160 3548
3550 0 663200 212320 157480 108 3549
3551 0 663456 212320 157560 134 3550
3552 0 663584 212096 157560 172 3551
3553 0 663744 211904 157480 86 3552
3554 0 663936 211712 157480 98 3553
3555 0 664128 211520 157480 71 3554
3556 0 664352 211360 157480 60 3555
3557 0 664416 211296 157480 60 3556
3558 0 664576 211360 157280 96 3557
3559 0 664672 211296 157040 45 3558
3560 0 664608 211200 156800 64 3559
3561 0 664448 211072 156640 51 3560
3562 0 664352 210976 156560 40 3561
3563 0 664512 211040 157480 51 3557
3564 0 664512 210784 157480 75 3563
3565 0 664544 210528 157400 86 3564
3566 0 664640 210336 157200 172 3565
3567 0 664800 210176 157080 175 3566
3568 0 664800 209952 156960 120 3567
3569 0 664800 209824 156920 122 3568
3570 0 664736 209664 156720 120 3569
3571 0 664672 209408 156640 137 3570
3572 0 664480 209216 156720 98 3571
3573 0 664320 209088 156920 98 3572
3574 0 664160 208928 157040 115 3573
3575 0 664128 208768 157280 71 3574
3576 0 664192 208704 157520 81 3575
3577 0 664352 208576 157720 51 3576
3578 0 664576 208448 157840 128 3577
3579 0 664832 208320 157840 90 3578
3580 0 664992 208096 157920 80 3579
3581 0 665120 207872 157960 98 3580
3582 0 665184 207616 158000 91 3581
3583 0 665184 207360 158040 107 3582
3584 0 665184 207104 158080 157 3583
3585 0 665344 206880 158000 102 3584
3586 0 665504 206688 158120 181 3585
3587 0 665344 206560 158280 186 3586
3588 0 665312 206432 158520 181 3587
3589 0 665280 206176 158520 128 3588
3590 0 665344 205920 158520 98 3589
3591 0 665472 205696 158680 60 3590
3592 0 665664 205504 158760 60 3591
3593 0 665888 205344 158840 81 3592
3594 0 665888 205088 158920 124 3593
3595 0 665952 204832 158880 150 3594
3596 0 665920 204576 158920 120 3595
3597 0 665920 204352 158920 160 3596
3598 0 666144 204320 158800 51 3597
3599 0 666400 204224 158800 75 3598
3600 0 666624 204160 158920 64 3599
3601 0 665888 204160 159080 128 3597
3602 0 665760 204000 159240 128 3601
3603 0 665600 203776 159240 98 3602
3604 0 665408 203584 159240 51 3603
3605 0 665248 203392 159080 104 3604
3606 0 665216 203136 159000 120 3605
3607 0 665280 202912 158880 81 3606
3608 0 665376 202752 158680 51 3607
3609 0 665568 202560 158600 96 3608
3610 0 665824 202432 158600 115 3609
3611 0 665984 202240 158480 140 3610
3612 0 666176 202080 158440 136 3611
3613 0 666336 201920 158320 91 3612
3614 0 666560 201760 158320 98 3613
3615 0 666752 201568 158320 71 3614
3616 0 666848 201312 158280 80 3615
3617 0 666944 201056 158240 80 3616
3618 0 667104 200864 158160 90 3617
3619 0 667168 200608 158120 98 3618
3620 0 667232 200352 158040 102 3619
3621 0 667264 200096 158040 81 3620
3622 0 667360 199872 158120 60 3621
3623 0 667360 199616 158080 60 3622
3624 0 667392 199360 158000 86 3623
3625 0 667392 199168 157800 60 3624
3626 0 667552 199008 157600 71 3625
3627 0 667744 198816 157520 40 3626
3628 0 667936 198656 157480 60 3627
3629 0 668160 198560 157360 102 3628
3630 0 668256 198432 157160 60 3629
3631 0 668448 198272 157040 80 3630
3632 0 668608 198144 156880 90 3631
3633 0 668800 198048 156680 45 3632
3634 0 668960 197920 156480 51 3633
3635 0 669120 197760 156280 71 3634
3636 0 669248 197600 156080 71 3635
3637 0 669472 197504 155960 81 3636
3638 0 669696 197376 155880 104 3637
3639 0 669920 197216 155840 86 3638
3640 0 670016 196992 155720 128 3639
3641 0 670048 196768 155520 164 3640
3642 0 670208 196608 155360 140 3641
3643 0 670208 196352 155280 75 3642
3644 0 670208 196128 155120 98 3643
3645 0 670336 195904 155080 102 3644
3646 0 670464 195680 155080 156 3645
3647 0 670528 195424 155080 81 3646
3648 0 670624 195168 155080 96 3647
3649 0 670784 194976 154960 154 3648
3650 0 670784 194848 154720 128 3649
3651 0 670816 194752 154480 122 3650
3652 0 670944 194656 154240 209 3651
3653 0 671136 194496 154160 143 3652
3654 0 671232 194272 154080 139 3653
3655 0 671296 194112 154080 160 3654
3656 0 671488 194112 154280 40 3655
3657 0 671744 194112 154280 32 3656
3658 0 671936 194144 154440 81 3657
3659 0 672160 194272 154520 40 3658
3660 0 672256 194208 154520 40 3659
3661 0 671328 193920 154000 150 3655
3662 0 671104 193824 153920 91 3661
3663 0 670848 193728 153880 80 3662
3664 0 670880 193504 153760 51 3663
3665 0 670976 193280 153680 51 3664
3666 0 671200 193312 153520 32 3665
3667 0 671360 193376 153480 32 3666
3668 0 671488 193728 153960 51 3661
3669 0 671520 193472 153920 45 3668
3670 0 671488 193280 154040 32 3669
3671 0 671264 193184 154160 32 3670
3672 0 671200 193088 154160 32 3671
3673 0 671584 193088 153880 60 3670
3674 0 671520 193024 153640 51 3673
3675 0 671520 193024 153360 71 3674
3676 0 671520 193024 153280 71 3675
3677 0 665056 209728 156960 71 3569
3678 0 665248 209536 156960 45 3677
3679 0 665472 209376 156920 81 3678
3680 0 665728 209312 156800 45 3679
3681 0 665888 209184 156640 124 3680
3682 0 666048 208992 156520 75 3681
3683 0 666208 208832 156360 40 3682
3684 0 666336 208608 156320 80 3683
3685 0 666368 208480 156200 96 3684
3686 0 666336 208320 156400 51 3685
3687 0 666400 208064 156480 40 3686
3688 0 666432 208032 156440 32 3687
3689 0 666400 208320 156000 75 3685
3690 0 666496 208096 155880 75 3689
3691 0 666624 207872 155840 80 3690
3692 0 666656 207712 155720 32 3691
3693 0 662528 213760 157880 81 3543
3694 0 662784 213728 157880 134 3693
3695 0 662912 213952 157800 185 3694
3696 0 662976 214208 157680 81 3695
3697 0 663136 214432 157640 40 3696
3698 0 663328 214624 157640 51 3697
3699 0 663424 214720 157640 90 3698
3700 0 659360 220096 159280 51 3514
3701 0 659552 220288 159160 107 3700
3702 0 659360 220480 159160 101 3701
3703 0 659168 220672 159200 86 3702
3704 0 659072 220928 159160 71 3703
3705 0 658880 221088 159040 60 3704
3706 0 658848 221120 159040 45 3705
3707 0 648192 242016 152040 178 3374
3708 0 648192 242048 152320 164 3707
3709 0 648128 242176 152560 71 3708
3710 0 648000 242336 152720 80 3709
3711 0 647936 242496 152920 81 3710
3712 0 647808 242720 153040 101 3711
3713 0 647648 242880 153160 81 3712
3714 0 647456 243104 153160 40 3713
3715 0 647328 243328 153160 86 3714
3716 0 647200 243584 153120 64 3715
3717 0 647168 243808 152960 96 3716
3718 0 647264 244000 152840 51 3717
3719 0 644416 253664 142840 60 3299
3720 0 644416 253504 143040 32 3719
3721 0 644416 253504 143320 32 3720
3722 0 644416 253504 143360 40 3721
3723 0 644800 255584 142440 163 3292
3724 0 644992 255744 142600 172 3723
3725 0 645216 255936 142600 128 3724
3726 0 645280 256160 142720 217 3725
3727 0 645280 256352 142720 198 3726
3728 0 645280 256576 142600 107 3727
3729 0 645280 256832 142600 80 3728
3730 0 645248 257088 142600 45 3729
3731 0 645312 257344 142600 86 3730
3732 0 645504 257568 142600 60 3731
3733 0 645696 257760 142520 60 3732
3734 0 645888 257952 142480 80 3733
3735 0 646080 258144 142480 98 3734
3736 0 646272 258336 142480 101 3735
3737 0 646464 258528 142440 102 3736
3738 0 646624 258688 142240 107 3737
3739 0 646752 258912 142120 75 3738
3740 0 646944 259104 142040 107 3739
3741 0 647136 259296 142040 166 3740
3742 0 647328 259488 142160 163 3741
3743 0 647456 259712 142160 224 3742
3744 0 647584 259968 142160 205 3743
3745 0 647776 260160 142080 157 3744
3746 0 647968 260320 142000 115 3745
3747 0 648160 260448 141880 163 3746
3748 0 648384 260512 141760 96 3747
3749 0 648608 260576 141640 71 3748
3750 0 648800 260640 141480 107 3749
3751 0 649056 260672 141400 96 3750
3752 0 649280 260768 141320 81 3751
3753 0 649504 260928 141320 107 3752
3754 0 649760 260960 141320 91 3753
3755 0 649984 261120 141320 108 3754
3756 0 650208 261280 141320 71 3755
3757 0 650304 261376 141200 120 3756
3758 0 650496 261184 141160 81 3757
3759 0 650688 260992 141160 45 3758
3760 0 650880 260800 141160 60 3759
3761 0 651136 260800 141160 71 3760
3762 0 650432 261600 141080 140 3757
3763 0 650624 261792 141080 115 3762
3764 0 650816 261984 141000 163 3763
3765 0 651008 262176 140960 262 3764
3766 0 651168 262368 141000 302 3765
3767 0 651264 262624 141000 260 3766
3768 0 651424 262784 140880 209 3767
3769 0 651616 262848 140720 164 3768
3770 0 651872 262816 140640 96 3769
3771 0 652096 262816 140480 45 3770
3772 0 652320 262656 140480 32 3771
3773 0 652480 262464 140600 45 3772
3774 0 645536 256384 142760 175 3727
3775 0 645792 256384 142760 108 3774
3776 0 646016 256256 142760 60 3775
3777 0 646272 256160 142760 51 3776
3778 0 646528 256160 142760 75 3777
3779 0 646784 256160 142760 80 3778
3780 0 647040 256128 142760 96 3779
3781 0 647296 256096 142760 64 3780
3782 0 647552 256032 142760 102 3781
3783 0 647808 255968 142840 107 3782
3784 0 648032 255936 142920 75 3783
3785 0 648032 256192 142920 51 3784
3786 0 648064 256448 142840 81 3785
3787 0 648032 256640 142640 40 3786
3788 0 648032 256704 142640 40 3787
3789 0 648224 255904 143080 81 3784
3790 0 648384 255904 143280 115 3789
3791 0 648640 255904 143280 124 3790
3792 0 648896 255936 143360 91 3791
3793 0 649088 256000 143560 81 3792
3794 0 649312 256128 143680 124 3793
3795 0 649344 256160 143680 120 3794
3796 0 639205 257039 138040 -1 3261
3797 0 585059 272953 82920 -1 2435
3798 0 588800 277536 74760 137 328
3799 0 588672 277792 74720 90 3798
3800 0 588480 277984 74720 102 3799
3801 0 588256 278144 74720 108 3800
3802 0 588000 278144 74760 90 3801
3803 0 587744 278176 74800 71 3802
3804 0 587488 278208 74840 75 3803
3805 0 587232 278240 74880 107 3804
3806 0 586976 278240 74880 128 3805
3807 0 586944 278240 74920 107 3806
3808 0 586752 278304 74760 51 3807
3809 0 586496 278304 74720 75 3808
3810 0 586272 278304 74560 104 3809
3811 0 586048 278304 74440 124 3810
3812 0 585856 278272 74400 81 3811
3813 0 586784 278240 75120 51 3807
3814 0 586592 278304 75280 75 3813
3815 0 586368 278304 75400 131 3814
3816 0 586144 278400 75560 136 3815
3817 0 585920 278400 75680 75 3816
3818 0 585696 278464 75800 131 3817
3819 0 585440 278528 75880 80 3818
3820 0 585216 278624 75960 71 3819
3821 0 584960 278720 76000 71 3820
3822 0 584768 278912 76000 32 3821
3823 0 584544 279040 76000 51 3822
3824 0 584384 279104 76200 32 3823
3825 0 584128 279104 76240 51 3824
3826 0 583936 279264 76320 143 3825
3827 0 583680 279296 76400 134 3826
3828 0 583456 279392 76560 139 3827
3829 0 583264 279488 76680 120 3828
3830 0 583424 279648 76880 60 3829
3831 0 583456 279552 77080 32 3830
3832 0 583040 279584 76800 128 3829
3833 0 582816 279680 76920 120 3832
3834 0 582656 279744 77080 104 3833
3835 0 582464 279552 77000 51 3834
3836 0 582240 279392 77000 45 3835
3837 0 582016 279232 77000 32 3836
3838 0 581824 279040 76920 45 3837
3839 0 581632 278848 76920 51 3838
3840 0 581600 278656 76920 32 3839
3841 0 582496 279904 77240 81 3834
3842 0 582272 280064 77320 51 3841
3843 0 582048 280192 77360 115 3842
3844 0 581792 280320 77400 101 3843
3845 0 581536 280352 77400 108 3844
3846 0 581312 280448 77320 102 3845
3847 0 581056 280480 77360 120 3846
3848 0 580832 280608 77360 96 3847
3849 0 580576 280704 77360 91 3848
3850 0 580320 280768 77360 101 3849
3851 0 580064 280800 77280 91 3850
3852 0 579808 280896 77240 81 3851
3853 0 579552 280992 77240 107 3852
3854 0 579328 281120 77240 107 3853
3855 0 579136 281280 77200 128 3854
3856 0 578976 281472 77240 115 3855
3857 0 578976 281664 77440 32 3856
3858 0 578944 281856 77640 64 3857
3859 0 578784 281952 77840 71 3858
3860 0 578624 281952 78040 51 3859
3861 0 578400 281952 78160 75 3860
3862 0 578240 281984 78320 32 3861
3863 0 589888 278208 75120 81 324
3864 0 590080 278400 75120 91 3863
3865 0 590144 278656 75200 81 3864
3866 0 590208 278912 75280 96 3865
3867 0 590304 279136 75400 122 3866
3868 0 590368 279360 75560 108 3867
3869 0 590432 279552 75720 134 3868
3870 0 590496 279776 75840 178 3869
3871 0 590560 280032 75920 150 3870
3872 0 590624 280128 76040 107 3871
3873 0 590464 280096 76240 153 3872
3874 0 590336 280224 76440 163 3873
3875 0 590144 280352 76640 107 3874
3876 0 590144 280512 76840 122 3875
3877 0 590144 280672 77040 108 3876
3878 0 590144 280832 77240 124 3877
3879 0 590208 280864 77480 98 3878
3880 0 590368 280896 77720 163 3879
3881 0 590560 280992 77880 181 3880
3882 0 590784 281120 78040 137 3881
3883 0 590816 281376 78120 60 3882
3884 0 590784 281568 78280 71 3883
3885 0 590880 281792 78360 75 3884
3886 0 591072 281984 78440 80 3885
3887 0 591136 282240 78480 60 3886
3888 0 591136 282496 78560 91 3887
3889 0 591104 282688 78720 91 3888
3890 0 591040 282880 78880 107 3889
3891 0 590912 282976 79080 81 3890
3892 0 590752 283136 79280 140 3891
3893 0 590624 283264 79520 96 3892
3894 0 590496 283392 79720 102 3893
3895 0 590400 283520 79960 51 3894
3896 0 590400 283616 80200 32 3895
3897 0 590816 280320 76000 90 3872
3898 0 590944 280544 75880 90 3897
3899 0 591104 280736 75760 140 3898
3900 0 591264 280928 75680 128 3899
3901 0 591456 281056 75520 128 3900
3902 0 591648 281216 75400 140 3901
3903 0 591840 281408 75360 122 3902
3904 0 592032 281600 75320 107 3903
3905 0 592192 281792 75280 107 3904
3906 0 592320 282016 75160 122 3905
3907 0 592384 282272 75160 124 3906
3908 0 592480 282528 75120 128 3907
3909 0 592512 282784 75120 150 3908
3910 0 592640 283008 75200 190 3909
3911 0 592672 283168 75200 192 3910
3912 0 592640 283424 75320 108 3911
3913 0 592736 283616 75520 64 3912
3914 0 592864 283840 75680 86 3913
3915 0 592992 284064 75760 81 3914
3916 0 593120 284256 75920 86 3915
3917 0 593248 284480 75920 108 3916
3918 0 593280 284736 75960 115 3917
3919 0 593376 284960 76040 101 3918
3920 0 593504 285152 76240 75 3919
3921 0 593600 285312 76440 96 3920
3922 0 593632 285440 76680 45 3921
3923 0 593664 285600 76920 128 3922
3924 0 593696 285664 77160 160 3923
3925 0 593728 285728 77400 90 3924
3926 0 593792 285728 77680 45 3925
3927 0 593824 285728 77720 60 3926
3928 0 593440 285536 76360 71 3921
3929 0 593280 285728 76280 60 3928
3930 0 593184 285888 76280 64 3929
3931 0 592704 283232 74960 131 3911
3932 0 592736 283392 74720 81 3931
3933 0 592768 283584 74560 131 3932
3934 0 592768 283680 74440 181 3933
3935 0 592672 283872 74600 71 3934
3936 0 592512 284064 74680 51 3935
3937 0 592416 284256 74840 45 3936
3938 0 592416 284416 74880 32 3937
3939 0 592960 283776 74240 131 3934
3940 0 593184 283872 74120 143 3939
3941 0 593440 283936 74040 140 3940
3942 0 593696 283936 74040 120 3941
3943 0 593952 283936 74000 101 3942
3944 0 594208 283968 73960 104 3943
3945 0 594464 283968 73960 120 3944
3946 0 594720 283968 73960 122 3945
3947 0 594944 283936 74120 75 3946
3948 0 595200 283936 74120 96 3947
3949 0 595456 283904 74200 108 3948
3950 0 595680 283904 74360 104 3949
3951 0 595904 283840 74480 98 3950
3952 0 596160 283776 74560 64 3951
3953 0 596416 283776 74600 101 3952
3954 0 596672 283712 74680 148 3953
3955 0 596896 283744 74800 86 3954
3956 0 597120 283712 75000 81 3955
3957 0 597280 283552 75160 115 3956
3958 0 597376 283328 75320 115 3957
3959 0 597408 283168 75520 81 3958
3960 0 597536 283072 75720 120 3959
3961 0 597696 283008 75920 98 3960
3962 0 597856 282976 76120 128 3961
3963 0 598016 282976 76320 98 3962
3964 0 598176 282976 76520 96 3963
3965 0 598208 282976 76560 98 3964
3966 0 598144 282880 76800 64 3965
3967 0 598112 282752 77040 40 3966
3968 0 597984 282688 77120 32 3967
3969 0 598464 283072 76600 51 3965
3970 0 598688 283136 76720 64 3969
3971 0 598944 283168 76720 80 3970
3972 0 599200 283168 76760 86 3971
3973 0 599424 283136 76880 96 3972
3974 0 599680 283168 76960 128 3973
3975 0 599936 283168 77040 124 3974
3976 0 600160 283168 77160 96 3975
3977 0 600352 283136 77320 101 3976
3978 0 600544 282976 77440 51 3977
3979 0 600736 282784 77440 91 3978
3980 0 600928 282624 77560 86 3979
3981 0 601088 282432 77640 80 3980
3982 0 601216 282208 77760 80 3981
3983 0 601344 281952 77840 90 3982
3984 0 601440 281760 78000 45 3983
3985 0 601376 281504 78000 32 3984
3986 0 601280 281280 77880 90 3985
3987 0 601440 281152 77720 64 3986
3988 0 601632 281120 77520 98 3987
3989 0 601856 280960 77400 90 3988
3990 0 602080 280768 77400 80 3989
3991 0 602272 280576 77360 71 3990
3992 0 602368 280320 77360 107 3991
3993 0 602400 280064 77320 150 3992
3994 0 602464 279808 77400 128 3993
3995 0 602464 279584 77520 81 3994
3996 0 602528 279328 77600 75 3995
3997 0 602624 279072 77600 60 3996
3998 0 602816 278880 77680 51 3997
3999 0 602944 278656 77720 51 3998
4000 0 603008 278400 77640 60 3999
4001 0 603008 278240 77560 60 4000
4002 0 592864 279040 69200 178 296
4003 0 592608 279072 69160 196 4002
4004 0 592448 279072 68920 251 4003
4005 0 592320 279232 68720 218 4004
4006 0 592192 279328 68520 200 4005
4007 0 592032 279456 68320 214 4006
4008 0 591872 279520 68080 200 4007
4009 0 591712 279616 67880 198 4008
4010 0 591488 279552 68040 122 4009
4011 0 591264 279552 68160 32 4010
4012 0 591008 279552 68160 40 4011
4013 0 590784 279712 68080 75 4012
4014 0 590528 279712 68160 51 4013
4015 0 590304 279712 68280 71 4014
4016 0 590112 279680 68440 60 4015
4017 0 589888 279648 68560 124 4016
4018 0 589728 279680 68800 101 4017
4019 0 589568 279840 68960 102 4018
4020 0 589376 279904 69000 51 4019
4021 0 591552 279648 67640 228 4009
4022 0 591584 279744 67400 131 4021
4023 0 591616 279840 67160 81 4022
4024 0 591712 279936 66920 124 4023
4025 0 591712 280096 66720 172 4024
4026 0 591680 280192 66480 134 4025
4027 0 591712 280192 66200 186 4026
4028 0 591744 280128 65960 196 4027
4029 0 591872 280096 65720 166 4028
4030 0 592096 280064 65560 235 4029
4031 0 592256 280000 65360 243 4030
4032 0 592416 279872 65200 266 4031
4033 0 592608 279776 65000 257 4032
4034 0 592736 279680 64800 186 4033
4035 0 592928 279520 64720 71 4034
4036 0 593120 279392 64560 128 4035
4037 0 593216 279168 64440 160 4036
4038 0 593216 278976 64280 237 4037
4039 0 593120 279200 64120 134 4038
4040 0 593120 279424 63960 86 4039
4041 0 593120 279680 63840 80 4040
4042 0 593120 279904 63720 75 4041
4043 0 593120 280128 63520 164 4042
4044 0 593120 280288 63280 168 4043
4045 0 593216 280448 63080 148 4044
4046 0 593376 280480 62880 32 4045
4047 0 593312 280672 62520 32 4046
4048 0 593152 280512 62400 64 4047
4049 0 592896 280480 62360 131 4048
4050 0 592640 280480 62360 141 4049
4051 0 592480 280512 62160 101 4050
4052 0 592352 280416 61960 160 4051
4053 0 592160 280352 61760 148 4052
4054 0 592000 280224 61600 150 4053
4055 0 591808 280128 61400 172 4054
4056 0 591744 280000 61160 120 4055
4057 0 591584 279872 61000 102 4056
4058 0 591520 279648 60880 148 4057
4059 0 591456 279456 60680 157 4058
4060 0 591488 279264 60480 124 4059
4061 0 591456 279008 60440 156 4060
4062 0 591488 278784 60320 153 4061
4063 0 591520 278528 60240 136 4062
4064 0 591680 278304 60200 120 4063
4065 0 591712 278048 60120 40 4064
4066 0 591712 277792 60120 40 4065
4067 0 591712 277536 60120 40 4066
4068 0 591904 277344 60120 32 4067
4069 0 592000 276928 59880 140 4068
4070 0 591744 276896 59880 128 4069
4071 0 591488 276928 59880 124 4070
4072 0 591232 276928 59880 124 4071
4073 0 590976 276928 59840 120 4072
4074 0 590880 277184 59880 128 4073
4075 0 590816 276928 59840 102 4074
4076 0 590688 276736 59720 75 4075
4077 0 590592 276512 59600 60 4076
4078 0 590528 276320 59440 102 4077
4079 0 590432 276096 59360 107 4078
4080 0 590368 275840 59280 120 4079
4081 0 590272 275616 59160 120 4080
4082 0 590208 275392 59040 71 4081
4083 0 590080 275168 58880 64 4082
4084 0 590080 275008 58680 81 4083
4085 0 590208 274816 58560 40 4084
4086 0 590400 274624 58520 71 4085
4087 0 590624 274432 58520 51 4086
4088 0 590880 274400 58480 108 4087
4089 0 591136 274336 58360 136 4088
4090 0 591296 274176 58200 75 4089
4091 0 591392 273984 58000 81 4090
4092 0 591488 273792 57800 75 4091
4093 0 591488 273568 57640 71 4092
4094 0 591488 273344 57480 91 4093
4095 0 591616 273152 57320 81 4094
4096 0 591776 272992 57120 81 4095
4097 0 591936 272832 56920 45 4096
4098 0 592096 272672 56760 64 4097
4099 0 592256 272480 56720 108 4098
4100 0 592384 272256 56720 81 4099
4101 0 592544 272032 56680 98 4100
4102 0 592736 271840 56680 120 4101
4103 0 592928 271648 56600 202 4102
4104 0 593120 271456 56640 248 4103
4105 0 593216 271200 56760 120 4104
4106 0 593408 271040 56840 80 4105
4107 0 593632 270880 56880 40 4106
4108 0 593728 270784 56880 45 4107
4109 0 593344 278752 64120 185 4038
4110 0 593536 278592 64080 190 4109
4111 0 593760 278432 64000 166 4110
4112 0 593984 278304 63920 128 4111
4113 0 594208 278272 63760 124 4112
4114 0 594464 278176 63680 139 4113
4115 0 594720 278080 63640 134 4114
4116 0 594944 278080 63520 136 4115
4117 0 595200 278112 63440 150 4116
4118 0 595456 278176 63360 134 4117
4119 0 595712 278208 63240 124 4118
4120 0 595968 278272 63240 120 4119
4121 0 596224 278336 63240 64 4120
4122 0 596448 278240 63120 40 4121
4123 0 596576 278240 62880 86 4122
4124 0 597216 278144 62560 32 4123
4125 0 597408 278016 62440 120 4124
4126 0 597600 278016 62240 208 4125
4127 0 597824 277888 62200 214 4126
4128 0 598048 277824 62080 192 4127
4129 0 598208 277728 61880 176 4128
4130 0 598240 277568 61680 196 4129
4131 0 598400 277376 61600 128 4130
4132 0 598464 277152 61480 102 4131
4133 0 598592 276928 61440 122 4132
4134 0 598720 276704 61360 172 4133
4135 0 598848 276480 61320 150 4134
4136 0 598912 276256 61200 166 4135
4137 0 599040 276032 61200 160 4136
4138 0 599168 275808 61200 136 4137
4139 0 599328 275616 61240 136 4138
4140 0 599488 275392 61320 124 4139
4141 0 599616 275136 61320 120 4140
4142 0 599712 274880 61240 140 4141
4143 0 599680 274624 61160 163 4142
4144 0 599680 274400 61040 157 4143
4145 0 599744 274208 60880 124 4144
4146 0 599872 274048 60720 124 4145
4147 0 600032 273920 60520 178 4146
4148 0 600288 273888 60400 202 4147
4149 0 600416 273696 60280 172 4148
4150 0 600160 273472 59880 186 4149
4151 0 600224 273248 59760 181 4150
4152 0 600384 273024 59680 120 4151
4153 0 600448 272832 59520 141 4152
4154 0 600576 272736 59280 172 4153
4155 0 600704 272576 59080 178 4154
4156 0 600832 272416 58880 204 4155
4157 0 600864 272384 58800 208 4156
4158 0 601120 272480 58880 80 4157
4159 0 601344 272608 58880 32 4158
4160 0 601568 272704 59000 40 4159
4161 0 601824 272704 59000 40 4160
4162 0 602016 272864 59080 40 4161
4163 0 602080 272992 59080 32 4162
4164 0 600960 272256 58600 172 4157
4165 0 601088 272096 58440 136 4164
4166 0 601120 271872 58320 166 4165
4167 0 601120 271648 58200 175 4166
4168 0 601248 271488 58040 150 4167
4169 0 601280 271296 57880 139 4168
4170 0 601376 271072 57760 166 4169
4171 0 601408 270848 57640 197 4170
4172 0 601536 270624 57560 214 4171
4173 0 601568 270464 57360 200 4172
4174 0 601632 270464 57240 200 4173
4175 0 601728 270560 57000 81 4174
4176 0 601856 270624 56760 40 4175
4177 0 602016 270752 56600 51 4176
4178 0 602208 270880 56400 75 4177
4179 0 602368 270880 56200 98 4178
4180 0 602528 270880 56000 115 4179
4181 0 602720 270816 55840 122 4180
4182 0 602944 270880 55720 124 4181
4183 0 603200 270912 55680 160 4182
4184 0 603392 271072 55640 200 4183
4185 0 603616 271168 55520 153 4184
4186 0 603872 271264 55480 166 4185
4187 0 604064 271360 55320 45 4186
4188 0 604256 271488 55200 120 4187
4189 0 604416 271584 55160 128 4188
4190 0 604320 272000 55080 32 4189
4191 0 604384 272224 54960 80 4190
4192 0 604384 272256 54960 75 4191
4193 0 604672 271616 55120 71 4189
4194 0 604928 271680 55080 96 4193
4195 0 605184 271712 55080 71 4194
4196 0 605440 271648 55080 98 4195
4197 0 605632 271456 55080 107 4196
4198 0 605824 271296 55160 120 4197
4199 0 606016 271168 55280 164 4198
4200 0 606112 270912 55240 189 4199
4201 0 606336 270752 55240 164 4200
4202 0 606560 270624 55240 157 4201
4203 0 606752 270432 55200 86 4202
4204 0 606944 270272 55160 107 4203
4205 0 607168 270112 55040 91 4204
4206 0 607392 269984 54920 86 4205
4207 0 607648 269952 54920 104 4206
4208 0 607872 269952 55040 166 4207
4209 0 608096 269920 55160 221 4208
4210 0 608512 269824 55360 32 4209
4211 0 608704 269760 55520 51 4210
4212 0 608800 269728 55760 75 4211
4213 0 608928 269696 56000 64 4212
4214 0 609056 269728 56240 124 4213
4215 0 609248 269856 56360 120 4214
4216 0 609472 269952 56440 45 4215
4217 0 609568 269888 56680 60 4216
4218 0 609600 269792 56920 75 4217
4219 0 609664 269728 57160 107 4218
4220 0 609920 269696 57240 51 4219
4221 0 601600 270208 57160 128 4174
4222 0 601568 269952 57120 86 4221
4223 0 601536 269696 57040 120 4222
4224 0 601760 269504 57000 75 4223
4225 0 601824 269280 56880 128 4224
4226 0 601856 269056 56760 178 4225
4227 0 601984 268896 56600 163 4226
4228 0 602176 268704 56520 181 4227
4229 0 602400 268576 56400 137 4228
4230 0 602592 268416 56280 143 4229
4231 0 602656 268192 56160 175 4230
4232 0 602784 268000 56040 175 4231
4233 0 602944 267808 55960 139 4232
4234 0 603104 267648 55840 120 4233
4235 0 603296 267488 55760 120 4234
4236 0 603488 267296 55720 136 4235
4237 0 603648 267104 55680 160 4236
4238 0 603872 266976 55680 160 4237
4239 0 604096 266816 55680 81 4238
4240 0 604320 266624 55680 148 4239
4241 0 604512 266464 55600 186 4240
4242 0 604576 266432 55600 202 4241
4243 0 604544 266240 55400 124 4242
4244 0 604480 265984 55280 98 4243
4245 0 604480 265728 55200 102 4244
4246 0 604480 265504 55040 75 4245
4247 0 604512 265312 54880 81 4246
4248 0 604512 265056 54800 80 4247
4249 0 604576 264800 54800 60 4248
4250 0 604608 264608 54800 40 4249
4251 0 604832 266400 55680 163 4242
4252 0 605088 266400 55680 134 4251
4253 0 605344 266400 55720 122 4252
4254 0 605568 266432 55840 175 4253
4255 0 605728 266368 55960 120 4254
4256 0 605952 266400 55800 122 4255
4257 0 606208 266400 55800 102 4256
4258 0 606464 266400 55880 86 4257
4259 0 606688 266496 56040 75 4258
4260 0 606912 266592 56120 102 4259
4261 0 607168 266624 56200 40 4260
4262 0 607360 266528 56400 80 4261
4263 0 607584 266464 56520 86 4262
4264 0 607776 266368 56720 96 4263
4265 0 607776 266272 56960 104 4264
4266 0 607840 266208 57200 122 4265
4267 0 607840 266112 57440 101 4266
4268 0 607872 265984 57680 91 4267
4269 0 607936 265888 57920 64 4268
4270 0 607968 265888 58080 90 4269
4271 0 605696 266240 56200 32 4255
4272 0 605632 266176 56440 64 4271
4273 0 605568 266080 56680 101 4272
4274 0 605568 266048 56960 81 4273
4275 0 605632 266016 57240 75 4274
4276 0 605632 265888 57480 64 4275
4277 0 605632 265728 57720 81 4276
4278 0 605632 265568 57920 154 4277
4279 0 605536 265312 58040 120 4278
4280 0 605536 265088 58240 107 4279
4281 0 605408 264896 58360 86 4280
4282 0 605312 264672 58480 71 4281
4283 0 605184 264448 58560 60 4282
4284 0 604992 264256 58600 107 4283
4285 0 604960 264224 58600 120 4284
4286 0 604704 264128 58640 60 4285
4287 0 604448 264032 58600 51 4286
4288 0 604256 263840 58560 32 4287
4289 0 604160 263584 58560 32 4288
4290 0 604096 263456 58600 45 4289
4291 0 605120 264032 58640 104 4285
4292 0 605120 263776 58640 75 4291
4293 0 605184 263520 58600 160 4292
4294 0 605312 263296 58640 221 4293
4295 0 605280 263040 58600 96 4294
4296 0 605312 262784 58600 75 4295
4297 0 605312 262528 58600 80 4296
4298 0 605248 262272 58600 90 4297
4299 0 605056 262080 58640 60 4298
4300 0 604832 261888 58640 40 4299
4301 0 604672 261696 58680 40 4300
4302 0 604704 261440 58720 45 4301
4303 0 604704 261344 58720 32 4302
4304 0 595872 279936 68200 51 282
4305 0 595744 280160 68200 40 4304
4306 0 595584 280384 68200 81 4305
4307 0 595552 280416 68200 71 4306
4308 0 598208 279104 67680 32 272
4309 0 598368 279072 67880 71 4308
4310 0 598432 278848 68000 60 4309
4311 0 598400 278624 68160 81 4310
4312 0 598400 278432 68360 96 4311
4313 0 598464 278272 68560 40 4312
4314 0 598560 278176 68800 75 4313
4315 0 598720 278080 69000 51 4314
4316 0 598848 278016 69200 51 4315
4317 0 600736 280064 66880 32 262
4318 0 600960 280032 67040 91 4317
4319 0 601152 279872 67200 51 4318
4320 0 601312 279808 67400 45 4319
4321 0 601472 279904 67600 86 4320
4322 0 601632 280096 67760 86 4321
4323 0 601792 280128 67960 71 4322
4324 0 601952 280224 68160 81 4323
4325 0 602112 280224 68400 51 4324
4326 0 602144 280128 68640 60 4325
4327 0 602240 280064 68880 81 4326
4328 0 600800 279456 66480 160 260
4329 0 600928 279232 66480 163 4328
4330 0 600928 278976 66480 102 4329
4331 0 600928 278720 66480 80 4330
4332 0 600928 278464 66520 86 4331
4333 0 600928 278208 66520 102 4332
4334 0 600864 277952 66520 160 4333
4335 0 600864 277696 66520 136 4334
4336 0 600896 277440 66480 156 4335
4337 0 600896 277184 66480 120 4336
4338 0 600896 276928 66480 124 4337
4339 0 600896 276864 66480 134 4338
4340 0 600640 276864 66520 32 4339
4341 0 600416 276768 66600 128 4340
4342 0 600448 276640 66440 139 4341
4343 0 600896 276608 66480 90 4339
4344 0 601056 276384 66520 124 4343
4345 0 601152 276160 66640 128 4344
4346 0 601312 275936 66720 120 4345
4347 0 601472 275712 66760 86 4346
4348 0 601664 275520 66840 120 4347
4349 0 601696 275296 66960 91 4348
4350 0 601856 275072 67040 86 4349
4351 0 602048 274880 67120 91 4350
4352 0 602208 274688 67200 91 4351
4353 0 602368 274528 67320 134 4352
4354 0 602592 274432 67440 124 4353
4355 0 602816 274432 67560 124 4354
4356 0 603072 274496 67680 120 4355
4357 0 603328 274464 67760 107 4356
4358 0 603520 274336 67920 154 4357
4359 0 603712 274272 68080 128 4358
4360 0 603936 274176 68200 80 4359
4361 0 604128 273984 68320 96 4360
4362 0 604160 273824 68520 60 4361
4363 0 604288 273664 68720 81 4362
4364 0 604448 273504 68920 102 4363
4365 0 604576 273312 69080 107 4364
4366 0 604576 273088 69240 139 4365
4367 0 604736 272864 69360 90 4366
4368 0 604736 272704 69560 71 4367
4369 0 604768 272544 69760 64 4368
4370 0 604768 272320 69880 120 4369
4371 0 604768 272064 69880 120 4370
4372 0 604704 271808 69840 120 4371
4373 0 604704 271552 69840 136 4372
4374 0 604640 271296 69840 120 4373
4375 0 604480 271104 69760 128 4374
4376 0 604320 270912 69680 135 4375
4377 0 604160 270784 69480 124 4376
4378 0 604064 270656 69240 107 4377
4379 0 603936 270528 69040 102 4378
4380 0 603776 270400 68840 124 4379
4381 0 603616 270240 68720 102 4380
4382 0 603456 270080 68560 108 4381
4383 0 603296 269856 68480 91 4382
4384 0 603168 269632 68440 122 4383
4385 0 603008 269440 68360 124 4384
4386 0 602848 269248 68320 91 4385
4387 0 602656 269056 68280 98 4386
4388 0 602528 268832 68280 131 4387
4389 0 602464 268576 68240 134 4388
4390 0 602336 268352 68200 128 4389
4391 0 602208 268128 68200 98 4390
4392 0 602144 267872 68200 81 4391
4393 0 602016 267616 68200 81 4392
4394 0 601952 267360 68200 98 4393
4395 0 601952 267104 68200 122 4394
4396 0 601856 266848 68200 122 4395
4397 0 601760 266592 68200 96 4396
4398 0 601760 266336 68200 51 4397
4399 0 601760 266144 68000 98 4398
4400 0 601792 265888 67920 40 4399
4401 0 601600 265696 67920 81 4400
4402 0 601472 265472 67920 101 4401
4403 0 601440 265216 67880 81 4402
4404 0 601408 264992 67720 71 4403
4405 0 601344 264736 67640 75 4404
4406 0 601184 264512 67560 75 4405
4407 0 601024 264320 67400 32 4406
4408 0 600864 264352 67200 32 4407
4409 0 600704 264512 67000 40 4408
4410 0 600576 264672 66800 32 4409
4411 0 600480 264768 66560 90 4410
4412 0 600416 264800 66320 90 4411
4413 0 600352 264928 66080 86 4412
4414 0 600384 265088 65880 98 4413
4415 0 600384 265248 65640 71 4414
4416 0 600384 265408 65400 60 4415
4417 0 600384 265568 65200 75 4416
4418 0 600320 265760 65000 75 4417
4419 0 600160 265920 64800 32 4418
4420 0 6e+05 265952 64600 40 4419
4421 0 599840 265824 64400 40 4420
4422 0 599648 265728 64240 64 4421
4423 0 599616 265696 64200 71 4422
4424 0 604064 278464 64280 71 244
