# Supplementary material for: Connectomics Analysis Reveals First-, Second-, and Third-Order Thermosensory and Hygrosensory Neurons in the Adult Drosophila Brain
Source: Curr Biol. 2020 Aug 17;30(16):3167–3182.e4. doi: 10.1016/j.cub.2020.06.028 (PMC7443704; doi:10.1016/j.cub.2020.06.028)
Supplement: Data S1. Skeletons and Meshes, Related to STAR Methods — marin2020-skeletons contains files describing the morphology of each neuron in this study (in FAFB14 space, .swc format). glomeruli_meshes contains the glomerular meshes (in FAFB14 space, .stl format). neuropil_meshes contains the glomerular meshes (in FAFB14 space, .stl format). [file mmc5.zip › VP_SI/marin2020-skeletons/1664544.swc]

# SWC format file
# based on specifications at http://www.neuronland.org/NLMorphologyConverter/MorphologyFormats/SWC/Spec.html
# Created by nat::write.neuron.swc
# PointNo Label X Y Z Radius Parent 
1 0 399731.72 238808.1 53640 3379 -1
2 0 399989.12 238818.55 55320 -1 1
3 0 402033.38 241294.6 57080 -1 2
4 0 402295.53 242582.12 57080 -1 3
5 0 402509.94 242759.58 57240 -1 4
6 0 403421.2 243536.31 56720 -1 4
7 0 403944.1 244057 56440 -1 6
8 0 405243.4 245728.84 56440 -1 7
9 0 404800.72 246502.6 56520 -1 8
10 0 405536.34 247045.98 56800 -1 9
11 0 406194.8 248382.28 57160 -1 10
12 0 406094 248246 57320 -1 11
13 0 406468.3 249344.55 57520 -1 12
14 0 406691.84 250234.48 57880 -1 13
15 0 406784.38 250439.05 58040 -1 14
16 0 406881.22 250925.58 58240 -1 15
17 0 406812.22 251103.94 58400 -1 16
18 0 406695.97 251631.1 58720 -1 17
19 0 406783.78 252049.73 58880 -1 18
20 0 407111.22 252654.62 59320 -1 19
21 0 407331.06 252714.6 59520 -1 20
22 0 407618.4 252863.38 59720 -1 21
23 0 407842.3 252901.12 59960 -1 22
24 0 408361.34 253056.83 60280 -1 23
25 0 408412.47 253105.03 60400 -1 24
26 0 408687.3 253302.17 60720 -1 25
27 0 408884.44 253675.44 60960 -1 26
28 0 409570.12 254341.2 60960 -1 27
29 0 409328.47 254134.16 61120 -1 28
30 0 409306.4 254005.5 61240 -1 29
31 0 409591.4 254551.52 60680 -1 28
32 0 409615.38 255197.81 60360 -1 31
33 0 409929.28 255915.03 60360 -1 32
34 0 409679.25 255631.38 60120 -1 33
35 0 410557.78 256788.8 60560 -1 33
36 0 410481.47 257913.12 60960 -1 35
37 0 410576.72 258178.53 61080 -1 36
38 0 410722.4 257598.61 61360 -1 37
39 0 411019 257731.36 61840 -1 38
40 0 411163.38 257863.89 61920 -1 39
41 0 411211.3 257922.9 62080 -1 40
42 0 411576.38 258287.86 62560 -1 41
43 0 411599.9 258110.39 62680 -1 42
44 0 411632.88 258261.3 62920 -1 43
45 0 411775.56 258389.7 63200 -1 44
46 0 411986 258946.19 63680 -1 45
47 0 412761.66 259044.97 64080 -1 46
48 0 413204.9 259405.7 64640 -1 47
49 0 413546.2 259602.38 64920 -1 48
50 0 414202.75 259730.97 65360 -1 49
51 0 415180.25 259613.38 66040 -1 50
52 0 415443.72 259582.11 66240 -1 51
53 0 415868.88 259414.48 66560 -1 52
54 0 416360.8 259156.34 67000 -1 53
55 0 416535.03 259014.78 67720 -1 54
56 0 416869.06 259058.5 68160 -1 55
57 0 417206.84 259055.75 68640 -1 56
58 0 417390.22 259121.38 68880 -1 57
59 0 417526.3 259088.27 69160 -1 58
60 0 418670.66 259336.7 69640 120 59
61 0 419623.78 259595.1 70120 163 60
62 0 420118.28 259880.16 70280 229 61
63 0 420462.22 260015.9 70560 208 62
64 0 420854.8 260168.73 70880 163 63
65 0 420974.78 260121.94 71080 160 64
66 0 422845.8 260024.67 71760 181 65
67 0 423478.03 259960.53 72120 136 66
68 0 423982.84 260271.66 72520 163 67
69 0 424551.7 260328.86 72880 128 68
70 0 424949.56 260344.36 73040 137 69
71 0 425284.72 260344.6 73280 166 70
72 0 426262.6 260639.92 73560 101 71
73 0 427246.1 260768.81 73800 148 72
74 0 427942.12 260966.86 74040 120 73
75 0 430550.94 261480.14 74160 153 74
76 0 432559.1 262183.8 74160 156 75
77 0 433254.22 262655.53 74040 160 76
78 0 433694.16 262807.12 73840 120 77
79 0 434445.88 263087.38 73720 140 78
80 0 434670.9 263214.5 73600 139 79
81 0 437199.4 264198.38 73600 120 80
82 0 436943.6 264149.72 73360 101 81
83 0 437350.62 264350.9 73120 120 82
84 0 437095.16 264247.2 73040 101 83
85 0 438239.12 264455.22 73760 124 81
86 0 439608.47 264583.1 74000 124 85
87 0 440190.62 264518.47 74280 124 86
88 0 440838.16 264567.3 74520 154 87
89 0 441788.1 264891.28 75000 244 88
90 0 442790.16 265277.47 75360 185 89
91 0 443310.97 265541.22 75640 98 90
92 0 444783.88 266012.28 76400 202 91
93 0 445959.7 266206.97 77000 134 92
94 0 447004.06 266317.9 77360 154 93
95 0 447017.06 266310 77400 154 94
96 0 447733.53 266461.22 77720 226 95
97 0 448235.44 266581.53 78200 239 96
98 0 448618 266463.34 78560 -1 97
99 0 448863.9 266431.06 78720 -1 98
100 0 449122.7 266552.34 78920 -1 99
101 0 449355.53 266570.03 79080 -1 100
102 0 449427.97 266282.47 79440 -1 101
103 0 449640 266250.8 79760 -1 102
104 0 450118 265896 79760 -1 103
105 0 450186 265840 79680 -1 104
106 0 450190 265848 79560 -1 105
107 0 450208 265830 79520 -1 106
108 0 450268 265742 79440 -1 107
109 0 450348 265654 79400 -1 108
110 0 450468 265386 79320 -1 109
111 0 450500 265058 79280 -1 110
112 0 450388 264718 79320 -1 111
113 0 450252 264586 79400 -1 112
114 0 450144 264530 79440 -1 113
115 0 449944 264394 79480 -1 114
116 0 449808 264310 79600 -1 115
117 0 449820 264162 79720 -1 116
118 0 449822 264116 79760 -1 117
119 0 449692.75 266242.53 79840 -1 103
120 0 450003.06 266599.78 80040 -1 119
121 0 450593.94 266913.5 80280 -1 120
122 0 450667.66 266977.94 80360 -1 121
123 0 450899.7 267249.88 80360 -1 122
124 0 450996 267254.5 80480 -1 123
125 0 451028 267256.4 80520 -1 124
126 0 451060.03 267258.44 80560 -1 125
127 0 451220.34 267463.97 80720 -1 126
128 0 450715.47 266985.06 80400 -1 122
129 0 449956 266578.66 80080 -1 120
130 0 449862 266536 80160 -1 129
131 0 449786 266484 80280 -1 130
132 0 449786 266464 80360 -1 131
133 0 449761.53 266116.2 77400 214 95
134 0 448946.78 266081.97 77120 249 133
135 0 448515.16 265817.16 76840 172 134
136 0 448441.12 265655.44 76760 172 135
137 0 448250.94 265249.8 76560 124 136
138 0 448138.38 265182.44 76520 124 137
139 0 448029 265090.66 76360 75 138
140 0 448011.7 265082.7 76240 60 139
141 0 447787.66 264553.3 76760 148 136
142 0 447787.34 264577.6 76800 148 141
143 0 447811.03 264377.4 76840 148 142
144 0 447170.88 263761.38 76840 197 143
145 0 445282.1 263216.1 76840 164 144
146 0 445219 263152.38 76960 131 145
147 0 443888.12 262599 77240 120 146
148 0 443698.28 262519.84 77280 120 147
149 0 443073.9 260727.8 77280 148 148
150 0 443084 260834 77360 148 149
151 0 443153.22 261009.69 77080 107 149
152 0 443185.06 261011.66 76840 81 151
153 0 443354.38 260985.98 76680 81 152
154 0 443414.6 260992.6 76640 51 153
155 0 443657.4 261019.33 76480 51 154
156 0 444107.78 260945.9 76080 75 155
157 0 444730.2 260831.12 75680 60 156
158 0 444810 260820 75600 60 157
159 0 444874 260816 75480 75 158
160 0 444910 260796 75360 64 159
161 0 445030 260692 75120 64 160
162 0 442994.38 261179.58 77680 137 148
163 0 442858.72 260237.34 78080 120 162
164 0 442951.5 259817.4 78280 75 163
165 0 442651.1 259061.56 78520 197 164
166 0 442647.7 259024.08 78680 156 165
167 0 441990.9 258528.5 78680 128 166
168 0 441698.03 258345.25 78880 172 167
169 0 441555.16 258257.9 79040 172 168
170 0 441082.47 257850.45 79240 189 169
171 0 440906.28 257738.25 79440 175 170
172 0 440504.84 257402.77 79680 163 171
173 0 440442.5 257327.5 79760 163 172
174 0 440352.88 257928.81 79760 153 173
175 0 439876.2 258214.72 79760 -1 174
176 0 439800 258327.4 79680 -1 175
177 0 439846 258184 79800 -1 175
178 0 439767.53 258429.5 79840 -1 177
179 0 439815.84 258152.72 79840 -1 177
180 0 440380.12 257252.17 79840 91 173
181 0 440066.16 256585.02 80040 32 180
182 0 439089.6 256219.4 80400 128 181
183 0 439585.62 256212.1 80560 153 182
184 0 439321.88 255985.94 80880 51 183
185 0 439273.56 255853.98 80920 90 184
186 0 439432.4 255943.6 81000 51 185
187 0 439669.78 256078.08 81120 51 186
188 0 439681.44 256076.78 81160 51 187
189 0 439773.22 256066.94 81480 -1 188
190 0 439198.5 255779.5 80960 90 185
191 0 439007.94 255777.67 80920 90 190
192 0 438745.66 255791.78 80880 166 191
193 0 438639.3 255781.36 80920 166 192
194 0 438594.5 255803 80960 166 193
195 0 438972.4 255556.48 81080 166 190
196 0 438879.97 255401.39 81320 124 195
197 0 438933.97 255416.38 81360 124 196
198 0 438523.1 255169.17 81560 108 197
199 0 438359.84 254921.19 81800 128 198
200 0 438207.8 254720.53 82080 153 199
201 0 438042.06 254549.39 82320 131 200
202 0 437262.7 254101.75 82320 245 201
203 0 437214.47 254016.52 82120 -1 202
204 0 437189.66 254016.89 82080 -1 203
205 0 437097 253920 82040 -1 204
206 0 437005 253872 81920 -1 205
207 0 436949 253908 81840 -1 206
208 0 436645 253804 81800 -1 207
209 0 436641 253792 81680 -1 208
210 0 436537 253696 81520 -1 209
211 0 436437 253680 81400 -1 210
212 0 436321 253684 81280 -1 211
213 0 436229 253684 81160 -1 212
214 0 435889 253544 81080 -1 213
215 0 435669 253392 81000 -1 214
216 0 435371 253358 80920 -1 215
217 0 434991 252990 80960 -1 216
218 0 434759 252834 80880 -1 217
219 0 434663 252634 80800 -1 218
220 0 434597 252524 80720 -1 219
221 0 434477 252400 80680 -1 220
222 0 434449 252452 80600 -1 221
223 0 434315 252520 80560 -1 222
224 0 434181 252588 80520 -1 223
225 0 434077 252760 80440 -1 224
226 0 434025 252852 80320 -1 225
227 0 434457 252224 80720 -1 221
228 0 434437 252048 80760 -1 227
229 0 434946.44 252986.58 81200 -1 217
230 0 434939 252986 81240 -1 229
231 0 435011 252986 81400 -1 230
232 0 435067 253090 81560 -1 231
233 0 435095 253162 81600 -1 232
234 0 435219 253210 81720 -1 233
235 0 435315 253234 81800 -1 234
236 0 435495 253490 81880 -1 235
237 0 435491 253474 82040 -1 236
238 0 435735 253722 81840 -1 236
239 0 435947 253802 81880 -1 238
240 0 436019 253830 81960 -1 239
241 0 436031 253870 82000 -1 240
242 0 435307 253226 81920 -1 235
243 0 436317 253696 81800 -1 208
244 0 436277 253712 81920 -1 243
245 0 438013.4 254521.48 82360 131 201
246 0 438268.5 254357.45 82600 189 245
247 0 438310.66 254318.33 82720 189 246
248 0 439110.4 254811 82680 60 247
249 0 439308.97 254839.12 82600 75 248
250 0 438395.7 254240.52 82960 131 247
251 0 438220.12 253950.17 83160 98 250
252 0 438212 253890 83240 98 251
253 0 437822 253600 83240 96 252
254 0 437666 253416 83280 45 253
255 0 437658 253472 83360 45 254
256 0 437810 253412 83440 45 255
257 0 437794 253332 83520 96 256
258 0 437798 253056 83640 101 257
259 0 437998 253156 83600 96 258
260 0 438130 253256 83640 96 259
261 0 438190 253316 83680 96 260
262 0 438266 253316 83720 96 261
263 0 438550 253468 83760 -1 262
264 0 437770 253016 83680 101 258
265 0 437722 252784 83760 124 264
266 0 437700 252566 83800 75 265
267 0 437800 252022 83840 91 266
268 0 438112 251410 83880 75 267
269 0 438096 251126 83840 101 268
270 0 438078.66 251086 83800 101 269
271 0 438044 251006 83720 101 270
272 0 437858 250672 83640 51 271
273 0 437738 250472 83720 40 272
274 0 437710 250432 83760 40 273
275 0 437622 250356 83800 40 274
276 0 437450 253304 83240 45 254
277 0 437362 253200 83160 45 276
278 0 438207.66 253859.81 83280 98 252
279 0 438226.97 253839.62 83400 96 278
280 0 438832.75 254949.4 82960 40 250
281 0 438804.1 254958.38 83000 40 280
282 0 438477.53 255005.73 83080 40 281
283 0 438985.34 255434.67 81400 124 197
284 0 439088.12 255472.39 81480 124 283
285 0 438610.5 256163.62 80560 108 183
286 0 438513.72 256298.06 80680 108 285
287 0 438586.75 256201.58 80720 108 286
288 0 438450.75 256401.64 80720 108 286
289 0 438384 256038 80440 128 285
290 0 438120 255950 80360 115 289
291 0 437816 255862 80280 107 290
292 0 437757 255854 80240 140 291
293 0 437482 255640 80240 140 292
294 0 437514 255676 80320 140 293
295 0 437580 255830 80120 140 292
296 0 437074 256028 80080 81 295
297 0 436834 255992 80120 96 296
298 0 436162 256264 80120 164 297
299 0 436036 256306 80040 135 298
300 0 435924 256318 79920 135 299
301 0 435840 256350 79840 135 300
302 0 435756 256366 79760 135 301
303 0 435708 256334 79640 175 302
304 0 435372 256154 79560 150 303
305 0 435404 256130 79400 150 304
306 0 435444 256026 79240 150 305
307 0 435544 255986 79040 115 306
308 0 435664 255982 78880 122 307
309 0 435720 256014 78720 160 308
310 0 435804 255986 78640 160 309
311 0 435808 255982 78520 175 310
312 0 435948 256018 78360 175 311
313 0 435900 256152 78320 175 312
314 0 435852 256286 78280 175 313
315 0 435804 256338 78200 175 314
316 0 435960 256438 78080 175 315
317 0 436128 255898 78240 131 312
318 0 436232 255866 78120 104 317
319 0 436216 255834 78000 104 318
320 0 436248 255742 77840 115 319
321 0 436260 255704.67 77800 115 320
322 0 436240 255858 77760 115 321
323 0 436224 255906 77600 96 322
324 0 436156 255926 77480 96 323
325 0 436196 255878 77240 51 324
326 0 436220 255826 77160 51 325
327 0 436204 255810 77120 51 326
328 0 436284 255630 77720 115 321
329 0 436308 255618 77600 96 328
330 0 436400 255638 77480 96 329
331 0 436404 255638 77400 51 330
332 0 436388 255590 77360 51 331
333 0 436440 255558 77280 51 332
334 0 436460 255518 77160 45 333
335 0 436448 255466 77040 45 334
336 0 436516 255398 76920 64 335
337 0 436648 255290 76800 64 336
338 0 436708 255222 76720 75 337
339 0 436708 255154 76640 75 338
340 0 436700 255138 76600 75 339
341 0 436690 255040 76480 71 340
342 0 436714 254924 76320 75 341
343 0 436690 254832 76200 75 342
344 0 436730 254704 76080 81 343
345 0 436774 254664 75960 81 344
346 0 436842 254644 75800 98 345
347 0 437030 254612 75640 75 346
348 0 437154 254572 75520 104 347
349 0 437166 254536 75400 104 348
350 0 437006 254484 75280 45 349
351 0 436874 254412 75120 32 350
352 0 436750 254336 75040 32 351
353 0 436706 254256 74920 60 352
354 0 436662 254212 74840 60 353
355 0 437446 254528 75320 81 349
356 0 437582 254520 75160 64 355
357 0 437902 254368 75000 96 356
358 0 438230 254196 74840 71 357
359 0 438506 254028 74760 96 358
360 0 435266 256096 79720 102 304
361 0 434954 256324 79760 104 360
362 0 434642 256492 79800 64 361
363 0 434282 256544 79840 64 362
364 0 433944 256794 79840 64 363
365 0 433524 257026 79920 -1 364
366 0 433516 257166 79960 -1 365
367 0 433544 257262 80000 -1 366
368 0 433536 257262 80080 -1 367
369 0 435438 255840 79720 175 360
370 0 435528 256534 79840 135 301
371 0 435128 256686 79840 104 370
372 0 434904 256710 79920 71 371
373 0 434768 256754 80040 71 372
374 0 434688 256702 80160 64 373
375 0 434468 256878 80160 64 374
376 0 434252 256918 80280 64 375
377 0 436166 256316 80240 164 298
378 0 436190 256352 80280 164 377
379 0 436142 256336 80320 164 378
380 0 435834 256472 80320 164 379
381 0 435841.38 256457.56 80400 164 380
382 0 436738 256364 80040 75 296
383 0 436746 256364 80160 75 382
384 0 437581.75 255797.8 80080 140 295
385 0 437593.97 255781.4 79960 140 384
386 0 437588 255777.28 79920 140 385
387 0 437554.03 255799.19 79840 120 386
388 0 437514.03 255743.16 79760 120 387
389 0 440474 257440.81 80040 163 181
390 0 440370 257290.84 80200 91 389
391 0 440379.44 257266.17 80240 91 390
392 0 443191.62 258776.39 78680 107 166
393 0 443942 258394 78680 60 392
394 0 444074 258286 78640 32 393
395 0 444530 258330 78600 71 394
396 0 443118.47 258847.38 78800 107 392
397 0 444185 262641.03 77280 120 147
398 0 444440.8 262582.62 77400 81 397
399 0 444727.62 262383.16 77520 120 398
400 0 444965.2 262258.47 77600 81 399
401 0 445117.62 262056.42 77640 40 400
402 0 450437.72 266119.44 77840 229 133
403 0 451732.97 266204.4 78120 186 402
404 0 451975.12 266166.6 78200 163 403
405 0 452565.25 266201.88 78360 176 404
406 0 453300.06 266135.47 78560 51 405
407 0 455196.6 265968.12 78560 134 406
408 0 455184.34 266023.34 78480 134 407
409 0 455177.9 266051.38 78440 134 408
410 0 455248.25 266100.22 78400 134 409
411 0 455287.8 266092.75 78360 134 410
412 0 455345.1 266096.8 78280 134 411
413 0 455407.53 266144.53 78200 134 412
414 0 454732.94 265906.9 78800 160 406
415 0 454608.22 265937.34 78760 160 414
416 0 456261.22 265621.25 78760 163 415
417 0 456307 265637.6 78720 163 416
418 0 456399 265671 78640 163 417
419 0 456491.3 265703.7 78560 163 418
420 0 456565 265788.66 78400 -1 419
421 0 456601.5 265830.88 78320 -1 420
422 0 456588.03 265848.7 78280 -1 421
423 0 456736 265981 78200 -1 422
424 0 456700 265941 78080 -1 423
425 0 456660 265817 77960 -1 424
426 0 456740 265585 77880 -1 425
427 0 454990.2 265836.9 78880 160 414
428 0 456181.94 265532.34 79080 163 427
429 0 456654.88 265412.38 79560 176 428
430 0 456792.1 265234.34 80040 217 429
431 0 456920.06 264900 80520 208 430
432 0 457146.6 264535.9 80840 150 431
433 0 458308.62 263914.8 80840 115 432
434 0 458861.12 263786.38 80560 217 433
435 0 459359 264222 80560 -1 434
436 0 459455 264358 80720 -1 435
437 0 459383 264370 80800 -1 436
438 0 459363 264366 80840 -1 437
439 0 458940.5 263767.56 80520 217 434
440 0 458890.22 263739.5 80240 217 439
441 0 458929.8 263541.56 80000 226 440
442 0 458978.2 263423.75 79800 172 441
443 0 458819.9 263382.88 79560 160 442
444 0 458761.25 263322.88 79360 160 443
445 0 458771.88 263253.94 79120 178 444
446 0 458871.56 263147.44 78840 237 445
447 0 458760.03 263054.4 78600 178 446
448 0 458686.03 263010.03 78200 75 447
449 0 458503.53 263019.97 77840 122 448
450 0 458413.56 262923.2 77560 160 449
451 0 458052.88 262802.2 77000 166 450
452 0 457610 262418.2 76520 178 451
453 0 457126.84 262192.28 76080 175 452
454 0 456428.34 261454.05 75440 178 453
455 0 456093.44 260970.4 75160 236 454
456 0 455922.34 260728 75080 181 455
457 0 456260.88 261339.25 75120 209 456
458 0 456200.5 261928.47 75080 51 457
459 0 455999.16 262110.77 75000 71 458
460 0 455880.94 262181.88 74920 80 459
461 0 455799.25 262313.16 74880 80 460
462 0 455695.47 262458.6 74800 60 461
463 0 455847.9 262741.7 74680 75 462
464 0 455721 262694.75 74640 96 463
465 0 455588.12 262708.12 74520 96 464
466 0 455417.25 262805.53 74440 51 465
467 0 455128.8 263199.84 74400 81 466
468 0 454664.44 263491.22 74480 51 467
469 0 454176.4 263663.75 74440 40 468
470 0 456287 263010.34 74640 71 463
471 0 456367.75 263099.25 74560 64 470
472 0 456535.97 263118.5 74480 32 471
473 0 456689.2 263093.6 74320 32 472
474 0 455837.06 260606.66 75040 181 456
475 0 453129.25 258892.55 75040 175 474
476 0 453772.8 259856.84 75120 32 475
477 0 453367.88 260250.27 75160 60 476
478 0 452913.34 260397.69 75240 64 477
479 0 452572.1 260662.08 75280 75 478
480 0 452501.3 260825.06 75200 75 479
481 0 452170.78 260123.62 75320 107 478
482 0 451951.62 260082.31 75360 75 481
483 0 453687.88 260113.72 75080 60 476
484 0 453655.2 260186.53 75000 60 483
485 0 453738.97 260341.67 74840 128 484
486 0 453722.3 260554.86 74680 80 485
487 0 453794.75 260755.36 74560 80 486
488 0 453865.66 260752.9 74520 80 487
489 0 453958.78 260822.38 74440 80 488
490 0 454071.28 260915.22 74360 80 489
491 0 454264.72 260987.94 74200 80 490
492 0 454675.62 261032.19 74040 -1 491
493 0 455018.6 261152 73960 -1 492
494 0 455330.66 261211.97 73760 -1 493
495 0 455565.94 261338.75 73520 -1 494
496 0 455765.28 261400.28 73400 -1 495
497 0 455550.4 261327.25 73360 -1 496
498 0 455442.2 261273.4 73200 -1 497
499 0 456031.3 261482.31 73240 -1 496
500 0 453010.2 258301.27 75040 228 475
501 0 452384 257760 74920 197 500
502 0 452256 257536 74920 202 501
503 0 452096 257344 74880 270 502
504 0 451936 257184 74720 273 503
505 0 451776 256960 74680 248 504
506 0 451197.88 256468.4 75040 219 500
507 0 451098.78 256254.5 75280 224 506
508 0 450402.53 255664.83 75920 75 507
509 0 450359.06 255627.69 75960 75 508
510 0 450272.03 255553.56 76040 128 509
511 0 450164.38 255471.81 76120 128 510
512 0 450589.9 255165.88 76160 128 511
513 0 450659.78 255104.06 76200 -1 512
514 0 449680.25 255101.67 76480 153 511
515 0 449326 254795.67 77000 122 514
516 0 449007.8 254400.75 77400 86 515
517 0 448655.06 253809.6 77840 194 516
518 0 448786.06 253373.33 78280 175 517
519 0 448831.6 252863.81 78800 128 518
520 0 448794.66 252416 79360 226 519
521 0 449551.72 252221.52 79400 40 520
522 0 449892.7 252088.19 79360 40 521
523 0 450482.53 251817.89 79320 71 522
524 0 448791.94 252383.72 79400 226 520
525 0 448722.84 252225.19 79760 136 524
526 0 448661.22 252102.78 79920 136 525
527 0 448583.97 251950.3 80120 128 526
528 0 448566.75 251919.64 80160 128 527
529 0 448163.75 252303.88 80160 32 528
530 0 448145 252303.23 80120 32 529
531 0 448773.1 251841.39 80400 204 527
532 0 448719.16 251585.66 80680 148 531
533 0 448749.56 251289.77 81120 75 532
534 0 448877.7 251151.42 81600 176 533
535 0 448974.62 250807.02 82000 166 534
536 0 449014.56 250728.36 82360 197 535
537 0 448727.9 249816.3 82720 202 536
538 0 448985.62 250700.88 82760 148 537
539 0 449444.75 251111.38 82800 135 538
540 0 449799.8 251327.78 82880 96 539
541 0 449797.88 251532.48 82960 120 540
542 0 449804.6 251648.67 83000 120 541
543 0 449806.56 251780.34 83080 120 542
544 0 449777.25 251927.05 83120 71 543
545 0 449589.75 252121.19 83240 71 544
546 0 449453.1 252244.31 83320 71 545
547 0 449201.38 252446.34 83480 75 546
548 0 448712.47 252728.97 83680 80 547
549 0 448436.84 252917.67 83880 40 548
550 0 448357.75 252975.48 83920 40 549
551 0 448120.1 253104.98 83880 40 550
552 0 448093.78 253488.2 83920 -1 551
553 0 448685.44 252789.5 83920 80 549
554 0 448768.8 252697.45 84080 80 553
555 0 448446.8 252821.1 84200 40 554
556 0 448320.38 252862.78 84320 40 555
557 0 448342.47 252990.06 84480 40 556
558 0 448374.2 253064.9 84720 -1 557
559 0 448607.56 253223.11 84880 -1 558
560 0 448672.44 253177.28 85160 -1 559
561 0 448794.06 253132.44 85360 -1 560
562 0 448956.38 252908.83 85520 -1 561
563 0 449035.8 252802.62 85720 -1 562
564 0 449191.47 252809.47 85920 -1 563
565 0 449448.34 252928.53 86080 -1 564
566 0 449448.8 252784.16 86280 -1 565
567 0 449550.5 252733.38 86440 -1 566
568 0 449632.5 252706.5 86520 -1 567
569 0 449600.12 252959.88 86560 -1 568
570 0 449715.34 252680.1 86600 -1 568
571 0 449929.22 252578.66 86720 -1 570
572 0 450027.66 252554.1 86880 -1 571
573 0 450267.16 252621.84 86960 -1 572
574 0 450330.84 252544.1 87080 -1 573
575 0 450334.84 252524.66 87240 -1 574
576 0 450485.4 252573 87400 -1 575
577 0 450522.97 252584.95 87440 -1 576
578 0 450615.56 252585.47 87640 -1 577
579 0 450890.25 252655.03 87720 -1 578
580 0 450814.2 252790.11 87880 -1 579
581 0 450816.66 252857.97 88080 -1 580
582 0 450840.28 252750.06 88280 -1 581
583 0 450899.2 252567.16 88480 -1 582
584 0 450928 252722.5 88560 -1 583
585 0 450863.5 252272.97 88600 -1 584
586 0 450956.6 252878.44 88640 -1 584
587 0 450965.7 252871.58 88720 -1 586
588 0 450906.9 252888 88800 -1 587
589 0 450960 252905 88840 -1 588
590 0 451013.25 252922.06 88880 -1 589
591 0 451074 252947 88960 -1 590
592 0 451134.62 252971.78 89040 -1 591
593 0 451221.66 252980.67 89120 -1 592
594 0 451265.28 252985.4 89160 -1 593
595 0 451465.8 252915.12 89280 -1 594
596 0 451636.2 252903.02 89400 -1 595
597 0 451756.22 252979.9 89480 -1 596
598 0 451836 253029 89560 -1 597
599 0 451916.16 253078.1 89640 -1 598
600 0 452131.25 253131.4 89760 -1 599
601 0 452227.4 253256.4 89880 -1 600
602 0 452271.4 253284 89960 -1 601
603 0 452337.94 253325.69 90080 -1 602
604 0 450695.34 253051 89000 -1 591
605 0 451534.62 252864.75 88800 -1 589
606 0 451763.28 252876.28 88640 -1 605
607 0 451907.2 252848.38 88560 -1 606
608 0 452057.4 252928.98 88440 -1 607
609 0 452163.62 252998.77 88320 -1 608
610 0 450123.84 252547.34 87440 -1 576
611 0 449852.25 252594.47 87520 -1 610
612 0 449748.47 252595.2 87560 -1 611
613 0 448696.5 249715.05 82760 202 537
614 0 448777.97 249517.33 82920 234 613
615 0 448009.53 248158.28 82920 75 614
616 0 447989.75 248167.14 83040 75 615
617 0 447655.6 247903.16 83280 131 616
618 0 447409.2 247501.39 83520 178 617
619 0 447284.1 247302.34 83640 160 618
620 0 447669.38 246253.06 83760 108 619
621 0 447796.9 245902.17 83800 190 620
622 0 447624.25 246125.31 83720 190 621
623 0 447365.75 246455.89 83600 32 622
624 0 447639.38 245448.02 83720 124 622
625 0 447676.25 245148.12 83680 124 624
626 0 449056.62 244542.67 83800 122 621
627 0 449344.38 244290.62 83880 102 626
628 0 449627.9 244208.55 83920 81 627
629 0 449910.38 244121.36 83960 107 628
630 0 450919 243913.12 84080 60 629
631 0 451051.53 243932.22 84040 60 630
632 0 451228 243962.31 83920 102 631
633 0 451390.5 244180.06 83840 75 632
634 0 451201.66 244159.69 83800 102 633
635 0 451093.06 244060.62 83720 102 634
636 0 451571.9 244175.53 83800 86 633
637 0 452315.62 244246.84 83720 102 636
638 0 452419.06 244630.4 83840 102 637
639 0 452376.25 244791.81 83960 102 638
640 0 452464.53 244209.33 83600 98 637
641 0 452631.8 244141.72 83440 60 640
642 0 452694.56 243883.53 83480 60 641
643 0 452582.25 243635.39 83440 60 642
644 0 452861.38 243832.31 83400 60 643
645 0 453071.12 243937.03 83320 60 644
646 0 453222.5 243854 83280 60 645
647 0 453373.9 243771.45 83240 -1 646
648 0 453524.44 243337 83200 -1 647
649 0 453522.53 242789.9 83160 -1 648
650 0 453431.47 242354.72 83320 -1 649
651 0 453380.94 241999.78 83280 -1 650
652 0 453637.62 243567.84 83280 -1 647
653 0 453836.28 243623.72 83360 -1 652
654 0 453329.38 243879.12 83200 -1 647
655 0 453300.47 243955.12 83080 60 654
656 0 453145.8 243895.4 83000 60 655
657 0 453550.44 243888.16 83320 -1 646
658 0 453602.44 243953.78 83400 -1 657
659 0 452328.97 243417.06 83480 -1 643
660 0 452301.4 243303.84 83440 -1 659
661 0 452347.53 243302.53 83360 -1 660
662 0 452606.16 244236.97 83400 60 641
663 0 452496.1 244442.22 83240 51 662
664 0 452466.38 244318.47 83120 51 663
665 0 451047.12 243922.44 84120 60 630
666 0 450858.88 243772.4 84160 60 665
667 0 447743.66 245998.25 83840 190 621
668 0 446922.66 247147.17 83840 160 667
669 0 447638.4 246184.9 83920 108 667
670 0 447560.94 246355.78 84040 107 669
671 0 447431.53 246589.1 84000 81 670
672 0 447060.56 246747 84040 32 671
673 0 447029.38 246723.64 84120 32 672
674 0 447070.06 246682.58 84200 32 673
675 0 447752.4 248113.19 82880 64 615
676 0 448148.88 248936.86 83280 168 614
677 0 447712.03 248720.45 83640 108 676
678 0 446541.44 249153.38 83760 143 677
679 0 445875.06 249290.45 83960 168 678
680 0 446070.62 249181.61 84000 168 679
681 0 446241.25 248953 84080 80 680
682 0 446352.75 248550.86 84200 98 681
683 0 446655.38 248397.03 84280 32 682
684 0 446789.5 248434.94 84320 32 683
685 0 446832.44 248436.31 84360 32 684
686 0 447065.34 248417.97 84520 32 685
687 0 447156.75 248345.66 84640 32 686
688 0 447217 248216 84680 -1 687
689 0 447277.34 248086.25 84720 -1 688
690 0 447354 247957.5 84760 -1 689
691 0 447430.56 247829.14 84800 -1 690
692 0 447477.1 247768.3 84840 -1 691
693 0 447566.3 247632.17 85000 -1 692
694 0 447254.38 248337.28 84720 -1 688
695 0 447244.3 248435.11 84840 -1 694
696 0 447261.4 248592.06 85000 -1 695
697 0 447361.56 248661.38 85120 -1 696
698 0 447398.8 248721.55 85240 -1 697
699 0 447393.88 248808.4 85280 -1 698
700 0 445547.78 249695.52 84080 131 679
701 0 444483.78 250798.42 84280 137 700
702 0 443125.06 250936.27 84280 75 701
703 0 443153.94 250906.78 84320 75 702
704 0 442918.94 250818.38 84440 96 703
705 0 442612.56 250838.12 84480 98 704
706 0 442154 250888 84480 120 705
707 0 442117 250875 84400 98 706
708 0 442080 250862 84320 98 707
709 0 442111.75 250776.94 84160 98 708
710 0 442012 251022 84520 120 706
711 0 441932 251014 84600 120 710
712 0 441836 251050 84720 120 711
713 0 442694.75 250866.5 84600 98 705
714 0 442722.03 250875.9 84640 98 713
715 0 442741.44 250907.44 84720 98 714
716 0 445065.56 250265.28 84320 181 701
717 0 445105.4 250208.08 84440 181 716
718 0 445037.2 250106.66 84640 181 717
719 0 445124.44 250099.8 84680 181 718
720 0 445863.22 249616.69 84440 131 717
721 0 445881 249589 84520 131 720
722 0 445890.34 249575.17 84560 131 721
723 0 445893.53 249477.56 84680 131 722
724 0 445906.56 249467.72 84800 -1 723
725 0 447812.38 248552.69 83760 108 678
726 0 447653.25 248480.88 83880 128 725
727 0 447813.78 248346.08 84000 108 726
728 0 447850.9 248297.55 84080 108 727
729 0 450952.94 256568.27 75880 226 508
730 0 450937.1 256867.39 75840 -1 729
731 0 458280.8 263944.25 80800 102 433
732 0 458487.84 263776.5 81120 160 433
733 0 458614.6 263777.94 81040 160 732
734 0 458840.75 264339.88 81040 178 733
735 0 458819 264334 80960 160 734
736 0 458835 264314 80880 115 735
737 0 458483 264506 80880 102 736
738 0 458379 264554 80760 102 737
739 0 458303 264602 80640 81 738
740 0 458211 264634 80560 81 739
741 0 458123 264634 80480 81 740
742 0 458067 264618 80400 81 741
743 0 458929.1 264387.22 81120 178 734
744 0 459103 264522 81160 -1 743
745 0 459059 264630 81240 -1 744
746 0 458875 264686 81360 -1 745
747 0 458763 264838 81600 -1 746
748 0 458547 265006 81680 -1 747
749 0 458483 265046 81760 -1 748
750 0 458351 265074 81840 -1 749
751 0 458119 265246 81880 -1 750
752 0 457919 265250 81920 -1 751
753 0 457883 265270 81960 -1 752
754 0 458298.97 263777.97 81240 115 732
755 0 458662 263640.25 81440 178 754
756 0 459350.78 263405.22 81680 186 755
757 0 460062.72 263333.62 81920 256 756
758 0 460253.66 263324.22 82240 300 757
759 0 460766.72 264043.12 82240 -1 758
760 0 460753.66 264053 82200 -1 759
761 0 460726.6 264073.1 82120 -1 760
762 0 461913.53 262448.1 82240 295 758
763 0 461920 262441.4 82120 295 762
764 0 461924.16 262437.06 82040 295 763
765 0 461525.56 262832.97 82480 272 758
766 0 462273.4 262556.5 82720 230 765
767 0 462579.28 262290.72 82920 189 766
768 0 463012.25 262073.6 83120 217 767
769 0 463365.97 261827.73 83400 237 768
770 0 463768.5 261680.92 83600 200 769
771 0 463849.34 261649.92 83640 200 770
772 0 464539.56 261294.2 84000 275 771
773 0 465011.44 261126.36 84520 221 772
774 0 465809.5 260821.28 84960 230 773
775 0 466245.94 260531.12 85200 235 774
776 0 466682.2 260168.02 85480 275 775
777 0 466924.47 259996.73 85720 301 776
778 0 467702.8 259462.33 86120 244 777
779 0 468011.28 259179.75 86280 302 778
780 0 469853.94 257492.5 86280 315 779
781 0 469584.2 257803.95 86040 326 780
782 0 469012.66 258071.08 86440 250 780
783 0 468638.75 258493.92 86480 124 782
784 0 468397.97 258692.08 86600 208 783
785 0 468326.78 258746.08 86720 261 784
786 0 468292.25 258780.14 86880 261 785
787 0 468184.8 258864.64 87040 134 786
788 0 468014.1 258968.42 87120 124 787
789 0 467628 259327.5 87200 160 788
790 0 467983.38 259031.23 87240 124 789
791 0 468317.5 258681.7 87360 208 790
792 0 468597.38 258314.77 87520 212 791
793 0 468779.6 258026.98 87680 104 792
794 0 468895.38 257858.42 87840 172 793
795 0 469001.66 257701.83 88000 172 794
796 0 469297.34 257521.48 87880 178 795
797 0 469616.5 257198.58 88000 -1 796
798 0 469604.66 257011.17 88160 -1 797
799 0 469576.94 256917.23 88240 -1 798
800 0 468932.28 257731.58 88040 172 795
801 0 468762.2 257714.48 88200 172 800
802 0 468835.56 257514.27 88320 -1 801
803 0 467242.2 259686.7 87280 366 789
804 0 466994.22 259961.05 87440 386 803
805 0 466669.6 260207.8 87600 411 804
806 0 466499.9 260343.64 87880 411 805
807 0 466319.88 260475.55 88040 387 806
808 0 466130.38 260791.08 88120 296 807
809 0 465831.53 261213.55 88280 218 808
810 0 465015 262087.77 88480 136 809
811 0 464849.78 262769.7 88560 209 810
812 0 464980.78 263230.97 88640 124 811
813 0 464900.44 262426.2 88680 377 812
814 0 464909.12 264059.25 88720 51 813
815 0 465119 264270.72 88880 51 814
816 0 464989.06 263846.9 89120 214 815
817 0 465361 264405.25 89480 202 816
818 0 465672.94 264556.56 89520 186 817
819 0 465695 264606.8 89560 186 818
820 0 465718.88 264730.47 89600 186 819
821 0 465725.8 264755.53 89640 186 820
822 0 465737.66 264925.72 89720 -1 821
823 0 465769.2 265039.12 89760 -1 822
824 0 465741.06 265055.84 89800 -1 823
825 0 465426.56 263872.97 88600 107 812
826 0 465513.7 264292.9 88400 107 825
827 0 465436.7 264835.28 88240 124 826
828 0 465373.9 264997.03 88200 200 827
829 0 465393.78 265765.5 87760 300 828
830 0 466185.28 265832.5 87760 242 829
831 0 466777.84 265854.84 87760 -1 830
832 0 467538.1 265735.22 87800 -1 831
833 0 467871.2 265692.34 87920 -1 832
834 0 468067.6 265667.8 88000 -1 833
835 0 468581.75 265656.8 88080 -1 834
836 0 469257.97 265674.47 88160 -1 835
837 0 469740.2 265827.38 88280 -1 836
838 0 469911.2 265771.12 88400 -1 837
839 0 469916.3 265463.06 88520 -1 838
840 0 470017.88 265258.78 88600 -1 839
841 0 470109.1 265062.16 88640 -1 840
842 0 470181.38 264399.72 88680 -1 841
843 0 469904.75 265643.4 88720 -1 842
844 0 470063.7 265670.75 88760 -1 843
845 0 470258.75 265685.56 88840 -1 844
846 0 470435.53 265717.16 88960 -1 845
847 0 470538.78 265714.56 89000 -1 846
848 0 470631.47 265704.47 89080 -1 847
849 0 470905.78 265711.3 89160 -1 848
850 0 470725.2 265760.94 89200 -1 849
851 0 470707.66 265827.38 89320 -1 850
852 0 470718.47 265914.06 89360 -1 851
853 0 471184.44 265623.3 89280 -1 849
854 0 471399.16 265621.5 89400 -1 853
855 0 471585 265591.5 89440 -1 854
856 0 471885.06 265702.06 89480 -1 855
857 0 471770.88 265560.56 89480 -1 855
858 0 471913.75 265330.97 89520 -1 857
859 0 469585.1 265780.25 88120 -1 836
860 0 469797.5 265881.62 88040 -1 859
861 0 469977.3 265739.47 88000 -1 860
862 0 470060.22 265871.06 87920 -1 861
863 0 470099.03 265976.38 87840 -1 862
864 0 470247.03 265943.75 87760 -1 863
865 0 470358.38 265973.44 87600 -1 864
866 0 470656.03 265991.5 87440 -1 865
867 0 470880.5 265954 87400 -1 866
868 0 471105.16 265916.4 87360 -1 867
869 0 471212.16 265757.03 87280 -1 868
870 0 470717.9 266049.6 87360 -1 867
871 0 470589.12 266169.38 87200 -1 870
872 0 470613.12 266104.94 87120 -1 871
873 0 470694.03 266253.4 86920 -1 872
874 0 470761.44 266286.06 86840 -1 873
875 0 470852.38 266370.47 86680 -1 874
876 0 471002 266521.56 86640 -1 875
877 0 471184.97 266612.38 86560 -1 876
878 0 471430.78 266739.53 86480 -1 877
879 0 471438.28 266811.34 86440 -1 878
880 0 465338.44 265821.53 87720 300 829
881 0 465321.62 265951.06 87600 321 880
882 0 465272.25 266219.12 87440 334 881
883 0 465069.8 266552.44 87240 207 882
884 0 464973 266568.4 87080 207 883
885 0 464852.06 266880.94 86880 166 884
886 0 464785.3 267126.03 86680 186 885
887 0 464722.25 267343.88 86520 189 886
888 0 464430.9 267546.12 86360 178 887
889 0 464245.2 267708.62 86240 178 888
890 0 464041.7 267910.3 86120 172 889
891 0 463971.34 268023.8 86000 178 890
892 0 463527.16 268173.34 85760 240 891
893 0 462958.5 268721.9 85600 259 892
894 0 462851.5 269190.44 85640 91 893
895 0 462899 269938.1 85720 80 894
896 0 463057.28 270035.06 85840 80 895
897 0 462896.84 268701.75 85400 259 893
898 0 462686.25 269499.28 85400 71 897
899 0 462753.5 270190.38 85400 86 898
900 0 462667.5 271454.53 85400 120 899
901 0 462789.47 271641.03 85440 102 900
902 0 462864.84 271780.78 85640 102 901
903 0 462934.88 271869.47 85760 91 902
904 0 463007.44 271952.94 85840 91 903
905 0 463138.16 272045.6 86000 115 904
906 0 463450.16 272197.6 86080 60 905
907 0 463452.78 272160.84 86120 60 906
908 0 463195.88 271797.5 86280 101 907
909 0 463040.4 271711.62 86400 51 908
910 0 462923.38 271495.7 86520 80 909
911 0 462965 271425.5 86560 80 910
912 0 463006.9 271354.72 86600 80 911
913 0 463157.62 271170.53 86640 80 912
914 0 463498.6 270890.75 86720 -1 913
915 0 462892.78 271386.5 86600 80 911
916 0 462838.16 271361.7 86760 185 915
917 0 462684.84 271422.06 87000 185 916
918 0 462684.84 271422.06 87120 163 917
919 0 462611.25 271485 87280 163 918
920 0 462576.28 271553.7 87520 137 919
921 0 462706.25 271476 87760 75 920
922 0 462716.38 271346.7 88000 104 921
923 0 462633.12 271167.25 88160 120 922
924 0 462547.56 271022.94 88400 86 923
925 0 462471.06 270711.75 88600 75 924
926 0 462483.9 270655.2 88640 75 925
927 0 462482.22 270704.44 88680 75 926
928 0 462430.66 270969.94 88720 75 927
929 0 462406.8 270973.44 88760 75 928
930 0 462413.44 270938.06 88840 75 929
931 0 462441.38 270920.2 88880 75 930
932 0 462453.88 270883.25 88960 75 931
933 0 462409.47 270797.2 89040 75 932
934 0 462365.44 270763.62 89080 75 933
935 0 462379.38 270837.1 89240 75 934
936 0 462392.25 270815.4 89400 -1 935
937 0 462246.12 270704.78 89560 -1 936
938 0 462154.2 270692.3 89600 -1 937
939 0 462287.44 270969.6 89640 -1 938
940 0 462224.5 270942.06 89720 -1 939
941 0 462148.16 270857.72 89880 -1 940
942 0 462164.8 270841.7 90040 -1 941
943 0 461985.47 270713.12 90200 -1 942
944 0 461819.2 270609.88 90280 -1 943
945 0 461520.8 270572.2 90360 -1 944
946 0 461425.66 270722.12 90520 -1 945
947 0 461274.3 270760.7 90560 -1 946
948 0 463302.88 270563 90600 -1 947
949 0 462973.3 270618.53 90640 -1 948
950 0 462701.12 270705.38 90720 -1 949
951 0 462638.5 270671.62 90960 -1 950
952 0 462453.8 270552.06 91200 -1 951
953 0 462071.8 270297.94 91400 -1 952
954 0 461813.8 270012.94 91520 -1 953
955 0 461347.94 270012.7 91480 -1 954
956 0 461213.16 270020.16 91400 -1 955
957 0 460875.56 270038.22 91200 -1 956
958 0 460650.75 269966.6 91120 -1 957
959 0 460840.7 270233.5 91360 -1 956
960 0 461294.22 269967.62 91680 -1 954
961 0 460994.84 269834.66 91880 -1 960
962 0 461726.25 269867.38 91920 -1 961
963 0 461866.3 269741.12 92080 -1 962
964 0 462056.4 269463.25 92200 -1 963
965 0 462047.8 269446.44 92280 -1 964
966 0 462085.7 269379.06 92400 -1 965
967 0 460935.44 269808.38 91920 -1 961
968 0 460874.47 269673.44 92040 -1 967
969 0 460437.03 269648.7 92160 -1 968
970 0 460265.7 269623.94 92200 -1 969
971 0 460157.6 269594.47 92280 -1 970
972 0 460121.22 269456.78 92360 -1 971
973 0 460126.3 269428.62 92480 -1 972
974 0 459944.25 269467.94 92640 -1 973
975 0 459722.2 269382.28 92760 -1 974
976 0 459385.88 269424.7 92880 -1 975
977 0 459150.25 269365.03 93040 -1 976
978 0 458968.2 269343.22 93240 -1 977
979 0 458695.94 269283.22 93440 -1 978
980 0 458674.2 269218.8 93600 -1 979
981 0 458485.1 269045.25 93760 -1 980
982 0 458317.25 268974.03 93960 -1 981
983 0 458052.06 268993.7 94200 -1 982
984 0 457546.56 268701.4 94360 -1 983
985 0 457414.25 268610.1 94440 -1 984
986 0 457189.88 268438.84 94560 -1 985
987 0 456858.25 268193.94 94680 -1 986
988 0 456316.62 267992.62 94840 -1 987
989 0 455509.5 267585.62 94960 -1 988
990 0 455395.97 267515.84 95080 -1 989
991 0 455241.44 267413.06 95200 -1 990
992 0 454905.5 267215.75 95280 -1 991
993 0 454725 267139.47 95400 -1 992
994 0 454099.75 267026.62 95520 -1 993
995 0 453435.78 266828.62 95600 -1 994
996 0 452746.5 266308.47 95680 -1 995
997 0 452139.16 265949 95760 -1 996
998 0 451589.22 265610.3 95600 -1 997
999 0 450660.44 265010.7 95680 -1 998
1000 0 450322.22 264479 95640 -1 999
1001 0 449937.06 263798.2 95560 -1 1000
1002 0 449656.25 263391 95520 -1 1001
1003 0 449407.44 263153.75 95440 -1 1002
1004 0 449216.38 262970.8 95320 -1 1003
1005 0 448685.2 262725.8 95280 -1 1004
1006 0 448385.94 262516.66 95240 -1 1005
1007 0 448239.62 262071.48 95160 -1 1006
1008 0 448112.28 261537.3 95040 -1 1007
1009 0 448055.72 261181.33 94920 -1 1008
1010 0 448026.66 261022.44 94800 -1 1009
1011 0 447885.34 260838.88 94680 -1 1010
1012 0 447788.9 260528.8 94640 -1 1011
1013 0 447794.28 260304.53 94560 -1 1012
1014 0 462465.75 270585.7 89080 75 933
1015 0 462469.88 270546.6 89120 75 1014
1016 0 463775.1 272465.47 86040 40 906
1017 0 463843.88 272759.7 85960 98 1016
1018 0 463859 272807.06 85880 98 1017
1019 0 463838.78 272894.7 85800 98 1018
1020 0 463759.72 273048.56 85720 102 1019
1021 0 463640.25 273641.44 85640 86 1020
1022 0 463563.3 274144.12 85520 80 1021
1023 0 463478.9 274319.8 85440 115 1022
1024 0 463421.2 274376.3 85320 75 1023
1025 0 463414.78 274608.75 85200 75 1024
1026 0 463320.56 274818.38 85160 86 1025
1027 0 463702.47 274867.7 85160 91 1025
1028 0 464144.6 275426.6 85120 131 1027
1029 0 464591.44 275694.56 85360 32 1028
1030 0 464727.3 275768.75 85520 98 1029
1031 0 464996 275919 85600 104 1030
1032 0 465195.5 276099.8 85640 102 1031
1033 0 465200.25 276149.25 85680 102 1032
1034 0 464886.7 275911.94 85720 104 1033
1035 0 464606.03 275804.56 85800 98 1034
1036 0 465213.25 276296.94 85800 102 1033
1037 0 465304.5 276489.7 85960 32 1036
1038 0 465341.78 276471.2 86120 96 1037
1039 0 465283.12 276374.4 86320 96 1038
1040 0 465343.78 276375.03 86520 120 1039
1041 0 465643.4 276517.7 86640 140 1040
1042 0 465821.4 276483.5 86800 104 1041
1043 0 465821.66 276449.7 87000 120 1042
1044 0 465763.22 276613.62 87240 124 1043
1045 0 465865.34 276687.97 87440 107 1044
1046 0 465900.8 276758.12 87560 107 1045
1047 0 465629.62 276912.44 87640 107 1046
1048 0 466201.88 276871.97 87600 86 1046
1049 0 466473.25 276876 87680 64 1048
1050 0 464371.97 275591.06 85000 64 1028
1051 0 464529.75 275692.75 84800 96 1050
1052 0 464600.28 275778.16 84640 80 1051
1053 0 464653.06 275841.84 84520 80 1052
1054 0 464668.5 275790.72 84360 45 1053
1055 0 464609.28 276121.34 84280 51 1054
1056 0 464550.1 276156.16 84240 75 1055
1057 0 464441.6 276302.25 84120 75 1056
1058 0 464222.25 276375.3 84080 40 1057
1059 0 464801.84 276378.38 84240 80 1055
1060 0 464994.25 276652.7 84160 60 1059
1061 0 465356.56 276819.25 84080 60 1060
1062 0 466016 277344 84040 51 1061
1063 0 466208 277536 83960 60 1062
1064 0 466400 277760 83960 64 1063
1065 0 466592 277952 83960 80 1064
1066 0 466816 278144 83960 40 1065
1067 0 467008 278336 83920 51 1066
1068 0 467104 278560 83840 75 1067
1069 0 467264 278720 83800 91 1068
1070 0 464804.06 275599.12 84600 80 1052
1071 0 464899.62 275545.28 84520 80 1070
1072 0 465031.66 275440.53 84480 80 1071
1073 0 462770.5 271655.97 85280 120 900
1074 0 462835.5 271692.5 85200 120 1073
1075 0 462901.28 271729.2 85120 120 1074
1076 0 462964.6 271807.97 85000 120 1075
1077 0 462812.25 268729.28 85160 234 897
1078 0 462604.6 268838.97 85000 257 1077
1079 0 462200.4 268992.5 84840 244 1078
1080 0 461932.16 269221.84 84640 254 1079
1081 0 461480.34 269573.88 84520 237 1080
1082 0 462001.6 269797.56 84520 64 1081
1083 0 462528.47 269803.06 84520 75 1082
1084 0 462641.3 269794 84560 75 1083
1085 0 462771.2 269723.25 84640 75 1084
1086 0 462532.2 269840.53 84480 75 1083
1087 0 462578.66 269882.84 84400 75 1086
1088 0 462697 269946.12 84240 51 1087
1089 0 460783.2 269866.97 84360 217 1081
1090 0 459362.97 270330.53 84360 32 1089
1091 0 458560.7 270526.16 84360 75 1090
1092 0 457751.28 270900.72 84360 40 1091
1093 0 457688.22 270896.97 84520 40 1092
1094 0 457630.75 270894.75 84680 -1 1093
1095 0 457582.62 270903.88 84800 -1 1094
1096 0 457632.2 270932.34 84880 -1 1095
1097 0 457463.2 270706.7 84880 -1 1096
1098 0 457445.5 270639.5 84920 -1 1097
1099 0 457428.38 270572.16 84960 -1 1098
1100 0 457454.66 270573.94 85040 -1 1099
1101 0 457722.3 271073.03 85080 -1 1096
1102 0 457749.22 271144.97 85240 -1 1101
1103 0 457605.56 271386.2 85520 -1 1102
1104 0 457443.2 271594.53 85680 -1 1103
1105 0 457418.06 271695.62 85760 -1 1104
1106 0 457218.78 271367.4 85760 -1 1105
1107 0 457168.8 271330.47 85800 -1 1106
1108 0 456888.28 271250.78 85840 -1 1107
1109 0 456811.1 271197.94 85720 -1 1108
1110 0 456648.7 271086.5 85760 -1 1109
1111 0 457422.03 271748.16 85800 -1 1105
1112 0 457464.34 272033.34 85960 -1 1111
1113 0 457509.72 272099.3 86120 -1 1112
1114 0 457472.66 272083.6 86280 -1 1113
1115 0 457337.38 272084.56 86480 -1 1114
1116 0 457331.7 272070.53 86560 -1 1115
1117 0 456713.72 271887.44 86600 -1 1116
1118 0 456563.2 271723.2 86640 -1 1117
1119 0 456443.97 271649.6 86720 -1 1118
1120 0 456414.34 271618.66 86760 -1 1119
1121 0 456193.53 271613.97 86720 -1 1120
1122 0 456125.34 271663.16 86680 -1 1121
1123 0 456355.34 271556.03 86840 -1 1120
1124 0 456266.25 271481.2 86920 -1 1123
1125 0 456298.2 271313.16 87080 -1 1124
1126 0 456236 271184 87160 -1 1125
1127 0 456213.16 271337.9 87200 -1 1126
1128 0 456183.6 271382.5 87280 -1 1127
1129 0 456173.7 271054.9 87240 -1 1126
1130 0 455899.12 270679.6 87360 -1 1129
1131 0 455613.34 270618.88 87480 -1 1130
1132 0 455371 270499.2 87640 -1 1131
1133 0 454990.94 270315.2 87760 -1 1132
1134 0 454823.3 270250.94 87720 -1 1133
1135 0 454606.75 270422.75 87760 -1 1134
1136 0 454448.2 270440.56 87800 -1 1135
1137 0 454178.5 270335.8 87840 -1 1136
1138 0 453840.5 270361.88 87800 -1 1137
1139 0 453754.5 270510.06 87600 -1 1138
1140 0 453596.8 270606.44 87520 -1 1139
1141 0 453630.25 270632.94 87480 -1 1140
1142 0 453319.6 270624.34 87480 -1 1140
1143 0 453773.44 270342.8 87840 -1 1138
1144 0 453750.44 270244.94 88000 -1 1143
1145 0 453622 270118.4 88200 -1 1144
1146 0 453723.38 270114.5 88240 -1 1145
1147 0 453800.8 270066.12 88280 -1 1146
1148 0 453652.7 269974.03 88320 -1 1147
1149 0 453317 269973.6 88120 -1 1145
1150 0 453173.97 269836.56 88160 -1 1149
1151 0 452972.34 269834.7 88120 -1 1150
1152 0 457781.06 272272.6 86560 -1 1116
1153 0 457999.28 272636.6 86560 -1 1152
1154 0 458253.03 272714.1 86560 -1 1153
1155 0 458413.38 273072.38 86560 -1 1153
1156 0 458714.53 273224.06 86640 -1 1155
1157 0 458937.78 273400.38 86840 -1 1156
1158 0 459010.25 273482.22 87040 -1 1157
1159 0 458942.88 273585.84 87280 -1 1158
1160 0 458646.9 273621.03 87560 -1 1159
1161 0 458470 273877.7 87760 -1 1160
1162 0 458604.2 273672.56 88040 -1 1161
1163 0 458739.56 273769.75 88080 -1 1162
1164 0 459144.22 273638.62 88280 -1 1163
1165 0 459285.03 273482.6 88320 -1 1164
1166 0 459375.84 273534.12 88360 -1 1165
1167 0 459566.8 273373.56 88520 -1 1166
1168 0 459775.8 273236.78 88760 -1 1167
1169 0 459529.88 273316.34 88960 -1 1168
1170 0 459567.2 273242.47 89240 -1 1169
1171 0 459687 273497.2 89400 -1 1170
1172 0 459717.25 273561.2 89440 -1 1171
1173 0 459659.06 273673.94 89600 -1 1172
1174 0 459799.84 273971.62 89800 -1 1173
1175 0 459843.66 274130.03 89960 -1 1174
1176 0 458819.25 273340.44 87600 -1 1160
1177 0 458808.66 273109.4 87680 -1 1176
1178 0 458768.25 272872.28 87800 -1 1177
1179 0 458760.8 272782.47 87880 -1 1178
1180 0 460041.38 270257.28 84080 153 1089
1181 0 459927.25 270312.5 84040 153 1180
1182 0 459585.88 270478.53 83920 251 1181
1183 0 459255.06 270532.16 83720 230 1182
1184 0 459039.22 270721.88 83520 275 1183
1185 0 458944.88 270838.1 83320 278 1184
1186 0 458994.72 270880.72 83120 278 1185
1187 0 458703.2 270872.84 82960 245 1186
1188 0 458390.03 270841.88 82800 232 1187
1189 0 458389.7 270895.2 82640 276 1188
1190 0 458630.5 270031.56 82640 51 1189
1191 0 458644.8 269550.78 82640 40 1190
1192 0 458795.16 269259.06 82640 32 1191
1193 0 458822.88 269150 82680 32 1192
1194 0 458552.2 268997.5 82800 81 1193
1195 0 458551.16 268941.2 82840 81 1194
1196 0 458503.62 268597.3 82960 81 1195
1197 0 458614.53 268215.94 82920 81 1196
1198 0 458839.3 267808.16 83000 75 1197
1199 0 459008.22 267426 83120 64 1198
1200 0 459191 267190.78 83320 80 1199
1201 0 459310.25 267153.75 83360 80 1200
1202 0 459018.3 267119.16 83400 32 1201
1203 0 458808.44 267076.47 83440 32 1202
1204 0 458661.12 267002.38 83480 32 1203
1205 0 459668 267041.8 83480 71 1201
1206 0 459812.38 266931.03 83520 71 1205
1207 0 459825.78 266715.72 83560 71 1206
1208 0 459879.03 266626.25 83640 71 1207
1209 0 458323.53 270958.4 82400 209 1189
1210 0 458360.66 271041.34 82200 143 1209
1211 0 458505.22 270671.66 82200 209 1210
1212 0 458368.22 271058.03 82160 143 1210
1213 0 458099.97 271292.56 81960 175 1212
1214 0 458075.44 271443.66 81760 237 1213
1215 0 458096.22 271549.66 81480 241 1214
1216 0 458154.53 271562.78 81360 241 1215
1217 0 458181.66 271565.2 81320 241 1216
1218 0 457991.56 271770.3 81160 154 1217
1219 0 457634.12 271892.06 81040 81 1218
1220 0 457538.2 272038.03 80880 81 1219
1221 0 457412.53 272192.12 80640 124 1220
1222 0 457190.88 272354.5 80320 186 1221
1223 0 456895.28 272475.2 79960 278 1222
1224 0 456908.1 272444.66 79720 278 1223
1225 0 456802.97 272496.72 79480 286 1224
1226 0 456754.66 272481.03 79240 288 1225
1227 0 456352.47 272476.75 78920 228 1226
1228 0 455970.5 272538.38 78720 181 1227
1229 0 455766.06 272556.8 78480 214 1228
1230 0 455318.56 272594.66 78360 207 1229
1231 0 454935.97 272684 78280 221 1230
1232 0 454785.22 272640.4 78160 296 1231
1233 0 453972.28 273146.7 78320 -1 1232
1234 0 453760 273216 78480 102 1233
1235 0 453696 273408 78640 81 1234
1236 0 453600 273568 78840 51 1235
1237 0 453440 273728 79040 40 1236
1238 0 453280 273888 79240 60 1237
1239 0 453024 273952 79320 51 1238
1240 0 452768 273952 79400 51 1239
1241 0 452672 273984 79440 51 1240
1242 0 453600 272992 78520 51 1234
1243 0 453344 272992 78600 32 1242
1244 0 453088 273024 78680 90 1243
1245 0 452832 273024 78800 81 1244
1246 0 452640 273056 78960 51 1245
1247 0 452384 273024 79040 60 1246
1248 0 452288 272992 79080 40 1247
1249 0 454457.6 272708.1 77960 243 1232
1250 0 454337.78 272748.03 77800 232 1249
1251 0 454182.84 272658.97 77640 256 1250
1252 0 453977.47 272748.4 77560 206 1251
1253 0 453756.03 272845.28 77480 189 1252
1254 0 453473.66 272814.22 77160 228 1253
1255 0 453269.22 272757.8 77000 218 1254
1256 0 453198.7 272785.22 76720 181 1255
1257 0 452686.94 272719.56 76120 207 1256
1258 0 452420 272684.84 75960 148 1257
1259 0 452204.94 272619.62 75800 235 1258
1260 0 451946.5 272559 75560 237 1259
1261 0 451736.97 272548.84 75360 275 1260
1262 0 451477.28 272522.28 75200 288 1261
1263 0 451299.94 272518.6 75040 200 1262
1264 0 451202.84 272538.8 74880 200 1263
1265 0 450929.9 272507.47 74720 274 1264
1266 0 450617.1 272478.9 74520 214 1265
1267 0 450253.62 272405.25 74320 256 1266
1268 0 450004.28 272359.97 74080 189 1267
1269 0 449971 272346.47 73920 189 1268
1270 0 449982.6 272376.56 73720 189 1269
1271 0 449963.75 272341.1 73560 175 1270
1272 0 450002.47 272334.25 73320 101 1271
1273 0 449979.5 272304.28 73160 163 1272
1274 0 450033.06 272356.75 73000 163 1273
1275 0 450071.16 272348.3 72760 203 1274
1276 0 450057.22 272373.88 72480 128 1275
1277 0 450175.7 272410.9 72280 172 1276
1278 0 450300.88 272416.16 72000 160 1277
1279 0 450428.88 272480.66 71640 128 1278
1280 0 450549.5 272402.03 71440 186 1279
1281 0 450669.06 272280.72 71240 229 1280
1282 0 450726.47 272090.2 71000 276 1281
1283 0 450725 272121.97 70880 276 1282
1284 0 450721.22 271952.84 70680 245 1283
1285 0 450702.94 271838.1 70480 217 1284
1286 0 450666.66 271869.1 70400 217 1285
1287 0 450622.56 271742.84 70280 235 1286
1288 0 450686.1 271660.03 70200 235 1287
1289 0 450714.94 271560.88 70080 277 1288
1290 0 450723.6 271374.22 69880 340 1289
1291 0 450705.5 271255.44 69720 340 1290
1292 0 450615.97 271203.2 69560 301 1291
1293 0 450578.38 271244.6 69440 301 1292
1294 0 450553.72 271223 69320 305 1293
1295 0 450551.25 271265.3 69240 305 1294
1296 0 450567.06 271155.75 69080 286 1295
1297 0 450540.25 271092.84 68960 332 1296
1298 0 450630.16 271001.72 68920 332 1297
1299 0 449939 270464.66 68960 60 1298
1300 0 449919.3 270457.44 69000 60 1299
1301 0 449856 270048 69640 101 1300
1302 0 449600 269984 69640 96 1301
1303 0 449440 269824 69760 32 1302
1304 0 449376 269568 69840 90 1303
1305 0 449344 269504 69800 81 1304
1306 0 449920 269920 69800 45 1301
1307 0 450080 269696 69840 64 1306
1308 0 450080 269440 69840 80 1307
1309 0 450176 269248 69680 45 1308
1310 0 450240 269152 69440 60 1309
1311 0 450839.8 270865.7 68880 263 1298
1312 0 450976.34 270706.25 68840 224 1311
1313 0 451096.5 270659.3 68640 224 1312
1314 0 451707.75 270309.25 68680 51 1313
1315 0 452187.25 269855.94 68760 81 1314
1316 0 452494.5 269550.03 68800 81 1315
1317 0 453136.8 269331.5 68960 102 1316
1318 0 453471.03 269111.84 69080 45 1317
1319 0 453675.2 268943.72 69120 104 1318
1320 0 453762.62 268817.6 69240 104 1319
1321 0 454167.25 268729.88 69440 90 1320
1322 0 454663.5 268780.88 69640 156 1321
1323 0 455209.3 268867.5 69760 154 1322
1324 0 455383.75 268973.75 69840 90 1323
1325 0 455414.12 268991.16 69960 154 1324
1326 0 455509.22 269031 69520 90 1323
1327 0 455610.6 269160 69440 81 1326
1328 0 455726.16 269262.03 69360 71 1327
1329 0 455858.9 269385.9 69240 71 1328
1330 0 450955.2 270825.8 68600 185 1313
1331 0 450683.62 270963.3 68440 270 1330
1332 0 450494.3 270958.34 68200 270 1331
1333 0 450574.22 270796.34 67960 270 1332
1334 0 450721.88 270567.34 67720 197 1333
1335 0 450755.8 270495.6 67680 197 1334
1336 0 450890.62 270209.62 67520 202 1335
1337 0 451041.6 269998.78 67440 134 1336
1338 0 451144.62 269904.44 67360 134 1337
1339 0 451207 269814.47 67200 81 1338
1340 0 451102.88 269749.22 66960 81 1339
1341 0 450776.7 269741.7 66760 40 1340
1342 0 450441.53 269617.3 66560 200 1341
1343 0 450260.78 269431.38 66440 226 1342
1344 0 450169.12 269015.3 66280 326 1343
1345 0 450093.25 268898.2 66120 320 1344
1346 0 450001.94 268991.78 66080 320 1345
1347 0 449965.8 269144.22 65880 197 1346
1348 0 449653.75 269594.75 65720 245 1347
1349 0 449304.97 269781.5 65640 128 1348
1350 0 449027.22 269892.62 65520 81 1349
1351 0 448648.12 270103.75 65400 81 1350
1352 0 448570.2 270246.38 65440 81 1351
1353 0 448099.44 270262.94 65480 80 1352
1354 0 447343.44 270095.44 65520 80 1353
1355 0 446625.88 269973.12 65560 51 1354
1356 0 446360.94 269941.2 65640 51 1355
1357 0 448719.62 270334.44 65160 81 1351
1358 0 448852.5 270536.7 64960 150 1357
1359 0 448942.03 270624.3 64880 150 1358
1360 0 449069 270663.25 64720 86 1359
1361 0 448448 270752 64080 107 1360
1362 0 448288 270912 64000 102 1361
1363 0 448096 271104 63920 102 1362
1364 0 447872 271264 63840 120 1363
1365 0 447648 271360 63760 108 1364
1366 0 447456 271488 63600 81 1365
1367 0 447296 271648 63480 51 1366
1368 0 447104 271840 63400 64 1367
1369 0 447232 272064 63280 128 1368
1370 0 447456 272224 63280 120 1369
1371 0 447616 272384 63160 51 1370
1372 0 447840 272480 63040 98 1371
1373 0 448096 270720 63920 40 1362
1374 0 447872 270592 63920 75 1373
1375 0 447616 270560 63880 51 1374
1376 0 447360 270496 63800 51 1375
1377 0 447104 270464 63760 40 1376
1378 0 447040 270464 63760 40 1377
1379 0 449302 270870 64600 86 1360
1380 0 449943.1 270799.84 64440 186 1379
1381 0 450586.88 270779.8 64240 32 1380
1382 0 450883.72 270832.38 64000 128 1381
1383 0 450869.56 271112.4 63760 128 1382
1384 0 450842.8 271134.8 63720 154 1383
1385 0 450719.4 270366.25 63680 71 1384
1386 0 450664 270349.8 63600 40 1385
1387 0 450734.12 271225.8 63560 154 1384
1388 0 450642.3 271238.38 63480 154 1387
1389 0 450950.06 271297.3 63320 108 1388
1390 0 451091.7 271402.2 63120 101 1389
1391 0 451263.72 271623.7 62920 175 1390
1392 0 451387.94 271668.44 62680 153 1391
1393 0 451496.7 271803.8 62560 153 1392
1394 0 451177.4 272115.7 62520 153 1393
1395 0 451576.5 271814.25 62520 153 1393
1396 0 451814.6 271844.88 62400 153 1395
1397 0 451850.7 271919.47 62240 -1 1396
1398 0 451937.56 271960.5 62080 -1 1397
1399 0 452148.44 271923.7 62040 -1 1398
1400 0 452240.53 271824.3 61880 -1 1399
1401 0 452215.84 271863.53 61800 -1 1400
1402 0 452196.8 271879.66 61760 -1 1401
1403 0 452188.56 271894.28 61640 -1 1402
1404 0 452101.97 271858.06 61440 -1 1403
1405 0 452113 271741.38 61240 -1 1404
1406 0 452215.9 271575.28 61080 -1 1405
1407 0 452300.8 271363.34 60880 -1 1406
1408 0 452476.12 271235.34 60680 -1 1407
1409 0 452435.75 271776.2 60640 -1 1408
1410 0 452537.2 271759.4 60560 -1 1409
1411 0 452597.12 271736.38 60360 -1 1410
1412 0 452741.28 271636.03 60160 -1 1411
1413 0 452841.28 271504.38 59920 -1 1412
1414 0 452619.8 271527.1 59720 -1 1413
1415 0 452687.94 271580.4 59680 -1 1414
1416 0 452849.6 271636.4 59600 -1 1415
1417 0 453092.3 271720.53 59480 -1 1416
1418 0 453309.72 271679.97 59400 -1 1417
1419 0 452431.06 271859.78 59560 -1 1416
1420 0 452069.7 272053.8 59480 -1 1419
1421 0 451670.5 272265.5 59400 -1 1420
1422 0 451987.03 271528.7 59560 -1 1414
1423 0 451420 272155.25 61880 -1 1398
1424 0 451286.66 272276.06 61800 -1 1423
1425 0 451139.06 272347.12 61720 -1 1424
1426 0 450807.5 272437.4 61600 -1 1425
1427 0 450352.22 272492.2 61520 -1 1426
1428 0 450110.88 272396.5 61560 -1 1427
1429 0 449987.38 272380.12 61480 -1 1428
1430 0 450325.03 272556.34 61480 -1 1427
1431 0 450211.34 272637.22 61360 -1 1430
1432 0 449895.12 272850.03 61200 -1 1431
1433 0 449863.16 272794.06 61120 -1 1432
1434 0 449854.12 272563.06 60960 -1 1433
1435 0 449822.12 272528.12 60840 -1 1434
1436 0 449784.06 272442.12 60800 -1 1435
1437 0 449778.34 272477.7 60760 -1 1436
1438 0 449751.66 272355.34 60720 -1 1437
1439 0 449732.97 272433.44 60680 -1 1438
1440 0 449734.47 273008.7 60640 -1 1439
1441 0 449694.12 273027.78 60600 -1 1440
1442 0 449704.34 272995.75 60560 -1 1441
1443 0 449620.94 273027.3 60400 -1 1442
1444 0 449287.2 273063.78 60200 -1 1443
1445 0 449038.53 273056.88 60000 -1 1444
1446 0 448916 273064.5 59880 -1 1445
1447 0 448874.72 273067.38 59840 -1 1446
1448 0 448537.12 273135.2 59760 -1 1447
1449 0 448184.94 273368.25 59640 -1 1448
1450 0 447862.44 273535.34 59480 -1 1449
1451 0 447423.5 273489.12 59360 -1 1450
1452 0 447037.38 273527.16 59200 -1 1451
1453 0 446527.47 273666.2 59080 -1 1452
1454 0 446326.44 273730.56 58920 -1 1453
1455 0 446287.2 273754.84 58680 -1 1454
1456 0 446220.06 273895.3 58480 -1 1455
1457 0 446082.8 274044.88 58280 -1 1456
1458 0 446040.6 274185.12 58040 -1 1457
1459 0 446250.72 274189.06 58000 -1 1458
1460 0 446382.84 274206.62 57880 -1 1459
1461 0 445902.94 274131.44 57800 -1 1458
1462 0 445718.94 274144.5 57640 -1 1461
1463 0 445517.1 274105.7 57480 -1 1462
1464 0 445276 274033.97 57360 -1 1463
1465 0 445152.7 274003.44 57200 -1 1464
1466 0 445151.88 274030.8 57120 -1 1465
1467 0 445057.94 274017 56920 -1 1466
1468 0 445033.2 273903 56720 -1 1467
1469 0 444959 273776.47 56520 -1 1468
1470 0 444855.44 273638.84 56360 -1 1469
1471 0 444575 273432.88 56200 -1 1470
1472 0 444229.44 273013.75 56160 -1 1471
1473 0 443666.7 272667.06 56040 -1 1472
1474 0 443202.66 272415 55960 -1 1473
1475 0 443040.44 272363.25 55880 -1 1474
1476 0 442852.06 272355.44 55720 -1 1475
1477 0 442724.53 272283.75 55560 -1 1476
1478 0 442648.5 272221.25 55520 -1 1477
1479 0 442418.6 272032.8 55400 -1 1478
1480 0 442341.75 271969.53 55360 -1 1479
1481 0 441821.44 271773.25 55200 -1 1480
1482 0 441776.62 271782.16 55040 -1 1481
1483 0 441737.6 271814.56 54960 -1 1482
1484 0 442630.12 271779.72 55360 -1 1479
1485 0 442566.94 271436.34 55240 -1 1484
1486 0 442478.5 271287.56 55160 -1 1485
1487 0 442314.25 271089 55200 -1 1486
1488 0 442550.8 271226 55080 -1 1486
1489 0 442742.84 271126.25 55120 -1 1488
1490 0 442885.7 271074.75 55200 -1 1489
1491 0 442404 271137.03 55000 -1 1488
1492 0 442351.53 271072.22 54960 -1 1491
1493 0 442323.56 270894.72 54920 -1 1492
1494 0 442283.72 270774.9 54760 -1 1493
1495 0 441932.62 270908.88 54720 -1 1494
1496 0 441726.1 270999.5 54760 -1 1495
1497 0 442307.5 270693 54680 -1 1494
1498 0 442331.38 270611.28 54600 -1 1497
1499 0 442332.4 270523.12 54480 -1 1498
1500 0 442289.97 270370.88 54240 -1 1499
1501 0 442295.56 270260.38 54040 -1 1500
1502 0 442436.38 272308.2 55480 -1 1478
1503 0 442407.88 272318.16 55440 -1 1502
1504 0 445577.88 274153.44 57440 -1 1463
1505 0 445671.56 274207.03 57360 -1 1504
1506 0 447911.03 273392 59320 -1 1451
1507 0 448037.16 273217.88 59200 -1 1506
1508 0 449110.2 272929.97 59840 -1 1446
1509 0 449741.97 273129.66 61240 -1 1432
1510 0 451345.97 272400.66 61680 -1 1425
1511 0 451507.94 272440.62 61520 -1 1510
1512 0 451605.56 271574.3 62480 153 1395
1513 0 451509.75 271510.3 62440 153 1512
1514 0 449808.44 270540.06 64400 153 1380
1515 0 449770.66 270225.25 64320 40 1514
1516 0 449888 269856 63640 32 1515
1517 0 450048 269696 63480 71 1516
1518 0 450144 269440 63440 75 1517
1519 0 450272 269216 63440 60 1518
1520 0 450432 269056 63400 40 1519
1521 0 449781.06 268251.16 66080 186 1345
1522 0 449511.62 267913.44 65920 189 1521
1523 0 449284.7 267765.56 65840 189 1522
1524 0 448996.5 267610.2 65720 172 1523
1525 0 448095.25 267287.97 65520 150 1524
1526 0 448072.3 267363.84 65480 150 1525
1527 0 447964.34 267307.7 65320 150 1526
1528 0 448090.56 267246.88 65160 150 1527
1529 0 448049.2 267362.2 65040 150 1528
1530 0 447894.22 267438.38 65000 150 1529
1531 0 446753.88 266847.06 65600 154 1525
1532 0 445935 266318.25 65880 150 1531
1533 0 445435.62 266313.38 65920 228 1532
1534 0 445126.34 266104.88 66040 226 1533
1535 0 444960.75 265996.12 66240 178 1534
1536 0 444923.88 265883.94 66440 178 1535
1537 0 444651.38 265337.84 66600 124 1536
1538 0 444448.72 265158.56 66640 163 1537
1539 0 444036.56 264828.34 66760 154 1538
1540 0 443339.2 264070.34 66800 268 1539
1541 0 443322.5 263916.03 66760 268 1540
1542 0 443298 263875.25 66720 268 1541
1543 0 442822.66 263609.78 66760 175 1542
1544 0 442104.94 263232.3 66840 189 1543
1545 0 441460.8 262588.2 67040 226 1544
1546 0 440781.2 262136.06 67200 164 1545
1547 0 440555.72 261571.98 67160 120 1546
1548 0 440534 261060.84 67120 178 1547
1549 0 440400.53 260784.94 66960 120 1548
1550 0 440691.56 260741.94 66920 122 1549
1551 0 440988.16 260659.14 66800 148 1550
1552 0 441206.34 260623.67 66720 202 1551
1553 0 441340.5 260564.22 66640 175 1552
1554 0 441549.44 260339.72 66560 163 1553
1555 0 441927.44 260084.75 66480 91 1554
1556 0 442376.4 259680.55 66360 120 1555
1557 0 442829.94 259169.52 66320 160 1556
1558 0 443342.8 258534.17 66400 80 1557
1559 0 443765.56 258126.88 66480 135 1558
1560 0 444073.28 257756.88 66600 135 1559
1561 0 444515.5 257306.53 66720 156 1560
1562 0 444375.12 257446.89 66760 156 1561
1563 0 444137.2 257562.1 66840 164 1562
1564 0 444897.7 257043.73 66560 101 1561
1565 0 445658.7 256906.31 66520 107 1564
1566 0 445826.44 256874.77 66400 107 1565
1567 0 446035.75 256812.48 66320 86 1566
1568 0 446539.9 256758.08 66160 75 1567
1569 0 446902.8 256596.33 66120 75 1568
1570 0 447535.12 256393.81 66160 -1 1569
1571 0 448355.56 256315.5 66280 -1 1570
1572 0 448778.2 256156.48 66440 -1 1571
1573 0 449085.3 255947.02 66640 -1 1572
1574 0 449316.38 255661.47 66880 -1 1573
1575 0 450072.88 255325.77 67080 -1 1574
1576 0 450839.2 255132.62 67280 -1 1575
1577 0 451402.12 255019.11 67440 -1 1576
1578 0 451223.2 255065.89 67640 -1 1577
1579 0 451232.62 255021.16 67720 -1 1578
1580 0 447694 256333.31 66120 -1 1570
1581 0 447690.34 256232.28 65960 -1 1580
1582 0 447961.2 255948.86 65800 -1 1581
1583 0 448074.62 255678.89 65760 -1 1582
1584 0 448199.56 255626.03 65640 -1 1583
1585 0 448415.7 255524.55 65520 -1 1584
1586 0 448705 255446.11 65320 -1 1585
1587 0 449083.88 255240 65240 -1 1586
1588 0 449329.2 255084.42 65120 -1 1587
1589 0 449878.72 254803.42 65080 -1 1588
1590 0 450023.8 254739.84 64840 -1 1589
1591 0 450086.16 254716.17 64720 -1 1590
1592 0 449935.62 254803.28 64600 -1 1591
1593 0 450306.5 254551.77 64360 -1 1592
1594 0 450291.6 254420.77 64160 -1 1593
1595 0 450361.06 254366.58 64120 -1 1594
1596 0 450457.56 254313.25 64040 -1 1595
1597 0 450025.12 254569.2 64120 -1 1594
1598 0 449773.25 254430.78 63960 -1 1597
1599 0 449723.7 254257.2 63920 -1 1598
1600 0 449514.3 254333.8 63760 -1 1599
1601 0 449140.94 254664.75 63560 -1 1600
1602 0 448896.7 254647.95 63360 -1 1601
1603 0 448794.8 254534.45 63200 -1 1602
1604 0 448583.8 254500.6 63040 -1 1603
1605 0 448334.06 254457.08 62840 -1 1604
1606 0 448221.8 254471.75 62720 -1 1605
1607 0 447871.66 254617.6 62560 -1 1606
1608 0 447748.8 254670.42 62440 -1 1607
1609 0 447503.62 254659.08 62360 -1 1608
1610 0 447441.5 254648.7 62240 -1 1609
1611 0 447299.53 254496.92 62160 -1 1610
1612 0 447172.84 254471.94 62080 -1 1611
1613 0 447146.38 254373.83 61920 -1 1612
1614 0 446992.38 254311 61880 -1 1613
1615 0 446889.56 254287.64 61800 -1 1614
1616 0 446657.44 254185.95 61600 -1 1615
1617 0 446547.75 254178.86 61440 -1 1616
1618 0 446448.62 254207.97 61240 -1 1617
1619 0 446483.6 254227.6 61200 -1 1618
1620 0 446622.16 254306.31 61040 -1 1619
1621 0 446655.03 254460.97 60920 -1 1620
1622 0 446889.94 254387.05 60760 -1 1621
1623 0 447218.56 254024.97 60600 -1 1622
1624 0 447352.38 253963.34 60560 -1 1623
1625 0 447599.28 253967.48 60520 -1 1624
1626 0 447720.38 253766.69 60440 -1 1625
1627 0 447714.38 253641.06 60400 -1 1626
1628 0 447664.06 253520.44 60320 -1 1627
1629 0 447667.66 253401.56 60200 -1 1628
1630 0 448028.22 253129.5 60160 -1 1629
1631 0 448079.94 252941.53 60080 -1 1630
1632 0 448021.12 252845.03 60000 -1 1631
1633 0 448083.88 252676.6 59760 -1 1632
1634 0 448145.34 252617.67 59720 -1 1633
1635 0 448268.1 252499.16 59640 -1 1634
1636 0 448508.78 252452.9 59480 -1 1635
1637 0 448560.12 252368.62 59360 -1 1636
1638 0 448585.44 252326.97 59240 -1 1637
1639 0 448738.2 252295.69 59080 -1 1638
1640 0 448952.9 252118.28 58840 -1 1639
1641 0 446372.6 254096.72 61160 -1 1619
1642 0 446292.7 254007.88 61120 -1 1641
1643 0 446330.38 253900.97 61080 -1 1642
1644 0 444730.75 256745.55 66560 150 1564
1645 0 440040.38 260649.2 66920 75 1549
1646 0 439699.56 260459.62 66880 80 1645
1647 0 439572.75 260292.31 66840 115 1646
1648 0 439527.7 260255.94 66800 115 1647
1649 0 439445.5 260214.16 66760 115 1648
1650 0 439351.75 260166.66 66680 107 1649
1651 0 439320.8 260104.61 66560 107 1650
1652 0 439383.2 259906.83 66440 124 1651
1653 0 439351.78 259756.75 66280 128 1652
1654 0 439269.2 259627.4 66160 96 1653
1655 0 439595.06 259455 66000 226 1654
1656 0 439625.66 259372.34 65840 226 1655
1657 0 439541.16 259162.08 65720 185 1656
1658 0 439403.88 259153.88 65520 185 1657
1659 0 439252.8 258893.12 65480 226 1658
1660 0 439156.56 258349.36 65280 200 1659
1661 0 439032.12 258087.61 65160 128 1660
1662 0 438889.84 257875.62 65000 102 1661
1663 0 438750.12 257715.94 64880 120 1662
1664 0 438683.1 257673.06 64800 120 1663
1665 0 438459.75 257927.1 64760 81 1664
1666 0 438725.75 257535.6 64680 86 1664
1667 0 438612 257270.22 64600 102 1666
1668 0 439192.12 256469.12 64560 86 1667
1669 0 439647.8 256116.34 64360 80 1668
1670 0 439671.94 256159.23 64200 80 1669
1671 0 439457 256030.7 64040 80 1670
1672 0 439240.47 255968.88 63960 86 1671
1673 0 439397.94 255942.6 63840 -1 1672
1674 0 439320.28 255965.34 63760 -1 1673
1675 0 438438.62 259645.39 65320 86 1658
1676 0 438247.38 259719.86 65240 124 1675
1677 0 438055.88 259749.06 65200 32 1676
1678 0 437978.66 259765.34 65120 32 1677
1679 0 437701.84 259981.34 65240 32 1677
1680 0 437558.5 260075.9 65200 80 1679
1681 0 437024 259616 64720 60 1680
1682 0 436768 259584 64720 80 1681
1683 0 436608 259776 64560 122 1682
1684 0 436480 259776 64320 96 1683
1685 0 436320 259808 64120 60 1684
1686 0 436096 259872 64000 51 1685
1687 0 435840 259936 63920 75 1686
1688 0 435616 260032 63840 75 1687
1689 0 435424 260160 63680 108 1688
1690 0 435264 260320 63480 81 1689
1691 0 435104 260480 63320 102 1690
1692 0 434912 260576 63120 134 1691
1693 0 434656 260608 63080 136 1692
1694 0 434432 260608 63200 81 1693
1695 0 434272 260640 63400 86 1694
1696 0 434048 260576 63520 75 1695
1697 0 433888 260544 63720 60 1696
1698 0 433888 260480 64000 96 1697
1699 0 433728 260480 64240 107 1698
1700 0 433568 260544 64440 64 1699
1701 0 433408 260640 64640 60 1700
1702 0 433344 260672 64880 131 1701
1703 0 433312 260832 65080 75 1702
1704 0 433248 260896 65320 90 1703
1705 0 433216 260960 65560 64 1704
1706 0 433216 261120 65760 51 1705
1707 0 433152 261216 66000 51 1706
1708 0 433120 261280 66240 64 1707
1709 0 433440 261312 66400 32 1708
1710 0 433568 261088 66480 60 1709
1711 0 433792 260992 66560 75 1710
1712 0 434016 260864 66600 75 1711
1713 0 434112 260608 66680 40 1712
1714 0 434112 260384 66800 32 1713
1715 0 434080 260128 66800 75 1714
1716 0 434240 259904 66880 60 1715
1717 0 434304 259840 66920 40 1716
1718 0 436896 259360 64720 60 1682
1719 0 437152 259264 64720 32 1718
1720 0 437408 259136 64680 98 1719
1721 0 437600 258976 64520 60 1720
1722 0 437664 258912 64480 80 1721
1723 0 437788.6 259785.88 65240 32 1677
1724 0 437771.56 259787.38 65320 32 1723
1725 0 440501.7 262070.52 67280 163 1546
1726 0 440210.78 261946.3 67560 178 1725
1727 0 439227.5 261914.66 67720 137 1726
1728 0 438289.94 262549.94 67480 128 1727
1729 0 437821.34 262943.75 67360 98 1728
1730 0 437420.6 262858.2 67400 98 1729
1731 0 437258.56 262871.8 67480 98 1730
1732 0 437495.62 262815.75 67360 98 1730
1733 0 437509.62 262787.25 67320 98 1732
1734 0 437666.2 263195.25 67240 64 1729
1735 0 437579.47 263382.94 67160 102 1734
1736 0 437480.75 263614 67040 124 1735
1737 0 437448.2 263690.56 67000 139 1736
1738 0 437123.06 264074.97 66800 98 1737
1739 0 436674.22 264242.6 66600 64 1738
1740 0 436697.38 264348 66480 75 1739
1741 0 436482.94 264501.6 66280 139 1740
1742 0 436381.22 264728.84 66120 107 1741
1743 0 436258.47 264936.56 65960 120 1742
1744 0 436098.06 265051.94 65760 101 1743
1745 0 436036.62 265211.7 65560 75 1744
1746 0 435890.88 265338.28 65520 75 1745
1747 0 435767.88 265512.03 65440 51 1746
1748 0 435728.66 265543.34 65360 51 1747
1749 0 436017.34 265379.88 65320 51 1748
1750 0 436244.75 265457.4 65240 51 1749
1751 0 436430.84 265577.2 65120 32 1750
1752 0 436523.53 265700.12 65040 45 1751
1753 0 436584.8 265767.2 64920 45 1752
1754 0 436749.88 265833.25 64800 60 1753
1755 0 436885.62 265952.84 64680 75 1754
1756 0 437191.66 266003.5 64520 64 1755
1757 0 437464.44 266013.06 64440 51 1756
1758 0 437732 266025.1 64400 32 1757
1759 0 437929.1 266164.38 64320 32 1758
1760 0 435709 265558.88 65320 51 1748
1761 0 435712.5 265667 65240 51 1760
1762 0 435632 265658 65160 51 1761
1763 0 435708.06 265849.88 65120 51 1762
1764 0 435551.75 265648.7 65080 51 1762
1765 0 435317.56 265690.22 65040 -1 1764
1766 0 435202.72 265749.7 64920 -1 1765
1767 0 435050.44 265807.84 64840 -1 1766
1768 0 435024.94 265894.8 64720 -1 1767
1769 0 434991.25 265995.62 64560 -1 1768
1770 0 435064.62 265936.7 64440 -1 1769
1771 0 435127.62 265843.25 64320 -1 1770
1772 0 435096.8 265840.2 64240 -1 1771
1773 0 435049.75 265835.88 64120 -1 1772
1774 0 434794.1 265854.8 64040 -1 1773
1775 0 434661.88 265839.5 63960 -1 1774
1776 0 434228.28 265878.4 63880 -1 1775
1777 0 434066 265895 63840 -1 1776
1778 0 433904.47 265912.4 63800 -1 1777
1779 0 433779.22 265944.47 63720 -1 1778
1780 0 433619.84 266005.06 63600 -1 1779
1781 0 433542.75 266035.84 63520 -1 1780
1782 0 433372.66 265893.28 63320 -1 1781
1783 0 433264.56 265791.4 63200 -1 1782
1784 0 433164.44 265775.44 63000 -1 1783
1785 0 433042.88 265804.6 62840 -1 1784
1786 0 432713 265659.88 62760 -1 1785
1787 0 432565.88 265462.53 62800 -1 1786
1788 0 432564.8 265332.2 62920 -1 1787
1789 0 432589.9 265196.06 62880 -1 1788
1790 0 432626.62 265086.53 62920 -1 1789
1791 0 432848.06 264825.56 62960 -1 1790
1792 0 433156.44 264561.7 62840 -1 1791
1793 0 433153.25 264368.38 62760 -1 1792
1794 0 433067.88 264650.16 63000 -1 1791
1795 0 433193.78 264604.88 63080 -1 1794
1796 0 433229.8 264605.2 63120 -1 1795
1797 0 432564.06 265244.56 63000 -1 1788
1798 0 432502.25 265401.3 63200 -1 1797
1799 0 432563.2 265435.7 63440 -1 1798
1800 0 432403.5 265546.97 62720 -1 1786
1801 0 432012.56 265408.06 62600 -1 1800
1802 0 431878.12 265460.4 62560 -1 1801
1803 0 431528.3 265441.9 62480 -1 1802
1804 0 431381.78 265418.44 62280 -1 1803
1805 0 431144.53 265426.9 62160 -1 1804
1806 0 430894.7 265382.3 61960 -1 1805
1807 0 430718.6 265172.62 61840 -1 1806
1808 0 430481.16 264920.16 61720 -1 1807
1809 0 430350.1 264816.06 61560 -1 1808
1810 0 430211.88 264701.12 61360 -1 1809
1811 0 430061.34 264647.75 61160 -1 1810
1812 0 429822.62 264498 60960 -1 1811
1813 0 429711.53 264479.9 60760 -1 1812
1814 0 429598.12 264320.1 60560 -1 1813
1815 0 429534 264248.4 60480 -1 1814
1816 0 429882.22 264441.28 60440 -1 1815
1817 0 430241.44 264562.16 60320 -1 1816
1818 0 429437.78 264141.4 60360 -1 1815
1819 0 429097.44 263963.3 60200 -1 1818
1820 0 428990.44 263863.72 60120 -1 1819
1821 0 428843.94 263733.84 59960 -1 1820
1822 0 428715.8 263545.3 59840 -1 1821
1823 0 428619.88 263270.94 59800 -1 1822
1824 0 428431.12 262993.2 59600 -1 1823
1825 0 428316.44 262981.7 59480 -1 1824
1826 0 428133.8 262908.44 59280 -1 1825
1827 0 428035.62 262766.44 59040 -1 1826
1828 0 427919.88 262515.94 58840 -1 1827
1829 0 427938.22 262378.66 58600 -1 1828
1830 0 427954.4 262345.38 58440 -1 1829
1831 0 428084.25 262212.53 58200 -1 1830
1832 0 428367.06 262039.88 58080 -1 1831
1833 0 428549.66 261932.7 57880 -1 1832
1834 0 428696.9 261804.47 57720 -1 1833
1835 0 428990.94 261671.44 57600 -1 1834
1836 0 429330.62 261620.06 57720 -1 1835
1837 0 428988.34 261627.16 57480 -1 1835
1838 0 429126.56 261613.75 57280 -1 1837
1839 0 429257.75 261558.62 57160 -1 1838
1840 0 429360.2 261482.11 57040 -1 1839
1841 0 429458.25 261516.94 56840 -1 1840
1842 0 429492 261609.31 56680 -1 1841
1843 0 429562.06 261626.16 56520 -1 1842
1844 0 429652 261675.19 56360 -1 1843
1845 0 429749.88 261645.94 56160 -1 1844
1846 0 429843.2 261700.84 55920 -1 1845
1847 0 429851.9 261737.25 55680 -1 1846
1848 0 429794.4 261749 55520 -1 1847
1849 0 430005.84 261879.92 55480 -1 1848
1850 0 430237.44 261994.94 55360 -1 1849
1851 0 429779.88 261752.39 55480 -1 1848
1852 0 429688.9 261566.73 55240 -1 1851
1853 0 429657.94 261388.16 55080 -1 1852
1854 0 429662.97 261127.88 54920 -1 1853
1855 0 429637.4 260981.6 54760 -1 1854
1856 0 429631.25 260944.84 54720 -1 1855
1857 0 429637.62 260710.6 54520 -1 1856
1858 0 429726.16 260456.12 54360 -1 1857
1859 0 429868.16 260246.39 54200 -1 1858
1860 0 430166.47 259983.19 54120 -1 1859
1861 0 430147.75 260014.9 54080 -1 1860
1862 0 430117.28 260053.19 53920 -1 1861
1863 0 429982.88 260108.9 53720 -1 1862
1864 0 430124.3 259937.31 53560 -1 1863
1865 0 430282.28 259791.8 53400 -1 1864
1866 0 430409 259627.72 53240 -1 1865
1867 0 430596.47 259543.06 53080 -1 1866
1868 0 430721.94 259440.62 52920 -1 1867
1869 0 430953.8 259305.22 52720 -1 1868
1870 0 431099.7 259220.66 52520 -1 1869
1871 0 431331.78 259091.78 52360 -1 1870
1872 0 431484.94 259019.6 52160 -1 1871
1873 0 431666.34 259096.34 51960 -1 1872
1874 0 431712.1 259018.7 51720 -1 1873
1875 0 431898.97 258858.4 51600 -1 1874
1876 0 432107.1 258751.73 51520 -1 1875
1877 0 432385.56 258660.98 51360 -1 1876
1878 0 432455.66 258601.28 51280 -1 1877
1879 0 432542.8 258524.75 51200 -1 1878
1880 0 432730.56 258461.97 51080 -1 1879
1881 0 433098.12 258241.66 50960 -1 1880
1882 0 433202.34 258044.73 50920 -1 1881
1883 0 433280.28 257800.94 50880 -1 1882
1884 0 433453.3 257350.84 50920 -1 1883
1885 0 433648.9 256949.81 50960 -1 1884
1886 0 434135.28 256627.34 50920 -1 1885
1887 0 434206.8 256552.45 50960 -1 1886
1888 0 434493 256419.8 51120 -1 1887
1889 0 434886.44 256038.1 51240 -1 1888
1890 0 435207.16 255545.81 51320 -1 1889
1891 0 435428.7 255347.31 51400 -1 1890
1892 0 435728.75 255034.11 51480 -1 1891
1893 0 436102.16 254755.77 51600 -1 1892
1894 0 436251.56 254584.95 51760 -1 1893
1895 0 436271 254581.66 51920 -1 1894
1896 0 436680.03 254562.14 52000 -1 1895
1897 0 437095.62 254410.31 52080 -1 1896
1898 0 437437.72 254152.14 52160 -1 1897
1899 0 438044.56 253573.84 52240 -1 1898
1900 0 438221.5 253419 52320 -1 1899
1901 0 438398.25 253263.73 52400 -1 1900
1902 0 438226.62 253381.9 52480 -1 1901
1903 0 438226.62 253381.9 52600 -1 1902
1904 0 438088.5 253324.58 52800 -1 1903
1905 0 438027.22 253327.55 52960 -1 1904
1906 0 438568.7 253188.03 52280 -1 1900
1907 0 438721.44 253137.22 52200 -1 1906
1908 0 438867.38 253054.27 52160 -1 1907
1909 0 439060.8 252789.05 52240 -1 1908
1910 0 439163.44 252629.33 52320 -1 1909
1911 0 439626 252115.64 52360 -1 1910
1912 0 439969.25 251861.78 52440 -1 1911
1913 0 440217.28 251660.16 52560 -1 1912
1914 0 440337.7 251543.61 52760 -1 1913
1915 0 440367.66 251508.56 52800 -1 1914
1916 0 440425.97 251398.36 52840 -1 1915
1917 0 440511.44 251299.42 52880 -1 1916
1918 0 440571.2 251118.89 52920 -1 1917
1919 0 440995.28 250617.52 52960 -1 1918
1920 0 441091.44 250384.58 53080 -1 1919
1921 0 441279.38 250114.3 53280 -1 1920
1922 0 441826.5 249682.34 53320 -1 1921
1923 0 441994.25 249612 53280 -1 1922
1924 0 442499.3 249401.81 53160 -1 1923
1925 0 442643.25 249312.25 53120 -1 1924
1926 0 442619.94 249371.5 53080 -1 1925
1927 0 442988.75 249296.14 53000 -1 1926
1928 0 443049 249304.5 52960 -1 1927
1929 0 443109.3 249312.89 52920 -1 1928
1930 0 443048.9 249311.62 52720 -1 1929
1931 0 442926.5 249459.38 52520 -1 1930
1932 0 442894.25 249208.31 53160 -1 1925
1933 0 443045.8 248996.75 53200 -1 1932
1934 0 442212.38 249526.05 53320 -1 1923
1935 0 442353 249546.33 53440 -1 1934
1936 0 441165.12 250164.28 53320 -1 1921
1937 0 440793.88 250260.05 53440 -1 1936
1938 0 435409.7 256491.69 51120 -1 1888
1939 0 434242.25 256590.64 50800 -1 1886
1940 0 433888.47 256579.62 50600 -1 1939
1941 0 433747.47 256679.42 50560 -1 1940
1942 0 433792.34 256685.6 50400 -1 1941
1943 0 431134.6 259800.31 53960 -1 1860
1944 0 430452 259917.6 54160 -1 1860
1945 0 430750.88 259728.5 54320 -1 1944
1946 0 430787.34 259710.67 54360 -1 1945
1947 0 430860.2 259675.86 54440 -1 1946
1948 0 430921.06 259703.03 54600 -1 1947
1949 0 430907.8 259679.12 54880 -1 1948
1950 0 430889.75 259616.88 54960 -1 1949
1951 0 430931.25 259658.25 55120 -1 1950
1952 0 429819.2 261513.78 54720 -1 1855
1953 0 429867.5 261533.72 54560 -1 1952
1954 0 429873.62 261540.1 54520 -1 1953
1955 0 429906.8 261573.38 54440 -1 1954
1956 0 429937.9 261597.06 54320 -1 1955
1957 0 430032.72 261644.78 54200 -1 1956
1958 0 430086.5 261702.88 54040 -1 1957
1959 0 430159.94 261766.5 53920 -1 1958
1960 0 430254.66 261986.7 53800 -1 1959
1961 0 430263.84 262015.11 53640 -1 1960
1962 0 430430.62 261805.88 53440 -1 1961
1963 0 430205.34 261884.14 53400 -1 1962
1964 0 430308.12 261866.44 53320 -1 1963
1965 0 430346.34 261863.33 53280 -1 1964
1966 0 430423.3 261857.9 53200 -1 1965
1967 0 430564.75 262014.53 53040 -1 1966
1968 0 430745.7 262098.7 52920 -1 1967
1969 0 430841.6 262111.16 52880 -1 1968
1970 0 430909.03 262111.1 52800 -1 1969
1971 0 431003.47 262153.7 52680 -1 1970
1972 0 431253.38 262171.2 52480 -1 1971
1973 0 431536.7 262170 52280 -1 1972
1974 0 433885.22 265816.72 63880 -1 1777
1975 0 433942.2 265622.7 64000 -1 1974
1976 0 435357.56 265984.12 64200 -1 1772
1977 0 435437.6 266024.84 64160 -1 1976
1978 0 435483.28 266107.12 64120 -1 1977
1979 0 436439.62 264261.7 66240 139 1741
1980 0 436439.62 264253.44 66160 139 1979
1981 0 437396.12 264020.22 67080 104 1736
1982 0 437381.66 264162.34 67120 140 1981
1983 0 436954.88 264026.53 67080 154 1982
1984 0 436829.56 263924.8 67120 98 1983
1985 0 436574.7 263716.38 67200 -1 1984
1986 0 437391.78 264270.25 67240 51 1982
1987 0 437360.7 264416.84 67400 81 1986
1988 0 437117.3 264546.94 67600 75 1987
1989 0 436967.44 264736.56 67800 81 1988
1990 0 437162.44 265026.22 68000 148 1989
1991 0 437222.53 265126.72 68160 102 1990
1992 0 437160.8 265023.06 68240 148 1991
1993 0 436792.88 264785.06 68440 148 1992
1994 0 436660.75 264808.56 68560 148 1993
1995 0 437231.5 265430.47 67920 128 1991
1996 0 437311.25 265471.34 67760 128 1995
1997 0 437411.06 265471.5 67640 107 1996
1998 0 437643.3 265644.56 67440 91 1997
1999 0 437863.97 265868.44 67320 102 1998
2000 0 437728.3 265846.97 67280 102 1999
2001 0 437666.94 265892.66 67160 102 2000
2002 0 438073.38 266002.5 67280 32 1999
2003 0 438257.97 266145.2 67240 91 2002
2004 0 438426.28 266411 67120 60 2003
2005 0 438391.47 266528.3 67000 60 2004
2006 0 438458.28 266827.03 66880 80 2005
2007 0 438685.66 267059.38 67000 80 2006
2008 0 438870.7 267114.3 67080 80 2007
2009 0 438375.06 267060.25 66720 75 2006
2010 0 443225.94 263752.94 66600 268 1542
2011 0 443398.25 263597.22 66440 268 2010
2012 0 443641.5 263605 66400 268 2011
2013 0 443359.2 263570.5 66360 268 2012
2014 0 443288.2 263542.44 66160 -1 2013
2015 0 443584.16 263580.88 66040 -1 2014
2016 0 443884.8 263612.8 66360 -1 2012
2017 0 444287.25 263584.38 66280 -1 2016
2018 0 442944 264896 67040 51 1540
2019 0 443104 265088 67000 40 2018
2020 0 443104 265344 67000 75 2019
2021 0 443136 265600 67000 60 2020
2022 0 443264 265824 67000 124 2021
2023 0 443264 266080 66960 80 2022
2024 0 443264 266272 66960 40 2023
2025 0 450264.7 268594.94 66480 321 1343
2026 0 450262.84 268069.12 66680 197 2025
2027 0 450280.78 267982.8 66800 80 2026
2028 0 450272.06 267756.06 67000 32 2027
2029 0 450254.38 267675.94 67120 32 2028
2030 0 449568 267520 67760 32 2029
2031 0 449472 267424 68000 64 2030
2032 0 449312 267392 68200 51 2031
2033 0 449120 267328 68400 51 2032
2034 0 448992 267264 68560 60 2033
2035 0 451041.06 270726.94 67640 91 1335
2036 0 451355.12 271086.62 67480 81 2035
2037 0 451533.12 271273.12 67320 80 2036
2038 0 451806.25 271608.2 67240 80 2037
2039 0 452109.56 271822.88 67160 -1 2038
2040 0 452264.75 271824.88 67200 -1 2039
2041 0 453577.6 273407.5 77560 32 1252
2042 0 453822.4 273643.03 77560 81 2041
2043 0 453928.3 273629.47 77640 81 2042
2044 0 453968.5 273641 77680 81 2043
2045 0 454008.66 273653.44 77720 71 2044
2046 0 454173.47 273755.38 77840 45 2045
2047 0 454333.62 273793.38 77880 45 2046
2048 0 454344.97 274165.2 78000 45 2047
2049 0 454325.47 274244 78280 45 2048
2050 0 454016 274432 78560 45 2049
2051 0 453888 274592 78760 96 2050
2052 0 453984 274720 78960 51 2051
2053 0 454112 274848 79160 45 2052
2054 0 454112 274880 79200 45 2053
2055 0 458676.03 271684.94 81360 71 1216
2056 0 459250.56 271698.72 81360 81 2055
2057 0 460094.06 271750.1 81360 120 2056
2058 0 460404.62 271748.2 81440 96 2057
2059 0 460761.47 271684.53 81520 96 2058
2060 0 461310.38 271708.72 81600 96 2059
2061 0 461947.03 271707.06 81640 64 2060
2062 0 462521.8 271724.2 81560 75 2061
2063 0 463122.3 271899.56 81680 153 2062
2064 0 463947.25 272572.7 81520 81 2063
2065 0 464664.06 272754.75 81400 203 2064
2066 0 464936.38 272761.4 81160 107 2065
2067 0 465234.8 272870.8 81040 137 2066
2068 0 465190.88 272629.28 81000 108 2067
2069 0 465192.06 272459.22 80800 108 2068
2070 0 465323.8 272472.4 80600 40 2069
2071 0 465374.5 272562.4 80400 86 2070
2072 0 465672.38 272378.84 80160 172 2071
2073 0 465621.1 272356.3 80120 172 2072
2074 0 465566.62 272327.8 79880 172 2073
2075 0 465358.56 272347.28 79760 172 2074
2076 0 465181.88 272267.62 79680 172 2075
2077 0 466456.34 272177.06 80200 90 2072
2078 0 466940.94 271981.53 80320 128 2077
2079 0 467171.38 271961.62 80400 107 2078
2080 0 467350.7 271921.66 80520 80 2079
2081 0 467483.88 271871.8 80720 71 2080
2082 0 467526.75 271644.2 80760 51 2081
2083 0 467523.66 271489.62 80960 51 2082
2084 0 467451.75 271292.03 81080 51 2083
2085 0 467407.34 271151.03 81040 51 2084
2086 0 467412.75 271018.1 81080 51 2085
2087 0 467518.7 270967.7 81040 51 2086
2088 0 467736.16 270902.2 81080 -1 2087
2089 0 467866.75 270879.53 81040 -1 2088
2090 0 467988.38 270765.97 81000 -1 2089
2091 0 467980.56 270688 80960 -1 2090
2092 0 467803.62 270558.6 81000 -1 2091
2093 0 467741.2 270528.38 81080 -1 2092
2094 0 467746.8 270466 81200 -1 2093
2095 0 467679.2 270409.2 81360 -1 2094
2096 0 467548.4 270268.06 81480 -1 2095
2097 0 467521.3 270170.03 81600 -1 2096
2098 0 467547.2 270062.3 81720 -1 2097
2099 0 467663.25 269873.5 81800 -1 2098
2100 0 467766.9 269835.62 81880 -1 2099
2101 0 467872.2 269654.44 82080 -1 2100
2102 0 468015.88 269225.75 82240 -1 2101
2103 0 468231.88 268718.9 82280 -1 2102
2104 0 468485.97 268378.2 82200 -1 2103
2105 0 468048.12 270703.62 80920 -1 2091
2106 0 468146.47 270733.56 80800 -1 2105
2107 0 468097.56 272065.75 80920 81 2081
2108 0 468631.2 272063.47 81040 60 2107
2109 0 469172.8 271859.94 81080 124 2108
2110 0 469366.62 271672.25 81120 71 2109
2111 0 469443.25 271773.8 81240 71 2110
2112 0 469615.25 271878.12 81320 64 2111
2113 0 469366.34 271471.16 81080 71 2110
2114 0 469434.12 271149.1 81040 71 2113
2115 0 465434 272943.75 80960 90 2067
2116 0 465818.5 273068.3 80920 71 2115
2117 0 466215.2 273357.88 80880 120 2116
2118 0 466651.28 273578.7 80800 98 2117
2119 0 466990.28 273757.94 80760 128 2118
2120 0 466995.62 273819.5 80640 128 2119
2121 0 467239.44 273975.9 80560 102 2120
2122 0 467723.47 274355.62 80480 148 2121
2123 0 467725.6 274448.9 80320 148 2122
2124 0 467701.62 274500.84 80200 120 2123
2125 0 467783.34 274646.28 80040 91 2124
2126 0 467875.38 274821.6 79800 51 2125
2127 0 467974.22 274807.5 79640 51 2126
2128 0 468261.88 275160.5 79440 60 2127
2129 0 468327.34 275195.66 79400 153 2128
2130 0 468457.72 275267.2 79320 115 2129
2131 0 468504.72 275342.7 79200 115 2130
2132 0 468465.78 275512.25 79240 115 2131
2133 0 468580.03 275273.06 79440 115 2129
2134 0 468695.25 275312.3 79520 115 2133
2135 0 458477.44 270329.8 84080 75 1181
2136 0 458308.62 270194.44 84160 71 2135
2137 0 458226.8 270124.44 84240 71 2136
2138 0 458162.84 270101.06 84320 71 2137
2139 0 458119.06 269988.12 84440 71 2138
2140 0 457991.94 269834.1 84480 -1 2139
2141 0 458042.06 269650.38 84640 -1 2140
2142 0 458060.2 269433.3 84800 -1 2141
2143 0 457989.75 269422.88 84920 -1 2142
2144 0 457874.53 269418.03 85040 -1 2143
2145 0 470260.2 257072.05 86560 373 782
2146 0 472065.25 260134.1 86560 360 2145
2147 0 472067.1 259937.77 86440 360 2146
2148 0 472531.7 260845.92 86320 241 2147
2149 0 473162 261596.75 86200 307 2148
2150 0 473371.5 261847.31 86160 305 2149
2151 0 473543.66 262027 86120 307 2150
2152 0 473886.7 262387.44 86040 163 2151
2153 0 476952.94 264191.53 85960 156 2152
2154 0 477704.38 264871.12 85800 208 2153
2155 0 477720.66 264846.66 85760 208 2154
2156 0 478187.9 265226.7 85720 136 2155
2157 0 478247.6 265646.16 85680 96 2156
2158 0 477830.4 266164.8 85640 32 2157
2159 0 477558.06 266270.75 85600 32 2158
2160 0 478912 265408 86040 249 2156
2161 0 479104 265600 86040 281 2160
2162 0 479328 265760 86040 242 2161
2163 0 479584 265824 86040 209 2162
2164 0 479840 265888 85960 210 2163
2165 0 480064 265920 85840 235 2164
2166 0 480288 266016 85720 282 2165
2167 0 477754.16 264798.2 85680 208 2155
2168 0 477947.03 265041.3 85560 221 2167
2169 0 476395.9 263779.53 85800 282 2154
2170 0 476421.34 263780.3 85720 282 2169
2171 0 474480.47 263172.25 85800 181 2169
2172 0 473898.6 262324 85800 163 2171
2173 0 473923.12 262299.75 85720 163 2172
2174 0 473825.25 262396.8 85600 160 2173
2175 0 474818.16 262982.62 85520 204 2171
2176 0 481003.28 266375.1 85800 407 2154
2177 0 481246.9 266519.22 85600 256 2176
2178 0 481333.4 266577.2 85480 256 2177
2179 0 481390.94 266616.28 85400 186 2178
2180 0 481391.62 266591.6 85200 186 2179
2181 0 481561.56 266860.2 85040 107 2180
2182 0 481753.53 267178.78 84840 75 2181
2183 0 481715.38 267489.16 84680 75 2182
2184 0 481904.78 267651.16 84600 257 2183
2185 0 481728.94 267843.94 84480 214 2184
2186 0 481688 267884 84440 214 2185
2187 0 481647.06 267924.2 84400 214 2186
2188 0 481527.66 268069 84280 197 2187
2189 0 481313.94 268675.7 84040 226 2188
2190 0 481295.6 268745.28 83960 226 2189
2191 0 481345.5 268964.03 83840 226 2190
2192 0 481392.84 269043.12 83760 226 2191
2193 0 481424.72 269244.78 83640 226 2192
2194 0 481458.22 269410.5 83560 219 2193
2195 0 481464.7 269492.44 83480 219 2194
2196 0 481449.2 269524.62 83440 219 2195
2197 0 481409.44 269516.53 83400 219 2196
2198 0 481425.7 269611.47 83360 219 2197
2199 0 481442.44 269692.75 83280 128 2198
2200 0 481481.94 269837.62 83200 178 2199
2201 0 481474.3 269867.38 83160 178 2200
2202 0 481465.84 269897.16 83120 178 2201
2203 0 481418.88 270157 83040 297 2202
2204 0 481350.4 270189.75 83000 297 2203
2205 0 481329.53 270282.84 82920 315 2204
2206 0 481348.9 270283.94 82880 315 2205
2207 0 480507.06 270875.28 82880 81 2206
2208 0 479218.78 271395.44 82880 122 2207
2209 0 479804.56 271108.8 82920 81 2208
2210 0 480074.25 270972.62 83000 75 2209
2211 0 480030.75 270982.56 83040 75 2210
2212 0 479071.6 271432.06 83000 122 2208
2213 0 479034 271508.1 83080 101 2212
2214 0 478809.8 271763.56 83160 71 2213
2215 0 478698.47 271963.7 83240 102 2214
2216 0 478657.47 272027.94 83320 81 2215
2217 0 478642.75 272076.6 83400 81 2216
2218 0 478593.5 272092.34 83480 32 2217
2219 0 478569.94 272106.25 83600 32 2218
2220 0 478506.72 272107.2 83680 32 2219
2221 0 478425.72 272093 83800 32 2220
2222 0 478378.03 272067.3 83880 32 2221
2223 0 478345.47 272163.88 84000 32 2222
2224 0 478201.44 272619.75 84000 -1 2223
2225 0 478161.84 272737.16 83960 -1 2224
2226 0 478129.97 272793.66 83920 -1 2225
2227 0 478146.44 273050.47 83880 -1 2226
2228 0 478159.97 273068.4 83840 -1 2227
2229 0 478169.84 273108.78 83800 -1 2228
2230 0 478217.56 273111.75 83720 -1 2229
2231 0 478338.78 272018.8 84080 32 2223
2232 0 478225.94 271947.75 84120 -1 2231
2233 0 478207.88 271948.2 84160 -1 2232
2234 0 478193.12 271878.97 84200 -1 2233
2235 0 478113.28 271866.6 84240 -1 2234
2236 0 478049.84 271828.25 84320 -1 2235
2237 0 477890.44 271917.16 84400 -1 2236
2238 0 477856.75 271964.3 84440 -1 2237
2239 0 477904.7 271732.38 84440 -1 2238
2240 0 477889.97 271731.66 84480 -1 2239
2241 0 477889.53 271691.44 84520 -1 2240
2242 0 477841 271612.34 84560 -1 2241
2243 0 477833.8 271587.4 84600 -1 2242
2244 0 477683.66 271515.03 84640 -1 2243
2245 0 477386.06 271474.06 84680 -1 2244
2246 0 477313.97 271444.78 84720 -1 2245
2247 0 477282.22 271443.3 84760 -1 2246
2248 0 477264.7 271429.03 84800 -1 2247
2249 0 477177.5 271435.56 84840 -1 2248
2250 0 477151.34 271436.9 84880 -1 2249
2251 0 477104.66 271404.22 84920 -1 2250
2252 0 476985.84 271340.06 84960 -1 2251
2253 0 477017.7 271244.84 85000 -1 2252
2254 0 477033.06 271205.97 85040 -1 2253
2255 0 477001.22 271164.75 85080 -1 2254
2256 0 476976.44 271116.78 85120 -1 2255
2257 0 476961.47 271069.7 85200 -1 2256
2258 0 476682.1 270563.03 85240 -1 2257
2259 0 476721.34 270524.53 85280 -1 2258
2260 0 476697.9 270571.8 85360 -1 2259
2261 0 476633.25 270627.66 85440 -1 2260
2262 0 476641.75 270652.06 85520 -1 2261
2263 0 476402.8 270636.6 85600 -1 2262
2264 0 476353.94 270636.56 85680 -1 2263
2265 0 476369.28 270627.97 85720 -1 2264
2266 0 476353.72 270580.22 85800 -1 2265
2267 0 476418.53 270517.06 85840 -1 2266
2268 0 477842 272083.62 84480 -1 2238
2269 0 477817.5 272203.44 84520 -1 2268
2270 0 477816.72 272284.5 84560 -1 2269
2271 0 477778.03 272363.38 84600 -1 2270
2272 0 477763.53 272403.34 84640 -1 2271
2273 0 477794.25 272393.6 84680 -1 2272
2274 0 477785.8 272404.5 84720 -1 2273
2275 0 477753.66 272452.7 84800 -1 2274
2276 0 477745.53 272475.47 84840 -1 2275
2277 0 481512.8 270291.66 82480 194 2206
2278 0 481545.06 270324.5 82400 192 2277
2279 0 481537.44 270419.3 82240 192 2278
2280 0 481473.72 270507.03 82080 140 2279
2281 0 481445.38 270582.7 82000 140 2280
2282 0 480695.94 270340.22 82000 32 2281
2283 0 480673.53 270331.78 82040 32 2282
2284 0 480529.75 270315.34 82080 51 2283
2285 0 480314.16 270354.66 82120 32 2284
2286 0 480193.78 270355.4 82080 32 2285
2287 0 480105.5 270347.88 82040 32 2286
2288 0 480033.84 270354.75 81960 32 2287
2289 0 480017.7 270372.7 81920 32 2288
2290 0 479867.8 270499.7 81880 32 2289
2291 0 479776.72 270628.03 81840 32 2290
2292 0 479481.72 270795.75 81800 -1 2291
2293 0 479432.4 270819.8 81760 -1 2292
2294 0 479353.3 270812.28 81720 -1 2293
2295 0 479193.22 270899.66 81680 -1 2294
2296 0 479113.62 270898.56 81640 -1 2295
2297 0 479051.25 270923.4 81600 -1 2296
2298 0 481433.7 270618.56 81960 172 2281
2299 0 481368.72 270651.62 81800 172 2298
2300 0 481417.4 270763.2 81680 208 2299
2301 0 481442.1 270745.88 81640 208 2300
2302 0 481497.8 270771.84 81560 208 2301
2303 0 481513.72 270866.94 81480 128 2302
2304 0 481481.72 270883.2 81400 128 2303
2305 0 481489.66 270987.38 81320 128 2304
2306 0 481441.53 270995.84 81240 128 2305
2307 0 481465.5 271010 81160 181 2306
2308 0 481497.53 271082.88 81080 181 2307
2309 0 481498.06 271131.7 80960 326 2308
2310 0 481514.28 271202.34 80880 326 2309
2311 0 481513.1 271203.3 80800 333 2310
2312 0 481490.12 271251.84 80720 333 2311
2313 0 481522.62 271226.6 80640 333 2312
2314 0 481513.47 271308.03 80520 333 2313
2315 0 481385.7 271539.62 80320 181 2314
2316 0 481345.53 271634.94 80240 181 2315
2317 0 481623.78 271480.06 79880 284 2316
2318 0 480395.3 272378.72 79880 115 2317
2319 0 480265.84 272507.47 79840 120 2318
2320 0 480074.66 272523.12 79720 120 2319
2321 0 479961.97 272572.06 79640 115 2320
2322 0 479865.72 272595.34 79560 115 2321
2323 0 479577.8 272634.75 79480 96 2322
2324 0 479441.47 272619.53 79400 128 2323
2325 0 479313.9 272643.6 79320 90 2324
2326 0 479282.94 272627.6 79280 90 2325
2327 0 479202 272658.5 79240 90 2326
2328 0 479010.78 272715.12 79200 96 2327
2329 0 478734.53 272759.03 79160 131 2328
2330 0 478449.03 272787.34 79120 131 2329
2331 0 478313.4 272763.88 79080 131 2330
2332 0 478274.12 272757.66 79040 131 2331
2333 0 478250.44 272690.22 79000 102 2332
2334 0 478138.75 272709.1 78960 102 2333
2335 0 477529.84 272397.44 78960 102 2334
2336 0 477514.7 272329.78 78920 107 2335
2337 0 477269.5 272202 78920 -1 2336
2338 0 477277.5 272154 78880 -1 2337
2339 0 477529.44 272323.88 78880 107 2336
2340 0 477547.06 272340.38 78840 102 2339
2341 0 477578.78 272341.84 78800 102 2340
2342 0 478106.88 272713.53 78920 102 2334
2343 0 478091.25 272812.34 78840 102 2342
2344 0 477939.47 272810.12 78760 96 2343
2345 0 477731.7 272885.97 78680 102 2344
2346 0 477589.2 272961.8 78600 107 2345
2347 0 477487.8 272928.22 78520 107 2346
2348 0 477438.66 272938.97 78480 137 2347
2349 0 477410.1 272912.78 78440 137 2348
2350 0 477327.66 272906.7 78400 137 2349
2351 0 477216.56 272902.4 78360 137 2350
2352 0 476934.12 272893.16 78320 139 2351
2353 0 476676.78 272894.25 78280 120 2352
2354 0 476647.97 272896.53 78200 120 2353
2355 0 476587.5 272892 78160 81 2354
2356 0 476526.53 272886.9 78120 81 2355
2357 0 476420.03 272887.8 78080 81 2356
2358 0 476033.5 272738 78080 75 2357
2359 0 475279.5 272560 78000 120 2358
2360 0 475201.5 272498 77880 120 2359
2361 0 475197.5 272478 77840 120 2360
2362 0 474845.5 272506 78000 120 2359
2363 0 474601.5 272550 78080 108 2362
2364 0 474571.5 272624 78200 108 2363
2365 0 474664.3 272868.62 78240 40 2364
2366 0 474318 272490 78200 75 2364
2367 0 474222 272434 78280 75 2366
2368 0 473730 272330 78320 75 2367
2369 0 474065.38 272376.94 78360 107 2368
2370 0 474249.44 272412.8 78480 107 2369
2371 0 474341.44 272450.12 78640 96 2370
2372 0 474410.5 272436.1 78680 96 2371
2373 0 474275.5 272514.38 78840 81 2372
2374 0 474209.28 272407.06 78880 81 2373
2375 0 474183.66 272373.7 79000 81 2374
2376 0 474193.06 272328.75 79040 51 2375
2377 0 474285.12 272678.75 78920 81 2373
2378 0 473582 272286 78240 75 2368
2379 0 473466 272154 78160 75 2378
2380 0 473262 271578 78120 40 2379
2381 0 472748 271628 78000 40 2380
2382 0 472626 271616 77960 -1 2381
2383 0 472504 271604 77920 -1 2382
2384 0 472240 271520 77800 -1 2383
2385 0 472104 271496 77760 -1 2384
2386 0 471968 271472 77720 -1 2385
2387 0 471816 271436 77640 -1 2386
2388 0 471744 271404 77600 -1 2387
2389 0 471610 271286 77520 -1 2388
2390 0 471442 271222 77400 -1 2389
2391 0 471242 271138 77320 -1 2390
2392 0 471202 271082 77240 -1 2391
2393 0 471178 270926 77120 -1 2392
2394 0 470982 270810 77080 -1 2393
2395 0 470958 270602 77120 -1 2394
2396 0 471086 270354 77080 -1 2395
2397 0 471070 270274 77040 -1 2396
2398 0 471050 269926 77000 -1 2397
2399 0 470942 269794 76960 -1 2398
2400 0 470706 269658 76920 -1 2399
2401 0 470690.66 269628.28 76800 -1 2400
2402 0 473250 271466 78080 40 2380
2403 0 473440 270964 78000 80 2402
2404 0 473450 270642 77920 102 2403
2405 0 473526 270410 77840 80 2404
2406 0 473570 270310 77760 80 2405
2407 0 473726 270254 77680 45 2406
2408 0 473938 270070 77560 51 2407
2409 0 474050 269922 77440 71 2408
2410 0 474090 269714 77320 71 2409
2411 0 473434 272322 78320 75 2368
2412 0 473230 272362 78440 75 2411
2413 0 473198 272378 78480 75 2412
2414 0 476523.62 272915.75 78040 81 2357
2415 0 476556.66 272957.4 78000 71 2414
2416 0 476573.38 272925.66 77960 71 2415
2417 0 476572.84 272952.3 77920 108 2416
2418 0 476552.72 272959.62 77800 108 2417
2419 0 476560.34 272977.66 77720 108 2418
2420 0 476539.88 273010.44 77600 108 2419
2421 0 476558.78 273046.22 77560 108 2420
2422 0 476550.9 273163.9 77400 131 2421
2423 0 476555.8 273203.9 77280 131 2422
2424 0 476521.3 273349.22 77200 172 2423
2425 0 476497.44 273283.88 77080 186 2424
2426 0 476395 273355.5 76960 186 2425
2427 0 476338.16 273300.44 76840 176 2426
2428 0 476162.25 273355.44 76720 160 2427
2429 0 476646.7 273330.78 76760 40 2428
2430 0 476846.78 273339.88 76800 40 2429
2431 0 476017.88 273330.1 76600 160 2428
2432 0 476425.8 273262.56 76560 128 2431
2433 0 476494.88 273182.75 76520 128 2432
2434 0 475946.53 273314.9 76560 160 2431
2435 0 475778.47 273412.78 76520 120 2434
2436 0 475738.56 273364.28 76440 120 2435
2437 0 475674.34 273438.72 76400 120 2436
2438 0 475553.88 273460 76320 81 2437
2439 0 475409.78 273405.4 76240 81 2438
2440 0 475398.84 273392.1 76200 128 2439
2441 0 475386.03 273380.5 76160 128 2440
2442 0 475433.38 273322.75 76080 128 2441
2443 0 475393.75 273299.56 76040 128 2442
2444 0 475409.8 273236.53 76000 128 2443
2445 0 475401.88 273236.1 75960 128 2444
2446 0 475402.06 273188.62 75920 128 2445
2447 0 475402.56 273180 75880 128 2446
2448 0 475378.3 273140.34 75800 86 2447
2449 0 475377.3 273140.34 75720 86 2448
2450 0 475378.22 273123.84 75640 86 2449
2451 0 475345.38 273035.44 75520 107 2450
2452 0 475353.56 273003.94 75440 107 2451
2453 0 475354.53 272987.78 75360 108 2452
2454 0 475331.03 272946.94 75160 81 2453
2455 0 475250.06 272933.03 75080 81 2454
2456 0 475265.62 272933.25 75040 81 2455
2457 0 475251 272907.6 75000 81 2456
2458 0 475242.06 272884.2 74960 108 2457
2459 0 475258.06 272852.6 74920 108 2458
2460 0 475233.34 272875.6 74880 108 2459
2461 0 475185.1 272861.06 74800 108 2460
2462 0 475138.28 272835.47 74720 102 2461
2463 0 475057.94 272797.44 74640 102 2462
2464 0 475027.12 272756.22 74560 102 2463
2465 0 475089.44 272755.5 74480 166 2464
2466 0 475000.97 272722.84 74400 166 2465
2467 0 474946.56 272667.3 74240 176 2466
2468 0 475002.12 272756.72 74160 166 2467
2469 0 475002.38 272756.7 74120 176 2468
2470 0 474683.34 272667.56 74080 139 2469
2471 0 474600.94 272644.88 74040 139 2470
2472 0 474560.88 272580.72 74000 139 2471
2473 0 474578.25 272572.88 73960 139 2472
2474 0 474561.62 272508.12 73920 139 2473
2475 0 474554.47 272490.44 73880 128 2474
2476 0 474512.78 272404.38 73840 128 2475
2477 0 474531.84 272139.66 73800 81 2476
2478 0 474802.56 271937.47 73760 -1 2477
2479 0 474306.22 272476.78 73800 81 2476
2480 0 474209.06 272459.78 73760 81 2479
2481 0 474185.4 272436.5 73720 81 2480
2482 0 474129.38 272396.16 73680 81 2481
2483 0 474034 272380.44 73640 96 2482
2484 0 473985.03 272347.88 73600 96 2483
2485 0 473977.78 272348.38 73560 96 2484
2486 0 473961.22 272348.16 73520 96 2485
2487 0 473970.56 272283.94 73440 75 2486
2488 0 473969.28 272300.78 73360 75 2487
2489 0 473875.03 272276.06 73280 75 2488
2490 0 473769.2 272276.88 73200 98 2489
2491 0 473737.75 272227.34 73120 98 2490
2492 0 473706.34 272228.06 73040 98 2491
2493 0 473650.44 272219.88 72960 164 2492
2494 0 473499.06 272236.25 72880 164 2493
2495 0 473508.06 272238.4 72840 164 2494
2496 0 473538.66 272244.44 72720 164 2495
2497 0 473626.34 272196 72600 164 2496
2498 0 473585.62 272171.28 72480 164 2497
2499 0 473642.3 272171.8 72400 164 2498
2500 0 473697.97 272155.16 72360 164 2499
2501 0 473713.44 272196.22 72280 164 2500
2502 0 473754.06 272155.8 72160 -1 2501
2503 0 473785.9 272140.28 72080 -1 2502
2504 0 473793.75 272195.78 72000 -1 2503
2505 0 473841.1 272275.56 71920 -1 2504
2506 0 473858.3 272307.56 71880 -1 2505
2507 0 473842.94 272347.1 71840 -1 2506
2508 0 473824.8 272342.7 71800 -1 2507
2509 0 473777.97 272380.12 71720 -1 2508
2510 0 473754.03 272388.94 71680 -1 2509
2511 0 473729.84 272404 71600 -1 2510
2512 0 473705.38 272387.7 71520 -1 2511
2513 0 473690.28 272412.06 71480 -1 2512
2514 0 473586.9 272426.5 71440 -1 2513
2515 0 473505.94 272436.22 71400 -1 2514
2516 0 473490.28 272437.06 71360 -1 2515
2517 0 473482.94 272432.44 71320 -1 2516
2518 0 473489.5 272460.56 71280 -1 2517
2519 0 473506.22 272444.7 71240 -1 2518
2520 0 473473.56 272437.62 71200 -1 2519
2521 0 473458.03 272428.84 71120 -1 2520
2522 0 473466.78 272420.28 71040 -1 2521
2523 0 473480.84 272404.7 70960 -1 2522
2524 0 473185.8 272284.3 70920 -1 2523
2525 0 473186.1 272284.03 70880 -1 2524
2526 0 472842.47 272099.8 72840 64 2495
2527 0 472330.38 272260 72840 81 2526
2528 0 472044.56 272309.53 72880 90 2527
2529 0 472264.2 272261.9 72760 81 2527
2530 0 472129.47 272357.5 72680 90 2529
2531 0 472018.34 272492.8 72640 81 2530
2532 0 471962.16 272500.3 72600 81 2531
2533 0 471929.4 272508.16 72560 96 2532
2534 0 471890.28 272516.88 72520 96 2533
2535 0 471889.9 272523.06 72480 96 2534
2536 0 471881.53 272548.72 72440 96 2535
2537 0 471858.03 272563.88 72360 96 2536
2538 0 471793.1 272596.34 72320 75 2537
2539 0 471553.06 272628.47 72280 75 2538
2540 0 471522.2 272636.7 72240 64 2539
2541 0 471458.7 272612.1 72200 64 2540
2542 0 471426.16 272604.3 72160 64 2541
2543 0 471386.4 272627.62 72120 64 2542
2544 0 471314.34 272644.3 72080 60 2543
2545 0 471258.25 272723.28 72040 60 2544
2546 0 471201.88 272755.97 72000 60 2545
2547 0 471089.62 272821.12 71960 75 2546
2548 0 471010.75 272891.56 71920 75 2547
2549 0 470482.22 272867.97 71880 107 2548
2550 0 470658.22 272667.9 71880 107 2549
2551 0 470658 272560.5 71920 107 2550
2552 0 470657.7 272453.16 71960 107 2551
2553 0 470641.94 272404.56 72000 107 2552
2554 0 470650.25 272307.38 72040 75 2553
2555 0 470642.2 272316.4 72080 75 2554
2556 0 470618.47 272315.84 72120 107 2555
2557 0 470618.2 272292.7 72160 107 2556
2558 0 469738.16 273068.06 71880 75 2549
2559 0 469539.06 273181.2 71840 71 2558
2560 0 469329.06 273150.97 71800 75 2559
2561 0 469250.44 273204.66 71760 75 2560
2562 0 468793.94 273108.47 71720 60 2561
2563 0 468722.28 273116.97 71680 60 2562
2564 0 468690.12 273101.4 71640 60 2563
2565 0 468713.9 273116.66 71600 60 2564
2566 0 468722.3 273117.53 71560 60 2565
2567 0 468672.72 273117.47 71520 60 2566
2568 0 472033.1 272628.4 72280 75 2538
2569 0 472114.2 272596.7 72240 75 2568
2570 0 472130.66 272620.03 72200 40 2569
2571 0 472186.16 272619.94 72160 40 2570
2572 0 472298.34 272635.62 72120 40 2571
2573 0 472442.53 272708.06 72080 51 2572
2574 0 472506.2 272699.3 72040 51 2573
2575 0 472633.47 272748.62 71960 60 2574
2576 0 472706.3 272779.78 71880 60 2575
2577 0 472808.53 272727.75 71800 60 2576
2578 0 472810.88 272748.2 71760 60 2577
2579 0 472809.9 272764.1 71720 60 2578
2580 0 475506.16 272828.6 74160 166 2468
2581 0 475682.12 272724.56 74160 166 2580
2582 0 475698.5 272731.4 74240 166 2581
2583 0 475130.94 273612.03 76200 128 2440
2584 0 475026.06 273612.5 76160 128 2583
2585 0 481650.34 271450.62 79840 284 2317
2586 0 481809.84 271363.3 79720 284 2585
2587 0 481842.1 271372.06 79640 291 2586
2588 0 482000.5 271266.72 79520 291 2587
2589 0 482049.72 271227.47 79400 291 2588
2590 0 482178.03 271083.22 79320 284 2589
2591 0 482185.78 271057.8 79240 284 2590
2592 0 482242.25 271028.94 79160 198 2591
2593 0 482265.78 270995.66 79080 198 2592
2594 0 482305.53 270970.25 79000 198 2593
2595 0 482425.44 270979.44 78880 198 2594
2596 0 482655.3 270897.56 78680 122 2595
2597 0 482707.2 270907.7 78560 122 2596
2598 0 482711.16 270913.4 78480 86 2597
2599 0 482730.66 270851.9 78200 86 2598
2600 0 482720.5 270876.5 78160 86 2599
2601 0 482709.78 270900.6 78120 115 2600
2602 0 482671.12 270867 78040 115 2601
2603 0 482584.06 270887.9 77960 115 2602
2604 0 482494.22 270882.25 77840 115 2603
2605 0 482375.44 270939.9 77760 237 2604
2606 0 482358.53 270948.66 77680 237 2605
2607 0 482303.8 271013.75 77600 237 2606
2608 0 482287 271022.28 77480 150 2607
2609 0 482233.8 271022.66 77440 150 2608
2610 0 482159.7 271037.5 77320 150 2609
2611 0 482121.8 271115.66 77120 172 2610
2612 0 482145.2 271147.4 76920 148 2611
2613 0 482161.16 271195.72 76720 181 2612
2614 0 482178.3 271139.1 76560 181 2613
2615 0 482170.06 271122.8 76320 198 2614
2616 0 482217 271154.75 76080 168 2615
2617 0 482338.6 271147.22 75920 128 2616
2618 0 482377.97 271186.88 75720 178 2617
2619 0 482351.34 271192.34 75640 178 2618
2620 0 482977.62 270903.88 75600 178 2619
2621 0 482337.94 271195.16 75600 178 2619
2622 0 482402.6 271140.12 75520 178 2621
2623 0 482441.4 271099.03 75400 148 2622
2624 0 482545.1 271171.38 75240 148 2623
2625 0 482580.1 271171.7 75120 260 2624
2626 0 481434.2 271323.88 75120 -1 2625
2627 0 481274.53 271275.6 75080 -1 2626
2628 0 481113.34 271180.28 75040 -1 2627
2629 0 481115.1 271146.9 75000 -1 2628
2630 0 481057.06 271115.84 74960 -1 2629
2631 0 481049.47 271060.12 74920 -1 2630
2632 0 481049.03 270939.2 74880 -1 2631
2633 0 481072.72 270907.56 74840 -1 2632
2634 0 481133 270818.03 74720 -1 2633
2635 0 481125 270772.03 74600 -1 2634
2636 0 481273 270728.03 74520 -1 2635
2637 0 481389 270644.03 74440 -1 2636
2638 0 481437.03 270632.06 74400 -1 2637
2639 0 482649.3 271163.75 75040 260 2625
2640 0 482651.53 271170.7 75000 260 2639
2641 0 482657.25 271187.75 74960 260 2640
2642 0 482617.28 271172 74920 260 2641
2643 0 482680.78 271219.28 74840 245 2642
2644 0 482681.94 271226.94 74760 245 2643
2645 0 482777.1 271195.34 74680 245 2644
2646 0 482793.38 271163.34 74600 150 2645
2647 0 482905.9 271243.25 74480 150 2646
2648 0 482936.84 271238.9 74440 150 2647
2649 0 482968.75 271235 74400 150 2648
2650 0 482986.4 271247.5 74320 80 2649
2651 0 482986.3 271267.38 74240 150 2650
2652 0 483113.8 271258.72 74160 80 2651
2653 0 483066.1 271299.44 74080 80 2652
2654 0 483057.44 271291.5 73960 257 2653
2655 0 483082.6 271393.9 73880 257 2654
2656 0 483145.7 271468.34 73800 257 2655
2657 0 483154.4 271475.44 73720 257 2656
2658 0 483176.78 271491.94 73640 257 2657
2659 0 483121.7 271451.03 73600 257 2658
2660 0 482921.4 271603.16 73200 246 2659
2661 0 482849.34 271599.34 73080 246 2660
2662 0 482797.3 271597.22 73000 163 2661
2663 0 482504.94 271572.5 72520 283 2662
2664 0 482498.2 271562.03 72480 283 2663
2665 0 482369.53 271523.16 72320 262 2664
2666 0 482266.34 271530.62 72160 286 2665
2667 0 482138.2 271547.62 72080 209 2666
2668 0 482137.9 271547.44 72000 160 2667
2669 0 482137.97 271546.84 71920 160 2668
2670 0 482137.3 271548.78 71800 120 2669
2671 0 482136.94 271548.16 71640 282 2670
2672 0 482041.6 271563.47 71520 282 2671
2673 0 482010.03 271579.25 71280 208 2672
2674 0 481953.7 271571.25 71120 208 2673
2675 0 481729.78 271579.4 70880 208 2674
2676 0 481690.1 271499.56 70760 208 2675
2677 0 481569.88 271427.6 70640 192 2676
2678 0 481466.5 271323.94 70520 192 2677
2679 0 481362.6 271354.94 70400 200 2678
2680 0 481225.66 271291.9 70280 288 2679
2681 0 481105.7 271262.25 70160 288 2680
2682 0 481025.78 271235.62 70120 353 2681
2683 0 480994.66 271211.7 70000 353 2682
2684 0 480962.47 271178.53 69920 353 2683
2685 0 480938.06 271051.38 69640 326 2684
2686 0 480874.75 271050.94 69520 295 2685
2687 0 480537.66 270932.25 69360 261 2686
2688 0 480544.06 270903.2 69320 261 2687
2689 0 480922.12 271275.16 69320 295 2688
2690 0 480866.06 271307.6 69280 295 2689
2691 0 480817.44 271387.8 69240 261 2690
2692 0 480802.03 271387.62 69200 219 2691
2693 0 480809.28 271412.66 69160 219 2692
2694 0 480562.12 270819.66 69200 219 2688
2695 0 480513.4 270828.38 69120 219 2694
2696 0 480416.94 270850.6 69000 273 2695
2697 0 480403.47 270819.75 68920 273 2696
2698 0 480207.47 270789.28 68840 284 2697
2699 0 480088.53 270773.16 68760 284 2698
2700 0 479952.66 270667.9 68520 270 2699
2701 0 479514.12 270549.4 68400 186 2700
2702 0 479241.84 270492.6 68320 150 2701
2703 0 478873.75 270683.53 68160 197 2702
2704 0 478562.34 270819.28 68040 246 2703
2705 0 478465.94 270995.6 67880 196 2704
2706 0 478382.3 271064.88 67800 196 2705
2707 0 478034.28 271571.88 67800 -1 2706
2708 0 478017.22 271595.3 67840 -1 2707
2709 0 478018.03 271603.72 67880 -1 2708
2710 0 477984.03 271700.06 67960 -1 2709
2711 0 477988.03 271784.06 68000 -1 2710
2712 0 477996 271940.03 68080 -1 2711
2713 0 478032 272072.03 68160 -1 2712
2714 0 478090 272128.06 68280 -1 2713
2715 0 478250 272136.06 68440 -1 2714
2716 0 478558 272296.06 68560 -1 2715
2717 0 478816 272364.1 68560 -1 2716
2718 0 479096 272428.1 68480 -1 2717
2719 0 479236 272480.1 68400 -1 2718
2720 0 479348 272508.1 68480 -1 2719
2721 0 479356 272536.1 68560 -1 2720
2722 0 479420 272608.1 68680 -1 2721
2723 0 478336.8 271102.1 67760 196 2706
2724 0 478274.97 271120.88 67600 163 2723
2725 0 478402.2 271051.7 67360 90 2724
2726 0 478380.16 271116.2 67200 81 2725
2727 0 478028.25 271199.44 67080 178 2726
2728 0 477705.78 271264.34 67000 124 2727
2729 0 477571.53 271251.4 66920 163 2728
2730 0 477387.62 271211.8 66880 175 2729
2731 0 477168.28 271298 66800 175 2730
2732 0 476960.4 271291.34 66720 192 2731
2733 0 476896.5 271258.72 66640 192 2732
2734 0 476768.34 271235.06 66560 189 2733
2735 0 476662.5 271148.9 66480 189 2734
2736 0 476431.12 271025.38 66400 154 2735
2737 0 476279.53 270946.4 66280 154 2736
2738 0 476135.28 270850.7 66200 71 2737
2739 0 475982.6 270825.84 66080 104 2738
2740 0 475934.78 270723.53 66000 104 2739
2741 0 475870.25 270608.62 65800 185 2740
2742 0 475785.34 270542.5 65680 185 2741
2743 0 475702.06 270473.1 65560 253 2742
2744 0 475620.72 270385.8 65400 253 2743
2745 0 475525.22 270425.12 65240 253 2744
2746 0 475421.2 270322.22 65200 329 2745
2747 0 475229.47 270289.94 65080 286 2746
2748 0 475117.56 270226.03 65000 228 2747
2749 0 474916.5 270121.25 64920 235 2748
2750 0 474532.6 269936.94 64880 226 2749
2751 0 474253 269464.6 64760 259 2750
2752 0 474145.84 269436.47 64680 259 2751
2753 0 474206.8 269209.6 64520 226 2752
2754 0 474222.4 269153.06 64480 226 2753
2755 0 474205.25 269054.2 64400 226 2754
2756 0 474057.38 268938.97 64280 240 2755
2757 0 474008.6 268920.03 64200 240 2756
2758 0 473998.34 268944.16 64120 240 2757
2759 0 473594.03 268892.53 64040 202 2758
2760 0 472682.2 268987.22 63800 153 2759
2761 0 472296.12 268965.1 63680 122 2760
2762 0 471924.56 268865.97 63520 178 2761
2763 0 471508.2 268847.97 63360 226 2762
2764 0 471418.6 268762.5 63240 226 2763
2765 0 471395.28 268719.8 63160 200 2764
2766 0 471322.03 268608.4 63120 200 2765
2767 0 471251.47 268568.47 62960 178 2766
2768 0 470818.9 268504.53 62760 189 2767
2769 0 470665.56 268465.38 62680 189 2768
2770 0 470747.62 268535.34 62560 189 2769
2771 0 470648.56 268486.62 62440 189 2770
2772 0 470395.6 268352.44 62360 168 2771
2773 0 470321.97 268323.34 62320 168 2772
2774 0 470248.53 268295.47 62280 168 2773
2775 0 470201.97 268304.56 62160 137 2774
2776 0 470086.66 268284.1 62080 178 2775
2777 0 469927.7 268256.7 61960 178 2776
2778 0 469790.8 268268.34 61840 172 2777
2779 0 469680.5 268157.3 61800 172 2778
2780 0 469463.1 268137.84 61680 197 2779
2781 0 469196 268058.5 61600 226 2780
2782 0 468930.7 267995.78 61520 241 2781
2783 0 468598.16 267969.9 61440 245 2782
2784 0 468363.38 267885.44 61320 242 2783
2785 0 468174.03 267826.7 61160 214 2784
2786 0 468060.3 267803.84 61040 194 2785
2787 0 467729.28 267795.2 60960 137 2786
2788 0 467664.53 267811.62 60920 137 2787
2789 0 467423.4 267793.84 60840 137 2788
2790 0 467219.88 267805.5 60720 124 2789
2791 0 465802 267926.9 60680 178 2790
2792 0 466027.03 268159.2 60640 163 2791
2793 0 465909.84 268084.84 60560 178 2792
2794 0 465798.53 267974.06 60480 178 2793
2795 0 465778.7 267929.12 60400 178 2794
2796 0 465676.5 267844.38 60280 181 2795
2797 0 465403.94 267839.72 60200 175 2796
2798 0 465029.3 267723.06 60120 207 2797
2799 0 464728.47 267593.03 60080 226 2798
2800 0 463768.53 267002.3 60080 197 2799
2801 0 462735.9 267218.53 60080 294 2800
2802 0 463232.75 267119.25 60000 248 2801
2803 0 463226.9 267000.6 59760 248 2802
2804 0 463027.34 267000.8 59640 258 2803
2805 0 463027.06 266998.6 59600 258 2804
2806 0 462979.44 267015.47 59560 258 2805
2807 0 463155.12 265503.6 59560 51 2806
2808 0 463157.34 265582.22 59480 51 2807
2809 0 463090.28 265616.5 59440 51 2808
2810 0 463018.3 265600.97 59400 51 2809
2811 0 463065.84 265633 59360 51 2810
2812 0 463049.47 265624.22 59320 51 2811
2813 0 463010.84 265591.8 59280 51 2812
2814 0 462995.12 265623.5 59240 51 2813
2815 0 463050.3 265616 59200 51 2814
2816 0 463203.34 265455.2 59600 107 2807
2817 0 463347.28 265200.6 59640 107 2816
2818 0 463603.25 265016.6 59640 81 2817
2819 0 463595.25 265007.25 59600 81 2818
2820 0 463603 264943.66 59560 81 2819
2821 0 463599.28 264902.78 59520 64 2820
2822 0 463581.6 264808.53 59480 64 2821
2823 0 463594.72 264672.78 59440 64 2822
2824 0 463610.28 264577.5 59400 102 2823
2825 0 463665.4 264417.88 59360 102 2824
2826 0 463841.3 263976.7 59320 80 2825
2827 0 464307.38 263479.8 59240 75 2826
2828 0 464268.03 263343.66 59160 75 2827
2829 0 464266.53 263263.03 59120 75 2828
2830 0 464161.7 263255.28 59080 75 2829
2831 0 464675.4 263071.78 59240 75 2827
2832 0 464834.22 263002.53 59400 -1 2831
2833 0 466882.3 263130.66 59400 -1 2832
2834 0 466910.25 263112.25 59360 -1 2833
2835 0 466994.8 263055.6 59240 -1 2834
2836 0 467157 263012.03 59080 -1 2835
2837 0 467201 263017 59040 -1 2836
2838 0 467333 263032.03 58920 -1 2837
2839 0 467465 263052.03 58880 -1 2838
2840 0 463744.1 262313.8 59480 -1 2832
2841 0 463069.4 261830.42 59600 -1 2840
2842 0 462867.1 261672.22 59640 -1 2841
2843 0 461763.44 261248.77 59640 -1 2842
2844 0 460691.5 260152.56 59640 -1 2843
2845 0 460569.88 260080.23 59680 -1 2844
2846 0 460578.66 260048 59720 -1 2845
2847 0 460354.94 259713.19 59760 -1 2846
2848 0 459962.66 259400.02 59720 -1 2847
2849 0 459386.6 259320.12 59720 -1 2848
2850 0 458898.53 259440.2 59720 -1 2849
2851 0 458754.03 259392.2 59680 -1 2850
2852 0 458563.7 259376.33 59640 -1 2851
2853 0 458380.12 259343.39 59600 -1 2852
2854 0 458188 259409 59520 -1 2853
2855 0 457872 259453 59440 -1 2854
2856 0 457512 259497 59400 -1 2855
2857 0 457332 259617 59360 -1 2856
2858 0 457208 259625 59320 -1 2857
2859 0 457036 259773 59280 -1 2858
2860 0 456932 259781 59160 -1 2859
2861 0 456700 259797 59160 -1 2860
2862 0 456624 259741 59120 -1 2861
2863 0 456464 259613 59080 -1 2862
2864 0 456380 259469 59200 -1 2863
2865 0 456424 259489 59280 -1 2864
2866 0 456168 259365 59160 -1 2864
2867 0 455908 259345 59200 -1 2866
2868 0 458952.75 259433.55 60000 -1 2850
2869 0 459037.2 259573.33 60200 -1 2868
2870 0 458996.66 259628.47 60240 -1 2869
2871 0 461291.88 261159.78 59600 -1 2843
2872 0 461195.28 261256.12 59640 -1 2871
2873 0 461141.84 261300 59680 -1 2872
2874 0 462710.34 261667.33 59520 -1 2841
2875 0 462530.7 261586.5 59480 -1 2874
2876 0 462441.5 261488.23 59360 -1 2875
2877 0 462440 261324.03 59280 -1 2876
2878 0 462450 261200.03 59120 -1 2877
2879 0 462454 261072.03 58880 -1 2878
2880 0 462936.56 267024.12 59520 258 2806
2881 0 462510.12 265904.3 59480 277 2880
2882 0 462406.06 265814.1 59400 -1 2881
2883 0 462913.6 267032.03 59440 245 2880
2884 0 462711.1 267070.66 59360 245 2883
2885 0 462777.38 267151.3 59320 258 2884
2886 0 461839.84 267143.34 60000 137 2801
2887 0 460698.88 266880.47 59840 150 2886
2888 0 458610.88 267344.2 59840 272 2887
2889 0 458454.75 267715.88 59400 250 2888
2890 0 458282.88 268215.66 59400 32 2889
2891 0 458193.72 268384.16 59320 75 2890
2892 0 458179.25 268392.47 59280 75 2891
2893 0 458098.5 268472.28 59240 75 2892
2894 0 457946.5 268711.7 59200 40 2893
2895 0 457875 268760.34 59160 80 2894
2896 0 457819.34 268887.88 59120 80 2895
2897 0 457650.84 269079.38 59080 40 2896
2898 0 457410.94 269207.56 59040 81 2897
2899 0 457346 269255.9 59000 81 2898
2900 0 457329.75 269280.12 58960 140 2899
2901 0 457362.44 269337.75 58920 140 2900
2902 0 457337.34 269367.75 58880 140 2901
2903 0 457338.03 269359.8 58840 140 2902
2904 0 457322.1 269383.9 58800 140 2903
2905 0 457338.16 269440.47 58760 140 2904
2906 0 457242.53 269479.38 58720 86 2905
2907 0 456826.47 269839.3 58720 51 2906
2908 0 456714.2 269912.53 58760 51 2907
2909 0 456418.2 270199.88 58800 -1 2908
2910 0 456330.16 270224.6 58760 -1 2909
2911 0 456242.38 270255.3 58720 -1 2910
2912 0 456186.5 270263.75 58680 -1 2911
2913 0 456162.25 270271.4 58640 -1 2912
2914 0 456106.62 270311.8 58600 -1 2913
2915 0 455947.78 270334.56 58560 -1 2914
2916 0 455890.62 270391.62 58520 -1 2915
2917 0 455810.62 270391.72 58480 -1 2916
2918 0 455722.06 270368.06 58440 -1 2917
2919 0 455690.72 270367.62 58400 -1 2918
2920 0 455651 270391.62 58360 -1 2919
2921 0 455607.75 270402.12 58320 -1 2920
2922 0 455594.97 270454.44 58280 -1 2921
2923 0 455562.4 270503.44 58240 -1 2922
2924 0 455561.25 270511.44 58200 -1 2923
2925 0 455538.38 270559.44 58160 -1 2924
2926 0 455546.94 270599.56 58120 -1 2925
2927 0 455576.94 270640.2 58080 -1 2926
2928 0 457786.94 266929.34 59760 186 2888
2929 0 456059.12 266672.8 59760 226 2928
2930 0 455803.28 266320.3 59880 186 2929
2931 0 455675.2 266224.88 59920 176 2930
2932 0 455198.6 266145.25 60000 202 2931
2933 0 455076.2 266151.06 60080 202 2932
2934 0 454669.9 266128.56 60160 217 2933
2935 0 454509.6 266091.2 60200 217 2934
2936 0 454317.25 266141.22 60280 202 2935
2937 0 454234.5 266163.28 60360 175 2936
2938 0 454112.4 266215.28 60440 175 2937
2939 0 453964.97 266255.44 60520 150 2938
2940 0 453867.5 266401.6 60600 150 2939
2941 0 453692.66 266419.62 60720 163 2940
2942 0 453289.9 266137.28 60800 120 2941
2943 0 453063.84 266091.2 60880 136 2942
2944 0 452787.12 266088.75 60960 202 2943
2945 0 452677.72 266003.56 61040 202 2944
2946 0 452572.1 265979.34 61160 208 2945
2947 0 452303.22 265771.9 61280 148 2946
2948 0 451401.5 265573 61320 166 2947
2949 0 450500.4 265374 61360 178 2948
2950 0 449742.7 265321.88 61440 260 2949
2951 0 447070.2 265245.28 61480 86 2950
2952 0 447422.3 265217.38 61760 86 2951
2953 0 446876 265091 61840 235 2952
2954 0 447020.84 265264.03 61440 164 2951
2955 0 446998.5 265283 61360 164 2954
2956 0 446976.16 265302.22 61280 164 2955
2957 0 446961.94 265356.22 61200 164 2956
2958 0 446977.38 265488.12 61080 164 2957
2959 0 446884.2 265543.8 61000 64 2958
2960 0 446868.1 265496.06 60920 64 2959
2961 0 445897.12 265399.62 60920 128 2960
2962 0 445817.9 265321.62 60880 128 2961
2963 0 445596.72 265299.94 60800 128 2962
2964 0 445424.03 265363.03 60720 -1 2963
2965 0 445290.22 265178.94 60680 -1 2964
2966 0 445017.12 265155.06 60600 -1 2965
2967 0 444891.7 265110.75 60560 -1 2966
2968 0 444857.94 265013.56 60520 -1 2967
2969 0 444804.7 264979.25 60480 -1 2968
2970 0 444711.22 264916.03 60440 -1 2969
2971 0 444506.2 264779.88 60320 -1 2970
2972 0 444316.9 264667.62 60240 -1 2971
2973 0 444123.28 264565.16 60200 -1 2972
2974 0 443809.38 264459.4 60160 -1 2973
2975 0 443687.28 264415.8 60120 -1 2974
2976 0 443577.7 264371.2 60080 -1 2975
2977 0 443362.25 264373.75 60000 -1 2976
2978 0 443193.62 264362.47 59920 -1 2977
2979 0 443052.53 264356.06 59880 -1 2978
2980 0 442933.03 264386.5 59840 -1 2979
2981 0 442873.94 264378.28 59800 -1 2980
2982 0 442785.2 264393.5 59760 -1 2981
2983 0 442576.56 264407.6 59720 -1 2982
2984 0 442492.12 264414.78 59680 -1 2983
2985 0 442404.25 264415.28 59640 -1 2984
2986 0 442076.5 264287.84 59600 -1 2985
2987 0 441965.16 264213.62 59560 -1 2986
2988 0 441679.44 264130.56 59440 -1 2987
2989 0 441336.47 264108.6 59440 -1 2988
2990 0 440911.16 264148.06 59480 -1 2989
2991 0 440209.25 264299.25 59520 -1 2990
2992 0 439888.6 264347.66 59440 -1 2991
2993 0 439669.66 264403.34 59360 -1 2992
2994 0 439559.9 264430.66 59320 -1 2993
2995 0 439352.06 264445.56 59280 -1 2994
2996 0 439192.62 264391.47 59200 -1 2995
2997 0 439075.6 264378 59120 -1 2996
2998 0 438894.44 264354.38 59040 -1 2997
2999 0 438662.56 264264.8 58960 -1 2998
3000 0 438416.84 264236.03 58800 -1 2999
3001 0 438276 264303.62 58680 -1 3000
3002 0 437969.66 264498.16 58600 -1 3001
3003 0 437739.2 264645.75 58560 -1 3002
3004 0 437597.12 264689.66 58520 -1 3003
3005 0 437574.94 264676.5 58480 -1 3004
3006 0 437612.16 264683.34 58440 -1 3005
3007 0 437604.3 264750.72 58400 -1 3006
3008 0 437575.5 264845.03 58320 -1 3007
3009 0 437611.3 264836.53 58280 -1 3008
3010 0 437111.34 265169.44 58280 -1 3009
3011 0 437074.1 265235.94 58240 -1 3010
3012 0 437043.44 265280.72 58200 -1 3011
3013 0 436981.66 265325.72 58160 -1 3012
3014 0 436943.34 265377.7 58120 -1 3013
3015 0 436898.84 265392.62 58080 -1 3014
3016 0 436898.2 265438 58040 -1 3015
3017 0 436875.03 265474.6 58000 -1 3016
3018 0 436854.9 265504.38 57960 -1 3017
3019 0 436870.56 265526.66 57920 -1 3018
3020 0 436856.03 265528.06 57880 -1 3019
3021 0 436863.75 265552.4 57840 -1 3020
3022 0 436839.06 265565.47 57800 -1 3021
3023 0 436831.7 265581.44 57760 -1 3022
3024 0 436794.28 265646.9 57720 -1 3023
3025 0 436712.16 265803.6 57680 -1 3024
3026 0 436696.53 265826.12 57640 -1 3025
3027 0 436593.1 265840.5 57600 -1 3026
3028 0 436541.97 265847.94 57560 -1 3027
3029 0 436520.25 265878.12 57520 -1 3028
3030 0 436615.53 265877.2 57480 -1 3029
3031 0 436578.22 265893.84 57400 -1 3030
3032 0 436554 265914.62 57360 -1 3031
3033 0 436575.8 265885.22 57320 -1 3032
3034 0 436571.34 265930.4 57280 -1 3033
3035 0 436653.84 265920.53 57240 -1 3034
3036 0 436722.03 265903.6 57200 -1 3035
3037 0 436789.97 265948.44 57160 -1 3036
3038 0 436839.03 266033.9 57080 -1 3037
3039 0 436817.4 266020.28 57000 -1 3038
3040 0 436787.03 266065.53 56960 -1 3039
3041 0 436735.22 266103.53 56920 -1 3040
3042 0 436697.53 266138.97 56880 -1 3041
3043 0 436697.22 266162.47 56840 -1 3042
3044 0 436675.8 266199.97 56800 -1 3043
3045 0 436682.1 266258.7 56760 -1 3044
3046 0 436623.44 266318.66 56720 -1 3045
3047 0 436571.28 266392.8 56680 -1 3046
3048 0 436535.7 266447.3 56640 -1 3047
3049 0 436489.2 266528.88 56600 -1 3048
3050 0 436458.44 266556.9 56560 -1 3049
3051 0 436437.44 266593.8 56520 -1 3050
3052 0 436405.72 266661.7 56480 -1 3051
3053 0 436339.94 266698.53 56440 -1 3052
3054 0 436159.8 266848.38 56400 -1 3053
3055 0 436168.88 266892.97 56360 -1 3054
3056 0 436167.56 266901.22 56320 -1 3055
3057 0 436175.5 266922.4 56280 -1 3056
3058 0 436168.53 267005.06 56240 -1 3057
3059 0 436183.12 266975.72 56200 -1 3058
3060 0 436183.12 266958.94 56160 -1 3059
3061 0 436190.75 266990.1 56120 -1 3060
3062 0 436197.75 267012.75 56080 -1 3061
3063 0 436061.78 267162.94 56040 -1 3062
3064 0 436018.2 267237.22 56000 -1 3063
3065 0 435898.88 267341.3 55960 -1 3064
3066 0 435892.72 267371.5 55920 -1 3065
3067 0 435892.88 267431.34 55880 -1 3066
3068 0 435877.06 267423.97 55840 -1 3067
3069 0 435868.7 267446.78 55800 -1 3068
3070 0 435848.7 267467.78 55760 -1 3069
3071 0 435845.94 267453.38 55720 -1 3070
3072 0 437647.97 264869.97 58240 -1 3009
3073 0 437610.34 264794.7 58200 -1 3072
3074 0 437596.56 264720.7 58160 -1 3073
3075 0 437589.34 264675.62 58120 -1 3074
3076 0 437593.84 264660.53 58080 -1 3075
3077 0 437615.2 264676.1 58040 -1 3076
3078 0 437630.72 264623.38 57960 -1 3077
3079 0 437631.56 264578.7 57920 -1 3078
3080 0 437640.06 264565.2 57880 -1 3079
3081 0 437659.28 264531.5 57840 -1 3080
3082 0 437660.06 264436.97 57800 -1 3081
3083 0 437630.62 264401.38 57760 -1 3082
3084 0 437630.25 264422 57720 -1 3083
3085 0 437473.25 264206.03 57720 -1 3084
3086 0 437436 264100.38 57680 -1 3085
3087 0 437480.97 264049.38 57640 -1 3086
3088 0 437459.12 264041.7 57600 -1 3087
3089 0 437459.8 264004.12 57560 -1 3088
3090 0 437618.8 263414.3 58640 -1 3001
3091 0 437618.6 263444.84 58720 -1 3090
3092 0 437614.9 263449.5 58760 -1 3091
3093 0 437613.9 263459.22 58800 -1 3092
3094 0 437614.44 263481.53 58840 -1 3093
3095 0 437279.78 263463.78 58680 -1 3091
3096 0 437198.9 263430.56 58640 -1 3095
3097 0 436943.38 263431.75 58600 -1 3096
3098 0 437240.62 263475 58720 -1 3095
3099 0 437217.56 263482.3 58760 -1 3098
3100 0 440077.4 264324.72 59320 -1 2993
3101 0 440457.56 264234.03 59240 -1 3100
3102 0 440702.3 264151.22 59080 -1 3101
3103 0 440855.03 263977.7 59000 -1 3102
3104 0 444533.75 264675.12 60160 -1 2974
3105 0 444576.7 264676.62 60120 -1 3104
3106 0 444592.78 264640.16 60080 -1 3105
3107 0 444494.9 264614.78 60000 -1 3106
3108 0 444482.47 264616.3 59960 -1 3107
3109 0 444437.4 264623.8 59920 -1 3108
3110 0 444415.34 264623.97 59880 -1 3109
3111 0 444392.88 264610.97 59840 -1 3110
3112 0 444370.94 264587 59800 -1 3111
3113 0 444341.97 264587.12 59760 -1 3112
3114 0 444334.84 264571.6 59720 -1 3113
3115 0 444271.9 264548.47 59680 -1 3114
3116 0 444230.34 264549.6 59640 -1 3115
3117 0 444200.5 264556 59600 -1 3116
3118 0 444178.03 264556.44 59560 -1 3117
3119 0 444180.16 264561.22 59520 -1 3118
3120 0 444124.2 264560.16 59480 -1 3119
3121 0 444102.38 264555.7 59440 -1 3120
3122 0 444085.56 264564.6 59400 -1 3121
3123 0 444042.25 264555.94 59360 -1 3122
3124 0 444021.1 264580 59320 -1 3123
3125 0 446796.72 265305.4 60520 166 2960
3126 0 446780.28 265244.97 60440 181 3125
3127 0 446680.75 265063.53 60240 139 3126
3128 0 446571.94 264966.16 60160 139 3127
3129 0 446381.3 264860.88 60000 108 3128
3130 0 446358.16 264825.88 59920 108 3129
3131 0 446277.22 264803.62 59880 115 3130
3132 0 446270 264785 59840 115 3131
3133 0 446262.8 264765.72 59800 115 3132
3134 0 446240.7 264698.62 59760 115 3133
3135 0 446254.28 264667.6 59680 115 3134
3136 0 446248.34 264646.06 59600 164 3135
3137 0 446223.38 264633.97 59520 164 3136
3138 0 446164.66 264496.9 59360 115 3137
3139 0 446107.22 264556.28 59240 115 3138
3140 0 446031.78 264555.66 59200 115 3139
3141 0 446029.03 264577.4 59160 115 3140
3142 0 445392.94 265025.4 59160 -1 3141
3143 0 445430.72 265077.62 59200 -1 3142
3144 0 445432.03 265108.16 59240 -1 3143
3145 0 446027.56 264601.53 59120 32 3141
3146 0 446065.03 264541.22 59080 32 3145
3147 0 446071.56 264504.75 59040 32 3146
3148 0 446101.25 264392.2 59000 32 3147
3149 0 446131.47 264346.97 58960 32 3148
3150 0 446190.56 264309.78 58920 203 3149
3151 0 446236.06 264257 58840 203 3150
3152 0 446258.62 264242.47 58800 203 3151
3153 0 446235.88 264167.1 58760 203 3152
3154 0 446164.03 264101.03 58720 178 3153
3155 0 446290.3 264175.66 58280 241 3154
3156 0 446318.44 264249.44 58160 241 3155
3157 0 446535.22 264257.25 58120 209 3156
3158 0 446498.5 264310.03 58040 209 3157
3159 0 446579.66 264353.84 58000 209 3158
3160 0 446639.66 264361.66 57920 203 3159
3161 0 446640.56 264484.9 57840 203 3160
3162 0 446617.75 264504.53 57760 203 3161
3163 0 446541.75 264622.28 57720 172 3162
3164 0 446580.38 264623.4 57680 172 3163
3165 0 446618 264719.94 57600 172 3164
3166 0 446715.44 264623.1 57560 172 3165
3167 0 446781.9 264600.66 57520 172 3166
3168 0 446834.22 264504.16 57480 178 3167
3169 0 446566.22 264660.12 57480 172 3168
3170 0 446520.6 264639.22 57440 172 3169
3171 0 446430.6 264699.25 57400 172 3170
3172 0 446443.16 264691.34 57360 172 3171
3173 0 446408.03 264705.44 57320 172 3172
3174 0 446431.6 264733.94 57280 172 3173
3175 0 446447.16 264745.03 57240 86 3174
3176 0 446439.8 264735.84 57200 172 3175
3177 0 447087.53 264497.2 57440 153 3168
3178 0 447214.5 264490.22 57400 124 3177
3179 0 447342.38 264505.1 57360 124 3178
3180 0 447461.38 264480.2 57280 172 3179
3181 0 447576.72 264494.1 57240 172 3180
3182 0 447626 264531.88 57200 172 3181
3183 0 447696.53 264525.72 57120 140 3182
3184 0 447786.66 264504.38 57040 140 3183
3185 0 447869.12 264518.22 57000 217 3184
3186 0 447927.47 264571 56920 217 3185
3187 0 448105.56 264542.2 56680 200 3186
3188 0 448142.1 264525.28 56520 200 3187
3189 0 448159.66 264517.75 56440 200 3188
3190 0 448202.44 264518.78 56400 200 3189
3191 0 448338.88 264495.9 56280 124 3190
3192 0 448391.3 264429.22 56240 124 3191
3193 0 448413.7 264378 56200 124 3192
3194 0 448585.3 264272.7 56160 136 3193
3195 0 448734.06 264249.38 56120 136 3194
3196 0 448689.3 264273.16 56080 136 3195
3197 0 448695.84 264242.25 56040 122 3196
3198 0 448711.53 264235.2 56000 122 3197
3199 0 448674.44 264243.38 55960 122 3198
3200 0 448705.66 264234.72 55920 122 3199
3201 0 448756.6 264234.8 55880 122 3200
3202 0 448786.25 264198.44 55840 122 3201
3203 0 448771.66 264190.16 55800 122 3202
3204 0 448765.22 264183.34 55760 75 3203
3205 0 448756.38 264183.44 55720 75 3204
3206 0 448720 264176.38 55680 75 3205
3207 0 448719.84 264167.94 55640 75 3206
3208 0 448711.53 264168.72 55600 75 3207
3209 0 448696.94 264145.97 55560 75 3208
3210 0 448629.8 264093.4 55520 178 3209
3211 0 448629.88 264040.94 55480 178 3210
3212 0 448645.47 264063.6 55440 178 3211
3213 0 448593.3 263996.28 55400 178 3212
3214 0 448570.38 263974.38 55360 178 3213
3215 0 448577.3 263967.03 55320 178 3214
3216 0 448547.44 263914.56 55280 206 3215
3217 0 448532.06 263939.28 55240 206 3216
3218 0 448457.25 263851.78 55200 206 3217
3219 0 448465.4 263923.3 55160 206 3218
3220 0 448457.1 263914.4 55120 206 3219
3221 0 448451.3 263912.22 55080 206 3220
3222 0 448436 263905.8 55000 163 3221
3223 0 448008.4 263588.62 54960 154 3222
3224 0 447686.44 263409.66 54920 219 3223
3225 0 447405.22 263130.78 54840 156 3224
3226 0 447147.97 262908.5 54800 120 3225
3227 0 446854.22 262658.66 54760 163 3226
3228 0 446664.66 262451.28 54720 163 3227
3229 0 446637.16 262435.7 54640 124 3228
3230 0 446576.5 262407.5 54520 124 3229
3231 0 446561.75 262377.3 54440 124 3230
3232 0 446471.78 262317.28 54400 189 3231
3233 0 446941.72 262048.39 54400 124 3232
3234 0 446912.7 262048.23 54360 189 3233
3235 0 446867.4 262063.02 54320 189 3234
3236 0 446882.53 262055.92 54280 189 3235
3237 0 446827.84 262002.8 54200 189 3236
3238 0 446832.38 262030.08 54160 189 3237
3239 0 446811.6 262018.89 54120 189 3238
3240 0 446405.66 262280.28 54360 189 3232
3241 0 446345.4 262287.03 54320 189 3240
3242 0 446264 262256.56 54240 186 3241
3243 0 445585.06 261950.81 54200 81 3242
3244 0 444531.38 261608.05 54160 128 3243
3245 0 444397.25 261405.97 54080 128 3244
3246 0 444277.12 261415.11 54000 163 3245
3247 0 444158.7 261339.34 53920 214 3246
3248 0 444016.84 261262.61 53880 214 3247
3249 0 443935 261263.47 53800 214 3248
3250 0 443308.03 261286.39 53800 -1 3249
3251 0 443300.4 261257.81 53760 -1 3250
3252 0 443291.88 261245.33 53720 -1 3251
3253 0 442837 261033.36 53720 -1 3252
3254 0 442090.16 260929.34 53720 -1 3253
3255 0 441642.7 261078.61 53600 -1 3254
3256 0 441403.38 261079 53560 -1 3255
3257 0 441074.6 261221.56 53520 -1 3256
3258 0 440177.56 261451.98 53480 -1 3257
3259 0 439912.88 261597.97 53400 -1 3258
3260 0 439840.16 261617.33 53320 -1 3259
3261 0 439842.47 261582.36 53280 -1 3260
3262 0 439928.8 261613.61 53240 -1 3261
3263 0 439911.4 261735.97 53080 -1 3262
3264 0 439900.38 261917.69 52960 -1 3263
3265 0 439573.78 262202.44 52800 -1 3264
3266 0 439526.3 262306.72 52640 -1 3265
3267 0 439595.03 262359.97 52480 -1 3266
3268 0 439619.38 262395.4 52440 -1 3267
3269 0 439721.78 262479.72 52360 -1 3268
3270 0 439814.94 262555.56 52280 -1 3269
3271 0 439849.97 262705.75 52200 -1 3270
3272 0 439822.62 262735.66 52160 -1 3271
3273 0 439816.53 262907.03 52120 -1 3272
3274 0 439747.97 263019.34 52040 -1 3273
3275 0 439709.34 263055.84 52000 -1 3274
3276 0 439694.4 263122.78 51960 -1 3275
3277 0 439583.2 263114.28 51920 -1 3276
3278 0 439471.38 263205.16 51880 -1 3277
3279 0 439382.16 263292.94 51840 -1 3278
3280 0 439344.47 263354.7 51800 -1 3279
3281 0 439266.03 263402.34 51760 -1 3280
3282 0 439247.47 263489.06 51720 -1 3281
3283 0 439239.72 263522.84 51680 -1 3282
3284 0 438822.8 263621.06 51640 -1 3283
3285 0 438813.12 263667.75 51600 -1 3284
3286 0 438933.16 263615.75 51600 -1 3285
3287 0 438985.34 263601.06 51560 -1 3286
3288 0 439127.44 263594.22 51520 -1 3287
3289 0 439164.06 263621.9 51480 -1 3288
3290 0 439239.34 263681.94 51440 -1 3289
3291 0 439353.2 263703.34 51400 -1 3290
3292 0 439365.8 263898.2 51360 -1 3291
3293 0 439426.8 264033.62 51320 -1 3292
3294 0 439495.06 264093.25 51280 -1 3293
3295 0 439515.47 264191.66 51240 -1 3294
3296 0 439550.8 264266.78 51200 -1 3295
3297 0 439881.56 264445.3 51160 -1 3296
3298 0 440052.94 264459.84 51120 -1 3297
3299 0 440029 264423.56 51200 -1 3297
3300 0 440075.66 264453.47 51240 -1 3299
3301 0 440107.25 264467.12 51280 -1 3300
3302 0 440105.6 264466.6 51320 -1 3301
3303 0 440133.97 264487.28 51360 -1 3302
3304 0 440183.5 264491.97 51400 -1 3303
3305 0 440224 264471.1 51440 -1 3304
3306 0 440229.06 264449.8 51480 -1 3305
3307 0 440208.28 264426.8 51520 -1 3306
3308 0 440228.97 264404.44 51560 -1 3307
3309 0 440250.28 264387.56 51600 -1 3308
3310 0 440304.56 264350 51640 -1 3309
3311 0 440319.5 264331.8 51680 -1 3310
3312 0 440334.4 264346.53 51720 -1 3311
3313 0 440325.88 264248.88 51800 -1 3312
3314 0 440325.28 264290.38 51840 -1 3313
3315 0 440325.25 264276.94 51880 -1 3314
3316 0 440194.8 264222.88 51800 -1 3313
3317 0 440130.28 264285.3 51840 -1 3316
3318 0 440061.2 264266 51880 -1 3317
3319 0 440003.25 264254.2 51920 -1 3318
3320 0 439997.12 264265.84 51960 -1 3319
3321 0 439976.3 264266.8 52000 -1 3320
3322 0 439855.1 264245.22 52040 -1 3321
3323 0 439780.84 264260.34 52080 -1 3322
3324 0 439777.72 264197.94 52120 -1 3323
3325 0 439750.56 264166.75 52160 -1 3324
3326 0 439752.9 264146.16 52200 -1 3325
3327 0 438649.44 263719.97 51560 -1 3285
3328 0 438478.4 263788.4 51520 -1 3327
3329 0 438447.88 263801 51480 -1 3328
3330 0 438361.53 263842.88 51440 -1 3329
3331 0 438288.88 263884.56 51400 -1 3330
3332 0 438260.88 263933.16 51360 -1 3331
3333 0 438250.8 263928.72 51320 -1 3332
3334 0 438225.72 263955.53 51280 -1 3333
3335 0 438218.03 263962.06 51240 -1 3334
3336 0 438211.3 263973.4 51200 -1 3335
3337 0 438229.06 263988.78 51160 -1 3336
3338 0 438208.38 263982.22 51120 -1 3337
3339 0 438186.53 263980.47 51080 -1 3338
3340 0 438175.03 264023.94 51040 -1 3339
3341 0 438136.34 264028.03 51000 -1 3340
3342 0 438027.75 264036.06 50960 -1 3341
3343 0 438011 264047.34 50920 -1 3342
3344 0 437966.97 264055.66 50880 -1 3343
3345 0 437606.72 264088.75 50840 -1 3344
3346 0 437429.75 264046.97 50760 -1 3345
3347 0 437387.75 264029.62 50720 -1 3346
3348 0 437508.62 264096.78 50680 -1 3347
3349 0 437281.2 263868.4 50640 -1 3348
3350 0 437287.6 263873.03 50600 -1 3349
3351 0 437294.88 263869.38 50560 -1 3350
3352 0 437315.03 263870.78 50520 -1 3351
3353 0 437334.78 263874.72 50480 -1 3352
3354 0 439942.62 262683.62 52160 -1 3271
3355 0 440017.4 262734.78 52120 -1 3354
3356 0 440075.88 262756.44 52080 -1 3355
3357 0 440097.94 262787.4 52040 -1 3356
3358 0 440110.4 262807.88 52000 -1 3357
3359 0 440147.4 262839.78 51960 -1 3358
3360 0 440190.22 262859.12 51920 -1 3359
3361 0 440222.6 262866.06 51880 -1 3360
3362 0 440264.16 262901.6 51840 -1 3361
3363 0 440287.75 262885.2 51800 -1 3362
3364 0 440284.53 262889.03 51760 -1 3363
3365 0 440368.06 262980.03 51720 -1 3364
3366 0 440402.97 263008.34 51640 -1 3365
3367 0 440453.22 263029.5 51600 -1 3366
3368 0 440505.47 263072.8 51560 -1 3367
3369 0 440522.38 263098.8 51520 -1 3368
3370 0 440580.34 263165.78 51480 -1 3369
3371 0 440596.03 263203 51440 -1 3370
3372 0 440618.28 263214.4 51400 -1 3371
3373 0 440653.66 263261.25 51360 -1 3372
3374 0 440738.75 263409.5 51320 -1 3373
3375 0 440783.25 263484.12 51280 -1 3374
3376 0 440976.9 263801.4 51240 -1 3375
3377 0 441299.03 264071.3 51240 -1 3376
3378 0 441526.12 264319.25 51240 -1 3377
3379 0 441674.2 264319.1 51160 -1 3378
3380 0 441764.88 264344.25 51120 -1 3379
3381 0 441823.25 264333.28 51080 -1 3380
3382 0 441934.75 264317.9 51040 -1 3381
3383 0 441967.7 264322.16 51000 -1 3382
3384 0 441680.5 264392 51280 -1 3378
3385 0 441794.62 264570.53 51320 -1 3384
3386 0 442403.56 264844.6 51280 -1 3385
3387 0 442550.5 264926 51240 -1 3386
3388 0 442188.03 260853.55 53800 -1 3254
3389 0 442197 260824.5 53840 -1 3388
3390 0 442205.94 260794.55 53880 -1 3389
3391 0 442253.75 260696.3 53920 -1 3390
3392 0 442257.84 260653.39 53960 -1 3391
3393 0 442268.6 260628.62 54000 -1 3392
3394 0 442306.72 260610.84 54040 -1 3393
3395 0 442306.47 260606.14 54080 -1 3394
3396 0 442312.06 260585.05 54120 -1 3395
3397 0 442322.22 260569.02 54160 -1 3396
3398 0 442323.16 260564.83 54200 -1 3397
3399 0 443285 261233 53680 -1 3252
3400 0 443277.94 261220.97 53640 -1 3399
3401 0 443215.44 261265.92 53520 -1 3400
3402 0 443203.78 261286.8 53480 -1 3401
3403 0 443151.06 261307.72 53440 -1 3402
3404 0 444016.47 261190.67 53760 214 3249
3405 0 444172.7 260802.4 53720 107 3404
3406 0 444149.97 260615.17 53680 107 3405
3407 0 444143.66 260488.94 53640 80 3406
3408 0 444136.72 260287.3 53600 86 3407
3409 0 444127.94 260234.56 53560 86 3408
3410 0 444110.88 260154.06 53520 86 3409
3411 0 444065.3 260139.36 53480 64 3410
3412 0 443961.56 260044.2 53440 64 3411
3413 0 443975.28 259836.5 53360 98 3412
3414 0 444005.5 259699.84 53320 98 3413
3415 0 444006.16 259605.23 53280 154 3414
3416 0 443971.66 259554.75 53240 154 3415
3417 0 443957.66 259479.39 53160 154 3416
3418 0 443972.38 259463.7 53120 75 3417
3419 0 443812.44 259329.03 53040 75 3418
3420 0 443694.03 259250.64 52960 60 3419
3421 0 443583.28 259218.5 52920 71 3420
3422 0 443439.9 259164.45 52880 71 3421
3423 0 443355.8 259156.86 52840 71 3422
3424 0 443354.97 259110.69 52800 122 3423
3425 0 443192.66 259066.72 52760 122 3424
3426 0 443197.94 259067.4 52720 122 3425
3427 0 443160.88 259086.8 52680 122 3426
3428 0 443131.75 258993.81 52640 175 3427
3429 0 443168.06 258996.55 52600 175 3428
3430 0 443070.88 258944.39 52560 175 3429
3431 0 443099.5 258971.5 52520 175 3430
3432 0 443053.9 258958.3 52480 175 3431
3433 0 443102.62 258999.61 52440 175 3432
3434 0 443088.12 259021.23 52400 175 3433
3435 0 443065.8 259012.84 52360 175 3434
3436 0 443051.4 259067.89 52320 175 3435
3437 0 443012.6 259097.25 52240 175 3436
3438 0 442911.72 259134.56 52200 175 3437
3439 0 442880.4 259239.72 52160 175 3438
3440 0 442908.66 259297.67 52120 175 3439
3441 0 442886.34 259329.2 52080 175 3440
3442 0 442879.84 259398.14 52040 175 3441
3443 0 442903.25 258465.52 52440 32 3433
3444 0 442909.47 258386.27 52400 40 3443
3445 0 443056.6 258092.89 52360 160 3444
3446 0 443091.38 258054.4 52320 160 3445
3447 0 443084.47 258078.84 52240 160 3446
3448 0 443136.88 258094.4 52200 160 3447
3449 0 443122.56 258093.58 52120 160 3448
3450 0 443084.44 258116.45 52080 90 3449
3451 0 443109.78 258120.98 52040 90 3450
3452 0 443083.22 258099.72 52000 90 3451
3453 0 443105.1 258088.86 51960 90 3452
3454 0 443100.84 258101.48 51880 90 3453
3455 0 443089.53 258049.75 51840 90 3454
3456 0 443075.88 258024.86 51800 32 3455
3457 0 443070.9 257999.67 51720 32 3456
3458 0 443072.97 258049.69 51680 32 3457
3459 0 443078.84 258027.72 51640 32 3458
3460 0 443124 258009.03 51600 32 3459
3461 0 443166.38 257984.67 51560 51 3460
3462 0 443203.3 257954.6 51520 51 3461
3463 0 443289.53 257941.02 51480 51 3462
3464 0 443387.66 257881.9 51440 64 3463
3465 0 443421.75 257884.34 51400 64 3464
3466 0 443441.25 257886.88 51360 64 3465
3467 0 443479 257878.64 51320 64 3466
3468 0 443521.9 257857.02 51280 64 3467
3469 0 443680.44 257847.3 51240 45 3468
3470 0 443665.6 257837.02 51160 45 3469
3471 0 443694.5 257861.62 51120 45 3470
3472 0 443737.7 257836.53 51040 45 3471
3473 0 443771.47 257729.81 51000 60 3472
3474 0 443900.3 257582.48 50960 60 3473
3475 0 444076.72 257105.38 50880 115 3474
3476 0 443711.4 257220.22 50840 115 3475
3477 0 443647.12 257180.78 50800 107 3476
3478 0 443672.28 257189.4 50640 107 3477
3479 0 443502.3 257108.28 50480 128 3478
3480 0 443502.8 257040.67 50440 128 3479
3481 0 443529.8 256859.16 50280 148 3480
3482 0 443563.8 256731.56 50080 120 3481
3483 0 443651.78 256646.03 49880 181 3482
3484 0 443865.62 256521.78 49800 190 3483
3485 0 443970.8 256445.2 49720 190 3484
3486 0 443648.38 256673 49680 181 3485
3487 0 443093.53 257045.19 49480 120 3486
3488 0 442945.06 257229.97 49320 -1 3487
3489 0 444128.5 256329.5 49600 150 3485
3490 0 444488.7 256844.62 49560 96 3489
3491 0 444650.12 256980.97 49480 71 3490
3492 0 444180.8 256290.8 49560 150 3489
3493 0 444298.38 256157.84 49480 150 3492
3494 0 444368.44 256077.84 49360 150 3493
3495 0 444706.25 255725.25 49160 -1 3494
3496 0 444827.53 255642.69 49120 -1 3495
3497 0 444957.53 255428.12 49160 -1 3496
3498 0 444966.2 255404.28 49200 -1 3497
3499 0 445001.44 255517.45 49000 -1 3496
3500 0 445021.84 255569.53 48880 -1 3499
3501 0 445183.7 255595.88 48760 -1 3500
3502 0 445466.7 255406.44 48680 -1 3501
3503 0 445735.62 255322.55 48640 -1 3502
3504 0 446022.12 255213.38 48600 -1 3503
3505 0 446403.38 255040.3 48640 -1 3504
3506 0 446570.4 254923.56 48600 -1 3505
3507 0 446758.28 254840.33 48520 -1 3506
3508 0 446869.06 254734.25 48440 -1 3507
3509 0 446971.2 254609.34 48360 -1 3508
3510 0 447140.03 254435.94 48280 -1 3509
3511 0 447367.2 254261.22 48200 -1 3510
3512 0 447464.62 254088.81 48160 -1 3511
3513 0 447565.9 253972.64 48120 -1 3512
3514 0 447594.56 253826.53 48040 -1 3513
3515 0 447530.7 253858.5 47960 -1 3514
3516 0 447660.7 254034.34 47920 -1 3515
3517 0 447799.8 254204.5 47880 -1 3516
3518 0 447854.72 253900.73 48160 -1 3513
3519 0 447992.38 253994.22 48240 -1 3518
3520 0 448102.8 253962.86 48320 -1 3519
3521 0 444028.66 257007.8 51040 115 3475
3522 0 443987.66 256895.33 51120 115 3521
3523 0 443966.66 256839.06 51160 115 3522
3524 0 443943.84 256828.83 51200 115 3523
3525 0 443981.53 256765.16 51240 115 3524
3526 0 444255.7 256605.52 51280 -1 3525
3527 0 444333.75 256606.73 51320 -1 3526
3528 0 444338.25 256620.12 51360 -1 3527
3529 0 447069.9 263071.22 54440 60 3231
3530 0 447075.8 263078.22 54400 60 3529
3531 0 447063.62 263062.28 54360 60 3530
3532 0 447042.38 263057.1 54320 60 3531
3533 0 447047.56 263066.78 54280 60 3532
3534 0 447053.06 263066.34 54240 60 3533
3535 0 447058.78 263082.66 54200 60 3534
3536 0 447079.47 263083.06 54160 60 3535
3537 0 447073.5 263103.66 54120 60 3536
3538 0 447073.44 263140.78 54080 60 3537
3539 0 447031.78 263147.5 54040 60 3538
3540 0 447031.53 263136.56 54000 60 3539
3541 0 446984.22 263114.9 53960 60 3540
3542 0 446973.62 263094.38 53920 60 3541
3543 0 446941.72 262961.28 53880 -1 3542
3544 0 446947.6 262850.97 53840 -1 3543
3545 0 446937.1 262797.7 53800 -1 3544
3546 0 446910.8 262767.44 53760 -1 3545
3547 0 446915.03 262766.97 53720 -1 3546
3548 0 446926.25 262777.84 53680 -1 3547
3549 0 448921.38 263638.34 55080 206 3221
3550 0 448980.53 263621.9 55040 206 3549
3551 0 449025.94 263606.88 55000 206 3550
3552 0 448991.66 263624.72 54960 206 3551
3553 0 448991.06 263729.4 54920 206 3552
3554 0 449051.1 263651.5 54880 206 3553
3555 0 449123.4 263628.78 54840 206 3554
3556 0 449146.88 263618.6 54800 206 3555
3557 0 449191.8 263623.1 54760 -1 3556
3558 0 449247.8 263639.72 54720 -1 3557
3559 0 449421.3 263599.16 54680 -1 3558
3560 0 449308.06 263629.12 54640 -1 3559
3561 0 449446.03 263587.62 54600 -1 3560
3562 0 449524.88 263517.94 54560 -1 3561
3563 0 449566.2 263539.5 54520 -1 3562
3564 0 449540.75 263560.12 54480 -1 3563
3565 0 449583.03 263597.1 54440 -1 3564
3566 0 449602.66 263645.44 54400 -1 3565
3567 0 449672.38 263677.34 54320 -1 3566
3568 0 449873.22 263765.06 54240 -1 3567
3569 0 449994.38 263861.06 54160 -1 3568
3570 0 450152.34 263934.7 54120 -1 3569
3571 0 450965.88 264277.7 54080 -1 3570
3572 0 451677.9 264040.66 54080 -1 3571
3573 0 451747.06 264083.6 53920 -1 3572
3574 0 451884 264135.78 53880 -1 3573
3575 0 452048.34 264145.5 53800 -1 3574
3576 0 452169.12 264152.5 53760 -1 3575
3577 0 452258.44 264166.8 53720 -1 3576
3578 0 452393.7 264088 53560 -1 3577
3579 0 452444.84 264103.22 53520 -1 3578
3580 0 452459.97 264138.9 53480 -1 3579
3581 0 452417.1 264141.22 53400 -1 3580
3582 0 452527.1 264157.25 53320 -1 3581
3583 0 452580.25 264147.2 53240 -1 3582
3584 0 452695.4 264200.06 53160 -1 3583
3585 0 452828.84 264294.9 53080 -1 3584
3586 0 453609.78 264673.16 52960 -1 3585
3587 0 454283.53 265209.78 52960 -1 3586
3588 0 454313.78 265274.06 52960 -1 3587
3589 0 454412.34 265319.94 53080 -1 3588
3590 0 454470 265366.5 53120 -1 3589
3591 0 454528.16 265413.34 53160 -1 3590
3592 0 454553.38 265410.3 53240 -1 3591
3593 0 454595.72 265488.34 53360 -1 3592
3594 0 454643.22 265595.28 53400 -1 3593
3595 0 454574.22 265631.12 53440 -1 3594
3596 0 454762.94 265621.66 53480 -1 3595
3597 0 454806.22 265651.72 53520 -1 3596
3598 0 454850.34 265693.9 53560 -1 3597
3599 0 454867.75 265730.4 53600 -1 3598
3600 0 454903.78 265776.97 53640 -1 3599
3601 0 454935.34 265847.22 53680 -1 3600
3602 0 454969.44 265887.12 53720 -1 3601
3603 0 454937.06 265941.62 53760 -1 3602
3604 0 454931.75 266051.8 53800 -1 3603
3605 0 454915.9 266120.3 53840 -1 3604
3606 0 454821 266268.06 53880 -1 3605
3607 0 454774.03 266384.06 53880 -1 3606
3608 0 454768.4 266395.34 53920 -1 3607
3609 0 454773.22 266511.72 53960 -1 3608
3610 0 454788.06 266495.34 54000 -1 3609
3611 0 454815.06 266447.75 54040 -1 3610
3612 0 453774 264834.1 52920 -1 3586
3613 0 453833.1 264882.72 52840 -1 3612
3614 0 453909.5 264892.16 52800 -1 3613
3615 0 453864.7 264862.2 52760 -1 3614
3616 0 453659.28 264748.62 52520 -1 3615
3617 0 453571.53 264707.47 52440 -1 3616
3618 0 453240.2 264620.78 52320 -1 3617
3619 0 453169.3 264628.88 52280 -1 3618
3620 0 452550.7 264759.03 52280 -1 3619
3621 0 452511.84 264775.1 52240 -1 3620
3622 0 452478.53 264805.62 52200 -1 3621
3623 0 452432.53 264807.16 52160 -1 3622
3624 0 452364.72 264832.38 52120 -1 3623
3625 0 452375.34 264854.72 52080 -1 3624
3626 0 452332.62 264858.75 52040 -1 3625
3627 0 452295.03 264932.88 52000 -1 3626
3628 0 452245.47 264942.9 51960 -1 3627
3629 0 452253.94 264948.9 51920 -1 3628
3630 0 452237.5 264973.8 51880 -1 3629
3631 0 452203.97 265032.56 51840 -1 3630
3632 0 452123.16 265111.8 51800 -1 3631
3633 0 452169.72 265168.03 51760 -1 3632
3634 0 452110.47 265158.5 51720 -1 3633
3635 0 452114.75 265180.66 51680 -1 3634
3636 0 452164.28 265358.62 51640 -1 3635
3637 0 452247.62 265434.47 51600 -1 3636
3638 0 452280.12 265471.12 51560 -1 3637
3639 0 452296.03 265520.16 51520 -1 3638
3640 0 452283.47 265581.12 51480 -1 3639
3641 0 452332.22 265665.5 51440 -1 3640
3642 0 452397.2 266015.16 51400 -1 3641
3643 0 452444.8 266072 51360 -1 3642
3644 0 452465.12 266183.5 51320 -1 3643
3645 0 452469.53 266210.28 51240 -1 3644
3646 0 452470.8 266222.25 51200 -1 3645
3647 0 452496.38 266468.78 51160 -1 3646
3648 0 452553.53 266672.12 51080 -1 3647
3649 0 452592.06 266768.78 51040 -1 3648
3650 0 452624.94 266870.25 51000 -1 3649
3651 0 452662.84 266961.06 50960 -1 3650
3652 0 452642.1 267089.66 50920 -1 3651
3653 0 452539.88 267276.62 50880 -1 3652
3654 0 452195.44 267431.34 50840 -1 3653
3655 0 452218.84 267470.56 50800 -1 3654
3656 0 452173.2 267532.12 50760 -1 3655
3657 0 452122.3 267626.66 50720 -1 3656
3658 0 452062.56 267638.4 50680 -1 3657
3659 0 451985.06 267743.84 50640 -1 3658
3660 0 451952.56 267772.3 50600 -1 3659
3661 0 451914.06 267815.25 50560 -1 3660
3662 0 451915.3 267805.97 50520 -1 3661
3663 0 451906.22 267822.38 50480 -1 3662
3664 0 451881.72 267841.75 50440 -1 3663
3665 0 451693.7 268065.56 50400 -1 3664
3666 0 451827 267898.25 50360 -1 3665
3667 0 451814.12 267956.8 50320 -1 3666
3668 0 451657.62 267983.38 50280 -1 3667
3669 0 451749.66 267966.5 50240 -1 3668
3670 0 451759.28 268003.75 50200 -1 3669
3671 0 451694.47 268062.56 50160 -1 3670
3672 0 452523.75 266198.94 51040 -1 3649
3673 0 452488.06 266094.06 51000 -1 3672
3674 0 452451.8 266020.34 50960 -1 3673
3675 0 452419.84 266017.94 50920 -1 3674
3676 0 452140.88 266063.2 50840 -1 3675
3677 0 451954.84 266029.94 50760 -1 3676
3678 0 451920.78 266102.12 50720 -1 3677
3679 0 451900.8 266080.75 50680 -1 3678
3680 0 451802.8 266132.9 50640 -1 3679
3681 0 451720.34 266105.9 50600 -1 3680
3682 0 451655 264030.34 54120 -1 3572
3683 0 451609.47 264008.94 54200 -1 3682
3684 0 451689.16 263998.06 54240 -1 3683
3685 0 451704.56 263882.34 54320 -1 3684
3686 0 451714.34 263851.03 54360 -1 3685
3687 0 449983.8 263860.75 54080 -1 3570
3688 0 449947.12 263855.5 54000 -1 3687
3689 0 449893.75 263846.72 53920 -1 3688
3690 0 449862.72 263872 53880 -1 3689
3691 0 449859.66 263888.12 53840 -1 3690
3692 0 449866.97 263876.25 53800 -1 3691
3693 0 449844.9 263877.47 53760 -1 3692
3694 0 449844.2 263876.88 53720 -1 3693
3695 0 449844.34 263884.1 53680 -1 3694
3696 0 449820.97 263877.7 53640 -1 3695
3697 0 449802.9 263909.3 53600 -1 3696
3698 0 449795.66 263914.06 53560 -1 3697
3699 0 449803.25 263882.38 53520 -1 3698
3700 0 449788.1 263890.5 53480 -1 3699
3701 0 449661.97 263878.38 53440 -1 3700
3702 0 449736.9 263864.22 53400 -1 3701
3703 0 449757.1 263875.3 53360 -1 3702
3704 0 449806.4 263872.4 53320 -1 3703
3705 0 449821 263855.06 53280 -1 3704
3706 0 449823.12 263839.94 53240 -1 3705
3707 0 449855.53 263867.88 53200 -1 3706
3708 0 449871.25 263873.2 53160 -1 3707
3709 0 449882.28 263899.78 53120 -1 3708
3710 0 449833.38 263916.78 53080 -1 3709
3711 0 449824.22 263915.97 53040 -1 3710
3712 0 449821.4 263884.56 52960 -1 3711
3713 0 449840.28 263909.88 52880 -1 3712
3714 0 449872.84 263892.2 52800 -1 3713
3715 0 449879.62 263896.03 52720 -1 3714
3716 0 449890.84 263893.3 52680 -1 3715
3717 0 449910.78 263891.3 52640 -1 3716
3718 0 449837.84 263893.75 52560 -1 3717
3719 0 449896.8 263884.62 52520 -1 3718
3720 0 449768.3 263864.53 52480 -1 3719
3721 0 449722.6 263847.78 52400 -1 3720
3722 0 449676.25 263815.2 52360 -1 3721
3723 0 449642.75 263847.47 52320 -1 3722
3724 0 449631.28 263818.72 52280 -1 3723
3725 0 449628.47 263803.3 52240 -1 3724
3726 0 449637.34 263776.25 52200 -1 3725
3727 0 449690.94 263830.97 52160 -1 3726
3728 0 449745.8 263834.94 52120 -1 3727
3729 0 449734.06 263940.53 52040 -1 3728
3730 0 449680.12 263966.8 52000 -1 3729
3731 0 449628.5 264078 51920 -1 3730
3732 0 449648.75 264188.3 51880 -1 3731
3733 0 449642.9 264261.94 51840 -1 3732
3734 0 449626.56 264351.94 51800 -1 3733
3735 0 449688.34 264381.97 51760 -1 3734
3736 0 449671.22 264377.34 51720 -1 3735
3737 0 449681.53 264361.44 51640 -1 3736
3738 0 449684 264362 51600 -1 3737
3739 0 449686.22 264362.75 51560 -1 3738
3740 0 449700.97 264388.12 51480 -1 3739
3741 0 449808.03 264193.16 51320 -1 3740
3742 0 449817.78 264104.78 51280 -1 3741
3743 0 449855.34 264025.97 51240 -1 3742
3744 0 449861 264006.5 51200 -1 3743
3745 0 449866.78 263987.47 51160 -1 3744
3746 0 449874.66 263988.12 51120 -1 3745
3747 0 449770.22 263953.88 51080 -1 3746
3748 0 449708.16 263850 51040 -1 3747
3749 0 449630.1 263770.8 51000 -1 3748
3750 0 449631.16 263766.8 50960 -1 3749
3751 0 449529.88 263327.94 54560 -1 3562
3752 0 449530.06 263186.56 54600 -1 3751
3753 0 449562 263212.16 54640 -1 3752
3754 0 449564.38 263225.06 54680 -1 3753
3755 0 449596.8 263232.7 54720 -1 3754
3756 0 449627.88 263268.9 54760 -1 3755
3757 0 449615.75 263252.62 54800 -1 3756
3758 0 449669.5 263221.84 54840 -1 3757
3759 0 447607.28 263295.16 55080 221 3220
3760 0 447420.1 263148.1 55240 156 3759
3761 0 447379 263158 55280 156 3760
3762 0 447338.22 263167.84 55320 156 3761
3763 0 447321.4 263189.38 55360 156 3762
3764 0 447299.34 263168.53 55400 156 3763
3765 0 447273.4 263151.75 55440 156 3764
3766 0 447251.88 263119.78 55520 156 3765
3767 0 447257.12 263093.1 55560 156 3766
3768 0 447240.7 263068.66 55600 -1 3767
3769 0 447214.8 263061.75 55640 -1 3768
3770 0 447235.28 263026.16 55720 -1 3769
3771 0 447237.25 262989.88 55760 -1 3770
3772 0 447240.7 262957.03 55800 -1 3771
3773 0 447235.5 262936.84 55840 -1 3772
3774 0 447240.53 262904.06 55880 -1 3773
3775 0 447236.3 262888.22 55920 -1 3774
3776 0 447235.3 262862.5 55960 -1 3775
3777 0 447230.47 262819.75 56000 -1 3776
3778 0 447239.72 262808.1 56040 -1 3777
3779 0 447230.3 262777.34 56080 -1 3778
3780 0 447241.06 262718.53 56160 -1 3779
3781 0 447172.84 262699.03 56200 -1 3780
3782 0 447145.84 262704 56240 -1 3781
3783 0 447131.16 262708.1 56280 -1 3782
3784 0 447151.9 262735.72 56320 -1 3783
3785 0 447130.72 262731.28 56360 -1 3784
3786 0 447568.97 264540.22 56520 217 3188
3787 0 447464.97 264406.22 56520 140 3786
3788 0 447471.66 264429.47 56480 140 3787
3789 0 447487.7 264450.7 56440 140 3788
3790 0 447515.7 264466.78 56400 217 3789
3791 0 447500.3 264511.5 56360 217 3790
3792 0 447514.66 264520.88 56320 217 3791
3793 0 447520.97 264528.9 56280 200 3792
3794 0 446545 265229.88 57600 60 3165
3795 0 446592.44 265329.9 57560 51 3794
3796 0 446718.97 265519.75 57520 32 3795
3797 0 446998.2 265679.03 57480 45 3796
3798 0 447024.6 265738.2 57440 45 3797
3799 0 447140.3 265912.38 57400 75 3798
3800 0 447138.25 265975.66 57360 75 3799
3801 0 447171.94 266014.4 57320 75 3800
3802 0 447165.72 266049.25 57280 51 3801
3803 0 447174.3 266105.44 57240 51 3802
3804 0 447188.47 266174.25 57200 51 3803
3805 0 447189.4 266238.8 57160 51 3804
3806 0 447176.62 266313.53 57120 51 3805
3807 0 447200.62 266281.6 57080 51 3806
3808 0 446164.34 265335.3 57640 51 3794
3809 0 445725.94 265377.75 57600 -1 3808
3810 0 445616.5 265357.88 57560 -1 3809
3811 0 445632.03 265369.88 57520 -1 3810
3812 0 445592.28 265394.1 57480 -1 3811
3813 0 445563.78 265419.3 57440 -1 3812
3814 0 446057.5 264048.1 58680 178 3154
3815 0 445848.75 263481.03 58640 64 3814
3816 0 445773.9 263367.22 58600 32 3815
3817 0 445699.66 263253.34 58560 32 3816
3818 0 445653.94 262686.75 58520 166 3817
3819 0 445886.88 262519.4 58480 166 3818
3820 0 445551.1 263025.53 58480 102 3817
3821 0 445370.88 262808.97 58400 122 3820
3822 0 445233.47 262682.62 58440 122 3821
3823 0 445012.88 262863.9 58400 80 3822
3824 0 444641.44 263252.6 58440 -1 3823
3825 0 444445.66 263295.34 58480 -1 3824
3826 0 445095.12 262555.7 58480 80 3822
3827 0 445026.9 262518.5 58520 80 3826
3828 0 444740.44 262237.94 58560 150 3827
3829 0 444680.94 262196.47 58520 150 3828
3830 0 444630.16 262047.83 58480 135 3829
3831 0 444603.5 262043.64 58440 135 3830
3832 0 444607.97 262031.81 58400 135 3831
3833 0 444564.8 262000.25 58360 135 3832
3834 0 444350.1 261705.5 58280 80 3833
3835 0 444174.84 261454 58320 80 3834
3836 0 443949.12 260918.66 58400 86 3835
3837 0 443780.62 260697.69 58440 139 3836
3838 0 443394.28 260222.2 58480 80 3837
3839 0 443294.66 260016.72 58440 128 3838
3840 0 443187.84 259883.17 58360 135 3839
3841 0 442845.3 259720.97 58240 120 3840
3842 0 442268 259614.67 58200 104 3841
3843 0 441931.84 259583.08 58080 136 3842
3844 0 441657.38 259556.27 57960 124 3843
3845 0 441178.72 259426.27 57880 51 3844
3846 0 441134 259434.33 57760 51 3845
3847 0 441062 259510.33 57640 51 3846
3848 0 441050 259678.33 57520 128 3847
3849 0 441082 259762.33 57480 128 3848
3850 0 441156 259764 57320 32 3849
3851 0 441260 259828 57200 32 3850
3852 0 441260 259796 57160 32 3851
3853 0 441540 260116 57120 32 3852
3854 0 441602 260172 57080 32 3853
3855 0 441664 260228 57040 32 3854
3856 0 441764 260260 56920 32 3855
3857 0 441876 260292 56720 32 3856
3858 0 442108 260404 56520 -1 3857
3859 0 442360 260520 56360 -1 3858
3860 0 442762 260538 56400 -1 3859
3861 0 443142 260638 56360 -1 3860
3862 0 441392 259248 57160 32 3852
3863 0 440722 260258.33 57440 51 3849
3864 0 440430 260550.33 57400 71 3863
3865 0 440314 260906.33 57360 71 3864
3866 0 439981.2 258486.88 57880 181 3845
3867 0 439843.4 258446.5 57920 181 3866
3868 0 439566.84 258449.53 58040 202 3867
3869 0 439418.34 258473.97 58120 202 3868
3870 0 439231.1 258534.34 58160 202 3869
3871 0 440362 258794.33 57920 150 3866
3872 0 440534 258726.33 58040 209 3871
3873 0 440562 258702.33 58120 209 3872
3874 0 440558 258658.33 58160 150 3873
3875 0 439402.5 258032.36 57720 120 3866
3876 0 438907.12 257815.16 57680 45 3875
3877 0 438664.78 257678.62 57640 32 3876
3878 0 438401.2 257404 57600 64 3877
3879 0 438263.56 257224.67 57520 32 3878
3880 0 438191.6 257089.72 57600 51 3879
3881 0 438216.12 257260.36 57480 32 3879
3882 0 438237.34 257280.8 57440 32 3881
3883 0 438168.9 257319.75 57400 32 3882
3884 0 438149.47 257366.62 57360 32 3883
3885 0 437954.2 257461.19 57320 32 3884
3886 0 437783.62 257596.61 57280 32 3885
3887 0 437634.53 257625.16 57240 -1 3886
3888 0 437620.53 257638.22 57200 -1 3887
3889 0 437592.97 257660.67 57160 -1 3888
3890 0 437603.12 257672.69 57120 -1 3889
3891 0 439229.97 257916.64 57760 104 3875
3892 0 439238.66 257843.81 57840 104 3891
3893 0 439189 257810.86 57880 124 3892
3894 0 439214 257756.72 57920 124 3893
3895 0 439234.3 257672.45 57960 124 3894
3896 0 439228.84 257635.94 58000 124 3895
3897 0 439182.72 257572.56 58040 124 3896
3898 0 439158.8 257551.44 58080 124 3897
3899 0 439137.12 257550.55 58120 124 3898
3900 0 439074.25 257545.5 58160 124 3899
3901 0 439063.2 257544.58 58200 124 3900
3902 0 439021.9 257540.06 58240 124 3901
3903 0 439033 257492.98 58280 124 3902
3904 0 439026 257486.47 58320 124 3903
3905 0 439026.22 257450.05 58360 124 3904
3906 0 439032.53 257434.42 58400 124 3905
3907 0 439023.1 257425.6 58440 -1 3906
3908 0 439017.66 257424.66 58480 -1 3907
3909 0 439001.06 257424.12 58520 -1 3908
3910 0 444613.06 262170.4 58760 150 3828
3911 0 444555.38 262117.03 58800 150 3910
3912 0 444521.6 262091.5 58840 150 3911
3913 0 444531.84 262057.75 58880 150 3912
3914 0 444504.12 262047.83 58920 150 3913
3915 0 444456.88 262016.38 58960 150 3914
3916 0 444413.75 262037.67 59000 150 3915
3917 0 444315.06 262043.61 59040 150 3916
3918 0 444104.1 261915.86 59080 -1 3917
3919 0 443904.34 261736.28 59120 -1 3918
3920 0 443656.47 261688.22 59120 -1 3919
3921 0 443576.16 261725.75 59160 -1 3920
3922 0 443550.44 261762.42 59200 -1 3921
3923 0 443566.78 261747.94 59240 -1 3922
3924 0 443562.8 261763.06 59280 -1 3923
3925 0 443566.34 261780.77 59320 -1 3924
3926 0 443586.47 261799.83 59360 -1 3925
3927 0 443595.62 261791.38 59400 -1 3926
3928 0 443597.25 261789.69 59440 -1 3927
3929 0 443620.53 261810.27 59480 -1 3928
3930 0 443671.8 261857.77 59520 -1 3929
3931 0 443693.72 261820.62 59560 -1 3930
3932 0 443709.53 261832.4 59600 -1 3931
3933 0 445881.66 263331.34 58760 32 3815
3934 0 446181.16 264898.12 59800 115 3132
3935 0 446107 265026.72 59760 115 3934
3936 0 445978.3 265099.9 59720 115 3935
3937 0 445863.66 265124.53 59680 115 3936
3938 0 445734.25 265251.62 59600 -1 3937
3939 0 445651.06 265329.6 59560 -1 3938
3940 0 445575.5 265452.75 59480 -1 3939
3941 0 445507.2 265529.44 59360 -1 3940
3942 0 445356.25 265583.44 59200 -1 3941
3943 0 445205.16 265600.75 59080 -1 3942
3944 0 445113.44 265735 58920 -1 3943
3945 0 445157.56 265854.66 58840 -1 3944
3946 0 445151.75 265962.44 58720 -1 3945
3947 0 445223.94 266174.03 58600 -1 3946
3948 0 445262.75 266311.12 58440 -1 3947
3949 0 445400.53 266504.88 58320 -1 3948
3950 0 445529.1 266616.03 58160 -1 3949
3951 0 445516.88 266868.12 58000 -1 3950
3952 0 445615.78 266917.7 57920 -1 3951
3953 0 445725.75 267059.3 57800 -1 3952
3954 0 445894.9 267290.62 57720 -1 3953
3955 0 445894.97 267375.1 57560 -1 3954
3956 0 446092.6 267582.94 57520 -1 3955
3957 0 446249 267789.62 57560 -1 3956
3958 0 446295.88 267873.5 57520 -1 3957
3959 0 446305.22 267901.75 57480 -1 3958
3960 0 446319.38 267937.6 57400 -1 3959
3961 0 446400.8 267977.84 57320 -1 3960
3962 0 446508.1 268026.44 57280 -1 3961
3963 0 446612.16 268113.34 57200 -1 3962
3964 0 446645.4 268248.56 57080 -1 3963
3965 0 446816.06 268524.3 57000 -1 3964
3966 0 446840.78 268572.12 56920 -1 3965
3967 0 446869.03 268708.53 56760 -1 3966
3968 0 447019 268761.53 56600 -1 3967
3969 0 447181.94 268869.84 56480 -1 3968
3970 0 447251.88 269172.53 56360 -1 3969
3971 0 447306.8 269255.84 56240 -1 3970
3972 0 447288 269267.75 56040 -1 3971
3973 0 447208.25 269448.12 55880 -1 3972
3974 0 447331.12 269735.44 55800 -1 3973
3975 0 447350.62 269892.38 55640 -1 3974
3976 0 447196.03 269850.44 55600 -1 3975
3977 0 446974.38 269831.62 55440 -1 3976
3978 0 447610.2 269947.5 55520 -1 3975
3979 0 447887.8 270131.2 55480 -1 3978
3980 0 448030.88 270245.7 55440 -1 3979
3981 0 448113.75 270409.7 55360 -1 3980
3982 0 448150.5 270698.5 55280 -1 3981
3983 0 448031.94 270919.25 55120 -1 3982
3984 0 447973.03 271105.6 55000 -1 3983
3985 0 447984.53 271211.1 54880 -1 3984
3986 0 447976 271404.72 54800 -1 3985
3987 0 448021 271559.88 54760 -1 3986
3988 0 448088.56 271727.5 54680 -1 3987
3989 0 448123.12 271821.12 54600 -1 3988
3990 0 448193.38 271886.75 54480 -1 3989
3991 0 448171.16 272127.53 54360 -1 3990
3992 0 448158.56 272273.56 54280 -1 3991
3993 0 448136.5 272354 54240 -1 3992
3994 0 448114.28 272433.94 54200 -1 3993
3995 0 448094.9 272468.2 54080 -1 3994
3996 0 448199.16 272509.6 53920 -1 3995
3997 0 448268.7 272465.44 53760 -1 3996
3998 0 450969.88 265709.06 61360 186 2948
3999 0 450907.8 265768.72 61320 186 3998
4000 0 457714.94 268431.97 59840 75 2888
4001 0 457460.44 268721.9 59960 -1 4000
4002 0 457569.03 268822.4 60080 -1 4001
4003 0 457383 269012 60200 -1 4002
4004 0 457267 269036 60360 -1 4003
4005 0 457115 269140 60440 -1 4004
4006 0 457127 269312 60600 -1 4005
4007 0 456563 269216 60600 -1 4006
4008 0 456423 269244 60640 -1 4007
4009 0 455819 268960 60720 -1 4008
4010 0 455681 269210 60560 -1 4009
4011 0 455725 269130 60440 -1 4010
4012 0 455729 269066 60360 -1 4011
4013 0 455721 269006 60160 -1 4012
4014 0 455309 269026 60840 -1 4009
4015 0 454885 269094 60960 -1 4014
4016 0 454873 269098 61000 -1 4015
4017 0 454785 269030 61120 -1 4016
4018 0 454533 268918 61200 -1 4017
4019 0 454493 268714 61240 -1 4018
4020 0 454873 269202 60800 -1 4015
4021 0 454877 269358 60720 -1 4020
4022 0 454909 269398 60680 -1 4021
4023 0 454909 269758 60640 -1 4022
4024 0 457164.97 269360.5 60640 -1 4006
4025 0 457116.5 269165.78 60680 -1 4024
4026 0 457188.75 269198.7 60720 -1 4025
4027 0 457167.5 269273.8 60800 -1 4026
4028 0 457023.06 269429.75 60880 -1 4027
4029 0 456712.62 269674.88 61000 -1 4028
4030 0 456492.97 269851 61120 -1 4029
4031 0 456223.22 269846.56 61240 -1 4030
4032 0 456139.8 269801.97 61400 -1 4031
4033 0 457505.62 269228.88 60840 -1 4027
4034 0 457913.03 269178.6 61000 -1 4033
4035 0 458147.2 269206 61080 -1 4034
4036 0 458079.1 269163.22 61280 -1 4035
4037 0 458077.53 269140.8 61320 -1 4036
4038 0 465578.03 267911.06 60760 181 2791
4039 0 465032.53 267877.75 60800 172 4038
4040 0 464812.75 267801.25 60840 172 4039
4041 0 464513.8 267654 60880 -1 4040
4042 0 464462.47 267661.94 60920 -1 4041
4043 0 464391.2 267581.28 60960 -1 4042
4044 0 464394.1 267612.03 61000 -1 4043
4045 0 464270.34 267513.56 61040 -1 4044
4046 0 464246.62 267475.28 61120 -1 4045
4047 0 464207.5 267457.9 61160 -1 4046
4048 0 464304.8 267483.94 61200 -1 4047
4049 0 470911.53 268617.3 62080 189 2776
4050 0 471031.22 268490.38 62080 189 4049
4051 0 470926.47 268188.28 62080 181 4050
4052 0 471114.53 268370.1 62160 120 4051
4053 0 471217.44 268433.25 62200 120 4052
4054 0 471220.78 268485.03 62240 120 4053
4055 0 476573.88 269907.62 65680 51 2742
4056 0 476622.5 269865.9 65720 51 4055
4057 0 477102.53 269721.88 65720 40 4056
4058 0 477550.34 269571.12 65760 -1 4057
4059 0 477559.2 269601.88 65720 -1 4058
4060 0 477661.62 269536.5 65640 -1 4059
4061 0 477902.94 269424.62 65600 -1 4060
4062 0 478244.75 269289.22 65520 -1 4061
4063 0 478414.47 269223.78 65480 -1 4062
4064 0 478446.12 269201.47 65440 -1 4063
4065 0 478500.47 269201.88 65400 -1 4064
4066 0 478613.7 269193.28 65360 -1 4065
4067 0 478653.56 269168.78 65320 -1 4066
4068 0 478637.53 269162.28 65280 -1 4067
4069 0 478645.2 269168.06 65240 -1 4068
4070 0 478669.22 269130.12 65200 -1 4069
4071 0 478677.03 269145.5 65120 -1 4070
4072 0 478701.66 269184.47 65040 -1 4071
4073 0 478740.84 269257.44 64920 -1 4072
4074 0 478789.28 269288.44 64800 -1 4073
4075 0 478853.22 269327.9 64720 -1 4074
4076 0 478881.25 269324.1 64680 -1 4075
4077 0 478970.72 269264.28 64640 -1 4076
4078 0 479012.6 269222.72 64600 -1 4077
4079 0 479067.97 269165.88 64560 -1 4078
4080 0 479104.06 269122.38 64520 -1 4079
4081 0 479169.94 269065.56 64480 -1 4080
4082 0 479235.1 268992.78 64400 -1 4081
4083 0 479279.2 268941.8 64320 -1 4082
4084 0 479334.47 268946.53 64240 -1 4083
4085 0 479322.12 268944.84 64120 -1 4084
4086 0 479221.12 268966.62 64040 -1 4085
4087 0 479085.06 269059.03 63960 -1 4086
4088 0 478769.62 269169.22 63840 -1 4087
4089 0 478599.3 269222.4 63760 -1 4088
4090 0 478534.4 269264 63720 -1 4089
4091 0 478435.8 269351.78 63640 -1 4090
4092 0 478281.78 269066.2 63840 -1 4088
4093 0 478147.7 269086.9 63800 -1 4092
4094 0 478063.12 269087.03 63760 -1 4093
4095 0 477909.94 269096.5 63720 -1 4094
4096 0 477848.38 269131.84 63680 -1 4095
4097 0 477803.75 269095.94 63640 -1 4096
4098 0 477762.38 269104.34 63600 -1 4097
4099 0 477772.06 269145.25 63520 -1 4098
4100 0 477814.2 269167.7 63480 -1 4099
4101 0 477865.72 269200.7 63440 -1 4100
4102 0 477934.97 269209.66 63400 -1 4101
4103 0 477915.47 269215.88 63360 -1 4102
4104 0 477899.6 269200.03 63320 -1 4103
4105 0 477402.38 269152.34 63600 -1 4098
4106 0 477353.66 269120.75 63560 -1 4105
4107 0 477308.44 269122.16 63520 -1 4106
4108 0 480441.75 271107.38 70160 326 2681
4109 0 480385.3 271083.16 70200 326 4108
4110 0 480362.4 271084.25 70240 326 4109
4111 0 481784.25 272829.47 73000 120 2662
4112 0 481594.12 272922.53 73160 120 4111
4113 0 481522.44 272955.44 73240 120 4112
4114 0 481515.2 272987.6 73280 120 4113
4115 0 481339 273044.03 73400 120 4114
4116 0 481263.03 273056.06 73480 122 4115
4117 0 481295 273036.03 73600 122 4116
4118 0 481271 273084.03 73720 122 4117
4119 0 481139 273140.03 73800 64 4118
4120 0 480991 273164.03 73920 71 4119
4121 0 480871 273244.03 74040 71 4120
4122 0 480807 273300.03 74200 71 4121
4123 0 480719 273372.03 74360 120 4122
4124 0 480651 273492.03 74520 120 4123
4125 0 480575 273460.06 74680 108 4124
4126 0 480575 273476.03 74840 108 4125
4127 0 480547 273536.03 75000 104 4126
4128 0 480534.2 273564.8 75080 104 4127
4129 0 480515 273608.03 75200 64 4128
4130 0 480511 273656.06 75360 64 4129
4131 0 480275 273708.06 75480 154 4130
4132 0 479707 273548.06 75480 60 4131
4133 0 479591 273528.06 75400 64 4132
4134 0 479447 273508.06 75320 64 4133
4135 0 480251 273788.06 75600 154 4131
4136 0 480303 273864.06 75720 140 4135
4137 0 480287 273984.06 75840 164 4136
4138 0 480063 274380.06 75880 128 4137
4139 0 480015 274492.1 76000 104 4138
4140 0 479687 274740.1 76040 60 4139
4141 0 479299 275020.1 76120 71 4140
4142 0 478734.5 275584.53 76080 98 4141
4143 0 478016.34 275926 76160 -1 4142
4144 0 477274.8 276141.25 76080 -1 4143
4145 0 476966.47 276375.7 76040 -1 4144
4146 0 476812 276693.47 76160 -1 4145
4147 0 478721.7 275640.4 76120 98 4142
4148 0 478746.16 275752.06 76280 98 4147
4149 0 478931.25 275707.94 76440 98 4148
4150 0 479086.6 275667.62 76480 98 4149
4151 0 478735.12 275676.12 76040 141 4142
4152 0 478686.94 275905.8 75840 134 4151
4153 0 478737.3 275958.38 75720 134 4152
4154 0 478734.56 276001.88 75480 96 4153
4155 0 478869.2 276072.12 75240 96 4154
4156 0 478947.56 276167.53 75120 96 4155
4157 0 478956.22 276084.12 74920 96 4156
4158 0 478927.5 275967.94 74720 64 4157
4159 0 478951.88 276043.44 74640 45 4158
4160 0 479022.2 276016.56 74480 45 4159
4161 0 479160.2 275973.72 74240 101 4160
4162 0 479189.16 275946.7 74040 128 4161
4163 0 479225.1 275886.4 73840 32 4162
4164 0 479236.72 275705.25 73640 40 4163
4165 0 479252.16 275639.25 73440 40 4164
4166 0 479245.28 275674.75 73240 101 4165
4167 0 479168.2 275778.4 73080 160 4166
4168 0 479057.5 275824 72880 160 4167
4169 0 479108.75 275747.62 72680 107 4168
4170 0 479210.97 275735.16 72480 91 4169
4171 0 479199.12 275785.7 72280 91 4170
4172 0 478818.38 275994.3 72080 91 4171
4173 0 478981 275875.56 72040 91 4172
4174 0 479085.9 275803.94 71920 91 4173
4175 0 478513.44 276076.44 71960 -1 4172
4176 0 478395.7 276124.94 71880 -1 4175
4177 0 478355.03 276222.6 71760 -1 4176
4178 0 478272.97 276338.03 71640 -1 4177
4179 0 478198.56 276347.53 71440 -1 4178
4180 0 478049.9 276353.8 71280 -1 4179
4181 0 477967.62 276378.2 71120 -1 4180
4182 0 477889.03 276494.72 71000 -1 4181
4183 0 477796.78 276527.12 70840 -1 4182
4184 0 477700.3 276582.38 70640 -1 4183
4185 0 477600.94 276585.75 70440 -1 4184
4186 0 477419.8 276543.25 70240 -1 4185
4187 0 477241.97 276593.72 70040 -1 4186
4188 0 477020.7 276644.16 69840 -1 4187
4189 0 476873.03 276725.88 69640 -1 4188
4190 0 476827.75 276918.12 69480 -1 4189
4191 0 476843.78 276940.38 69280 -1 4190
4192 0 476600.66 277074.06 69120 -1 4191
4193 0 476508.94 277059.1 68960 -1 4192
4194 0 476407.44 277081.03 68880 -1 4193
4195 0 478889.78 275632.34 74760 45 4158
4196 0 478556.88 275393.2 74680 64 4195
4197 0 479703 274604.06 75840 98 4138
4198 0 479547 274708.1 75720 98 4197
4199 0 480375 273936.1 75880 140 4137
4200 0 480467 273928.1 76040 150 4199
4201 0 480623 273956.12 76200 150 4200
4202 0 480767 274056.12 76360 178 4201
4203 0 480791 274104.12 76480 104 4202
4204 0 481037 274236.16 76720 60 4203
4205 0 481309 274282.03 76880 96 4204
4206 0 481711 274316.03 77080 75 4205
4207 0 482001 274438.03 77240 51 4206
4208 0 482074.34 274530 77320 51 4207
4209 0 482195 274566.03 77360 51 4208
4210 0 482271 274630.03 77400 32 4209
4211 0 482349 274886.06 77560 32 4210
4212 0 482405 274932.03 77680 32 4211
4213 0 482349 274980.03 77720 32 4212
4214 0 482239 275070.03 77840 75 4213
4215 0 482195 275092.06 77960 75 4214
4216 0 482109 275150.06 78200 64 4215
4217 0 482203 275132.06 78360 96 4216
4218 0 482347 275130.06 78520 64 4217
4219 0 482917 275188.06 78600 96 4218
4220 0 482807 275184.06 78680 96 4219
4221 0 482227 275180.06 78560 96 4218
4222 0 482135 275230.06 78720 101 4221
4223 0 482213 275218.06 78800 101 4222
4224 0 482471 274966.06 78760 64 4223
4225 0 482529 274930.1 78720 51 4224
4226 0 482597 274914.1 78640 51 4225
4227 0 482169 275190.03 78880 101 4223
4228 0 482037 275164.03 79040 64 4227
4229 0 481937 275180.03 79240 96 4228
4230 0 482165 274848.06 79280 64 4229
4231 0 482323 274788.06 79320 64 4230
4232 0 482405 274788.06 79360 64 4231
4233 0 481837 275304.06 79280 96 4229
4234 0 481707 275402.06 79480 140 4233
4235 0 481707 275470.06 79560 140 4234
4236 0 481527 275658.1 79760 108 4235
4237 0 481287 275862.1 79960 104 4236
4238 0 481223 275884.03 80120 108 4237
4239 0 481171 275776.03 80320 108 4238
4240 0 481121 275840.03 80360 135 4239
4241 0 481077 275842.03 80520 135 4240
4242 0 481001 275872.03 80720 71 4241
4243 0 480961 275970.03 80800 64 4242
4244 0 480945 276116.03 80880 64 4243
4245 0 480791 276264.03 80880 64 4244
4246 0 480671 276292.03 80920 64 4245
4247 0 480637 276310.03 81000 64 4246
4248 0 480435 276402.03 81040 64 4247
4249 0 480301 276458.03 81120 -1 4248
4250 0 480229 276550.03 81200 -1 4249
4251 0 480099 276560.03 81320 -1 4250
4252 0 479843 276604.03 81400 -1 4251
4253 0 480891 276066.03 80920 64 4244
4254 0 480828.34 275996.66 81000 64 4253
4255 0 480797 275962.03 81040 64 4254
4256 0 481263 275610.03 80680 135 4242
4257 0 481281 275554.03 80760 71 4256
4258 0 481601 275624.03 80320 32 4239
4259 0 481787 275600.03 80320 32 4258
4260 0 482528 275584 80680 60 4259
4261 0 482624 275776 80880 90 4260
4262 0 482464 275904 81040 71 4261
4263 0 482304 276032 81200 64 4262
4264 0 482240 276064 81200 64 4263
4265 0 481817 275220.06 78680 101 4222
4266 0 481693 275226.06 78560 96 4265
4267 0 481507 275156.06 78560 101 4266
4268 0 481907 274476.03 77360 51 4208
4269 0 481793 274520.03 77400 51 4268
4270 0 481039 273368.03 73440 122 4116
4271 0 481003 273372 73480 64 4270
4272 0 480967 273376.03 73520 64 4271
4273 0 482034.34 272180.53 73080 186 2661
4274 0 481442.22 272428.7 73080 120 4273
4275 0 481393.6 272491.06 73120 120 4274
4276 0 481370.12 272514.6 73160 120 4275
4277 0 481345.94 272555.1 73200 120 4276
4278 0 481234.3 272651.53 73240 120 4277
4279 0 483490.62 271689.84 73880 81 2655
4280 0 483450.66 271897.78 73880 81 4279
4281 0 483978.66 272113.72 73880 71 4280
4282 0 484113.56 272171.44 73960 60 4281
4283 0 484354.4 272259.34 74000 60 4282
4284 0 484394.9 272258.66 74040 60 4283
4285 0 484443 272274.94 74080 60 4284
4286 0 484587 272171.03 74160 75 4285
4287 0 484668.34 272117.66 74200 75 4286
4288 0 484831 272011.06 74280 71 4287
4289 0 484919 271967.06 74360 71 4288
4290 0 484999 271947.06 74440 71 4289
4291 0 484507 272187.06 74240 75 4287
4292 0 484523 272147.06 74360 75 4291
4293 0 484415 272127.06 74480 75 4292
4294 0 484339 272139.06 74600 75 4293
4295 0 483624.8 271090.66 74440 32 2648
4296 0 483649.9 271075.16 74480 32 4295
4297 0 483674.34 271075.7 74520 32 4296
4298 0 483730.8 271059 74560 32 4297
4299 0 483777.2 271051.25 74600 101 4298
4300 0 483777.97 271076.28 74640 101 4299
4301 0 483809.12 271083.2 74680 101 4300
4302 0 483842.22 271090.66 74720 101 4301
4303 0 483825.6 271028.5 74800 101 4302
4304 0 483921.22 270811.75 74920 75 4303
4305 0 484017.1 270796.62 75040 104 4304
4306 0 484041.8 270787.38 75120 104 4305
4307 0 484073.5 270783.3 75160 104 4306
4308 0 484106.03 270778.53 75200 104 4307
4309 0 484194.6 270747.9 75280 120 4308
4310 0 484267 270688.03 75360 120 4309
4311 0 480777.66 272388.5 80520 175 2314
4312 0 480882.78 272503.75 80600 175 4311
4313 0 480890.7 272595.75 80720 175 4312
4314 0 480864.88 272620.03 80800 175 4313
4315 0 480881.5 272603.78 80840 175 4314
4316 0 481050.34 270547.38 83160 166 2201
4317 0 481081.94 270646.4 83200 166 4316
4318 0 481073.94 271038.78 83200 81 4317
4319 0 480833.94 271134.9 83200 98 4318
4320 0 481041.38 271068.1 83320 98 4319
4321 0 481129.5 271195.8 83360 98 4320
4322 0 481121.94 271203.16 83440 98 4321
4323 0 481136.97 271195.9 83480 80 4322
4324 0 481130.34 271178.94 83520 80 4323
4325 0 481074.34 271483.06 83520 108 4324
4326 0 481066.1 271555.34 83560 108 4325
4327 0 481042.03 271625.8 83600 108 4326
4328 0 481001.4 271644.53 83640 108 4327
4329 0 480865.62 271763.16 83720 128 4328
4330 0 480769.62 271788.97 83800 128 4329
4331 0 480682.03 271843.28 83880 124 4330
4332 0 480673.78 271834 83920 124 4331
4333 0 480680.75 271848.1 83960 124 4332
4334 0 480633.94 271844.03 84000 124 4333
4335 0 480658.62 271852.1 84040 124 4334
4336 0 480698.97 271882.34 84080 124 4335
4337 0 480698.4 271875.7 84120 124 4336
4338 0 481178.16 271155.16 83560 80 4324
4339 0 481137.88 271033.88 83600 98 4338
4340 0 481193.2 270916.66 83640 98 4339
4341 0 481154.44 270875.78 83680 98 4340
4342 0 481137.53 270884.38 83720 98 4341
4343 0 481121.03 270851.5 83760 98 4342
4344 0 481081.28 270852.72 83800 98 4343
4345 0 481033.72 270876.7 83840 98 4344
4346 0 480993.72 270891.56 83880 98 4345
4347 0 480993.7 270858.25 83920 98 4346
4348 0 481016.47 270817.3 83960 98 4347
4349 0 481058.12 270828.12 84000 98 4348
4350 0 480938.44 270843.9 84040 98 4349
4351 0 480722.06 270804.12 84000 -1 4350
4352 0 480704.3 270824.25 83960 98 4351
4353 0 480649.7 270834.16 83920 98 4352
4354 0 480641.66 270859.6 83880 98 4353
4355 0 480665.66 270884.7 83840 98 4354
4356 0 480657.38 270940.75 83800 98 4355
4357 0 480617.16 270979.47 83760 98 4356
4358 0 480609.47 271020.06 83720 98 4357
4359 0 482482 267922 84440 60 2186
4360 0 483150 268102 84400 139 4359
4361 0 483790 268116 84360 98 4360
4362 0 484798 268112 84320 137 4361
4363 0 484855.9 268126.6 84280 137 4362
4364 0 485119.56 268060.88 84200 120 4363
4365 0 485275.38 268028.44 84080 108 4364
4366 0 485523.75 267927.75 83960 81 4365
4367 0 485857.5 268140.38 83840 32 4366
4368 0 485985.5 268159.56 83800 32 4367
4369 0 486223.47 268163.8 83640 81 4368
4370 0 486540.38 268260.8 83440 108 4369
4371 0 486866.9 268304.5 83280 86 4370
4372 0 487166.56 268380.75 83080 80 4371
4373 0 487523.72 268385.38 82920 154 4372
4374 0 487672.28 268347.9 82680 156 4373
4375 0 487749 268394.5 82600 156 4374
4376 0 487560 268180.62 82520 45 4375
4377 0 487484.5 268026.97 82440 45 4376
4378 0 487826 268441.34 82520 150 4375
4379 0 487514.88 268509.97 82480 156 4378
4380 0 487066.5 268658.88 82360 154 4379
4381 0 487902.88 268488.28 82440 150 4378
4382 0 488257.94 268583.38 82320 101 4381
4383 0 488536 268633.88 82200 75 4382
4384 0 488990.5 268514.25 82000 45 4383
4385 0 489192.78 268461.75 81840 137 4384
4386 0 489309.4 268334 81600 137 4385
4387 0 489410.34 268311.5 81360 32 4386
4388 0 489471.97 268278.2 81120 32 4387
4389 0 489518.9 268169.44 80880 86 4388
4390 0 489544.66 268017.62 80760 71 4389
4391 0 489610.6 267949.6 80680 122 4390
4392 0 489316.38 268010.75 80640 64 4391
4393 0 488973.25 267962.44 80440 108 4392
4394 0 488683.28 267725.06 80360 81 4393
4395 0 488434.9 267707.66 80320 32 4394
4396 0 488153.1 267892.75 80240 60 4395
4397 0 488112 268176.75 80120 75 4396
4398 0 487781.6 268523.5 80160 71 4397
4399 0 487592.22 268794.3 80080 32 4398
4400 0 487650.8 268863.6 79920 32 4399
4401 0 489709.06 267846.8 80560 122 4391
4402 0 489862.4 267784.3 80440 115 4401
4403 0 490008.88 267803.94 80360 115 4402
4404 0 490054.5 267745.44 80160 64 4403
4405 0 490069.06 267747.66 79960 64 4404
4406 0 490111.53 267711.62 79760 98 4405
4407 0 490159.44 267579.1 79560 98 4406
4408 0 490212.84 267404 79360 120 4407
4409 0 490309.34 267308.3 79320 108 4408
4410 0 490453.7 267025.3 79160 86 4409
4411 0 490586.16 266651.2 79120 64 4410
4412 0 490731.94 266292.84 79040 32 4411
4413 0 490652.2 265979.8 79120 32 4412
4414 0 490880.22 265592.44 79280 86 4413
4415 0 490873.1 265367.5 79320 40 4414
4416 0 491151.3 266271.16 79160 226 4412
4417 0 491183.12 266311.44 79280 226 4416
4418 0 491179.25 266362.94 79400 226 4417
4419 0 491532.8 266521 79440 226 4418
4420 0 491555.25 266615.62 79520 226 4419
4421 0 491142.88 266394.28 79440 226 4418
4422 0 490681.62 266462.97 79600 75 4421
4423 0 485340 267910 84360 124 4362
4424 0 485540 267802 84440 51 4423
4425 0 485700 267686 84560 71 4424
4426 0 486000 267502 84600 40 4425
4427 0 486128 267370 84640 51 4426
4428 0 486296 267274 84720 163 4427
4429 0 486524 267226 84840 124 4428
4430 0 486808 267122 84960 60 4429
4431 0 486994 267080 85080 51 4430
4432 0 487226 267056 85200 128 4431
4433 0 487890 266928 85320 154 4432
4434 0 488217 266802 85440 148 4433
4435 0 488326 266760 85480 140 4434
4436 0 488730 266668 85600 122 4435
4437 0 488845.34 266643.34 85640 107 4436
4438 0 489355.3 266494.72 85600 51 4437
4439 0 489416.44 266439.62 85520 51 4438
4440 0 489076 266594 85720 101 4437
4441 0 489508 266542 85840 107 4440
4442 0 489732 266470 85880 107 4441
4443 0 490096 266382 85960 102 4442
4444 0 490712 266262 86000 120 4443
4445 0 491178 266060 86040 40 4444
4446 0 491258 265916 86120 98 4445
4447 0 491206 265804 86200 98 4446
4448 0 491190 265716 86320 140 4447
4449 0 491170 265608 86400 140 4448
4450 0 491198 265528 86480 140 4449
4451 0 491178 265344 86600 122 4450
4452 0 491182 265068 86720 104 4451
4453 0 491178 264852 86840 45 4452
4454 0 491202 264752 86920 45 4453
4455 0 491210 264740 87040 45 4454
4456 0 491116 264542 87120 45 4455
4457 0 490940 264782 87200 45 4456
4458 0 490996 264542 87360 45 4457
4459 0 490944 264326 87520 -1 4458
4460 0 490916 264162 87680 -1 4459
4461 0 490960 263994 87840 -1 4460
4462 0 490952 263866 88000 -1 4461
4463 0 491040 263726 88160 -1 4462
4464 0 491100 263594 88280 -1 4463
4465 0 490852 263870 88280 -1 4464
4466 0 490612 263978 88320 -1 4465
4467 0 491168 263418 88360 -1 4464
4468 0 491240 263330 88400 -1 4467
4469 0 491884 263122 88400 -1 4468
4470 0 492052 263034 88440 -1 4469
4471 0 492192 262902 88480 -1 4470
4472 0 491298 263108 88480 -1 4468
4473 0 491562 262716 88560 -1 4472
4474 0 491114 262700 88640 -1 4473
4475 0 490942 262940 88720 -1 4474
4476 0 490894 262616 88800 -1 4475
4477 0 490754 262296 88880 -1 4476
4478 0 490650 262092 88960 -1 4477
4479 0 490520 261802 89040 -1 4478
4480 0 490400 261674 89120 -1 4479
4481 0 490328 261470 89200 -1 4480
4482 0 490284 261066 89240 -1 4481
4483 0 490300 260642 89160 -1 4482
4484 0 489872 260494 89160 -1 4483
4485 0 489524 260558 89200 -1 4484
4486 0 489204 260606 89280 -1 4485
4487 0 489008 260614 89400 -1 4486
4488 0 488004 260338 89400 -1 4487
4489 0 487922 260636 89600 -1 4488
4490 0 487842 260624 89640 -1 4489
4491 0 487778 260738 89680 -1 4490
4492 0 487714 260852 89720 -1 4491
4493 0 487246 261012 89760 -1 4492
4494 0 486878 261108 89680 -1 4493
4495 0 486885.6 261232.98 89600 -1 4494
4496 0 486641.6 261436.98 89600 -1 4495
4497 0 486561.6 261372.98 89480 -1 4496
4498 0 486477.6 261488.98 89360 -1 4497
4499 0 486629.6 261700.98 89320 -1 4498
4500 0 486652 261827 89360 -1 4499
4501 0 486648 261907 89480 -1 4500
4502 0 486804 262043 89520 -1 4501
4503 0 486652 262259 89480 -1 4502
4504 0 486556 262255 89400 -1 4503
4505 0 486612 262347 89560 -1 4503
4506 0 486676 262427 89640 -1 4505
4507 0 486712 262491 89760 -1 4506
4508 0 486784 262519 89880 -1 4507
4509 0 487084 262655 90080 -1 4508
4510 0 487438 262617 90120 -1 4509
4511 0 487710 262861 90080 -1 4510
4512 0 487854 262905 90120 -1 4511
4513 0 486645.6 261716.98 89240 -1 4499
4514 0 486417.6 261316.98 89600 -1 4496
4515 0 486353.6 261256.98 89640 -1 4514
4516 0 487710 260040 89360 -1 4488
4517 0 487578 259860 89280 -1 4516
4518 0 487510 259708 89200 -1 4517
4519 0 487422 259528 89160 -1 4518
4520 0 487530 259236 89160 -1 4519
4521 0 487622 259208 89040 -1 4520
4522 0 487738 259068 89000 -1 4521
4523 0 487840 258966 88960 -1 4522
4524 0 487860 258946 89080 -1 4523
4525 0 487908 258894 89160 -1 4524
4526 0 487960 258842 89080 -1 4525
4527 0 487960 258830 89000 -1 4526
4528 0 487964 258810 88960 -1 4527
4529 0 487334 259552 89040 -1 4519
4530 0 487024 259622 89000 -1 4529
4531 0 486748 259682 89040 -1 4530
4532 0 486316 259906 89000 -1 4531
4533 0 485820 260198 89080 -1 4532
4534 0 485658 260412 89120 -1 4533
4535 0 485570 260460 89240 -1 4534
4536 0 485554 260468 89320 -1 4535
4537 0 485506 260404 89440 -1 4536
4538 0 485410 260512 89480 -1 4537
4539 0 485298 260508 89520 -1 4538
4540 0 485154 260488 89560 -1 4539
4541 0 485082 260500 89640 -1 4540
4542 0 485078 260500 89720 -1 4541
4543 0 485030 260544 89840 -1 4542
4544 0 484998 260540 89880 -1 4543
4545 0 489646 260596 89320 -1 4485
4546 0 489746 260632 89400 -1 4545
4547 0 489782 260648 89440 -1 4546
4548 0 490436 260518 89080 -1 4483
4549 0 490600 260198 89000 -1 4548
4550 0 490635.6 260203.9 88960 -1 4549
4551 0 490741.06 260281.1 88920 -1 4550
4552 0 490694.3 260082.67 89120 -1 4548
4553 0 490700.7 259851.55 89200 -1 4552
4554 0 490693.88 259780.03 89240 -1 4553
4555 0 490811.94 259846.55 89400 -1 4554
4556 0 491086.8 259774.48 89560 -1 4555
4557 0 491224.78 259883.6 89600 -1 4556
4558 0 491192.97 259752.56 89640 -1 4557
4559 0 491197.47 259731.44 89680 -1 4558
4560 0 491309.12 259743.47 89760 -1 4559
4561 0 491550.75 259701.56 89840 -1 4560
4562 0 491938.94 259594.75 89920 -1 4561
4563 0 492194.7 259470.47 90000 -1 4562
4564 0 492760.38 259492.5 89960 -1 4563
4565 0 493028.75 259403.98 89840 -1 4564
4566 0 493142.56 259307.06 89720 -1 4565
4567 0 493220.84 259220.28 89640 -1 4566
4568 0 493322.5 259135.5 89560 -1 4567
4569 0 493423.8 259051.47 89480 -1 4568
4570 0 493566.47 258889.34 89360 -1 4569
4571 0 493620.44 258810.39 89280 -1 4570
4572 0 493200.38 259298.1 89520 -1 4568
4573 0 493102.1 259316.31 89400 -1 4572
4574 0 492167 259386 90080 -1 4563
4575 0 491848.8 258898.77 90040 -1 4574
4576 0 491648.62 258440.7 90000 -1 4575
4577 0 491706.1 258164.22 90040 -1 4576
4578 0 491876.53 258042.5 90160 -1 4577
4579 0 491779.4 257886.97 90280 -1 4578
4580 0 491531.75 257631.16 90440 -1 4579
4581 0 491595.3 258386.31 89800 -1 4576
4582 0 492153.28 259343.61 90120 -1 4574
4583 0 492134.9 259526.73 90160 -1 4582
4584 0 492273.44 259754.5 90280 -1 4583
4585 0 492254.56 259992.62 90520 -1 4584
4586 0 492485.7 259953.88 90560 -1 4585
4587 0 492732.94 259918.89 90600 -1 4586
4588 0 493440.06 259868.86 90640 -1 4587
4589 0 493785.44 259840.55 90720 -1 4588
4590 0 494100.2 259804.88 90880 -1 4589
4591 0 490580.2 259668.38 89280 -1 4554
4592 0 490561.66 259649.34 89320 -1 4591
4593 0 490273.62 261332.84 89280 -1 4482
4594 0 490235.62 261379 89360 -1 4593
4595 0 490184.25 261417.62 89440 -1 4594
4596 0 490083.1 261510.34 89520 -1 4595
4597 0 487938.1 266963.62 85480 154 4434
4598 0 487659.1 267132.06 85520 120 4597
4599 0 487647.5 267140.78 85560 120 4598
4600 0 483002 268148 84280 139 4360
4601 0 482998 268232 84200 139 4600
4602 0 483050 268260 84160 139 4601
4603 0 483033.3 268243.3 84120 139 4602
4604 0 474539.06 262927.12 86160 197 2151
4605 0 474865.6 263232.75 86240 204 4604
4606 0 474895.88 263246.4 86320 204 4605
4607 0 471083.25 260356.4 86440 -1 2147
4608 0 469536 257056 87080 313 2145
4609 0 469440 256896 87280 143 4608
4610 0 469312 256736 87440 60 4609
4611 0 469120 256544 87560 51 4610
4612 0 468960 256384 87720 90 4611
4613 0 468768 256256 87840 104 4612
4614 0 468704 256224 87840 81 4613
4615 0 470343.84 256662.94 86760 424 2145
4616 0 470784 255936 86720 346 4615
4617 0 470880 255680 86720 359 4616
4618 0 470976 255424 86720 395 4617
4619 0 471008 255168 86760 387 4618
4620 0 470912 254944 86840 382 4619
4621 0 470944 254688 86840 364 4620
4622 0 471136 254464 86840 406 4621
4623 0 471328 254240 86840 441 4622
4624 0 471328 253984 86880 382 4623
4625 0 471360 253728 86880 371 4624
4626 0 471360 253472 86880 344 4625
4627 0 471360 253216 86920 341 4626
4628 0 471520 252992 87000 404 4627
4629 0 471744 252928 87040 420 4628
4630 0 471808 252704 87160 326 4629
4631 0 471776 252480 87280 256 4630
4632 0 471776 252288 87280 212 4631
4633 0 471584 252096 87280 209 4632
4634 0 471392 251904 87240 277 4633
4635 0 471232 251744 87080 243 4634
4636 0 471040 251552 87000 150 4635
4637 0 470816 251456 86880 64 4636
4638 0 470656 251296 86720 45 4637
4639 0 470496 251264 86680 32 4638
4640 0 471936 252064 87280 202 4632
4641 0 472096 251840 87280 181 4640
4642 0 472256 251680 87160 181 4641
4643 0 472416 251520 87040 218 4642
4644 0 471808 252992 86800 364 4629
4645 0 471872 253184 86600 275 4644
4646 0 472064 253376 86520 160 4645
4647 0 472288 253504 86520 71 4646
4648 0 472544 253632 86440 51 4647
4649 0 472736 253760 86320 32 4648
4650 0 472928 253952 86280 32 4649
4651 0 473184 254048 86280 40 4650
4652 0 473440 254048 86360 64 4651
4653 0 473632 254048 86400 64 4652
4654 0 470656 257900.25 86800 272 4615
4655 0 471327.9 259031.19 86880 221 4654
4656 0 471670.25 259440.6 86920 237 4655
4657 0 471891.66 259965.88 86880 360 4656
4658 0 471994.6 260237.28 86920 360 4657
4659 0 472050.97 260249.81 86960 360 4658
4660 0 472225.8 259463.16 87000 286 4656
4661 0 472475.16 259491.12 87080 263 4660
4662 0 472577.47 259473.22 87120 -1 4661
4663 0 472802.7 259456.22 87160 -1 4662
4664 0 472963.12 259509.22 87240 -1 4663
4665 0 473019.53 259446.88 87400 -1 4664
4666 0 473242.25 259324.72 87560 -1 4665
4667 0 473510.56 259341.5 87680 -1 4666
4668 0 473753.38 259258.78 87800 -1 4667
4669 0 473942.88 259114.36 88000 -1 4668
4670 0 473959.56 258969.88 88200 -1 4669
4671 0 474359.75 258721.45 88400 -1 4670
4672 0 474693.62 258365.88 88520 -1 4671
4673 0 474714.7 258124.34 88560 -1 4672
4674 0 474740.56 257913.88 88600 -1 4673
4675 0 474565.66 257862.6 88640 -1 4674
4676 0 474431.94 258585.66 88720 -1 4675
4677 0 474459.06 258571.23 88800 -1 4676
4678 0 474316.12 258392 89040 -1 4677
4679 0 474287.8 258285.3 89240 -1 4678
4680 0 474134.88 258251.45 89440 -1 4679
4681 0 474190.22 258218.06 89640 -1 4680
4682 0 474305.38 258174.52 89880 -1 4681
4683 0 474477.44 258157.14 90040 -1 4682
4684 0 474441.5 258144.28 90200 -1 4683
4685 0 474290.75 258181.86 90360 -1 4684
4686 0 474217.25 258230.38 90560 -1 4685
4687 0 475896.88 258182.8 90640 -1 4686
4688 0 475805.38 258189 90720 -1 4687
4689 0 475674.75 258106.75 90760 -1 4688
4690 0 475283.56 257859.92 90880 -1 4689
4691 0 475065.3 257535.9 90920 -1 4690
4692 0 474902.62 257301.25 91000 -1 4691
4693 0 474959 257165.42 91040 -1 4692
4694 0 475131.3 256771.22 91160 -1 4693
4695 0 475344.3 256606.8 91200 -1 4694
4696 0 475370.75 256449.22 91280 -1 4695
4697 0 474823.44 256892.52 90960 -1 4692
4698 0 474792.8 257384.77 91040 -1 4692
4699 0 474690.38 257441.05 91160 -1 4698
4700 0 474519.4 257477.48 91280 -1 4699
4701 0 475841.62 258163.45 90800 -1 4689
4702 0 475935.34 258311.06 90880 -1 4701
4703 0 475983.06 258367.36 90920 -1 4702
4704 0 476162.62 258384.61 90960 -1 4703
4705 0 476439.06 258445.14 91040 -1 4704
4706 0 476630.84 258633.53 91000 -1 4705
4707 0 476760.7 258751.47 90880 -1 4706
4708 0 476962.3 258810.84 91080 -1 4705
4709 0 477059.56 259243.83 91120 -1 4708
4710 0 477213.62 259474.11 91160 -1 4709
4711 0 477469.84 259931.06 91080 -1 4710
4712 0 477481.75 260041.89 91120 -1 4711
4713 0 477439.7 260075.34 91240 -1 4712
4714 0 477396.88 260102.61 91400 -1 4713
4715 0 477483.9 260045.56 91440 -1 4714
4716 0 477531.06 260090.06 91600 -1 4715
4717 0 477560.5 260239.4 91680 -1 4716
4718 0 477725.94 260447.66 91720 -1 4717
4719 0 477888.88 260612.25 91760 -1 4718
4720 0 478192.56 260984.14 91560 -1 4719
4721 0 478599.06 260641.62 91520 -1 4720
4722 0 478867.12 260647.83 91440 -1 4721
4723 0 478314.06 261133.31 91480 -1 4720
4724 0 478450.12 261230.36 91400 -1 4723
4725 0 478333.78 261455.02 91280 -1 4724
4726 0 478408.44 261604.98 91040 -1 4725
4727 0 478426.25 261871.52 91000 -1 4726
4728 0 478386.44 261750.8 90960 -1 4727
4729 0 478486.53 261595.73 90760 -1 4728
4730 0 478572.25 261478.69 90720 -1 4729
4731 0 478624.62 261473.6 90680 -1 4730
4732 0 478418.16 262171.38 91040 -1 4727
4733 0 478417.75 262297.16 91200 -1 4732
4734 0 478629.25 262534.44 91240 -1 4733
4735 0 478631.53 262732.12 91200 -1 4734
4736 0 478713.06 262979.84 91240 -1 4735
4737 0 478836.44 263323.3 91280 -1 4736
4738 0 478767.2 263407.56 91360 -1 4737
4739 0 478703 263368.06 91480 -1 4738
4740 0 477857.12 260477.55 91840 -1 4719
4741 0 477691.16 259998.19 92040 -1 4740
4742 0 477738.62 260293.38 92080 -1 4741
4743 0 477582.2 260469.39 92160 -1 4742
4744 0 477146.56 259823.22 92080 -1 4741
4745 0 472434.5 259871.16 87160 360 4662
4746 0 472317.1 260108.8 87240 360 4745
4747 0 472098.38 260279.08 87320 -1 4746
4748 0 472013.03 260187.48 87440 -1 4747
4749 0 471999 260137.67 87520 -1 4748
4750 0 471992.4 260113.12 87560 -1 4749
4751 0 472122.44 260136.72 87600 -1 4750
4752 0 472206.25 260133.42 87680 -1 4751
4753 0 472308.25 260038.06 87760 -1 4752
4754 0 472361.8 259874.75 87920 -1 4753
4755 0 472413.22 259735.9 88000 -1 4754
4756 0 472502.3 259618.6 88080 -1 4755
4757 0 472574.06 259564.6 88040 -1 4756
4758 0 472629 259637.97 88000 -1 4757
4759 0 472569.53 259512.9 88000 -1 4757
4760 0 471907.5 260289.62 87560 -1 4749
4761 0 471895.5 260308.94 87600 -1 4760
4762 0 472907.25 251021.22 86760 286 4615
4763 0 473504 250304 86880 314 4762
4764 0 473696 250272 86840 346 4763
4765 0 473952 250272 86760 374 4764
4766 0 474176 250112 86760 356 4765
4767 0 474368 249920 86760 370 4766
4768 0 474592 249760 86680 409 4767
4769 0 474752 249632 86520 436 4768
4770 0 474880 249440 86400 344 4769
4771 0 475104 249280 86400 273 4770
4772 0 475360 249184 86360 275 4771
4773 0 475520 248960 86360 276 4772
4774 0 475648 248768 86240 237 4773
4775 0 475712 248640 86160 181 4774
4776 0 475968 248640 86240 245 4775
4777 0 476160 248640 86240 327 4776
4778 0 476384 248832 86240 313 4777
4779 0 476608 248896 86120 228 4778
4780 0 476800 248928 85960 136 4779
4781 0 476960 248928 85760 98 4780
4782 0 477088 248960 85520 102 4781
4783 0 477248 249120 85320 139 4782
4784 0 477344 249280 85120 154 4783
4785 0 477472 249440 84920 102 4784
4786 0 477600 249632 84800 128 4785
4787 0 477696 249888 84680 160 4786
4788 0 477856 250112 84600 136 4787
4789 0 478048 250304 84520 124 4788
4790 0 478176 250432 84480 128 4789
4791 0 478368 250624 84360 150 4790
4792 0 478592 250784 84320 156 4791
4793 0 478816 250912 84320 160 4792
4794 0 479072 250976 84280 175 4793
4795 0 479328 251040 84280 181 4794
4796 0 479488 251136 84240 200 4795
4797 0 479680 251328 84240 150 4796
4798 0 479712 251360 84200 140 4797
4799 0 479936 251520 84160 128 4798
4800 0 480160 251648 84160 128 4799
4801 0 480416 251744 84120 160 4800
4802 0 480672 251872 84080 51 4801
4803 0 480864 252032 84040 120 4802
4804 0 481088 252192 84040 137 4803
4805 0 481312 252352 83960 148 4804
4806 0 481536 252480 83920 154 4805
4807 0 481760 252640 83880 163 4806
4808 0 482016 252704 83800 183 4807
4809 0 482272 252768 83760 150 4808
4810 0 482528 252832 83720 139 4809
4811 0 482752 253024 83720 124 4810
4812 0 482976 253120 83640 136 4811
4813 0 483232 253152 83640 124 4812
4814 0 483456 253248 83520 128 4813
4815 0 483680 253344 83400 124 4814
4816 0 483904 253440 83280 124 4815
4817 0 484160 253536 83240 96 4816
4818 0 484416 253632 83160 107 4817
4819 0 484672 253664 83160 128 4818
4820 0 484928 253760 83160 102 4819
4821 0 485184 253856 83200 128 4820
4822 0 485440 253792 83200 71 4821
4823 0 485696 253792 83200 80 4822
4824 0 485952 253792 83200 64 4823
4825 0 486208 253728 83200 40 4824
4826 0 486400 253664 83200 140 4825
4827 0 486624 253664 83200 148 4826
4828 0 486880 253664 83120 91 4827
4829 0 487136 253664 83040 102 4828
4830 0 487168 253664 83040 107 4829
4831 0 487392 253664 82920 163 4830
4832 0 487616 253792 82920 120 4831
4833 0 487840 253952 82920 51 4832
4834 0 488096 253952 82920 90 4833
4835 0 488352 254016 82920 40 4834
4836 0 488608 254048 82920 32 4835
4837 0 488864 254048 82880 86 4836
4838 0 489088 254048 82760 120 4837
4839 0 489312 254048 82640 91 4838
4840 0 489504 254048 82440 102 4839
4841 0 489696 253952 82280 102 4840
4842 0 489888 253920 82120 156 4841
4843 0 490144 253920 82080 124 4842
4844 0 490400 253888 81960 128 4843
4845 0 490560 253856 81760 101 4844
4846 0 490688 253856 81600 143 4845
4847 0 490944 253920 81680 91 4846
4848 0 491168 253984 81800 104 4847
4849 0 491424 253984 81840 80 4848
4850 0 491680 253984 81840 108 4849
4851 0 491936 254112 81880 197 4850
4852 0 492192 254176 81920 148 4851
4853 0 492448 254272 81920 107 4852
4854 0 492704 254304 81920 120 4853
4855 0 492960 254304 81880 102 4854
4856 0 493216 254240 81840 136 4855
4857 0 493472 254208 81760 75 4856
4858 0 493696 254080 81760 51 4857
4859 0 493888 253920 81840 81 4858
4860 0 494144 253888 81880 124 4859
4861 0 494336 253696 81880 91 4860
4862 0 494560 253536 81920 96 4861
4863 0 494816 253440 81920 102 4862
4864 0 495072 253344 81920 102 4863
4865 0 495328 253280 81960 96 4864
4866 0 495584 253248 82000 86 4865
4867 0 495840 253216 82000 75 4866
4868 0 496096 253216 82040 122 4867
4869 0 496352 253216 82000 128 4868
4870 0 496608 253184 82000 122 4869
4871 0 496864 253120 82000 96 4870
4872 0 497120 253120 82000 104 4871
4873 0 497376 253024 82000 81 4872
4874 0 497600 252896 82000 80 4873
4875 0 497856 252832 82040 80 4874
4876 0 498112 252800 82080 102 4875
4877 0 498336 252800 82120 102 4876
4878 0 498592 252864 82240 140 4877
4879 0 498848 252864 82320 124 4878
4880 0 499040 252832 82480 148 4879
4881 0 499232 252864 82640 108 4880
4882 0 499392 252832 82840 96 4881
4883 0 499584 252736 83040 120 4882
4884 0 499744 252608 83200 90 4883
4885 0 499936 252576 83360 98 4884
4886 0 500192 252544 83360 150 4885
4887 0 500448 252512 83440 139 4886
4888 0 500640 252384 83560 139 4887
4889 0 500736 252256 83800 75 4888
4890 0 500896 252256 84000 75 4889
4891 0 501056 252256 84200 51 4890
4892 0 501280 252288 84360 98 4891
4893 0 501376 252352 84440 139 4892
4894 0 501440 252544 84640 91 4893
4895 0 501408 252672 84880 98 4894
4896 0 501408 252768 85120 140 4895
4897 0 501312 252896 85360 108 4896
4898 0 501312 252928 85440 136 4897
4899 0 501248 252960 85680 141 4898
4900 0 501248 252960 85960 202 4899
4901 0 501280 252832 86200 240 4900
4902 0 501344 252576 86160 226 4901
4903 0 501184 252416 86320 140 4902
4904 0 501152 252384 86360 120 4903
4905 0 500960 252256 86480 104 4904
4906 0 500736 252224 86640 90 4905
4907 0 500576 252256 86840 96 4906
4908 0 500512 252384 87080 160 4907
4909 0 500352 252384 87280 81 4908
4910 0 500128 252320 87400 40 4909
4911 0 499904 252352 87520 60 4910
4912 0 499648 252384 87640 80 4911
4913 0 499488 252384 87840 71 4912
4914 0 499424 252416 87840 96 4913
4915 0 501312 252160 86360 150 4904
4916 0 501504 251968 86360 140 4915
4917 0 501664 251744 86440 40 4916
4918 0 501696 251584 86680 51 4917
4919 0 501472 251680 86840 75 4918
4920 0 501248 251776 86960 32 4919
4921 0 501792 253088 85720 32 4898
4922 0 501760 253280 85760 32 4921
4923 0 501536 252160 84480 166 4893
4924 0 501728 251936 84520 81 4923
4925 0 501888 251712 84640 51 4924
4926 0 501888 251584 84760 60 4925
4927 0 502016 251360 84840 81 4926
4928 0 502048 251104 84960 75 4927
4929 0 502048 250848 85080 60 4928
4930 0 502048 250592 85160 60 4929
4931 0 502016 250432 85200 32 4930
4932 0 501728 251712 84920 32 4926
4933 0 501600 251872 85120 81 4932
4934 0 501568 251968 85400 32 4933
4935 0 501664 252096 85400 32 4934
4936 0 501632 252416 85400 32 4935
4937 0 501376 252128 85200 32 4935
4938 0 498336 252640 81920 102 4877
4939 0 498432 252480 81720 139 4938
4940 0 498432 252224 81720 108 4939
4941 0 498688 252128 81720 120 4940
4942 0 498720 252096 81720 102 4941
4943 0 490688 253888 81440 128 4846
4944 0 490784 254048 81240 81 4943
4945 0 490912 254176 81040 64 4944
4946 0 491104 254336 80960 86 4945
4947 0 491296 254528 80840 51 4946
4948 0 491456 254624 80640 71 4947
4949 0 491552 254624 80360 80 4948
4950 0 491648 254688 80120 80 4949
4951 0 491808 254656 79920 120 4950
4952 0 491968 254496 79840 122 4951
4953 0 492160 254304 79720 64 4952
4954 0 492320 254144 79560 86 4953
4955 0 492576 254080 79560 120 4954
4956 0 492832 254112 79600 139 4955
4957 0 493024 254048 79800 75 4956
4958 0 493216 254080 79960 71 4957
4959 0 493376 254304 80080 40 4958
4960 0 493600 254464 80120 32 4959
4961 0 493824 254624 80000 60 4960
4962 0 493888 254656 80000 71 4961
4963 0 492160 254688 79840 64 4952
4964 0 492416 254720 79840 96 4963
4965 0 492672 254784 79840 51 4964
4966 0 492928 254784 79760 75 4965
4967 0 493184 254784 79760 60 4966
4968 0 490432 253792 81240 32 4943
4969 0 490208 253824 81520 32 4968
4970 0 487296 253600 83360 32 4830
4971 0 487232 253312 83240 60 4970
4972 0 486624 253568 83440 157 4827
4973 0 486784 253568 83680 45 4972
4974 0 486912 253568 83840 80 4973
4975 0 486752 253408 83960 156 4974
4976 0 486624 253184 84040 136 4975
4977 0 486624 252928 84120 200 4976
4978 0 486624 252672 84160 75 4977
4979 0 486464 252480 84080 45 4978
4980 0 486432 252416 84000 71 4979
4981 0 487136 253600 83960 80 4974
4982 0 487392 253632 84040 80 4981
4983 0 487648 253632 84080 51 4982
4984 0 487872 253728 84200 32 4983
4985 0 487840 253984 84240 32 4984
4986 0 487744 254240 84200 104 4985
4987 0 487744 254496 84120 40 4986
4988 0 487808 254752 84040 60 4987
4989 0 487776 255008 84000 40 4988
4990 0 487776 255264 83920 32 4989
4991 0 487776 255296 83920 40 4990
4992 0 486400 253696 82920 96 4826
4993 0 486368 253760 82680 160 4992
4994 0 486272 253952 82480 175 4993
4995 0 486272 254208 82440 128 4994
4996 0 486368 254432 82280 115 4995
4997 0 486432 254624 82080 124 4996
4998 0 486592 254720 81880 75 4997
4999 0 486656 254784 81800 124 4998
5000 0 479520 251520 84040 64 4798
5001 0 479392 251744 84000 40 5000
5002 0 479232 251936 83920 51 5001
5003 0 479040 252128 83920 86 5002
5004 0 478912 252352 83920 51 5003
5005 0 478784 252512 83880 40 5004
5006 0 479680 250944 84320 136 4796
5007 0 479872 250752 84320 60 5006
5008 0 480064 250560 84400 32 5007
5009 0 480000 250368 84560 60 5008
5010 0 479936 250176 84760 45 5009
5011 0 479776 250144 84960 51 5010
5012 0 479552 250144 85160 81 5011
5013 0 479328 250144 85320 45 5012
5014 0 479264 250080 85400 32 5013
5015 0 477952 250656 84480 32 4790
5016 0 477504 250784 84160 96 5015
5017 0 477568 250944 83960 75 5016
5018 0 477910.9 251557.06 83520 107 5017
5019 0 476320 248480 86360 226 4777
5020 0 476512 248288 86360 178 5019
5021 0 476704 248096 86440 226 5020
5022 0 475712 248384 86080 81 4775
5023 0 475712 248128 86080 135 5022
5024 0 475552 247936 85960 115 5023
5025 0 475456 247712 85840 134 5024
5026 0 475456 247680 85840 134 5025
5027 0 475456 247552 85680 104 5026
5028 0 475456 247392 85480 71 5027
5029 0 475360 247296 85240 81 5028
5030 0 475200 247264 85040 148 5029
5031 0 475072 247104 84840 120 5030
5032 0 475008 246944 84640 75 5031
5033 0 474912 246784 84440 102 5032
5034 0 474912 246720 84360 51 5033
5035 0 475712 247520 85720 45 5027
5036 0 475840 247712 85600 32 5035
5037 0 475968 247648 85840 32 5036
5038 0 476256 247936 86080 32 5037
5039 0 475456 247520 86040 86 5026
5040 0 475424 247328 86200 40 5039
5041 0 475424 247072 86080 45 5040
5042 0 475360 246912 85880 32 5041
5043 0 475360 246880 85840 40 5042
5044 0 473600 250208 86280 32 4764
5045 0 473280 250016 86280 32 5044
5046 0 477429.53 247527.58 86760 300 4762
5047 0 478240 247072 86560 327 5046
5048 0 478432 246880 86560 348 5047
5049 0 478496 246624 86560 435 5048
5050 0 478432 246400 86440 501 5049
5051 0 478496 246304 86200 501 5050
5052 0 478752 246208 86160 490 5051
5053 0 478976 246240 86280 442 5052
5054 0 479104 246080 86480 338 5053
5055 0 479019.47 245274.38 86760 32 5046
5056 0 482508.2 243392.28 86760 200 5055
5057 0 482537.62 243251.4 86600 71 5056
5058 0 482678.78 243255.06 86400 160 5057
5059 0 482727.1 243028.67 86280 160 5058
5060 0 482660.2 243040.98 86120 206 5059
5061 0 482691.34 242991.98 85960 206 5060
5062 0 482659.03 242911.4 85760 244 5061
5063 0 482690.44 242864.25 85560 234 5062
5064 0 482723.97 242862.84 85360 234 5063
5065 0 482731.47 242854.33 85240 234 5064
5066 0 482587.34 242783.23 85120 202 5065
5067 0 482772.72 242975.11 84840 108 5066
5068 0 482851.2 243095.66 84720 108 5067
5069 0 483123.2 243079.61 84720 45 5068
5070 0 483387.2 242991.56 84720 96 5069
5071 0 483634.8 242894.25 84640 108 5070
5072 0 484163.34 242679.75 84560 124 5071
5073 0 484435.38 242519.75 84560 32 5072
5074 0 484811.4 242367.75 84560 96 5073
5075 0 485283.44 242239.77 84560 81 5074
5076 0 485859.3 242527.8 84560 71 5075
5077 0 486315.22 242782.25 84520 40 5076
5078 0 484649.9 242414.33 84280 115 5073
5079 0 484658.16 242392.12 84160 115 5078
5080 0 484548.56 242431.33 84000 45 5079
5081 0 484467.06 242486.52 83920 32 5080
5082 0 484435.72 242447.23 83840 32 5081
5083 0 484460.06 242278.86 83760 32 5082
5084 0 484587 242301.67 83600 115 5083
5085 0 484763.56 242294.58 83440 32 5084
5086 0 484922.78 242240.22 83320 60 5085
5087 0 485132.5 242158.22 83200 75 5086
5088 0 485226.06 242159.3 83080 75 5087
5089 0 485266.8 242175.1 82960 150 5088
5090 0 485054.8 242131.16 82960 150 5089
5091 0 484834.8 242099.22 82960 60 5090
5092 0 484746.78 241999.25 82960 60 5091
5093 0 485271.56 242147.2 82880 150 5089
5094 0 485292.3 242085.31 82760 108 5093
5095 0 485275.06 242035.25 82680 108 5094
5096 0 485278.47 242046.5 82560 115 5095
5097 0 485303.78 242044.23 82440 115 5096
5098 0 485062.75 242202.45 82480 32 5097
5099 0 484902.75 242202.45 82480 32 5098
5100 0 484734.4 242151.08 82520 40 5099
5101 0 484574.44 242159.11 82520 80 5100
5102 0 484426.47 242191.12 82520 80 5101
5103 0 484326.5 242195.14 82520 80 5102
5104 0 484066.53 242231.17 82520 60 5103
5105 0 483931.2 242178.3 82480 51 5104
5106 0 483759.88 242152.44 82440 71 5105
5107 0 483607.88 242208.47 82440 71 5106
5108 0 483628.3 242194.64 82400 71 5107
5109 0 483328.34 242194.64 82400 75 5108
5110 0 483299.88 242184.5 82440 75 5109
5111 0 483270.5 242166.42 82560 75 5110
5112 0 483335.53 242079.69 82640 75 5111
5113 0 482283.3 242559.33 85120 197 5066
5114 0 481755.25 242143.47 85120 166 5113
5115 0 481345.7 241952.4 84920 203 5114
5116 0 481043.62 241839.84 84800 209 5115
5117 0 480384 241504 84400 153 5116
5118 0 480192 241344 84320 137 5117
5119 0 479968 241216 84320 51 5118
5120 0 479936 241216 84320 45 5119
5121 0 479840 241184 84560 45 5120
5122 0 479776 241216 84680 32 5121
5123 0 479712 241088 84200 40 5120
5124 0 479552 241248 84040 40 5123
5125 0 479392 241408 84040 51 5124
5126 0 479488 241440 83800 60 5125
5127 0 479584 241440 83560 32 5126
5128 0 479488 241504 83320 71 5127
5129 0 479328 241632 83120 32 5128
5130 0 479232 241664 82880 51 5129
5131 0 479232 241824 82680 60 5130
5132 0 479200 241952 82440 64 5131
5133 0 479072 242112 82320 40 5132
5134 0 479136 241504 84000 102 5125
5135 0 478912 241632 83960 40 5134
5136 0 478688 241760 83960 40 5135
5137 0 478432 241856 84000 40 5136
5138 0 478176 241920 84000 40 5137
5139 0 478080 241952 84000 51 5138
5140 0 479712 240832 84200 45 5123
5141 0 479712 240576 84200 40 5140
5142 0 479680 240320 84160 86 5141
5143 0 479552 240160 84000 102 5142
5144 0 479520 239936 83880 134 5143
5145 0 479520 239744 83680 160 5144
5146 0 479520 239488 83640 86 5145
5147 0 479456 239232 83520 91 5146
5148 0 479392 238976 83400 60 5147
5149 0 479232 238816 83520 40 5148
5150 0 479040 238624 83560 32 5149
5151 0 478880 238592 83520 32 5150
5152 0 479328 238816 83200 60 5148
5153 0 479168 238656 83080 86 5152
5154 0 479008 238496 82920 104 5153
5155 0 478848 238592 83120 51 5154
5156 0 478624 238496 83240 32 5155
5157 0 478880 238304 82800 139 5154
5158 0 478688 238112 82760 80 5157
5159 0 478464 237952 82680 148 5158
5160 0 478240 237856 82520 140 5159
5161 0 477984 237824 82520 178 5160
5162 0 477760 237632 82480 217 5161
5163 0 477632 237408 82320 143 5162
5164 0 477472 237248 82200 175 5163
5165 0 477376 237152 82200 202 5164
5166 0 477120 237152 82160 86 5165
5167 0 476864 237152 82080 64 5166
5168 0 476640 237184 81960 45 5167
5169 0 476384 237280 81920 51 5168
5170 0 476128 237376 81800 32 5169
5171 0 475872 237440 81680 81 5170
5172 0 477344 236896 82280 128 5165
5173 0 477184 236736 82280 91 5172
5174 0 477376 236544 82160 45 5173
5175 0 477376 236288 82240 60 5174
5176 0 477376 236128 82440 60 5175
5177 0 477472 236128 82440 40 5176
5178 0 476992 236544 82360 115 5173
5179 0 476800 236352 82440 86 5178
5180 0 476640 236192 82560 86 5179
5181 0 476448 236064 82680 115 5180
5182 0 476320 235904 82840 120 5181
5183 0 476128 235712 82960 107 5182
5184 0 475968 235584 83120 156 5183
5185 0 475712 235456 83120 107 5184
5186 0 475456 235328 83120 86 5185
5187 0 475200 235232 83160 115 5186
5188 0 474944 235200 83240 124 5187
5189 0 474688 235136 83280 137 5188
5190 0 474464 234976 83280 148 5189
5191 0 474304 234784 83240 102 5190
5192 0 474304 234528 83240 81 5191
5193 0 474336 234272 83200 81 5192
5194 0 474304 234016 83160 122 5193
5195 0 474368 233792 83040 80 5194
5196 0 474432 233536 83040 107 5195
5197 0 474624 233344 82920 90 5196
5198 0 474848 233216 82840 154 5197
5199 0 475072 233184 82680 122 5198
5200 0 475232 233088 82640 108 5199
5201 0 482083.28 242735.38 85120 32 5113
5202 0 481614.66 242915.38 85160 45 5201
5203 0 483506 243534.66 86840 289 5056
5204 0 484323.22 243454.61 86920 326 5203
5205 0 485782.72 242536.84 86920 273 5204
5206 0 485883.3 242584.1 86720 -1 5205
5207 0 484446.66 243484.2 87120 262 5204
5208 0 484266.28 243093 87560 244 5207
5209 0 484249.34 243250.94 87680 393 5208
5210 0 483976.72 243157.8 87760 393 5209
5211 0 487009.3 241757.11 87760 277 5210
5212 0 486418.6 241920.25 87880 301 5211
5213 0 486647.12 241828.48 88000 275 5212
5214 0 485978.8 242118.33 88040 237 5213
5215 0 491663.1 240664.11 88040 318 5214
5216 0 492544 240512 88120 313 5215
5217 0 492800 240448 88080 335 5216
5218 0 492992 240320 87960 361 5217
5219 0 493248 240256 87960 375 5218
5220 0 493472 240160 87880 400 5219
5221 0 493728 240160 87760 411 5220
5222 0 493952 240160 87560 386 5221
5223 0 490784 240800 88160 332 5215
5224 0 490528 240832 88160 287 5223
5225 0 490272 240832 88240 302 5224
5226 0 490176 240832 88680 80 5225
5227 0 490208 240576 88760 115 5226
5228 0 490208 240320 88800 40 5227
5229 0 490112 240096 88880 32 5228
5230 0 490080 240064 88920 45 5229
5231 0 498349.94 238329.98 88040 424 5215
5232 0 498016 238720 87440 424 5231
5233 0 497792 238848 87520 412 5232
5234 0 497568 238944 87680 453 5233
5235 0 497312 238944 87680 438 5234
5236 0 497056 238944 87680 400 5235
5237 0 496832 239104 87720 416 5236
5238 0 496640 239296 87640 357 5237
5239 0 496448 239488 87640 430 5238
5240 0 496192 239520 87680 476 5239
5241 0 495936 239520 87680 476 5240
5242 0 495680 239520 87680 438 5241
5243 0 495424 239552 87560 411 5242
5244 0 495200 239712 87560 404 5243
5245 0 494976 239872 87520 355 5244
5246 0 494720 239968 87520 432 5245
5247 0 494464 239968 87560 515 5246
5248 0 494400 239968 87560 500 5247
5249 0 494208 240160 87560 443 5248
5250 0 494176 239936 87440 373 5248
5251 0 493984 239808 87280 230 5250
5252 0 493824 239776 87080 115 5251
5253 0 493783.84 239792.7 86840 112 5252
5254 0 493100.34 239553.84 86440 107 5253
5255 0 492416 239520 85880 120 5254
5256 0 492192 239520 85760 108 5255
5257 0 492032 239520 85560 115 5256
5258 0 491872 239520 85480 134 5257
5259 0 491616 239520 85480 104 5258
5260 0 491392 239584 85320 120 5259
5261 0 491136 239584 85240 128 5260
5262 0 490912 239552 85080 107 5261
5263 0 490656 239552 85080 51 5262
5264 0 490400 239520 85080 81 5263
5265 0 490144 239456 85080 96 5264
5266 0 489888 239360 85120 81 5265
5267 0 489760 239264 85120 60 5266
5268 0 489504 239264 85120 64 5267
5269 0 489248 239328 85120 40 5268
5270 0 488992 239328 85120 96 5269
5271 0 488736 239328 85200 91 5270
5272 0 488480 239296 85320 137 5271
5273 0 488320 239200 85520 200 5272
5274 0 488064 239136 85520 122 5273
5275 0 487808 239136 85520 32 5274
5276 0 487552 239136 85440 71 5275
5277 0 487296 239200 85520 136 5276
5278 0 487072 239072 85680 96 5277
5279 0 486816 238976 85720 91 5278
5280 0 486624 238816 85800 90 5279
5281 0 486432 238688 85960 64 5280
5282 0 486240 238496 86040 75 5281
5283 0 486048 238304 86080 115 5282
5284 0 485888 238080 86080 120 5283
5285 0 485728 237856 86080 80 5284
5286 0 485536 237664 86040 75 5285
5287 0 485408 237504 85920 75 5286
5288 0 485184 237536 86040 40 5287
5289 0 484928 237600 86040 40 5288
5290 0 484704 237696 85960 64 5289
5291 0 484544 237760 85920 51 5290
5292 0 485280 237280 85760 115 5287
5293 0 485184 237120 85560 128 5292
5294 0 485088 236928 85360 128 5293
5295 0 484960 236736 85200 128 5294
5296 0 484874.66 236586.67 85120 92 5295
5297 0 484832 236512 85080 75 5296
5298 0 484704 236320 84960 86 5297
5299 0 484640 236064 84920 51 5298
5300 0 484608 235808 84920 102 5299
5301 0 484544 235552 84880 186 5300
5302 0 484384 235328 84840 140 5301
5303 0 484160 235200 84840 143 5302
5304 0 484000 235008 84800 120 5303
5305 0 483872 234784 84760 60 5304
5306 0 483712 234624 84640 81 5305
5307 0 483680 234560 84600 75 5306
5308 0 483680 234304 84600 40 5307
5309 0 483648 234048 84520 139 5308
5310 0 483584 233792 84520 176 5309
5311 0 483520 233632 84320 128 5310
5312 0 483520 233472 84120 60 5311
5313 0 483520 233376 83960 32 5312
5314 0 483616 233376 83680 60 5313
5315 0 483680 233376 83400 64 5314
5316 0 483904 233504 83400 32 5315
5317 0 484128 233376 83400 32 5316
5318 0 484288 233280 83480 75 5317
5319 0 483488 233120 83960 60 5313
5320 0 483456 232864 83960 75 5319
5321 0 483456 232608 83960 60 5320
5322 0 483456 232352 83960 32 5321
5323 0 483680 234560 84320 45 5307
5324 0 483744 234624 84080 45 5323
5325 0 483744 234624 83960 98 5324
5326 0 483552 235136 84800 32 5304
5327 0 483328 235008 84760 60 5326
5328 0 483136 234976 84600 45 5327
5329 0 482944 235104 84480 80 5328
5330 0 482784 235264 84360 32 5329
5331 0 482560 235424 84280 51 5330
5332 0 482368 235616 84160 51 5331
5333 0 482208 235808 84040 40 5332
5334 0 482080 236064 83960 51 5333
5335 0 481952 236288 83920 91 5334
5336 0 481824 236512 83920 60 5335
5337 0 481760 236736 83880 40 5336
5338 0 489760 239104 84920 75 5267
5339 0 489920 238976 84760 51 5338
5340 0 489984 238976 84760 71 5339
5341 0 491872 239520 85200 122 5258
5342 0 491872 239488 84920 51 5341
5343 0 491872 239488 84640 163 5342
5344 0 491904 239616 84400 75 5343
5345 0 492000 239680 84160 122 5344
5346 0 492128 239840 83960 120 5345
5347 0 492256 239936 83800 124 5346
5348 0 493983.62 239787.12 86640 -1 5253
5349 0 500341.28 238042.45 88040 366 5231
5350 0 500960 237728 87720 284 5349
5351 0 501152 237536 87720 176 5350
5352 0 501376 237344 87720 246 5351
5353 0 501632 237248 87720 217 5352
5354 0 501856 237056 87720 256 5353
5355 0 502016 236896 87840 217 5354
5356 0 502208 236704 87840 235 5355
5357 0 502400 236512 87840 288 5356
5358 0 502592 236320 87920 431 5357
5359 0 502624 236064 87920 305 5358
5360 0 500384 238656 87560 102 5349
5361 0 500384 238880 87440 81 5360
5362 0 500384 239136 87400 60 5361
5363 0 500512 239360 87320 101 5362
5364 0 500672 239552 87280 107 5363
5365 0 500800 239776 87240 86 5364
5366 0 500960 239968 87160 80 5365
5367 0 501152 240160 87080 71 5366
5368 0 501312 240352 87040 64 5367
5369 0 501504 240576 87040 101 5368
5370 0 501696 240768 87040 71 5369
5371 0 501888 240928 86920 60 5370
5372 0 502080 241088 86880 32 5371
5373 0 502272 241280 86880 40 5372
5374 0 502304 241536 86880 40 5373
5375 0 502272 241696 86680 102 5374
5376 0 502240 241920 86680 40 5375
5377 0 503225.5 235612.22 88040 194 5349
5378 0 502965.22 235183.47 88040 236 5377
5379 0 503265.66 234544.47 88040 86 5378
5380 0 503172.44 234276.2 88040 86 5379
5381 0 504455.53 233245.98 88040 120 5380
5382 0 504482.34 232373.8 88040 124 5381
5383 0 504038.72 232499.8 88080 235 5382
5384 0 503872.2 232543.58 88160 178 5383
5385 0 504569.12 231999.06 88080 107 5382
5386 0 504619.66 231779.6 88160 120 5385
5387 0 504800 231072 88560 120 5386
5388 0 504928 230912 88760 40 5387
5389 0 505120 230752 88840 120 5388
5390 0 505344 230592 88840 64 5389
5391 0 505568 230400 88840 51 5390
5392 0 505568 230272 88840 86 5391
5393 0 505408 230272 89040 71 5392
5394 0 505184 230176 89120 101 5393
5395 0 505024 230016 88920 64 5394
5396 0 504864 229856 88800 80 5395
5397 0 504672 229664 88680 64 5396
5398 0 504640 229440 88560 71 5397
5399 0 504800 229248 88480 60 5398
5400 0 505024 229344 88400 91 5399
5401 0 505056 229408 88400 81 5400
5402 0 505824 230176 88800 80 5392
5403 0 506080 230144 88680 32 5402
5404 0 506240 230272 88480 120 5403
5405 0 506336 230304 88320 71 5404
5406 0 506496 230080 88320 75 5405
5407 0 506624 229824 88280 81 5406
5408 0 506848 229664 88280 96 5407
5409 0 507072 229536 88320 107 5408
5410 0 507296 229376 88320 156 5409
5411 0 507520 229408 88160 75 5410
5412 0 506368 230368 88040 45 5405
5413 0 506528 230368 87840 64 5412
5414 0 506688 230464 87640 45 5413
5415 0 506912 230528 87520 45 5414
5416 0 506944 230560 87520 40 5415
5417 0 504568.88 232485.61 87880 235 5382
5418 0 504669.03 232527.06 87760 226 5417
5419 0 504397.03 233472.08 87760 186 5418
5420 0 504308.1 233522.56 87720 186 5419
5421 0 504690.34 232503.94 87640 226 5418
5422 0 504776.12 232444.9 87480 141 5421
5423 0 505216 232832 86920 32 5422
5424 0 505376 232928 86720 40 5423
5425 0 505632 232992 86680 45 5424
5426 0 505760 233088 86480 32 5425
5427 0 505568 233056 86320 32 5426
5428 0 505408 233120 86120 98 5427
5429 0 505248 233088 85920 160 5428
5430 0 505056 233184 85720 136 5429
5431 0 504864 233344 85640 32 5430
5432 0 504736 233504 85440 32 5431
5433 0 504832 233728 85280 71 5432
5434 0 504960 233920 85160 107 5433
5435 0 504992 234176 85040 104 5434
5436 0 504896 234336 84840 75 5435
5437 0 504864 234528 84640 60 5436
5438 0 504864 234752 84520 86 5437
5439 0 504800 234976 84360 101 5438
5440 0 504768 235168 84200 86 5439
5441 0 504800 235360 84040 120 5440
5442 0 504800 235552 83840 98 5441
5443 0 504704 235776 83680 120 5442
5444 0 504640 235936 83560 51 5443
5445 0 504768 235872 83320 32 5444
5446 0 505088 235904 83600 32 5445
5447 0 504608 236160 83400 160 5444
5448 0 504800 236192 83240 160 5447
5449 0 505024 236288 83080 172 5448
5450 0 505216 236320 82920 156 5449
5451 0 505376 236512 82960 153 5450
5452 0 505376 236768 82960 131 5451
5453 0 505344 236960 82800 71 5452
5454 0 502208 234752 88120 124 5378
5455 0 502176 234592 88320 124 5454
5456 0 502336 234432 88480 157 5455
5457 0 502496 234240 88520 124 5456
5458 0 502560 234080 88720 141 5457
5459 0 502560 233824 88800 40 5458
5460 0 502816 233760 88800 32 5459
5461 0 503072 233760 88800 120 5460
5462 0 503328 233664 88840 104 5461
5463 0 503360 233632 88840 75 5462
5464 0 503533.75 235643.23 87920 242 5377
5465 0 503410.75 235840.77 87720 242 5464
5466 0 504352 235968 87520 273 5465
5467 0 504576 235936 87400 320 5466
5468 0 504800 235936 87280 343 5467
5469 0 505024 235936 87160 322 5468
5470 0 505280 235840 87160 307 5469
5471 0 505536 235744 87200 284 5470
5472 0 505632 235680 87320 271 5471
5473 0 505856 235648 87440 168 5472
5474 0 506112 235616 87520 156 5473
5475 0 505696 235680 87000 186 5471
5476 0 505856 235584 86800 244 5475
5477 0 506016 235552 86600 209 5476
5478 0 507414.44 235206.47 87720 411 5465
5479 0 506825.3 235380.23 87800 359 5478
5480 0 509723.25 234071.08 87800 357 5479
5481 0 509455.6 234196.75 87920 305 5480
5482 0 509543.97 234175.3 88000 305 5481
5483 0 509653 233916.1 88240 353 5482
5484 0 509822.97 233773.64 88400 349 5483
5485 0 510000.78 233530.39 88560 245 5484
5486 0 510091.75 233091 88640 274 5485
5487 0 510095.38 232788.28 88680 274 5486
5488 0 510323.7 232807.44 88720 248 5487
5489 0 510652.44 232651.56 88920 163 5488
5490 0 510797.12 232438.23 89120 163 5489
5491 0 510899.16 232312.34 89320 163 5490
5492 0 511013.22 232108.81 89520 71 5491
5493 0 510943.4 232018.58 89760 120 5492
5494 0 511024.34 232017.78 89960 208 5493
5495 0 511172.06 231861.05 90160 290 5494
5496 0 511291.97 231782.92 90360 310 5495
5497 0 511624.12 231680.28 90600 277 5496
5498 0 512009.88 231599.06 90800 237 5497
5499 0 512448.8 231352.55 91000 244 5498
5500 0 512919.22 231038.53 91200 284 5499
5501 0 511662.28 232071.69 91360 186 5500
5502 0 513101.12 230837.48 91400 288 5501
5503 0 513872.62 230212.98 91600 321 5502
5504 0 514171.66 229781.3 91760 405 5503
5505 0 514387.44 229441 92000 439 5504
5506 0 514489.7 229374.92 92200 450 5505
5507 0 514808.9 229249.64 92600 504 5506
5508 0 514932 229067.12 92800 416 5507
5509 0 514914.62 228781.72 93080 415 5508
5510 0 515006.66 228614.2 93320 372 5509
5511 0 515063.44 228536.11 93560 372 5510
5512 0 515247.22 228536.69 93800 32 5511
5513 0 515515.5 228376.61 94120 475 5512
5514 0 515876.53 228079.72 94400 549 5513
5515 0 516224.34 227959.86 94640 462 5514
5516 0 516709.3 227651.31 94880 166 5515
5517 0 517090.8 227374.03 95080 228 5516
5518 0 517089.66 227342.34 95120 228 5517
5519 0 518174 226349.8 95160 -1 5518
5520 0 518302.5 226206.61 95360 336 5519
5521 0 518426.97 226092.73 95520 336 5520
5522 0 518495.12 225957.33 95680 468 5521
5523 0 518590.66 225873.4 95840 468 5522
5524 0 518589.62 225865.61 96000 468 5523
5525 0 519219.22 225739.53 96160 419 5524
5526 0 519320.47 225743.06 96360 366 5525
5527 0 519352.3 225701.12 96560 297 5526
5528 0 522640.62 225359.77 96560 359 5527
5529 0 522314.75 225411.23 96640 384 5528
5530 0 522569.25 225368.83 96720 359 5529
5531 0 523654.6 225575.98 97000 256 5530
5532 0 523738.06 225624.16 97080 256 5531
5533 0 523872 225280 97880 214 5532
5534 0 523872 225312 98160 175 5533
5535 0 523872 225440 98400 137 5534
5536 0 523968 225568 98640 178 5535
5537 0 524224 225536 98680 124 5536
5538 0 524448 225440 98600 124 5537
5539 0 524640 225408 98600 75 5538
5540 0 524294.06 225585 97160 258 5532
5541 0 523975.16 225897.03 97240 288 5540
5542 0 521140.12 225254.23 97240 422 5541
5543 0 521163.66 225392.53 97360 422 5542
5544 0 521166.3 225459.4 97520 422 5543
5545 0 521031.3 225524.36 97680 -1 5544
5546 0 521196.47 225541.45 97720 -1 5545
5547 0 520305.6 225733.62 97720 -1 5546
5548 0 520314.7 225599.97 97800 -1 5547
5549 0 520286.7 225550.77 97840 -1 5548
5550 0 521085.28 225512.1 97800 -1 5546
5551 0 526435.06 225144.97 96720 258 5530
5552 0 526870.56 224779.48 96600 266 5551
5553 0 527091.5 224668.05 96440 377 5552
5554 0 527379 224638.23 96240 257 5553
5555 0 527499.8 224580.7 96120 186 5554
5556 0 529124.25 224375.83 95840 229 5555
5557 0 529918.2 224395.45 95480 337 5556
5558 0 530559.8 224446.12 95280 350 5557
5559 0 530868.56 224571.03 95120 316 5558
5560 0 531054.3 224664.33 94960 316 5559
5561 0 532423.7 225242.66 94800 32 5560
5562 0 532691.7 225425.61 94520 214 5561
5563 0 532913.94 225279.38 94320 287 5562
5564 0 532968.2 225264.7 94080 287 5563
5565 0 533629 225441.75 93600 296 5564
5566 0 533768.44 225526.73 93320 260 5565
5567 0 533988.44 225565.48 93040 300 5566
5568 0 534082.7 225709.4 92720 282 5567
5569 0 534184.56 225833.56 92400 282 5568
5570 0 534263.44 225931.34 92120 264 5569
5571 0 534403.56 226153.12 91800 166 5570
5572 0 534735.25 226531.97 91480 256 5571
5573 0 535069.8 226641.08 91160 245 5572
5574 0 535207.1 226621.84 91080 245 5573
5575 0 536209.5 228159.88 91080 -1 5574
5576 0 536330.56 228119.98 91200 -1 5575
5577 0 536308.2 228021.12 91320 -1 5576
5578 0 535887.06 227385.83 90920 226 5574
5579 0 536142.56 227354.48 90560 226 5578
5580 0 536310.7 227352.9 90280 226 5579
5581 0 536389.7 227433.66 89960 377 5580
5582 0 536510.9 227438.62 89640 237 5581
5583 0 536628.9 227602.4 89480 237 5582
5584 0 536639.56 227557.48 89320 221 5583
5585 0 537005.1 227875.1 89080 137 5584
5586 0 537000.2 228057.6 88920 176 5585
5587 0 537192.1 228180.92 88760 104 5586
5588 0 537543.2 228364.95 88600 80 5587
5589 0 538010.3 228621.56 88280 200 5588
5590 0 538195.25 228704.14 88000 377 5589
5591 0 538274.9 228863.23 87720 377 5590
5592 0 538348.7 228887.02 87600 465 5591
5593 0 538431.94 228943.39 87400 465 5592
5594 0 539139.6 229273.48 86920 206 5593
5595 0 539388.8 229448.61 86640 196 5594
5596 0 539549.1 229602.98 86320 331 5595
5597 0 539618.25 229972.7 86120 32 5596
5598 0 539636.44 230133.69 86040 32 5597
5599 0 539637.75 230364.7 85800 344 5598
5600 0 539738.25 230542.95 85520 226 5599
5601 0 539751.2 230850.77 85200 288 5600
5602 0 539933.7 231098.44 84920 326 5601
5603 0 540577.44 230976.5 84600 409 5602
5604 0 540685.3 231065.23 84440 409 5603
5605 0 540768.44 231133.39 84320 402 5604
5606 0 540904.44 231532.55 84200 405 5605
5607 0 540968.44 231711.47 84040 405 5606
5608 0 540949.9 231825.81 84000 346 5607
5609 0 541147.3 232198.14 83760 272 5608
5610 0 541691.6 232982.22 83480 251 5609
5611 0 542184.75 233395.67 83160 339 5610
5612 0 542762.06 234022.05 82960 290 5611
5613 0 543033.75 234455.55 82600 320 5612
5614 0 543096.5 234724.33 82160 239 5613
5615 0 543785.44 235730.58 81720 364 5614
5616 0 543945.7 236084.53 81400 284 5615
5617 0 543929.44 236372.6 81080 250 5616
5618 0 544169.9 236722.97 80800 274 5617
5619 0 544171.4 237156.1 80600 217 5618
5620 0 544251.75 237509.52 80360 240 5619
5621 0 544218.06 237748 80200 236 5620
5622 0 544217.5 238084.11 80000 318 5621
5623 0 544396.3 238403.23 79800 295 5622
5624 0 544843 238835.17 79520 302 5623
5625 0 544907.4 238949.66 79400 336 5624
5626 0 545374.6 239322.11 78840 424 5625
5627 0 546017.4 240323.11 78680 -1 5626
5628 0 546282.25 240679.92 78360 148 5627
5629 0 546371.2 240813.92 78120 148 5628
5630 0 546047.1 240921.27 78000 86 5629
5631 0 546088.7 241149.55 77880 86 5630
5632 0 546547 241752.05 77720 98 5631
5633 0 546696.1 242383.8 77560 284 5632
5634 0 547170.6 243251.19 77280 326 5633
5635 0 547279.8 243664.73 77040 453 5634
5636 0 547550.44 243888.86 76720 470 5635
5637 0 547870.25 243849.16 76520 370 5636
5638 0 548247.4 243920.33 76280 277 5637
5639 0 548819.2 243957.42 76080 237 5638
5640 0 548876.3 243924.53 75880 232 5639
5641 0 548885.3 243909.62 75760 -1 5640
5642 0 548868 243908.5 75720 -1 5641
5643 0 548867.06 243868.16 75680 -1 5642
5644 0 548299.5 244452.88 75640 -1 5643
5645 0 548115.94 244746.4 75520 382 5644
5646 0 548156.5 245237.08 75400 333 5645
5647 0 548212.8 245440.19 75200 313 5646
5648 0 548284.5 245645.45 75040 329 5647
5649 0 548467.75 245867.08 74880 300 5648
5650 0 548539.1 246028.4 74720 256 5649
5651 0 548668 246156.34 74560 228 5650
5652 0 548756.4 246283.83 74400 228 5651
5653 0 549027 246595.23 74360 212 5652
5654 0 549356.44 247068.92 74080 280 5653
5655 0 550100.44 248007.88 74120 192 5654
5656 0 550200.8 248403.92 74400 197 5655
5657 0 550521.1 249183.89 74560 245 5656
5658 0 550144 248928 75360 206 5657
5659 0 550240 248864 75600 256 5658
5660 0 550336 248608 75640 256 5659
5661 0 550464 248384 75520 260 5660
5662 0 550912 248544 75960 32 5661
5663 0 551123.25 250402.66 74480 360 5657
5664 0 551311.9 251420.06 74520 311 5663
5665 0 551303.8 251879.48 74720 297 5664
5666 0 551491.94 252163.86 74960 262 5665
5667 0 552241.1 252920.36 75120 312 5666
5668 0 553897.2 254058.83 75200 297 5667
5669 0 554074.6 255593.4 75160 242 5668
5670 0 554009.56 255791.95 75280 282 5669
5671 0 554272.2 255996.83 75600 372 5670
5672 0 554561.3 256167.84 76040 241 5671
5673 0 554777.4 256303.05 76240 208 5672
5674 0 555065.7 256440.06 76360 273 5673
5675 0 555426.44 256736.83 76600 264 5674
5676 0 556105.9 257592.67 76760 279 5675
5677 0 557080.44 257903.2 76880 256 5676
5678 0 557560.4 258374.77 77000 321 5677
5679 0 559031.56 259680.27 77280 270 5678
5680 0 560162.3 261230.31 77200 296 5679
5681 0 560751.9 262255.5 77160 272 5680
5682 0 560887.25 262390.62 77240 296 5681
5683 0 561264 263212.44 77440 200 5682
5684 0 561749 264617.22 77520 305 5683
5685 0 561847.4 265382.84 77760 346 5684
5686 0 561423.94 266228.2 77720 -1 5685
5687 0 561176.25 266359.03 77640 -1 5686
5688 0 561192.56 266349.47 77520 -1 5687
5689 0 561305 266363 77400 -1 5688
5690 0 561345 266403 77240 -1 5689
5691 0 561513 266383 77120 -1 5690
5692 0 561857 266487 77040 -1 5691
5693 0 561873 266471 76960 -1 5692
5694 0 561889 266471 76920 -1 5693
5695 0 561365 266351 77040 -1 5690
5696 0 561377 266347 77000 -1 5695
5697 0 561880.2 265600.34 78000 408 5685
5698 0 561861.75 265842.25 78040 321 5697
5699 0 561630.1 266072.8 78080 258 5698
5700 0 562309 266381.16 78080 -1 5699
5701 0 562367 266515 78040 -1 5700
5702 0 561320.3 266874 78160 293 5699
5703 0 561866.3 268425.16 78160 313 5702
5704 0 562620.5 269968.7 78080 189 5703
5705 0 562753.8 271371.9 77960 181 5704
5706 0 563040.06 271729 77800 168 5705
5707 0 563713.3 273181.9 77200 204 5706
5708 0 563722.9 273590.3 76800 140 5707
5709 0 563857.3 274302.84 76640 135 5708
5710 0 564417.8 274974.75 76640 198 5709
5711 0 564744.7 275524.5 76800 150 5710
5712 0 564780.25 275797.78 76760 40 5711
5713 0 564715.4 275941.4 76240 197 5712
5714 0 564572.25 276156.7 76000 183 5713
5715 0 564611.44 276542.3 75720 256 5714
5716 0 564747.6 276782.8 75280 198 5715
5717 0 564851.94 276894.16 75080 200 5716
5718 0 564879.6 277181.66 74680 181 5717
5719 0 565115.56 277466.62 74440 204 5718
5720 0 564799.44 277149.9 74400 164 5719
5721 0 565152.4 277585.5 74040 229 5720
5722 0 565167.94 277604.66 73840 229 5721
5723 0 565371.94 277684.7 73840 235 5722
5724 0 565240 277420.56 73840 229 5722
5725 0 565407.56 278185.7 74360 229 5719
5726 0 565666.5 278342.4 74320 214 5725
5727 0 566016.4 278754.84 74200 200 5726
5728 0 566228.7 279073.88 74040 148 5727
5729 0 566560 279456 74600 150 5728
5730 0 566688 279680 74760 115 5729
5731 0 566816 279840 74920 143 5730
5732 0 566976 280000 75120 51 5731
5733 0 567136 280160 75320 71 5732
5734 0 567328 280320 75360 102 5733
5735 0 567488 280480 75520 122 5734
5736 0 567712 280576 75640 107 5735
5737 0 567936 280704 75640 90 5736
5738 0 568160 280832 75640 101 5737
5739 0 568416 280928 75640 139 5738
5740 0 568640 281120 75640 101 5739
5741 0 568896 281184 75680 128 5740
5742 0 569120 281248 75800 98 5741
5743 0 569312 281280 75960 104 5742
5744 0 569568 281280 76040 104 5743
5745 0 569824 281280 76080 51 5744
5746 0 570080 281248 76120 64 5745
5747 0 570336 281312 76120 141 5746
5748 0 570560 281344 76240 166 5747
5749 0 570720 281344 76440 137 5748
5750 0 570912 281344 76640 143 5749
5751 0 571072 281344 76840 128 5750
5752 0 571136 281280 77080 131 5751
5753 0 571328 281248 77240 166 5752
5754 0 571520 281120 77360 124 5753
5755 0 571744 280960 77360 40 5754
5756 0 571872 280832 77320 86 5755
5757 0 566379.75 279251.28 73720 198 5728
5758 0 566368 279558.12 73040 258 5757
5759 0 566451.2 279794.38 72800 124 5758
5760 0 566552.1 280014.9 72560 120 5759
5761 0 566715.6 280433.47 72320 124 5760
5762 0 566927.94 280664.56 72120 203 5761
5763 0 567047.5 280852.8 71920 157 5762
5764 0 567438.6 281161.78 71760 140 5763
5765 0 567695.8 281417.66 71480 235 5764
5766 0 567956.44 281636.22 71280 206 5765
5767 0 568496.4 281619.94 71320 45 5766
5768 0 568664.44 281735.84 71320 45 5767
5769 0 568855.94 281820.53 71400 45 5768
5770 0 568995.94 281888.53 71400 51 5769
5771 0 569116.56 282039.62 71320 51 5770
5772 0 569164.6 282091.03 71240 51 5771
5773 0 568919.3 281836.53 71480 51 5769
5774 0 568996.75 281867.53 71600 51 5773
5775 0 569090 281895 71680 45 5774
5776 0 569134 281927 71760 45 5775
5777 0 569182 281875 71840 71 5776
5778 0 569234 281831 71920 71 5777
5779 0 567972.44 281650.53 71000 176 5766
5780 0 568048.8 281847.25 70680 168 5779
5781 0 568096 282006.75 70080 51 5780
5782 0 568127.75 282121.44 69960 51 5781
5783 0 568209.7 282191.9 69800 120 5782
5784 0 568208 282291.94 69520 239 5783
5785 0 568223.94 282361.56 69200 239 5784
5786 0 568220.75 282427.66 68920 246 5785
5787 0 568395.94 282618.5 68760 186 5786
5788 0 568750.1 282825.12 68600 200 5787
5789 0 568964.9 282896.88 68480 226 5788
5790 0 569192.5 283213.5 68240 230 5789
5791 0 569216.9 283361.94 68080 268 5790
5792 0 569464.8 283055 68080 268 5791
5793 0 569583 283053 68000 268 5792
5794 0 569671 283065 67920 268 5793
5795 0 569899 282933 67880 -1 5794
5796 0 569991 282941 67840 -1 5795
5797 0 570115 282729 67880 -1 5796
5798 0 570047 282665 68000 -1 5797
5799 0 569875 282697 68080 -1 5798
5800 0 569859 282661 68160 -1 5799
5801 0 570467 282581 67840 -1 5797
5802 0 570783 282473 67800 -1 5801
5803 0 571231 282121 67760 -1 5802
5804 0 571287 282069 67720 -1 5803
5805 0 571669 281987 67800 -1 5804
5806 0 572073 281967 67880 -1 5805
5807 0 572765 281851 67840 -1 5806
5808 0 573141 281827 67800 -1 5807
5809 0 573521 281783 67760 -1 5808
5810 0 572961 281863 67720 -1 5807
5811 0 572921 281723 67600 -1 5810
5812 0 571097 281739 67680 -1 5804
5813 0 571161 281555 67640 -1 5812
5814 0 571209 281343 67600 -1 5813
5815 0 571033 281283 67640 -1 5814
5816 0 571045 281335 67680 -1 5815
5817 0 571193 281211 67760 -1 5816
5818 0 569226.8 283433.16 68000 268 5791
5819 0 569307.3 283764.38 67680 288 5818
5820 0 569292.56 283714.5 67360 229 5819
5821 0 569223.4 283921.03 67160 189 5820
5822 0 569326.4 284311.25 66880 176 5821
5823 0 569404.56 284553.12 66440 143 5822
5824 0 569589.2 284645.66 66240 210 5823
5825 0 569839.6 284757.7 66000 270 5824
5826 0 569980.4 284847.75 65680 226 5825
5827 0 570111.6 284949.84 65440 209 5826
5828 0 570238.8 285046.78 65280 208 5827
5829 0 570282.75 285189.78 65080 208 5828
5830 0 570394.9 285265.6 65000 217 5829
5831 0 570553.4 285158.9 64600 168 5830
5832 0 570611.7 284931.2 64440 172 5831
5833 0 570686.1 284734.88 64280 214 5832
5834 0 570806.3 284753.47 64040 124 5833
5835 0 570683.2 284365.53 64040 214 5834
5836 0 570345.06 284210.06 64000 214 5835
5837 0 570950.75 284690.03 64000 124 5834
5838 0 571076.2 284998.34 63800 122 5837
5839 0 571148.06 285218.16 63680 122 5838
5840 0 571216.8 285254.7 63600 122 5839
5841 0 571222.7 285380.2 63360 208 5840
5842 0 571304.56 285523.75 63160 221 5841
5843 0 571340.56 285606.84 62800 240 5842
5844 0 571445.75 285731.3 62480 240 5843
5845 0 571533.56 285678.22 62360 246 5844
5846 0 571588.6 285695.9 62280 246 5845
5847 0 571585.25 285836.7 62080 226 5846
5848 0 571488.9 285899.62 61880 254 5847
5849 0 571434.4 285854.84 61680 254 5848
5850 0 571450.4 285844.97 61480 219 5849
5851 0 571476.7 285811.56 61280 120 5850
5852 0 571472.2 285747.56 61120 148 5851
5853 0 571525.4 285617.78 60920 153 5852
5854 0 571466.25 285572.88 60760 192 5853
5855 0 571372.75 285555.28 60560 192 5854
5856 0 571312 285285.6 60400 139 5855
5857 0 571350.3 285238.88 60240 120 5856
5858 0 571336.1 284960.88 60080 80 5857
5859 0 571394.9 284920.34 60040 80 5858
5860 0 570539.2 284865.8 60000 -1 5859
5861 0 570649.1 284528.88 59720 224 5860
5862 0 570697.4 284416.44 59480 224 5861
5863 0 570625.3 284289.03 59160 224 5862
5864 0 570025.4 284808.75 59160 -1 5863
5865 0 570092.06 284916.53 59120 -1 5864
5866 0 570205.5 284977.6 59000 -1 5865
5867 0 570426 285156.6 58880 -1 5866
5868 0 570874 284079.9 58920 245 5863
5869 0 571041.44 283952.53 58720 256 5868
5870 0 571073.06 283928.72 58680 256 5869
5871 0 571134.2 283844.16 58560 291 5870
5872 0 571273 283776.06 58400 291 5871
5873 0 571388.75 283640.12 58200 256 5872
5874 0 571512.06 283545.4 58080 190 5873
5875 0 571657.1 283561.47 58000 226 5874
5876 0 571857.25 283570.62 57840 276 5875
5877 0 571922.44 283596.2 57600 271 5876
5878 0 572090.1 283632.66 57520 271 5877
5879 0 572245.75 283664.62 57280 251 5878
5880 0 572685.7 283588.25 56960 267 5879
5881 0 573001.94 283514.8 56680 208 5880
5882 0 573233.8 283268.9 56480 221 5881
5883 0 573418.2 283153.88 56360 205 5882
5884 0 573834.6 282901.22 56200 205 5883
5885 0 574501.25 282449.7 56120 280 5884
5886 0 574529.94 282420.44 55920 280 5885
5887 0 574577.9 282404.7 55840 287 5886
5888 0 574249.1 282570.66 55800 280 5887
5889 0 574125.5 282573.34 55680 96 5888
5890 0 573969.75 282440.75 55560 96 5889
5891 0 573725.6 282220.25 55400 80 5890
5892 0 573690 282101.38 55280 81 5891
5893 0 573664 281600 54720 104 5892
5894 0 573792 281376 54560 102 5893
5895 0 573984 281184 54440 122 5894
5896 0 574144 281024 54240 81 5895
5897 0 574144 280896 54000 90 5896
5898 0 574048 280768 53800 64 5897
5899 0 574016 280704 53560 51 5898
5900 0 573984 280672 53280 115 5899
5901 0 573920 280512 53080 115 5900
5902 0 573888 280352 52880 157 5901
5903 0 573824 280096 52800 137 5902
5904 0 573824 279840 52800 108 5903
5905 0 573792 279584 52800 51 5904
5906 0 573728 279328 52840 101 5905
5907 0 573600 279072 52800 98 5906
5908 0 573440 278880 52680 75 5907
5909 0 573408 278624 52600 107 5908
5910 0 573248 278464 52480 75 5909
5911 0 573056 278304 52360 45 5910
5912 0 573920 281632 54680 64 5893
5913 0 574144 281792 54600 75 5912
5914 0 574368 281984 54600 71 5913
5915 0 574528 282176 54520 75 5914
5916 0 574656 282368 54360 51 5915
5917 0 574784 282560 54240 81 5916
5918 0 574976 282752 54160 75 5917
5919 0 576317.5 281732.9 56160 186 5885
5920 0 577501.3 281088.6 56080 261 5919
5921 0 578713.44 280756.5 55920 243 5920
5922 0 579952.7 280557.72 55960 235 5921
5923 0 579993.3 280365.1 56000 235 5922
5924 0 579921.25 280084.94 56120 235 5923
5925 0 579944 280050 56160 235 5924
5926 0 581496.25 280700.12 56080 208 5922
5927 0 582032.7 280683.12 56200 229 5926
5928 0 582209.7 280676.75 56240 229 5927
5929 0 582715.44 280728.47 56480 256 5928
5930 0 583137.1 280738.38 56680 235 5929
5931 0 583203.2 280747.7 56720 235 5930
5932 0 583729.7 280860.94 56920 237 5931
5933 0 584243.75 280962.75 57160 207 5932
5934 0 584745.44 280996.62 57400 245 5933
5935 0 585364.44 280976.88 57760 256 5934
5936 0 585805.7 281049.62 57880 205 5935
5937 0 587954.3 281133.2 58160 269 5936
5938 0 588057.44 281219.88 58000 269 5937
5939 0 588073.6 281301.97 57880 269 5938
5940 0 589058.2 281173.38 58160 256 5937
5941 0 590217.7 281236.78 57960 154 5940
5942 0 590800.5 281372.6 57720 163 5941
5943 0 590961.8 281405.97 57600 189 5942
5944 0 592458.25 281652.97 57560 168 5943
5945 0 592974.8 281625.8 57400 208 5944
5946 0 593234.75 281612.75 57320 219 5945
5947 0 593849.4 281607.75 57160 209 5946
5948 0 594465.3 281437.16 56880 249 5947
5949 0 594770.56 281236.12 56640 256 5948
5950 0 595281.44 281153.8 56280 230 5949
5951 0 595736.94 281121.5 56040 209 5950
5952 0 595954.7 281082.88 55960 226 5951
5953 0 596292.5 281349.78 56000 186 5952
5954 0 596469.94 281636.7 56080 -1 5953
5955 0 596470 281752 56120 -1 5954
5956 0 596470 281852 56240 -1 5955
5957 0 596482 281936 56320 -1 5956
5958 0 596518 282112 56360 -1 5957
5959 0 596494 282168 56400 -1 5958
5960 0 596282.2 281024.38 55840 186 5952
5961 0 596634.06 281105.47 55520 224 5960
5962 0 597377.56 280969.28 55320 210 5961
5963 0 597709.6 281017.56 55080 181 5962
5964 0 597878.7 281078.75 54920 181 5963
5965 0 598255.8 281318.8 54800 104 5964
5966 0 598149.2 281378.97 54680 104 5965
5967 0 598141.7 281410.66 54440 124 5966
5968 0 598261 281625.53 54280 120 5967
5969 0 598318.25 281840.53 54120 81 5968
5970 0 598353.25 281902.25 54040 81 5969
5971 0 598349.25 281958.25 53920 120 5970
5972 0 598321.25 281786.25 53920 81 5971
5973 0 598269.25 281690.25 53840 81 5972
5974 0 598241.25 281594.25 53760 120 5973
5975 0 598229.25 281570.25 53680 120 5974
5976 0 598221.25 281558.25 53640 120 5975
5977 0 598325.25 282070.25 53800 120 5971
5978 0 598333.25 282090.25 53680 90 5977
5979 0 598301.25 282210.25 53560 90 5978
5980 0 598187 282388 53480 40 5979
5981 0 598083 282500 53400 131 5980
5982 0 598003 282520 53320 131 5981
5983 0 597851 282488 53200 128 5982
5984 0 597795 282484 53120 128 5983
5985 0 597723 282508 53000 217 5984
5986 0 597691 282524 52840 217 5985
5987 0 597499 282624 52640 237 5986
5988 0 597467 282628 52600 237 5987
5989 0 597467 282632 52440 271 5988
5990 0 597575 282468 52200 196 5989
5991 0 597575 282464 52000 168 5990
5992 0 597575 282464 51840 163 5991
5993 0 597639 282656 51680 163 5992
5994 0 597759 282724 51560 128 5993
5995 0 597783 282780 51400 128 5994
5996 0 597755 282788 51200 98 5995
5997 0 597667 282752 51000 104 5996
5998 0 597647 282824 50800 104 5997
5999 0 597567 282828 50600 134 5998
6000 0 597479 282836 50440 134 5999
6001 0 597447 282876 50240 131 6000
6002 0 597427 282880 50080 122 6001
6003 0 597403 282896 49920 122 6002
6004 0 597337 282934 49760 131 6003
6005 0 597237 282890 49600 98 6004
6006 0 597121 282826 49400 137 6005
6007 0 597045 282746 49320 137 6006
6008 0 597065 282798 49160 141 6007
6009 0 597037 282766 49000 141 6008
6010 0 597013 282678 48840 60 6009
6011 0 596997 282534 48680 71 6010
6012 0 596925 282366 48560 71 6011
6013 0 596893 282254 48400 128 6012
6014 0 596837 282150 48240 51 6013
6015 0 596753 281730 48120 86 6014
6016 0 596677 281486 48040 80 6015
6017 0 596907 281752 47920 86 6016
6018 0 597067 281868 47760 86 6017
6019 0 597023 281928 47600 86 6018
6020 0 596659 281836 47480 80 6019
6021 0 596459 281784 47360 -1 6020
6022 0 596447 281780 47200 -1 6021
6023 0 596383 281796 47040 -1 6022
6024 0 596379 281820 46880 -1 6023
6025 0 596331 281880 46800 -1 6024
6026 0 595983 282032 46800 -1 6025
6027 0 595771 282220 46680 -1 6026
6028 0 595671 282328 46520 -1 6027
6029 0 595683 282452 46360 -1 6028
6030 0 595823 282584 46240 -1 6029
6031 0 595935 282692 46080 -1 6030
6032 0 596003 282808 45920 -1 6031
6033 0 595999 282888 45760 -1 6032
6034 0 595937 282966 45640 -1 6033
6035 0 595841 283014 45520 -1 6034
6036 0 595729 283058 45400 -1 6035
6037 0 595709 283126 45240 -1 6036
6038 0 595669 283178 45120 -1 6037
6039 0 595649 283202 44920 -1 6038
6040 0 595609 283242 44760 -1 6039
6041 0 595501 283234 44600 -1 6040
6042 0 595417 283202 44400 -1 6041
6043 0 595333 283258 44240 -1 6042
6044 0 595237 283314 44120 -1 6043
6045 0 595101 283442 44000 -1 6044
6046 0 594997 283518 43880 -1 6045
6047 0 594949 283578 43720 -1 6046
6048 0 594881 283690 43560 -1 6047
6049 0 594741 283794 43400 -1 6048
6050 0 594645 283866 43280 -1 6049
6051 0 594523 283956 43160 -1 6050
6052 0 594379 284052 43040 -1 6051
6053 0 594239 284204 42920 -1 6052
6054 0 594115 284360 42800 -1 6053
6055 0 594019 284488 42680 -1 6054
6056 0 593949 284602 42560 -1 6055
6057 0 593877 284758 42440 -1 6056
6058 0 593777 284970 42280 -1 6057
6059 0 593709 285186 42160 -1 6058
6060 0 593667 285344 42040 -1 6059
6061 0 593627 285464 42000 -1 6060
6062 0 593559 285704 41880 -1 6061
6063 0 593365 286046 41760 -1 6062
6064 0 593245 286258 41680 -1 6063
6065 0 592899 286620 41600 -1 6064
6066 0 592647 286772 41560 -1 6065
6067 0 592139 287068 41520 -1 6066
6068 0 591435 287392 41600 -1 6067
6069 0 591177 287498 41520 -1 6068
6070 0 590761 287534 41480 -1 6069
6071 0 590373 287538 41440 -1 6070
6072 0 590053 287538 41400 -1 6071
6073 0 589733 287534 41360 -1 6072
6074 0 589281 287582 41320 -1 6073
6075 0 588911 287628 41280 -1 6074
6076 0 588247 287544 41160 -1 6075
6077 0 587343 287656 41120 -1 6076
6078 0 586995 287772 41200 -1 6077
6079 0 586747 287892 41280 -1 6078
6080 0 586293 288042 41400 -1 6079
6081 0 586005 288126 41520 -1 6080
6082 0 585745 287938 41600 -1 6081
6083 0 585481 287578 41640 -1 6082
6084 0 585241 287230 41720 -1 6083
6085 0 585125 287042 41800 -1 6084
6086 0 584825 286766 41880 -1 6085
6087 0 584619 286480 41920 -1 6086
6088 0 584531 286344 41960 -1 6087
6089 0 584443 286180 42000 -1 6088
6090 0 584359 285932 42080 -1 6089
6091 0 584177 285646 42200 -1 6090
6092 0 584045 285414 42320 -1 6091
6093 0 583925 285254 42440 -1 6092
6094 0 583853 285190 42480 -1 6093
6095 0 583659 285092 42560 -1 6094
6096 0 583467 285016 42680 -1 6095
6097 0 583175 284944 42800 -1 6096
6098 0 582975 284872 42920 -1 6097
6099 0 582787 284800 43080 -1 6098
6100 0 582623 284716 43240 -1 6099
6101 0 582447 284692 43400 -1 6100
6102 0 582259 284644 43560 -1 6101
6103 0 582095 284572 43760 -1 6102
6104 0 581879 284516 43960 -1 6103
6105 0 581799 284468 44160 -1 6104
6106 0 581727 284440 44360 -1 6105
6107 0 581637 284446 44560 -1 6106
6108 0 581505 284414 44720 -1 6107
6109 0 581281 284338 44840 -1 6108
6110 0 581137 284266 44960 -1 6109
6111 0 581009 284202 45120 -1 6110
6112 0 596333 281866 46680 -1 6025
6113 0 596289 281882 46520 -1 6112
6114 0 596177 281866 46360 -1 6113
6115 0 596085 281814 46240 -1 6114
6116 0 596097 281886 46080 -1 6115
6117 0 596537 282242 46040 -1 6116
6118 0 596877 282342 46000 -1 6117
6119 0 596949 282494 45880 -1 6118
6120 0 596927 282540 45760 -1 6119
6121 0 596947 282472 45640 -1 6120
6122 0 596847 282440 45520 -1 6121
6123 0 596751 282412 45360 -1 6122
6124 0 596815 282396 45200 -1 6123
6125 0 596839 282388 45120 -1 6124
6126 0 596979 282388 45000 -1 6125
6127 0 597043 282472 44880 -1 6126
6128 0 597071 282504 44760 -1 6127
6129 0 597171 282680 44640 -1 6128
6130 0 597211 282724 44400 -1 6129
6131 0 597267 282724 44240 -1 6130
6132 0 597255 282748 44040 -1 6131
6133 0 597227 282756 43880 -1 6132
6134 0 597251 282756 43720 -1 6133
6135 0 597275 282776 43560 -1 6134
6136 0 597403 282908 43360 -1 6135
6137 0 597579 283020 43240 -1 6136
6138 0 597967 283332 43120 -1 6137
6139 0 597949 283374 43000 -1 6138
6140 0 597949 283374 42880 -1 6139
6141 0 597897 282842 42880 -1 6140
6142 0 597545 282418 42920 -1 6141
6143 0 598045 283486 42760 -1 6140
6144 0 598109 283526 42600 -1 6143
6145 0 598281 283630 42400 -1 6144
6146 0 598385 283782 42200 -1 6145
6147 0 598469 283898 42040 -1 6146
6148 0 598553 284130 41880 -1 6147
6149 0 598651 284328 41720 -1 6148
6150 0 598723 284496 41560 -1 6149
6151 0 598857 284518 41440 -1 6150
6152 0 598937 284562 41360 -1 6151
6153 0 599145 284562 41240 -1 6152
6154 0 599425 284530 41120 -1 6153
6155 0 599677 284670 41040 -1 6154
6156 0 599763 284600 40920 -1 6155
6157 0 599959 284540 40760 -1 6156
6158 0 600047 284464 40680 -1 6157
6159 0 600151 284364 40560 -1 6158
6160 0 600071 284132 40480 -1 6159
6161 0 600063 284044 40440 -1 6160
6162 0 600075 283868 40320 -1 6161
6163 0 600311 284412 40480 -1 6159
6164 0 600463 284440 40360 -1 6163
6165 0 600599 284468 40240 -1 6164
6166 0 600839 284484 40120 -1 6165
6167 0 600927 284600 40000 -1 6166
6168 0 601263 284816 39880 -1 6167
6169 0 601691 285004 39840 -1 6168
6170 0 601875 285072 39560 -1 6169
6171 0 601987 285092 39440 -1 6170
6172 0 602283 285156 39320 -1 6171
6173 0 601735 285084 39960 -1 6169
6174 0 601755 285152 40120 -1 6173
6175 0 601755 285220 40280 -1 6174
6176 0 601703 285268 40400 -1 6175
6177 0 601695 285272 40440 -1 6176
6178 0 601939 285312 40480 -1 6177
6179 0 602187 285468 40520 -1 6178
6180 0 601419 284176 40040 -1 6166
6181 0 602023 283996 40080 -1 6180
6182 0 602581 283854 40040 -1 6181
6183 0 603241 283650 39960 -1 6182
6184 0 603381 283910 40000 -1 6183
6185 0 603521 284146 40040 -1 6184
6186 0 603589 284146 40120 -1 6185
6187 0 603777 283254 40000 -1 6183
6188 0 603893 283154 40040 -1 6187
6189 0 603869 283170 40080 -1 6188
6190 0 604119 283084 39920 -1 6188
6191 0 604331 283008 39880 -1 6190
6192 0 604535 282992 39840 -1 6191
6193 0 604983 282960 39880 -1 6192
6194 0 605211 283052 39960 -1 6193
6195 0 605299 283040 40000 -1 6194
6196 0 605659 282960 40080 -1 6195
6197 0 605783 282904 40120 -1 6196
6198 0 604471 282972 39760 -1 6192
6199 0 604435 282916 39640 -1 6198
6200 0 604403 282908 39520 -1 6199
6201 0 597051 282800 44360 -1 6130
6202 0 597023 282856 44200 -1 6201
6203 0 595741 281630 45960 -1 6116
6204 0 595709 281598 45840 -1 6203
6205 0 595465 281458 45800 -1 6204
6206 0 595013 281226 45760 -1 6205
6207 0 594641 280974 45720 -1 6206
6208 0 594393 280902 45680 -1 6207
6209 0 594185 280714 45640 -1 6208
6210 0 594089 280646 45560 -1 6209
6211 0 593897 280570 45480 -1 6210
6212 0 593625 280462 45360 -1 6211
6213 0 593539 280384 45240 -1 6212
6214 0 593307 280336 45200 -1 6213
6215 0 593275 280180 45360 -1 6214
6216 0 593319 280132 45480 -1 6215
6217 0 593483 280188 45600 -1 6216
6218 0 593599 280208 45680 -1 6217
6219 0 597001 282590 49400 137 6006
6220 0 597033 282566 49480 137 6219
6221 0 596967 282704 53200 107 5984
6222 0 596903 282708 53320 107 6221
6223 0 596595 282596 53360 75 6222
6224 0 599380.3 281847.84 54720 186 5965
6225 0 600117.5 281882.8 54680 178 6224
6226 0 601078.2 281344.44 54760 160 6225
6227 0 601565.5 281280.5 54920 153 6226
6228 0 602110.06 281106.47 55080 164 6227
6229 0 602846.2 280888.88 55440 122 6228
6230 0 603834 280995 55520 128 6229
6231 0 604746 281343 55480 221 6230
6232 0 605202 281103 55320 178 6231
6233 0 605358 280451 55240 86 6232
6234 0 605330 280531 55400 200 6233
6235 0 605322 280455 55560 190 6234
6236 0 605302 280367 55680 140 6235
6237 0 605274 280267 55800 140 6236
6238 0 605222 280171 55920 137 6237
6239 0 605094 279907 56080 102 6238
6240 0 604858 279649 56200 120 6239
6241 0 604622 279485 56280 102 6240
6242 0 604410 279273 56360 108 6241
6243 0 604270 279065 56400 122 6242
6244 0 604070 278789 56520 140 6243
6245 0 603914 278625 56600 148 6244
6246 0 603826 278517 56680 148 6245
6247 0 603642 278313 56800 150 6246
6248 0 603542 278151 56960 206 6247
6249 0 603366 278051 57120 166 6248
6250 0 603250 277979 57240 168 6249
6251 0 603182 277923 57320 168 6250
6252 0 603138 277887 57360 137 6251
6253 0 603062 277791 57480 137 6252
6254 0 603026 277755 57600 160 6253
6255 0 602978 277635 57760 160 6254
6256 0 602954 277495 57880 166 6255
6257 0 602890 277379 58000 157 6256
6258 0 602842 277291 58120 157 6257
6259 0 602758 277227 58240 190 6258
6260 0 602646 277171 58360 190 6259
6261 0 602326 276859 58440 124 6260
6262 0 602254 276635 58520 122 6261
6263 0 602110 276355 58600 60 6262
6264 0 601982 276187 58680 60 6263
6265 0 601870 276041 58800 60 6264
6266 0 601762 275933 58880 60 6265
6267 0 601722 275825 58960 98 6266
6268 0 601506 275401 59080 120 6267
6269 0 601286 274981 59160 124 6268
6270 0 601226 274695 59240 139 6269
6271 0 601210 274579 59320 139 6270
6272 0 601186 274439 59400 107 6271
6273 0 601218 274379 59520 107 6272
6274 0 601158 274303 59640 51 6273
6275 0 601086 274195 59760 51 6274
6276 0 600986 274143 59840 40 6275
6277 0 600938 274083 59960 51 6276
6278 0 601790 274201 60120 64 6277
6279 0 601778 274185 60240 64 6278
6280 0 601306 273441 60280 -1 6279
6281 0 601282 273189 60160 -1 6280
6282 0 601254 273077 60080 -1 6281
6283 0 601207.94 273005.06 60040 -1 6282
6284 0 600293.44 272898.62 60000 -1 6283
6285 0 600267.44 272822.78 59960 -1 6284
6286 0 599979.75 272482.3 59760 -1 6285
6287 0 599590.06 272219.16 59880 -1 6286
6288 0 599425.44 271899.88 59960 -1 6287
6289 0 599183.8 271549.28 60000 -1 6288
6290 0 598928.44 271164.25 59880 -1 6289
6291 0 601670 274293 60360 64 6279
6292 0 601606 274405 60480 64 6291
6293 0 601534 274545 60560 64 6292
6294 0 601118 274749 60680 -1 6293
6295 0 601054 274965 60880 -1 6294
6296 0 600986 275185 60920 -1 6295
6297 0 600762 275381 60880 -1 6296
6298 0 600698 275389 60800 -1 6297
6299 0 600990 274765 60560 -1 6294
6300 0 600958 274733 60480 51 6299
6301 0 605614 280211 55160 102 6233
6302 0 605686 280139 55080 102 6301
6303 0 605826 280009 55000 75 6302
6304 0 605946 279929 54920 102 6303
6305 0 606102 279841 54800 128 6304
6306 0 606386 279729 54680 120 6305
6307 0 606462 279705 54560 120 6306
6308 0 606750 279629 54720 120 6306
6309 0 607136 278944 54200 120 6308
6310 0 607296 278752 54160 107 6309
6311 0 607392 278528 54080 107 6310
6312 0 607520 278336 53960 75 6311
6313 0 607712 278176 53880 75 6312
6314 0 607840 278176 53880 86 6313
6315 0 608096 278240 53920 71 6314
6316 0 608352 278272 53920 115 6315
6317 0 608608 278176 53960 81 6316
6318 0 608864 278080 53960 51 6317
6319 0 609088 278016 54120 86 6318
6320 0 609120 278016 54120 75 6319
6321 0 609184 278272 54120 45 6320
6322 0 609152 278528 54160 60 6321
6323 0 609152 278784 54160 45 6322
6324 0 609312 278976 54200 32 6323
6325 0 609504 279136 54240 45 6324
6326 0 609600 279360 54320 71 6325
6327 0 609728 279520 54480 51 6326
6328 0 609888 279712 54600 75 6327
6329 0 609920 279904 54760 51 6328
6330 0 609984 280160 54800 51 6329
6331 0 610144 280384 54760 40 6330
6332 0 610336 280576 54800 75 6331
6333 0 610464 280736 54960 81 6332
6334 0 609184 277760 54120 120 6320
6335 0 609344 277568 54240 107 6334
6336 0 609536 277408 54320 107 6335
6337 0 609760 277280 54400 150 6336
6338 0 609920 277280 54480 186 6337
6339 0 610080 277056 54480 163 6338
6340 0 610176 276992 54480 160 6339
6341 0 610432 276960 54480 108 6340
6342 0 610688 276896 54400 124 6341
6343 0 610880 276960 54560 108 6342
6344 0 611072 277024 54760 75 6343
6345 0 611232 277024 54960 101 6344
6346 0 611392 276960 55160 51 6345
6347 0 611616 276800 55240 81 6346
6348 0 611840 276672 55400 108 6347
6349 0 612000 276512 55520 91 6348
6350 0 612160 276352 55640 81 6349
6351 0 612384 276224 55680 60 6350
6352 0 612640 276192 55720 32 6351
6353 0 612608 276224 55720 32 6352
6354 0 610112 276832 54280 81 6340
6355 0 609984 276608 54160 71 6354
6356 0 609792 276512 54000 40 6355
6357 0 609760 276512 54000 40 6356
6358 0 610080 277408 54680 122 6338
6359 0 610080 277568 54920 60 6358
6360 0 610112 277728 55120 51 6359
6361 0 610176 277920 55320 45 6360
6362 0 610272 278144 55440 51 6361
6363 0 610432 278304 55600 80 6362
6364 0 610624 278336 55760 75 6363
6365 0 610816 278432 55960 45 6364
6366 0 610912 278464 56080 45 6365
6367 0 607840 277920 53880 60 6314
6368 0 607840 277664 53920 64 6367
6369 0 607648 277472 53840 86 6368
6370 0 607488 277344 53640 90 6369
6371 0 607360 277280 53560 32 6370
6372 0 606894 279669 54840 120 6308
6373 0 606962 279721 54920 120 6372
6374 0 607038 279749 55000 120 6373
6375 0 607322 279961 55040 -1 6374
6376 0 607562 280001 55080 -1 6375
6377 0 607622 280093 55200 -1 6376
6378 0 607770 280329 55320 -1 6377
6379 0 607922 280493 55400 -1 6378
6380 0 607998 280465 55480 -1 6379
6381 0 607754 279613 55080 -1 6376
6382 0 607786 279457 55120 -1 6381
6383 0 607018 279521 55080 -1 6374
6384 0 607074 279505 55200 -1 6383
6385 0 607194 279589 55320 -1 6384
6386 0 607278 279645 55400 -1 6385
6387 0 607350 279657 55480 -1 6386
6388 0 600246.2 282114.44 54640 51 6225
6389 0 600509.9 282298.5 54440 148 6388
6390 0 601109.2 282641 54320 108 6389
6391 0 601628.9 282969.2 54280 32 6390
6392 0 602797.1 283664.78 54280 148 6391
6393 0 602741.56 283712.3 54160 148 6392
6394 0 602716.94 283754.1 54080 148 6393
6395 0 602860.94 284042.06 54080 137 6394
6396 0 602797 284234.03 54080 -1 6395
6397 0 603645.4 283600.47 54280 81 6392
6398 0 603869.4 283559.88 54160 90 6397
6399 0 604101.25 283581.5 53960 128 6398
6400 0 604127.56 283638.6 53880 128 6399
6401 0 604141.2 283665.78 53840 128 6400
6402 0 604193.5 283661.3 53720 71 6401
6403 0 604468.7 283782.28 53520 124 6402
6404 0 604598.5 283851.97 53560 124 6403
6405 0 604605.6 283787.7 53640 124 6404
6406 0 604724.7 283981.84 53480 86 6404
6407 0 604756.75 283965.06 53400 86 6406
6408 0 604778.6 283923.1 53280 86 6407
6409 0 605049.25 284104.34 53400 80 6406
6410 0 604251.4 284132.2 53440 124 6409
6411 0 605567 284335.12 53400 102 6410
6412 0 605865.4 284531.66 53280 75 6411
6413 0 606255.4 284644.75 53080 -1 6412
6414 0 606881.56 284700.12 52920 -1 6413
6415 0 607236.06 284822.25 52880 -1 6414
6416 0 607363.9 284888.03 52800 -1 6415
6417 0 607537.56 284917.25 52720 -1 6416
6418 0 607664 284989.28 52640 -1 6417
6419 0 607922.1 285065.25 52560 -1 6418
6420 0 607964.56 285112.25 52520 -1 6419
6421 0 608202.94 285293.12 52560 -1 6420
6422 0 608307.56 285333.62 52600 -1 6421
6423 0 608424.06 285405.25 52640 -1 6422
6424 0 608552.5 285401.8 52680 -1 6423
6425 0 608621.5 285406.78 52720 -1 6424
6426 0 608621.2 285387.8 52760 -1 6425
6427 0 608587 285386.3 52800 -1 6426
6428 0 608603.4 285403.03 52880 -1 6427
6429 0 608512.7 285332.72 52920 -1 6428
6430 0 608403.2 285201.2 52960 -1 6429
6431 0 608216.06 285105.38 53040 -1 6430
6432 0 608138.1 285062.3 53080 -1 6431
6433 0 608078.8 285020.5 53120 -1 6432
6434 0 608031.3 285011.66 53160 -1 6433
6435 0 608006.56 284966.78 53200 -1 6434
6436 0 607973.75 284945.4 53240 -1 6435
6437 0 608124.5 285319.3 52400 -1 6420
6438 0 608142 285396.1 52320 -1 6437
6439 0 608127.3 285369.9 52240 -1 6438
6440 0 608106.9 286016.75 52240 -1 6439
6441 0 608149.3 286145.8 52200 -1 6440
6442 0 608296.5 286313.6 52160 -1 6441
6443 0 608400.2 286382.78 52120 -1 6442
6444 0 608302.5 286311.12 52040 -1 6443
6445 0 608144.44 286319.78 52000 -1 6444
6446 0 608125.06 286340.38 51960 -1 6445
6447 0 608075.3 286359.72 51920 -1 6446
6448 0 608022.06 286382.8 51880 -1 6447
6449 0 608004.4 286386.03 51840 -1 6448
6450 0 607952.56 286381.56 51800 -1 6449
6451 0 607899.75 286414.22 51760 -1 6450
6452 0 607865.9 286388.3 51720 -1 6451
6453 0 607841.2 286402.44 51640 -1 6452
6454 0 607947.75 286435.7 51520 -1 6453
6455 0 607919.2 286432.03 51480 -1 6454
6456 0 607942.44 286405.4 51400 -1 6455
6457 0 607950.3 286377.16 51360 -1 6456
6458 0 607951.8 286366.78 51320 -1 6457
6459 0 607928.1 286330.9 51280 -1 6458
6460 0 607887.5 286308.3 51240 -1 6459
6461 0 607863.1 286288.47 51200 -1 6460
6462 0 607830.1 286251.38 51160 -1 6461
6463 0 607783.1 286208.28 51120 -1 6462
6464 0 607705.2 286156.12 51080 -1 6463
6465 0 607704.56 286153.4 51040 -1 6464
6466 0 608174.94 285342.6 52120 -1 6439
6467 0 608188.6 285332.84 52040 -1 6466
6468 0 608214.7 285306.8 51960 -1 6467
6469 0 608248.4 285276.62 51880 -1 6468
6470 0 608331.44 285293.47 51720 -1 6469
6471 0 608393.56 285260.4 51640 -1 6470
6472 0 608406.2 285265.38 51520 -1 6471
6473 0 608422 285254.28 51400 -1 6472
6474 0 608438.25 285308.72 51280 -1 6473
6475 0 608503.94 285313.47 51160 -1 6474
6476 0 608572.75 285275.28 51040 -1 6475
6477 0 608649.75 285275.38 50880 -1 6476
6478 0 608784.94 285368.53 50760 -1 6477
6479 0 608848.1 285364.06 50640 -1 6478
6480 0 608934.5 285392.97 50480 -1 6479
6481 0 609013.75 285445.5 50440 -1 6480
6482 0 609058.3 285435.28 50400 -1 6481
6483 0 609198.1 285401.25 50320 -1 6482
6484 0 609266.9 285457.56 50280 -1 6483
6485 0 609255.3 285467.66 50240 -1 6484
6486 0 609507.9 285541.8 49800 -1 6485
6487 0 609647.94 285480.72 49600 -1 6486
6488 0 609779.9 285509.22 49360 -1 6487
6489 0 609405.9 285647.88 49240 -1 6488
6490 0 609305.6 285691.8 49200 -1 6489
6491 0 609252.8 285649.47 49080 -1 6490
6492 0 609178.56 285564.94 49000 -1 6491
6493 0 609126.1 285509.12 48960 -1 6492
6494 0 609034.06 285451.9 48840 -1 6493
6495 0 609019.4 285358.62 48800 -1 6494
6496 0 609005.1 285313.47 48760 -1 6495
6497 0 608983.94 285241.78 48720 -1 6496
6498 0 608994.2 285228.5 48680 -1 6497
6499 0 608967.9 285192.47 48640 -1 6498
6500 0 608922.8 285173.53 48600 -1 6499
6501 0 608917.4 285134.84 48560 -1 6500
6502 0 609838.3 285497.28 49320 -1 6488
6503 0 609982.25 285552 49160 -1 6502
6504 0 610100.5 285547.38 49080 -1 6503
6505 0 610261.56 285490.53 48920 -1 6504
6506 0 610304.44 285418.84 48800 -1 6505
6507 0 610388.44 285371.06 48760 -1 6506
6508 0 610587.8 285275.47 48680 -1 6507
6509 0 610570.6 285245.9 48640 -1 6508
6510 0 610733.6 285130.62 48520 -1 6509
6511 0 610911.5 284996.4 48400 -1 6510
6512 0 610997.4 284931 48320 -1 6511
6513 0 611055.75 284754.62 48240 -1 6512
6514 0 611069.94 284471.5 48160 -1 6513
6515 0 611074.1 284122.97 48080 -1 6514
6516 0 611373.4 284153 47960 -1 6515
6517 0 611718.9 284233.9 47880 -1 6516
6518 0 611917.25 283942.88 47880 -1 6517
6519 0 611792.56 283832.03 47920 -1 6518
6520 0 611654.75 283670.25 47960 -1 6519
6521 0 611453 283444.75 48040 -1 6520
6522 0 611838 284270.16 47760 -1 6517
6523 0 611911.56 284327.97 47680 -1 6522
6524 0 611761.94 284348.22 47520 -1 6523
6525 0 611608.7 284302.7 47440 -1 6524
6526 0 611522.3 284238.62 47360 -1 6525
6527 0 611542.2 284226.94 47240 -1 6526
6528 0 611561.5 284191.84 47120 -1 6527
6529 0 611563 284043.03 47040 -1 6528
6530 0 611700.75 284191.1 46960 -1 6529
6531 0 611748.9 284153.44 46800 -1 6530
6532 0 611858.75 284123.44 46720 -1 6531
6533 0 611985.4 284047.97 46600 -1 6532
6534 0 612186.1 283974.34 46480 -1 6533
6535 0 612253.9 283951.6 46440 -1 6534
6536 0 612833.94 283502.16 46440 -1 6535
6537 0 612826 283354.03 46440 -1 6536
6538 0 612845.94 283317.25 46480 -1 6537
6539 0 612868.75 283246.12 46520 -1 6538
6540 0 612888.6 283192.8 46560 -1 6539
6541 0 612907.25 283154.06 46600 -1 6540
6542 0 612964.9 283045.3 46720 -1 6541
6543 0 612974.1 282999.22 46760 -1 6542
6544 0 612999 282995.47 46800 -1 6543
6545 0 613035.8 282919.88 46880 -1 6544
6546 0 613033.5 282804.25 46960 -1 6545
6547 0 612841.25 282164.78 47040 -1 6546
6548 0 613104.44 282343.6 47080 -1 6547
6549 0 613100.2 282025.78 47120 -1 6548
6550 0 612903.6 281863.2 47200 -1 6549
6551 0 612775 281752.78 47280 -1 6550
6552 0 612737.56 281701.84 47320 -1 6551
6553 0 613013.06 283779.8 46120 -1 6535
6554 0 613186.1 283768.44 46040 -1 6553
6555 0 613274.4 283737.06 45960 -1 6554
6556 0 613391.1 283766.75 45880 -1 6555
6557 0 613428.1 283751.16 45840 -1 6556
6558 0 613476 283755.28 45800 -1 6557
6559 0 613458.8 283755.75 45760 -1 6558
6560 0 613460.2 283780.25 45720 -1 6559
6561 0 613464.3 283748.28 45680 -1 6560
6562 0 613484.75 283768.56 45640 -1 6561
6563 0 613493.94 283816.84 45600 -1 6562
6564 0 613458 283780.47 45560 -1 6563
6565 0 613376.2 283752.62 45440 -1 6564
6566 0 613107.2 283450.88 45440 -1 6565
6567 0 613081.3 283459.4 45400 -1 6566
6568 0 613056.1 283431.25 45360 -1 6567
6569 0 613065.44 283401.94 45320 -1 6568
6570 0 613045 283419.16 45280 -1 6569
6571 0 613047.56 283385.28 45240 -1 6570
6572 0 613028.06 283348.47 45200 -1 6571
6573 0 612980.94 283322.28 45160 -1 6572
6574 0 612992.3 283313.38 45120 -1 6573
6575 0 612959 283300 45080 -1 6574
6576 0 612943.7 283276.66 45040 -1 6575
6577 0 612900.4 283262.4 45000 -1 6576
6578 0 612896.4 283236.94 44960 -1 6577
6579 0 612885.1 283214.88 44920 -1 6578
6580 0 612880.5 283232.2 44880 -1 6579
6581 0 612873.25 283234.12 44840 -1 6580
6582 0 612887.6 283216.97 44800 -1 6581
6583 0 613365 283731.62 45400 -1 6565
6584 0 613430.75 283693.8 45280 -1 6583
6585 0 613514.7 283641.75 45160 -1 6584
6586 0 613597.06 283603.1 45120 -1 6585
6587 0 614143.1 283093.25 45080 -1 6586
6588 0 614469.06 283014.78 45240 -1 6587
6589 0 614570.9 283071.75 45280 -1 6588
6590 0 614632.06 283083.8 45360 -1 6589
6591 0 614707.5 283085.6 45440 -1 6590
6592 0 614762.1 283087.2 45480 -1 6591
6593 0 614873.1 283099.06 45560 -1 6592
6594 0 614965.4 283127.12 45640 -1 6593
6595 0 614986.4 283106.25 45680 -1 6594
6596 0 615010.4 283073.34 45720 -1 6595
6597 0 615097.94 283016.22 45760 -1 6596
6598 0 615125.5 283027.84 45800 -1 6597
6599 0 615164.6 283040.4 45840 -1 6598
6600 0 615182 283037.4 45880 -1 6599
6601 0 615186.44 283043.06 45920 -1 6600
6602 0 614694.1 282565.4 45040 -1 6587
6603 0 614807.5 282476.28 44840 -1 6602
6604 0 614915.2 282348.78 44760 -1 6603
6605 0 615073.94 282165.56 44680 -1 6604
6606 0 615133.25 282086.3 44560 -1 6605
6607 0 615132.94 281991.38 44480 -1 6606
6608 0 615023.44 281538.47 44400 -1 6607
6609 0 615037.3 281503.72 44320 -1 6608
6610 0 614979.2 281357.56 44200 -1 6609
6611 0 615038.8 281410.22 44080 -1 6610
6612 0 614999.4 281360.88 43960 -1 6611
6613 0 614990.9 281365.28 43880 -1 6612
6614 0 614941.56 281337.72 43800 -1 6613
6615 0 615184.4 280993.78 43800 -1 6614
6616 0 615274.8 280917.62 43880 -1 6615
6617 0 615376.06 280860.12 43960 -1 6616
6618 0 616867.94 280282.7 44000 -1 6617
6619 0 616827.44 280250 43840 -1 6618
6620 0 616756.4 280203.97 43760 -1 6619
6621 0 616659.06 280140.28 43680 -1 6620
6622 0 616599.1 280085.06 43640 -1 6621
6623 0 616589.4 279995.8 43520 -1 6622
6624 0 616504.75 279999.22 43480 -1 6623
6625 0 616493.06 279983.5 43440 -1 6624
6626 0 616499.9 279974.25 43400 -1 6625
6627 0 616502.25 279953.97 43360 -1 6626
6628 0 616501.1 279937.06 43320 -1 6627
6629 0 616493.5 279886.34 43280 -1 6628
6630 0 616465.2 279862.3 43240 -1 6629
6631 0 616431.75 279827.1 43200 -1 6630
6632 0 616373.7 279796.6 43160 -1 6631
6633 0 616357.56 279756.25 43120 -1 6632
6634 0 616364.5 279766.03 43080 -1 6633
6635 0 616939.9 280182.62 44120 -1 6618
6636 0 616994.9 280132.12 44160 -1 6635
6637 0 617012.56 280075.62 44200 -1 6636
6638 0 617036.8 279916.34 44240 -1 6637
6639 0 616990.2 279969.44 44280 -1 6638
6640 0 617003.56 279954.22 44320 -1 6639
6641 0 614839.2 281279.53 43640 -1 6614
6642 0 614658.94 281221.34 43480 -1 6641
6643 0 614377.94 281080.22 43400 -1 6642
6644 0 614299.8 281135.94 43280 -1 6643
6645 0 614312.7 281137.25 43200 -1 6644
6646 0 614383.5 281138.47 43120 -1 6645
6647 0 614411.25 281182.2 43040 -1 6646
6648 0 614459.7 281239.56 42920 -1 6647
6649 0 614510.06 281297.06 42800 -1 6648
6650 0 614548.3 281317.8 42680 -1 6649
6651 0 614483.4 281422.9 42480 -1 6650
6652 0 614432.44 281441.62 42400 -1 6651
6653 0 614343.25 281431.62 42360 -1 6652
6654 0 614254.25 281414.1 42320 -1 6653
6655 0 614246.56 281381.94 42280 -1 6654
6656 0 614127.8 281374.3 42240 -1 6655
6657 0 614047.3 281227.56 42360 -1 6653
6658 0 613919.3 281195.56 42360 -1 6657
6659 0 613893.8 281237.28 42320 -1 6658
6660 0 613902.44 281238.12 42280 -1 6659
6661 0 613879.9 281166.03 42240 -1 6660
6662 0 613897.1 281186.38 42200 -1 6661
6663 0 614921.1 281382.28 44560 -1 6608
6664 0 614927.25 281379.06 44600 -1 6663
6665 0 614845.1 281381.56 44640 -1 6664
6666 0 614696.2 281322.28 44680 -1 6665
6667 0 614592.4 281241.53 44720 -1 6666
6668 0 614645.5 281157.47 44840 -1 6667
6669 0 614624.7 281100.47 44880 -1 6668
6670 0 614609.06 281098.1 44920 -1 6669
6671 0 614597.3 281082.3 44960 -1 6670
6672 0 614584.8 281070.6 45000 -1 6671
6673 0 614540.3 281045.72 45040 -1 6672
6674 0 614539.3 281038.9 45080 -1 6673
6675 0 614504.6 281047.44 45120 -1 6674
6676 0 614507.7 281056.44 45160 -1 6675
6677 0 614502.5 281044.25 45200 -1 6676
6678 0 614503.25 281036.03 45240 -1 6677
6679 0 614507.44 281074.2 45280 -1 6678
6680 0 614376.5 281189.72 44720 -1 6667
6681 0 614284.94 281214.5 44760 -1 6680
6682 0 614251.06 281211.66 44800 -1 6681
6683 0 614165.5 281213.3 44840 -1 6682
6684 0 613892.8 281188.6 44880 -1 6683
6685 0 613549 280836.8 44880 -1 6684
6686 0 613549.2 280827.1 44920 -1 6685
6687 0 613436.8 280757.9 45000 -1 6686
6688 0 613386.5 280754.25 45040 -1 6687
6689 0 613343.44 280757.72 45120 -1 6688
6690 0 613302.06 280705.25 45160 -1 6689
6691 0 613279.94 280699.06 45200 -1 6690
6692 0 613252.44 280687.53 45240 -1 6691
6693 0 613221.6 280721.1 45280 -1 6692
6694 0 613158.1 280721.5 45360 -1 6693
6695 0 615347.75 282134.44 44560 -1 6606
6696 0 615423.3 282215.06 44600 -1 6695
6697 0 615423.44 282239.62 44640 -1 6696
6698 0 615429.94 282281.7 44680 -1 6697
6699 0 615441.25 282302.8 44760 -1 6698
6700 0 615439.1 282306.97 44800 -1 6699
6701 0 615437.56 282338.4 44840 -1 6700
6702 0 615437.3 282344.22 44920 -1 6701
6703 0 615440.44 282367.66 45000 -1 6702
6704 0 615431.5 282387.4 45040 -1 6703
6705 0 615420.2 282427.4 45160 -1 6704
6706 0 615445 282462.06 45280 -1 6705
6707 0 615455.4 282485.25 45400 -1 6706
6708 0 615566.9 282490.78 45520 -1 6707
6709 0 615730.25 282510.66 45640 -1 6708
6710 0 615822.25 282496.16 45760 -1 6709
6711 0 615844.6 282506.28 45800 -1 6710
6712 0 615895 282442.66 45920 -1 6711
6713 0 615890.6 282420.66 46000 -1 6712
6714 0 615834.8 282383.78 46080 -1 6713
6715 0 615815.75 282376.12 46120 -1 6714
6716 0 615770.6 282377.38 46160 -1 6715
6717 0 615741.7 282339.66 46200 -1 6716
6718 0 615644.3 282324.66 46280 -1 6717
6719 0 615609.25 282258.78 46360 -1 6718
6720 0 615522.1 282213.3 46440 -1 6719
6721 0 615518.8 282180.94 46480 -1 6720
6722 0 615562.06 282150.7 46560 -1 6721
6723 0 615630.6 282157.94 46680 -1 6722
6724 0 615560.2 282116.16 46760 -1 6723
6725 0 614724.6 282540.9 45480 -1 6602
6726 0 614812.6 282517.9 45560 -1 6725
6727 0 614833.3 282529.6 45600 -1 6726
6728 0 614872.8 282622.4 45640 -1 6727
6729 0 614913.9 282588.28 45680 -1 6728
6730 0 614949.4 282601.25 45720 -1 6729
6731 0 614973.75 282598.66 45760 -1 6730
6732 0 614973.2 282629.88 45800 -1 6731
6733 0 614960.1 282619.1 45840 -1 6732
6734 0 614930.25 282623.25 45880 -1 6733
6735 0 614853.75 282630.12 45920 -1 6734
6736 0 614870.75 282639.56 45960 -1 6735
6737 0 614829.2 282635.22 46000 -1 6736
6738 0 612734 284493.25 46480 -1 6534
6739 0 612799 284500.34 46520 -1 6738
6740 0 612855.5 284514.7 46560 -1 6739
6741 0 612869.94 284520.25 46600 -1 6740
6742 0 612916.06 284535 46640 -1 6741
6743 0 613499.5 284822.3 46680 -1 6742
6744 0 613428.3 284806.44 46600 -1 6743
6745 0 613417.1 284828.62 46560 -1 6744
6746 0 613169.9 283669.22 46480 -1 6534
6747 0 613257.9 283713.22 46480 -1 6746
6748 0 613337.8 283786.25 46440 -1 6747
6749 0 613491.75 284013.16 46400 -1 6748
6750 0 613523.3 284059.34 46360 -1 6749
6751 0 613626.06 284061.7 46320 -1 6750
6752 0 613580.1 284086.78 46280 -1 6751
6753 0 611502.2 283997.47 46480 -1 6534
6754 0 610830.3 283677.53 46480 -1 6753
6755 0 610979.06 283665.2 46680 -1 6754
6756 0 610884.56 283561.38 46720 -1 6755
6757 0 610871.5 283588.78 46760 -1 6756
6758 0 610750.2 283726.7 46440 -1 6754
6759 0 610278.25 283806.8 46440 -1 6758
6760 0 610166.25 283760.7 46520 -1 6759
6761 0 609843.44 283838.7 46560 -1 6760
6762 0 610133.5 283804.5 46680 -1 6761
6763 0 610050.44 283747.22 46720 -1 6762
6764 0 610005.94 283738.16 46760 -1 6763
6765 0 609989.4 283705.22 46800 -1 6764
6766 0 609971.75 283698.12 46840 -1 6765
6767 0 609946.06 283643.22 46920 -1 6766
6768 0 609959.25 283612.4 47000 -1 6767
6769 0 609996.9 283685.16 47040 -1 6768
6770 0 609774.2 283908.75 46520 -1 6761
6771 0 609706.5 283965.72 46480 -1 6770
6772 0 609475.7 284074.75 46400 -1 6771
6773 0 609355.5 284192.56 46320 -1 6772
6774 0 609261.6 284224.06 46280 -1 6773
6775 0 609203.4 284190.16 46240 -1 6774
6776 0 609126.75 284232.34 46200 -1 6775
6777 0 609158.94 284243.8 46160 -1 6776
6778 0 609132.3 284327.2 46080 -1 6777
6779 0 609125.4 284356.47 46040 -1 6778
6780 0 609156.5 284381.7 46000 -1 6779
6781 0 609184 284401.03 45960 -1 6780
6782 0 609194.56 284423.25 45920 -1 6781
6783 0 609206.56 284437.53 45880 -1 6782
6784 0 609192.25 284433.75 45840 -1 6783
6785 0 609203.44 284429.34 45800 -1 6784
6786 0 609191.4 284422.28 45760 -1 6785
6787 0 609196.1 284415.9 45720 -1 6786
6788 0 609208 284398.75 45680 -1 6787
6789 0 609162.75 284440.16 45640 -1 6788
6790 0 609118.06 284463.16 45600 -1 6789
6791 0 609116.7 284456.34 45560 -1 6790
6792 0 609125.44 284454.6 45520 -1 6791
6793 0 609227.25 284477.38 45480 -1 6792
6794 0 609234.6 284489.1 45440 -1 6793
6795 0 609246.3 284489.66 45400 -1 6794
6796 0 609302.4 284460.66 45360 -1 6795
6797 0 609341.7 284466.38 45320 -1 6796
6798 0 609357.6 284485.97 45280 -1 6797
6799 0 609351.1 284578.8 45240 -1 6798
6800 0 609346.9 284603.8 45200 -1 6799
6801 0 609338.3 284624.9 45160 -1 6800
6802 0 609360.8 284585.06 45120 -1 6801
6803 0 609402.5 284595.34 45040 -1 6802
6804 0 609413.44 284593.6 45000 -1 6803
6805 0 609422.44 284580.38 44960 -1 6804
6806 0 609461.2 284574.03 44880 -1 6805
6807 0 609472.94 284582.16 44840 -1 6806
6808 0 609489.44 284574.94 44760 -1 6807
6809 0 609538 284597.12 44640 -1 6808
6810 0 609585.06 284570.5 44560 -1 6809
6811 0 609621.06 284580.8 44520 -1 6810
6812 0 609651.4 284598.4 44480 -1 6811
6813 0 609694.1 284602.72 44400 -1 6812
6814 0 609694.2 284612.94 44360 -1 6813
6815 0 609696.94 284622.5 44320 -1 6814
6816 0 609713.1 284648.6 44280 -1 6815
6817 0 605149.5 284505.8 53480 102 6410
6818 0 605339.6 284618.2 53680 75 6817
6819 0 605379.25 284675.84 53720 60 6818
6820 0 605471.75 284831.12 53760 60 6819
6821 0 605423.75 284963.16 53760 40 6820
6822 0 605123.3 285135.72 53720 51 6821
6823 0 605127.7 285433.97 53680 71 6822
6824 0 605175.1 285529.94 53640 71 6823
6825 0 605185.75 285577.88 53600 81 6824
6826 0 605184.6 285877.6 53560 32 6825
6827 0 605254.5 286032.16 53520 32 6826
6828 0 605201.3 286067.5 53480 60 6827
6829 0 604241.94 286057.72 53440 -1 6828
6830 0 605269 286174.12 53400 60 6829
6831 0 605239.94 286210.3 53360 60 6830
6832 0 605230.3 286239.22 53320 60 6831
6833 0 605178.25 286239.84 53280 45 6832
6834 0 605135 286264.44 53200 45 6833
6835 0 605069.75 286267.2 53120 45 6834
6836 0 605098.2 286281.03 53040 108 6835
6837 0 605210.44 286351.06 52960 108 6836
6838 0 605242.25 286371.8 52920 108 6837
6839 0 605310.6 286430.44 52800 107 6838
6840 0 605369.75 286426.44 52720 107 6839
6841 0 605534.2 284839.75 53880 60 6820
6842 0 605606.9 284822.56 53920 60 6841
6843 0 605657.8 284821.9 53960 60 6842
6844 0 605698.44 284830.5 54000 60 6843
6845 0 605769.9 284864.03 54040 60 6844
6846 0 605821.1 284830.44 54080 60 6845
6847 0 605893.94 284839.4 54120 60 6846
6848 0 605984.1 284813.4 54200 60 6847
6849 0 606049.06 284818.22 54240 -1 6848
6850 0 604299.6 283761.78 53480 122 6403
6851 0 604352.25 283795.84 53360 122 6850
6852 0 604362.75 283855.03 53320 124 6851
6853 0 604306.5 283792.78 53240 122 6852
6854 0 604085.8 283767.9 53040 120 6853
6855 0 604175.3 283773.38 52800 120 6854
6856 0 604124.06 283776.12 52720 153 6855
6857 0 603963.5 283747.6 52520 153 6856
6858 0 603780.8 283787.22 52360 107 6857
6859 0 603577.56 283808.47 52040 108 6858
6860 0 603274.06 283853.6 51720 108 6859
6861 0 603229.3 283864.56 51640 104 6860
6862 0 603187.4 283852.56 51520 104 6861
6863 0 602957 283773.25 51320 104 6862
6864 0 602504.06 283634 51200 164 6863
6865 0 602387.2 283476.72 51000 164 6864
6866 0 602391.44 283476.4 50800 102 6865
6867 0 602421.7 283527.9 50640 168 6866
6868 0 602462.94 283408.03 50400 168 6867
6869 0 602624.5 283490.06 50320 172 6868
6870 0 602630.25 283485.6 50280 172 6869
6871 0 602691.56 283529.25 50160 172 6870
6872 0 602674.9 283650.53 49800 128 6871
6873 0 602677.7 283652 49680 128 6872
6874 0 602701.7 283683.5 49560 122 6873
6875 0 602707.56 283749.8 49440 122 6874
6876 0 602728.06 283767.06 49320 107 6875
6877 0 602784.06 283827.3 49200 107 6876
6878 0 602794.1 283841.12 49160 107 6877
6879 0 602610.1 283583.22 49080 107 6878
6880 0 602595.06 283482.38 49040 107 6879
6881 0 602472.06 283100.84 49040 -1 6880
6882 0 602519.4 282995.62 48960 -1 6881
6883 0 602542.06 283003.5 48920 -1 6882
6884 0 602785.9 283855.72 49040 101 6878
6885 0 602817.4 283960.2 48920 101 6884
6886 0 602841.7 283911.9 48840 101 6885
6887 0 602785.7 284005.66 48800 45 6886
6888 0 602772.44 283922 48720 45 6887
6889 0 602667.75 283866.6 48640 45 6888
6890 0 602600.5 283829.56 48600 45 6889
6891 0 602533.9 283806.44 48560 45 6890
6892 0 602412 283806.34 48520 45 6891
6893 0 602349.6 283779.75 48480 90 6892
6894 0 602914.2 283985.7 48600 45 6890
6895 0 602941.9 283998.4 48560 90 6894
6896 0 602943.6 284034.4 48520 90 6895
6897 0 602969.6 284039.53 48480 90 6896
6898 0 602982.56 284051.06 48440 90 6897
6899 0 602978.75 284066.62 48400 90 6898
6900 0 603024.06 284142.97 48280 90 6899
6901 0 603065.44 284056.66 48200 60 6900
6902 0 603040.75 283919.34 48120 60 6901
6903 0 603150.3 284738.47 48080 -1 6902
6904 0 603373.2 285193 48200 -1 6903
6905 0 603477.56 285345.9 48240 -1 6904
6906 0 603520.9 285430.28 48320 -1 6905
6907 0 603577.5 285578.7 48480 -1 6906
6908 0 603669.06 285726.03 48600 -1 6907
6909 0 603724.25 285784.84 48640 -1 6908
6910 0 603354.3 284907.22 47960 -1 6903
6911 0 603722.25 285245.1 47800 -1 6910
6912 0 603816 285383.75 47640 -1 6911
6913 0 603642.25 285446.4 47520 -1 6912
6914 0 603443.2 285523.94 47400 -1 6913
6915 0 603403.5 285567.44 47280 -1 6914
6916 0 603427.9 285523.78 47160 -1 6915
6917 0 603308.9 285693.06 47080 -1 6916
6918 0 603323.06 285747.4 46960 -1 6917
6919 0 603232.56 285792.88 46800 -1 6918
6920 0 603174.3 285848.62 46680 -1 6919
6921 0 602812.4 285888.28 46600 -1 6920
6922 0 602748.75 285903.94 46560 -1 6921
6923 0 602640.06 285924.03 46480 -1 6922
6924 0 602436.4 285899.44 46440 -1 6923
6925 0 602430.2 285908.22 46400 -1 6924
6926 0 602380.75 285896.84 46360 -1 6925
6927 0 602381.94 285884.22 46320 -1 6926
6928 0 602433.3 285854.8 46280 -1 6927
6929 0 602304.4 285611.38 46200 -1 6928
6930 0 602204.1 285546.38 46120 -1 6929
6931 0 602093.25 285395.7 46080 -1 6930
6932 0 602124.4 285381.75 46040 -1 6931
6933 0 602136.5 285372.6 46000 -1 6932
6934 0 602146.25 285413.38 45960 -1 6933
6935 0 602168.75 285932.8 46360 -1 6926
6936 0 602129.6 285928.28 46320 -1 6935
6937 0 602156.9 285942.7 46280 -1 6936
6938 0 601919.6 285883.3 46240 -1 6937
6939 0 601880.75 285909.72 46200 -1 6938
6940 0 601879.5 285916.06 46160 -1 6939
6941 0 601671.06 285921.2 46120 -1 6940
6942 0 601483.6 285858.88 46080 -1 6941
6943 0 601498.1 285869.03 46040 -1 6942
6944 0 601479.75 285882.34 45960 -1 6943
6945 0 601467.1 285934.16 45880 -1 6944
6946 0 601371.2 285964.25 45800 -1 6945
6947 0 601156 285942.4 45720 -1 6946
6948 0 601058.3 285939.3 45680 -1 6947
6949 0 600884.56 285934.06 45640 -1 6948
6950 0 600719.1 285951.16 45600 -1 6949
6951 0 600645 285954.97 45560 -1 6950
6952 0 600578.7 285970.22 45520 -1 6951
6953 0 600531.1 285971.94 45480 -1 6952
6954 0 600490.06 285946.47 45440 -1 6953
6955 0 600447.6 285910.9 45400 -1 6954
6956 0 602965.44 283979.38 51680 104 6860
6957 0 602821.44 284023.38 51680 104 6956
6958 0 602828 284015.7 51720 104 6957
6959 0 604495.25 283861.78 52800 120 6855
6960 0 604521.5 283865.75 52680 153 6959
6961 0 604575 283877.97 52640 153 6960
6962 0 604593.56 283865.44 52560 153 6961
6963 0 604585.2 283861.06 52520 153 6962
6964 0 604599.94 283867.03 52480 153 6963
6965 0 604615.75 283861.2 52440 153 6964
6966 0 604618.1 283846.34 52400 153 6965
6967 0 604611.8 283856.94 52360 153 6966
6968 0 604605.25 283853.62 52320 153 6967
6969 0 604627.6 283883 52240 -1 6968
6970 0 604636.2 283927.56 52160 -1 6969
6971 0 604665.1 284003.38 52080 -1 6970
6972 0 604657.56 283952.72 51960 -1 6971
6973 0 604572.44 283930.4 51920 -1 6972
6974 0 604500.2 283943.4 51880 -1 6973
6975 0 604450.94 283955.03 51840 -1 6974
6976 0 604445.8 283967.66 51800 -1 6975
6977 0 604392.06 283977.94 51760 -1 6976
6978 0 604379.1 283986 51680 -1 6977
6979 0 604399.56 284038.3 51600 -1 6978
6980 0 604450.75 284057.4 51560 -1 6979
6981 0 604407.56 284051 51480 -1 6980
6982 0 604375.4 284025.72 51400 -1 6981
6983 0 604319.1 284036.38 51320 -1 6982
6984 0 604290.56 284067.72 51240 -1 6983
6985 0 604282.5 284150.34 51120 -1 6984
6986 0 604243.5 284168.7 51040 -1 6985
6987 0 604241.56 284163.25 51000 -1 6986
6988 0 604263.44 284193.97 50960 -1 6987
6989 0 604266.2 284181.47 50920 -1 6988
6990 0 604274.5 284196.47 50880 -1 6989
6991 0 604387.5 284339.25 50840 -1 6990
6992 0 604397.9 284381.1 50800 -1 6991
6993 0 604420.25 284409.66 50760 -1 6992
6994 0 604430.4 284421.53 50720 -1 6993
6995 0 601565.5 283024.47 54160 32 6391
6996 0 601452.4 283296.38 54000 32 6995
6997 0 601420.75 283345.25 53840 32 6996
6998 0 592674.44 281799.06 57360 192 5945
6999 0 592617.3 281732 56960 192 6998
7000 0 592697.44 281876.16 56840 192 6999
7001 0 592735.5 281883.5 56720 -1 7000
7002 0 592803.5 282063.5 56640 -1 7001
7003 0 592907.5 282251.5 56560 -1 7002
7004 0 592971.5 282403.5 56480 -1 7003
7005 0 593083.5 282519.5 56360 -1 7004
7006 0 593143.5 282527.5 56280 -1 7005
7007 0 593279.5 282671.5 56200 -1 7006
7008 0 593319.5 282703.5 56160 -1 7007
7009 0 593427.5 282691.5 56040 -1 7008
7010 0 593631.5 282687.5 55880 -1 7009
7011 0 593811.5 282659.5 55760 -1 7010
7012 0 594031.5 282699.5 55720 -1 7011
7013 0 594155.5 282831.5 55680 -1 7012
7014 0 594487.5 282979.5 55560 -1 7013
7015 0 590841.75 281237.94 57600 163 5943
7016 0 588019.06 281170.44 58240 269 5937
7017 0 588105.6 281125 58440 269 7016
7018 0 588337.6 280876.97 58440 282 7017
7019 0 587706.3 281099.3 58480 256 7017
7020 0 587505.25 280941.75 58600 249 7019
7021 0 581553.8 280668.84 56240 208 5927
7022 0 581489.5 280596.72 56440 208 7021
7023 0 581512.3 280524.72 56640 202 7022
7024 0 581472.9 280543.2 56760 202 7023
7025 0 581183 280521 56840 208 7024
7026 0 581003 280525 56960 -1 7025
7027 0 580891 280537 57040 -1 7026
7028 0 580846.06 280533.12 57160 -1 7027
7029 0 581423 280945 56800 202 7024
7030 0 581399 280981 56880 202 7029
7031 0 571276.06 282973.44 58080 190 5874
7032 0 571397.56 282897.03 57960 226 7031
7033 0 571432.75 282880.06 57800 226 7032
7034 0 571654.44 282997.28 57640 276 7033
7035 0 571825.8 282849.22 57560 -1 7034
7036 0 571158.2 282749.28 58160 -1 7031
7037 0 571699.25 285282.62 62360 40 5845
7038 0 571862.44 285294.06 62320 40 7037
7039 0 571938.5 285210.12 62160 40 7038
7040 0 572275.06 285193.3 62120 40 7039
7041 0 571653.1 284937 62360 45 7037
7042 0 571469.2 284705.25 62360 45 7041
7043 0 571540.94 285133.28 63680 122 5839
7044 0 571623 285191 63640 122 7043
7045 0 571899 285267 63600 -1 7044
7046 0 571983 285303 63560 -1 7045
7047 0 572091 285303 63480 -1 7046
7048 0 572179 285343 63360 -1 7047
7049 0 572295 285475 63280 -1 7048
7050 0 572411 285563 63200 -1 7049
7051 0 572435 285575 63160 -1 7050
7052 0 564826.44 275662.03 76840 108 5711
7053 0 564858.44 275694.38 76920 108 7052
7054 0 565194.25 275182.53 76920 108 7053
7055 0 565244 275173 76960 108 7054
7056 0 565037.7 275806.94 77160 51 7053
7057 0 565920 275712 77680 81 7056
7058 0 566112 275648 77840 75 7057
7059 0 566336 275648 78040 32 7058
7060 0 566560 275616 78200 81 7059
7061 0 566784 275616 78200 86 7060
7062 0 566784 275520 78480 45 7061
7063 0 566752 275360 78680 40 7062
7064 0 566656 275104 78760 45 7063
7065 0 566624 274848 78760 101 7064
7066 0 566464 274688 78640 60 7065
7067 0 566304 274496 78520 60 7066
7068 0 566176 274272 78480 40 7067
7069 0 566176 274176 78480 32 7068
7070 0 567040 275616 78240 104 7061
7071 0 567296 275648 78280 128 7070
7072 0 567328 275904 78240 128 7071
7073 0 567456 276128 78240 51 7072
7074 0 567584 276352 78160 45 7073
7075 0 567584 276576 78160 40 7074
7076 0 567520 275648 78400 75 7071
7077 0 567776 275584 78440 120 7076
7078 0 568000 275424 78440 80 7077
7079 0 568256 275328 78440 81 7078
7080 0 568512 275264 78440 98 7079
7081 0 568736 275136 78400 81 7080
7082 0 568928 275008 78200 86 7081
7083 0 569184 274976 78160 86 7082
7084 0 569440 274944 78120 86 7083
7085 0 569696 274848 78080 86 7084
7086 0 569920 274688 78080 86 7085
7087 0 570176 274592 78080 80 7086
7088 0 570400 274464 78040 86 7087
7089 0 570528 274400 78040 71 7088
7090 0 554737.75 255424.58 75120 107 5669
7091 0 555032.3 255536.12 74800 175 7090
7092 0 555288.8 255671.62 74600 178 7091
7093 0 556000 256064 74000 108 7092
7094 0 556192 256192 73880 135 7093
7095 0 556448 256288 73840 139 7094
7096 0 556672 256416 73760 122 7095
7097 0 556928 256544 73680 135 7096
7098 0 557184 256608 73600 134 7097
7099 0 557440 256672 73560 136 7098
7100 0 557632 256832 73400 157 7099
7101 0 557856 256992 73400 140 7100
7102 0 558048 257120 73280 186 7101
7103 0 558240 257312 73160 196 7102
7104 0 558336 257536 73080 178 7103
7105 0 558496 257696 73000 228 7104
7106 0 558656 257888 73080 172 7105
7107 0 558848 258048 73120 128 7106
7108 0 559008 258048 73320 197 7107
7109 0 559200 258176 73480 153 7108
7110 0 559392 258336 73520 150 7109
7111 0 559584 258528 73520 160 7110
7112 0 559680 258592 73520 135 7111
7113 0 559840 258720 73680 135 7112
7114 0 560000 258880 73800 120 7113
7115 0 560224 259072 73800 164 7114
7116 0 560416 259200 73960 136 7115
7117 0 560640 259360 74000 163 7116
7118 0 560864 259552 74040 148 7117
7119 0 560960 259776 74120 137 7118
7120 0 561024 260032 74200 108 7119
7121 0 561120 260256 74320 163 7120
7122 0 561216 260512 74360 166 7121
7123 0 561344 260704 74480 120 7122
7124 0 561344 260960 74520 136 7123
7125 0 561408 261216 74560 163 7124
7126 0 561600 261376 74600 139 7125
7127 0 561792 261600 74600 124 7126
7128 0 562016 261792 74600 148 7127
7129 0 562208 261952 74520 102 7128
7130 0 562400 262144 74440 102 7129
7131 0 562560 262304 74320 128 7130
7132 0 562752 262464 74280 128 7131
7133 0 562944 262592 74160 140 7132
7134 0 563136 262784 74080 124 7133
7135 0 563296 262944 73960 160 7134
7136 0 563520 263040 73840 189 7135
7137 0 563776 263072 73800 156 7136
7138 0 564000 263104 73680 150 7137
7139 0 564224 263200 73520 153 7138
7140 0 564448 263296 73440 140 7139
7141 0 564672 263392 73280 178 7140
7142 0 564896 263552 73280 136 7141
7143 0 565120 263648 73200 137 7142
7144 0 565344 263808 73200 124 7143
7145 0 565536 264000 73240 124 7144
7146 0 565632 264256 73200 183 7145
7147 0 565824 264448 73200 197 7146
7148 0 565984 264576 73240 139 7147
7149 0 566112 264800 73240 51 7148
7150 0 566272 264928 73080 64 7149
7151 0 566432 265120 72960 71 7150
7152 0 566592 265280 72840 40 7151
7153 0 566784 265408 72640 104 7152
7154 0 566976 265536 72440 101 7153
7155 0 567040 265600 72200 108 7154
7156 0 567136 265728 71960 140 7155
7157 0 567168 265888 71760 131 7156
7158 0 567168 265984 71520 148 7157
7159 0 567200 266112 71280 226 7158
7160 0 567072 266176 71040 235 7159
7161 0 567104 266304 70800 160 7160
7162 0 567104 266400 70560 128 7161
7163 0 567008 266368 70320 168 7162
7164 0 567008 266432 70120 157 7163
7165 0 566848 266528 69920 115 7164
7166 0 566816 266592 69640 122 7165
7167 0 566816 266752 69440 197 7166
7168 0 566784 266816 69200 160 7167
7169 0 566752 266912 68960 96 7168
7170 0 566720 266976 68720 91 7169
7171 0 566752 267136 68520 122 7170
7172 0 566784 267264 68280 40 7171
7173 0 566784 267456 68080 80 7172
7174 0 566784 267680 67880 32 7173
7175 0 566688 267776 67640 32 7174
7176 0 566528 267776 67440 104 7175
7177 0 566432 267872 67200 98 7176
7178 0 566304 268064 67080 75 7177
7179 0 566176 268288 66920 51 7178
7180 0 566048 268512 66800 64 7179
7181 0 565888 268672 66600 136 7180
7182 0 565792 268832 66360 150 7181
7183 0 565760 268896 66120 75 7182
7184 0 565760 269056 65920 98 7183
7185 0 565760 269216 65680 96 7184
7186 0 565760 269440 65520 75 7185
7187 0 565760 269632 65320 86 7186
7188 0 565824 269824 65160 81 7187
7189 0 565952 270048 65000 102 7188
7190 0 565984 270272 64880 107 7189
7191 0 565984 270528 64880 91 7190
7192 0 565984 270784 64800 107 7191
7193 0 565952 270848 64760 108 7192
7194 0 565792 271008 64600 32 7193
7195 0 565728 271264 64520 98 7194
7196 0 565792 271456 64520 115 7195
7197 0 565792 270688 64560 40 7193
7198 0 565664 270528 64440 32 7197
7199 0 567136 266624 70280 153 7164
7200 0 567296 266816 70360 86 7199
7201 0 567296 267072 70400 186 7200
7202 0 567392 267328 70440 71 7201
7203 0 567400.5 268153.16 69960 108 7202
7204 0 566176 264512 73080 120 7148
7205 0 566400 264544 72960 60 7204
7206 0 566624 264608 72840 32 7205
7207 0 566816 264704 72680 64 7206
7208 0 566976 264768 72480 108 7207
7209 0 567072 264928 72280 115 7208
7210 0 567072 264960 72240 90 7209
7211 0 559840 258688 73320 131 7112
7212 0 560032 258560 73200 101 7211
7213 0 560256 258464 73080 32 7212
7214 0 560352 258688 73000 32 7213
7215 0 560288 258784 73120 32 7214
7216 0 558400 257888 72840 102 7105
7217 0 558272 258048 72680 86 7216
7218 0 558144 258208 72520 86 7217
7219 0 557984 258368 72360 71 7218
7220 0 557920 258432 72120 75 7219
7221 0 557824 258592 71920 60 7220
7222 0 557760 258752 71720 71 7221
7223 0 557600 258912 71520 81 7222
7224 0 557504 259072 71280 60 7223
7225 0 557376 259168 71120 60 7224
7226 0 555328.5 255534.89 74840 178 7091
7227 0 555496.56 255640.31 74880 178 7226
7228 0 549915.56 244164.67 75640 273 5643
7229 0 550545.94 244514.98 75600 296 7228
7230 0 550651.94 244748.72 75560 237 7229
7231 0 550815.5 244753.16 75280 237 7230
7232 0 550815.25 244785.38 75200 237 7231
7233 0 551197.25 245165.3 75000 281 7232
7234 0 551392.75 245408.67 74680 288 7233
7235 0 551708.8 245815.95 74360 228 7234
7236 0 551818.9 245992.3 74160 270 7235
7237 0 553017.94 246442.77 73920 268 7236
7238 0 553971 247191.55 73680 301 7237
7239 0 555650.3 247454.08 73400 291 7238
7240 0 556693.75 247815.3 73520 237 7239
7241 0 556684.56 247835.4 73720 237 7240
7242 0 556241.56 247844.66 73000 221 7239
7243 0 557117.5 247994.06 72720 163 7242
7244 0 558174.4 248015.67 72400 228 7243
7245 0 558533.8 248025.77 72240 131 7244
7246 0 559431.1 248235.22 72040 186 7245
7247 0 559538.8 248319.08 71800 186 7246
7248 0 558277.94 248583.28 71640 267 7247
7249 0 558293.1 248586.56 71600 267 7248
7250 0 558397.1 248605.8 71320 217 7249
7251 0 558521.4 248742.33 71200 217 7250
7252 0 558152.56 249430.06 71280 204 7249
7253 0 558362.94 249576.9 70880 189 7252
7254 0 558500.25 249684.06 70640 164 7253
7255 0 559366.25 250125.33 70440 202 7254
7256 0 559519.1 250289.1 70240 181 7255
7257 0 562327.7 252041.95 70240 115 7256
7258 0 561651.5 251628.72 70400 51 7257
7259 0 561754.94 251679.12 70600 71 7258
7260 0 561759.8 251683.6 70640 71 7259
7261 0 561779.2 251701.83 70800 96 7260
7262 0 561926.3 251691.6 71000 96 7261
7263 0 561993.94 251688.73 71200 64 7262
7264 0 562162.06 251577.67 71400 32 7263
7265 0 562642 251556 71440 81 7264
7266 0 562758 251520 71560 81 7265
7267 0 562962 251460 71760 64 7266
7268 0 563242 251212 71880 60 7267
7269 0 563446 251032 71920 71 7268
7270 0 563650 251008 72000 64 7269
7271 0 563539.7 252937 70040 160 7257
7272 0 563782.5 253116.03 70000 248 7271
7273 0 563708.9 253355.31 69720 206 7272
7274 0 563686 253391.72 69520 250 7273
7275 0 563406.44 254541.47 69320 166 7274
7276 0 563386.3 254706.58 69200 166 7275
7277 0 563362.3 254922.58 69080 120 7276
7278 0 563518.3 255226.58 68960 86 7277
7279 0 564242.06 255935.9 69000 131 7275
7280 0 564104.3 257775.22 68960 128 7279
7281 0 564895.1 258675.89 69080 157 7280
7282 0 565300.3 259493.48 69200 120 7281
7283 0 566245.9 260862.69 69200 154 7282
7284 0 566411.44 260899.11 69080 148 7283
7285 0 566796.94 261237.03 68920 128 7284
7286 0 567286.3 261752.55 68320 172 7285
7287 0 567541.7 262066.4 68000 71 7286
7288 0 567789.25 262260.84 67720 107 7287
7289 0 569042.2 262041.75 67360 32 7288
7290 0 569465.25 262623.78 66840 86 7289
7291 0 569506.06 262878.28 66600 91 7290
7292 0 569259.06 263116.1 66280 104 7291
7293 0 569083.1 263227.97 66080 98 7292
7294 0 568790.3 263530.38 65720 96 7293
7295 0 568659.5 263522.1 65240 166 7294
7296 0 568439.4 263568.03 65040 166 7295
7297 0 568107.94 262912.3 64480 107 7296
7298 0 568165.44 262644.28 64160 143 7297
7299 0 568263.7 262958.62 63680 64 7298
7300 0 568509.2 262854.34 63120 98 7299
7301 0 568412.56 262761.62 62920 71 7300
7302 0 568422.8 262730.47 62880 71 7301
7303 0 568176.5 262567.84 62840 71 7302
7304 0 568292.2 262646.88 62760 71 7303
7305 0 568234.2 262650.34 62640 71 7304
7306 0 568138.5 263622.84 62560 -1 7305
7307 0 568242.44 262736.25 62520 71 7306
7308 0 568208 262677.5 62280 71 7307
7309 0 568071.94 262568.44 62040 -1 7308
7310 0 568059.4 262380.12 61880 -1 7309
7311 0 568096.75 262205.1 61680 -1 7310
7312 0 568190.75 262174.62 61640 -1 7311
7313 0 568253.1 262170 61560 -1 7312
7314 0 568231.3 262128.98 61400 -1 7313
7315 0 568068.4 262113.75 61080 -1 7314
7316 0 567968.94 262147.8 60880 -1 7315
7317 0 567819.56 262191.75 61640 -1 7311
7318 0 567811 262206 61600 -1 7317
7319 0 567715 262250 61560 -1 7318
7320 0 567731 262222 61480 -1 7319
7321 0 567767 262218 61400 -1 7320
7322 0 568043 262378 61320 -1 7321
7323 0 567599 262162 61320 -1 7321
7324 0 567451 262102 61240 -1 7323
7325 0 567407 262250 61160 -1 7324
7326 0 567451 262382 61080 -1 7325
7327 0 567547 262430 61000 -1 7326
7328 0 567603 262518 60960 -1 7327
7329 0 567671 262534 60880 -1 7328
7330 0 567695 262542 60800 -1 7329
7331 0 567703 262530 60720 -1 7330
7332 0 567763 262450 60640 -1 7331
7333 0 567791 262410 60560 -1 7332
7334 0 567903 262354 60480 -1 7333
7335 0 567379 261998 61160 -1 7324
7336 0 567307 261902 61040 -1 7335
7337 0 570240 263232 66680 60 7291
7338 0 570496 263168 66760 51 7337
7339 0 570720 263072 66840 71 7338
7340 0 570976 263040 66880 86 7339
7341 0 571232 263072 66880 51 7340
7342 0 571488 263072 66960 60 7341
7343 0 571744 263008 67000 32 7342
7344 0 571904 262944 67200 64 7343
7345 0 572160 262976 67320 60 7344
7346 0 572416 263008 67440 51 7345
7347 0 572672 263008 67520 40 7346
7348 0 572928 263040 67600 40 7347
7349 0 573120 263104 67680 51 7348
7350 0 563680.8 253399.53 69480 250 7274
7351 0 563368.75 253174.75 69400 141 7350
7352 0 562431.94 252498.77 69160 71 7351
7353 0 562045.5 252795.44 68840 71 7352
7354 0 564358 253215.4 70120 153 7272
7355 0 564834 253273 70200 217 7354
7356 0 564910 253245 70280 210 7355
7357 0 565546 252925 70360 98 7356
7358 0 565722 252777 70440 98 7357
7359 0 565942 252689 70560 91 7358
7360 0 566230 252649 70640 108 7359
7361 0 566770 252475 70600 150 7360
7362 0 567634 252515 70640 166 7361
7363 0 568006 252487 70720 128 7362
7364 0 568286 252449 70800 60 7363
7365 0 569478 252401 70880 120 7364
7366 0 570134 252289 70840 120 7365
7367 0 570486 252205 70920 91 7366
7368 0 571150 252179 70960 124 7367
7369 0 571558 252179 71000 101 7368
7370 0 572154 252235 70920 124 7369
7371 0 572062 252243 70800 124 7370
7372 0 572182 252239 70640 124 7371
7373 0 572494 252251 70560 71 7372
7374 0 572978 252211 70480 81 7373
7375 0 573386 252171 70520 98 7374
7376 0 573606 252135 70600 131 7375
7377 0 573726 252109 70680 91 7376
7378 0 574078 251921 70760 86 7377
7379 0 574226 251445 70800 71 7378
7380 0 575014 251185 70760 102 7379
7381 0 575810 251077 70720 128 7380
7382 0 575914 251049 70640 128 7381
7383 0 576170 250969 70560 81 7382
7384 0 576318 250939 70480 64 7383
7385 0 576434 250927 70400 64 7384
7386 0 576558 250907 70320 40 7385
7387 0 576638 250871 70240 32 7386
7388 0 576774 250795 70160 32 7387
7389 0 576958 250663 70080 80 7388
7390 0 576838 250559 70000 32 7389
7391 0 576734 250535 69880 45 7390
7392 0 576646 250475 69800 45 7391
7393 0 576742 250435 69720 45 7392
7394 0 576854 250119 69680 90 7393
7395 0 576886 250051 69800 90 7394
7396 0 577210 250671 70200 120 7389
7397 0 577318 250675 70320 120 7396
7398 0 577326 250575 70440 81 7397
7399 0 577450 250455 70560 98 7398
7400 0 577674 250183 70680 80 7399
7401 0 578542 250113 70720 64 7400
7402 0 579254 250189 70760 207 7401
7403 0 579898 250249 70840 157 7402
7404 0 580346 250513 70920 60 7403
7405 0 580666 250765 70960 71 7404
7406 0 581162 250983 71040 90 7405
7407 0 581638 251323 71080 208 7406
7408 0 582438 251535 71040 32 7407
7409 0 582690 251887 70960 96 7408
7410 0 582678 251947 70840 96 7409
7411 0 582678 251963 70680 96 7410
7412 0 582798 251963 70520 96 7411
7413 0 582886 251963 70320 45 7412
7414 0 582986 252053 70240 45 7413
7415 0 583066 252309 70120 45 7414
7416 0 583066 252313 70080 45 7415
7417 0 564910 253305 70440 176 7356
7418 0 565094 253341 70560 81 7417
7419 0 565282 253419 70640 81 7418
7420 0 565414 253551 70720 124 7419
7421 0 565510 253603 70760 163 7420
7422 0 565630 253643 70920 163 7421
7423 0 565730 253795 71040 153 7422
7424 0 565806 253877 71160 137 7423
7425 0 565922 253957 71280 137 7424
7426 0 566038 253993 71400 143 7425
7427 0 566158 254061 71520 143 7426
7428 0 566270 254093 71640 45 7427
7429 0 566330 254129 71800 135 7428
7430 0 566450 254149 71960 178 7429
7431 0 566662 254229 72080 178 7430
7432 0 566830 254277 72200 172 7431
7433 0 567154 254377 72360 175 7432
7434 0 567314 254533 72480 168 7433
7435 0 567538 254633 72600 153 7434
7436 0 567722 254817 72720 141 7435
7437 0 567946 254957 72840 186 7436
7438 0 568158 255143 73000 178 7437
7439 0 568382 255383 73120 172 7438
7440 0 568630 255575 73240 124 7439
7441 0 568950 255927 73360 124 7440
7442 0 569122 256087 73480 148 7441
7443 0 569166 256163 73640 148 7442
7444 0 569206 256223 73800 101 7443
7445 0 569282 256359 73960 86 7444
7446 0 569348 256429.5 74080 115 7445
7447 0 569370 256453 74120 115 7446
7448 0 569486 256541 74240 128 7447
7449 0 569718 256745 74320 124 7448
7450 0 570058 256885 74400 141 7449
7451 0 570206 256989 74480 178 7450
7452 0 570310 257013 74560 178 7451
7453 0 570538 257117 74680 209 7452
7454 0 570746 257273 74840 186 7453
7455 0 570950 257449 75000 124 7454
7456 0 571198 257625 75120 102 7455
7457 0 571410 257761 75240 124 7456
7458 0 571654 257881 75360 102 7457
7459 0 571942 258085 75480 81 7458
7460 0 572418 258369 75600 120 7459
7461 0 572930 258915 75640 124 7460
7462 0 573406 258879 75720 104 7461
7463 0 573630 258887 75800 107 7462
7464 0 573910 258915 75920 98 7463
7465 0 574022 258943 76080 101 7464
7466 0 574090 258931 76200 101 7465
7467 0 574146 258923 76280 122 7466
7468 0 574322 258891 76400 122 7467
7469 0 574466 258851 76520 122 7468
7470 0 574490 258879 76600 122 7469
7471 0 574046 258683 76600 122 7470
7472 0 574022 258639 76680 122 7471
7473 0 574766 258835 76640 124 7470
7474 0 574830 258839 76680 128 7473
7475 0 575066 258779 76800 131 7474
7476 0 575202 258735 76920 131 7475
7477 0 575306 258699 77040 143 7476
7478 0 575462 258679 77160 124 7477
7479 0 575590 258627 77280 124 7478
7480 0 575682 258503 77400 120 7479
7481 0 576234 258269 77480 108 7480
7482 0 576578 258313 77600 80 7481
7483 0 576738 258321 77680 80 7482
7484 0 576770 258317 77760 80 7483
7485 0 576810 258349 77840 80 7484
7486 0 576974 258503 77960 32 7485
7487 0 577686 258811 78040 128 7486
7488 0 577930 258859 78160 -1 7487
7489 0 578178 259095 78320 -1 7488
7490 0 578298 259107 78440 -1 7489
7491 0 578450 259263 78600 -1 7490
7492 0 578522 259397 78720 -1 7491
7493 0 578546 259501 78840 -1 7492
7494 0 578626 259765 78880 -1 7493
7495 0 578682 260081 78920 -1 7494
7496 0 578782 260221 78960 -1 7495
7497 0 579078 260433 79000 -1 7496
7498 0 578650 260569 79000 -1 7497
7499 0 578742 260553 78920 -1 7498
7500 0 579282 260569 79040 -1 7497
7501 0 579574 260861 79120 -1 7500
7502 0 579702 260985 79240 -1 7501
7503 0 579802 261037 79360 -1 7502
7504 0 580006 261163 79520 -1 7503
7505 0 580150 261191 79600 -1 7504
7506 0 580282 261335 79680 -1 7505
7507 0 580430 261431 79760 -1 7506
7508 0 580618 261595 79840 -1 7507
7509 0 580922 261795 79920 -1 7508
7510 0 580926 261875 80040 -1 7509
7511 0 580966 261983 80160 -1 7510
7512 0 581370 262243 80240 -1 7511
7513 0 581570 262421 80320 -1 7512
7514 0 581646 262569 80400 -1 7513
7515 0 581758 262797 80480 -1 7514
7516 0 581850 263117 80560 -1 7515
7517 0 581974 263537 80640 -1 7516
7518 0 582338 263825 80680 -1 7517
7519 0 582610 264131 80760 -1 7518
7520 0 582686 264297 80880 -1 7519
7521 0 582802 264457 80960 -1 7520
7522 0 582914 264545 81000 -1 7521
7523 0 582918 264545 81040 -1 7522
7524 0 582894 264857 81200 -1 7523
7525 0 582946 265397 81240 -1 7524
7526 0 583174 265883 81320 -1 7525
7527 0 583226 266135 81440 -1 7526
7528 0 583230 266355 81560 -1 7527
7529 0 583342 266789 81640 -1 7528
7530 0 583382 267185 81720 -1 7529
7531 0 583398 267517 81800 -1 7530
7532 0 583358 267593 81880 -1 7531
7533 0 583750 268303 81880 -1 7532
7534 0 584190 268743 81960 -1 7533
7535 0 584450 268955 82040 -1 7534
7536 0 584798 269269 82160 -1 7535
7537 0 585058 269693 82080 -1 7536
7538 0 585190 270145 82120 -1 7537
7539 0 585726 270717 82080 -1 7538
7540 0 585926 271123 82120 -1 7539
7541 0 586022 271387 82200 -1 7540
7542 0 586078 271499 82320 -1 7541
7543 0 586222 271739 82440 -1 7542
7544 0 586270 272001 82560 -1 7543
7545 0 586270 272309 82640 -1 7544
7546 0 586338 272817 82720 -1 7545
7547 0 586458 273527 82680 -1 7546
7548 0 586462 273521 82840 -1 7547
7549 0 586462 273589.66 82640 -1 7547
7550 0 586422 274633 82640 -1 7549
7551 0 586478 274795 82720 -1 7550
7552 0 586478 274791 82840 -1 7551
7553 0 586462 274819 82920 -1 7552
7554 0 586202 275015 82560 -1 7550
7555 0 586306 275295 82480 -1 7554
7556 0 586402 275679 82520 -1 7555
7557 0 586510 275811 82560 -1 7556
7558 0 586646 276009 82600 -1 7557
7559 0 586782 276273 82520 -1 7558
7560 0 586802 276433 82600 -1 7559
7561 0 586470 273715 82560 -1 7549
7562 0 583514 268043 81680 -1 7531
7563 0 583570 268143 81560 -1 7562
7564 0 583622 268351 81440 -1 7563
7565 0 583694 268525 81360 -1 7564
7566 0 583770 268717 81280 -1 7565
7567 0 583922 268885 81200 -1 7566
7568 0 584342 269563 81080 -1 7567
7569 0 584446 269867 81040 -1 7568
7570 0 584650 270619 81000 -1 7569
7571 0 584646 270935 80920 -1 7570
7572 0 584614 271133 80840 -1 7571
7573 0 584570 271369 80760 -1 7572
7574 0 584458 271545 80680 -1 7573
7575 0 584290 271741 80600 -1 7574
7576 0 584194 271853 80520 -1 7575
7577 0 584078 272125 80480 -1 7576
7578 0 584110 272175 80400 -1 7577
7579 0 584134 272211 80280 -1 7578
7580 0 584118 272399 80200 -1 7579
7581 0 584182 272459 80040 -1 7580
7582 0 584202 272475 79920 -1 7581
7583 0 584186 272591 79760 -1 7582
7584 0 584198 272811 79640 -1 7583
7585 0 584278 272971 79560 -1 7584
7586 0 584310 273127 79480 -1 7585
7587 0 584402 273275 79400 -1 7586
7588 0 584434 273407 79360 -1 7587
7589 0 584586 273559 79320 -1 7588
7590 0 584654 273571 79240 -1 7589
7591 0 584822 273719 79160 -1 7590
7592 0 584990 273857 79120 -1 7591
7593 0 585166 273953 79040 -1 7592
7594 0 585282 274021 78960 -1 7593
7595 0 585390 274125 78880 -1 7594
7596 0 585502 274241 78800 -1 7595
7597 0 585566 274345 78720 -1 7596
7598 0 585590 274621 78640 -1 7597
7599 0 585566 274685 78560 -1 7598
7600 0 585566 274767 78480 -1 7599
7601 0 585482 274859 78400 -1 7600
7602 0 585202 275083 78360 -1 7601
7603 0 585126 275211 78280 -1 7602
7604 0 585122 275299 78160 -1 7603
7605 0 585202 275419 78080 -1 7604
7606 0 585318 275625 78000 -1 7605
7607 0 585422 275697 77880 -1 7606
7608 0 585462 275825 77760 -1 7607
7609 0 585486 275873 77640 -1 7608
7610 0 585510 275905 77520 -1 7609
7611 0 585582 275997 77400 -1 7610
7612 0 585734 276177 77320 -1 7611
7613 0 585830 276253 77240 -1 7612
7614 0 585898 276325 77120 -1 7613
7615 0 585926 276349 77000 -1 7614
7616 0 585998 276373 76880 -1 7615
7617 0 586062 276369 76760 -1 7616
7618 0 586146 276341 76640 -1 7617
7619 0 586190 276313 76480 -1 7618
7620 0 586242 276293 76320 -1 7619
7621 0 586238 276231 76200 -1 7620
7622 0 586282 276247 76080 -1 7621
7623 0 586262 276235 75960 -1 7622
7624 0 586182 276163 75800 -1 7623
7625 0 586194 275967 75720 -1 7624
7626 0 586230 275863 75560 -1 7625
7627 0 586234 275759 75400 -1 7626
7628 0 586226 275731 75240 -1 7627
7629 0 586238 275751 75120 -1 7628
7630 0 586310 275767 75040 -1 7629
7631 0 586342 275775 74880 -1 7630
7632 0 586238 276599 75800 -1 7624
7633 0 586214 276651 75720 -1 7632
7634 0 586202 276671 75680 -1 7633
7635 0 586150 276711 75640 -1 7634
7636 0 585998 276735 75520 -1 7635
7637 0 585874 276735 75400 -1 7636
7638 0 585874 276755 75240 -1 7637
7639 0 585910 276787 75080 -1 7638
7640 0 585938 276851 74920 -1 7639
7641 0 585970 276899 74800 -1 7640
7642 0 585990 276943 74760 -1 7641
7643 0 586039.75 277055.9 74680 -1 7642
7644 0 586002 274635 78440 -1 7600
7645 0 586118 274679 78360 -1 7644
7646 0 586286 274815 78280 -1 7645
7647 0 586418 274871 78240 -1 7646
7648 0 586450 275023 78160 -1 7647
7649 0 586546 275143 78120 -1 7648
7650 0 586642 275275 78080 -1 7649
7651 0 583950 272249 80560 -1 7577
7652 0 583882 272265 80640 -1 7651
7653 0 583494 272333 80680 -1 7652
7654 0 583318 272415 80760 -1 7653
7655 0 583178 272647 80800 -1 7654
7656 0 583138 272647 80720 -1 7655
7657 0 583150 272651 80880 -1 7655
7658 0 583186 272675 80960 -1 7657
7659 0 575386 258201 77400 40 7480
7660 0 575062 258037 77360 40 7659
7661 0 574966 258049 77320 40 7660
7662 0 564374 253309 70440 153 7417
7663 0 564414 253341 70520 153 7662
7664 0 559556.1 248341.27 71760 186 7247
7665 0 561053.9 248119.34 71640 160 7664
7666 0 562173.9 248012.67 71400 124 7665
7667 0 562598.75 247989.9 71440 115 7666
7668 0 562782.7 248250.6 71480 32 7667
7669 0 562865.4 248349.47 71640 32 7668
7670 0 562831.44 248199.31 71680 32 7669
7671 0 562775.25 248098.25 71800 107 7670
7672 0 562751.06 248052.64 71880 107 7671
7673 0 562887.44 248375.39 71680 32 7669
7674 0 563040.25 248580.7 71720 60 7673
7675 0 563160.25 248644.62 71840 128 7674
7676 0 563327.1 248652.64 72000 122 7675
7677 0 564064 248928 72280 80 7676
7678 0 564224 249088 72400 108 7677
7679 0 564416 249216 72560 101 7678
7680 0 564576 249376 72720 98 7679
7681 0 564800 249504 72720 107 7680
7682 0 565024 249600 72880 98 7681
7683 0 565280 249696 72880 71 7682
7684 0 565504 249824 72920 139 7683
7685 0 565696 249952 73040 64 7684
7686 0 565856 250080 73200 64 7685
7687 0 566016 250240 73400 137 7686
7688 0 566272 250336 73440 163 7687
7689 0 566528 250400 73400 101 7688
7690 0 566784 250400 73400 80 7689
7691 0 566976 250464 73560 75 7690
7692 0 567136 250464 73760 120 7691
7693 0 567200 250496 74000 86 7692
7694 0 567168 250624 74240 122 7693
7695 0 567072 250784 74480 128 7694
7696 0 567008 250912 74720 101 7695
7697 0 566848 251008 74920 75 7696
7698 0 566688 251200 75000 71 7697
7699 0 566688 251456 75000 122 7698
7700 0 566752 251712 75000 64 7699
7701 0 566976 251872 75000 115 7700
7702 0 567168 252064 75000 98 7701
7703 0 567392 252224 75000 108 7702
7704 0 567616 252352 75000 81 7703
7705 0 567840 252512 75000 90 7704
7706 0 567968 252608 75000 90 7705
7707 0 568160 252768 74960 120 7706
7708 0 568416 252832 74960 107 7707
7709 0 568672 252928 74960 75 7708
7710 0 568928 253056 74920 60 7709
7711 0 569120 253248 74800 75 7710
7712 0 569216 253504 74680 98 7711
7713 0 569344 253696 74520 104 7712
7714 0 569504 253888 74360 86 7713
7715 0 569696 254080 74240 86 7714
7716 0 569888 254272 74160 86 7715
7717 0 570144 254368 74120 81 7716
7718 0 570400 254464 74120 120 7717
7719 0 570656 254528 74000 81 7718
7720 0 570880 254592 73880 64 7719
7721 0 571136 254624 73840 96 7720
7722 0 571360 254656 73720 81 7721
7723 0 571616 254656 73640 107 7722
7724 0 571840 254688 73520 90 7723
7725 0 572064 254816 73440 120 7724
7726 0 572288 254944 73320 120 7725
7727 0 572544 254976 73240 60 7726
7728 0 572736 255168 73240 124 7727
7729 0 572992 255264 73240 140 7728
7730 0 573248 255328 73240 101 7729
7731 0 573440 255552 73280 157 7730
7732 0 573472 255552 73280 140 7731
7733 0 573632 255584 73480 86 7732
7734 0 573888 255584 73600 115 7733
7735 0 574112 255584 73720 80 7734
7736 0 574336 255648 73880 60 7735
7737 0 574528 255680 74040 163 7736
7738 0 574528 255840 74280 150 7737
7739 0 574496 256064 74400 71 7738
7740 0 574432 256256 74560 86 7739
7741 0 574400 256448 74720 32 7740
7742 0 574432 256608 74920 60 7741
7743 0 574432 256608 75120 64 7742
7744 0 573664 255456 73120 60 7732
7745 0 573920 255392 73080 32 7744
7746 0 573984 255200 72920 81 7745
7747 0 574240 255232 72840 136 7746
7748 0 574496 255168 72800 81 7747
7749 0 574752 255168 72800 81 7748
7750 0 574976 255040 72640 45 7749
7751 0 575200 255008 72480 32 7750
7752 0 575328 254912 72280 51 7751
7753 0 575392 254912 72200 51 7752
7754 0 567872 252768 75200 75 7706
7755 0 567680 252928 75280 60 7754
7756 0 567424 253024 75280 51 7755
7757 0 567168 253088 75320 64 7756
7758 0 566912 253120 75400 60 7757
7759 0 566752 253184 75600 71 7758
7760 0 566624 253312 75800 75 7759
7761 0 566528 253408 76040 45 7760
7762 0 562934.5 247740.53 71560 136 7667
7763 0 563167.9 247516.88 71720 124 7762
7764 0 563357.5 247235.9 71920 107 7763
7765 0 563456 246752 72640 104 7764
7766 0 563424 246688 72880 122 7765
7767 0 563520 246688 73160 124 7766
7768 0 563552 246688 73160 124 7767
7769 0 563744 246528 73040 81 7768
7770 0 564000 246496 73040 51 7769
7771 0 564256 246464 73000 102 7770
7772 0 564512 246368 73000 150 7771
7773 0 564736 246240 73000 197 7772
7774 0 564864 246048 73120 172 7773
7775 0 564992 245824 73240 102 7774
7776 0 565120 245664 73400 124 7775
7777 0 565248 245568 73600 150 7776
7778 0 565504 245536 73680 186 7777
7779 0 565728 245408 73680 178 7778
7780 0 565984 245408 73600 192 7779
7781 0 566208 245376 73480 189 7780
7782 0 566464 245344 73400 128 7781
7783 0 566688 245216 73360 150 7782
7784 0 566880 245056 73320 166 7783
7785 0 567104 244928 73360 154 7784
7786 0 567264 244800 73520 128 7785
7787 0 567424 244608 73600 148 7786
7788 0 567680 244512 73600 200 7787
7789 0 567872 244352 73560 197 7788
7790 0 568128 244448 73560 202 7789
7791 0 568384 244352 73480 156 7790
7792 0 568576 244224 73280 200 7791
7793 0 568768 244128 73120 163 7792
7794 0 569024 244032 73080 175 7793
7795 0 569216 243968 72920 178 7794
7796 0 569408 243808 72880 150 7795
7797 0 569600 243648 72760 122 7796
7798 0 569856 243584 72640 153 7797
7799 0 569952 243584 72400 178 7798
7800 0 570112 243552 72200 140 7799
7801 0 570336 243584 72080 166 7800
7802 0 570496 243680 71880 102 7801
7803 0 570720 243776 71800 136 7802
7804 0 570976 243872 71680 153 7803
7805 0 571168 243936 71480 196 7804
7806 0 571392 243968 71320 192 7805
7807 0 571584 243968 71120 197 7806
7808 0 571840 243936 71080 202 7807
7809 0 572064 243936 70920 200 7808
7810 0 572320 243904 70920 178 7809
7811 0 572576 243840 70880 164 7810
7812 0 572768 243744 70720 163 7811
7813 0 572992 243712 70600 150 7812
7814 0 573184 243680 70440 154 7813
7815 0 573408 243648 70240 189 7814
7816 0 573600 243616 70080 140 7815
7817 0 573792 243712 69920 175 7816
7818 0 574016 243808 69840 221 7817
7819 0 574272 243872 69800 217 7818
7820 0 574464 244032 69880 209 7819
7821 0 574720 244064 69880 208 7820
7822 0 574976 244000 69840 166 7821
7823 0 575232 243872 69840 124 7822
7824 0 575488 243872 69880 128 7823
7825 0 575712 243776 69800 160 7824
7826 0 575872 243552 69800 86 7825
7827 0 575968 243424 69800 71 7826
7828 0 575872 243424 70040 32 7827
7829 0 575872 243456 70320 32 7828
7830 0 575936 243296 70560 64 7829
7831 0 576064 243168 70760 91 7830
7832 0 576224 243168 70800 80 7831
7833 0 576064 243424 69560 71 7827
7834 0 576128 243360 69320 101 7833
7835 0 576160 243360 69280 80 7834
7836 0 576000 243296 69080 86 7835
7837 0 575840 243232 68880 75 7836
7838 0 575776 243200 68640 90 7837
7839 0 575776 243360 68440 71 7838
7840 0 575808 243552 68240 75 7839
7841 0 575904 243776 68160 81 7840
7842 0 575936 243968 67960 75 7841
7843 0 576032 244096 67760 96 7842
7844 0 576192 244128 67560 115 7843
7845 0 576256 244320 67400 80 7844
7846 0 576256 244544 67280 75 7845
7847 0 576288 244800 67200 60 7846
7848 0 576288 245056 67200 86 7847
7849 0 576288 245280 67080 60 7848
7850 0 576288 245504 66960 51 7849
7851 0 576256 245728 66840 60 7850
7852 0 576227.7 246389.16 66240 75 7851
7853 0 576416 243392 69360 64 7835
7854 0 576640 243552 69440 120 7853
7855 0 576864 243712 69440 175 7854
7856 0 577120 243776 69440 197 7855
7857 0 577376 243840 69400 163 7856
7858 0 577632 243936 69400 137 7857
7859 0 577856 244064 69400 141 7858
7860 0 578112 244128 69400 176 7859
7861 0 578368 244224 69440 189 7860
7862 0 578624 244320 69480 186 7861
7863 0 578848 244448 69480 154 7862
7864 0 579104 244480 69480 160 7863
7865 0 579296 244608 69360 135 7864
7866 0 579552 244672 69360 131 7865
7867 0 579808 244768 69360 131 7866
7868 0 580032 244896 69360 148 7867
7869 0 580288 244992 69360 168 7868
7870 0 580544 245120 69320 176 7869
7871 0 580768 245280 69240 164 7870
7872 0 581024 245376 69160 163 7871
7873 0 581280 245408 69080 163 7872
7874 0 581536 245408 69000 150 7873
7875 0 581760 245408 68880 131 7874
7876 0 581952 245440 68720 136 7875
7877 0 582144 245536 68560 139 7876
7878 0 582304 245664 68400 166 7877
7879 0 582336 245664 68400 163 7878
7880 0 582528 245440 68400 96 7879
7881 0 582720 245248 68400 32 7880
7882 0 582880 245056 68440 71 7881
7883 0 583040 244832 68440 80 7882
7884 0 583232 244640 68400 80 7883
7885 0 583424 244448 68360 60 7884
7886 0 583552 244224 68320 96 7885
7887 0 583616 243968 68280 32 7886
7888 0 583808 243808 68320 75 7887
7889 0 584032 243648 68400 80 7888
7890 0 584160 243424 68400 120 7889
7891 0 584352 243264 68360 81 7890
7892 0 584608 243200 68280 96 7891
7893 0 584736 243200 68240 80 7892
7894 0 584992 243168 68240 51 7893
7895 0 585248 243168 68240 81 7894
7896 0 585504 243200 68160 81 7895
7897 0 585760 243232 68040 75 7896
7898 0 586016 243232 67960 75 7897
7899 0 586272 243296 67920 71 7898
7900 0 586528 243392 67880 102 7899
7901 0 586624 243648 67880 71 7900
7902 0 586624 243808 67840 32 7901
7903 0 584896 243360 68400 90 7893
7904 0 585120 243456 68480 32 7903
7905 0 585120 243488 68400 64 7904
7906 0 582528 245824 68320 140 7879
7907 0 582784 245888 68240 150 7906
7908 0 583040 245952 68160 86 7907
7909 0 583296 246080 68160 124 7908
7910 0 583488 246272 68120 98 7909
7911 0 583744 246336 68120 120 7910
7912 0 583968 246464 68000 122 7911
7913 0 584192 246592 67880 137 7912
7914 0 584448 246688 67880 124 7913
7915 0 584672 246784 67960 122 7914
7916 0 584864 246848 68120 120 7915
7917 0 585088 246944 68200 107 7916
7918 0 585312 247072 68280 122 7917
7919 0 585536 247200 68320 107 7918
7920 0 585792 247296 68240 124 7919
7921 0 586048 247424 68160 139 7920
7922 0 586304 247552 68120 86 7921
7923 0 586528 247680 68040 86 7922
7924 0 586752 247808 68000 120 7923
7925 0 587008 247840 68040 86 7924
7926 0 587264 247840 68120 75 7925
7927 0 587520 247840 68120 75 7926
7928 0 587776 247872 68160 96 7927
7929 0 588032 247936 68160 107 7928
7930 0 588256 248064 68160 107 7929
7931 0 588512 248192 68160 81 7930
7932 0 588768 248320 68160 81 7931
7933 0 588992 248448 68120 90 7932
7934 0 589184 248608 68040 102 7933
7935 0 589408 248768 68000 75 7934
7936 0 589664 248896 67960 51 7935
7937 0 589856 249088 67920 51 7936
7938 0 590048 249280 67880 160 7937
7939 0 590272 249440 67800 156 7938
7940 0 590464 249472 67640 128 7939
7941 0 590560 249440 67400 140 7940
7942 0 590784 249440 67240 101 7941
7943 0 591040 249440 67240 102 7942
7944 0 591296 249536 67160 86 7943
7945 0 591488 249696 67040 81 7944
7946 0 591712 249792 66960 86 7945
7947 0 591936 249920 66840 75 7946
7948 0 592160 249984 66720 96 7947
7949 0 592416 249984 66640 101 7948
7950 0 592672 250048 66560 120 7949
7951 0 592928 250112 66480 120 7950
7952 0 593184 250112 66480 128 7951
7953 0 593440 250112 66440 104 7952
7954 0 593696 250144 66360 96 7953
7955 0 593952 250144 66280 108 7954
7956 0 594208 250112 66280 120 7955
7957 0 594464 250112 66240 102 7956
7958 0 594720 250112 66160 102 7957
7959 0 594976 250112 66120 91 7958
7960 0 595232 250144 66080 96 7959
7961 0 595488 250176 66000 156 7960
7962 0 595744 250208 66000 153 7961
7963 0 595936 250048 65960 164 7962
7964 0 596128 249888 66080 86 7963
7965 0 596256 249824 66120 104 7964
7966 0 596448 249888 66280 120 7965
7967 0 596640 249888 66480 91 7966
7968 0 596832 249920 66680 120 7967
7969 0 597088 249952 66760 131 7968
7970 0 597248 249792 66880 102 7969
7971 0 597408 249632 67080 51 7970
7972 0 597568 249568 67280 91 7971
7973 0 597728 249664 67480 107 7972
7974 0 597792 249728 67480 75 7973
7975 0 598048 249856 67560 51 7974
7976 0 598240 250016 67680 91 7975
7977 0 598400 250176 67800 115 7976
7978 0 598656 250240 67800 96 7977
7979 0 598880 250336 67880 91 7978
7980 0 599104 250464 67960 107 7979
7981 0 599296 250624 68000 102 7980
7982 0 599488 250784 68080 91 7981
7983 0 599712 250976 68080 91 7982
7984 0 599904 251200 68080 107 7983
7985 0 600064 251424 68120 98 7984
7986 0 600192 251648 68120 80 7985
7987 0 600384 251840 68120 120 7986
7988 0 600576 252032 68120 107 7987
7989 0 600800 252192 68120 128 7988
7990 0 601056 252256 68120 124 7989
7991 0 601312 252384 68160 71 7990
7992 0 601568 252416 68240 51 7991
7993 0 601824 252352 68280 153 7992
7994 0 602048 252448 68320 164 7993
7995 0 602304 252480 68320 71 7994
7996 0 602560 252544 68320 101 7995
7997 0 602688 252800 68320 107 7996
7998 0 602912 252928 68400 102 7997
7999 0 603168 253024 68440 81 7998
8000 0 603392 253184 68520 104 7999
8001 0 603648 253312 68560 90 8000
8002 0 603840 253504 68560 86 8001
8003 0 604032 253696 68600 120 8002
8004 0 604224 253888 68600 86 8003
8005 0 604416 254048 68440 80 8004
8006 0 604608 254240 68360 86 8005
8007 0 604800 254432 68320 75 8006
8008 0 605024 254560 68280 81 8007
8009 0 605184 254720 68160 102 8008
8010 0 605376 254816 68000 108 8009
8011 0 605504 254752 67760 51 8010
8012 0 605664 254592 67640 51 8011
8013 0 605920 254560 67600 40 8012
8014 0 606176 254560 67600 40 8013
8015 0 606432 254592 67640 51 8014
8016 0 606688 254720 67680 51 8015
8017 0 606880 254880 67760 75 8016
8018 0 607136 254944 67800 71 8017
8019 0 607392 254976 67880 81 8018
8020 0 607648 255008 67880 108 8019
8021 0 607904 255072 67880 120 8020
8022 0 608160 255104 67880 108 8021
8023 0 608416 255232 67920 98 8022
8024 0 608672 255328 67880 90 8023
8025 0 608704 255328 67840 71 8024
8026 0 602112 252192 68400 32 7994
8027 0 602144 251936 68440 40 8026
8028 0 602144 251712 68640 60 8027
8029 0 602144 251648 68920 45 8028
8030 0 602133.3 251637.33 69000 47 8029
8031 0 602112 251616 69160 51 8030
8032 0 597664 249888 67640 60 7974
8033 0 597696 250112 67760 32 8032
8034 0 597824 250016 67840 32 8033
8035 0 596288 249568 66040 75 7965
8036 0 596128 249344 66120 40 8035
8037 0 596256 249088 66120 75 8036
8038 0 596320 249088 66120 64 8037
8039 0 563392 246816 73360 91 7768
8040 0 563232 246880 73600 32 8039
8041 0 563072 246880 73800 75 8040
8042 0 563040 246880 73800 71 8041
8043 0 562163.56 248128.88 71160 124 7666
8044 0 561973.1 248150.77 70840 172 8043
8045 0 562032.94 248047.86 70640 148 8044
8046 0 561540.9 247967.89 70640 32 8045
8047 0 561430.44 248000.92 70520 75 8046
8048 0 562004.56 247954.2 70560 148 8045
8049 0 562033.4 247858.44 70480 143 8048
8050 0 562137.6 247893.88 70400 143 8049
8051 0 562202.3 247823.66 70200 197 8050
8052 0 562428.5 247787.36 70000 221 8051
8053 0 562776.7 247687.19 69880 183 8052
8054 0 562948.94 247610.94 69760 143 8053
8055 0 563085 247507.62 69640 200 8054
8056 0 563177.94 246837.48 69600 178 8055
8057 0 563314.1 246711.39 69320 178 8056
8058 0 563148.8 246966.12 69280 185 8057
8059 0 563081.06 247057.83 69160 185 8058
8060 0 563956.7 246362.06 69360 86 8057
8061 0 563860.6 246134.06 69360 86 8060
8062 0 563684.56 246006.1 69360 176 8061
8063 0 564282.06 246363.11 69320 71 8060
8064 0 564464.5 246277.61 69280 108 8063
8065 0 564374 246215.02 69320 71 8064
8066 0 564553.06 246230.03 69480 108 8065
8067 0 564804.25 246239.03 69200 96 8064
8068 0 565125.9 246290.34 69080 122 8067
8069 0 565533 246317.9 68880 120 8068
8070 0 566112.4 246322 68720 60 8069
8071 0 566420 246086.89 68760 153 8070
8072 0 566372.8 245989.73 68880 153 8071
8073 0 566628.06 245993.3 68920 176 8072
8074 0 566081.44 245894.83 69000 153 8072
8075 0 566866 246031.52 68680 81 8071
8076 0 567292 245901.36 68560 96 8075
8077 0 567616.56 245694.02 68480 90 8076
8078 0 568072.9 245661.81 68400 32 8077
8079 0 568501.25 245730.14 68360 51 8078
8080 0 569289.2 245905.98 68360 101 8079
8081 0 569774.6 245897.53 68320 107 8080
8082 0 569909.25 245921.52 68160 150 8081
8083 0 570209.44 246017.3 68120 101 8082
8084 0 570321.4 246024.42 68080 101 8083
8085 0 570432.1 246033.44 68040 60 8084
8086 0 570663.75 246054.56 68000 60 8085
8087 0 570709.7 246118.11 67880 60 8086
8088 0 570772.75 246168.89 67760 60 8087
8089 0 570916 246185 67720 60 8088
8090 0 571080 246305 67640 -1 8089
8091 0 571376 246313 67520 -1 8090
8092 0 571456 246273 67480 -1 8091
8093 0 571376 246441 67600 -1 8091
8094 0 570260.1 246029.47 68040 101 8084
8095 0 570225 246014.36 67960 101 8094
8096 0 569876.75 245905.77 68400 91 8081
8097 0 570028.25 245856.89 68600 91 8096
8098 0 570010.06 245669.78 68680 91 8097
8099 0 570042.1 245321.89 68680 80 8098
8100 0 570053.94 245305.34 68800 80 8099
8101 0 570064.4 245288.89 68880 80 8100
8102 0 570552.25 245189.02 68600 96 8099
8103 0 570989.25 245093.08 68480 104 8102
8104 0 571117 245063 68400 104 8103
8105 0 571313 245039 68320 104 8104
8106 0 571517 245003 68240 102 8105
8107 0 571521 244951 68160 102 8106
8108 0 571513 244911 68080 102 8107
8109 0 571641 244853 68000 81 8108
8110 0 571713 244761 67880 81 8109
8111 0 571557 244365 67800 75 8110
8112 0 571577 243985 67840 80 8111
8113 0 571617 243869 67920 80 8112
8114 0 571613 243837 68000 80 8113
8115 0 571617 243729 68080 80 8114
8116 0 571737 243799 68200 80 8115
8117 0 571861 243751 68280 80 8116
8118 0 571945 243759 68320 80 8117
8119 0 571629 243385 68120 75 8115
8120 0 571573 243015 68160 120 8119
8121 0 571517 242847 68200 86 8120
8122 0 571477 242435 68240 51 8121
8123 0 571477 241987 68200 80 8122
8124 0 571517 241647 68240 137 8123
8125 0 571537 241493 68320 102 8124
8126 0 571613 241277 68400 86 8125
8127 0 571657 241057 68480 90 8126
8128 0 571705 240905 68560 90 8127
8129 0 571681 240801 68640 71 8128
8130 0 571685 240697 68680 71 8129
8131 0 571621 240509 68760 96 8130
8132 0 571561 240369 68840 96 8131
8133 0 571425 240205 68920 98 8132
8134 0 571381 239897 68960 153 8133
8135 0 571357 239723 69080 153 8134
8136 0 571357 239723 69200 160 8135
8137 0 571373 239739 69240 160 8136
8138 0 571429 239747 69320 160 8137
8139 0 571469 239771 69400 160 8138
8140 0 571537 240295 69400 32 8139
8141 0 571637 240551 69440 32 8140
8142 0 571949 240603 69520 -1 8141
8143 0 571481 240695 69400 32 8141
8144 0 571413 239595 68960 160 8135
8145 0 571333 239531 68840 153 8144
8146 0 571317 239483 68760 153 8145
8147 0 571077 239303 68800 -1 8146
8148 0 571121 239271 68680 -1 8147
8149 0 571257 239087 68560 -1 8148
8150 0 571285 239095 68520 -1 8149
8151 0 570965 239239 68840 -1 8147
8152 0 570869 239219 68880 -1 8151
8153 0 570805 239231 68960 -1 8152
8154 0 568496.75 245657.44 68280 81 8079
8155 0 568488.7 245309.5 68280 86 8154
8156 0 568792.75 245197.53 68280 86 8155
8157 0 568836.75 245169.38 68400 86 8156
8158 0 568791.94 245065.27 68560 86 8157
8159 0 568377 245188.11 68240 98 8155
8160 0 568209.7 244997.33 68120 98 8159
8161 0 568020.7 244855.53 67960 90 8160
8162 0 567964.3 244833.08 67840 90 8161
8163 0 568349.9 245822.27 68160 81 8154
8164 0 568224 245989.83 68040 81 8163
8165 0 568648.06 246067.08 68000 40 8164
8166 0 562989 246539.34 69640 181 8056
8167 0 562824.56 246359 69760 131 8166
8168 0 562491.9 246162.62 69960 137 8167
8169 0 562100.4 246034.06 70160 107 8168
8170 0 561817.4 245933.7 70440 81 8169
8171 0 561780.44 245911.5 70640 115 8170
8172 0 561800.06 245904.22 70800 115 8171
8173 0 561445.5 245685.73 70440 60 8170
8174 0 561379.6 245611.06 70320 81 8173
8175 0 561257.2 245403.06 70160 122 8174
8176 0 561712.4 245414.19 70160 51 8175
8177 0 561884.94 245403.06 70080 45 8176
8178 0 562009 245347.1 70040 45 8177
8179 0 561132.25 245095.25 70000 122 8175
8180 0 561284.4 244911.19 69840 122 8179
8181 0 563744.94 247566.75 69760 200 8054
8182 0 564280.44 247715.36 69840 -1 8181
8183 0 561625.5 247710.44 70480 64 8049
8184 0 561449.6 247673.9 70400 64 8183
8185 0 561316.4 247623.67 70320 64 8184
8186 0 552429.8 246135.66 73760 224 7237
8187 0 552219.4 246081.9 73360 266 8186
8188 0 552113.6 246145.28 73240 266 8187
8189 0 552842.1 246092.11 73400 218 8186
8190 0 545260.44 239058.39 79800 218 5623
8191 0 545753.3 239012.44 79840 140 8190
8192 0 546019.5 238891.33 79880 115 8191
8193 0 546281.5 238852.95 80000 137 8192
8194 0 547161.94 238448.67 79800 120 8193
8195 0 548235.94 237805.33 79280 128 8194
8196 0 548631.44 237691.8 78960 51 8195
8197 0 548918.2 237243.38 78760 150 8196
8198 0 548850.75 237262.62 78600 150 8197
8199 0 548670.7 237008.1 78160 128 8198
8200 0 548807.2 235863.72 77920 186 8199
8201 0 549320.6 234148.22 77840 200 8200
8202 0 549120 234848 77560 102 8201
8203 0 549056 234912 77600 86 8202
8204 0 548864 235104 77600 86 8203
8205 0 548928 234880 77840 45 8203
8206 0 549024 234944 78080 32 8205
8207 0 549248 235008 78200 60 8206
8208 0 549504 234880 78240 40 8207
8209 0 550028.3 232817.33 77840 209 8201
8210 0 549967.2 232683.55 78000 80 8209
8211 0 549608.6 233312.64 77440 178 8201
8212 0 549999.75 232562.94 77200 172 8211
8213 0 550134.6 232325.53 76880 140 8212
8214 0 549802.94 231829.52 76480 51 8213
8215 0 549727.44 231926.72 76320 75 8214
8216 0 549545.9 231906.72 76240 75 8215
8217 0 550011.06 231998.73 76280 75 8215
8218 0 550033.8 231899.27 76160 160 8217
8219 0 550368 231296 75680 75 8218
8220 0 550464 231104 75480 120 8219
8221 0 550560 230912 75280 120 8220
8222 0 550656 230720 75080 122 8221
8223 0 550752 230560 74880 115 8222
8224 0 550944 230400 74720 131 8223
8225 0 551104 230176 74600 107 8224
8226 0 551200 229984 74440 91 8225
8227 0 551722.9 229555.95 73920 81 8226
8228 0 552064 229760 73080 108 8227
8229 0 552096 229760 72800 96 8228
8230 0 552032 229760 72520 81 8229
8231 0 551904 229728 72280 45 8230
8232 0 551680 229888 71920 107 8231
8233 0 551872 229984 71760 96 8232
8234 0 551968 230080 71520 75 8233
8235 0 552128 230144 71280 96 8234
8236 0 552224 230144 71040 101 8235
8237 0 552320 230080 70800 90 8236
8238 0 552448 230016 70560 98 8237
8239 0 552640 229856 70480 102 8238
8240 0 552832 229728 70360 120 8239
8241 0 553024 229632 70200 122 8240
8242 0 553280 229664 70160 101 8241
8243 0 553536 229600 70160 81 8242
8244 0 553792 229472 70240 98 8243
8245 0 554016 229472 70400 122 8244
8246 0 554048 229408 70640 137 8245
8247 0 554144 229312 70880 120 8246
8248 0 554336 229216 71080 101 8247
8249 0 554496 229152 71280 64 8248
8250 0 554560 229120 71400 75 8249
8251 0 554112 229696 70480 64 8245
8252 0 554208 229952 70400 75 8251
8253 0 554208 229984 70400 75 8252
8254 0 549918.25 231653.31 76600 102 8214
8255 0 549902.6 231073.56 76720 102 8254
8256 0 549955.5 230926.02 76960 139 8255
8257 0 550067.9 230639.53 76920 80 8256
8258 0 550074.6 230637.86 76800 80 8257
8259 0 550132.06 230638.73 76640 -1 8258
8260 0 550119.1 230624.88 76560 -1 8259
8261 0 549902.44 230798.52 77040 139 8256
8262 0 549330.5 230291.1 77040 120 8261
8263 0 549162.5 229699.11 77120 160 8262
8264 0 548902.56 229248.48 77040 160 8263
8265 0 548672.9 229038.95 77000 140 8264
8266 0 548630.44 229033.86 77080 140 8265
8267 0 548582.7 229064.84 77200 140 8266
8268 0 548863.7 229176.06 76920 140 8264
8269 0 548734.06 229113.7 76720 134 8268
8270 0 548658.56 228997.22 76600 134 8269
8271 0 548235.25 229063.23 76320 108 8270
8272 1 547872 229120 76080 86 8271
8273 0 547648 229184 76200 108 8272
8274 0 547456 229120 76400 115 8273
8275 0 547264 228960 76440 115 8274
8276 0 547200 228800 76640 96 8275
8277 0 547104 228640 76840 64 8276
8278 0 547008 228512 77040 75 8277
8279 0 546880 228512 77280 51 8278
8280 0 546752 228416 77480 98 8279
8281 0 546656 228320 77720 75 8280
8282 0 546560 228224 77960 60 8281
8283 0 546560 228192 78240 64 8282
8284 0 546688 228320 78440 64 8283
8285 0 546752 228384 78520 75 8284
8286 0 548352 228640 75880 75 8270
8287 0 548320 228544 75640 104 8286
8288 0 548160 228544 75440 81 8287
8289 0 548064 228512 75200 120 8288
8290 0 547936 228512 75120 75 8289
8291 0 547776 228512 74920 104 8290
8292 0 547584 228576 74760 131 8291
8293 0 547552 228608 74720 115 8292
8294 0 547296 228704 74600 124 8293
8295 0 547104 228736 74440 80 8294
8296 0 546912 228928 74400 102 8295
8297 0 546752 229088 74280 120 8296
8298 0 546592 229312 74200 137 8297
8299 0 546464 229536 74200 120 8298
8300 0 546464 229792 74160 98 8299
8301 0 546464 230016 74040 102 8300
8302 0 546432 230272 73960 107 8301
8303 0 546368 230528 73960 128 8302
8304 0 546432 230688 73760 81 8303
8305 0 546560 230880 73640 81 8304
8306 0 546432 230976 73440 32 8305
8307 0 546592 231168 73480 32 8306
8308 0 546784 231360 73480 86 8307
8309 0 547040 231392 73480 75 8308
8310 0 547296 231456 73400 80 8309
8311 0 547520 231616 73400 40 8310
8312 0 547776 231744 73360 71 8311
8313 0 547936 231872 73200 86 8312
8314 0 548096 232096 73200 45 8313
8315 0 548288 232256 73160 71 8314
8316 0 548416 232448 73040 75 8315
8317 0 548640 232608 72920 71 8316
8318 0 548800 232768 72720 45 8317
8319 0 548928 232992 72560 51 8318
8320 0 549024 233184 72360 81 8319
8321 0 547392 228384 74760 148 8292
8322 0 547232 228192 74800 40 8321
8323 0 547104 227968 74880 60 8322
8324 0 546880 227872 74920 40 8323
8325 0 548224 228416 74960 75 8289
8326 0 548384 228320 74760 51 8325
8327 0 548640 228320 74720 32 8326
8328 0 548768 228384 74720 40 8327
8329 0 549903.5 231062.14 76680 102 8255
8330 0 549855 230997.69 76480 102 8329
8331 0 549826.44 230958.2 76360 102 8330
8332 0 549767 230990.58 76280 102 8331
8333 0 548877 236836.48 77720 70 8199
8334 0 549120 237312 77640 60 8333
8335 0 549216 237504 77440 51 8334
8336 0 549248 237536 77160 51 8335
8337 0 549312 237472 76920 75 8336
8338 0 549376 237600 76680 96 8337
8339 0 549408 237600 76640 96 8338
8340 0 548646.7 236713.42 78800 101 8197
8341 0 548535.44 236200.81 78800 -1 8340
8342 0 548461.75 236031.89 78680 -1 8341
8343 0 548292.7 235791.6 78520 -1 8342
8344 0 548029.8 235687.36 78440 -1 8343
8345 0 539544.06 229589.55 86080 331 5597
8346 0 539631.56 229456.47 85960 339 8345
8347 0 539672.25 229359.89 85680 339 8346
8348 0 539512.44 229135.28 85600 339 8347
8349 0 539392.7 228998.61 85480 339 8348
8350 0 539425.9 229030.98 85400 339 8349
8351 0 539489.44 229026.23 85320 271 8350
8352 0 522591.3 225399.3 96400 359 5528
8353 0 522613.1 225317.6 96200 359 8352
8354 0 522937.16 225282.9 96000 343 8353
8355 0 519578.72 225548.62 95120 -1 5518
8356 0 519374.8 225767.5 95000 -1 8355
8357 0 519460.75 225760.67 94800 -1 8356
8358 0 519538.4 225772.69 94640 -1 8357
8359 0 519512.84 225694.11 94520 -1 8358
8360 0 519530.22 225683 94400 -1 8359
8361 0 519522.5 225657.92 94320 -1 8360
8362 0 506899.38 235230.4 87920 432 5479
8363 0 506950.97 235217.53 88000 432 8362
8364 0 506650.78 235207.38 88160 359 8363
8365 0 507224 235064.38 88160 407 8364
8366 0 507326.2 235026.9 88240 407 8365
8367 0 507269.06 235114.17 88320 407 8366
8368 0 507212.97 235151.1 88360 407 8367
8369 0 506708.62 235144.61 88240 359 8364
8370 0 506735.7 235118.27 88280 359 8369
8371 0 505406.38 234763.75 88160 168 8364
8372 0 505562.94 234696.62 88280 163 8371
8373 0 505506.53 234574.45 88440 150 8372
8374 0 505423.2 234485.97 88560 150 8373
8375 0 505340.72 234312.78 88640 150 8374
8376 0 504309.94 233669.92 88680 186 8375
8377 0 505418.75 234011.17 88720 150 8376
8378 0 505537.25 234063.62 88760 150 8377
8379 0 507730.34 235195.05 87240 405 5478
8380 0 509721.56 234913.5 87240 32 8379
8381 0 509880.7 235149.66 87240 51 8380
8382 0 509925.53 235339.06 87160 60 8381
8383 0 509941.66 235457.28 87120 60 8382
8384 0 509911 235551.33 87080 60 8383
8385 0 509871.72 235640.2 87000 60 8384
8386 0 509713.62 235967.86 87000 60 8385
8387 0 509739.97 235945.55 87120 60 8386
8388 0 509727.34 235999.44 87240 60 8387
8389 0 507482.03 235507.94 87080 405 8379
8390 0 507730.66 236569.77 87080 -1 8389
8391 0 507884.6 236762.11 87000 -1 8390
8392 0 508211.6 236884.4 86960 -1 8391
8393 0 508344.66 236996.64 87000 -1 8392
8394 0 508316.97 236964.27 87080 -1 8393
8395 0 507386.72 235851.55 86640 -1 8389
8396 0 507383.34 235821.36 86480 -1 8395
8397 0 507336.97 235787.97 86440 -1 8396
8398 0 506920.12 235914.75 86080 98 8397
8399 0 506604.7 235962.7 85960 98 8398
8400 0 506484.97 236434.3 85960 64 8399
8401 0 506490.44 236478.67 85920 60 8400
8402 0 506619.56 235868.42 85840 64 8399
8403 0 506643.16 235890.62 85760 64 8402
8404 0 506623 235931.5 85680 64 8403
8405 0 506602.94 235971.64 85600 64 8404
8406 0 506426.78 236093.08 85480 60 8405
8407 0 506410 236060.38 85440 60 8406
8408 0 506698.88 236147.34 85400 60 8407
8409 0 506898.16 236217.78 85280 60 8408
8410 0 506074.75 236155.48 85400 71 8407
8411 0 505938.78 236203.16 85320 32 8410
8412 0 505834 236300.03 85200 32 8411
8413 0 505713.06 236347.95 85080 90 8412
8414 0 505670.62 236367.66 84800 71 8413
8415 0 505622.44 236386.8 84640 71 8414
8416 0 487680 241504 88120 258 5211
8417 0 487936 241440 88120 204 8416
8418 0 488160 241344 88280 221 8417
8419 0 488416 241344 88280 205 8418
8420 0 488672 241344 88280 148 8419
8421 0 488864 241312 88440 75 8420
8422 0 489024 241344 88640 32 8421
8423 0 488768 241408 88680 71 8422
8424 0 488576 241216 88680 80 8423
8425 0 488384 241024 88760 153 8424
8426 0 488416 240768 88840 235 8425
8427 0 488672 240672 88840 175 8426
8428 0 488928 240576 88880 137 8427
8429 0 489184 240576 88840 166 8428
8430 0 489216 240576 88840 178 8429
8431 0 489440 240672 88760 64 8430
8432 0 489632 240832 88680 80 8431
8433 0 489888 240896 88680 80 8432
8434 0 489344 240352 88920 200 8430
8435 0 489600 240320 88880 131 8434
8436 0 489856 240288 88880 122 8435
8437 0 490112 240192 88880 71 8436
8438 0 490208 240032 88880 51 8437
8439 0 484499 243822.27 87920 383 5210
8440 0 484580.1 244017.3 88120 284 8439
8441 0 484944.22 244329.69 88480 -1 8440
8442 0 485153.8 244351.75 88520 -1 8441
8443 0 485782 244090.58 88560 -1 8442
8444 0 485078.66 244426.2 88600 -1 8443
8445 0 485048.62 244711.4 88640 -1 8444
8446 0 484919 244299.27 88720 -1 8445
8447 0 484915.22 244215.36 88840 -1 8446
8448 0 484752.72 244251.3 89040 -1 8447
8449 0 484578.8 244544.66 89280 -1 8448
8450 0 484295.4 245299.77 89600 -1 8449
8451 0 483740.56 245912 89680 -1 8450
8452 0 483798.2 245935.89 89720 -1 8451
8453 0 483859.97 245803.89 89760 -1 8452
8454 0 483744.38 245998.28 89800 -1 8453
8455 0 483746.72 246024.22 89840 -1 8454
8456 0 483676.44 246152.84 89880 -1 8455
8457 0 483611.06 246236.38 89920 -1 8456
8458 0 483593 246276.64 89960 -1 8457
8459 0 483502.12 246320.97 90000 -1 8458
8460 0 483427.2 246343.7 90040 -1 8459
8461 0 483382.97 246382.95 90080 -1 8460
8462 0 483287.47 246413.3 90120 -1 8461
8463 0 483200.3 246459.11 90160 -1 8462
8464 0 483135.56 246511.05 90200 -1 8463
8465 0 483035.75 246567.9 90240 -1 8464
8466 0 482967.3 246609.06 90280 -1 8465
8467 0 483035.28 246631.52 90320 -1 8466
8468 0 483098.6 246634.95 90360 -1 8467
8469 0 483060.94 246620.47 90400 -1 8468
8470 0 483083.78 246647.72 90440 -1 8469
8471 0 482875.1 246642.67 90480 -1 8470
8472 0 482808.78 246651.42 90520 -1 8471
8473 0 483059.97 246711.4 90560 -1 8472
8474 0 483018.53 246686.55 90600 -1 8473
8475 0 483985.94 246963.6 90640 -1 8474
8476 0 483914.1 246969.03 90680 -1 8475
8477 0 483197.1 248417.62 90680 -1 8476
8478 0 483455.12 248860.02 90640 -1 8477
8479 0 481957.25 248995.84 90600 -1 8478
8480 0 482228.7 249105.9 90560 -1 8479
8481 0 482343.66 249067.78 90480 -1 8480
8482 0 482434.78 249064.36 90400 -1 8481
8483 0 482591.56 249065.17 90280 -1 8482
8484 0 482839.6 249152.38 90200 -1 8483
8485 0 482727.44 249620.69 90200 -1 8484
8486 0 482781.88 249609.95 90080 -1 8485
8487 0 482779.75 249607.66 90040 -1 8486
8488 0 482902.78 249166.89 90120 -1 8484
8489 0 483708.84 246982.55 90760 -1 8476
8490 0 483423.53 247096.23 91000 -1 8489
8491 0 483067.3 247227.39 91240 -1 8490
8492 0 482823.28 247334.8 91360 -1 8491
8493 0 482447.4 247426.55 91560 -1 8492
8494 0 482294.2 247469.44 91680 -1 8493
8495 0 481824.28 247685.98 91840 -1 8494
8496 0 481554.66 247784.92 91960 -1 8495
8497 0 481284.97 247792.9 92200 -1 8496
8498 0 481097.4 247982.52 92400 -1 8497
8499 0 480933.62 248223.62 92520 -1 8498
8500 0 480783.6 248281.42 92600 -1 8499
8501 0 480726.16 248352.5 92720 -1 8500
8502 0 480631.5 248353 92840 -1 8501
8503 0 480501.5 248427.97 92960 -1 8502
8504 0 480371.25 248500.75 93120 -1 8503
8505 0 480071.62 249009.81 93320 -1 8504
8506 0 479971 249201.81 93440 -1 8505
8507 0 479956.25 249478.64 93600 -1 8506
8508 0 479825 249578.7 93760 -1 8507
8509 0 479705.12 249790.66 93880 -1 8508
8510 0 479671.5 249828.73 93960 -1 8509
8511 0 479377.53 250076.36 94040 -1 8510
8512 0 479193.06 250237.84 94120 -1 8511
8513 0 479073.22 250261.39 94200 -1 8512
8514 0 478935.97 250452.11 94320 -1 8513
8515 0 478747.3 250872.89 94400 -1 8514
8516 0 478623.1 250952.12 94520 -1 8515
8517 0 478397.12 251074.8 94640 -1 8516
8518 0 478314.12 251210.92 94720 -1 8517
8519 0 478156.3 251326.44 94840 -1 8518
8520 0 477996.5 251349.81 94960 -1 8519
8521 0 477754.03 251451.03 95160 -1 8520
8522 0 477558.03 251475.9 95280 -1 8521
8523 0 477386.44 251801.12 95400 -1 8522
8524 0 477323.97 251797.31 95560 -1 8523
8525 0 477141.53 251880.81 95880 -1 8524
8526 0 477049.75 251910.53 96000 -1 8525
8527 0 476947.16 252037.64 96280 -1 8526
8528 0 476692.03 252274.81 96760 -1 8527
8529 0 476704.2 252211.77 97240 -1 8528
8530 0 476837.84 252292.67 97480 -1 8529
8531 0 476850.06 252324.2 97600 -1 8530
8532 0 476751.38 252309.84 98160 -1 8531
8533 0 476773.9 252222.7 98400 -1 8532
8534 0 477042.3 252464.69 98560 -1 8533
8535 0 477436.6 252339.75 98760 -1 8534
8536 0 477750.88 252221.08 98880 -1 8535
8537 0 478714.56 251662.05 98880 -1 8536
8538 0 479331.88 251049.58 99080 -1 8537
8539 0 480337.56 249743.44 99120 -1 8538
8540 0 481372.88 248890.38 99080 -1 8539
8541 0 482511.22 248366.78 99040 -1 8540
8542 0 482967.4 247991.6 98960 -1 8541
8543 0 483377.6 247458.95 98720 -1 8542
8544 0 484162.16 247019.39 98400 -1 8543
8545 0 484509.44 246890.47 98200 -1 8544
8546 0 484753.53 246599.17 97840 -1 8545
8547 0 484948.9 246459.25 97600 -1 8546
8548 0 485313 246229.08 97440 -1 8547
8549 0 485353.94 246153.83 97240 -1 8548
8550 0 485829.94 245913.94 97160 -1 8549
8551 0 486216.62 245708.8 96960 -1 8550
8552 0 486672.28 245470.02 96680 -1 8551
8553 0 487113.25 245265.34 96480 -1 8552
8554 0 487053.28 244415.48 96480 -1 8553
8555 0 487951.56 243939 96480 -1 8554
8556 0 487290.6 245184 96400 -1 8553
8557 0 487433.16 244972.5 96280 -1 8553
8558 0 489131.38 244430.11 96280 -1 8557
8559 0 489980.03 243583.6 96280 -1 8558
8560 0 490461 243044.92 96120 -1 8559
8561 0 490678.3 242173.27 95680 -1 8560
8562 0 491296.06 240813.45 95320 -1 8561
8563 0 491392.6 240579.61 95120 -1 8562
8564 0 492130.94 239995.42 95040 -1 8563
8565 0 492722.38 238726.55 95120 -1 8564
8566 0 492860.75 238218.42 95360 -1 8565
8567 0 492900.53 237266.45 95720 -1 8566
8568 0 493482.56 235816.48 95840 -1 8567
8569 0 493755.8 235314.25 96040 -1 8568
8570 0 493830.25 235079.83 96280 -1 8569
8571 0 494016.6 234579.53 96640 -1 8570
8572 0 494072.7 234406.3 97000 -1 8571
8573 0 494468.78 234076.83 97160 -1 8572
8574 0 494585 233869.72 97360 -1 8573
8575 0 494749.38 233233.28 97640 -1 8574
8576 0 494959.22 232754.98 97800 -1 8575
8577 0 495070 232082.3 97920 -1 8576
8578 0 495058.3 231983.25 98280 -1 8577
8579 0 495195.6 231869.22 98480 -1 8578
8580 0 495165.56 231760.38 98720 -1 8579
8581 0 495223.88 231579.33 98920 -1 8580
8582 0 495138.4 231502.16 99080 -1 8581
8583 0 495178.06 231411.12 99240 -1 8582
8584 0 495184.28 231292.28 99400 -1 8583
8585 0 495295.6 231161.05 99600 -1 8584
8586 0 495476.16 231000.19 99800 -1 8585
8587 0 495544.12 230888.11 99960 -1 8586
8588 0 495733 230724.38 100200 -1 8587
8589 0 495875.94 230594.34 100400 -1 8588
8590 0 495972.47 230371.95 100640 -1 8589
8591 0 496109.94 230303.23 100880 -1 8590
8592 0 496177.88 230081.03 101120 -1 8591
8593 0 496210.2 229839.97 101320 -1 8592
8594 0 496315.3 229633.03 101480 -1 8593
8595 0 496487.4 229257.17 101720 -1 8594
8596 0 496649.66 228625.11 102040 -1 8595
8597 0 496661.28 228572.66 102160 -1 8596
8598 0 496762.75 228413.6 102240 -1 8597
8599 0 496919.34 227900.47 102560 -1 8598
8600 0 496967.03 227746.39 102720 -1 8599
8601 0 497111.38 227475.94 102920 -1 8600
8602 0 497152.62 227324.02 103120 -1 8601
8603 0 497247.66 227224.38 103320 -1 8602
8604 0 497315.2 227172.83 103560 -1 8603
8605 0 497403.94 227023.25 103760 -1 8604
8606 0 497505.2 226938.84 103960 -1 8605
8607 0 497575.4 226823.6 104120 -1 8606
8608 0 497746.3 226435.23 104480 -1 8607
8609 0 497730.75 226242.34 104680 -1 8608
8610 0 497784.7 226139.08 104880 -1 8609
8611 0 497787.62 225954.22 105160 -1 8610
8612 0 497881.84 225797.1 105360 -1 8611
8613 0 497784.66 225774.97 105400 -1 8612
8614 0 497833.28 225727.11 105480 -1 8613
8615 0 497916.03 225632.75 105640 -1 8614
8616 0 497880.22 225465.73 105800 -1 8615
8617 0 497871.12 225417.97 106000 -1 8616
8618 0 497857.28 225282.92 106160 -1 8617
8619 0 497838.7 225216.92 106360 -1 8618
8620 0 497963.66 225071.4 106520 -1 8619
8621 0 497796.4 224795.1 106720 -1 8620
8622 0 497886.6 224434.47 106960 -1 8621
8623 0 497821.03 224289.34 107040 -1 8622
8624 0 497854.56 224024.2 107160 -1 8623
8625 0 497959.7 223803.73 107360 -1 8624
8626 0 497990.38 223836.33 107440 -1 8625
8627 0 498007.56 223708.53 107600 -1 8626
8628 0 498261.94 223674.95 107760 -1 8627
8629 0 498416.94 223608.86 107920 -1 8628
8630 0 498520.44 223553.17 108080 -1 8629
8631 0 498520.34 223508.25 108240 -1 8630
8632 0 498697.03 223344.64 108400 -1 8631
8633 0 498718.53 222880.1 108600 -1 8632
8634 0 498778.47 222671.86 108720 -1 8633
8635 0 498876.16 222470.1 108880 -1 8634
8636 0 498986.3 222281.31 109000 -1 8635
8637 0 499090.62 222112.52 109160 -1 8636
8638 0 498949.72 221939.48 109280 -1 8637
8639 0 498986.88 221793.03 109440 -1 8638
8640 0 498968.94 221661.61 109600 -1 8639
8641 0 498938.3 221473.95 109800 -1 8640
8642 0 498949.1 221334.64 109960 -1 8641
8643 0 498878.53 221154.98 110120 -1 8642
8644 0 498897.5 221020.45 110320 -1 8643
8645 0 498914.2 220847 110520 -1 8644
8646 0 498906.8 220739 110680 -1 8645
8647 0 498872.47 220559.52 110880 -1 8646
8648 0 498924.16 220443.47 110960 -1 8647
8649 0 498872.66 220303.66 111080 -1 8648
8650 0 498734.3 219957.78 111240 -1 8649
8651 0 498828 219835.28 111400 -1 8650
8652 0 498798.5 219578.66 111520 -1 8651
8653 0 498818.4 219405.75 111640 -1 8652
8654 0 498801.28 219336.52 111760 -1 8653
8655 0 498780.6 219121 111880 -1 8654
8656 0 498649.4 218858.06 112040 -1 8655
8657 0 498421 218461.03 112200 -1 8656
8658 0 498536 218303.97 112400 -1 8657
8659 0 498484.72 218242.05 112520 -1 8658
8660 0 498529.8 218122.39 112640 -1 8659
8661 0 498557.94 218042.83 112760 -1 8660
8662 0 498611.28 217943.69 112880 -1 8661
8663 0 498577.44 217825.95 112960 -1 8662
8664 0 498622.62 217761.97 113040 -1 8663
8665 0 498781.06 217696.06 113160 -1 8664
8666 0 498708.84 217607.8 113280 -1 8665
8667 0 498640.28 217478.39 113400 -1 8666
8668 0 498771.75 217439.11 113520 -1 8667
8669 0 498674.94 217372.4 113640 -1 8668
8670 0 498604.47 217112.3 113800 -1 8669
8671 0 498506.62 217036.62 113920 -1 8670
8672 0 498373.12 216952.11 114040 -1 8671
8673 0 498242.25 216733.97 114200 -1 8672
8674 0 498036.25 216483.58 114360 -1 8673
8675 0 498002.34 216232.56 114520 -1 8674
8676 0 497850.3 216131.03 114720 -1 8675
8677 0 497873.75 216019.88 114880 -1 8676
8678 0 497732.28 215767.92 115040 -1 8677
8679 0 497697.6 215586.84 115200 -1 8678
8680 0 497578.75 215447.7 115280 -1 8679
8681 0 497587.1 215328.3 115320 -1 8680
8682 0 497366.66 215203.34 115360 -1 8681
8683 0 497702.78 215185.42 115400 -1 8682
8684 0 497748 214953.27 115520 -1 8683
8685 0 497856.78 214673.5 115600 -1 8684
8686 0 497902.28 214468.6 115760 -1 8685
8687 0 498040.53 214197.34 115880 -1 8686
8688 0 498000.9 213966.95 116040 -1 8687
8689 0 497959.88 213857.97 116200 -1 8688
8690 0 497879.44 213654 116320 -1 8689
8691 0 497838.7 213436.78 116480 -1 8690
8692 0 497914.22 213072.02 116600 -1 8691
8693 0 497820.38 212286.73 116720 -1 8692
8694 0 497754.3 212065.2 116880 -1 8693
8695 0 497711.16 211954.34 117000 -1 8694
8696 0 497631.6 211871.27 117120 -1 8695
8697 0 497611 211764.1 117320 -1 8696
8698 0 497640.03 211697.56 117440 -1 8697
8699 0 497551.56 211700.95 117560 -1 8698
8700 0 497488.97 211634.5 117680 -1 8699
8701 0 497585.7 211278.5 117840 -1 8700
8702 0 497577.78 211175.28 118000 -1 8701
8703 0 497060.6 210646.95 118320 -1 8702
8704 0 497046.06 210699.19 118440 -1 8703
8705 0 496993.47 210475.83 118560 -1 8704
8706 0 497002.94 210459.67 118680 -1 8705
8707 0 496974.84 210335.44 118800 -1 8706
8708 0 496960.47 210221.73 118920 -1 8707
8709 0 496949.56 210050.7 119040 -1 8708
8710 0 496935.5 209981.14 119120 -1 8709
8711 0 496788.9 209771.78 119240 -1 8710
8712 0 496797.84 209706.97 119320 -1 8711
8713 0 496778.16 209567.25 119440 -1 8712
8714 0 496760.97 209473.77 119560 -1 8713
8715 0 496679.2 209281.8 119680 -1 8714
8716 0 496529.97 209102.34 119760 -1 8715
8717 0 496447.25 208981.92 119840 -1 8716
8718 0 496457.3 208918.08 119960 -1 8717
8719 0 496354.1 208794.89 120080 -1 8718
8720 0 496279.9 208754.4 120200 -1 8719
8721 0 496164.3 208552.48 120320 -1 8720
8722 0 496148.06 208391.64 120440 -1 8721
8723 0 496110.66 208016.47 120560 -1 8722
8724 0 495955.72 207618.58 120680 -1 8723
8725 0 495935.9 207456.2 120800 -1 8724
8726 0 495779.66 207323.08 120920 -1 8725
8727 0 495906.03 207435.25 121040 -1 8726
8728 0 495736.47 207364.5 121200 -1 8727
8729 0 495663.5 207199.56 121360 -1 8728
8730 0 495602.06 207138.42 121480 -1 8729
8731 0 495286 206553.06 121640 -1 8730
8732 0 495195.94 206249.23 121720 -1 8731
8733 0 495194.6 206132.47 121760 -1 8732
8734 0 494848.53 205460.03 121960 -1 8733
8735 0 494836.62 205289.55 122080 -1 8734
8736 0 494835.3 205109.25 122200 -1 8735
8737 0 494639.94 204575.88 122560 -1 8736
8738 0 494519.97 204302.23 122760 -1 8737
8739 0 494500.97 203820.94 123120 -1 8738
8740 0 494493.06 203565.19 123360 -1 8739
8741 0 494396.94 203139.1 123720 -1 8740
8742 0 494078.34 202688.58 124320 -1 8741
8743 0 494139.75 202516.1 124640 -1 8742
8744 0 494377.25 201950.39 125320 -1 8743
8745 0 494617.7 201397.66 125760 -1 8744
8746 0 494683.03 201113.83 126080 -1 8745
8747 0 494662.47 200941.08 126160 -1 8746
8748 0 494136.3 200201.28 126680 -1 8747
8749 0 494116.8 199732.45 127080 -1 8748
8750 0 494399.75 199514.66 127400 -1 8749
8751 0 494561.88 199170.23 127840 -1 8750
8752 0 494618.62 198901.86 128160 -1 8751
8753 0 494223.53 198201.44 128840 -1 8752
8754 0 493994.47 197845.62 129040 -1 8753
8755 0 493692.84 197398.48 129320 -1 8754
8756 0 493724.5 196684.45 130000 -1 8755
8757 0 493884.88 196222.48 130320 -1 8756
8758 0 493966.6 195787.66 130920 -1 8757
8759 0 493969.5 195429.06 131200 -1 8758
8760 0 494035.84 195236.64 131560 -1 8759
8761 0 493939.16 194828.77 132200 -1 8760
8762 0 493846.94 194683.31 132400 -1 8761
8763 0 493789.97 194531.2 132640 -1 8762
8764 0 493615.7 194346.36 132960 -1 8763
8765 0 493425.66 194113.23 133280 -1 8764
8766 0 493238.7 193822.42 133640 -1 8765
8767 0 493141.75 193699.05 133800 -1 8766
8768 0 493050.7 193303.78 134320 -1 8767
8769 0 493002.3 192962.08 134600 -1 8768
8770 0 492908.38 192580.98 134920 -1 8769
8771 0 492824.94 192213.98 135200 -1 8770
8772 0 492528.38 191931.05 135520 -1 8771
8773 0 491903.12 191255.81 136400 -1 8772
8774 0 491655.5 190935.2 136920 -1 8773
8775 0 491648.8 190775.38 137040 -1 8774
8776 0 491551.84 190622.58 137200 -1 8775
8777 0 491501.8 190450.94 137360 -1 8776
8778 0 491400.16 190314.05 137480 -1 8777
8779 0 491287.97 190097.58 137640 -1 8778
8780 0 491159.25 189978.7 137800 -1 8779
8781 0 491084.6 189732.47 138040 -1 8780
8782 0 490828.22 189605.75 138240 -1 8781
8783 0 490660.72 189453.94 138520 -1 8782
8784 0 490674.3 189414.64 138720 -1 8783
8785 0 490608.4 189435.83 138880 -1 8784
8786 0 490566.97 189463.73 139040 -1 8785
8787 0 490698.66 189451.34 139160 -1 8786
8788 0 490609.3 189444.42 139320 -1 8787
8789 0 490534.16 189367.28 139480 -1 8788
8790 0 490490.94 189313.9 139680 -1 8789
8791 0 490359.97 189233 139840 -1 8790
8792 0 490253.56 189150.9 140000 -1 8791
8793 0 490169.1 189107.34 140160 -1 8792
8794 0 490102.1 188905.56 140440 -1 8793
8795 0 489942.88 188813.06 140720 -1 8794
8796 0 489849.28 188701.03 140880 -1 8795
8797 0 489705.72 188550.31 141080 -1 8796
8798 0 489610.56 188341.77 141240 -1 8797
8799 0 489420.2 188279 141440 -1 8798
8800 0 489192.4 188025 141720 -1 8799
8801 0 489144.2 187842.61 141840 -1 8800
8802 0 489049.94 187788.17 141960 -1 8801
8803 0 489063.03 187641.42 142080 -1 8802
8804 0 488932.38 187527.6 142280 -1 8803
8805 0 488903.97 187377.22 142480 -1 8804
8806 0 488780.06 187279.5 142640 -1 8805
8807 0 488625.03 187085.08 142880 -1 8806
8808 0 488526.8 186929.92 143000 -1 8807
8809 0 488414.03 186837.28 143240 -1 8808
8810 0 488299.7 186675.72 143520 -1 8809
8811 0 488262.06 186464.47 143720 -1 8810
8812 0 488079.44 186304.7 144000 -1 8811
8813 0 487888.3 186244.5 144160 -1 8812
8814 0 487819.06 186085.47 144360 -1 8813
8815 0 487806.7 186035.5 144560 -1 8814
8816 0 487634.5 185993.31 144880 -1 8815
8817 0 487423.78 185967.39 145080 -1 8816
8818 0 487149.94 185790.52 145280 -1 8817
8819 0 487098.5 185756.52 145520 -1 8818
8820 0 486930.5 185760.7 145680 -1 8819
8821 0 486927.8 185754.53 145800 -1 8820
8822 0 486851.2 185694.6 146000 -1 8821
8823 0 486670.2 185678.73 146200 -1 8822
8824 0 486506.75 185631.31 146400 -1 8823
8825 0 486313.22 185641.34 146600 -1 8824
8826 0 486360.03 185533.83 146760 -1 8825
8827 0 486245.1 185472.88 147000 -1 8826
8828 0 486232.22 185404.52 147160 -1 8827
8829 0 486102.72 185337.28 147360 -1 8828
8830 0 486003.8 185426.33 147560 -1 8829
8831 0 485953.97 185483.3 147760 -1 8830
8832 0 485879.12 185560.33 147960 -1 8831
8833 0 485778.97 185513.95 148120 -1 8832
8834 0 485661.25 185494.98 148320 -1 8833
8835 0 485596.12 185481.19 148360 -1 8834
8836 0 485432.72 185354.16 148640 -1 8835
8837 0 485254.38 185226.1 148880 -1 8836
8838 0 485195.06 185163.33 149080 -1 8837
8839 0 485021.44 185123.33 149280 -1 8838
8840 0 484912.2 185069.34 149480 -1 8839
8841 0 484839.78 185159.64 149640 -1 8840
8842 0 484780.03 185409.45 149800 -1 8841
8843 0 484708.97 185671.92 150000 -1 8842
8844 0 484636.38 185713.86 150200 -1 8843
8845 0 484520.66 185514.77 150400 -1 8844
8846 0 484415.84 185140.33 150560 -1 8845
8847 0 484320.44 184999.89 150640 -1 8846
8848 0 484307.2 184736.44 150840 -1 8847
8849 0 484161.72 184634.94 151000 -1 8848
8850 0 483970.53 184571.75 151200 -1 8849
8851 0 483868.3 184424.17 151360 -1 8850
8852 0 483690.6 184361.44 151520 -1 8851
8853 0 483519.38 184321.28 151640 -1 8852
8854 0 483364.84 184223.78 151840 -1 8853
8855 0 483212.25 184168.4 152000 -1 8854
8856 0 483170.44 184178.47 152080 -1 8855
8857 0 483141.25 184161.05 152200 -1 8856
8858 0 482856.75 184081.47 152400 -1 8857
8859 0 482750 184129.39 152600 -1 8858
8860 0 482565.7 184057.88 152800 -1 8859
8861 0 482414.9 183960.05 153000 -1 8860
8862 0 482249.53 183916.17 153160 -1 8861
8863 0 482168.97 183893.88 153320 -1 8862
8864 0 482152.97 183878.3 153520 -1 8863
8865 0 481929.03 183830.16 153760 -1 8864
8866 0 481909.3 183779.64 153960 -1 8865
8867 0 481618.1 183697.45 154200 -1 8866
8868 0 481535.75 183631.56 154400 -1 8867
8869 0 481368.78 183587.27 154600 -1 8868
8870 0 481184.06 183606.06 154800 -1 8869
8871 0 481024.9 183595.64 155000 -1 8870
8872 0 480776.6 183502.73 155200 -1 8871
8873 0 480704.25 183530.23 155400 -1 8872
8874 0 480512.25 183484.34 155600 -1 8873
8875 0 480281.44 183426.69 155800 -1 8874
8876 0 480201 183363.92 156000 -1 8875
8877 0 480114.1 183323 156120 -1 8876
8878 0 479834.06 183156.69 156320 -1 8877
8879 0 479770.44 183163.78 156480 -1 8878
8880 0 479652.56 183154.12 156640 -1 8879
8881 0 479553.4 183085.02 156840 -1 8880
8882 0 479448.84 183084.03 156960 -1 8881
8883 0 479373.16 183077.72 157080 -1 8882
8884 0 479321.53 183084 157240 -1 8883
8885 0 479202.94 183041.16 157320 -1 8884
8886 0 479106.12 183076.05 157440 -1 8885
8887 0 478943.7 183014.3 157560 -1 8886
8888 0 478692.34 183003.14 157720 -1 8887
8889 0 478489.94 183006.72 157880 -1 8888
8890 0 478263.62 183006.6 158040 -1 8889
8891 0 478120.12 183053.72 158200 -1 8890
8892 0 477937.12 183091.11 158400 -1 8891
8893 0 477688.4 183099.39 158560 -1 8892
8894 0 477436.62 183165.66 158760 -1 8893
8895 0 477333.6 183197.08 158880 -1 8894
8896 0 476999.1 183251.52 159080 -1 8895
8897 0 476388.06 183210.03 159200 -1 8896
8898 0 476047.2 183252.2 159320 -1 8897
8899 0 475665.72 183196.66 159480 -1 8898
8900 0 475344.72 183179.16 159680 -1 8899
8901 0 475132.62 183130.22 159880 -1 8900
8902 0 474894 183089.31 160080 -1 8901
8903 0 474494.56 182985.02 160240 -1 8902
8904 0 474042.06 182926.2 160400 -1 8903
8905 0 473655.53 182903.19 160560 -1 8904
8906 0 472651.16 182756.73 160680 -1 8905
8907 0 472175.88 182561.83 160760 -1 8906
8908 0 471810.7 182643.52 161120 -1 8907
8909 0 471508.4 182463.7 161280 -1 8908
8910 0 471519.7 182487.31 161360 -1 8909
8911 0 471587.88 182455.14 161440 -1 8910
8912 0 471300.34 182348.39 161560 -1 8911
8913 0 471374.25 182286.3 161720 -1 8912
8914 0 470990.62 182223.7 161920 -1 8913
8915 0 470750.66 182097.69 162080 -1 8914
8916 0 469966.84 181936.7 162200 -1 8915
8917 0 469501.12 181886.31 162440 -1 8916
8918 0 469155.4 181808.81 162600 -1 8917
8919 0 468694.47 181772.2 162760 -1 8918
8920 0 468350.78 181712.94 162840 -1 8919
8921 0 468174.84 181721.67 163000 -1 8920
8922 0 468000.5 181621.1 163160 -1 8921
8923 0 467855.06 181576.2 163320 -1 8922
8924 0 467576.7 181428.61 163480 -1 8923
8925 0 467359.16 181362.88 163600 -1 8924
8926 0 466469.44 181048.33 163720 -1 8925
8927 0 466171.97 180925.42 163840 -1 8926
8928 0 465864.38 180755.31 163960 -1 8927
8929 0 465241.03 180598.19 164320 -1 8928
8930 0 463373.62 180169.81 164520 -1 8929
8931 0 461896.6 179660.8 164760 -1 8930
8932 0 461495.8 179549.83 164880 -1 8931
8933 0 460723.3 179295.45 165040 -1 8932
8934 0 460074 179104.47 165200 -1 8933
8935 0 459416.47 178926.47 165400 -1 8934
8936 0 458421.44 178538.94 165440 -1 8935
8937 0 457734.12 178415.88 165480 -1 8936
8938 0 457546.16 178397.98 165680 -1 8937
8939 0 457288.47 178349.03 165720 -1 8938
8940 0 456929.12 178199.14 165880 -1 8939
8941 0 456803.3 178201.31 165920 -1 8940
8942 0 456357.12 177927.06 166080 -1 8941
8943 0 455738.47 177776.89 166200 -1 8942
8944 0 453867.44 177738.02 166200 -1 8943
8945 0 452788.72 177264.69 166280 -1 8944
8946 0 451572.12 177104.44 166360 -1 8945
8947 0 450199.66 176826.53 166400 -1 8946
8948 0 449061.7 176627.81 166480 -1 8947
8949 0 448711.16 176576.17 166560 -1 8948
8950 0 448275.62 176491.98 167000 -1 8949
8951 0 447683.62 176311.27 167280 -1 8950
8952 0 447148.72 176205.86 167360 -1 8951
8953 0 445809 175846.39 167520 -1 8952
8954 0 445088.12 175695.77 167760 -1 8953
8955 0 444650.2 175551 167880 -1 8954
8956 0 443898.6 175183.73 168160 -1 8955
8957 0 443083.72 175099.27 168320 -1 8956
8958 0 442639.3 175000.73 168440 -1 8957
8959 0 441685.66 174959.14 168520 -1 8958
8960 0 441674.2 174882.98 168680 -1 8959
8961 0 441276.62 174754.16 168880 -1 8960
8962 0 441180.44 174736.11 169040 -1 8961
8963 0 440906.88 174745.45 169240 -1 8962
8964 0 440098.62 174836.73 169360 -1 8963
8965 0 439172.03 174667.81 169400 -1 8964
8966 0 438235.75 174557.73 169440 -1 8965
8967 0 437733.1 174432.12 169600 -1 8966
8968 0 437182.22 174441.05 169760 -1 8967
8969 0 436740.9 174518.55 169880 -1 8968
8970 0 435955.9 174603.67 170040 -1 8969
8971 0 435551.44 174915.12 170160 -1 8970
8972 0 433508.78 174604.61 170280 -1 8971
8973 0 432133.78 174822.72 170400 -1 8972
8974 0 431558.78 174862.3 170480 -1 8973
8975 0 430827.3 174706.94 170680 -1 8974
8976 0 430333.97 174691.55 170800 -1 8975
8977 0 429633.88 174748.42 170920 -1 8976
8978 0 429097.72 174663.86 171040 -1 8977
8979 0 428378.28 174600.06 171440 -1 8978
8980 0 427537.38 174421.12 171680 -1 8979
8981 0 426084.88 174184.31 171760 -1 8980
8982 0 424614.44 174033.4 171840 -1 8981
8983 0 424216.88 173907.84 171920 -1 8982
8984 0 423992.72 173863.61 172000 -1 8983
8985 0 423466.03 173797 172080 -1 8984
8986 0 422997.9 173645.83 172200 -1 8985
8987 0 422596.03 173550.27 172280 -1 8986
8988 0 422069.56 173365.14 172320 -1 8987
8989 0 421957.2 173034.14 172560 -1 8988
8990 0 420013.38 172639.73 172600 -1 8989
8991 0 416353.44 172057.86 172600 -1 8990
8992 0 415872.8 172183.42 172440 -1 8991
8993 0 415359.22 172271.89 172280 -1 8992
8994 0 414229.2 171967.8 172160 -1 8993
8995 0 412621.97 171789.25 172120 -1 8994
8996 0 410979.6 171455.02 172080 -1 8995
8997 0 407834.78 170794.03 172080 -1 8996
8998 0 406167.06 170310.73 172760 -1 8997
8999 0 405205.12 170009.17 172920 -1 8998
9000 0 404343.88 169782.95 173040 -1 8999
9001 0 403150 169263.8 173400 -1 9000
9002 0 402535.94 169251.84 173640 -1 9001
9003 0 402279.38 169153.9 173760 -1 9002
9004 0 401879.03 169008.1 174000 -1 9003
9005 0 400793 168812.31 174280 -1 9004
9006 0 400034.16 168805.23 174440 -1 9005
9007 0 399491.2 168794 174800 -1 9006
9008 0 398971.62 168757.27 175080 -1 9007
9009 0 398349.62 168569.55 175160 -1 9008
9010 0 398022.47 168592.47 175280 -1 9009
9011 0 397411.03 168633.12 175440 -1 9010
9012 0 397367.3 168575.58 175600 -1 9011
9013 0 396437.38 168490.53 175720 -1 9012
9014 0 396043.97 168443.7 176000 -1 9013
9015 0 395278.94 168435.16 176320 -1 9014
9016 0 395231.16 168422.17 176360 -1 9015
9017 0 394991.8 168357.7 176560 -1 9016
9018 0 394452.06 168484.44 176760 -1 9017
9019 0 393950.88 168594.2 176880 -1 9018
9020 0 393574.22 168818.81 177200 -1 9019
9021 0 392130.8 168983.56 177280 -1 9020
9022 0 391571.4 168989.03 177360 -1 9021
9023 0 389873.38 169674.7 178200 -1 9022
9024 0 389563.34 169932.98 178600 -1 9023
9025 0 388673.75 170514.94 178880 -1 9024
9026 0 387963.75 171030.95 179200 -1 9025
9027 0 387337.28 171920.02 179360 -1 9026
9028 0 386614.5 172695.89 179520 -1 9027
9029 0 386435.03 172892.22 179560 -1 9028
9030 0 386483.44 172795.98 179600 -1 9029
9031 0 386598.75 172643.44 179680 -1 9030
9032 0 385931.28 173411.89 179720 -1 9031
9033 0 385953.53 173182.61 179760 -1 9032
9034 0 385908.38 173224.45 179800 -1 9033
9035 0 385925.12 173213.58 179840 -1 9034
9036 0 385848.38 173287.8 179880 -1 9035
9037 0 385671.9 173784.58 179920 -1 9036
9038 0 385504.72 173888.22 179960 -1 9037
9039 0 385447 173890.12 180000 -1 9038
9040 0 385110.1 175018.31 180040 -1 9039
9041 0 385758.62 177067.39 180080 -1 9040
9042 0 386177.22 178790.86 180120 -1 9041
9043 0 386132.28 179536.1 180160 -1 9042
9044 0 385707.53 180299.11 180240 -1 9043
9045 0 385745 180363.16 180400 -1 9044
9046 0 385752.06 180381.22 180440 -1 9045
9047 0 385829.5 180442.4 180520 -1 9046
9048 0 386016.88 182024.03 180520 -1 9047
9049 0 385401.12 182480.27 180440 -1 9048
9050 0 385225.62 182544.81 180360 -1 9049
9051 0 385129.16 182616.25 180280 -1 9050
9052 0 385094.7 182607.45 180200 -1 9051
9053 0 385142.12 182661.12 180160 -1 9052
9054 0 385151.25 182646.9 180120 -1 9053
9055 0 385082.06 182614.72 180040 -1 9054
9056 0 385040.5 182676.61 179880 -1 9055
9057 0 384880.25 182767.42 179560 -1 9056
9058 0 384921.16 182644.14 178760 -1 9057
9059 0 384813.16 182808.56 178480 -1 9058
9060 0 384569.22 182912 178160 -1 9059
9061 0 384384.75 183040.64 177960 -1 9060
9062 0 384313.5 183097.33 177720 -1 9061
9063 0 384244.44 183204.73 177400 -1 9062
9064 0 384272.84 183213.19 177280 -1 9063
9065 0 384311.94 183211.12 177160 -1 9064
9066 0 384361.4 183208.7 177000 -1 9065
9067 0 384437.8 183208.7 176760 -1 9066
9068 0 384344 183239.1 176520 -1 9067
9069 0 384095.97 183171.88 176280 -1 9068
9070 0 383961 183150.02 176120 -1 9069
9071 0 385904.4 180505.33 180600 -1 9047
9072 0 385937.28 180512.66 180640 -1 9071
9073 0 385912.16 180482.05 180680 -1 9072
9074 0 385945.03 180384.4 180720 -1 9073
9075 0 385960.2 180343.89 180760 -1 9074
9076 0 385968.94 180543.92 180800 -1 9075
9077 0 385968.44 180784.1 180840 -1 9076
9078 0 385985.12 180871.36 180920 -1 9077
9079 0 385876.2 181115.98 181080 -1 9078
9080 0 386224.25 183666.1 181160 -1 9079
9081 0 386697.5 184330.92 181200 -1 9080
9082 0 386860.12 184906.56 181320 -1 9081
9083 0 386914.34 185143.47 181560 -1 9082
9084 0 386881.25 185481.31 181840 -1 9083
9085 0 387101.66 186197.88 182040 -1 9084
9086 0 386910.53 186892.22 182160 -1 9085
9087 0 386500.38 187480.14 182160 -1 9086
9088 0 386256.9 188210.31 182200 -1 9087
9089 0 386251.12 189002.47 182240 -1 9088
9090 0 385048.94 191179.62 182200 -1 9089
9091 0 384993.2 191487.28 182000 -1 9090
9092 0 384720.03 192390.86 181600 -1 9091
9093 0 384682.3 192712.77 181320 -1 9092
9094 0 385321.1 195218.67 181320 -1 9093
9095 0 385683.1 195884.44 181280 -1 9094
9096 0 385413 196796.81 181240 -1 9095
9097 0 385729.84 197643.22 181200 -1 9096
9098 0 385800.4 197976.03 180680 -1 9097
9099 0 386025.1 198296.52 180480 -1 9098
9100 0 386103.75 198536.8 180360 -1 9099
9101 0 386171.5 198878.36 180120 -1 9100
9102 0 386056.16 198845.52 180080 -1 9101
9103 0 386121.66 199015.23 180000 -1 9102
9104 0 386286.12 199245.53 179920 -1 9103
9105 0 386306.3 199359.7 179840 -1 9104
9106 0 386185.62 199459.97 179760 -1 9105
9107 0 386138.03 199555.23 179720 -1 9106
9108 0 386243.7 199762.89 179680 -1 9107
9109 0 386356 199867.52 179640 -1 9108
9110 0 386393.38 199970.72 179600 -1 9109
9111 0 386491.5 200266.73 179560 -1 9110
9112 0 386515.5 200570.72 179520 -1 9111
9113 0 386826.03 200958.95 179480 -1 9112
9114 0 386824.22 201189 179400 -1 9113
9115 0 386988.3 201323.47 179360 -1 9114
9116 0 387080.56 202259.39 179280 -1 9115
9117 0 387251.34 202662.1 179200 -1 9116
9118 0 387931.97 204010.44 179160 -1 9117
9119 0 388530.66 206102.9 179160 -1 9118
9120 0 388895.66 206858.34 179040 -1 9119
9121 0 389080.47 207169.11 179000 -1 9120
9122 0 389455.88 207792.5 178920 -1 9121
9123 0 389640.8 208102.2 178880 -1 9122
9124 0 390821.53 210877.73 178880 -1 9123
9125 0 391719.06 212953.56 179000 -1 9124
9126 0 392347.56 214926.34 178880 -1 9125
9127 0 393232.6 216824.22 178880 -1 9126
9128 0 394622 220626.5 178880 -1 9127
9129 0 395574.47 222854.44 178640 -1 9128
9130 0 395826.56 223597.44 178520 -1 9129
9131 0 395814.7 223311.27 178320 -1 9130
9132 0 396163.22 224099.33 178000 -1 9131
9133 0 396532.75 225317.27 177920 -1 9132
9134 0 396880.94 226905.47 177840 -1 9133
9135 0 396931.88 227072.67 177800 -1 9134
9136 0 397030.28 227412.89 177720 -1 9135
9137 0 397082.47 227581.52 177680 -1 9136
9138 0 397025.28 227654.86 177480 -1 9137
9139 0 397076.22 227779.03 177440 -1 9138
9140 0 397674.5 228684.02 177440 -1 9139
9141 0 397929.94 228908.05 177440 -1 9140
9142 0 397946 228950.03 177520 -1 9141
9143 0 397126.16 227896.55 177400 -1 9139
9144 0 397224.38 228144.33 177320 -1 9143
9145 0 397286.22 228114.42 177160 -1 9144
9146 0 397363.97 228209.34 177080 -1 9145
9147 0 397345.47 228064.98 176960 -1 9146
9148 0 397333.78 227970.48 176880 -1 9147
9149 0 397397.7 228659.81 176600 -1 9148
9150 0 397405.84 228877.64 176520 -1 9149
9151 0 397513.88 229349.84 176280 -1 9150
9152 0 397578.1 229719.8 176080 -1 9151
9153 0 397627.66 230041.12 175880 -1 9152
9154 0 397704 230282.5 175800 -1 9153
9155 0 397775.88 230520.42 175720 -1 9154
9156 0 397798.3 231095.48 175520 -1 9155
9157 0 397827.47 231632.9 175320 -1 9156
9158 0 397853.25 232017.72 175160 -1 9157
9159 0 397851.1 232294.78 175040 -1 9158
9160 0 397933.28 232584.55 174920 -1 9159
9161 0 398103.16 232473.83 174800 -1 9160
9162 0 398003.78 232905.34 174600 -1 9161
9163 0 398000.56 233140.38 174440 -1 9162
9164 0 397976.94 233340.69 174280 -1 9163
9165 0 398033.66 233571.16 174080 -1 9164
9166 0 397976.47 233922.9 173880 -1 9165
9167 0 397971.72 234063.64 173720 -1 9166
9168 0 398030.8 234213.53 173560 -1 9167
9169 0 398019.28 234547.61 173400 -1 9168
9170 0 398079.9 234812.08 173280 -1 9169
9171 0 398004.6 235487.9 173120 -1 9170
9172 0 397983.03 236040.98 172960 -1 9171
9173 0 398034.88 236252.4 172840 -1 9172
9174 0 398064.22 236641.34 172680 -1 9173
9175 0 398055.34 236875.4 172520 -1 9174
9176 0 398096.94 237226.27 172400 -1 9175
9177 0 398102.53 237587.39 172240 -1 9176
9178 0 398113.9 237952.55 172080 -1 9177
9179 0 398224.8 238196.3 171920 -1 9178
9180 0 398131.5 238477.4 171720 -1 9179
9181 0 398054.7 238997.08 171560 -1 9180
9182 0 398043.78 240188.1 171520 -1 9181
9183 0 398588.1 241414.5 171520 -1 9182
9184 0 398543.44 241923.12 171080 -1 9183
9185 0 398132.88 243374.61 170600 -1 9184
9186 0 397978.16 244254.84 170520 -1 9185
9187 0 397936.25 244399.38 170400 -1 9186
9188 0 397962 244642.36 170320 -1 9187
9189 0 397801.47 245027.31 169880 -1 9188
9190 0 397520.38 245858.64 169800 -1 9189
9191 0 397592.34 245507.48 169640 -1 9190
9192 0 397572.75 245611.47 169520 -1 9191
9193 0 397573.8 245848.42 169360 -1 9192
9194 0 397464.94 246205.83 169240 -1 9193
9195 0 397453.22 246635.23 169080 -1 9194
9196 0 397348.44 247201.4 169000 -1 9195
9197 0 397077.97 247769.22 168760 -1 9196
9198 0 396908.66 248636.44 168480 -1 9197
9199 0 396837.78 249287.55 168240 -1 9198
9200 0 396794.12 249586.14 168080 -1 9199
9201 0 396808.2 249699.42 167920 -1 9200
9202 0 396807.34 249842.48 167760 -1 9201
9203 0 396689.28 250035.33 167560 -1 9202
9204 0 396566.2 250479.97 167440 -1 9203
9205 0 396575.34 250434.78 167360 -1 9204
9206 0 396684.34 250589.17 167160 -1 9205
9207 0 396645.97 250737.88 167080 -1 9206
9208 0 396639.56 251567.31 167000 -1 9207
9209 0 396734.88 252012.52 166800 -1 9208
9210 0 396846.6 252440.72 166560 -1 9209
9211 0 397010 252351 166360 -1 9210
9212 0 397173.4 252261.3 166160 -1 9211
9213 0 397614.38 253231.5 165640 -1 9212
9214 0 397810.8 253872.25 165440 -1 9213
9215 0 397840.8 254507.06 165280 -1 9214
9216 0 397834.97 254510.8 165240 -1 9215
9217 0 397866.56 254832.38 165080 -1 9216
9218 0 397805.1 255738.27 165080 -1 9217
9219 0 397340.97 256943.53 165080 -1 9218
9220 0 396674.1 257408.64 164960 -1 9219
9221 0 396372.2 258065.89 164960 -1 9220
9222 0 396363.56 258129.06 164800 -1 9221
9223 0 396460.12 258531.36 164600 -1 9222
9224 0 396120.1 260175.95 164600 -1 9223
9225 0 395916 260345.4 164480 -1 9224
9226 0 396025.56 260206.06 164360 -1 9225
9227 0 396075.3 260122.94 164240 -1 9226
9228 0 396013 260417.66 164120 -1 9227
9229 0 396073.72 260592.78 164040 -1 9228
9230 0 396042.06 260777.2 163960 -1 9229
9231 0 395945.1 261026.14 163880 -1 9230
9232 0 395847.88 261350.81 163800 -1 9231
9233 0 395811.1 261700 163720 -1 9232
9234 0 396061.62 262279.7 163640 -1 9233
9235 0 396325.75 262726.16 163440 -1 9234
9236 0 396367.9 262736.94 163320 -1 9235
9237 0 396683.6 262978.25 163200 -1 9236
9238 0 396980 263110.94 163080 -1 9237
9239 0 397132.5 263249.3 162960 -1 9238
9240 0 397322.97 263351.94 162840 -1 9239
9241 0 397676.22 263528.72 162680 -1 9240
9242 0 398032.66 263713.53 162520 -1 9241
9243 0 398382.44 263880.22 162400 -1 9242
9244 0 398812.53 264437.5 162160 -1 9243
9245 0 399166.75 264938.06 162000 -1 9244
9246 0 399635.12 265688.75 161960 -1 9245
9247 0 400401.47 266509.6 161920 -1 9246
9248 0 400668.5 266633.62 161840 -1 9247
9249 0 400731.06 266753.16 161800 -1 9248
9250 0 400785.12 266942.34 161760 -1 9249
9251 0 401249 267712.06 161720 -1 9250
9252 0 401500.38 266676.03 161360 -1 9251
9253 0 402165.66 266321.44 161120 -1 9252
9254 0 402525.44 265964.1 160960 -1 9253
9255 0 402612.8 265876.38 160920 -1 9254
9256 0 403005.7 265693.1 160800 -1 9255
9257 0 403226.28 265604.22 160720 -1 9256
9258 0 403280.03 265594.66 160680 -1 9257
9259 0 403814.25 265253.8 160560 -1 9258
9260 0 404186.47 265191.6 160440 -1 9259
9261 0 404157.97 265197.03 160400 -1 9260
9262 0 404352.16 265166.75 160360 -1 9261
9263 0 404546.1 265132.66 160320 -1 9262
9264 0 405110.62 265198 160160 -1 9263
9265 0 405251.56 265263.28 160120 -1 9264
9266 0 405683.62 265456 160000 -1 9265
9267 0 405756.94 265498.84 159880 -1 9266
9268 0 405773 265492.12 159840 -1 9267
9269 0 405900.78 265556.12 159760 -1 9268
9270 0 405994.56 265596.12 159720 -1 9269
9271 0 406135.38 265634.44 159600 -1 9270
9272 0 406247.97 265700.44 159560 -1 9271
9273 0 406959.84 265992.56 159520 -1 9272
9274 0 409141.88 266166.12 159480 -1 9273
9275 0 411144.97 266304.94 159520 -1 9274
9276 0 412713.03 266169.53 159560 -1 9275
9277 0 413605.53 266190.62 159640 -1 9276
9278 0 414695.5 266458 159680 -1 9277
9279 0 414848.53 266472.62 159760 -1 9278
9280 0 416964.1 266232.4 159800 -1 9279
9281 0 417397.16 265983.22 159560 -1 9280
9282 0 417600 265774.5 159400 -1 9281
9283 0 417731.44 265782.6 159200 -1 9282
9284 0 417780.16 265738.97 159040 -1 9283
9285 0 418373.56 265750.7 159000 -1 9284
9286 0 418773.88 265849.03 158920 -1 9285
9287 0 419725.25 266289.12 158880 -1 9286
9288 0 420539.7 266598.66 159000 -1 9287
9289 0 420683.2 266685.1 159120 -1 9288
9290 0 420754 266755.06 159200 -1 9289
9291 0 420918.62 266891.34 159320 -1 9290
9292 0 420926 266961.66 159440 -1 9291
9293 0 420895.78 267050.78 159600 -1 9292
9294 0 420813.62 267190.62 159760 -1 9293
9295 0 420799.22 267186.78 159800 -1 9294
9296 0 420651.06 267207.56 159960 -1 9295
9297 0 421381.16 267033.88 159960 -1 9296
9298 0 422016.94 267393.16 159960 -1 9297
9299 0 422032.5 267400.5 160040 -1 9298
9300 0 422315.3 267585.3 160160 -1 9299
9301 0 422286 267566.84 160240 -1 9300
9302 0 422345.44 267526.3 160320 -1 9301
9303 0 422508.44 267570.22 160440 -1 9302
9304 0 422628.44 267552.75 160760 -1 9303
9305 0 422815.16 267494.56 161120 -1 9304
9306 0 422892.78 267676.4 161520 -1 9305
9307 0 423384.28 267928.1 161960 -1 9306
9308 0 423963.3 268037.2 162600 -1 9307
9309 0 424728.62 268147.72 162920 -1 9308
9310 0 425235 268236.4 163160 -1 9309
9311 0 425389.6 268252.47 163200 -1 9310
9312 0 426167.9 268136.2 163280 -1 9311
9313 0 426665.47 267664.12 163240 -1 9312
9314 0 426461 267801.25 163120 -1 9313
9315 0 426393.12 267846.7 163080 -1 9314
9316 0 426390.56 267897.12 163000 -1 9315
9317 0 426552.12 267691.06 163400 -1 9312
9318 0 426779.56 267481.06 163520 -1 9317
9319 0 426896.1 267299.06 163680 -1 9318
9320 0 426881.88 267159.9 163920 -1 9319
9321 0 426985.03 267036.53 164120 -1 9320
9322 0 427016.44 267131.2 164360 -1 9321
9323 0 426995.2 267176.28 164680 -1 9322
9324 0 427052.25 267144.9 164840 -1 9323
9325 0 427280.88 267020.47 165160 -1 9324
9326 0 427383.75 266979 165320 -1 9325
9327 0 427443.8 266932.75 165600 -1 9326
9328 0 427569.2 266684.44 165920 -1 9327
9329 0 427860.66 266088.62 166480 -1 9328
9330 0 427984.16 265986.62 166880 -1 9329
9331 0 428015.38 266020.97 167240 -1 9330
9332 0 427977.6 266046.9 167520 -1 9331
9333 0 427993.62 266154.88 167800 -1 9332
9334 0 427914.5 266157.94 168160 -1 9333
9335 0 427865.88 266131.2 168520 -1 9334
9336 0 427788 266040.25 168880 -1 9335
9337 0 427564.84 265975.06 169200 -1 9336
9338 0 427449.8 266111.03 169440 -1 9337
9339 0 427356.1 266146.88 169680 -1 9338
9340 0 427248.97 266283.1 170200 -1 9339
9341 0 427209.78 266394.22 170560 -1 9340
9342 0 427506.47 266783.28 171440 -1 9341
9343 0 427993.2 267058.22 171480 -1 9342
9344 0 428702.9 267632.06 171560 -1 9343
9345 0 429317.3 268006.3 171520 -1 9344
9346 0 429530.03 268184.06 171280 -1 9345
9347 0 429773.28 268231.47 171040 -1 9346
9348 0 430145.97 268375.56 170760 -1 9347
9349 0 430588.9 268582.34 170560 -1 9348
9350 0 431121.94 268837.62 170320 -1 9349
9351 0 431721.84 269054.6 170000 -1 9350
9352 0 432514 269438.22 169520 -1 9351
9353 0 432929.44 269594.78 169280 -1 9352
9354 0 433356.2 269897.84 169160 -1 9353
9355 0 433609.94 270138.88 169120 -1 9354
9356 0 433926.88 270354.88 169000 -1 9355
9357 0 434358.25 270401.88 168840 -1 9356
9358 0 434513.66 270438.84 168680 -1 9357
9359 0 434725.88 270362.62 168480 -1 9358
9360 0 434817.75 270358.3 168240 -1 9359
9361 0 435246.8 270677.7 168080 -1 9360
9362 0 435553.94 270853.16 167920 -1 9361
9363 0 435713.7 270936 167720 -1 9362
9364 0 436097.8 271069.38 167400 -1 9363
9365 0 436840.1 271161.47 167200 -1 9364
9366 0 437358.75 271180.3 167000 -1 9365
9367 0 438216.94 271489.9 166840 -1 9366
9368 0 439705.94 272015.66 166880 -1 9367
9369 0 440432.47 272038.2 166840 -1 9368
9370 0 440581.1 272027.47 166640 -1 9369
9371 0 440715.38 271955.28 166560 -1 9370
9372 0 440095.56 272029.75 166960 -1 9368
9373 0 440287.94 272097.53 167200 -1 9372
9374 0 440518 272270.88 167400 -1 9373
9375 0 433426 270826.22 168240 -1 9360
9376 0 433338.72 270897.44 168160 -1 9375
9377 0 433228.3 271067.4 167960 -1 9376
9378 0 432839.16 271379.1 167720 -1 9377
9379 0 432420.78 271761.3 167520 -1 9378
9380 0 432297.25 271779.9 167320 -1 9379
9381 0 432061.66 271813.72 167080 -1 9380
9382 0 431934.66 271796.66 166920 -1 9381
9383 0 431870.84 271788.12 166840 -1 9382
9384 0 431788.3 271812.44 166600 -1 9383
9385 0 431754.16 271661.16 166520 -1 9384
9386 0 431777.25 271674.66 166480 -1 9385
9387 0 431920.2 271613.4 166320 -1 9386
9388 0 431956.16 271598.34 166280 -1 9387
9389 0 432147.97 271589.5 166120 -1 9388
9390 0 428409.6 267300.7 163520 -1 9318
9391 0 428643.28 267422.9 163240 -1 9390
9392 0 428728.7 267459.7 163000 -1 9391
9393 0 428809.72 267520.12 162920 -1 9392
9394 0 429317.66 267684.6 162760 -1 9393
9395 0 429793.75 267869.34 162720 -1 9394
9396 0 430387.7 267975.47 162520 -1 9395
9397 0 430596.06 267858.66 162360 -1 9396
9398 0 430614.8 267782.8 162320 -1 9397
9399 0 430849.9 267654.47 162160 -1 9398
9400 0 431019.03 267571.06 161960 -1 9399
9401 0 431199.62 267397.44 161800 -1 9400
9402 0 431312.7 267267.44 161760 -1 9401
9403 0 422589.56 267752.16 160160 -1 9300
9404 0 422643.25 267789.75 160080 -1 9403
9405 0 422939.56 267971.94 159840 -1 9404
9406 0 423193.94 268149.16 159560 -1 9405
9407 0 423279.06 268216.88 159480 -1 9406
9408 0 423806.8 268343.6 159160 -1 9407
9409 0 423987.4 268387.44 158880 -1 9408
9410 0 424233.88 268397.25 158600 -1 9409
9411 0 424292.16 268568.1 158320 -1 9410
9412 0 424407.2 268751.56 158120 -1 9411
9413 0 424277.62 269393.94 158040 -1 9412
9414 0 424239.06 269434.25 157960 -1 9413
9415 0 424239.06 269434.25 157920 -1 9414
9416 0 424192.75 269541.97 157720 -1 9415
9417 0 424098 269506.03 157440 -1 9416
9418 0 424139.3 269594.75 157240 -1 9417
9419 0 424083.38 269507.38 157080 -1 9418
9420 0 424027.56 269419.56 156920 -1 9419
9421 0 423986 269354.06 156800 -1 9420
9422 0 424073.97 269295.94 156600 -1 9421
9423 0 424174.7 269130.62 156480 -1 9422
9424 0 424234.56 269128.03 156320 -1 9423
9425 0 424265.8 269110.88 156280 -1 9424
9426 0 420389.34 267250.88 160240 -1 9296
9427 0 420122.56 267294.56 160520 -1 9426
9428 0 420087.22 267300.16 160560 -1 9427
9429 0 420035.44 267324.56 160600 -1 9428
9430 0 419726.2 267471.72 160840 -1 9429
9431 0 419676.84 267498.3 160880 -1 9430
9432 0 419612.66 267546.84 160960 -1 9431
9433 0 419533.97 267610.97 161080 -1 9432
9434 0 419328.88 267683.53 161280 -1 9433
9435 0 419210.47 267696.62 161360 -1 9434
9436 0 419029.03 267716.16 161560 -1 9435
9437 0 418708.44 267929.84 162000 -1 9436
9438 0 418423.75 268131.7 162480 -1 9437
9439 0 417887.56 268153.38 162840 -1 9438
9440 0 417708.34 268176.53 163120 -1 9439
9441 0 417669.25 268153.5 163200 -1 9440
9442 0 417876.84 269034.3 163200 -1 9441
9443 0 417854.9 269346 163400 -1 9442
9444 0 417734.47 269567.97 163480 -1 9443
9445 0 417606 269914.1 164000 -1 9444
9446 0 417419.8 270418.75 164520 -1 9445
9447 0 417437.22 270541.56 164840 -1 9446
9448 0 417521.25 270659.38 165040 -1 9447
9449 0 417605.88 270695.4 165280 -1 9448
9450 0 417723.97 270759.44 165400 -1 9449
9451 0 417654.84 270813.66 165680 -1 9450
9452 0 417634.9 270795.47 165760 -1 9451
9453 0 417509.88 270769.3 165840 -1 9452
9454 0 417263.97 270602.9 166120 -1 9453
9455 0 417077.62 270616.3 166360 -1 9454
9456 0 416891.16 270727.6 166600 -1 9455
9457 0 416731.94 270851.2 166880 -1 9456
9458 0 416484.44 270954.4 167120 -1 9457
9459 0 416396.06 270951.9 167320 -1 9458
9460 0 415877.75 271376.4 167800 -1 9459
9461 0 415671.78 271660.66 168040 -1 9460
9462 0 417512.66 267966.62 163360 -1 9441
9463 0 417374.06 268012.78 163760 -1 9462
9464 0 417143.8 268023.22 163880 -1 9463
9465 0 416773.03 268239.12 163920 -1 9464
9466 0 416368.12 268316.06 164120 -1 9465
9467 0 416320.44 268331.9 164200 -1 9466
9468 0 415856.2 268315.94 164480 -1 9467
9469 0 415386.78 268335.2 164640 -1 9468
9470 0 415165.1 268268.62 164800 -1 9469
9471 0 414967.28 268230.2 165120 -1 9470
9472 0 414877 268200.53 165200 -1 9471
9473 0 414981.78 268169.88 165400 -1 9472
9474 0 414985.22 268078.06 165640 -1 9473
9475 0 415054.53 267940.1 165680 -1 9474
9476 0 415057.1 267898.1 165760 -1 9475
9477 0 419652.4 266258.47 158680 -1 9287
9478 0 419712.84 266386.44 158120 -1 9477
9479 0 419737.25 266349.8 157840 -1 9478
9480 0 419751.1 266129.94 157560 -1 9479
9481 0 420003.97 266052.9 157200 -1 9480
9482 0 420083.7 265930.06 156920 -1 9481
9483 0 420125.75 265918.03 156640 -1 9482
9484 0 420224.72 265905.5 156280 -1 9483
9485 0 420309.84 266091.72 155760 -1 9484
9486 0 420481.88 265958.6 154960 -1 9485
9487 0 420500.47 265907.94 154720 -1 9486
9488 0 420505.56 265963.3 154400 -1 9487
9489 0 420691.4 265999.16 154040 -1 9488
9490 0 420842.8 266030.8 153600 -1 9489
9491 0 420896.12 265906.16 153360 -1 9490
9492 0 420918.75 265859.84 153200 -1 9491
9493 0 420969.03 265735.97 153000 -1 9492
9494 0 421121.75 265732.62 152800 -1 9493
9495 0 421405.94 265548.94 151960 -1 9494
9496 0 421634.47 265639.16 151640 -1 9495
9497 0 421913.78 265705.9 151440 -1 9496
9498 0 422016.38 265758.94 151200 -1 9497
9499 0 422180.1 265879.3 150880 -1 9498
9500 0 422622.47 266017.8 150440 -1 9499
9501 0 422736 266011.28 150280 -1 9500
9502 0 422832.2 266136.66 150080 -1 9501
9503 0 422827.25 266032.12 149920 -1 9502
9504 0 422783.8 266015.47 149880 -1 9503
9505 0 422818.78 266045.75 149720 -1 9504
9506 0 422712.62 265984.28 149520 -1 9505
9507 0 422835.97 265987.25 149280 -1 9506
9508 0 422969.25 265987.38 149040 -1 9507
9509 0 423099.12 265960.97 148760 -1 9508
9510 0 423207.56 265903.9 148520 -1 9509
9511 0 423295.5 265798.12 148320 -1 9510
9512 0 423414.1 265695.4 148160 -1 9511
9513 0 423518.53 265627.72 148080 -1 9512
9514 0 423620.66 265560.97 148000 -1 9513
9515 0 423692.06 265451.38 147920 -1 9514
9516 0 423847.94 265281.9 147720 -1 9515
9517 0 423856.94 265240.62 147640 -1 9516
9518 0 423867.72 265220.72 147600 -1 9517
9519 0 423932.4 265099.47 147360 -1 9518
9520 0 423890.8 265062.47 147160 -1 9519
9521 0 423948.6 265078.4 147080 -1 9520
9522 0 424035.22 265103.1 146960 -1 9521
9523 0 424211.97 265234.56 146720 -1 9522
9524 0 424333.34 265499.06 146480 -1 9523
9525 0 424555.47 265535.38 146200 -1 9524
9526 0 424802.56 265704.34 146000 -1 9525
9527 0 425032.38 265780.66 145720 -1 9526
9528 0 425142.22 265732.9 145520 -1 9527
9529 0 425304.78 265766.97 145280 -1 9528
9530 0 425427 265815.3 145040 -1 9529
9531 0 425682.84 265756.38 144640 -1 9530
9532 0 425852.34 265588.06 144400 -1 9531
9533 0 425911.5 265538.5 144280 -1 9532
9534 0 425971 265489 144160 -1 9533
9535 0 426106.72 265402.16 143920 -1 9534
9536 0 426195.78 265311 143720 -1 9535
9537 0 426324.5 265290.56 143520 -1 9536
9538 0 426332.88 265275.62 143320 -1 9537
9539 0 426369.7 265248 143120 -1 9538
9540 0 426317.75 265243.5 142880 -1 9539
9541 0 426333.94 265061.2 142840 -1 9540
9542 0 426603.6 263974.88 142840 -1 9541
9543 0 426672.9 263701.72 142960 -1 9542
9544 0 426537.5 263610.44 143080 -1 9543
9545 0 426332 264935.66 142760 -1 9541
9546 0 426330.6 264872.97 142720 -1 9545
9547 0 426346.47 264721.66 142640 -1 9546
9548 0 426338 264706.06 142560 -1 9547
9549 0 426410 264682.06 142480 -1 9548
9550 0 426442 264538.06 142400 -1 9549
9551 0 426450 264354.06 142320 -1 9550
9552 0 426442 264266.12 142280 -1 9551
9553 0 426514 264146.12 142200 -1 9552
9554 0 426506 264106.12 142160 -1 9553
9555 0 426506 264162.12 142040 -1 9554
9556 0 426658 265778.06 142480 -1 9549
9557 0 426666 266042.06 142400 -1 9556
9558 0 426682 266162.06 142320 -1 9557
9559 0 426850 266498.06 142240 -1 9558
9560 0 427010 266682.06 142160 -1 9559
9561 0 427326 266954.1 142000 -1 9560
9562 0 427702 267082.1 141920 -1 9561
9563 0 427982 267066.12 141840 -1 9562
9564 0 428250 267142.12 141680 -1 9563
9565 0 428586 267198.16 141560 -1 9564
9566 0 428754 267158.16 141440 -1 9565
9567 0 429234 267234.16 141360 -1 9566
9568 0 429686 267226.22 141280 -1 9567
9569 0 430274 267282.25 141320 -1 9568
9570 0 430590 267170.25 141360 -1 9569
9571 0 430938 267162.25 141440 -1 9570
9572 0 431190 267210.25 141520 -1 9571
9573 0 431434 267222.03 141600 -1 9572
9574 0 431726 267198.03 141720 -1 9573
9575 0 431862 267278.03 141840 -1 9574
9576 0 432070 267318.03 141960 -1 9575
9577 0 432238 267458.06 142080 -1 9576
9578 0 432442 267554.1 142280 -1 9577
9579 0 432650 267654.1 142440 -1 9578
9580 0 433026 267614.1 142520 -1 9579
9581 0 433446 267634.1 142600 -1 9580
9582 0 433674 267602.1 142760 -1 9581
9583 0 433874 267610.1 142880 -1 9582
9584 0 434342 267546.12 143040 -1 9583
9585 0 435578.03 267934.12 143040 -1 9584
9586 0 435666 268150.16 143000 -1 9585
9587 0 435606 267990.16 142880 -1 9586
9588 0 435530 267894.22 142760 -1 9587
9589 0 435578 268066.22 142640 -1 9588
9590 0 435898 269254.06 143000 -1 9586
9591 0 435962 269694.06 142960 -1 9590
9592 0 435978 269814.06 142840 -1 9591
9593 0 436210 270030.06 142800 -1 9592
9594 0 436378 270158.06 142720 -1 9593
9595 0 436610 270414.06 142560 -1 9594
9596 0 436722 270446.06 142480 -1 9595
9597 0 436832 270480.03 142320 -1 9596
9598 0 437024 270596.03 141960 -1 9597
9599 0 437088 270560.03 141720 -1 9598
9600 0 437104 270534.03 141520 -1 9599
9601 0 437216 270638.03 141320 -1 9600
9602 0 437350 270684.03 141120 -1 9601
9603 0 437568 270774.03 140880 -1 9602
9604 0 437792 270942.03 140720 -1 9603
9605 0 438018 270992.03 140520 -1 9604
9606 0 438218 270998.03 140360 -1 9605
9607 0 438460 271036.03 140200 -1 9606
9608 0 438650 271192.03 140120 -1 9607
9609 0 438880 271350.03 140040 -1 9608
9610 0 439328 271440.06 139960 -1 9609
9611 0 439840 271460.1 139880 -1 9610
9612 0 439876 271444.1 139720 -1 9611
9613 0 440036 271468.1 139600 -1 9612
9614 0 440068 271492.1 139560 -1 9613
9615 0 440164 271488.1 139440 -1 9614
9616 0 440564 271596.1 139320 -1 9615
9617 0 440652 271612.1 139240 -1 9616
9618 0 440826 271609 139120 -1 9617
9619 0 440884 271608.03 139080 -1 9618
9620 0 441420 271828.03 139040 -1 9619
9621 0 441940 272052.03 139000 -1 9620
9622 0 441908 272016.06 138920 -1 9621
9623 0 441376 271856.03 138800 -1 9622
9624 0 441746.66 271949.34 138720 -1 9623
9625 0 441932 271996.03 138680 -1 9624
9626 0 442012 272008.03 138560 -1 9625
9627 0 442188 272084.03 138520 -1 9626
9628 0 442312 272116.03 138400 -1 9627
9629 0 442560 272148.03 138400 -1 9628
9630 0 440724.75 271659.84 138720 -1 9624
9631 0 440332.88 271370.7 138720 -1 9630
9632 0 440054.34 271252.88 138640 -1 9631
9633 0 440047.66 271281 138600 -1 9632
9634 0 440068.72 271385.12 138560 -1 9633
9635 0 443092 272296.06 138880 -1 9622
9636 0 443280 272272.06 138960 -1 9635
9637 0 443484 272236.06 139120 -1 9636
9638 0 443608 272208.06 139280 -1 9637
9639 0 443684 272172.06 139400 -1 9638
9640 0 443732 272152.06 139480 -1 9639
9641 0 443780 272260.03 139600 -1 9640
9642 0 443822 272330.03 139760 -1 9641
9643 0 443810 272370.03 139880 -1 9642
9644 0 443814 272428.03 140000 -1 9643
9645 0 443812 272472.03 140080 -1 9644
9646 0 443866 272492.03 140240 -1 9645
9647 0 443860 272516.03 140360 -1 9646
9648 0 443878 272568.03 140480 -1 9647
9649 0 443972 272642.03 140680 -1 9648
9650 0 444038 272768.03 140760 -1 9649
9651 0 444052 272846.03 140920 -1 9650
9652 0 444052 272876.03 141080 -1 9651
9653 0 444112 273016.03 141280 -1 9652
9654 0 444146 273112.03 141440 -1 9653
9655 0 444192 273094.03 141520 -1 9654
9656 0 444214 273058.03 141640 -1 9655
9657 0 444276 273026.03 141720 -1 9656
9658 0 444304 273034.03 141840 -1 9657
9659 0 444326 273044.03 141960 -1 9658
9660 0 444454 272938.03 142080 -1 9659
9661 0 444562 272762.06 142160 -1 9660
9662 0 444682 272734.06 142240 -1 9661
9663 0 444638 272750.03 142360 -1 9662
9664 0 444610 272758.03 142520 -1 9663
9665 0 444390 272782.03 142640 -1 9664
9666 0 444342 272798.06 142760 -1 9665
9667 0 444334 272794.06 142920 -1 9666
9668 0 444354 272878.06 143040 -1 9667
9669 0 444378 272926.06 143160 -1 9668
9670 0 435634 268022.06 143200 -1 9585
9671 0 435690 268062.06 143280 -1 9670
9672 0 435666 267982.06 143400 -1 9671
9673 0 435666 267910.06 143520 -1 9672
9674 0 435674 267878.06 143640 -1 9673
9675 0 435594 267942.06 143720 -1 9674
9676 0 435666 268238.06 143760 -1 9675
9677 0 429670 267146.22 141200 -1 9568
9678 0 429670 267122.25 141080 -1 9677
9679 0 429654 267058.25 140920 -1 9678
9680 0 429658 267046.25 140760 -1 9679
9681 0 429678 267126.25 140560 -1 9680
9682 0 429654 267098.25 140400 -1 9681
9683 0 429674 267062.25 140320 -1 9682
9684 0 429754 266974.25 140240 -1 9683
9685 0 429738 266954.28 140120 -1 9684
9686 0 429758 266970.28 139960 -1 9685
9687 0 429774 266990.28 139800 -1 9686
9688 0 429770 267042.03 139680 -1 9687
9689 0 429770 267034.03 139560 -1 9688
9690 0 429750 266982.03 139400 -1 9689
9691 0 429726 266954.03 139360 -1 9690
9692 0 429706 266906.06 139200 -1 9691
9693 0 429770 266958.06 139040 -1 9692
9694 0 429790 266954.06 138880 -1 9693
9695 0 429826 266858.06 138720 -1 9694
9696 0 429822 266802.06 138600 -1 9695
9697 0 429834 266766.06 138520 -1 9696
9698 0 429842 266774.06 138440 -1 9697
9699 0 429890 266790.06 138320 -1 9698
9700 0 429930 266742.06 138280 -1 9699
9701 0 429986 266898.1 138120 -1 9700
9702 0 429958 266954.12 137880 -1 9701
9703 0 430078 267114.12 137640 -1 9702
9704 0 430130 267154.12 137600 -1 9703
9705 0 430158 267194.03 137440 -1 9704
9706 0 430234 267334.03 137320 -1 9705
9707 0 430370 267450.03 137160 -1 9706
9708 0 430546 267594.03 137040 -1 9707
9709 0 430570 267686.03 136880 -1 9708
9710 0 430642 267766.03 136760 -1 9709
9711 0 430750.03 268018.1 136720 -1 9710
9712 0 430818 268382.06 136760 -1 9711
9713 0 430746 268530.06 136840 -1 9712
9714 0 430882 268098.06 136640 -1 9711
9715 0 430870 268170.06 136480 -1 9714
9716 0 430894 268182.06 136360 -1 9715
9717 0 430974 268198.06 136200 -1 9716
9718 0 430998 268250.1 136080 -1 9717
9719 0 430963.34 268255.34 136000 -1 9718
9720 0 430946 268258.1 135960 -1 9719
9721 0 430982 268322.1 135800 -1 9720
9722 0 430966 268366.1 135680 -1 9721
9723 0 430742 268434.1 135640 -1 9722
9724 0 406798.62 265943.5 159320 -1 9273
9725 0 406823.44 265964.4 159240 -1 9724
9726 0 407072.38 266032.88 159120 -1 9725
9727 0 407357.94 266116.88 159000 -1 9726
9728 0 407454.28 266146.16 158960 -1 9727
9729 0 407599.8 266017.34 158720 -1 9728
9730 0 407678.75 266030.94 158680 -1 9729
9731 0 407767.6 266036.62 158480 -1 9730
9732 0 407822.75 265961.5 158400 -1 9731
9733 0 408066.47 265704.2 158040 -1 9732
9734 0 408087.6 265722.6 157840 -1 9733
9735 0 408297.2 266169.56 157360 -1 9734
9736 0 408706.94 266498.66 157160 -1 9735
9737 0 409054.2 266870.4 156960 -1 9736
9738 0 409351.06 267546.4 156600 -1 9737
9739 0 409687.34 267901.66 156440 -1 9738
9740 0 410117.94 268292.66 156360 -1 9739
9741 0 410507.06 268853.66 156160 -1 9740
9742 0 411061.72 269577.75 155760 -1 9741
9743 0 411365 269952.8 155400 -1 9742
9744 0 411608.38 270336.56 154760 -1 9743
9745 0 411875.22 270453.84 154360 -1 9744
9746 0 412192.88 270335.7 154000 -1 9745
9747 0 412416.53 270188.97 153640 -1 9746
9748 0 412593.84 269943.12 153520 -1 9747
9749 0 412598.47 269766.38 153320 -1 9748
9750 0 412577.06 269650.12 153160 -1 9749
9751 0 412590 269592.78 153120 -1 9750
9752 0 412701.5 269810.5 152880 -1 9751
9753 0 412817.62 270199.5 152800 -1 9752
9754 0 412742.84 270465.78 152640 -1 9753
9755 0 412804.34 270641.28 152280 -1 9754
9756 0 412826.66 270814.44 151960 -1 9755
9757 0 412971.34 270970.7 151800 -1 9756
9758 0 413146.5 271183.66 151600 -1 9757
9759 0 413264.66 271155.16 151520 -1 9758
9760 0 413255.03 271122.6 151440 -1 9759
9761 0 413285.12 271218.78 151320 -1 9760
9762 0 413296.38 271306.97 151160 -1 9761
9763 0 413345.44 271375.22 151080 -1 9762
9764 0 413759.94 271373.72 150800 -1 9763
9765 0 414117 271530.7 150400 -1 9764
9766 0 414216.97 271659.9 150120 -1 9765
9767 0 414216.12 271611.72 149920 -1 9766
9768 0 414010.12 271743.66 149320 -1 9767
9769 0 413963.3 272023 148640 -1 9768
9770 0 414284.38 272309.16 147920 -1 9769
9771 0 414724.84 272361 147400 -1 9770
9772 0 414973.62 272615.7 146920 -1 9771
9773 0 415280.56 272771.6 146640 -1 9772
9774 0 415386.1 273035.8 146400 -1 9773
9775 0 415410.28 273225.34 146040 -1 9774
9776 0 415377.88 273337 145880 -1 9775
9777 0 415397.06 273398.47 145760 -1 9776
9778 0 415158.1 273411.28 145720 -1 9777
9779 0 415360.03 273385.6 145640 -1 9778
9780 0 415427.75 273473.88 145240 -1 9779
9781 0 415550.03 273577.9 144960 -1 9780
9782 0 415612.44 273354.3 144600 -1 9781
9783 0 415735.28 273291.6 144360 -1 9782
9784 0 415741.1 273306.47 144120 -1 9783
9785 0 415745.2 273334.66 143960 -1 9784
9786 0 415923.22 273367.28 143720 -1 9785
9787 0 416154.06 273509.38 143440 -1 9786
9788 0 416224.6 273645.4 143200 -1 9787
9789 0 416187.88 273944.88 143000 -1 9788
9790 0 416277.88 274394.53 142680 -1 9789
9791 0 416084.44 274921.8 142520 -1 9790
9792 0 415810.66 275271.38 142040 -1 9791
9793 0 415629.53 275570.7 141520 -1 9792
9794 0 415513.25 275658.2 141280 -1 9793
9795 0 415513.1 275728.22 141040 -1 9794
9796 0 414793.25 276333.06 141000 -1 9795
9797 0 414716.16 276445.25 141080 -1 9796
9798 0 414589.3 276702.84 141240 -1 9797
9799 0 414293.62 276978.5 141480 -1 9798
9800 0 414052.9 277163.94 141680 -1 9799
9801 0 413847.12 277287.7 141880 -1 9800
9802 0 414021.97 277519.3 142200 -1 9801
9803 0 413984.22 277731.1 142400 -1 9802
9804 0 414003.12 277842.9 142480 -1 9803
9805 0 415517.16 275721.38 141000 -1 9795
9806 0 415487.88 275719 140800 -1 9805
9807 0 415545.62 275580.7 140600 -1 9806
9808 0 415510.62 275356.5 140560 -1 9807
9809 0 415323.5 275750.66 140480 -1 9808
9810 0 415262.44 275796.66 140320 -1 9809
9811 0 415350.6 275713.12 140120 -1 9810
9812 0 415503.44 275521.44 139840 -1 9811
9813 0 415226.97 275529.03 139760 -1 9812
9814 0 415148.1 275527 139600 -1 9813
9815 0 412241.78 268804.44 153120 -1 9751
9816 0 411866.56 268335.34 152960 -1 9815
9817 0 411560.56 268013.16 152680 -1 9816
9818 0 411496.75 267792.88 152560 -1 9817
9819 0 411451.34 267381 152280 -1 9818
9820 0 411506.1 266695.1 152080 -1 9819
9821 0 411552.12 266121.72 151920 -1 9820
9822 0 411663.53 265668.1 151680 -1 9821
9823 0 411620.8 265200.8 151520 -1 9822
9824 0 411609.97 265084.34 151480 -1 9823
9825 0 411740.03 264584.22 151400 -1 9824
9826 0 411832.66 264200.1 151280 -1 9825
9827 0 411810.38 263918.34 151160 -1 9826
9828 0 412027.2 263549.6 151000 -1 9827
9829 0 412023.12 263256.3 150800 -1 9828
9830 0 412076.8 263177.9 150680 -1 9829
9831 0 412223.9 262877.47 150520 -1 9830
9832 0 412854.66 262043.36 150400 -1 9831
9833 0 412944.53 261042.84 150440 -1 9832
9834 0 412799.44 260958.05 150560 -1 9833
9835 0 412801 260711.98 150600 -1 9834
9836 0 412804.03 260601.84 150640 -1 9835
9837 0 412714.56 260473.58 150720 -1 9836
9838 0 412800.12 261399.5 150600 -1 9834
9839 0 412803.6 261345.6 150640 -1 9838
9840 0 413624.4 259295.7 150480 -1 9833
9841 0 413529.6 259066.22 150600 -1 9840
9842 0 413539.03 258757.94 150840 -1 9841
9843 0 413488.8 258584.69 151000 -1 9842
9844 0 413389.9 258368.08 151240 -1 9843
9845 0 413197.5 258265.3 151600 -1 9844
9846 0 413156.16 258343.9 151920 -1 9845
9847 0 413040.53 258219.98 152120 -1 9846
9848 0 412899.84 257935.53 152480 -1 9847
9849 0 412884.97 257892.02 152800 -1 9848
9850 0 412632.6 257795.75 153200 -1 9849
9851 0 412639.22 257672.83 153400 -1 9850
9852 0 412542.12 257599.05 153720 -1 9851
9853 0 412603.44 257582.05 153760 -1 9852
9854 0 412538.22 257603.92 153920 -1 9853
9855 0 412494.72 257621.28 154040 -1 9854
9856 0 412550.75 257608.47 154240 -1 9855
9857 0 412561.22 257644.05 154320 -1 9856
9858 0 412653.8 257712.52 154480 -1 9857
9859 0 412702.34 257750.28 154800 -1 9858
9860 0 412581.4 257535.7 155280 -1 9859
9861 0 412425.2 257432.02 155520 -1 9860
9862 0 412248.97 257333.06 155720 -1 9861
9863 0 412114.03 257296.89 156040 -1 9862
9864 0 411816.88 257012.58 156400 -1 9863
9865 0 411686.84 256812.77 156560 -1 9864
9866 0 411592.97 256831.69 156600 -1 9865
9867 0 411540.3 256707.64 156680 -1 9866
9868 0 411406.38 256640.69 156840 -1 9867
9869 0 411080.75 256648.39 157160 -1 9868
9870 0 410999.22 256778.36 157400 -1 9869
9871 0 410832.72 256845.38 157640 -1 9870
9872 0 410838.03 256849.69 157720 -1 9871
9873 0 410762.72 256861.16 157920 -1 9872
9874 0 410740.3 256870.75 158160 -1 9873
9875 0 410747.38 256848.72 158320 -1 9874
9876 0 410648.2 256862.14 158640 -1 9875
9877 0 410614.2 256902.84 158720 -1 9876
9878 0 410465.6 257095.78 159000 -1 9877
9879 0 410283.8 257179.11 159160 -1 9878
9880 0 410147.56 257293.98 159200 -1 9879
9881 0 413253.72 260873.94 150280 -1 9833
9882 0 413441.4 260819.4 150120 -1 9881
9883 0 413534.16 260584.69 149960 -1 9882
9884 0 413532.38 260517.14 149920 -1 9883
9885 0 413466.4 260429.9 149880 -1 9884
9886 0 413413.6 260454.66 149640 -1 9885
9887 0 413469.72 260455.38 149440 -1 9886
9888 0 413572.84 260286.66 149320 -1 9887
9889 0 413536.1 260142.53 149240 -1 9888
9890 0 413509 260109.53 149200 -1 9889
9891 0 411629.75 264915.7 151520 -1 9823
9892 0 411603 264839.12 151600 -1 9891
9893 0 411593.2 264825.5 151640 -1 9892
9894 0 401389.8 268306.9 161400 -1 9251
9895 0 401393.38 268696.2 161120 -1 9894
9896 0 401303.2 269091.12 160920 -1 9895
9897 0 401220.66 269288.5 160800 -1 9896
9898 0 401024.34 269943.72 160480 -1 9897
9899 0 401240.28 270370.06 160000 -1 9898
9900 0 401359.44 270776.25 159800 -1 9899
9901 0 401468.5 271212.38 159640 -1 9900
9902 0 401568.84 271513.3 159480 -1 9901
9903 0 401677.94 271834.66 159360 -1 9902
9904 0 401751.5 272079.5 159240 -1 9903
9905 0 401775.62 272161.4 159200 -1 9904
9906 0 402111.44 272627.2 158880 -1 9905
9907 0 402431.62 273038.34 158680 -1 9906
9908 0 401849.22 271375.16 158640 -1 9907
9909 0 401878.9 271362 158520 -1 9908
9910 0 401897.25 271324.62 158440 -1 9909
9911 0 402496.66 273118.25 158640 -1 9907
9912 0 402849.6 273483.2 158440 -1 9911
9913 0 403105.47 274076.22 158360 -1 9912
9914 0 403299.94 274960 158120 -1 9913
9915 0 403760.66 276192.44 157960 -1 9914
9916 0 404298.88 277658.6 157760 -1 9915
9917 0 405056 278465.47 157520 -1 9916
9918 0 405079.66 278441.97 157400 -1 9917
9919 0 405873.22 279228.72 157360 -1 9918
9920 0 406139.5 279531 157200 -1 9919
9921 0 406157.03 280098.8 157000 -1 9920
9922 0 406159.75 280596.5 156800 -1 9921
9923 0 406269.4 280991.97 156600 -1 9922
9924 0 406652.88 281603.66 156240 -1 9923
9925 0 407029.3 282218.56 155920 -1 9924
9926 0 407286 282866.4 155640 -1 9925
9927 0 407597.5 283643.84 155480 -1 9926
9928 0 407938.16 284427.25 155360 -1 9927
9929 0 408837.78 285120.44 155320 -1 9928
9930 0 408761.28 285638.16 155280 -1 9929
9931 0 408627.22 286266.06 155160 -1 9930
9932 0 408267.38 286710.12 155120 -1 9931
9933 0 408142.84 287090.78 154960 -1 9932
9934 0 408026.28 287148.44 154920 -1 9933
9935 0 407793.9 287377.03 154720 -1 9934
9936 0 407173.2 287793.2 154520 -1 9935
9937 0 407289.47 287737.78 154320 -1 9936
9938 0 407315.34 287727.66 154160 -1 9937
9939 0 406045.1 288353.03 154520 -1 9936
9940 0 405920.75 288377.47 154360 -1 9939
9941 0 405481.6 288472.1 154080 -1 9940
9942 0 404816.62 288431.28 153920 -1 9941
9943 0 403454.97 288835.97 153880 -1 9942
9944 0 403176.34 288839.84 153960 -1 9943
9945 0 402973.28 288831.44 154120 -1 9944
9946 0 403309.97 288789.44 153680 -1 9943
9947 0 403298.56 288719.97 153600 -1 9946
9948 0 402931.4 288692.12 153360 -1 9947
9949 0 402728.22 288721.06 153000 -1 9948
9950 0 407879.5 287182.44 155160 -1 9932
9951 0 407924.38 287041.4 155240 -1 9950
9952 0 407936.12 287050.53 155320 -1 9951
9953 0 408985.06 284748.34 155400 -1 9928
9954 0 409280 284776.12 155920 -1 9953
9955 0 409885.34 284792.34 156120 -1 9954
9956 0 410209.03 284808.62 156200 -1 9955
9957 0 410525.1 284826.9 156280 -1 9956
9958 0 410614.4 284953 156400 -1 9957
9959 0 410673.72 285036.8 156480 -1 9958
9960 0 410868.12 285330.4 156760 -1 9959
9961 0 410897.66 285358.66 156800 -1 9960
9962 0 410956.9 285415.72 156880 -1 9961
9963 0 411007.3 285500.84 156960 -1 9962
9964 0 411034.8 285546.4 157000 -1 9963
9965 0 411344.03 285880.72 157200 -1 9964
9966 0 411458.06 286105.1 157360 -1 9965
9967 0 411931.88 286600.03 157520 -1 9966
9968 0 412238.4 287073.97 157680 -1 9967
9969 0 412404.1 287277.84 157800 -1 9968
9970 0 412509.75 287410.94 157880 -1 9969
9971 0 412612.88 287524.97 157960 -1 9970
9972 0 412689.16 287668.06 158160 -1 9971
9973 0 412811.47 287897.25 158480 -1 9972
9974 0 412883.25 287923.78 158760 -1 9973
9975 0 413164.25 288202.03 159160 -1 9974
9976 0 413218.6 288245.16 159240 -1 9975
9977 0 413142.9 288539.56 159480 -1 9976
9978 0 413177.5 288800.16 159640 -1 9977
9979 0 413083.4 288782.3 159680 -1 9978
9980 0 413080.88 288719 159760 -1 9979
9981 0 413721.72 289713.88 159760 -1 9980
9982 0 413950.78 290216.4 159880 -1 9981
9983 0 414747.4 290942.72 159920 -1 9982
9984 0 415575.9 291154.3 159880 -1 9983
9985 0 415770.8 291198.06 159800 -1 9984
9986 0 416167 291370.12 159680 -1 9985
9987 0 416441.84 291481.28 159480 -1 9986
9988 0 416759.3 291466.1 159280 -1 9987
9989 0 417030.4 291520.66 159080 -1 9988
9990 0 417279.2 291740.7 158840 -1 9989
9991 0 417405.47 291932.12 158640 -1 9990
9992 0 417620.25 292101.3 158360 -1 9991
9993 0 417829.2 292217.62 158120 -1 9992
9994 0 418798 292443.4 158120 -1 9993
9995 0 419118.47 292659.4 157960 -1 9994
9996 0 419414.16 292876 157800 -1 9995
9997 0 419616.94 293367.9 157520 -1 9996
9998 0 420303.3 293910.62 157240 -1 9997
9999 0 420808.47 294189.4 157080 -1 9998
10000 0 421574.75 294547.75 157000 -1 9999
10001 0 422437.28 295484.75 157040 -1 10000
10002 0 422435.25 295465.7 157000 -1 10001
10003 0 422427.25 295420.6 156920 -1 10002
10004 0 422474.88 295300.12 156720 -1 10003
10005 0 422435.9 295328.44 156680 -1 10004
10006 0 422358.66 295280.38 156560 -1 10005
10007 0 422402.12 295510.22 156360 -1 10006
10008 0 422474.62 296016 156280 -1 10007
10009 0 422495.3 296156.3 156200 -1 10008
10010 0 422693.88 296368.03 156000 -1 10009
10011 0 422686.3 296388.16 155960 -1 10010
10012 0 423014.3 296526.28 155680 -1 10011
10013 0 422910.66 296379.03 155520 -1 10012
10014 0 422976.72 296392.03 155440 -1 10013
10015 0 423195.7 296411.7 155240 -1 10014
10016 0 423207.1 296583.7 155040 -1 10015
10017 0 423366.34 296802.34 154840 -1 10016
10018 0 423646.7 297166.9 154600 -1 10017
10019 0 423914 297313.75 154080 -1 10018
10020 0 423959.1 297438.16 154040 -1 10019
10021 0 423945.78 297534.75 153960 -1 10020
10022 0 424002 297823.06 153760 -1 10021
10023 0 424163.06 298087.78 153480 -1 10022
10024 0 424426.97 298184.2 153160 -1 10023
10025 0 424707.1 298202.97 152960 -1 10024
10026 0 425262.62 298263 152600 -1 10025
10027 0 426294.66 298691.53 152400 -1 10026
10028 0 426746.53 299153.84 152480 -1 10027
10029 0 426649.75 299191.16 152720 -1 10028
10030 0 426289.3 299209.72 152840 -1 10029
10031 0 426473.84 298817 152200 -1 10027
10032 0 426570.06 298733.28 151960 -1 10031
10033 0 426550.16 298701.25 151760 -1 10032
10034 0 426431.72 298815.47 151640 -1 10033
10035 0 426258.97 298709.97 151480 -1 10034
10036 0 426174.75 298751.22 151400 -1 10035
10037 0 426045.1 298796.94 151320 -1 10036
10038 0 422499.25 295884.66 157080 -1 10001
10039 0 422584.2 295944.8 157200 -1 10038
10040 0 422604.4 296060.5 157280 -1 10039
10041 0 417305.56 292507.3 158080 -1 9993
10042 0 417153.62 292723.94 157880 -1 10041
10043 0 416890.4 292852.78 157720 -1 10042
10044 0 416780.16 292846.78 157520 -1 10043
10045 0 416659.06 292724.62 157200 -1 10044
10046 0 416556.12 292604.56 156960 -1 10045
10047 0 416638.72 292496.97 156720 -1 10046
10048 0 416594.62 292355.16 156480 -1 10047
10049 0 416567.62 292248.1 156040 -1 10048
10050 0 416700.4 292274.25 155720 -1 10049
10051 0 416757.78 292479.53 155360 -1 10050
10052 0 416729.66 292898.16 155120 -1 10051
10053 0 416769.5 293072.2 154800 -1 10052
10054 0 416719.16 293349.06 154520 -1 10053
10055 0 416770.97 293290.03 154080 -1 10054
10056 0 416791.47 293326.06 153920 -1 10055
10057 0 416796.16 293356 153800 -1 10056
10058 0 416802.88 293396 153640 -1 10057
10059 0 416838.03 293490.44 153520 -1 10058
10060 0 416979.22 293504.75 153440 -1 10059
10061 0 417132.7 293403.88 153120 -1 10060
10062 0 417150.56 293392.9 153080 -1 10061
10063 0 417121.53 293404.56 152800 -1 10062
10064 0 416988.94 293453.3 152640 -1 10063
10065 0 416995.34 293397.8 152560 -1 10064
10066 0 415064.34 291016.66 160160 -1 9983
10067 0 415405.12 291029.16 160280 -1 10066
10068 0 415376.78 291063.44 160440 -1 10067
10069 0 415153.2 291028.9 160520 -1 10068
10070 0 414830.9 291053 160880 -1 10069
10071 0 414682.6 290941.5 161000 -1 10070
10072 0 416955.34 291158.84 160440 -1 10068
10073 0 417305.34 291169.44 160640 -1 10072
10074 0 417565.4 291560.84 160800 -1 10073
10075 0 418023.12 291964.2 160920 -1 10074
10076 0 418957.97 292513.12 160960 -1 10075
10077 0 420003.9 292707.78 160920 -1 10076
10078 0 420887.2 292824.47 160840 -1 10077
10079 0 421932.8 292878.7 160760 -1 10078
10080 0 422520.78 292743.53 160600 -1 10079
10081 0 423269.75 292547.5 160560 -1 10080
10082 0 424000.9 292452.22 160400 -1 10081
10083 0 424626.72 292489.97 160160 -1 10082
10084 0 425145.6 292531.9 160000 -1 10083
10085 0 425784.25 292548.94 159800 -1 10084
10086 0 426856.97 292714.84 159200 -1 10085
10087 0 427921.88 292608.2 159000 -1 10086
10088 0 429298.2 292196 158640 -1 10087
10089 0 429937.4 292047.34 158440 -1 10088
10090 0 430602.56 292055.34 158160 -1 10089
10091 0 431500.1 291826.2 157960 -1 10090
10092 0 432368.88 291540.4 157800 -1 10091
10093 0 434258.62 291180.9 157760 -1 10092
10094 0 434259.62 291158.28 157800 -1 10093
10095 0 434240.75 291185.16 157840 -1 10094
10096 0 434195.56 291168.16 158040 -1 10095
10097 0 434103.88 291091.4 158120 -1 10096
10098 0 434492.56 291137.3 157600 -1 10093
10099 0 434545.3 291126.75 157560 -1 10098
10100 0 435569.4 289882.72 157560 -1 10099
10101 0 436076 289407.25 157480 -1 10100
10102 0 436590.6 288558.72 157480 -1 10101
10103 0 436823.47 288108.16 157240 -1 10102
10104 0 436925.9 287597.66 157200 -1 10103
10105 0 436927.1 286883.78 157240 -1 10104
10106 0 437125.75 286312.56 157320 -1 10105
10107 0 437147.84 286036.7 157440 -1 10106
10108 0 437370.4 284804.3 157640 -1 10107
10109 0 437496.88 284445.9 157600 -1 10108
10110 0 437519.7 284432.34 157480 -1 10109
10111 0 437525.28 284561.44 157360 -1 10110
10112 0 437543.3 284489.7 157280 -1 10111
10113 0 437476.3 284503.72 157760 -1 10108
10114 0 437384.12 284399.78 158080 -1 10113
10115 0 437358.47 284427.88 158280 -1 10114
10116 0 437388.66 284431.53 158360 -1 10115
10117 0 437371.62 284401.53 158480 -1 10116
10118 0 437267.3 284580.94 158520 -1 10117
10119 0 434722.25 291133.66 157440 -1 10099
10120 0 434932.12 291119.9 157200 -1 10119
10121 0 435050.28 291178.75 156960 -1 10120
10122 0 435149.75 291234.72 156840 -1 10121
10123 0 435861.88 291446.4 156840 -1 10122
10124 0 436040.56 291643.4 156720 -1 10123
10125 0 436134.66 291742.12 156560 -1 10124
10126 0 436117.94 291841.7 156480 -1 10125
10127 0 436170.06 291890.28 156440 -1 10126
10128 0 436147.4 291961.97 156400 -1 10127
10129 0 436189.25 292277.34 156280 -1 10128
10130 0 436228.72 292562.6 156000 -1 10129
10131 0 436374.56 292654.8 155680 -1 10130
10132 0 436369.94 292735.06 155560 -1 10131
10133 0 422205.25 292831.2 160800 -1 10079
10134 0 422127.22 293088.72 161120 -1 10133
10135 0 421877.1 293188.47 161280 -1 10134
10136 0 421845.2 293219.9 161400 -1 10135
10137 0 421766.38 293251.38 161600 -1 10136
10138 0 421801.56 293316.72 161800 -1 10137
10139 0 421857.22 293479.97 162120 -1 10138
10140 0 421912.84 293526.78 162280 -1 10139
10141 0 422139.5 293477.38 162400 -1 10140
10142 0 422910.56 293292.03 162520 -1 10141
10143 0 423180.88 293265.8 162600 -1 10142
10144 0 423439.62 293225.75 162680 -1 10143
10145 0 423974.44 293159.12 162840 -1 10144
10146 0 424046.78 293151.7 162880 -1 10145
10147 0 424260 293131.66 163000 -1 10146
10148 0 425261.06 293045.34 163200 -1 10147
10149 0 424494.66 292999.9 163400 -1 10148
10150 0 424217.94 292958.78 163520 -1 10149
10151 0 424489.3 292972.22 163680 -1 10150
10152 0 424475.8 293039.28 163800 -1 10151
10153 0 427009.62 293609.56 163160 -1 10148
10154 0 427386.88 293698.5 163360 -1 10153
10155 0 427013.6 293647.38 163720 -1 10154
10156 0 426969.88 293615.78 163800 -1 10155
10157 0 413207.06 288351.4 159880 -1 9980
10158 0 413270.62 288189.97 160000 -1 10157
10159 0 413228.03 288071.16 160200 -1 10158
10160 0 413215.78 288046.12 160600 -1 10159
10161 0 413278.9 288025.03 160920 -1 10160
10162 0 413613.9 287832.8 161600 -1 10161
10163 0 413675.75 287922.03 161920 -1 10162
10164 0 413721.84 287982.84 162160 -1 10163
10165 0 413743.06 287992.97 162400 -1 10164
10166 0 413907.56 288127.7 162600 -1 10165
10167 0 414076.3 288138.1 162800 -1 10166
10168 0 414195.38 288198.16 163040 -1 10167
10169 0 414318.06 288152.1 163280 -1 10168
10170 0 414431 288153.6 163640 -1 10169
10171 0 414559.12 288101.84 164000 -1 10170
10172 0 414649.22 288134.9 164160 -1 10171
10173 0 414895.12 288218.84 164480 -1 10172
10174 0 414915.28 288109.62 164920 -1 10173
10175 0 415055.75 287978.25 165240 -1 10174
10176 0 415035 287927.56 165320 -1 10175
10177 0 414966.7 287641.4 165360 -1 10176
10178 0 414943.28 287366.38 165520 -1 10177
10179 0 414891.38 286811.72 165640 -1 10178
10180 0 414814.7 285961.66 165600 -1 10179
10181 0 414817.44 285638.78 165480 -1 10180
10182 0 414753.72 285236.03 165360 -1 10181
10183 0 414736.06 284842.38 165320 -1 10182
10184 0 414790.06 284670.3 165080 -1 10183
10185 0 414935.2 284618.2 164880 -1 10184
10186 0 415168.47 284488.6 164560 -1 10185
10187 0 415355.16 284228.6 164160 -1 10186
10188 0 415581.94 283846.62 163520 -1 10187
10189 0 415645.22 283743.3 163240 -1 10188
10190 0 415816.1 283795.53 162760 -1 10189
10191 0 415852.5 283628.72 162480 -1 10190
10192 0 416286.22 283338.16 162040 -1 10191
10193 0 416586.56 283088.75 161800 -1 10192
10194 0 416860.8 282490.22 161240 -1 10193
10195 0 417029.66 282080.34 161040 -1 10194
10196 0 417181.5 281888.78 160680 -1 10195
10197 0 417407.78 281668.22 160200 -1 10196
10198 0 417425.62 281646.06 159960 -1 10197
10199 0 417518.22 281661.75 159640 -1 10198
10200 0 417441.72 281364.8 159400 -1 10199
10201 0 417476.47 281326.97 159200 -1 10200
10202 0 417502.2 281204.34 159120 -1 10201
10203 0 417548.22 281139.88 159040 -1 10202
10204 0 417654.9 280789.44 158760 -1 10203
10205 0 417698.1 280673.9 158640 -1 10204
10206 0 417760.12 280484.8 158520 -1 10205
10207 0 414661.9 284451.47 165360 -1 10183
10208 0 414561.7 284116.44 165560 -1 10207
10209 0 414392.38 283603.56 165880 -1 10208
10210 0 414340.38 283460.44 165960 -1 10209
10211 0 414328.56 282999.56 166120 -1 10210
10212 0 414250.38 282411.66 166320 -1 10211
10213 0 414209.12 281943.88 166440 -1 10212
10214 0 414209 281828.25 166520 -1 10213
10215 0 414209.47 281481.1 166760 -1 10214
10216 0 414256.03 280580.72 166840 -1 10215
10217 0 414660 279983 166800 -1 10216
10218 0 414882.62 279739.7 166680 -1 10217
10219 0 415265.1 279471.8 166520 -1 10218
10220 0 415278.3 279287.9 166360 -1 10219
10221 0 414253 280566.03 166880 -1 10216
10222 0 414226.44 280645.9 167040 -1 10221
10223 0 414234.94 280978.28 167240 -1 10222
10224 0 414046.16 281287.88 167520 -1 10223
10225 0 413961.28 281361.06 167560 -1 10224
10226 0 413889.5 281444 167600 -1 10225
10227 0 413817.8 281526.62 167640 -1 10226
10228 0 413655.56 281669.84 167800 -1 10227
10229 0 414736.47 285711.3 165680 -1 10180
10230 0 414638.9 285712.4 165880 -1 10229
10231 0 415186.75 288242.56 165360 -1 10176
10232 0 415201.9 288467.44 165640 -1 10231
10233 0 415245.97 288667.8 166040 -1 10232
10234 0 415280.03 288920.12 166320 -1 10233
10235 0 415276.4 289004.56 166400 -1 10234
10236 0 415342.94 289316.88 166720 -1 10235
10237 0 415359.66 289522.12 166960 -1 10236
10238 0 415705.1 290124.6 167000 -1 10237
10239 0 416713.5 290388.7 166960 -1 10238
10240 0 417215.84 290538.6 166880 -1 10239
10241 0 417589.84 290729.78 166920 -1 10240
10242 0 417680.53 291009.7 167120 -1 10241
10243 0 417924.38 291414.12 167440 -1 10242
10244 0 418444.03 291829.62 167760 -1 10243
10245 0 418780.66 292003.44 167920 -1 10244
10246 0 419168.6 292515.3 168200 -1 10245
10247 0 419737.88 293503.1 168400 -1 10246
10248 0 420078.62 293939.3 168360 -1 10247
10249 0 420291.47 293863.88 168160 -1 10248
[truncated: 94,752 more chars]
