# Supplementary material for: Connectomics Analysis Reveals First-, Second-, and Third-Order Thermosensory and Hygrosensory Neurons in the Adult Drosophila Brain
Source: Curr Biol. 2020 Aug 17;30(16):3167–3182.e4. doi: 10.1016/j.cub.2020.06.028 (PMC7443704; doi:10.1016/j.cub.2020.06.028)
Supplement: Data S1. Skeletons and Meshes, Related to STAR Methods — marin2020-skeletons contains files describing the morphology of each neuron in this study (in FAFB14 space, .swc format). glomeruli_meshes contains the glomerular meshes (in FAFB14 space, .stl format). neuropil_meshes contains the glomerular meshes (in FAFB14 space, .stl format). [file mmc5.zip › VP_SI/marin2020-skeletons/8867611.swc]

# SWC format file
# based on specifications at http://www.neuronland.org/NLMorphologyConverter/MorphologyFormats/SWC/Spec.html
# Created by nat::write.neuron.swc
# PointNo Label X Y Z Radius Parent 
1 0 606660 87160 123600 3442 -1
2 0 607060 87640 124280 -1 1
3 0 607204 87720 124840 -1 2
4 0 607432 87892 125400 -1 3
5 0 607424 87892 125680 -1 4
6 0 607512 87924 125960 -1 5
7 0 608980 88448 126240 -1 6
8 0 611196 88688 126400 -1 7
9 0 612648 88492 126480 -1 8
10 0 613656 87956 126600 -1 9
11 0 614288 88028 126760 -1 10
12 0 615996 87720 126840 -1 11
13 0 617716 87392 127040 -1 12
14 0 618876 87176 127240 -1 13
15 0 619324 87144 127440 -1 14
16 0 620308 87096 127640 -1 15
17 0 620664 87188 127800 -1 16
18 0 621448 87068 127920 -1 17
19 0 622632 87156 128040 -1 18
20 0 624064 87292 128160 -1 19
21 0 625340 87416 128320 -1 20
22 0 627636 87392 128600 -1 21
23 0 628076 87448 128840 -1 22
24 0 628436 87248 129040 -1 23
25 0 628772 87288 129280 -1 24
26 0 628996 87280 129480 -1 25
27 0 629312 87196 129680 -1 26
28 0 629576 87212 129880 -1 27
29 0 629872 87140 130080 -1 28
30 0 630208 87068 130240 -1 29
31 0 630704 87180 130400 -1 30
32 0 631032 87220 130560 -1 31
33 0 631320 87212 130760 -1 32
34 0 631808 87156 130960 -1 33
35 0 632200 87084 131120 -1 34
36 0 632528 87084 131280 -1 35
37 0 632664 87052 131440 -1 36
38 0 632880 86948 131600 86 37
39 0 633044 86960 131800 86 38
40 0 633316 86928 132000 86 39
41 0 633532 87120 132160 86 40
42 0 633716 87304 132320 175 41
43 0 633900 87600 132520 228 42
44 0 634156 87688 132720 256 43
45 0 634428 87744 132920 286 44
46 0 634668 87784 133120 263 45
47 0 635040 87748 133280 209 46
48 0 635360 87676 133480 214 47
49 0 635464 87572 133680 240 48
50 0 635752 87388 133880 175 49
51 0 636040 87452 134080 206 50
52 0 636344 87564 134240 196 51
53 0 636552 87620 134440 206 52
54 0 636816 87532 134640 153 53
55 0 637224 87644 134840 189 54
56 0 637248 87572 135040 226 55
57 0 637408 87620 135280 153 56
58 0 637448 87724 135480 75 57
59 0 637496 87876 135680 124 58
60 0 637680 88068 135880 178 59
61 0 637624 88316 136080 175 60
62 0 637640 88428 136320 208 61
63 0 637712 88588 136560 251 62
64 0 637824 88708 136760 260 63
65 0 637880 88892 136960 232 64
66 0 638064 89020 137160 217 65
67 0 638196 89224 137360 168 66
68 0 638300 89160 137560 168 67
69 0 638500 89232 137760 172 68
70 0 638652 89248 137960 172 69
71 0 638812 89416 138160 224 70
72 0 639196 89472 138360 196 71
73 0 639624 89684 138520 156 72
74 0 640200 89860 138680 178 73
75 0 640680 90036 138840 153 74
76 0 640952 90300 139000 181 75
77 0 641208 90468 139160 178 76
78 0 641408 90692 139320 186 77
79 0 641784 90828 139480 208 78
80 0 642156 90856 139680 235 79
81 0 642412 90872 139840 245 80
82 0 642860 90896 140000 207 81
83 0 643228 90904 140160 245 82
84 0 643564 90976 140320 278 83
85 0 643788 91064 140520 296 84
86 0 644020 91168 140720 282 85
87 0 644160 91196 140920 226 86
88 0 644528 91308 141120 270 87
89 0 644624 91332 141320 297 88
90 0 644856 91500 141520 198 89
91 0 645000 91612 141680 175 90
92 0 645144 91788 141840 204 91
93 0 645272 91924 142000 204 92
94 0 645600 92164 142160 190 93
95 0 645808 92308 142320 189 94
96 0 646044 92416 142480 200 95
97 0 646292 92592 142680 208 96
98 0 646492 92736 142920 219 97
99 0 646684 92920 143160 234 98
100 0 646796 93120 143360 175 99
101 0 646892 93112 143560 86 100
102 0 647084 92944 143760 32 101
103 0 647428 93032 144080 32 102
104 0 647548 93128 144280 300 103
105 0 647628 93248 144480 300 104
106 0 647676 93320 144720 300 105
107 0 647724 93440 144920 283 106
108 0 647732 93560 145120 282 107
109 0 647684 93688 145320 245 108
110 0 647708 93864 145560 251 109
111 0 647732 93984 145800 160 110
112 0 647788 94056 146040 175 111
113 0 647856 94092 146240 194 112
114 0 647936 94148 146400 194 113
115 0 648560 94956 146520 230 114
116 0 648280 95292 146680 262 115
117 0 648088 95396 146840 259 116
118 0 648008 95684 147040 227 117
119 0 647976 95868 147240 253 118
120 0 648028 96112 147400 277 119
121 0 648092 96784 147560 248 120
122 0 648092 97224 147720 221 121
123 0 648252 97696 147880 226 122
124 0 648476 98008 148040 237 123
125 0 648684 98304 148240 224 124
126 0 649000 98460 148440 214 125
127 0 649312 98652 148640 288 126
128 0 649496 98812 148840 258 127
129 0 649640 98932 149040 251 128
130 0 649736 99060 149200 210 129
131 0 649872 99260 149320 160 130
132 0 649976 99428 149520 189 131
133 0 650040 99804 149680 120 132
134 0 650192 100524 149840 91 133
135 0 650448 101172 150000 128 134
136 0 650784 101556 150200 40 135
137 0 650776 101204 150360 40 136
138 0 650912 100724 150520 120 137
139 0 651144 100276 150720 209 138
140 0 651232 100452 150920 209 139
141 0 651344 100724 151120 202 140
142 0 651424 100924 151280 175 141
143 0 651480 101132 151440 245 142
144 0 651700 101552 151600 275 143
145 0 651780 101752 151760 324 144
146 0 651820 101904 151920 275 145
147 0 651916 102176 152120 235 146
148 0 652028 102536 152320 183 147
149 0 652044 102712 152480 209 148
150 0 652100 102856 152680 197 149
151 0 652212 103040 152840 175 150
152 0 652260 103328 153000 183 151
153 0 652404 103648 153160 235 152
154 0 652452 103824 153320 235 153
155 0 652620 103992 153480 244 154
156 0 652832 104268 153640 217 155
157 0 653040 104548 153800 254 156
158 0 653240 104716 153960 245 157
159 0 653424 104924 154160 217 158
160 0 653600 104956 154360 200 159
161 0 653808 105060 154520 192 160
162 0 654136 105220 154680 273 161
163 0 654264 105308 154880 160 162
164 0 654376 105588 155080 139 163
165 0 654432 105812 155280 140 164
166 0 654416 105940 155480 175 165
167 0 654392 106028 155640 160 166
168 0 654368 106244 155800 160 167
169 0 654408 106476 155960 286 168
170 0 654464 106604 156160 286 169
171 0 654540 106768 156320 235 170
172 0 654620 106912 156480 208 171
173 0 654708 107096 156640 246 172
174 0 654708 107256 156800 262 173
175 0 654636 107504 156960 221 174
176 0 654636 107608 157120 156 175
177 0 654476 107856 157280 186 176
178 0 654260 108216 157440 253 177
179 0 654012 108688 157640 229 178
180 0 653832 109012 157800 190 179
181 0 653656 109300 157960 131 180
182 0 653416 109620 158120 186 181
183 0 653096 110116 158240 206 182
184 0 652936 110484 158400 217 183
185 0 652824 110556 158560 256 184
186 0 652736 110780 158720 239 185
187 0 652716 111044 158880 217 186
188 0 652668 111468 159080 154 187
189 0 652636 111804 159240 239 188
190 0 652444 112228 159360 248 189
191 0 652180 112628 159480 209 190
192 0 652076 112972 159560 183 191
193 0 652100 113748 159680 189 192
194 0 652056 113952 159840 163 193
195 0 652168 114200 160000 156 194
196 0 652136 114520 160200 128 195
197 0 652024 114664 160360 140 196
198 0 651808 114776 160560 120 197
199 0 651624 114800 160720 96 198
200 0 651464 114872 160920 200 199
201 0 651304 114968 161080 175 200
202 0 651168 115112 161240 137 201
203 0 650632 115400 161320 107 202
204 0 650256 115696 161440 160 203
205 0 649944 115984 161560 178 204
206 0 649760 116296 161720 102 205
207 0 649600 116568 161880 104 206
208 0 649656 117000 162040 256 207
209 0 649888 117424 162200 261 208
210 0 649836 117716 162320 261 209
211 0 649788 117964 162480 258 210
212 0 649604 118180 162640 303 211
213 0 649404 118380 162800 297 212
214 0 649388 118884 162920 284 213
215 0 649516 119540 163080 264 214
216 0 649412 119764 163280 209 215
217 0 649404 119924 163480 209 216
218 0 649456 120024 163640 32 217
219 0 649504 120232 163840 32 218
220 0 649552 120280 164040 32 219
221 0 649552 120280 164240 32 220
222 0 649552 120280 164400 209 221
223 0 649584 120408 164600 254 222
224 0 649600 120488 164760 254 223
225 0 649680 120528 164960 246 224
226 0 649760 120544 165120 246 225
227 0 650212 121396 165200 254 226
228 0 650740 122540 165280 256 227
229 0 650852 123052 165400 340 228
230 0 651116 123748 165520 315 229
231 0 651100 123820 165680 288 230
232 0 650976 124016 165800 295 231
233 0 650696 125088 165920 186 232
234 0 650960 125464 166080 206 233
235 0 651120 125624 166240 178 234
236 0 651416 125632 166400 270 235
237 0 650576 125432 166520 80 236
238 0 650296 125464 166680 124 237
239 0 650200 125408 166880 124 238
240 0 649968 125272 167080 175 239
241 0 649488 125256 167200 197 240
242 0 649208 125182 167320 230 241
243 0 648836 125206 167440 272 242
244 0 648700 125250 167560 226 243
245 0 648456 125302 167640 226 244
246 0 647816 125728 167720 207 245
247 0 647408 126236 167600 226 246
248 0 647328 126176 167760 226 247
249 0 647208 126104 167880 141 248
250 0 647096 126064 167960 120 249
251 0 646932 125924 168040 122 250
252 0 646816 125776 168120 122 251
253 0 646704 125688 168200 107 252
254 0 646538 125610 168280 122 253
255 0 646402 125506 168440 122 254
256 0 646230 125486 168520 139 255
257 0 646114 125474 168600 206 256
258 0 645950 125482 168680 192 257
259 0 645756 125512 168800 200 258
260 0 645496 125424 168880 190 259
261 0 645388 125328 168960 190 260
262 0 645400 125304 169040 190 261
263 0 645428 125276 169160 190 262
264 0 645460 125280 169200 190 263
265 0 645544 125208 169320 32 264
266 0 645616 125140 169440 32 265
267 0 645700 125144 169560 32 266
268 0 645746 125178 169640 32 267
269 0 646388 125908 169640 81 268
270 0 646380 126148 169640 40 269
271 0 644028 125652 169200 75 264
272 0 643712 125832 169080 91 271
273 0 643524 125864 169000 91 272
274 0 643350 125922 168920 86 273
275 0 643178 126054 168840 124 274
276 0 643010 126162 168760 120 275
277 0 642846 126270 168680 120 276
278 0 642706 126310 168640 75 277
279 0 642450 126386 168600 102 278
280 0 642222 126466 168520 86 279
281 0 642110 126426 168440 86 280
282 0 642008 126416 168360 45 281
283 0 641828 126416 168280 45 282
284 0 641608 126476 168200 75 283
285 0 641364 126440 168120 51 284
286 0 641128 126180 168160 51 285
287 0 641120 126148 168240 51 286
288 0 641032 126456 168040 81 285
289 0 640788 126628 167960 101 288
290 0 640624 126696 167840 81 289
291 0 640502 126694 167760 81 290
292 0 639842 126710 167640 60 291
293 0 639466 126746 167600 75 292
294 0 639270 126782 167560 75 293
295 0 638952 126816 167480 75 294
296 0 638764 126820 167440 75 295
297 0 638472 126856 167400 -1 296
298 0 638168 126816 167360 -1 297
299 0 637866 126866 167280 -1 298
300 0 637734 126902 167200 -1 299
301 0 637654 126990 167120 -1 300
302 0 637630 127026 167040 -1 301
303 0 637478 127210 166920 -1 302
304 0 637400 127324 166840 -1 303
305 0 637336 127404 166760 -1 304
306 0 637260 127452 166680 -1 305
307 0 637196 127488 166600 -1 306
308 0 637128 127464 166520 -1 307
309 0 637076 127476 166400 -1 308
310 0 636928 127488 166320 -1 309
311 0 636704 127540 166240 -1 310
312 0 636380 127604 166160 -1 311
313 0 636016 127600 166080 -1 312
314 0 635624 127576 166040 -1 313
315 0 635226 127554 165880 -1 314
316 0 635052 127568 165800 -1 315
317 0 634816 127612 165720 -1 316
318 0 634548 127696 165640 -1 317
319 0 634384 127728 165560 -1 318
320 0 633868 127968 165640 -1 319
321 0 633830 127958 165760 -1 320
322 0 633830 127950 165800 -1 321
323 0 633510 128170 165840 -1 322
324 0 633426 128070 165960 -1 323
325 0 633262 127986 166040 -1 324
326 0 633054 127874 166120 -1 325
327 0 632762 127742 166000 -1 326
328 0 632526 127718 165880 -1 327
329 0 632366 127762 165800 -1 328
330 0 632278 127742 165680 -1 329
331 0 631890 127614 165560 -1 330
332 0 631716 127568 165480 -1 331
333 0 631372 127580 165400 -1 332
334 0 630868 127640 165320 -1 333
335 0 630468 127772 165240 -1 334
336 0 630240 127836 165160 -1 335
337 0 630104 127868 165080 -1 336
338 0 629944 127896 164960 -1 337
339 0 629748 127924 164880 -1 338
340 0 629636 127904 164760 -1 339
341 0 629462 127990 164640 -1 340
342 0 629310 128090 164520 -1 341
343 0 629186 128138 164360 -1 342
344 0 628930 128122 164200 -1 343
345 0 628702 128130 164080 -1 344
346 0 628366 128094 164000 -1 345
347 0 628094 128098 163920 -1 346
348 0 627838 128066 163840 -1 347
349 0 627490 127930 163800 -1 348
350 0 627120 127712 163720 -1 349
351 0 626512 127656 163680 -1 350
352 0 626052 127564 163640 -1 351
353 0 625796 127516 163600 -1 352
354 0 625484 127456 163560 -1 353
355 0 625148 127440 163520 -1 354
356 0 624928 127460 163480 -1 355
357 0 624518 127550 163400 -1 356
358 0 624406 127558 163280 -1 357
359 0 624258 127534 163160 -1 358
360 0 624074 127518 163000 -1 359
361 0 623938 127454 162880 -1 360
362 0 623754 127382 162760 -1 361
363 0 623592 127320 162640 -1 362
364 0 623504 127260 162520 -1 363
365 0 623308 127192 162360 -1 364
366 0 623056 127116 162200 -1 365
367 0 622748 127016 162080 -1 366
368 0 622520 126948 162000 -1 367
369 0 622304 126940 161920 -1 368
370 0 621984 126944 161840 -1 369
371 0 621820 126956 161760 -1 370
372 0 621686 126958 161640 -1 371
373 0 621674 126950 161520 -1 372
374 0 621666 126950 161400 -1 373
375 0 621590 126946 161280 -1 374
376 0 621442 126918 161160 -1 375
377 0 621286 126982 161000 -1 376
378 0 621182 126986 160960 -1 377
379 0 621130 126998 160840 -1 378
380 0 621130 126994 160800 -1 379
381 0 621034 126990 160680 -1 380
382 0 620818 126974 160560 -1 381
383 0 620686 126930 160440 -1 382
384 0 620518 126898 160360 -1 383
385 0 620186 126794 160280 -1 384
386 0 619730 126986 160200 -1 385
387 0 619406 127054 160160 -1 386
388 0 619286 127022 160040 -1 387
389 0 619246 126978 159960 -1 388
390 0 619134 127294 160280 -1 387
391 0 619066 127530 160240 -1 390
392 0 619096 127624 160160 -1 391
393 0 619124 127740 160080 -1 392
394 0 619168 127824 160000 -1 393
395 0 619160 127920 159920 -1 394
396 0 619144 127992 159840 -1 395
397 0 618888 128172 159840 -1 396
398 0 618912 128180 159720 -1 397
399 0 619004 128240 159600 -1 398
400 0 619156 128308 159480 -1 399
401 0 619300 128416 159360 -1 400
402 0 619388 128564 159240 -1 401
403 0 619308 128696 159160 -1 402
404 0 619124 128944 159120 -1 403
405 0 619056 129024 159200 -1 404
406 0 618812 129084 159240 -1 405
407 0 618584 129160 159320 -1 406
408 0 618458 129206 159400 -1 407
409 0 618258 129202 159480 -1 408
410 0 618022 129118 159560 -1 409
411 0 617846 129134 159600 -1 410
412 0 617746 129162 159680 -1 411
413 0 617534 129230 159800 -1 412
414 0 617350 129298 159920 -1 413
415 0 617166 129526 160040 -1 414
416 0 617042 129614 160120 -1 415
417 0 616706 129714 160200 -1 416
418 0 616216 129812 160240 -1 417
419 0 615460 130112 160280 -1 418
420 0 615420 130108 160440 -1 419
421 0 615404 130228 160560 -1 420
422 0 615448 131356 160560 -1 421
423 0 615406 131634 160480 -1 422
424 0 615254 131842 160440 -1 423
425 0 615130 131970 160360 -1 424
426 0 614974 132230 160280 -1 425
427 0 614914 132474 160200 -1 426
428 0 614966 132650 160120 -1 427
429 0 614996 132736 160000 -1 428
430 0 614960 132820 159920 -1 429
431 0 614952 133172 159840 -1 430
432 0 615040 133460 159760 -1 431
433 0 615156 133652 159680 -1 432
434 0 615160 133748 159560 -1 433
435 0 615122 133726 159440 -1 434
436 0 615074 133714 159320 -1 435
437 0 614994 133726 159200 -1 436
438 0 614954 133742 159080 -1 437
439 0 615368 130108 160200 -1 419
440 0 615300 130112 160160 -1 439
441 0 615328 130116 160080 -1 440
442 0 614396 129984 160160 -1 440
443 0 614000 129928 160120 -1 442
444 0 613730 129986 159960 -1 443
445 0 613578 129994 159880 -1 444
446 0 613460 130012 159720 -1 445
447 0 613392 130016 159640 -1 446
448 0 613332 130024 159560 -1 447
449 0 613304 129984 159440 -1 448
450 0 613204 129904 159320 -1 449
451 0 613172 129848 159160 -1 450
452 0 613148 129828 159040 -1 451
453 0 613080 129796 158920 -1 452
454 0 613088 129800 158800 -1 453
455 0 613116 129900 158640 -1 454
456 0 613028 129912 158520 -1 455
457 0 612856 129824 158400 -1 456
458 0 612704 129764 158280 -1 457
459 0 612662 129718 158160 -1 458
460 0 612758 129694 158080 -1 459
461 0 612794 129650 157960 -1 460
462 0 612710 129602 157840 -1 461
463 0 612722 129566 157680 -1 462
464 0 612842 129514 157560 -1 463
465 0 612798 129306 157440 -1 464
466 0 612674 129162 157320 -1 465
467 0 612514 129050 157240 -1 466
468 0 612362 128934 157120 -1 467
469 0 612234 128838 157000 -1 468
470 0 612118 128750 156880 -1 469
471 0 612042 128666 156760 -1 470
472 0 611878 128562 156640 -1 471
473 0 611606 128390 156560 -1 472
474 0 611222 128262 156520 -1 473
475 0 611026 127938 156600 -1 474
476 0 610862 127774 156640 -1 475
477 0 610650 127598 156560 -1 476
478 0 610628 127408 156480 -1 477
479 0 610572 127384 156360 -1 478
480 0 610332 127420 156320 -1 479
481 0 609908 127268 156280 -1 480
482 0 609492 127176 156200 -1 481
483 0 609324 127132 156120 -1 482
484 0 609160 127084 156040 -1 483
485 0 608740 127028 155960 -1 484
486 0 608476 126956 155920 -1 485
487 0 608402 126946 155800 -1 486
488 0 608282 126958 155680 -1 487
489 0 608090 126966 155560 -1 488
490 0 607874 126922 155440 -1 489
491 0 607758 126966 155320 -1 490
492 0 607642 126994 155200 -1 491
493 0 607414 126998 155080 -1 492
494 0 607140 127024 154960 -1 493
495 0 606952 127044 154880 -1 494
496 0 606864 127144 154760 -1 495
497 0 606724 127240 154600 -1 496
498 0 606612 127332 154480 -1 497
499 0 606562 127318 154360 -1 498
500 0 606490 127358 154240 -1 499
501 0 606390 127442 154120 -1 500
502 0 606330 127438 154000 -1 501
503 0 606206 127410 153840 -1 502
504 0 606062 127346 153720 -1 503
505 0 606022 127270 153600 -1 504
506 0 605918 127206 153480 -1 505
507 0 605848 127148 153400 -1 506
508 0 605728 127112 153280 -1 507
509 0 605628 127024 153200 -1 508
510 0 605564 126940 153120 -1 509
511 0 605444 126864 153000 -1 510
512 0 605300 126832 152880 -1 511
513 0 604944 126564 152880 -1 512
514 0 604848 126364 152840 -1 513
515 0 605064 126776 152720 -1 512
516 0 605104 126632 152600 -1 515
517 0 605130 126346 152520 -1 516
518 0 605130 126178 152440 -1 517
519 0 605142 126062 152360 -1 518
520 0 605186 125986 152280 -1 519
521 0 605274 125798 152200 -1 520
522 0 605314 125718 152120 -1 521
523 0 605434 125682 152000 -1 522
524 0 605542 125598 151920 -1 523
525 0 605610 125490 151840 -1 524
526 0 605634 125454 151720 -1 525
527 0 605630 125394 151600 -1 526
528 0 605590 125406 151480 -1 527
529 0 605562 125414 151320 -1 528
530 0 605538 125406 151200 -1 529
531 0 605550 125190 151160 -1 530
532 0 605494 125106 151200 -1 531
533 0 605478 125062 151080 -1 532
534 0 605470 125058 150960 -1 533
535 0 605366 125114 150800 -1 534
536 0 605278 125370 150640 -1 535
537 0 605274 125574 150560 -1 536
538 0 605218 125782 150480 -1 537
539 0 605106 125990 150400 -1 538
540 0 605010 126146 150280 -1 539
541 0 604894 126234 150160 -1 540
542 0 604882 126218 150120 -1 541
543 0 604870 126202 150080 -1 542
544 0 604830 126090 149960 -1 543
545 0 604834 125994 149920 -1 544
546 0 604794 125902 149880 -1 545
547 0 604782 125830 149840 -1 546
548 0 604766 125730 149800 -1 547
549 0 604750 125646 149760 -1 548
550 0 604734 125538 149720 -1 549
551 0 604706 125430 149680 -1 550
552 0 604714 125338 149640 -1 551
553 0 604698 125214 149600 -1 552
554 0 604694 125098 149560 -1 553
555 0 604694 125114 149520 -1 554
556 0 604666 125138 149440 -1 555
557 0 604634 125162 149320 -1 556
558 0 604638 125074 149200 -1 557
559 0 604610 125026 149120 -1 558
560 0 604570 124994 149040 -1 559
561 0 604546 124950 148960 -1 560
562 0 604590 124870 148880 -1 561
563 0 604594 124806 148800 -1 562
564 0 604614 124822 148720 -1 563
565 0 604718 124798 148560 -1 564
566 0 604694 124866 148480 -1 565
567 0 604698 124946 148440 -1 566
568 0 604694 124950 148400 -1 567
569 0 604702 124938 148360 -1 568
570 0 604838 124854 148320 -1 569
571 0 604862 124782 148200 -1 570
572 0 604866 124750 148080 -1 571
573 0 604866 124666 147960 -1 572
574 0 604888 124584 147840 -1 573
575 0 604856 124512 147760 -1 574
576 0 604804 124444 147640 -1 575
577 0 604828 124332 147520 -1 576
578 0 604776 124248 147360 -1 577
579 0 604608 124240 147280 -1 578
580 0 604636 124260 147160 -1 579
581 0 604664 124276 147040 -1 580
582 0 604664 124276 146880 -1 581
583 0 604640 124240 146720 -1 582
584 0 604592 124212 146600 -1 583
585 0 604504 124160 146520 -1 584
586 0 604148 123916 146440 -1 585
587 0 604032 123860 146400 -1 586
588 0 603964 123840 146360 -1 587
589 0 604658 126274 150120 -1 542
590 0 604590 126290 150040 -1 589
591 0 604658 126378 149880 -1 590
592 0 619360 128056 159760 -1 396
593 0 619488 128160 159680 -1 592
594 0 619508 128248 159600 -1 593
595 0 619508 128340 159520 -1 594
596 0 619496 128392 159440 -1 595
597 0 619528 128524 159400 -1 596
598 0 619532 128596 159200 -1 597
599 0 619500 128704 159080 -1 598
600 0 619472 128768 158960 -1 599
601 0 619448 128788 158840 -1 600
602 0 619452 128844 158720 -1 601
603 0 619464 128900 158600 -1 602
604 0 619432 128968 158440 -1 603
605 0 619416 128968 158280 -1 604
606 0 634022 128114 165840 -1 322
607 0 634034 128062 165920 -1 606
608 0 634452 127744 165480 -1 319
609 0 634504 127744 165360 -1 608
610 0 634356 127776 165240 -1 609
611 0 634172 127720 165120 -1 610
612 0 634080 127676 165000 -1 611
613 0 634100 127684 164880 -1 612
614 0 634032 127780 164760 -1 613
615 0 634000 127836 164680 -1 614
616 0 633964 127852 164560 -1 615
617 0 633840 127880 164480 -1 616
618 0 633786 127938 164320 -1 617
619 0 633774 127818 164240 -1 618
620 0 633774 127818 164120 -1 619
621 0 633714 127862 164000 -1 620
622 0 633642 127930 163880 -1 621
623 0 633610 127974 163760 -1 622
624 0 633502 128046 163640 -1 623
625 0 633454 128098 163520 -1 624
626 0 633426 128150 163400 -1 625
627 0 633498 128178 163240 -1 626
628 0 633602 128190 163160 -1 627
629 0 633530 128162 163000 -1 628
630 0 633158 127410 163000 -1 629
631 0 646728 126132 168880 80 260
632 0 646936 126248 168840 80 631
633 0 647240 126208 168840 40 632
634 0 647360 126120 168920 40 633
635 0 646748 126164 168920 80 631
636 0 647180 126902 167520 200 247
637 0 646968 127358 167440 160 636
638 0 646516 127710 167400 207 637
639 0 645352 127974 167440 221 638
640 0 644652 128336 167480 175 639
641 0 644506 128368 167360 207 640
642 0 644430 128432 167160 207 641
643 0 644294 128564 167040 128 642
644 0 644210 128632 166920 212 643
645 0 644098 128884 166760 212 644
646 0 644396 128740 167560 128 640
647 0 644228 129092 167640 189 646
648 0 644100 129464 167760 166 647
649 0 643616 129924 167840 185 648
650 0 643448 130000 167960 32 649
651 0 643452 129916 168080 32 650
652 0 643452 129916 168200 32 651
653 0 643452 129916 168320 32 652
654 0 643460 130012 168440 32 653
655 0 643476 130100 168560 136 654
656 0 643636 130268 168640 136 655
657 0 643648 130340 168760 140 656
658 0 643464 130752 168840 128 657
659 0 643292 131024 168960 154 658
660 0 643058 131500 168960 202 659
661 0 642886 132028 168920 32 660
662 0 642710 132264 168760 32 661
663 0 642674 132540 168680 124 662
664 0 642674 132760 168520 107 663
665 0 642819 133058 168360 102 664
666 0 642970 133092 168400 102 665
667 0 643654 133400 168440 32 666
668 0 644414 133628 168480 139 667
669 0 644702 133672 168560 80 668
670 0 645194 134024 168640 75 669
671 0 645346 134252 168640 40 670
672 0 645514 134434 168600 96 671
673 0 645662 134630 168560 96 672
674 0 645666 134922 168640 96 673
675 0 645738 135102 168640 96 674
676 0 645770 135402 168640 96 675
677 0 645530 134466 168520 96 672
678 0 645350 134120 168800 75 670
679 0 645546 134212 168920 60 678
680 0 645666 134348 168960 32 679
681 0 645990 134500 169080 51 680
682 0 646086 134492 169160 71 681
683 0 646422 134660 169280 60 682
684 0 646690 134616 169360 91 683
685 0 646698 134700 169480 91 684
686 0 646806 134748 169560 75 685
687 0 646926 134808 169640 91 686
688 0 647078 134852 169760 91 687
689 0 647134 134820 169880 81 688
690 0 647198 134836 170000 81 689
691 0 647262 134860 170080 75 690
692 0 647426 134876 170200 75 691
693 0 647638 134872 170320 40 692
694 0 647830 134944 170440 124 693
695 0 648018 134912 170520 166 694
696 0 648010 134912 170720 141 695
697 0 648062 134888 170880 107 696
698 0 648162 134832 171040 107 697
699 0 648162 134796 171200 108 698
700 0 648178 134804 171320 108 699
701 0 648230 134796 171480 172 700
702 0 648272 134865 171600 172 701
703 0 648314 134924 171640 101 702
704 0 648514 134896 171680 101 703
705 0 648730 134956 171720 60 704
706 0 648794 134968 171760 60 705
707 0 648854 135060 171760 60 706
708 0 648854 135144 171760 60 707
709 0 648884 135249 171720 60 708
710 0 648829 135342 171760 60 709
711 0 648799 135404 171840 60 710
712 0 648779 135388 171920 60 711
713 0 648773 135438 171960 60 712
714 0 648787 135472 171760 60 710
715 0 648625 135694 171800 60 714
716 0 648559 135732 171840 60 715
717 0 648551 135780 171880 60 716
718 0 648559 135840 171920 60 717
719 0 648621 135878 171960 60 718
720 0 648745 135598 171720 60 714
721 0 648965 135670 171680 60 720
722 0 649023 135692 171600 60 721
723 0 649079 135864 171520 60 722
724 0 649061 135954 171440 -1 723
725 0 648799 136072 171480 -1 724
726 0 648751 136056 171520 -1 725
727 0 648695 136116 171560 -1 726
728 0 648655 136152 171600 -1 727
729 0 648627 136172 171640 -1 728
730 0 648501 136162 171680 -1 729
731 0 648335 136112 171720 -1 730
732 0 648243 136096 171760 -1 731
733 0 648117 136050 171880 -1 732
734 0 647943 135868 171880 -1 733
735 0 647793 135818 171960 -1 734
736 0 647641 135762 172040 -1 735
737 0 648683 136232 171680 -1 730
738 0 648767 136200 171720 -1 737
739 0 649095 135988 171320 -1 724
740 0 648894 135056 171800 60 707
741 0 648922 135068 171880 60 740
742 0 648958 135060 171920 60 741
743 0 649058 135116 171920 60 742
744 0 649202 135224 171960 60 743
745 0 648926 135068 171960 60 742
746 0 648354 134688 170520 86 695
747 0 648488 134518 170480 51 746
748 0 648604 134450 170400 45 747
749 0 648704 134374 170320 45 748
750 0 648736 134182 170280 51 749
751 0 648760 134114 170240 51 750
752 0 648852 134042 170200 32 751
753 0 649028 133950 170120 32 752
754 0 648952 133822 170120 32 753
755 0 648828 133730 170120 32 754
756 0 649060 133710 170160 32 755
757 0 649268 133678 170200 32 756
758 0 649272 133646 170240 32 757
759 0 649352 133450 170160 32 757
760 0 649332 133318 170080 32 759
761 0 649320 133258 170000 32 760
762 0 647366 134956 169560 45 686
763 0 642366 132956 168240 80 665
764 0 642374 133102 168120 91 763
765 0 642390 133202 168040 91 764
766 0 642386 133274 167960 71 765
767 0 642338 133306 167880 71 766
768 0 642210 133326 167800 40 767
769 0 642166 133390 167720 40 768
770 0 642036 133544 167640 102 769
771 0 641966 133614 167520 102 770
772 0 641782 133726 167400 107 771
773 0 641634 133698 167240 81 772
774 0 641494 133738 167080 81 773
775 0 641266 133886 166920 86 774
776 0 641022 134010 166760 107 775
777 0 640862 134094 166600 107 776
778 0 640542 134234 166440 75 777
779 0 640360 134200 166360 75 778
780 0 640184 134308 166280 40 779
781 0 639952 134684 166200 32 780
782 0 639746 134714 166080 32 781
783 0 639274 134814 166000 81 782
784 0 638890 134990 165920 107 783
785 0 638758 135058 165840 75 784
786 0 638354 135034 165800 81 785
787 0 638108 135040 165680 104 786
788 0 637908 134976 165600 120 787
789 0 637784 134884 165480 122 788
790 0 637512 134820 165360 101 789
791 0 637244 134804 165240 120 790
792 0 637004 134824 165120 128 791
793 0 636704 134680 165000 120 792
794 0 636602 134730 164880 120 793
795 0 636678 134514 164840 120 794
796 0 636578 134414 164720 32 795
797 0 636290 134274 164640 75 796
798 0 636122 134086 164560 40 797
799 0 635930 133990 164480 51 798
800 0 635850 133926 164400 51 799
801 0 635818 133858 164240 64 800
802 0 635628 133784 164080 64 801
803 0 635292 133380 164000 107 802
804 0 634920 133224 163880 178 803
805 0 634804 133272 163680 190 804
806 0 634736 133228 163480 150 805
807 0 634596 133072 163280 60 806
808 0 634628 132896 163200 219 807
809 0 634872 132644 163160 156 808
810 0 634926 132538 163040 156 809
811 0 634958 132390 162920 202 810
812 0 634942 132342 162800 202 811
813 0 634402 132462 162760 91 812
814 0 634294 132286 162600 91 813
815 0 634046 132258 162560 60 814
816 0 633814 132270 162520 51 815
817 0 633700 132104 162400 80 816
818 0 633504 131968 162240 102 817
819 0 633344 131844 162120 101 818
820 0 633304 131768 162000 101 819
821 0 633324 131560 161840 104 820
822 0 633300 131508 161760 104 821
823 1 633228 131520 161640 90 822
824 0 633156 131528 161480 90 823
825 0 633096 131460 161320 96 824
826 0 633032 131396 161160 45 825
827 0 632876 131296 161000 64 826
828 0 632792 131240 160880 64 827
829 0 632608 131056 160800 81 828
830 0 632542 130966 160720 81 829
831 0 632434 130914 160640 60 830
832 0 632334 130862 160520 71 831
833 0 632218 130730 160400 71 832
834 0 632130 130654 160280 90 833
835 0 632122 130626 160120 122 834
836 0 632054 130574 160000 122 835
837 0 632034 130530 159840 81 836
838 0 631842 130530 159720 101 837
839 0 631742 130554 159640 101 838
840 0 631718 130450 159520 64 839
841 0 631690 130290 159400 64 840
842 0 631534 130198 159280 86 841
843 0 631378 130122 159160 64 842
844 0 631258 129906 159040 32 843
845 0 631210 129706 158960 32 844
846 0 631150 129686 158880 80 845
847 0 630974 129690 158840 80 846
848 0 630922 129618 158760 51 847
849 0 630846 129570 158680 51 848
850 0 631490 130714 159600 40 839
851 0 631270 130626 159560 32 850
852 0 631246 130762 159480 32 850
853 0 631054 130826 159440 32 852
854 0 630894 130926 159480 32 853
855 0 630738 131118 159560 32 854
856 0 630650 131290 159640 32 855
857 0 630590 131398 159600 -1 856
858 0 630570 131510 159520 -1 857
859 0 630546 131574 159440 -1 858
860 0 630574 131666 159360 -1 859
861 0 630606 131798 159240 -1 860
862 0 630610 131818 159160 -1 861
863 0 630602 131822 159040 -1 862
864 0 630614 131818 158960 -1 863
865 0 630610 131834 158880 -1 864
866 0 630658 131838 158840 -1 865
867 0 630754 131746 158760 -1 866
868 0 630786 131646 158640 -1 867
869 0 630770 131582 158520 -1 868
870 0 633540 131476 161760 104 822
871 0 633536 131460 161720 104 870
872 0 635558 134926 164880 80 794
873 0 635082 134974 164840 75 872
874 0 634810 135042 164760 86 873
875 0 634652 135088 164680 102 874
876 0 634492 135172 164560 51 875
877 0 634268 135260 164440 102 876
878 0 634140 135296 164280 64 877
879 0 634048 135408 164120 64 878
880 0 633892 135544 164000 51 879
881 0 633676 135760 163880 32 880
882 0 633498 135890 164000 75 881
883 0 633270 135998 164080 75 882
884 0 632906 136006 164040 64 883
885 0 632670 136102 164000 51 884
886 0 632378 136266 163920 107 885
887 0 632020 136376 163840 160 886
888 0 631792 136400 163640 143 887
889 0 631548 136384 163520 164 888
890 0 631488 136408 163400 164 889
891 0 631488 136408 163320 164 890
892 0 631092 136488 163240 228 891
893 0 630896 136512 163120 212 892
894 0 630692 136576 163000 266 893
895 0 630472 136640 162880 266 894
896 0 630136 136592 162800 160 895
897 0 629908 136624 162720 137 896
898 0 629638 136698 162600 104 897
899 0 629302 136774 162480 102 898
900 0 628950 136874 162400 86 899
901 0 628722 136862 162320 75 900
902 0 628434 136894 162240 80 901
903 0 628210 136910 162160 86 902
904 0 628070 136898 162080 86 903
905 0 627900 136924 162000 80 904
906 0 627660 136988 161880 102 905
907 0 627624 136956 161760 102 906
908 0 627444 136992 161680 60 907
909 0 627304 137012 161560 104 908
910 0 627252 137024 161440 104 909
911 0 627020 137036 161320 60 910
912 0 626864 137072 161240 60 911
913 0 626712 137116 161120 86 912
914 0 626464 137088 161000 96 913
915 0 626272 137148 160880 96 914
916 0 626240 137164 160800 136 915
917 0 626216 137196 160680 136 916
918 0 626104 137228 160560 32 917
919 0 625920 137164 160440 32 918
920 0 625792 137200 160280 51 919
921 0 625772 137192 160120 102 920
922 0 625774 137098 159960 102 921
923 0 625554 137098 159800 122 922
924 0 625474 137158 159640 120 923
925 0 625370 137258 159520 120 924
926 0 625228 136840 159520 131 925
927 0 625174 137370 159360 148 925
928 0 624782 137442 159200 104 927
929 0 624390 137370 159120 128 928
930 0 624252 137376 159040 128 929
931 0 623948 137472 158920 101 930
932 0 623860 137452 158760 71 931
933 0 623724 137380 158600 71 932
934 0 623008 137280 157680 134 933
935 0 622784 137344 157560 148 934
936 0 622560 137344 157400 108 935
937 0 622304 137344 157400 96 936
938 0 622048 137344 157320 107 937
939 0 621792 137312 157240 102 938
940 0 621536 137280 157200 128 939
941 0 621344 137248 157040 128 940
942 0 621088 137248 156960 91 941
943 0 620832 137312 156920 96 942
944 0 620576 137248 156880 139 943
945 0 620352 137152 156720 189 944
946 0 620128 137120 156600 150 945
947 0 619936 137152 156440 175 946
948 0 619776 137248 156240 148 947
949 0 619552 137376 156160 128 948
950 0 619360 137440 155960 81 949
951 0 619168 137568 155800 32 950
952 0 619008 137760 155720 32 951
953 0 618784 137856 155600 91 952
954 0 618592 138048 155600 71 953
955 0 618432 138272 155560 102 954
956 0 618272 138464 155520 102 955
957 0 618144 138720 155480 98 956
958 0 617984 138944 155400 102 957
959 0 617792 139136 155360 75 958
960 0 617600 139200 155520 71 959
961 0 617344 139200 155640 40 960
962 0 617152 139264 155800 143 961
963 0 616896 139392 155800 186 962
964 0 616640 139360 155800 175 963
965 0 616384 139328 155760 120 964
966 0 616160 139360 155880 98 965
967 0 616000 139424 156080 91 966
968 0 615872 139648 156160 75 967
969 0 615712 139840 156320 122 968
970 0 615488 140000 156400 86 969
971 0 615264 140160 156320 51 970
972 0 615008 140224 156320 124 971
973 0 614784 140384 156280 91 972
974 0 614560 140544 156240 209 973
975 0 614496 140800 156160 160 974
976 0 614368 140992 156280 141 975
977 0 614144 141120 156240 96 976
978 0 613920 141312 156240 200 977
979 0 613856 141536 156360 157 978
980 0 613824 141760 156480 120 979
981 0 613760 142016 156560 91 980
982 0 613664 142240 156720 81 981
983 0 613600 142432 156880 120 982
984 0 613536 142688 156880 98 983
985 0 613472 142944 156880 107 984
986 0 613376 143200 156920 107 985
987 0 613344 143424 157120 60 986
988 0 613312 143584 157320 81 987
989 0 613184 143776 157440 71 988
990 0 613088 143968 157640 86 989
991 0 612992 144192 157800 75 990
992 0 612928 144448 157880 60 991
993 0 612723 145645.89 158160 139 992
994 0 619040 137824 155800 51 952
995 0 619008 137792 156080 32 994
996 0 639314 135138 165760 102 785
997 0 639522 135218 165600 102 996
998 0 639662 135258 165480 102 997
999 0 643732 130316 168840 140 657
1000 0 644120 130216 168920 51 999
1001 0 644256 130104 169000 51 1000
1002 0 644392 130136 169120 45 1001
1003 0 644524 130122 169200 86 1002
1004 0 644752 130098 169320 107 1003
1005 0 644476 130150 169400 86 1004
1006 0 644496 130186 169480 86 1005
1007 0 645056 130076 169440 104 1004
1008 0 645368 130076 169520 120 1007
1009 0 645516 130072 169600 107 1008
1010 0 645620 130084 169680 107 1009
1011 0 645736 130100 169800 115 1010
1012 0 645768 130096 169920 115 1011
1013 0 645768 130056 170040 122 1012
1014 0 645876 130084 170160 122 1013
1015 0 646120 130116 170280 122 1014
1016 0 646296 130152 170360 157 1015
1017 0 646368 130200 170440 157 1016
1018 0 646580 130288 170560 104 1017
1019 0 646680 130312 170680 96 1018
1020 0 646680 130312 170800 101 1019
1021 0 646684 130306 170880 45 1020
1022 0 646400 129672 170880 45 1021
1023 0 646326 129460 170840 45 1022
1024 0 647108 130278 170960 122 1021
1025 0 647620 130390 171000 81 1024
1026 0 647812 130442 171080 120 1025
1027 0 647944 130498 171160 120 1026
1028 0 648076 130666 171240 71 1027
1029 0 648140 130682 171320 71 1028
1030 0 648224 130698 171400 91 1029
1031 0 648388 130698 171480 80 1030
1032 0 648488 130770 171560 80 1031
1033 0 648692 131268 171600 120 1032
1034 0 648792 131368 171720 122 1033
1035 0 648877 131420 171800 122 1034
1036 0 648952 131488 171840 81 1035
1037 0 648996 131524 171920 81 1036
1038 0 649089 131660 172000 96 1037
1039 0 649192 131704 172080 96 1038
1040 0 649280 131892 172040 96 1039
1041 0 649328 131900 171960 96 1040
1042 0 649380 131888 171880 96 1041
1043 0 649444 131868 171840 96 1042
1044 0 649416 131872 171720 96 1043
1045 0 649396 131864 171640 96 1044
1046 0 649376 131900 171560 96 1045
1047 0 649348 131978 171480 96 1046
1048 0 649262 131766 172240 32 1039
1049 0 649262 131810 172400 32 1048
1050 0 649234 131738 172520 32 1049
1051 0 649254 131706 172640 32 1050
1052 0 649326 131790 172720 32 1051
1053 0 649328.7 131776 172760 32 1052
1054 0 649333.75 131748.42 172840 32 1053
1055 0 649582.7 131980.36 172840 32 1054
1056 0 649424.25 132042.58 173000 32 1055
1057 0 649333.75 132059.55 173120 32 1056
1058 0 649407.3 132138.75 173280 -1 1057
1059 0 649466.2 132211.8 173360 -1 1058
1060 0 649224 131933 173440 -1 1059
1061 0 649100 131829 173480 -1 1060
1062 0 648828 131865 173520 -1 1061
1063 0 648652 131921 173560 -1 1062
1064 0 648484 132125 173560 -1 1063
1065 0 648324 132153 173520 -1 1064
1066 0 648148 132117 173480 -1 1065
1067 0 648084 132101 173440 -1 1066
1068 0 648020 132097 173360 -1 1067
1069 0 647892 132105 173280 -1 1068
1070 0 647724 132145 173240 -1 1069
1071 0 647672 132161 173160 -1 1070
1072 0 647508 132277 173080 -1 1071
1073 0 647464 132305 173040 -1 1072
1074 0 647396 132345 172960 -1 1073
1075 0 647380 132369 172920 -1 1074
1076 0 648876 131821 173640 -1 1062
1077 0 648824 131833 173720 -1 1076
1078 0 648776 131817 173840 -1 1077
1079 0 648740 131777 173960 -1 1078
1080 0 648736 131561 174160 -1 1079
1081 0 648808 131565 174280 -1 1080
1082 0 648936 131633 174360 -1 1081
1083 0 648984 131565 174480 -1 1082
1084 0 649040 131437 174560 -1 1083
1085 0 649152 131485 174720 -1 1084
1086 0 649152 131521 174800 -1 1085
1087 0 649554.75 132321.22 173480 -1 1059
1088 0 649280 132332 173480 -1 1087
1089 0 649673.2 132466.84 173640 -1 1087
1090 0 650352 133338 173680 -1 1089
1091 0 650579 133566 173640 -1 1090
1092 0 650995 134190 173680 -1 1091
1093 0 651007 134190 173600 -1 1092
1094 0 650979 134178 173520 -1 1093
1095 0 650967 134518 173480 -1 1094
1096 0 650923 134624 173520 -1 1095
1097 0 650899 134254 173440 -1 1094
1098 0 650823 134234 173360 -1 1097
1099 0 650787 134254 173320 -1 1098
1100 0 650747 134258 173280 -1 1099
1101 0 650687 134282 173200 -1 1100
1102 0 650584.3 134347.67 173160 -1 1101
1103 0 650528 134378 173080 -1 1102
1104 0 650519 134454 173000 -1 1103
1105 0 651323 134766 173720 -1 1092
1106 0 651345 134828 173760 -1 1105
1107 0 651367 134890 173800 -1 1106
1108 0 651463 134994 173880 -1 1107
1109 0 651567 135222 173960 -1 1108
1110 0 652015 135650 173960 -1 1109
1111 0 652283 136002 173960 -1 1110
1112 0 652179 136176 173920 -1 1111
1113 0 652111 136252 173880 -1 1112
1114 0 652011 136248 173840 -1 1113
1115 0 651939 136244 173800 -1 1114
1116 0 652335 136036 174000 -1 1111
1117 0 652395 136096 174040 -1 1116
1118 0 652519 136152 174160 -1 1117
1119 0 652583 136216 174200 -1 1118
1120 0 652615 136256 174280 -1 1119
1121 0 652679 136316 174360 -1 1120
1122 0 652735 136368 174440 -1 1121
1123 0 652791 136420 174520 -1 1122
1124 0 652851 136500 174600 -1 1123
1125 0 652875 136564 174680 -1 1124
1126 0 652907 136624 174760 -1 1125
1127 0 652947 136676 174840 -1 1126
1128 0 652983 136716 174920 -1 1127
1129 0 653051 136740 175040 -1 1128
1130 0 653059 136778 175120 -1 1129
1131 0 653035 136838 175200 -1 1130
1132 0 653011 136890 175280 -1 1131
1133 0 653019 136890 175360 -1 1132
1134 0 653131 136986 175400 -1 1133
1135 0 653175 137054 175440 -1 1134
1136 0 653207 137070 175520 -1 1135
1137 0 653311 137162 175520 -1 1136
1138 0 653371 137142 175600 -1 1137
1139 0 653299 137258 175760 -1 1138
1140 0 653419 137266 175880 -1 1139
1141 0 653415 137334 175960 -1 1140
1142 0 653427 137326 176040 -1 1141
1143 0 653451 137298 176120 -1 1142
1144 0 653607 137378 176280 -1 1143
1145 0 653695 137438 176360 -1 1144
1146 0 653747 137462 176480 -1 1145
1147 0 653807 137394 176760 -1 1146
1148 0 653827 137406 176920 -1 1147
1149 0 653831 137466 177040 -1 1148
1150 0 653855 137518 177160 -1 1149
1151 0 653819 137526 177280 -1 1150
1152 0 653823 137498 177360 -1 1151
1153 0 653811 137418 177440 -1 1152
1154 0 653675 137594 177480 -1 1153
1155 0 653543 137706 177520 -1 1154
1156 0 653427 137846 177560 -1 1155
1157 0 653419 138006 177600 -1 1156
1158 0 653383 138086 177680 -1 1157
1159 0 653371 138154 177720 -1 1158
1160 0 653347 138210 177760 -1 1159
1161 0 653287 138226 177840 -1 1160
1162 0 653135 138258 177880 -1 1161
1163 0 653067 138224 177960 -1 1162
1164 0 653063 137928 177960 -1 1163
1165 0 653099 137916 177880 -1 1164
1166 0 653087 137928 177760 -1 1165
1167 0 653079 137908 177680 -1 1166
1168 0 653023 137804 177600 -1 1167
1169 0 653027 137788 177560 -1 1168
1170 0 652055 135480 173920 -1 1110
1171 0 652059 135488 173880 -1 1170
1172 0 652083 135480 173840 -1 1171
1173 0 652123 135448 173800 -1 1172
1174 0 652235 135436 173760 -1 1173
1175 0 652311 135420 173720 -1 1174
1176 0 652319 135416 173680 -1 1175
1177 0 652347 135408 173640 -1 1176
1178 0 652243 135320 173640 -1 1177
1179 0 652275 135184 173640 -1 1178
1180 0 652367 134792 173600 -1 1179
1181 0 652391 134744 173680 -1 1180
1182 0 652399 134724 173720 -1 1181
1183 0 652387 134700 173760 -1 1182
1184 0 652383 134616 173800 -1 1183
1185 0 652415 134596 173840 -1 1184
1186 0 652387 134564 173880 -1 1185
1187 0 652415 134540 173920 -1 1186
1188 0 652395 135420 173600 -1 1177
1189 0 652379 135436 173560 -1 1188
1190 0 652491 135432 173560 -1 1189
1191 0 651419 135158 173640 -1 1106
1192 0 651431 135286 173480 -1 1191
1193 0 651487 135506 173360 -1 1192
1194 0 651567 135560 173280 -1 1193
1195 0 651579 135548 173200 -1 1194
1196 0 651595 135500 173120 -1 1195
1197 0 651615 135476 173040 -1 1196
1198 0 651599 135520 172960 -1 1197
1199 0 651567 135556 172880 -1 1198
1200 0 651507 135664 172800 -1 1199
1201 0 651527 135684 172760 -1 1200
1202 0 651343 134794 173640 -1 1105
1203 0 651415 134626 173640 -1 1202
1204 0 651537 134652 173600 -1 1203
1205 0 651592 134626 173640 -1 1204
1206 0 651614 134374 173640 -1 1205
1207 0 651630 134338 173600 -1 1206
1208 0 651626 134362 173520 -1 1207
1209 0 651654 134374 173480 -1 1208
1210 0 651706 134406 173400 -1 1209
1211 0 651758 134450 173280 -1 1210
1212 0 651766 134474 173160 -1 1211
1213 0 651764 134506 173120 -1 1212
1214 0 651766 134518 173080 -1 1213
1215 0 651762 134544 173040 -1 1214
1216 0 651674 134238 173680 -1 1206
1217 0 651750 134162 173720 -1 1216
1218 0 651790 134094 173840 -1 1217
1219 0 651806 134078 173880 -1 1218
1220 0 651818 133970 173960 -1 1219
1221 0 651834 133930 174000 -1 1220
1222 0 651854 133874 174040 -1 1221
1223 0 651906 133694 174080 -1 1222
1224 0 651886 133538 174160 -1 1223
1225 0 651880 133538 174200 -1 1224
1226 0 651858 133558 174240 -1 1225
1227 0 651659 134678 173560 -1 1204
1228 0 651791 134804 173520 -1 1227
1229 0 651895 134876 173480 -1 1228
1230 0 651963 134908 173440 -1 1229
1231 0 652063 134972 173400 -1 1230
1232 0 652216 135166 173360 -1 1231
1233 0 652339 135280 173320 -1 1232
1234 0 652459 135448 173280 -1 1233
1235 0 652583 135612 173240 -1 1234
1236 0 652623 135728 173200 -1 1235
1237 0 652583 136016 173200 -1 1236
1238 0 652459 136262 173200 -1 1237
1239 0 652611 136490 173240 -1 1238
1240 0 652459 136646 173200 -1 1239
1241 0 652375 136754 173160 -1 1240
1242 0 652303 136822 173120 -1 1241
1243 0 652171 136906 173040 -1 1242
1244 0 652139 136938 173000 -1 1243
1245 0 650260 133275 173760 -1 1090
1246 0 650124 133237 173800 -1 1245
1247 0 650082 133231 173840 -1 1246
1248 0 650096 133254 173880 -1 1247
1249 0 649984 133172 173920 -1 1248
1250 0 650002 133154 173960 -1 1249
1251 0 650020 133119 174000 -1 1250
1252 0 650048 133075 174040 -1 1251
1253 0 650104 133035 174080 -1 1252
1254 0 650158 133017 174160 -1 1253
1255 0 650182 132999 174200 -1 1254
1256 0 650198 133018 174240 -1 1255
1257 0 650216 133025 174280 -1 1256
1258 0 650250 133043 174320 -1 1257
1259 0 650282 133053 174360 -1 1258
1260 0 650312 133095 174400 -1 1259
1261 0 650330 133126 174440 -1 1260
1262 0 650350 133141 174480 -1 1261
1263 0 650346 133159 174520 -1 1262
1264 0 650334 133262 174560 -1 1263
1265 0 650296 133435 174560 -1 1264
1266 0 650306.75 131454.27 172840 -1 1055
1267 0 650114.44 131007.375 172840 -1 1266
1268 0 650052.2 130752.82 173000 -1 1267
1269 0 650088.75 130746 173040 -1 1268
1270 0 650199.25 130724.53 173160 -1 1269
1271 0 650312.4 130752.82 173240 -1 1270
1272 0 650136 130511 173280 -1 1271
1273 0 650008 130279 173360 -1 1272
1274 0 649964 130159 173400 -1 1273
1275 0 650000 130035 173400 -1 1274
1276 0 650180 129959 173440 -1 1275
1277 0 650436 129855 173520 -1 1276
1278 0 650544 129811 173600 -1 1277
1279 0 650608 129967 173720 -1 1278
1280 0 650680 129979 173800 -1 1279
1281 0 650760 130003 173880 -1 1280
1282 0 650856 130003 173960 -1 1281
1283 0 650916 130019 174040 -1 1282
1284 0 650936 130055 174200 -1 1283
1285 0 650972 130099 174280 -1 1284
1286 0 649832 130131 173440 -1 1274
1287 0 649828 130063 173520 -1 1286
1288 0 649772 129999 173600 -1 1287
1289 0 649432 130547 173040 -1 1269
1290 0 650424 131543 172720 -1 1266
1291 0 650552 131643 172600 -1 1290
1292 0 650640 131735 172560 -1 1291
1293 0 650666 131828 172520 -1 1292
1294 0 649550 132108 172760 32 1053
1295 0 649666 132340 172720 32 1294
1296 0 649694 132400 172640 32 1295
1297 0 649746 132480 172680 32 1296
1298 0 649990 132660 172640 -1 1297
1299 0 650086 132724 172600 -1 1298
1300 0 650174 132860 172560 -1 1299
1301 0 650270 132904 172520 -1 1300
1302 0 650238 132972 172480 -1 1301
1303 0 650138 133156 172440 -1 1302
1304 0 650098 133184 172400 -1 1303
1305 0 650006 133220 172360 -1 1304
1306 0 649974 133280 172320 -1 1305
1307 0 649998 133368 172280 -1 1306
1308 0 650118 133632 172240 -1 1307
1309 0 650054 133900 172200 -1 1308
1310 0 650058 133972 172120 -1 1309
1311 0 650058 133960 172000 -1 1310
1312 0 650054 133936 171880 -1 1311
1313 0 650042 133880 171720 -1 1312
1314 0 649974 133784 171600 -1 1313
1315 0 649966 133716 171520 -1 1314
1316 0 650470 133056 172480 -1 1302
1317 0 650562 133092 172440 -1 1316
1318 0 650734 133108 172360 -1 1317
1319 0 650914 132996 172320 -1 1318
1320 0 651090 133016 172280 -1 1319
1321 0 651334 132888 172320 -1 1320
1322 0 651574 132780 172360 -1 1321
1323 0 651826 132772 172400 -1 1322
1324 0 651926 132772 172280 -1 1323
1325 0 651966 132768 172160 -1 1324
1326 0 652010 132804 172040 -1 1325
1327 0 649276 131500 171760 81 1035
1328 0 648820 130442 171480 75 1031
1329 0 646984 130628 170880 101 1021
1330 0 646864 130828 170840 120 1329
1331 0 646822 130904 170800 120 1330
1332 0 646826 131016 170760 120 1331
1333 0 646842 131280 170720 120 1332
1334 0 646782 131512 170680 -1 1333
1335 0 646786 131656 170720 -1 1334
1336 0 646878 131684 170760 -1 1335
1337 0 646970 131723 170840 -1 1336
1338 0 647066 130568 170840 101 1329
1339 0 647310 130716 170840 80 1338
1340 0 647324 130746 170920 80 1339
1341 0 647188 130476 170480 45 1018
1342 0 647532 130584 170360 51 1341
1343 0 647620 130620 170280 32 1342
1344 0 645344 129892 170040 115 1013
1345 0 644876 130354 169440 107 1007
1346 0 644808 130430 169480 107 1345
1347 0 643680 130592 167040 80 649
1348 0 643616 130784 166880 81 1347
1349 0 643616 130976 166680 51 1348
1350 0 643616 131136 166480 60 1349
1351 0 643648 131616 166000 98 1350
1352 0 643520 131680 165760 128 1351
1353 0 643392 131840 165600 86 1352
1354 0 643264 131840 165360 75 1353
1355 0 643072 131840 165160 32 1354
1356 0 642912 131968 164960 32 1355
1357 0 642784 132064 164760 90 1356
1358 0 642688 132256 164560 107 1357
1359 0 642560 132480 164480 91 1358
1360 0 642496 132736 164400 80 1359
1361 0 642496 132960 164280 91 1360
1362 0 642528 133216 164200 80 1361
1363 0 642624 133472 164120 81 1362
1364 0 642752 133728 164160 139 1363
1365 0 642944 133888 164200 163 1364
1366 0 643168 133984 164280 172 1365
1367 0 643392 134112 164440 154 1366
1368 0 643488 134336 164320 190 1367
1369 0 643552 134592 164240 141 1368
1370 0 643680 134784 164120 131 1369
1371 0 643712 134944 163920 98 1370
1372 0 643712 135040 163840 60 1371
1373 0 643904 131712 166000 40 1351
1374 0 644160 131776 165920 40 1373
1375 0 644384 131904 165760 71 1374
1376 0 644640 131968 165680 75 1375
1377 0 644864 132096 165680 80 1376
1378 0 645120 132160 165760 40 1377
1379 0 645376 132192 165760 75 1378
1380 0 645632 132256 165840 60 1379
1381 0 645792 132448 165880 32 1380
1382 0 645888 132704 165880 60 1381
1383 0 644440 127378 167440 32 639
1384 0 643814 127144 167480 75 1383
1385 0 643702 127024 167560 60 1384
1386 0 643558 126888 167640 71 1385
1387 0 643440 126646 167800 71 1386
1388 0 643308 126458 167920 71 1387
1389 0 643260 126174 168000 120 1388
1390 0 643236 125974 168080 124 1389
1391 0 643162 125152 168040 -1 1390
1392 0 643306 125116 168240 -1 1391
1393 0 643362 125096 168360 86 1392
1394 0 643414 125028 168400 -1 1393
1395 0 643410 125052 168480 86 1394
1396 0 646664 127870 167280 153 638
1397 0 646964 128038 167200 128 1396
1398 0 647028 128214 167120 86 1397
1399 0 647100 128422 167000 107 1398
1400 0 647092 128678 166880 86 1399
1401 0 647298 128860 166720 104 1400
1402 0 647322 128936 166600 134 1401
1403 0 647318 128964 166440 134 1402
1404 0 647398 129068 166320 104 1403
1405 0 647582 129456 166200 128 1404
1406 0 647786 129664 166120 124 1405
1407 0 647978 129764 166040 75 1406
1408 0 648186 129952 165920 107 1407
1409 0 648864 130464 165240 60 1408
1410 0 648832 130656 165040 98 1409
1411 0 648960 130848 164880 81 1410
1412 0 649024 131104 164800 75 1411
1413 0 649120 131328 164680 107 1412
1414 0 649216 131552 164600 128 1413
1415 0 649216 131808 164600 102 1414
1416 0 649312 132064 164520 120 1415
1417 0 649472 132256 164480 75 1416
1418 0 649600 132480 164440 120 1417
1419 0 649664 132704 164280 120 1418
1420 0 649728 132928 164120 60 1419
1421 0 649728 133184 164040 51 1420
1422 0 649792 133376 163880 75 1421
1423 0 649952 133536 163760 102 1422
1424 0 649952 133792 163680 156 1423
1425 0 649952 134048 163560 90 1424
1426 0 649952 134272 163400 45 1425
1427 0 650080 134432 163240 96 1426
1428 0 650080 134592 163040 51 1427
1429 0 650080 134720 162800 96 1428
1430 0 650112 134752 162520 101 1429
1431 0 650112 134784 162240 60 1430
1432 0 650144 134784 161960 60 1431
1433 0 650144 134848 161880 107 1432
1434 0 650304 134976 161680 90 1433
1435 0 650400 135072 161440 71 1434
1436 0 650560 135232 161240 51 1435
1437 0 650720 135360 161080 90 1436
1438 0 650912 135424 160920 81 1437
1439 0 651136 135488 160800 81 1438
1440 0 651328 135648 160680 86 1439
1441 0 651552 135712 160560 120 1440
1442 0 651808 135840 160560 81 1441
1443 0 652064 135936 160560 101 1442
1444 0 652320 135968 160560 120 1443
1445 0 652576 136096 160480 181 1444
1446 0 652672 136320 160360 221 1445
1447 0 652864 136512 160360 202 1446
1448 0 652960 136576 160360 226 1447
1449 0 653120 136704 160160 160 1448
1450 0 653216 136928 160040 136 1449
1451 0 653184 137120 159840 101 1450
1452 0 653184 137280 159640 128 1451
1453 0 653248 137440 159440 98 1452
1454 0 653408 137600 159240 128 1453
1455 0 653376 137760 159040 81 1454
1456 0 653216 137888 158840 81 1455
1457 0 653088 138048 158640 51 1456
1458 0 652896 138240 158560 96 1457
1459 0 653024 138496 158600 141 1458
1460 0 653216 138656 158680 139 1459
1461 0 653280 138720 158760 101 1460
1462 0 653120 136448 160560 229 1448
1463 0 653248 136224 160560 224 1462
1464 0 653280 136000 160480 257 1463
1465 0 653056 135840 160440 234 1464
1466 0 652992 135584 160520 176 1465
1467 0 652960 135328 160520 71 1466
1468 0 652832 135072 160520 75 1467
1469 0 652768 134816 160600 45 1468
1470 0 652576 134592 160600 81 1469
1471 0 652416 134432 160760 60 1470
1472 0 652224 134272 160920 71 1471
1473 0 652160 134176 160960 75 1472
1474 0 653472 135936 160320 178 1464
1475 0 653696 135904 160200 150 1474
1476 0 653856 135904 160000 140 1475
1477 0 654016 135872 159800 101 1476
1478 0 654176 135872 159600 81 1477
1479 0 654272 135872 159480 32 1478
1480 0 649888 134816 161880 60 1433
1481 0 649632 134720 161840 32 1480
1482 0 649440 134528 161800 32 1481
1483 0 649312 134304 161760 40 1482
1484 0 649120 134144 161720 40 1483
1485 0 648896 134240 161840 32 1484
1486 0 648672 134112 161760 51 1485
1487 0 648416 134176 161800 51 1486
1488 0 648320 134240 161880 75 1487
1489 0 650368 134624 161920 32 1432
1490 0 650464 134592 161840 32 1489
1491 0 649152 130080 165600 164 1408
1492 0 649408 130080 165680 183 1491
1493 0 649664 130112 165680 186 1492
1494 0 649920 130144 165680 137 1493
1495 0 650176 130016 165720 194 1494
1496 0 650432 129952 165760 137 1495
1497 0 650688 130080 165800 60 1496
1498 0 650944 130176 165800 45 1497
1499 0 651168 130272 165920 108 1498
1500 0 651424 130304 165960 64 1499
1501 0 651680 130400 165960 75 1500
1502 0 651936 130464 165960 75 1501
1503 0 652128 130624 165960 98 1502
1504 0 652116 126324 166480 267 236
1505 0 652636 126948 166640 300 1504
1506 0 653036 127180 166760 273 1505
1507 0 653252 127244 166840 241 1506
1508 0 653628 127332 166960 219 1507
1509 0 653812 127388 167080 248 1508
1510 0 654156 127452 167200 221 1509
1511 0 654428 127452 167360 226 1510
1512 0 654660 127436 167520 221 1511
1513 0 654908 127492 167720 261 1512
1514 0 655540 128308 167840 203 1513
1515 0 656076 129588 167720 229 1514
1516 0 656096 129816 167600 226 1515
1517 0 656804 131044 167520 273 1516
1518 0 656708 132148 167440 128 1517
1519 0 657088 133816 167360 221 1518
1520 0 659060 135460 167440 120 1519
1521 0 659826 136478 167480 164 1520
1522 0 659376 137440 167560 200 1521
1523 0 659220 137868 167640 140 1522
1524 0 659172 137856 167440 164 1523
1525 0 659068 137868 167240 124 1524
1526 0 659020 137852 167040 124 1525
1527 0 658792 137892 166920 40 1526
1528 0 658644 138200 166800 40 1527
1529 0 658604 138332 166720 81 1528
1530 0 658552 138396 166600 51 1529
1531 0 658528 139168 165800 71 1530
1532 0 658624 139168 165520 81 1531
1533 0 658784 139104 165320 115 1532
1534 0 658944 138944 165160 75 1533
1535 0 659168 138816 165160 32 1534
1536 0 659360 138848 165000 60 1535
1537 0 659456 138848 164880 71 1536
1538 0 659584 138848 164760 75 1537
1539 0 659712 139072 164760 107 1538
1540 0 659872 139296 164800 136 1539
1541 0 659968 139552 164800 186 1540
1542 0 660096 139680 164800 237 1541
1543 0 660320 139584 164920 230 1542
1544 0 660544 139680 165000 96 1543
1545 0 660704 139840 165160 148 1544
1546 0 660736 139840 165440 186 1545
1547 0 660960 139840 165600 122 1546
1548 0 661152 139872 165760 163 1547
1549 0 661344 139744 165920 120 1548
1550 0 661536 139584 165960 122 1549
1551 0 661792 139552 166040 81 1550
1552 0 662016 139520 166160 75 1551
1553 0 662048 139520 166160 91 1552
1554 0 659936 139904 164880 150 1542
1555 0 659840 140128 165000 107 1554
1556 0 659776 140288 165200 98 1555
1557 0 659872 140256 165440 81 1556
1558 0 659744 138720 164560 51 1538
1559 0 659904 138720 164320 75 1558
1560 0 660064 138720 164120 101 1559
1561 0 660128 138720 164040 60 1560
1562 0 660256 138624 163840 115 1561
1563 0 660256 138528 163600 90 1562
1564 0 660288 138432 163360 81 1563
1565 0 660256 138272 163120 98 1564
1566 0 660320 138112 162920 71 1565
1567 0 660320 137920 162720 75 1566
1568 0 660224 137696 162600 60 1567
1569 0 660064 137600 162600 96 1568
1570 0 660320 138688 164240 96 1561
1571 0 660576 138752 164280 32 1570
1572 0 660832 138816 164280 51 1571
1573 0 661088 138848 164360 81 1572
1574 0 661184 138912 164360 51 1573
1575 0 659296 138848 164680 32 1537
1576 0 659136 138880 164480 45 1575
1577 0 659008 138880 164480 40 1576
1578 0 659274 138062 167800 214 1523
1579 0 659282 138322 167920 181 1578
1580 0 659322 138438 168040 217 1579
1581 0 659458 138658 168120 217 1580
1582 0 659550 138666 168200 32 1581
1583 0 659520 138720 168320 32 1582
1584 0 658932 138888 168440 60 1583
1585 0 658920 138892 168560 60 1584
1586 0 658876 139004 168680 60 1585
1587 0 658856 139048 168800 60 1586
1588 0 658908 139068 168920 64 1587
1589 0 658000 139032 168920 60 1588
1590 0 658952 139040 168960 64 1588
1591 0 659100 138988 169080 135 1590
1592 0 659172 138980 169200 135 1591
1593 0 659204 139028 169320 176 1592
1594 0 659248 139044 169480 176 1593
1595 0 659264 139152 169600 164 1594
1596 0 659288 139276 169720 164 1595
1597 0 659280 139424 169880 163 1596
1598 0 659208 139508 170000 168 1597
1599 0 659156 139608 170160 172 1598
1600 0 659112 139716 170320 172 1599
1601 0 659100 139756 170480 208 1600
1602 0 658964 139760 170640 163 1601
1603 0 658916 139780 170800 163 1602
1604 0 658960 139872 170960 178 1603
1605 0 659072 140036 171120 178 1604
1606 0 659040 140116 171280 122 1605
1607 0 659024 140136 171440 115 1606
1608 0 658988 140176 171600 163 1607
1609 0 659012 140068 171680 163 1608
1610 0 658916 140100 171800 163 1609
1611 0 658884 140092 171960 202 1610
1612 0 658748 140024 172120 194 1611
1613 0 658732 140008 172240 194 1612
1614 0 658640 139924 172360 86 1613
1615 0 658590 139806 172440 160 1614
1616 0 658514 139706 172560 160 1615
1617 0 658474 139614 172680 204 1616
1618 0 658450 139510 172760 204 1617
1619 0 658402 139410 172840 196 1618
1620 0 658398 139298 172920 196 1619
1621 0 658370 139198 173000 122 1620
1622 0 658258 139038 173080 51 1621
1623 0 658036 138708 173160 128 1622
1624 0 657936 138556 173200 136 1623
1625 0 657728 138092 173240 197 1624
1626 0 657672 137888 173320 183 1625
1627 0 657598 137214 173360 172 1626
1628 0 657662 136954 173440 115 1627
1629 0 657686 136826 173520 172 1628
1630 0 657686 136554 173600 148 1629
1631 0 657468 136364 173680 172 1630
1632 0 656960 135996 173680 115 1631
1633 0 656992 135932 173800 115 1632
1634 0 656985 135918 173920 115 1633
1635 0 657182 136058 173920 115 1634
1636 0 657212 136078 174000 115 1635
1637 0 657270 136116 174040 172 1636
1638 0 657274 136130 174080 172 1637
1639 0 657380 136146 174200 172 1638
1640 0 657436 136176 174240 172 1639
1641 0 657490 136238 174320 32 1640
1642 0 657530 136328 174400 32 1641
1643 0 657004 135814 173960 115 1634
1644 0 656928 135666 174080 115 1643
1645 0 656908 135702 174240 139 1644
1646 0 656945 135710 174360 139 1645
1647 0 656968 135658 174480 -1 1646
1648 0 656928 135634 174640 -1 1647
1649 0 656848 135630 174760 -1 1648
1650 0 656844 135624 174800 -1 1649
1651 0 656564 135646 174800 -1 1650
1652 0 656832 135606 174920 -1 1650
1653 0 656876 135534 175040 -1 1652
1654 0 656896 135406 175160 -1 1653
1655 0 656732 135102 175200 -1 1654
1656 0 656471 135097 175240 -1 1655
1657 0 656176 135002 175280 -1 1656
1658 0 655992 135040 175320 -1 1657
1659 0 655872 134968 175400 -1 1658
1660 0 655792 135044 175520 -1 1659
1661 0 655736 134976 175600 -1 1660
1662 0 655680 135093 175640 -1 1661
1663 0 655664 135300 175520 -1 1660
1664 0 655596 134752 175400 -1 1659
1665 0 655528 134640 175360 -1 1664
1666 0 655464 134516 175320 -1 1665
1667 0 655372 134360 175280 -1 1666
1668 0 655332 134340 175240 -1 1667
1669 0 655280 134296 175160 -1 1668
1670 0 655268 134288 175120 -1 1669
1671 0 655220 134260 175000 -1 1670
1672 0 655148 134204 174880 -1 1671
1673 0 656908 135722 175200 -1 1654
1674 0 656956 135758 175320 -1 1673
1675 0 656892 135942 175440 -1 1674
1676 0 656876 136062 175520 -1 1675
1677 0 656836 136192 175600 -1 1676
1678 0 656812 136416 175640 -1 1677
1679 0 656768 136496 175680 -1 1678
1680 0 656708 136596 175760 -1 1679
1681 0 656492 136724 175800 -1 1680
1682 0 656500 136892 176040 -1 1681
1683 0 656424 136960 176120 -1 1682
1684 0 656404 136958 176200 -1 1683
1685 0 656066 137076 176200 -1 1684
1686 0 655770 137192 176160 -1 1685
1687 0 655530 137168 176240 -1 1686
1688 0 655530 137136.8 176360 -1 1687
1689 0 655530 137116 176440 -1 1688
1690 0 655578 137080 176560 -1 1689
1691 0 655578 137056 176640 -1 1690
1692 0 655554 137064 176760 -1 1691
1693 0 655402 137132 176880 -1 1692
1694 0 655386 137092 177000 -1 1693
1695 0 655406 137064 177080 -1 1694
1696 0 655350 136804 177160 -1 1695
1697 0 655386 136632 177200 -1 1696
1698 0 655166 136412 177160 -1 1697
1699 0 655006 136324 177120 -1 1698
1700 0 654952 136282 177080 -1 1699
1701 0 654898 136240 177040 -1 1700
1702 0 655254 137284 176360 -1 1688
1703 0 655122 137304 176320 -1 1702
1704 0 655034 137356 176240 -1 1703
1705 0 654898 137464 176200 -1 1704
1706 0 656518 136904 176280 -1 1684
1707 0 656642 136848 176360 -1 1706
1708 0 656898 136796 176400 -1 1707
1709 0 657002 136768 176520 -1 1708
1710 0 657030 136720 176640 -1 1709
1711 0 657030 136656 176760 -1 1710
1712 0 657066 136580 176880 -1 1711
1713 0 657018 136468 176960 -1 1712
1714 0 656908 136360 177000 -1 1713
1715 0 656738 136216 177080 -1 1714
1716 0 656662 136124 177040 -1 1715
1717 0 656550 136072 176960 -1 1716
1718 0 656450 136020 176880 -1 1717
1719 0 656366 135996 176800 -1 1718
1720 0 656290 135972 176720 -1 1719
1721 0 656218 135984 176640 -1 1720
1722 0 656142 136000 176560 -1 1721
1723 0 656074 136024 176480 -1 1722
1724 0 656018 136016 176400 -1 1723
1725 0 656006 136010 176360 -1 1724
1726 0 655962 135952 176320 -1 1725
1727 0 655922 135952 176240 -1 1726
1728 0 655782 135992 176160 -1 1727
1729 0 655634 136012 176080 -1 1728
1730 0 656558 136888 176480 -1 1707
1731 0 656610 136880 176600 -1 1730
1732 0 656678 136916 176680 -1 1731
1733 0 656685 136961 176720 -1 1732
1734 0 656629 137020.5 176840 -1 1733
1735 0 656500 137097 176800 -1 1734
1736 0 656758 136944 176880 -1 1734
1737 0 656860 136861 176960 -1 1736
1738 0 657058 136721 177040 -1 1737
1739 0 657282 136481 177000 -1 1738
1740 0 657402 136373 176920 -1 1739
1741 0 657354 136157 176840 -1 1740
1742 0 657324 136117 176760 -1 1741
1743 0 657318 136069 176680 -1 1742
1744 0 657282 136126 176560 -1 1743
1745 0 657084.7 135874.33 176680 -1 1743
1746 0 657074 135853 176760 -1 1745
1747 0 656886 135721 176800 -1 1746
1748 0 656618 135501 176760 -1 1747
1749 0 656374 135493 176680 -1 1748
1750 0 656214 135517 176560 -1 1749
1751 0 656174 135441 176480 -1 1750
1752 0 656110 135153 176440 -1 1751
1753 0 656394 134957 176480 -1 1752
1754 0 656610 134833 176520 -1 1753
1755 0 656870 134801 176600 -1 1754
1756 0 657166 134953 176600 -1 1755
1757 0 657210 135049 176480 -1 1756
1758 0 657238 135117 176360 -1 1757
1759 0 657206 135141 176160 -1 1758
1760 0 657154 135297 176000 -1 1759
1761 0 656962 135881 176000 -1 1760
1762 0 657018 135909 176120 -1 1761
1763 0 657086 135941 176280 -1 1762
1764 0 656942 135769 175840 -1 1761
1765 0 657026 135553 175720 -1 1764
1766 0 656974 135441 175640 -1 1765
1767 0 656918 135361 175520 -1 1766
1768 0 656822 135265 175440 -1 1767
1769 0 656714 135233 175360 -1 1768
1770 0 656610 135225 175320 -1 1769
1771 0 656494 135237 175280 -1 1770
1772 0 656338 135241 175240 -1 1771
1773 0 656086 135249 175280 -1 1772
1774 0 655942 135405 175320 -1 1773
1775 0 655866 135410 175440 -1 1774
1776 0 655834 135373 175520 -1 1775
1777 0 655806 135333 175600 -1 1776
1778 0 655710 135497 175640 -1 1777
1779 0 655676 135521 175680 -1 1778
1780 0 655614 135589 175720 -1 1779
1781 0 655534 135633 175760 -1 1780
1782 0 655582 135609 175840 -1 1781
1783 0 655610 135597 175960 -1 1782
1784 0 655638 135717 176080 -1 1783
1785 0 655674 135713 176160 -1 1784
1786 0 655690 135941 176200 -1 1785
1787 0 655582 136361 176200 -1 1786
1788 0 655618 136417 176080 -1 1787
1789 0 655670 136553 175960 -1 1788
1790 0 655882 136617 175920 -1 1789
1791 0 656266 136537 175920 -1 1790
1792 0 656194 136556 175840 -1 1791
1793 0 656598 136509 175960 -1 1791
1794 0 656826 136485 176040 -1 1793
1795 0 656854 136478 176120 -1 1794
1796 0 655702 136021 176280 -1 1786
1797 0 655782 136013 176400 -1 1796
1798 0 655930 136097 176440 -1 1797
1799 0 655950 136125 176400 -1 1798
1800 0 655838 135085 176320 -1 1752
1801 0 655810 135077 176280 -1 1800
1802 0 655690 134977 176240 -1 1801
1803 0 655594 134893 176200 -1 1802
1804 0 655530 134901 176120 -1 1803
1805 0 655506 134905 176040 -1 1804
1806 0 655462 134829 175920 -1 1805
1807 0 655466 134769 175840 -1 1806
1808 0 655410 134709 175760 -1 1807
1809 0 655382 134581 175640 -1 1808
1810 0 655406 134437 175600 -1 1809
1811 0 655242 134409 175520 -1 1810
1812 0 655154 134257 175440 -1 1811
1813 0 655062 134121 175400 -1 1812
1814 0 654858 133865 175320 -1 1813
1815 0 654606 133801 175280 -1 1814
1816 0 654418 133633 175360 -1 1815
1817 0 654304 133581 175320 -1 1816
1818 0 654220 133525 175280 -1 1817
1819 0 654096 133445 175320 -1 1818
1820 0 654076 133361 175400 -1 1819
1821 0 653852 133145 175480 -1 1820
1822 0 653764 132993 175560 -1 1821
1823 0 653792 132685 175640 -1 1822
1824 0 653932 132365 175680 -1 1823
1825 0 654556 132285 175680 -1 1824
1826 0 654744 132405 175720 -1 1825
1827 0 654864 132581 175800 -1 1826
1828 0 654956 132741 175760 -1 1827
1829 0 655008 132778 175720 -1 1828
1830 0 653700 132869 175440 -1 1822
1831 0 653640 132929 175320 -1 1830
1832 0 653656 133073 175160 -1 1831
1833 0 653712 133229 175080 -1 1832
1834 0 653620 133177 175000 -1 1833
1835 0 653600 133169 174880 -1 1834
1836 0 653616 133097 174720 -1 1835
1837 0 653644 133017 174600 -1 1836
1838 0 653668 132957 174480 -1 1837
1839 0 653660 132717 174440 -1 1838
1840 0 653652 132601 174360 -1 1839
1841 0 653704 132409 174280 -1 1840
1842 0 653706 132405 174240 -1 1841
1843 0 653748 132929 174360 -1 1838
1844 0 653824 132914 174280 -1 1843
1845 0 657090 135885 176640 -1 1745
1846 0 657044 136733 177160 -1 1738
1847 0 657008 136729 177280 -1 1846
1848 0 656456 137062 175760 -1 1681
1849 0 656480 137246 175800 -1 1848
1850 0 656544 137358 175880 -1 1849
1851 0 656584 137414 175960 -1 1850
1852 0 656652 137478 176040 -1 1851
1853 0 656732 137518 176120 -1 1852
1854 0 656860 137542 176240 -1 1853
1855 0 656928 137562 176320 -1 1854
1856 0 657016 137618 176400 -1 1855
1857 0 657120.2 137693.5 176480 -1 1856
1858 0 657184 137774 176560 -1 1857
1859 0 657256 137818 176640 -1 1858
1860 0 657344 137882 176720 -1 1859
1861 0 657392 137892 176800 -1 1860
1862 0 657456 137912 176880 -1 1861
1863 0 657528 137948 176960 -1 1862
1864 0 657576 138016 177040 -1 1863
1865 0 657628 138076 177120 -1 1864
1866 0 657700 138136 177240 -1 1865
1867 0 657632 138032 177360 -1 1866
1868 0 657620 137984 177440 -1 1867
1869 0 657632 137936 177520 -1 1868
1870 0 657698 137910 177640 -1 1869
1871 0 657758 137970 177720 -1 1870
1872 0 657854 138046 177800 -1 1871
1873 0 657914 137994 177920 -1 1872
1874 0 657922 137922 178000 -1 1873
1875 0 657938 137634 178040 -1 1874
1876 0 657770 138062 178080 -1 1874
1877 0 657754 138106 178160 -1 1876
1878 0 657774 138150 178280 -1 1877
1879 0 657826 138114 178360 -1 1878
1880 0 657052 136448 175640 -1 1678
1881 0 657164 136112 175600 -1 1880
1882 0 657220 135984 175520 -1 1881
1883 0 657268 135936 175400 -1 1882
1884 0 657344 135972 175280 -1 1883
1885 0 657336 135980 175240 -1 1884
1886 0 656644 135752 173880 139 1633
1887 0 656364 135652 173800 139 1886
1888 0 656384 135354 173760 -1 1887
1889 0 656700 135438 173840 139 1888
1890 0 656812 135506 173960 139 1889
1891 0 656832 135522 174000 139 1890
1892 0 656404 135242 173600 -1 1888
1893 0 656508 136472 173680 40 1631
1894 0 656280 136748 173560 102 1893
1895 0 656244 136860 173440 102 1894
1896 0 656144 136880 173400 80 1895
1897 0 656128 137556 173400 81 1896
1898 0 656115 137558 173360 81 1897
1899 0 656015 137650 173280 81 1898
1900 0 655977 137770 173240 81 1899
1901 0 656063 137842 173280 81 1900
1902 0 656131 137854 173360 81 1901
1903 0 656205 137856 173400 81 1902
1904 0 656307 138042 173400 124 1903
1905 0 656225 138108 173360 124 1904
1906 0 656191 138120 173320 124 1905
1907 0 656149 138222 173280 60 1906
1908 0 656103 138246 173240 60 1907
1909 0 656175 138352 173240 60 1908
1910 0 656321 138438 173280 60 1909
1911 0 656435 138468 173320 60 1910
1912 0 656483 138476 173360 60 1911
1913 0 656545 138464 173400 60 1912
1914 0 656621 138482 173440 60 1913
1915 0 655891 137698 173200 81 1900
1916 0 655659 137730 173120 81 1915
1917 0 655427 137750 173080 81 1916
1918 0 655067 137818 173000 -1 1917
1919 0 655027 137822 172960 -1 1918
1920 0 654971 137814 172920 -1 1919
1921 0 654895 137894 172880 -1 1920
1922 0 654795 137926 172840 -1 1921
1923 0 654463 137770 172840 -1 1922
1924 0 654011 137794 172720 -1 1923
1925 0 653959 137758 172640 -1 1924
1926 0 653913 137750 172560 -1 1925
1927 0 653899 137744 172520 -1 1926
1928 0 653811 137648 172480 -1 1927
1929 0 653819 137672 172440 -1 1928
1930 0 653783 137704 172400 -1 1929
1931 0 653743 137680 172360 -1 1930
1932 0 653667 137688 172280 -1 1931
1933 0 653607 137664 172240 -1 1932
1934 0 653263 137496 172240 -1 1933
1935 0 652967 137476 172200 -1 1934
1936 0 652911 137464 172160 -1 1935
1937 0 652947 137500 172120 -1 1936
1938 0 652783 137476 172080 -1 1937
1939 0 652651 137404 172040 -1 1938
1940 0 652615 137368 172000 -1 1939
1941 0 652583 137376 171960 -1 1940
1942 0 652541 137346 171920 -1 1941
1943 0 652417 137322 171920 -1 1942
1944 0 652343 137298 171880 -1 1943
1945 0 652157 137246 171880 -1 1944
1946 0 651939 137112 171880 -1 1945
1947 0 651901 137030 171920 -1 1946
1948 0 651877 137040 172000 -1 1947
1949 0 651683 136830 172000 -1 1948
1950 0 651687 136850 172040 -1 1949
1951 0 651401 136578 172080 -1 1950
1952 0 651197 136510 172000 -1 1951
1953 0 651181 136522 171960 -1 1952
1954 0 651077 136514 171920 -1 1953
1955 0 651037 136514 171880 -1 1954
1956 0 650977 136490 171840 -1 1955
1957 0 650949 136438 171800 -1 1956
1958 0 650805 136366 171760 -1 1957
1959 0 650817 136322 171720 -1 1958
1960 0 650813 136286 171680 -1 1959
1961 0 650817 136266 171640 -1 1960
1962 0 650825 136238 171600 -1 1961
1963 0 650849 136226 171560 -1 1962
1964 0 650861 136218 171520 -1 1963
1965 0 650837 136210 171480 -1 1964
1966 0 650833 136178 171440 -1 1965
1967 0 650853 136174 171400 -1 1966
1968 0 650853 136146 171360 -1 1967
1969 0 650929 136098 171320 -1 1968
1970 0 650937 136058 171280 -1 1969
1971 0 650933 135954 171200 -1 1970
1972 0 650901 135902 171160 -1 1971
1973 0 650821 135614 171160 -1 1972
1974 0 650817 135654 171200 -1 1973
1975 0 650877 135754 171240 -1 1974
1976 0 650837 135486 171080 -1 1973
1977 0 650849 135358 171040 -1 1976
1978 0 650921 135242 171000 -1 1977
1979 0 650957 135230 171040 -1 1978
1980 0 651009 135218 171080 -1 1979
1981 0 651033 135202 171120 -1 1980
1982 0 651045 135214 171160 -1 1981
1983 0 651017 135178 171200 -1 1982
1984 0 653875 137746 172840 -1 1923
1985 0 653767 137706 172920 -1 1984
1986 0 653751 137714 172960 -1 1985
1987 0 653739 137718 173000 -1 1986
1988 0 653695 137720 173040 -1 1987
1989 0 653555 137476 173040 -1 1988
1990 0 653509 137392 173000 -1 1989
1991 0 653513 137280 173000 -1 1990
1992 0 653491 137286 172960 -1 1991
1993 0 653679 137706 173080 -1 1988
1994 0 653699 137672 173120 -1 1993
1995 0 653721 137688 173160 -1 1994
1996 0 656186 137642 173480 81 1897
1997 0 656262 137698 173560 124 1996
1998 0 656282 137766 173640 124 1997
1999 0 656318 137814 173720 124 1998
2000 0 656386 137862 173760 60 1999
2001 0 656830 137958 173760 60 2000
2002 0 657110 137852 173760 160 2001
2003 0 657178 137808 173720 160 2002
2004 0 657522 137760 173680 160 2003
2005 0 656290 137982 173840 60 2000
2006 0 656270 138106 173920 96 2005
2007 0 656362 138222 174080 96 2006
2008 0 656410 138322 174240 32 2007
2009 0 656416 138448 174360 32 2008
2010 0 656352 138576 174480 102 2009
2011 0 656208 138760 174560 80 2010
2012 0 656140 138924 174640 98 2011
2013 0 656086 139046 174720 98 2012
2014 0 656046 139094 174800 98 2013
2015 0 655922 139210 174880 134 2014
2016 0 655858 139254 174920 134 2015
2017 0 655720 139408 175000 102 2016
2018 0 655612 139480 175080 81 2017
2019 0 655332 139556 175120 98 2018
2020 0 654680 139484 175120 101 2019
2021 0 654280 139444 175160 101 2020
2022 0 654024 139380 175080 91 2021
2023 0 654016 139380 174920 91 2022
2024 0 653908 139340 174800 154 2023
2025 0 653838 139282 174680 75 2024
2026 0 653846 139214 174560 75 2025
2027 0 653790 139158 174440 75 2026
2028 0 653790 139158 174320 122 2027
2029 0 653738 139190 174200 64 2028
2030 0 653642 139274 174040 64 2029
2031 0 653638 139250 173920 51 2030
2032 0 653642 139254 173800 51 2031
2033 0 653646 139250 173680 75 2032
2034 0 653554 139326 173560 75 2033
2035 0 653430 139546 173440 120 2034
2036 0 652818 139574 173440 40 2035
2037 0 652702 139650 173560 60 2036
2038 0 652650 139724 173640 60 2037
2039 0 652678 139936 173720 32 2038
2040 0 652798 140168 173680 81 2039
2041 0 652870 140212 173600 81 2040
2042 0 652750 140284 173560 81 2041
2043 0 652734 140316 173480 81 2042
2044 0 652718 140388 173400 81 2043
2045 0 652682 140388 173360 81 2044
2046 0 652494 140068 173320 32 2045
2047 0 653062 140300 173600 40 2041
2048 0 653034 140364 173520 40 2047
2049 0 653006 140396 173480 40 2048
2050 0 652694 140004 173880 32 2039
2051 0 653444 139680 173360 124 2035
2052 0 653516 139800 173280 124 2051
2053 0 653636 139872 173200 75 2052
2054 0 653730 139914 173120 75 2053
2055 0 653922 140270 173040 64 2054
2056 0 653904 140300 173000 64 2055
2057 0 653808 140364 172840 64 2056
2058 0 653848 140496 172760 75 2057
2059 0 653864 140588 172680 75 2058
2060 0 653910 140990 172600 102 2059
2061 0 654026 141690 172600 108 2060
2062 0 653980 141740 172480 108 2061
2063 0 653952 141736 172360 86 2062
2064 0 653880 141760 172320 86 2063
2065 0 653720 142448 172320 51 2064
2066 0 653800 142594 172320 51 2065
2067 0 653840 142674 172400 51 2066
2068 0 654084 142894 172480 80 2067
2069 0 654172 143138 172560 96 2068
2070 0 654104 143414 172520 40 2069
2071 0 654060 143506 172480 40 2070
2072 0 653796 143630 172480 32 2071
2073 0 653738 143612 172400 32 2072
2074 0 653630 143652 172320 32 2073
2075 0 653570 143648 172240 32 2074
2076 0 653530 143660 172120 32 2075
2077 0 653882.7 141765.33 172240 86 2064
2078 0 653884 141768 172200 86 2077
2079 0 653868 141856 172080 86 2078
2080 0 653908 141848 171920 86 2079
2081 0 653916 141736 171760 32 2080
2082 0 653944 141648 171640 32 2081
2083 0 653628 140516 172960 64 2056
2084 0 653488 140598 172920 75 2083
2085 0 653320 140646 172880 75 2084
2086 0 653276 140714 172840 75 2085
2087 0 653224 140786 172800 80 2086
2088 0 653180 140842 172720 80 2087
2089 0 653164 140866 172640 80 2088
2090 0 653140 140878 172560 80 2089
2091 0 653144 140878 172480 80 2090
2092 0 653124 140938 172360 91 2091
2093 0 653036 141142 172320 91 2092
2094 0 652996 141194 172240 120 2093
2095 0 653016 141274 172160 120 2094
2096 0 653760 140672 173040 75 2055
2097 0 653736 140912 173120 75 2096
2098 0 653692 141090 173160 80 2097
2099 0 653716 141162 173200 108 2098
2100 0 653628 141370 173280 64 2099
2101 0 653608 141390 173320 64 2100
2102 0 655344 139548 175200 98 2019
2103 0 655344 139548 175320 98 2102
2104 0 655394 139614 175440 98 2103
2105 0 655478 139654 175520 98 2104
2106 0 655510 139658 175600 98 2105
2107 0 655498 139754 175680 98 2106
2108 0 655426 139814 175760 98 2107
2109 0 655462 139834 175840 98 2108
2110 0 655594 139770 175920 98 2109
2111 0 655644.2 139745.5 176000 98 2110
2112 0 655650 139702 176120 98 2111
2113 0 655646 139690 176160 -1 2112
2114 0 655546 140122 176120 -1 2113
2115 0 655600.2 140205.5 176000 -1 2114
2116 0 655606 140246 175920 -1 2115
2117 0 655684.2 140389.5 175800 -1 2116
2118 0 655674 139690 176240 -1 2113
2119 0 655714 139694 176360 -1 2118
2120 0 655766 139674 176480 -1 2119
2121 0 655778 139634 176600 -1 2120
2122 0 655850 139562 176720 -1 2121
2123 0 655930 139486 176840 -1 2122
2124 0 655990 139490 176960 -1 2123
2125 0 656098 139594 177080 -1 2124
2126 0 656258 139654 177160 -1 2125
2127 0 656342 139558 177240 -1 2126
2128 0 656434 139510 177360 -1 2127
2129 0 656590 138982 174800 80 2014
2130 0 656768 138844 174760 80 2129
2131 0 657044 138816 174720 102 2130
2132 0 657252 138700 174720 32 2131
2133 0 657344 138600 174640 32 2132
2134 0 657480 138408 174600 -1 2133
2135 0 657593 138264 174560 -1 2134
2136 0 656588 138980 174840 80 2129
2137 0 656503 138980 174880 98 2136
2138 0 656352 138824 174880 80 2137
2139 0 656188 138716 174960 98 2138
2140 0 656228 138692 175040 98 2139
2141 0 656168 138552 175160 98 2140
2142 0 656176 136646 173760 102 1893
2143 0 656180 136690 173920 71 2142
2144 0 655976 136634 173960 102 2143
2145 0 655660 136722 174000 102 2144
2146 0 655580 136846 174040 80 2145
2147 0 655557 136914 174080 80 2146
2148 0 655545 137002 174160 80 2147
2149 0 655537 137058 174200 80 2148
2150 0 655549 137146 174240 80 2149
2151 0 655549 137210 174280 -1 2150
2152 0 655537 137266 174320 -1 2151
2153 0 655573 137310 174360 -1 2152
2154 0 655573 137362 174400 -1 2153
2155 0 655613 137430 174440 -1 2154
2156 0 655629 137470 174480 -1 2155
2157 0 655697 137534 174520 60 2156
2158 0 655813 137646 174600 96 2157
2159 0 655885 137698 174640 96 2158
2160 0 655949 137758 174720 96 2159
2161 0 655993 137770 174760 96 2160
2162 0 656117 137814 174880 102 2161
2163 0 656093 137834 175000 102 2162
2164 0 656105 137822 175080 102 2163
2165 0 656077 137802 175200 -1 2164
2166 0 656081 137810 175240 -1 2165
2167 0 656077 137838 175280 -1 2166
2168 0 656065 137858 175320 -1 2167
2169 0 656089 137854 175360 -1 2168
2170 0 656181 137886 175440 -1 2169
2171 0 656249 137886 175480 -1 2170
2172 0 656265 137906 175520 -1 2171
2173 0 656289 137798 175560 -1 2172
2174 0 656305 137810 175600 -1 2173
2175 0 656313 137862 175640 -1 2174
2176 0 656333 137874 175720 -1 2175
2177 0 656325 137890 175760 -1 2176
2178 0 656387 137888 175800 -1 2177
2179 0 657480 136348 173760 172 1631
2180 0 658116 136172 173840 203 2179
2181 0 658212 136196 173960 203 2180
2182 0 658332 136308 174160 51 2181
2183 0 658464 136344 174280 51 2182
2184 0 658796 135456 174280 128 2183
2185 0 658434 134517.2 174280 91 2184
2186 0 657948 133859.2 174240 90 2185
2187 0 657816 133723.2 174080 90 2186
2188 0 657728 133647.2 174000 90 2187
2189 0 657600 133395.2 173920 32 2188
2190 0 657488 133219.2 173800 32 2189
2191 0 657428 133091.2 173680 -1 2190
2192 0 657256 132907.2 173560 -1 2191
2193 0 657090 132781 173440 -1 2192
2194 0 657022 132709 173360 -1 2193
2195 0 656902 132589 173280 -1 2194
2196 0 656790 132485 173200 -1 2195
2197 0 656518 132277 173120 -1 2196
2198 0 656134 132077 173040 75 2197
2199 0 655778 131765 172960 81 2198
2200 0 655028 130935 172920 71 2199
2201 0 654544 130363 172880 101 2200
2202 0 654522 130257 173000 101 2201
2203 0 654562 130313 173120 101 2202
2204 0 654558 130205 173240 -1 2203
2205 0 654558 130101 173400 -1 2204
2206 0 654546 130037 173560 -1 2205
2207 0 654426 130017 173680 -1 2206
2208 0 654426 130065 173840 -1 2207
2209 0 654458 130089 174000 -1 2208
2210 0 654522 130165 174200 -1 2209
2211 0 654526 130293 174320 -1 2210
2212 0 654478 130409 174440 -1 2211
2213 0 654482 130533 174560 -1 2212
2214 0 654392 130691 174680 -1 2213
2215 0 654380 130815 174760 -1 2214
2216 0 654284 130999 174840 -1 2215
2217 0 654178 131221 174920 -1 2216
2218 0 654222 131321 174960 -1 2217
2219 0 654242 131377 175040 -1 2218
2220 0 654233 131378 175120 -1 2219
2221 0 654274 131573 175200 -1 2220
2222 0 654344 131643 175320 -1 2221
2223 0 654324 131639 175440 -1 2222
2224 0 654264 131711 175480 -1 2223
2225 0 654204 131783 175520 -1 2224
2226 0 653948 131659 175560 -1 2225
2227 0 653884 131561 175640 -1 2226
2228 0 653843 131541 175720 -1 2227
2229 0 653835 131433 175840 -1 2228
2230 0 653919 131401 175960 -1 2229
2231 0 653811 131449 176080 -1 2230
2232 0 653791 131433 176200 -1 2231
2233 0 653867 131341 176320 -1 2232
2234 0 653877 131319 176360 -1 2233
2235 0 653925 131259 176400 -1 2234
2236 0 653919 131289 176440 -1 2235
2237 0 653667 131385 176560 -1 2236
2238 0 653285 131631 176720 -1 2237
2239 0 653451 131489 176840 -1 2238
2240 0 653721 131025 176880 -1 2239
2241 0 653737 130769 176880 -1 2240
2242 0 653725 130521 176880 -1 2241
2243 0 653709 130445 176800 -1 2242
2244 0 653599 130281 176760 -1 2243
2245 0 653519 130225 176680 -1 2244
2246 0 653399 130149 176600 -1 2245
2247 0 653355 130145 176560 -1 2246
2248 0 653227 130065 176520 -1 2247
2249 0 653199 130069 176360 -1 2248
2250 0 653111 129945 176280 -1 2249
2251 0 653099 129965 176200 -1 2250
2252 0 653001 131715 176600 -1 2238
2253 0 652717 131807 176480 -1 2252
2254 0 652525 131815 176360 -1 2253
2255 0 652453 131807 176200 -1 2254
2256 0 652361 131755 176080 -1 2255
2257 0 652261 131771 175920 -1 2256
2258 0 652197 131791 175760 -1 2257
2259 0 652248 131797 175640 -1 2258
2260 0 652253 131867 175560 -1 2259
2261 0 652289 131799 175440 -1 2260
2262 0 652413 131891 175320 -1 2261
2263 0 652499 131881 175200 -1 2262
2264 0 652555 131852 175120 -1 2263
2265 0 652137 131907 175280 -1 2262
2266 0 652173 131909 175240 -1 2265
2267 0 652229 131901 175200 -1 2266
2268 0 652285 131885 175120 -1 2267
2269 0 652349 131869 175040 -1 2268
2270 0 652453 131785 174920 -1 2269
2271 0 652527 131700 174800 -1 2270
2272 0 652649 131685 174720 -1 2271
2273 0 652713 131641 174640 -1 2272
2274 0 652721 131593 174600 -1 2273
2275 0 652769 131453 174520 -1 2274
2276 0 653101 131365 174480 -1 2275
2277 0 653261 131253 174440 -1 2276
2278 0 653225 131141 174320 -1 2277
2279 0 653341 131073 174200 -1 2278
2280 0 653213 131097 174000 -1 2279
2281 0 653157 131113 173840 -1 2280
2282 0 653025 131145 173760 -1 2281
2283 0 653013 131213 173600 -1 2282
2284 0 652965 131321 173480 -1 2283
2285 0 652901 131325 173400 -1 2284
2286 0 652845 131365 173320 -1 2285
2287 0 652785 131317 173240 -1 2286
2288 0 652773 131321 173200 -1 2287
2289 0 653089 131493 173600 -1 2283
2290 0 653177 131729 173680 -1 2289
2291 0 652833 132045 173680 -1 2290
2292 0 652793 132197 173560 -1 2291
2293 0 652737 132417 173480 -1 2292
2294 0 652725 132483 173440 -1 2293
2295 0 653219 131735 173600 -1 2290
2296 0 653333 131897 173560 -1 2295
2297 0 653605 131101 174440 -1 2277
2298 0 653977 131109 174560 -1 2297
2299 0 654081 131185 174640 -1 2298
2300 0 653009 131269 174400 -1 2276
2301 0 652853 131149 174360 -1 2300
2302 0 652823 131202 174440 -1 2301
2303 0 654164 131899 175640 -1 2225
2304 0 654088 132051 175760 -1 2303
2305 0 654106 132157 175840 -1 2304
2306 0 654038 132337 175880 -1 2305
2307 0 654022 132549 175920 -1 2306
2308 0 653758 132921 175960 -1 2307
2309 0 653532 133231 176040 -1 2308
2310 0 653566 133213 176160 -1 2309
2311 0 653582 133145 176280 -1 2310
2312 0 653662 133025 176400 -1 2311
2313 0 653758 133017 176560 -1 2312
2314 0 654030 133065 176680 -1 2313
2315 0 654158 133149 176800 -1 2314
2316 0 654286 133357 176920 -1 2315
2317 0 654358 133489 177000 -1 2316
2318 0 654389 133513 177040 -1 2317
2319 0 654510 133757 177120 -1 2318
2320 0 654630 133853 177200 -1 2319
2321 0 654824 133943 177320 -1 2320
2322 0 654952 134075 177440 -1 2321
2323 0 655016 134131 177520 -1 2322
2324 0 655136 134287 177600 -1 2323
2325 0 655208 134375 177680 -1 2324
2326 0 655352 134627 177760 -1 2325
2327 0 655536 135099 177800 -1 2326
2328 0 655594 135157 177720 -1 2327
2329 0 655606 135185 177640 -1 2328
2330 0 653474 133293 175880 -1 2309
2331 0 653502 133309 175800 -1 2330
2332 0 653430 133377 175680 -1 2331
2333 0 653466 133533 175560 -1 2332
2334 0 653530 133537 175480 -1 2333
2335 0 653646 133937 175480 -1 2334
2336 0 653642 134013 175520 -1 2335
2337 0 653702 134301 175560 -1 2336
2338 0 653734 134211 175520 -1 2337
2339 0 653806 134135 175400 -1 2338
2340 0 653858 134051 175320 -1 2339
2341 0 653906 134003 175240 -1 2340
2342 0 653894 133975 175160 -1 2341
2343 0 653926 133995 175080 -1 2342
2344 0 653911.5 134003.75 175000 -1 2343
2345 0 654038 134007 174800 -1 2344
2346 0 654150 134039 174720 -1 2345
2347 0 654242 134212 174680 -1 2346
2348 0 653674 133895 174800 -1 2345
2349 0 653514 133855 174760 -1 2348
2350 0 653330 133671 174640 -1 2349
2351 0 653222 133571 174600 -1 2350
2352 0 653198 133535 174560 -1 2351
2353 0 654482 131879 175480 -1 2224
2354 0 654586 131971 175520 -1 2353
2355 0 654594 132103 175600 -1 2354
2356 0 654678 132227 175720 -1 2355
2357 0 654730 132255 175800 -1 2356
2358 0 654798 132239 175880 -1 2357
2359 0 654006 131225 174880 -1 2217
2360 0 653966 131209 174840 -1 2359
2361 0 653790 131165 174800 -1 2360
2362 0 653747 131124 174760 -1 2361
2363 0 654382 130341 172760 101 2201
2364 0 654374 130321 172640 101 2363
2365 0 654218 130245 172480 135 2364
2366 0 653894 130153 172320 120 2365
2367 0 653546 129973 172200 120 2366
2368 0 653446 129929 172120 120 2367
2369 0 653286 129889 172000 -1 2368
2370 0 653146 129837 171880 -1 2369
2371 0 653138 129773 171720 -1 2370
2372 0 653116 129715 171560 -1 2371
2373 0 652992 129647 171440 -1 2372
2374 0 652808 129583 171360 -1 2373
2375 0 652524 129503 171240 -1 2374
2376 0 652540 129539 171120 -1 2375
2377 0 652544 129559 171040 -1 2376
2378 0 652596 129675 170880 -1 2377
2379 0 652592 129711 170760 -1 2378
2380 0 652528 129735 170640 -1 2379
2381 0 652528 129735 170560 -1 2380
2382 0 652576 129719 170440 -1 2381
2383 0 652632 129739 170320 -1 2382
2384 0 652696 129723 170160 -1 2383
2385 0 652864 129771 170000 -1 2384
2386 0 652976 129779 169920 -1 2385
2387 0 656463 132185 173200 -1 2197
2388 0 657841 133683 174280 90 2186
2389 0 656703 133839 175320 51 2388
2390 0 658528 136324 174360 131 2183
2391 0 658564 136400 174480 131 2390
2392 0 658636 136424 174600 164 2391
2393 0 658716 136568 174760 164 2392
2394 0 658868 136768 174880 102 2393
2395 0 659052 136980 175000 140 2394
2396 0 659084 136980 175160 80 2395
2397 0 659112 137100 175240 80 2396
2398 0 659227 137141 175280 128 2397
2399 0 659188 137146 175400 128 2398
2400 0 659232 137174 175440 128 2399
2401 0 659240 137158 175520 124 2400
2402 0 659120 137098 175600 128 2401
2403 0 659424 137230 175640 124 2402
2404 0 659428 137218 175680 124 2403
2405 0 659420 137258 175760 124 2404
2406 0 659420 137290 175800 124 2405
2407 0 659480 137254 175880 124 2406
2408 0 659500 137242 175920 124 2407
2409 0 659548 137238 176000 124 2408
2410 0 659592 137234 176080 124 2409
2411 0 659608 137214 176160 124 2410
2412 0 659632 137242 176200 124 2411
2413 0 658996 137218 175680 124 2402
2414 0 659032 137094 175720 124 2413
2415 0 659005 137030 175760 124 2414
2416 0 659000 136982 175800 124 2415
2417 0 658988 136946 175880 124 2416
2418 0 659024 136894 175960 124 2417
2419 0 659084 136846 176040 124 2418
2420 0 659104 136842 176120 124 2419
2421 0 659112 136808 176160 -1 2420
2422 0 659100 136846 176200 -1 2421
2423 0 659068 136834 176240 -1 2422
2424 0 659064 136850 176280 -1 2423
2425 0 658940 136894 176360 -1 2424
2426 0 658972 136886 176400 -1 2425
2427 0 658960 136878 176440 -1 2426
2428 0 658996 136846 176520 -1 2427
2429 0 659016 136810 176560 -1 2428
2430 0 659032 136798 176600 -1 2429
2431 0 659084 136702 176720 -1 2430
2432 0 659060 136714 176800 -1 2431
2433 0 659020 136654 176920 -1 2432
2434 0 658948 136634 177000 -1 2433
2435 0 658873 136600 177040 -1 2434
2436 0 658844 136590 177080 -1 2435
2437 0 658836 136574 177120 -1 2436
2438 0 658836 136574 177160 -1 2437
2439 0 658800 136582 177200 -1 2438
2440 0 658736 136562 177240 -1 2439
2441 0 658668 136530 177280 -1 2440
2442 0 658496 136450 177320 -1 2441
2443 0 658496 136434 177360 -1 2442
2444 0 658424 136354 177440 -1 2443
2445 0 658364 136314 177480 -1 2444
2446 0 658284 136258 177520 -1 2445
2447 0 658244 136226 177560 -1 2446
2448 0 658216 136198 177600 -1 2447
2449 0 658204 136158 177680 -1 2448
2450 0 658228 136164 177720 -1 2449
2451 0 658140 136098 177800 -1 2450
2452 0 658140 136054 177880 -1 2451
2453 0 658146 136018 177920 -1 2452
2454 0 658152 135938 177960 -1 2453
2455 0 659342 137182 175320 128 2398
2456 0 659490 137338 175400 124 2455
2457 0 659660 137446 175440 124 2456
2458 0 659830 137554 175480 120 2457
2459 0 659948 137748 175520 120 2458
2460 0 660214 137502 175560 120 2459
2461 0 660342 137506 175720 120 2460
2462 0 660326 137378 175880 120 2461
2463 0 660296 137304 176000 120 2462
2464 0 660300 137280 176120 120 2463
2465 0 660304 137284 176240 120 2464
2466 0 660312 137244 176360 -1 2465
2467 0 660332 137212 176400 -1 2466
2468 0 660066 137942 175560 120 2459
2469 0 660164 138352 175640 115 2468
2470 0 660256 138544 175800 128 2469
2471 0 660348 138620 175920 107 2470
2472 0 660468 138644 176080 107 2471
2473 0 660604 139236 176160 32 2472
2474 0 660470.7 139668 176080 32 2473
2475 0 660068 139566 176080 51 2474
2476 0 659928 139562 175960 51 2475
2477 0 659780 139574 175840 51 2476
2478 0 659608 139530 175720 64 2477
2479 0 659512 139466 175600 64 2478
2480 0 659488 139514 175520 32 2479
2481 0 659480 139530 175440 32 2480
2482 0 659400 139544 175360 32 2481
2483 0 659252 139624 175280 32 2482
2484 0 659112 139784 175200 32 2483
2485 0 658748 139996 175120 32 2484
2486 0 658324 140228 175120 -1 2485
2487 0 658220 140244 175200 -1 2486
2488 0 659244 139214 175400 32 2481
2489 0 659012 139082 175520 32 2488
2490 0 658876 138978 175560 32 2489
2491 0 658744 139018 175600 32 2490
2492 0 658500 139050 175640 32 2491
2493 0 658632 139094 175760 32 2492
2494 0 658696 139078 175880 32 2493
2495 0 658712 139046 176000 32 2494
2496 0 658776 139054 176120 32 2495
2497 0 658820 139098 176280 -1 2496
2498 0 658976 139118 176400 64 2497
2499 0 658940 139062 176520 -1 2498
2500 0 658956 138974 176680 -1 2499
2501 0 659120 139002 176800 -1 2500
2502 0 659212 139002 176880 -1 2501
2503 0 659344 138989 176960 -1 2502
2504 0 658604 138922 176680 -1 2500
2505 0 658508 138850 176800 -1 2504
2506 0 658384 138638 176880 -1 2505
2507 0 658272 138390 177000 -1 2506
2508 0 658300 138218 177080 -1 2507
2509 0 658392 138156 177200 -1 2508
2510 0 658468 138164 177280 -1 2509
2511 0 658280 137932 177320 -1 2510
2512 0 658280 137836 177440 -1 2511
2513 0 658324 137768 177560 -1 2512
2514 0 658415 139012 175520 -1 2492
2515 0 658287 138896 175360 -1 2514
2516 0 660404 139884 176040 32 2474
2517 0 660444 140414 176000 32 2516
2518 0 660412 140370 175880 51 2517
2519 0 660440 140298 175760 51 2518
2520 0 660540 140430 175640 -1 2519
2521 0 660616 140410 175560 -1 2520
2522 0 660676 140482 175480 -1 2521
2523 0 660774 140552 175440 -1 2522
2524 0 660814 140548 175360 -1 2523
2525 0 660834 140556 175320 -1 2524
2526 0 660914 140584 175240 -1 2525
2527 0 661126 140600 175200 -1 2526
2528 0 661290 140908 175200 -1 2527
2529 0 660566 140392 175440 -1 2522
2530 0 660510 140312 175360 -1 2529
2531 0 660546 140176 175280 -1 2530
2532 0 660574 140108 175240 -1 2531
2533 0 660534 140100 175200 -1 2532
2534 0 660490 140080 175120 -1 2533
2535 0 660300 141074 176080 -1 2517
2536 0 660378 141043 176280 -1 2535
2537 0 660470 140983 176360 -1 2536
2538 0 660534 140979 176440 -1 2537
2539 0 660562 140979 176520 -1 2538
2540 0 660670 140959 176680 -1 2539
2541 0 660694 140963 176840 -1 2540
2542 0 660734 140971 176960 -1 2541
2543 0 660766 140947 177040 -1 2542
2544 0 660806 140947 177160 -1 2543
2545 0 660862 140919 177280 -1 2544
2546 0 660874 140923 177360 -1 2545
2547 0 660894 140903 177480 -1 2546
2548 0 660890 140911 177560 -1 2547
2549 0 660914 140887 177640 -1 2548
2550 0 660910 140883 177720 -1 2549
2551 0 660894 140915 177800 -1 2550
2552 0 660694 141107 177800 -1 2551
2553 0 660682 141047 177920 -1 2552
2554 0 660698 140951 178000 -1 2553
2555 0 660722 140827 178080 -1 2554
2556 0 660746 140663 178160 -1 2555
2557 0 660702 140483 178320 -1 2556
2558 0 660602 140463 178480 -1 2557
2559 0 660490 140667 178560 -1 2558
2560 0 660386 140783 178720 -1 2559
2561 0 660210 140975 178720 -1 2560
2562 0 660038 141255 178680 -1 2561
2563 0 659874 141335 178680 -1 2562
2564 0 659874 141327 178640 -1 2563
2565 0 659786 141295 178600 -1 2564
2566 0 659726 141287 178560 -1 2565
2567 0 659654 141275 178520 -1 2566
2568 0 659490 141251 178520 -1 2567
2569 0 659330 141247 178560 -1 2568
2570 0 659258 141215 178640 -1 2569
2571 0 659150 141135 178720 -1 2570
2572 0 659134 141095 178800 -1 2571
2573 0 658858 140987 178800 -1 2572
2574 0 658754 140763 178800 -1 2573
2575 0 658746 140703 178760 -1 2574
2576 0 658702 140519 178720 -1 2575
2577 0 658674 140419 178680 -1 2576
2578 0 658712 140313 178640 -1 2577
2579 0 659550 141219 178360 -1 2568
2580 0 659866 141339 178720 -1 2563
2581 0 659850 141343 178800 -1 2580
2582 0 660646 140975 177280 -1 2545
2583 0 660354 140891 177240 -1 2582
2584 0 660102 140883 177160 -1 2583
2585 0 659994 140883 177240 -1 2584
2586 0 659958 140899 177280 -1 2585
2587 0 659870 140895 177360 -1 2586
2588 0 659798 140939 177440 -1 2587
2589 0 659738 140947 177520 -1 2588
2590 0 659694 140995 177600 -1 2589
2591 0 660128 141294 176160 -1 2535
2592 0 659868 141520 176240 -1 2591
2593 0 659916 141848 176280 -1 2592
2594 0 660080 142310 176320 -1 2593
2595 0 660192 142248 176440 -1 2594
2596 0 660244 142216 176600 -1 2595
2597 0 660332 142140 176760 -1 2596
2598 0 660356 142152 176920 -1 2597
2599 0 660016 142532 176240 -1 2594
2600 0 659988 142820 176120 -1 2599
2601 0 659908 142984 176040 -1 2600
2602 0 659568 143372 175960 -1 2601
2603 0 659392 143710 175880 -1 2602
2604 0 659268 143794 175760 -1 2603
2605 0 659236 143802 175680 -1 2604
2606 0 659200 143768 175560 -1 2605
2607 0 659136 143760 175440 -1 2606
2608 0 659148 143816 175280 -1 2607
2609 0 659048 143872 175200 -1 2608
2610 0 658820 143928 175120 -1 2609
2611 0 658544 144120 175040 -1 2610
2612 0 658288 144324 174960 -1 2611
2613 0 660664 138984 176280 32 2473
2614 0 660736 138836 176400 166 2613
2615 0 660736 138836 176520 166 2614
2616 0 660792 138784 176680 166 2615
2617 0 660602 139154 176760 166 2616
2618 0 660546 139254 176840 32 2617
2619 0 660538 139242 176920 166 2618
2620 0 660262 139634 176920 32 2619
2621 0 660140.2 139737.17 177000 32 2620
2622 0 660216.2 139887.17 177000 32 2621
2623 0 660242 139883 177040 32 2622
2624 0 660278 139987 177160 -1 2623
2625 0 660272 139977 177240 -1 2624
2626 0 660048 140058 177280 -1 2625
2627 0 660000 140062 177320 -1 2626
2628 0 659914 140070 177360 -1 2627
2629 0 659856 140086 177400 -1 2628
2630 0 659798 140060 177480 -1 2629
2631 0 659750 140111 177560 -1 2630
2632 0 660408 140085 177240 -1 2625
2633 0 660488 140093 177320 -1 2632
2634 0 660580 140059 177440 -1 2633
2635 0 659984 139641 177040 32 2621
2636 0 659959 139616 177040 32 2635
2637 0 659812 139463 177040 32 2636
2638 0 659709 139372 177000 32 2637
2639 0 659611 139266 176960 32 2638
2640 0 659936 139641 177280 -1 2636
2641 0 659983 139630 177360 -1 2640
2642 0 660013 139634 177440 -1 2641
2643 0 659991 139618 177480 -1 2642
2644 0 660630 139158 177000 166 2619
2645 0 660678 139102 177120 166 2644
2646 0 660710 139054 177240 166 2645
2647 0 660714.56 139027.72 177320 166 2646
2648 0 660726 138962 177520 -1 2647
2649 0 660722 138816 177560 -1 2648
2650 0 660746 138736 177680 -1 2649
2651 0 660738 138296 177760 -1 2650
2652 0 660634 138220 177880 -1 2651
2653 0 660354 137680 177960 -1 2652
2654 0 660330 137576 178040 -1 2653
2655 0 660302 137512 178080 -1 2654
2656 0 660106 137346 178080 -1 2655
2657 0 659728 137266 178080 -1 2656
2658 0 659640 137246 178000 -1 2657
2659 0 659520 137274 177880 -1 2658
2660 0 659520 137270 177800 -1 2659
2661 0 659362 137262 177760 -1 2660
2662 0 659436 137242 177680 -1 2661
2663 0 659508 137262 177600 -1 2662
2664 0 659504 137262 177520 -1 2663
2665 0 659490 137246 177400 -1 2664
2666 0 659494 137186 177280 -1 2665
2667 0 659442 137194 177120 -1 2666
2668 0 659410 137166 176960 -1 2667
2669 0 659268 137282 177800 -1 2661
2670 0 659236 137270 177840 -1 2669
2671 0 659186 137290 177880 -1 2670
2672 0 659174 137282 177920 -1 2671
2673 0 659122 137262 177960 -1 2672
2674 0 659022 137226 178000 -1 2673
2675 0 658930 137170 178040 -1 2674
2676 0 658922 137150 178080 -1 2675
2677 0 658870 137138 178120 -1 2676
2678 0 658898 137122 178160 -1 2677
2679 0 660098 137440 177960 -1 2656
2680 0 660634 138176 178000 -1 2652
2681 0 660626 138068 178120 -1 2680
2682 0 660606 137984 178240 -1 2681
2683 0 660574 137916 178360 -1 2682
2684 0 660470 137616 178520 -1 2683
2685 0 660314 137574 178640 -1 2684
2686 0 660144 137545 178720 -1 2685
2687 0 660046 137450 178800 -1 2686
2688 0 659438 137218 178800 -1 2687
2689 0 659118 137234 178760 -1 2688
2690 0 658926 137150 178680 -1 2689
2691 0 658782 137042 178600 -1 2690
2692 0 658830 137110 178480 -1 2691
2693 0 658570 136738 178560 -1 2691
2694 0 658282 136634 178480 -1 2693
2695 0 658208 136588 178440 -1 2694
2696 0 657950 136506 178400 -1 2695
2697 0 657930 136314 178480 -1 2696
2698 0 657954 136114 178560 -1 2697
2699 0 658054 135986 178640 -1 2698
2700 0 658090 135858 178720 -1 2699
2701 0 658214 135718 178800 -1 2700
2702 0 658226 135726 178840 -1 2701
2703 0 657910 136330 178440 -1 2697
2704 0 657870 136362 178360 -1 2703
2705 0 657882 136342 178240 -1 2704
2706 0 657870 136298 178120 -1 2705
2707 0 657794 136210 178040 -1 2706
2708 0 657754 136146 177920 -1 2707
2709 0 657762 136070 177800 -1 2708
2710 0 657714 136070 177680 -1 2709
2711 0 657602 135998 177560 -1 2710
2712 0 657410 135860 177480 -1 2711
2713 0 657250 135804 177520 -1 2712
2714 0 657158 135732 177560 -1 2713
2715 0 656958 135560 177520 -1 2714
2716 0 656882 135544 177440 -1 2715
2717 0 656882 135544 177360 -1 2716
2718 0 656902 135568 177280 -1 2717
2719 0 659954 137434 178880 -1 2687
2720 0 659882 137396 178920 -1 2719
2721 0 659586 137226 179040 -1 2720
2722 0 659598 137114 179160 -1 2721
2723 0 659548 137032 179200 -1 2722
2724 0 659570 136826 179320 -1 2723
2725 0 659570 136802 179360 -1 2724
2726 0 659570 136650 179440 -1 2725
2727 0 659554 136570 179520 -1 2726
2728 0 659494 136414 179560 -1 2727
2729 0 659230 136218 179480 -1 2728
2730 0 659230 136062 179440 -1 2729
2731 0 659118 136010 179400 -1 2730
2732 0 659046 135942 179360 -1 2731
2733 0 658722 135802 179280 -1 2732
2734 0 658558 135742 179200 -1 2733
2735 0 658398 135702 179120 -1 2734
2736 0 660002 137411 179000 -1 2720
2737 0 660122 137426 179080 -1 2736
2738 0 660142 137330 179160 -1 2737
2739 0 659946 137178 179280 -1 2738
2740 0 659790 137262 179360 -1 2739
2741 0 659620 137224 179400 -1 2740
2742 0 659752 137357 179320 -1 2740
2743 0 659746 137341 179280 -1 2742
2744 0 659750 137385 179240 -1 2743
2745 0 659718 137429 179160 -1 2744
2746 0 659706 137505 179120 -1 2745
2747 0 659702 137557 179080 -1 2746
2748 0 659714 137613 179000 -1 2747
2749 0 659670 137721 178920 -1 2748
2750 0 659650 137745 178880 -1 2749
2751 0 659626 137789 178840 -1 2750
2752 0 659534 137941 178800 -1 2751
2753 0 659358 138025 178760 -1 2752
2754 0 659206 138101 178680 -1 2753
2755 0 659050 138221 178640 -1 2754
2756 0 658998 138261 178600 -1 2755
2757 0 658957 138362 178600 -1 2756
2758 0 658942 138341 178720 -1 2757
2759 0 658918 138477 178680 -1 2758
2760 0 658930 138625 178640 -1 2759
2761 0 658934 138745 178600 -1 2760
2762 0 658990 138869 178520 -1 2761
2763 0 659016 138921 178480 -1 2762
2764 0 659010 138933 178440 -1 2763
2765 0 659026 138997 178400 -1 2764
2766 0 659070 139069 178360 -1 2765
2767 0 659094 139101 178320 -1 2766
2768 0 659174 139157 178280 -1 2767
2769 0 659226 139173 178240 -1 2768
2770 0 659232 139157 178200 -1 2769
2771 0 659146 139305 178280 -1 2768
2772 0 659142 139421 178240 -1 2771
2773 0 659158 139457 178200 -1 2772
2774 0 659270 139561 178160 -1 2773
2775 0 659270 139653 178120 -1 2774
2776 0 659358 139745 178120 -1 2775
2777 0 659406 139769 178080 -1 2776
2778 0 659442 139789 178040 -1 2777
2779 0 659462 139837 178000 -1 2778
2780 0 659518 139885 177960 -1 2779
2781 0 659546 139921 177920 -1 2780
2782 0 659570 139969 177880 -1 2781
2783 0 659602 139999 177840 -1 2782
2784 0 659598 140017 177800 -1 2783
2785 0 659626 140037 177760 -1 2784
2786 0 659658 140059 177720 -1 2785
2787 0 659670 140073 177680 -1 2786
2788 0 658974 138241 178760 -1 2758
2789 0 658950 138105 178840 -1 2788
2790 0 658886 137926 178920 -1 2789
2791 0 658962 138369 178560 -1 2757
2792 0 658950 138377 178520 -1 2791
2793 0 658900 138477 178480 -1 2792
2794 0 658898 138501 178440 -1 2793
2795 0 660284 137917 179000 -1 2736
2796 0 660614 138110 178560 -1 2684
2797 0 660552 138017 178720 -1 2796
2798 0 660506 138770 177240 166 2646
2799 0 660250 138538 177280 -1 2798
2800 0 660134 138454 177400 -1 2799
2801 0 659966 138398 177520 -1 2800
2802 0 659968 138361 177560 -1 2801
2803 0 660824 138272 176720 154 2616
2804 0 660836 138198 176760 154 2803
2805 0 660760 138122 176920 154 2804
2806 0 660752 138118 176960 154 2805
2807 0 660784 138086 177080 154 2806
2808 0 660852 137974 177200 -1 2807
2809 0 660936 137662 177320 -1 2808
2810 0 660860 137590 177400 -1 2809
2811 0 660954 137312 177400 -1 2810
2812 0 660942 137188 177360 -1 2811
2813 0 660926 137072 177240 -1 2812
2814 0 660910 136988 177080 -1 2813
2815 0 660870 136940 177000 -1 2814
2816 0 660834 136940 176920 -1 2815
2817 0 660802 136952 176840 -1 2816
2818 0 660786 136956 176760 -1 2817
2819 0 660690 136936 176680 -1 2818
2820 0 660606 136936 176600 -1 2819
2821 0 660554 136876 176600 -1 2820
2822 0 660418 136784 176600 -1 2821
2823 0 660382 136744 176560 -1 2822
2824 0 660334 136680 176560 -1 2823
2825 0 660294 136568 176560 -1 2824
2826 0 660278 136556 176600 -1 2825
2827 0 660314 136516 176600 -1 2826
2828 0 660372 136460 176600 -1 2827
2829 0 660362 136428 176640 -1 2828
2830 0 660398 136384 176680 -1 2829
2831 0 660462 136360 176760 -1 2830
2832 0 660450 136380 176800 -1 2831
2833 0 660470 136376 176840 -1 2832
2834 0 660460 136384 176880 -1 2833
2835 0 660538 137016 176560 -1 2820
2836 0 660498 136960 176520 -1 2835
2837 0 660804 137570 177480 -1 2810
2838 0 660700 137442 177560 -1 2837
2839 0 660644 137366 177640 -1 2838
2840 0 660548 137306 177720 -1 2839
2841 0 660456 137314 177800 -1 2840
2842 0 660280 137270 177880 -1 2841
2843 0 660228 137146 177960 -1 2842
2844 0 660064 137074 178000 -1 2843
2845 0 659856 137114 178040 -1 2844
2846 0 659800 137086 178200 -1 2845
2847 0 659772 136974 178360 -1 2846
2848 0 659774 136946 178400 -1 2847
2849 0 659680 136846 178360 -1 2848
2850 0 659720 136882 178240 -1 2849
2851 0 659740 136898 178160 -1 2850
2852 0 659542 136982 175480 124 2457
2853 0 659550 136982 175520 124 2852
2854 0 658872 137760 175240 128 2397
2855 0 658812 137868 175200 128 2854
2856 0 658684 135359.2 173840 128 2180
2857 0 658668 135347.2 173720 128 2856
2858 0 658672 135323.2 173600 128 2857
2859 0 658696 135323.2 173480 128 2858
2860 0 659400 135579.2 173480 86 2859
2861 0 659752 135579.2 173400 51 2860
2862 0 660068 135459.2 173320 51 2861
2863 0 660186 135453 173440 75 2862
2864 0 660290 135473 173560 75 2863
2865 0 660414 135481 173640 45 2864
2866 0 660506 135649 173720 45 2865
2867 0 660534 135673 173800 86 2866
2868 0 660096 135375.2 173200 178 2862
2869 0 659970 135281 173080 140 2868
2870 0 659938 135309 172960 140 2869
2871 0 659934 135293 172840 140 2870
2872 0 659986 135325 172760 140 2871
2873 0 660170 135369 172640 32 2872
2874 0 660270 135385 172600 32 2873
2875 0 660422 135449 172480 32 2874
2876 0 660686 135513 172400 32 2875
2877 0 661462 135637 172320 163 2876
2878 0 661890 135793 172280 136 2877
2879 0 662834 136125 172320 143 2878
2880 0 662942 136205 172440 143 2879
2881 0 663134 136397 172520 148 2880
2882 0 663228 136511 172600 108 2881
2883 0 663352 136555 172680 108 2882
2884 0 663464 136615 172760 60 2883
2885 0 663544 136671 172840 60 2884
2886 0 663600 136883 172920 107 2885
2887 0 663696 136971 173000 135 2886
2888 0 663816 137059 173120 135 2887
2889 0 663832 137535 173200 160 2888
2890 0 663786 137561 173280 160 2889
2891 0 663826 137553 173400 160 2890
2892 0 663886 137517 173520 160 2891
2893 0 663882 137513 173640 160 2892
2894 0 663882 137513 173680 160 2893
2895 0 663882 137485 173800 32 2894
2896 0 663850 137497 173920 32 2895
2897 0 663854 137489 174040 32 2896
2898 0 664778 138017 174080 71 2897
2899 0 664930 138197 174240 120 2898
2900 0 665186 138413 174320 122 2899
2901 0 665324 138571 174400 140 2900
2902 0 665376 138635 174480 140 2901
2903 0 665432 138743 174560 139 2902
2904 0 665512 138903 174680 139 2903
2905 0 665596 139059 174760 104 2904
2906 0 665732 139219 174840 166 2905
2907 0 665746 139349 174920 219 2906
2908 0 665890 139489 175000 115 2907
2909 0 665958 139613 175080 115 2908
2910 0 666054 139769 175160 124 2909
2911 0 666078 139861 175240 124 2910
2912 0 666112 140007 175320 91 2911
2913 0 666392 140651 175400 115 2912
2914 0 666914 141177 175360 120 2913
2915 0 667074 141241 175280 120 2914
2916 0 668004 142267 175240 141 2915
2917 0 668704 143103 175280 135 2916
2918 0 669186 143729 175320 124 2917
2919 0 669374 144233 175400 45 2918
2920 0 669512 144547 175440 80 2919
2921 0 669584 144687 175480 148 2920
2922 0 669636 144847 175520 139 2921
2923 0 669670 144993 175720 212 2922
2924 0 669766 145065 175880 175 2923
2925 0 670042 145029 176000 81 2924
2926 0 670186 145057 176120 51 2925
2927 0 670282 145141 176240 51 2926
2928 0 670398 145281 176400 81 2927
2929 0 670430 145317 176560 60 2928
2930 0 670494 145365 176720 60 2929
2931 0 670574 145413 176880 45 2930
2932 0 670770 145685 177000 45 2931
2933 0 670952 145883 176960 45 2932
2934 0 669624 145287 175560 178 2922
2935 0 669646 146165 175600 128 2934
2936 0 669706 146405 175680 139 2935
2937 0 669706 146493 175760 153 2936
2938 0 670002 147005 175800 91 2937
2939 0 670290 147245 175880 150 2938
2940 0 670386 147297 175960 150 2939
2941 0 670432 147343 176080 98 2940
2942 0 670508 147367 176200 98 2941
2943 0 670616 147443 176320 163 2942
2944 0 670708 147507 176440 163 2943
2945 0 670824 147587 176560 104 2944
2946 0 670936 147711 176640 148 2945
2947 0 671012 147899 176720 148 2946
2948 0 671036 148267 176800 150 2947
2949 0 670974 148893 176840 150 2948
2950 0 670982 149005 176920 168 2949
2951 0 671122 149433 177000 164 2950
2952 0 671222 149613 177080 186 2951
2953 0 671294 149729 177160 163 2952
2954 0 671424 149907 177280 160 2953
2955 0 671568 150011 177400 178 2954
2956 0 671596 150055 177520 178 2955
2957 0 671616 150055 177640 178 2956
2958 0 671704 150155 177760 160 2957
2959 0 671768 150231 177880 160 2958
2960 0 671808 150315 178000 196 2959
2961 0 671844 150383 178120 172 2960
2962 0 671916 150451 178200 172 2961
2963 0 672024 150523 178280 172 2962
2964 0 672004 150771 178360 178 2963
2965 0 671980 150971 178480 178 2964
2966 0 671940 151147 178600 207 2965
2967 0 671924 151275 178680 160 2966
2968 0 671902 151345 178760 160 2967
2969 0 671570 151921 178800 122 2968
2970 0 671050 152505 178840 101 2969
2971 0 670928 152803 178920 148 2970
2972 0 670592 153303 179040 148 2971
2973 0 670492 153423 179120 153 2972
2974 0 670236 153659 179240 148 2973
2975 0 669924 153899 179360 141 2974
2976 0 669218 154461 179520 154 2975
2977 0 668440 155135 179560 80 2976
2978 0 668186 155885 179600 153 2977
2979 0 668142 156457 179640 136 2978
2980 0 667620 157395 179640 102 2979
2981 0 667290 158241 179680 60 2980
2982 0 667290 158193 179520 60 2981
2983 0 667314 158125 179400 60 2982
2984 0 667350 158129 179280 60 2983
2985 0 667362 158145 179160 60 2984
2986 0 667310 158141 179000 60 2985
2987 0 667258 158177 178840 60 2986
2988 0 667266 158143 178800 60 2987
2989 0 667118 158147 178720 -1 2988
2990 0 666990 158123 178640 -1 2989
2991 0 666922 158287 178520 -1 2990
2992 0 666798 158431 178440 -1 2991
2993 0 666682 158587 178320 -1 2992
2994 0 666610 158623 178200 -1 2993
2995 0 666554 158713 178080 -1 2994
2996 0 666522 158809 177960 -1 2995
2997 0 666470 158885 177800 -1 2996
2998 0 666486 158941 177680 -1 2997
2999 0 666458 159033 177560 -1 2998
3000 0 666414 159205 177400 -1 2999
3001 0 666438 159253 177280 -1 3000
3002 0 666422 159293 177120 -1 3001
3003 0 666338 159301 176960 -1 3002
3004 0 666246 159397 176840 -1 3003
3005 0 666146 159401 176680 -1 3004
3006 0 666074 159437 176560 -1 3005
3007 0 665922 159549 176400 -1 3006
3008 0 665866 159613 176280 -1 3007
3009 0 665818 159621 176240 -1 3008
3010 0 665734 159605 176200 -1 3009
3011 0 665658 159505 176120 -1 3010
3012 0 665458 159393 176040 -1 3011
3013 0 665382 159433 175880 -1 3012
3014 0 667234 158609 179760 160 2981
3015 0 666540 159679 179840 197 3014
3016 0 665852 160235 179720 200 3015
3017 0 665802 160309 179520 200 3016
3018 0 665842 160241 179880 200 3016
3019 0 665842 160241 180000 200 3018
3020 0 664670 160569 180000 64 3019
3021 0 664438 160737 180080 60 3020
3022 0 664446 160789 180200 75 3021
3023 0 664470 160841 180280 75 3022
3024 0 665938 160185 180160 32 3019
3025 0 666018 160193 180280 60 3024
3026 0 665878 160201 180400 32 3025
3027 0 665822 160209 180520 150 3026
3028 0 665790 160305 180640 124 3027
3029 0 665702 160965 180720 120 3028
3030 0 665636 161159 180800 137 3029
3031 0 665564 161255 180880 107 3030
3032 0 665480 161447 180960 107 3031
3033 0 665460 161567 181040 150 3032
3034 0 665408 161667 181120 150 3033
3035 0 665352 162035 181200 80 3034
3036 0 665530 162645 181280 107 3035
3037 0 665400 162555 181440 107 3036
3038 0 665360 162631 181520 107 3037
3039 0 665380 162723 181640 32 3038
3040 0 665524 162771 181680 96 3039
3041 0 665648 162903 181760 32 3040
3042 0 665692 162979 181840 32 3041
3043 0 665796 163007 181960 32 3042
3044 0 665856 163019 182080 32 3043
3045 0 665878 162949 181360 96 3036
3046 0 666402 163141 181320 75 3045
3047 0 667174 163441 181240 104 3046
3048 0 667684 163587 181200 80 3047
3049 0 668040 163671 181160 102 3048
3050 0 668212 163711 181120 102 3049
3051 0 668444 163755 181040 120 3050
3052 0 668760 163851 180960 124 3051
3053 0 668940 164063 180880 124 3052
3054 0 669028 164171 180800 124 3053
3055 0 669104 164247 180720 108 3054
3056 0 669152 164263 180640 108 3055
3057 0 669196 164315 180520 101 3056
3058 0 669244 164295 180480 101 3057
3059 0 669564 164263 180480 101 3058
3060 0 669702 164273 180400 75 3059
3061 0 669770 164361 180320 75 3060
3062 0 669774 164505 180240 120 3061
3063 0 669204 164511 180360 60 3058
3064 0 669160 164623 180240 102 3063
3065 0 669092 164643 180120 32 3064
3066 0 669046 164661 180080 32 3065
3067 0 668902 164705 180000 32 3066
3068 0 668802 164733 179920 45 3067
3069 0 668706 164769 179840 86 3068
3070 0 668570 164845 179760 86 3069
3071 0 668466 164997 179640 102 3070
3072 0 668238 165165 179520 102 3071
3073 0 668166 165181 179400 102 3072
3074 0 668158 165205 179280 102 3073
3075 0 668110 165297 179160 102 3074
3076 0 668082 165365 179040 102 3075
3077 0 668250 165681 178880 -1 3076
3078 0 668278 165725 178760 -1 3077
3079 0 668250 165749 178680 -1 3078
3080 0 668176 165723 178520 -1 3079
3081 0 668080 165715 178360 -1 3080
3082 0 667980 165719 178240 -1 3081
3083 0 667920 165711 178080 -1 3082
3084 0 667836 165719 177960 -1 3083
3085 0 667700 165691 177880 -1 3084
3086 0 667584 165699 177760 -1 3085
3087 0 667472 165731 177640 -1 3086
3088 0 667288 165799 177520 -1 3087
3089 0 667276 165851 177400 -1 3088
3090 0 667434 165807 177360 -1 3089
3091 0 667546 165785 177280 -1 3090
3092 0 667722 165781 177160 -1 3091
3093 0 667786 165797 177040 -1 3092
3094 0 667902 165849 176920 -1 3093
3095 0 667470 165881 177120 -1 3091
3096 0 667462 165981 177000 -1 3095
3097 0 667458 166009 176880 -1 3096
3098 0 667482 166037 176760 -1 3097
3099 0 667414 166037 176600 -1 3098
3100 0 667354 166101 176480 -1 3099
3101 0 667330 166137 176360 -1 3100
3102 0 667334 166197 176240 -1 3101
3103 0 667370 166265 176080 -1 3102
3104 0 667406 166433 176000 -1 3103
3105 0 667514 166585 175960 -1 3104
3106 0 668062 166825 175960 -1 3105
3107 0 667330 166373 175880 -1 3104
3108 0 667214 166337 175760 -1 3107
3109 0 667090 166325 175600 -1 3108
3110 0 667042 166337 175480 -1 3109
3111 0 667034 166373 175320 -1 3110
3112 0 669758 164829 180080 120 3066
3113 0 669962 164889 180040 86 3112
3114 0 670110 164981 179960 86 3113
3115 0 670214 165061 179880 91 3114
3116 0 670350 165237 179800 75 3115
3117 0 670446 165285 179720 75 3116
3118 0 670540 165375 179640 75 3117
3119 0 670572 165527 179560 75 3118
3120 0 670936 165743 179480 80 3119
3121 0 671360 165991 179400 64 3120
3122 0 672080 165603 179480 115 3121
3123 0 672244 165567 179360 120 3122
3124 0 672312 165519 179240 154 3123
3125 0 672548 165459 179120 101 3124
3126 0 671456 166251 179360 64 3121
3127 0 671532 166403 179320 64 3126
3128 0 671632 166547 179280 64 3127
3129 0 671760 166723 179240 -1 3128
3130 0 671832 166731 179160 -1 3129
3131 0 671920 166771 179080 -1 3130
3132 0 672156 166983 178920 -1 3131
3133 0 672190 167045 178840 -1 3132
3134 0 672290 167161 178760 -1 3133
3135 0 672354 167233 178680 -1 3134
3136 0 672418 167269 178600 -1 3135
3137 0 672438 167261 178520 -1 3136
3138 0 672454 167297 178440 -1 3137
3139 0 672618 167409 178360 -1 3138
3140 0 672714 167513 178280 -1 3139
3141 0 672754 167577 178200 -1 3140
3142 0 672798 167641 178120 -1 3141
3143 0 672926 167857 178040 -1 3142
3144 0 672978 167937 178120 -1 3143
3145 0 672958 168009 178200 -1 3144
3146 0 673006 168113 178280 -1 3145
3147 0 673142 168365 178320 -1 3146
3148 0 673166 168397 178360 -1 3147
3149 0 673192 168387 178480 -1 3148
3150 0 673216 168359 178600 -1 3149
3151 0 673368 168439 178720 -1 3150
3152 0 673492 168467 178800 -1 3151
3153 0 673640 168547 178840 -1 3152
3154 0 673640 168599 178920 -1 3153
3155 0 673764 168711 179000 -1 3154
3156 0 673884 168795 179040 -1 3155
3157 0 673880 168911 179120 -1 3156
3158 0 673918 168961 179200 -1 3157
3159 0 674046 169001 179280 -1 3158
3160 0 674198 169021 179400 -1 3159
3161 0 665346 163165 181400 51 3045
3162 0 665128 163195 181320 51 3161
3163 0 665228 163231 181520 51 3161
3164 0 665144 163331 181640 45 3163
3165 0 665160 163475 181760 51 3164
3166 0 665188 163551 181880 51 3165
3167 0 665232 163691 182000 51 3166
3168 0 665284 163779 182120 51 3167
3169 0 665308 163867 182200 51 3168
3170 0 665428 164187 182240 51 3169
3171 0 665452 164231 182320 51 3170
3172 0 665472 164255 182440 51 3171
3173 0 665498 164301 182520 -1 3172
3174 0 665514 164297 182640 -1 3173
3175 0 665906 163865 182640 -1 3174
3176 0 666318 163813 182680 -1 3175
3177 0 666866 163849 182640 -1 3176
3178 0 666942 163841 182600 -1 3177
3179 0 667170 163925 182520 -1 3178
3180 0 667266 163981 182480 -1 3179
3181 0 667726 163973 182400 -1 3180
3182 0 667940 164107 182360 -1 3181
3183 0 668312 164059 182400 -1 3182
3184 0 668532 163867 182480 -1 3183
3185 0 668680 163727 182520 -1 3184
3186 0 669052 163643 182520 -1 3185
3187 0 669306 163613 182480 -1 3186
3188 0 669750 163565 182520 -1 3187
3189 0 659264 140752 171600 75 1608
3190 0 659282 140770 171640 75 3189
3191 0 659334 140838 171680 40 3190
3192 0 659418 140962 171760 40 3191
3193 0 659454 141042 171840 60 3192
3194 0 659622 141102 171880 60 3193
3195 0 659642 141134 171920 71 3194
3196 0 659666 141142 172000 71 3195
3197 0 659710 141014 172040 71 3196
3198 0 659758 140938 172080 71 3197
3199 0 659778 140834 172160 71 3198
3200 0 659802 140702 172240 71 3199
3201 0 659902 140602 172200 71 3200
3202 0 660018 140306 172200 60 3201
3203 0 660042 140222 172160 60 3202
3204 0 660086 140210 172120 -1 3203
3205 0 660158 140186 172000 -1 3204
3206 0 660214 140146 171920 -1 3205
3207 0 660266 139934 171840 -1 3206
3208 0 659754 141310 172040 71 3196
3209 0 659850 141438 172120 71 3208
3210 0 660074 141770 172160 91 3209
3211 0 660258 141990 172240 81 3210
3212 0 659706 139618 168120 80 1581
3213 0 660038 140134 168080 120 3212
3214 0 660832 140960 168360 139 3213
3215 0 661024 140960 168560 139 3214
3216 0 661248 141024 168720 175 3215
3217 0 661472 141056 168840 164 3216
3218 0 661664 141216 168960 128 3217
3219 0 661888 141376 168960 122 3218
3220 0 662144 141408 169040 101 3219
3221 0 662400 141408 169120 91 3220
3222 0 662464 141408 169200 107 3221
3223 0 662272 141248 169880 64 3222
3224 0 662496 141216 170040 71 3223
3225 0 662720 141248 170160 86 3224
3226 0 662944 141248 170280 75 3225
3227 0 663200 141280 170400 45 3226
3228 0 662688 141536 169200 120 3222
3229 0 662912 141728 169200 143 3228
3230 0 663104 141920 169200 148 3229
3231 0 663296 142112 169200 186 3230
3232 0 663488 142304 169280 175 3231
3233 0 663680 142496 169360 156 3232
3234 0 663840 142656 169480 172 3233
3235 0 664000 142848 169520 160 3234
3236 0 664064 143104 169560 214 3235
3237 0 664032 143328 169680 181 3236
3238 0 663936 143552 169760 137 3237
3239 0 663776 143776 169760 128 3238
3240 0 663584 144000 169760 115 3239
3241 0 663392 144128 169640 153 3240
3242 0 663232 144288 169480 154 3241
3243 0 663040 144480 169400 153 3242
3244 0 662816 144640 169400 107 3243
3245 0 662560 144768 169400 122 3244
3246 0 662528 144800 169400 134 3245
3247 0 662688 144928 169240 156 3246
3248 0 662816 145184 169240 137 3247
3249 0 662816 145440 169240 148 3248
3250 0 662944 145664 169160 124 3249
3251 0 663072 145888 169080 120 3250
3252 0 663072 146144 169040 51 3251
3253 0 663072 146400 169080 45 3252
3254 0 663232 146528 169240 32 3253
3255 0 662272 144800 169400 108 3246
3256 0 662016 144832 169360 128 3255
3257 0 661760 144896 169320 104 3256
3258 0 661504 144960 169320 124 3257
3259 0 661248 145088 169280 190 3258
3260 0 661088 145248 169400 137 3259
3261 0 660928 145376 169560 160 3260
3262 0 660736 145536 169720 150 3261
3263 0 660704 145664 169960 131 3262
3264 0 660544 145792 170160 51 3263
3265 0 660384 145856 170360 189 3264
3266 0 660288 145856 170600 104 3265
3267 0 660256 145920 170880 96 3266
3268 0 660160 145952 171120 108 3267
3269 0 660000 146016 171360 81 3268
3270 0 659872 146112 171600 108 3269
3271 0 659808 146240 171840 108 3270
3272 0 659776 146368 172080 115 3271
3273 0 659776 146432 172360 90 3272
3274 0 659776 146400 172640 98 3273
3275 0 659904 146336 172880 131 3274
3276 0 660032 146496 173080 98 3275
3277 0 660096 146560 173160 98 3276
3278 0 660256 146880 172880 32 3277
3279 0 660288 146944 172720 32 3278
3280 0 660224 146624 173400 122 3277
3281 0 660288 146752 173640 98 3280
3282 0 660384 146912 173840 102 3281
3283 0 660480 147136 173960 107 3282
3284 0 660608 147296 174120 96 3283
3285 0 660672 147488 174280 90 3284
3286 0 660832 147680 174400 102 3285
3287 0 660960 147872 174520 102 3286
3288 0 661024 148064 174680 102 3287
3289 0 661152 148256 174880 98 3288
3290 0 661184 148512 174960 137 3289
3291 0 661248 148736 175080 128 3290
3292 0 661248 148960 175200 120 3291
3293 0 661248 149184 175360 96 3292
3294 0 661280 149408 175480 134 3293
3295 0 661280 149632 175600 124 3294
3296 0 661280 149888 175600 60 3295
3297 0 661280 150144 175600 40 3296
3298 0 661280 150240 175600 40 3297
3299 0 661280 150496 175600 81 3298
3300 0 661280 150752 175600 102 3299
3301 0 661280 151008 175720 194 3300
3302 0 661280 151104 175800 278 3301
3303 0 661024 151136 175840 192 3302
3304 0 660864 151232 176040 237 3303
3305 0 660672 151424 176080 140 3304
3306 0 660512 151648 176200 139 3305
3307 0 660320 151808 176320 128 3306
3308 0 660064 151904 176320 98 3307
3309 0 659872 152064 176360 120 3308
3310 0 659648 152256 176360 128 3309
3311 0 659456 152448 176360 102 3310
3312 0 659264 152672 176400 102 3311
3313 0 659072 152896 176400 128 3312
3314 0 659008 153152 176400 60 3313
3315 0 659008 153408 176400 80 3314
3316 0 659008 153504 176400 124 3315
3317 0 661376 151168 176040 249 3302
3318 0 661536 150944 176120 90 3317
3319 0 661728 150720 176120 164 3318
3320 0 661888 150560 176320 91 3319
3321 0 661952 150368 176480 86 3320
3322 0 661984 150176 176640 51 3321
3323 0 662016 150112 176680 51 3322
3324 0 661440 150240 175800 96 3298
3325 0 661632 150080 175920 32 3324
3326 0 661568 149824 176040 75 3325
3327 0 661536 149792 176080 80 3326
3328 0 658576 138444 167560 32 1523
3329 0 658236 138452 167480 32 3328
3330 0 657152 129600 168400 40 1515
3331 0 657312 129600 168600 32 3330
3332 0 657504 129600 168800 101 3331
3333 0 657760 129664 168840 115 3332
3334 0 658016 129728 168920 107 3333
3335 0 658272 129760 169040 139 3334
3336 0 658528 129760 169120 80 3335
3337 0 658784 129792 169240 90 3336
3338 0 659008 129888 169320 71 3337
3339 0 659264 129952 169360 60 3338
3340 0 659488 129952 169480 71 3339
3341 0 659712 129984 169600 96 3340
3342 0 659904 130048 169760 81 3341
3343 0 660096 130176 169920 75 3342
3344 0 660288 130240 170080 108 3343
3345 0 660480 130336 170240 128 3344
3346 0 660704 130432 170320 120 3345
3347 0 660960 130464 170320 104 3346
3348 0 661216 130496 170320 102 3347
3349 0 661472 130496 170320 120 3348
3350 0 661728 130496 170320 128 3349
3351 0 661984 130592 170320 96 3350
3352 0 662240 130656 170320 108 3351
3353 0 662464 130784 170360 101 3352
3354 0 662720 130816 170440 131 3353
3355 0 662880 130912 170640 108 3354
3356 0 663072 131008 170800 108 3355
3357 0 663328 131104 170800 120 3356
3358 0 663552 131232 170800 115 3357
3359 0 663712 131360 170960 81 3358
3360 0 663872 131520 171080 86 3359
3361 0 664032 131680 171240 104 3360
3362 0 664256 131776 171320 102 3361
3363 0 664512 131872 171440 98 3362
3364 0 664672 132032 171600 107 3363
3365 0 664928 132064 171680 120 3364
3366 0 665088 132224 171840 102 3365
3367 0 665280 132384 172000 101 3366
3368 0 665440 132512 172160 108 3367
3369 0 665632 132704 172240 181 3368
3370 0 665632 132800 172320 214 3369
3371 0 665536 133024 172440 228 3370
3372 0 665568 133280 172440 163 3371
3373 0 665600 133504 172600 226 3372
3374 0 665856 133472 172640 124 3373
3375 0 666112 133536 172720 128 3374
3376 0 666272 133568 172920 64 3375
3377 0 666400 133600 173040 40 3376
3378 0 666656 133600 173040 81 3377
3379 0 666880 133568 173160 128 3378
3380 0 667104 133664 173240 107 3379
3381 0 667296 133856 173360 40 3380
3382 0 667328 133888 173400 45 3381
3383 0 666400 133344 173000 45 3377
3384 0 666496 133184 172760 32 3383
3385 0 665824 132896 172160 131 3370
3386 0 666016 133088 172040 80 3385
3387 0 666176 133120 171840 71 3386
3388 0 666400 133088 171720 51 3387
3389 0 666560 132992 171520 64 3388
3390 0 666656 132992 171480 75 3389
3391 0 651016 117928 162480 156 211
3392 0 651376 118200 162600 214 3391
3393 0 651520 118408 162760 249 3392
3394 0 651632 118632 162880 249 3393
3395 0 651736 118856 163000 219 3394
3396 0 651864 119184 163160 270 3395
3397 0 651808 119352 163280 230 3396
3398 0 651770 119522 163440 219 3397
3399 0 651618 119734 163560 256 3398
3400 0 651554 119874 163680 256 3399
3401 0 651414 119986 163840 270 3400
3402 0 651404 120032 164000 301 3401
3403 0 651420 120108 164160 301 3402
3404 0 651384 120228 164320 256 3403
3405 0 651376 120344 164480 131 3404
3406 0 651364 120560 164640 206 3405
3407 0 651298 120662 164800 175 3406
3408 0 651170 120834 164960 122 3407
3409 0 651174 120906 165120 122 3408
3410 0 651166 121002 165280 186 3409
3411 0 651170 121130 165440 186 3410
3412 0 651198 121274 165560 136 3411
3413 0 651158 121366 165680 136 3412
3414 0 651094 121430 165840 190 3413
3415 0 651144 121456 166000 210 3414
3416 0 651156 121520 166160 210 3415
3417 0 651156 121520 166360 217 3416
3418 0 651152 121580 166520 81 3417
3419 0 651132 121652 166680 81 3418
3420 0 651076 121672 166840 135 3419
3421 0 651000 121692 167000 124 3420
3422 0 650796 121880 167080 131 3421
3423 0 650512 122248 167160 186 3422
3424 0 650426 122654 167240 163 3423
3425 0 650454 122934 167360 200 3424
3426 0 650578 123422 167440 150 3425
3427 0 650930 123766 167520 51 3426
3428 0 651140 124028 167600 51 3427
3429 0 651144 124760 167720 140 3428
3430 0 650966 124926 167560 102 3429
3431 0 650854 125014 167440 102 3430
3432 0 650166 124614 167440 131 3431
3433 0 650094 124758 167280 96 3432
3434 0 649990 124842 167160 96 3433
3435 0 649926 124950 167040 175 3434
3436 0 649822 125086 166960 175 3435
3437 0 649802 125206 166880 175 3436
3438 0 649762 125406 166760 124 3437
3439 0 649782 125610 166640 124 3438
3440 0 649742 125706 166520 124 3439
3441 0 649794 125814 166400 124 3440
3442 0 649914 125918 166320 124 3441
3443 0 649962 126102 166240 80 3442
3444 0 649972 126260 166120 -1 3443
3445 0 650004 126336 166000 -1 3444
3446 0 649968 126496 165880 -1 3445
3447 0 649936 126656 165760 -1 3446
3448 0 649880 126744 165640 -1 3447
3449 0 649820 126788 165480 -1 3448
3450 0 649756 126852 165320 -1 3449
3451 0 649572 126952 165200 -1 3450
3452 0 649412 126964 165080 -1 3451
3453 0 649306 126950 164960 -1 3452
3454 0 648986 126762 164920 -1 3453
3455 0 648562 126510 164880 -1 3454
3456 0 648350 126446 164840 -1 3455
3457 0 648166 126442 164760 -1 3456
3458 0 648050 126478 164640 -1 3457
3459 0 647874 126490 164520 -1 3458
3460 0 647618 126482 164400 -1 3459
3461 0 647494 126490 164360 -1 3460
3462 0 647440 126456 164240 -1 3461
3463 0 647416 126450.664 164160 -1 3462
3464 0 647404 126448 164120 -1 3463
3465 0 647404 126448 163960 -1 3464
3466 0 647336 126444 163800 -1 3465
3467 0 647336 126444 163640 -1 3466
3468 0 646812 125916 163640 -1 3467
3469 0 646584 125796 163720 -1 3468
3470 0 646436 125760 163760 -1 3469
3471 0 646208 125644 163840 -1 3470
3472 0 646008 125576 163920 -1 3471
3473 0 645904 125520 164000 -1 3472
3474 0 647336 126444 163600 -1 3467
3475 0 647316 126476 163440 -1 3474
3476 0 647304 126536 163280 -1 3475
3477 0 647068 126540 163120 -1 3476
3478 0 646992 126584 163040 -1 3477
3479 0 647004 126648 162960 -1 3478
3480 0 646948 126664 162880 -1 3479
3481 0 646872 126624 162800 -1 3480
3482 0 646872 126628 162720 -1 3481
3483 0 646848 126612 162680 -1 3482
3484 0 649342 127062 164880 -1 3453
3485 0 649374 127218 164760 -1 3484
3486 0 649446 127326 164680 -1 3485
3487 0 649470 127718 164640 -1 3486
3488 0 649366 127970 164680 -1 3487
3489 0 649126 128178 164720 -1 3488
3490 0 649126 128422 164880 -1 3489
3491 0 648940 128820 164920 -1 3490
3492 0 648640 129300 164880 32 3491
3493 0 648654 129406 164760 32 3492
3494 0 648650 129450 164640 -1 3493
3495 0 648642 129534 164480 -1 3494
3496 0 648678 129570 164320 -1 3495
3497 0 648678 129570 164240 -1 3496
3498 0 649622 129962 164240 -1 3497
3499 0 649934 130098 164200 -1 3498
3500 0 650460 130788 164200 -1 3499
3501 0 650408 130880 163880 -1 3500
3502 0 650408 130880 163760 -1 3501
3503 0 650430 130894 163640 -1 3502
3504 0 651374 131262 163640 -1 3503
3505 0 651770 131230 163640 -1 3504
3506 0 651886 131222 163520 -1 3505
3507 0 652090 131262 163400 -1 3506
3508 0 652130 131298 163360 -1 3507
3509 0 650466 130694 164320 -1 3500
3510 0 650438 130566 164400 -1 3509
3511 0 650782 125158 167320 156 3431
3512 0 651278 124858 167880 140 3429
3513 0 651406 124990 168000 124 3512
3514 0 651534 125342 168120 64 3513
3515 0 651282 126194 168200 80 3514
3516 0 651066 126322 168320 128 3515
3517 0 650944 126420 168440 128 3516
3518 0 650900 126456 168560 90 3517
3519 0 650820 126668 168680 90 3518
3520 0 650820 126652 168880 91 3519
3521 0 650820 126668 169040 91 3520
3522 0 650436 126688 169120 115 3521
3523 0 650456 126684 169240 115 3522
3524 0 650480 126704 169400 115 3523
3525 0 650552 126652 169560 115 3524
3526 0 650552 126652 169640 115 3525
3527 0 649652 126560 169640 154 3526
3528 0 649540 126592 169720 154 3527
3529 0 649388 126652 169760 154 3528
3530 0 651612 126952 169640 51 3526
3531 0 651912 127144 169720 160 3530
3532 0 652068 127208 169800 164 3531
3533 0 652256 127344 169880 166 3532
3534 0 652342 127422 170000 166 3533
3535 0 652366 127502 170160 202 3534
3536 0 652454 127554 170320 178 3535
3537 0 652582 127730 170480 102 3536
3538 0 652654 127878 170600 102 3537
3539 0 652658 127982 170760 108 3538
3540 0 652598 128074 170920 40 3539
3541 0 652646 128154 171080 75 3540
3542 0 652690 128150 171160 163 3541
3543 0 653336 128456 171200 172 3542
3544 0 653512 128592 171280 202 3543
3545 0 653988 128836 171360 102 3544
3546 0 654350 128986 171440 150 3545
3547 0 654918 129006 171400 153 3546
3548 0 655138 128882 171280 160 3547
3549 0 655506 128846 171160 185 3548
3550 0 655690 128922 171120 186 3549
3551 0 655830 129062 171040 186 3550
3552 0 655926 129158 170960 172 3551
3553 0 656006 129262 170880 172 3552
3554 0 656110 129482 170840 154 3553
3555 0 656286 129826 170800 128 3554
3556 0 656380 130412 170760 200 3555
3557 0 656584 130852 170720 175 3556
3558 0 657128 131348 170680 166 3557
3559 0 657666 132066 170640 137 3558
3560 0 657986 132474 170600 157 3559
3561 0 658548 133184 170520 189 3560
3562 0 658940 133468 170560 204 3561
3563 0 658966 133502 170440 175 3562
3564 0 658934 133554 170320 175 3563
3565 0 658878 133586 170200 175 3564
3566 0 658898 133578 170080 175 3565
3567 0 658866 133678 169960 175 3566
3568 0 659138 133570 170640 32 3562
3569 0 659134 133542 170760 32 3568
3570 0 659174 133546 170880 32 3569
3571 0 659278 133574 170920 32 3570
3572 0 659402 133738 171080 32 3571
3573 0 659386 133814 171200 32 3572
3574 0 660526 134878 171240 141 3573
3575 0 660900 135276 171320 230 3574
3576 0 661120 135576 171400 153 3575
3577 0 661204 135812 171480 200 3576
3578 0 661280 135924 171560 156 3577
3579 0 661344 136060 171640 156 3578
3580 0 661410 136350 171720 120 3579
3581 0 661418 136586 171760 163 3580
3582 0 661410 136738 171840 163 3581
3583 0 661420 136796 171960 163 3582
3584 0 661492 136864 172040 163 3583
3585 0 661540 136988 172120 131 3584
3586 0 661548 137108 172200 131 3585
3587 0 661624 137200 172280 148 3586
3588 0 661732 137308 172400 148 3587
3589 0 661868 137448 172480 186 3588
3590 0 661992 137540 172560 108 3589
3591 0 662112 137648 172680 108 3590
3592 0 662188 137760 172760 102 3591
3593 0 662166 137734 172880 32 3592
3594 0 662154.25 137677.77 173000 32 3593
3595 0 662254 137674 173120 32 3594
3596 0 663054 138702 173120 139 3595
3597 0 663270 138938 173040 86 3596
3598 0 663306 139114 172960 80 3597
3599 0 663366 139246 172880 80 3598
3600 0 663442 139410 172800 122 3599
3601 0 663510 139470 172720 131 3600
3602 0 663566 139578 172640 131 3601
3603 0 663624 139728 172560 157 3602
3604 0 663668 139832 172480 157 3603
3605 0 663740 139928 172400 164 3604
3606 0 663732 140008 172280 164 3605
3607 0 663848 140188 172200 143 3606
3608 0 663992 140344 172120 150 3607
3609 0 664208 140568 172040 124 3608
3610 0 664975.44 141199.92 172000 176 3609
3611 0 666633 142010 172000 104 3610
3612 0 666727 142020 171960 104 3611
3613 0 666859 142012 171880 122 3612
3614 0 667063 142028 171760 122 3613
3615 0 667191 142088 171680 81 3614
3616 0 667247 142172 171600 81 3615
3617 0 667235 142308 171520 80 3616
3618 0 667187 142400 171440 80 3617
3619 0 667187 142464 171360 81 3618
3620 0 667171 142532 171240 81 3619
3621 0 667191 142660 171120 102 3620
3622 0 667195 142712 171000 40 3621
3623 0 667159 142796 170880 40 3622
3624 0 667155 142760 170760 124 3623
3625 0 666511 143004 170760 96 3624
3626 0 666407 143244 170720 96 3625
3627 0 666251 143264 170640 75 3626
3628 0 665951 143532 170600 102 3627
3629 0 665783 144020 170640 102 3628
3630 0 665643 144156 170720 98 3629
3631 0 665431 144380 170760 90 3630
3632 0 664736 144960 171200 81 3631
3633 0 664672 145152 171360 40 3632
3634 0 664608 145312 171600 75 3633
3635 0 664544 145504 171760 86 3634
3636 0 664512 145760 171840 102 3635
3637 0 664480 146016 171880 60 3636
3638 0 664448 146272 172000 115 3637
3639 0 664448 146496 172160 120 3638
3640 0 664608 146624 172360 102 3639
3641 0 664704 146720 172600 186 3640
3642 0 664704 146688 172880 198 3641
3643 0 664864 146656 173120 226 3642
3644 0 665056 146528 173320 181 3643
3645 0 665216 146560 173560 122 3644
3646 0 665344 146720 173760 91 3645
3647 0 665376 146912 173920 71 3646
3648 0 665440 147136 174080 71 3647
3649 0 665504 147360 174240 80 3648
3650 0 665600 147584 174360 80 3649
3651 0 665600 147840 174480 71 3650
3652 0 665696 148064 174560 91 3651
3653 0 665760 148320 174640 86 3652
3654 0 665888 148544 174760 80 3653
3655 0 666048 148736 174800 81 3654
3656 0 666112 148992 174800 107 3655
3657 0 666176 149248 174720 172 3656
3658 0 666272 149472 174800 120 3657
3659 0 666368 149664 174960 172 3658
3660 0 666560 149792 175080 224 3659
3661 0 666784 149920 175000 240 3660
3662 0 667040 150016 175040 98 3661
3663 0 667264 150176 175040 32 3662
3664 0 667488 150208 175000 51 3663
3665 0 664736 146400 173160 185 3643
3666 0 664512 146208 173160 136 3665
3667 0 664352 146048 173040 75 3666
3668 0 664320 145888 172840 32 3667
3669 0 664480 145792 172640 32 3668
3670 0 664736 145792 172560 51 3669
3671 0 664992 145888 172560 32 3670
3672 0 664960 146112 172320 32 3671
3673 0 664960 146272 172320 32 3672
3674 0 667275 142812 170680 124 3624
3675 0 667363 142904 170560 134 3674
3676 0 667431 143008 170480 120 3675
3677 0 667479 143196 170400 150 3676
3678 0 667531 143344 170320 150 3677
3679 0 667499 143632 170280 163 3678
3680 0 667583 144312 170240 168 3679
3681 0 667558 144343 170320 168 3680
3682 0 667533 144374 170400 168 3681
3683 0 668289 144818 170400 124 3682
3684 0 668849 145278 170360 139 3683
3685 0 669171 145676 170320 134 3684
3686 0 669327 146356 170280 197 3685
3687 0 669981 146834 170360 178 3686
3688 0 670101 147066 170480 172 3687
3689 0 670149 147174 170560 172 3688
3690 0 670227 147332 170640 139 3689
3691 0 670136.5 147342.22 170680 139 3690
3692 0 670387 147660 170720 136 3691
3693 0 670527 147932 170760 140 3692
3694 0 670927 148480 170800 139 3693
3695 0 671721 148866 170840 104 3694
3696 0 671913 148894 170960 104 3695
3697 0 672065 148894 171040 75 3696
3698 0 672105 148926 171120 75 3697
3699 0 672129 148946 171160 120 3698
3700 0 673033 148710 171200 160 3699
3701 0 673455 148452 171240 148 3700
3702 0 673719 148436 171320 154 3701
3703 0 673983 148316 171400 178 3702
3704 0 674095 148256 171480 154 3703
3705 0 674159 148204 171560 154 3704
3706 0 674195 148168 171640 139 3705
3707 0 674351 148020 171720 139 3706
3708 0 674563 147808 171840 181 3707
3709 0 674667 147728 171880 181 3708
3710 0 674783 147708 172000 192 3709
3711 0 675183 147528 172040 192 3710
3712 0 675221 147554 172160 192 3711
3713 0 675225 147602 172280 175 3712
3714 0 675257 147618 172320 122 3713
3715 0 675273 147686 172680 122 3714
3716 0 676201 148098 172680 40 3715
3717 0 676657 148314 172600 124 3716
3718 0 676801 148378 172480 71 3717
3719 0 675197 147682 172800 122 3715
3720 0 675153 147658 172920 75 3719
3721 0 675041 147634 173040 32 3720
3722 0 674649 147542 173080 104 3721
3723 0 674557 147438 173120 104 3722
3724 0 674529 147390 173240 80 3723
3725 0 674573 147350 173360 80 3724
3726 0 674573 147350 173520 143 3725
3727 0 674565 147346 173680 143 3726
3728 0 674497 147334 173840 157 3727
3729 0 674353 147370 174000 102 3728
3730 0 674309 147410 174200 102 3729
3731 0 674261 147562 174360 86 3730
3732 0 674245 147662 174480 75 3731
3733 0 674189 147810 174640 128 3732
3734 0 674197 147946 174760 154 3733
3735 0 674157 148026 174880 154 3734
3736 0 674097 148066 175000 154 3735
3737 0 674033 148242 175120 148 3736
3738 0 673919 148336 175280 81 3737
3739 0 673900.9 148361.16 175320 131 3738
3740 0 673855 148404 175440 131 3739
3741 0 673795 148496 175560 131 3740
3742 0 673719 148588 175680 163 3741
3743 0 673647 148656 175840 204 3742
3744 0 673595 148708 175960 204 3743
3745 0 673471 148848 176120 115 3744
3746 0 673331 148888 176240 124 3745
3747 0 673219 148872 176320 124 3746
3748 0 672999 148804 176440 228 3747
3749 0 672979 148752 176560 228 3748
3750 0 672985 148731 176680 98 3749
3751 0 672987 148724 176720 98 3750
3752 0 672999 148720 176880 154 3751
3753 0 673063 148704 177000 204 3752
3754 0 673063 148704 177120 217 3753
3755 0 673091 148832 177200 217 3754
3756 0 673079 148936 177280 248 3755
3757 0 673039 149100 177320 253 3756
3758 0 673051 149092 177360 253 3757
3759 0 673041 149202 177480 253 3758
3760 0 673049 149214 177560 253 3759
3761 0 673065 149224.67 177640 253 3760
3762 0 673233 150186 177640 60 3761
3763 0 673377 150418 177680 32 3762
3764 0 673517 150466 177720 71 3763
3765 0 673561 150470 177800 71 3764
3766 0 673617 150430 177880 71 3765
3767 0 673073 149230 177680 253 3761
3768 0 673073 149230 177840 253 3767
3769 0 673033 149306 177960 176 3768
3770 0 672865 149590 178120 176 3769
3771 0 672669 149786 178240 178 3770
3772 0 672601 149810 178360 178 3771
3773 0 672585 149850 178480 160 3772
3774 0 672425 149982 178600 137 3773
3775 0 672385 150098 178720 137 3774
3776 0 672344 149987.3 178840 168 3775
3777 0 672174 149689 178920 137 3776
3778 0 671994 149525 179000 168 3777
3779 0 671654 149425 179040 -1 3778
3780 0 671462 149253 179000 -1 3779
3781 0 672262 150225 179000 168 3776
3782 0 672234 150445 179080 157 3781
3783 0 672246 150549 179160 168 3782
3784 0 672258 150621 179240 168 3783
3785 0 672274 150649 179360 178 3784
3786 0 672290 150761 179480 178 3785
3787 0 672338 150861 179600 140 3786
3788 0 672488 150935 179720 140 3787
3789 0 672584 151103 179840 128 3788
3790 0 672644 151199 179960 163 3789
3791 0 672660 151239 180080 178 3790
3792 0 672688 151323 180240 178 3791
3793 0 672736 151435 180360 115 3792
3794 0 672744 151499 180480 115 3793
3795 0 672764 151595 180600 51 3794
3796 0 672780 151703 180720 51 3795
3797 0 672812 151827 180840 60 3796
3798 0 672852.2 151927.58 180880 128 3797
3799 0 672834 151998 180960 128 3798
3800 0 672818 152054 181040 128 3799
3801 0 672798 152118 181160 124 3800
3802 0 672814 152170 181240 124 3801
3803 0 672842 152246 181400 81 3802
3804 0 672918 152366 181560 134 3803
3805 0 673010 152386 181720 134 3804
3806 0 673086 152470 181840 189 3805
3807 0 673174 152562 181960 189 3806
3808 0 673286 152586 182080 140 3807
3809 0 673478 152614 182200 156 3808
3810 0 673646 152626 182320 176 3809
3811 0 673892 152664 182480 168 3810
3812 0 674112 152808 182640 186 3811
3813 0 674340 152908 182800 75 3812
3814 0 674524 153160 182880 139 3813
3815 0 674740 153272 182960 139 3814
3816 0 674894.75 153296.16 183080 139 3815
3817 0 675049 153454 183160 136 3816
3818 0 675157 153498 183280 136 3817
3819 0 675277 153634 183400 120 3818
3820 0 675309 153778 183520 107 3819
3821 0 675449 153946 183640 128 3820
3822 0 675533 154210 183760 128 3821
3823 0 675477.8 154225.14 183800 128 3822
3824 0 675580 154443 183880 128 3823
3825 0 675624 154763 183960 150 3824
3826 0 675708 154999 184040 176 3825
3827 0 675760 155171 184160 115 3826
3828 0 675816 155335 184280 115 3827
3829 0 675856 155567 184400 120 3828
3830 0 675920 155707 184480 120 3829
3831 0 675940 155779 184560 115 3830
3832 0 676006 155905 184680 115 3831
3833 0 676082 156001 184800 134 3832
3834 0 676114 156137 184920 134 3833
3835 0 676198 156149 185040 115 3834
3836 0 676362 156277 185160 172 3835
3837 0 676974 156641 185240 136 3836
3838 0 677728 157531 185200 140 3837
3839 0 678132 157963 185240 176 3838
3840 0 678268 158055 185320 200 3839
3841 0 678420 158227 185400 200 3840
3842 0 678822 159025 185480 190 3841
3843 0 679344 159983 185520 178 3842
3844 0 679538 161189 185480 219 3843
3845 0 679584 162179 185520 131 3844
3846 0 679890 162773 185560 175 3845
3847 0 680306 163469 185600 183 3846
3848 0 680412 163595 185680 154 3847
3849 0 680524 163719 185760 183 3848
3850 0 680536 163775 185880 183 3849
3851 0 680544 163779 185920 183 3850
3852 0 681140 164815 185920 160 3851
3853 0 681366 165289 185960 124 3852
3854 0 681454 165513 186000 148 3853
3855 0 681532 165683 186080 128 3854
3856 0 681556 165995 186160 107 3855
3857 0 681604 166495 186240 150 3856
3858 0 681638 166713 186320 150 3857
3859 0 681662 166793 186400 150 3858
3860 0 681695.44 166901.58 186440 150 3859
3861 0 681718 167045 186560 137 3860
3862 0 681814 167265 186680 128 3861
3863 0 681894 167477 186800 150 3862
3864 0 681946 167681 186880 128 3863
3865 0 682006 167801 187000 128 3864
3866 0 682116 168075 187120 175 3865
3867 0 682132 168283 187240 175 3866
3868 0 682132 168459 187360 128 3867
3869 0 682092 168667 187480 148 3868
3870 0 682088 168855 187600 181 3869
3871 0 682072 168975 187760 176 3870
3872 0 682052 169231 187920 172 3871
3873 0 682030 169489 188080 178 3872
3874 0 682047.56 169470.64 188120 178 3873
3875 0 681974 169613 188240 157 3874
3876 0 681842 169813 188360 137 3875
3877 0 681782 169941 188440 137 3876
3878 0 681660 170443 188520 208 3877
3879 0 681588 170779 188600 226 3878
3880 0 681388 171099 188640 217 3879
3881 0 681334 171257 188520 217 3880
3882 0 681334 171325 188360 217 3881
3883 0 681334 171285 188240 217 3882
3884 0 681338 171273 188040 217 3883
3885 0 681306 171277 187840 217 3884
3886 0 681210 171213 187680 -1 3885
3887 0 681110 171161 187520 -1 3886
3888 0 680918 171277 187400 -1 3887
3889 0 680882 171333 187240 -1 3888
3890 0 680882 171305 187120 -1 3889
3891 0 680874 171317 187080 -1 3890
3892 0 680890 171325 187040 -1 3891
3893 0 681366 171129 188800 217 3880
3894 0 681270 171193 188960 217 3893
3895 0 681118 171249 189080 181 3894
3896 0 681070 171265 189240 120 3895
3897 0 681030 171297 189400 120 3896
3898 0 680918 171337 189560 120 3897
3899 0 680882 171369 189720 120 3898
3900 0 680882 171369 189880 40 3899
3901 0 680894 171629 189960 143 3900
3902 0 680886 171953 190000 98 3901
3903 0 680830 172181 190040 157 3902
3904 0 680810 172281 190120 157 3903
3905 0 680730 172589 190200 160 3904
3906 0 680420 173183 190240 136 3905
3907 0 680036 173983 190200 107 3906
3908 0 679982 174577 190240 178 3907
3909 0 679910 174853 190320 175 3908
3910 0 679934 175017 190400 192 3909
3911 0 679924 175263 190440 175 3910
3912 0 679852 175443 190520 175 3911
3913 0 679736 175727 190560 160 3912
3914 0 679632 175995 190600 172 3913
3915 0 679454 176469 190640 172 3914
3916 0 679338 176545 190720 172 3915
3917 0 679250 176709 190800 137 3916
3918 0 679102 176917 190880 139 3917
3919 0 678966 177333 190960 136 3918
3920 0 678944 177691 191000 150 3919
3921 0 678884 177975 191040 153 3920
3922 0 678878 178189 191080 160 3921
3923 0 678938 178689 191120 156 3922
3924 0 679040 179335 191160 153 3923
3925 0 679052 179739 191200 91 3924
3926 0 678982 179897 191280 71 3925
3927 0 678526 180417 191360 32 3926
3928 0 678254 180845 191400 64 3927
3929 0 677950 180993 191480 120 3928
3930 0 677856 181263 191520 172 3929
3931 0 677800 181463 191600 150 3930
3932 0 677820 181539 191680 150 3931
3933 0 677724 182003 191760 136 3932
3934 0 677550 182485 191800 150 3933
3935 0 677404 183719 191840 32 3934
3936 0 677430 183881 191880 40 3935
3937 0 677670 184837 191920 96 3936
3938 0 677668 184899 191800 96 3937
3939 0 677676 184979 191640 122 3938
3940 0 677684 185027 191520 122 3939
3941 0 677788 185275 191400 98 3940
3942 0 677824 185379 191280 107 3941
3943 0 677880 185395 191160 107 3942
3944 0 677932 185431 191040 175 3943
3945 0 677972 185463 190880 175 3944
3946 0 678008 185479 190720 154 3945
3947 0 678080 185451 190560 131 3946
3948 0 678292 185427 190400 154 3947
3949 0 678364 185391 190280 154 3948
3950 0 678448 185379 190160 160 3949
3951 0 678556 185375 190080 160 3950
3952 0 678624 185323 189920 139 3951
3953 0 678720 185247 189760 139 3952
3954 0 678940 185211 189520 71 3953
3955 0 678940 185211 189480 71 3954
3956 0 677022 185409 191880 120 3937
3957 0 676484 185855 191840 164 3956
3958 0 675770 186561 191880 160 3957
3959 0 675718 186701 191920 178 3958
3960 0 675888 187279 191880 120 3959
3961 0 675960 187515 191840 80 3960
3962 0 675972 187691 191800 91 3961
3963 0 675940 187823 191760 91 3962
3964 0 675916 187911 191720 91 3963
3965 0 675718 188173 191640 91 3964
3966 0 675438 188481 191600 124 3965
3967 0 675170 188585 191560 150 3966
3968 0 674762 188673 191480 122 3967
3969 0 674378 188957 191400 189 3968
3970 0 674240 188999 191320 189 3969
3971 0 674100 189075 191240 186 3970
3972 0 673892 189211 191200 154 3971
3973 0 673788 189323 191120 154 3972
3974 0 673600 189479 191040 137 3973
3975 0 673476 189911 191000 148 3974
3976 0 673170 190257 190960 163 3975
3977 0 673134.9 190402.78 190880 163 3976
3978 0 673016 190663 190800 186 3977
3979 0 672852 190883 190720 219 3978
3980 0 672614 191141 190600 200 3979
3981 0 672462 191417 190520 150 3980
3982 0 672242 191897 190480 154 3981
3983 0 672010 192181 190400 156 3982
3984 0 671898 192333 190320 160 3983
3985 0 671704 192503 190200 91 3984
3986 0 671468 192735 190080 136 3985
3987 0 671300 193051 190000 163 3986
3988 0 671256 193411 189920 202 3987
3989 0 671272 193615 189840 181 3988
3990 0 671162 193805 189760 209 3989
3991 0 671138 193921 189680 209 3990
3992 0 671106 194125 189600 178 3991
3993 0 671098 194341 189520 181 3992
3994 0 671106 194449 189400 128 3993
3995 0 671138 194625 189280 150 3994
3996 0 671130 194909 189160 128 3995
3997 0 671192 195875 189120 168 3996
3998 0 671068 196431 189040 107 3997
3999 0 671090 196469 188920 140 3998
4000 0 671158 196457 188800 128 3999
4001 0 671230 196497 188680 128 4000
4002 0 671242 196501 188560 128 4001
4003 0 671254 196629 188400 128 4002
4004 0 671322 196869 188280 166 4003
4005 0 671358 197045 188160 166 4004
4006 0 671118 197353 188080 166 4005
4007 0 670658 197497 188000 140 4006
4008 0 670586 197621 187880 140 4007
4009 0 670500 197795 187720 128 4008
4010 0 670460 198075 187600 137 4009
4011 0 670368 198539 187480 139 4010
4012 0 670388 198879 187400 163 4011
4013 0 670372 199171 187320 150 4012
4014 0 670202 199665 187200 139 4013
4015 0 670070 200173 187240 122 4014
4016 0 669998 200285 187320 124 4015
4017 0 669532 201039 187480 120 4016
4018 0 669008 201535 187320 128 4017
4019 0 668982 201577 187240 128 4018
4020 0 668988.3 201593.56 187200 128 4019
4021 0 668862 202057 187120 160 4020
4022 0 668814 202785 187040 124 4021
4023 0 668756 203519 187000 98 4022
4024 0 668568 204019 186920 102 4023
4025 0 668442 204093 186840 81 4024
4026 0 668410 204181 186800 81 4025
4027 0 668354 204221 186760 140 4026
4028 0 668070 205245 186760 156 4027
4029 0 667922 205609 186720 139 4028
4030 0 667962 205909 186680 157 4029
4031 0 667912 206107 186600 124 4030
4032 0 667800 206335 186480 120 4031
4033 0 667680 206487 186400 143 4032
4034 0 667152 206927 186320 122 4033
4035 0 666946 207157 186240 124 4034
4036 0 666862 207641 186200 163 4035
4037 0 666802 207893 186120 102 4036
4038 0 666712 208055 186040 107 4037
4039 0 666724 208171 185960 91 4038
4040 0 666712 208319 185840 91 4039
4041 0 666670.25 208419.92 185760 80 4040
4042 0 666600 208542 185680 80 4041
4043 0 666568 208726 185600 102 4042
4044 0 666576 208826 185520 102 4043
4045 0 666540 208958 185440 122 4044
4046 0 666472 209118 185360 120 4045
4047 0 666460 209382 185280 104 4046
4048 0 666440 209554 185200 102 4047
4049 0 666382 209828 185120 128 4048
4050 0 666434 210092 185040 175 4049
4051 0 666550 210468 184960 140 4050
4052 0 666444 210570 184880 136 4051
4053 0 666428 210610 184760 136 4052
4054 0 666172 211010 184680 120 4053
4055 0 666068 211230 184560 150 4054
4056 0 666004 211430 184440 150 4055
4057 0 665996 211646 184280 160 4056
4058 0 666040 211878 184160 120 4057
4059 0 666038 212136 184080 154 4058
4060 0 665998 212428 184000 120 4059
4061 0 665994 212804 183960 80 4060
4062 0 665990 213048 183920 64 4061
4063 0 666004 213162 183840 131 4062
4064 0 666028 213262 183760 131 4063
4065 0 666036 213342 183640 131 4064
4066 0 666004 213594 183560 141 4065
4067 0 666016 213874 183520 101 4066
4068 0 666074 213984 183480 90 4067
4069 0 666174 214312 183440 122 4068
4070 0 666350 214616 183360 157 4069
4071 0 666590 215044 183320 128 4070
4072 0 666686 215552 183280 128 4071
4073 0 666642 215860 183240 120 4072
4074 0 666624 216050 183160 120 4073
4075 0 666724 216274 183120 102 4074
4076 0 666960 216658 183080 153 4075
4077 0 667129.7 217095.75 183040 120 4076
4078 0 667202 217424 183000 124 4077
4079 0 667156 217970 182920 120 4078
4080 0 667296 218422 182760 75 4079
4081 0 667472 218566 182600 86 4080
4082 0 667597.4 218745.55 182520 140 4081
4083 0 667726 218924 182400 140 4082
4084 0 667706 219148 182320 108 4083
4085 0 667678 219352 182200 134 4084
4086 0 667666 219528 182080 154 4085
4087 0 667658 219680 181960 160 4086
4088 0 667678 219816 181840 134 4087
4089 0 667725 219947.3 181720 166 4088
4090 0 667740 220062 181600 166 4089
4091 0 667848 220158 181480 163 4090
4092 0 667948 220290 181360 163 4091
4093 0 668040 220430 181280 141 4092
4094 0 668120 220482 181160 141 4093
4095 0 668308 220614 181040 124 4094
4096 0 668430.44 220597.86 180920 172 4095
4097 0 668548 220712 180800 172 4096
4098 0 668712 220788 180680 150 4097
4099 0 668824 220872 180560 154 4098
4100 0 668948 220988 180440 107 4099
4101 0 669020 221076 180320 107 4100
4102 0 669032 221236 180200 75 4101
4103 0 669156 221300 180080 32 4102
4104 0 669244 221380 179960 154 4103
4105 0 669304 221464 179800 154 4104
4106 0 669344 221508 179680 137 4105
4107 0 669324 221544 179520 137 4106
4108 0 669344 221628 179360 131 4107
4109 0 669420 221628 179160 134 4108
4110 0 669396 221668 179000 134 4109
4111 0 669480 221752 178800 104 4110
4112 0 669529.56 221760.28 178760 104 4111
4113 0 669590 221830 178640 104 4112
4114 0 669574 221922 178480 98 4113
4115 0 669622 221986 178360 98 4114
4116 0 669766 222134 178280 45 4115
4117 0 669814 222370 178240 51 4116
4118 0 669790 222658 178160 51 4117
4119 0 669714 222778 178040 51 4118
4120 0 669650 222866 177960 80 4119
4121 0 669580 222896 177840 51 4120
4122 0 669584 222908 177720 140 4121
4123 0 669560 222972 177600 140 4122
4124 0 669544 222996 177440 128 4123
4125 0 669652 223112 177280 128 4124
4126 0 669655 223118 177160 80 4125
4127 0 669656 223120 177120 80 4126
4128 0 669656 223104 176960 80 4127
4129 0 669656 223104 176800 163 4128
4130 0 669656 223104 176600 163 4129
4131 0 669660 223104 176400 202 4130
4132 0 669656 223108 176360 202 4131
4133 0 670176 223500 176320 80 4132
4134 0 670348 223632 176200 86 4133
4135 0 669628 223040 176200 32 4132
4136 0 669640 223040 176080 32 4135
4137 0 669568 223072 176040 32 4136
4138 0 669596 223028 175880 96 4137
4139 0 669688 222812 175680 115 4138
4140 0 669760 222740 175480 122 4139
4141 0 669820 222684 175280 96 4140
4142 0 669820 222712 175040 96 4141
4143 0 669904 222732 174760 75 4142
4144 0 669856 222772 174560 96 4143
4145 0 669828 222820 174320 124 4144
4146 0 669688 222960 174040 115 4145
4147 0 669560 223108 173880 91 4146
4148 0 669560 223208 173720 137 4147
4149 0 669604 223364 173560 107 4148
4150 0 669624 223492 173440 81 4149
4151 0 669660 223648 173240 122 4150
4152 0 669580 223692 173000 122 4151
4153 0 669412 223756 172800 98 4152
4154 0 669224 223884 172640 71 4153
4155 0 669132 224040 172480 98 4154
4156 0 669116 224268 172320 107 4155
4157 0 669120 224408 172200 80 4156
4158 0 669204 224624 172080 81 4157
4159 0 669376 224748 171960 81 4158
4160 0 669490 224906 171880 102 4159
4161 0 669626 225058 171800 120 4160
4162 0 669766 225166 171680 98 4161
4163 0 669962 225290 171600 102 4162
4164 0 670098 225378 171480 102 4163
4165 0 670254 225510 171360 86 4164
4166 0 670310 225618 171280 101 4165
4167 0 670414 225666 171120 101 4166
4168 0 670499.2 225669.9 171040 81 4167
4169 0 670493 225852 170920 81 4168
4170 0 670557 225964 170800 120 4169
4171 0 670581 226124 170680 137 4170
4172 0 670561 226276 170560 137 4171
4173 0 670589 226448 170440 128 4172
4174 0 670615 226814 170400 139 4173
4175 0 670349 228016 170360 101 4174
4176 0 670243 228278 170320 107 4175
4177 0 670247 228306 170200 107 4176
4178 0 670219 228374 170080 107 4177
4179 0 670235 228362 169920 107 4178
4180 0 670239 228362 169800 175 4179
4181 0 670195 228478 169680 107 4180
4182 0 670171 228486 169600 217 4181
4183 0 670187 228450 169560 217 4182
4184 0 670244.44 228332.42 169480 175 4183
4185 0 670183 228602 169360 107 4184
4186 0 670095 228706 169280 107 4185
4187 0 669993 228892 169200 107 4186
4188 0 669965 228928 169120 107 4187
4189 0 669601 229900 169120 108 4188
4190 0 669525 230164 169080 137 4189
4191 0 669509 230560 169000 137 4190
4192 0 669503 230898 168920 175 4191
4193 0 669451 231042 168840 175 4192
4194 0 669439 231122 168800 175 4193
4195 0 669392.2 231279.61 168680 175 4194
4196 0 669338 231758 168640 120 4195
4197 0 669294 231838 168560 128 4196
4198 0 669202 232074 168480 124 4197
4199 0 669110 232226 168400 120 4198
4200 0 669026 232458 168320 120 4199
4201 0 668918 232622 168240 115 4200
4202 0 668798 232738 168160 81 4201
4203 0 668668 232920 168080 80 4202
4204 0 668628 233036 168040 80 4203
4205 0 668540 233128 167960 128 4204
4206 0 668488 233184 167880 128 4205
4207 0 668416 233232 167760 96 4206
4208 0 668292 233260 167600 102 4207
4209 0 668176 233244 167480 102 4208
4210 0 668306 233630 167360 81 4209
4211 0 668266 233698 167240 90 4210
4212 0 668134 233718 167120 90 4211
4213 0 667966 233830 166960 75 4212
4214 0 667818 233978 166840 120 4213
4215 0 667674 234270 166720 136 4214
4216 0 667612 234412 166680 136 4215
4217 0 667469.6 234478.36 166640 154 4216
4218 0 667212 235464 166680 91 4217
4219 0 667092 236312 166720 86 4218
4220 0 667006 236594 166640 124 4219
4221 0 666922 236682 166560 102 4220
4222 0 666874 236850 166440 102 4221
4223 0 666806 237014 166360 81 4222
4224 0 666758 237258 166280 96 4223
4225 0 666726 237390 166120 96 4224
4226 0 666724 237624 166000 96 4225
4227 0 666716 237776 165920 96 4226
4228 0 666732 238076 165840 80 4227
4229 0 666700 238252 165800 80 4228
4230 0 666718 238422 165720 75 4229
4231 0 666698 238482 165680 75 4230
4232 0 666634 238686 165560 108 4231
4233 0 666570 238966 165440 128 4232
4234 0 666504 239104 165360 154 4233
4235 0 666396 239180 165240 154 4234
4236 0 666344 239260 165080 139 4235
4237 0 666384 239324 164920 60 4236
4238 0 666404 239484 164760 75 4237
4239 0 666324 239812 164600 124 4238
4240 0 666156 240048 164520 141 4239
4241 0 666136 240212 164440 98 4240
4242 0 666032 240388 164240 154 4241
4243 0 666022 240570 164120 139 4242
4244 0 666038 240698 164000 124 4243
4245 0 666066 240870 163880 124 4244
4246 0 666095.4 241113.08 163760 102 4245
4247 0 666113 241347 163640 124 4246
4248 0 666169 241667 163560 156 4247
4249 0 666341 242539 163480 202 4248
4250 0 666379 242837 163400 218 4249
4251 0 666371 242893 163280 218 4250
4252 0 666351 242933 163160 218 4251
4253 0 666311 243105 163040 218 4252
4254 0 666323 243197 162920 197 4253
4255 0 666321 243131 162800 197 4254
4256 0 666323.56 243167.48 162680 197 4255
4257 0 666321 243399 162560 128 4256
4258 0 666373 243523 162480 122 4257
4259 0 666397 243671 162320 134 4258
4260 0 666465 243699 162200 134 4259
4261 0 666513 243791 162040 124 4260
4262 0 666605 244079 161920 168 4261
4263 0 666665 244347 161840 104 4262
4264 0 666677 244427 161720 122 4263
4265 0 666597 244631 161600 137 4264
4266 0 666563 244689 161480 137 4265
4267 0 666563 244737 161360 115 4266
4268 0 666471 244873 161200 150 4267
4269 0 666455 245013 161080 150 4268
4270 0 666459 245197 160960 107 4269
4271 0 666527 245641 160880 134 4270
4272 0 666617 245771 160760 134 4271
4273 0 666641 245823 160640 120 4272
4274 0 666665 245831 160520 120 4273
4275 0 666693 245859 160440 234 4274
4276 0 666749 245931 160320 234 4275
4277 0 666765 245995 160200 186 4276
4278 0 666768.7 246023.67 160160 186 4277
4279 0 666791 246234 160080 181 4278
4280 0 666811 246290 159960 181 4279
4281 0 666815 246302 159880 181 4280
4282 0 666855 246434 159760 229 4281
4283 0 666927 246638 159720 221 4282
4284 0 666940 246681 159680 221 4283
4285 0 666985 247376 159680 148 4284
4286 0 666821 247632 159680 148 4285
4287 0 666873 247564 159760 148 4286
4288 0 666813 247532 159880 122 4287
4289 0 666785 247532 159920 122 4288
4290 0 666953 246724 159640 221 4284
4291 0 666985 246764 159520 122 4290
4292 0 667029 246800 159400 122 4291
4293 0 667089 246856 159240 148 4292
4294 0 667169 246964 159120 160 4293
4295 0 667205 247000 159000 160 4294
4296 0 667265 247088 158880 190 4295
4297 0 667357 247184 158760 190 4296
4298 0 667445 247232 158640 143 4297
4299 0 667537 247252 158480 143 4298
4300 0 667581 247256 158360 96 4299
4301 0 667837 247496 158200 104 4300
4302 0 667887 247614 158040 108 4301
4303 0 667923 247714 157880 115 4302
4304 0 667903 247758 157680 131 4303
4305 0 667979 247850 157480 131 4304
4306 0 668019 247974 157320 131 4305
4307 0 668023 248070 157120 122 4306
4308 0 668063 248190 156960 131 4307
4309 0 668107 248286 156800 131 4308
4310 0 668155 248414 156640 122 4309
4311 0 668193 248588 156480 96 4310
4312 0 668293 248716 156320 51 4311
4313 0 668329 248796 156200 90 4312
4314 0 668392.8 248895.81 156120 90 4313
4315 0 668515 249070 156000 115 4314
4316 0 668559 249186 155880 101 4315
4317 0 668623 249322 155760 101 4316
4318 0 668735 249438 155680 86 4317
4319 0 668783 249518 155600 86 4318
4320 0 668795 249646 155480 81 4319
4321 0 668883 249858 155360 134 4320
4322 0 668937 250072 155280 124 4321
4323 0 668985 250232 155200 124 4322
4324 0 668958.3 250267.67 155120 124 4323
4325 0 668989 250496 155000 139 4324
4326 0 668989 250564 154880 163 4325
4327 0 669023 250718 154760 163 4326
4328 0 668999 250842 154600 178 4327
4329 0 668967 250942 154480 266 4328
4330 0 668991 250950 154440 266 4329
4331 0 669047 251054 154320 313 4330
4332 0 669055 251158 154240 313 4331
4333 0 669139 251290 154120 218 4332
4334 0 669159 251358 154000 81 4333
4335 0 669271 251506 153840 120 4334
4336 0 669371 251562 153720 120 4335
4337 0 669445 251620 153600 75 4336
4338 0 669781 251860 153440 131 4337
4339 0 669969 252060 153360 122 4338
4340 0 670061 252196 153280 122 4339
4341 0 670173 252292 153160 101 4340
4342 0 670223 252342 153040 101 4341
4343 0 670283 252398 152920 101 4342
4344 0 670363 252490 152800 81 4343
4345 0 670499 252602 152680 81 4344
4346 0 670579 252718 152560 90 4345
4347 0 670687 252814 152440 101 4346
4348 0 670831 252854 152320 101 4347
4349 0 670931 252910 152200 122 4348
4350 0 671075 252966 152040 115 4349
4351 0 671307 253022 151880 86 4350
4352 0 671467 253090 151720 107 4351
4353 0 671609 253132 151600 107 4352
4354 0 671793 253208 151480 122 4353
4355 0 671933 253280 151400 128 4354
4356 0 672085 253396 151280 108 4355
4357 0 672277 253532 151200 81 4356
4358 0 672389 253628 151120 81 4357
4359 0 672529 253724 151000 51 4358
4360 0 672731 253822 150920 51 4359
4361 0 672843 253862 150800 45 4360
4362 0 672891 253946 150680 45 4361
4363 0 672819 253906 150520 45 4362
4364 0 672691 253882 150360 108 4363
4365 0 672699 253842 150200 108 4364
4366 0 672907 253978 150040 156 4365
4367 0 673187 254178 149880 60 4366
4368 0 673419 254346 149760 86 4367
4369 0 673603 254462 149680 75 4368
4370 0 673773 254564 149600 75 4369
4371 0 673961 254760 149520 80 4370
4372 0 674045 254804 149440 71 4371
4373 0 674173 254936 149320 71 4372
4374 0 674181 255032 149200 71 4373
4375 0 674277 255128 149080 90 4374
4376 0 674383 255226 148960 102 4375
4377 0 674503 255354 148840 102 4376
4378 0 674571.7 255529.2 148720 104 4377
4379 0 674771 255618 148560 120 4378
4380 0 674943 255706 148480 71 4379
4381 0 675115 255782 148400 40 4380
4382 0 675195 255850 148320 40 4381
4383 0 675250.25 255971.48 148280 98 4382
4384 0 675301 256072 148160 102 4383
4385 0 675381 256196 148040 102 4384
4386 0 675425 256340 147920 90 4385
4387 0 675441 256488 147800 104 4386
4388 0 675541 256600 147680 104 4387
4389 0 675613 256672 147560 107 4388
4390 0 675741 256800 147440 124 4389
4391 0 675837 256888 147320 124 4390
4392 0 675917 256936 147200 102 4391
4393 0 676041 257012 147080 81 4392
4394 0 676169 257140 146920 81 4393
4395 0 676155 257180.16 146880 91 4394
4396 0 676309 257218 146800 91 4395
4397 0 676449 257238 146720 75 4396
4398 0 676521 257258 146640 75 4397
4399 0 676641 257294 146560 91 4398
4400 0 676745 257406 146480 91 4399
4401 0 676861 257490 146400 81 4400
4402 0 676997 257522 146320 81 4401
4403 0 677129 257614 146240 81 4402
4404 0 677309 257682 146160 40 4403
4405 0 677485 257742 146080 75 4404
4406 0 677609 257814 146000 75 4405
4407 0 677685 257850 145920 98 4406
4408 0 677809 257894 145840 98 4407
4409 0 677881 257914 145760 98 4408
4410 0 678048.5 257955.77 145680 91 4409
4411 0 678239 258048 145560 91 4410
4412 0 678391 258132 145440 86 4411
4413 0 678599 258224 145320 80 4412
4414 0 678735 258312 145240 91 4413
4415 0 678939 258412 145160 80 4414
4416 0 679139 258532 145080 80 4415
4417 0 679313 258578 145000 98 4416
4418 0 679401 258630 144920 98 4417
4419 0 679573 258702 144840 102 4418
4420 0 679641 258738 144760 102 4419
4421 0 679777 258766 144640 81 4420
4422 0 679941 258754 144520 81 4421
4423 0 680026.94 258715.06 144440 81 4422
4424 0 680117 258750 144320 107 4423
4425 0 680245 258706 144200 107 4424
4426 0 680309 258706 144040 91 4425
4427 0 680489 258622 143920 91 4426
4428 0 680693 258474 143680 120 4427
4429 0 680727 258412 143560 120 4428
4430 0 680795 258392 143400 124 4429
4431 0 680919 258408 143240 143 4430
4432 0 681075 258444 143120 120 4431
4433 0 681159 258532 143000 120 4432
4434 0 681267 258596 142880 140 4433
4435 0 681347 258672 142720 140 4434
4436 0 681535 258800 142560 102 4435
4437 0 681755 258908 142400 122 4436
4438 0 681895 259012 142280 122 4437
4439 0 682035 259116 142120 45 4438
4440 0 682147 259208 141920 45 4439
4441 0 682329 259406 141800 107 4440
4442 0 682417 259578 141680 81 4441
4443 0 682569 259742 141520 104 4442
4444 0 682801 259958 141360 101 4443
4445 0 682991 260100 141240 108 4444
4446 0 683167 260268 141120 124 4445
4447 0 683311 260380 141000 124 4446
4448 0 683523 260472 140880 104 4447
4449 0 683635 260584 140720 107 4448
4450 0 683797 260654 140560 107 4449
4451 0 683929 260682 140400 124 4450
4452 0 684035.9 260733.86 140240 107 4451
4453 0 684139 260782 140120 107 4452
4454 0 684227 260842 139960 98 4453
4455 0 684343 260850 139760 90 4454
4456 0 684403 260802 139560 98 4455
4457 0 684459 260838 139360 98 4456
4458 0 684543 260874 139160 108 4457
4459 0 684611 260962 139000 122 4458
4460 0 684723 261010 138800 134 4459
4461 0 684851 261046 138600 150 4460
4462 0 685015 261126 138400 150 4461
4463 0 685247 261194 138200 81 4462
4464 0 685467 261306 138040 120 4463
4465 0 685703 261388 137920 150 4464
4466 0 685855 261432 137760 128 4465
4467 0 686139 261468 137600 150 4466
4468 0 686319 261440 137480 166 4467
4469 0 686499 261416 137320 139 4468
4470 0 686807 261380 137240 80 4469
4471 0 687171 261376 137160 108 4470
4472 0 687563 261344 137080 102 4471
4473 0 687757.5 261367.33 136960 81 4472
4474 0 687907 261402 136840 108 4473
4475 0 688067 261410 136720 108 4474
4476 0 688199 261466 136600 175 4475
4477 0 688271 261482 136440 98 4476
4478 0 688367 261530 136280 98 4477
4479 0 688455 261566 136120 178 4478
4480 0 688595 261638 135960 166 4479
4481 0 688707 261722 135800 124 4480
4482 0 688871 261822 135640 101 4481
4483 0 689167 261960 135520 172 4482
4484 0 689351 261992 135400 172 4483
4485 0 689555 262168 135280 229 4484
4486 0 689631 262330 135160 226 4485
4487 0 689687 262462 135000 226 4486
4488 0 689731 262574 134880 189 4487
4489 0 689771 262658 134720 226 4488
4490 0 689792 262721 134600 136 4489
4491 0 689847 262720 134560 154 4490
4492 0 689860.94 262704.2 134480 154 4491
4493 0 689875 262788 134400 136 4492
4494 0 689879 262916 134320 136 4493
4495 0 689939 262916 134200 136 4494
4496 0 689967 262960 134080 136 4495
4497 0 690087 263084 133920 136 4496
4498 0 690239 263156 133840 90 4497
4499 0 690343 263278 133720 90 4498
4500 0 690459 263382 133560 32 4499
4501 0 690591 263446 133480 32 4500
4502 0 690779 263626 133360 176 4501
4503 0 691147 263752 133280 200 4502
4504 0 691259 263832 133200 200 4503
4505 0 691319 263880 133080 200 4504
4506 0 691611 264020 133000 189 4505
4507 0 692071 264420 133040 214 4506
4508 0 691923 265052 133160 189 4507
4509 0 691919 265084 133200 189 4508
4510 0 691611 264104 132880 189 4506
4511 0 691571 264240 132760 209 4510
4512 0 691627 264400 132640 209 4511
4513 0 691667 264586 132520 120 4512
4514 0 691675 264682 132480 120 4513
4515 0 692099 264934 132240 172 4514
4516 0 692379 265050 132120 128 4515
4517 0 692699 265094 132000 91 4516
4518 0 692899 265126 131920 91 4517
4519 0 692967 265170 131800 86 4518
4520 0 693039 265226 131680 86 4519
4521 0 693071 265348 131560 154 4520
4522 0 693087 265376 131440 154 4521
4523 0 693379 265504 131160 163 4522
4524 0 693459 265568 131000 175 4523
4525 0 693567 265624 130840 137 4524
4526 0 693691 265724 130680 120 4525
4527 0 693827 265768 130520 120 4526
4528 0 693923 265772 130400 120 4527
4529 0 693895 265836 130240 120 4528
4530 0 693931 265850 130080 181 4529
4531 0 693975 265818 130040 181 4530
4532 0 694079 265742 129840 108 4531
4533 0 694167 265770 129680 115 4532
4534 0 694167 265758 129600 115 4533
4535 0 694167 265774 129520 115 4534
4536 0 694251 265830 129360 124 4535
4537 0 694303 265854 129200 143 4536
4538 0 694363 265930 129040 143 4537
4539 0 694475 266058 128880 96 4538
4540 0 694535 266126 128720 71 4539
4541 0 694623 266176 128600 107 4540
4542 0 694639 266332 128440 107 4541
4543 0 694723 266488 128280 108 4542
4544 0 694751 266536 128160 81 4543
4545 0 694775 266622 128000 81 4544
4546 0 694799 266686 127840 75 4545
4547 0 694787 266818 127680 75 4546
4548 0 694823 266874 127520 75 4547
4549 0 694875 266918 127360 96 4548
4550 0 694907 267014 127200 120 4549
4551 0 694991 267110 127080 120 4550
4552 0 695023 267238 126920 128 4551
4553 0 695047 267334 126760 64 4552
4554 0 695360 267840 125840 120 4553
4555 0 695616 267840 125760 176 4554
4556 0 695808 268000 125640 139 4555
4557 0 695904 268032 125400 150 4556
4558 0 696096 268064 125200 194 4557
4559 0 696256 268064 124960 186 4558
4560 0 696384 268192 124760 190 4559
4561 0 696416 268352 124520 181 4560
4562 0 696352 268608 124440 226 4561
4563 0 696384 268800 124280 164 4562
4564 0 696480 268736 124040 209 4563
4565 0 696576 268928 123880 139 4564
4566 0 696640 269120 123680 120 4565
4567 0 696800 269280 123480 124 4566
4568 0 696960 269440 123280 45 4567
4569 0 697120 269600 123080 81 4568
4570 0 697280 269760 122880 96 4569
4571 0 697440 269952 122720 108 4570
4572 0 697568 270144 122520 102 4571
4573 0 697568 270368 122400 120 4572
4574 0 697504 270560 122240 120 4573
4575 0 697376 270752 122120 102 4574
4576 0 697344 270944 121960 81 4575
4577 0 697344 271072 121720 101 4576
4578 0 697248 271232 121520 115 4577
4579 0 697120 271360 121320 122 4578
4580 0 696960 271520 121200 196 4579
4581 0 696800 271648 121000 202 4580
4582 0 696800 271712 120920 164 4581
4583 0 696800 271936 120760 178 4582
4584 0 696896 272192 120760 120 4583
4585 0 696928 272448 120720 80 4584
4586 0 697024 272640 120520 197 4585
4587 0 697184 272800 120320 178 4586
4588 0 697376 272960 120160 107 4587
4589 0 697536 273088 119960 131 4588
4590 0 697696 273216 119760 154 4589
4591 0 697792 273440 119680 274 4590
4592 0 697984 273600 119640 280 4591
4593 0 698016 273824 119520 246 4592
4594 0 697984 273952 119440 240 4593
4595 0 698240 274048 119440 128 4594
4596 0 698496 274016 119400 91 4595
4597 0 698752 274016 119400 75 4596
4598 0 699008 274016 119360 75 4597
4599 0 699264 274048 119360 51 4598
4600 0 699520 274144 119240 75 4599
4601 0 699744 274304 119160 45 4600
4602 0 699904 274464 119040 60 4601
4603 0 700096 274656 118960 45 4602
4604 0 700256 274880 118920 86 4603
4605 0 700448 275072 118880 91 4604
4606 0 700544 275264 118720 40 4605
4607 0 700544 275360 118480 32 4606
4608 0 700384 275424 118280 40 4607
4609 0 700256 275584 118080 71 4608
4610 0 700288 275680 117840 131 4609
4611 0 700352 275808 117600 178 4610
4612 0 700512 275840 117400 186 4611
4613 0 700672 275680 117200 51 4612
4614 0 700800 275456 117320 51 4613
4615 0 700832 275264 117520 32 4614
4616 0 700992 275200 117720 71 4615
4617 0 700928 275008 117880 60 4616
4618 0 700672 274976 117880 64 4617
4619 0 700512 274912 118080 75 4618
4620 0 700480 274944 118080 60 4619
4621 0 697792 274112 119400 204 4594
4622 0 697760 274368 119400 175 4621
4623 0 697856 274624 119280 221 4622
4624 0 697984 274816 119160 183 4623
4625 0 698080 274976 118960 150 4624
4626 0 698240 275168 118840 120 4625
4627 0 698304 275360 118680 115 4626
4628 0 698432 275520 118480 181 4627
4629 0 698464 275712 118280 128 4628
4630 0 698496 275872 118080 75 4629
4631 0 698496 276032 117880 154 4630
4632 0 698464 276192 117640 143 4631
4633 0 698560 276320 117440 172 4632
4634 0 698624 276416 117200 143 4633
4635 0 698784 276448 116960 128 4634
4636 0 698944 276480 116760 148 4635
4637 0 699104 276544 116560 122 4636
4638 0 699296 276576 116360 107 4637
4639 0 699456 276576 116160 156 4638
4640 0 699552 276704 115960 137 4639
4641 0 699584 276864 115760 176 4640
4642 0 699424 277024 115560 209 4641
4643 0 699392 277184 115360 210 4642
4644 0 699392 277248 115320 226 4643
4645 0 699584 277408 115400 236 4644
4646 0 699840 277344 115400 221 4645
4647 0 699968 277280 115400 206 4646
4648 0 700128 277280 115160 196 4647
4649 0 700096 277312 114880 164 4648
4650 0 699968 277312 114640 71 4649
4651 0 699840 277312 114400 86 4650
4652 0 699584 277280 114320 140 4651
4653 0 699488 277248 114320 160 4652
4654 0 700192 277408 115480 81 4647
4655 0 700384 277600 115520 40 4654
4656 0 700544 277824 115640 75 4655
4657 0 700544 278080 115640 40 4656
4658 0 700384 278304 115640 120 4657
4659 0 700352 278336 115640 120 4658
4660 0 699232 277408 115200 197 4644
4661 0 699072 277568 115040 124 4660
4662 0 698944 277728 114880 115 4661
4663 0 698976 277920 114680 163 4662
4664 0 699072 277984 114440 214 4663
4665 0 699232 278048 114240 197 4664
4666 0 699488 278080 114240 200 4665
4667 0 699744 278144 114120 122 4666
4668 0 699744 278368 113920 86 4667
4669 0 699744 278560 113720 81 4668
4670 0 699744 278784 113560 51 4669
4671 0 699744 278976 113360 128 4670
4672 0 699840 279072 113120 120 4671
4673 0 699840 279232 112920 186 4672
4674 0 699904 279424 112760 166 4673
4675 0 699840 279616 112560 186 4674
4676 0 699968 279840 112520 150 4675
4677 0 700128 280032 112480 115 4676
4678 0 700256 280256 112440 154 4677
4679 0 700416 280416 112240 102 4678
4680 0 700544 280608 112080 91 4679
4681 0 700704 280768 111960 131 4680
4682 0 700768 281024 111880 197 4681
4683 0 700704 281280 111840 166 4682
4684 0 700640 281536 111880 154 4683
4685 0 700704 281728 112040 202 4684
4686 0 700608 281952 111960 200 4685
4687 0 700736 282208 111960 120 4686
4688 0 700864 282368 112120 137 4687
4689 0 700896 282560 112280 139 4688
4690 0 701024 282752 112440 139 4689
4691 0 701184 282976 112560 120 4690
4692 0 701312 283200 112640 128 4691
4693 0 701440 283424 112760 120 4692
4694 0 701504 283648 112880 98 4693
4695 0 701504 283840 113080 131 4694
4696 0 701472 284032 113280 101 4695
4697 0 701312 284192 113440 135 4696
4698 0 701184 284352 113600 160 4697
4699 0 700960 284480 113600 168 4698
4700 0 700832 284704 113680 189 4699
4701 0 700704 284928 113840 164 4700
4702 0 700576 285152 113880 156 4701
4703 0 700544 285408 113960 128 4702
4704 0 700576 285664 114000 81 4703
4705 0 700576 285920 114000 128 4704
4706 0 700640 286176 114000 160 4705
4707 0 700768 286400 114040 186 4706
4708 0 700832 286656 114120 200 4707
4709 0 700832 286912 114120 196 4708
4710 0 700768 287168 114200 178 4709
4711 0 700608 287360 114280 136 4710
4712 0 700416 287552 114200 51 4711
4713 0 700224 287744 114120 86 4712
4714 0 700032 287936 114120 107 4713
4715 0 7e+05 288096 114320 64 4714
4716 0 700096 288256 114520 81 4715
4717 0 700064 288416 114720 102 4716
4718 0 7e+05 288608 114880 107 4717
4719 0 7e+05 288800 115080 124 4718
4720 0 7e+05 289024 115200 150 4719
4721 0 700064 289184 115400 156 4720
4722 0 700224 289344 115520 122 4721
4723 0 700384 289504 115720 153 4722
4724 0 700544 289632 115880 140 4723
4725 0 700704 289760 116040 120 4724
4726 0 700832 289920 116240 104 4725
4727 0 700864 290144 116360 101 4726
4728 0 700800 290368 116480 102 4727
4729 0 700608 290560 116560 51 4728
4730 0 700416 290752 116600 120 4729
4731 0 700224 290944 116560 102 4730
4732 0 700032 291136 116600 124 4731
4733 0 699872 291296 116720 120 4732
4734 0 699872 291552 116800 197 4733
4735 0 699936 291776 116800 277 4734
4736 0 699904 291936 117000 228 4735
4737 0 699744 292096 117160 279 4736
4738 0 699712 292096 117160 267 4737
4739 0 699552 292320 117080 202 4738
4740 0 699424 292544 116960 168 4739
4741 0 699296 292768 116880 143 4740
4742 0 699296 293024 116840 189 4741
4743 0 699264 293280 116840 128 4742
4744 0 699232 293536 116840 128 4743
4745 0 699200 293792 116840 124 4744
4746 0 699168 294048 116880 156 4745
4747 0 699200 294304 116880 120 4746
4748 0 699328 294528 116800 98 4747
4749 0 699488 294752 116800 102 4748
4750 0 699648 294976 116720 120 4749
4751 0 699808 295168 116680 71 4750
4752 0 699872 295360 116520 107 4751
4753 0 7e+05 295584 116480 120 4752
4754 0 700096 295840 116440 101 4753
4755 0 700128 296064 116320 104 4754
4756 0 700160 296320 116200 134 4755
4757 0 700160 296576 116080 150 4756
4758 0 700192 296832 116000 120 4757
4759 0 700224 297088 116000 120 4758
4760 0 700288 297344 116040 102 4759
4761 0 700384 297600 116080 102 4760
4762 0 700480 297856 116120 86 4761
4763 0 700576 298112 116120 102 4762
4764 0 700608 298368 116080 107 4763
4765 0 700704 298624 115960 183 4764
4766 0 700736 298752 115960 197 4765
4767 0 700928 298944 116040 175 4766
4768 0 701120 299136 116040 203 4767
4769 0 701184 299392 116000 178 4768
4770 0 701152 299648 116040 200 4769
4771 0 701056 299872 116120 230 4770
4772 0 700992 300096 116000 229 4771
4773 0 700928 300352 115920 200 4772
4774 0 700864 300544 115760 175 4773
4775 0 700992 300800 115680 75 4774
4776 0 701120 301024 115600 71 4775
4777 0 701216 301280 115600 81 4776
4778 0 701216 301536 115520 120 4777
4779 0 701312 301792 115520 101 4778
4780 0 701344 302048 115480 80 4779
4781 0 701376 302272 115360 81 4780
4782 0 701408 302528 115280 98 4781
4783 0 701408 302784 115240 80 4782
4784 0 701344 303040 115240 51 4783
4785 0 701312 303296 115280 51 4784
4786 0 701184 303520 115280 75 4785
4787 0 701184 303776 115280 40 4786
4788 0 701184 304000 115160 163 4787
4789 0 701280 304256 115120 200 4788
4790 0 701248 304512 115120 198 4789
4791 0 701280 304736 115240 212 4790
4792 0 701408 304960 115320 164 4791
4793 0 701504 305216 115360 160 4792
4794 0 701504 305472 115360 91 4793
4795 0 701504 305696 115240 51 4794
4796 0 701504 305952 115200 80 4795
4797 0 701536 306208 115200 40 4796
4798 0 701600 306464 115200 102 4797
4799 0 701600 306720 115200 91 4798
4800 0 701600 306976 115240 80 4799
4801 0 701600 307232 115280 51 4800
4802 0 701664 307488 115360 64 4801
4803 0 701792 307712 115360 71 4802
4804 0 701824 307968 115400 80 4803
4805 0 701824 308224 115480 80 4804
4806 0 701824 308480 115480 80 4805
4807 0 701728 308704 115560 40 4806
4808 0 701728 308960 115600 80 4807
4809 0 701824 309216 115680 135 4808
4810 0 701888 309472 115680 91 4809
4811 0 702016 309696 115680 80 4810
4812 0 702144 309920 115760 80 4811
4813 0 702240 310144 115840 51 4812
4814 0 702208 310400 115880 40 4813
4815 0 702176 310656 115880 51 4814
4816 0 702112 310880 115760 64 4815
4817 0 702016 311104 115600 75 4816
4818 0 701920 311328 115520 75 4817
4819 0 701728 311552 115520 64 4818
4820 0 701568 311776 115560 32 4819
4821 0 701376 311968 115560 96 4820
4822 0 701376 312288 115480 32 4821
4823 0 701632 312352 115560 32 4822
4824 0 701888 312320 115360 150 4823
4825 0 701888 312576 115320 226 4824
4826 0 701728 312736 115200 249 4825
4827 0 701536 312928 115200 345 4826
4828 0 701632 313152 115360 380 4827
4829 0 701664 313408 115360 230 4828
4830 0 701664 313632 115480 163 4829
4831 0 701760 313856 115560 160 4830
4832 0 701856 314112 115560 96 4831
4833 0 701920 314368 115560 80 4832
4834 0 701984 314624 115520 107 4833
4835 0 702048 314880 115480 80 4834
4836 0 702048 315040 115480 51 4835
4837 0 700672 298848 115720 141 4766
4838 0 700608 299008 115520 102 4837
4839 0 700512 299264 115480 40 4838
4840 0 700384 299488 115520 32 4839
4841 0 700288 299552 115600 80 4840
4842 0 699488 291936 117160 178 4738
4843 0 699328 291712 117160 164 4842
4844 0 699136 291552 117240 178 4843
4845 0 698912 291488 117360 128 4844
4846 0 698688 291488 117520 108 4845
4847 0 698432 291488 117640 98 4846
4848 0 698208 291456 117760 107 4847
4849 0 697984 291456 117920 81 4848
4850 0 697728 291456 118040 96 4849
4851 0 697504 291456 118200 71 4850
4852 0 697312 291392 118360 64 4851
4853 0 697120 291296 118560 71 4852
4854 0 696960 291168 118760 96 4853
4855 0 696800 291136 118960 81 4854
4856 0 696640 291072 119160 64 4855
4857 0 696608 291072 119160 71 4856
4858 0 700032 291776 116520 227 4735
4859 0 700288 291776 116440 189 4858
4860 0 700544 291872 116440 136 4859
4861 0 700768 292000 116520 134 4860
4862 0 700960 292192 116600 71 4861
4863 0 701024 292416 116760 40 4862
4864 0 700896 292544 116960 32 4863
4865 0 700864 292384 117160 96 4864
4866 0 700928 292032 117080 32 4865
4867 0 700672 292128 117000 32 4866
4868 0 700640 292352 116840 32 4867
4869 0 700416 292352 116680 32 4868
4870 0 700416 292320 116640 32 4869
4871 0 696864 272672 120320 75 4586
4872 0 696640 272640 120200 51 4871
4873 0 696416 272576 120040 32 4872
4874 0 696320 272512 119920 60 4873
4875 0 696576 271840 120960 163 4582
4876 0 696320 271808 121000 200 4875
4877 0 696096 271744 121160 249 4876
4878 0 695840 271712 121200 196 4877
4879 0 695616 271712 121360 176 4878
4880 0 695392 271776 121480 120 4879
4881 0 695168 271872 121600 71 4880
4882 0 694944 271872 121760 81 4881
4883 0 694720 271872 121880 81 4882
4884 0 694528 271840 122040 64 4883
4885 0 694304 271808 122200 71 4884
4886 0 694080 271808 122320 51 4885
4887 0 693888 271776 122480 51 4886
4888 0 693728 271712 122680 98 4887
4889 0 693536 271616 122840 32 4888
4890 0 693408 271488 123040 81 4889
4891 0 693248 271328 123240 51 4890
4892 0 694559 266026 129640 51 4533
4893 0 694891 266110 129680 102 4892
4894 0 695151 266106 129800 102 4893
4895 0 695331 266114 129880 91 4894
4896 0 695575 266146 129960 75 4895
4897 0 668863 251638 154600 104 4328
4898 0 668871 251750 154720 60 4897
4899 0 668759 251902 154840 60 4898
4900 0 670403 227814 170440 101 4175
4901 0 670467 227830 170600 101 4900
4902 0 670515 227862 170640 101 4901
4903 0 668974 201233 187080 120 4020
4904 0 669022 200969 186960 86 4903
4905 0 669022 200413 186880 107 4904
4906 0 669066 200429 186720 107 4905
4907 0 669096 200335 186600 60 4906
4908 0 669200 200055 186280 172 4907
4909 0 669348 199863 186200 172 4908
4910 0 669672 199791 185960 128 4909
4911 0 669788 199767 185920 128 4910
4912 0 670060 199775 185840 135 4911
4913 0 670096 199799 185720 135 4912
4914 0 670116 199791 185600 45 4913
4915 0 670100 199891 185480 45 4914
4916 0 670124 199843 185360 45 4915
4917 0 670164 199835 185200 75 4916
4918 0 670104 199827 185080 115 4917
4919 0 670196 199807 185000 115 4918
4920 0 670188 199811 184920 115 4919
4921 0 670208 199787 184880 115 4920
4922 0 680456 163547 185480 154 3847
4923 0 680436 163463 185320 183 4922
4924 0 680444 163447 185240 183 4923
4925 0 680504 163355 185160 183 4924
4926 0 680492 163275 185080 183 4925
4927 0 677198 156517 185080 40 3837
4928 0 677294 156489 184920 40 4927
4929 0 677318 156509 184760 40 4928
4930 0 677350 156509 184600 86 4929
4931 0 677474 156449 184440 86 4930
4932 0 677630 156349 184280 32 4931
4933 0 677738 156273 184200 32 4932
4934 0 677778 156225 184120 32 4933
4935 0 677814 156169 184000 32 4934
4936 0 677870 156065 183880 124 4935
4937 0 677938 155973 183760 124 4936
4938 0 677982 155921 183640 164 4937
4939 0 678094 155825 183520 175 4938
4940 0 678258 155765 183440 139 4939
4941 0 678434 155681 183360 139 4940
4942 0 678576 155611 183240 80 4941
4943 0 678640 155607 183040 80 4942
4944 0 678640 155603 182960 80 4943
4945 0 678640 155603 182920 80 4944
4946 0 678672 155563 182800 51 4945
4947 0 678644 155575 182680 139 4946
4948 0 678524 155603 182520 139 4947
4949 0 678496 155647 182440 139 4948
4950 0 678520 155539 182320 137 4949
4951 0 678540 155519 182160 137 4950
4952 0 678628 155531 182040 137 4951
4953 0 678748 155491 181920 137 4952
4954 0 678776 155487 181800 137 4953
4955 0 678856 155471 181680 137 4954
4956 0 679060 155475 181560 -1 4955
4957 0 679160 155547 181360 -1 4956
4958 0 675456 148736 173320 51 3720
4959 0 675584 148992 173320 81 4958
4960 0 675776 149152 173240 80 4959
4961 0 676000 149280 173280 75 4960
4962 0 676256 149376 173320 60 4961
4963 0 676512 149472 173320 60 4962
4964 0 676736 149600 173320 81 4963
4965 0 676992 149728 173320 75 4964
4966 0 677152 149920 173360 107 4965
4967 0 677344 150144 173360 96 4966
4968 0 677408 150368 173200 75 4967
4969 0 677216 150528 173160 81 4968
4970 0 677056 150688 172960 102 4969
4971 0 677024 150720 172920 86 4970
4972 0 671045 148662 170720 86 3694
4973 0 671141 148746 170600 86 4972
4974 0 671305 148786 170480 163 4973
4975 0 671417 148758 170400 156 4974
4976 0 671417 148758 170320 156 4975
4977 0 671417 148758 170240 156 4976
4978 0 671473 148746 170080 156 4977
4979 0 671473 148746 169960 156 4978
4980 0 671495 148734 169920 156 4979
4981 0 668761 147166 170280 71 3686
4982 0 668717 147310 170320 32 4981
4983 0 668625 147366 170360 32 4982
4984 0 668001 147010 170360 115 4983
4985 0 667945 146970 170480 115 4984
4986 0 668637 147418 170440 32 4983
4987 0 668589 147422 170520 32 4986
4988 0 668873 147142 170160 160 4981
4989 0 668873 147142 170120 160 4988
4990 0 668873 147142 170000 160 4989
4991 0 668867 147044 169920 160 4990
4992 0 668859 146912 169760 160 4991
4993 0 667801 146922 170120 115 4989
4994 0 667585 146810 170080 115 4993
4995 0 667501 144714 170320 168 3681
4996 0 667505 144782 170280 168 4995
4997 0 667545 144942 170200 101 4996
4998 0 667565 144998 170080 71 4997
4999 0 667521 144978 169960 71 4998
5000 0 667425 144958 169880 71 4999
5001 0 667409 144966 169800 71 5000
5002 0 667389 144966 169760 71 5001
5003 0 664989 141202 171880 176 3610
5004 0 664997 141182 171760 176 5003
5005 0 665021 141238 172080 176 3610
5006 0 665073 141326 172200 176 5005
5007 0 665073 141326 172320 115 5006
5008 0 665325 141362 172440 115 5007
5009 0 665329 141362 172480 115 5008
5010 0 664581 141990 172000 64 3610
5011 0 664509 142062 172040 64 5010
5012 0 662246 137694 173240 32 3595
5013 0 662246 137694 173400 32 5012
5014 0 662254 137694 173480 32 5013
5015 0 662278 137710 173600 32 5014
5016 0 662418 137862 173760 153 5015
5017 0 662414 137866 173800 153 5016
5018 0 654370 129066 171560 150 3546
5019 0 654306 129078 171720 186 5018
5020 0 654338 129342 171880 107 5019
5021 0 654382 129602 172000 120 5020
5022 0 654648 130236 172080 101 5021
5023 0 654882 130702 172160 71 5022
5024 0 654966 131014 172280 71 5023
5025 0 655154 131002 172400 75 5024
5026 0 655322 131118 172600 71 5025
5027 0 655806 131258 172760 81 5026
5028 0 656366 131282 172880 75 5027
5029 0 653751 130905 172160 -1 5024
5030 0 651562 127966 171160 32 3542
5031 0 651302 127942 171200 32 5030
5032 0 651086 127866 171280 80 5031
5033 0 650894 127826 171360 80 5032
5034 0 650746 127794 171440 80 5033
5035 0 650298 127642 171520 80 5034
5036 0 649802 127510 171480 71 5035
5037 0 649506 127462 171400 75 5036
5038 0 648796 127388 171360 51 5037
5039 0 648496 127248 171240 32 5038
5040 0 648396 127160 171080 40 5039
5041 0 648380 127128 171000 40 5040
5042 0 648392 127136 170960 40 5041
5043 0 648604 127224 170880 128 5042
5044 0 648704 127312 170760 128 5043
5045 0 648692 127252 170600 32 5044
5046 0 648628 127212 170480 32 5045
5047 0 648600 127060 170360 90 5046
5048 0 648612 126928 170240 90 5047
5049 0 647436 126916 170920 101 5042
5050 0 646768 126920 170880 101 5049
5051 0 646318 126946 170840 86 5050
5052 0 646066 126886 170760 148 5051
5053 0 645662 126766 170720 124 5052
5054 0 644930 126538 170680 102 5053
5055 0 644874 126482 170560 102 5054
5056 0 644866 126482 170400 81 5055
5057 0 644762 126410 170240 81 5056
5058 0 644686 126286 170120 81 5057
5059 0 644626 126198 169960 71 5058
5060 0 644498 126138 169840 245 5059
5061 0 644342 125942 169720 178 5060
5062 0 644290 125914 169680 75 5061
5063 0 644038 125822 169440 80 5062
