# Supplementary material for: Connectomics Analysis Reveals First-, Second-, and Third-Order Thermosensory and Hygrosensory Neurons in the Adult Drosophila Brain
Source: Curr Biol. 2020 Aug 17;30(16):3167–3182.e4. doi: 10.1016/j.cub.2020.06.028 (PMC7443704; doi:10.1016/j.cub.2020.06.028)
Supplement: Data S1. Skeletons and Meshes, Related to STAR Methods — marin2020-skeletons contains files describing the morphology of each neuron in this study (in FAFB14 space, .swc format). glomeruli_meshes contains the glomerular meshes (in FAFB14 space, .stl format). neuropil_meshes contains the glomerular meshes (in FAFB14 space, .stl format). [file mmc5.zip › VP_SI/marin2020-skeletons/400943.swc]

# SWC format file
# based on specifications at http://www.neuronland.org/NLMorphologyConverter/MorphologyFormats/SWC/Spec.html
# Created by nat::write.neuron.swc
# PointNo Label X Y Z Radius Parent 
1 0 430526.72 258489.5 99800 2594 -1
2 0 430424.2 258521.28 99760 -1 1
3 0 429797 258126.9 99640 -1 2
4 0 429975.9 258283.78 99520 -1 3
5 0 430041.9 258288.9 99480 -1 4
6 0 430081.16 258210.38 99320 -1 5
7 0 430111.44 258126.66 99160 -1 6
8 0 430146.62 258022.02 99000 -1 7
9 0 430165 257973.66 98840 -1 8
10 0 430202.56 257932.05 98720 0 9
11 0 430195.84 257657.98 98680 -1 10
12 0 430233.7 257589.42 98520 -1 11
13 0 430330.88 257407.73 98400 -1 12
14 0 430335 257355.8 98240 -1 13
15 0 430455.2 257295.11 98120 -1 14
16 0 430545.4 257224.89 98000 -1 15
17 0 430564.1 257188.2 97960 -1 16
18 0 430617.78 257152.08 97840 -1 17
19 0 430610.4 257138.08 97800 -1 18
20 0 430617.94 257146.06 97760 -1 19
21 0 430611.12 257147.08 97720 -1 20
22 0 430796.84 257108.47 97640 -1 21
23 0 430825.25 257099.38 97600 -1 22
24 0 430920.66 257017.69 97480 -1 23
25 0 431112.9 256949.95 97360 -1 24
26 0 431105.97 256909.73 97240 -1 25
27 0 430980.56 256698.36 97160 -1 26
28 0 430883.34 256692.05 97080 -1 27
29 0 430830.5 256693.72 97040 -1 28
30 0 430748.88 256560.66 96960 -1 29
31 0 429823.44 256397.33 96840 -1 30
32 0 429847.22 256382.5 96720 -1 31
33 0 429567.78 256238.17 96600 -1 32
34 0 429736.2 256210.94 96520 -1 33
35 0 429708.44 256267.52 96360 -1 34
36 0 429694.25 256309.92 96240 -1 35
37 0 429845.16 256152.02 96120 -1 36
38 0 430042.47 256109.52 96000 -1 37
39 0 430047.38 256099.16 95960 -1 38
40 0 430316.16 256035.16 95920 -1 39
41 0 430368.72 256042.83 95880 -1 40
42 0 430610.2 256010.69 95840 -1 41
43 0 430594.84 256094.12 95800 -1 42
44 0 430638.34 256093.88 95760 -1 43
45 0 430717.16 256087.42 95720 -1 44
46 0 430739.78 256066.33 95640 -1 45
47 0 430764.47 256049.81 95600 -1 46
48 0 430780.03 256058.05 95560 -1 47
49 0 430812.94 256003.11 95520 -1 48
50 0 430966.7 255976.02 95480 -1 49
51 0 431130.2 255938.92 95440 -1 50
52 0 431121.75 255941.22 95400 -1 51
53 0 431103.94 255941.7 95360 -1 52
54 0 431093.84 255951.81 95320 -1 53
55 0 431170.78 255958.03 95280 -1 54
56 0 431170.88 255972.7 95240 -1 55
57 0 431163.88 255980.73 95200 -1 56
58 0 431154.47 256016.67 95160 -1 57
59 0 431155.88 256062.19 95120 -1 58
60 0 431187.62 256096.69 95080 -1 59
61 0 431298.84 256086.05 95040 -1 60
62 0 431325 256144.4 95000 -1 61
63 0 431354.47 256239.84 94960 -1 62
64 0 431390.97 256229.22 94920 -1 63
65 0 431519.9 256238.9 94880 -1 64
66 0 431514.12 256283.6 94840 -1 65
67 0 431806.03 256305.62 94800 -1 66
68 0 432008.25 256401.48 94760 -1 67
69 0 432398.34 256797.89 94760 -1 68
70 0 432609.97 257184.69 94760 -1 69
71 0 432854.44 257488.17 94760 -1 70
72 0 432950.34 257541.39 94800 -1 71
73 0 433105.06 257860.08 94920 -1 72
74 0 433177.72 257820.55 95040 -1 73
75 0 433178.25 257804.78 95120 -1 74
76 0 433190.53 257793.83 95240 -1 75
77 0 433310.97 257859.16 95320 -1 76
78 0 433452.06 257873.95 95400 -1 77
79 0 433623.72 258030.23 95480 -1 78
80 0 433657.5 258012.94 95560 -1 79
81 0 433761.06 258106.2 95640 -1 80
82 0 433936.38 258217.94 95760 -1 81
83 0 434052.8 258290.7 95840 -1 82
84 0 434014.38 258248.62 95880 -1 83
85 0 434235.62 258307.48 96000 -1 84
86 0 434332.66 258533.66 96080 -1 85
87 0 434792.53 258594.55 96160 -1 86
88 0 434828.06 258683.88 96240 -1 87
89 0 434830.56 258673.88 96280 -1 88
90 0 434827.25 258711.4 96320 -1 89
91 0 434827.38 258736.33 96360 -1 90
92 0 434830.7 258725.22 96400 -1 91
93 0 434832.28 258700.95 96440 -1 92
94 0 434859.44 258739.22 96480 -1 93
95 0 434907.88 258797.67 96520 -1 94
96 0 434905.44 258809.22 96560 -1 95
97 0 435015.47 258906.4 96600 -1 96
98 0 435162.38 258955.81 96640 -1 97
99 0 435310.78 259074.61 96680 -1 98
100 0 435309.97 259072.92 96720 -1 99
101 0 435288.25 259083.9 96760 -1 100
102 0 435287.16 259072.6 96800 -1 101
103 0 435346.3 259171.39 96840 -1 102
104 0 435351.06 259164.47 96880 -1 103
105 0 435512.5 259198.84 96920 -1 104
106 0 435908.4 259234.48 96960 -1 105
107 0 436083.16 259261.69 97000 -1 106
108 0 436209.72 259255.27 97040 -1 107
109 0 436557.47 259279.12 97080 -1 108
110 0 436900.2 259364.64 97120 -1 109
111 0 437752.75 259531.14 97160 -1 110
112 0 438545.7 260002.06 97160 -1 111
113 0 438965.12 260122.48 97200 -1 112
114 0 439119.12 260126.6 97240 -1 113
115 0 440132.8 260185.3 97240 -1 114
116 0 441544.22 260669.62 97240 -1 115
117 0 442915.94 260906.31 97200 -1 116
118 0 443306.47 260957.9 97160 -1 117
119 0 444054.06 260888.36 97120 -1 118
120 0 444362.34 260804.94 97080 -1 119
121 0 444529.12 260852.6 97040 -1 120
122 0 445112.97 260862.61 97000 -1 121
123 0 446058.44 260628.27 97000 -1 122
124 0 447954.16 260292.39 97000 -1 123
125 0 448708.2 260222.58 96960 -1 124
126 0 448959.22 260209.25 96920 -1 125
127 0 449133.7 260218.16 96880 -1 126
128 0 449142.97 260229.38 96840 -1 127
129 0 449359.5 260202.14 96800 -1 128
130 0 449629.16 260179.25 96760 -1 129
131 0 450025.4 260093.12 96760 -1 130
132 0 450094.7 260084.03 96720 -1 131
133 0 450309.53 260060.14 96680 -1 132
134 0 450778.78 259978.42 96640 -1 133
135 0 451088.28 259891.56 96600 -1 134
136 0 451416.53 259862.36 96560 -1 135
137 0 451702.34 259819.23 96520 -1 136
138 0 452124.4 259713.19 96480 -1 137
139 0 452769.6 259549.95 96440 -1 138
140 0 453276.2 259460.11 96400 -1 139
141 0 453525.44 259401.05 96360 -1 140
142 0 453552.47 259375.31 96320 -1 141
143 0 453879.53 259393.95 96280 -1 142
144 0 454454.2 259323.19 96280 -1 143
145 0 454947.12 259184.44 96200 -1 144
146 0 455191.6 259112.77 96160 -1 145
147 0 455539.56 258968.7 96120 -1 146
148 0 455533.6 258960.86 96080 -1 147
149 0 455989.12 258839.06 96040 -1 148
150 0 456477.3 258789.28 96000 -1 149
151 0 456773.5 258791.1 95960 -1 150
152 0 457038.2 258746.98 95920 -1 151
153 0 457260.47 258715.39 95880 -1 152
154 0 457425.88 258678.4 95840 -1 153
155 0 457497.75 258625.4 95800 -1 154
156 0 457613.88 258566.62 95760 -1 155
157 0 457650.72 258528.1 95720 -1 156
158 0 457727.6 258485.55 95680 -1 157
159 0 458018.97 258387.45 95640 -1 158
160 0 458175.1 258344.1 95600 -1 159
161 0 458429.62 258232.17 95560 -1 160
162 0 459120.56 258020.14 95520 -1 161
163 0 459266.53 257959.25 95480 -1 162
164 0 459327.03 257926.61 95440 -1 163
165 0 459627.72 257893.03 95400 -1 164
166 0 459781.3 257837.78 95360 -1 165
167 0 460074.47 257783.14 95320 -1 166
168 0 460544.22 257586.44 95280 -1 167
169 0 460694.75 257514.6 95240 -1 168
170 0 460707.3 257527.88 95200 -1 169
171 0 460837.47 257469.64 95160 -1 170
172 0 460968 257385.72 95120 -1 171
173 0 461109.4 257390.61 95080 -1 172
174 0 461195.2 257357.72 95040 -1 173
175 0 461426.62 257286.75 95000 -1 174
176 0 461492.84 257250.19 94960 -1 175
177 0 461525.66 257227.02 94920 -1 176
178 0 461798.1 257178.33 94880 -1 177
179 0 461883.72 257115.02 94840 -1 178
180 0 462258.3 256907.69 94800 -1 179
181 0 462517.84 256719.67 94760 -1 180
182 0 462805.53 256622.31 94720 -1 181
183 0 462929.66 256545.55 94680 -1 182
184 0 463171.28 256481.34 94640 -1 183
185 0 463256.62 256468.16 94600 -1 184
186 0 463335.06 256416.31 94560 -1 185
187 0 463380.84 256439.98 94520 -1 186
188 0 463362.38 256399.61 94480 -1 187
189 0 463374.7 256366.27 94400 -1 188
190 0 463375.5 256304.61 94360 -1 189
191 0 463446.28 256303.33 94320 -1 190
192 0 463530 256282.03 94280 -1 191
193 0 463546.66 256251.64 94240 -1 192
194 0 463735.97 256129.53 94200 -1 193
195 0 463904.75 256001.77 94160 -1 194
196 0 463914.66 255985.8 94120 -1 195
197 0 464033.22 255925.6 94080 -1 196
198 0 464254.06 255816.44 94040 -1 197
199 0 464403.7 255756.78 94000 -1 198
200 0 464541.44 255699.86 93960 -1 199
201 0 464641 255652.2 93920 -1 200
202 0 464761.38 255570 93880 -1 201
203 0 464859.44 255504.28 93840 -1 202
204 0 465177.28 255305.53 93720 -1 203
205 0 465488.94 255121.97 93600 -1 204
206 0 465741.72 254949.4 93480 -1 205
207 0 465790.2 254887.58 93440 -1 206
208 0 465845.38 254831.84 93400 -1 207
209 0 465871.12 254783.97 93360 -1 208
210 0 465976.78 254725.86 93320 -1 209
211 0 466133.16 254664.8 93280 -1 210
212 0 466259.53 254525.53 93240 -1 211
213 0 466327.94 254485.36 93200 -1 212
214 0 466404.4 254467.08 93160 -1 213
215 0 466540.94 254404.48 93120 -1 214
216 0 466688.88 254330.31 93080 -1 215
217 0 466731.56 254333.73 93040 -1 216
218 0 466858.22 254298.98 93000 -1 217
219 0 466888.3 254284.64 92960 -1 218
220 0 467031.03 254285.56 92920 -1 219
221 0 467087.34 254295.27 92880 -1 220
222 0 467218.03 254284.12 92840 -1 221
223 0 467274.06 254304.23 92800 -1 222
224 0 467418.3 254260.47 92760 -1 223
225 0 467464.16 254261.31 92720 -1 224
226 0 467553.3 254256.45 92680 -1 225
227 0 467656.22 254266.78 92640 -1 226
228 0 467793.94 254270.11 92600 -1 227
229 0 467873.34 254271.97 92560 -1 228
230 0 467922.03 254287.16 92520 -1 229
231 0 467990.84 254281.48 92480 -1 230
232 0 468210.1 254274.97 92360 -1 231
233 0 468278.6 254307.94 92280 -1 232
234 0 468423.03 254312.52 92160 -1 233
235 0 468494.56 254375.16 92080 -1 234
236 0 468700.16 254449.53 91960 -1 235
237 0 468756.72 254441.03 91920 -1 236
238 0 468884.22 254519.1 91880 -1 237
239 0 469051.03 254550.92 91840 -1 238
240 0 469383.16 254665.36 91800 -1 239
241 0 469448.62 254694.11 91760 -1 240
242 0 469478.34 254746.9 91720 -1 241
243 0 469588.03 254737.34 91680 -1 242
244 0 469724.7 254751.27 91640 -1 243
245 0 470110.66 254627.42 91600 -1 244
246 0 470183.66 254576.33 91560 -1 245
247 0 470297.6 254596.72 91520 -1 246
248 0 470330.4 254614.38 91480 -1 247
249 0 470415 254640.19 91440 -1 248
250 0 470443.03 254674.12 91400 -1 249
251 0 470457.12 254706.4 91360 -1 250
252 0 470419.53 254752.53 91320 -1 251
253 0 470404 254785.36 91280 -1 252
254 0 470413.12 254825.8 91240 -1 253
255 0 470402.6 254839.89 91200 -1 254
256 0 470653.22 254874.83 91160 -1 255
257 0 470769.53 254893.64 91120 -1 256
258 0 470879.6 254896.78 91080 -1 257
259 0 470950.94 254858.22 91040 -1 258
260 0 471009.53 255047.95 91000 -1 259
261 0 471111.25 254896.53 90960 -1 260
262 0 471144.06 254897.52 90920 -1 261
263 0 471294.22 254905.36 90880 -1 262
264 0 471427.12 254898.19 90840 -1 263
265 0 471589.34 254884.97 90800 -1 264
266 0 471789.56 254783.69 90760 -1 265
267 0 472030.47 254690.84 90720 -1 266
268 0 472229.72 254637.58 90680 -1 267
269 0 472511.06 254564.19 90640 -1 268
270 0 472452.56 254614.38 90600 -1 269
271 0 470759 254484.1 90560 -1 270
272 0 470957.9 254388.17 90520 -1 271
273 0 471047.1 254322.42 90480 -1 272
274 0 471176.44 254281.78 90440 -1 273
275 0 471285.62 254238.53 90400 -1 274
276 0 471625.4 254114.03 90320 -1 275
277 0 471901.06 254003.95 90240 -1 276
278 0 472084.34 253925.38 90160 -1 277
279 0 472197.25 253865.5 90120 -1 278
280 0 472271.94 253819.06 90080 -1 279
281 0 472336.84 253805.77 90040 -1 280
282 0 472408.38 253779.98 90000 -1 281
283 0 472544.56 253718 89960 -1 282
284 0 472649.66 253642.9 89920 -1 283
285 0 472719.47 253587.42 89880 -1 284
286 0 472756.25 253535.69 89840 -1 285
287 0 472832.4 253480.38 89800 -1 286
288 0 472888.4 253381.61 89760 -1 287
289 0 472966.88 253276.39 89720 -1 288
290 0 473129.9 253099.77 89600 -1 289
291 0 473257 253045.55 89440 -1 290
292 0 473334.3 252944.28 89320 -1 291
293 0 473577.66 252755.25 89200 -1 292
294 0 473746.38 252603.98 89080 -1 293
295 0 473836.8 252525.56 89040 -1 294
296 0 474045.5 252351.64 88960 -1 295
297 0 474246.84 252025.48 88920 -1 296
298 0 474411.3 252000.47 88880 -1 297
299 0 474476.12 252030.39 88760 -1 298
300 0 474479.03 252088.8 88720 -1 299
301 0 474825 251801.88 88640 -1 300
302 0 474794.97 251815.5 88520 -1 301
303 0 474795.16 251869.86 88480 -1 302
304 0 474779.72 251899.95 88360 -1 303
305 0 474788.03 251913.12 88240 -1 304
306 0 474812.06 251941.55 88120 -1 305
307 0 474813.34 251999.45 88000 32 306
308 0 474833.8 251992.84 87920 32 307
309 0 474878.1 252021.5 87880 32 308
310 0 474883.22 252024.78 87800 32 309
311 0 474922.3 252063.31 87680 32 310
312 0 474948.3 252073.67 87600 32 311
313 0 474943.62 252101.38 87520 32 312
314 0 474925.34 252120.16 87440 124 313
315 0 474936.06 252181.84 87320 124 314
316 0 474989.06 252160.02 87240 124 315
317 0 475065.53 252286.27 87160 96 316
318 0 475074.94 252300.08 87120 96 317
319 0 475107.6 252170.1 87080 96 318
320 0 475151.84 252158.2 87000 120 319
321 0 475151.75 252141.1 87000 120 320
322 0 475246.4 252043.33 86880 98 321
323 0 475366.88 252007.33 86760 98 322
324 0 475516.06 251912.3 86640 45 323
325 0 475636.9 251791.11 86560 96 324
326 0 475710.56 251737.94 86520 96 325
327 0 475807.94 251525.45 86400 148 326
328 0 475872.03 251460.52 86280 128 327
329 0 475980.3 251382.16 86200 128 328
330 0 476135.72 251378.95 86080 115 329
331 0 476267.1 251390.7 86000 115 330
332 0 476432.12 251282.73 85920 102 331
333 0 476581.22 251189.38 85840 122 332
334 0 476803.03 251032.16 85760 107 333
335 0 476847.16 250985.22 85720 107 334
336 0 477080.8 250817.84 85600 140 335
337 0 477208.16 250700.12 85480 143 336
338 0 477274.84 250615.48 85400 143 337
339 0 477324.56 250556.28 85320 137 338
340 0 477458.75 250503.5 85240 137 339
341 0 477621.28 250439.53 85160 178 340
342 0 477712.6 250388.02 85080 186 341
343 0 477744.3 250360.61 85000 186 342
344 0 477745.6 250363.97 84960 186 343
345 0 477917.4 250281.25 84800 86 344
346 0 478132.28 250029.16 84640 98 345
347 0 478164.1 249944.34 84480 128 346
348 0 478167.06 249890.77 84360 128 347
349 0 478228.47 249823.61 84240 164 348
350 0 478273.94 249797.4 84200 164 349
351 0 478309.16 249779.97 84080 185 350
352 0 478375.28 249739.89 83920 185 351
353 0 478534.53 249661.23 83760 104 352
354 0 478626.47 249667.28 83640 128 353
355 0 478782.53 249609.77 83480 143 354
356 0 478879.03 249547.69 83360 143 355
357 0 478957.56 249482.27 83240 128 356
358 0 479078.3 249403.73 83080 98 357
359 0 479132.88 249347.34 82960 98 358
360 0 479236.8 249291.05 82840 104 359
361 0 479315.1 249300.05 82720 104 360
362 0 479401.78 249274.7 82600 107 361
363 0 479548.2 249233.31 82480 102 362
364 0 479600.75 249231.28 82440 102 363
365 0 479760.5 249139.39 82320 98 364
366 0 479902.62 249161.25 82200 98 365
367 0 479950.62 249127.08 82160 172 366
368 0 480016.16 249104.86 82120 172 367
369 0 480040.7 249057.58 82080 172 368
370 0 480048.28 249046.12 82040 172 369
371 0 480060.84 249032.88 82000 172 370
372 0 480173.62 249043.55 81960 189 371
373 0 480179.25 249025.47 81920 189 372
374 0 480911.12 248479.86 81880 75 373
375 0 481101.3 247200.72 81880 256 374
376 0 481083.78 247254.39 81840 209 375
377 0 481003.9 247169.7 81800 209 376
378 0 481065.6 247319.86 81520 204 377
379 0 481019.97 247234.02 81360 204 378
380 0 481052.84 247279.4 81280 204 379
381 0 481074.1 247356.94 81120 131 380
382 0 481105.88 247428.14 80960 178 381
383 0 481142.78 247425.38 80840 200 382
384 0 481145.97 247425.1 80720 154 383
385 0 481176.9 247473.08 80560 154 384
386 0 481194.53 247485.19 80440 178 385
387 0 481202.9 247471.64 80360 178 386
388 0 481243.94 247525.2 80200 178 387
389 0 481257.8 247493.64 80040 206 388
390 0 481602.8 247164.81 79880 259 389
391 0 481325.66 247517.6 79720 259 390
392 0 481393.44 247466.14 79560 297 391
393 0 481443.1 247461.22 79400 321 392
394 0 481457.38 247458.67 79240 321 393
395 0 481552.38 247505.52 79080 321 394
396 0 481632.22 247487.39 78920 321 395
397 0 481687.72 247470.73 78760 204 396
398 0 481765.44 247483.16 78600 204 397
399 0 481793.38 247594.81 78440 181 398
400 0 481717.25 247677 78280 210 399
401 0 481644.03 247824.8 78160 257 400
402 0 481702.66 247884.44 78000 257 401
403 0 481729.62 247874.55 77880 245 402
404 0 481829.78 247947.19 77720 229 403
405 0 481836.62 247902.38 77560 229 404
406 0 482001 247929.7 77400 198 405
407 0 482008.62 247891.98 77200 176 406
408 0 482070.47 247914.05 77120 134 407
409 0 482122.44 247932.31 77000 134 408
410 0 482177.34 247938.34 76880 134 409
411 0 482327.72 247908.36 76720 204 410
412 0 482263.88 247956.17 76560 260 411
413 0 482262.9 247955.72 76440 260 412
414 0 482265.9 247999.16 76280 197 413
415 0 482378.22 247876.52 76120 197 414
416 0 482361.78 247844.19 75960 226 415
417 0 482308.6 247896.53 75800 226 416
418 0 482342.03 247878.1 75640 328 417
419 0 482315.06 247823.94 75480 329 418
420 0 482316.78 247768.38 75320 329 419
421 0 482333.84 247776.28 75160 153 420
422 0 482329.94 247823.72 75000 153 421
423 0 482391.75 247774.53 74840 334 422
424 0 482355.1 247811.75 74680 246 423
425 0 482328.97 247810.61 74520 246 424
426 0 482356 247883.34 74360 301 425
427 0 482363.16 247934.81 74200 301 426
428 0 482589 247934.66 74000 296 427
429 0 482610.44 248002.89 73880 296 428
430 0 482715.5 248011.55 73720 380 429
431 0 482741.03 248050.23 73560 307 430
432 0 482827.34 248072.81 73400 269 431
433 0 482978.8 248082.8 73200 269 432
434 0 483001.88 248085.77 73040 224 433
435 0 483049.78 248071.69 72840 175 434
436 0 483088.8 248092.3 72680 261 435
437 0 483183.38 248078 72520 281 436
438 0 483295.3 248112.28 72400 281 437
439 0 483322.5 248113.72 72240 51 438
440 0 483318.2 248212.69 72040 51 439
441 0 483380.38 248229.61 72000 102 440
442 0 483386.22 248237.89 71960 102 441
443 0 483407.3 248265.64 71840 102 442
444 0 483600.12 248317.98 71720 206 443
445 0 483763.3 248402.47 71560 206 444
446 0 483791.78 248468.33 71400 224 445
447 0 483851.1 248525.28 71280 210 446
448 0 483869.16 248560.02 71240 210 447
449 0 483896.53 248554.45 71120 266 448
450 0 483897.44 248603.97 71000 266 449
451 0 483905.53 248600.86 70840 289 450
452 0 483909.38 248617.58 70680 289 451
453 0 483895.44 248557.77 70520 289 452
454 0 483978 248616.23 70360 260 453
455 0 483995.34 248623.05 70200 313 454
456 0 484144.2 248704.52 70040 377 455
457 0 484245.22 248643.73 69880 377 456
458 0 484314.1 248711.53 69680 301 457
459 0 484393.72 248767.33 69520 297 458
460 0 484439.72 248843.22 69360 297 459
461 0 484530.12 248797.36 69200 273 460
462 0 484644.38 248738.62 69040 203 461
463 0 484809.88 248833.56 68880 203 462
464 0 484992.97 248887.23 68760 198 463
465 0 485100 248933.28 68600 198 464
466 0 485242.53 248890.03 68440 168 465
467 0 485277 248903.88 68400 168 466
468 0 485365.53 248935.28 68240 190 467
469 0 485631.22 248999.62 68080 250 468
470 0 485924.3 249050.61 67960 320 469
471 0 486059.72 249063.17 67800 320 470
472 0 486259.62 249059.08 67640 226 471
473 0 486372.6 249027.22 67520 262 472
474 0 486475.9 248983.61 67360 262 473
475 0 486734.16 249080.95 67200 290 474
476 0 486772.72 249041.27 67160 290 475
477 0 486799.12 249164.78 67040 420 476
478 0 486822.88 249188.14 66920 420 477
479 0 486983.7 249244.9 66760 416 478
480 0 487188.25 249203 66680 416 479
481 0 487256 249170.5 66600 417 480
482 0 487607.75 249152.36 66440 391 481
483 0 487747.7 249136.78 66320 275 482
484 0 488016.44 249071.86 66200 202 483
485 0 488121.47 249077.53 66080 202 484
486 0 488924.8 249131.89 65960 324 485
487 0 489707.97 249111.45 65960 -1 486
488 0 490268 248577.17 65960 -1 487
489 0 493298.16 248352.92 65960 -1 488
490 0 494926.03 248141.86 65960 -1 489
491 0 496189.16 247871.02 65960 -1 490
492 0 496126.72 248045.31 65920 -1 491
493 0 495909.78 248015.08 65880 -1 492
494 0 495822.62 247962.11 65840 -1 493
495 0 495775.4 247978.28 65800 -1 494
496 0 495678.94 247995.48 65760 -1 495
497 0 495641.47 247999.94 65720 -1 496
498 0 495515.62 248038.78 65680 -1 497
499 0 495535.16 248046.19 65640 -1 498
500 0 495555.66 248065.17 65600 -1 499
501 0 495544.06 248075.69 65560 -1 500
502 0 495457.53 248062.98 65520 -1 501
503 0 495455.56 248053.84 65480 -1 502
504 0 495574.62 248084.34 65440 -1 503
505 0 495647.66 248085 65400 -1 504
506 0 495729.7 248148.9 65360 -1 505
507 0 495848.12 248182.1 65280 -1 506
508 0 496204.78 248422.1 65200 -1 507
509 0 496229.1 247301.69 65200 -1 508
510 0 496701.25 247099.14 65200 104 509
511 0 496733.72 247079.05 65160 104 510
512 0 496750.34 247043.94 65120 104 511
513 0 496771.66 247001.97 65080 104 512
514 0 496855.25 246949.23 65040 172 513
515 0 496869.4 246927.14 65000 172 514
516 0 496887.62 246903.77 64920 172 515
517 0 496832.12 246868.78 64840 172 516
518 0 496728.25 246770.6 64760 128 517
519 0 496726.94 246680.62 64680 128 518
520 0 496756.66 246549.6 64600 150 519
521 0 496822.22 246501.28 64520 150 520
522 0 496926.28 246393.9 64400 102 521
523 0 496922.7 246259.45 64320 102 522
524 0 496897.78 246194.94 64240 102 523
525 0 496850.84 246053.4 64160 108 524
526 0 496829.62 246040.67 64080 108 525
527 0 496752.8 245947.8 64000 60 526
528 0 496606.3 245970.69 63880 60 527
529 0 496444.38 246041.05 63800 60 528
530 0 496372.1 246121.23 63680 108 529
531 0 496369.6 246135.78 63640 108 530
532 0 496384.8 246163.14 63560 108 531
533 0 496343.62 246082.25 63440 120 532
534 0 496301.34 246056.2 63400 120 533
535 0 497231.6 245668.2 63360 60 534
536 0 497303.97 245680.02 63320 60 535
537 0 497449.2 245686.11 63280 86 536
538 0 497561 245684.1 63240 86 537
539 0 497710.25 245688.92 63200 86 538
540 0 497725.6 245697.98 63160 86 539
541 0 497740.94 245702.42 63120 86 540
542 0 497852.9 245718.64 63080 124 541
543 0 498012.75 245777.34 63040 124 542
544 0 498022.44 245789.62 63000 122 543
545 0 498007.84 245800.2 62960 122 544
546 0 498050.06 245794.1 62920 122 545
547 0 498074.22 245795.19 62880 122 546
548 0 498152.1 245824.36 62840 122 547
549 0 498214.97 245854.39 62800 124 548
550 0 498293.4 245889.55 62760 124 549
551 0 498362.25 245930.4 62720 124 550
552 0 498427.2 245954.9 62680 160 551
553 0 498509.84 245927.34 62640 160 552
554 0 498486.4 245954.9 62560 160 553
555 0 498589.75 246012.8 62560 160 554
556 0 498614.22 246010.27 62520 115 555
557 0 498615.62 246017.1 62480 115 556
558 0 498660.28 246036.98 62440 115 557
559 0 498653.34 246041.56 62400 115 558
560 0 498700.9 246027.6 62360 115 559
561 0 498699.8 246029.31 62320 115 560
562 0 498727.62 246006.25 62280 45 561
563 0 498769.66 246013.39 62240 45 562
564 0 498804.44 246046.05 62200 45 563
565 0 498807.7 246075.05 62160 45 564
566 0 498825.1 246082.86 62120 45 565
567 0 498827.72 246076.61 62080 45 566
568 0 498827.66 246102.28 62040 128 567
569 0 498828.84 246161.12 62000 98 568
570 0 498842.56 246191.56 61960 98 569
571 0 498859.22 246200.86 61920 98 570
572 0 498853.9 246210.31 61880 128 571
573 0 498880.28 246164.48 61840 128 572
574 0 498864.56 246143.69 61800 128 573
575 0 498841.25 246129.47 61760 128 574
576 0 498829.1 246120.17 61720 128 575
577 0 498818.75 246125.9 61680 128 576
578 0 498801 246137.6 61640 128 577
579 0 498733.62 246116.33 61600 71 578
580 0 498689.62 246110.67 61560 71 579
581 0 498650.34 246127.66 61520 71 580
582 0 498622.03 246135.8 61480 71 581
583 0 498561.53 246141.06 61440 71 582
584 0 498365.78 246143.8 61400 60 583
585 0 498542.8 246192.38 61360 60 584
586 0 498548.12 246221.81 61320 60 585
587 0 498552.53 246236.9 61280 60 586
588 0 498540.56 246233.98 61240 60 587
589 0 498526.66 246258.05 61200 60 588
590 0 498555.3 246260.78 61160 81 589
591 0 498543.6 246281.34 61120 81 590
592 0 498579.03 246302.66 61080 81 591
593 0 498633.2 246343.36 61040 81 592
594 0 498678.94 246355.1 61000 81 593
595 0 498664.9 246395.95 60960 81 594
596 0 498648.25 246440.36 60920 91 595
597 0 498649.75 246471.33 60880 91 596
598 0 498644.7 246498.77 60840 91 597
599 0 498622.22 246512.56 60800 91 598
600 0 498616.62 246544.06 60760 91 599
601 0 498594.6 246555.5 60720 91 600
602 0 498570.06 246501 60680 91 601
603 0 498551.94 246528.84 60640 91 602
604 0 498516.3 246587.1 60600 91 603
605 0 498500.5 246508.81 60560 91 604
606 0 498472.03 246474.45 60520 91 605
607 0 498455.6 246409.64 60480 91 606
608 0 498448.8 246384.73 60440 91 607
609 0 498433.38 246336.97 60400 51 608
610 0 498412.4 246296.33 60360 51 609
611 0 498387.9 246252.31 60320 51 610
612 0 498376.8 246222.28 60280 51 611
613 0 498358.66 246151.19 60240 40 612
614 0 498314.16 246066.69 60200 40 613
615 0 498316.78 246012.81 60160 40 614
616 0 498282.94 245944.34 60120 40 615
617 0 498194.53 245961.39 60080 40 616
618 0 496207.6 246187.6 63360 154 534
619 0 496010.84 246332.45 63320 175 618
620 0 495879.1 246433.75 63280 80 619
621 0 495765.34 246457.08 63240 80 620
622 0 495762.4 246508.06 63200 80 621
623 0 495731.1 246489.48 63120 80 622
624 0 495720.75 246458.89 63080 80 623
625 0 495722.22 246413.9 63040 80 624
626 0 495783.28 246373.94 63000 80 625
627 0 495851.62 246367.17 62960 160 626
628 0 495904.22 246336.19 62920 160 627
629 0 495898.5 246397.53 62880 160 628
630 0 495840.6 246483.03 62840 160 629
631 0 495679.88 246629.78 62800 186 630
632 0 495610.72 246771.11 62760 186 631
633 0 495646 246932.1 62720 186 632
634 0 495657.66 246962 62680 186 633
635 0 495679.8 246937.81 62640 186 634
636 0 495631.6 246969.25 62560 186 635
637 0 495672.25 246977.83 62560 186 636
638 0 495718.3 246890.66 62520 186 637
639 0 495727.7 246794.12 62480 150 638
640 0 495858.84 246528.94 62440 186 639
641 0 495876.06 246468.19 62400 150 640
642 0 495890.84 246518.97 62360 150 641
643 0 495843.72 246581.1 62320 150 642
644 0 495791.88 246600.08 62240 150 643
645 0 495727.62 246569.02 62160 172 644
646 0 495711.38 246727.16 62080 150 645
647 0 495677.44 246257.52 62000 168 646
648 0 495667.6 246202.05 61960 137 647
649 0 495676.2 246186.27 61920 137 648
650 0 495656.56 246170.94 61880 137 649
651 0 495650.75 246071.77 61840 98 650
652 0 495644.44 246020.81 61800 98 651
653 0 495717.16 245976.38 61760 98 652
654 0 495706.6 245987.1 61720 98 653
655 0 495722.84 245966.75 61680 98 654
656 0 495707.62 245907.44 61640 98 655
657 0 495757.25 245904.22 61600 98 656
658 0 495935.78 245871.58 61560 124 657
659 0 496100.53 246008.23 61520 32 658
660 0 496098 246004.3 61480 164 659
661 0 495989.8 246018.53 61440 124 660
662 0 495940 246030 61400 124 661
663 0 495838.88 246124.92 61360 124 662
664 0 495977.34 246048.02 61320 124 663
665 0 496036.5 246006.14 61280 164 664
666 0 496354.12 245689.77 61280 154 665
667 0 496667.97 245309.28 61280 -1 666
668 0 496935.44 245116.7 61320 -1 667
669 0 496980.75 245080 61360 -1 668
670 0 496036.8 245959.25 61240 164 665
671 0 496020.7 245963.38 61200 124 670
672 0 496027.6 245968.9 61160 164 671
673 0 496010.97 245986.9 61120 124 672
674 0 496013.56 246005.06 61080 164 673
675 0 495962.47 246101.39 61000 124 674
676 0 495888.16 246209.22 60960 124 675
677 0 495821.53 246298.31 60920 160 676
678 0 495547.94 246579.89 60920 64 677
679 0 495504.4 246540.67 60880 64 678
680 0 495490.9 246547.27 60840 64 679
681 0 495633.88 246376.39 60800 160 680
682 0 495739.25 246268.94 60760 160 681
683 0 495744.25 246276.81 60720 160 682
684 0 495740.97 246238.72 60680 160 683
685 0 495731.7 246261.88 60640 160 684
686 0 495567.78 246355.33 60600 160 685
687 0 494619.47 246700.38 60600 91 686
688 0 494092.28 246716.19 60600 40 687
689 0 494127.38 246744.69 60640 40 688
690 0 494165.94 246790.53 60720 -1 689
691 0 494079.78 246745.72 60800 40 690
692 0 495471.25 246335.3 60560 160 686
693 0 495323.6 246383.56 60520 64 692
694 0 495202.94 246336.69 60480 64 693
695 0 494507.84 246541.19 60480 107 694
696 0 494128.88 246307.02 60480 40 695
697 0 493725.2 246483.64 60480 40 696
698 0 493554.9 246416.1 60440 32 697
699 0 493484.97 246332.45 60400 32 698
700 0 493457.62 246280.9 60360 51 699
701 0 493415.06 246245.39 60320 51 700
702 0 493394.3 246215.66 60280 51 701
703 0 493367.9 246141.16 60240 51 702
704 0 493383.62 246043.2 60200 51 703
705 0 493395.38 245950.39 60160 51 704
706 0 493402.62 245875.98 60120 51 705
707 0 493351.53 245893.58 60080 51 706
708 0 493756.38 245903.9 60120 51 706
709 0 493777.28 245969.16 60160 51 708
710 0 493843.8 246016.16 60200 40 709
711 0 493880.75 246089.94 60240 40 710
712 0 495150.03 246225.05 60440 75 694
713 0 495200.97 246088.33 60400 75 712
714 0 495211.8 245986.31 60360 91 713
715 0 495204.25 245924.17 60320 91 714
716 0 495235.3 245868.12 60280 91 715
717 0 495185.1 245824.7 60240 91 716
718 0 495190.06 245754.33 60200 91 717
719 0 495240.2 245695.64 60160 91 718
720 0 495244.88 245678.3 60120 91 719
721 0 495783.2 245446.08 60080 81 720
722 0 496683.62 245698.11 60080 189 721
723 0 496791.66 245675.31 60120 189 722
724 0 496797.72 245736.73 60160 102 723
725 0 496834.56 245814.61 60200 102 724
726 0 496861 245866.92 60240 102 725
727 0 496875.3 245921.45 60280 102 726
728 0 496890.4 245972.7 60320 75 727
729 0 496908.7 246045.08 60360 75 728
730 0 496950.6 246127.39 60400 75 729
731 0 497006.03 246210.78 60440 40 730
732 0 497072.75 246312.61 60480 40 731
733 0 497133.16 246400.83 60520 40 732
734 0 497105.1 246430.11 60560 40 733
735 0 497110.06 246477.22 60600 40 734
736 0 495648 245632 59560 203 720
737 0 495776 245728 59360 80 736
738 0 495808 245728 59080 104 737
739 0 495904 245728 58840 98 738
740 0 495904 245792 58760 115 739
741 0 496000 245824 58520 96 740
742 0 496160 245824 58320 81 741
743 0 496320 245952 58120 71 742
744 0 496480 246112 57960 81 743
745 0 496640 246272 57840 80 744
746 0 496800 246432 57720 91 745
747 0 497056 246528 57640 102 746
748 0 497152 246528 57640 101 747
749 0 497184 246336 57840 124 748
750 0 497248 246144 58000 51 749
751 0 497344 246016 58240 32 750
752 0 497472 246112 58480 80 751
753 0 497312 246624 57440 60 748
754 0 497504 246624 57240 96 753
755 0 497664 246688 57000 71 754
756 0 497824 246848 56800 90 755
757 0 497888 247008 56560 98 756
758 0 497888 247168 56320 102 757
759 0 497856 247200 56200 83 758
760 1 497824 247232 56080 64 759
761 0 497792 247232 56000 32 760
762 0 495872 246016 58880 160 740
763 0 495968 246272 58920 157 762
764 0 495904 246528 58920 101 763
765 0 495776 246688 58840 136 764
766 0 496096 246976 59000 32 765
767 0 496256 246976 59240 32 766
768 0 496416 247008 59320 71 767
769 0 495680 246816 58600 140 765
770 0 495744 247072 58480 71 769
771 0 495872 247328 58440 81 770
772 0 496096 247488 58440 51 771
773 0 496320 247680 58440 90 772
774 0 496544 247776 58320 64 773
775 0 496736 247872 58160 98 774
776 0 496960 247904 58000 51 775
777 0 495872 245728 59640 160 736
778 0 494633.8 245597.3 60080 81 720
779 0 494957.53 246297.36 60520 75 693
780 0 494781.25 245742.66 60520 81 779
781 0 494791.38 245737.81 60560 81 780
782 0 494812 245724.77 60600 81 781
783 0 494862.7 245503.42 60640 60 782
784 0 494866.8 245466.6 60680 60 783
785 0 494899.4 245448.58 60720 60 784
786 0 494916.1 245421.64 60760 60 785
787 0 494962.66 245376.08 60800 60 786
788 0 494966.06 245306.72 60840 60 787
789 0 494941.38 245249.67 60880 71 788
790 0 494979.3 245205.75 60920 71 789
791 0 495000 245179.94 60960 71 790
792 0 495005.25 245182.19 61000 71 791
793 0 495042.8 245169.53 61040 71 792
794 0 495099.06 246816.27 60920 166 678
795 0 494600.84 246596.88 60920 86 794
796 0 494519.9 246557.12 60960 86 795
797 0 494477.8 246478.52 61000 86 796
798 0 494471.5 246386.81 61040 86 797
799 0 494467.84 246376.64 61080 124 798
800 0 494437.9 246338.11 61120 124 799
801 0 494427.2 246253.19 61200 124 800
802 0 494386.03 246156.48 61240 60 801
803 0 494370.22 246077.72 61280 60 802
804 0 494338.78 246041.28 61320 60 803
805 0 494337.53 246033.4 61360 60 804
806 0 496473.78 246157.77 61520 32 659
807 0 496807.8 245966.48 61520 64 806
808 0 496874.5 245915.48 61560 64 807
809 0 496940.6 245912.83 61600 64 808
810 0 497103.2 245854.33 61640 64 809
811 0 497183.5 245825.31 61680 -1 810
812 0 497238.8 245810.08 61720 -1 811
813 0 497317.8 245784.28 61760 -1 812
814 0 497334.72 245771.36 61800 -1 813
815 0 497377.22 245742.08 61840 -1 814
816 0 497389.7 245723.16 61880 -1 815
817 0 497424.44 245724.8 61920 -1 816
818 0 495593.25 247141.12 62040 -1 646
819 0 495571.62 247244.73 62000 -1 818
820 0 495550.56 247281.25 61960 -1 819
821 0 495511.16 247421.55 61920 -1 820
822 0 496816.47 246529.39 62400 51 641
823 0 496838.44 246571.19 62360 51 822
824 0 496799.88 246644.66 62320 51 823
825 0 496748.72 246752.39 62280 51 824
826 0 496717.94 246836.84 62240 51 825
827 0 496737.56 246900.02 62200 51 826
828 0 496756.06 246958.64 62160 51 827
829 0 496874.9 246359.02 62560 51 822
830 0 494723.88 247564.94 62640 -1 635
831 0 494501.2 247660.61 62560 -1 830
832 0 495567.12 247039.98 62800 -1 631
833 0 495922.2 247354.6 62800 -1 832
834 0 496410.34 247741.36 62800 -1 833
835 0 496449.9 247764.02 62840 -1 834
836 0 496489.28 247800.06 62880 -1 835
837 0 496491.75 247856.88 62920 -1 836
838 0 496656.38 247961.16 62960 -1 837
839 0 496722.4 248019.19 63000 -1 838
840 0 496871.94 248181.19 63040 -1 839
841 0 497011.97 248224 63000 -1 840
842 0 497064.84 248278.08 62960 -1 841
843 0 497092 248371.55 62920 -1 842
844 0 497116.44 248417.31 62880 -1 843
845 0 497080.06 248513.06 62840 -1 844
846 0 497075.12 248545.5 62800 -1 845
847 0 497056.06 248577.42 62760 -1 846
848 0 497029.56 248613.55 62720 -1 847
849 0 496985.47 248651.23 62680 -1 848
850 0 496944.5 248658.9 62640 -1 849
851 0 497024.2 248186.36 63080 -1 840
852 0 495304.2 246579.27 63240 60 621
853 0 494750.78 246502.69 63240 -1 852
854 0 494220.75 246126.94 63240 -1 853
855 0 493429.34 246007.88 63240 -1 854
856 0 493352.25 246020.67 63200 -1 855
857 0 493256.06 246101.23 63160 -1 856
858 0 493267.9 246142.38 63120 -1 857
859 0 493312.2 246258.55 63080 -1 858
860 0 493317.22 246283.5 63040 -1 859
861 0 493302.72 246292.78 63000 -1 860
862 0 493293.25 246315.81 62960 -1 861
863 0 493266.97 246364.05 62920 -1 862
864 0 494144.44 246124.34 63200 -1 854
865 0 494154.97 246133.88 63160 -1 864
866 0 494141.34 246150.58 63120 -1 865
867 0 494116.12 246173.22 63080 -1 866
868 0 494081.9 246192.05 63040 -1 867
869 0 494049.75 246234.23 63000 -1 868
870 0 494051.47 246300.77 62960 -1 869
871 0 494107.5 246395.2 62920 -1 870
872 0 496346.03 248568.8 65160 -1 508
873 0 496517.34 248723.44 65120 -1 872
874 0 497073.1 249228.8 65000 407 873
875 0 497307.8 249365.06 64920 407 874
876 0 497427.06 249391.9 64800 391 875
877 0 497411.94 249450.38 64760 391 876
878 0 497439.38 249490.55 64720 391 877
879 0 497491.47 249486.97 64680 391 878
880 0 497528.94 249505.89 64640 372 879
881 0 497687.03 249585.22 64600 372 880
882 0 497710.53 249562.9 64560 372 881
883 0 497801.7 249525.31 64520 372 882
884 0 497890.2 249534.36 64480 329 883
885 0 497949.8 249553.5 64440 329 884
886 0 498000.3 249558.72 64400 332 885
887 0 498058.16 249594.11 64360 332 886
888 0 498118.88 249612.47 64320 332 887
889 0 498223.06 249653.05 64280 279 888
890 0 498242.8 249667.34 64240 279 889
891 0 498341.4 249765.95 64160 292 890
892 0 498375.06 249843.22 64080 292 891
893 0 498446.22 249868.83 64000 371 892
894 0 498496.22 250061.94 63880 371 893
895 0 498437.2 250129.12 63800 371 894
896 0 498427.53 250194.4 63760 371 895
897 0 498413 250299.47 63720 258 896
898 0 498391.38 250368.52 63680 258 897
899 0 498493.22 250493.6 63560 -1 898
900 0 498613.62 250631 63480 -1 899
901 0 499041.8 250731.03 63360 203 900
902 0 499099.97 250798.62 63280 203 901
903 0 499285.22 250990.03 63160 197 902
904 0 499385.47 251157 63080 -1 903
905 0 499549.2 251133.47 63000 164 904
906 0 499781.06 251170.38 62920 140 905
907 0 500114.6 251094.22 62840 289 906
908 0 500174.06 251114.84 62800 234 907
909 0 500296.72 251126.97 62720 237 908
910 0 500325.7 251146.9 62640 234 909
911 0 500276.66 251222.03 62560 234 910
912 0 500723.6 251311.86 62480 218 911
913 0 501509.22 251635.67 62440 266 912
914 0 501626.94 251642.39 62400 280 913
915 0 501692.75 251616.16 62360 280 914
916 0 502066.3 251645.81 62320 256 915
917 0 502245.3 251699.11 62200 245 916
918 0 502389.6 251724.56 62120 250 917
919 0 502503.97 251693.11 62080 250 918
920 0 502682.53 251745.66 62040 256 919
921 0 502817.03 251830.08 62000 256 920
922 0 502908.03 251887.81 61960 163 921
923 0 502966.06 251954.06 61920 204 922
924 0 503124.53 252029.77 61880 226 923
925 0 503309.22 252092.44 61840 226 924
926 0 503396.38 252127.53 61800 202 925
927 0 504633.66 252195.39 61800 202 926
928 0 504648.1 252208.81 61760 202 927
929 0 504676.5 252260.75 61720 202 928
930 0 504647.16 252238.69 61680 202 929
931 0 504621.28 252263 61640 202 930
932 0 504614.5 252273.78 61600 202 931
933 0 504671.53 252308.55 61560 196 932
934 0 504691.8 252353.38 61520 196 933
935 0 504544.62 252417.83 61480 196 934
936 0 504412.72 252491.67 61440 196 935
937 0 504388.44 252547.12 61400 196 936
938 0 504323.6 252555.02 61360 196 937
939 0 504551.5 252574.34 61280 196 938
940 0 504691.66 252604.66 61240 140 939
941 0 505106 252606.33 61200 135 940
942 0 505866.38 252694.64 61200 108 941
943 0 506825.75 253195.9 61200 183 942
944 0 506835.2 253214.31 61160 183 943
945 0 506878 253192.3 61120 183 944
946 0 506872.94 253254.84 61080 183 945
947 0 506832.94 253287.4 61040 183 946
948 0 506811.03 253328.08 61000 183 947
949 0 506841.34 253370.6 60960 183 948
950 0 507020.1 253601.7 60920 208 949
951 0 507058.94 253736.03 60880 208 950
952 0 507725.3 254548.94 60880 134 951
953 0 507742.72 254677.03 60840 134 952
954 0 507728.22 254739.53 60800 134 953
955 0 507990.78 255343.8 60800 80 954
956 0 508591.03 255772.4 60800 32 955
957 0 508603.6 255907.14 60760 32 956
958 0 508623.78 255989.66 60720 32 957
959 0 508631.78 256172.7 60680 40 958
960 0 508617.16 255879.16 60640 32 959
961 0 508645.25 255793.06 60600 32 960
962 0 508672.97 255681.61 60520 51 961
963 0 508823 255861.16 60520 51 962
964 0 508774.8 255729.22 60480 51 963
965 0 508756.12 255702.58 60440 51 964
966 0 508799.72 255597.05 60400 51 965
967 0 508793.97 255528.31 60360 51 966
968 0 508773.62 255443.83 60320 -1 967
969 0 508869.88 255339.42 60280 -1 968
970 0 508846.56 255262.11 60240 -1 969
971 0 508818.8 255188.89 60200 -1 970
972 0 508749.7 255142.31 60160 -1 971
973 0 508742 255074.92 60120 -1 972
974 0 508713.12 255017.9 60080 -1 973
975 0 508468.56 255304.62 60320 -1 968
976 0 508476.44 255167.7 60240 -1 975
977 0 508899.75 256097.25 60520 40 963
978 0 508882.62 256262.27 60560 40 977
979 0 506211.1 253339.14 60880 154 951
980 0 505515.8 253007.61 60880 86 979
981 0 505368.03 252411.89 60880 32 980
982 0 505359.12 252298.36 60840 150 981
983 0 505401.53 251726 60720 60 982
984 0 505761.44 250817.06 60720 107 983
985 0 506109.5 250131.47 60720 40 984
986 0 505665.84 249414.62 60720 45 985
987 0 505450.56 248621.55 60480 -1 986
988 0 505309.7 248273.8 60360 -1 987
989 0 505246.75 247937.38 60200 -1 988
990 0 505181.88 247629.58 60080 -1 989
991 0 505688.2 249297.05 60960 -1 986
992 0 507710.9 254467.77 61000 178 948
993 0 507439 255194.83 61000 32 992
994 0 506686.47 255438.2 61040 102 993
995 0 506127.66 255849.67 60920 80 994
996 0 505867.53 255989.69 60880 40 995
997 0 506044.47 256608.95 60880 -1 996
998 0 506045.97 256564.28 60920 -1 997
999 0 505920 256440.36 61040 -1 998
1000 0 505716.97 256159.12 60840 32 996
1001 0 505501.7 256256.81 60800 32 1000
1002 0 505139.56 256208.81 60760 32 1001
1003 0 505104.3 256359.02 60720 32 1002
1004 0 504598.62 256051.92 60440 86 1003
1005 0 504029.9 255911.2 60320 163 1004
1006 0 503896.1 255717.52 60160 128 1005
1007 0 503680 256000 59680 168 1006
1008 0 503520 256032 59480 176 1007
1009 0 503424 256000 59240 175 1008
1010 0 503392 255840 59040 175 1009
1011 0 503488 255616 58880 202 1010
1012 0 503744 255520 58880 102 1011
1013 0 503968 255520 58720 51 1012
1014 0 504128 255520 58520 86 1013
1015 0 504352 255520 58400 190 1014
1016 0 504544 255616 58200 136 1015
1017 0 504384 255744 58040 107 1016
1018 0 504192 255904 58000 139 1017
1019 0 504224 256160 57960 128 1018
1020 0 504288 256416 57920 207 1019
1021 0 504096 256576 57840 175 1020
1022 0 503872 256672 57760 160 1021
1023 0 503680 256864 57800 139 1022
1024 0 503424 256896 57800 91 1023
1025 0 503264 257088 57680 32 1024
1026 0 503008 257152 57680 32 1025
1027 0 504800 255712 58200 120 1016
1028 0 505056 255776 58200 86 1027
1029 0 505312 255808 58160 102 1028
1030 0 505568 255872 58160 91 1029
1031 0 505792 255968 58280 51 1030
1032 0 505920 256000 58280 98 1031
1033 0 506016 255840 58080 45 1032
1034 0 506176 255680 57960 32 1033
1035 0 506304 255936 57800 32 1034
1036 0 506496 256064 57920 32 1035
1037 0 506720 256064 58120 71 1036
1038 0 506912 256000 58280 98 1037
1039 0 507040 255936 58400 75 1038
1040 0 506048 256096 58360 90 1032
1041 0 506176 256000 58560 122 1040
1042 0 506336 255936 58760 45 1041
1043 0 506336 255808 59000 96 1042
1044 0 506464 255680 59200 75 1043
1045 0 506624 255616 59320 51 1044
1046 0 506240 256288 58360 98 1040
1047 0 506432 256480 58360 101 1046
1048 0 506592 256704 58360 60 1047
1049 0 506784 256928 58360 81 1048
1050 0 507008 257088 58320 80 1049
1051 0 507232 257248 58200 75 1050
1052 0 507424 257344 58040 75 1051
1053 0 507456 257376 58000 81 1052
1054 0 507328 257504 57760 124 1053
1055 0 507328 257728 57600 96 1054
1056 0 507264 257952 57480 75 1055
1057 0 507200 258208 57400 81 1056
1058 0 506976 258336 57400 71 1057
1059 0 506880 258336 57400 80 1058
1060 0 507648 257568 58000 80 1053
1061 0 507872 257728 58000 81 1060
1062 0 508064 257888 57920 51 1061
1063 0 508224 258112 57920 96 1062
1064 0 508288 258304 58080 122 1063
1065 0 508192 258528 58240 51 1064
1066 0 508096 258592 58400 32 1065
1067 0 504027 255641.31 60080 128 1006
1068 0 503638.62 256726.92 60320 75 1005
1069 0 503663.2 256906.64 60360 75 1068
1070 0 503216.34 257248.67 60400 -1 1069
1071 0 504626.62 255733.48 60720 86 1003
1072 0 504199.8 255526.55 60720 -1 1071
1073 0 503063.28 255541.17 60720 -1 1072
1074 0 506712.78 255409.73 61080 102 994
1075 0 506730.16 255388.45 61240 102 1074
1076 0 506057.4 255588.61 61280 80 1075
1077 0 505466.06 255817.84 61320 108 1076
1078 0 504922.62 256023.58 61360 124 1077
1079 0 504883.1 256065.89 61480 124 1078
1080 0 504160 256096 61320 176 1079
1081 0 503968 256192 61320 176 1080
1082 0 503904 256128 61560 141 1081
1083 0 503872 256064 61840 75 1082
1084 0 503872 255904 62040 75 1083
1085 0 503936 255744 62240 32 1084
1086 0 503904 255648 62480 32 1085
1087 0 503808 255488 62680 40 1086
1088 0 503712 255456 62720 60 1087
1089 0 503808 256416 61320 96 1081
1090 0 503616 256608 61240 51 1089
1091 0 503360 256704 61280 45 1090
1092 0 503200 256640 61520 40 1091
1093 0 503040 256480 61720 75 1092
1094 0 502816 256384 61840 75 1093
1095 0 502592 256288 61920 71 1094
1096 0 502432 256192 62000 80 1095
1097 0 506777.12 255320.75 61400 102 1075
1098 0 507505.53 253958.05 61200 178 943
1099 0 507669.47 254070.84 61240 178 1098
1100 0 507722.88 254049.77 61280 178 1099
1101 0 508079.2 254323.16 61360 163 1100
1102 0 508812.25 255074.1 61360 40 1101
1103 0 509029.25 255137.72 61520 102 1102
1104 0 509318.97 255133.75 61640 122 1103
1105 0 509424.56 255140.5 61680 122 1104
1106 0 509792.47 255251.84 61840 229 1105
1107 0 510005.2 255305.81 61920 202 1106
1108 0 510413.66 255297.12 61960 186 1107
1109 0 510445.28 255039.39 62200 189 1108
1110 0 509067.9 255136.36 62200 -1 1109
1111 0 509054.56 255113.19 62400 -1 1110
1112 0 510299.78 253812.69 62240 -1 1109
1113 0 510263.22 253896.95 62040 -1 1112
1114 0 510326.8 253899.33 62560 -1 1112
1115 0 510387.1 254298.77 62560 -1 1114
1116 0 510414.3 254459.92 62640 185 1115
1117 0 510793.88 254822.22 62760 32 1116
1118 0 510932.25 254790.23 62920 131 1117
1119 0 511314.5 255049.75 63040 107 1118
1120 0 511384.38 254804.39 63200 75 1119
1121 0 511365.56 254905.77 63240 75 1120
1122 0 511451.97 255795.4 63240 219 1121
1123 0 511527.56 255844.17 63400 189 1122
1124 0 510720.8 256126.11 62760 135 1122
1125 0 511904 255008 63280 81 1121
1126 0 511968 254944 63360 131 1125
1127 0 512096 254784 63560 122 1126
1128 0 512096 254624 63760 102 1127
1129 0 512128 254400 63880 102 1128
1130 0 512224 254272 64080 96 1129
1131 0 512128 254272 64320 175 1130
1132 0 511904 254144 64480 91 1131
1133 0 511648 254080 64520 120 1132
1134 0 511424 253952 64480 51 1133
1135 0 511200 253856 64400 51 1134
1136 0 510944 253856 64400 32 1135
1137 0 512032 254784 63160 120 1126
1138 0 512032 254624 62960 40 1137
1139 0 512224 254464 62920 40 1138
1140 0 512288 254432 62960 51 1139
1141 0 510791.75 254242.97 63240 153 1121
1142 0 511031.5 253864.39 63440 107 1141
1143 0 511274.66 253748.05 63520 124 1142
1144 0 511195.38 253638.84 63680 124 1143
1145 0 511914.3 255487.89 62320 189 1109
1146 0 512205.47 255460.8 62560 40 1145
1147 0 512707.34 255524.58 63000 186 1146
1148 0 513077.88 255644.06 63360 163 1147
1149 0 513155.4 255562.52 63720 108 1148
1150 0 513339.8 255486.2 63880 86 1149
1151 0 513616.66 255371.03 64120 86 1150
1152 0 513512.2 255485.27 64520 86 1151
1153 0 513476.75 255545.98 64560 137 1152
1154 0 513443.75 255580.48 64600 137 1153
1155 0 512938.3 255383.27 64600 -1 1154
1156 0 513716.34 256324.17 64720 148 1154
1157 0 513719.44 256589.72 64760 71 1156
1158 0 513658.7 256720.97 64800 131 1157
1159 0 513479.47 256874.11 64880 148 1158
1160 0 513035.6 258004.61 64880 60 1159
1161 0 512937.2 258003.25 64640 75 1160
1162 0 512169.9 258179.03 64520 86 1161
1163 0 512088.03 258335.2 64560 120 1162
1164 0 512055.56 258463.2 64640 120 1163
1165 0 512213.53 258128.38 64480 86 1162
1166 0 511895.66 257616.6 64480 140 1165
1167 0 512073.8 257728.73 64680 178 1166
1168 0 512264.25 258066.69 64440 86 1165
1169 0 512214.25 257986.83 64360 104 1168
1170 0 511904 258368 64040 45 1169
1171 0 511712 258528 63920 32 1170
1172 0 511520 258688 63800 51 1171
1173 0 511328 258848 63720 80 1172
1174 0 511104 258976 63720 71 1173
1175 0 510848 259040 63720 108 1174
1176 0 510592 259168 63680 86 1175
1177 0 510336 259296 63680 81 1176
1178 0 510080 259424 63680 64 1177
1179 0 509888 259648 63680 71 1178
1180 0 509760 259872 63680 45 1179
1181 0 509760 260128 63600 32 1180
1182 0 509792 260288 63560 60 1181
1183 0 509888 260512 63400 115 1182
1184 0 510016 260768 63400 107 1183
1185 0 510144 260992 63360 128 1184
1186 0 510240 261248 63320 131 1185
1187 0 510048 261440 63240 102 1186
1188 0 509856 261632 63160 64 1187
1189 0 509696 261760 62960 45 1188
1190 0 509696 261984 62800 81 1189
1191 0 509696 262208 62640 75 1190
1192 0 509696 262400 62440 40 1191
1193 0 509632 262624 62320 51 1192
1194 0 509440 262784 62280 90 1193
1195 0 509216 262944 62240 60 1194
1196 0 509152 263040 62240 40 1195
1197 0 509632 260512 63400 32 1183
1198 0 509376 260512 63400 71 1197
1199 0 509248 260288 63440 40 1198
1200 0 509280 260128 63640 45 1199
1201 0 509280 260096 63680 45 1200
1202 0 509952 260224 63760 40 1182
1203 0 509792 260000 63920 32 1202
1204 0 509792 259808 63920 32 1203
1205 0 509536 259872 63880 40 1180
1206 0 509344 259872 64080 51 1205
1207 0 509120 259968 64200 120 1206
1208 0 508928 260096 64360 71 1207
1209 0 508768 260256 64480 60 1208
1210 0 508672 260480 64600 64 1209
1211 0 508576 260704 64640 51 1210
1212 0 511837.06 257600.83 64320 137 1169
1213 0 511573.8 257367.69 64200 175 1212
1214 0 511396.72 257258.48 64160 166 1213
1215 0 511168.34 257193.67 64080 139 1214
1216 0 510674.66 257523.86 63840 163 1215
1217 0 510144 257952 63560 40 1216
1218 0 509984 258080 63400 60 1217
1219 0 509824 258112 63200 81 1218
1220 0 509664 257984 63360 102 1219
1221 0 509440 257888 63440 75 1220
1222 0 509216 257792 63520 75 1221
1223 0 508960 257728 63520 51 1222
1224 0 508768 257696 63680 81 1223
1225 0 508544 257536 63720 172 1224
1226 0 508480 257280 63760 218 1225
1227 0 508288 257248 63880 166 1226
1228 0 508096 257408 63720 139 1227
1229 0 507840 257472 63720 140 1228
1230 0 507744 257536 63600 157 1229
1231 0 507840 257760 63440 75 1230
1232 0 507776 257984 63280 60 1231
1233 0 507680 258336 63800 40 1232
1234 0 507872 258208 63920 60 1233
1235 0 508064 258336 64080 32 1234
1236 0 508032 258592 64080 40 1235
1237 0 507840 258784 64040 51 1236
1238 0 507776 258816 64040 32 1237
1239 0 507488 257536 63600 115 1230
1240 0 507232 257568 63600 102 1239
1241 0 506976 257568 63600 75 1240
1242 0 506784 257440 63760 32 1241
1243 0 506784 257376 63840 32 1242
1244 0 508128 257216 64120 135 1227
1245 0 507936 257312 64280 71 1244
1246 0 507776 257472 64480 98 1245
1247 0 507712 257728 64560 137 1246
1248 0 507584 257920 64760 75 1247
1249 0 507488 258048 64960 32 1248
1250 0 507488 258112 65160 51 1249
1251 0 507584 258112 65400 32 1250
1252 0 507744 258176 65600 81 1251
1253 0 507840 258208 65600 71 1252
1254 0 507232 258144 65160 75 1250
1255 0 506976 258112 65200 80 1254
1256 0 506720 258112 65280 51 1255
1257 0 506656 258112 65320 51 1256
1258 0 509792 258240 63040 60 1219
1259 0 509952 258400 62840 60 1258
1260 0 509952 258560 62640 51 1259
1261 0 509760 258752 62520 120 1260
1262 0 509600 258912 62400 143 1261
1263 0 509568 258976 62400 137 1262
1264 0 509376 259136 62360 140 1263
1265 0 509120 259200 62240 104 1264
1266 0 508928 259296 62040 101 1265
1267 0 508704 259392 61920 96 1266
1268 0 508448 259392 61920 120 1267
1269 0 508224 259488 61840 90 1268
1270 0 509728 258848 62160 120 1262
1271 0 509952 258912 62000 148 1270
1272 0 510080 259040 61760 71 1271
1273 0 510112 259200 61560 102 1272
1274 0 510732.78 256763.31 64200 175 1213
1275 0 510550.75 256258.97 64200 200 1274
1276 0 510434.2 256197.83 64080 200 1275
1277 0 510415.8 256741.97 64360 181 1274
1278 0 511657.47 256950.05 64320 186 1212
1279 0 513213.72 258059.52 65040 122 1160
1280 0 513289.94 257285.48 65040 135 1279
1281 0 513074.97 257246.94 65160 137 1280
1282 0 512809.94 258280.36 65040 45 1279
1283 0 512508.56 256830.3 64880 75 1159
1284 0 511306.12 255758.78 61840 32 1106
1285 0 511051.53 255931.89 61640 150 1284
1286 0 510784 256576 61600 86 1285
1287 0 510752 256672 61560 80 1286
1288 0 510496 256672 61560 75 1287
1289 0 510240 256672 61600 51 1288
1290 0 509984 256672 61680 45 1289
1291 0 509728 256704 61760 32 1290
1292 0 509472 256768 61760 64 1291
1293 0 509216 256768 61720 51 1292
1294 0 510752 256928 61480 120 1287
1295 0 510752 257152 61360 108 1294
1296 0 510752 257248 61360 120 1295
1297 0 510912 257440 61240 104 1296
1298 0 511072 257600 61240 75 1297
1299 0 510944 257760 61080 120 1298
1300 0 510944 258016 61000 124 1299
1301 0 510912 258272 60960 120 1300
1302 0 510912 258528 60840 71 1301
1303 0 510784 258752 60760 40 1302
1304 0 510560 258592 60760 32 1303
1305 0 510560 258528 60800 32 1304
1306 0 511296 257728 61240 86 1298
1307 0 511552 257824 61280 81 1306
1308 0 511808 257824 61360 60 1307
1309 0 512064 257760 61400 81 1308
1310 0 512256 257568 61480 81 1309
1311 0 512448 257408 61520 124 1310
1312 0 512640 257248 61600 86 1311
1313 0 512864 257088 61680 98 1312
1314 0 513088 256960 61720 96 1313
1315 0 510528 257312 61240 75 1296
1316 0 510336 257440 61120 86 1315
1317 0 510112 257568 61080 64 1316
1318 0 509888 257760 61080 75 1317
1319 0 509824 257824 61080 75 1318
1320 0 508584 254054.03 61360 32 1101
1321 0 505806.2 252016.88 61720 128 929
1322 0 506301.44 251055.45 61720 32 1321
1323 0 506329.2 250993.55 61680 32 1322
1324 0 506490.88 250791.5 61640 32 1323
1325 0 506460.47 250785.12 61600 32 1324
1326 0 505840.97 251867.17 61840 128 927
1327 0 505957.62 251771.55 61880 137 1326
1328 0 506365.44 251596.5 61920 131 1327
1329 0 506669.5 251301.75 62040 156 1328
1330 0 506939.06 251033.11 62120 139 1329
1331 0 506907.16 250968.45 62320 104 1330
1332 0 507096.12 250881.02 62360 104 1331
1333 0 507278.03 250814.02 62400 98 1332
1334 0 506681.56 250778.34 62400 75 1333
1335 0 505985.06 250090.6 62360 -1 1334
1336 0 506621.56 250562.56 62440 120 1334
1337 0 506457.8 249704.27 62440 102 1336
1338 0 506262.75 249493.6 62440 60 1337
1339 0 506556.28 250348.81 62480 150 1336
1340 0 506580.03 250102.73 62520 91 1339
1341 0 506530.66 250097.4 62560 91 1340
1342 0 506429.72 249754.8 62560 102 1341
1343 0 507727.9 250854.77 62400 172 1333
1344 0 507749.72 250773.2 62480 164 1343
1345 0 507684.66 251260.78 62480 210 1344
1346 0 507784.12 251060.27 62640 210 1345
1347 0 507910.4 251180.44 62800 134 1346
1348 0 508071.16 251198.88 62920 189 1347
1349 0 508224.7 251211.44 63000 189 1348
1350 0 508297.7 251207.78 63040 217 1349
1351 0 508279.2 251145.81 63240 217 1350
1352 0 508367.88 251095.72 63440 153 1351
1353 0 508520.84 251086.1 63560 185 1352
1354 0 508566.56 251094.44 63720 168 1353
1355 0 508746.25 250936.22 63880 45 1354
1356 0 509641 251048.27 64040 124 1355
1357 0 509669 251051.02 64080 124 1356
1358 0 509963.97 250731.72 64080 75 1357
1359 0 510221.1 250675.81 64080 51 1358
1360 0 510304.4 250683.72 64040 91 1359
1361 0 510169.5 251204.02 64120 176 1357
1362 0 510741.38 251526.9 64120 75 1361
1363 0 510882.28 252175.3 63920 40 1362
1364 0 510266.28 251122.66 64160 176 1361
1365 0 510240.78 251144.78 64240 176 1364
1366 0 508440 250556.27 64240 75 1365
1367 0 508345.84 250558.94 64320 81 1366
1368 0 508175 250587.8 64440 154 1367
1369 0 508042.38 250974.52 64560 154 1368
1370 0 507871.97 251068.81 64600 124 1369
1371 0 506466.56 250801.16 64520 32 1370
1372 0 506454.47 250750.25 64480 32 1371
1373 0 506253.8 250641.89 64400 32 1372
1374 0 506556.16 250585.77 64280 32 1373
1375 0 506779.16 250577 64160 32 1374
1376 0 506715.1 250593.03 63960 32 1375
1377 0 506600.44 250971.7 63800 32 1376
1378 0 506569.12 251141.84 63720 -1 1377
1379 0 506569.9 251307.95 63680 -1 1378
1380 0 506541.28 251546.34 63560 -1 1379
1381 0 506606.66 251501.72 63440 -1 1380
1382 0 506639.06 251509.84 63400 -1 1381
1383 0 506703.34 251545.84 63360 -1 1382
1384 0 504426.22 250214.66 64520 168 1371
1385 0 504158.1 250223.47 64680 -1 1384
1386 0 504668.97 249981 64160 122 1384
1387 0 507861.56 251126.56 64640 124 1370
1388 0 507753.25 251153.77 64720 156 1387
1389 0 507658.56 251113.81 64840 156 1388
1390 0 507712 250496 64960 115 1389
1391 0 507808 250336 65160 75 1390
1392 0 507904 250080 65280 104 1391
1393 0 507904 249824 65360 75 1392
1394 0 507936 249600 65520 71 1393
1395 0 507936 249344 65600 75 1394
1396 0 508064 249120 65600 107 1395
1397 0 508224 248896 65600 102 1396
1398 0 508384 248736 65480 32 1397
1399 0 508608 248608 65440 32 1398
1400 0 508768 248544 65240 108 1399
1401 0 508800 248544 65240 101 1400
1402 0 507596.88 251093.61 64880 81 1389
1403 0 506812.1 250350.22 64880 178 1402
1404 0 506839.3 249883.39 64880 -1 1403
1405 0 506361.9 249224.75 64880 -1 1404
1406 0 506504.22 248669.05 64880 -1 1405
1407 0 506682.94 248576.36 65000 -1 1406
1408 0 506736.75 248536.1 65120 -1 1407
1409 0 506800.06 248401.06 65280 -1 1408
1410 0 506806.97 248416.88 65320 -1 1409
1411 0 506829.97 248406.56 65360 -1 1410
1412 0 506914.44 249918.44 65000 -1 1404
1413 0 507674.62 251450.97 65080 -1 1402
1414 0 507623 251468 65120 -1 1413
1415 0 507571.1 251484.66 65160 -1 1414
1416 0 507419.94 251508.89 65320 -1 1415
1417 0 507335.53 251534.12 65440 -1 1416
1418 0 507270.88 251533.55 65640 -1 1417
1419 0 507234.47 251424.03 65760 -1 1418
1420 0 507399.62 251330.58 65920 -1 1419
1421 0 507492.75 251251.86 66040 -1 1420
1422 0 507464.72 251243.61 66080 -1 1421
1423 0 507422.38 251255.56 66120 -1 1422
1424 0 507387.75 251259.7 66160 -1 1423
1425 0 507059.2 251437.25 65920 -1 1420
1426 0 507029.25 251433.4 66040 -1 1425
1427 0 506924 251460.22 66080 -1 1426
1428 0 506894.72 251444 66200 -1 1427
1429 0 506882.78 251418.06 66280 -1 1428
1430 0 506815.94 251404.55 66400 -1 1429
1431 0 506829.84 251380.2 66520 -1 1430
1432 0 506629.9 251407.08 66640 -1 1431
1433 0 506585 251398.12 66680 -1 1432
1434 0 507072 250822.42 65160 120 1415
1435 0 507128.56 250618.77 65160 120 1434
1436 0 507084.94 250442.7 65280 120 1435
1437 0 508730.62 251250.12 64320 51 1367
1438 0 510736.72 251586.69 64240 75 1365
1439 0 510525.94 251697.19 64480 75 1438
1440 0 510329.5 252132.14 64680 137 1439
1441 0 511104.16 252418.92 64680 60 1440
1442 0 511840.38 252916.52 64680 32 1441
1443 0 511836.1 252904.67 64720 32 1442
1444 0 511923.16 252886.62 64800 32 1443
1445 0 511955.2 252881 64840 32 1444
1446 0 511774.47 252763.53 65000 122 1445
1447 0 511678.4 252703.9 65120 122 1446
1448 0 512373.06 252726.14 65120 40 1447
1449 0 511620.94 252657.11 65200 122 1447
1450 0 511684.28 252629.12 65360 107 1449
1451 0 511611.75 252486.14 65520 98 1450
1452 0 511546.97 252215.53 65680 156 1451
1453 0 510781.8 251423.69 65920 124 1452
1454 0 510757 251465.67 66120 139 1453
1455 0 510752.3 251474.1 66160 139 1454
1456 0 510657.84 251580.81 66400 185 1455
1457 0 510532 251489.36 66600 185 1456
1458 0 510360.34 251413.67 66680 164 1457
1459 0 510016 251200 66120 245 1458
1460 0 510016 250976 66000 120 1459
1461 0 509920 250752 65960 75 1460
1462 0 509824 250752 66200 81 1461
1463 0 509792 250592 66400 139 1462
1464 0 509952 250400 66520 60 1463
1465 0 510048 250144 66560 71 1464
1466 0 510080 249888 66560 120 1465
1467 0 510176 249760 66560 60 1466
1468 0 509856 250528 65840 102 1461
1469 0 509856 250464 65760 124 1468
1470 0 509760 250208 65760 71 1469
1471 0 509632 249984 65760 86 1470
1472 0 509440 249824 65800 40 1471
1473 0 509280 249632 65920 40 1472
1474 0 509120 249408 65920 81 1473
1475 0 508992 249184 65960 75 1474
1476 0 508992 249152 65960 75 1475
1477 0 510112 250464 65760 80 1469
1478 0 510368 250432 65760 80 1477
1479 0 510528 250272 65720 153 1478
1480 0 510592 250016 65640 120 1479
1481 0 510624 249824 65480 140 1480
1482 0 510624 249600 65320 75 1481
1483 0 510784 249376 65200 115 1482
1484 0 510944 249152 65200 32 1483
1485 0 510848 248896 65200 40 1484
1486 0 510688 248736 65280 86 1485
1487 0 510720 250400 65840 154 1479
1488 0 510976 250304 65880 137 1487
1489 0 511136 250240 65640 45 1488
1490 0 511264 250208 65400 32 1489
1491 0 511200 250176 65320 32 1490
1492 0 509888 251232 66080 229 1459
1493 0 509664 251136 66200 86 1492
1494 0 509440 251104 66320 75 1493
1495 0 509216 251040 66440 64 1494
1496 0 508992 251040 66560 64 1495
1497 0 508736 251008 66560 51 1496
1498 0 510406.6 251404.12 66800 164 1458
1499 0 510519.2 251339.6 66920 185 1498
1500 0 510588.97 251275.9 67000 -1 1499
1501 0 510728.8 251122.06 67160 -1 1500
1502 0 510645.34 251193.34 67240 -1 1501
1503 0 510646.16 251202.62 67320 -1 1502
1504 0 512414.03 253187.23 65000 51 1446
1505 0 513089.4 253493.1 65000 51 1504
1506 0 513206.97 253558.02 65040 122 1505
1507 0 513547.38 253711.56 65160 122 1506
1508 0 513608.2 253602.28 65400 122 1507
1509 0 513647.44 253568.2 65600 -1 1508
1510 0 513721.94 253508.44 65800 -1 1509
1511 0 513805.4 253493.16 65920 -1 1510
1512 0 513790.1 253497.36 66040 -1 1511
1513 0 513717.53 253466.45 66080 -1 1512
1514 0 513736.75 253455.45 66120 -1 1513
1515 0 513669.62 253252.9 66160 -1 1514
1516 0 513670.5 253244.66 66200 -1 1515
1517 0 513649.5 253200.64 66240 -1 1516
1518 0 513674.1 253148.98 66280 -1 1517
1519 0 513630.2 253091.3 66320 -1 1518
1520 0 513643 253031.83 66360 -1 1519
1521 0 513643.94 252948.05 66440 -1 1520
1522 0 513631.62 252878.33 66480 -1 1521
1523 0 513654.34 252845.03 66520 -1 1522
1524 0 513671.03 252807.36 66560 -1 1523
1525 0 513669.88 252748.61 66600 -1 1524
1526 0 513651.28 252663.75 66680 -1 1525
1527 0 513637.34 252452.81 66800 -1 1526
1528 0 512939.44 253359.67 64680 40 1442
1529 0 510305.06 252178.11 64720 137 1440
1530 0 510129.44 252332.89 64920 32 1529
1531 0 510134.53 252361.56 64960 32 1530
1532 0 509994.94 253014.08 64960 -1 1531
1533 0 509938.6 252741.38 65160 71 1532
1534 0 510177.7 252404.42 65280 32 1533
1535 0 510333.4 252182.11 65360 45 1534
1536 0 510569.75 252204.03 65520 45 1535
1537 0 510486.84 252180.67 65560 45 1536
1538 0 510892.38 252571.12 65680 157 1537
1539 0 510950.6 252746.5 65800 157 1538
1540 0 511137.25 252682.31 65920 122 1539
1541 0 510993.38 252506 66040 104 1540
1542 0 510976 252522.16 66120 104 1541
1543 0 510914.16 252397.14 66280 80 1542
1544 0 511031.97 252434.2 66320 80 1543
1545 0 511116.5 252445.1 66360 104 1544
1546 0 509923.72 252308.42 65560 32 1537
1547 0 509573.9 252450.31 65720 40 1546
1548 0 509525.6 252427.6 65800 40 1547
1549 0 509452.84 252393.73 65920 86 1548
1550 0 509374.44 252409.02 65960 86 1549
1551 0 508190.84 253003.6 65960 -1 1550
1552 0 507861.28 252762.42 65800 -1 1551
1553 0 508032.1 252927.33 65760 -1 1552
1554 0 508121.12 253058.55 65680 -1 1553
1555 0 508087.75 253070.44 65640 -1 1554
1556 0 509222.2 252488.61 66080 202 1550
1557 0 509143.16 252511.22 66120 202 1556
1558 0 509342.56 252279 66360 230 1557
1559 0 509374.47 252198.34 66520 230 1558
1560 0 509385.6 252089.39 66640 218 1559
1561 0 509383.7 252065.92 66800 218 1560
1562 0 509405.53 251994.94 66920 51 1561
1563 0 509403.53 251992.69 67000 51 1562
1564 0 509411.75 252006.17 67040 51 1563
1565 0 510778.5 252217.23 65280 45 1534
1566 0 510867.56 252174.39 65040 80 1565
1567 0 509908.4 251792.86 64960 64 1531
1568 0 509857.34 251748.33 65040 93 1567
1569 0 509832.2 251725.7 65080 108 1568
1570 0 509636.34 251626.64 65240 108 1569
1571 0 509852.94 251633.33 65400 104 1570
1572 0 510067.56 251633.69 65440 104 1571
1573 0 510141.72 251580.58 65480 45 1572
1574 0 510140.88 251577.84 65520 45 1573
1575 0 510151.2 251607.16 65560 45 1574
1576 0 510168.06 251584.88 65600 45 1575
1577 0 510132.47 251522 65640 -1 1576
1578 0 508953.75 251200.38 63440 168 1352
1579 0 508797.72 251049.44 63000 81 1349
1580 0 508418.72 249704.8 62480 164 1344
1581 0 508408.62 249683.47 62520 164 1580
1582 0 508379.44 249566.47 62640 176 1581
1583 0 508396.7 249558.45 62800 107 1582
1584 0 508281.84 249385.67 62880 107 1583
1585 0 508234.1 249192.69 62920 128 1584
1586 0 508057.44 249050.16 62960 81 1585
1587 0 507700.78 248693.44 62960 75 1586
1588 0 507400.5 248358.86 63040 80 1587
1589 0 507239.6 248139.11 63120 98 1588
1590 0 507197.53 247961.28 63280 120 1589
1591 0 507077.1 247766.42 63400 98 1590
1592 0 506858.94 247635.1 63480 51 1591
1593 0 506464.34 246652.8 63480 86 1592
1594 0 506212.62 246161.47 63480 -1 1593
1595 0 506320.16 245961.14 63400 -1 1594
1596 0 506317.38 245861.3 63320 -1 1595
1597 0 506295.8 245808.47 63280 -1 1596
1598 0 506276.94 245756.02 63240 -1 1597
1599 0 505867.6 245951.22 63160 -1 1598
1600 0 505804.6 245958.98 63120 -1 1599
1601 0 506004.56 245874.33 63040 -1 1600
1602 0 505954.1 245890.25 62960 -1 1601
1603 0 505975.44 245890.77 62920 -1 1602
1604 0 505263.78 245834.84 63160 -1 1599
1605 0 506660.1 245658.5 63280 -1 1597
1606 0 506721.62 245550 63320 -1 1605
1607 0 508384 249440 63400 64 1583
1608 0 508224 249280 63600 51 1607
1609 0 508064 249120 63800 98 1608
1610 0 507904 248928 63960 51 1609
1611 0 507744 248736 64040 51 1610
1612 0 507520 248608 64040 51 1611
1613 0 507296 248480 64000 51 1612
1614 0 507136 248256 64000 32 1613
1615 0 507072 248000 64080 32 1614
1616 0 507008 247840 64160 40 1615
1617 0 502242.6 252458.83 62200 150 917
1618 0 502256.6 252423.52 62240 150 1617
1619 0 502251.47 252456.84 62280 150 1618
1620 0 502496.94 253228.75 62320 108 1619
1621 0 502497.06 253384.34 62360 135 1620
1622 0 502513.03 253471.36 62400 135 1621
1623 0 502512.97 253577.05 62440 98 1622
1624 0 502519.75 253759.19 62480 98 1623
1625 0 502285.94 254119.1 62480 185 1624
1626 0 502370.88 254418.3 62480 136 1625
1627 0 502365.25 254423.34 62440 136 1626
1628 0 502485.06 254625.06 62360 71 1627
1629 0 502546.06 254725.1 62240 71 1628
1630 0 502555.2 254701.44 62200 71 1629
1631 0 502504.66 254708.06 62160 71 1630
1632 0 502407.03 253851.6 62520 214 1624
1633 0 502399.1 253852 62560 214 1632
1634 0 502399.1 253852 62560 214 1633
1635 0 502428.2 253806.12 62640 214 1634
1636 0 502416.78 253866.38 62680 214 1635
1637 0 502401.7 253863.39 62720 214 1636
1638 0 502390.66 253861.73 62760 214 1637
1639 0 502377.94 253868.72 62800 214 1638
1640 0 502410.9 253697 62840 131 1639
1641 0 502380.78 253700.34 62880 131 1640
1642 0 502375.66 253712.89 62920 131 1641
1643 0 502357.56 253691.48 62960 131 1642
1644 0 502351.72 253662.36 63000 131 1643
1645 0 502262.22 253647.61 63040 178 1644
1646 0 502099.5 253692.27 63080 178 1645
1647 0 501969.8 253776.42 63120 218 1646
1648 0 501855.25 253753.72 63160 218 1647
1649 0 500453.34 253380.52 63160 51 1648
1650 0 500256 253056 63560 32 1649
1651 0 500128 252896 63760 75 1650
1652 0 499968 252704 63920 107 1651
1653 0 499776 252512 64000 75 1652
1654 0 499712 252256 64000 32 1653
1655 0 499712 252000 64000 71 1654
1656 0 499296 252000 63760 32 1655
1657 0 499168 251968 63720 32 1656
1658 0 498880 252256 63640 32 1657
1659 0 498976 251648 63800 32 1657
1660 0 498176 251328 64440 32 1659
1661 0 499712 251744 64000 32 1655
1662 0 499840 251584 64200 32 1661
1663 0 499776 251648 64480 45 1662
1664 0 499616 251648 64720 32 1663
1665 0 499616 251584 64800 51 1664
1666 0 500535.34 253233.45 63040 51 1649
1667 0 501758.53 253687.45 63200 218 1648
1668 0 501691 253689.27 63240 218 1667
1669 0 501575.38 253681.12 63280 270 1668
1670 0 501504.4 253695.3 63320 270 1669
1671 0 501495.72 253683.03 63360 270 1670
1672 0 501489.9 253697.97 63400 270 1671
1673 0 501500.22 253859.98 63440 273 1672
1674 0 500485.75 254338.95 63440 175 1673
1675 0 498801.62 254563.75 63440 131 1674
1676 0 497696.9 254530.34 63440 164 1675
1677 0 497643.56 254601.12 63360 164 1676
1678 0 497708.47 254738.98 63320 164 1677
1679 0 497809.75 254748.08 63200 175 1678
1680 0 497105.6 254802.94 63040 153 1679
1681 0 496568.66 255457.52 62960 115 1680
1682 0 496393.78 255680.05 62800 101 1681
1683 0 496280.72 255900.77 62640 150 1682
1684 0 496307.47 255911.62 62360 150 1683
1685 0 496317.44 256101.39 62200 178 1684
1686 0 496271.03 256041.8 62160 178 1685
1687 0 496184.3 256066.7 62120 178 1686
1688 0 496036.53 255375.89 62120 -1 1687
1689 0 495634.84 255502.34 61920 -1 1688
1690 0 495502.28 255603.53 61800 -1 1689
1691 0 495393.44 255636 61680 -1 1690
1692 0 495394.75 255656.44 61640 -1 1691
1693 0 495024.38 256695.05 62120 80 1687
1694 0 494787.53 256754.53 61960 80 1693
1695 0 494710.7 256711.95 61920 108 1694
1696 0 494319.34 256288.58 61920 40 1695
1697 0 494317.4 256206.31 61960 40 1696
1698 0 494537.12 256642.8 61840 86 1695
1699 0 494459.94 256653.19 61720 75 1698
1700 0 494385.7 256648.55 61640 75 1699
1701 0 494349.22 256712.02 61560 75 1700
1702 0 494291.78 256812.22 61480 40 1701
1703 0 494204.47 256850.62 61400 40 1702
1704 0 494124.72 256900.72 61320 32 1703
1705 0 494118.97 256952.12 61240 32 1704
1706 0 494019.47 257069.58 61120 32 1705
1707 0 494034.5 257081.48 61080 32 1706
1708 0 494001 257096.81 61040 32 1707
1709 0 493969.84 257288.38 60960 32 1708
1710 0 494350.53 257450.25 60840 40 1709
1711 0 494566.34 257799.25 60800 40 1710
1712 0 494796.47 257997.94 60760 32 1711
1713 0 494793.47 257962.97 60720 32 1712
1714 0 494932.56 258045.78 60760 32 1712
1715 0 495008.1 257950.58 60800 32 1714
1716 0 495052.88 257723.08 60840 32 1715
1717 0 493871.38 257581.86 60960 40 1709
1718 0 496985.28 256157.27 62120 120 1687
1719 0 497451.72 256941.02 62120 168 1718
1720 0 497190.44 256990.55 61920 -1 1719
1721 0 497096.6 257010.81 61760 -1 1720
1722 0 496987.1 257016.16 61720 -1 1721
1723 0 497070.34 257072.86 61680 -1 1722
1724 0 497087.8 257089.08 61600 -1 1723
1725 0 497088.5 257120.61 61520 -1 1724
1726 0 497124.28 257294.62 61360 -1 1725
1727 0 497223.06 257297.69 61280 -1 1726
1728 0 497223.2 257331.06 61200 -1 1727
1729 0 496995.53 256735.11 61720 -1 1722
1730 0 496974.3 256768.27 61640 -1 1729
1731 0 496921.38 256743.56 61560 -1 1730
1732 0 496860.44 256792.52 61440 -1 1731
1733 0 496773.8 256794.28 61400 -1 1732
1734 0 496828.44 256819.02 61360 -1 1733
1735 0 497531.5 256472.45 62400 128 1719
1736 0 497463.88 256169.45 62640 148 1735
1737 0 497423.8 256065.66 62800 -1 1736
1738 0 495434.38 256399.53 62640 181 1683
1739 0 495432.3 256425.8 62840 -1 1738
1740 0 498857.66 254571.58 63040 131 1680
1741 0 498843.75 254556.2 62880 131 1740
1742 0 496842.84 253702.94 63360 -1 1677
1743 0 496821.25 253711.92 63320 -1 1742
1744 0 496828.44 253632.6 63280 -1 1743
1745 0 497071 253489.62 63280 -1 1744
1746 0 496404 253568.11 63360 -1 1742
1747 0 496255.12 253445.48 63440 32 1746
1748 0 496371.12 254609.6 63440 86 1676
1749 0 496164.3 254243.05 63440 32 1748
1750 0 496163.06 254098.53 63400 32 1749
1751 0 496141.16 254042.83 63440 32 1750
1752 0 496126 253971.69 63480 32 1751
1753 0 496085.88 253913.55 63520 32 1752
1754 0 496301.12 254299.12 63480 32 1749
1755 0 496255 254286.4 63600 32 1754
1756 0 496204.22 254658.11 63480 101 1748
1757 0 495986.88 254744.84 63520 101 1756
1758 0 494973.1 254986.19 63520 86 1757
1759 0 494850.03 255010.42 63440 86 1758
1760 0 494742.22 255032.78 63400 71 1759
1761 0 494353.44 255034.89 63360 51 1760
1762 0 494411.56 255109.95 63280 51 1761
1763 0 494323.8 255274.08 63360 51 1761
1764 0 493728.5 255605.33 63360 -1 1763
1765 0 493525.84 255639.23 63240 -1 1764
1766 0 493356.16 255771.97 63120 -1 1765
1767 0 493136.12 256000.28 63000 -1 1766
1768 0 492849.8 256172.02 63000 75 1767
1769 0 492457.2 256389.4 63000 75 1768
1770 0 492376.94 256343.27 63080 75 1769
1771 0 492319.7 256367.44 63160 75 1770
1772 0 492306.4 256373.4 63200 75 1771
1773 0 493912.03 255550.17 63400 -1 1764
1774 0 494097.94 254995.48 63400 75 1761
1775 0 493760 254688 63800 60 1774
1776 0 493632 254496 63960 51 1775
1777 0 493536 254272 64080 51 1776
1778 0 493344 254080 64200 32 1777
1779 0 493184 253920 64360 71 1778
1780 0 492960 253888 64480 75 1779
1781 0 492736 253888 64600 51 1780
1782 0 492480 253920 64680 80 1781
1783 0 492224 253856 64800 91 1782
1784 0 492000 253760 64880 75 1783
1785 0 491904 253536 64960 80 1784
1786 0 491872 253440 65200 64 1785
1787 0 491968 253376 65440 60 1786
1788 0 491936 253216 65680 104 1787
1789 0 492064 252992 65760 98 1788
1790 0 492128 252928 65840 60 1789
1791 0 497713.84 254453.05 63480 164 1676
1792 0 497859.75 254407.89 63560 175 1791
1793 0 497664.22 254163.56 63600 -1 1792
1794 0 497773.7 253870.08 63840 -1 1793
1795 0 497761.25 253614.88 63960 -1 1794
1796 0 497234.47 253433.2 63960 -1 1795
1797 0 497075.75 253359.25 63960 -1 1796
1798 0 496995.38 253257.78 64000 -1 1797
1799 0 497003.66 253152.7 64080 -1 1798
1800 0 497777.47 253485.19 64120 -1 1795
1801 0 497869.12 253553.53 64240 -1 1800
1802 0 498002.72 253570.1 64280 -1 1801
1803 0 498579.2 253677.56 64400 -1 1802
1804 0 498490 253846.03 64520 -1 1803
1805 0 498471 254100.34 64640 -1 1804
1806 0 498439.1 254354.72 64640 -1 1805
1807 0 498390.72 254422.69 64720 -1 1806
1808 0 498402.03 254511.4 64760 -1 1807
1809 0 498457.3 254577.73 64840 -1 1808
1810 0 498626.8 253867.89 64640 -1 1805
1811 0 498621.7 253826.58 64680 -1 1810
1812 0 498613.2 253821.77 64720 -1 1811
1813 0 498623.3 253781.47 64760 -1 1812
1814 0 498641.94 253800.55 64800 -1 1813
1815 0 497567.2 253484.66 64320 -1 1802
1816 0 497355.16 253479.58 64400 -1 1815
1817 0 496811.8 253599.36 64560 -1 1816
1818 0 496787.56 253651.92 64600 -1 1817
1819 0 496082.34 253823.75 64600 -1 1818
1820 0 496038.3 254031.95 64640 -1 1819
1821 0 496006.9 253978.66 64760 -1 1820
1822 0 496008.78 253978.55 64840 -1 1821
1823 0 496092.4 253989.55 64920 -1 1822
1824 0 496148.28 253954.55 65000 -1 1823
1825 0 496734.44 253719.64 64640 -1 1818
1826 0 496733.6 253771.58 64680 -1 1825
1827 0 496759.97 253751.7 64760 -1 1826
1828 0 496762.84 253678.75 64840 -1 1827
1829 0 496586.25 253527.08 65000 -1 1828
1830 0 496524.66 253532.44 65120 -1 1829
1831 0 496539.7 253540.89 65160 -1 1830
1832 0 497994.88 254736.17 63600 172 1792
1833 0 498142.56 254542.4 63840 -1 1832
1834 0 498195.7 254433.34 64000 -1 1833
1835 0 497790.75 254271.56 64040 -1 1834
1836 0 497602.28 254238.34 64120 -1 1835
1837 0 497518.56 254429.53 64200 -1 1836
1838 0 497431.47 254281.58 64280 -1 1837
1839 0 501257.28 254134.88 63600 242 1673
1840 0 501151.75 254257.1 63640 242 1839
1841 0 501125.75 254229.67 63680 221 1840
1842 0 501152.5 254193.33 63720 242 1841
1843 0 501186.7 254154.62 63760 242 1842
1844 0 501216.03 254110.16 63800 242 1843
1845 0 501255.22 254071.89 63840 242 1844
1846 0 501340.34 253935 63880 243 1845
1847 0 501393.9 253852.34 63920 176 1846
1848 0 501453.75 253795.92 63960 176 1847
1849 0 501511.84 253713.38 64000 176 1848
1850 0 501531.94 253686.94 64040 -1 1849
1851 0 501639.56 253649.58 64080 32 1850
1852 0 501702.44 253615.72 64120 32 1851
1853 0 501716.53 253602.31 64160 32 1852
1854 0 501949.53 253863.64 64320 131 1853
1855 0 501999.4 253934.47 64360 131 1854
1856 0 502162.66 254233.38 64400 102 1855
1857 0 502016.84 254062.67 64520 102 1856
1858 0 501985.8 254101.06 64560 102 1857
1859 0 502129.3 255530.92 64800 172 1858
1860 0 501988.72 254121.67 64800 139 1859
1861 0 501850.1 253990.89 64960 -1 1860
1862 0 502889.78 253885.44 64800 75 1860
1863 0 503628.38 253329.48 64800 124 1862
1864 0 504064 253120 64600 51 1863
1865 0 504320 253120 64560 75 1864
1866 0 504576 253120 64560 32 1865
1867 0 504768 252928 64520 51 1866
1868 0 504832 252672 64520 75 1867
1869 0 504992 252480 64440 45 1868
1870 0 505184 252288 64480 32 1869
1871 0 505408 252288 64600 51 1870
1872 0 505664 252288 64600 51 1871
1873 0 505888 252256 64480 40 1872
1874 0 502096.06 255599.42 65000 160 1859
1875 0 502157.97 256257.88 65080 32 1874
1876 0 502219.6 256914.45 65160 -1 1875
1877 0 502103 257123.5 65240 -1 1876
1878 0 501985.8 257333.42 65320 -1 1877
1879 0 501873 257543.11 65400 -1 1878
1880 0 501662.94 257680.81 65560 -1 1879
1881 0 501562.97 257742.94 65600 -1 1880
1882 0 502503.8 256835.08 65600 -1 1881
1883 0 502612.03 256892.06 65800 -1 1882
1884 0 502781.53 256815.44 65880 -1 1883
1885 0 502764.12 256832.39 66040 -1 1884
1886 0 502763.62 256811.67 66120 -1 1885
1887 0 502783.3 256720.47 66200 -1 1886
1888 0 502880.25 256724.23 66320 -1 1887
1889 0 502751.25 256775.53 66360 -1 1888
1890 0 502601.97 256802.7 66400 -1 1889
1891 0 502579.1 256761 66480 -1 1890
1892 0 502597.75 256756.73 66520 -1 1891
1893 0 502606.2 256748.25 66560 -1 1892
1894 0 501336.62 258041.48 65640 -1 1881
1895 0 501313.4 258087.22 65680 -1 1894
1896 0 500919.88 257449.73 65680 -1 1895
1897 0 500830.8 257273.17 65760 -1 1896
1898 0 500784.44 257284.75 65800 -1 1897
1899 0 500771.4 257227.31 65920 -1 1898
1900 0 500765.56 257196.8 65960 -1 1899
1901 0 500692.6 257132.92 66000 -1 1900
1902 0 500694.5 257132.61 66040 -1 1901
1903 0 500733.06 257139.25 66080 -1 1902
1904 0 500737.66 257137.44 66120 -1 1903
1905 0 500731.2 257131.88 66160 -1 1904
1906 0 501878.34 258658.33 65680 -1 1895
1907 0 502139.7 258794.4 65880 -1 1906
1908 0 502385.03 258693.22 65920 -1 1907
1909 0 502010.34 255364.3 65320 -1 1878
1910 0 502132.47 255555.53 65440 -1 1909
1911 0 501758.06 255374.52 65520 -1 1910
1912 0 501737.9 255305 65560 -1 1911
1913 0 501676.03 255168.95 65640 -1 1912
1914 0 501690.28 255028.22 65720 -1 1913
1915 0 501499.25 254791.98 65760 -1 1914
1916 0 501536.78 254652.88 65800 -1 1915
1917 0 501572.6 254513.03 65840 -1 1916
1918 0 501470.66 254699.5 65960 -1 1917
1919 0 501309.66 254746.89 66080 -1 1918
1920 0 501224.53 254711.77 66120 -1 1919
1921 0 501247.66 254709.08 66160 -1 1920
1922 0 501236.62 254673.67 66200 -1 1921
1923 0 501289.1 254677.44 66240 -1 1922
1924 0 501289.12 254662.48 66280 -1 1923
1925 0 501294.94 254646.05 66320 -1 1924
1926 0 501215.94 254643.39 66400 -1 1925
1927 0 501262.47 254693.7 66440 -1 1926
1928 0 501650.38 254308.97 65800 -1 1916
1929 0 501702.84 254294.81 65760 -1 1928
1930 0 501220.06 255592.61 65560 -1 1912
1931 0 500194.53 255625.27 65560 -1 1930
1932 0 499700.4 255582.39 65600 -1 1931
1933 0 499647.56 255399.94 65640 -1 1932
1934 0 503025.56 255973.7 65480 -1 1910
1935 0 503050.38 255962.86 65520 -1 1934
1936 0 503038.16 255966.53 65640 -1 1935
1937 0 503094.56 255775.48 65800 -1 1936
1938 0 503291 255794.38 65920 -1 1937
1939 0 503175.12 255833.86 66040 -1 1938
1940 0 503156.75 255841.75 66080 -1 1939
1941 0 503116.88 255844.45 66160 -1 1940
1942 0 503123.28 255846.86 66200 -1 1941
1943 0 503165.9 255862.86 66240 -1 1942
1944 0 503142.9 255830.77 66280 -1 1943
1945 0 503147.28 255810.11 66320 -1 1944
1946 0 503152.38 255811.83 66360 -1 1945
1947 0 503147.38 255797.7 66400 -1 1946
1948 0 502428.12 258485 65080 200 1875
1949 0 502263.4 258328.05 65000 137 1948
1950 0 502303.1 258319.73 64920 200 1949
1951 0 502327.06 258319.72 64880 200 1950
1952 0 503142.88 258577.75 64920 148 1950
1953 0 504147.34 258310.6 64920 81 1952
1954 0 504358.75 257670.17 65240 96 1953
1955 0 504992 257632 65280 128 1954
1956 0 505184 257440 65280 107 1955
1957 0 505440 257376 65280 124 1956
1958 0 505696 257376 65280 120 1957
1959 0 505952 257280 65200 136 1958
1960 0 506176 257152 65160 128 1959
1961 0 506400 257024 65160 91 1960
1962 0 506592 256832 65120 32 1961
1963 0 506784 256640 65080 32 1962
1964 0 506848 256544 65080 51 1963
1965 0 504083.25 257691.22 64920 107 1953
1966 0 501307.3 259139.8 65000 81 1949
1967 0 500803.4 260068.67 65000 32 1966
1968 0 500339.84 260195.25 65200 40 1967
1969 0 500795.44 260063.27 64960 32 1967
1970 0 502591.84 254502.28 64320 32 1854
1971 0 503481.88 254366.8 64320 -1 1970
1972 0 503715.94 254281.52 64160 -1 1971
1973 0 502407.78 255416.12 64320 -1 1970
1974 0 502423.56 255411.75 64280 -1 1973
1975 0 502449.8 255406.16 64160 -1 1974
1976 0 501766.16 254989.4 64280 -1 1974
1977 0 501677.3 255012.83 64200 -1 1976
1978 0 502406.28 252944.89 62160 160 1617
1979 0 501714.4 252936.2 62160 -1 1978
1980 0 501656.97 252886.11 62200 -1 1979
1981 0 501601.53 252873.53 62240 -1 1980
1982 0 501235.78 253037.9 62240 -1 1981
1983 0 501146.84 253080.69 62200 -1 1982
1984 0 501007.5 253055.16 62160 -1 1983
1985 0 500855.8 253023.4 62120 -1 1984
1986 0 500818.4 252989.12 62080 -1 1985
1987 0 501601.38 252840.7 62280 -1 1981
1988 0 501624.06 252786.69 62320 -1 1987
1989 0 501438.84 252673.62 62320 -1 1988
1990 0 501423.5 252700.67 62360 -1 1989
1991 0 501426.3 252697.47 62400 -1 1990
1992 0 501439.56 252668.78 62440 -1 1991
1993 0 502822.38 253421.42 62200 124 1617
1994 0 503633.3 253670.56 62200 51 1993
1995 0 503946.88 253773.61 62160 96 1994
1996 0 504079.44 253793.11 62120 96 1995
1997 0 504236.5 253836.11 62000 51 1996
1998 0 504383.06 253780.31 61920 51 1997
1999 0 504360.8 253807.2 61800 51 1998
2000 0 504374.97 253823.2 61760 51 1999
2001 0 504340.38 253823.7 61720 51 2000
2002 0 504318.66 253844.27 61680 51 2001
2003 0 499312.78 251326.86 62440 148 912
2004 0 499314.66 251557.97 62400 219 2003
2005 0 499331.56 251837.42 62360 219 2004
2006 0 499488.03 252136.6 62320 243 2005
2007 0 499623.12 252336.2 62280 208 2006
2008 0 499649.94 252467.75 62240 208 2007
2009 0 499671.72 252550.8 62200 198 2008
2010 0 499680.94 252661.06 62160 198 2009
2011 0 499675.84 252718.92 62120 218 2010
2012 0 499616.4 252763.86 62080 218 2011
2013 0 499563.3 252829.7 62040 218 2012
2014 0 499480.94 252941.89 62000 124 2013
2015 0 499481.9 253010.19 61960 124 2014
2016 0 499484.8 253117.89 61920 160 2015
2017 0 499407.12 253147.78 61880 160 2016
2018 0 499304.44 253216.23 61800 160 2017
2019 0 499299.72 253255.2 61760 160 2018
2020 0 499295.06 253269.16 61720 137 2019
2021 0 499198.8 253383.28 61640 80 2020
2022 0 499173.88 253500.53 61560 80 2021
2023 0 499158.16 253622.36 61480 96 2022
2024 0 499164.03 253678.97 61440 96 2023
2025 0 498866.66 253711 61400 96 2024
2026 0 499046.34 253786.23 61360 96 2025
2027 0 499056.28 253843.86 61320 153 2026
2028 0 499058 253929.03 61280 153 2027
2029 0 499032.94 253985.88 61240 153 2028
2030 0 499022.5 254040.31 61200 153 2029
2031 0 499021 254050.58 61160 156 2030
2032 0 498978.2 254113.34 61120 156 2031
2033 0 498953.3 254192.03 61080 156 2032
2034 0 498964.47 254258.62 61040 156 2033
2035 0 498960.1 254331.67 61000 136 2034
2036 0 498973.97 254453.75 60960 136 2035
2037 0 498951.66 254565.94 60920 120 2036
2038 0 498930.66 254664.56 60880 120 2037
2039 0 498888.28 254778.88 60840 120 2038
2040 0 498776.25 254910.03 60800 120 2039
2041 0 498793.8 254983.94 60760 120 2040
2042 0 498717.56 255123.3 60720 80 2041
2043 0 498605 255144.88 60680 80 2042
2044 0 498533.56 255145.03 60640 80 2043
2045 0 498409.97 255051.77 60600 80 2044
2046 0 498333.47 255010.88 60560 80 2045
2047 0 498282 255015.58 60520 80 2046
2048 0 498255.84 254808.19 60440 -1 2047
2049 0 498334.7 254660.03 60360 -1 2048
2050 0 498425.47 254506.94 60280 -1 2049
2051 0 498328.12 254407.81 60200 -1 2050
2052 0 498260.4 254338.73 60120 -1 2051
2053 0 498183.53 254383.17 60080 -1 2052
2054 0 496192.66 247882.8 66000 -1 491
2055 0 496210.94 247875.67 66040 -1 2054
2056 0 496205.47 247877.78 66080 -1 2055
2057 0 496203.62 247880.95 66120 -1 2056
2058 0 496670.03 247686.89 66160 331 2057
2059 0 497470.53 247351.1 66200 313 2058
2060 0 497695.44 247244.75 66240 326 2059
2061 0 497845.94 247213.55 66280 257 2060
2062 0 498118.34 247163.42 66360 226 2061
2063 0 498145.56 247195.9 66600 196 2062
2064 0 498271.84 247236.42 66800 209 2063
2065 0 498601.2 247171.4 67000 181 2064
2066 0 498889.06 247154.61 67200 134 2065
2067 0 498879.84 247464.66 67400 166 2066
2068 0 498635.47 248025.62 67480 221 2067
2069 0 498746.44 248291.66 67520 -1 2068
2070 0 499870.7 248454.94 67520 -1 2069
2071 0 500021.9 248342.95 67400 -1 2070
2072 0 498738.1 248319.27 67560 204 2069
2073 0 498744.22 248512.86 67680 -1 2072
2074 0 498847.66 248704.58 67760 278 2073
2075 0 498558.16 250519.84 67760 275 2074
2076 0 498351.28 250870.86 68280 226 2075
2077 0 498364.1 250790.5 67720 226 2075
2078 0 498351.28 250868.12 67640 206 2077
2079 0 498388.84 250873.4 67600 206 2078
2080 0 497724.06 250853.11 67600 -1 2079
2081 0 497473.38 250975.39 67600 -1 2080
2082 0 498425.9 251369.2 67440 197 2079
2083 0 498428.97 251471.19 67400 208 2082
2084 0 498087.78 251632.08 67160 270 2083
2085 0 497734.1 252331.1 66960 166 2084
2086 0 497611.12 252891.42 66680 32 2085
2087 0 498196.2 253455.67 66480 172 2086
2088 0 498194.22 253557.89 66440 172 2087
2089 0 498247.1 253947.17 66280 266 2088
2090 0 498598.4 254291.5 66240 283 2089
2091 0 499166.94 255027.38 66240 156 2090
2092 0 500700.66 255483.52 66240 163 2091
2093 0 500653.53 256394.22 66120 32 2092
2094 0 500944.66 256030.53 66400 32 2092
2095 0 501418.88 256295.64 66680 143 2094
2096 0 501665 256394.77 66840 32 2095
2097 0 502640.72 256195.88 66840 264 2096
2098 0 501748.1 256402.73 66880 32 2096
2099 0 502259.44 256622.06 67080 32 2098
2100 0 502437.56 256698.7 67320 166 2099
2101 0 502918.44 257118.36 67440 202 2100
2102 0 501378.34 256246.66 67440 -1 2101
2103 0 501268.25 256251.14 67520 -1 2102
2104 0 503061.53 257263.47 67480 128 2101
2105 0 504292.22 257424.62 67520 104 2104
2106 0 505451 257595.22 67520 181 2105
2107 0 505655.56 257716.67 67360 -1 2106
2108 0 504373.97 257403.88 67560 104 2105
2109 0 504487.06 257503.25 67680 139 2108
2110 0 505572.03 257637.83 67720 181 2109
2111 0 505247.8 257568.39 67760 154 2110
2112 0 504818.8 257505.11 67800 153 2111
2113 0 504878.25 257494.9 67840 153 2112
2114 0 504934.75 257469.75 67880 136 2113
2115 0 504935.06 257463.83 67920 136 2114
2116 0 504906 257382.4 67960 136 2115
2117 0 504729.12 257353.72 68000 153 2116
2118 0 504785.6 257335.75 68040 153 2117
2119 0 504715.9 257297.34 68080 153 2118
2120 0 504794.1 257327.31 68200 153 2119
2121 0 505112.34 257410.98 68440 -1 2120
2122 0 505122.97 257406.12 68520 -1 2121
2123 0 505095.1 257659.5 68720 -1 2122
2124 0 505164.62 257601.6 68960 -1 2123
2125 0 505022.66 257953.36 68960 -1 2124
2126 0 505029.9 257965.97 69040 -1 2125
2127 0 505051.28 257960.16 69080 -1 2126
2128 0 505073 257964.45 69120 -1 2127
2129 0 504705.78 256972.66 68520 -1 2122
2130 0 504349.34 256713.11 68520 -1 2129
2131 0 504191.16 256763.05 68520 -1 2130
2132 0 505597.12 257053.9 68520 -1 2122
2133 0 505641.8 257038.88 68600 -1 2132
2134 0 506478.44 257273.64 67720 154 2110
2135 0 506925.12 257862.97 67720 107 2134
2136 0 506959.6 257839.19 67680 32 2135
2137 0 507024.06 257955.14 67640 32 2136
2138 0 507140.56 257945.25 67600 32 2137
2139 0 507448.66 258045.02 67480 32 2138
2140 0 507360 258432 67240 32 2139
2141 0 507360 258656 67080 107 2140
2142 0 507360 258912 67000 75 2141
2143 0 507328 259136 66880 91 2142
2144 0 507328 259360 66680 80 2143
2145 0 507328 259616 66640 108 2144
2146 0 507232 259808 66480 98 2145
2147 0 507232 260032 66320 81 2146
2148 0 507232 260192 66280 96 2147
2149 0 506912 260256 66440 32 2148
2150 0 506848 260000 66240 32 2149
2151 0 506848 259904 66480 32 2150
2152 0 506816 259904 66520 32 2151
2153 0 507232 260416 66080 51 2148
2154 0 507328 260608 65880 96 2153
2155 0 507488 260640 65680 90 2154
2156 0 507648 260768 65480 81 2155
2157 0 507808 260928 65360 75 2156
2158 0 508000 261120 65280 32 2157
2159 0 508160 261280 65080 51 2158
2160 0 508320 261440 64880 32 2159
2161 0 508512 261504 64720 32 2160
2162 0 508704 261408 64560 40 2161
2163 0 508896 261312 64440 40 2162
2164 0 506807.1 257885.08 68000 107 2135
2165 0 506777.72 257879.17 68120 86 2164
2166 0 506785.97 257893.31 68160 86 2165
2167 0 506676.6 258014.5 68200 86 2166
2168 0 506744.22 258016.92 68360 -1 2167
2169 0 506781.47 256564.45 67720 186 2134
2170 0 506746.2 256559.8 67840 157 2169
2171 0 506722.66 256557.33 67920 157 2170
2172 0 506717.06 256567.16 68080 157 2171
2173 0 506729.44 256562.89 68120 157 2172
2174 0 506751.84 256509.95 68160 157 2173
2175 0 506496.88 256437.14 68200 -1 2174
2176 0 506490.97 256151.33 68480 -1 2175
2177 0 506472.25 256000.4 68640 32 2176
2178 0 506401.28 255806.61 68800 32 2177
2179 0 506534.84 255342.31 68480 32 2176
2180 0 507371.72 254981.7 68480 -1 2179
2181 0 507248.25 254905.22 68280 32 2180
2182 0 506839.97 256525.31 67680 186 2169
2183 0 506858.06 256552.39 67640 186 2182
2184 0 508280.25 256429.48 67640 -1 2183
2185 0 509541.72 256313.4 67640 81 2184
2186 0 509819.5 256300.56 67560 120 2185
2187 0 510341.12 255868.9 67480 120 2186
2188 0 511128.53 255949 67400 104 2187
2189 0 511657.88 256167.4 67360 102 2188
2190 0 511718.97 256192.05 67160 75 2189
2191 0 511563.1 256285.94 67000 51 2190
2192 0 509758.72 256478.33 67800 104 2186
2193 0 510016 256480 68240 75 2192
2194 0 510080 256480 68520 64 2193
2195 0 510080 256576 68800 64 2194
2196 0 509888 256608 68960 32 2195
2197 0 509632 256608 68960 32 2196
2198 0 508896 257472 69120 32 2197
2199 0 509024 257696 69000 51 2198
2200 0 509184 257824 68800 91 2199
2201 0 509344 257856 68600 64 2200
2202 0 509536 257888 68440 90 2201
2203 0 509632 257952 68320 102 2202
2204 0 509440 258080 68200 81 2203
2205 0 509248 258272 68120 81 2204
2206 0 509120 258496 68120 71 2205
2207 0 508960 258688 68200 81 2206
2208 0 508928 258848 68200 71 2207
2209 0 509792 258048 68120 108 2203
2210 0 509856 258112 68040 137 2209
2211 0 510016 258112 68240 64 2210
2212 0 510176 258016 68440 32 2211
2213 0 510368 258144 68440 32 2212
2214 0 510080 258176 67880 60 2210
2215 0 510336 258176 67800 80 2214
2216 0 510432 258176 67760 80 2215
2217 0 510624 258304 67560 124 2216
2218 0 510784 258336 67320 134 2217
2219 0 510880 258336 67200 156 2218
2220 0 510720 258496 67080 107 2219
2221 0 510464 258560 67080 107 2220
2222 0 510208 258624 67000 98 2221
2223 0 509952 258624 66960 80 2222
2224 0 509696 258624 66960 86 2223
2225 0 509504 258624 67160 148 2224
2226 0 509280 258752 67200 140 2225
2227 0 509408 258976 67280 51 2226
2228 0 509600 259168 67280 71 2227
2229 0 509600 259232 67200 75 2228
2230 0 511104 258272 67360 166 2219
2231 0 511264 258112 67240 139 2230
2232 0 511328 257952 67040 71 2231
2233 0 511456 257888 66800 32 2232
2234 0 511648 257792 66600 45 2233
2235 0 511840 257696 66400 60 2234
2236 0 511936 257568 66200 40 2235
2237 0 511936 257504 65920 75 2236
2238 0 511872 257280 65800 40 2237
2239 0 511840 257024 65760 108 2238
2240 0 511808 256960 65760 115 2239
2241 0 510592 258016 67960 86 2216
2242 0 510592 258176 68160 32 2241
2243 0 510432 258336 68160 32 2242
2244 0 506929.88 256481.1 67560 266 2183
2245 0 507424 256384 67200 45 2244
2246 0 507584 256416 67000 71 2245
2247 0 507840 256416 66920 75 2246
2248 0 508064 256416 66800 60 2247
2249 0 508288 256384 66600 122 2248
2250 0 508480 256288 66440 104 2249
2251 0 508704 256192 66360 32 2250
2252 0 508768 255936 66400 32 2251
2253 0 508608 255776 66600 75 2252
2254 0 508352 255712 66640 64 2253
2255 0 508160 255744 66800 71 2254
2256 0 502977.25 256168.2 67520 326 2104
2257 0 498639.16 254362.66 66000 205 2090
2258 0 498653.9 250197.78 67440 124 2082
2259 0 498684.47 250233.33 67400 124 2258
2260 0 498702.56 250227.31 67360 124 2259
2261 0 498528 250112 66880 98 2260
2262 0 498528 250112 66600 108 2261
2263 0 498496 250112 66320 135 2262
2264 0 498400 250176 66080 101 2263
2265 0 498240 250272 65880 101 2264
2266 0 498080 250432 65680 60 2265
2267 0 497920 250592 65480 51 2266
2268 0 497696 250752 65480 32 2267
2269 0 497504 250944 65480 40 2268
2270 0 497440 251200 65400 102 2269
2271 0 497440 251456 65400 64 2270
2272 0 497440 251712 65320 122 2271
2273 0 497376 251936 65200 71 2272
2274 0 497376 252192 65160 96 2273
2275 0 497440 252384 64960 91 2274
2276 0 497536 252544 64760 75 2275
2277 0 497664 252672 64520 32 2276
2278 0 497824 252864 64440 32 2277
2279 0 497888 252928 64440 32 2278
2280 0 498720 249952 66320 101 2263
2281 0 498976 249888 66240 107 2280
2282 0 499232 249888 66240 51 2281
2283 0 499488 249952 66240 75 2282
2284 0 499712 250080 66240 32 2283
2285 0 499936 250240 66240 71 2284
2286 0 500160 250432 66240 45 2285
2287 0 500384 250560 66280 64 2286
2288 0 500576 250752 66320 45 2287
2289 0 500768 250944 66320 40 2288
2290 0 500864 251200 66280 51 2289
2291 0 500864 251424 66160 32 2290
2292 0 498994.22 248879.88 67840 242 2074
2293 0 499050.66 248808.19 68000 242 2292
2294 0 499213.66 248646.34 68160 226 2293
2295 0 499057.47 248456.92 68320 -1 2294
2296 0 499040.16 248459.97 68360 -1 2295
2297 0 499036.7 248441.2 68400 -1 2296
2298 0 498961.75 248416.06 68440 -1 2297
2299 0 498635.7 248178.2 68640 -1 2298
2300 0 501947.4 248910.23 68160 190 2294
2301 0 503095.06 249698.67 68160 120 2300
2302 0 503390.62 249753.9 68120 115 2301
2303 0 503540.1 249742.89 68040 115 2302
2304 0 503549.38 249921.98 67840 115 2303
2305 0 503333.06 251477.64 67800 136 2304
2306 0 504176.62 252260.2 67800 176 2305
2307 0 504174.25 252259.8 67760 176 2306
2308 0 504147.66 252264.12 67720 176 2307
2309 0 504202.94 252251.3 67680 176 2308
2310 0 504237.6 252239.72 67640 176 2309
2311 0 504271.47 252227.73 67600 128 2310
2312 0 504638.12 252255.81 67400 131 2311
2313 0 504989.6 252617.73 67200 80 2312
2314 0 505158.34 252730.5 67000 98 2313
2315 0 505191.9 252753.33 66960 98 2314
2316 0 505523.4 253012.61 66800 102 2315
2317 0 506560.22 252434.67 66800 81 2316
2318 0 505050.94 252480.22 66800 -1 2317
2319 0 504706.34 252483.7 66640 -1 2318
2320 0 506574.56 252412.11 66840 40 2317
2321 0 506497.47 252384.7 66880 81 2320
2322 0 508226.88 252102.7 66840 91 2320
2323 0 508404.34 252096.33 67000 121 2322
2324 0 507865.06 253127.39 67120 -1 2323
2325 0 507420.56 253115.3 67000 32 2324
2326 0 508493.22 252092.75 67080 137 2323
2327 0 508339.7 252198.89 67360 -1 2326
2328 0 508213.34 252385.12 67520 -1 2327
2329 0 507902.8 252003.55 67680 -1 2328
2330 0 508179.72 252130.53 66680 91 2322
2331 0 505610.53 253076.64 66760 102 2316
2332 0 505603.47 253123.12 66720 102 2331
2333 0 505618.8 253397.4 66480 71 2332
2334 0 504860.62 253745.34 66720 32 2332
2335 0 504572.97 253809.8 66760 51 2334
2336 0 503968 253728 66720 122 2335
2337 0 503840 253632 66600 143 2336
2338 0 504096 253312 66560 32 2337
2339 0 503904 253184 66360 32 2338
2340 0 503936 253152 66400 32 2339
2341 0 503584 253568 66520 91 2337
2342 0 503360 253440 66440 120 2341
2343 0 503136 253312 66280 192 2342
2344 0 502912 253248 66160 166 2343
2345 0 502720 253248 65960 181 2344
2346 0 502560 253184 65720 122 2345
2347 0 502400 253120 65480 108 2346
2348 0 502240 253120 65280 104 2347
2349 0 502112 253120 65040 101 2348
2350 0 504616.8 253722.33 66920 51 2335
2351 0 504614.56 253705.7 67040 51 2350
2352 0 504519.6 253684.92 67080 45 2351
2353 0 503968 253472 67320 102 2352
2354 0 503712 253440 67360 75 2353
2355 0 503456 253408 67400 86 2354
2356 0 503424 253376 67440 102 2355
2357 0 503424 252928 67640 32 2356
2358 0 503520 252800 67760 32 2357
2359 0 503168 253344 67480 183 2356
2360 0 502944 253344 67680 156 2359
2361 0 502784 253344 67880 137 2360
2362 0 502624 253344 68080 102 2361
2363 0 502400 253312 68240 71 2362
2364 0 502176 253440 68360 71 2363
2365 0 502144 253696 68280 45 2364
2366 0 502144 253952 68200 60 2365
2367 0 502304 254112 68000 51 2366
2368 0 502400 254336 67880 32 2367
2369 0 502592 254496 67840 32 2368
2370 0 502784 254400 68040 51 2369
2371 0 502784 254368 68080 45 2370
2372 0 503411.9 251262.9 67640 175 2310
2373 0 502818.88 251426.33 67640 -1 2372
2374 0 504101.34 252230.44 67920 176 2306
2375 0 504130.56 249408.17 67840 32 2304
2376 0 504230.44 249281.53 67680 -1 2375
2377 0 503759 249522.05 68200 32 2301
2378 0 503930.12 249353.92 68400 32 2377
2379 0 504042.7 249277.31 68440 32 2378
2380 0 504027.22 249144.42 68520 32 2379
2381 0 503990.25 249214.5 68760 163 2380
2382 0 503978.28 249238.12 68840 163 2381
2383 0 501878.22 248929.17 67960 190 2300
2384 0 502225.53 248709.5 67960 -1 2383
2385 0 501199.28 248738.61 67960 335 2383
2386 0 502029.38 248950.64 68280 219 2300
2387 0 502248.84 249058.53 68600 32 2386
2388 0 498191.22 246998.84 65960 189 491
2389 0 500312.7 245371.34 65960 308 2388
2390 0 501157.47 244573.7 65960 269 2389
2391 0 502279.84 244278.34 66040 190 2390
2392 0 503636.28 244393.2 66040 -1 2391
2393 0 504385.44 245290.69 66040 157 2392
2394 0 504308.7 245436.16 66000 156 2393
2395 0 504320.2 245428.6 65960 156 2394
2396 0 504323.5 245516.94 65920 156 2395
2397 0 504323.7 245575.53 65880 156 2396
2398 0 504345.88 245610.16 65840 156 2397
2399 0 504344.44 245736.36 65800 156 2398
2400 0 504349.97 245748.86 65760 156 2399
2401 0 505031.06 246318.7 65920 32 2396
2402 0 505086.4 246440.6 65960 32 2401
2403 0 505168.22 246441.38 66000 32 2402
2404 0 504480 246304 65840 200 2401
2405 0 504256 246304 65840 196 2404
2406 0 504000 246176 65920 204 2405
2407 0 503776 246112 66080 198 2406
2408 0 503616 246080 66280 172 2407
2409 0 503456 246080 66480 166 2408
2410 0 503296 246240 66680 45 2409
2411 0 503104 246432 66760 32 2410
2412 0 503040 246688 66800 40 2411
2413 0 504160 246528 65720 219 2405
2414 0 504160 246688 65520 178 2413
2415 0 504032 246880 65320 124 2414
2416 0 503840 247040 65160 86 2415
2417 0 503584 247104 65080 75 2416
2418 0 503360 247104 64920 75 2417
2419 0 503136 247104 64800 60 2418
2420 0 503104 247104 64800 75 2419
2421 0 504328.44 245478.16 66120 156 2393
2422 0 504343.75 245509.56 66160 156 2421
2423 0 504356.5 245740.86 66200 -1 2422
2424 0 504298.78 245782.34 66240 -1 2423
2425 0 504291.28 245781.28 66280 -1 2424
2426 0 504250.88 245802.2 66320 -1 2425
2427 0 502475.9 244349.89 66080 194 2391
2428 0 503553.8 244396.52 66160 -1 2427
2429 0 503498.06 244388.89 66200 -1 2428
2430 0 503775.94 244758.33 66520 237 2429
2431 0 504787.62 244214.97 66520 258 2430
2432 0 506542.22 243748.58 66840 204 2431
2433 0 507360.84 243831.62 66880 198 2432
2434 0 507568.38 243940.3 66840 -1 2433
2435 0 507705.06 244146.03 66720 -1 2434
2436 0 507510.06 243855.28 66920 224 2433
2437 0 507666.38 243939.89 66960 143 2436
2438 0 508128 243872 67400 176 2437
2439 0 508192 243872 67400 200 2438
2440 0 508416 244032 67520 137 2439
2441 0 508256 244032 67200 141 2439
2442 0 508288 244192 67000 104 2441
2443 0 508288 244352 66800 81 2442
2444 0 508288 244352 66520 45 2443
2445 0 508288 244352 66240 75 2444
2446 0 508128 244288 66040 64 2445
2447 0 507968 244288 65840 81 2446
2448 0 507776 244288 65640 81 2447
2449 0 507520 244288 65560 81 2448
2450 0 507360 244128 65360 51 2449
2451 0 507296 243968 65160 163 2450
2452 0 507296 243744 65040 124 2451
2453 0 507232 243552 64840 107 2452
2454 0 507104 243360 64720 102 2453
2455 0 507008 243136 64640 75 2454
2456 0 506976 242880 64520 51 2455
2457 0 506944 242656 64400 91 2456
2458 0 506944 242432 64280 51 2457
2459 0 506880 242240 64080 60 2458
2460 0 506848 242080 63880 45 2459
2461 0 506848 241920 63680 98 2460
2462 0 506848 241696 63520 80 2461
2463 0 506848 241440 63480 86 2462
2464 0 506944 241216 63320 40 2463
2465 0 506912 240992 63280 40 2464
2466 0 508857.38 244330.19 67000 128 2437
2467 0 509214.84 244351.47 67160 128 2466
2468 0 510126.2 245047.44 67880 108 2467
2469 0 510234.28 245225.3 68000 160 2468
2470 0 510555.34 245685.42 68320 224 2469
2471 0 510649.1 245777.98 68360 282 2470
2472 0 510592.88 245663.8 68400 282 2471
2473 0 510538.12 245570.62 68440 224 2472
2474 0 510533.6 245559.2 68480 224 2473
2475 0 510533.25 245554.42 68520 224 2474
2476 0 510541.34 245547.61 68560 224 2475
2477 0 510540.34 245552.8 68600 224 2476
2478 0 510549.16 245562.36 68640 224 2477
2479 0 510753.6 245465.02 68680 282 2478
2480 0 509707.5 244980.3 68680 108 2479
2481 0 509376 244640 69200 81 2480
2482 0 509280 244544 69440 104 2481
2483 0 509120 244384 69640 98 2482
2484 0 508896 244224 69600 75 2483
2485 0 508672 244032 69600 98 2484
2486 0 508416 244000 69600 108 2485
2487 0 508192 243872 69560 124 2486
2488 0 508000 243680 69560 128 2487
2489 0 507776 243520 69560 101 2488
2490 0 507552 243360 69560 81 2489
2491 0 507328 243232 69600 60 2490
2492 0 507136 243168 69760 90 2491
2493 0 506976 243040 69960 51 2492
2494 0 506816 242912 70160 64 2493
2495 0 506656 242912 70360 115 2494
2496 0 506560 242816 70600 45 2495
2497 0 506496 242848 70840 40 2496
2498 0 506336 242848 71080 51 2497
2499 0 506304 242720 71320 51 2498
2500 0 506240 242560 71560 32 2499
2501 0 506240 242400 71760 32 2500
2502 0 506176 242240 71960 51 2501
2503 0 506144 242080 72160 40 2502
2504 0 506112 241856 72280 32 2503
2505 0 508824.84 245408.86 68680 178 2480
2506 0 508345.22 245725.97 68840 202 2505
2507 0 508067.6 245655.31 68960 278 2506
2508 0 507789.06 245614.48 69120 209 2507
2509 0 507845.28 245462.08 69280 209 2508
2510 0 507845.7 245434.47 69320 209 2509
2511 0 507846 245421 69400 209 2510
2512 0 507845.5 245355.86 69800 124 2511
2513 0 508034.22 244891.64 69800 -1 2512
2514 0 507981.6 244456.7 69800 -1 2513
2515 0 507986.72 244418.19 69720 -1 2514
2516 0 507353.16 245446.72 70000 101 2512
2517 0 507254.5 245465 70040 101 2516
2518 0 507155.75 245482.77 70080 101 2517
2519 0 507124.2 245592.14 70160 101 2518
2520 0 507095.97 245983.53 70400 -1 2519
2521 0 507372.03 245989.81 70600 122 2520
2522 0 507474.34 246126.33 70840 122 2521
2523 0 507491.44 246146.12 70880 122 2522
2524 0 507715.5 246142.62 71080 98 2523
2525 0 508128 246080 71360 108 2524
2526 0 508288 245952 71560 71 2525
2527 0 508448 245792 71760 45 2526
2528 0 508544 245600 71920 107 2527
2529 0 508672 245440 72120 60 2528
2530 0 508832 245312 72320 40 2529
2531 0 509024 245248 72480 60 2530
2532 0 509024 245184 72760 64 2531
2533 0 509056 245152 73040 32 2532
2534 0 508864 245184 73200 32 2533
2535 0 508071.44 246197.69 70840 150 2522
2536 0 508236.28 246180.98 70800 -1 2535
2537 0 508247.97 246186.88 70720 -1 2536
2538 0 508244.16 246164.53 70680 -1 2537
2539 0 508220.8 246144.02 70640 -1 2538
2540 0 507851.5 245190.95 70160 101 2519
2541 0 508531.6 245199.89 70160 163 2540
2542 0 508562.5 245231.98 70200 163 2541
2543 0 508572.78 245192.94 70360 156 2542
2544 0 509024 245536 70720 148 2543
2545 0 509184 245664 70920 148 2544
2546 0 509376 245888 70920 40 2545
2547 0 509472 246112 70800 80 2546
2548 0 509600 246336 70800 91 2547
2549 0 509760 246496 70960 51 2548
2550 0 509920 246560 71160 64 2549
2551 0 509952 246592 71440 81 2550
2552 0 509952 246528 71720 51 2551
2553 0 510112 246368 71920 32 2552
2554 0 510272 246208 72000 51 2553
2555 0 509134.94 245571.7 69280 75 2509
2556 0 509455.78 245295.28 69280 108 2555
2557 0 509485.94 245326.81 69240 108 2556
2558 0 509569.8 245380.94 69160 75 2557
2559 0 509795.06 245296.28 69240 75 2557
2560 0 509889.4 245346.83 69240 75 2559
2561 0 509968.22 245335.75 69280 75 2560
2562 0 508788.97 245180.77 68280 75 2505
2563 0 511008.72 246229.62 68680 209 2479
2564 0 511630.22 246925.17 68680 256 2563
2565 0 511737.12 246963.47 68720 256 2564
2566 0 512013.88 247916.16 68760 210 2565
2567 0 511939.2 248258.69 68720 81 2566
2568 0 511848.8 248462.61 68560 181 2567
2569 0 511712 248704 68080 81 2568
2570 0 511552 248800 67880 81 2569
2571 0 511392 248832 67680 71 2570
2572 0 511392 248832 67400 75 2571
2573 0 511232 248928 67200 60 2572
2574 0 511072 249088 67000 75 2573
2575 0 510880 249216 66880 91 2574
2576 0 510624 249280 66840 75 2575
2577 0 510368 249280 66840 32 2576
2578 0 510144 249248 66960 60 2577
2579 0 509952 249088 67120 91 2578
2580 0 509856 249056 67160 102 2579
2581 0 511808 248544 67880 40 2569
2582 0 511840 248384 67680 51 2581
2583 0 511840 248128 67560 98 2582
2584 0 511840 248032 67440 96 2583
2585 0 511296 247520 67840 32 2584
2586 0 511040 247488 67840 64 2585
2587 0 510880 247392 68000 51 2586
2588 0 512000 247904 67240 32 2584
2589 0 512192 248032 67080 32 2588
2590 0 512256 248096 67080 51 2589
2591 0 511954.97 247970.6 68840 210 2566
2592 0 512106.66 247824.53 68920 189 2591
2593 0 510857.12 245938.88 68920 209 2592
2594 0 510589.5 244785.9 68920 -1 2593
2595 0 510521.28 244717.86 69160 -1 2594
2596 0 511864 248167.92 69040 221 2592
2597 0 511858.9 248489.69 69120 178 2596
2598 0 511813.56 248621.61 69160 172 2597
2599 0 511892.72 249304.19 69200 140 2598
2600 0 511874.66 249416.89 69240 140 2599
2601 0 511850.66 249537.86 69280 163 2600
2602 0 511811.25 249779.19 69360 163 2601
2603 0 511864.22 249956.17 69520 178 2602
2604 0 511772.53 250205.25 69760 178 2603
2605 0 511687.94 250255.11 69920 163 2604
2606 0 511562.7 250355 70160 172 2605
2607 0 511294.84 250685.1 70360 148 2606
2608 0 510520.53 251840.94 70360 90 2607
2609 0 510368 251904 69800 226 2608
2610 0 510528 252128 69800 311 2609
2611 0 510400 252352 69760 297 2610
2612 0 510176 252384 69880 260 2611
2613 0 509984 252576 69920 86 2612
2614 0 509792 252768 69880 51 2613
2615 0 509536 252864 69880 154 2614
2616 0 509280 252864 69840 230 2615
2617 0 509024 252896 69960 200 2616
2618 0 508768 252896 69960 243 2617
2619 0 508512 252896 69960 243 2618
2620 0 508320 252864 70120 284 2619
2621 0 508365.72 252841.14 70320 316 2620
2622 0 508384 252832 70400 329 2621
2623 0 508320 252960 70640 275 2622
2624 0 508064 253056 70680 186 2623
2625 0 507808 253088 70680 262 2624
2626 0 507872 253344 70760 181 2625
2627 0 507968 253568 70840 189 2626
2628 0 508128 253728 71040 150 2627
2629 0 508128 253888 71240 156 2628
2630 0 507968 253984 71440 175 2629
2631 0 507776 254016 71600 120 2630
2632 0 507712 254048 71640 107 2631
2633 0 507664 252968 70800 259 2625
2634 0 507616 252928 70840 258 2633
2635 0 507488 252768 71040 224 2634
2636 0 507328 252704 71240 128 2635
2637 0 507136 252512 71280 45 2636
2638 0 507008 252288 71400 60 2637
2639 0 506880 252160 71480 71 2638
2640 0 510304 251904 69800 214 2609
2641 0 510144 251968 70040 196 2640
2642 0 510016 251840 70240 164 2641
2643 0 509952 251840 70520 176 2642
2644 0 509792 251680 70720 128 2643
2645 0 509696 251584 70840 163 2644
2646 0 509792 251744 71040 107 2645
2647 0 509824 251968 71200 60 2646
2648 0 509824 252160 71360 32 2647
2649 0 509760 252416 71240 71 2648
2650 0 509600 252512 71040 45 2649
2651 0 509568 252512 71000 32 2650
2652 0 510080 252160 72080 86 2648
2653 0 510336 252160 72040 60 2652
2654 0 510592 252224 71920 32 2653
2655 0 510752 252256 71720 51 2654
2656 0 510880 252352 71520 96 2655
2657 0 511008 252384 71280 51 2656
2658 0 511200 252384 71080 80 2657
2659 0 511456 252288 71080 122 2658
2660 0 511680 252192 70960 154 2659
2661 0 511872 252224 70800 86 2660
2662 0 512032 252256 70600 143 2661
2663 0 512096 252384 70360 150 2662
2664 0 512224 252480 70120 122 2663
2665 0 512384 252640 69920 81 2664
2666 0 512544 252704 69720 60 2665
2667 0 512704 252736 69520 60 2666
2668 0 512832 252832 69280 96 2667
2669 0 512928 252960 69080 75 2668
2670 0 513056 253088 68880 32 2669
2671 0 513088 253216 68640 51 2670
2672 0 513024 253184 68360 64 2671
2673 0 512992 253152 68320 71 2672
2674 0 509920 252256 72320 45 2652
2675 0 509760 252384 72520 51 2674
2676 0 509568 252544 72600 75 2675
2677 0 509376 252704 72680 75 2676
2678 0 509344 252736 72680 60 2677
2679 0 509568 251360 71000 160 2645
2680 0 509408 251168 71120 101 2679
2681 0 509216 250976 71160 124 2680
2682 0 508960 250944 71160 122 2681
2683 0 508768 250784 71320 75 2682
2684 0 508704 250720 71400 75 2683
2685 0 510112 251872 69600 185 2640
2686 0 509920 251744 69400 200 2685
2687 0 509856 251712 69320 163 2686
2688 0 509696 251744 69120 64 2687
2689 0 509632 251776 68880 32 2688
2690 0 509664 251936 68680 104 2689
2691 0 509696 252128 68520 154 2690
2692 0 509824 252288 68320 128 2691
2693 0 509888 252416 68200 136 2692
2694 0 510144 252416 68280 108 2693
2695 0 510400 252416 68280 32 2694
2696 0 510656 252480 68160 71 2695
2697 0 510912 252416 68160 60 2696
2698 0 510944 252384 68200 64 2697
2699 0 509952 252608 68000 150 2693
2700 0 509952 252864 67960 91 2699
2701 0 509824 253120 68000 45 2700
2702 0 509568 253216 68000 75 2701
2703 0 509344 253248 67840 60 2702
2704 0 509312 253248 67800 60 2703
2705 0 509664 251552 69440 136 2687
2706 0 509472 251360 69520 186 2705
2707 0 509248 251232 69560 230 2706
2708 0 509056 251040 69520 124 2707
2709 0 508864 250912 69360 71 2708
2710 0 508704 250848 69160 81 2709
2711 0 508576 250720 69000 45 2710
2712 0 511251.47 250540.73 70520 71 2607
2713 0 511242.97 250469.23 70600 71 2712
2714 0 511155.2 250455.11 70880 137 2713
2715 0 510340.03 250252.7 70520 131 2712
2716 0 509321.62 249948.89 70520 102 2715
2717 0 509336.66 249894.89 70480 102 2716
2718 0 508884.5 249798.64 70400 163 2717
2719 0 508652.78 249744.55 70320 163 2718
2720 0 508448 249440 69960 122 2719
2721 0 508448 249216 69960 122 2720
2722 0 508416 249216 69680 90 2721
2723 0 508448 249216 69400 81 2722
2724 0 508416 249376 69160 32 2723
2725 0 508448 249568 68960 51 2724
2726 0 508512 249760 68960 71 2725
2727 0 508544 249056 70160 108 2721
2728 0 508352 248896 70240 160 2727
2729 0 508224 248704 70120 150 2728
2730 0 508128 248480 70040 128 2729
2731 0 508128 248256 69920 122 2730
2732 0 508256 248096 69720 131 2731
2733 0 508416 248032 69520 45 2732
2734 0 508544 248160 69360 51 2733
2735 0 508768 249024 70320 86 2727
2736 0 509024 249088 70360 124 2735
2737 0 509216 249152 70520 128 2736
2738 0 509472 249216 70520 45 2737
2739 0 509728 249280 70520 64 2738
2740 0 509984 249216 70520 45 2739
2741 0 510240 249120 70560 107 2740
2742 0 510464 249120 70600 75 2741
2743 0 511231.62 250538.9 69920 172 2605
2744 0 511209.2 250510.69 69760 -1 2743
2745 0 511739.53 248474.66 69280 178 2601
2746 0 511853.34 247186.84 69280 154 2745
2747 0 511848.16 247138.27 69320 154 2746
2748 0 511895.94 247078.28 69400 178 2747
2749 0 511977.94 246885.52 69520 178 2748
2750 0 511776 247040 70040 81 2749
2751 0 511776 247104 70320 90 2750
2752 0 511776 247104 70600 90 2751
2753 0 511712 247072 70800 154 2752
2754 0 511552 247136 71000 101 2753
2755 0 511392 247168 71200 81 2754
2756 0 511232 247296 71400 51 2755
2757 0 511072 247456 71600 81 2756
2758 0 510848 247488 71760 102 2757
2759 0 510752 247552 71840 86 2758
2760 0 510496 247552 71840 32 2759
2761 0 510240 247552 71840 32 2760
2762 0 510016 247616 71720 51 2761
2763 0 509984 247744 71480 64 2762
2764 0 509952 247840 71200 98 2763
2765 0 509792 247840 70960 98 2764
2766 0 509632 247712 70760 128 2765
2767 0 509472 247616 70560 96 2766
2768 0 509408 247488 70320 71 2767
2769 0 509248 247328 70120 40 2768
2770 0 509088 247168 70000 60 2769
2771 0 508928 246976 69880 60 2770
2772 0 508736 246848 69680 32 2771
2773 0 510752 247712 72040 81 2759
2774 0 510880 247936 72160 32 2773
2775 0 510880 248192 72160 32 2774
2776 0 510624 248256 72160 32 2775
2777 0 510400 247968 72280 32 2776
2778 0 511712 247040 71200 124 2754
2779 0 511840 246944 71400 75 2778
2780 0 511840 246784 71600 32 2779
2781 0 511712 246592 71760 51 2780
2782 0 511520 246400 71800 60 2781
2783 0 511424 246176 71920 32 2782
2784 0 511552 246880 70760 160 2753
2785 0 511488 246720 70960 140 2784
2786 0 511296 246528 70960 136 2785
2787 0 511232 246272 71000 136 2786
2788 0 511072 246080 71120 139 2787
2789 0 510912 245856 71200 124 2788
2790 0 510720 245664 71240 150 2789
2791 0 510528 245536 71400 104 2790
2792 0 510272 245504 71480 75 2791
2793 0 510048 245376 71600 32 2792
2794 0 509952 245248 71720 32 2793
2795 0 511584 248320 69960 64 2745
2796 0 511552 248352 70240 45 2795
2797 0 511520 248416 70480 60 2796
2798 0 511456 248448 70720 71 2797
2799 0 511328 248448 70960 32 2798
2800 0 511168 248480 71160 75 2799
2801 0 511008 248544 71360 51 2800
2802 0 510912 248800 71280 71 2801
2803 0 511008 249024 71200 101 2802
2804 0 511168 249184 71000 101 2803
2805 0 511392 249312 70880 60 2804
2806 0 511648 249376 70840 90 2805
2807 0 511712 249408 70840 81 2806
2808 0 512090.75 250013.81 69240 135 2600
2809 0 512061.28 250460.28 69240 108 2808
2810 0 511712 250752 68680 137 2809
2811 0 511712 250752 68400 122 2810
2812 0 511648 250784 68120 45 2811
2813 0 511488 250848 67920 32 2812
2814 0 511264 250848 67800 51 2813
2815 0 511008 250848 67800 40 2814
2816 0 510752 250880 67800 64 2815
2817 0 510496 250848 67800 71 2816
2818 0 510272 250720 67800 60 2817
2819 0 510080 250528 67800 51 2818
2820 0 510112 250432 67800 32 2819
2821 0 511235.34 248542.22 69160 60 2598
2822 0 510537 246063.73 68000 175 2469
2823 0 509081.03 244345.81 66960 128 2466
2824 0 503728.94 244830.05 66640 237 2430
2825 0 502944.22 244678.78 66640 244 2824
2826 0 502393.47 244172.77 66640 150 2825
2827 0 502218.72 244106.75 66680 107 2826
2828 0 501995.44 243479.86 66680 32 2827
2829 0 502073.88 243377.77 66720 32 2828
2830 0 502176.9 244129.08 66720 107 2827
2831 0 502428.62 243963.12 66880 137 2830
2832 0 502430.66 243895.33 67040 168 2831
2833 0 502415.56 243788.72 67200 218 2832
2834 0 502816 243488 67680 104 2833
2835 0 502976 243360 67880 60 2834
2836 0 503136 243232 68080 45 2835
2837 0 503296 243168 68280 51 2836
2838 0 503424 243072 68480 90 2837
2839 0 503520 242944 68680 40 2838
2840 0 503648 242848 68880 45 2839
2841 0 503808 242784 69120 98 2840
2842 0 503968 242688 69320 98 2841
2843 0 504032 242656 69400 81 2842
2844 0 502220.53 243646.6 67400 186 2833
2845 0 503683.4 244964.33 66960 237 2824
2846 0 503501.72 244948.77 67000 -1 2845
2847 0 503447.62 244973.55 67080 -1 2846
2848 0 503292.12 245039.62 67160 -1 2847
2849 0 503280.97 245059.34 67240 -1 2848
2850 0 503236.94 245077.8 67280 -1 2849
2851 0 503227.6 245105.33 67360 -1 2850
2852 0 503200.4 245101.11 67440 -1 2851
2853 0 503170.34 245122.48 67520 -1 2852
2854 0 503168 245071.14 67560 -1 2853
2855 0 503114.88 245062.81 67640 -1 2854
2856 0 503022.56 245223.06 67720 -1 2855
2857 0 503027.12 245249.44 67760 -1 2856
2858 0 503044.2 245246.98 67840 -1 2857
2859 0 503023.1 245211.77 67920 -1 2858
2860 0 502983.84 245211.72 68040 -1 2859
2861 0 502935.8 245198.58 68080 -1 2860
2862 0 502943.1 245178.06 68120 -1 2861
2863 0 481048.12 247212.16 81920 256 375
2864 0 480961.75 247101.75 82080 256 2863
2865 0 481008.44 247116.92 82200 245 2864
2866 0 481062.88 247095.69 82320 245 2865
2867 0 481108.25 247047.62 82440 277 2866
2868 0 481119.4 247010.86 82600 277 2867
2869 0 481262.62 246974.48 82720 261 2868
2870 0 481318.5 246946.48 82840 261 2869
2871 0 481436.84 246970.61 83000 226 2870
2872 0 481454.16 246920.05 83120 256 2871
2873 0 481482.56 246837.05 83240 256 2872
2874 0 481557.78 246822.47 83360 219 2873
2875 0 481541.25 246814.02 83440 219 2874
2876 0 481523.8 246806 83480 197 2875
2877 0 481535.3 246763.25 83520 197 2876
2878 0 481519.44 246733.83 83680 197 2877
2879 0 481641.9 246648.27 83800 168 2878
2880 0 481659.8 246523.73 83920 190 2879
2881 0 481725.84 246475.28 84040 190 2880
2882 0 481712.7 246521.84 84160 190 2881
2883 0 481731.72 246408.9 84280 229 2882
2884 0 481757.6 246314.08 84440 246 2883
2885 0 481778 246298.45 84560 246 2884
2886 0 481804.75 246289.12 84680 246 2885
2887 0 481852.1 246202.55 84840 217 2886
2888 0 481881.03 246208.17 84960 156 2887
2889 0 481909.72 246215.98 85080 156 2888
2890 0 481947.1 246112.28 85200 136 2889
2891 0 482012.22 246059.83 85320 136 2890
2892 0 482016.72 246038.08 85440 176 2891
2893 0 482107.9 245956.27 85560 160 2892
2894 0 482118.22 245925.62 85680 160 2893
2895 0 482269.5 245869.95 85800 250 2894
2896 0 482277 245924.27 85920 250 2895
2897 0 482239 245865.2 86040 235 2896
2898 0 482203.44 245847.69 86160 235 2897
2899 0 482168.5 245768.16 86240 235 2898
2900 0 482153.4 245723.77 86320 219 2899
2901 0 482105.7 245679.6 86440 219 2900
2902 0 482121.16 245618.75 86560 249 2901
2903 0 482097.66 245540.6 86600 249 2902
2904 0 482210.25 245488.33 86760 249 2903
2905 0 482175 245533.5 86880 197 2904
2906 0 482382.16 245557.05 87000 197 2905
2907 0 482462.2 245672.3 87160 198 2906
2908 0 482622.25 245421.88 87320 282 2907
2909 0 482783.56 245240.5 87480 245 2908
2910 0 482962.97 245075.12 87640 276 2909
2911 0 483094.53 245013.8 87800 276 2910
2912 0 483139.8 244892.36 87920 235 2911
2913 0 483248.53 244774.95 88080 229 2912
2914 0 483327.22 244728.38 88200 229 2913
2915 0 483368.2 244703.47 88320 229 2914
2916 0 483492.9 244688.83 88480 163 2915
2917 0 484142.88 244328.55 88560 98 2916
2918 0 483883.03 244636.69 88600 98 2917
2919 0 483724.62 244815.86 88640 163 2918
2920 0 483672.7 244484.12 88720 98 2919
2921 0 483666.97 244196.84 88880 98 2920
2922 0 483656.12 243947.39 89080 -1 2921
2923 0 483603.06 243977.3 89240 -1 2922
2924 0 483596.03 243928.28 89360 -1 2923
2925 0 483599.34 243856.97 89480 -1 2924
2926 0 483501.7 243613.16 89600 -1 2925
2927 0 483454.3 243568.73 89680 -1 2926
2928 0 483301.4 243486.2 89800 -1 2927
2929 0 483208.44 243391.3 89920 -1 2928
2930 0 483110.53 243185.17 90040 -1 2929
2931 0 483065.66 243143.34 90080 -1 2930
2932 0 483073.78 242731.03 90200 -1 2931
2933 0 482947.16 242645.02 90320 -1 2932
2934 0 482622.97 242198.52 90440 -1 2933
2935 0 482564.6 242064.08 90560 -1 2934
2936 0 482529.44 242094.28 90600 -1 2935
2937 0 483996.22 241907.66 90640 -1 2936
2938 0 484077.97 241926.97 90680 -1 2937
2939 0 484181.28 241834.64 90760 -1 2938
2940 0 484272.25 241621.11 90800 -1 2939
2941 0 484652.84 241308.19 90920 -1 2940
2942 0 484599.12 241316.55 91040 -1 2941
2943 0 484938.28 241241.92 91160 -1 2942
2944 0 485201.2 241022.8 91280 -1 2943
2945 0 485540.38 240758.52 91360 -1 2944
2946 0 485861.3 240507.97 91400 -1 2945
2947 0 486142.66 240204.39 91520 -1 2946
2948 0 486309.1 240017.95 91600 -1 2947
2949 0 486426.94 239778.22 91720 -1 2948
2950 0 486736.97 239637.84 91800 -1 2949
2951 0 486710.7 239578.05 91880 -1 2950
2952 0 486716.47 239562.98 91920 -1 2951
2953 0 486788.9 239543.62 91960 -1 2952
2954 0 486867.6 239241.84 92080 -1 2953
2955 0 487203.56 238914.75 92200 -1 2954
2956 0 487368.34 238765.33 92320 -1 2955
2957 0 487556.47 238569.25 92440 -1 2956
2958 0 487581.38 238500.52 92560 -1 2957
2959 0 487703.62 238346.61 92680 -1 2958
2960 0 487700.94 238278.58 92800 -1 2959
2961 0 487827.5 238035 92920 -1 2960
2962 0 487867.2 237682.22 93040 -1 2961
2963 0 487897.88 237284.89 93120 -1 2962
2964 0 488030.66 237043.69 93240 -1 2963
2965 0 488089.44 236948.27 93360 -1 2964
2966 0 488080.78 236772.64 93480 -1 2965
2967 0 488080.12 236718.89 93600 -1 2966
2968 0 488052.97 236576.77 93640 -1 2967
2969 0 488040.03 236541.73 93800 -1 2968
2970 0 488034.9 236470.73 93960 -1 2969
2971 0 488059 236386.6 94120 -1 2970
2972 0 488114.22 236225.53 94280 -1 2971
2973 0 488169.62 236146.47 94440 -1 2972
2974 0 488328.44 236000.12 94560 -1 2973
2975 0 488391.03 235890.84 94720 -1 2974
2976 0 488578.34 235680.81 94880 -1 2975
2977 0 489022.6 235558.98 95040 -1 2976
2978 0 489181.78 235461.95 95200 -1 2977
2979 0 489326.78 235336.48 95280 -1 2978
2980 0 489370.97 235286.73 95320 -1 2979
2981 0 489539.88 235098.28 95440 -1 2980
2982 0 489702.62 234903.19 95560 -1 2981
2983 0 489973.8 234594.81 95680 -1 2982
2984 0 490174.6 234421.03 95760 -1 2983
2985 0 490130.47 234342.7 95800 -1 2984
2986 0 490416 234238.4 95920 -1 2985
2987 0 490523.38 234097.66 96040 -1 2986
2988 0 490959.3 233744.75 96120 -1 2987
2989 0 491289.38 233403.56 96200 -1 2988
2990 0 491492.5 233215.69 96320 -1 2989
2991 0 491501.2 233188.22 96440 -1 2990
2992 0 491735.6 233054.3 96560 -1 2991
2993 0 491899.38 232993.89 96680 -1 2992
2994 0 492097.53 232884.75 96760 -1 2993
2995 0 492226 232725.39 96880 -1 2994
2996 0 492493.66 232573.84 96960 -1 2995
2997 0 492632.62 232497.89 97040 -1 2996
2998 0 492799.84 232416.52 97080 -1 2997
2999 0 492806.28 232367.19 97200 -1 2998
3000 0 492937.22 232315.55 97240 -1 2999
3001 0 493026.38 232177.27 97360 -1 3000
3002 0 493076.94 231991.92 97480 -1 3001
3003 0 493150.53 231926.7 97600 -1 3002
3004 0 493195.44 231856.03 97720 -1 3003
3005 0 493184.56 231841.16 97840 -1 3004
3006 0 493150.8 231712.39 97960 -1 3005
3007 0 493102.75 231608.84 98080 -1 3006
3008 0 493136.16 231475.39 98240 -1 3007
3009 0 493140.66 231349.61 98360 -1 3008
3010 0 493199.78 231287.89 98480 -1 3009
3011 0 493312.7 231174.95 98600 -1 3010
3012 0 493366.94 231121.58 98720 -1 3011
3013 0 493324.16 231102.25 98800 -1 3012
3014 0 493353.2 230908.89 98920 -1 3013
3015 0 493381.2 230848.52 99040 -1 3014
3016 0 493441.75 230823.31 99160 -1 3015
3017 0 493507.16 230750.94 99280 -1 3016
3018 0 493678.9 230576.1 99400 -1 3017
3019 0 493900.2 230483.02 99520 -1 3018
3020 0 494045.1 230368.08 99600 -1 3019
3021 0 494470.8 230127.3 99720 -1 3020
3022 0 494636.4 229976.4 99880 -1 3021
3023 0 494739.2 229926.06 1e+05 -1 3022
3024 0 494859.44 229784.31 100120 -1 3023
3025 0 494993.53 229711.69 100240 -1 3024
3026 0 495083.25 229566.38 100360 -1 3025
3027 0 495182.53 229338.28 100480 -1 3026
3028 0 495271.34 229287.78 100600 -1 3027
3029 0 495344.88 229113.69 100720 -1 3028
3030 0 495386.03 228910.9 100840 -1 3029
3031 0 495416.03 228853.23 100960 -1 3030
3032 0 495472.47 228932.69 101000 -1 3031
3033 0 495406.9 228786.98 101120 -1 3032
3034 0 495503.28 228503.25 101280 -1 3033
3035 0 495501.3 228296.97 101400 -1 3034
3036 0 495531 228101.06 101520 -1 3035
3037 0 495512.22 227883.45 101680 -1 3036
3038 0 495570.06 227722.92 101800 -1 3037
3039 0 495583.84 227641.95 101920 -1 3038
3040 0 495616.03 227609.05 102040 -1 3039
3041 0 495700.44 227420.86 102160 -1 3040
3042 0 495681.78 227234.58 102240 -1 3041
3043 0 495740.06 226960.75 102400 -1 3042
3044 0 495795.03 226865.05 102440 -1 3043
3045 0 495910.6 226631.81 102600 -1 3044
3046 0 495985.12 226492.8 102720 -1 3045
3047 0 496128.75 226158.02 102840 -1 3046
3048 0 496008.9 226108.69 102960 -1 3047
3049 0 496043.94 225723 103080 -1 3048
3050 0 496107.03 225641.45 103240 -1 3049
3051 0 496134.7 225581.1 103360 -1 3050
3052 0 496166.62 225553.48 103480 -1 3051
3053 0 496125.28 225463.5 103600 -1 3052
3054 0 496136.75 225424.06 103720 -1 3053
3055 0 496291.03 225255.16 103840 -1 3054
3056 0 496337.72 225194.67 103960 -1 3055
3057 0 496358.6 225195.6 104080 -1 3056
3058 0 496432.84 225141.23 104200 -1 3057
3059 0 496471.9 225049.2 104320 -1 3058
3060 0 496662.1 224802.31 104480 -1 3059
3061 0 496707.5 224705.06 104600 -1 3060
3062 0 496747.38 224540.11 104720 -1 3061
3063 0 496779.44 224422.11 104880 -1 3062
3064 0 496783.72 224337.67 105000 -1 3063
3065 0 496749 224141.7 105160 -1 3064
3066 0 496681.53 224105.52 105280 -1 3065
3067 0 496707.5 224017.3 105360 -1 3066
3068 0 496686.6 223977.5 105400 -1 3067
3069 0 496759.72 223751.78 105480 -1 3068
3070 0 496781.78 223659.2 105600 -1 3069
3071 0 496802.5 223569.4 105640 -1 3070
3072 0 496709.28 223444.64 105720 -1 3071
3073 0 496723.7 223343.42 105840 -1 3072
3074 0 496768.4 223280.94 105960 -1 3073
3075 0 496791.03 223162.77 106080 -1 3074
3076 0 496875.88 223085.95 106200 -1 3075
3077 0 496987.66 222959.34 106320 -1 3076
3078 0 496993 222783.38 106440 -1 3077
3079 0 497007.94 222555.72 106560 -1 3078
3080 0 496966.5 222392.5 106680 -1 3079
3081 0 496963.12 222198.33 106800 -1 3080
3082 0 496955.78 222204.5 106840 -1 3081
3083 0 496905.06 222044.5 106920 -1 3082
3084 0 496891.75 221719.16 107040 -1 3083
3085 0 496882.25 221568.28 107120 -1 3084
3086 0 496868.44 221513.89 107160 -1 3085
3087 0 496930.6 221486.78 107200 -1 3086
3088 0 496989.9 221363.62 107240 -1 3087
3089 0 497106.56 221023.16 107360 -1 3088
3090 0 497093.66 220805.5 107480 -1 3089
3091 0 497255.4 220673.78 107640 -1 3090
3092 0 497301.34 220661.52 107760 -1 3091
3093 0 497408.1 220590.58 107880 -1 3092
3094 0 497521.72 220504.03 107960 -1 3093
3095 0 497597.56 220388.33 108080 -1 3094
3096 0 497708.47 220308.53 108160 -1 3095
3097 0 497789.38 220192.92 108240 -1 3096
3098 0 497815.6 220190.11 108280 -1 3097
3099 0 497833.8 220100.2 108320 -1 3098
3100 0 497933.25 220039 108360 -1 3099
3101 0 498054.56 219863.8 108440 -1 3100
3102 0 498066 219820.84 108480 -1 3101
3103 0 498167.66 219706.73 108600 -1 3102
3104 0 498290.2 219514.1 108720 -1 3103
3105 0 498306.06 219467.92 108800 -1 3104
3106 0 498349.56 219270.58 108880 -1 3105
3107 0 498343.47 219121.97 108960 -1 3106
3108 0 498311.25 219069.25 109000 -1 3107
3109 0 498318 218901.95 109120 -1 3108
3110 0 498325.6 218818.12 109200 -1 3109
3111 0 498355.25 218738.5 109280 -1 3110
3112 0 498358.3 218699.92 109320 -1 3111
3113 0 498331.38 218687.62 109360 -1 3112
3114 0 498334.1 218574.23 109520 -1 3113
3115 0 498397.22 218483.19 109640 -1 3114
3116 0 498466.66 218291.33 109760 -1 3115
3117 0 498498.62 218222.97 109880 -1 3116
3118 0 498609.78 218044.94 109960 -1 3117
3119 0 498636.9 217908.83 110040 -1 3118
3120 0 498628.28 217775.95 110120 -1 3119
3121 0 498579.66 217775.44 110160 -1 3120
3122 0 498577.8 217609.75 110200 -1 3121
3123 0 498558.88 217502.67 110240 -1 3122
3124 0 498542.53 217401.94 110280 -1 3123
3125 0 498474.53 217077.61 110440 -1 3124
3126 0 498415.94 217068.83 110600 -1 3125
3127 0 498378.8 217041.66 110720 -1 3126
3128 0 498360.22 217070.64 110840 -1 3127
3129 0 498362.72 217032.03 110960 -1 3128
3130 0 498374.25 216982.69 111040 -1 3129
3131 0 498385.56 216889.7 111080 -1 3130
3132 0 498670.84 216514.75 111160 -1 3131
3133 0 498886.5 216378.55 111240 -1 3132
3134 0 498948.28 216243.4 111280 -1 3133
3135 0 498960.53 216219.42 111320 -1 3134
3136 0 498968.1 216165.78 111360 -1 3135
3137 0 498996.62 216192.98 111400 -1 3136
3138 0 499015.25 216119.97 111480 -1 3137
3139 0 499069.2 215929.9 111600 -1 3138
3140 0 499014.47 215813.33 111720 -1 3139
3141 0 498918.38 215551 111800 -1 3140
3142 0 498830.66 215339.33 111920 -1 3141
3143 0 498872.5 215359.19 111960 -1 3142
3144 0 498759.2 215207.3 112080 -1 3143
3145 0 498790.28 215118.77 112200 -1 3144
3146 0 498819.34 214975.67 112320 -1 3145
3147 0 498892.7 214824.45 112440 -1 3146
3148 0 499034.8 214700.08 112560 -1 3147
3149 0 499132.2 214630.27 112680 -1 3148
3150 0 499196.7 214598.19 112800 -1 3149
3151 0 499208.3 214552.02 112880 -1 3150
3152 0 499246.53 214498.22 113000 -1 3151
3153 0 499268.66 214428.73 113080 -1 3152
3154 0 499318.22 214292.75 113120 -1 3153
3155 0 499315.9 214055.84 113240 -1 3154
3156 0 499333.47 213842.27 113360 -1 3155
3157 0 499304.16 213782.77 113440 -1 3156
3158 0 499223.75 213622.44 113560 -1 3157
3159 0 499135.12 213555.42 113680 -1 3158
3160 0 499074.12 213525.86 113760 -1 3159
3161 0 499072.7 213493.97 113800 -1 3160
3162 0 498932 213144.02 113800 -1 3161
3163 0 498894.03 212835.84 113800 -1 3162
3164 0 499005 212456.58 113800 -1 3163
3165 0 498977.3 212417.7 113920 -1 3164
3166 0 499024.8 212255.25 114040 -1 3165
3167 0 499012.62 212072.47 114160 -1 3166
3168 0 499021.62 211992.48 114280 -1 3167
3169 0 499005.3 211863.95 114400 -1 3168
3170 0 498920.72 211833.53 114440 -1 3169
3171 0 498923.78 211741.19 114560 -1 3170
3172 0 498906.72 211737.42 114680 -1 3171
3173 0 498940.06 211660.72 114800 -1 3172
3174 0 498929.94 211669.66 114840 -1 3173
3175 0 498949.94 211533.9 114880 -1 3174
3176 0 498968.5 211389.72 114920 -1 3175
3177 0 499050.3 211317.02 114960 -1 3176
3178 0 499192 211188.08 115000 -1 3177
3179 0 499321.2 210994.94 115120 -1 3178
3180 0 499358 210943.88 115240 -1 3179
3181 0 499422.72 210866.94 115400 -1 3180
3182 0 499445.6 210825.84 115520 -1 3181
3183 0 499398.56 210730.42 115640 -1 3182
3184 0 499479.97 210739.73 115680 -1 3183
3185 0 499440.56 210284.83 115800 -1 3184
3186 0 499411.94 210231.34 115920 -1 3185
3187 0 499326.66 210132.52 116040 -1 3186
3188 0 499270.9 209826.92 116160 -1 3187
3189 0 499217.97 209671.62 116320 -1 3188
3190 0 499155.4 209610.89 116440 -1 3189
3191 0 499167.7 209554.3 116600 -1 3190
3192 0 499188.75 209483.06 116640 -1 3191
3193 0 499110 209330.23 116800 -1 3192
3194 0 499105.16 209179.14 116960 -1 3193
3195 0 499093.8 209130.73 117120 -1 3194
3196 0 499054.53 209146.64 117280 -1 3195
3197 0 499051.38 209131.5 117400 -1 3196
3198 0 499179.34 209127.22 117480 -1 3197
3199 0 499059 209037.94 117560 -1 3198
3200 0 499089.94 209027.83 117680 -1 3199
3201 0 499123.03 208957.98 117800 -1 3200
3202 0 499203.53 208939.64 117840 -1 3201
3203 0 499277.28 208716.39 117960 -1 3202
3204 0 499382.75 208617.95 118040 -1 3203
3205 0 499653.53 208499.1 118160 -1 3204
3206 0 499777.78 208427.47 118320 -1 3205
3207 0 499847.34 208376.17 118440 -1 3206
3208 0 499807.56 208311.1 118600 -1 3207
3209 0 499732.28 208334.27 118720 -1 3208
3210 0 499734.97 208324.48 118760 -1 3209
3211 0 499740.78 208296.06 118800 -1 3210
3212 0 499731.8 208297.81 118840 -1 3211
3213 0 499664.72 208243.25 118880 -1 3212
3214 0 499682.3 208248.73 118920 -1 3213
3215 0 499658.53 208289.17 118960 -1 3214
3216 0 499571.4 208165.62 119000 -1 3215
3217 0 499525.94 208081.81 119040 -1 3216
3218 0 499511.1 207939.23 119080 -1 3217
3219 0 499458.34 207546.78 119120 -1 3218
3220 0 499472.25 207301.98 119160 -1 3219
3221 0 499492.28 207220.08 119200 -1 3220
3222 0 499453.03 207182.53 119240 -1 3221
3223 0 499412.38 207154.47 119280 -1 3222
3224 0 499411.72 207118.38 119320 -1 3223
3225 0 499291.94 207065.78 119360 -1 3224
3226 0 499322.72 207003.2 119400 -1 3225
3227 0 499331.97 206974.12 119440 -1 3226
3228 0 499298.9 206928.42 119480 -1 3227
3229 0 499282.3 206822.97 119520 -1 3228
3230 0 499231.22 206759.75 119560 -1 3229
3231 0 499228.38 206739.31 119600 -1 3230
3232 0 499264.47 206684.62 119640 -1 3231
3233 0 499250.34 206572.94 119680 -1 3232
3234 0 499126.34 206429.08 119840 -1 3233
3235 0 499322.2 206215.02 119960 -1 3234
3236 0 499559.3 206122.9 120120 -1 3235
3237 0 499761.2 205999.42 120280 -1 3236
3238 0 499865.8 205944.27 120400 -1 3237
3239 0 499992.75 205910.69 120560 -1 3238
3240 0 500041.44 205842.05 120680 -1 3239
3241 0 499967.53 205764.06 120800 -1 3240
3242 0 499967 205759.78 120920 -1 3241
3243 0 499925.47 205700.6 121040 -1 3242
3244 0 499844.75 205690.42 121160 -1 3243
3245 0 499758.47 205601.02 121280 -1 3244
3246 0 499591.47 205444.81 121400 -1 3245
3247 0 499472.97 205378.89 121520 -1 3246
3248 0 499407.12 205341.48 121560 -1 3247
3249 0 499350.22 205273.89 121600 -1 3248
3250 0 499224.3 205138.86 121720 -1 3249
3251 0 499079.03 205048.8 121840 -1 3250
3252 0 499038.03 204995.05 121880 -1 3251
3253 0 499014.03 204953.8 121920 -1 3252
3254 0 498921.25 204735.19 122040 -1 3253
3255 0 498790.75 204516.33 122200 -1 3254
3256 0 498718.22 204418.22 122320 -1 3255
3257 0 498630.62 204275.83 122440 -1 3256
3258 0 498671 204211.1 122480 -1 3257
3259 0 498730.12 204104.22 122520 -1 3258
3260 0 498838.66 203920.4 122560 -1 3259
3261 0 498973.66 203647.11 122600 -1 3260
3262 0 498884.84 203330.38 122720 -1 3261
3263 0 498960.28 203184.31 122880 -1 3262
3264 0 499062.88 203016.4 123000 -1 3263
3265 0 499136.1 202873.25 123160 -1 3264
3266 0 499102.7 202814.11 123280 -1 3265
3267 0 499027.25 202773.67 123440 -1 3266
3268 0 498899.03 202735.5 123560 -1 3267
3269 0 498752.6 202762.27 123720 -1 3268
3270 0 498460.5 202610.73 123880 -1 3269
3271 0 498280.6 202548.86 124000 -1 3270
3272 0 498210.97 202423.48 124120 -1 3271
3273 0 498229.66 202336.25 124240 -1 3272
3274 0 498265.4 202263.31 124320 -1 3273
3275 0 498258.75 202103.42 124440 -1 3274
3276 0 498351.12 202029.2 124560 -1 3275
3277 0 498390.47 201935.19 124640 -1 3276
3278 0 498449.56 201754.19 124760 -1 3277
3279 0 498463.53 201715.28 124800 -1 3278
3280 0 498538.75 201521.94 124920 -1 3279
3281 0 498577.62 201384.92 125040 -1 3280
3282 0 498581.47 201298.12 125120 -1 3281
3283 0 498599.1 201198.72 125240 -1 3282
3284 0 498570.62 201073.36 125360 -1 3283
3285 0 498562.3 200985.31 125440 -1 3284
3286 0 498524.25 200754.33 125560 -1 3285
3287 0 498540.47 200667.12 125680 -1 3286
3288 0 498446.8 200477.61 125800 -1 3287
3289 0 498459.34 200483.78 125920 -1 3288
3290 0 498448.6 200350.4 126040 -1 3289
3291 0 498502.12 200104.39 126200 -1 3290
3292 0 498543.1 200053.03 126320 -1 3291
3293 0 498671.5 199999.61 126440 -1 3292
3294 0 498696.47 199984.58 126560 -1 3293
3295 0 498703.28 199809.03 126600 -1 3294
3296 0 498533.94 199466.1 126640 -1 3295
3297 0 498516.25 199346.5 126720 -1 3296
3298 0 498472.88 199219.48 126840 -1 3297
3299 0 498491.2 199115.34 126960 -1 3298
3300 0 498489.2 199030.55 127080 -1 3299
3301 0 498486.06 198967.02 127200 -1 3300
3302 0 498454.56 198882.08 127320 -1 3301
3303 0 498437.47 198797.78 127440 -1 3302
3304 0 498430.34 198716.61 127560 -1 3303
3305 0 498362.8 198604.1 127680 -1 3304
3306 0 498325.5 198551 127840 -1 3305
3307 0 498292.75 198483.27 127880 -1 3306
3308 0 498226.56 198316.1 128000 -1 3307
3309 0 498147.3 198149.84 128120 -1 3308
3310 0 498064.16 198072.06 128240 -1 3309
3311 0 498043.78 198015.27 128280 -1 3310
3312 0 497942.38 197771.45 128400 -1 3311
3313 0 497979.25 197569.14 128560 -1 3312
3314 0 497974.75 197514.44 128720 -1 3313
3315 0 497887.5 197396.25 128880 -1 3314
3316 0 497754.94 197195.83 129040 -1 3315
3317 0 497677.7 196964.4 129200 -1 3316
3318 0 497615.16 196860.77 129360 -1 3317
3319 0 497501.7 196699.08 129520 -1 3318
3320 0 497450 196591.97 129680 -1 3319
3321 0 497402.22 196460.88 129800 -1 3320
3322 0 497403.53 196338.83 129920 -1 3321
3323 0 497370.94 196232.67 130040 -1 3322
3324 0 497454.25 196120.72 130160 -1 3323
3325 0 497433.44 195888.1 130280 -1 3324
3326 0 497456.25 195654.11 130440 -1 3325
3327 0 497414.53 195593.55 130560 -1 3326
3328 0 497291.6 195391.02 130720 -1 3327
3329 0 497149.12 195278.1 130880 -1 3328
3330 0 497151.47 195214.1 131000 -1 3329
3331 0 497152.9 195188.05 131160 -1 3330
3332 0 497033.6 195125.33 131280 -1 3331
3333 0 497048.53 195022.88 131400 -1 3332
3334 0 497095.25 194964.69 131520 -1 3333
3335 0 497064.94 194777.7 131640 -1 3334
3336 0 496988.2 194690.02 131680 -1 3335
3337 0 497138.03 194255.08 131800 -1 3336
3338 0 497138.88 194173.1 131920 -1 3337
3339 0 497094.47 193882.83 132040 -1 3338
3340 0 497083.2 193770.88 132160 -1 3339
3341 0 497093.06 193794.45 132200 -1 3340
3342 0 497083.84 193803.9 132240 -1 3341
3343 0 497068.22 193752.36 132400 -1 3342
3344 0 497037.72 193730.1 132520 -1 3343
3345 0 497063.22 193663.78 132640 -1 3344
3346 0 497039.72 193597.6 132760 -1 3345
3347 0 497032.53 193516.72 132880 -1 3346
3348 0 497026.28 193384.83 133000 -1 3347
3349 0 496990.34 193277.9 133160 -1 3348
3350 0 496972.22 193217.66 133200 -1 3349
3351 0 496970.12 193030.98 133360 -1 3350
3352 0 497028.2 192812.72 133520 -1 3351
3353 0 497018.2 192594.47 133680 -1 3352
3354 0 497165.06 192341.62 133840 -1 3353
3355 0 497148.66 192140.73 134000 -1 3354
3356 0 497069.38 191864.47 134160 -1 3355
3357 0 497054.56 191746.34 134320 -1 3356
3358 0 497001.28 191448.53 134480 -1 3357
3359 0 496961.8 191349 134640 -1 3358
3360 0 496951.78 191324.28 134680 -1 3359
3361 0 496872.62 191137.83 134880 -1 3360
3362 0 496771.94 190957.64 135000 -1 3361
3363 0 496705.5 190734.2 135160 -1 3362
3364 0 496739.25 190616.88 135280 -1 3363
3365 0 496711.44 190532.05 135400 -1 3364
3366 0 496683.38 190438.83 135520 -1 3365
3367 0 496667.44 190315.75 135640 -1 3366
3368 0 496695.28 190129.73 135760 -1 3367
3369 0 496728.4 190056.67 135840 -1 3368
3370 0 496765.03 189901.38 135920 -1 3369
3371 0 496670.03 189749.75 136040 -1 3370
3372 0 496688.62 189527.22 136160 -1 3371
3373 0 496567.25 189353.28 136280 -1 3372
3374 0 496509.62 189324.11 136320 -1 3373
3375 0 496481.7 189215.25 136360 -1 3374
3376 0 496396.22 189041.47 136520 -1 3375
3377 0 496467.88 188944.78 136680 -1 3376
3378 0 496325.66 188775 136840 -1 3377
3379 0 496165.62 188565.92 136960 -1 3378
3380 0 495923.94 188397.61 137080 -1 3379
3381 0 495898.88 188216.25 137200 -1 3380
3382 0 495836.84 188071.81 137320 -1 3381
3383 0 495770.84 187992.56 137360 -1 3382
3384 0 495745.1 187802.11 137520 -1 3383
3385 0 495628.7 187707.08 137640 -1 3384
3386 0 495592.3 187668.42 137680 -1 3385
3387 0 495708.53 187434.83 137840 -1 3386
3388 0 495709.94 187262.1 137960 -1 3387
3389 0 495640.56 187247.7 138000 -1 3388
3390 0 495536.22 187243.02 138040 -1 3389
3391 0 495560.25 187212.38 138080 -1 3390
3392 0 495547.8 187166.89 138120 -1 3391
3393 0 495525.5 187139.31 138160 -1 3392
3394 0 495520.06 187068.95 138200 -1 3393
3395 0 495515.75 187030.86 138240 -1 3394
3396 0 495486.62 186959.67 138280 -1 3395
3397 0 495458.7 186909.33 138320 -1 3396
3398 0 495450.44 186851.38 138360 -1 3397
3399 0 495438.3 186784.45 138400 -1 3398
3400 0 495428.78 186734.19 138440 -1 3399
3401 0 495430.53 186707.14 138480 -1 3400
3402 0 495425.06 186688.58 138520 -1 3401
3403 0 495437.7 186670.45 138560 -1 3402
3404 0 495428.88 186649.52 138600 -1 3403
3405 0 495430.4 186630.83 138640 -1 3404
3406 0 495454.03 186563.66 138680 -1 3405
3407 0 495467.5 186509.31 138720 -1 3406
3408 0 495488.03 186466.98 138760 -1 3407
3409 0 495510.56 186415.17 138800 -1 3408
3410 0 495533.28 186381.11 138840 -1 3409
3411 0 495553.78 186342.39 138880 -1 3410
3412 0 495574.66 186306.9 138920 -1 3411
3413 0 495590.5 186262.97 138960 -1 3412
3414 0 495588.47 186208.55 139000 -1 3413
3415 0 495591.5 186160.4 139040 -1 3414
3416 0 495584.22 186104.36 139080 -1 3415
3417 0 495581.4 186043.81 139120 -1 3416
3418 0 495602.75 186017.31 139160 -1 3417
3419 0 495622.2 185988 139200 -1 3418
3420 0 495643.62 185973.73 139240 -1 3419
3421 0 495757.28 186089.84 139280 -1 3420
3422 0 495794.88 186087.08 139320 -1 3421
3423 0 495826.72 186070.28 139360 -1 3422
3424 0 495863.72 186056.67 139400 -1 3423
3425 0 495899.7 186051.23 139440 -1 3424
3426 0 495932.56 186031.4 139480 -1 3425
3427 0 495968.8 186022.23 139520 -1 3426
3428 0 495998.62 186013.52 139560 -1 3427
3429 0 496033.7 186003.69 139600 -1 3428
3430 0 496063.44 186001.42 139640 -1 3429
3431 0 496076.03 185967.73 139680 -1 3430
3432 0 496093.2 185938.7 139720 -1 3431
3433 0 496106.16 185908.44 139760 -1 3432
3434 0 496115.53 185870.44 139800 -1 3433
3435 0 496111.3 185864.42 139840 -1 3434
3436 0 496107.84 185861.9 139880 -1 3435
3437 0 496103.7 185861.92 139920 -1 3436
3438 0 496099.62 185857.64 139960 -1 3437
3439 0 496068.06 185788.25 140000 -1 3438
3440 0 496019.25 185726.6 140040 -1 3439
3441 0 495984.88 185661.42 140080 -1 3440
3442 0 495907.97 185630.58 140120 -1 3441
3443 0 495909.6 185615.05 140160 -1 3442
3444 0 495905.8 185558.5 140200 -1 3443
3445 0 495891.2 185535.08 140240 -1 3444
3446 0 495876.12 185500.19 140280 -1 3445
3447 0 495868.7 185472.14 140320 -1 3446
3448 0 495852.78 185437.58 140360 -1 3447
3449 0 495823.4 185398.25 140400 -1 3448
3450 0 495798.6 185364.33 140440 -1 3449
3451 0 495769.9 185331.55 140480 -1 3450
3452 0 495740.47 185299.97 140520 -1 3451
3453 0 495715.97 185275.4 140560 -1 3452
3454 0 495685.28 185247.55 140600 -1 3453
3455 0 495672.22 185228.19 140640 -1 3454
3456 0 495659.44 185203.88 140680 -1 3455
3457 0 495645.56 185172.22 140720 -1 3456
3458 0 495632.03 185143.42 140760 -1 3457
3459 0 495614.56 185129.19 140800 -1 3458
3460 0 495600.28 185092.69 140840 -1 3459
3461 0 495600.16 185050.95 140880 -1 3460
3462 0 495601.25 185010.66 140920 -1 3461
3463 0 495599.6 184950.73 140960 -1 3462
3464 0 495601.28 184893.73 141000 -1 3463
3465 0 495597.72 184845.9 141040 -1 3464
3466 0 495613.7 184775.56 141080 -1 3465
3467 0 495628.94 184705.14 141120 -1 3466
3468 0 495643.3 184642.64 141160 -1 3467
3469 0 495652.88 184580.6 141200 -1 3468
3470 0 495666.16 184501.47 141240 -1 3469
3471 0 495723.9 184333.1 141280 -1 3470
3472 0 495782.9 184160.08 141320 -1 3471
3473 0 495845.84 183983 141360 -1 3472
3474 0 495901.62 183818.05 141400 -1 3473
3475 0 495912.62 183807.23 141440 -1 3474
3476 0 495918.62 183802.88 141480 -1 3475
3477 0 495924.4 183799.67 141520 -1 3476
3478 0 495933.3 183799.19 141560 -1 3477
3479 0 495935.5 183789.8 141600 -1 3478
3480 0 495922.56 183705.66 141640 -1 3479
3481 0 495906.2 183633.33 141680 -1 3480
3482 0 495887.34 183555.69 141720 -1 3481
3483 0 495874.1 183493.53 141760 -1 3482
3484 0 495874.03 183411.64 141800 -1 3483
3485 0 495867.28 183326.81 141840 -1 3484
3486 0 495860.72 183238.95 141880 -1 3485
3487 0 495862.97 183170.62 141920 -1 3486
3488 0 495873.5 183091.95 141960 -1 3487
3489 0 495870.44 183100.47 142000 -1 3488
3490 0 495872.94 183101.47 142040 -1 3489
3491 0 495880.06 183096.89 142080 -1 3490
3492 0 495879.1 183096.2 142120 -1 3491
3493 0 495870.9 183040.11 142160 -1 3492
3494 0 495878.06 182976.83 142200 -1 3493
3495 0 495876.72 182905.62 142240 -1 3494
3496 0 495883.56 182847.83 142280 -1 3495
3497 0 495893.5 182814.88 142320 -1 3496
3498 0 495911.88 182783.95 142360 -1 3497
3499 0 495920 182748.42 142400 -1 3498
3500 0 495927.53 182716.28 142440 -1 3499
3501 0 495943.1 182684.06 142480 -1 3500
3502 0 495954.72 182651.4 142520 -1 3501
3503 0 495963.8 182605.11 142560 -1 3502
3504 0 495964.88 182600.6 142600 -1 3503
3505 0 495962.72 182527.86 142640 -1 3504
3506 0 495958.8 182457.48 142680 -1 3505
3507 0 495960.75 182383.56 142720 -1 3506
3508 0 495953.1 182325.14 142760 -1 3507
3509 0 495964.78 182274.64 142800 -1 3508
3510 0 495980.94 182229.66 142840 -1 3509
3511 0 495976.4 182208.31 142880 -1 3510
3512 0 495989.7 182153.2 142920 -1 3511
3513 0 495988.7 182116.14 142960 -1 3512
3514 0 495976.8 182028.67 143000 -1 3513
3515 0 495955.7 181930.98 143040 -1 3514
3516 0 495940.16 181845.42 143080 -1 3515
3517 0 495995 181806.23 143120 -1 3516
3518 0 496047.9 181725.16 143160 -1 3517
3519 0 496117.97 181666.23 143200 -1 3518
3520 0 496163 181606.5 143240 -1 3519
3521 0 496225.6 181551.1 143280 -1 3520
3522 0 496269.5 181478.25 143320 -1 3521
3523 0 496308.6 181410.77 143360 -1 3522
3524 0 496353.1 181350.83 143400 -1 3523
3525 0 496389.94 181253.73 143440 -1 3524
3526 0 496424.72 181181.17 143480 -1 3525
3527 0 496427.22 181108.34 143520 -1 3526
3528 0 496438.03 181040.1 143560 -1 3527
3529 0 496443.6 180983.72 143600 -1 3528
3530 0 496455.5 180938.84 143640 -1 3529
3531 0 496458.84 180880.97 143680 -1 3530
3532 0 496481.22 180831.28 143720 -1 3531
3533 0 496497.5 180760.17 143760 -1 3532
3534 0 496647.25 180492.03 143920 -1 3533
3535 0 496640.25 180416.5 143960 -1 3534
3536 0 496658.88 180354.17 144000 -1 3535
3537 0 496660.97 180342.22 144040 -1 3536
3538 0 496656.28 180331.44 144080 -1 3537
3539 0 496650.34 180325.7 144120 -1 3538
3540 0 496653.34 180321.55 144160 -1 3539
3541 0 496656.28 180315.92 144200 -1 3540
3542 0 496313.03 179471.2 144240 -1 3541
3543 0 496280.4 179435.8 144280 -1 3542
3544 0 496249.47 179394.58 144320 -1 3543
3545 0 496216.34 179369.31 144360 -1 3544
3546 0 496185 179329.61 144400 -1 3545
3547 0 496144.28 179298.67 144440 -1 3546
3548 0 496113 179272.22 144480 -1 3547
3549 0 496082.8 179229.23 144520 -1 3548
3550 0 496050.56 179208.05 144560 -1 3549
3551 0 496074.47 179154.58 144600 -1 3550
3552 0 496094.53 179079.16 144640 -1 3551
3553 0 496121.03 179034.48 144680 -1 3552
3554 0 496142.2 178982.97 144720 -1 3553
3555 0 496167.6 178918.22 144760 -1 3554
3556 0 496183.88 178888.34 144800 -1 3555
3557 0 496204.97 178852.7 144840 -1 3556
3558 0 496228.84 178796.31 144880 -1 3557
3559 0 496179.28 178617.4 144920 -1 3558
3560 0 496185.8 178479.67 144960 -1 3559
3561 0 496191.97 178345.97 145000 -1 3560
3562 0 496201.25 178228.11 145040 -1 3561
3563 0 496206.72 178091.97 145080 -1 3562
3564 0 496215.2 178064.6 145120 -1 3563
3565 0 496218.06 178040.78 145160 -1 3564
3566 0 496211.6 178013.44 145200 -1 3565
3567 0 496214.1 177971.11 145240 -1 3566
3568 0 496215.9 177936.94 145280 -1 3567
3569 0 496200.53 177925.62 145320 -1 3568
3570 0 496191.34 177895.45 145360 -1 3569
3571 0 496174.6 177868.52 145400 -1 3570
3572 0 496152.56 177835.3 145440 -1 3571
3573 0 496147.28 177819.56 145480 -1 3572
3574 0 496151.56 177792.05 145520 -1 3573
3575 0 496173.25 177751.45 145560 -1 3574
3576 0 496175.3 177738.14 145600 -1 3575
3577 0 496186.62 177713.02 145640 -1 3576
3578 0 496206.47 177677.23 145680 -1 3577
3579 0 496185.25 177763.23 145720 -1 3578
3580 0 496107.2 177846.36 145760 -1 3579
3581 0 496086.84 177753.62 145800 -1 3580
3582 0 496059.16 177708.58 145840 -1 3581
3583 0 496029.4 177664.62 145880 -1 3582
3584 0 496002.5 177600.48 145920 -1 3583
3585 0 495977.16 177502.22 145960 -1 3584
3586 0 495947.66 177434.98 146000 -1 3585
3587 0 495914.6 177381.19 146040 -1 3586
3588 0 495893.1 177303.81 146080 -1 3587
3589 0 495861.25 177259.12 146120 -1 3588
3590 0 495805.06 177223.53 146160 -1 3589
3591 0 495749.4 177149.81 146200 -1 3590
3592 0 495684.28 177104.5 146240 -1 3591
3593 0 495611.34 177029.97 146280 -1 3592
3594 0 495574.7 176958.34 146320 -1 3593
3595 0 495533.84 176876.45 146360 -1 3594
3596 0 495510.78 176805.92 146400 -1 3595
3597 0 495475.22 176730.03 146440 -1 3596
3598 0 495496.97 176703.9 146480 -1 3597
3599 0 495537.12 176680.31 146520 -1 3598
3600 0 495573.9 176629.73 146560 -1 3599
3601 0 495598.28 176596.08 146600 -1 3600
3602 0 495614 176568.83 146640 -1 3601
3603 0 495597.7 176573.56 146680 -1 3602
3604 0 495619.38 176489.64 146720 -1 3603
3605 0 495627.75 176431.36 146760 -1 3604
3606 0 495644.9 176368.95 146800 -1 3605
3607 0 495639.62 176335.84 146840 -1 3606
3608 0 495644.25 176287.19 146880 -1 3607
3609 0 495640.72 176243.86 146920 -1 3608
3610 0 495633.1 176217 146960 -1 3609
3611 0 495636.16 176161.27 147000 -1 3610
3612 0 495617.1 176111.94 147040 -1 3611
3613 0 495598.44 176061.89 147080 -1 3612
3614 0 495585.56 176008.67 147120 -1 3613
3615 0 495566.03 175958.83 147160 -1 3614
3616 0 495551.25 175887.42 147200 -1 3615
3617 0 495575.66 175775.5 147240 -1 3616
3618 0 495588.78 175709.88 147280 -1 3617
3619 0 495599.06 175641.9 147320 -1 3618
3620 0 495618.47 175568.92 147360 -1 3619
3621 0 495637.28 175494.98 147400 -1 3620
3622 0 495640.2 175440.31 147440 -1 3621
3623 0 495646.84 175387.77 147480 -1 3622
3624 0 495654 175345.58 147520 -1 3623
3625 0 495655.9 175279.47 147560 -1 3624
3626 0 495669.38 175240.75 147600 -1 3625
3627 0 495669.84 175204.3 147640 -1 3626
3628 0 495671.12 175161.88 147680 -1 3627
3629 0 495676.06 175126.22 147720 -1 3628
3630 0 495679 175110.27 147760 -1 3629
3631 0 495685.66 175070.75 147800 -1 3630
3632 0 495658.53 175021.4 147840 -1 3631
3633 0 495627.94 174972.17 147880 -1 3632
3634 0 495603.56 174912.14 147920 -1 3633
3635 0 495576.3 174842.62 147960 -1 3634
3636 0 495544.94 174787.36 148000 -1 3635
3637 0 495539.7 174734.48 148040 -1 3636
3638 0 495528.66 174680.8 148080 -1 3637
3639 0 495514.1 174619.34 148120 -1 3638
3640 0 495485.16 174549.84 148160 -1 3639
3641 0 495442.84 174488.77 148200 -1 3640
3642 0 495394.5 174414.69 148240 -1 3641
3643 0 495440.94 174392.48 148280 -1 3642
3644 0 495454.62 174403.36 148320 -1 3643
3645 0 495464.78 174354.08 148360 -1 3644
3646 0 495475.25 174299.72 148400 -1 3645
3647 0 495450.22 174238.5 148440 -1 3646
3648 0 495448.7 174198.47 148480 -1 3647
3649 0 495439.56 174137.73 148520 -1 3648
3650 0 495401.62 174037.22 148560 -1 3649
3651 0 495374.25 173902.52 148640 -1 3650
3652 0 495353.25 173836.77 148680 -1 3651
3653 0 495340.5 173745.86 148720 -1 3652
3654 0 495326.47 173635.11 148760 -1 3653
3655 0 495295.6 173509.3 148800 -1 3654
3656 0 495287.88 173409.14 148840 -1 3655
3657 0 495261.78 173339.11 148880 -1 3656
3658 0 495249.7 173287.83 148920 -1 3657
3659 0 495242.03 173243.52 148960 -1 3658
3660 0 495226.75 173202.61 149000 -1 3659
3661 0 495222.03 173160.58 149040 -1 3660
3662 0 495203.56 173116.19 149080 -1 3661
3663 0 495187.8 173091.8 149120 -1 3662
3664 0 495159.97 173078.4 149160 -1 3663
3665 0 495132.53 173053.33 149200 -1 3664
3666 0 495103.6 173032.98 149240 -1 3665
3667 0 495090.2 173024.7 149280 -1 3666
3668 0 495069 173015.58 149320 -1 3667
3669 0 495055.78 172990.55 149360 -1 3668
3670 0 495031.16 172980.39 149400 -1 3669
3671 0 495009.03 172953.81 149440 -1 3670
3672 0 494982.78 172940.03 149480 -1 3671
3673 0 494984.03 172881.78 149520 -1 3672
3674 0 494977.75 172821.39 149560 -1 3673
3675 0 495009.78 172867.84 149600 -1 3674
3676 0 495036.1 172889.28 149640 -1 3675
3677 0 495066.97 172945.23 149680 -1 3676
3678 0 495080.62 173015.05 149720 -1 3677
3679 0 495082.16 173034.55 149760 -1 3678
3680 0 495109.34 173069.48 149800 -1 3679
3681 0 495123.75 173114.61 149840 -1 3680
3682 0 495143.4 173151.89 149880 -1 3681
3683 0 495156.12 173180.38 149920 -1 3682
3684 0 495167.22 173184.22 149960 -1 3683
3685 0 495163.9 173189.38 150000 -1 3684
3686 0 495185.1 173090.39 150040 -1 3685
3687 0 495145.4 173149.56 150080 -1 3686
3688 0 495167 173064.66 150120 -1 3687
3689 0 495200.38 173011.22 150160 -1 3688
3690 0 495198.9 172965 150200 -1 3689
3691 0 495189.56 172914.06 150240 -1 3690
3692 0 495197.5 172858.6 150280 -1 3691
3693 0 495192.72 172782.14 150320 -1 3692
3694 0 495184.78 172713.8 150360 -1 3693
3695 0 495180.94 172589.53 150400 -1 3694
3696 0 495176.7 172436.66 150440 -1 3695
3697 0 495163.84 172267.03 150480 -1 3696
3698 0 495132.56 172099.48 150520 -1 3697
3699 0 495093.2 171896.45 150560 -1 3698
3700 0 495048.06 171720.3 150600 -1 3699
3701 0 495023.1 171560.02 150640 -1 3700
3702 0 495006.03 171387.89 150680 -1 3701
3703 0 494992.75 171224.28 150720 -1 3702
3704 0 494968.75 171115.17 150760 -1 3703
3705 0 494970.88 170994.83 150800 -1 3704
3706 0 494943.66 170882.94 150840 -1 3705
3707 0 494928.47 170779.4 150880 -1 3706
3708 0 494909.7 170676.55 150920 -1 3707
3709 0 494889.78 170563.98 150960 -1 3708
3710 0 494865.97 170499.31 151000 -1 3709
3711 0 494848.66 170457.08 151040 -1 3710
3712 0 494828.34 170390.1 151080 -1 3711
3713 0 494801.06 170312.52 151120 -1 3712
3714 0 494781.28 170272.75 151160 -1 3713
3715 0 494772.62 170199.14 151200 -1 3714
3716 0 494766.62 170132.45 151240 -1 3715
3717 0 494760.9 170069.69 151280 -1 3716
3718 0 494760 170004.22 151320 -1 3717
3719 0 494749.06 169924.36 151360 -1 3718
3720 0 494733.25 169861 151400 -1 3719
3721 0 494726.4 169807.95 151440 -1 3720
3722 0 494707.47 169716.8 151480 -1 3721
3723 0 494695.1 169656.19 151520 -1 3722
3724 0 494679.7 169621.31 151560 -1 3723
3725 0 494671.22 169572.02 151600 -1 3724
3726 0 494655.97 169540.05 151640 -1 3725
3727 0 494650.56 169497.14 151680 -1 3726
3728 0 494637.78 169451.2 151720 -1 3727
3729 0 494622.03 169351.28 151760 -1 3728
3730 0 494607.16 169251.69 151800 -1 3729
3731 0 494590.97 169135.11 151840 -1 3730
3732 0 494564.8 169013.53 151880 -1 3731
3733 0 494542.9 168918.1 151920 -1 3732
3734 0 494538.06 168856.33 151960 -1 3733
3735 0 494533.66 168810.39 152000 -1 3734
3736 0 494527.88 168751.5 152040 -1 3735
3737 0 494524.06 168710.62 152080 -1 3736
3738 0 494520.75 168656.89 152120 -1 3737
3739 0 494509.5 168603.83 152160 -1 3738
3740 0 494497.7 168547.84 152200 -1 3739
3741 0 494485.5 168492.2 152240 -1 3740
3742 0 494474.53 168448.39 152280 -1 3741
3743 0 494461.94 168379.61 152320 -1 3742
3744 0 494456.53 168335.17 152360 -1 3743
3745 0 494455.1 168295.62 152400 -1 3744
3746 0 494459.2 168257.72 152440 -1 3745
3747 0 494451.44 168214.4 152480 -1 3746
3748 0 494448.28 168181.27 152520 -1 3747
3749 0 494449.4 168128.42 152560 -1 3748
3750 0 494441.6 168080.6 152600 -1 3749
3751 0 494437.44 168021.19 152640 -1 3750
3752 0 494440.53 167962.75 152680 -1 3751
3753 0 494425.8 167900.61 152720 -1 3752
3754 0 494409.75 167827.31 152760 -1 3753
3755 0 494403.22 167744.69 152800 -1 3754
3756 0 494387 167672.89 152840 -1 3755
3757 0 494368.53 167572.42 152880 -1 3756
3758 0 494350.84 167480.62 152920 -1 3757
3759 0 494350.78 167423.12 152960 -1 3758
3760 0 494357.3 167371.66 153000 -1 3759
3761 0 494367.16 167310.92 153040 -1 3760
3762 0 494369.34 167271.56 153080 -1 3761
3763 0 494317.4 167169.53 153120 -1 3762
3764 0 494270.78 167103.92 153160 -1 3763
3765 0 494220.9 167027.38 153200 -1 3764
3766 0 494170.78 166973.44 153240 -1 3765
3767 0 494125.53 166912.23 153280 -1 3766
3768 0 494093.03 166849.25 153320 -1 3767
3769 0 494062.6 166775.81 153360 -1 3768
3770 0 494035.47 166689.94 153400 -1 3769
3771 0 494001.6 166613.81 153440 -1 3770
3772 0 493971.9 166488.75 153480 -1 3771
3773 0 493950.53 166353.11 153520 -1 3772
3774 0 493919.3 166216.84 153560 -1 3773
3775 0 493889.94 166090.6 153600 -1 3774
3776 0 493800.38 165930.03 153640 -1 3775
3777 0 493717.12 165792.61 153680 -1 3776
3778 0 493635.22 165649.62 153720 -1 3777
3779 0 493573.38 165540.25 153760 -1 3778
3780 0 493530.9 165447.88 153800 -1 3779
3781 0 493480.03 165339.36 153840 -1 3780
3782 0 493423.6 165214.17 153880 -1 3781
3783 0 493411.44 165200.55 153920 -1 3782
3784 0 493382.9 165172.73 153960 -1 3783
3785 0 493374.9 165156.3 154000 -1 3784
3786 0 493359.78 165137.36 154040 -1 3785
3787 0 493346.06 165101.53 154080 -1 3786
3788 0 493346.75 164997.2 154120 -1 3787
3789 0 493338.16 164901.83 154160 -1 3788
3790 0 493340.53 164800.95 154200 -1 3789
3791 0 493334.6 164693.38 154240 -1 3790
3792 0 493333.8 164639.28 154280 -1 3791
3793 0 493318.2 164589.95 154320 -1 3792
3794 0 493314.8 164558.81 154360 -1 3793
3795 0 493311.47 164514.67 154400 -1 3794
3796 0 493308.88 164472.16 154440 -1 3795
3797 0 493301.38 164406.08 154480 -1 3796
3798 0 493287.66 164343.94 154520 -1 3797
3799 0 493280.1 164283.55 154560 -1 3798
3800 0 493273.06 164220.31 154600 -1 3799
3801 0 493257.84 164161.75 154640 -1 3800
3802 0 493248.34 164093.1 154680 -1 3801
3803 0 493215.53 164047.5 154720 -1 3802
3804 0 493193.28 164012.05 154760 -1 3803
3805 0 493170.12 163982.95 154800 -1 3804
3806 0 493139.7 163932.02 154840 -1 3805
3807 0 493120.16 163892.19 154880 -1 3806
3808 0 493091.2 163860.39 154920 -1 3807
3809 0 493061.66 163817.88 154960 -1 3808
3810 0 493044.6 163793.72 155000 -1 3809
3811 0 493014.16 163763.52 155040 -1 3810
3812 0 492985.88 163733.77 155080 -1 3811
3813 0 492965.22 163647.44 155120 -1 3812
3814 0 492946.97 163588.72 155160 -1 3813
3815 0 492929.5 163533.95 155200 -1 3814
3816 0 492911.12 163465.75 155240 -1 3815
3817 0 492890.5 163395.84 155280 -1 3816
3818 0 492872.8 163176 155320 -1 3817
3819 0 492859.34 162942.39 155360 -1 3818
3820 0 492852.34 162717.61 155400 -1 3819
3821 0 492834.22 162495.9 155440 -1 3820
3822 0 492808.12 162399.69 155480 -1 3821
3823 0 492785.66 162306.62 155520 -1 3822
3824 0 492763.66 162218.53 155560 -1 3823
3825 0 492747.75 162134.9 155600 -1 3824
3826 0 492708.94 162085.62 155640 -1 3825
3827 0 492685.16 162037.81 155680 -1 3826
3828 0 492631.3 162001.39 155720 -1 3827
3829 0 492617.5 161939.16 155760 -1 3828
3830 0 492577.56 161878.75 155800 -1 3829
3831 0 492574.56 161765.88 155840 -1 3830
3832 0 492587.88 161645.92 155880 -1 3831
3833 0 492598.1 161536.69 155920 -1 3832
3834 0 492645 161517.5 155960 -1 3833
3835 0 492561.5 161312.11 156000 -1 3834
3836 0 492495.38 161157.6 156040 -1 3835
3837 0 492425.1 161001.94 156080 -1 3836
3838 0 492378.9 160759.06 156120 -1 3837
3839 0 492331.72 160523.22 156160 -1 3838
3840 0 492281.78 160298.5 156200 -1 3839
3841 0 492229.12 160064.64 156240 -1 3840
3842 0 492260.9 159935.17 156280 -1 3841
3843 0 492296.78 159822.84 156320 -1 3842
3844 0 492330.12 159710.81 156360 -1 3843
3845 0 492365.03 159601.86 156400 -1 3844
3846 0 492377.88 159502.31 156440 -1 3845
3847 0 492378.94 159395.69 156480 -1 3846
3848 0 492394.34 159298.66 156520 -1 3847
3849 0 492405.5 159199.69 156560 -1 3848
3850 0 492351.56 159204.78 156600 -1 3849
3851 0 492341.75 159132.45 156640 -1 3850
3852 0 492322.62 159078.98 156680 -1 3851
3853 0 492314.28 159031.94 156720 -1 3852
3854 0 492303.4 158959.86 156760 -1 3853
3855 0 492291.5 158881.8 156800 -1 3854
3856 0 492249.38 158770.55 156840 -1 3855
3857 0 492212.5 158662.66 156880 -1 3856
3858 0 492170.47 158572.33 156920 -1 3857
3859 0 492128.8 158478.05 156960 -1 3858
3860 0 492089.4 158377.34 157000 -1 3859
3861 0 492051.12 158275 157040 -1 3860
3862 0 492009.2 158212.52 157080 -1 3861
3863 0 491967 158167.81 157120 -1 3862
3864 0 491922 158118.39 157160 -1 3863
3865 0 491886.34 158062.36 157200 -1 3864
3866 0 491836.78 158017.89 157240 -1 3865
3867 0 491771.84 157921.88 157280 -1 3866
3868 0 491715.28 157827.98 157320 -1 3867
3869 0 491657.66 157735.72 157360 -1 3868
3870 0 491596.7 157639 157400 -1 3869
3871 0 491537.75 157541.62 157440 -1 3870
3872 0 491535.06 157513.6 157480 -1 3871
3873 0 491527.38 157489.12 157520 -1 3872
3874 0 491529.2 157459.4 157560 -1 3873
3875 0 491521.75 157434.4 157600 -1 3874
3876 0 491519.88 157409.88 157640 -1 3875
3877 0 491512 157388.77 157680 -1 3876
3878 0 491485.5 157369.48 157720 -1 3877
3879 0 491464.56 157332.19 157760 -1 3878
3880 0 491441.6 157329.14 157800 -1 3879
3881 0 491424.66 157315.69 157840 -1 3880
3882 0 491407.97 157289.58 157880 -1 3881
3883 0 491382 157247.5 157920 -1 3882
3884 0 491312.7 157248.55 157960 -1 3883
3885 0 491237.06 157236.34 158000 -1 3884
3886 0 491261.06 157160.33 158040 -1 3885
3887 0 491267.4 157109.47 158080 -1 3886
3888 0 491261.4 157082.64 158120 -1 3887
3889 0 491197.12 157073.14 158160 -1 3888
3890 0 491142.03 157006.81 158200 -1 3889
3891 0 491081.47 156931.73 158240 -1 3890
3892 0 491024.97 156852.89 158280 -1 3891
3893 0 490964.97 156781.17 158320 -1 3892
3894 0 490901.22 156703.55 158360 -1 3893
3895 0 490866.2 156660 158400 -1 3894
3896 0 490826.6 156628.08 158440 -1 3895
3897 0 490804.53 156581.62 158480 -1 3896
3898 0 490761.4 156544.11 158520 -1 3897
3899 0 490723.16 156502.77 158560 -1 3898
3900 0 490700.8 156462.06 158600 -1 3899
3901 0 490661.53 156426.33 158640 -1 3900
3902 0 490617.84 156420.33 158680 -1 3901
3903 0 490576.5 156416.14 158720 -1 3902
3904 0 490541.34 156418.16 158760 -1 3903
3905 0 490505.94 156401.67 158800 -1 3904
3906 0 490467.97 156395.78 158840 -1 3905
3907 0 490459.28 156372.48 158880 -1 3906
3908 0 490446.03 156363.52 158920 -1 3907
3909 0 490428.44 156332.84 158960 -1 3908
3910 0 490418.8 156308.38 159000 -1 3909
3911 0 490407.12 156287.98 159040 -1 3910
3912 0 490374.12 156257.7 159080 -1 3911
3913 0 490327.28 156211.86 159120 -1 3912
3914 0 490286.06 156162.48 159160 -1 3913
3915 0 490248.22 156100.31 159200 -1 3914
3916 0 490206.1 156054.84 159240 -1 3915
3917 0 490162.16 156001.77 159280 -1 3916
3918 0 490132.84 155948.39 159320 -1 3917
3919 0 490101.7 155891.66 159360 -1 3918
3920 0 490074.16 155816.95 159400 -1 3919
3921 0 490059.3 155770.75 159440 -1 3920
3922 0 490014.44 155709.38 159480 -1 3921
3923 0 489965.75 155667 159520 -1 3922
3924 0 489920.6 155604.38 159560 -1 3923
3925 0 489882.47 155525.61 159600 -1 3924
3926 0 489847.16 155460.22 159640 -1 3925
3927 0 489788.62 155386.9 159680 -1 3926
3928 0 489717.8 155313.23 159720 -1 3927
3929 0 489656 155231.56 159760 -1 3928
3930 0 489574.4 155169.64 159800 -1 3929
3931 0 489495.62 155055.5 159840 -1 3930
3932 0 489412.44 154959.08 159880 -1 3931
3933 0 489305.28 154852.17 159920 -1 3932
3934 0 489212.34 154800.22 159960 -1 3933
3935 0 489072.16 154502.23 160000 -1 3934
3936 0 488972.75 154258.12 160040 -1 3935
3937 0 488881.8 154022.55 160080 -1 3936
3938 0 488771.5 153804.66 160120 -1 3937
3939 0 488674.25 153607.36 160160 -1 3938
3940 0 488590.2 153513.81 160200 -1 3939
3941 0 488500.12 153417.34 160240 -1 3940
3942 0 488409.94 153336.48 160280 -1 3941
3943 0 488329.53 153258.34 160320 -1 3942
3944 0 488244.5 153173.55 160360 -1 3943
3945 0 488155.66 153083 160400 -1 3944
3946 0 488115.12 153020.94 160440 -1 3945
3947 0 488064.5 152952.88 160480 -1 3946
3948 0 488015 152866.98 160520 -1 3947
3949 0 487973 152810.16 160560 -1 3948
3950 0 487912.38 152772.14 160600 -1 3949
3951 0 487889.03 152718.17 160640 -1 3950
3952 0 487858.25 152657.12 160680 -1 3951
3953 0 487816.34 152601.27 160720 -1 3952
3954 0 487777.34 152542.36 160760 -1 3953
3955 0 487775.62 152494.58 160800 -1 3954
3956 0 487772.97 152436.23 160840 -1 3955
3957 0 487780 152363.62 160880 -1 3956
3958 0 487775.7 152320 160920 -1 3957
3959 0 487774.1 152258.97 160960 -1 3958
3960 0 487763.4 152244.47 161000 -1 3959
3961 0 487748.38 152243.11 161040 -1 3960
3962 0 487731.94 152234.73 161080 -1 3961
3963 0 487729.97 152218.78 161120 -1 3962
3964 0 487709.97 152216.7 161160 -1 3963
3965 0 487697.4 152188.17 161200 -1 3964
3966 0 487662.3 152151.12 161240 -1 3965
3967 0 487628.84 152123.48 161280 -1 3966
3968 0 487589.9 152076.6 161320 -1 3967
3969 0 487565.75 152063.1 161360 -1 3968
3970 0 487528.66 152037.58 161400 -1 3969
3971 0 487479.94 152010.11 161440 -1 3970
3972 0 487445.3 151969.14 161480 -1 3971
3973 0 487386.3 151979.16 161520 -1 3972
3974 0 487337.06 151951.23 161560 -1 3973
3975 0 487287.22 151930.61 161600 -1 3974
3976 0 487284.3 151822.78 161640 -1 3975
3977 0 487259.5 151776.33 161680 -1 3976
3978 0 487251.03 151690.31 161720 -1 3977
3979 0 487239.28 151609.16 161760 -1 3978
3980 0 487227.94 151549.78 161800 -1 3979
3981 0 487072.56 151424.89 161840 -1 3980
3982 0 486904.03 151352.81 161880 -1 3981
3983 0 486761.84 151224.73 161920 -1 3982
3984 0 486607.84 151100.55 161960 -1 3983
3985 0 486460.3 150983.2 162000 -1 3984
3986 0 486291.66 150881.05 162040 -1 3985
3987 0 486123.66 150786.92 162080 -1 3986
3988 0 485949.75 150684.27 162120 -1 3987
3989 0 485855.53 150547.58 162160 -1 3988
3990 0 485758.25 150410.75 162200 -1 3989
3991 0 485663.7 150288.5 162240 -1 3990
3992 0 485563.8 150173.28 162280 -1 3991
3993 0 485457.3 150086.14 162320 -1 3992
3994 0 485350.84 150015.61 162360 -1 3993
3995 0 485270.12 149886.92 162400 -1 3994
3996 0 485186.78 149773.25 162440 -1 3995
3997 0 485146.62 149752.48 162480 -1 3996
3998 0 485088.16 149746.8 162520 -1 3997
3999 0 485042.56 149741 162560 -1 3998
4000 0 484982.38 149657.02 162600 -1 3999
4001 0 484933.44 149594.08 162640 -1 4000
4002 0 484887.34 149526.55 162680 -1 4001
4003 0 484834.75 149473.75 162720 -1 4002
4004 0 484778.6 149408.25 162760 -1 4003
4005 0 484756.56 149271.47 162800 -1 4004
4006 0 484731.03 149113.7 162840 -1 4005
4007 0 484706.8 148981.66 162880 -1 4006
4008 0 484683.56 148829.25 162920 -1 4007
4009 0 484628.06 148813.42 162960 -1 4008
4010 0 484587.1 148812.92 163000 -1 4009
4011 0 484537.6 148794.56 163040 -1 4010
4012 0 484480.78 148780.56 163080 -1 4011
4013 0 484412.7 148731.97 163120 -1 4012
4014 0 484320 148676.98 163160 -1 4013
4015 0 484238.3 148627.6 163200 -1 4014
4016 0 484200.75 148540.52 163240 -1 4015
4017 0 484113.16 148470.47 163280 -1 4016
4018 0 484085.62 148368.03 163320 -1 4017
4019 0 484042.7 148274.11 163360 -1 4018
4020 0 483995.78 148240.38 163400 -1 4019
4021 0 483940 148215.69 163440 -1 4020
4022 0 483885.53 148172.6 163480 -1 4021
4023 0 483824.9 148140.97 163520 -1 4022
4024 0 483757.94 148013.08 163560 -1 4023
4025 0 483692.88 147901.77 163600 -1 4024
4026 0 483642.12 147787.83 163640 -1 4025
4027 0 483561.6 147699.2 163680 -1 4026
4028 0 483506.97 147615.48 163720 -1 4027
4029 0 483458.66 147534.39 163760 -1 4028
4030 0 483412.84 147470.42 163800 -1 4029
4031 0 483367.25 147397.6 163840 -1 4030
4032 0 483305.75 147312.19 163880 -1 4031
4033 0 483261.88 147207.75 163920 -1 4032
4034 0 483194.12 147192.5 163960 -1 4033
4035 0 483139.38 147110.95 164000 -1 4034
4036 0 483090.03 147036.75 164040 -1 4035
4037 0 483027.56 146965.03 164080 -1 4036
4038 0 482958.4 146894.81 164120 -1 4037
4039 0 482877 146828.06 164160 -1 4038
4040 0 482808.6 146781.89 164200 -1 4039
4041 0 482739.22 146727.69 164240 -1 4040
4042 0 482669.22 146650.5 164280 -1 4041
4043 0 482586.9 146596.62 164320 -1 4042
4044 0 482509 146510.34 164360 -1 4043
4045 0 482413.44 146435.27 164400 -1 4044
4046 0 482328.78 146366.6 164440 -1 4045
4047 0 482259.75 146282.75 164480 -1 4046
4048 0 482169.06 146216.38 164520 -1 4047
4049 0 482082.44 146147.6 164560 -1 4048
4050 0 482001.34 146066.45 164600 -1 4049
4051 0 481920.06 145999.56 164640 -1 4050
4052 0 481856.2 145907 164680 -1 4051
4053 0 481791.72 145799.52 164720 -1 4052
4054 0 481738.66 145700.77 164760 -1 4053
4055 0 481672.25 145615.6 164800 -1 4054
4056 0 481616.16 145563.33 164840 -1 4055
4057 0 481558.3 145517.5 164880 -1 4056
4058 0 481467.8 145517.78 164920 -1 4057
4059 0 481357.34 145428.88 164960 -1 4058
4060 0 481250.62 145308.45 165000 -1 4059
4061 0 481127.88 145202.14 165040 -1 4060
4062 0 481009.6 145121.11 165080 -1 4061
4063 0 480891.94 145019.61 165120 -1 4062
4064 0 480749.7 144884.2 165160 -1 4063
4065 0 480610 144761.89 165200 -1 4064
4066 0 480473.38 144628.55 165240 -1 4065
4067 0 480374.9 144482.31 165280 -1 4066
4068 0 480250.66 144396.48 165320 -1 4067
4069 0 480147.8 144240.98 165360 -1 4068
4070 0 480040.22 144092.14 165400 -1 4069
4071 0 479959.28 144001.97 165440 -1 4070
4072 0 479875.47 143909.67 165480 -1 4071
4073 0 479783 143813.22 165520 -1 4072
4074 0 479728.84 143712.77 165560 -1 4073
4075 0 479674.1 143607.97 165600 -1 4074
4076 0 479573.5 143575.83 165640 -1 4075
4077 0 479482.7 143515.64 165680 -1 4076
4078 0 479397.84 143453.95 165720 -1 4077
4079 0 479331.44 143182.98 165760 -1 4078
4080 0 479238.56 143019.53 165800 -1 4079
4081 0 479138.4 142840.36 165840 -1 4080
4082 0 479020.88 142671.73 165880 -1 4081
4083 0 478898.03 142485.7 165920 -1 4082
4084 0 478806.2 142207.7 165960 -1 4083
4085 0 478656.84 142142.12 166000 -1 4084
4086 0 478510.25 142124.95 166040 -1 4085
4087 0 478426.84 142104.67 166080 -1 4086
4088 0 478181.47 141859.67 166120 -1 4087
4089 0 477937.84 141608.77 166160 -1 4088
4090 0 477682.44 141348.3 166200 -1 4089
4091 0 477568.2 141256.86 166240 -1 4090
4092 0 477442.9 141116.11 166280 -1 4091
4093 0 477303.1 140981.1 166320 -1 4092
4094 0 477185.4 140884.81 166360 -1 4093
4095 0 477060.3 140791.83 166400 -1 4094
4096 0 476944.88 140697.42 166440 -1 4095
4097 0 476202.06 140379.12 166480 -1 4096
4098 0 474572.9 138921.23 166480 -1 4097
4099 0 473876.2 137994.25 166480 -1 4098
4100 0 473629.06 137839.64 166520 -1 4099
4101 0 473457.1 137781.8 166560 -1 4100
4102 0 473272.3 137709.86 166600 -1 4101
4103 0 473096.06 137658.2 166640 -1 4102
4104 0 472923.4 137571.98 166680 -1 4103
4105 0 472741.7 137495.33 166720 -1 4104
4106 0 471699.03 135484.95 166720 -1 4105
4107 0 471565.84 135126.84 166680 -1 4106
4108 0 471425.94 134781.1 166640 -1 4107
4109 0 471288.72 134410.34 166600 -1 4108
4110 0 468648.56 132059.64 166600 -1 4109
4111 0 466927.47 131333.52 166600 -1 4110
4112 0 466759.5 131256.11 166640 -1 4111
4113 0 466595.62 131166.92 166680 -1 4112
4114 0 466428.72 131093.56 166720 -1 4113
4115 0 466266.44 131006.61 166760 -1 4114
4116 0 466080.03 130939.055 166800 -1 4115
4117 0 465843.38 130756.89 166840 -1 4116
4118 0 465621.34 130627.59 166880 -1 4117
4119 0 465381.44 130473.01 166920 -1 4118
4120 0 465167.16 130309.15 166960 -1 4119
4121 0 464938.2 130142.85 167000 -1 4120
4122 0 464765.5 129995.05 167040 -1 4121
4123 0 464589.72 129886.35 167080 -1 4122
4124 0 464412.78 129733.58 167120 -1 4123
4125 0 464064.97 129466.63 167160 -1 4124
4126 0 463722.22 129175.85 167200 -1 4125
4127 0 463668.78 129182.664 167240 -1 4126
4128 0 463609.66 129163.516 167280 -1 4127
4129 0 463563.94 129130.664 167320 -1 4128
4130 0 463507 129119.695 167360 -1 4129
4131 0 463441.7 129107.73 167400 -1 4130
4132 0 463405.1 129033.664 167440 -1 4131
4133 0 463316.06 129001.48 167480 -1 4132
4134 0 463238.53 128971.85 167520 -1 4133
4135 0 463173.62 128933.88 167560 -1 4134
4136 0 463098.9 128911.04 167600 -1 4135
4137 0 463021.8 128823.57 167640 -1 4136
4138 0 462903.4 128583.016 167720 -1 4137
4139 0 462844.56 128489.11 167760 -1 4138
4140 0 462775.8 128391.9 167800 -1 4139
4141 0 462707.25 128329.695 167840 -1 4140
4142 0 462654.25 128256.55 167880 -1 4141
4143 0 462584.72 128193.42 167920 -1 4142
4144 0 462510.9 128141.06 167960 -1 4143
4145 0 462439.9 128079.78 168000 -1 4144
4146 0 462368.3 128075.61 168040 -1 4145
4147 0 462306.6 128057.984 168080 -1 4146
4148 0 462248.44 128056.31 168120 -1 4147
4149 0 462185.2 128037.055 168160 -1 4148
4150 0 462118.28 128024.055 168200 -1 4149
4151 0 462002 127952.46 168240 -1 4150
4152 0 461937.56 127848.01 168280 -1 4151
4153 0 461862.38 127744.31 168320 -1 4152
4154 0 461764.12 127699.195 168360 -1 4153
4155 0 461687.53 127632.79 168400 -1 4154
4156 0 461577.84 127600.44 168440 -1 4155
4157 0 461486.12 127550.95 168480 -1 4156
4158 0 461404.9 127495.766 168520 -1 4157
4159 0 461310.88 127463.13 168560 -1 4158
4160 0 461167.8 127414.086 168600 -1 4159
4161 0 460995.06 127367.336 168640 -1 4160
4162 0 460843.72 127318.89 168680 -1 4161
4163 0 460680.5 127274.73 168720 -1 4162
4164 0 460613.03 127228.29 168760 -1 4163
4165 0 460541.62 127178.97 168800 -1 4164
4166 0 460461.16 127137.91 168840 -1 4165
4167 0 460380.38 127096.305 168880 -1 4166
4168 0 460119.53 127012.52 168920 -1 4167
4169 0 459888.94 126912.586 168960 -1 4168
4170 0 459670.28 126799.805 169000 -1 4169
4171 0 459407.97 126607.31 169040 -1 4170
4172 0 459171.1 126401.45 169080 -1 4171
4173 0 459018.78 126357.94 169120 -1 4172
4174 0 458830.53 126287.78 169160 -1 4173
4175 0 458686.3 126205.08 169200 -1 4174
4176 0 458494.44 126161.64 169240 -1 4175
4177 0 458344.34 126090.75 169280 -1 4176
4178 0 458131.28 125970.59 169320 -1 4177
4179 0 457927.53 125841.26 169360 -1 4178
4180 0 457713.94 125715.76 169400 -1 4179
4181 0 457501.78 125599.29 169440 -1 4180
4182 0 457290.28 125477.01 169480 -1 4181
4183 0 457073.06 125362.75 169520 -1 4182
4184 0 456930.8 125314.87 169560 -1 4183
4185 0 456782.6 125271.07 169600 -1 4184
4186 0 456656.28 125213.61 169640 -1 4185
4187 0 456520.9 125166.54 169680 -1 4186
4188 0 456390.44 125119.914 169720 -1 4187
4189 0 456267.12 125073.195 169760 -1 4188
4190 0 456176.16 125052.48 169800 -1 4189
4191 0 456083.4 125058.66 169840 -1 4190
4192 0 455998.53 125049.41 169880 -1 4191
4193 0 455897.47 125028.07 169920 -1 4192
4194 0 455781.53 124999.97 169960 -1 4193
4195 0 455728.47 125029.18 170000 -1 4194
4196 0 455673.03 125051.65 170040 -1 4195
4197 0 455648.12 125067.664 170080 -1 4196
4198 0 455606.3 125087.27 170120 -1 4197
4199 0 455561.56 125111.695 170160 -1 4198
4200 0 455517.88 125131.56 170200 -1 4199
4201 0 455513.84 125108.94 170240 -1 4200
4202 0 455496.75 125098.1 170280 -1 4201
4203 0 455471.72 125078.41 170320 -1 4202
4204 0 455449.62 125060.88 170360 -1 4203
4205 0 455426.88 125064.61 170400 -1 4204
4206 0 455411.97 125068.89 170440 -1 4205
4207 0 455374.84 125070.87 170480 -1 4206
4208 0 455373.53 125058.91 170520 -1 4207
4209 0 455350.75 125072.26 170560 -1 4208
4210 0 455351.94 125074.59 170600 -1 4209
4211 0 455375.25 125063.41 170640 -1 4210
4212 0 455365.88 125076.17 170680 -1 4211
4213 0 455371.78 125065.78 170720 -1 4212
4214 0 455379.38 125057.01 170760 -1 4213
4215 0 455352.94 125070.11 170800 -1 4214
4216 0 455327.5 125098.625 170840 -1 4215
4217 0 455305.38 125116.37 170880 -1 4216
4218 0 455276.66 125146.17 170920 -1 4217
4219 0 455273 125150.625 170960 -1 4218
4220 0 455247.72 125180.24 171000 -1 4219
4221 0 455210.4 125180.484 171040 -1 4220
4222 0 455172.3 125179.49 171080 -1 4221
4223 0 455139.38 125175.805 171120 -1 4222
4224 0 455104.4 125164.81 171160 -1 4223
4225 0 455071.72 125162.75 171200 -1 4224
4226 0 455037.94 125158.836 171240 -1 4225
4227 0 455010.03 125130.09 171280 -1 4226
4228 0 454973.56 125101.88 171320 -1 4227
4229 0 454970.5 125052.055 171360 -1 4228
4230 0 454925.62 125030.84 171400 -1 4229
4231 0 454910.3 124999.86 171440 -1 4230
4232 0 454841.4 124995.35 171480 -1 4231
4233 0 454800.5 124973.266 171520 -1 4232
4234 0 454739.72 124967.91 171560 -1 4233
4235 0 454680.88 124956.83 171600 -1 4234
4236 0 454633.38 124945.93 171640 -1 4235
4237 0 454555.78 124955 171680 -1 4236
4238 0 454489.06 124986.02 171720 -1 4237
4239 0 454427.2 124992.76 171760 -1 4238
4240 0 454350.72 125009.43 171800 -1 4239
4241 0 454303.22 125007.17 171840 -1 4240
4242 0 454242.84 125009.26 171880 -1 4241
4243 0 454108.8 124964.58 171920 -1 4242
4244 0 453977.3 124930.375 171960 -1 4243
4245 0 453850.62 124888.33 172000 -1 4244
4246 0 453732.4 124840.06 172040 -1 4245
4247 0 453614.97 124793.31 172080 -1 4246
4248 0 453566.06 124686.88 172120 -1 4247
4249 0 453461.94 124648.32 172160 -1 4248
4250 0 453376.75 124599.72 172200 -1 4249
4251 0 453285 124563.96 172240 -1 4250
4252 0 453202.53 124510.71 172280 -1 4251
4253 0 453048.28 124492.16 172320 -1 4252
4254 0 452926.72 124477.836 172360 -1 4253
4255 0 452770.2 124475.28 172400 -1 4254
4256 0 452645 124440.58 172440 -1 4255
4257 0 452568.53 124418.98 172480 -1 4256
4258 0 452508.4 124395.72 172520 -1 4257
4259 0 452438 124372.76 172560 -1 4258
4260 0 452362.6 124351.11 172600 -1 4259
4261 0 452311.16 124288.67 172640 -1 4260
4262 0 452228.6 124239.3 172680 -1 4261
4263 0 452168.75 124199.79 172720 -1 4262
4264 0 452141.9 124134.234 172760 -1 4263
4265 0 452076.34 124077.03 172800 -1 4264
4266 0 452039.72 123967 172840 -1 4265
4267 0 451913.16 124132.664 172880 -1 4266
4268 0 451849.66 124142.19 172920 -1 4267
4269 0 451794.9 124146.43 172960 -1 4268
4270 0 451762.84 124138.57 173000 -1 4269
4271 0 451717.97 124141.24 173040 -1 4270
4272 0 451699.38 124048.95 173080 -1 4271
4273 0 451676.9 123957.72 173120 -1 4272
4274 0 451663.25 123861.64 173160 -1 4273
4275 0 451648.6 123813.26 173200 -1 4274
4276 0 451658.78 123768.445 173240 -1 4275
4277 0 451624.6 123724.03 173280 -1 4276
4278 0 451588.16 123689.07 173320 -1 4277
4279 0 451559.03 123666.36 173360 -1 4278
4280 0 451500.1 123664.25 173400 -1 4279
4281 0 451450.4 123647.12 173440 -1 4280
4282 0 451398.5 123630.52 173480 -1 4281
4283 0 451355.03 123576 173520 -1 4282
4284 0 451296.1 123603.75 173560 -1 4283
4285 0 451255.25 123596.02 173600 -1 4284
4286 0 451174 123623.5 173640 -1 4285
4287 0 451120.7 123645.55 173680 -1 4286
4288 0 451066.4 123672.945 173720 -1 4287
4289 0 451012.3 123695.21 173760 -1 4288
4290 0 450893.78 123635.625 173800 -1 4289
4291 0 450798.72 123552.734 173840 -1 4290
4292 0 450682.16 123469.54 173880 -1 4291
4293 0 450573.03 123388.66 173920 -1 4292
4294 0 450468.94 123301.92 173960 -1 4293
4295 0 450448.53 123295.48 174000 -1 4294
4296 0 450348.75 123457.63 174040 -1 4295
4297 0 450323.28 123462.6 174080 -1 4296
4298 0 450328.62 123400.164 174160 -1 4297
4299 0 450325.34 123418.91 174200 -1 4298
4300 0 450236.75 123441.01 174240 -1 4299
4301 0 450170.88 123476.016 174280 -1 4300
4302 0 450101.25 123495.51 174320 -1 4301
4303 0 450021.84 123532.945 174360 -1 4302
4304 0 449949.03 123563.08 174400 -1 4303
4305 0 449838.12 123507.38 174440 -1 4304
4306 0 449728.66 123445.695 174480 -1 4305
4307 0 449608.78 123400.336 174520 -1 4306
4308 0 449494.56 123363.02 174560 -1 4307
4309 0 449384.44 123312.63 174600 -1 4308
4310 0 449354.22 123309.484 174640 -1 4309
4311 0 449330.53 123337 174680 -1 4310
4312 0 449280.38 123361.99 174720 -1 4311
4313 0 449247.44 123369.07 174760 -1 4312
4314 0 449215.84 123374.13 174800 -1 4313
4315 0 449144.38 123401.77 174840 -1 4314
4316 0 449092.7 123418.34 174880 -1 4315
4317 0 449012.44 123438.71 174920 -1 4316
4318 0 448938.9 123455.8 174960 -1 4317
4319 0 448861.47 123460.72 175000 -1 4318
4320 0 448806.78 123549.46 175040 -1 4319
4321 0 448758.94 123622.47 175080 -1 4320
4322 0 448697.3 123697.54 175120 -1 4321
4323 0 448643.12 123764.58 175160 -1 4322
4324 0 448573.38 123853.516 175200 -1 4323
4325 0 448553.97 123733.3 175240 -1 4324
4326 0 448491.56 123775.88 175280 -1 4325
4327 0 448443.84 123783.83 175320 -1 4326
4328 0 448307.78 124082.96 175360 -1 4327
4329 0 448275.78 123622.914 175400 -1 4328
4330 0 448258.75 123570.58 175440 -1 4329
4331 0 448178.2 123506.52 175480 -1 4330
4332 0 448099.84 123433.14 175520 -1 4331
4333 0 448036.25 123380.48 175560 -1 4332
4334 0 447960 123295.836 175600 -1 4333
4335 0 447925.2 123257.57 175640 -1 4334
4336 0 447856.66 123231.11 175680 -1 4335
4337 0 447805.4 123217.78 175720 -1 4336
4338 0 447758.72 123172.516 175760 -1 4337
4339 0 447702.47 123148.13 175800 -1 4338
4340 0 447613.3 123090.78 175840 -1 4339
4341 0 447518.8 123032.695 175880 -1 4340
4342 0 447412.6 122985.72 175920 -1 4341
4343 0 447336.7 122910.164 175960 -1 4342
4344 0 447226.47 122855.14 176000 -1 4343
4345 0 447138.2 122794.945 176040 -1 4344
4346 0 447073.53 122795.96 176080 -1 4345
4347 0 446989.47 122793.516 176120 -1 4346
4348 0 446917.56 122789.82 176160 -1 4347
4349 0 446831.22 122796.31 176200 -1 4348
4350 0 446768.66 122790.945 176240 -1 4349
4351 0 446676.03 122745.63 176280 -1 4350
4352 0 446588.7 122705.57 176320 -1 4351
4353 0 446465.97 122691.875 176360 -1 4352
4354 0 446463.1 122669.75 176400 -1 4353
4355 0 446482 122622.17 176440 -1 4354
4356 0 446409.1 122581.89 176480 -1 4355
4357 0 446359.97 122527.56 176520 -1 4356
4358 0 446282 122499.81 176560 -1 4357
4359 0 446240.66 122448.68 176600 -1 4358
4360 0 446191.97 122414.14 176640 -1 4359
4361 0 446118.62 122415.45 176680 -1 4360
4362 0 446067 122371.664 176720 -1 4361
4363 0 446049.28 122323.02 176760 -1 4362
4364 0 446042.53 122305.78 176800 -1 4363
4365 0 445966.1 122301.51 176840 -1 4364
4366 0 445925.72 122274.484 176880 -1 4365
4367 0 445883.22 122233.83 176920 -1 4366
4368 0 445846.34 122195.875 176960 -1 4367
4369 0 445813.03 122161.17 177000 -1 4368
4370 0 445711.25 122111.984 177040 -1 4369
4371 0 445614.34 122086.55 177080 -1 4370
4372 0 445522.9 122042.15 177120 -1 4371
4373 0 445437.16 121990.3 177160 -1 4372
4374 0 445350.03 121925.83 177200 -1 4373
4375 0 445283.3 121924.3 177240 -1 4374
4376 0 445224.3 121921.445 177280 -1 4375
4377 0 445156.38 121923.02 177320 -1 4376
4378 0 445096.6 121925.49 177360 -1 4377
4379 0 445040.1 121912.8 177400 -1 4378
4380 0 444974.5 121899.59 177440 -1 4379
4381 0 444914.75 121889.48 177480 -1 4380
4382 0 444843.94 121879.586 177520 -1 4381
4383 0 444756.12 121891.17 177560 -1 4382
4384 0 444685.4 121891.805 177600 -1 4383
4385 0 444618.47 121885.055 177640 -1 4384
4386 0 444631.3 121732.41 177680 -1 4385
4387 0 444636.56 121582.53 177720 -1 4386
4388 0 444635.88 121466.45 177760 -1 4387
4389 0 444627.1 121466.65 177800 -1 4388
4390 0 444625.84 121476.234 177840 -1 4389
4391 0 444588.06 121473.05 177880 -1 4390
4392 0 444575.03 121486.54 177920 -1 4391
4393 0 444461.8 121285.97 177960 -1 4392
4394 0 444391.25 121220.79 178000 -1 4393
4395 0 444310.28 121170.81 178040 -1 4394
4396 0 444241.6 121104.81 178080 -1 4395
4397 0 444188.25 121043.24 178120 -1 4396
4398 0 444144.4 121005.68 178160 -1 4397
4399 0 444101.25 120984.66 178200 -1 4398
4400 0 444093.03 120950.26 178240 -1 4399
4401 0 444028.53 120937.17 178280 -1 4400
4402 0 443961.25 120900.62 178320 -1 4401
4403 0 443876.12 120874.79 178360 -1 4402
4404 0 443804.72 120838.74 178400 -1 4403
4405 0 443734.78 120804.414 178440 -1 4404
4406 0 443642.16 120788.09 178480 -1 4405
4407 0 443545.78 120773.06 178520 -1 4406
4408 0 443455.6 120754.56 178560 -1 4407
4409 0 443345.6 120763.12 178600 -1 4408
4410 0 443266.25 120743.164 178640 -1 4409
4411 0 443189.62 120703.97 178680 -1 4410
4412 0 443110.06 120671.45 178720 -1 4411
4413 0 443041.1 120617.08 178760 -1 4412
4414 0 442962.8 120591.27 178800 -1 4413
4415 0 442871 120604.15 178840 -1 4414
4416 0 442778.72 120624.6 178880 -1 4415
4417 0 442695.25 120631.74 178920 -1 4416
4418 0 442514.03 120586.38 179000 -1 4417
4419 0 442265.5 120632.06 179040 -1 4418
4420 0 442020.28 120681.03 179080 -1 4419
4421 0 441908.78 120669.016 179120 -1 4420
4422 0 441791.4 120681.39 179160 -1 4421
4423 0 441667.34 120673.58 179200 -1 4422
4424 0 441555.8 120673.74 179240 -1 4423
4425 0 441412.5 120678.83 179280 -1 4424
4426 0 441292.97 120675.95 179320 -1 4425
4427 0 441164.3 120679.76 179360 -1 4426
4428 0 441045.53 120682.164 179400 -1 4427
4429 0 440916.22 120683.086 179440 -1 4428
4430 0 440853.2 120665.39 179480 -1 4429
4431 0 440797 120620.65 179520 -1 4430
4432 0 440732.4 120588.38 179560 -1 4431
4433 0 440700.22 120582.6 179600 -1 4432
4434 0 440672.44 120572.69 179640 -1 4433
4435 0 440645.06 120569.06 179680 -1 4434
4436 0 440615.47 120553.61 179720 -1 4435
4437 0 440527.22 120614.19 179760 -1 4436
4438 0 440437.53 120680.18 179800 -1 4437
4439 0 440356.75 120755.414 179840 -1 4438
4440 0 440272.47 120717.04 179880 -1 4439
4441 0 440193.03 120700.3 179920 -1 4440
4442 0 440094.38 120686.78 179960 -1 4441
4443 0 440041.94 120749.484 180000 -1 4442
4444 0 440002.44 120810.64 180040 -1 4443
4445 0 440019.62 120752.28 180080 -1 4444
4446 0 440004.3 120827.31 180120 -1 4445
4447 0 439968.06 120844.13 180160 -1 4446
4448 0 439932.94 120861.47 180200 -1 4447
4449 0 439891.34 120882.59 180240 -1 4448
4450 0 439831.9 120889.06 180280 -1 4449
4451 0 439721.88 120907.164 180320 -1 4450
4452 0 439626.9 120911.836 180360 -1 4451
4453 0 439514.3 120902.63 180400 -1 4452
4454 0 439410.44 120897.63 180440 -1 4453
4455 0 439433.66 120954.39 180480 -1 4454
4456 0 439456.62 120983.37 180520 -1 4455
4457 0 439469.7 121030.7 180560 -1 4456
4458 0 439363.66 120990.82 180600 -1 4457
4459 0 439268.97 120962.625 180640 -1 4458
4460 0 439157.16 120921.19 180680 -1 4459
4461 0 439109.16 120968.35 180720 -1 4460
4462 0 439073.12 121010.984 180760 -1 4461
4463 0 438994.6 121062.72 180800 -1 4462
4464 0 438938.12 121107.266 180840 -1 4463
4465 0 438884.97 121156.41 180880 -1 4464
4466 0 438823 121206.44 180920 -1 4465
4467 0 438773.72 121258.984 180960 -1 4466
4468 0 438732.66 121305.96 181000 -1 4467
4469 0 438684.72 121386.41 181040 -1 4468
4470 0 438627.12 121455.336 181080 -1 4469
4471 0 438573.47 121528.086 181120 -1 4470
4472 0 438530.72 121569.46 181160 -1 4471
4473 0 438514.53 121604.26 181200 -1 4472
4474 0 438486.56 121707.18 181240 -1 4473
4475 0 438378.84 121516.15 181280 -1 4474
4476 0 438390.6 121554.15 181320 -1 4475
4477 0 438406.9 121599.95 181360 -1 4476
4478 0 438403.06 121652.81 181400 -1 4477
4479 0 438281.28 121627.5 181440 -1 4478
4480 0 438162.28 121604.86 181480 -1 4479
4481 0 438048.5 121580.945 181520 -1 4480
4482 0 437924.5 121565.9 181560 -1 4481
4483 0 437790.9 121547.1 181600 -1 4482
4484 0 437721.84 121597.016 181640 -1 4483
4485 0 437643.25 121642.6 181680 -1 4484
4486 0 437583.2 121684.94 181720 -1 4485
4487 0 437509.44 121733.2 181760 -1 4486
4488 0 437388.44 121823.11 181800 -1 4487
4489 0 437254.5 121915.164 181840 -1 4488
4490 0 437118.4 122007.85 181880 -1 4489
4491 0 436991.34 122098.875 181920 -1 4490
4492 0 436895.9 122091.484 181960 -1 4491
4493 0 436751.7 122125.65 182000 -1 4492
4494 0 436676.84 122144.73 182040 -1 4493
4495 0 436575 122135.734 182080 -1 4494
4496 0 436509.8 122122.15 182120 -1 4495
4497 0 436458.5 122081.445 182160 -1 4496
4498 0 436394.9 122064.36 182200 -1 4497
4499 0 436348.88 122034.39 182240 -1 4498
4500 0 436289.1 122031.88 182280 -1 4499
4501 0 436244.97 122031.87 182320 -1 4500
4502 0 436188.97 122032.39 182360 -1 4501
4503 0 436132.88 122019.17 182400 -1 4502
4504 0 436078.53 122006.89 182440 -1 4503
4505 0 435896.38 122121.27 182480 -1 4504
4506 0 435711.66 122232.44 182520 -1 4505
4507 0 435528.53 122329.266 182560 -1 4506
4508 0 435027.94 122456.26 182600 -1 4507
4509 0 434547.8 122569.734 182640 -1 4508
4510 0 434418.66 122651.49 182680 -1 4509
4511 0 434305.72 122728.71 182720 -1 4510
4512 0 434185.1 122803.45 182760 -1 4511
4513 0 434059.94 122883.39 182800 -1 4512
4514 0 433824.94 122980.06 182840 -1 4513
4515 0 433577.88 123079.79 182880 -1 4514
4516 0 432621 123473.43 182920 -1 4515
4517 0 431891.38 123659.4 182960 -1 4516
4518 0 431629.28 123850.12 183000 -1 4517
4519 0 431544.03 123853.42 183040 -1 4518
4520 0 430998.75 123759.53 183080 -1 4519
4521 0 430728.66 123821.68 183120 -1 4520
4522 0 430462.8 123900.195 183160 -1 4521
4523 0 430193.1 123978 183200 -1 4522
4524 0 429640.1 124144.766 183240 -1 4523
4525 0 429089.75 124322.83 183280 -1 4524
4526 0 428088.6 124462.66 183320 -1 4525
4527 0 427696.2 124729.1 183360 -1 4526
4528 0 427326 124993.586 183400 -1 4527
4529 0 426954.1 125252.914 183440 -1 4528
4530 0 426582.12 125526.47 183480 -1 4529
4531 0 426196.1 125807.44 183520 -1 4530
4532 0 425918.7 125884.73 183560 -1 4531
4533 0 425606.47 125983.21 183600 -1 4532
4534 0 425315.6 126081.06 183640 -1 4533
4535 0 425026.44 126169.54 183680 -1 4534
4536 0 424723.38 126274.59 183720 -1 4535
4537 0 424580.9 126343.64 183760 -1 4536
4538 0 424414.38 126419.56 183800 -1 4537
4539 0 424249.38 126506.16 183840 -1 4538
4540 0 424169.8 126525.31 183880 -1 4539
4541 0 424204.72 126605.45 183920 -1 4540
4542 0 422111.6 126534.84 183920 -1 4541
4543 0 417402.88 126928.36 183920 -1 4542
4544 0 417135.38 126899.59 183880 -1 4543
4545 0 416919.78 126808.445 183840 -1 4544
4546 0 416706.2 126717.31 183800 -1 4545
4547 0 416486.5 126635.3 183760 -1 4546
4548 0 415839.97 126743.664 183720 -1 4547
4549 0 415724.97 126688.64 183680 -1 4548
4550 0 415652.53 126651.29 183640 -1 4549
4551 0 415611.6 126571.22 183600 -1 4550
4552 0 415259.75 126539.664 183560 -1 4551
4553 0 415112.5 126599.734 183520 -1 4552
4554 0 414990.12 126641.61 183480 -1 4553
4555 0 414857.06 126692.63 183440 -1 4554
4556 0 414425.03 126717.625 183400 -1 4555
4557 0 412838.9 126777.99 183400 -1 4556
4558 0 409460.34 127448.32 183400 -1 4557
4559 0 408787.25 127604.01 183440 -1 4558
4560 0 408106.6 127761.836 183480 -1 4559
4561 0 407832.25 127876.58 183520 -1 4560
4562 0 407576.06 127979.98 183560 -1 4561
4563 0 407287.16 128108.305 183600 -1 4562
4564 0 407066.56 128186.555 183640 -1 4563
4565 0 406847.8 128222.016 183680 -1 4564
4566 0 406620.44 128272.625 183720 -1 4565
4567 0 406419.94 128324.99 183760 -1 4566
4568 0 406206.25 128372.39 183800 -1 4567
4569 0 406119.75 128393.016 183840 -1 4568
4570 0 406023.44 128419.72 183880 -1 4569
4571 0 405954.1 128435.86 183920 -1 4570
4572 0 405911.66 128532.266 183960 -1 4571
4573 0 405892.06 128629.38 184000 -1 4572
4574 0 405611.97 128725.88 184040 -1 4573
4575 0 405336.8 128786.2 184080 -1 4574
4576 0 405057.9 128869.03 184120 -1 4575
4577 0 404834.47 128928.19 184160 -1 4576
4578 0 404619.6 128997.73 184200 -1 4577
4579 0 404413.53 129067.6 184240 -1 4578
4580 0 404196.44 129166.92 184280 -1 4579
4581 0 403890.38 129254.19 184320 -1 4580
4582 0 403581.72 129338.22 184360 -1 4581
4583 0 403368.06 129369.65 184400 -1 4582
4584 0 403274.72 129389.9 184440 -1 4583
4585 0 403147.12 129393 184480 -1 4584
4586 0 403114.1 129387.3 184520 -1 4585
4587 0 403062.6 129420.39 184560 -1 4586
4588 0 403029.44 129506.1 184600 -1 4587
4589 0 403011.75 129547.22 184640 -1 4588
4590 0 402965.38 129605.09 184680 -1 4589
4591 0 402900.88 129666.27 184720 -1 4590
4592 0 402871 129700.2 184760 -1 4591
4593 0 402859.1 129691.195 184800 -1 4592
4594 0 402807.8 129723.375 184840 -1 4593
4595 0 402847 129764.57 184880 -1 4594
4596 0 402775.66 129802.164 184920 -1 4595
4597 0 402710 129834.57 184960 -1 4596
4598 0 402675.84 129815.37 185000 -1 4597
4599 0 402671.78 129818.58 185040 -1 4598
4600 0 402644.16 129843.74 185080 -1 4599
4601 0 402601.72 129842.52 185120 -1 4600
4602 0 402506.4 129877.89 185160 -1 4601
4603 0 402416.28 129888.195 185200 -1 4602
4604 0 402337.47 129950.24 185240 -1 4603
4605 0 402259.03 130031.45 185280 -1 4604
4606 0 402140.8 130128.555 185320 -1 4605
4607 0 402090.47 130196.05 185360 -1 4606
4608 0 402031.56 130257.375 185400 -1 4607
4609 0 401974.22 130321.4 185440 -1 4608
4610 0 401915.9 130393.78 185480 -1 4609
4611 0 401749.75 130422.7 185520 -1 4610
4612 0 401588.38 130458.32 185560 -1 4611
4613 0 401408.16 130471.81 185600 -1 4612
4614 0 401351.4 130574.64 185640 -1 4613
4615 0 401237.12 130693.09 185680 -1 4614
4616 0 401166.8 130806.555 185720 -1 4615
4617 0 401124.16 130833.59 185760 -1 4616
4618 0 401051.62 130878.84 185800 -1 4617
4619 0 400992.34 130911.34 185840 -1 4618
4620 0 400926.25 130933.54 185880 -1 4619
4621 0 400873.12 130939.016 185920 -1 4620
4622 0 400817.72 130944.55 185960 -1 4621
4623 0 400649.75 130968.95 186000 -1 4622
4624 0 400612.3 131063.914 186080 -1 4623
4625 0 400619.16 131148.17 186120 -1 4624
4626 0 400607.66 131211.34 186160 -1 4625
4627 0 400604.7 131277.34 186200 -1 4626
4628 0 400604.25 131383.23 186240 -1 4627
4629 0 400611.88 131474.86 186280 -1 4628
4630 0 400611.1 131552.44 186320 -1 4629
4631 0 400606.88 131630.34 186360 -1 4630
4632 0 400493 131687.75 186400 -1 4631
4633 0 400392.62 131728.95 186440 -1 4632
4634 0 400274.38 131776.11 186480 -1 4633
4635 0 400181.88 131804.98 186520 -1 4634
4636 0 400055.97 131738.53 186560 -1 4635
4637 0 399935.03 131670.17 186600 -1 4636
4638 0 399774.44 131615.23 186640 -1 4637
4639 0 399341.3 131562 186680 -1 4638
4640 0 398821.5 131639.78 186720 -1 4639
4641 0 398649.34 131688.62 186760 -1 4640
4642 0 398476.7 131732.56 186800 -1 4641
4643 0 398295.53 131785.9 186840 -1 4642
4644 0 398117.66 131824.17 186880 -1 4643
4645 0 397953.25 131855.4 186920 -1 4644
4646 0 397779.5 131907.17 186960 -1 4645
4647 0 397687.47 131872.98 187000 -1 4646
4648 0 397576.4 131842.42 187040 -1 4647
4649 0 397480.72 131819.17 187080 -1 4648
4650 0 397441.56 131856.11 187120 -1 4649
4651 0 397390.78 131904.23 187160 -1 4650
4652 0 397342.28 131957.5 187200 -1 4651
4653 0 397272.34 132009.36 187240 -1 4652
4654 0 397136.53 132019.52 187280 -1 4653
4655 0 397003.84 132023.52 187320 -1 4654
4656 0 396907.1 132021.19 187360 -1 4655
4657 0 396776.6 132029.4 187400 -1 4656
4658 0 396717.38 132124.23 187440 -1 4657
4659 0 396600.5 132214.11 187480 -1 4658
4660 0 396505.75 132306.2 187520 -1 4659
4661 0 396399.06 132404.4 187560 -1 4660
4662 0 396318.2 132455.62 187600 -1 4661
4663 0 396219.5 132513.73 187640 -1 4662
4664 0 396113.3 132571.33 187680 -1 4663
4665 0 396057 132604.27 187720 -1 4664
4666 0 396005.97 132635.23 187760 -1 4665
4667 0 395944.03 132631.17 187800 -1 4666
4668 0 395847.78 132652.69 187840 -1 4667
4669 0 395780.6 132667.22 187880 -1 4668
4670 0 395702.62 132687.2 187920 -1 4669
4671 0 395641.22 132682.64 187960 -1 4670
4672 0 395610.12 132730.84 188000 -1 4671
4673 0 395581.97 132768 188040 -1 4672
4674 0 395572.78 132799.44 188080 -1 4673
4675 0 395537.72 132832.11 188120 -1 4674
4676 0 395440.8 132845.58 188160 -1 4675
4677 0 395334.72 132857.77 188200 -1 4676
4678 0 395237.47 132872.31 188240 -1 4677
4679 0 395215.28 132937.62 188280 -1 4678
4680 0 395188.03 133021.47 188320 -1 4679
4681 0 395167.3 133085.05 188360 -1 4680
4682 0 395083.94 133166.98 188400 -1 4681
4683 0 394972.84 133252.92 188440 -1 4682
4684 0 394886.84 133344.33 188480 -1 4683
4685 0 394770.4 133478.64 188520 -1 4684
4686 0 394656.56 133621.72 188560 -1 4685
4687 0 394529.25 133765.12 188600 -1 4686
4688 0 394520.38 133809.62 188640 -1 4687
4689 0 394505.97 133851.28 188680 -1 4688
4690 0 394494 133899.06 188720 -1 4689
4691 0 393262.1 135660.7 188720 -1 4690
4692 0 391020 137887.58 188720 -1 4691
4693 0 390745.75 138147.64 188760 -1 4692
4694 0 390491.9 138385.77 188800 -1 4693
4695 0 390433.97 138463.23 188840 -1 4694
4696 0 390367.1 138543.4 188880 -1 4695
4697 0 390324.22 138622.66 188920 -1 4696
4698 0 390273.8 138710.22 188960 -1 4697
4699 0 390079.56 138839.2 189000 -1 4698
4700 0 389890.53 138973.5 189040 -1 4699
4701 0 389717.16 139090.78 189080 -1 4700
4702 0 389528.22 139225.19 189120 -1 4701
4703 0 389345.9 139344.11 189160 -1 4702
4704 0 389157.03 139456.31 189200 -1 4703
4705 0 388920.1 139716.8 189240 -1 4704
4706 0 388902.4 139879.08 189280 -1 4705
4707 0 388871.1 139910.69 189320 -1 4706
4708 0 388817.12 139953.58 189360 -1 4707
4709 0 388733.62 140043.39 189400 -1 4708
4710 0 388646.12 140135.25 189440 -1 4709
4711 0 388544.72 140227.77 189480 -1 4710
4712 0 388503.16 140275.33 189520 -1 4711
4713 0 388446.3 140336.66 189560 -1 4712
4714 0 388391.38 140391.3 189600 -1 4713
4715 0 388331.62 140452.16 189640 -1 4714
4716 0 387959.16 140749.77 189800 -1 4715
4717 0 387560.5 141102.22 189880 -1 4716
4718 0 386986.4 141635.72 190000 -1 4717
4719 0 386826.66 141791.31 190040 -1 4718
4720 0 386360.12 142231.47 190160 -1 4719
4721 0 384978.75 143745.84 190360 -1 4720
4722 0 384510.8 144312.94 190560 -1 4721
4723 0 384362.2 144717.25 190760 -1 4722
4724 0 384023.4 144976.88 191080 -1 4723
4725 0 382927.78 146428.73 191080 -1 4724
4726 0 382794.84 146557.55 191120 -1 4725
4727 0 382009.47 147316.33 191360 -1 4726
4728 0 381784.9 147639.12 191440 -1 4727
4729 0 381000.62 148788.25 191720 -1 4728
4730 0 380331.75 150788.69 192000 -1 4729
4731 0 379753.9 152234.31 192280 -1 4730
4732 0 379354.2 152903.98 192440 -1 4731
4733 0 379027.7 153647.05 192520 -1 4732
4734 0 378838.12 154056 192560 -1 4733
4735 0 378441.78 154151.7 192760 -1 4734
4736 0 378405.75 154717.38 192920 -1 4735
4737 0 378191.7 155050.42 192960 -1 4736
4738 0 378047.97 155353.73 193000 -1 4737
4739 0 377687.06 155540.77 193040 -1 4738
4740 0 376958.84 157001.66 193040 -1 4739
4741 0 376677.4 157979.47 193000 -1 4740
4742 0 376448.94 158798.36 192840 -1 4741
4743 0 376262.88 158954.75 192640 -1 4742
4744 0 376274.6 159246.42 192440 -1 4743
4745 0 376296.34 159431.34 192280 -1 4744
4746 0 376309.62 159524.56 192160 -1 4745
4747 0 376125.56 159736.03 192000 -1 4746
4748 0 375985.12 159837.78 191840 -1 4747
4749 0 375709.97 160202.8 191600 -1 4748
4750 0 375748.2 160246.42 191400 -1 4749
4751 0 375718.1 160222.02 191240 -1 4750
4752 0 375811.9 160484.44 191040 -1 4751
4753 0 375662.97 160480.94 190840 -1 4752
4754 0 375611.44 160718.33 190640 -1 4753
4755 0 375436.06 160805.17 190440 -1 4754
4756 0 375339.72 160861.8 190240 -1 4755
4757 0 375422.38 161050.61 190040 -1 4756
4758 0 375475.4 161131.45 189840 -1 4757
4759 0 375389.5 161292.86 189640 -1 4758
4760 0 375164.84 161380.56 189440 -1 4759
4761 0 375166.38 161471.14 189240 -1 4760
4762 0 375130.7 161417.4 189040 -1 4761
4763 0 375112.66 161428.66 188880 -1 4762
4764 0 374979.72 161445.16 188720 -1 4763
4765 0 375002.6 161526.22 188600 -1 4764
4766 0 374987.25 161680.19 188320 -1 4765
4767 0 374801.28 161867.06 188000 -1 4766
4768 0 374747.4 161988.9 187920 -1 4767
4769 0 374668.12 162050.19 187560 -1 4768
4770 0 374643.34 162121.16 187360 -1 4769
4771 0 374646.78 162138.66 187280 -1 4770
4772 0 374650.3 162162.81 187160 -1 4771
4773 0 374703.38 162214.84 186960 -1 4772
4774 0 374861.16 162073.89 186720 -1 4773
4775 0 375028.53 161940.1 186640 -1 4774
4776 0 375604.16 161221.94 186600 -1 4775
4777 0 375612.97 160681.4 186560 -1 4776
4778 0 375661.1 160685.28 186520 -1 4777
4779 0 375824.16 160585.47 186440 -1 4778
4780 0 375897.2 160514.3 186400 -1 4779
4781 0 375921.6 160485.92 186360 -1 4780
4782 0 375196.94 161805.88 186560 -1 4775
4783 0 375004.72 161697.17 186360 -1 4782
4784 0 374860.38 161706.27 186160 -1 4783
4785 0 374389.06 161814.92 186000 -1 4784
4786 0 374337 161560.39 185800 -1 4785
4787 0 373919.8 161333.44 185640 -1 4786
4788 0 373856.8 160852 185440 -1 4787
4789 0 373864.22 160660.22 185240 -1 4788
4790 0 373858.03 160651.73 185200 -1 4789
4791 0 373842.88 160617.81 185080 -1 4790
4792 0 373831.72 160600.12 185000 -1 4791
4793 0 373806.9 160584.48 184960 -1 4792
4794 0 373709 160530.14 184800 -1 4793
4795 0 373419.12 160376 184600 -1 4794
4796 0 373475.7 160009.05 184400 -1 4795
4797 0 373374.75 159818.2 184200 -1 4796
4798 0 373147.28 159748.72 184040 -1 4797
4799 0 372887.66 159607.61 183840 -1 4798
4800 0 372795.1 159550.58 183680 -1 4799
4801 0 372723.12 159453.25 183520 -1 4800
4802 0 372705.84 159428.08 183480 -1 4801
4803 0 372756.34 159270.52 183320 -1 4802
4804 0 372496.34 159346.73 183120 -1 4803
4805 0 372383.44 159452.86 182960 -1 4804
4806 0 372203.16 159581.34 182800 -1 4805
4807 0 372023.16 159538.02 182640 -1 4806
4808 0 372008.3 159665.34 182520 -1 4807
4809 0 372003.12 159710.34 182480 -1 4808
4810 0 372012.75 159883.64 182280 -1 4809
4811 0 371697.9 159799.61 182120 -1 4810
4812 0 371660.06 159542.83 181920 -1 4811
4813 0 371540.25 159481.8 181760 -1 4812
4814 0 371509.34 159464.97 181720 -1 4813
4815 0 371506.56 159453.92 181680 -1 4814
4816 0 371494.75 159410.42 181520 -1 4815
4817 0 371313.3 159312.22 181320 -1 4816
4818 0 371324.7 159297.84 181280 -1 4817
4819 0 371385.12 159252.6 181240 -1 4818
4820 0 371329.94 159255.36 181120 -1 4819
4821 0 371268.62 159316.23 181080 -1 4820
4822 0 371058.38 159243.16 180720 -1 4821
4823 0 371080.75 159148.12 180520 -1 4822
4824 0 371070.03 159072.16 180360 -1 4823
4825 0 370965.9 159041.34 180280 -1 4824
4826 0 370808.53 158993.95 180160 -1 4825
4827 0 370734.94 158846.55 180000 -1 4826
4828 0 370542.75 158823.58 179880 -1 4827
4829 0 370545.84 158782.55 179840 -1 4828
4830 0 370563.28 158703.52 179720 -1 4829
4831 0 370337.3 158674.2 179560 -1 4830
4832 0 370442.22 158546.22 179440 -1 4831
4833 0 370467.1 158510.92 179280 -1 4832
4834 0 370068.22 158618.62 179120 -1 4833
4835 0 369699.3 158540.58 178880 -1 4834
4836 0 369521.28 158544.83 178720 -1 4835
4837 0 369379.44 158667.38 178560 -1 4836
4838 0 369250.97 158697.7 178440 -1 4837
4839 0 368935.25 158808.28 178240 -1 4838
4840 0 368882.38 158793.73 178160 -1 4839
4841 0 368857.03 158785.77 178120 -1 4840
4842 0 368830.56 158778.44 178080 -1 4841
4843 0 368932.94 158669.47 177920 -1 4842
4844 0 368834.7 158621.19 177680 -1 4843
4845 0 368803.25 158606.16 177600 -1 4844
4846 0 368754.16 158571.75 177560 -1 4845
4847 0 368505.2 158404.52 177360 -1 4846
4848 0 368455.75 158370.28 177320 -1 4847
4849 0 368365.53 158249.97 177120 -1 4848
4850 0 368297.53 158118.02 176920 -1 4849
4851 0 368271.03 158060.38 176840 -1 4850
4852 0 368249.94 157960.28 176600 -1 4851
4853 0 368218.03 157942.33 176560 -1 4852
4854 0 368058.97 157850.11 176360 -1 4853
4855 0 367968.56 157847.64 176240 -1 4854
4856 0 367874.12 157839.92 176120 -1 4855
4857 0 367879.34 157806.73 176080 -1 4856
4858 0 367894 157674.44 175880 -1 4857
4859 0 367674.88 157728.22 175760 -1 4858
4860 0 367459.7 157790.39 175640 -1 4859
4861 0 367597.72 157727.03 175400 -1 4860
4862 0 367570.38 157708.02 175360 -1 4861
4863 0 367577.78 157672.8 175320 -1 4862
4864 0 367549.38 157606.28 175160 -1 4863
4865 0 367637.2 157626.97 175040 -1 4864
4866 0 367702.34 157651.48 174960 -1 4865
4867 0 367345.06 157761.39 174800 -1 4866
4868 0 367281.47 157772.17 174760 -1 4867
4869 0 367229 157762.5 174720 -1 4868
4870 0 367176.72 157753.38 174680 -1 4869
4871 0 367123.53 157743.08 174640 -1 4870
4872 0 367075 157730.2 174600 -1 4871
4873 0 367020.12 157726.28 174560 -1 4872
4874 0 366861.22 157641.66 174360 -1 4873
4875 0 366814.8 157748.48 174240 -1 4874
4876 0 366794.03 157785.81 174200 -1 4875
4877 0 366759.25 157731.42 173920 -1 4876
4878 0 366747.28 157733.92 173840 -1 4877
4879 0 366725.3 157758.42 173800 -1 4878
4880 0 366713.25 157750.12 173760 -1 4879
4881 0 366761.34 157820.84 173600 -1 4880
4882 0 366786.16 157929.11 173440 -1 4881
4883 0 366726.2 157962.89 173400 -1 4882
4884 0 366465.8 158109.62 173200 -1 4883
4885 0 366252.34 158096.83 173040 -1 4884
4886 0 366198.38 158092.66 173000 -1 4885
4887 0 365929 158225.61 172800 -1 4886
4888 0 365964.3 158210.11 172760 -1 4887
4889 0 365761.06 158148.05 172600 -1 4888
4890 0 365632.44 158521.05 172440 -1 4889
4891 0 365380.44 158843.62 172280 -1 4890
4892 0 365323.9 158799.17 172240 -1 4891
4893 0 365168.3 158893.36 172160 -1 4892
4894 0 365062 158919.8 171960 -1 4893
4895 0 365017.97 158827.64 171760 -1 4894
4896 0 364673.78 159013.1 171520 -1 4895
4897 0 364505.78 158954.83 171360 -1 4896
4898 0 364136.5 158981.73 171200 -1 4897
4899 0 364029.44 158992.17 171160 -1 4898
4900 0 364023.06 158944.08 171080 -1 4899
4901 0 364003.28 158874.39 170960 -1 4900
4902 0 363613.62 158980.95 170760 -1 4901
4903 0 363543.47 158979.83 170640 -1 4902
4904 0 363546.34 158989.06 170520 -1 4903
4905 0 363557.44 158998.95 170440 -1 4904
4906 0 363363.62 159097.11 170200 -1 4905
4907 0 362962.5 159333.3 170040 -1 4906
4908 0 362771 159442.12 169960 -1 4907
4909 0 362670.88 160070.64 169960 -1 4908
4910 0 362639.75 160171.55 170040 -1 4909
4911 0 362618.38 160176.55 170080 -1 4910
4912 0 362595.7 160179.28 170120 -1 4911
4913 0 362587.88 160199.33 170160 -1 4912
4914 0 362548.75 160250.22 170240 -1 4913
4915 0 362519.94 160271.19 170280 -1 4914
4916 0 362708.97 159338.34 169800 -1 4908
4917 0 360849.8 158910.64 169800 -1 4916
4918 0 360823.4 158945.33 169880 -1 4917
4919 0 360765.66 158979.08 170000 -1 4918
4920 0 360795.34 158859.78 170160 -1 4919
4921 0 359459.3 157801.19 170160 -1 4920
4922 0 359427.1 157872.56 170200 -1 4921
4923 0 359491.38 157895.95 170320 -1 4922
4924 0 359489.9 157899.53 170400 -1 4923
4925 0 359580.2 157892.89 170440 -1 4924
4926 0 359411.38 157860.36 170560 -1 4925
4927 0 359341.4 157872.81 170600 -1 4926
4928 0 359335.9 157920.05 170720 -1 4927
4929 0 359307.78 157924.2 170840 -1 4928
4930 0 359323.62 157998.06 170920 -1 4929
4931 0 359363.88 157744.66 170120 -1 4921
4932 0 359173.12 157629.47 170040 -1 4931
4933 0 359311.16 157685.75 169800 -1 4932
4934 0 359333 157693.31 169760 -1 4933
4935 0 359246.38 157652.78 169680 -1 4934
4936 0 359156 157605.16 169600 -1 4935
4937 0 359069.25 157565.45 169520 -1 4936
4938 0 359024.94 157545.7 169480 -1 4937
4939 0 358979.12 157269.38 169360 -1 4938
4940 0 362177.16 159100.38 169640 -1 4916
4941 0 362286.38 159095.95 169480 -1 4940
4942 0 362314.72 159093.56 169440 -1 4941
4943 0 362375.9 159098.83 169280 -1 4942
4944 0 362370.44 159106.48 169240 -1 4943
4945 0 362342 159142.5 169200 -1 4944
4946 0 362314.38 159179.11 169160 -1 4945
4947 0 362266.97 159240.94 169080 -1 4946
4948 0 362281.06 159246.67 169040 -1 4947
4949 0 362323.84 159300.39 168920 -1 4948
4950 0 362339.4 159288.67 168880 -1 4949
4951 0 362332.84 159264.86 168760 -1 4950
4952 0 362357.84 159229.36 168600 -1 4951
4953 0 362304.12 159304.03 168520 -1 4952
4954 0 362199.12 159435.84 168400 -1 4953
4955 0 362295.25 159476.94 168200 -1 4954
4956 0 362226.03 159495.95 168120 -1 4955
4957 0 362164.28 159507.08 168040 -1 4956
4958 0 362029.44 159630.58 167880 -1 4957
4959 0 362046.25 159632.86 167640 -1 4958
4960 0 362009.88 159707.61 167520 -1 4959
4961 0 361787.7 159855.69 167320 -1 4960
4962 0 361774.3 160018.58 167120 -1 4961
4963 0 361533.84 160060.05 166920 -1 4962
4964 0 361449.44 160071.58 166880 -1 4963
4965 0 361350.1 160076.55 166840 -1 4964
4966 0 361072.7 160098.25 166720 -1 4965
4967 0 360985.4 160060.08 166640 -1 4966
4968 0 360944.75 160050.9 166600 -1 4967
4969 0 360819.38 159975.28 166480 -1 4968
4970 0 360417.1 159760.45 166320 -1 4969
4971 0 361199.2 160432.25 166160 -1 4970
4972 0 360955.62 160433.23 166080 -1 4971
4973 0 360842.22 160435.2 166040 -1 4972
4974 0 360721.1 160450.48 166000 -1 4973
4975 0 360522.3 160458.12 165840 -1 4974
4976 0 360408.03 160457.4 165760 -1 4975
4977 0 360131.1 160546.81 165560 -1 4976
4978 0 360001.2 160597.64 165520 -1 4977
4979 0 359742.56 160669.33 165200 -1 4978
4980 0 359542.7 160724.73 165000 -1 4979
4981 0 359453.03 160517.34 164800 -1 4980
4982 0 359441.66 160382.33 164680 -1 4981
4983 0 359427.28 160257.47 164560 -1 4982
4984 0 359191.97 160069.95 164360 -1 4983
4985 0 358643.94 159957.58 164160 -1 4984
4986 0 358694.8 159799.67 164000 -1 4985
4987 0 358697.72 159803.77 163960 -1 4986
4988 0 358700.28 159797.27 163920 -1 4987
4989 0 358697.22 159814.3 163800 -1 4988
4990 0 358642.12 159605.36 163640 -1 4989
4991 0 358644.62 159378.08 163520 -1 4990
4992 0 358642.72 159301.61 163480 -1 4991
4993 0 358439.16 159231.66 163320 -1 4992
4994 0 358393.6 159210.45 163280 -1 4993
4995 0 358363.75 158862.03 163120 -1 4994
4996 0 358358.7 158770.75 163080 -1 4995
4997 0 357797.75 158098.33 163080 -1 4996
4998 0 358021.8 157410.78 163080 -1 4997
4999 0 358003.56 157371.89 163120 -1 4998
5000 0 357975.1 157302.4 163200 -1 4999
5001 0 357633.8 157122.75 163440 -1 5000
5002 0 357568.34 157017.58 163560 -1 5001
5003 0 357547.44 156986.1 163600 -1 5002
5004 0 357392.03 156908.98 163760 -1 5003
5005 0 357266.28 156899.95 163840 -1 5004
5006 0 357103.28 156879.45 163960 -1 5005
5007 0 356994.78 156866.2 164160 -1 5006
5008 0 357397.84 156951.48 164320 -1 5007
5009 0 356556.72 157062.61 164280 -1 5008
5010 0 356367.44 157208.27 164200 -1 5009
5011 0 356329.75 157270.53 164080 -1 5010
5012 0 356335.53 157288.73 164000 -1 5011
5013 0 356335.9 157260.94 163960 -1 5012
5014 0 357493.6 156973.56 164360 -1 5008
5015 0 357977.88 156931.83 164360 -1 5014
5016 0 358754.38 156067.39 164360 -1 5015
5017 0 358755.88 155890.67 164480 -1 5016
5018 0 358791.94 155835.12 164520 -1 5017
5019 0 358789.94 155956.8 164320 -1 5016
5020 0 358852.9 155717.27 164240 -1 5019
5021 0 358901.5 155654 164160 -1 5020
5022 0 358950.06 155591 164080 -1 5021
5023 0 359043.28 155568.23 164040 -1 5022
5024 0 359424.66 155477.77 163880 -1 5023
5025 0 359576 155449.1 163800 -1 5024
5026 0 359711.12 155417.36 163760 -1 5025
5027 0 360003.03 155376.73 163640 -1 5026
5028 0 360127.4 155601.19 163560 -1 5027
5029 0 360185.6 155677.36 163480 -1 5028
5030 0 356467.56 157013.22 164560 -1 5014
5031 0 356187.97 157037.98 164680 -1 5030
5032 0 355862.16 156782.17 164920 -1 5031
5033 0 355867.2 156709.28 165000 -1 5032
5034 0 355879.78 156670.44 165040 -1 5033
5035 0 355882.06 156632.53 165080 -1 5034
5036 0 356004.8 157287.69 165080 -1 5035
5037 0 355690.56 157640.81 165280 -1 5036
5038 0 355558 157774.92 165480 -1 5037
5039 0 355280.22 157864.56 165680 -1 5038
5040 0 355257.7 157898.94 165840 -1 5039
5041 0 354541.9 158233.8 166040 -1 5040
5042 0 354396.56 158288.08 166080 -1 5041
5043 0 353842.16 158500.67 166200 -1 5042
5044 0 352483 157730.2 166320 -1 5043
5045 0 353084.78 158034.5 166360 -1 5044
5046 0 352931.2 158099.73 166440 -1 5045
5047 0 352803.9 158193.42 166600 -1 5046
5048 0 352668.47 158297.2 166760 -1 5047
5049 0 352623.6 158302.05 166800 -1 5048
5050 0 352534.38 158314.44 166880 -1 5049
5051 0 352497.56 158315.83 166920 -1 5050
5052 0 352437.53 158331.89 166960 -1 5051
5053 0 352195.56 158388.14 167120 -1 5052
5054 0 352016.3 158409.92 167160 -1 5053
5055 0 351655.8 158461.62 167240 -1 5054
5056 0 351480.84 158494.9 167280 -1 5055
5057 0 351232.9 158589.02 167360 -1 5056
5058 0 350870.62 158727.75 167480 -1 5057
5059 0 350528.16 159076.73 167640 -1 5058
5060 0 349768.97 159818.98 167720 -1 5059
5061 0 349390.62 160200.83 167760 -1 5060
5062 0 349298.1 160133.06 167600 -1 5061
5063 0 349274.6 160118.03 167560 -1 5062
5064 0 349315.6 160145.77 167400 -1 5063
5065 0 349211.44 160149.38 167240 -1 5064
5066 0 349216.4 160148.92 167120 -1 5065
5067 0 349282.12 160295.42 167080 -1 5066
5068 0 349299.38 160435.36 166960 -1 5067
5069 0 349330.44 160500.8 166920 -1 5068
5070 0 349287.72 160380.05 167880 -1 5061
5071 0 349278.22 160418.61 167920 -1 5070
5072 0 349251.38 160477.34 167960 -1 5071
5073 0 349175.75 160735.92 168000 -1 5072
5074 0 349102.34 160997.12 168040 -1 5073
5075 0 349026.88 161254.1 168080 -1 5074
5076 0 348940.7 161516.52 168120 -1 5075
5077 0 348495.78 161724.14 168280 -1 5076
5078 0 348384.5 161777.67 168320 -1 5077
5079 0 348305.88 161594.81 168440 -1 5078
5080 0 348235.84 161536.78 168520 -1 5079
5081 0 348883.44 161947.9 168040 -1 5075
5082 0 348770.3 161966.23 168000 -1 5081
5083 0 348377.9 162109.33 167880 -1 5082
5084 0 348435.28 162045.75 167840 -1 5083
5085 0 348429.47 162063.1 167800 -1 5084
5086 0 348412.6 162151.39 167600 -1 5085
5087 0 348464.34 162128.02 167520 -1 5086
5088 0 348481.78 162085.95 167480 -1 5087
5089 0 349142.22 160721.31 168080 -1 5074
5090 0 349162.56 160767.39 168240 -1 5089
5091 0 349175.75 160792.52 168320 -1 5090
5092 0 349215.16 160779.66 168400 -1 5091
5093 0 349257.62 160764.86 168480 -1 5092
5094 0 349233.72 160764.56 168520 -1 5093
5095 0 349208.75 160762.92 168560 -1 5094
5096 0 349166.94 160758.78 168640 -1 5095
5097 0 349100.47 160796.55 168680 -1 5096
5098 0 349045.2 160841.14 168720 -1 5097
5099 0 349033.84 160784.5 168760 -1 5098
5100 0 349008.56 160749.48 168800 -1 5099
5101 0 348993.1 160751.39 168840 -1 5100
5102 0 348954.25 160738.64 168880 -1 5101
5103 0 348899.8 160747.73 168920 -1 5102
5104 0 348729.22 160758.62 169080 -1 5103
5105 0 348638.3 160689.67 169160 -1 5104
5106 0 348592.5 160655.6 169200 -1 5105
5107 0 349336.97 159908.23 168040 -1 5089
5108 0 349430.6 159672.98 168080 -1 5107
5109 0 349469.88 159512.73 168200 -1 5108
5110 0 349422.3 159576.06 168280 -1 5109
5111 0 349423.53 159577.53 168320 -1 5110
5112 0 349070 160701.02 167720 -1 5061
5113 0 349292.72 160783.89 167560 -1 5112
5114 0 349403.9 160825.47 167480 -1 5113
5115 0 349292.88 161338.97 167320 -1 5114
5116 0 349179.84 161234.9 167120 -1 5115
5117 0 349206.4 161249.22 166920 -1 5116
5118 0 349194.1 161359.31 166720 -1 5117
5119 0 349301.97 161605.69 166600 -1 5118
5120 0 349837.4 159041.34 167640 -1 5059
5121 0 349673.8 158883.58 167720 -1 5120
5122 0 349602.22 158796.1 167760 -1 5121
5123 0 349601.28 158755.39 167800 -1 5122
5124 0 355623.12 156177.78 165160 -1 5035
5125 0 355360.62 155717.1 165240 -1 5124
5126 0 355204.22 155661.17 165320 -1 5125
5127 0 355123.4 155638.78 165360 -1 5126
5128 0 354975.8 155601.86 165440 -1 5127
5129 0 354898.56 155582.67 165480 -1 5128
5130 0 354827.12 155563.83 165520 -1 5129
5131 0 354767.56 155578.66 165560 -1 5130
5132 0 354598.97 155620.88 165680 -1 5131
5133 0 354559.88 155621.73 165840 -1 5132
5134 0 354614.9 155544.31 165880 -1 5133
5135 0 355334.03 155875.48 164960 -1 5033
5136 0 355155.94 155726.89 164920 -1 5135
5137 0 355092.94 155666.84 164840 -1 5136
5138 0 354988.12 155537.73 164720 -1 5137
5139 0 355049.6 155236.08 164600 -1 5138
5140 0 355032.72 155220.19 164520 -1 5139
5141 0 354859.47 155262.05 164440 -1 5140
5142 0 354813.72 155262.47 164360 -1 5141
5143 0 354785.38 155273.22 164240 -1 5142
5144 0 354754.78 155284.55 164160 -1 5143
5145 0 358186.3 158471.69 162960 -1 4996
5146 0 357764.44 158303.78 162920 -1 5145
5147 0 357733.03 158247.73 162760 -1 5146
5148 0 357692.2 158266.8 162720 -1 5147
5149 0 357584.66 158354.81 162600 -1 5148
5150 0 357192.6 158325.23 162400 -1 5149
5151 0 357152.72 158235.02 162160 -1 5150
5152 0 357081.03 158218.58 162080 -1 5151
5153 0 356973.66 158209.53 161960 -1 5152
5154 0 356352.12 157974.78 161760 -1 5153
5155 0 356402.44 157799.72 161560 -1 5154
5156 0 356196.5 157511.53 161400 -1 5155
5157 0 355918.84 157461.56 161240 -1 5156
5158 0 355870.34 157461.72 161200 -1 5157
5159 0 355646.7 157472.48 161040 -1 5158
5160 0 355622.3 157400.14 160880 -1 5159
5161 0 355405.16 157148.94 160680 -1 5160
5162 0 355057 157068.05 160520 -1 5161
5163 0 354862.66 156928.23 160280 -1 5162
5164 0 354693.47 156838.33 160240 -1 5163
5165 0 354005.38 156465.9 160080 -1 5164
5166 0 353888.84 156310.86 160040 -1 5165
5167 0 353397.56 155762.31 160080 -1 5166
5168 0 353237.1 155591.45 160160 -1 5167
5169 0 353220.4 155477.02 160240 -1 5168
5170 0 353205.78 155354.08 160320 -1 5169
5171 0 353075.8 155263.78 160360 -1 5170
5172 0 352861.94 155321.17 160480 -1 5171
5173 0 352846.84 155314.53 160560 -1 5172
5174 0 352780.47 155340.56 160640 -1 5173
5175 0 352454.25 155273.25 160760 -1 5174
5176 0 352035.06 155275.3 160800 -1 5175
5177 0 352316.53 155196.98 160840 -1 5176
5178 0 352275.03 155130.31 160880 -1 5177
5179 0 352248.84 155110.33 160960 -1 5178
5180 0 352181.38 154980.66 161000 -1 5179
5181 0 351859.38 154753.55 161160 -1 5180
5182 0 351770.38 154746.84 161200 -1 5181
5183 0 351884.25 154825.88 161240 -1 5182
5184 0 351885.84 154843.64 161280 -1 5183
5185 0 351818.53 154843.67 161320 -1 5184
5186 0 351729.22 154808.77 161400 -1 5185
5187 0 351601.6 154781.08 161480 -1 5186
5188 0 351977.38 155170.39 161520 -1 5187
5189 0 352059.66 155359.4 161560 -1 5188
5190 0 352067.88 155430.48 161640 -1 5189
5191 0 352115.34 155449.05 161760 -1 5190
5192 0 352120.03 155444.84 161880 -1 5191
5193 0 351393.3 154694.98 161520 -1 5187
5194 0 351013.56 154225.4 161480 -1 5193
5195 0 350857.16 154141.12 161400 -1 5194
5196 0 350716.16 154055.06 161360 -1 5195
5197 0 350680.16 154007.94 161320 -1 5196
5198 0 350755.44 154115.16 161240 -1 5197
5199 0 351187.28 154576.5 161560 -1 5193
5200 0 351081.38 154493.83 161600 -1 5199
5201 0 351160.28 154466.56 161640 -1 5200
5202 0 351126.3 154419.12 161720 -1 5201
5203 0 351091.25 154381.55 161760 -1 5202
5204 0 351079.34 154354.05 161800 -1 5203
5205 0 350758.06 154553.52 161920 -1 5204
5206 0 350651.47 154565.02 162040 -1 5205
5207 0 350537.16 154597.05 162160 -1 5206
5208 0 350510.97 154630.77 162200 -1 5207
5209 0 350542.7 154628 162280 -1 5208
5210 0 351758.25 155605.88 160720 -1 5176
5211 0 351763.28 155690.5 160680 -1 5210
5212 0 351757.03 155705.22 160640 -1 5211
5213 0 351742.8 155674.56 160560 -1 5212
5214 0 351710.7 155741.03 160520 -1 5213
5215 0 353778.25 156136.73 160000 -1 5166
5216 0 353561.6 155811.31 159920 -1 5215
5217 0 353702 155559.86 159680 -1 5216
5218 0 354441.34 156598.83 159680 -1 5217
5219 0 354535.25 156636.42 159640 -1 5218
5220 0 354391.03 156607.97 159600 -1 5219
5221 0 354350.2 156519.2 159400 -1 5220
5222 0 354383.44 156505.45 159200 -1 5221
5223 0 354507.28 156510.5 159160 -1 5222
5224 0 354419.06 156461.36 159080 -1 5223
5225 0 354387.2 156413.75 159000 -1 5224
5226 0 353760.44 155426.08 159560 -1 5217
5227 0 353783.28 155316.56 159480 -1 5226
5228 0 353804.53 155263.66 159440 -1 5227
5229 0 353639.88 154859.14 159120 -1 5228
5230 0 353607.75 154785.84 159080 -1 5229
5231 0 353478 154493.7 158920 -1 5230
5232 0 353388.9 154436.25 158880 -1 5231
5233 0 353207.53 154311.2 158800 -1 5232
5234 0 353161 154063.25 158600 -1 5233
5235 0 353091.5 153878.73 158440 -1 5234
5236 0 353078.44 153529.72 158280 -1 5235
5237 0 353066.4 152905.4 158120 -1 5236
5238 0 353032.47 152810.9 158080 -1 5237
5239 0 352987.2 152631.4 158000 -1 5238
5240 0 352920.16 152361.84 157880 -1 5239
5241 0 352800.56 152049.33 157800 -1 5240
5242 0 352734.6 151892.5 157760 -1 5241
5243 0 352682.22 151753.9 157720 -1 5242
5244 0 352632 151595.78 157680 -1 5243
5245 0 352678.8 151424.44 157640 -1 5244
5246 0 352771.9 151058.92 157560 -1 5245
5247 0 352856.7 150676.28 157480 -1 5246
5248 0 352938.6 150174.73 157320 -1 5247
5249 0 353338.06 148956.1 157200 -1 5248
5250 0 353249.06 148875.95 157120 -1 5249
5251 0 353214 148823.1 157080 -1 5250
5252 0 353164.28 148780.77 157040 -1 5251
5253 0 353121.22 148741.9 157000 -1 5252
5254 0 353076.78 147901.88 156800 -1 5253
5255 0 353074.53 147879.03 156760 -1 5254
5256 0 353097.03 147824.02 156680 -1 5255
5257 0 352959.6 147613.23 156640 -1 5256
5258 0 352836.3 147384.75 156600 -1 5257
5259 0 352703.75 147183.8 156520 -1 5258
5260 0 352503.8 146891.1 156400 -1 5259
5261 0 352588.22 146086.38 156360 -1 5260
5262 0 352247.78 145594.55 156320 -1 5261
5263 0 352008.94 145373.58 156240 -1 5262
5264 0 352165.72 145068.06 156080 -1 5263
5265 0 352181.4 145090.8 155960 -1 5264
5266 0 352300.44 143698.67 155760 -1 5265
5267 0 352310.8 143452.6 155720 -1 5266
5268 0 352324.72 143197.23 155680 -1 5267
5269 0 352332.9 142703 155600 -1 5268
5270 0 352439.9 142706.53 155480 -1 5269
5271 0 352560.28 142758.05 155400 -1 5270
5272 0 352678.25 142808.47 155320 -1 5271
5273 0 352718.75 142840.89 155280 -1 5272
5274 0 355984.94 141689.98 155280 -1 5273
5275 0 356095.88 141681.77 155240 -1 5274
5276 0 356311.9 141651.27 155160 -1 5275
5277 0 356514.7 141624.9 155080 -1 5276
5278 0 356657.66 141581.89 155000 -1 5277
5279 0 356928.47 141488.14 154840 -1 5278
5280 0 356999.2 141466.52 154800 -1 5279
5281 0 357046.6 141443.69 154680 -1 5280
5282 0 357098.16 141420.27 154560 -1 5281
5283 0 357209.5 141285 154480 -1 5282
5284 0 357320.8 141149.92 154400 -1 5283
5285 0 357611.12 141212.8 154240 -1 5284
5286 0 357939.28 141429.27 154120 -1 5285
5287 0 357881.03 141219.66 153920 -1 5286
5288 0 357900.16 141220.6 153520 -1 5287
5289 0 358090.3 141159.9 153240 -1 5288
5290 0 358223.66 141132.73 153000 -1 5289
5291 0 358553.72 141089.52 152760 -1 5290
5292 0 358660.72 141077.62 152680 -1 5291
5293 0 358790.16 140994.72 152600 -1 5292
5294 0 358976.6 140871.58 152480 -1 5293
5295 0 359463.94 140653.17 152160 -1 5294
5296 0 359359.16 140672.69 151960 -1 5295
5297 0 359337.94 140668.88 151920 -1 5296
5298 0 359294.8 140676.1 151840 -1 5297
5299 0 359170.53 140704.34 151600 -1 5298
5300 0 359152.94 140506.7 151480 -1 5299
5301 0 359529.97 139908.2 151520 -1 5300
5302 0 359813.84 139706.33 151560 -1 5301
5303 0 359849.34 139621.28 151680 -1 5302
5304 0 359864.53 139620.19 151720 -1 5303
5305 0 359876 139601.56 151840 -1 5304
5306 0 360061.62 139561.9 151920 -1 5305
5307 0 360131.56 139602.06 151960 -1 5306
5308 0 359147.66 140519.25 151440 -1 5300
5309 0 359127.84 140408.81 151360 -1 5308
5310 0 359112.6 140347.19 151320 -1 5309
5311 0 359185.3 140182.92 151240 -1 5310
5312 0 359227.1 140107.5 151200 -1 5311
5313 0 358942.62 139938.05 151000 -1 5312
5314 0 358855.7 139814.3 150920 -1 5313
5315 0 358788.44 139717.98 150840 -1 5314
5316 0 358746.25 139667.02 150800 -1 5315
5317 0 358732.2 139621.42 150760 -1 5316
5318 0 358840.1 139804.58 150640 -1 5317
5319 0 358894.66 139892.1 150600 -1 5318
5320 0 358940.7 139955.97 150560 -1 5319
5321 0 359115.88 140053.34 150520 -1 5320
5322 0 359596.88 140291.36 150400 -1 5321
5323 0 359728.5 140307 150320 -1 5322
5324 0 359859.7 140322.53 150240 -1 5323
5325 0 359910.5 140273.38 150200 -1 5324
5326 0 359925.06 140220.27 150040 -1 5325
5327 0 359893.1 140179.4 150000 -1 5326
5328 0 358829.84 140790.72 150560 -1 5320
5329 0 359263 141914.31 150360 -1 5328
5330 0 359261.34 141984.22 150320 -1 5329
5331 0 357700.38 139104.75 150840 -1 5316
5332 0 357669.5 138989.56 151000 -1 5331
5333 0 357389.97 138748.94 151240 -1 5332
5334 0 358415.97 140630.2 151400 -1 5308
5335 0 358378.5 140641.08 151360 -1 5334
5336 0 358253.06 140680.89 151200 -1 5335
5337 0 358242.4 140704.03 151160 -1 5336
5338 0 358272.94 140694.45 151120 -1 5337
5339 0 352734.3 142833.27 155200 -1 5273
5340 0 352744.28 142829.73 155160 -1 5339
5341 0 352749.94 142823.69 155080 -1 5340
5342 0 352838.97 142525.05 154920 -1 5341
5343 0 352238.4 140898.97 154920 -1 5342
5344 0 351710.7 138824.48 154920 -1 5343
5345 0 351715.47 138805.62 154840 -1 5344
5346 0 351742.16 138881.25 154800 -1 5345
5347 0 351661.38 137993.67 154600 -1 5346
5348 0 351659.72 137907.36 154560 -1 5347
5349 0 351548.6 137744.11 154520 -1 5348
5350 0 351439 137579.1 154480 -1 5349
5351 0 351251.9 136981.89 154320 -1 5350
5352 0 350105.16 135438.33 154320 -1 5351
5353 0 349987.75 135406.17 154360 -1 5352
5354 0 349758.7 135348.66 154440 -1 5353
5355 0 349618 135333.48 154480 -1 5354
5356 0 349626.3 135340.66 154560 -1 5355
5357 0 349566.6 135352.83 154600 -1 5356
5358 0 349463.7 135370.77 154720 -1 5357
5359 0 349420.34 135321.97 154760 -1 5358
5360 0 349415.2 135347.38 154800 -1 5359
5361 0 349651.88 135336.8 154880 -1 5360
5362 0 349696.2 135267.4 154960 -1 5361
5363 0 349839.4 135664.52 155000 -1 5362
5364 0 349855.62 135697.86 155080 -1 5363
5365 0 349826 135724.39 155160 -1 5364
5366 0 350131.34 135121.56 154280 -1 5352
5367 0 350158.44 134802.28 154240 -1 5366
5368 0 350143 134714.55 154160 -1 5367
5369 0 350373.47 134740.39 154040 -1 5368
5370 0 350477.38 134353.83 154000 -1 5369
5371 0 352467.78 133289.42 154000 -1 5370
5372 0 353000.66 132325.97 153920 -1 5371
5373 0 354261.3 131000.23 153920 -1 5372
5374 0 354741.44 130656.59 154000 -1 5373
5375 0 355743.3 129957.22 154160 -1 5374
5376 0 356646.5 129026.95 154160 -1 5375
5377 0 356704.38 128939.93 154200 -1 5376
5378 0 356739.3 128821 154240 -1 5377
5379 0 356804.62 128721.086 154280 -1 5378
5380 0 357124.12 128298.37 154480 -1 5379
5381 0 357471.9 128363.61 154560 -1 5380
5382 0 357639.38 128390.33 154600 -1 5381
5383 0 357836.53 128325.6 154680 -1 5382
5384 0 358056.72 128262.48 154760 -1 5383
5385 0 358247.34 128189.99 154840 -1 5384
5386 0 358840.44 127866.016 154920 -1 5385
5387 0 359147.88 127719.41 154960 -1 5386
5388 0 359392.72 127726.09 155000 -1 5387
5389 0 359499.56 127710.67 155040 -1 5388
5390 0 359642.44 127706.31 155080 -1 5389
5391 0 360068.56 127627.09 155120 -1 5390
5392 0 360191.84 127654.375 155200 -1 5391
5393 0 360374.94 127320.15 155240 -1 5392
5394 0 361154.4 127042.57 155240 -1 5393
5395 0 361595.4 127010.89 155240 -1 5394
5396 0 361940.53 126720.35 155240 -1 5395
5397 0 362079.1 126442.28 155240 -1 5396
5398 0 362483.7 126353.96 155240 -1 5397
5399 0 362785.9 125899.06 155240 -1 5398
5400 0 363475.38 125533.49 155240 -1 5399
5401 0 363816.06 125350.61 155280 -1 5400
5402 0 364495.44 124981.69 155360 -1 5401
5403 0 364796.25 124915.51 155400 -1 5402
5404 0 365406.56 124774.375 155480 -1 5403
5405 0 365706.5 124700.57 155520 -1 5404
5406 0 365990.88 124626.12 155560 -1 5405
5407 0 366821 124399.375 155680 -1 5406
5408 0 366987.62 124364.82 155840 -1 5407
5409 0 367302.84 124599.84 155920 -1 5408
5410 0 367346.44 124600.09 155960 -1 5409
5411 0 367390.3 124607.234 156000 -1 5410
5412 0 367430.16 124587.73 156040 -1 5411
5413 0 368128.8 124573.62 156120 -1 5412
5414 0 368469.72 124548.51 156160 -1 5413
5415 0 368815.16 124540.13 156200 -1 5414
5416 0 369167.78 124540.84 156240 -1 5415
5417 0 369314.8 124475.45 156280 -1 5416
5418 0 369603.47 124344.42 156360 -1 5417
5419 0 369745.16 124291.12 156400 -1 5418
5420 0 369879.03 124450.734 156520 -1 5419
5421 0 369877 124467.76 156560 -1 5420
5422 0 369912.5 124620.94 156720 -1 5421
5423 0 369648.7 124498.64 156800 -1 5422
5424 0 370490 123869.055 156400 -1 5418
5425 0 370535.03 123838.36 156440 -1 5424
5426 0 370569.25 123777.54 156480 -1 5425
5427 0 370567.5 123772.01 156520 -1 5426
5428 0 366741.56 124091.9 156040 -1 5411
5429 0 366672.62 123957.69 156160 -1 5428
5430 0 365636.7 123783.56 156200 -1 5429
5431 0 365647.6 123744.88 156280 -1 5430
5432 0 365686.9 123788.29 156360 -1 5431
5433 0 366647.84 123915.055 156200 -1 5429
5434 0 366628.3 123890.61 156240 -1 5433
5435 0 366641.53 123822.8 156440 -1 5434
5436 0 366932.78 123768.516 156600 -1 5435
5437 0 367070.7 123843.11 156760 -1 5436
5438 0 369596.47 124291.68 155800 -1 5408
5439 0 369688.44 124213.11 155760 -1 5438
5440 0 369714.16 124232.5 155680 -1 5439
5441 0 369737.56 124200.21 155600 -1 5440
5442 0 367104.38 124525.3 155560 -1 5407
5443 0 367190.2 124562.78 155520 -1 5442
5444 0 367800.2 124798.664 155240 -1 5443
5445 0 368678.47 125101.41 155560 -1 5442
5446 0 368722.8 125049.58 155480 -1 5445
5447 0 368749.03 125036.93 155360 -1 5446
5448 0 368677.4 124988.97 155280 -1 5447
5449 0 356657.53 128898.82 154000 -1 5376
5450 0 356630.28 128856.984 153960 -1 5449
5451 0 356608.06 128902.83 153920 -1 5450
5452 0 356590.97 128897.87 153880 -1 5451
5453 0 356435.72 128699.305 153760 -1 5452
5454 0 356085.62 128436.25 153640 -1 5453
5455 0 356092.72 128473.8 153600 -1 5454
5456 0 356074.56 128483.45 153560 -1 5455
5457 0 350373.22 134336.89 153880 -1 5370
5458 0 350351.2 134388.08 153840 -1 5457
5459 0 350239.88 134297 153760 -1 5458
5460 0 350149.03 134329.66 153680 -1 5459
5461 0 350151.72 134212.66 153560 -1 5460
5462 0 350262.94 134266.7 153480 -1 5461
5463 0 350476.25 134325.92 153400 -1 5462
5464 0 350583.47 134354.67 153360 -1 5463
5465 0 350708.2 134384.25 153280 -1 5464
5466 0 350757.8 134447.05 153160 -1 5465
5467 0 350492.4 136172.53 154000 -1 5369
5468 0 350856.6 136501.84 153960 -1 5467
5469 0 350956.34 136865.83 154000 -1 5468
5470 0 351129.6 137109.34 154080 -1 5469
5471 0 351235.4 137244.36 154040 -1 5470
5472 0 351440.2 137508.44 153960 -1 5471
5473 0 351471.94 137482.39 153880 -1 5472
5474 0 351450.3 137533.14 153840 -1 5473
5475 0 351423.84 137548.12 153800 -1 5474
5476 0 351198.9 137325.4 153720 -1 5475
5477 0 351081.84 136639.28 153880 -1 5468
5478 0 351230.47 136598.72 153800 -1 5477
5479 0 351403.56 136626.48 153760 -1 5478
5480 0 350374.9 135960.77 153960 -1 5467
5481 0 350278.94 135829.27 153840 -1 5480
5482 0 350271.2 135724.97 153800 -1 5481
5483 0 350345.84 135755.19 153720 -1 5482
5484 0 350496.5 135724.94 153680 -1 5483
5485 0 350473.6 135650.73 153640 -1 5484
5486 0 350409.22 134048.28 154280 -1 5367
5487 0 350466.38 133923.19 154440 -1 5486
5488 0 350470.47 133752.39 154520 -1 5487
5489 0 350499.6 133743.97 154560 -1 5488
5490 0 350344.53 133580.2 154680 -1 5489
5491 0 350031.66 133039.9 154640 -1 5490
5492 0 349928.38 132860.55 154680 -1 5491
5493 0 349876.53 132817.47 154720 -1 5492
5494 0 349836.12 132887.52 154760 -1 5493
5495 0 349815.56 132970.81 154840 -1 5494
5496 0 349774.2 133085.22 154960 -1 5495
5497 0 349815.28 133128.06 155080 -1 5496
5498 0 349971.1 132638.06 154600 -1 5491
5499 0 349977.88 132394.94 154560 -1 5498
5500 0 350019.47 131950.55 154520 -1 5499
5501 0 349998.62 131466.27 154560 -1 5500
5502 0 349959.72 130507.9 154640 -1 5501
5503 0 349902.16 130287.88 154680 -1 5502
5504 0 349951.28 130197.19 154720 -1 5503
5505 0 349895.9 130232.9 154760 -1 5504
5506 0 349731.28 129988.43 154800 -1 5505
5507 0 349541.97 129966.38 154840 -1 5506
5508 0 349478 129968.625 154920 -1 5507
5509 0 349417.06 129931.73 155000 -1 5508
5510 0 349371.88 129898.73 155040 -1 5509
5511 0 349283.28 129829.945 155120 -1 5510
5512 0 349291.28 129841.32 155200 -1 5511
5513 0 349289.8 129753.39 155240 -1 5512
5514 0 349481.12 129607.84 155280 -1 5513
5515 0 349421.34 129520.734 155360 -1 5514
5516 0 349236.9 129551.43 155480 -1 5515
5517 0 349215.78 129526.49 155560 -1 5516
5518 0 349297.44 129612.69 155640 -1 5517
5519 0 349333.28 129586.484 155720 -1 5518
5520 0 349319.72 129581.69 155760 -1 5519
5521 0 349126.75 130389.23 155280 -1 5513
5522 0 349094.03 130523.07 155320 -1 5521
5523 0 349066.88 130587.49 155360 -1 5522
5524 0 349070.97 130649.586 155400 -1 5523
5525 0 349077 130669.22 155440 -1 5524
5526 0 349018 130632 155480 -1 5525
5527 0 350201 129266.66 154640 -1 5502
5528 0 350112 129189.23 154560 -1 5527
5529 0 350078.66 129153.875 154520 -1 5528
5530 0 350106.03 129104.42 154480 -1 5529
5531 0 350147.4 129093.28 154440 -1 5530
5532 0 350176.22 128994.85 154360 -1 5531
5533 0 350195.22 128976.375 154320 -1 5532
5534 0 349829.9 131386.69 154480 -1 5500
5535 0 349862.56 131129.84 154440 -1 5534
5536 0 349762.66 131094.95 154320 -1 5535
5537 0 349746.94 131385.42 154240 -1 5536
5538 0 349714.62 131167.58 154200 -1 5537
5539 0 349707.16 131093.11 154160 -1 5538
5540 0 349976.72 131746.08 154120 -1 5539
5541 0 350098 131877.75 154040 -1 5540
5542 0 350215.97 131850.19 154000 -1 5541
5543 0 350284.8 131894.92 153960 -1 5542
5544 0 350346.72 131894.77 153920 -1 5543
5545 0 350326.16 131855.6 153880 -1 5544
5546 0 349675 130927.5 154080 -1 5539
5547 0 349616.16 130862.87 154000 -1 5546
5548 0 349530.25 130742.68 153920 -1 5547
5549 0 349473.8 130751.88 153800 -1 5548
5550 0 349443.72 130720.22 153680 -1 5549
5551 0 349434.7 130612.59 153560 -1 5550
5552 0 350574.28 136090.84 154360 -1 5352
5553 0 350631.1 136098.84 154480 -1 5552
5554 0 350647.88 136078.11 154560 -1 5553
5555 0 350643.75 136108.62 154640 -1 5554
5556 0 350686.53 135988.55 154680 -1 5555
5557 0 351573.38 138502.42 154400 -1 5350
5558 0 351678.9 138700.34 154280 -1 5557
5559 0 351751.28 138791.31 154240 -1 5558
5560 0 351795.25 138838.2 154160 -1 5559
5561 0 351790.34 138733.02 154080 -1 5560
5562 0 351736.06 138701.19 154000 -1 5561
5563 0 351609.5 138656.5 153960 -1 5562
5564 0 351483.3 138612.2 153920 -1 5563
5565 0 351217.06 138652.66 153800 -1 5564
5566 0 351052.47 138562.14 153760 -1 5565
5567 0 350973.44 138484.17 153680 -1 5566
5568 0 351022.94 138439.42 153560 -1 5567
5569 0 351041.84 138443.03 153520 -1 5568
5570 0 351937.6 140453.66 154720 -1 5346
5571 0 351935.66 140528.19 154600 -1 5570
5572 0 351963.94 140603.38 154560 -1 5571
5573 0 351965.03 140583.27 154520 -1 5572
5574 0 351961.1 140502.77 154440 -1 5573
5575 0 351902.6 140402.39 154360 -1 5574
5576 0 352012.44 140414.78 154280 -1 5575
5577 0 352109.66 140448.73 154200 -1 5576
5578 0 352183.84 140495.06 154120 -1 5577
5579 0 352197.78 140521.5 154040 -1 5578
5580 0 352218 140489.61 153960 -1 5579
5581 0 351299.7 137755.6 154840 -1 5345
5582 0 351109.22 137659.08 154920 -1 5581
5583 0 351031.88 137636.84 154960 -1 5582
5584 0 350981 137675.08 155040 -1 5583
5585 0 351089.12 137706.72 155080 -1 5584
5586 0 351030.2 137712.02 155120 -1 5585
5587 0 351523.1 139169.72 155080 -1 5344
5588 0 351444.7 139195.47 155120 -1 5587
5589 0 351404.06 139259.9 155160 -1 5588
5590 0 351349 139313.67 155200 -1 5589
5591 0 351347.88 139343.17 155240 -1 5590
5592 0 351398.16 139236.89 155280 -1 5591
5593 0 351408.62 139255.73 155320 -1 5592
5594 0 351388.62 139158.55 155400 -1 5593
5595 0 351327.62 139150.6 155440 -1 5594
5596 0 351272.84 139137.05 155520 -1 5595
5597 0 351040.06 138958.12 155640 -1 5596
5598 0 350956.62 138803.73 155760 -1 5597
5599 0 350901.34 138772.5 155840 -1 5598
5600 0 350867.66 138691.89 155920 -1 5599
5601 0 350848.94 138652.6 155960 -1 5600
5602 0 350842.28 138662.61 156000 -1 5601
5603 0 352332.88 140920.47 155080 -1 5343
5604 0 352318 140909.06 155120 -1 5603
5605 0 352271.78 140655.95 155160 -1 5604
5606 0 352868.38 142873.02 154880 -1 5342
5607 0 352972.88 142935.19 154760 -1 5606
5608 0 352884.75 143112.73 154720 -1 5607
5609 0 352781.56 143370.52 154640 -1 5608
5610 0 352763.12 143421.3 154600 -1 5609
5611 0 352786.3 143382.39 154480 -1 5610
5612 0 352851.12 143243.22 154360 -1 5611
5613 0 352836.9 143220.84 154320 -1 5612
5614 0 352658.34 144412.89 155120 -1 5340
5615 0 352706.44 144571.44 155000 -1 5614
5616 0 352669.53 144510.86 154920 -1 5615
5617 0 352692.28 144437.6 154840 -1 5616
5618 0 352687.88 144394.64 154800 -1 5617
5619 0 353255.53 142727.98 155640 -1 5269
5620 0 353291.5 142652.66 155840 -1 5619
5621 0 353091.03 142538.48 155960 -1 5620
5622 0 353117.12 142529.81 156040 -1 5621
5623 0 353114.3 142543.39 156200 -1 5622
5624 0 353103.1 142569.88 156320 -1 5623
5625 0 353101.53 142542.64 156440 -1 5624
5626 0 352203.53 142993.44 155760 -1 5267
5627 0 352177.28 142934.4 155800 -1 5626
5628 0 352112.78 142823.3 155880 -1 5627
5629 0 352080.66 142741.45 155920 -1 5628
5630 0 351879.4 142854.12 155960 -1 5629
5631 0 351842 142881.22 156040 -1 5630
5632 0 351834.38 142885.36 156120 -1 5631
5633 0 351806.7 142898.14 156200 -1 5632
5634 0 351790.47 142928.61 156240 -1 5633
5635 0 354503.66 147018.88 156400 -1 5260
5636 0 355198.7 147030.31 156240 -1 5635
5637 0 355311.5 146987.03 156200 -1 5636
5638 0 355657.12 146860.52 156080 -1 5637
5639 0 355989.28 146644.66 155920 -1 5638
5640 0 356527.53 146737.14 155800 -1 5639
5641 0 356819.62 146895.7 155720 -1 5640
5642 0 357089.88 147056 155640 -1 5641
5643 0 357205.28 147396.3 155760 -1 5642
5644 0 357175.47 147462.69 155920 -1 5643
5645 0 357144.06 147588.44 156080 -1 5644
5646 0 357076.8 147519.05 156240 -1 5645
5647 0 356944.1 147457.25 156400 -1 5646
5648 0 357380.5 147079.92 155560 -1 5642
5649 0 357526.44 147088.7 155520 -1 5648
5650 0 357616.25 147064.14 155360 -1 5649
5651 0 357686.34 147068.77 155320 -1 5650
5652 0 357751.28 147070.53 155280 -1 5651
5653 0 357888.44 147079.69 155200 -1 5652
5654 0 358301.53 146838.1 155000 -1 5653
5655 0 358345.94 146836.5 154960 -1 5654
5656 0 358408.22 146832.95 154920 -1 5655
5657 0 358454.06 146821.97 154880 -1 5656
5658 0 358584.22 146632.86 154680 -1 5657
5659 0 358617.12 146628.55 154600 -1 5658
5660 0 358120.84 146369.2 154880 -1 5657
5661 0 358006 146316.47 154760 -1 5660
5662 0 357958.78 146259.66 154680 -1 5661
5663 0 357912.8 146212.22 154600 -1 5662
5664 0 357898.2 146200.81 154560 -1 5663
5665 0 356359.94 146727.86 155680 -1 5641
5666 0 356323.3 146743.83 155560 -1 5665
5667 0 356056.8 146864.27 155320 -1 5666
5668 0 356071.56 146837.56 155280 -1 5667
5669 0 352772 146973.5 156280 -1 5260
5670 0 353039.9 147056.14 156160 -1 5669
5671 0 353079.28 147013.77 156000 -1 5670
5672 0 352813.4 146818.66 155960 -1 5671
5673 0 352840.34 146816.53 155920 -1 5672
5674 0 352368.8 151325.73 157280 -1 5248
5675 0 352210.84 151413.83 157200 -1 5674
5676 0 352114.7 151570.72 157160 -1 5675
5677 0 352229.9 151506.3 157040 -1 5676
5678 0 352244.5 151533.12 157000 -1 5677
5679 0 352287.75 151512.6 156960 -1 5678
5680 0 353154.66 153057.78 157680 -1 5243
5681 0 353162.97 153031.48 157560 -1 5680
5682 0 353251.1 153017.2 157520 -1 5681
5683 0 353119.62 153200.58 157400 -1 5682
5684 0 353112.47 153220.89 157320 -1 5683
5685 0 354251.53 156681.02 160280 -1 5164
5686 0 354058.34 156624.14 160320 -1 5685
5687 0 353987.4 156544.14 160360 -1 5686
5688 0 353990.9 156510.28 160400 -1 5687
5689 0 353966.8 156589.34 160440 -1 5688
5690 0 353993.88 156577.38 160560 -1 5689
5691 0 361471.38 160010.3 165800 -1 4975
5692 0 361672.47 159800.94 165720 -1 5691
5693 0 361779.1 159723.73 165680 -1 5692
5694 0 361924.44 159566.95 165600 -1 5693
5695 0 362033.06 159468.9 165520 -1 5694
5696 0 362304.88 159412.53 165480 -1 5695
5697 0 362413.16 159439.42 165400 -1 5696
5698 0 362586.53 159135.19 165280 -1 5697
5699 0 362993.72 158824.22 165120 -1 5698
5700 0 363178.84 158739.45 165040 -1 5699
5701 0 363155.2 158745.11 164920 -1 5700
5702 0 363410.34 158600 164840 -1 5701
5703 0 363545.84 158511.5 164720 -1 5702
5704 0 363786.66 158255.3 164640 -1 5703
5705 0 363996.62 158051.02 164560 -1 5704
5706 0 364022.8 157943.5 164520 -1 5705
5707 0 364047.94 157981.92 164440 -1 5706
5708 0 364022.66 158040.64 164400 -1 5707
5709 0 364106.7 158060.03 164320 -1 5708
5710 0 364269.72 157857.47 164200 -1 5709
5711 0 364284.7 157827.7 164160 -1 5710
5712 0 364580.12 157633.44 164040 -1 5711
5713 0 364755.4 157458.8 163960 -1 5712
5714 0 364897.4 157294.16 163920 -1 5713
5715 0 365016.6 157249.39 163800 -1 5714
5716 0 365157.03 157183.22 163760 -1 5715
5717 0 365231.6 157172.61 163720 -1 5716
5718 0 365436.78 156905.52 163600 -1 5717
5719 0 365502.56 156770.22 163520 -1 5718
5720 0 365568.7 156685.69 163440 -1 5719
5721 0 365597.88 156683.31 163360 -1 5720
5722 0 365593.53 156686.45 163320 -1 5721
5723 0 360678.75 159944.86 166920 -1 4964
5724 0 360609.2 159923.84 167040 -1 5723
5725 0 360604.62 159905.78 167120 -1 5724
5726 0 360602.62 159902.92 167160 -1 5725
5727 0 360588.03 159957.3 167240 -1 5726
5728 0 366904.53 157762.11 172760 -1 4888
5729 0 367246.62 157626.52 172600 -1 5728
5730 0 366884.53 157396.39 172600 -1 5729
5731 0 366783.94 157353 172520 -1 5730
5732 0 366708.62 157370.86 172440 -1 5731
5733 0 366720.62 157392.56 172360 -1 5732
5734 0 367332.1 157592.02 172560 -1 5729
5735 0 367472.1 157586.58 172480 -1 5734
5736 0 367553.56 157613.34 172440 -1 5735
5737 0 367568 157596.73 172360 -1 5736
5738 0 367603.66 157663.66 172280 -1 5737
5739 0 367658.97 157791.88 172200 -1 5738
5740 0 367867.47 157723.53 172080 -1 5739
5741 0 367813.8 157667.28 171800 -1 5740
5742 0 367853.78 157503.88 171640 -1 5741
5743 0 367835.7 157475.64 171560 -1 5742
5744 0 367783.38 157391.69 171320 -1 5743
5745 0 367772.2 157312.39 171200 -1 5744
5746 0 367715.7 157120.69 171040 -1 5745
5747 0 367700.53 157003.11 170880 -1 5746
5748 0 367602.4 156819.44 170720 -1 5747
5749 0 367584.1 156645.6 170640 -1 5748
5750 0 367533.12 156557.58 170520 -1 5749
5751 0 367534.88 156510.92 170320 -1 5750
5752 0 367498.84 156435.36 170120 -1 5751
5753 0 367462.62 156486.72 169960 -1 5752
5754 0 367386.72 156435.38 169880 -1 5753
5755 0 367350 156235.83 169800 -1 5754
5756 0 367128.3 156072.73 169600 -1 5755
5757 0 366985.1 156059.39 169120 -1 5756
5758 0 366860.84 156055.7 168800 -1 5757
5759 0 366883.3 156060.47 168760 -1 5758
5760 0 366976.22 156080.27 168600 -1 5759
5761 0 367046.16 156095.3 168480 -1 5760
5762 0 367280.22 156146.38 168080 -1 5761
5763 0 367370.6 156168.47 167920 -1 5762
5764 0 367406.22 156235.58 167800 -1 5763
5765 0 367473.28 156365.67 167560 -1 5764
5766 0 367805.47 156487.66 167400 -1 5765
5767 0 367840.66 156594.28 167360 -1 5766
5768 0 365984.94 157759.77 174840 -1 4867
5769 0 365876.47 157921.06 174920 -1 5768
5770 0 365698.7 158052.62 175000 -1 5769
5771 0 365672 157937.08 175120 -1 5770
5772 0 365693.12 157826.55 175200 -1 5771
5773 0 366015.38 157685.08 175320 -1 5772
5774 0 366038.44 157629.45 175360 -1 5773
5775 0 368160.5 159154.39 178160 -1 4840
5776 0 368120.12 159281.05 178200 -1 5775
5777 0 368115.84 159321.28 178240 -1 5776
5778 0 368100.4 159304.7 178280 -1 5777
5779 0 368024.8 159364.31 178320 -1 5778
5780 0 376456.44 155184.3 192920 -1 4736
5781 0 374870.84 155300.47 192760 -1 5780
5782 0 372024.3 155387.8 192760 -1 5781
5783 0 371551.75 155473.05 192840 -1 5782
5784 0 371314.7 155518.14 192880 -1 5783
5785 0 371129.03 155629.48 193040 -1 5784
5786 0 371076.2 155609.53 193080 -1 5785
5787 0 371028.78 155596.8 193120 -1 5786
5788 0 370929.4 155568.9 193200 -1 5787
5789 0 368799.8 156429.5 193200 -1 5788
5790 0 369381.7 156140.06 193240 -1 5789
5791 0 369519.03 156030.81 193320 -1 5790
5792 0 369485.44 156018.06 193480 -1 5791
5793 0 369410.9 156063.42 193640 -1 5792
5794 0 369304.34 155968.16 193760 -1 5793
5795 0 368480.25 156389.08 193200 -1 5789
5796 0 366520.72 157273.86 193200 -1 5795
5797 0 365611.2 157436.3 193080 -1 5796
5798 0 364901.88 157598.53 193000 -1 5797
5799 0 364548.3 157682.81 192960 -1 5798
5800 0 364215.2 157767.11 192800 -1 5799
5801 0 363685.12 157601.75 192680 -1 5800
5802 0 363151.53 157578.19 192640 -1 5801
5803 0 363183.28 157617.11 192560 -1 5802
5804 0 363392.44 157688.48 192480 -1 5803
5805 0 363438.44 157804.33 192360 -1 5804
5806 0 363443.56 157867.17 192320 -1 5805
5807 0 363837.03 157933.8 192240 -1 5806
5808 0 363972.9 158081.52 192160 -1 5807
5809 0 363968.5 158137.36 192120 -1 5808
5810 0 360140.16 158907.88 192640 -1 5802
5811 0 359841.4 159022.03 192600 -1 5810
5812 0 359412.3 159203.92 192560 -1 5811
5813 0 359191.62 159222.5 192480 -1 5812
5814 0 358734.3 159127.64 192320 -1 5813
5815 0 358731.78 159142.53 192240 -1 5814
5816 0 358733.6 159166.8 192160 -1 5815
5817 0 358720.8 159170.42 192000 -1 5816
5818 0 358739 159146.61 191960 -1 5817
5819 0 358795.2 159072.77 191840 -1 5818
5820 0 358607.34 159031.83 191760 -1 5819
5821 0 358418.38 158990.84 191680 -1 5820
5822 0 358194.06 158771.86 191560 -1 5821
5823 0 358046.9 158920.31 191400 -1 5822
5824 0 357822.5 159142.2 191160 -1 5823
5825 0 357818.5 159191.67 191120 -1 5824
5826 0 357793.22 159478.31 190880 -1 5825
5827 0 357671.34 159540.69 190800 -1 5826
5828 0 357485.34 159632.98 190680 -1 5827
5829 0 357445.62 159966.27 190640 -1 5828
5830 0 357571.03 159989.5 190560 -1 5829
5831 0 357619.16 159976.12 190520 -1 5830
5832 0 357521.2 160039.64 190480 -1 5831
5833 0 357391.66 160035.9 190360 -1 5832
5834 0 357378.12 160076.98 190200 -1 5833
5835 0 357310.25 160093.3 190040 -1 5834
5836 0 357114.97 160296.88 189880 -1 5835
5837 0 357019.78 160430.97 189640 -1 5836
5838 0 356971.88 160524.72 189440 -1 5837
5839 0 356822.88 160491.89 189360 -1 5838
5840 0 356673.12 160457.58 189280 -1 5839
5841 0 356318.6 160665.06 189080 -1 5840
5842 0 356226.6 160648.84 189040 -1 5841
5843 0 355983.94 160587.23 188840 -1 5842
5844 0 355497.25 160492.3 188520 -1 5843
5845 0 355132.66 160420.16 188280 -1 5844
5846 0 356103.06 160452.9 188240 -1 5845
5847 0 356480.03 160735.97 188040 -1 5846
5848 0 356563.4 160548.69 187960 -1 5847
5849 0 356567.72 160497.25 187840 -1 5848
5850 0 356548.94 160465.14 187800 -1 5849
5851 0 356547.5 160469.64 187720 -1 5850
5852 0 356599 160456.02 187640 -1 5851
5853 0 356679.97 160435.94 187520 -1 5852
5854 0 356759.03 160404.61 187440 -1 5853
5855 0 356773.94 160386.34 187400 -1 5854
5856 0 356792.3 160367.92 187360 -1 5855
5857 0 356811.97 160360.6 187320 -1 5856
5858 0 356858.75 160375.52 187200 -1 5857
5859 0 356895.72 160404.31 187120 -1 5858
5860 0 356936.7 160492.88 187000 -1 5859
5861 0 357052.44 160524.17 186880 -1 5860
5862 0 357127.2 160549.02 186800 -1 5861
5863 0 357145.16 160596.77 186680 -1 5862
5864 0 357135.9 160611.88 186560 -1 5863
5865 0 357096.16 160636.67 186520 -1 5864
5866 0 357092.06 160652.25 186440 -1 5865
5867 0 357067.97 160621.27 186320 -1 5866
5868 0 357047.44 160557.39 186240 -1 5867
5869 0 357063.47 160495.52 186160 -1 5868
5870 0 356975.38 160391.1 186080 -1 5869
5871 0 356915.5 160348.72 186000 -1 5870
5872 0 356541.44 160259.77 185920 -1 5871
5873 0 356471.1 160235.31 185840 -1 5872
5874 0 356463.94 160232.89 185760 -1 5873
5875 0 356411.97 160201.47 185680 -1 5874
5876 0 356334.97 160171.81 185640 -1 5875
5877 0 356280.84 160159.77 185560 -1 5876
5878 0 356211.7 160181.6 185400 -1 5877
5879 0 356170.9 160184.44 185280 -1 5878
5880 0 355995.84 160152.05 185240 -1 5879
5881 0 356004.1 160175.17 185120 -1 5880
5882 0 356006.28 160104.45 185080 -1 5881
5883 0 356175.44 160004.61 185000 -1 5882
5884 0 356268.38 159899.45 184880 -1 5883
5885 0 356306.72 159762.53 184800 -1 5884
5886 0 356378.94 159654.66 184720 -1 5885
5887 0 356240.22 159645.45 184640 -1 5886
5888 0 356128.75 159596.9 184560 -1 5887
5889 0 355991.03 159496.23 184440 -1 5888
5890 0 355911.06 159278.86 184320 -1 5889
5891 0 355978.47 159311.75 184280 -1 5890
5892 0 356011.7 159149.62 184200 -1 5891
5893 0 355987.8 159086.94 184120 -1 5892
5894 0 355979.62 159025.31 184040 -1 5893
5895 0 355663.9 158984 183920 -1 5894
5896 0 355554.75 158905.53 183840 -1 5895
5897 0 355607.75 158924.28 183800 -1 5896
5898 0 355672.03 158881.69 183680 -1 5897
5899 0 355623.38 158884.3 183560 -1 5898
5900 0 355594.78 158829.3 183480 -1 5899
5901 0 356135.03 158724.14 184000 -1 5894
5902 0 356264.06 158427.7 183920 -1 5901
5903 0 356503.1 158289.33 183840 -1 5902
5904 0 356691.44 158192.78 183760 -1 5903
5905 0 356827.9 158041.55 183680 -1 5904
5906 0 355012.5 160395.77 188200 -1 5845
5907 0 354809.3 160353.06 188120 -1 5906
5908 0 354616.8 160350.36 188040 -1 5907
5909 0 354587.7 160437.17 187840 -1 5908
5910 0 353905.3 160492.44 187680 -1 5909
5911 0 353193.34 160826.05 187720 -1 5910
5912 0 353005.94 160878.31 187800 -1 5911
5913 0 352877.66 160844.94 187880 -1 5912
5914 0 352765.03 160937.73 187960 -1 5913
5915 0 352722.1 160975.25 188040 -1 5914
5916 0 352674 161013.39 188120 -1 5915
5917 0 352633.4 161028.06 188200 -1 5916
5918 0 352533.44 161021.69 188320 -1 5917
5919 0 353562.16 160520.2 187600 -1 5910
5920 0 353485.94 160447.58 187520 -1 5919
5921 0 353292.47 160264.67 187320 -1 5920
5922 0 353309.75 160094.28 187120 -1 5921
5923 0 353286.06 160047.31 187080 -1 5922
5924 0 353260.38 160000.19 187040 -1 5923
5925 0 353236.16 159952.39 187000 -1 5924
5926 0 353136.47 159759.16 186840 -1 5925
5927 0 352449.3 158584.86 186600 -1 5926
5928 0 352349.3 158482.05 186560 -1 5927
5929 0 352149.3 158279.48 186480 -1 5928
5930 0 352048.94 158177.67 186440 -1 5929
5931 0 351950.97 158076.53 186400 -1 5930
5932 0 351221.75 157550.33 186400 -1 5931
5933 0 350743.6 157452.25 186280 -1 5932
5934 0 350584.4 157419.81 186240 -1 5933
5935 0 349404.1 156312.56 186240 -1 5934
5936 0 349271.12 155915.5 186280 -1 5935
5937 0 349291.72 155851.83 186400 -1 5936
5938 0 349519.53 155755.67 186520 -1 5937
5939 0 349523.44 155689.84 186600 -1 5938
5940 0 349374.78 156162.2 186200 -1 5935
5941 0 349319.28 155864.2 186120 -1 5940
5942 0 349288.53 155711.89 186080 -1 5941
5943 0 349404.53 155379.94 185960 -1 5942
5944 0 350575.66 156781.28 185960 -1 5943
5945 0 350666 157162.52 185920 -1 5944
5946 0 350646.72 157237.9 185880 -1 5945
5947 0 350655 157222.62 185840 -1 5946
5948 0 350659.47 157141.69 185800 -1 5947
5949 0 349003.3 154766.5 185920 -1 5943
5950 0 348941.47 154694.78 185840 -1 5949
5951 0 348736.7 154709.5 185800 -1 5950
5952 0 348375.44 154804.53 185760 -1 5951
5953 0 348044.88 154672.22 185760 -1 5952
5954 0 347945.75 154628.02 185720 -1 5953
5955 0 347548.47 154454.72 185560 -1 5954
5956 0 346578.22 154028.08 185440 -1 5955
5957 0 345683.2 153949.77 185440 -1 5956
5958 0 344683.88 153446.2 185440 -1 5957
5959 0 344138.12 152905.78 185440 -1 5958
5960 0 343127.9 152361.89 185440 -1 5959
5961 0 342228.88 151770 185440 -1 5960
5962 0 341874.97 151660.83 185440 -1 5961
5963 0 341960.06 151731.06 185520 -1 5962
5964 0 342003.16 151766 185560 -1 5963
5965 0 341989.44 151771.66 185600 -1 5964
5966 0 342514.88 152136.84 185640 -1 5965
5967 0 342575.12 152389.67 185760 -1 5966
5968 0 340833 151505.69 185440 -1 5962
5969 0 340284.9 150749.47 185440 -1 5968
5970 0 340314.94 150677.12 185480 -1 5969
5971 0 340473.75 150811.62 185560 -1 5970
5972 0 340444.25 150740.98 185600 -1 5971
5973 0 340522.6 150938.62 185640 -1 5972
5974 0 340646.84 151060.12 185720 -1 5973
5975 0 340718.38 151130.47 185800 -1 5974
5976 0 340703.72 151041.03 185920 -1 5975
5977 0 340675.06 150892.28 186000 -1 5976
5978 0 340136.2 150506.28 185360 -1 5969
5979 0 340062.38 150383.53 185320 -1 5978
5980 0 340022.3 150276.5 185200 -1 5979
5981 0 340009.88 150238.23 185160 -1 5980
5982 0 339993.28 150185.23 185120 -1 5981
5983 0 339959.62 150074.1 185040 -1 5982
5984 0 339926.56 149966.77 184960 -1 5983
5985 0 339185.6 149632.55 184960 -1 5984
5986 0 339060.6 149615.02 184880 -1 5985
5987 0 338908.25 149635.34 184840 -1 5986
5988 0 338757.97 149659.45 184800 -1 5987
5989 0 338579.75 149589.75 184720 -1 5988
5990 0 338474.22 149589 184680 -1 5989
5991 0 338368.72 149589.23 184640 -1 5990
5992 0 338208.16 149536.9 184520 -1 5991
5993 0 338153.34 149516.7 184480 -1 5992
5994 0 339709 149511.14 184480 -1 5993
5995 0 339851.62 149472.12 184440 -1 5994
5996 0 339587.78 149404.06 184320 -1 5995
5997 0 339592.1 149425.61 184280 -1 5996
5998 0 338098.44 149496.55 184440 -1 5993
5999 0 337760.34 149349.97 184360 -1 5998
6000 0 337419.7 149202.66 184280 -1 5999
6001 0 336377.34 148891.9 184200 -1 6000
6002 0 335744.06 148758.88 184080 -1 6001
6003 0 335531.88 148712.42 184040 -1 6002
6004 0 334739.1 148302.44 184040 -1 6003
6005 0 334444.53 148266.22 184000 -1 6004
6006 0 333041.47 147993.39 184040 -1 6005
6007 0 332856.25 147988.22 184080 -1 6006
6008 0 332852.34 148012.2 184120 -1 6007
6009 0 333420.1 148345.03 184160 -1 6008
6010 0 333624 148542.4 184240 -1 6009
6011 0 333768.25 148653.27 184360 -1 6010
6012 0 333762.47 148662.38 184480 -1 6011
6013 0 333868.72 148589.25 184520 -1 6012
6014 0 333893.97 148639.11 184600 -1 6013
6015 0 333883.7 148681.42 184640 -1 6014
6016 0 332822.62 147999 184200 -1 6008
6017 0 332778.47 148031.7 184240 -1 6016
6018 0 332759.78 147928.97 184280 -1 6017
6019 0 332880.22 148061 184360 -1 6018
6020 0 332979.28 148105.97 184440 -1 6019
6021 0 333005.72 148134.67 184480 -1 6020
6022 0 333050.8 148255.14 184560 -1 6021
6023 0 333107.5 148321.56 184640 -1 6022
6024 0 334151.75 148230.16 183960 -1 6005
6025 0 333859.28 148190.73 183920 -1 6024
6026 0 333276.28 148116.17 183840 -1 6025
6027 0 331752 147318.42 183840 -1 6026
6028 0 331303.44 146728.9 183920 -1 6027
6029 0 331266.8 146328.86 183960 -1 6028
6030 0 331093.22 146122.05 184000 -1 6029
6031 0 330952.25 146168.36 184120 -1 6030
6032 0 330875.56 146313.98 184240 -1 6031
6033 0 330923.28 146427.39 184320 -1 6032
6034 0 332075.22 147352.38 183680 -1 6027
6035 0 331809.97 147440.47 183520 -1 6034
6036 0 331800.3 147419.98 183480 -1 6035
6037 0 331825.2 147367.36 183400 -1 6036
6038 0 331851.03 147316.61 183320 -1 6037
6039 0 331755.6 147414.08 183200 -1 6038
6040 0 331724 147446.86 183160 -1 6039
6041 0 331928.8 147496.78 183080 -1 6040
6042 0 353050.3 159618.86 186480 -1 5929
6043 0 352950.3 159595.25 186440 -1 6042
6044 0 357945.62 158684.77 191560 -1 5822
6045 0 357166.97 158983.77 191560 -1 6044
6046 0 357064.06 158775.73 191600 -1 6045
6047 0 357031.56 158660.86 191680 -1 6046
6048 0 357011.47 158608.03 191760 -1 6047
6049 0 356984.2 158493.16 191840 -1 6048
6050 0 356971.1 158437.25 191880 -1 6049
6051 0 357082.88 158033.11 191960 -1 6050
6052 0 357091.38 157992.58 192000 -1 6051
6053 0 357002.47 157495.61 191560 -1 6045
6054 0 356238.38 156468.98 191560 -1 6053
6055 0 356226.12 156419.36 191600 -1 6054
6056 0 356212.28 156373.89 191640 -1 6055
6057 0 356135.5 156091.56 191880 -1 6056
6058 0 356123.34 156043.14 191920 -1 6057
6059 0 356067.34 155837.97 192080 -1 6058
6060 0 355934.22 155860.97 192320 -1 6059
6061 0 356143.25 155684.88 192480 -1 6060
6062 0 356144.8 155451.17 192640 -1 6061
6063 0 356145.6 155388.94 192680 -1 6062
6064 0 356222 155324.44 192720 -1 6063
6065 0 356298.12 155253.7 192760 -1 6064
6066 0 356449.5 155117.38 192840 -1 6065
6067 0 356145.72 155622.56 193000 -1 6066
6068 0 356099.4 155642.94 193040 -1 6067
6069 0 355959.56 155712.58 193160 -1 6068
6070 0 355909.66 155683.17 193200 -1 6069
6071 0 356528.25 155548.83 193040 -1 6068
6072 0 356414.25 155156.8 193040 -1 6071
6073 0 356539.1 154848.19 192720 -1 6064
6074 0 356562.8 154759.17 192640 -1 6073
6075 0 356611.72 154541.58 192600 -1 6074
6076 0 356093.47 156721.89 191520 -1 6054
6077 0 356134 156569.52 191480 -1 6076
6078 0 356122.1 156522.25 191440 -1 6077
6079 0 356110.38 156425.6 191400 -1 6078
6080 0 356089.4 156519.98 191360 -1 6079
6081 0 356070.16 156596.9 191320 -1 6080
6082 0 356051.06 156677.27 191280 -1 6081
6083 0 356165.16 156944.36 191200 -1 6082
6084 0 356182.06 157077.44 191120 -1 6083
6085 0 356198.47 157099.47 191000 -1 6084
6086 0 356163.28 156981.95 190880 -1 6085
6087 0 356147.06 156990.6 190800 -1 6086
6088 0 356094.22 157039.22 190720 -1 6087
6089 0 356103.94 157043.44 190640 -1 6088
6090 0 356143.47 156426.19 191240 -1 6082
6091 0 356155.53 156385.11 191160 -1 6090
6092 0 356170.12 156329.05 191080 -1 6091
6093 0 356154.38 156359.61 191000 -1 6092
6094 0 360269.06 158825.25 192720 -1 5810
6095 0 360743.62 158606.31 192840 -1 6094
6096 0 360709.28 158642.23 192880 -1 6095
6097 0 360669.12 158680.12 192920 -1 6096
6098 0 360627.9 158705.42 192960 -1 6097
6099 0 360554.72 158778.72 193040 -1 6098
6100 0 360630.12 158794.8 193200 -1 6099
6101 0 360592.66 158779.89 193240 -1 6100
6102 0 360560.5 158774.17 193280 -1 6101
6103 0 360451.38 158720.42 193400 -1 6102
6104 0 360454.8 158705.92 193600 -1 6103
6105 0 360465.06 158723.98 193720 -1 6104
6106 0 360408.4 158706.84 193800 -1 6105
6107 0 371138 155093.56 193200 -1 5788
6108 0 370990.94 155129.98 193400 -1 6107
6109 0 370808.22 154866.56 193600 -1 6108
6110 0 370496.22 154529.1 193720 -1 6109
6111 0 370161.8 154094.05 193760 -1 6110
6112 0 369826.53 153865.47 193720 -1 6111
6113 0 369786.88 153738.92 193560 -1 6112
6114 0 369508.5 153118.72 193600 -1 6113
6115 0 369442.16 152933.94 193680 -1 6114
6116 0 369282.47 152817.97 193760 -1 6115
6117 0 369347.7 152829.97 193840 -1 6116
6118 0 369543.72 153070.66 193440 -1 6113
6119 0 369535.88 152695.75 193280 -1 6118
6120 0 369469.25 152752.31 193160 -1 6119
6121 0 369458.38 152546.89 193120 -1 6120
6122 0 369205.94 151928.83 193160 -1 6121
6123 0 369205.2 151908.72 193200 -1 6122
6124 0 369173.25 151677.81 193280 -1 6123
6125 0 369174.16 151599.8 193360 -1 6124
6126 0 369010.66 151694.12 193480 -1 6125
6127 0 369435.25 152523.6 193080 -1 6121
6128 0 369438.5 152421.92 193040 -1 6127
6129 0 369426.56 152073.78 193000 -1 6128
6130 0 369405.8 151968.75 192960 -1 6129
6131 0 369378.47 151959.16 192920 -1 6130
6132 0 369386.06 151849.5 192840 -1 6131
6133 0 369386.5 151793.47 192800 -1 6132
6134 0 369362.3 151757.55 192760 -1 6133
6135 0 369309.1 151687.27 192680 -1 6134
6136 0 369301.8 151457.72 192520 -1 6135
6137 0 369198.2 151286.81 192360 -1 6136
6138 0 369254.2 151218.9 192160 -1 6137
6139 0 369299.38 151142.67 191960 -1 6138
6140 0 369400.72 150873.38 191720 -1 6139
6141 0 369406.16 150771.69 191680 -1 6140
6142 0 369413.34 150669.17 191640 -1 6141
6143 0 369101 150267.84 191680 -1 6142
6144 0 369106.1 150255.64 191720 -1 6143
6145 0 369118.34 150267.6 191760 -1 6144
6146 0 369439.66 150260.84 191480 -1 6142
6147 0 369275.8 149931.62 191360 -1 6146
6148 0 369171.3 149699.58 191280 -1 6147
6149 0 369124.97 149747.42 191120 -1 6148
6150 0 369103 149773.48 191040 -1 6149
6151 0 368780.6 149597.12 190800 -1 6150
6152 0 368737.97 149559.16 190760 -1 6151
6153 0 368564.7 149395.42 190600 -1 6152
6154 0 368499.62 149291.83 190400 -1 6153
6155 0 368475.66 149330.56 190200 -1 6154
6156 0 368417.66 149297.75 190080 -1 6155
6157 0 368211.1 149347.86 189840 -1 6156
6158 0 368140.97 149336.52 189800 -1 6157
6159 0 367999.78 149318.28 189720 -1 6158
6160 0 367893.12 149304.48 189560 -1 6159
6161 0 367742.8 149171.98 189480 -1 6160
6162 0 367588.34 149041.98 189400 -1 6161
6163 0 367572.47 148995.78 189360 -1 6162
6164 0 367509.78 148811.2 189200 -1 6163
6165 0 367466.28 148825.94 189040 -1 6164
6166 0 367455.47 148829.42 189000 -1 6165
6167 0 367584.4 148951.17 188800 -1 6166
6168 0 367487.2 148938.38 188600 -1 6167
6169 0 368818 149719 189720 -1 6159
6170 0 368850.22 149651.6 189600 -1 6169
6171 0 369013.78 149511.48 189440 -1 6170
6172 0 369031.12 149408.16 189320 -1 6171
6173 0 371133.34 155644.7 192720 -1 5782
6174 0 371270.25 155602.95 192680 -1 6173
6175 0 370152.56 156061.05 192680 -1 6174
6176 0 370094.97 156185.75 192640 -1 6175
6177 0 370154 156152.92 192560 -1 6176
6178 0 370173.1 156115.89 192520 -1 6177
6179 0 400934.34 132018.94 186600 -1 4637
6180 0 400862.56 132323.95 186600 -1 6179
6181 0 400849.44 132499.3 186640 -1 6180
6182 0 400886.97 132581.52 186680 -1 6181
6183 0 400831.9 132713.66 186720 -1 6182
6184 0 400806.2 132790.77 186760 -1 6183
6185 0 400778.4 132862.45 186800 -1 6184
6186 0 400751.6 132871.25 186840 -1 6185
6187 0 400687.3 132910.25 186880 -1 6186
6188 0 400647.72 132921.38 186920 -1 6187
6189 0 400636.84 132914.56 186960 -1 6188
6190 0 400589.66 132922.45 187000 -1 6189
6191 0 400548.38 133004.2 187040 -1 6190
6192 0 400518.72 133096.53 187080 -1 6191
6193 0 400454.28 133190.55 187120 -1 6192
6194 0 400383.66 133289.89 187160 -1 6193
6195 0 400314.56 133395.86 187200 -1 6194
6196 0 400248.84 133490.03 187240 -1 6195
6197 0 400184.84 133582.44 187280 -1 6196
6198 0 400151.78 133640.52 187320 -1 6197
6199 0 400132.97 133697.02 187360 -1 6198
6200 0 400106.44 133758.33 187400 -1 6199
6201 0 400086.22 133841.61 187440 -1 6200
6202 0 400040.44 133889.62 187480 -1 6201
6203 0 400022.5 133928.12 187520 -1 6202
6204 0 400001.47 133974.73 187560 -1 6203
6205 0 400003.88 134053.11 187600 -1 6204
6206 0 399993.53 134138.3 187640 -1 6205
6207 0 399957 134216.02 187680 -1 6206
6208 0 399940.62 134282 187720 -1 6207
6209 0 399929.03 134346.58 187760 -1 6208
6210 0 399924.2 134397.03 187800 -1 6209
6211 0 399897.06 134456.7 187840 -1 6210
6212 0 399911.03 134526.42 187880 -1 6211
6213 0 399931.9 134589.17 187920 -1 6212
6214 0 399959.75 134627.66 187960 -1 6213
6215 0 399976.78 134693.33 188000 -1 6214
6216 0 399992.94 134755.33 188040 -1 6215
6217 0 400025.03 134807.64 188080 -1 6216
6218 0 400020.78 134821.19 188120 -1 6217
6219 0 400018.94 134833.55 188160 -1 6218
6220 0 399959.84 134850.89 188200 -1 6219
6221 0 399987.1 134904.14 188240 -1 6220
6222 0 399997.28 134945.73 188280 -1 6221
6223 0 400028.9 135016.78 188320 -1 6222
6224 0 400045.38 135070.34 188360 -1 6223
6225 0 400057.8 135119.73 188400 -1 6224
6226 0 400042.12 135165.7 188440 -1 6225
6227 0 400087.47 135206.95 188480 -1 6226
6228 0 400103.7 135241.81 188520 -1 6227
6229 0 400133.6 135283.02 188560 -1 6228
6230 0 400143.5 135331.69 188600 -1 6229
6231 0 400167.28 135372.17 188640 -1 6230
6232 0 400171.97 135409.16 188680 -1 6231
6233 0 400213.25 135463.67 188720 -1 6232
6234 0 400236.06 135528.86 188760 -1 6233
6235 0 400267.62 135619.94 188800 -1 6234
6236 0 400304.75 135692.45 188840 -1 6235
6237 0 400339.34 135781.44 188880 -1 6236
6238 0 400377.12 135807.78 188920 -1 6237
6239 0 400419.88 135839.05 188960 -1 6238
6240 0 400462.2 135860.61 189000 -1 6239
6241 0 400469.72 135940.98 189040 -1 6240
6242 0 400489 136007.53 189080 -1 6241
6243 0 400510.1 136075.23 189120 -1 6242
6244 0 400525.72 136132.12 189160 -1 6243
6245 0 400522.56 136208.55 189200 -1 6244
6246 0 400541.66 136228.2 189240 -1 6245
6247 0 400547.34 136321.9 189280 -1 6246
6248 0 400561.97 136383.25 189320 -1 6247
6249 0 400575.38 136436.25 189360 -1 6248
6250 0 400603.8 136473.12 189400 -1 6249
6251 0 400617.6 136538.36 189440 -1 6250
6252 0 400650.25 136592.66 189480 -1 6251
6253 0 400677.34 136652.98 189520 -1 6252
6254 0 400720.88 136701.02 189560 -1 6253
6255 0 400729.78 136754.55 189600 -1 6254
6256 0 400728.8 136812.25 189640 -1 6255
6257 0 400734.38 136859.55 189680 -1 6256
6258 0 400745.2 136911.2 189720 -1 6257
6259 0 400772.3 137007.73 189760 -1 6258
6260 0 400797.2 137102.89 189800 -1 6259
6261 0 400828.44 137190.2 189840 -1 6260
6262 0 400846.78 137277.2 189880 -1 6261
6263 0 400876.94 137364.36 189920 -1 6262
6264 0 400907.53 137464.52 189960 -1 6263
6265 0 400937.25 137581.66 190000 -1 6264
6266 0 400951.7 137698.06 190040 -1 6265
6267 0 400971.97 137804.19 190080 -1 6266
6268 0 400999.03 137909.39 190120 -1 6267
6269 0 401019.06 137986.77 190160 -1 6268
6270 0 401042.1 138065.6 190200 -1 6269
6271 0 401082.62 138135.98 190240 -1 6270
6272 0 401110.06 138206.52 190280 -1 6271
6273 0 401152.47 138269.89 190320 -1 6272
6274 0 401164.5 138345.92 190360 -1 6273
6275 0 401189.16 138417.4 190400 -1 6274
6276 0 401262.03 138468.92 190440 -1 6275
6277 0 401323.62 138524.67 190480 -1 6276
6278 0 401388.9 138567.89 190520 -1 6277
6279 0 401425.03 138642.02 190560 -1 6278
6280 0 401459.72 138711.61 190600 -1 6279
6281 0 401500.3 138779.88 190640 -1 6280
6282 0 401530.25 138857.48 190680 -1 6281
6283 0 401581.53 138918.19 190720 -1 6282
6284 0 401635.72 139008.56 190760 -1 6283
6285 0 401683.25 139078.94 190800 -1 6284
6286 0 401734.12 139147.67 190840 -1 6285
6287 0 401801.66 139204.98 190880 -1 6286
6288 0 401877.6 139272.56 190920 -1 6287
6289 0 401954.1 139341.4 190960 -1 6288
6290 0 402015.7 139379.28 191000 -1 6289
6291 0 402086.88 139423.42 191040 -1 6290
6292 0 402144.66 139458.97 191080 -1 6291
6293 0 402193.25 139502.89 191120 -1 6292
6294 0 402241.44 139544.38 191160 -1 6293
6295 0 402303.6 139601.86 191200 -1 6294
6296 0 402337.06 139604.7 191240 -1 6295
6297 0 402500.53 139654.39 191280 -1 6296
6298 0 402648.47 139704.44 191320 -1 6297
6299 0 402800.88 139768.05 191360 -1 6298
6300 0 402939.97 139839.5 191400 -1 6299
6301 0 403092.28 139899.56 191440 -1 6300
6302 0 403330.97 139980.03 191480 -1 6301
6303 0 403567.06 140048.78 191520 -1 6302
6304 0 403815.62 140118.88 191560 -1 6303
6305 0 403850.4 140149.39 191600 -1 6304
6306 0 403910.56 140173.08 191640 -1 6305
6307 0 403960.06 140196.34 191680 -1 6306
6308 0 404092.47 140212.62 191720 -1 6307
6309 0 404227.5 140228.23 191760 -1 6308
6310 0 404255.75 140234.16 191800 -1 6309
6311 0 404271.53 140248.28 191840 -1 6310
6312 0 404317.25 140257.56 191880 -1 6311
6313 0 404388.88 140286.42 191920 -1 6312
6314 0 404513.4 140298.77 191960 -1 6313
6315 0 404606.75 140323.58 192000 -1 6314
6316 0 404604.22 140320.98 192040 -1 6315
6317 0 404600.97 140315.55 192080 -1 6316
6318 0 404606.4 140313.98 192120 -1 6317
6319 0 404606.97 140317.89 192160 -1 6318
6320 0 404663.28 140321.08 192200 -1 6319
6321 0 404719.44 140323.17 192240 -1 6320
6322 0 404781.34 140316.06 192280 -1 6321
6323 0 404808.62 140336.53 192320 -1 6322
6324 0 404844.94 140373.88 192360 -1 6323
6325 0 404870 140389.23 192400 -1 6324
6326 0 404938.06 140403.55 192440 -1 6325
6327 0 404972.84 140406.39 192480 -1 6326
6328 0 405025.2 140416.81 192520 -1 6327
6329 0 405132.38 140394.44 192560 -1 6328
6330 0 405249.8 140361.42 192600 -1 6329
6331 0 405269.3 140362.62 192640 -1 6330
6332 0 405289.12 140365.61 192680 -1 6331
6333 0 405303.72 140362.73 192720 -1 6332
6334 0 405354.2 140320.81 192760 -1 6333
6335 0 405419.56 140293.88 192800 -1 6334
6336 0 405462.66 140243.5 192840 -1 6335
6337 0 405544.5 140235.92 192880 -1 6336
6338 0 405633 140235.78 192920 -1 6337
6339 0 405698.38 140217.7 192960 -1 6338
6340 0 405794 140228.77 193000 -1 6339
6341 0 405806.1 140226.52 193040 -1 6340
6342 0 405831.44 140204.5 193080 -1 6341
6343 0 405851.44 140191.72 193120 -1 6342
6344 0 405916.4 140199.33 193160 -1 6343
6345 0 405974 140198.33 193200 -1 6344
6346 0 406035.53 140201.75 193240 -1 6345
6347 0 406099.2 140203.75 193280 -1 6346
6348 0 406141.06 140193.4 193320 -1 6347
6349 0 406194.1 140181.16 193360 -1 6348
6350 0 406237.8 140184.36 193400 -1 6349
6351 0 406331.6 140115.77 193440 -1 6350
6352 0 406424.84 140055.97 193480 -1 6351
6353 0 406569.72 139975.05 193520 -1 6352
6354 0 406708.53 139882.7 193560 -1 6353
6355 0 406850 139813.81 193600 -1 6354
6356 0 406980.9 139733.83 193640 -1 6355
6357 0 407051.47 139604.58 193680 -1 6356
6358 0 407127.53 139478.08 193720 -1 6357
6359 0 407387.22 139069.69 193760 -1 6358
6360 0 407705.62 138341.83 193760 -1 6359
6361 0 408862.88 136690.3 193760 -1 6360
6362 0 408975.4 136637.66 193720 -1 6361
6363 0 409095.2 136583.61 193680 -1 6362
6364 0 409224.34 136523.84 193640 -1 6363
6365 0 409168 136607.61 193600 -1 6364
6366 0 409108.62 136671.53 193560 -1 6365
6367 0 409058.94 136755.27 193520 -1 6366
6368 0 408996.75 136816.28 193480 -1 6367
6369 0 409109.1 136699.66 193440 -1 6368
6370 0 409236.66 136598.66 193400 -1 6369
6371 0 409360.3 136492.48 193360 -1 6370
6372 0 409370.1 136499 193320 -1 6371
6373 0 409388.2 136506.2 193280 -1 6372
6374 0 409385.8 136451.12 193240 -1 6373
6375 0 409454.47 136451.81 193200 -1 6374
6376 0 408911.1 136604.61 193800 -1 6361
6377 0 408954.6 136510.4 193840 -1 6376
6378 0 409001.1 136412.83 193880 -1 6377
6379 0 409020.03 136305.12 193920 -1 6378
6380 0 409014.25 136309.83 193960 -1 6379
6381 0 409011.28 136309.22 194000 -1 6380
6382 0 408993.8 136301.08 194040 -1 6381
6383 0 408992.3 136295.27 194080 -1 6382
6384 0 408973.5 136272.27 194120 -1 6383
6385 0 408966.84 136255.69 194160 -1 6384
6386 0 408959.7 136269.05 194200 -1 6385
6387 0 408933.1 136261.16 194240 -1 6386
6388 0 408922.3 136266.27 194280 -1 6387
6389 0 408905.16 136269.47 194320 -1 6388
6390 0 408890.72 136210.73 194360 -1 6389
6391 0 408873.4 136140.33 194400 -1 6390
6392 0 408855.06 136085.6 194440 -1 6391
6393 0 408836.38 136025.97 194480 -1 6392
6394 0 408882.38 135925.64 194520 -1 6393
6395 0 408924.7 135835.86 194560 -1 6394
6396 0 408968.47 135741.23 194600 -1 6395
6397 0 409018.38 135641.72 194640 -1 6396
6398 0 409050.12 135630.03 194680 -1 6397
6399 0 409077.97 135620.17 194720 -1 6398
6400 0 409101.06 135594.1 194760 -1 6399
6401 0 409135.03 135545.67 194800 -1 6400
6402 0 409177.22 135508.16 194840 -1 6401
6403 0 409207.2 135471.06 194880 -1 6402
6404 0 409222.78 135432.7 194920 -1 6403
6405 0 409228.4 135381.31 194960 -1 6404
6406 0 409241.5 135345.06 195000 -1 6405
6407 0 409260.3 135339.05 195040 -1 6406
6408 0 409229.4 135354.14 195080 -1 6407
6409 0 409211.66 135368.34 195120 -1 6408
6410 0 409182.2 135371.08 195160 -1 6409
6411 0 409169 135391.06 195200 -1 6410
6412 0 409128.22 135348.6 195240 -1 6411
6413 0 409123.22 135339.06 195280 -1 6412
6414 0 409108.62 135317.97 195320 -1 6413
6415 0 409088.16 135287.3 195360 -1 6414
6416 0 409111.97 135263.33 195400 -1 6415
6417 0 409150.7 135275.45 195440 -1 6416
6418 0 409182.4 135280.69 195480 -1 6417
6419 0 409199.12 135279.69 195520 -1 6418
6420 0 409216.72 135288.64 195560 -1 6419
6421 0 409230.03 135274.38 195600 -1 6420
6422 0 409247.62 135270.3 195640 -1 6421
6423 0 410483.34 135091.8 195640 -1 6422
6424 0 410789.5 134413.3 195640 -1 6423
6425 0 411194.44 134462.86 195640 -1 6424
6426 0 411281.44 134502.61 195600 -1 6425
6427 0 411417.34 134553.77 195560 -1 6426
6428 0 411529.97 134518.95 195520 -1 6427
6429 0 411550.94 134513.77 195480 -1 6428
6430 0 411552.3 134478.73 195440 -1 6429
6431 0 411589.47 134482.06 195400 -1 6430
6432 0 411636.3 134525.36 195360 -1 6431
6433 0 409253.8 135289.61 195680 -1 6422
6434 0 409245.8 135283.39 195720 -1 6433
6435 0 409247.94 135341.47 195760 -1 6434
6436 0 409243 135322.39 195800 -1 6435
6437 0 409246.16 135276.19 195840 -1 6436
6438 0 409207.34 135272.42 195880 -1 6437
6439 0 409168.28 135266.2 195920 -1 6438
6440 0 409141 135268 195960 -1 6439
6441 0 409128.22 135265.84 196000 -1 6440
6442 0 409110.84 135250.88 196040 -1 6441
6443 0 409109.4 135226.16 196080 -1 6442
6444 0 409106.28 135199.08 196120 -1 6443
6445 0 409106.72 135212.64 196160 -1 6444
6446 0 409106.5 135213.73 196200 -1 6445
6447 0 409103.25 135193.31 196240 -1 6446
6448 0 409100.12 135194.84 196280 -1 6447
6449 0 409091.16 135183.36 196320 -1 6448
6450 0 409082.4 135197.39 196360 -1 6449
6451 0 409080.8 135172.12 196400 -1 6450
6452 0 409073.84 135189.22 196440 -1 6451
6453 0 409130.22 135196.03 196480 -1 6452
6454 0 409182.38 135217.28 196520 -1 6453
6455 0 409241.1 135239.86 196560 -1 6454
6456 0 409279.06 135232.31 196600 -1 6455
6457 0 409332.84 135272.06 196640 -1 6456
6458 0 409384.56 135297.61 196680 -1 6457
6459 0 409437.2 135336.52 196720 -1 6458
6460 0 409492.2 135358.52 196760 -1 6459
6461 0 409546.9 135396.1 196800 -1 6460
6462 0 409433.1 135450.61 196840 -1 6461
6463 0 409312.62 135498.88 196880 -1 6462
6464 0 409728.2 135790.62 196880 -1 6463
6465 0 409833.9 135883.23 196920 -1 6464
6466 0 409848.3 135892.55 196960 -1 6465
6467 0 409852.03 135902.14 197000 -1 6466
6468 0 409871.56 135943.83 197040 -1 6467
6469 0 409191.03 135540.89 196920 -1 6463
6470 0 409073.44 135593.06 196960 -1 6469
6471 0 409029.56 135648.1 197000 -1 6470
6472 0 408977.6 135694.78 197040 -1 6471
6473 0 408925.4 135745.69 197080 -1 6472
6474 0 408876.5 135790.42 197120 -1 6473
6475 0 408876.06 135765.23 197160 -1 6474
6476 0 408873.06 135732.9 197200 -1 6475
6477 0 408864.62 135681.2 197240 -1 6476
6478 0 408900.72 135713.56 197280 -1 6477
6479 0 408892.16 135730.7 197320 -1 6478
6480 0 408891.03 135745.33 197360 -1 6479
6481 0 408893.78 135768.89 197400 -1 6480
6482 0 407799.78 135377.02 196440 -1 6452
6483 0 407780.25 135396.38 196480 -1 6482
6484 0 407756.16 135436.53 196520 -1 6483
6485 0 407742.2 135473.67 196560 -1 6484
6486 0 407677.1 135493.84 196600 -1 6485
6487 0 407625.94 135544.45 196640 -1 6486
6488 0 407573.16 135585.27 196680 -1 6487
6489 0 407550 135673.73 196720 -1 6488
6490 0 407536.34 135684.8 196760 -1 6489
6491 0 407516.38 135697.36 196800 -1 6490
6492 0 407469.66 135705.31 196840 -1 6491
6493 0 407472.2 135708.55 196880 -1 6492
6494 0 409702.62 136303.52 195880 -1 6438
6495 0 409928.25 136315.77 195920 -1 6494
6496 0 410033.56 136303.03 195960 -1 6495
6497 0 410130.22 136300.08 196000 -1 6496
6498 0 410428.56 136051.25 195400 -1 6416
6499 0 410869.7 136028.39 195400 -1 6498
6500 0 410958.12 136015.55 195360 -1 6499
6501 0 411325.47 135984.16 195320 -1 6500
6502 0 411295.75 135984.7 195280 -1 6501
6503 0 411289.06 135963.23 195240 -1 6502
6504 0 411303.75 135959.97 195200 -1 6503
6505 0 411345.47 135927.14 195160 -1 6504
6506 0 411391.56 135914.86 195120 -1 6505
6507 0 411420.16 135907.4 195080 -1 6506
6508 0 411100.22 135526.75 195320 -1 6500
6509 0 411226.47 135384.94 195280 -1 6508
6510 0 411266.4 135327.88 195240 -1 6509
6511 0 411271.88 135317.64 195200 -1 6510
6512 0 408928.72 136652.72 195160 -1 6410
6513 0 409016 137032.95 195200 -1 6512
6514 0 409018.97 137083.69 195240 -1 6513
6515 0 409021.47 137149.62 195280 -1 6514
6516 0 409032.75 137188.33 195320 -1 6515
6517 0 409062.78 137254.52 195360 -1 6516
6518 0 409059.47 137267.34 195400 -1 6517
6519 0 409075.9 137285.28 195440 -1 6518
6520 0 409996.75 135583.69 194720 -1 6399
6521 0 410619.66 135269.89 194720 -1 6520
6522 0 410665.66 135289.22 194680 -1 6521
6523 0 410711.22 135314.4 194640 -1 6522
6524 0 410753.3 135335.42 194600 -1 6523
6525 0 410805.12 135361.7 194560 -1 6524
6526 0 410803.84 135331.92 194520 -1 6525
6527 0 410792.1 135300.53 194480 -1 6526
6528 0 410860.8 135263.31 194440 -1 6527
6529 0 410931.56 135224.06 194400 -1 6528
6530 0 411001.53 135195.22 194360 -1 6529
6531 0 411055.3 135059.27 194320 -1 6530
6532 0 411081.1 135036.69 194280 -1 6531
6533 0 411121.5 134955.2 194240 -1 6532
6534 0 411156.9 134976.34 194200 -1 6533
6535 0 411141.2 134953.27 194160 -1 6534
6536 0 411135.88 134954.1 194120 -1 6535
6537 0 409006.34 134611.03 194680 -1 6398
6538 0 409398.66 134321.14 194680 -1 6537
6539 0 409503.16 134190.27 194640 -1 6538
6540 0 409500 134092.94 194600 -1 6539
6541 0 409508.4 134064.34 194560 -1 6540
6542 0 409482.56 134037.02 194520 -1 6541
6543 0 408020.7 136433.89 194320 -1 6389
6544 0 407851.84 136602.06 194360 -1 6543
6545 0 407846.78 136695.28 194400 -1 6544
6546 0 407849.88 136785.11 194440 -1 6545
6547 0 407847.88 136790.52 194480 -1 6546
6548 0 407870.4 136789.98 194520 -1 6547
6549 0 407873.56 136813.1 194560 -1 6548
6550 0 424277.75 126690.93 183960 -1 4541
6551 0 424645.84 126829.38 184000 -1 6550
6552 0 425071.94 126877.234 184040 -1 6551
6553 0 425534.3 126788.62 184080 -1 6552
6554 0 425709.5 126714.21 184120 -1 6553
6555 0 425995.03 126671.65 184160 -1 6554
6556 0 426057.25 126696.516 184200 -1 6555
6557 0 426134.75 126717.61 184240 -1 6556
6558 0 426152.97 126812.625 184280 -1 6557
6559 0 426171.6 126889.58 184320 -1 6558
6560 0 426211.8 126940.72 184360 -1 6559
6561 0 426246.06 127020.836 184400 -1 6560
6562 0 426303.38 127095.19 184440 -1 6561
6563 0 426328.4 127136.27 184480 -1 6562
6564 0 426360.12 127207.09 184520 -1 6563
6565 0 426352.03 127261.625 184560 -1 6564
6566 0 426359.78 127291.96 184600 -1 6565
6567 0 426377.7 127321.96 184640 -1 6566
6568 0 426387.06 127355.97 184680 -1 6567
6569 0 426371.34 127419.54 184720 -1 6568
6570 0 426360.47 127459.11 184760 -1 6569
6571 0 426411.2 127483.5 184800 -1 6570
6572 0 426415.72 127558.34 184840 -1 6571
6573 0 426417.62 127552.3 184880 -1 6572
6574 0 426435 127548.23 184920 -1 6573
6575 0 426438.94 127535.92 184960 -1 6574
6576 0 426451.6 127513.67 185000 -1 6575
6577 0 426455.72 127483.586 185040 -1 6576
6578 0 426465.38 127543.625 185080 -1 6577
6579 0 426466.72 127603.93 185120 -1 6578
6580 0 426474.22 127568.25 185160 -1 6579
6581 0 426471.12 127591.9 185200 -1 6580
6582 0 426463.12 127642.3 185240 -1 6581
6583 0 426555.3 127657.375 185280 -1 6582
6584 0 426544.9 127643.55 185320 -1 6583
6585 0 426562.16 127636.22 185360 -1 6584
6586 0 426507.8 127629.39 185400 -1 6585
6587 0 426516 127595.96 185440 -1 6586
6588 0 426533.94 127545.234 185480 -1 6587
6589 0 426531.72 127543.27 185520 -1 6588
6590 0 426530.56 127550.85 185560 -1 6589
6591 0 426526.34 127550.266 185600 -1 6590
6592 0 426554.34 127556.78 185640 -1 6591
6593 0 426573.62 127552.21 185680 -1 6592
6594 0 426562.5 127568.055 185720 -1 6593
6595 0 426628.5 127576.24 185760 -1 6594
6596 0 426631.94 127600.45 185800 -1 6595
6597 0 426610.84 127591.4 185840 -1 6596
6598 0 426592.8 127585.81 185880 -1 6597
6599 0 426632.1 127554.49 185920 -1 6598
6600 0 426664.38 127524.31 185960 -1 6599
6601 0 426644.88 127535.375 186000 -1 6600
6602 0 426667.9 127505.484 186080 -1 6601
6603 0 426702.97 127512.97 186120 -1 6602
6604 0 426706.28 127565.82 186160 -1 6603
6605 0 426705.62 127621.9 186200 -1 6604
6606 0 426681.25 127586.25 186240 -1 6605
6607 0 426655.75 127568.414 186280 -1 6606
6608 0 426696.56 127537.4 186320 -1 6607
6609 0 426694.06 127496.64 186360 -1 6608
6610 0 426683.8 127493.47 186400 -1 6609
6611 0 426643.56 127469.36 186440 -1 6610
6612 0 426609.22 127418.26 186480 -1 6611
6613 0 426689.75 127431.23 186520 -1 6612
6614 0 426685.62 127383.05 186560 -1 6613
6615 0 426683.1 127331.41 186600 -1 6614
6616 0 426669.47 127405.53 186640 -1 6615
6617 0 426731.66 127389.27 186680 -1 6616
6618 0 426799.16 127364.13 186720 -1 6617
6619 0 426828 127332.95 186760 -1 6618
6620 0 426856.66 127277.62 186800 -1 6619
6621 0 426838.72 127252.08 186840 -1 6620
6622 0 426819.47 127219.02 186880 -1 6621
6623 0 426859.12 127192.195 186920 -1 6622
6624 0 426864.38 127217.11 186960 -1 6623
6625 0 426977.44 127112.88 187000 -1 6624
6626 0 427050.6 127059.08 187040 -1 6625
6627 0 427105.6 127057.8 187080 -1 6626
6628 0 427182 127037.484 187120 -1 6627
6629 0 427267.4 126950.76 187160 -1 6628
6630 0 427361 126859 187200 -1 6629
6631 0 427410.12 126806.55 187240 -1 6630
6632 0 427437.72 126657.95 187280 -1 6631
6633 0 427454.4 126569.61 187320 -1 6632
6634 0 427487.8 126480.26 187360 -1 6633
6635 0 427512.1 126390.17 187400 -1 6634
6636 0 427523.38 126316.55 187440 -1 6635
6637 0 427513.56 126333.1 187480 -1 6636
6638 0 427513.03 126342.805 187520 -1 6637
6639 0 427574.97 126280.336 187560 -1 6638
6640 0 427606.12 126160.73 187600 -1 6639
6641 0 427658.5 126128.625 187640 -1 6640
6642 0 427714.72 126090.016 187680 -1 6641
6643 0 427779.97 126043.9 187720 -1 6642
6644 0 427757.7 126018.9 187760 -1 6643
6645 0 427751.97 125985.12 187800 -1 6644
6646 0 427786.97 125945.8 187840 -1 6645
6647 0 427812.38 125916.555 187880 -1 6646
6648 0 427830.1 125884.17 187920 -1 6647
6649 0 427875.88 125821.43 187960 -1 6648
6650 0 427908.47 125810.664 188000 -1 6649
6651 0 427928.3 125802.56 188040 -1 6650
6652 0 427952.34 125790.47 188080 -1 6651
6653 0 428029.84 125747.27 188120 -1 6652
6654 0 428106.47 125704.87 188160 -1 6653
6655 0 428177.4 125657.48 188200 -1 6654
6656 0 428238.94 125664.84 188240 -1 6655
6657 0 428306.1 125662.27 188280 -1 6656
6658 0 428296.34 125691.44 188320 -1 6657
6659 0 428346.03 125673.79 188360 -1 6658
6660 0 428406.8 125641.805 188400 -1 6659
6661 0 428452.97 125600.09 188440 -1 6660
6662 0 428527.9 125576.58 188480 -1 6661
6663 0 428541.34 125564.22 188520 -1 6662
6664 0 428540.78 125556.02 188560 -1 6663
6665 0 428534.84 125560.92 188600 -1 6664
6666 0 428616.62 125523.61 188640 -1 6665
6667 0 428663.66 125490.36 188680 -1 6666
6668 0 428743.03 125464.15 188720 -1 6667
6669 0 428747 125480.52 188760 -1 6668
6670 0 428755.53 125496.336 188800 -1 6669
6671 0 428799.28 125494.11 188840 -1 6670
6672 0 428898.1 125497.51 188880 -1 6671
6673 0 429030.75 125494.2 188920 -1 6672
6674 0 429135.28 125504.984 188960 -1 6673
6675 0 429166.3 125537.445 189000 -1 6674
6676 0 429166.72 125599.09 189040 -1 6675
6677 0 429186.84 125640.86 189080 -1 6676
6678 0 429204.06 125670.05 189120 -1 6677
6679 0 429298.8 125732.07 189160 -1 6678
6680 0 429372.1 125801.24 189200 -1 6679
6681 0 429417.34 125822.31 189240 -1 6680
6682 0 429431.66 125859.53 189280 -1 6681
6683 0 429454.16 125894.65 189320 -1 6682
6684 0 429476.88 125924.336 189360 -1 6683
6685 0 429474.38 125960.336 189400 -1 6684
6686 0 429466.28 125995.65 189440 -1 6685
6687 0 429480 126019.9 189480 -1 6686
6688 0 429454.94 126058.69 189520 -1 6687
6689 0 429460.1 126083.42 189560 -1 6688
6690 0 429468.44 126062.66 189600 -1 6689
6691 0 429481 126037.91 189640 -1 6690
6692 0 429501.53 125999.484 189680 -1 6691
6693 0 429524.12 125965.58 189720 -1 6692
6694 0 429539.28 125913.47 189760 -1 6693
6695 0 429531.94 125940.98 189800 -1 6694
6696 0 429527.53 125964.8 189840 -1 6695
6697 0 429520.12 125991.91 189880 -1 6696
6698 0 429504.53 126024.28 189920 -1 6697
6699 0 429498.88 126058.72 189960 -1 6698
6700 0 429549.94 126045.3 190000 -1 6699
6701 0 429601.78 126041.695 190040 -1 6700
6702 0 429648.84 126029.53 190080 -1 6701
6703 0 429696.62 126007.94 190120 -1 6702
6704 0 429695.47 125999.31 190160 -1 6703
6705 0 429723.47 125981.336 190200 -1 6704
6706 0 429730.97 125967.73 190240 -1 6705
6707 0 429831.06 125924.17 190280 -1 6706
6708 0 429796.75 125928.8 190320 -1 6707
6709 0 429785.7 125922.64 190360 -1 6708
6710 0 429768.4 125919.38 190400 -1 6709
6711 0 429752.44 125927.76 190440 -1 6710
6712 0 429773.88 125926.11 190480 -1 6711
6713 0 429793 125936.62 190520 -1 6712
6714 0 429826.66 125944.07 190560 -1 6713
6715 0 429852.97 125917.32 190600 -1 6714
6716 0 429872.3 125902.695 190640 -1 6715
6717 0 429875.12 125901.875 190680 -1 6716
6718 0 429894.97 125912.734 190720 -1 6717
6719 0 429906.4 125906.47 190760 -1 6718
6720 0 429895.1 125889.08 190800 -1 6719
6721 0 429879.03 125863.13 190840 -1 6720
6722 0 429883.5 125860 190880 -1 6721
6723 0 429877.88 125868.26 190920 -1 6722
6724 0 429876 125887.86 190960 -1 6723
6725 0 429868.66 125899.25 191000 -1 6724
6726 0 429861.88 125919.195 191040 -1 6725
6727 0 429865.22 125917.88 191080 -1 6726
6728 0 429847.12 125919.43 191120 -1 6727
6729 0 429824.44 125905.58 191160 -1 6728
6730 0 429770.16 126047.74 191200 -1 6729
6731 0 429837.22 125878.09 191240 -1 6730
6732 0 429831.03 125870.53 191280 -1 6731
6733 0 429841.25 125845.945 191320 -1 6732
6734 0 429801.47 125840.08 191360 -1 6733
6735 0 429815.94 125821.14 191400 -1 6734
6736 0 429804.53 125824.2 191440 -1 6735
6737 0 429779.22 125799 191480 -1 6736
6738 0 429757.88 125779.53 191520 -1 6737
6739 0 429745.66 125730.164 191560 -1 6738
6740 0 429738.5 125705.82 191600 -1 6739
6741 0 429725.25 125689.695 191640 -1 6740
6742 0 429697.44 125660.016 191680 -1 6741
6743 0 429673.72 125633.92 191720 -1 6742
6744 0 429642.3 125635.75 191760 -1 6743
6745 0 429615.44 125641.12 191800 -1 6744
6746 0 429592 125641.31 191840 -1 6745
6747 0 429556.22 125659.84 191880 -1 6746
6748 0 429514.53 125641.97 191920 -1 6747
6749 0 429449.16 125636.96 191960 -1 6748
6750 0 429424.56 125617.44 192000 -1 6749
6751 0 429386.8 125600.875 192040 -1 6750
6752 0 429336.6 125565.51 192080 -1 6751
6753 0 429291.22 125547.21 192120 -1 6752
6754 0 429246.7 125532.37 192160 -1 6753
6755 0 429199.03 125516.3 192200 -1 6754
6756 0 429145.16 125490.34 192240 -1 6755
6757 0 429129.03 125559.28 192280 -1 6756
6758 0 429098 125621.39 192320 -1 6757
6759 0 429075.5 125687.96 192360 -1 6758
6760 0 429067.7 125753.94 192400 -1 6759
6761 0 429039.6 125809.086 192440 -1 6760
6762 0 429016.53 125843.45 192480 -1 6761
6763 0 428976.62 125878.92 192520 -1 6762
6764 0 428969.28 125915.375 192560 -1 6763
6765 0 428828.12 125891.586 192600 -1 6764
6766 0 428687.53 125882.984 192640 -1 6765
6767 0 428547.12 125866 192680 -1 6766
6768 0 428548.25 125905.36 192720 -1 6767
6769 0 428556.94 125947.516 192760 -1 6768
6770 0 428543.62 125970.77 192800 -1 6769
6771 0 428539.6 126005.75 192840 -1 6770
6772 0 428534.38 126022.414 192880 -1 6771
6773 0 428531.97 126063.414 192920 -1 6772
6774 0 428531.47 126098.89 192960 -1 6773
6775 0 428529.34 126126.24 193000 -1 6774
6776 0 428452.62 126109.164 193040 -1 6775
6777 0 428377.84 126075.63 193080 -1 6776
6778 0 428298.66 126038.305 193120 -1 6777
6779 0 428081.8 126070.625 193160 -1 6778
6780 0 427859.72 126100.85 193200 -1 6779
6781 0 427818.8 126151.52 193240 -1 6780
6782 0 427751.38 126172.5 193280 -1 6781
6783 0 427705.62 126231.33 193320 -1 6782
6784 0 427660.12 126268.234 193360 -1 6783
6785 0 427650.8 126273.15 193400 -1 6784
6786 0 427640.53 126289.195 193440 -1 6785
6787 0 427643.6 126302.57 193480 -1 6786
6788 0 427640.38 126313.75 193520 -1 6787
6789 0 427656.34 126340.586 193560 -1 6788
6790 0 427674.8 126372.34 193600 -1 6789
6791 0 427686.72 126399.67 193640 -1 6790
6792 0 427716.5 126443.49 193680 -1 6791
6793 0 427739.78 126464.914 193720 -1 6792
6794 0 427751.06 126493.82 193760 -1 6793
6795 0 427781.34 126534.7 193800 -1 6794
6796 0 427817.1 126540.24 193840 -1 6795
6797 0 427845.94 126538.44 193880 -1 6796
6798 0 427895 126548.89 193920 -1 6797
6799 0 427935.03 126543.195 193960 -1 6798
6800 0 428017.8 126509.92 194000 -1 6799
6801 0 428104.1 126499.39 194040 -1 6800
6802 0 428182 126468 194080 -1 6801
6803 0 428226.16 126470.77 194120 -1 6802
6804 0 428854.62 126081.71 194120 -1 6803
6805 0 429392.25 126241.94 194120 -1 6804
6806 0 429433.75 126349.91 194080 -1 6805
6807 0 429484.62 126455.58 194040 -1 6806
6808 0 429526.12 126548.78 194000 -1 6807
6809 0 429527.56 126602.35 193960 -1 6808
6810 0 429530.25 126678.93 193920 -1 6809
6811 0 429520.28 126727.055 193880 -1 6810
6812 0 429538.66 126736.88 193840 -1 6811
6813 0 429547.1 126743.12 193800 -1 6812
6814 0 429541.5 126741.555 193760 -1 6813
6815 0 429514.5 126777.695 193720 -1 6814
6816 0 429471.2 126868.31 193680 -1 6815
6817 0 428326.3 126476.5 194160 -1 6803
6818 0 428458.16 126336.31 194200 -1 6817
6819 0 428554 126322 194240 -1 6818
6820 0 429887.94 125509.125 194240 -1 6819
6821 0 430375.22 125384.88 194240 -1 6820
6822 0 430377.28 125328.33 194200 -1 6821
6823 0 430385.44 125298.45 194160 -1 6822
6824 0 430383.97 125235.875 194120 -1 6823
6825 0 430379.7 125206.36 194080 -1 6824
6826 0 430388.75 125171.89 194040 -1 6825
6827 0 430387.84 125129.016 194000 -1 6826
6828 0 430337.72 125144.53 193960 -1 6827
6829 0 430298.12 125180.62 193920 -1 6828
6830 0 430342.3 125182.69 193880 -1 6829
6831 0 430407.9 125197.66 193840 -1 6830
6832 0 430464.06 125204.02 193800 -1 6831
6833 0 430515.84 125211.71 193760 -1 6832
6834 0 430726.12 125172.62 193720 -1 6833
6835 0 430730.94 125165.03 193680 -1 6834
6836 0 430742.12 125161.34 193640 -1 6835
6837 0 430732.94 125134.42 193600 -1 6836
6838 0 430723.44 125122.49 193560 -1 6837
6839 0 430708.38 125109.6 193520 -1 6838
6840 0 430699.6 125090.1 193480 -1 6839
6841 0 430762.78 125096.46 193440 -1 6840
6842 0 428549.62 126327.5 194280 -1 6819
6843 0 428270.44 126347.42 194320 -1 6842
6844 0 428851 126222 194360 -1 6843
6845 0 428846.38 126223.805 194400 -1 6844
6846 0 428723.66 126263 194440 -1 6845
6847 0 428843.97 126304.38 194480 -1 6846
6848 0 428884.66 126286.17 194520 -1 6847
6849 0 428843.6 126277.734 194560 -1 6848
6850 0 428816.7 126227.195 194600 -1 6849
6851 0 428745.9 126235.02 194640 -1 6850
6852 0 428734.78 126213.91 194680 -1 6851
6853 0 428737.62 126132.37 194720 -1 6852
6854 0 428723.6 126041.46 194760 -1 6853
6855 0 428728.72 126053.19 194800 -1 6854
6856 0 428589.06 126114.19 194840 -1 6855
6857 0 428483.28 126187.4 194880 -1 6856
6858 0 429949.12 124629.32 194880 -1 6857
6859 0 429516.97 124094.34 194880 -1 6858
6860 0 428828.1 123943.97 194840 -1 6859
6861 0 428778.12 123958.73 194800 -1 6860
6862 0 428726.34 123971.49 194760 -1 6861
6863 0 428637.03 124022.18 194720 -1 6862
6864 0 428543.03 124069.305 194680 -1 6863
6865 0 428463 124139.35 194640 -1 6864
6866 0 428567.03 124071.664 194600 -1 6865
6867 0 428675.75 124019.01 194560 -1 6866
6868 0 428601.03 124027.86 194520 -1 6867
6869 0 428518 124025.086 194480 -1 6868
6870 0 428478.78 123945.17 194440 -1 6869
6871 0 428173.22 126283.63 194920 -1 6857
6872 0 428503.78 126242.48 194960 -1 6871
6873 0 428499.28 126268.305 195000 -1 6872
6874 0 430007.03 124842.58 195000 -1 6873
6875 0 430014.3 124826.81 195040 -1 6874
6876 0 430015.72 124816.08 195080 -1 6875
6877 0 430013.72 124786.57 195120 -1 6876
6878 0 429968.8 124757.2 195160 -1 6877
6879 0 429914 124718.98 195200 -1 6878
6880 0 429856.47 124682.18 195240 -1 6879
6881 0 429800.8 124646.69 195280 -1 6880
6882 0 429788.53 124619.94 195320 -1 6881
6883 0 429770.2 124604.445 195360 -1 6882
6884 0 429752.03 124580.67 195400 -1 6883
6885 0 429759.97 124604.25 195440 -1 6884
6886 0 429761.44 124620.97 195480 -1 6885
6887 0 429766.12 124620.48 195520 -1 6886
6888 0 429769.38 124631.49 195560 -1 6887
6889 0 429741.4 124645.74 195600 -1 6888
6890 0 429712.53 124635.93 195640 -1 6889
6891 0 429684.38 124639.9 195680 -1 6890
6892 0 429684.56 124647.59 195720 -1 6891
6893 0 429686.34 124668.92 195760 -1 6892
6894 0 429690.84 124697.78 195800 -1 6893
6895 0 429620.53 124642.72 195840 -1 6894
6896 0 429547.94 124628.09 195880 -1 6895
6897 0 429477.5 124595.86 195920 -1 6896
6898 0 429231.53 124511.336 195960 -1 6897
6899 0 428982.7 124408.26 196000 -1 6898
6900 0 428744.8 124334.23 196040 -1 6899
6901 0 428679.4 124343.52 196080 -1 6900
6902 0 428609.12 124361.375 196120 -1 6901
6903 0 428551.72 124401.55 196160 -1 6902
6904 0 428483.7 124444.164 196200 -1 6903
6905 0 428434.94 124472.86 196240 -1 6904
6906 0 428372.88 124498.27 196280 -1 6905
6907 0 428301.47 124518.516 196320 -1 6906
6908 0 428236.56 124546.97 196360 -1 6907
6909 0 428221.88 124572.82 196400 -1 6908
6910 0 428207.72 124599.586 196440 -1 6909
6911 0 428034.97 124656.12 196480 -1 6910
6912 0 428032.72 124653.27 196520 -1 6911
6913 0 427999.88 124653.55 196560 -1 6912
6914 0 427977.72 124663.15 196600 -1 6913
6915 0 427977.53 124671.34 196640 -1 6914
6916 0 427992.88 124697.93 196680 -1 6915
6917 0 427997.47 124716.71 196720 -1 6916
6918 0 427988.84 124743.625 196760 -1 6917
6919 0 427724.88 125044.21 196320 -1 6907
6920 0 427307.38 125019.195 196320 -1 6919
6921 0 427247.78 125005.27 196360 -1 6920
6922 0 427144.38 125032.625 196400 -1 6921
6923 0 427078.38 125061.02 196440 -1 6922
6924 0 427008.6 125097.13 196480 -1 6923
6925 0 429589.34 124774.07 195960 -1 6897
6926 0 429701.25 124930.586 196000 -1 6925
6927 0 429734.72 125025.06 196040 -1 6926
6928 0 429756.28 125067.04 196080 -1 6927
6929 0 429840.84 125127.96 196120 -1 6928
6930 0 429934.97 125202.266 196160 -1 6929
6931 0 430037.78 125131.47 196200 -1 6930
6932 0 430069 125073.31 196240 -1 6931
6933 0 430051.4 125048.3 196280 -1 6932
6934 0 430041.75 125054.72 196320 -1 6933
6935 0 430029.28 125046.086 196360 -1 6934
6936 0 428568.22 126298.96 195040 -1 6873
6937 0 428569.28 126345.37 195080 -1 6936
6938 0 428199.62 126346.836 195120 -1 6937
6939 0 428510.72 126373.37 195160 -1 6938
6940 0 428557.66 126371.71 195200 -1 6939
6941 0 428601.4 126367.125 195240 -1 6940
6942 0 428656.75 126370.54 195280 -1 6941
6943 0 428711.22 126369.8 195320 -1 6942
6944 0 428765.38 126366.19 195360 -1 6943
6945 0 428778.97 126369.16 195400 -1 6944
6946 0 427211.53 126528.516 195400 -1 6945
6947 0 427045.84 126532.836 195440 -1 6946
6948 0 427022.2 126533.42 195480 -1 6947
6949 0 426917.97 126571.125 195520 -1 6948
6950 0 426774.78 126602.69 195560 -1 6949
6951 0 426709.03 126616.086 195600 -1 6950
6952 0 428785.2 126440.76 195440 -1 6945
6953 0 428836.94 126446.61 195480 -1 6952
6954 0 428886.78 126444.13 195520 -1 6953
6955 0 428907.3 126463.34 195560 -1 6954
6956 0 428931.03 126493.79 195600 -1 6955
6957 0 428962.78 126512.78 195640 -1 6956
6958 0 428979.06 126584.914 195680 -1 6957
6959 0 429073.34 126537.64 195720 -1 6958
6960 0 429056.4 126533.64 195760 -1 6959
6961 0 429040.03 126557.6 195800 -1 6960
6962 0 429025.12 126575.25 195840 -1 6961
6963 0 428678.34 126558.31 195880 -1 6962
6964 0 428726.1 126658.21 195920 -1 6963
6965 0 428732.28 126677.305 195960 -1 6964
6966 0 428734.2 126667.99 196000 -1 6965
6967 0 427492.78 126570.67 196000 -1 6966
6968 0 427465.44 126485.086 196040 -1 6967
6969 0 427464.03 126454.5 196080 -1 6968
6970 0 427459.88 126433.984 196120 -1 6969
6971 0 427462.12 126417.016 196160 -1 6970
6972 0 427480.78 126433.18 196200 -1 6971
6973 0 427528.44 126455.375 196240 -1 6972
6974 0 427559.72 126465.055 196280 -1 6973
6975 0 427587.9 126476.64 196320 -1 6974
6976 0 427754.03 126556.71 196360 -1 6975
6977 0 427764.06 126557.805 196400 -1 6976
6978 0 428746.75 126713.38 196040 -1 6966
6979 0 428752 126715.945 196080 -1 6978
6980 0 428757.06 126713.6 196120 -1 6979
6981 0 428768.78 126716.38 196160 -1 6980
6982 0 428765.2 126718.516 196200 -1 6981
6983 0 428824.12 126680.6 196240 -1 6982
6984 0 428866.9 126630.41 196280 -1 6983
6985 0 428909.06 126577.836 196320 -1 6984
6986 0 428914.38 126561.77 196360 -1 6985
6987 0 428922.3 126528.4 196400 -1 6986
6988 0 428933.9 126499.28 196440 -1 6987
6989 0 428940.78 126477.02 196480 -1 6988
6990 0 428932.12 126434.2 196520 -1 6989
6991 0 428925.8 126393.23 196560 -1 6990
6992 0 428904.62 126354.414 196600 -1 6991
6993 0 428894.88 126304.91 196640 -1 6992
6994 0 428907.03 126294.61 196680 -1 6993
6995 0 428932.53 126292.38 196720 -1 6994
6996 0 428929.94 126281.45 196760 -1 6995
6997 0 428966.38 126305.46 196800 -1 6996
6998 0 429011.34 126333.22 196840 -1 6997
6999 0 429056.62 126348.03 196880 -1 6998
7000 0 429143.56 126289.46 196920 -1 6999
7001 0 429228.34 126220.08 196960 -1 7000
7002 0 429229.12 126245.29 197000 -1 7001
7003 0 429237.53 126279.516 197040 -1 7002
7004 0 429230.44 126302.61 197080 -1 7003
7005 0 429246.2 126344.414 197120 -1 7004
7006 0 429252.06 126398.836 197160 -1 7005
7007 0 429232.75 126444.67 197200 -1 7006
7008 0 429192.22 126565.85 197240 -1 7007
7009 0 429237.97 126527.63 197280 -1 7008
7010 0 429272.66 126568.19 197320 -1 7009
7011 0 429311.6 126610.805 197360 -1 7010
7012 0 429309.66 126670.44 197400 -1 7011
7013 0 429301.3 126727.56 197440 -1 7012
7014 0 429269.16 126710.31 197480 -1 7013
7015 0 439113.47 121706.43 181400 -1 4478
7016 0 439107.3 121723.164 181440 -1 7015
7017 0 439108.7 121740.55 181480 -1 7016
7018 0 439179.22 121711.67 181520 -1 7017
7019 0 439163.9 121732.734 181560 -1 7018
7020 0 439188.9 121730.234 181600 -1 7019
7021 0 439201 121769.375 181640 -1 7020
7022 0 439203.9 121799.79 181680 -1 7021
7023 0 439223.88 121829.25 181720 -1 7022
7024 0 439282.44 121855.38 181760 -1 7023
7025 0 439353.4 121876.09 181800 -1 7024
7026 0 439410.25 121899.234 181840 -1 7025
7027 0 439456.3 121952.7 181880 -1 7026
7028 0 439507.6 122004.44 181920 -1 7027
7029 0 439572.3 122047.5 181960 -1 7028
7030 0 439745.6 121940.21 182000 -1 7029
7031 0 439562.94 122078.516 182040 -1 7030
7032 0 439641 122074.375 182080 -1 7031
7033 0 439703.8 122014.03 182120 -1 7032
7034 0 439781.97 121922.89 182160 -1 7033
7035 0 439770.3 121923.72 182200 -1 7034
7036 0 439772.5 121919.87 182240 -1 7035
7037 0 439765.72 121905.21 182280 -1 7036
7038 0 439856.8 121864.484 182320 -1 7037
7039 0 439940.2 121823.516 182360 -1 7038
7040 0 439986.9 121783.3 182400 -1 7039
7041 0 440031.2 121750.25 182440 -1 7040
7042 0 440201.25 121720.414 182480 -1 7041
7043 0 440378.88 121681.33 182520 -1 7042
7044 0 440549.6 121635.15 182560 -1 7043
7045 0 440642.03 121629.13 182600 -1 7044
7046 0 440764.53 121608.14 182640 -1 7045
7047 0 440866.9 121586.32 182680 -1 7046
7048 0 441104.12 121397.305 182720 -1 7047
7049 0 441187.88 121325.7 182760 -1 7048
7050 0 441259.1 121276.65 182800 -1 7049
7051 0 441363.6 121204.69 182840 -1 7050
7052 0 442286.53 121035.81 182840 -1 7051
7053 0 442577.8 121196.45 182880 -1 7052
7054 0 442602.53 121172.91 182920 -1 7053
7055 0 442660.06 121140.14 182960 -1 7054
7056 0 442746.06 121093.68 183000 -1 7055
7057 0 442732.03 121121.375 183040 -1 7056
7058 0 442764.3 121368.45 183080 -1 7057
7059 0 442792.8 121229.125 183120 -1 7058
7060 0 442837.53 121223.32 183160 -1 7059
7061 0 442882.22 121233.56 183200 -1 7060
7062 0 443526.53 121251.875 183200 -1 7061
7063 0 443769.12 121046.445 183160 -1 7062
7064 0 443929.88 120781.43 183120 -1 7063
7065 0 444096.78 120634.734 183080 -1 7064
7066 0 444260.16 120392.97 183040 -1 7065
7067 0 444361.28 120298.86 183000 -1 7066
7068 0 444503.2 120236.43 182960 -1 7067
7069 0 444656.62 120171.86 182920 -1 7068
7070 0 444807.66 120112.01 182880 -1 7069
7071 0 444896.12 120095.32 182840 -1 7070
7072 0 444987.72 120087.805 182800 -1 7071
7073 0 445238.06 120065.91 182760 -1 7072
7074 0 445442.2 120050.77 182720 -1 7073
7075 0 445720.66 119951.31 182680 -1 7074
7076 0 445939.4 119967.31 182640 -1 7075
7077 0 446107.6 119955.76 182600 -1 7076
7078 0 446430.8 119895.01 182560 -1 7077
7079 0 446595.5 119916.18 182520 -1 7078
7080 0 446685.34 119942.99 182480 -1 7079
7081 0 446821.62 120003.82 182440 -1 7080
7082 0 446978 120106.95 182400 -1 7081
7083 0 447076.56 120169.055 182360 -1 7082
7084 0 447142.2 120200.52 182320 -1 7083
7085 0 447193.47 120239.414 182280 -1 7084
7086 0 447265.7 120288.65 182240 -1 7085
7087 0 447439.72 120388.47 182200 -1 7086
7088 0 447627.38 120478.02 182160 -1 7087
7089 0 447885.56 120562.61 182120 -1 7088
7090 0 448080.9 120552.24 182080 -1 7089
7091 0 448209.97 120502.89 182040 -1 7090
7092 0 448329.16 120468.27 182000 -1 7091
7093 0 448421.4 120438 181960 -1 7092
7094 0 448493.16 120432.805 181920 -1 7093
7095 0 448572.1 120423.8 181880 -1 7094
7096 0 448650.62 120417.62 181840 -1 7095
7097 0 448677.8 120418.67 181800 -1 7096
7098 0 448691.2 120428.32 181760 -1 7097
7099 0 448826.1 120458.98 181720 -1 7098
7100 0 448952.2 120493.81 181680 -1 7099
7101 0 449085.78 120477.41 181640 -1 7100
7102 0 449209.75 120444.266 181600 -1 7101
7103 0 449666.1 120282.625 181600 -1 7102
7104 0 449935.16 120252.81 181600 -1 7103
7105 0 450167.53 120327.06 181560 -1 7104
7106 0 450368.84 120367.15 181520 -1 7105
7107 0 450563.06 120415.49 181480 -1 7106
7108 0 450769.2 120450.266 181440 -1 7107
7109 0 450977.25 120485.234 181400 -1 7108
7110 0 451166.12 120543.586 181360 -1 7109
7111 0 451368.7 120572.54 181320 -1 7110
7112 0 453254.53 120677.21 181320 -1 7111
7113 0 453279.38 120689.65 181280 -1 7112
7114 0 453386.6 120438.305 181240 -1 7113
7115 0 453983.6 120351.33 181200 -1 7114
7116 0 454016.53 120345.43 181160 -1 7115
7117 0 454055.88 120332.5 181120 -1 7116
7118 0 454136.78 120353.97 181080 -1 7117
7119 0 454221.4 120369.08 181040 -1 7118
7120 0 454516.8 120353.305 181000 -1 7119
7121 0 454817.25 120320.086 180960 -1 7120
7122 0 454944.84 120257.516 180920 -1 7121
7123 0 455070.72 120197.38 180880 -1 7122
7124 0 455138.1 120154.03 180840 -1 7123
7125 0 455194.66 120117.945 180800 -1 7124
7126 0 455233.94 120085.984 180760 -1 7125
7127 0 455229.03 120065.2 180720 -1 7126
7128 0 455236.03 120049.57 180680 -1 7127
7129 0 455244.34 120034.734 180640 -1 7128
7130 0 455259.3 119994.84 180600 -1 7129
7131 0 455270.97 119986.19 180560 -1 7130
7132 0 455282.5 119972.42 180520 -1 7131
7133 0 455293.72 119963.83 180480 -1 7132
7134 0 455297.97 119949.33 180440 -1 7133
7135 0 455311.3 119933.71 180400 -1 7134
7136 0 455317.53 119930.75 180360 -1 7135
7137 0 455322.38 119915.84 180320 -1 7136
7138 0 455298.94 119932.88 180280 -1 7137
7139 0 455298.2 119948.945 180240 -1 7138
7140 0 455307.34 119917.56 180200 -1 7139
7141 0 455318.47 119900.89 180160 -1 7140
7142 0 455325.47 119904.08 180120 -1 7141
7143 0 455349.22 119861.336 180080 -1 7142
7144 0 455340.66 119869.55 180040 -1 7143
7145 0 455345.7 119833.336 180000 -1 7144
7146 0 455359.9 119819.336 179960 -1 7145
7147 0 455390.8 119812.4 179920 -1 7146
7148 0 455408.5 119813.17 179880 -1 7147
7149 0 455412.97 119805.05 179840 -1 7148
7150 0 455415.16 119793.64 179800 -1 7149
7151 0 455411.9 119786.234 179760 -1 7150
7152 0 455417.16 119773.14 179720 -1 7151
7153 0 455396.03 119771.74 179680 -1 7152
7154 0 455384.62 119751.14 179640 -1 7153
7155 0 455396.25 119735.91 179600 -1 7154
7156 0 455352.12 119738.484 179560 -1 7155
7157 0 455322.16 119735.44 179520 -1 7156
7158 0 455305.3 119728.69 179480 -1 7157
7159 0 455277.34 119715.695 179440 -1 7158
7160 0 455258.06 119704.7 179400 -1 7159
7161 0 455191.1 119818.43 179360 -1 7160
7162 0 455150.88 119908.32 179320 -1 7161
7163 0 455093.56 120016.26 179280 -1 7162
7164 0 455124.72 120075.79 179240 -1 7163
7165 0 455131.25 120139.53 179200 -1 7164
7166 0 455160.4 120199.97 179160 -1 7165
7167 0 455148.5 120235.484 179120 -1 7166
7168 0 455141.3 120272.54 179080 -1 7167
7169 0 455148.66 120297.2 179040 -1 7168
7170 0 455158.97 120328.42 179000 -1 7169
7171 0 455140.94 120368.57 178920 -1 7170
7172 0 455104.16 120439.83 178880 -1 7171
7173 0 455097.4 120475.36 178840 -1 7172
7174 0 455090.06 120515.516 178800 -1 7173
7175 0 455110.16 120554.81 178760 -1 7174
7176 0 455091.22 120590.16 178720 -1 7175
7177 0 453136.6 120575.84 181080 -1 7118
7178 0 452917.3 120561.69 181040 -1 7177
7179 0 452843.53 120535.29 181000 -1 7178
7180 0 452779.4 120492.75 180960 -1 7179
7181 0 452765.1 120459.09 180920 -1 7180
7182 0 452750.38 120430.625 180880 -1 7181
7183 0 452747.47 120396.85 180840 -1 7182
7184 0 452736.88 120366.586 180800 -1 7183
7185 0 452735.7 120344.164 180760 -1 7184
7186 0 452696.8 120330.125 180720 -1 7185
7187 0 452669.12 120304.58 180680 -1 7186
7188 0 452644.56 120278.25 180640 -1 7187
7189 0 452636.88 120280.56 180600 -1 7188
7190 0 452629.12 120295.375 180560 -1 7189
7191 0 452494.16 120315.27 180520 -1 7190
7192 0 453319 120676.12 181360 -1 7112
7193 0 453402.97 120662.24 181400 -1 7192
7194 0 454669.38 120310.72 181400 -1 7193
7195 0 455124.84 120415.01 181440 -1 7194
7196 0 455279.4 120484.59 181480 -1 7195
7197 0 455426.88 120546.91 181520 -1 7196
7198 0 455462.03 120511.45 181560 -1 7197
7199 0 455489.2 120460.68 181600 -1 7198
7200 0 455506.5 120440.25 181640 -1 7199
7201 0 455521.75 120403.336 181680 -1 7200
7202 0 455522.9 120414.07 181720 -1 7201
7203 0 455519.4 120424.28 181760 -1 7202
7204 0 455520.66 120407.914 181800 -1 7203
7205 0 455505.38 120399.22 181840 -1 7204
7206 0 455501.84 120416.48 181880 -1 7205
7207 0 455499.94 120432.05 181920 -1 7206
7208 0 455477.3 120414.29 181960 -1 7207
7209 0 455425.72 120421.69 182000 -1 7208
7210 0 455417.28 120425.05 182040 -1 7209
7211 0 455397.62 120435.625 182080 -1 7210
7212 0 455410.34 120416.875 182120 -1 7211
7213 0 455429.25 120378.97 182160 -1 7212
7214 0 455428.16 120368.555 182200 -1 7213
7215 0 455432.5 120343.86 182240 -1 7214
7216 0 455427.03 120307.16 182280 -1 7215
7217 0 455428.56 120334.11 182320 -1 7216
7218 0 455417.88 120355.85 182360 -1 7217
7219 0 455411.84 120367.72 182400 -1 7218
7220 0 455421.28 120337.88 182440 -1 7219
7221 0 455435.9 120316.65 182480 -1 7220
7222 0 455446.9 120298.664 182520 -1 7221
7223 0 455493.5 120191.25 182560 -1 7222
7224 0 455526.03 120085.3 182600 -1 7223
7225 0 455547.5 120006.82 182640 -1 7224
7226 0 455550.66 119931.77 182680 -1 7225
7227 0 455530.03 119864.65 182720 -1 7226
7228 0 455520.1 119787.484 182760 -1 7227
7229 0 455513.78 119776.36 182800 -1 7228
7230 0 455528.4 119764.945 182840 -1 7229
7231 0 455641.2 119768.46 182880 -1 7230
7232 0 455706.4 119786.08 182920 -1 7231
7233 0 455736.9 119771.17 182960 -1 7232
7234 0 455756.75 119744.28 183000 -1 7233
7235 0 455514.72 120648.83 182560 -1 7223
7236 0 455518.38 120817.016 182600 -1 7235
7237 0 455523.78 120846.234 182640 -1 7236
7238 0 455508.03 120879.516 182680 -1 7237
7239 0 455499.72 120869.695 182720 -1 7238
7240 0 455494.9 120853.01 182760 -1 7239
7241 0 455429.44 120863.086 182800 -1 7240
7242 0 455388.38 120865.52 182840 -1 7241
7243 0 455377.62 120835.125 182880 -1 7242
7244 0 455297.78 120828.84 182920 -1 7243
7245 0 455253.03 120853.06 182960 -1 7244
7246 0 455226.12 120877.695 183000 -1 7245
7247 0 455210 120853.695 183040 -1 7246
7248 0 455144.47 120850.17 183080 -1 7247
7249 0 455022.38 120838.76 183120 -1 7248
7250 0 454984.38 120837.5 183160 -1 7249
7251 0 454955.72 120866.51 183200 -1 7250
7252 0 454930.8 120905.945 183240 -1 7251
7253 0 454839.38 120855.375 183280 -1 7252
7254 0 454779.06 120774.6 183320 -1 7253
7255 0 454709.7 120736.75 183360 -1 7254
7256 0 454626.8 120720.125 183400 -1 7255
7257 0 454581.2 120697.39 183440 -1 7256
7258 0 454586.22 120659.19 183480 -1 7257
7259 0 453481.72 120660.16 181440 -1 7193
7260 0 453488.8 120668.45 181480 -1 7259
7261 0 453489.12 120668.46 181520 -1 7260
7262 0 453458.62 120671.76 181560 -1 7261
7263 0 453413.5 120664.75 181600 -1 7262
7264 0 453454.06 120795.46 181640 -1 7263
7265 0 453485.72 120917.375 181680 -1 7264
7266 0 453463.4 120929.22 181720 -1 7265
7267 0 453458.06 120946.125 181760 -1 7266
7268 0 442886.22 121247.23 183240 -1 7061
7269 0 442884.62 121269.61 183280 -1 7268
7270 0 442900.12 121303.49 183320 -1 7269
7271 0 442928.88 121349.53 183360 -1 7270
7272 0 442891.38 121415.164 183400 -1 7271
7273 0 442876.16 121469.09 183440 -1 7272
7274 0 442850.25 121543.35 183480 -1 7273
7275 0 442835.1 121613.49 183520 -1 7274
7276 0 442847.34 121708.52 183560 -1 7275
7277 0 442855.8 121812.96 183600 -1 7276
7278 0 442853.56 121927.39 183640 -1 7277
7279 0 442859.34 122040.23 183680 -1 7278
7280 0 442851.38 122126.695 183720 -1 7279
7281 0 442862.38 122198.93 183760 -1 7280
7282 0 442859.47 122283.68 183800 -1 7281
7283 0 442862.25 122371.18 183840 -1 7282
7284 0 442929.4 122478.28 183880 -1 7283
7285 0 442994.34 122574.34 183920 -1 7284
7286 0 443075.7 122678.76 183960 -1 7285
7287 0 443067.1 122845.34 184000 -1 7286
7288 0 443094.1 123010.8 184040 -1 7287
7289 0 443069.12 123163.16 184080 -1 7288
7290 0 443095.62 123179.32 184120 -1 7289
7291 0 443126.78 123194.98 184160 -1 7290
7292 0 443127.5 123274.08 184200 -1 7291
7293 0 443130.28 123352.63 184240 -1 7292
7294 0 443132.94 123464.12 184280 -1 7293
7295 0 443165.25 123541.19 184320 -1 7294
7296 0 443229.5 123621.81 184360 -1 7295
7297 0 443267.2 123668.89 184400 -1 7296
7298 0 443305.78 123730.1 184440 -1 7297
7299 0 443296.16 123793.77 184480 -1 7298
7300 0 443290.16 123855.47 184520 -1 7299
7301 0 443315.97 123905.96 184560 -1 7300
7302 0 443286.4 123990.5 184600 -1 7301
7303 0 443282.06 124043.25 184640 -1 7302
7304 0 443271.25 124094.87 184680 -1 7303
7305 0 443263.66 124084.984 184720 -1 7304
7306 0 443273.9 124079.82 184760 -1 7305
7307 0 443233.5 124053.71 184800 -1 7306
7308 0 443208.8 124066.91 184840 -1 7307
7309 0 443196.5 124068.14 184880 -1 7308
7310 0 443185.22 124133.51 184920 -1 7309
7311 0 443183.12 124174.15 184960 -1 7310
7312 0 443173.38 124239.62 185000 -1 7311
7313 0 443181.44 124282.7 185040 -1 7312
7314 0 443186.1 124332.49 185080 -1 7313
7315 0 443214 124390.76 185120 -1 7314
7316 0 443245.53 124436.1 185160 -1 7315
7317 0 443287.78 124473.04 185200 -1 7316
7318 0 443277.34 124545.836 185240 -1 7317
7319 0 443279.4 124605.3 185280 -1 7318
7320 0 443282.72 124642.08 185320 -1 7319
7321 0 443276.84 124709.164 185360 -1 7320
7322 0 443289.88 124725.02 185400 -1 7321
7323 0 443297.8 124758.234 185440 -1 7322
7324 0 443316.1 124789.04 185480 -1 7323
7325 0 443329.03 124811.49 185520 -1 7324
7326 0 443352.66 124833.64 185560 -1 7325
7327 0 443345.5 124893.58 185600 -1 7326
7328 0 443333.03 124955.91 185640 -1 7327
7329 0 443323.22 125018.44 185680 -1 7328
7330 0 443316.97 125003.13 185720 -1 7329
7331 0 443355.8 124972.75 185760 -1 7330
7332 0 443362.28 125017.336 185800 -1 7331
7333 0 443362.97 125069.8 185840 -1 7332
7334 0 443348 125123.875 185880 -1 7333
7335 0 443356.2 125142.02 185920 -1 7334
7336 0 443344.94 125170.78 185960 -1 7335
7337 0 443314.7 125213.414 186000 -1 7336
7338 0 443304.5 125233.39 186080 -1 7337
7339 0 443303.44 125287.61 186120 -1 7338
7340 0 443279.94 125330.14 186160 -1 7339
7341 0 443220.66 125379.78 186200 -1 7340
7342 0 443222.16 125387.19 186240 -1 7341
7343 0 443201.53 125413.89 186280 -1 7342
7344 0 443220.6 125397.26 186320 -1 7343
7345 0 443208.1 125386.61 186360 -1 7344
7346 0 443184.3 125382.734 186400 -1 7345
7347 0 443195.12 125366.76 186440 -1 7346
7348 0 443193.8 125362.66 186480 -1 7347
7349 0 443184.75 125368.06 186520 -1 7348
7350 0 443175.06 125383.766 186560 -1 7349
7351 0 443152.5 125408.89 186600 -1 7350
7352 0 443157.8 125416.22 186640 -1 7351
7353 0 443115.53 125417.59 186680 -1 7352
7354 0 443078.44 125432.125 186720 -1 7353
7355 0 443075.5 125385.55 186760 -1 7354
7356 0 443067.84 125326.23 186800 -1 7355
7357 0 443050.78 125361.766 186840 -1 7356
7358 0 443050.22 125382.99 186880 -1 7357
7359 0 443040.66 125401.586 186920 -1 7358
7360 0 443041.44 125397.52 186960 -1 7359
7361 0 443033.84 125387.81 187000 -1 7360
7362 0 443026.06 125392.34 187040 -1 7361
7363 0 443018.9 125373.13 187080 -1 7362
7364 0 443033.62 125336.52 187120 -1 7363
7365 0 442978.66 125360.125 187160 -1 7364
7366 0 442926.94 125378.94 187200 -1 7365
7367 0 442916.22 125378.945 187240 -1 7366
7368 0 442905.7 125368.31 187280 -1 7367
7369 0 442894.75 125366.92 187320 -1 7368
7370 0 442901.03 125406.86 187360 -1 7369
7371 0 442885.25 125444.62 187400 -1 7370
7372 0 442859.94 125494.39 187440 -1 7371
7373 0 442859.5 125486.375 187480 -1 7372
7374 0 442862.7 125479.88 187520 -1 7373
7375 0 442857.72 125483.66 187560 -1 7374
7376 0 442836.1 125500.55 187600 -1 7375
7377 0 442834.9 125516.16 187640 -1 7376
7378 0 442831.72 125520.24 187680 -1 7377
7379 0 442835.44 125547.945 187720 -1 7378
7380 0 442818.56 125568.99 187760 -1 7379
7381 0 442812.12 125590.586 187800 -1 7380
7382 0 442789.53 125621.664 187840 -1 7381
7383 0 442761.7 125667.52 187880 -1 7382
7384 0 442725.28 125722.73 187920 -1 7383
7385 0 442714.3 125714.87 187960 -1 7384
7386 0 442699.22 125715.48 188000 -1 7385
7387 0 442677.9 125673.15 188040 -1 7386
7388 0 442668.06 125634.9 188080 -1 7387
7389 0 442655.34 125645.43 188120 -1 7388
7390 0 442646.12 125656.2 188160 -1 7389
7391 0 442639.88 125654.77 188200 -1 7390
7392 0 442645.38 125674.46 188240 -1 7391
7393 0 442655.25 125680.28 188280 -1 7392
7394 0 442656.62 125661.625 188320 -1 7393
7395 0 442633 125649.05 188360 -1 7394
7396 0 442609 125667.8 188400 -1 7395
7397 0 442571.72 125683.03 188440 -1 7396
7398 0 442557.94 125714.93 188480 -1 7397
7399 0 442567.62 125687.93 188520 -1 7398
7400 0 442552.44 125664.89 188560 -1 7399
7401 0 442538.12 125679.44 188600 -1 7400
7402 0 442547.06 125668.22 188640 -1 7401
7403 0 442530.12 125695.5 188680 -1 7402
7404 0 442538.72 125730.66 188720 -1 7403
7405 0 442523.28 125776.6 188760 -1 7404
7406 0 442526.7 125800.24 188800 -1 7405
7407 0 442571.06 125799.07 188840 -1 7406
7408 0 442562.9 125823.24 188880 -1 7407
7409 0 442562.3 125865.34 188920 -1 7408
7410 0 442542.8 125925.36 188960 -1 7409
7411 0 442542.47 125965.734 189000 -1 7410
7412 0 442520.72 125998.29 189040 -1 7411
7413 0 442505.72 126028.4 189080 -1 7412
7414 0 442496.7 126042.08 189120 -1 7413
7415 0 442492.7 126052.47 189160 -1 7414
7416 0 442487.84 126051.15 189200 -1 7415
7417 0 442511.2 126043.5 189240 -1 7416
7418 0 442504.88 126061.77 189280 -1 7417
7419 0 442508.5 126081.6 189320 -1 7418
7420 0 442511.97 126096.234 189360 -1 7419
7421 0 442510 126151.21 189400 -1 7420
7422 0 442502.25 126212.75 189440 -1 7421
7423 0 442515.1 126265.35 189480 -1 7422
7424 0 442491.72 126330.7 189520 -1 7423
7425 0 442519.3 126260.6 189560 -1 7424
7426 0 442534.12 126181.375 189600 -1 7425
7427 0 442548.03 126206.74 189640 -1 7426
7428 0 442556.06 126228.61 189680 -1 7427
7429 0 442570.28 126257.15 189720 -1 7428
7430 0 442581.5 126265.23 189760 -1 7429
7431 0 442588.34 126265.92 189800 -1 7430
7432 0 442610.9 126261.805 189840 -1 7431
7433 0 442613.97 126275.56 189880 -1 7432
7434 0 442617.3 126281.805 189920 -1 7433
7435 0 442606.44 126313.234 189960 -1 7434
7436 0 442596.5 126337.46 190000 -1 7435
7437 0 442584.12 126374.39 190040 -1 7436
7438 0 442572.06 126391.63 190080 -1 7437
7439 0 442563.9 126402.18 190120 -1 7438
7440 0 442505.7 126425.38 190160 -1 7439
7441 0 442460 126426.64 190200 -1 7440
7442 0 442419.34 126447.02 190240 -1 7441
7443 0 442393.9 126449.836 190280 -1 7442
7444 0 442329.38 126475.945 190320 -1 7443
7445 0 442326.9 126484.62 190360 -1 7444
7446 0 442326.38 126495.45 190400 -1 7445
7447 0 442327.97 126519.28 190440 -1 7446
7448 0 442317.16 126526.59 190480 -1 7447
7449 0 442344.84 126568.27 190520 -1 7448
7450 0 442377.7 126598.875 190560 -1 7449
7451 0 442372.66 126608.945 190600 -1 7450
7452 0 442433.7 126654.76 190640 -1 7451
7453 0 442460.28 126691.164 190680 -1 7452
7454 0 442430.66 126686.984 190720 -1 7453
7455 0 442394.3 126678.984 190760 -1 7454
7456 0 442350.03 126675.54 190800 -1 7455
7457 0 442335.06 126660.7 190840 -1 7456
7458 0 442338.25 126641.3 190880 -1 7457
7459 0 442327.5 126644.016 190920 -1 7458
7460 0 442324.72 126639.36 190960 -1 7459
7461 0 442336.06 126684.45 191000 -1 7460
7462 0 442339.7 126724.98 191040 -1 7461
7463 0 442349.38 126765.664 191080 -1 7462
7464 0 442352.75 126804.45 191120 -1 7463
7465 0 442357.12 126837.92 191160 -1 7464
7466 0 442490.06 126994.64 191280 -1 7465
7467 0 442641.47 127168.46 191320 -1 7466
7468 0 442646.56 127107.375 191360 -1 7467
7469 0 442664.44 127110.65 191400 -1 7468
7470 0 442948.94 127472.234 191720 -1 7469
7471 0 442984.6 127517.2 191760 -1 7470
7472 0 443127.3 127697.77 191920 -1 7471
7473 0 443066.75 127805.25 192240 -1 7472
7474 0 443036.78 127858.78 192400 -1 7473
7475 0 442999.1 127926.09 192600 -1 7474
7476 0 442984.03 127952.586 192680 -1 7475
7477 0 442961.38 127993.16 192800 -1 7476
7478 0 442917.22 128046.016 192960 -1 7477
7479 0 442885.84 128126.73 193200 -1 7478
7480 0 442920.5 128237.945 193640 -1 7479
7481 0 442834.75 128644.484 193880 -1 7480
7482 0 442901.88 128716.266 193920 -1 7481
7483 0 443041.34 128869.336 194000 -1 7482
7484 0 443110.53 128945.5 194040 -1 7483
7485 0 443122.03 128987.08 194080 -1 7484
7486 0 443136.88 129047.37 194120 -1 7485
7487 0 443158.78 129059.125 194160 -1 7486
7488 0 443194.78 129086 194200 -1 7487
7489 0 443222.1 129111.4 194240 -1 7488
7490 0 443256.75 129132.16 194280 -1 7489
7491 0 443265.3 129135.66 194320 -1 7490
7492 0 443283.78 129157.625 194360 -1 7491
7493 0 443294.75 129168.37 194400 -1 7492
7494 0 443299.1 129184.49 194440 -1 7493
7495 0 443295.3 129187.11 194480 -1 7494
7496 0 443298.3 129216.83 194520 -1 7495
7497 0 443302.16 129214.266 194560 -1 7496
7498 0 443341.22 129251.96 194600 -1 7497
7499 0 443375.78 129294.21 194640 -1 7498
7500 0 443403.28 129311.2 194680 -1 7499
7501 0 443452.88 129377.62 194720 -1 7500
7502 0 443464.94 129389.88 194760 -1 7501
7503 0 443480.03 129400.26 194800 -1 7502
7504 0 442817.34 129221.98 194840 -1 7503
7505 0 442822.78 129233.734 194880 -1 7504
7506 0 442835.22 129244.17 194920 -1 7505
7507 0 442900.7 129244.11 194960 -1 7506
7508 0 442914.66 129290.78 195000 -1 7507
7509 0 443744.16 129646.98 194840 -1 7503
7510 0 443769.8 129729.05 194880 -1 7509
7511 0 443808.4 129809.164 194920 -1 7510
7512 0 443785 129925.516 194960 -1 7511
7513 0 443777.22 130043.99 195000 -1 7512
7514 0 443771.6 130172.67 195040 -1 7513
7515 0 443764 130194.58 195080 -1 7514
7516 0 443752.53 130193.57 195120 -1 7515
7517 0 443737.75 130208.45 195160 -1 7516
7518 0 443772.4 130097.12 195200 -1 7517
7519 0 443811.7 129985.516 195240 -1 7518
7520 0 443854 129878.83 195280 -1 7519
7521 0 443884.78 129869.89 195320 -1 7520
7522 0 443926 129862.84 195360 -1 7521
7523 0 443957.3 129852.445 195400 -1 7522
7524 0 443947.7 129823.195 195440 -1 7523
7525 0 443965.06 129809.55 195480 -1 7524
7526 0 443966.25 129774.54 195520 -1 7525
7527 0 443968.78 129736.836 195560 -1 7526
7528 0 443982.44 129783.74 195600 -1 7527
7529 0 443989.28 129818.07 195640 -1 7528
7530 0 444001.44 129849.58 195680 -1 7529
7531 0 444003.2 129880.41 195720 -1 7530
7532 0 444021.75 129919.67 195760 -1 7531
7533 0 444012.84 129944.31 195800 -1 7532
7534 0 444001.9 129957.266 195840 -1 7533
7535 0 443982.94 129974.38 195880 -1 7534
7536 0 443973.34 129993.35 195920 -1 7535
7537 0 444001.72 130009.51 195960 -1 7536
7538 0 444009.38 129983.53 196000 -1 7537
7539 0 444034.25 129991.6 196040 -1 7538
7540 0 444068.12 130092.41 196080 -1 7539
7541 0 444095.75 130189.59 196120 -1 7540
7542 0 444138.84 130302.555 196160 -1 7541
7543 0 444134.62 130307.89 196200 -1 7542
7544 0 444132.53 130279.586 196240 -1 7543
7545 0 444107 130242.22 196280 -1 7544
7546 0 444107.34 130269.73 196320 -1 7545
7547 0 444109.6 130310.48 196360 -1 7546
7548 0 444108.78 130334.34 196400 -1 7547
7549 0 444114.97 130373.984 196440 -1 7548
7550 0 444121.34 130395.35 196480 -1 7549
7551 0 444124.6 130416.44 196520 -1 7550
7552 0 444137.97 130442.88 196560 -1 7551
7553 0 444139.94 130454.52 196600 -1 7552
7554 0 444112.62 130453.086 196640 -1 7553
7555 0 444095.44 130463.055 196680 -1 7554
7556 0 444076.12 130474.766 196720 -1 7555
7557 0 444058.47 130475.61 196760 -1 7556
7558 0 444028.44 130478.32 196800 -1 7557
7559 0 443991.34 130437.04 196840 -1 7558
7560 0 443953.7 130394.5 196880 -1 7559
7561 0 443917.9 130354.22 196920 -1 7560
7562 0 443888.62 130322.055 196960 -1 7561
7563 0 443871.12 130295.22 197000 -1 7562
7564 0 443859.34 130276.664 197040 -1 7563
7565 0 443856.94 130262.83 197080 -1 7564
7566 0 443835.1 130239.47 197120 -1 7565
7567 0 443815.3 130226.52 197160 -1 7566
7568 0 443809.97 130219.45 197200 -1 7567
7569 0 443778.44 130227.14 197240 -1 7568
7570 0 443776.75 130189.11 197280 -1 7569
7571 0 443766.16 130172.17 197320 -1 7570
7572 0 443826.94 130221.31 197360 -1 7571
7573 0 443881.9 130257.94 197400 -1 7572
7574 0 443947.4 130301.7 197440 -1 7573
7575 0 443991.03 130330.22 197480 -1 7574
7576 0 444038 130377.29 197520 -1 7575
7577 0 444080.34 130407.98 197560 -1 7576
7578 0 444122.03 130456.2 197600 -1 7577
7579 0 444108.84 130480.49 197640 -1 7578
7580 0 444112.28 130527.96 197680 -1 7579
7581 0 444097.38 130557.01 197720 -1 7580
7582 0 444090.66 130587.58 197760 -1 7581
7583 0 444135.62 130601.84 197800 -1 7582
7584 0 444193.2 130627.73 197840 -1 7583
7585 0 444237.6 130637.6 197880 -1 7584
7586 0 444381.16 130618.18 197920 -1 7585
7587 0 444523.84 130604.29 197960 -1 7586
7588 0 444666.4 130593.19 198000 -1 7587
7589 0 444901.2 130572.11 198080 -1 7588
7590 0 445024.38 130575.8 198120 -1 7589
7591 0 445140.62 130579.35 198160 -1 7590
7592 0 445254.34 130574.516 198200 -1 7591
7593 0 445340.8 130581.41 198240 -1 7592
7594 0 445424.1 130589.54 198280 -1 7593
7595 0 445497.53 130596.945 198320 -1 7594
7596 0 445492.6 130625.87 198360 -1 7595
7597 0 445478.9 130649.49 198400 -1 7596
7598 0 445467.16 130672.18 198440 -1 7597
7599 0 445455.66 130689.766 198480 -1 7598
7600 0 445429.12 130707.664 198520 -1 7599
7601 0 445397.62 130722.14 198560 -1 7600
7602 0 445364.22 130737.836 198600 -1 7601
7603 0 445334.2 130736.98 198640 -1 7602
7604 0 445311.94 130771.83 198680 -1 7603
7605 0 445275.9 130784.1 198720 -1 7604
7606 0 445241 130786.58 198760 -1 7605
7607 0 445210.6 130813.984 198800 -1 7606
7608 0 445176.03 130827.13 198840 -1 7607
7609 0 445128.8 130853.984 198880 -1 7608
7610 0 445086.44 130880.65 198920 -1 7609
7611 0 445049.75 130915.57 198960 -1 7610
7612 0 445013.22 130949.555 199000 -1 7611
7613 0 444973.5 130978.81 199040 -1 7612
7614 0 444986.2 130983.54 199080 -1 7613
7615 0 444986.94 130987.25 199120 -1 7614
7616 0 445000.66 130993.99 199160 -1 7615
7617 0 445004.94 130994.914 199200 -1 7616
7618 0 445034.38 130996.7 199240 -1 7617
7619 0 445086.2 131007.96 199280 -1 7618
7620 0 445127.47 131015.71 199320 -1 7619
7621 0 445189.8 131020.055 199360 -1 7620
7622 0 445200.4 131006.78 199400 -1 7621
7623 0 445205.75 131001.25 199440 -1 7622
7624 0 445214.34 130995.555 199480 -1 7623
7625 0 445212.78 130992.05 199520 -1 7624
7626 0 445212.94 130984.305 199560 -1 7625
7627 0 445215.1 130973.43 199600 -1 7626
7628 0 445214.56 130968.234 199640 -1 7627
7629 0 445228.78 130971.09 199680 -1 7628
7630 0 445221.62 130965.47 199720 -1 7629
7631 0 445218.5 130969.25 199760 -1 7630
7632 0 445229.56 130962.21 199800 -1 7631
7633 0 445219.4 130962.95 199840 -1 7632
7634 0 445255.47 130970.164 199880 -1 7633
7635 0 445280.88 130980.72 199920 -1 7634
7636 0 445297.94 130987.99 199960 -1 7635
7637 0 445337.75 131017.41 2e+05 -1 7636
7638 0 445453.9 131169.97 200040 -1 7637
7639 0 445580.53 131333.33 200080 -1 7638
7640 0 445708.88 131503.95 200120 -1 7639
7641 0 445844.78 131657.4 200160 -1 7640
7642 0 445896.3 131746.86 200200 -1 7641
7643 0 445968.38 131856.02 200240 -1 7642
7644 0 446030.06 131942.92 200280 -1 7643
7645 0 446089.06 132030.61 200320 -1 7644
7646 0 446149.6 132095.58 200360 -1 7645
7647 0 446181.8 132159.03 200400 -1 7646
7648 0 446222.12 132198.53 200480 -1 7647
7649 0 446250.66 132231.55 200520 -1 7648
7650 0 446247.8 132184.38 200560 -1 7649
7651 0 446248.84 132130.78 200600 -1 7650
7652 0 446245.44 132091.05 200640 -1 7651
7653 0 446228.78 132054.72 200680 -1 7652
7654 0 446222.25 132008.27 200720 -1 7653
7655 0 446185.25 131925.02 200760 -1 7654
7656 0 446179.3 131881.77 200800 -1 7655
7657 0 446171.47 131838.84 200840 -1 7656
7658 0 446118.53 131735.31 200880 -1 7657
7659 0 446110.12 131670.5 200920 -1 7658
7660 0 446095 131583.72 200960 -1 7659
7661 0 446075.06 131496.84 201000 -1 7660
7662 0 446039.7 131415.98 201040 -1 7661
7663 0 446028.34 131413.81 201080 -1 7662
7664 0 446031.94 131420.22 201120 -1 7663
7665 0 446038.56 131429.56 201160 -1 7664
7666 0 446016.22 131424.81 201200 -1 7665
7667 0 445982.25 131412.64 201240 -1 7666
7668 0 445895 131449.17 201280 -1 7667
7669 0 445851.5 131418.06 201320 -1 7668
7670 0 445756.12 131473.52 201360 -1 7669
7671 0 445607.06 131624.53 201400 -1 7670
7672 0 445568.44 131686.67 201440 -1 7671
7673 0 445553.5 131646.19 201480 -1 7672
7674 0 445448.34 131728.94 201520 -1 7673
7675 0 445342.25 131829.33 201560 -1 7674
7676 0 445299.88 131927.69 201600 -1 7675
7677 0 445214.12 132108.64 201640 -1 7676
7678 0 445150.53 132175.17 201680 -1 7677
7679 0 445065.66 132255.84 201720 -1 7678
7680 0 444993.97 132372.1 201760 -1 7679
7681 0 444884.78 132449.19 201800 -1 7680
7682 0 444803.56 132522.1 201840 -1 7681
7683 0 444826.56 132553.61 201880 -1 7682
7684 0 444835.5 132624.66 201920 -1 7683
7685 0 444855.5 132669.64 201960 -1 7684
7686 0 444829.97 132710.22 202000 -1 7685
7687 0 444820.72 132752.27 202040 -1 7686
7688 0 444757.4 132771.25 202080 -1 7687
7689 0 444777.75 132810.97 202120 -1 7688
7690 0 444746.7 132830.1 202160 -1 7689
7691 0 444739.22 132819.88 202200 -1 7690
7692 0 444697.8 132809.08 202240 -1 7691
7693 0 444659.94 132811.95 202280 -1 7692
7694 0 444650.16 132825.98 202320 -1 7693
7695 0 444624.88 132842.86 202360 -1 7694
7696 0 444601.94 132863.69 202400 -1 7695
7697 0 444605.44 132828.86 202440 -1 7696
7698 0 444625.84 132811.89 202480 -1 7697
7699 0 444608.53 132786.56 202520 -1 7698
7700 0 444627.94 132767.81 202560 -1 7699
7701 0 444703.34 132756.92 202600 -1 7700
7702 0 444789.4 132770.75 202640 -1 7701
7703 0 444869.3 132778.7 202680 -1 7702
7704 0 444856.16 132764.53 202720 -1 7703
7705 0 444366.72 132823.56 202720 -1 7704
7706 0 444168.16 133372.47 202720 -1 7705
7707 0 444059.75 133562.25 202760 -1 7706
7708 0 444007.75 133571.92 202800 -1 7707
7709 0 443932.16 133573.62 202840 -1 7708
7710 0 443929.88 133557.58 202880 -1 7709
7711 0 443929.56 133549.53 202920 -1 7710
7712 0 444848.62 132753.72 202760 -1 7704
7713 0 444840.84 132743.89 202800 -1 7712
7714 0 444819.97 132719.98 202840 -1 7713
7715 0 444822.72 132738.72 202880 -1 7714
7716 0 444802.62 132743.77 202920 -1 7715
7717 0 444828.72 132754.92 202960 -1 7716
7718 0 444803.6 132765.8 203000 -1 7717
7719 0 444319.25 132766.12 203000 -1 7718
7720 0 444149.2 132505.31 203000 -1 7719
7721 0 444028.94 132326.38 203040 -1 7720
7722 0 444011.1 132326.23 203080 -1 7721
7723 0 443997.6 132307.69 203120 -1 7722
7724 0 443997.06 132312.22 203160 -1 7723
7725 0 443971.03 132325.17 203200 -1 7724
7726 0 443981.75 132351.06 203240 -1 7725
7727 0 444860.56 132822.34 203040 -1 7718
7728 0 444904.75 132881.77 203080 -1 7727
7729 0 444953.03 132934.16 203120 -1 7728
7730 0 445003.25 132996.7 203160 -1 7729
7731 0 444998.28 133101.42 203200 -1 7730
7732 0 444981.06 133199.7 203240 -1 7731
7733 0 444983.78 133296.52 203280 -1 7732
7734 0 444928.8 133304.45 203320 -1 7733
7735 0 444898.97 133314.2 203360 -1 7734
7736 0 444868.84 133319.64 203400 -1 7735
7737 0 444835.5 133336.2 203440 -1 7736
7738 0 444797.4 133346.47 203480 -1 7737
7739 0 444810.22 133367.97 203520 -1 7738
7740 0 444812.72 133403.33 203560 -1 7739
7741 0 444815.97 133424.77 203600 -1 7740
7742 0 444822.53 133449.62 203640 -1 7741
7743 0 444826.66 133437.52 203680 -1 7742
7744 0 444840.3 133433.86 203720 -1 7743
7745 0 444842.1 133430.03 203760 -1 7744
7746 0 444887.4 133393.23 203800 -1 7745
7747 0 444924.25 133354.25 203840 -1 7746
7748 0 444968.75 133309.55 203880 -1 7747
7749 0 445007.1 133270.7 203920 -1 7748
7750 0 445052.72 133231.36 203960 -1 7749
7751 0 445086.28 133238.38 204000 -1 7750
7752 0 445116.9 133269.78 204040 -1 7751
7753 0 445147.94 133294 204080 -1 7752
7754 0 445189.97 133331.84 204120 -1 7753
7755 0 445207.7 133370.97 204160 -1 7754
7756 0 445242.72 133425.17 204200 -1 7755
7757 0 445266.6 133468.12 204240 -1 7756
7758 0 445283.9 133513.86 204280 -1 7757
7759 0 445284.66 133518.67 204320 -1 7758
7760 0 445284.22 133539.98 204360 -1 7759
7761 0 445297.53 133551.95 204400 -1 7760
7762 0 445317.78 133573.67 204440 -1 7761
7763 0 445317.9 133582.42 204480 -1 7762
7764 0 445330.34 133472.2 204520 -1 7763
7765 0 445336.94 133355.8 204560 -1 7764
7766 0 445353.3 133241.34 204600 -1 7765
7767 0 445381.94 133210.38 204640 -1 7766
7768 0 445413.38 133176.14 204680 -1 7767
7769 0 445430.28 133220.72 204720 -1 7768
7770 0 445444.8 133264.77 204760 -1 7769
7771 0 445463.22 133308.25 204800 -1 7770
7772 0 445492.72 133324.23 204840 -1 7771
7773 0 445492.06 133350.92 204880 -1 7772
7774 0 445506.7 133364.56 204920 -1 7773
7775 0 445535.4 133398.23 204960 -1 7774
7776 0 445529.16 133409.61 205000 -1 7775
7777 0 445569.38 133461.06 205040 -1 7776
7778 0 445579.75 133473.97 205080 -1 7777
7779 0 445602.72 133500.28 205120 -1 7778
7780 0 445609 133535 205160 -1 7779
7781 0 445635.5 133553.36 205200 -1 7780
7782 0 445634.06 133571.95 205240 -1 7781
7783 0 445651.06 133604.53 205280 -1 7782
7784 0 445723.7 133719.38 205320 -1 7783
7785 0 445816.06 133886.3 205360 -1 7784
7786 0 445926 134067 205400 -1 7785
7787 0 446058.75 134299.42 205440 -1 7786
7788 0 446104.56 134444.8 205480 -1 7787
7789 0 446134.03 134602.47 205520 -1 7788
7790 0 446176.34 134750.98 205560 -1 7789
7791 0 446192.4 134903.97 205600 -1 7790
7792 0 446204.38 135090.16 205640 -1 7791
7793 0 446212.9 135264.2 205680 -1 7792
7794 0 446209.34 135410.27 205720 -1 7793
7795 0 446204.47 135556.81 205760 -1 7794
7796 0 446224.72 135726.81 205800 -1 7795
7797 0 446205.1 135946.45 205880 -1 7796
7798 0 446233.28 136015.36 205920 -1 7797
7799 0 446244.56 136041.56 205960 -1 7798
7800 0 446255.1 136027.05 206000 -1 7799
7801 0 447400.47 136546.75 206000 -1 7800
7802 0 447404.22 136687.3 205960 -1 7801
7803 0 447392.8 136748.81 205920 -1 7802
7804 0 447365.56 136767.83 205880 -1 7803
7805 0 447341.88 136771.25 205800 -1 7804
7806 0 447318.72 136782.4 205800 -1 7805
7807 0 447363.7 136822.86 205760 -1 7806
7808 0 447397.66 136839.05 205720 -1 7807
7809 0 447414.44 136846.77 205680 -1 7808
7810 0 447367.25 136526.97 206040 -1 7801
7811 0 447315.16 136487.94 206080 -1 7810
7812 0 447268.2 136436.86 206120 -1 7811
7813 0 447194.5 136328.34 206160 -1 7812
7814 0 447139.1 136260.61 206200 -1 7813
7815 0 447087.9 136206.2 206240 -1 7814
7816 0 447013.34 136120.92 206280 -1 7815
7817 0 446959.4 136047.61 206320 -1 7816
7818 0 446896.03 135981.36 206360 -1 7817
7819 0 446831.88 135917.39 206400 -1 7818
7820 0 446805.7 135847.38 206440 -1 7819
7821 0 446762.97 135781.98 206480 -1 7820
7822 0 446729.1 135752.88 206520 -1 7821
7823 0 445928.6 135185.92 206520 -1 7822
7824 0 445781.47 135115.16 206560 -1 7823
7825 0 445760.62 135055.69 206600 -1 7824
7826 0 445707.53 135009.98 206640 -1 7825
7827 0 445747.94 135021.23 206680 -1 7826
7828 0 446731.47 135771.11 206560 -1 7822
7829 0 446730.06 135777.02 206600 -1 7828
7830 0 446876.47 135836.11 206640 -1 7829
7831 0 447032.16 135886.1 206680 -1 7830
7832 0 447185.44 135958.86 206720 -1 7831
7833 0 447327.28 135999.61 206760 -1 7832
7834 0 447487 136077.88 206800 -1 7833
7835 0 447506.4 136078.1 206840 -1 7834
7836 0 448539.44 136598.72 206840 -1 7835
7837 0 448577.5 136779.83 206800 -1 7836
7838 0 448659.38 136849.44 206760 -1 7837
7839 0 448799.78 136956.84 206720 -1 7838
7840 0 448834.78 136978.33 206680 -1 7839
7841 0 448822.25 136982.42 206640 -1 7840
7842 0 448812.8 137005.44 206600 -1 7841
7843 0 448805.34 137059.05 206560 -1 7842
7844 0 448776.94 137079.06 206520 -1 7843
7845 0 447523.47 136079.62 206880 -1 7835
7846 0 447524.34 136098.9 206920 -1 7845
7847 0 447538.94 136097.75 206960 -1 7846
7848 0 447750.88 136178.16 207000 -1 7847
7849 0 447874.6 136293.62 207040 -1 7848
7850 0 447978.62 136379.69 207080 -1 7849
7851 0 447998.84 136461.2 207120 -1 7850
7852 0 448041.03 136531.84 207160 -1 7851
7853 0 448071.4 136591.78 207200 -1 7852
7854 0 448062.2 136637.73 207240 -1 7853
7855 0 448035.8 136656.19 207280 -1 7854
7856 0 448064.7 136707.61 207320 -1 7855
7857 0 448065.5 136752.88 207360 -1 7856
7858 0 448059.6 136796.11 207400 -1 7857
7859 0 448041.88 136793.8 207440 -1 7858
7860 0 448020 136785.5 207480 -1 7859
7861 0 447990.9 136779.14 207520 -1 7860
7862 0 447967.62 136780.05 207560 -1 7861
7863 0 448021.53 136815.42 207600 -1 7862
7864 0 448062.47 136838.2 207640 -1 7863
7865 0 448101.47 136867.84 207680 -1 7864
7866 0 448152.8 136900.9 207720 -1 7865
7867 0 448183.8 136935.69 207760 -1 7866
7868 0 448213.78 136979.17 207800 -1 7867
7869 0 448247.75 137026.42 207840 -1 7868
7870 0 448259.06 137076.27 207880 -1 7869
7871 0 448290.03 137125.05 207920 -1 7870
7872 0 448254.94 137157.33 207960 -1 7871
7873 0 448202.2 137175.33 208000 -1 7872
7874 0 448169.88 137206.31 208040 -1 7873
7875 0 448123.44 137214.2 208080 -1 7874
7876 0 448091.84 137234.56 208120 -1 7875
7877 0 448013.94 137205.05 208160 -1 7876
7878 0 447942.94 137195.16 208200 -1 7877
7879 0 447867.1 137177.42 208240 -1 7878
7880 0 447908.97 137129.34 208280 -1 7879
7881 0 447927 137127.52 208320 -1 7880
7882 0 448005.4 137224.89 208360 -1 7881
7883 0 448031.3 137247.17 208400 -1 7882
7884 0 448061.56 137251.64 208440 -1 7883
7885 0 448061.8 137235.89 208480 -1 7884
7886 0 448064.5 137223.3 208520 -1 7885
7887 0 448079.84 137214.12 208560 -1 7886
7888 0 448059.34 137243.31 208600 -1 7887
