# Supplementary material for: Connectomics Analysis Reveals First-, Second-, and Third-Order Thermosensory and Hygrosensory Neurons in the Adult Drosophila Brain
Source: Curr Biol. 2020 Aug 17;30(16):3167–3182.e4. doi: 10.1016/j.cub.2020.06.028 (PMC7443704; doi:10.1016/j.cub.2020.06.028)
Supplement: Data S1. Skeletons and Meshes, Related to STAR Methods — marin2020-skeletons contains files describing the morphology of each neuron in this study (in FAFB14 space, .swc format). glomeruli_meshes contains the glomerular meshes (in FAFB14 space, .stl format). neuropil_meshes contains the glomerular meshes (in FAFB14 space, .stl format). [file mmc5.zip › VP_SI/marin2020-skeletons/12702677.swc]

# SWC format file
# based on specifications at http://www.neuronland.org/NLMorphologyConverter/MorphologyFormats/SWC/Spec.html
# Created by nat::write.neuron.swc
# PointNo Label X Y Z Radius Parent 
1 0 598172.2 235193.61 40640 139 -1
2 0 597472 234240 40640 81 1
3 0 597280 234048 40600 120 2
4 0 597184 233856 40440 98 3
5 0 597088 233632 40280 120 4
6 0 597088 233408 40160 98 5
7 0 597152 233216 40000 120 6
8 0 597216 233056 39800 131 7
9 0 597312 232864 39640 135 8
10 0 597472 232672 39520 131 9
11 0 597472 232416 39480 108 10
12 0 597440 232160 39480 108 11
13 0 597344 231936 39640 131 12
14 0 597152 231776 39720 189 13
15 0 596992 231552 39720 163 14
16 0 596928 231296 39760 160 15
17 0 596896 231040 39760 192 16
18 0 596736 230848 39880 150 17
19 0 596512 230688 39880 150 18
20 0 596256 230656 39960 150 19
21 0 596000 230592 40040 240 20
22 0 595904 230592 40040 239 21
23 0 595776 230752 39880 176 22
24 0 595808 230912 39640 124 23
25 0 595968 230944 39400 176 24
26 0 595968 230880 39120 98 25
27 0 595936 230720 38880 244 26
28 0 596032 230528 38720 226 27
29 0 596064 230336 38920 137 28
30 0 595936 230144 39080 198 29
31 0 595776 229920 39200 221 30
32 0 595616 229760 39360 178 31
33 0 595424 229728 39520 124 32
34 0 595264 229632 39720 32 33
35 0 595264 229792 39920 136 34
36 0 595168 229952 40120 175 35
37 0 595136 229920 40280 136 36
38 0 595834.25 230640.08 38640 -1 28
39 0 595846.1 230655.53 38480 -1 38
40 0 595712 230688 40200 122 22
41 0 595520 230624 40360 139 40
42 0 595264 230656 40440 102 41
43 0 595040 230656 40560 120 42
44 0 594784 230624 40560 150 43
45 0 594528 230592 40560 160 44
46 0 594272 230528 40600 115 45
47 0 594016 230528 40640 160 46
48 0 593760 230560 40640 134 47
49 0 593504 230592 40680 219 48
50 0 593255.7 230643.62 40680 163 49
51 0 593272.25 230662.47 40480 -1 50
52 0 593274.1 230655.1 40800 -1 50
53 0 597856 234880 41800 175 1
54 0 597920 234912 42080 64 53
55 0 597728 234912 42280 40 54
56 0 597504 234976 42400 120 55
57 0 597248 235008 42480 96 56
58 0 597024 235040 42640 124 57
59 0 596832 235072 42800 128 58
60 0 596608 235072 42920 134 59
61 0 596384 235168 43080 128 60
62 0 596160 235200 43200 128 61
63 0 595936 235200 43360 156 62
64 0 595680 235168 43480 148 63
65 0 595456 235168 43600 128 64
66 0 595232 235232 43720 131 65
67 0 595008 235328 43800 122 66
68 0 594816 235424 43960 160 67
69 0 594624 235552 44080 178 68
70 0 594560 235712 44280 226 69
71 0 594560 235744 44360 208 70
72 0 594560 235872 44600 150 71
73 0 594624 236032 44840 124 72
74 0 594656 236096 45080 75 73
75 0 594784 236192 45280 71 74
76 0 594816 236352 45480 137 75
77 0 594944 236448 45680 168 76
78 0 595071.25 236581.31 45880 181 77
79 0 594974.56 236661.17 46400 216 78
80 0 594937.75 236691.9 46600 229 79
81 0 594893.2 236729.42 46840 246 80
82 0 594368 237120 47760 178 81
83 0 594144 237088 47880 150 82
84 0 593920 236992 48000 124 83
85 0 593728 237088 48200 156 84
86 0 593568 237184 48400 198 85
87 0 593312 237120 48440 140 86
88 0 593056 237120 48480 148 87
89 0 592800 237120 48480 128 88
90 0 592544 237152 48560 154 89
91 0 592288 237184 48560 163 90
92 0 592032 237248 48560 160 91
93 0 591776 237280 48560 163 92
94 0 591520 237344 48600 175 93
95 0 591328 237536 48600 163 94
96 0 591072 237600 48600 150 95
97 0 590816 237728 48600 200 96
98 0 590624 237888 48480 208 97
99 0 590400 238016 48440 178 98
100 0 590240 238112 48240 122 99
101 0 590144 238368 48160 120 100
102 0 590080 238592 48000 108 101
103 0 590016 238816 47840 128 102
104 0 589856 238816 48000 45 103
105 0 589696 238944 48200 75 104
106 0 589536 239008 48400 124 105
107 0 589376 239136 48600 221 106
108 0 589312 239360 48720 102 107
109 0 589344 239584 48920 40 108
110 0 589376 239808 49040 134 109
111 0 589632 239776 49040 108 110
112 0 589888 239744 49040 64 111
113 0 590144 239840 49000 81 112
114 0 590208 240096 49080 40 113
115 0 590240 240320 49200 108 114
116 0 590272 240352 49200 91 115
117 0 589344 240032 49120 137 110
118 0 589280 240192 49320 75 117
119 0 589312 240352 49520 166 118
120 0 589504 240384 49680 141 119
121 0 589728 240384 49880 150 120
122 0 589888 240352 50080 160 121
123 0 590048 240448 50280 176 122
124 0 590112 240480 50520 115 123
125 0 590112 240576 50760 108 124
126 0 590144 240736 50960 102 125
127 0 590176 240928 51160 175 126
128 0 590240 241088 51360 148 127
129 0 590304 241280 51560 128 128
130 0 590304 241472 51760 164 129
131 0 590176 241664 51880 200 130
132 0 590208 241856 52040 235 131
133 0 590336 242080 52120 202 132
134 0 590336 242336 52200 160 133
135 0 590336 242592 52200 160 134
136 0 590368 242848 52200 150 135
137 0 590432 243072 52320 150 136
138 0 590464 243232 52520 150 137
139 0 590496 243360 52760 128 138
140 0 590592 243328 53000 101 139
141 0 590752 243360 53200 128 140
142 0 590912 243520 53360 45 141
143 0 591040 243680 53560 75 142
144 0 591104 243840 53760 102 143
145 0 591232 244032 53960 175 144
146 0 591424 244128 54160 163 145
147 0 591648 244224 54240 148 146
148 0 591840 244352 54360 134 147
149 0 592064 244416 54480 150 148
150 0 592288 244544 54520 160 149
151 0 592512 244704 54520 160 150
152 0 592736 244864 54520 186 151
153 0 592960 244992 54520 229 152
154 0 593184 245120 54520 137 153
155 0 593440 245184 54520 172 154
156 0 593600 245344 54400 186 155
157 0 593760 245536 54320 208 156
158 0 594016 245664 54280 163 157
159 0 594272 245792 54200 175 158
160 0 594464 245920 54040 81 159
161 0 594592 246112 53880 122 160
162 0 594496 246272 53640 107 161
163 0 594304 246304 53440 40 162
164 0 594144 246304 53240 150 163
165 0 594048 246272 53000 150 164
166 0 593888 246336 52760 124 165
167 0 593728 246336 52560 156 166
168 0 593600 246400 52320 160 167
169 0 593472 246464 52080 160 168
170 0 593280 246528 51880 176 169
171 0 593120 246656 51720 108 170
172 0 592960 246656 51480 163 171
173 0 592768 246656 51280 102 172
174 0 592576 246656 51080 81 173
175 0 591902.1 246989.72 50280 168 174
176 0 591523.75 246833.38 50400 150 175
177 0 590815.4 246893.38 50640 115 176
178 0 590560 246912 50640 131 177
179 0 590304 246912 50680 134 178
180 0 590048 246848 50760 160 179
181 0 589792 246816 50760 96 180
182 0 589536 246816 50760 124 181
183 0 589280 246848 50760 163 182
184 0 589056 246944 50880 178 183
185 0 588800 246944 50880 186 184
186 0 588576 247104 50920 160 185
187 0 587587 247722.67 50840 157 186
188 0 587094.3 248142.33 51080 193 187
189 0 586848 248352 51200 212 188
190 0 586752 248384 51160 224 189
191 0 586592 248288 50920 143 190
192 0 586368 248256 50800 175 191
193 0 586144 248384 50920 128 192
194 0 585888 248448 50960 124 193
195 0 585664 248512 50800 71 194
196 0 585408 248512 50720 120 195
197 0 585184 248640 50640 107 196
198 0 585024 248672 50440 139 197
199 0 584832 248672 50240 124 198
200 0 584640 248640 50080 115 199
201 0 584416 248608 49920 137 200
202 0 584224 248480 49760 115 201
203 0 584064 248384 49560 60 202
204 0 583936 248224 49360 98 203
205 0 583872 248064 49160 75 204
206 0 583776 247872 49000 75 205
207 0 583712 247808 48960 51 206
208 0 586528 248416 51320 190 190
209 0 586368 248416 51520 178 208
210 0 586240 248512 51720 135 209
211 0 586208 248672 51920 71 210
212 0 586080 248832 52080 71 211
213 0 585984 249056 52160 86 212
214 0 585824 249216 52360 107 213
215 0 585792 249440 52520 96 214
216 0 585664 249536 52720 96 215
217 0 585504 249632 52920 75 216
218 0 585408 249792 53120 71 217
219 0 585344 250016 53280 104 218
220 0 585280 250208 53440 131 219
221 0 585280 250368 53680 104 220
222 0 585280 250464 53920 75 221
223 0 585248 250496 54200 137 222
224 0 585312 250560 54440 108 223
225 0 585312 250656 54680 101 224
226 0 585248 250720 54920 81 225
227 0 585088 250688 55120 115 226
228 0 584928 250688 55320 40 227
229 0 584768 250656 55520 128 228
230 0 584608 250592 55720 131 229
231 0 584416 250496 55880 150 230
232 0 584192 250464 56040 189 231
233 0 584000 250304 56080 163 232
234 0 583808 250176 56200 178 233
235 0 583584 250016 56200 186 234
236 0 583360 249856 56240 120 235
237 0 583232 249696 56440 91 236
238 0 583232 249536 56640 104 237
239 0 582350.75 249127.42 56880 230 238
240 0 581948 248693.62 56720 230 239
241 0 581254.75 247557.69 56680 140 240
242 0 581171.56 247282.7 55680 152 241
243 0 581215.56 247275.22 55600 154 242
244 0 581184 247264 55480 134 243
245 0 581346 247357.3 55280 -1 244
246 0 583328 249568 56960 98 239
247 0 583402.7 249568 57000 99 246
248 0 583552 249568 57080 102 247
249 0 583776 249568 57240 212 248
250 0 584000 249664 57360 178 249
251 0 584160 249728 57560 181 250
252 0 584160 249760 57840 164 251
253 0 584256 249760 58080 164 252
254 0 584224 249792 58360 160 253
255 0 584256 249792 58640 135 254
256 0 584352 249696 58880 75 255
257 0 584352 249696 59160 134 256
258 0 584416 249760 59400 176 257
259 0 584512 249920 59600 221 258
260 0 584640 250144 59720 206 259
261 0 584736 250304 59920 120 260
262 0 584800 250496 60120 64 261
263 0 584832 250688 60320 102 262
264 0 584832 250848 60520 124 263
265 0 584704 251040 60720 139 264
266 0 584512 251072 60920 137 265
267 0 584352 251232 61120 60 266
268 0 584224 251392 61320 115 267
269 0 584256 251520 61560 108 268
270 0 584096 251584 61760 107 269
271 0 583872 251584 61880 139 270
272 0 583776 251808 62040 197 271
273 0 583872 251904 62280 124 272
274 0 583968 252000 62400 143 273
275 0 585632 249216 52160 90 214
276 0 585600 249088 51920 81 275
277 0 585472 248992 51720 32 276
278 0 585408 248832 51480 86 277
279 0 585280 248608 51400 115 278
280 0 585280 248544 51320 134 279
281 0 594720 246144 53960 107 161
282 0 594912 246304 54040 156 281
283 0 594944 246528 54160 128 282
284 0 595040 246752 54040 64 283
285 0 595584 246880 54280 137 284
286 0 595744 247104 54280 206 285
287 0 595840 247360 54240 186 286
288 0 595872 247616 54240 122 287
289 0 595904 247872 54240 245 288
290 0 596064 248096 54240 235 289
291 0 596064 248256 54240 221 290
292 0 596032 248512 54240 224 291
293 0 596032 248768 54240 186 292
294 0 596032 249024 54240 209 293
295 0 595968 249280 54240 154 294
296 0 595968 249536 54240 175 295
297 0 595936 249792 54200 194 296
298 0 595904 250048 54200 212 297
299 0 595904 250304 54120 227 298
300 0 595808 250560 54080 230 299
301 0 595680 250784 54080 226 300
302 0 595552 250976 53960 229 301
303 0 595392 251136 53840 234 302
304 0 595168 251264 53760 189 303
305 0 594976 251488 53720 163 304
306 0 594944 251744 53720 200 305
307 0 594912 252000 53680 212 306
308 0 594720 252192 53680 176 307
309 0 594528 252384 53720 186 308
310 0 594464 252640 53760 200 309
311 0 594304 252832 53840 241 310
312 0 594272 253088 53840 229 311
313 0 594144 253312 53840 272 312
314 0 593952 253440 53720 341 313
315 0 593792 253600 53760 259 314
316 0 593600 253792 53840 217 315
317 0 593408 253952 53920 209 316
318 0 593184 253952 54080 207 317
319 0 592960 253952 54240 217 318
320 0 592736 253952 54360 221 319
321 0 592480 253920 54360 153 320
322 0 592256 253984 54480 194 321
323 0 592032 254048 54600 163 322
324 0 591776 254080 54680 156 323
325 0 591584 254272 54720 189 324
326 0 591552 254528 54760 200 325
327 0 591360 254720 54800 219 326
328 0 591136 254848 54840 202 327
329 0 590912 254976 54880 186 328
330 0 590720 255168 54960 204 329
331 0 590528 255392 54960 128 330
332 0 590336 255584 55000 107 331
333 0 590112 255616 55120 218 332
334 0 589952 255744 55280 221 333
335 0 589728 255904 55360 183 334
336 0 589504 256064 55360 203 335
337 0 589312 256256 55320 153 336
338 0 589120 256448 55360 235 337
339 0 588928 256640 55440 253 338
340 0 588736 256672 55600 236 339
341 0 588544 256800 55720 164 340
342 0 588288 256896 55760 189 341
343 0 588128 257056 55880 172 342
344 0 587968 257216 56000 175 343
345 0 587840 257440 56080 108 344
346 0 587712 257664 56080 163 345
347 0 587552 257824 56240 153 346
348 0 587392 257984 56400 189 347
349 0 587328 258208 56560 196 348
350 0 587296 258400 56720 200 349
351 0 587200 258624 56840 194 350
352 0 587168 258880 56840 198 351
353 0 587072 259104 56920 205 352
354 0 587072 259360 56960 154 353
355 0 587072 259616 56960 178 354
356 0 587008 259840 57080 237 355
357 0 586944 260064 57240 140 356
358 0 586912 260288 57360 124 357
359 0 586880 260512 57520 108 358
360 0 586976 260704 57680 148 359
361 0 587136 260832 57880 197 360
362 0 587360 260960 57960 140 361
363 0 587552 261152 58080 136 362
364 0 587744 261344 58160 148 363
365 0 588000 261440 58160 154 364
366 0 588224 261600 58240 181 365
367 0 588416 261760 58280 163 366
368 0 588640 261888 58240 197 367
369 0 588896 261952 58200 186 368
370 0 589120 262048 58120 175 369
371 0 589376 262048 58080 209 370
372 0 589632 262144 58000 230 371
373 0 589856 262272 58040 156 372
374 0 590112 262304 57960 136 373
375 0 590368 262304 57920 120 374
376 0 590560 262432 57760 122 375
377 0 590784 262528 57600 156 376
378 0 590944 262624 57400 200 377
379 0 591104 262816 57280 226 378
380 0 591328 262816 57160 186 379
381 0 591456 262944 56960 178 380
382 0 591584 263072 56760 104 381
383 0 591648 263232 56560 81 382
384 0 591712 263392 56360 137 383
385 0 591739.6 263582.56 56200 186 384
386 0 591744 263808 56000 197 385
387 0 591840 263968 55800 207 386
388 0 591872 264160 55600 245 387
389 0 591840 264384 55400 207 388
390 0 591840 264608 55280 186 389
391 0 591904 264832 55120 207 390
392 0 591936 265056 55000 189 391
393 0 591808 265280 54920 157 392
394 0 591648 265504 54920 183 393
395 0 591616 265760 54840 226 394
396 0 591584 265856 54760 200 395
397 0 591520 266112 54720 154 396
398 0 591520 266368 54720 160 397
399 0 591680 266592 54840 176 398
400 0 591616 266784 55000 275 399
401 0 591584 267040 55080 181 400
402 0 591552 267232 55280 212 401
403 0 591488 267424 55480 221 402
404 0 591488 267648 55680 214 403
405 0 591456 267808 55880 202 404
406 0 591392 268032 56040 186 405
407 0 591392 268192 56240 198 406
408 0 591296 268320 56480 200 407
409 0 591136 268384 56720 204 408
410 0 590976 268512 56920 154 409
411 0 590880 268512 57160 178 410
412 0 590720 268480 57360 153 411
413 0 590528 268480 57560 168 412
414 0 590336 268416 57760 141 413
415 0 590112 268384 57920 137 414
416 0 589920 268352 58120 156 415
417 0 589728 268384 58280 115 416
418 0 589568 268544 58480 135 417
419 0 589312 268544 58560 160 418
420 0 589088 268544 58680 134 419
421 0 588864 268608 58840 134 420
422 0 588704 268704 59040 124 421
423 0 588512 268832 59200 139 422
424 0 588320 268992 59280 124 423
425 0 588096 269152 59360 163 424
426 0 587872 269184 59520 242 425
427 0 587648 269344 59520 245 426
428 0 587392 269440 59520 178 427
429 0 587232 269600 59520 232 428
430 0 587136 269792 59360 150 429
431 0 587040 270048 59320 178 430
432 0 587040 270304 59320 172 431
433 0 587072 270560 59320 160 432
434 0 587072 270816 59280 156 433
435 0 587072 271072 59200 175 434
436 0 587040 271296 59000 217 435
437 0 586976 271488 58840 196 436
438 0 586912 271680 58680 186 437
439 0 586816 271840 58480 153 438
440 0 586752 272000 58280 160 439
441 0 586752 272160 58080 175 440
442 0 586752 272320 57880 102 441
443 0 586752 272544 57680 108 442
444 0 586752 272768 57480 75 443
445 0 586752 272960 57280 128 444
446 0 586816 273120 57080 80 445
447 0 586944 273280 56920 136 446
448 0 586976 273536 56840 202 447
449 0 586944 273696 56640 198 448
450 0 586944 273856 56400 163 449
451 0 586880 274048 56200 150 450
452 0 586720 274240 56040 124 451
453 0 586624 274464 55920 163 452
454 0 586528 274688 55840 136 453
455 0 586368 274848 55720 154 454
456 0 586208 275040 55600 200 455
457 0 586048 275200 55480 207 456
458 0 585856 275392 55360 217 457
459 0 585696 275520 55160 237 458
460 0 585504 275712 55040 300 459
461 0 585440 275744 54960 309 460
462 0 585184 275744 54960 232 461
463 0 584928 275712 54920 164 462
464 0 584800 275616 54800 120 463
465 0 584768 275872 54560 32 464
466 0 584768 276000 54240 32 465
467 0 584608 275424 54680 150 464
468 0 584480 275200 54640 122 467
469 0 584416 274944 54600 86 468
470 0 584320 274688 54560 81 469
471 0 584192 274464 54520 86 470
472 0 584096 274208 54520 120 471
473 0 584000 273952 54520 98 472
474 0 583904 273696 54520 86 473
475 0 583840 273440 54480 86 474
476 0 583808 273184 54440 102 475
477 0 583744 272928 54400 137 476
478 0 583712 272672 54400 120 477
479 0 583616 272416 54400 104 478
480 0 583520 272160 54440 104 479
481 0 583456 271904 54480 98 480
482 0 583328 271648 54520 81 481
483 0 583264 271392 54520 107 482
484 0 583200 271136 54480 107 483
485 0 583072 270912 54480 120 484
486 0 582944 270688 54520 107 485
487 0 582784 270496 54640 40 486
488 0 582784 270400 54880 32 487
489 0 582656 270240 55040 51 488
490 0 582528 270048 55200 32 489
491 0 582336 269952 55360 71 490
492 0 582144 269888 55520 102 491
493 0 581952 269888 55720 120 492
494 0 581760 269856 55920 98 493
495 0 581536 269856 56080 122 494
496 0 581344 269856 56280 139 495
497 0 581120 269824 56440 137 496
498 0 580928 269920 56600 101 497
499 0 580704 269952 56720 122 498
500 0 580544 269952 56920 128 499
501 0 580320 269920 57040 150 500
502 0 580128 269760 57120 102 501
503 0 579872 269696 57160 128 502
504 0 579648 269536 57200 181 503
505 0 579392 269504 57320 209 504
506 0 579328 269504 57360 221 505
507 0 579072 269408 57360 234 506
508 0 578976 269184 57280 254 507
509 0 578752 269056 57320 234 508
510 0 578592 268896 57360 229 509
511 0 578432 268672 57480 122 510
512 0 578336 268512 57680 128 511
513 0 578208 268416 57880 136 512
514 0 577984 268288 58000 91 513
515 0 577760 268128 58080 71 514
516 0 577536 268000 58240 104 515
517 0 577312 267936 58360 107 516
518 0 577088 267808 58480 102 517
519 0 576928 267648 58600 102 518
520 0 576800 267488 58760 122 519
521 0 576736 267232 58760 101 520
522 0 576640 267136 58800 139 521
523 0 576448 267328 58880 124 522
524 0 576288 267456 59080 140 523
525 0 576160 267392 59320 124 524
526 0 576224 267200 59480 124 525
527 0 576416 267008 59560 91 526
528 0 576480 266912 58840 91 522
529 0 576320 266752 59000 102 528
530 0 576192 266496 59080 134 529
531 0 576064 266304 59200 160 530
532 0 575872 266432 59320 163 531
533 0 575712 266560 59480 172 532
534 0 575488 266688 59520 249 533
535 0 575360 266656 59480 176 534
536 0 578400 268832 57200 120 510
537 0 578304 268736 56960 32 536
538 0 578368 268832 56720 71 537
539 0 578400 268896 56600 96 538
540 0 579296 269760 57440 120 506
541 0 579168 269920 57600 128 540
542 0 579200 270080 57800 189 541
543 0 579296 270304 57920 248 542
544 0 579264 270528 57760 284 543
545 0 579040 270656 57720 283 544
546 0 578784 270752 57760 207 545
547 0 578624 270720 57960 186 546
548 0 578560 270592 58200 148 547
549 0 578576 270576 58240 131 548
550 0 578656 270496 58440 51 549
551 0 585376 276000 54880 202 461
552 0 585248 276224 54840 139 551
553 0 585056 276416 54840 164 552
554 0 584832 276544 54760 246 553
555 0 584704 276672 54560 194 554
556 0 584544 276864 54400 194 555
557 0 584320 276992 54320 197 556
558 0 584128 277152 54240 178 557
559 0 583936 277344 54120 166 558
560 0 583744 277504 54000 160 559
561 0 583488 277632 53920 172 560
562 0 583232 277760 53920 168 561
563 0 582976 277856 53880 172 562
564 0 582752 277952 53760 207 563
565 0 582496 278016 53640 197 564
566 0 582272 278080 53520 196 565
567 0 582208 278080 53520 196 566
568 0 582048 278080 53320 71 567
569 0 581888 278176 53120 75 568
570 0 581728 278176 52920 64 569
571 0 581632 277984 52720 98 570
572 0 581632 277792 52520 107 571
573 0 581632 277568 52400 128 572
574 0 581728 277312 52360 120 573
575 0 581728 277056 52360 131 574
576 0 581696 276800 52360 200 575
577 0 581632 276544 52400 244 576
578 0 581504 276416 52520 288 577
579 0 581248 276416 52400 235 578
580 0 581024 276224 52400 197 579
581 0 580768 276192 52400 143 580
582 0 580512 276160 52400 140 581
583 0 580256 276224 52400 175 582
584 0 580000 276288 52440 240 583
585 0 579744 276224 52560 200 584
586 0 579584 276096 52760 163 585
587 0 579488 275872 52840 96 586
588 0 579328 275712 53000 75 587
589 0 579072 275680 53080 90 588
590 0 578816 275648 53120 107 589
591 0 578624 275648 53320 122 590
592 0 578496 275648 53560 128 591
593 0 578336 275680 53760 122 592
594 0 578240 275840 53960 108 593
595 0 578112 276032 54160 75 594
596 0 577920 276224 54280 98 595
597 0 577696 276352 54360 150 596
598 0 577440 276384 54360 122 597
599 0 577184 276448 54360 128 598
600 0 576928 276544 54360 230 599
601 0 576736 276672 54520 186 600
602 0 576544 276704 54680 278 601
603 0 576352 276704 54480 284 602
604 0 576224 276672 54240 240 603
605 0 575968 276672 54160 297 604
606 0 575712 276640 54040 288 605
607 0 575456 276640 54000 237 606
608 0 575232 276544 54120 240 607
609 0 575200 276384 54320 239 608
610 0 575076.06 276075.38 54720 167 609
611 0 574600 276052.16 55240 75 610
612 0 574306.94 275947.06 55320 -1 611
613 0 574210.3 275874.06 55480 -1 612
614 0 574196.9 275830.2 55680 -1 613
615 0 574173.75 275736.75 55800 -1 614
616 0 574191.7 275764.53 55840 -1 615
617 0 581536 276160 52520 251 578
618 0 581632 275936 52360 192 617
619 0 581728 275680 52280 224 618
620 0 581824 275456 52200 189 619
621 0 581606.56 274585.62 51600 186 620
622 0 581344 273664 51000 137 621
623 0 581408 273472 50800 96 622
624 0 581408 273312 50600 122 623
625 0 581408 273056 50520 137 624
626 0 580814 272264.03 49960 208 625
627 0 579776 271872 50160 212 626
628 0 579584 271680 50200 163 627
629 0 579424 271456 50240 157 628
630 0 579264 271232 50280 172 629
631 0 579136 270976 50280 197 630
632 0 578944 270784 50360 166 631
633 0 578752 270592 50480 214 632
634 0 578592 270432 50680 194 633
635 0 578432 270272 50880 148 634
636 0 578304 270112 51040 168 635
637 0 578144 269952 51200 186 636
638 0 577920 269856 51280 209 637
639 0 577888 269824 51280 204 638
640 0 577952 269568 51320 204 639
641 0 577920 269312 51400 148 640
642 0 578080 269088 51480 137 641
643 0 578208 268864 51600 90 642
644 0 578368 268704 51720 120 643
645 0 578528 268544 51840 207 644
646 0 578656 268320 51840 256 645
647 0 578656 268064 51920 163 646
648 0 578816 267872 52000 140 647
649 0 579008 267680 52000 208 648
650 0 579232 267680 52160 256 649
651 0 579328 267616 52400 192 650
652 0 579264 267616 52520 122 651
653 0 577664 269792 51400 134 639
654 0 577440 269696 51520 160 653
655 0 577280 269632 51720 160 654
656 0 577152 269600 51960 175 655
657 0 576992 269504 52160 139 656
658 0 576864 269344 52360 148 657
659 0 576704 269312 52600 206 658
660 0 576512 269280 52760 186 659
661 0 576256 269248 52760 154 660
662 0 576000 269344 52800 175 661
663 0 575808 269408 53000 237 662
664 0 575616 269440 53160 249 663
665 0 575488 269536 53360 176 664
666 0 575392 269568 53600 102 665
667 0 575232 269600 53800 96 666
668 0 575072 269600 54000 75 667
669 0 574944 269568 54240 101 668
670 0 574784 269536 54440 115 669
671 0 574624 269568 54640 96 670
672 0 574528 269632 54880 90 671
673 0 574400 269728 55080 90 672
674 0 574208 269824 55240 115 673
675 0 574016 269888 55440 120 674
676 0 573888 270048 55600 71 675
677 0 573728 270112 55800 32 676
678 0 573632 270240 56000 75 677
679 0 573440 270336 56160 108 678
680 0 573312 270464 56360 134 679
681 0 573248 270528 56600 104 680
682 0 573088 270560 56800 141 681
683 0 573088 270592 57080 101 682
684 0 573088 270688 57360 122 683
685 0 572992 270848 57600 102 684
686 0 572864 271040 57720 80 685
687 0 572704 271264 57760 166 686
688 0 572640 271328 57760 186 687
689 0 572800 271520 57840 181 688
690 0 572800 271680 58040 176 689
691 0 572672 271840 58240 197 690
692 0 572512 271904 58440 163 691
693 0 572480 271808 58680 115 692
694 0 572612.6 271809.47 58920 80 693
695 0 572896 271776 58920 102 694
696 0 573152 271776 58840 134 695
697 0 573312 271776 58760 102 696
698 0 572446 271825.47 59000 -1 694
699 0 572382.1 271878.1 59160 -1 698
700 0 572416 271456 57720 128 688
701 0 572192 271616 57640 81 700
702 0 572128 271648 57640 81 701
703 0 571904 271776 57640 101 702
704 0 571712 271968 57640 128 703
705 0 571680 272224 57640 228 704
706 0 571680 272448 57760 312 705
707 0 571776 272672 57840 300 706
708 0 571584 272864 57840 218 707
709 0 571584 273056 58040 163 708
710 0 571488 273056 58320 75 709
711 0 571647.25 272082.34 57960 -1 707
712 0 572288 271616 58080 32 702
713 0 582176 278336 53520 224 567
714 0 582048 278592 53520 235 713
715 0 581856 278784 53520 234 714
716 0 581632 278976 53520 218 715
717 0 581440 279168 53480 209 716
718 0 581184 279200 53520 235 717
719 0 580960 279360 53480 181 718
720 0 580864 279616 53400 164 719
721 0 580672 279808 53360 175 720
722 0 580448 279936 53320 200 721
723 0 580320 280096 53160 197 722
724 0 580160 280128 52960 202 723
725 0 580032 280256 52760 217 724
726 0 579904 280448 52640 175 725
727 0 579872 280704 52560 124 726
728 0 579680 280896 52560 120 727
729 0 579488 281088 52480 163 728
730 0 579360 281248 52320 102 729
731 0 579232 281408 52120 164 730
732 0 579232 281568 51920 212 731
733 0 579232 281600 51880 228 732
734 0 579488 281568 51920 163 733
735 0 579712 281440 52000 140 734
736 0 579968 281376 52000 115 735
737 0 580064 281120 52080 120 736
738 0 580128 280992 52320 186 737
739 0 580096 281024 52440 202 738
740 0 579136 281792 51720 243 733
741 0 578976 281952 51560 200 740
742 0 578816 282080 51400 172 741
743 0 578624 282176 51200 139 742
744 0 578432 282304 51080 134 743
745 0 578272 282432 50880 81 744
746 0 578112 282496 50640 137 745
747 0 577952 282400 50440 134 746
748 0 577760 282304 50280 156 747
749 0 577536 282336 50160 168 748
750 0 577376 282208 49960 150 749
751 0 577184 282016 49920 197 750
752 0 576960 281856 49920 190 751
753 0 576896 281600 49920 176 752
754 0 576960 281344 49920 210 753
755 0 576960 281088 49840 178 754
756 0 576960 280832 49800 175 755
757 0 576928 280576 49720 150 756
758 0 576928 280320 49640 175 757
759 0 576896 280064 49560 178 758
760 0 576800 279808 49480 163 759
761 0 576704 279552 49400 156 760
762 0 576576 279328 49360 136 761
763 0 576384 279136 49320 120 762
764 0 576224 278976 49200 137 763
765 0 576032 278784 49120 172 764
766 0 575840 278592 49080 172 765
767 0 575776 278336 49080 175 766
768 0 575744 278112 48960 90 767
769 0 575616 277888 49200 32 768
770 0 575392 277824 49080 86 769
771 0 575296 277824 48880 80 770
772 0 575148 277604 48800 -1 771
773 0 574857 277191 48720 -1 772
774 0 575283 276730 48640 -1 773
775 0 575360 276448 48640 120 774
776 0 575264 276224 48520 166 775
777 0 575232 275968 48440 139 776
778 0 575168 275712 48360 150 777
779 0 575136 275456 48320 166 778
780 0 575040 275232 48200 124 779
781 0 574944 274976 48160 80 780
782 0 574912 274816 47960 102 781
783 0 575040 274656 47800 131 782
784 0 575136 274432 47640 168 783
785 0 575104 274208 47480 140 784
786 0 575104 274048 47280 124 785
787 0 575200 273856 47080 91 786
788 0 575200 273600 47000 164 787
789 0 575200 273408 46800 204 788
790 0 575296 273248 46600 202 789
791 0 575200 273088 46400 166 790
792 0 575232 273088 46120 115 791
793 0 575200 273120 45840 122 792
794 0 575200 273120 45560 139 793
795 0 575328 273056 45320 128 794
796 0 575488 272992 45120 115 795
797 0 575616 272832 44920 134 796
798 0 575776 272800 44720 164 797
799 0 575936 272864 44480 202 798
800 0 576032 272896 44240 210 799
801 0 576096 272896 43960 208 800
802 0 576128 272992 43720 221 801
803 0 576160 273088 43480 203 802
804 0 576128 273184 43240 137 803
805 0 576288 273280 43040 197 804
806 0 576320 273440 42840 163 805
807 0 576288 273600 42600 122 806
808 0 576320 273760 42400 139 807
809 0 576320 273984 42200 120 808
810 0 576320 274208 42000 120 809
811 0 576352 274400 41840 150 810
812 0 576352 274592 41640 124 811
813 0 576352 274752 41440 141 812
814 0 576224 274912 41240 136 813
815 0 576064 275040 41080 96 814
816 0 575904 275040 40840 124 815
817 0 575872 275072 40560 256 816
818 0 575808 275072 40280 236 817
819 0 575808 275232 40080 150 818
820 0 575648 275360 39880 163 819
821 0 575520 275392 39640 122 820
822 0 575360 275424 39440 131 821
823 0 575264 275584 39240 175 822
824 0 575104 275744 39080 143 823
825 0 574944 275904 38880 140 824
826 0 574816 276032 38680 140 825
827 0 574720 276192 38480 148 826
828 0 574592 276320 38280 115 827
829 0 574496 276448 38080 140 828
830 0 574368 276608 37880 143 829
831 0 574272 276768 37680 134 830
832 0 574144 276800 37440 75 831
833 0 573984 276640 37280 102 832
834 0 573856 276512 37040 134 833
835 0 573792 276704 36840 102 834
836 0 573760 276960 36720 86 835
837 0 573760 277184 36600 91 836
838 0 573696 277408 36480 164 837
839 0 573568 277568 36320 153 838
840 0 573440 277728 36160 140 839
841 0 573312 277888 36000 86 840
842 0 573312 278112 35880 131 841
843 0 573248 278272 35680 120 842
844 0 573216 278496 35520 134 843
845 0 573184 278656 35280 124 844
846 0 573056 278784 35080 102 845
847 0 572960 278912 34880 102 846
848 0 572864 278976 34640 96 847
849 0 572704 278976 34400 101 848
850 0 572512 279040 34200 115 849
851 0 572352 279200 34000 124 850
852 0 572288 279360 33760 166 851
853 0 572160 279392 33520 135 852
854 0 572096 279456 33280 60 853
855 0 572064 279456 33000 81 854
856 0 571968 279456 32720 90 855
857 0 571936 279520 32440 81 856
858 0 571872 279648 32200 86 857
859 0 571840 279744 31960 98 858
860 0 571872 279904 31760 51 859
861 0 571872 280032 31520 122 860
862 0 571840 280192 31280 108 861
863 0 571808 280352 31040 81 862
864 0 571776 280512 30840 60 863
865 0 571808 280704 30680 75 864
866 0 571872 280896 30520 60 865
867 0 571904 281120 30400 51 866
868 0 571904 281280 30200 136 867
869 0 572000 281408 30000 81 868
870 0 571968 281408 29720 64 869
871 0 571968 281440 29440 98 870
872 0 571904 281504 29200 140 871
873 0 571744 281472 28960 148 872
874 0 571680 281504 28720 148 873
875 0 571680 281504 28440 160 874
876 0 571616 281536 28200 122 875
877 0 571712 281696 28000 107 876
878 0 571744 281824 27760 148 877
879 0 571744 281984 27560 166 878
880 0 571680 282048 27520 153 879
881 0 571648 282240 27360 139 880
882 0 571584 282432 27200 150 881
883 0 571456 282656 27040 91 882
884 0 571328 282816 26880 104 883
885 0 571168 282976 26720 120 884
886 0 571328 283104 26720 102 885
887 0 571584 283168 26720 120 886
888 0 571776 283296 26600 81 887
889 0 571648 283520 26440 136 888
890 0 571104 283136 26520 176 885
891 0 571040 283360 26400 150 890
892 0 571008 283584 26280 128 891
893 0 571072 283840 26160 150 892
894 0 571072 284064 26040 150 893
895 0 571072 284288 25880 128 894
896 0 570976 284512 25760 98 895
897 0 570880 284736 25600 51 896
898 0 570752 284864 25400 45 897
899 0 570656 285024 25200 32 898
900 0 570624 285184 24960 102 899
901 0 570592 285280 24720 81 900
902 0 570592 285376 24480 96 901
903 0 570592 285472 24240 64 902
904 0 570560 285440 24000 32 903
905 0 570582 285432 23920 -1 904
906 0 570635 285355 23840 -1 905
907 0 570653 285357 23800 -1 906
908 0 570728 285318 23720 -1 907
909 0 570822 285242 23640 -1 908
910 0 570888 285183 23560 -1 909
911 0 570988 285115 23480 -1 910
912 0 571088 285064 23400 -1 911
913 0 571168 285024 23360 64 912
914 0 571200 285024 23320 64 913
915 0 571424 284992 23120 96 914
916 0 571648 284960 22920 104 915
917 0 571808 285024 22720 108 916
918 0 571904 285152 22520 104 917
919 0 572064 285152 22280 128 918
920 0 572160 285024 22080 120 919
921 0 572352 284928 21920 98 920
922 0 572512 284832 21720 98 921
923 0 572640 284640 21520 71 922
924 0 572746 284659 21440 -1 923
925 0 572799 284556 21360 -1 924
926 0 572843 284522 21320 -1 925
927 0 572955 284326 21240 -1 926
928 0 573067 284033 21120 -1 927
929 0 573122 283936 21040 -1 928
930 0 573161 283857 20960 -1 929
931 0 573267 283802 20840 -1 930
932 0 573338 283734 20720 -1 931
933 0 573423 283668 20600 -1 932
934 0 573472 283552 20520 91 933
935 0 573600 283424 20320 81 934
936 0 573792 283360 20120 98 935
937 0 573888 283296 19880 60 936
938 0 574080 283200 19680 81 937
939 0 574240 283136 19480 90 938
940 0 574304 283104 19400 91 939
941 0 574331 283096 19320 -1 940
942 0 574390 283099 19240 -1 941
943 0 574440 283050 19160 -1 942
944 0 574505 283036 19080 -1 943
945 0 574550 283010 19000 -1 944
946 0 574604 282977 18920 -1 945
947 0 574673 282996 18800 -1 946
948 0 574724 283003 18680 -1 947
949 0 574737 283037 18560 -1 948
950 0 574854 283137 18400 -1 949
951 0 574959 283238 18240 -1 950
952 0 575159 283880 16920 -1 951
953 0 575424 283968 16800 80 952
954 0 575680 283936 16760 102 953
955 0 575904 283936 16640 80 954
956 0 576064 283904 16440 75 955
957 0 576288 283808 16280 45 956
958 0 576303 283839 16200 -1 957
959 0 576335 283834 16120 -1 958
960 0 576452 283790 16040 -1 959
961 0 576576 283744 16000 75 960
962 0 576736 283680 15880 75 961
963 0 576960 283616 15720 81 962
964 0 577152 283552 15560 75 963
965 0 577344 283488 15360 96 964
966 0 577568 283488 15200 96 965
967 0 577792 283488 15040 101 966
968 0 578016 283520 14880 98 967
969 0 578240 283520 14720 102 968
970 0 578464 283456 14560 120 969
971 0 578530 283495 14520 -1 970
972 0 578616 283504 14480 -1 971
973 0 578676 283512 14440 -1 972
974 0 578846 283227 14280 -1 973
975 0 578932 283261 14200 -1 974
976 0 578981 283279 14080 -1 975
977 0 579040 283328 14000 104 976
978 0 579296 283360 13920 124 977
979 0 579520 283392 13800 75 978
980 0 579712 283456 13640 60 979
981 0 579936 283392 13480 71 980
982 0 580160 283392 13360 96 981
983 0 580192 283392 13320 80 982
984 0 580297 283391 13240 -1 983
985 0 580409 283381 13200 -1 984
986 0 581240.06 284209.44 13160 -1 985
987 0 580663.4 283540.84 13120 -1 986
988 0 580490.9 283450 13080 -1 987
989 0 580530.25 283444.03 13040 -1 988
990 0 580665.6 283422.88 12920 -1 989
991 0 580778.4 283380.62 12840 -1 990
992 0 580883.3 283285.5 12760 -1 991
993 0 580948.6 283204.16 12640 -1 992
994 0 581061.56 283122.8 12520 -1 993
995 0 581201.7 283039.78 12400 -1 994
996 0 581373 282948.56 12280 -1 995
997 0 581448.94 282865.78 12160 -1 996
998 0 581560.75 282821.1 12080 -1 997
999 0 581642.25 282788.7 11960 -1 998
1000 0 581691.94 282747.78 11840 -1 999
1001 0 581750.75 282749 11680 -1 1000
1002 0 582078.1 282645.12 11560 -1 1001
1003 0 582287.4 282617.1 11480 -1 1002
1004 0 582398.94 282486.88 11440 -1 1003
1005 0 582513.4 282478.16 11400 -1 1004
1006 0 582607.25 282428.06 11320 -1 1005
1007 0 582755.25 282433.94 11240 -1 1006
1008 0 582898.3 282281.9 11160 -1 1007
1009 0 583029.8 282219.38 11120 -1 1008
1010 0 583107.5 282164.6 11080 -1 1009
1011 0 583178.25 282210.06 11040 -1 1010
1012 0 583271.56 282103.8 11000 -1 1011
1013 0 583406.1 282035.2 10960 -1 1012
1014 0 583560.4 281946.2 10920 -1 1013
1015 0 583693.1 281825.3 10880 -1 1014
1016 0 583892.4 281743.34 10840 -1 1015
1017 0 584048.56 281598 10800 -1 1016
1018 0 584208 281540.12 10760 -1 1017
1019 0 584334.4 281501.2 10720 -1 1018
1020 0 584480.9 281438.44 10680 -1 1019
1021 0 584599.1 281376.56 10640 -1 1020
1022 0 584697 281335.06 10600 -1 1021
1023 0 584758 281320.88 10560 -1 1022
1024 0 584883 281158.38 10520 -1 1023
1025 0 585161.56 281110.7 10480 -1 1024
1026 0 585878 280481.94 10440 -1 1025
1027 0 586725.7 279837.47 9680 -1 1026
1028 0 587595.5 279467.3 9640 -1 1027
1029 0 587971.25 279244.8 9560 -1 1028
1030 0 588102.9 279162.88 9520 -1 1029
1031 0 588263.56 279051.88 9440 -1 1030
1032 0 588551.56 278909.66 9360 -1 1031
1033 0 588943.25 278691.44 9240 -1 1032
1034 0 589133.5 278538.2 9200 -1 1033
1035 0 589214.8 278497.66 9160 -1 1034
1036 0 589335.2 278412.97 9120 -1 1035
1037 0 589468.7 278311.12 9080 -1 1036
1038 0 589776.75 278162.75 9040 -1 1037
1039 0 589870.6 278058.75 9000 -1 1038
1040 0 590003.25 278067.56 8960 -1 1039
1041 0 590077 277841.12 8920 -1 1040
1042 0 590152.1 277790.8 8880 -1 1041
1043 0 590235.9 277682.3 8840 -1 1042
1044 0 590282.4 277561.56 8800 -1 1043
1045 0 590377.1 277519.66 8760 -1 1044
1046 0 590483.2 277456.56 8720 -1 1045
1047 0 590490.75 277329.75 8680 -1 1046
1048 0 590545.25 277271.88 8640 -1 1047
1049 0 590602.56 277165.34 8600 -1 1048
1050 0 590660.06 277102 8560 -1 1049
1051 0 590701.6 277045.7 8520 -1 1050
1052 0 590728.9 276965 8480 -1 1051
1053 0 590772.94 276911.6 8440 -1 1052
1054 0 590805.9 276839.97 8400 -1 1053
1055 0 590843.4 276767.2 8360 -1 1054
1056 0 590889.94 276719.2 8320 -1 1055
1057 0 590954.5 276663.53 8280 -1 1056
1058 0 591006.1 276603.5 8240 -1 1057
1059 0 591086.8 276540.56 8200 -1 1058
1060 0 591143.5 276488.94 8160 -1 1059
1061 0 591207.3 276461.84 8120 -1 1060
1062 0 591301.8 276392.75 8080 -1 1061
1063 0 591364.3 276369.8 8040 -1 1062
1064 0 591403.2 276324.12 8000 -1 1063
1065 0 591479.6 276292.94 7960 -1 1064
1066 0 591551.6 276257.25 7920 -1 1065
1067 0 591649.3 276223 7880 -1 1066
1068 0 591705.9 276105.44 7840 -1 1067
1069 0 591743.8 276046.25 7800 -1 1068
1070 0 591834 275985.2 7760 -1 1069
1071 0 592250.1 275682.62 7720 -1 1070
1072 0 592520.4 275474.56 7680 -1 1071
1073 0 592707.94 275414.75 7440 -1 1072
1074 0 592881.8 275286.9 7280 -1 1073
1075 0 593051.6 275112.3 7120 -1 1074
1076 0 593553.1 274764.88 7120 -1 1075
1077 0 593678.4 274720.12 7080 -1 1076
1078 0 593794.25 274649.1 7040 -1 1077
1079 0 593910.2 274573.7 7000 -1 1078
1080 0 594061.6 274516.75 6960 -1 1079
1081 0 594246.6 274428.25 6920 -1 1080
1082 0 594382.8 274341.47 6880 -1 1081
1083 0 594541.25 274290.5 6840 -1 1082
1084 0 594684.75 274224.75 6800 -1 1083
1085 0 594829.06 274108.97 6760 -1 1084
1086 0 595063.56 273993.38 6720 -1 1085
1087 0 595545.9 273661.25 6720 -1 1086
1088 0 595973.56 273373.62 6680 -1 1087
1089 0 596080.56 273242.53 6560 -1 1088
1090 0 596184.56 273134.62 6440 -1 1089
1091 0 596314.4 272982.75 6320 -1 1090
1092 0 597161.94 272415.34 6320 -1 1091
1093 0 597995.1 272062.62 6320 -1 1092
1094 0 598866 271796.88 6320 -1 1093
1095 0 599399.5 271545.94 6280 -1 1094
1096 0 601361.5 270714.3 6280 -1 1095
1097 0 578784 283328 14040 104 977
1098 0 575168 283904 16840 80 953
1099 0 574912 283840 16840 60 1098
1100 0 574784 283904 16880 40 1099
1101 0 572000 282080 27440 150 879
1102 0 572160 282208 27280 51 1101
1103 0 572192 282336 27040 102 1102
1104 0 572128 282560 26920 86 1103
1105 0 571904 282656 26760 150 1104
1106 0 575488 273088 46040 122 792
1107 0 575680 273056 45880 80 1106
1108 0 575712 272896 45720 80 1107
1109 0 575520 276640 48680 51 775
1110 0 575552 276896 48640 115 1109
1111 0 575040 276960 48760 32 1110
1112 0 574912 277184 48800 80 1111
1113 0 574912 277376 48800 80 1112
1114 0 574720 277184 48800 71 1113
1115 0 574688 276928 48800 51 1114
1116 0 574592 276736 48760 40 1115
1117 0 575168 277408 48760 40 1113
1118 0 575328 277600 48760 40 1117
1119 0 587008 269408 59520 172 429
1120 0 586848 269248 59400 175 1119
1121 0 586784 269088 59200 163 1120
1122 0 586848 268928 59000 163 1121
1123 0 586848 268768 58800 172 1122
1124 0 586880 268832 58560 32 1123
1125 0 586784 268896 58320 32 1124
1126 0 586816 268896 58240 32 1125
1127 0 587012.94 268722.8 58120 -1 1126
1128 0 587062.7 268707.25 58000 -1 1127
1129 0 587114.6 269267.8 58000 -1 1128
1130 0 587249.4 269413.53 57960 -1 1129
1131 0 587341.44 269469.4 57880 -1 1130
1132 0 587382.06 269485.56 57800 -1 1131
1133 0 587392.56 269476.7 57720 -1 1132
1134 0 587391 269499.2 57640 -1 1133
1135 0 591360 265728 54680 175 396
1136 0 591264 265600 54440 168 1135
1137 0 591264 265600 54160 168 1136
1138 0 591168 265440 53920 200 1137
1139 0 591104 265216 53760 160 1138
1140 0 591232 265024 53600 150 1139
1141 0 591232 264864 53400 156 1140
1142 0 591264 264800 53360 163 1141
1143 0 591264 264896 53120 124 1142
1144 0 591104 265120 53000 128 1143
1145 0 590944 265280 52800 176 1144
1146 0 591108.06 265344.3 52680 176 1145
1147 0 591082 265372.56 52640 168 1146
1148 0 590624 265632 52480 140 1147
1149 0 590496 265728 52280 135 1148
1150 0 590512.75 265730.7 52240 124 1149
1151 0 590454.6 265777 52120 -1 1150
1152 0 590418.7 265771.5 52080 -1 1151
1153 0 591326.3 265350.12 52520 -1 1147
1154 0 591294.5 265360.5 52200 -1 1153
1155 0 591264 264544 53360 86 1142
1156 0 591136 264288 53320 60 1155
1157 0 591008 264064 53320 80 1156
1158 0 590848 263872 53200 86 1157
1159 0 590784 263616 53120 71 1158
1160 0 590752 263456 53120 51 1159
1161 0 591648 263456 56440 108 384
1162 0 591552 263680 56600 40 1161
1163 0 591552 263776 56880 32 1162
1164 0 591360 263648 57040 98 1163
1165 0 588302.94 256679.1 55400 -1 339
1166 0 588197.44 256648.78 55240 -1 1165
1167 0 588120.25 256516.03 55120 -1 1166
1168 0 588049.5 256434.14 55000 -1 1167
1169 0 587957.9 256360.28 54840 -1 1168
1170 0 587860.5 256307.97 54680 -1 1169
1171 0 587810 256306.72 54560 -1 1170
1172 0 587625 256290.16 54440 -1 1171
1173 0 587364.06 256239.5 54360 -1 1172
1174 0 587269 256254.52 54240 -1 1173
1175 0 587145.56 256231.23 54120 -1 1174
1176 0 587043.6 256191.84 54000 -1 1175
1177 0 586981 256164.17 53840 -1 1176
1178 0 586966.7 256054.36 53640 -1 1177
1179 0 586941 255946.61 53440 -1 1178
1180 0 587278.2 255771.5 53320 -1 1179
1181 0 587417.06 255749.1 53280 -1 1180
1182 0 587471.8 255707.67 53160 -1 1181
1183 0 587545.2 255679.34 53040 -1 1182
1184 0 587574.6 255639.55 53000 -1 1183
1185 0 587746.4 255579.06 52920 -1 1184
1186 0 587850.5 255580.9 52800 -1 1185
1187 0 587907.2 255591.81 52680 -1 1186
1188 0 587978.5 255587.55 52520 -1 1187
1189 0 588145.75 255561.73 52360 -1 1188
1190 0 588505 255392.61 52240 -1 1189
1191 0 588664.1 255294.31 52120 -1 1190
1192 0 588657.9 255292.16 52040 -1 1191
1193 0 588685.5 255228.33 51960 -1 1192
1194 0 588716.4 255154.62 51800 -1 1193
1195 0 588749.75 255074.8 51680 -1 1194
1196 0 588778.06 255055.84 51520 -1 1195
1197 0 588756.44 255072.86 51480 -1 1196
1198 0 588728.9 255045.11 51280 -1 1197
1199 0 588696.9 255060.61 51160 -1 1198
1200 0 588680.6 255013.12 51000 -1 1199
1201 0 588676.94 254942.27 50920 -1 1200
1202 0 588093 254334.31 50920 -1 1201
1203 0 587990 254241.4 50840 -1 1202
1204 0 587661.75 253936.28 50760 -1 1203
1205 0 587437.94 253718.73 50680 -1 1204
1206 0 587302.5 253597 50640 -1 1205
1207 0 587208.9 253559.42 50520 -1 1206
1208 0 587080.25 253512.64 50360 -1 1207
1209 0 586984.3 253524.08 50240 -1 1208
1210 0 586997.75 253537.12 50080 -1 1209
1211 0 586950.06 253571.7 50000 -1 1210
1212 0 586897.06 253739.28 49800 -1 1211
1213 0 586880.44 253844.56 49760 -1 1212
1214 0 588773.1 255160.23 50760 -1 1201
1215 0 588770.6 255274.1 50640 -1 1214
1216 0 588629.3 255401.03 50440 -1 1215
1217 0 588646.8 255430.14 50240 -1 1216
1218 0 588417.4 255426.9 50080 -1 1217
1219 0 588360.1 255389.45 49920 -1 1218
1220 0 594080 253440 53480 226 314
1221 0 594240 253408 53280 148 1220
1222 0 594400 253344 53080 104 1221
1223 0 594560 253248 52880 124 1222
1224 0 594720 253216 52680 120 1223
1225 0 594880 253120 52480 122 1224
1226 0 595040 253088 52280 108 1225
1227 0 595232 252992 52080 176 1226
1228 0 595392 252928 51880 163 1227
1229 0 595584 252928 51680 183 1228
1230 0 595648 252832 51440 137 1229
1231 0 595808 252768 51240 135 1230
1232 0 596000 252736 51040 102 1231
1233 0 596224 252736 50920 90 1232
1234 0 596384 252768 50880 104 1233
1235 0 596608 252800 50760 104 1234
1236 0 596768 252640 50640 140 1235
1237 0 597024 252544 50640 160 1236
1238 0 597280 252576 50600 176 1237
1239 0 597536 252640 50560 181 1238
1240 0 597664 252800 50360 189 1239
1241 0 597696 252896 50120 168 1240
1242 0 597696 252736 49920 45 1241
1243 0 597696 252672 49640 128 1242
1244 0 597824 252704 49400 124 1243
1245 0 597888 252704 49320 98 1244
1246 0 597952 252777 49160 -1 1245
1247 0 597910 252649 49000 -1 1246
1248 0 597878 252576 48920 -1 1247
1249 0 597867 252556 48880 -1 1248
1250 0 597784 252231 48840 -1 1249
1251 0 597856 252128 48760 51 1250
1252 0 597888 251968 48560 71 1251
1253 0 597920 251744 48400 81 1252
1254 0 598016 251616 48200 86 1253
1255 0 597984 251360 48120 80 1254
1256 0 597824 251168 48040 71 1255
1257 0 597844 251321 48000 -1 1256
1258 0 597822 251351 47960 -1 1257
1259 0 598060 251417 47920 -1 1258
1260 0 598268 251544 47880 -1 1259
1261 0 598152 251639 47760 -1 1260
1262 0 598352 251668 47680 -1 1261
1263 0 598400 251618 47560 -1 1262
1264 0 598351 251517 47440 -1 1263
1265 0 598400 251296 47400 71 1264
1266 0 598464 251328 47160 32 1265
1267 0 598496 251168 46960 120 1266
1268 0 598528 251040 46720 90 1267
1269 0 598560 250912 46480 98 1268
1270 0 598720 250816 46240 108 1269
1271 0 598912 250752 46080 108 1270
1272 0 599008 250688 45840 124 1271
1273 0 598976 250528 45640 107 1272
1274 0 598912 250368 45400 51 1273
1275 0 598912 250208 45200 81 1274
1276 0 599040 250016 45000 75 1275
1277 0 599136 249824 44800 60 1276
1278 0 599168 249632 44640 134 1277
1279 0 599200 249376 44520 115 1278
1280 0 599232 249216 44320 101 1279
1281 0 599296 249024 44160 134 1280
1282 0 599328 248832 43960 120 1281
1283 0 599328 248640 43760 96 1282
1284 0 599328 248480 43560 122 1283
1285 0 599328 248256 43360 122 1284
1286 0 599296 248096 43120 154 1285
1287 0 599296 247968 42880 166 1286
1288 0 599168 247776 42720 189 1287
1289 0 599008 247584 42600 156 1288
1290 0 598816 247488 42400 153 1289
1291 0 598656 247328 42240 96 1290
1292 0 598496 247200 42080 102 1291
1293 0 598336 247008 42040 148 1292
1294 0 598112 246880 42040 181 1293
1295 0 597856 246816 42080 181 1294
1296 0 597696 246752 41880 134 1295
1297 0 597472 246880 41800 178 1296
1298 0 597248 246880 41680 198 1297
1299 0 597088 246880 41480 241 1298
1300 0 596864 246848 41320 229 1299
1301 0 596704 246944 41120 137 1300
1302 0 596480 246976 40960 128 1301
1303 0 596288 247008 40800 128 1302
1304 0 596032 246944 40680 150 1303
1305 0 595808 246784 40600 178 1304
1306 0 595584 246688 40520 163 1305
1307 0 595360 246528 40520 124 1306
1308 0 595168 246528 40320 137 1307
1309 0 594976 246368 40200 214 1308
1310 0 594784 246208 40120 150 1309
1311 0 594592 246048 40000 98 1310
1312 0 594400 245888 39960 107 1311
1313 0 594208 245696 39880 137 1312
1314 0 594112 245472 39760 98 1313
1315 0 593984 245248 39640 102 1314
1316 0 593888 245024 39520 120 1315
1317 0 593728 244832 39360 135 1316
1318 0 593632 244672 39160 143 1317
1319 0 593632 244544 38920 98 1318
1320 0 593664 244448 38680 108 1319
1321 0 593728 244384 38600 122 1320
1322 0 593920 244256 38440 90 1321
1323 0 594112 244128 38320 75 1322
1324 0 594304 244032 38160 71 1323
1325 0 594560 243968 38080 102 1324
1326 0 594816 243840 38040 91 1325
1327 0 594976 243680 38160 108 1326
1328 0 595136 243584 38360 148 1327
1329 0 595392 243648 38480 45 1328
1330 0 595648 243744 38600 143 1329
1331 0 595904 243776 38640 197 1330
1332 0 596160 243776 38680 189 1331
1333 0 596320 243776 38880 196 1332
1334 0 596384 243776 39120 148 1333
1335 0 593536 244352 38400 120 1321
1336 0 593312 244320 38280 124 1335
1337 0 593120 244256 38120 120 1336
1338 0 592992 244160 37920 122 1337
1339 0 592960 244032 37680 101 1338
1340 0 592800 243872 37560 107 1339
1341 0 592544 243840 37440 107 1340
1342 0 592320 243840 37320 102 1341
1343 0 592096 243744 37200 104 1342
1344 0 591872 243648 37120 45 1343
1345 0 591616 243712 37120 40 1344
1346 0 591552 243904 37080 40 1345
1347 0 598144 251296 47400 32 1265
1348 0 598016 251552 47440 32 1347
1349 0 596384 252864 51120 32 1234
1350 0 596416 252928 51360 64 1349
1351 0 596352 252864 51360 75 1350
1352 0 596192 248096 54000 178 290
1353 0 596352 248096 53800 107 1352
1354 0 596544 248064 53600 51 1353
1355 0 596768 248032 53480 45 1354
1356 0 596992 248032 53320 81 1355
1357 0 597216 248032 53200 90 1356
1358 0 597376 247968 53000 32 1357
1359 0 597504 247936 52760 86 1358
1360 0 597568 247904 52520 131 1359
1361 0 597728 247744 51800 141 1360
1362 0 597952 247872 51800 108 1361
1363 0 598208 247936 51800 166 1362
1364 0 598304 247808 52000 163 1363
1365 0 598304 247552 52040 163 1364
1366 0 598176 247424 52240 163 1365
1367 0 598112 247360 52160 128 1366
1368 0 590257.7 239346.56 46840 160 103
1369 0 590276.9 239388.73 46760 163 1368
1370 0 590272 240000 45960 124 1369
1371 0 590432 240192 45880 160 1370
1372 0 590688 240160 45800 197 1371
1373 0 590784 240144 45720 180 1372
1374 0 590880 240128 45640 163 1373
1375 0 590880 240128 45560 143 1374
1376 0 590869.9 240128.33 45360 -1 1370
1377 0 590208 238752 48160 40 102
1378 0 590304 238880 48360 122 1377
1379 0 590208 238816 48560 107 1378
1380 0 594368 235680 44120 183 70
1381 0 594112 235712 44040 98 1380
1382 0 593856 235744 44040 64 1381
1383 0 593600 235744 43960 64 1382
1384 0 593472 235744 43960 64 1383
1385 0 593439.5 235779.86 43880 -1 1384
1386 0 593395.44 235763.25 43840 -1 1385
1387 0 598400 234784 41600 175 1
1388 0 598656 234784 41680 86 1387
1389 0 598912 234784 41680 40 1388
1390 0 599136 234912 41640 91 1389
1391 0 599328 235104 41560 98 1390
1392 0 599930.5 235930 41520 81 1391
1393 0 599988 235885.67 41360 -1 1392
1394 0 600552.1 235974.2 41320 -1 1393
1395 0 600721.3 235973.19 41160 -1 1394
1396 0 600822 235999.42 41040 -1 1395
1397 0 600915.8 235947.88 40840 -1 1396
1398 0 600988.75 235812.67 40600 -1 1397
1399 0 599692.6 235956.92 41200 -1 1393
1400 0 599643.94 235849.9 41080 -1 1399
1401 0 598464 235488 39480 150 1
1402 0 598592 235456 39240 178 1401
1403 0 598720 235392 39000 203 1402
1404 0 598976 235424 38880 212 1403
1405 0 599200 235424 38720 153 1404
1406 0 599456 235392 38720 224 1405
1407 0 599680 235488 38640 256 1406
1408 0 599904 235648 38600 236 1407
1409 0 6e+05 235840 38400 71 1408
1410 0 600096 236064 38240 115 1409
1411 0 600256 236288 38120 71 1410
1412 0 600352 236544 38080 124 1411
1413 0 600480 236768 37920 108 1412
1414 0 600544 236992 37800 81 1413
1415 0 600544 237152 37600 120 1414
1416 0 600512 237184 37560 128 1415
1417 0 600352 237152 37360 102 1416
1418 0 600192 236992 37200 86 1417
1419 0 599936 236960 37160 80 1418
1420 0 599712 236864 37080 75 1419
1421 0 599616 237120 37040 80 1420
1422 0 599584 237280 36840 32 1421
1423 0 599840 237376 36760 60 1422
1424 0 600032 237568 36720 120 1423
1425 0 599872 237728 36600 45 1424
1426 0 599712 237856 36520 40 1425
1427 0 599744 237920 36280 81 1426
1428 0 599776 238080 36040 80 1427
1429 0 599904 238240 35840 137 1428
1430 0 599904 238400 35640 164 1429
1431 0 599872 238528 35560 200 1430
1432 0 599808 238720 35760 197 1431
1433 0 599680 238944 35920 178 1432
1434 0 599616 239200 35920 178 1433
1435 0 599616 239456 35880 175 1434
1436 0 599616 239712 35880 163 1435
1437 0 599456 239904 35800 150 1436
1438 0 599360 240128 35680 156 1437
1439 0 599264 240384 35640 140 1438
1440 0 599136 240608 35600 135 1439
1441 0 598912 240768 35600 122 1440
1442 0 598752 240896 35400 166 1441
1443 0 598592 240864 35200 75 1442
1444 0 598528 240928 34960 81 1443
1445 0 598368 240992 34760 45 1444
1446 0 598336 240992 34720 51 1445
1447 0 598112 241024 34840 64 1446
1448 0 597888 241056 34960 102 1447
1449 0 598016 241248 34800 32 1448
1450 0 598080 241376 34960 32 1449
1451 0 598464 240896 34520 153 1446
1452 0 598720 240928 34440 178 1451
1453 0 598944 241056 34320 175 1452
1454 0 598976 241312 34240 181 1453
1455 0 598880 241568 34240 186 1454
1456 0 598880 241728 34440 224 1455
1457 0 599040 241792 34640 266 1456
1458 0 599232 241856 34840 120 1457
1459 0 599712 238464 35360 164 1431
1460 0 599584 238336 35120 124 1459
1461 0 599520 238144 34920 136 1460
1462 0 599620.3 238018.86 34440 130 1461
1463 0 599408.56 238065.66 34080 126 1462
1464 0 599489.4 238131.52 34080 -1 1463
1465 0 599403.6 238062.2 34040 125 1463
1466 0 599382.4 238047.16 33880 124 1465
1467 0 599186.56 237995.84 33680 -1 1466
1468 0 600160 238272 35880 131 1429
1469 0 600384 238176 36040 102 1468
1470 0 600352 238112 36280 120 1469
1471 0 600256 238208 36520 96 1470
1472 0 600096 238304 36720 40 1471
1473 0 599872 238208 36800 40 1472
1474 0 599712 238112 36800 32 1473
1475 0 599520 237760 36680 40 1426
1476 0 599360 237824 36760 32 1475
1477 0 600480 237440 37520 102 1416
1478 0 600416 237664 37360 75 1477
1479 0 600256 237824 37200 120 1478
1480 0 600032 237952 37120 80 1479
1481 0 599776 237888 37120 80 1480
