# Supplementary material for: Connectomics Analysis Reveals First-, Second-, and Third-Order Thermosensory and Hygrosensory Neurons in the Adult Drosophila Brain
Source: Curr Biol. 2020 Aug 17;30(16):3167–3182.e4. doi: 10.1016/j.cub.2020.06.028 (PMC7443704; doi:10.1016/j.cub.2020.06.028)
Supplement: Data S1. Skeletons and Meshes, Related to STAR Methods — marin2020-skeletons contains files describing the morphology of each neuron in this study (in FAFB14 space, .swc format). glomeruli_meshes contains the glomerular meshes (in FAFB14 space, .stl format). neuropil_meshes contains the glomerular meshes (in FAFB14 space, .stl format). [file mmc5.zip › VP_SI/marin2020-skeletons/13159715.swc]

# SWC format file
# based on specifications at http://www.neuronland.org/NLMorphologyConverter/MorphologyFormats/SWC/Spec.html
# Created by nat::write.neuron.swc
# PointNo Label X Y Z Radius Parent 
1 0 639138.4 262537.38 23480 2558 -1
2 0 640246.8 263150.8 25000 -1 1
3 0 641130.6 262209.12 25640 -1 2
4 0 641863.94 260994.56 26240 -1 3
5 0 642143.94 260517.06 26440 -1 4
6 0 641614.9 260531.62 26640 -1 5
7 0 641391 261172.88 26760 -1 6
8 0 641276.1 261315.56 26840 -1 7
9 0 640546.94 262185.3 26840 -1 8
10 0 641039.4 263456.06 26840 -1 9
11 0 641191.9 263335.3 27000 -1 10
12 0 641182.5 263119.34 27120 -1 11
13 0 641431.1 263105.44 27320 -1 12
14 0 641622.4 263650.9 27480 -1 13
15 0 641597.5 263640.34 27680 -1 14
16 0 641738.9 263630.1 27880 -1 15
17 0 641880.2 263725.25 28080 -1 16
18 0 641826.9 263938.03 28280 -1 17
19 0 641527.6 264189.9 28440 -1 18
20 0 641365.06 264380.12 28560 -1 19
21 0 641383.2 264587.28 28720 -1 20
22 0 641538.3 264718.8 28880 -1 21
23 0 641639.75 264896.75 29040 -1 22
24 0 641668.56 264981.06 29200 -1 23
25 0 641643 265077.88 29320 -1 24
26 0 641535.1 265211.9 29400 -1 25
27 0 641460.4 265383.75 29520 -1 26
28 0 641427.06 265498 29640 -1 27
29 0 641359.2 265626.53 29760 -1 28
30 0 641295.3 265632.47 29800 -1 29
31 0 641167 265787.94 29840 -1 30
32 0 641042.25 265539.8 30000 -1 31
33 0 640935.75 265380.9 30160 -1 32
34 0 640778.94 265378.56 30280 -1 33
35 0 640582.75 265258.25 30440 -1 34
36 0 640410.2 265195.03 30640 -1 35
37 0 640352.94 265232.3 30840 -1 36
38 0 640291.1 265216 31000 -1 37
39 0 640195.56 265215.3 31160 -1 38
40 0 640120.94 265202.56 31280 -1 39
41 0 639960.1 265276.4 31440 -1 40
42 0 639864.8 265322.06 31560 -1 41
43 0 639691.5 265414.94 31680 -1 42
44 0 639469.9 265529.38 31840 -1 43
45 0 639346.3 265638.5 31960 -1 44
46 0 639218.06 265778.8 32120 -1 45
47 0 639088.1 265926 32240 -1 46
48 0 638997.5 266087.34 32360 -1 47
49 0 638920.06 266225.8 32480 -1 48
50 0 638867.75 266405.5 32600 -1 49
51 0 638781.8 266572.5 32720 -1 50
52 0 638735.44 266693.06 32840 -1 51
53 0 638745.4 266889.62 32920 -1 52
54 0 638666.9 267122.3 33040 -1 53
55 0 638609.2 267263.62 33160 -1 54
56 0 638542.9 267411.47 33280 -1 55
57 0 638452.94 267640.3 33400 -1 56
58 0 638387.4 267806.75 33520 -1 57
59 0 638326 267952.88 33640 -1 58
60 0 638243.5 268136.6 33760 -1 59
61 0 638151.6 268293.5 33880 -1 60
62 0 638064.44 268452 34000 -1 61
63 0 638010.1 268568.8 34120 -1 62
64 0 637945.2 268715 34240 -1 63
65 0 637882.56 268914.1 34400 -1 64
66 0 637825.1 269127.16 34520 -1 65
67 0 637799 269256.7 34640 -1 66
68 0 637723.2 269447.6 34760 -1 67
69 0 637611.75 269665.16 34920 -1 68
70 0 637489.94 269880.56 35080 -1 69
71 0 637367.06 270100.88 35240 -1 70
72 0 637276.4 270173.03 35400 -1 71
73 0 637198.8 270261.9 35560 -1 72
74 0 637071.44 270433.28 35720 -1 73
75 0 636933.9 270562.84 35880 -1 74
76 0 636770.4 270636.38 36000 -1 75
77 0 636618.1 270742.38 36120 -1 76
78 0 636521.1 270803.12 36200 -1 77
79 0 636445.75 270819.3 36240 -1 78
80 0 636377.25 270823.06 36280 -1 79
81 0 636340.75 270914.3 36400 -1 80
82 0 636289.6 270960.12 36440 -1 81
83 0 636125.9 270928.12 36480 -1 82
84 0 635877.2 270897.56 36520 -1 83
85 0 635675.1 270841.2 36560 -1 84
86 0 635479.2 270755.03 36600 -1 85
87 0 635237.2 270709.7 36640 -1 86
88 0 635022.1 270661 36680 -1 87
89 0 634801.94 270606.2 36720 -1 88
90 0 634669.9 270567.44 36760 -1 89
91 0 634520.75 270585.3 36800 -1 90
92 0 634439.94 270547.38 36840 -1 91
93 0 634379.25 270512 36920 -1 92
94 0 634297.94 270618.94 36960 -1 93
95 0 634282.25 270681.38 37000 -1 94
96 0 634322.5 270760.56 37040 -1 95
97 0 634340.06 270841.6 37080 -1 96
98 0 634358.75 270955.25 37120 -1 97
99 0 634423 271048.88 37160 -1 98
100 0 634445.6 271179.25 37200 -1 99
101 0 634520.6 271302.9 37240 -1 100
102 0 634613.1 271420.94 37280 -1 101
103 0 634754.6 271527.06 37320 -1 102
104 0 634833.2 271633.44 37360 -1 103
105 0 634977.2 271717.5 37400 -1 104
106 0 634928.75 271809.8 37440 -1 105
107 0 634691.3 271930.06 37520 -1 106
108 0 634574.6 271998.94 37640 -1 107
109 0 634424.8 272064.7 37760 -1 108
110 0 634242.25 272162.12 37880 -1 109
111 0 634081.94 272207.94 38000 -1 110
112 0 633883.75 272264.06 38120 -1 111
113 0 633674.8 272353.8 38240 -1 112
114 0 633497.75 272428.06 38360 -1 113
115 0 633340.56 272489.78 38480 -1 114
116 0 633257.25 272523.62 38600 -1 115
117 0 633163.9 272555.5 38680 -1 116
118 0 633020.3 272655.22 38840 -1 117
119 0 632927.6 272668.38 39000 -1 118
120 0 632813.6 272710.28 39160 -1 119
121 0 632693.56 272740.88 39320 -1 120
122 0 632550.5 272760.7 39480 -1 121
123 0 632458.2 272779.1 39640 -1 122
124 0 632400.4 272803.56 39800 -1 123
125 0 632331.75 272871.06 39960 -1 124
126 0 632267.56 272917.5 40120 -1 125
127 0 632208.5 272940.8 40280 -1 126
128 0 632171.9 272995.56 40440 -1 127
129 0 632119.6 273054.34 40560 -1 128
130 0 632060 273104.75 40680 -1 129
131 0 632022.94 273171.56 40800 -1 130
132 0 631967.6 273287 40920 -1 131
133 0 631815 273344 41080 -1 132
134 0 631705 273366.4 41240 -1 133
135 0 631608.75 273416.7 41360 -1 134
136 0 631431.2 273481.1 41520 -1 135
137 0 631301.44 273451.62 41680 -1 136
138 0 631142.6 273488.1 41880 -1 137
139 0 631028.9 273546.7 42040 -1 138
140 0 630914.5 273634.7 42200 -1 139
141 0 630786.8 273661.25 42360 -1 140
142 0 630658.1 273702.06 42520 -1 141
143 0 630558.44 273758.38 42680 -1 142
144 0 630529 273772 42840 -1 143
145 0 630489.44 273814.3 43000 -1 144
146 0 630452.75 273886.62 43120 -1 145
147 0 630424 273978 43240 -1 146
148 0 630364.25 274056.88 43360 -1 147
149 0 630218.1 274217 43520 -1 148
150 0 630105.1 274305.22 43680 -1 149
151 0 629930.06 274438.5 43840 -1 150
152 0 629829.8 274557.8 44000 -1 151
153 0 629699.4 274664.94 44160 -1 152
154 0 629608.8 274811.62 44360 -1 153
155 0 629565.44 274854.16 44480 -1 154
156 0 629415.2 274964.3 44640 -1 155
157 0 629270.9 275144.56 44800 -1 156
158 0 629236.44 275250.38 44960 -1 157
159 0 629190.06 275390.38 45080 -1 158
160 0 629128.06 275450.94 45200 -1 159
161 0 629136.25 275530.8 45280 -1 160
162 0 629079 275600.66 45400 -1 161
163 0 629110.6 275623.1 45520 -1 162
164 0 629182.8 275701.47 45640 -1 163
165 0 629110.3 275778.06 45720 -1 164
166 0 629038.3 275904.75 45840 -1 165
167 0 628912.25 275968.7 45960 -1 166
168 0 628747.5 276047.88 46040 -1 167
169 0 628506.25 276174.2 46160 -1 168
170 0 628256.5 276240.28 46280 -1 169
171 0 627971.75 276326.34 46480 -1 170
172 0 627903.8 276374.28 46640 -1 171
173 0 627699.75 276478.94 46800 -1 172
174 0 627514.6 276537.94 46920 -1 173
175 0 627288.1 276588.5 47000 -1 174
176 0 627095.3 276626.88 47080 -1 175
177 0 626909.7 276738.7 47120 -1 176
178 0 626767.3 276797.3 47200 -1 177
179 0 626576.4 276916.88 47240 -1 178
180 0 626295.94 277064.3 47320 -1 179
181 0 626174.94 277157.9 47400 -1 180
182 0 626115.44 277276.7 47480 -1 181
183 0 626053.6 277458.88 47600 -1 182
184 0 625818.94 277599.94 47720 -1 183
185 0 625594.44 277697.44 47840 -1 184
186 0 625143.75 277590.12 47920 -1 185
187 0 624824.1 277321.03 47960 -1 186
188 0 624753.75 277281.25 48040 -1 187
189 0 624801.6 277447.7 48080 -1 188
190 0 624839.5 277775.12 48160 -1 189
191 0 624819 278038.06 48240 -1 190
192 0 624744.7 278158.47 48280 -1 191
193 0 624658.94 278251.3 48400 -1 192
194 0 624518.44 278360 48520 -1 193
195 0 624436.5 278475.7 48640 -1 194
196 0 624245.25 278622.5 48760 -1 195
197 0 624177.4 278693.8 48880 -1 196
198 0 624050.1 278726.12 48920 -1 197
199 0 623945.7 278839.44 48960 -1 198
200 0 623892.5 278954.75 49080 -1 199
201 0 623826 279032.34 49200 -1 200
202 0 623639.06 279074.25 49320 -1 201
203 0 623495.4 279136.3 49400 -1 202
204 0 623384 279236.88 49520 -1 203
205 0 623251.1 279308.94 49600 -1 204
206 0 623135.1 279347.25 49720 -1 205
207 0 623020.1 279449.2 49840 -1 206
208 0 622929.1 279497.12 49960 -1 207
209 0 622813.25 279564.3 50080 -1 208
210 0 622618.75 279636.56 50200 -1 209
211 0 622539.25 279674.06 50360 -1 210
212 0 622475.44 279642.62 50520 -1 211
213 0 622410.9 279616.75 50640 -1 212
214 0 622372.25 279591 50720 -1 213
215 0 622342.06 279552.62 50760 -1 214
216 0 622316 279477.25 50800 -1 215
217 0 622264.7 279438.78 50840 -1 216
218 0 622153.44 279406.06 50880 -1 217
219 0 622073.1 279413.3 50960 -1 218
220 0 622039.4 279466.94 51160 -1 219
221 0 621991.75 279426.44 51360 -1 220
222 0 621905.8 279393.62 51520 -1 221
223 0 621918.5 279322.5 51720 -1 222
224 0 621865.5 279276.5 51920 -1 223
225 0 621826.3 279150.16 52080 -1 224
226 0 621759.6 279025 52280 -1 225
227 0 621760.6 279017.8 52480 -1 226
228 0 621718.1 278961.03 52640 -1 227
229 0 621717.1 278960.06 52800 -1 228
230 0 621701.75 278978.12 52880 -1 229
231 0 621739.4 278978.12 52920 -1 230
232 0 621755.9 278967.62 52960 -1 231
233 0 621500.2 278951.94 53000 -1 232
234 0 621412.44 278924.75 53040 -1 233
235 0 621398.4 278850.88 53080 -1 234
236 0 621331.6 278780.25 53240 -1 235
237 0 621300.4 278771.97 53360 -1 236
238 0 621246.5 278756.44 53400 -1 237
239 0 620667.06 278683.56 53440 -1 238
240 0 621287.44 278766.34 53480 -1 239
241 0 621397.1 278772.38 53520 -1 240
242 0 621315.44 278761.75 53680 -1 241
243 0 621297.25 278733 53880 -1 242
244 0 621287.1 278633.56 54080 -1 243
245 0 621253.4 278569.94 54240 -1 244
246 0 621175.8 278517.47 54440 -1 245
247 0 621150.5 278473.4 54560 -1 246
248 0 621189.7 278446.16 54720 -1 247
249 0 621139 278459.44 54880 -1 248
250 0 621103.25 278400.5 55040 -1 249
251 0 621033.4 278317.3 55200 -1 250
252 0 620931.8 278216.44 55360 -1 251
253 0 620842.3 278120.22 55520 -1 252
254 0 620731.94 278063.97 55640 -1 253
255 0 620687.56 278058.22 55720 -1 254
256 0 620551.9 278024.2 55920 -1 255
257 0 620467 278029.56 56080 -1 256
258 0 620322.56 278102.8 56240 -1 257
259 0 620143.6 278136.4 56400 -1 258
260 0 619977.94 278203.38 56520 -1 259
261 0 619796.9 278333.7 56640 -1 260
262 0 619705.56 278471.2 56760 -1 261
263 0 619574.2 278534.06 56880 -1 262
264 0 619317.7 278641.2 57040 -1 263
265 0 619066.9 278740.5 57200 -1 264
266 0 618872.3 278763.47 57320 -1 265
267 0 618617.3 278812.44 57440 -1 266
268 0 618365.1 278871 57560 -1 267
269 0 618196.25 278890.1 57640 -1 268
270 0 617978.8 278874.8 57760 -1 269
271 0 617762.06 278851 57880 -1 270
272 0 617593.4 278842.28 58000 -1 271
273 0 617422.25 278819.75 58120 -1 272
274 0 617252.8 278765.84 58240 -1 273
275 0 617098.5 278738.75 58320 -1 274
276 0 616996 278710.5 58400 -1 275
277 0 616904.9 278695.06 58480 -1 276
278 0 616781.4 278663.3 58560 -1 277
279 0 616639.6 278615.5 58680 -1 278
280 0 616547.5 278594.12 58800 -1 279
281 0 616306.06 278653.44 58920 -1 280
282 0 616007.7 278826.16 59040 -1 281
283 0 615336 279225.3 59120 -1 282
284 0 614485.1 279440.34 59160 -1 283
285 0 614125.06 279505.94 59200 -1 284
286 0 613876.5 279551.44 59280 -1 285
287 0 613804.7 279543.06 59360 -1 286
288 0 613600.9 279578.94 59440 -1 287
289 0 613445 279578.22 59560 -1 288
290 0 613303.94 279609.84 59640 -1 289
291 0 613159.8 279617.12 59720 -1 290
292 0 613070.94 279619.56 59800 -1 291
293 0 613008.56 279591.12 59880 -1 292
294 0 612941.56 279584.62 59920 -1 293
295 0 612873.1 279612.2 59960 -1 294
296 0 612819.75 279611.38 60000 -1 295
297 0 613674.6 279697.9 60040 -1 296
298 0 613486.56 279755.75 60160 -1 297
299 0 613331.7 279783.75 60240 -1 298
300 0 613140.4 279767.56 60320 -1 299
301 0 612846.7 279821.5 60440 -1 300
302 0 612622.56 279848 60560 -1 301
303 0 612538.4 279824.8 60600 -1 302
304 0 612240 279745.75 60640 -1 303
305 0 612031.5 279656.06 60680 -1 304
306 0 611949.6 279644.94 60720 -1 305
307 0 611887 279637.66 60760 -1 306
308 0 611725.6 279620.9 60800 -1 307
309 0 611536 279590.5 60840 -1 308
310 0 611198.06 279583.56 60880 -1 309
311 0 611008.75 279582.2 60920 -1 310
312 0 610853.7 279552.38 60960 -1 311
313 0 610742 279536.6 61000 -1 312
314 0 610647.56 279527.4 61040 -1 313
315 0 610510.75 279521.06 61080 -1 314
316 0 610381.44 279516.75 61120 -1 315
317 0 610257.06 279510.28 61160 -1 316
318 0 610053.7 279513.94 61200 -1 317
319 0 609842.1 279504.7 61240 -1 318
320 0 609598.94 279448.44 61320 -1 319
321 0 609412.25 279413 61400 -1 320
322 0 609273.25 279370.2 61480 -1 321
323 0 609165.9 279389.94 61520 -1 322
324 0 609014.8 279346.44 61600 -1 323
325 0 608849.75 279326.25 61680 -1 324
326 0 608702.75 279325.4 61760 -1 325
327 0 608626.9 279321.38 61800 -1 326
328 0 608476.8 279356.44 61840 -1 327
329 0 608433.2 279368.4 61880 -1 328
330 0 608369.4 279386.06 61920 -1 329
331 0 608283.44 279414.56 61960 -1 330
332 0 608013.6 279472.53 62040 -1 331
333 0 607898.4 279501.94 62080 -1 332
334 0 607842.6 279515.44 62120 -1 333
335 0 607708.4 279552.5 62160 -1 334
336 0 607576.1 279582.94 62200 -1 335
337 0 607316.3 279699.25 62240 -1 336
338 0 607082.5 279916.1 62280 -1 337
339 0 606876.5 280065.4 62360 -1 338
340 0 606802.2 280092.47 62440 -1 339
341 0 606698 280120.12 62520 -1 340
342 0 606530.4 280039.16 62640 -1 341
343 0 606463.25 280035 62680 -1 342
344 0 606287.3 279956.44 62760 -1 343
345 0 606037.25 279884.88 62920 -1 344
346 0 605836.56 279863.28 63040 -1 345
347 0 605655.3 279972.06 63200 -1 346
348 0 605565.5 279978 63360 -1 347
349 0 605461.44 279934.38 63480 -1 348
350 0 605372.1 279856.4 63600 -1 349
351 0 605196 279732.16 63680 -1 350
352 0 605045.25 279549 63760 -1 351
353 0 604820.25 279266.8 63880 -1 352
354 0 604564.2 279052.5 64000 -1 353
355 0 604336.25 278892.06 64160 -1 354
356 0 604169.44 278922.94 64280 -1 355
357 0 603960.5 279110.53 64440 -1 356
358 0 603763.9 279515.03 64640 -1 357
359 0 603602.1 279522.3 64800 -1 358
360 0 603269.4 279684.94 64960 -1 359
361 0 602831.8 279968.3 65000 -1 360
362 0 602353 280544.3 65040 -1 361
363 0 601986.44 280832.16 65120 -1 362
364 0 601738.5 280917.94 65240 -1 363
365 0 601508 280918 65400 -1 364
366 0 601382.4 280918.7 65520 -1 365
367 0 601299 280932.88 65600 -1 366
368 0 601104.1 280907.34 65720 -1 367
369 0 600960.2 280885.53 65840 -1 368
370 0 600815 280922.25 65960 -1 369
371 0 600675.8 280981.94 66080 -1 370
372 0 600612.56 281036.03 66200 -1 371
373 0 600501.9 281088.25 66320 -1 372
374 0 600427.94 281161.4 66360 -1 373
375 0 600351.4 281166.2 66440 -1 374
376 0 600304.3 281148.88 66520 -1 375
377 0 600193.44 281197.06 66600 -1 376
378 0 600071.06 281219.7 66680 -1 377
379 0 600011.2 281248.44 66720 -1 378
380 0 599907.75 281265.38 66760 -1 379
381 0 599849.1 281193.62 66800 -1 380
382 0 599809.25 281118.2 66840 -1 381
383 0 599710.9 281043 66880 -1 382
384 0 599634.6 280999.84 66920 -1 383
385 0 599584 280960 66960 51 384
386 0 599424 280800 67080 75 385
387 0 599232 280640 67160 81 386
388 0 599040 280480 67280 96 387
389 0 598816 280480 67400 96 388
390 0 598560 280480 67480 153 389
391 0 598400 280608 67640 139 390
392 0 598176 280640 67760 96 391
393 0 597952 280576 67880 107 392
394 0 597760 280448 68040 136 393
395 0 597568 280320 68160 107 394
396 0 597408 280256 68360 115 395
397 0 597344 280192 68600 131 396
398 0 597280 280064 68840 102 397
399 0 597248 279968 69080 157 398
400 0 597088 280000 69280 168 399
401 0 597024 279872 69520 189 400
402 0 596928 279616 69440 96 401
403 0 596832 279360 69400 71 402
404 0 596672 279200 69280 90 403
405 0 596608 279008 69120 81 404
406 0 596576 278752 69080 32 405
407 0 596736 278560 68960 60 406
408 0 596928 278368 68920 81 407
409 0 596960 278336 68880 75 408
410 0 597024 279872 69600 172 401
411 0 597024 279904 69880 200 410
412 0 597184 279936 69960 189 411
413 0 597312 280160 69920 128 412
414 0 597344 280416 69960 154 413
415 0 597344 280640 70080 102 414
416 0 597504 280832 70120 40 415
417 0 597696 281024 70040 60 416
418 0 597856 281216 69960 64 417
419 0 597952 281472 69960 71 418
420 0 597984 281536 70000 71 419
421 0 597440 279936 70000 80 412
422 0 597696 279936 70000 86 421
423 0 597952 279968 70000 209 422
424 0 598208 279968 70040 207 423
425 0 598272 279968 70080 197 424
426 0 598240 279712 70080 135 425
427 0 598240 279456 70080 64 426
428 0 598240 279200 70080 107 427
429 0 598240 278976 69960 120 428
430 0 598240 278752 69840 86 429
431 0 598176 278624 69760 122 430
432 0 598112 278464 69960 64 431
433 0 597984 278368 70200 90 432
434 0 597984 278272 70400 45 433
435 0 598080 278464 69560 64 431
436 0 598080 278336 69320 71 435
437 0 598144 278304 69080 81 436
438 0 598272 278208 68880 128 437
439 0 598432 278048 68680 71 438
440 0 598656 277888 68560 60 439
441 0 598880 277760 68520 51 440
442 0 599072 277632 68520 51 441
443 0 598496 279968 70200 181 425
444 0 598688 280032 70360 221 443
445 0 598880 280160 70480 226 444
446 0 599104 280160 70640 200 445
447 0 599328 280192 70800 181 446
448 0 599552 280192 71000 181 447
449 0 599776 280224 71120 192 448
450 0 599968 280256 71280 219 449
451 0 6e+05 280256 71320 224 450
452 0 599968 280512 71360 148 451
453 0 599872 280768 71360 51 452
454 0 599936 281024 71320 75 453
455 0 6e+05 281248 71160 51 454
456 0 6e+05 281472 71080 80 455
457 0 600224 281472 70960 75 456
458 0 600480 281472 70920 32 457
459 0 600736 281376 70960 64 458
460 0 600896 281344 71000 75 459
461 0 6e+05 281728 71080 32 456
462 0 600096 281984 71080 51 461
463 0 600224 282240 71080 64 462
464 0 600320 282464 71000 45 463
465 0 600320 282624 70800 64 464
466 0 600224 282752 70560 32 465
467 0 600064 282816 70360 64 466
468 0 600032 282816 70320 64 467
469 0 600160 280192 71520 228 451
470 0 600416 280160 71560 181 469
471 0 600576 280128 71640 148 470
472 0 600832 280128 71640 96 471
473 0 601088 280128 71640 160 472
474 0 601184 280128 71640 175 473
475 0 601440 280224 71640 160 474
476 0 601696 280288 71600 128 475
477 0 601920 280448 71480 98 476
478 0 602112 280640 71440 81 477
479 0 602240 280800 71280 156 478
480 0 602208 281056 71360 86 479
481 0 602048 281248 71400 98 480
482 0 601824 281408 71400 32 481
483 0 601664 281600 71480 32 482
484 0 601600 281856 71440 45 483
485 0 601504 282016 71240 51 484
486 0 601440 282240 71120 51 485
487 0 601408 282304 71040 60 486
488 0 601280 279872 71600 178 474
489 0 601504 279680 71560 214 488
490 0 601536 279680 71280 104 489
491 0 601568 279552 71040 148 490
492 0 601408 279392 70840 86 491
493 0 601216 279200 70760 120 492
494 0 601024 279008 70760 136 493
495 0 600896 278880 70720 156 494
496 0 600896 278656 70600 160 495
497 0 600800 278432 70480 160 496
498 0 600672 278208 70440 120 497
499 0 600512 278016 70360 107 498
500 0 600352 277856 70240 80 499
501 0 600128 277696 70160 51 500
502 0 599968 277536 70000 45 501
503 0 599808 277376 69840 45 502
504 0 599616 277184 69760 45 503
505 0 599392 277120 69640 51 504
506 0 599168 277120 69520 75 505
507 0 598912 277152 69440 75 506
508 0 598656 277152 69360 75 507
509 0 598400 277024 69360 32 508
510 0 598208 276832 69360 40 509
511 0 598080 276704 69360 32 510
512 0 600736 279104 70640 141 495
513 0 600480 279136 70600 202 512
514 0 600288 279104 70440 217 513
515 0 600128 279104 70240 175 514
516 0 599968 279168 70040 140 515
517 0 599712 279232 69960 115 516
518 0 599456 279328 69920 96 517
519 0 599200 279392 69920 32 518
520 0 598976 279392 69760 45 519
521 0 598912 279296 70000 60 520
522 0 598976 279200 70000 71 521
523 0 601792 279424 71040 101 491
524 0 601952 279424 71000 214 523
525 0 602048 279328 71240 200 524
526 0 602048 279328 71520 160 525
527 0 602080 279360 71800 160 526
528 0 602016 279232 72040 40 527
529 0 601856 279104 72240 51 528
530 0 602208 279424 70920 286 524
531 0 602368 279264 70800 154 530
532 0 602560 279104 70760 175 531
533 0 602592 279072 70760 156 532
534 0 602752 278880 70680 64 533
535 0 602752 278656 70560 81 534
536 0 602752 278400 70480 107 535
537 0 602752 278208 70280 45 536
538 0 602880 278080 70080 101 537
539 0 603040 278016 69880 71 538
540 0 603232 278016 69680 98 539
541 0 603392 278112 69480 86 540
542 0 603648 278176 69440 124 541
543 0 603744 278208 69560 134 542
544 0 603904 278112 69760 32 543
545 0 603904 278016 70000 32 544
546 0 603968 277888 70240 64 545
547 0 604064 277856 70440 32 546
548 0 603904 278240 69480 148 543
549 0 604032 278112 69240 40 548
550 0 604192 277984 69040 32 549
551 0 604032 277888 68880 32 550
552 0 604128 278432 69520 128 548
553 0 604288 278592 69720 164 552
554 0 604352 278560 69960 86 553
555 0 604544 278528 70120 51 554
556 0 604576 278528 70160 75 555
557 0 602464 278848 70720 64 533
558 0 602272 278656 70720 98 557
559 0 602112 278432 70600 81 558
560 0 601984 278272 70440 98 559
561 0 601920 278112 70240 101 560
562 0 601888 278016 70000 122 561
563 0 601920 277888 69760 124 562
564 0 602080 277824 69560 45 563
565 0 602240 277664 69440 60 564
566 0 602400 277440 69440 51 565
567 0 600544 279968 71880 168 471
568 0 600640 279872 72120 164 567
569 0 600768 279840 72360 122 568
570 0 600896 279904 72600 86 569
571 0 600992 279904 72840 90 570
572 0 601216 279968 72960 134 571
573 0 601408 280000 73120 104 572
574 0 601632 280096 73240 122 573
575 0 601792 280096 73440 135 574
576 0 601920 280096 73680 98 575
577 0 602080 280096 73880 51 576
578 0 602240 280064 74120 124 577
579 0 602304 280000 74360 137 578
580 0 602240 280000 74640 115 579
581 0 602304 280064 74880 90 580
582 0 602400 280032 75080 131 581
583 0 602624 280000 75240 91 582
584 0 602848 279968 75360 40 583
585 0 603104 280032 75440 131 584
586 0 603328 279904 75320 148 585
587 0 603296 279648 75320 81 586
588 0 603232 279392 75400 60 587
589 0 603168 279200 75560 96 588
590 0 603008 279168 75760 75 589
591 0 602848 279264 76000 64 590
592 0 602688 279360 76200 64 591
593 0 602464 279392 76320 64 592
594 0 602208 279392 76360 45 593
595 0 601952 279360 76440 51 594
596 0 601728 279424 76560 71 595
597 0 601536 279456 76760 64 596
598 0 601312 279456 76880 60 597
599 0 601280 279424 76880 60 598
600 0 602336 280192 75320 120 582
601 0 602080 280224 75400 81 600
602 0 601856 280288 75520 137 601
603 0 601632 280288 75680 137 602
604 0 601504 280032 75680 60 603
605 0 601344 279872 75840 32 604
606 0 601184 279776 75920 32 605
607 0 601472 280448 75880 60 603
608 0 601376 280608 76080 51 607
609 0 601280 280736 76280 98 608
610 0 601120 280832 76480 64 609
611 0 601120 280992 76680 60 610
612 0 600992 281152 76880 60 611
613 0 600896 281248 77120 40 612
614 0 600704 281248 77320 32 613
615 0 600544 281184 77520 75 614
616 0 600544 281120 77600 71 615
617 0 600640 280896 77720 64 616
618 0 600800 280704 77800 40 617
619 0 600992 280512 77840 64 618
620 0 601184 280416 78000 80 619
621 0 601344 280256 78160 75 620
622 0 601504 280096 78320 45 621
623 0 601600 279968 78560 45 622
624 0 601504 279968 78800 45 623
625 0 601248 280000 78920 71 624
626 0 601056 279840 79000 40 625
627 0 600864 279616 79000 80 626
628 0 600672 279456 78960 80 627
629 0 600512 279296 79080 80 628
630 0 600512 279040 79160 71 629
631 0 600576 278784 79200 40 630
632 0 600480 278624 79200 64 631
633 0 600320 281152 77760 104 616
634 0 600096 281184 77920 81 633
635 0 599904 281216 78080 71 634
636 0 599712 281280 78240 40 635
637 0 599520 281440 78240 157 636
638 0 599392 281216 78240 101 637
639 0 599200 281024 78280 181 638
640 0 599136 280768 78280 96 639
641 0 599264 280544 78240 75 640
642 0 599232 280352 78160 81 641
643 0 599296 281536 78160 101 637
644 0 599072 281696 78120 107 643
645 0 598848 281728 78240 140 644
646 0 598624 281632 78280 189 645
647 0 598400 281696 78160 75 646
648 0 597984 281920 78720 32 647
649 0 598080 282176 78760 71 648
650 0 598272 282336 78840 122 649
651 0 598368 282528 79040 96 650
652 0 598304 282624 79280 81 651
653 0 598336 282688 79360 81 652
654 0 598464 281600 78480 153 646
655 0 598272 281504 78640 164 654
656 0 598272 281472 78920 150 655
657 0 598144 281504 79160 128 656
658 0 597952 281600 79360 115 657
659 0 597920 281600 79640 45 658
660 0 597824 281728 79880 71 659
661 0 597792 281888 79960 32 660
662 0 596960 279904 69880 209 411
663 0 596736 280064 69880 175 662
664 0 596544 280224 69840 136 663
665 0 596288 280352 69760 160 664
666 0 596032 280320 69680 244 665
667 0 595776 280256 69760 202 666
668 0 595552 280384 69800 244 667
669 0 595296 280480 69840 200 668
670 0 595040 280576 69840 217 669
671 0 594912 280672 69640 148 670
672 0 594912 280736 69360 115 671
673 0 594912 280896 69120 64 672
674 0 594912 281088 68920 75 673
675 0 594912 281248 68720 60 674
676 0 594976 281344 68480 96 675
677 0 595136 281344 68240 71 676
678 0 595296 281280 68040 81 677
679 0 595488 281216 67840 108 678
680 0 595648 281056 67640 51 679
681 0 594912 280576 70000 202 670
682 0 594784 280608 70240 160 681
683 0 594688 280704 70480 154 682
684 0 594528 280768 70680 140 683
685 0 594368 280768 70880 178 684
686 0 594304 280768 71160 189 685
687 0 594208 280800 71400 122 686
688 0 594112 280800 71640 229 687
689 0 594080 280672 71880 150 688
690 0 593888 280544 72080 160 689
691 0 593696 280512 72240 148 690
692 0 593504 280608 72440 32 691
693 0 593440 280768 72640 51 692
694 0 593408 280992 72800 160 693
695 0 593536 281184 72920 202 694
696 0 593728 281376 72960 163 695
697 0 593920 281536 73000 163 696
698 0 594080 281696 73120 160 697
699 0 594304 281824 73160 135 698
700 0 594528 281824 73320 102 699
701 0 594720 281952 73480 175 700
702 0 594880 282144 73600 228 701
703 0 595136 282240 73600 200 702
704 0 595264 282368 73600 208 703
705 0 595392 282400 73840 122 704
706 0 595616 282368 73960 80 705
707 0 595840 282368 74080 178 706
708 0 596096 282432 74160 186 707
709 0 596320 282368 74000 122 708
710 0 596544 282368 73880 91 709
711 0 596704 282176 73760 107 710
712 0 596704 281984 73720 60 711
713 0 595360 282464 73480 204 704
714 0 595168 282624 73360 137 713
715 0 595008 282848 73360 32 714
716 0 594752 282944 73400 81 715
717 0 594560 282912 73600 91 716
718 0 594336 282816 73720 60 717
719 0 594144 282688 73880 75 718
720 0 593920 282592 74040 64 719
721 0 593728 282592 74240 60 720
722 0 593568 282592 74480 32 721
723 0 593472 282432 74720 80 722
724 0 593312 282272 74920 51 723
725 0 593152 282080 75080 32 724
726 0 595520 282624 73360 186 713
727 0 595648 282848 73280 136 726
728 0 595744 283104 73280 136 727
729 0 595776 283360 73320 128 728
730 0 595808 283616 73360 128 729
731 0 595968 283776 73440 200 730
732 0 596224 283808 73360 156 731
733 0 596480 283680 73320 178 732
734 0 596672 283488 73240 227 733
735 0 596736 283456 73160 194 734
736 0 596608 283584 72960 135 735
737 0 596672 283744 72760 64 736
738 0 596736 283808 72520 81 737
739 0 596896 283808 72320 71 738
740 0 596992 283872 72160 64 739
741 0 596960 283424 73040 128 735
742 0 597184 283360 72880 135 741
743 0 597378 283308.62 72880 107 742
744 0 597445.5 283282.34 72880 107 743
745 0 597344 282944 72800 51 744
746 0 597152 282752 72800 40 745
747 0 596896 282656 72920 71 746
748 0 596640 282592 73040 32 747
749 0 596576 282528 73120 64 748
750 0 597721.4 283273.53 72880 160 744
751 0 597833.44 283266.88 72880 160 750
752 0 598057.25 283258.6 72880 124 751
753 0 598240 283200 73040 64 752
754 0 598304 283200 73120 51 753
755 0 598560 283200 73120 40 754
756 0 598816 283136 73120 80 755
757 0 599072 283136 73120 96 756
758 0 599328 283136 73120 91 757
759 0 599584 283232 73120 80 758
760 0 599776 283392 73160 51 759
761 0 598144 283392 73160 120 754
762 0 598080 283648 73160 160 761
763 0 598272 283840 73120 143 762
764 0 598400 284064 73000 178 763
765 0 598528 284288 72880 200 764
766 0 598656 284512 72880 163 765
767 0 598656 284640 72880 98 766
768 0 599072 284704 72560 32 767
769 0 598656 284864 72720 45 767
770 0 598656 285088 72560 200 769
771 0 598592 285344 72480 168 770
772 0 598368 285504 72400 140 771
773 0 598272 285568 72400 98 772
774 0 597792 282912 72800 86 751
775 0 597824 282688 72680 75 774
776 0 597984 282528 72520 124 775
777 0 598112 282304 72400 136 776
778 0 598208 282080 72320 124 777
779 0 598368 281856 72320 90 778
780 0 598592 281664 72320 45 779
781 0 598688 281568 72360 80 780
782 0 595936 283968 73640 150 731
783 0 595872 284128 73840 160 782
784 0 596000 284160 74080 226 783
785 0 596000 284160 74120 218 784
786 0 595744 284192 74160 175 785
787 0 595520 284224 74040 197 786
788 0 595264 284224 74040 115 787
789 0 595136 284224 74040 75 788
790 0 594976 283680 73920 32 789
791 0 595232 283424 73880 32 790
792 0 594880 284224 74120 32 789
793 0 594656 284064 74200 107 792
794 0 594432 283872 74200 51 793
795 0 594176 283776 74080 91 794
796 0 593952 283744 74040 81 795
797 0 596032 284288 74360 240 785
798 0 596192 284480 74400 181 797
799 0 596384 284672 74440 90 798
800 0 596512 284832 74640 197 799
801 0 596736 284928 74760 205 800
802 0 596736 285152 74920 228 801
803 0 596672 285184 75160 176 802
804 0 596640 285152 75440 128 803
805 0 596704 285312 75680 75 804
806 0 596800 285440 75920 124 805
807 0 596832 285600 76120 75 806
808 0 596832 285760 76320 141 807
809 0 596832 285856 76560 75 808
810 0 596992 285856 76760 98 809
811 0 596992 285760 77000 98 810
812 0 597024 285632 77240 45 811
813 0 597120 285440 77440 81 812
814 0 597248 285344 77640 71 813
815 0 597376 285344 77880 75 814
816 0 597341.8 285210.7 77920 -1 815
817 0 597383.7 285125.2 78000 -1 816
818 0 597469.4 285050.5 78040 -1 817
819 0 597502.6 285003.56 78160 -1 818
820 0 597507 285027.5 78240 -1 819
821 0 597536 285120 77720 32 815
822 0 597760 285216 77560 75 821
823 0 597984 285120 77680 51 822
824 0 598240 285120 77640 60 823
825 0 598432 285120 77440 60 824
826 0 598528 285120 77320 71 825
827 0 593344 280992 72800 160 694
828 0 593152 280928 73000 204 827
829 0 592928 280800 73000 189 828
830 0 592768 280640 73160 124 829
831 0 592576 280512 73320 150 830
832 0 592416 280544 73520 189 831
833 0 592224 280576 73720 128 832
834 0 592032 280576 73920 124 833
835 0 591872 280576 74120 90 834
836 0 591712 280576 74360 96 835
837 0 591648 280544 74640 101 836
838 0 591648 280512 74920 128 837
839 0 591648 280512 75200 134 838
840 0 591680 280768 75200 135 839
841 0 591744 281024 75200 75 840
842 0 591904 281216 75160 90 841
843 0 592096 281408 75120 107 842
844 0 592224 281632 75080 80 843
845 0 592256 281888 74960 60 844
846 0 592256 282048 74960 45 845
847 0 591520 280512 75400 148 839
848 0 591392 280416 75600 143 847
849 0 591456 280160 75600 160 848
850 0 591328 279936 75600 175 849
851 0 591168 279712 75600 230 850
852 0 591040 279520 75440 246 851
853 0 590976 279456 75440 228 852
854 0 590592 279776 75520 32 853
855 0 590816 280096 75320 163 854
856 0 590624 280288 75280 107 855
857 0 590400 280320 75160 51 856
858 0 590144 280320 75120 71 857
859 0 589888 280224 75120 32 858
860 0 589632 280256 75120 80 859
861 0 589376 280320 75120 101 860
862 0 589280 280384 75120 51 861
863 0 590816 279232 75440 136 853
864 0 590656 279072 75560 148 863
865 0 590528 278880 75680 198 864
866 0 590464 278656 75800 186 865
867 0 590464 278560 75840 217 866
868 0 590848 278496 75760 290 867
869 0 591040 278592 75920 227 868
870 0 591232 278720 76040 186 869
871 0 591488 278624 76080 80 870
872 0 591680 278496 76280 80 871
873 0 592160 278624 76480 60 872
874 0 592160 278496 76720 32 873
875 0 592032 278304 76920 32 874
876 0 591776 278304 76960 64 875
877 0 591520 278240 76960 71 876
878 0 591328 278080 76800 102 877
879 0 591168 278048 76560 45 878
880 0 590976 277952 76360 101 879
881 0 590848 277536 76200 75 880
882 0 590944 277408 75960 32 881
883 0 591104 277248 75800 90 882
884 0 591296 277088 75760 71 883
885 0 591520 276896 75760 80 884
886 0 591552 276864 75800 60 885
887 0 590400 278400 76040 200 867
888 0 590400 278144 76120 148 887
889 0 590368 277888 76080 86 888
890 0 590336 277696 75880 51 889
891 0 590336 277440 75800 96 890
892 0 590336 277184 75760 86 891
893 0 590336 276960 75600 90 892
894 0 590432 276768 75400 32 893
895 0 590592 276640 75240 51 894
896 0 590784 276544 75040 90 895
897 0 590944 276576 74840 51 896
898 0 591200 276576 74760 107 897
899 0 591456 276544 74720 102 898
900 0 591712 276512 74680 75 899
901 0 591968 276448 74600 75 900
902 0 592224 276448 74600 32 901
903 0 592288 276288 74800 75 902
904 0 592288 276128 75000 51 903
905 0 592224 275872 75080 75 904
906 0 592128 275648 75200 86 905
907 0 592096 275424 75320 40 906
908 0 592192 275168 75360 40 907
909 0 592448 275072 75360 51 908
910 0 592640 275168 75560 45 909
911 0 592864 275200 75680 71 910
912 0 593120 275264 75760 60 911
913 0 593152 275296 75800 51 912
914 0 591328 280480 75760 163 848
915 0 591200 280544 76000 164 914
916 0 591136 280480 76240 108 915
917 0 591072 280448 76480 101 916
918 0 590912 280448 76680 122 917
919 0 590784 280544 76880 163 918
920 0 590688 280672 77080 248 919
921 0 590688 280928 77080 203 920
922 0 590848 281152 77040 183 921
923 0 591040 281344 76960 217 922
924 0 591104 281600 76840 153 923
925 0 591168 281824 76720 128 924
926 0 591168 282080 76760 164 925
927 0 591136 282336 76840 160 926
928 0 591072 282592 76920 120 927
929 0 591072 282816 77040 156 928
930 0 591008 282976 77240 202 929
931 0 590944 283104 77320 186 930
932 0 591072 283360 77320 139 931
933 0 591264 283584 77320 122 932
934 0 591456 283776 77280 120 933
935 0 591648 283968 77280 131 934
936 0 591904 284032 77280 96 935
937 0 592160 284160 77320 107 936
938 0 592416 284256 77320 96 937
939 0 592640 284384 77320 32 938
940 0 592672 284544 77320 45 939
941 0 592480 284672 77440 51 940
942 0 592224 284672 77440 51 941
943 0 592000 284672 77560 32 942
944 0 591840 284544 77760 71 943
945 0 591776 284384 77960 60 944
946 0 591712 284192 78160 40 945
947 0 591808 284064 78360 40 946
948 0 592032 284064 78520 51 947
949 0 592288 284032 78600 51 948
950 0 592544 284032 78600 40 949
951 0 592800 284032 78640 40 950
952 0 593056 283968 78640 40 951
953 0 593280 283840 78640 40 952
954 0 593504 283808 78760 32 953
955 0 593696 283808 78880 32 954
956 0 592832 284768 77320 102 940
957 0 592864 285024 77320 64 956
958 0 593024 285248 77320 196 957
959 0 593024 285280 77320 196 958
960 0 593248 285280 77160 139 959
961 0 593504 285312 77280 178 960
962 0 593696 285248 77440 124 961
963 0 593856 285056 77520 98 962
964 0 593888 284832 77640 32 963
965 0 593856 284640 77800 71 964
966 0 593696 284480 77960 81 965
967 0 593472 284352 78040 60 966
968 0 593056 285504 77520 168 959
969 0 593120 285632 77760 124 968
970 0 593216 285632 77880 120 969
971 0 593056 285792 78000 197 970
972 0 592800 285856 78040 150 971
973 0 592576 286016 78040 136 972
974 0 592320 286048 78040 124 973
975 0 592064 286144 78000 51 974
976 0 591840 286144 77880 51 975
977 0 591584 286240 77840 75 976
978 0 591360 286432 77840 120 977
979 0 591104 286560 77840 102 978
980 0 593472 285696 77920 98 970
981 0 593696 285824 77920 81 980
982 0 593920 285984 77920 124 981
983 0 594176 286080 77920 101 982
984 0 594368 286272 77920 150 983
985 0 594400 286304 77920 150 984
986 0 594432 286336 77920 150 985
987 0 594528 286272 78160 32 986
988 0 594752 286560 78120 32 987
989 0 595008 286528 78080 32 988
990 0 594656 286496 77840 164 986
991 0 594816 286656 77720 139 990
992 0 595072 286720 77720 202 991
993 0 595264 286720 77520 128 992
994 0 595456 286720 77320 131 993
995 0 595712 286656 77320 102 994
996 0 595872 286528 77400 98 995
997 0 594208 286496 77880 156 985
998 0 594144 286592 77880 178 997
999 0 594048 286560 78280 32 998
1000 0 593824 286304 78360 32 999
1001 0 593472 286464 78240 32 1000
1002 0 593920 286976 78640 32 999
1003 0 593792 287168 78760 32 1002
1004 0 593952 287360 78400 32 1003
1005 0 594272 287616 78440 32 1004
1006 0 593952 286560 77720 104 998
1007 0 593824 286400 77520 32 1006
1008 0 593760 286464 77280 90 1007
1009 0 593792 286464 77000 40 1008
1010 0 593888 286464 76760 98 1009
1011 0 593888 286624 76520 45 1010
1012 0 593920 286784 76320 122 1011
1013 0 594112 286976 76280 107 1012
1014 0 594208 287232 76320 75 1013
1015 0 594208 287296 76320 75 1014
1016 0 590752 283296 77440 140 931
1017 0 590592 283328 77640 107 1016
1018 0 590528 283328 77920 64 1017
1019 0 590496 283232 78160 45 1018
1020 0 590560 283264 78400 75 1019
1021 0 590688 283392 78640 124 1020
1022 0 590816 283520 78880 166 1021
1023 0 590944 283616 79080 200 1022
1024 0 590944 283744 79320 186 1023
1025 0 590976 283872 79560 154 1024
1026 0 590880 284000 79800 51 1025
1027 0 590752 284192 80000 137 1026
1028 0 590656 284256 80120 208 1027
1029 0 590432 284384 80080 124 1028
1030 0 590240 284576 80080 226 1029
1031 0 590080 284384 80160 178 1030
1032 0 589888 284224 80200 163 1031
1033 0 589632 284224 80200 115 1032
1034 0 589376 284128 80200 279 1033
1035 0 589120 284128 80200 189 1034
1036 0 588864 284128 80120 102 1035
1037 0 588800 284064 80040 81 1036
1038 0 590080 284704 79880 163 1030
1039 0 589856 284672 79760 60 1038
1040 0 589696 284672 79720 71 1039
1041 0 589536 284832 79920 86 1040
1042 0 589376 284992 80080 32 1041
1043 0 589216 285152 80240 75 1042
1044 0 589024 285248 80440 60 1043
1045 0 588992 285280 80480 32 1044
1046 0 589536 284736 79520 32 1040
1047 0 589408 284896 79320 96 1046
1048 0 589408 284992 79080 64 1047
1049 0 589376 285088 78840 51 1048
1050 0 589376 285248 78640 51 1049
1051 0 589376 285120 78400 40 1050
1052 0 589536 285088 78160 75 1051
1053 0 589696 284992 77960 60 1052
1054 0 589856 285024 77720 75 1053
1055 0 590048 285088 77560 71 1054
1056 0 589952 285248 77360 75 1055
1057 0 590656 284224 80400 108 1028
1058 0 590688 284160 80680 131 1057
1059 0 590784 284128 80920 154 1058
1060 0 590912 283968 81120 140 1059
1061 0 591072 283808 81320 86 1060
1062 0 591136 283744 81440 141 1061
1063 0 591392 283392 81280 32 1062
1064 0 591616 283168 81440 75 1063
1065 0 591552 282944 81280 51 1064
1066 0 591392 282752 81200 40 1065
1067 0 591360 282560 81000 96 1066
1068 0 591264 282496 80760 81 1067
1069 0 591264 282496 80720 81 1068
1070 0 591232 282240 80640 75 1069
1071 0 591168 281984 80640 81 1070
1072 0 591104 281728 80680 51 1071
1073 0 591008 281472 80680 51 1072
1074 0 591264 282752 80680 71 1069
1075 0 591328 282912 80480 40 1074
1076 0 591296 283136 80360 107 1075
1077 0 591200 283360 80200 75 1076
1078 0 591136 283424 80040 71 1077
1079 0 591264 283616 81680 86 1062
1080 0 591424 283456 81840 75 1079
1081 0 591584 283296 82040 120 1080
1082 0 591712 283168 82160 86 1081
1083 0 591904 283360 82200 75 1082
1084 0 592096 283552 82280 60 1083
1085 0 592320 283712 82280 40 1084
1086 0 592544 283872 82320 60 1085
1087 0 592704 284032 82440 60 1086
1088 0 592864 284224 82560 75 1087
1089 0 593056 284416 82600 32 1088
1090 0 593312 284512 82600 32 1089
1091 0 593568 284608 82560 81 1090
1092 0 593792 284736 82520 91 1091
1093 0 593984 284928 82400 40 1092
1094 0 594240 284992 82400 60 1093
1095 0 594464 285088 82320 60 1094
1096 0 594688 285152 82200 45 1095
1097 0 594752 285248 81960 45 1096
1098 0 594752 285248 81920 51 1097
1099 0 594770.75 285238.9 81840 -1 1098
1100 0 594704.9 285208.06 81720 -1 1099
1101 0 594710.25 285164.44 81600 -1 1100
1102 0 594760.44 285134.53 81520 -1 1101
1103 0 594807.44 285155.16 81400 -1 1102
1104 0 594909.94 285165.62 81280 -1 1103
1105 0 594991.5 285261.62 81200 -1 1104
1106 0 595114.4 285349 81120 -1 1105
1107 0 595134.9 285439.7 81040 -1 1106
1108 0 591872 283008 82320 102 1082
1109 0 591968 282816 82480 134 1108
1110 0 592000 282624 82640 75 1109
1111 0 592000 282432 82840 102 1110
1112 0 592032 282272 83080 40 1111
1113 0 592096 282112 83320 40 1112
1114 0 592160 281920 83520 32 1113
1115 0 592320 281856 83720 91 1114
1116 0 592384 281824 83800 120 1115
1117 0 592256 281568 83880 120 1116
1118 0 592096 281440 84040 203 1117
1119 0 591840 281504 84040 163 1118
1120 0 591680 281376 83880 210 1119
1121 0 591456 281248 83800 139 1120
1122 0 591200 281216 83720 136 1121
1123 0 590976 281088 83680 81 1122
1124 0 590784 280960 83560 128 1123
1125 0 590560 280896 83400 128 1124
1126 0 590304 280800 83280 124 1125
1127 0 590144 280576 83280 163 1126
1128 0 589952 280416 83200 80 1127
1129 0 589856 280192 83280 98 1128
1130 0 589696 280064 83440 128 1129
1131 0 589504 279936 83560 140 1130
1132 0 589248 280032 83560 156 1131
1133 0 589248 280288 83600 90 1132
1134 0 589248 280512 83480 45 1133
1135 0 589248 280672 83280 98 1134
1136 0 589216 280864 83080 71 1135
1137 0 592640 281856 83880 124 1116
1138 0 592864 281760 83960 122 1137
1139 0 592960 281728 84000 124 1138
1140 0 592992 281984 84000 60 1139
1141 0 593120 282208 84080 160 1140
1142 0 593312 282368 84160 212 1141
1143 0 593568 282432 84240 198 1142
1144 0 593824 282432 84280 154 1143
1145 0 594048 282368 84120 32 1144
1146 0 594240 282240 84120 32 1145
1147 0 593120 281600 84000 108 1139
1148 0 593248 281536 84240 134 1147
1149 0 593472 281408 84360 107 1148
1150 0 593664 281216 84440 60 1149
1151 0 593856 281184 84640 32 1150
1152 0 594016 281216 84840 45 1151
1153 0 594016 281216 84880 32 1152
1154 0 593280 281408 83920 81 1147
1155 0 593248 281152 83920 107 1154
1156 0 593184 280896 83920 101 1155
1157 0 593056 280672 83840 172 1156
1158 0 593024 280608 83800 217 1157
1159 0 593056 280512 84040 101 1158
1160 0 593312 280576 84120 32 1159
1161 0 593408 280608 83960 32 1160
1162 0 593024 280416 84280 153 1159
1163 0 593024 280416 84560 150 1162
1164 0 592864 280288 84720 51 1163
1165 0 592864 280032 84760 32 1164
1166 0 592864 279968 84760 32 1165
1167 0 592928 280352 83760 156 1158
1168 0 592928 280096 83840 140 1167
1169 0 592800 279840 83880 172 1168
1170 0 592608 279648 83920 120 1169
1171 0 592608 279456 84080 175 1170
1172 0 592416 279456 84080 90 1171
1173 0 592224 279456 84280 32 1172
1174 0 592032 279648 84320 64 1173
1175 0 591968 279776 84320 75 1174
1176 0 592256 279328 83920 32 1172
1177 0 592096 279168 83760 51 1176
1178 0 591904 278976 83720 60 1177
1179 0 591744 278816 83560 60 1178
1180 0 591520 278688 83520 32 1179
1181 0 591328 278528 83400 96 1180
1182 0 591136 278304 83400 71 1181
1183 0 590880 278240 83360 80 1182
1184 0 590624 278240 83360 120 1183
1185 0 590464 278048 83400 60 1184
1186 0 592832 279328 84160 120 1171
1187 0 593056 279200 84160 120 1186
1188 0 593312 279104 84200 107 1187
1189 0 593568 279104 84240 102 1188
1190 0 593600 279104 84240 102 1189
1191 0 593792 278944 84320 80 1190
1192 0 593952 278784 84440 51 1191
1193 0 594208 278720 84480 40 1192
1194 0 594432 278592 84560 51 1193
1195 0 594656 278464 84640 80 1194
1196 0 594720 278400 84680 60 1195
1197 0 593600 279360 84120 128 1190
1198 0 593600 279488 84080 150 1197
1199 0 593824 279488 83960 51 1198
1200 0 594080 279488 83840 51 1199
1201 0 594304 279520 83680 104 1200
1202 0 593664 279744 84080 80 1198
1203 0 593792 279968 84080 80 1202
1204 0 593952 280128 84200 139 1203
1205 0 593984 280288 84400 98 1204
1206 0 593888 280256 84640 101 1205
1207 0 593824 280224 84800 60 1206
1208 0 590528 280576 77240 237 920
1209 0 590304 280448 77360 207 1208
1210 0 590144 280288 77560 175 1209
1211 0 589888 280256 77560 148 1210
1212 0 589728 280192 77360 120 1211
1213 0 589472 280160 77360 60 1212
1214 0 589216 280032 77360 64 1213
1215 0 589088 280000 77400 71 1214
1216 0 590144 280224 77640 134 1210
1217 0 589984 280128 77840 141 1216
1218 0 589792 279968 78000 108 1217
1219 0 589664 279808 78200 75 1218
1220 0 589664 279744 78480 102 1219
1221 0 589664 279744 78520 107 1220
1222 0 589664 279456 78520 32 1221
1223 0 589376 279424 78560 32 1222
1224 0 589376 279424 78600 32 1223
1225 0 589664 279744 78800 122 1221
1226 0 589568 279680 79040 120 1225
1227 0 589600 279744 79280 150 1226
1228 0 589856 279840 79280 164 1227
1229 0 590048 279968 79400 224 1228
1230 0 590048 280160 79600 200 1229
1231 0 590016 280288 79840 64 1230
1232 0 590016 280352 80120 64 1231
1233 0 590112 280480 80360 51 1232
1234 0 590112 280512 80400 32 1233
1235 0 589472 279648 78080 137 1219
1236 0 589312 279424 78080 160 1235
1237 0 589088 279360 78200 101 1236
1238 0 588928 279200 78400 124 1237
1239 0 588768 279040 78600 45 1238
1240 0 588608 278880 78800 160 1239
1241 0 588448 278688 78880 208 1240
1242 0 588320 278560 79080 208 1241
1243 0 588512 278624 79240 60 1242
1244 0 588672 278624 79440 81 1243
1245 0 588896 278720 79560 32 1244
1246 0 589120 278560 79560 45 1245
1247 0 589184 278496 79560 71 1246
1248 0 589216 278240 79560 32 1247
1249 0 589152 277984 79560 71 1248
1250 0 588992 277760 79560 60 1249
1251 0 588928 277504 79520 60 1250
1252 0 588928 277312 79320 102 1251
1253 0 588960 277152 79080 120 1252
1254 0 589088 276992 78920 124 1253
1255 0 589088 276736 78920 81 1254
1256 0 589120 276480 78920 108 1255
1257 0 589152 276224 78920 60 1256
1258 0 589152 275968 78920 86 1257
1259 0 589024 275744 78960 136 1258
1260 0 588896 275520 78960 108 1259
1261 0 588864 275264 78880 60 1260
1262 0 588768 275008 78920 32 1261
1263 0 588672 274784 79000 32 1262
1264 0 588800 274560 79000 75 1263
1265 0 588960 274400 79120 60 1264
1266 0 589152 274336 79320 122 1265
1267 0 589376 274336 79440 51 1266
1268 0 589600 274368 79560 75 1267
1269 0 589312 278560 79800 115 1247
1270 0 589376 278592 80040 135 1269
1271 0 589440 278656 80280 98 1270
1272 0 589600 278816 80480 71 1271
1273 0 589760 278880 80680 150 1272
1274 0 589920 278752 80880 107 1273
1275 0 590048 278688 81000 137 1274
1276 0 589984 278304 81440 32 1275
1277 0 590112 278016 81440 32 1276
1278 0 590304 278656 81000 168 1275
1279 0 590560 278656 81000 128 1278
1280 0 590624 278720 81080 101 1279
1281 0 590848 279072 80440 40 1280
1282 0 590560 279200 80480 32 1281
1283 0 590784 278720 81280 32 1280
1284 0 590944 278496 81160 124 1283
1285 0 590848 278272 81720 128 1284
1286 0 591104 278272 81800 131 1285
1287 0 591360 278240 81800 154 1286
1288 0 591616 278240 81800 128 1287
1289 0 591776 278240 81800 128 1288
1290 0 591712 278496 81760 160 1289
1291 0 591552 278720 81720 136 1290
1292 0 591360 278912 81680 128 1291
1293 0 591360 279168 81720 75 1292
1294 0 591392 279424 81760 51 1293
1295 0 591424 279616 81920 40 1294
1296 0 591456 279808 81760 60 1295
1297 0 591424 280032 81760 64 1296
1298 0 592000 278112 81760 102 1289
1299 0 592224 278144 81560 75 1298
1300 0 592480 278144 81560 75 1299
1301 0 592736 278144 81560 120 1300
1302 0 592992 278208 81560 124 1301
1303 0 593216 278144 81440 128 1302
1304 0 593280 277920 81280 181 1303
1305 0 593472 277728 81360 139 1304
1306 0 593408 277472 81440 120 1305
1307 0 593344 277216 81440 91 1306
1308 0 593248 276992 81320 60 1307
1309 0 593184 276800 81360 75 1308
1310 0 593408 278208 81360 136 1303
1311 0 593472 278432 81520 60 1310
1312 0 593504 278656 81640 80 1311
1313 0 593568 278912 81640 64 1312
1314 0 593728 279072 81680 60 1313
1315 0 593664 278208 81360 45 1310
1316 0 593920 278240 81320 186 1315
1317 0 594176 278208 81320 219 1316
1318 0 594240 278272 81320 229 1317
1319 0 594400 278144 81480 181 1318
1320 0 594656 278176 81560 221 1319
1321 0 594848 278048 81400 157 1320
1322 0 594976 277856 81240 115 1321
1323 0 595168 277664 81200 104 1322
1324 0 595392 277504 81160 86 1323
1325 0 595584 277440 80960 164 1324
1326 0 595840 277376 80840 150 1325
1327 0 596064 277216 80760 107 1326
1328 0 596096 277184 80800 86 1327
1329 0 595072 278048 81560 101 1321
1330 0 595328 278080 81480 107 1329
1331 0 595456 278304 81440 128 1330
1332 0 595552 278560 81560 80 1331
1333 0 595648 278816 81680 45 1332
1334 0 594400 278304 81080 148 1318
1335 0 594464 278208 80840 75 1334
1336 0 594464 278176 80560 108 1335
1337 0 594464 278176 80480 101 1336
1338 0 594688 278176 80280 64 1337
1339 0 594816 278304 80080 51 1338
1340 0 594976 278112 80040 60 1339
1341 0 595136 278016 79920 64 1340
1342 0 594304 278336 80280 80 1337
1343 0 594080 278304 80120 51 1342
1344 0 594016 278272 79880 51 1343
1345 0 594112 278112 79640 75 1344
1346 0 594240 277952 79440 51 1345
1347 0 594240 277728 79240 51 1346
1348 0 594144 277472 79120 71 1347
1349 0 593984 277312 79000 51 1348
1350 0 593792 277152 78960 80 1349
1351 0 593632 276928 78960 40 1350
1352 0 593536 276672 78960 60 1351
1353 0 593408 276448 78960 40 1352
1354 0 593280 276224 78960 51 1353
1355 0 593088 276000 78960 32 1354
1356 0 592896 275808 78960 45 1355
1357 0 592864 275776 78960 45 1356
1358 0 588256 278528 79160 210 1242
1359 0 588096 278336 79280 221 1358
1360 0 587968 278144 79440 200 1359
1361 0 587872 278048 79680 186 1360
1362 0 587904 277952 79920 178 1361
1363 0 587968 277888 80160 204 1362
1364 0 588000 277728 80400 202 1363
1365 0 587968 277568 80640 217 1364
1366 0 587776 277440 80840 181 1365
1367 0 587552 277344 81000 150 1366
1368 0 587392 277216 81200 175 1367
1369 0 587392 276992 81400 200 1368
1370 0 587360 276800 81560 200 1369
1371 0 587168 276608 81560 175 1370
1372 0 587104 276352 81640 163 1371
1373 0 587008 276128 81760 186 1372
1374 0 586976 275872 81840 150 1373
1375 0 586976 275648 82000 139 1374
1376 0 587008 275392 82080 175 1375
1377 0 586976 275136 82200 160 1376
1378 0 586976 274880 82200 150 1377
1379 0 586912 274624 82160 80 1378
1380 0 586912 274368 82160 189 1379
1381 0 586944 274368 82200 190 1380
1382 0 586944 274368 82480 102 1381
1383 0 586944 274464 82720 102 1382
1384 0 586944 274496 83000 122 1383
1385 0 586944 274592 83240 90 1384
1386 0 587040 274656 83480 190 1385
1387 0 587264 274784 83640 175 1386
1388 0 587520 274848 83720 178 1387
1389 0 587680 274880 83920 196 1388
1390 0 587840 274944 84120 163 1389
1391 0 588000 274944 84320 163 1390
1392 0 588256 274976 84360 200 1391
1393 0 588512 275040 84320 237 1392
1394 0 588768 275040 84320 172 1393
1395 0 589024 274944 84360 209 1394
1396 0 589248 274784 84280 192 1395
1397 0 589344 274752 84040 175 1396
1398 0 589536 274784 83880 163 1397
1399 0 589664 274688 83680 156 1398
1400 0 589824 274528 83480 107 1399
1401 0 589984 274368 83280 96 1400
1402 0 590080 274176 83120 86 1401
1403 0 590112 273920 83120 86 1402
1404 0 590208 273664 83120 185 1403
1405 0 590432 273536 83120 163 1404
1406 0 590656 273376 83120 122 1405
1407 0 590880 273248 83000 120 1406
1408 0 591136 273248 83000 86 1407
1409 0 591392 273152 83000 91 1408
1410 0 591648 273120 83000 143 1409
1411 0 591840 273536 82760 32 1410
1412 0 592064 273536 83040 32 1411
1413 0 591840 273792 83080 32 1412
1414 0 591776 273792 83080 32 1413
1415 0 591744 273056 83000 108 1410
1416 0 592000 272992 82960 178 1415
1417 0 592256 272896 82960 172 1416
1418 0 592512 272864 82880 107 1417
1419 0 592768 272768 82920 32 1418
1420 0 592992 272672 82800 98 1419
1421 0 593248 272576 82800 108 1420
1422 0 593472 272416 82800 124 1421
1423 0 593664 272224 82680 75 1422
1424 0 593824 272032 82560 101 1423
1425 0 593888 271872 82360 101 1424
1426 0 593856 271808 82120 134 1425
1427 0 593824 271744 81880 128 1426
1428 0 593824 271584 81680 75 1427
1429 0 593920 271392 81480 90 1428
1430 0 593888 271264 81360 98 1429
1431 0 594208 271264 80960 32 1430
1432 0 594208 271360 80960 32 1431
1433 0 593760 271008 81320 115 1430
1434 0 593664 270752 81320 124 1433
1435 0 593472 270528 81320 154 1434
1436 0 593344 270304 81320 128 1435
1437 0 593312 270048 81320 141 1436
1438 0 593344 269824 81440 172 1437
1439 0 593408 269568 81320 104 1438
1440 0 593536 269408 81120 90 1439
1441 0 593696 269248 80920 81 1440
1442 0 593728 269216 80880 86 1441
1443 0 593536 268992 80920 32 1442
1444 0 593184 269120 80880 32 1443
1445 0 593120 269024 80840 32 1444
1446 0 593824 269120 80760 96 1442
1447 0 593888 269024 80920 128 1446
1448 0 594112 268896 81000 102 1447
1449 0 594336 268704 81000 40 1448
1450 0 594528 268512 81040 51 1449
1451 0 594752 268384 81120 60 1450
1452 0 595008 268352 81120 51 1451
1453 0 595264 268288 81120 75 1452
1454 0 595520 268192 81120 96 1453
1455 0 595744 268032 81040 60 1454
1456 0 595968 267968 81000 81 1455
1457 0 593888 268928 81200 122 1447
1458 0 593824 268800 81440 156 1457
1459 0 593696 268576 81480 153 1458
1460 0 593696 268320 81480 163 1459
1461 0 593632 268064 81520 141 1460
1462 0 593440 267904 81560 136 1461
1463 0 593280 267712 81720 32 1462
1464 0 593120 267552 81880 60 1463
1465 0 592960 267392 82040 32 1464
1466 0 592832 267168 82080 32 1465
1467 0 593024 267008 82160 80 1466
1468 0 593888 269152 80520 32 1446
1469 0 593888 269056 80280 60 1468
1470 0 593952 269024 80040 81 1469
1471 0 594112 269056 79800 91 1470
1472 0 594272 269056 79600 108 1471
1473 0 594432 269088 79400 104 1472
1474 0 594528 269088 79160 101 1473
1475 0 594656 269056 78920 81 1474
1476 0 594816 269056 78720 51 1475
1477 0 594848 269088 78680 45 1476
1478 0 594656 269248 78560 51 1477
1479 0 594464 269440 78560 32 1478
1480 0 594336 269632 78760 32 1479
1481 0 594176 269792 78960 32 1480
1482 0 594144 269856 79200 32 1481
1483 0 594144 269888 79320 45 1482
1484 0 595008 269248 78520 40 1477
1485 0 595168 269408 78320 75 1484
1486 0 595360 269504 78120 80 1485
1487 0 595616 269504 78000 91 1486
1488 0 595872 269504 77880 60 1487
1489 0 596128 269440 77840 51 1488
1490 0 596384 269440 77840 60 1489
1491 0 596608 269536 77760 45 1490
1492 0 596768 269696 77600 81 1491
1493 0 596960 269792 77440 75 1492
1494 0 597216 269792 77400 80 1493
1495 0 597472 269792 77400 40 1494
1496 0 597728 269792 77400 51 1495
1497 0 597984 269760 77400 40 1496
1498 0 598176 269728 77360 80 1497
1499 0 592768 272768 83040 45 1419
1500 0 592960 272960 83040 80 1499
1501 0 593120 273184 83000 40 1500
1502 0 593216 273408 82840 51 1501
1503 0 593344 273568 82680 45 1502
1504 0 593376 273760 82520 51 1503
1505 0 593408 274016 82440 40 1504
1506 0 593568 274240 82480 40 1505
1507 0 593632 274336 82560 51 1506
1508 0 592896 272640 83200 86 1499
1509 0 593216 272512 83280 104 1508
1510 0 593472 272480 83280 104 1509
1511 0 593728 272480 83320 80 1510
1512 0 593984 272480 83320 124 1511
1513 0 594208 272416 83200 136 1512
1514 0 594464 272416 83120 153 1513
1515 0 594720 272448 83080 197 1514
1516 0 594944 272416 82960 186 1515
1517 0 595200 272320 82920 160 1516
1518 0 595392 272512 83000 80 1517
1519 0 595584 272704 83080 75 1518
1520 0 595776 272928 83080 80 1519
1521 0 595904 273120 82960 120 1520
1522 0 596032 273344 82840 102 1521
1523 0 596128 273600 82720 81 1522
1524 0 596160 273856 82640 107 1523
1525 0 596288 274080 82560 120 1524
1526 0 596384 274304 82440 115 1525
1527 0 596512 274496 82320 122 1526
1528 0 596672 274688 82240 124 1527
1529 0 596736 274912 82080 140 1528
1530 0 596864 275072 81920 124 1529
1531 0 597024 275296 81880 107 1530
1532 0 597216 275520 81880 108 1531
1533 0 597312 275776 81840 107 1532
1534 0 597344 276032 81800 120 1533
1535 0 597344 276288 81800 139 1534
1536 0 597344 276352 81800 153 1535
1537 0 597152 276480 82000 75 1536
1538 0 596992 276480 82200 32 1537
1539 0 596832 276480 82400 32 1538
1540 0 596608 276480 82520 45 1539
1541 0 596448 276608 82680 81 1540
1542 0 596256 276800 82680 71 1541
1543 0 596032 276928 82560 32 1542
1544 0 595872 276928 82360 96 1543
1545 0 595616 277056 82280 60 1544
1546 0 595552 277088 82200 32 1545
1547 0 597440 276576 81640 81 1536
1548 0 597440 276832 81640 107 1547
1549 0 597536 277088 81680 102 1548
1550 0 597600 277248 81880 51 1549
1551 0 597760 277408 82000 40 1550
1552 0 597952 277600 82040 40 1551
1553 0 598144 277792 82040 91 1552
1554 0 598368 277920 82040 120 1553
1555 0 598464 277920 82040 128 1554
1556 0 598464 277952 81760 75 1555
1557 0 598592 278080 81520 60 1556
1558 0 598688 278272 81360 81 1557
1559 0 598720 278528 81360 51 1558
1560 0 598688 278752 81240 51 1559
1561 0 598656 279008 81240 75 1560
1562 0 598688 279264 81240 64 1561
1563 0 598656 279488 81120 45 1562
1564 0 598560 279584 81000 71 1563
1565 0 598624 277952 82240 185 1555
1566 0 598720 277856 82280 200 1565
1567 0 598560 277696 82440 75 1566
1568 0 598592 277472 82560 32 1567
1569 0 598784 277280 82600 120 1568
1570 0 598976 277088 82600 104 1569
1571 0 599104 276864 82600 75 1570
1572 0 599040 276672 82440 115 1571
1573 0 599040 276416 82480 140 1572
1574 0 599104 276160 82480 120 1573
1575 0 599296 275968 82440 80 1574
1576 0 599552 275968 82440 40 1575
1577 0 599808 275904 82480 80 1576
1578 0 600064 275904 82480 40 1577
1579 0 600288 275744 82480 71 1578
1580 0 600544 275744 82400 86 1579
1581 0 600640 275744 82400 80 1580
1582 0 598944 277728 82280 115 1566
1583 0 599200 277600 82280 128 1582
1584 0 599456 277504 82240 175 1583
1585 0 599712 277440 82240 181 1584
1586 0 599840 277600 82400 166 1585
1587 0 599808 277856 82440 163 1586
1588 0 599808 278112 82400 237 1587
1589 0 599744 278368 82400 107 1588
1590 0 599616 278624 82360 64 1589
1591 0 599392 278752 82240 122 1590
1592 0 599136 278816 82240 134 1591
1593 0 598912 278816 82080 104 1592
1594 0 598688 278944 81960 75 1593
1595 0 598432 278944 81920 60 1594
1596 0 598400 278944 81880 40 1595
1597 0 599840 277312 82160 163 1585
1598 0 600128 277408 82320 32 1597
1599 0 600384 277216 82080 32 1598
1600 0 600320 277280 81800 32 1599
1601 0 600256 277664 82400 32 1598
1602 0 600416 277664 82840 32 1601
1603 0 600960 278144 82560 32 1602
1604 0 601120 278112 82040 32 1603
1605 0 6e+05 277120 82040 156 1597
1606 0 600160 276928 82160 141 1605
1607 0 600352 276736 82160 120 1606
1608 0 600512 276512 82080 102 1607
1609 0 600704 276320 81960 91 1608
1610 0 600864 276128 81880 71 1609
1611 0 600928 275904 81720 101 1610
1612 0 600928 275680 81600 81 1611
1613 0 600864 275488 81400 71 1612
1614 0 600864 275456 81120 71 1613
1615 0 600800 275424 80880 108 1614
1616 0 600704 275584 80680 71 1615
1617 0 600608 275744 80480 51 1616
1618 0 600448 275904 80360 40 1617
1619 0 600192 275904 80280 71 1618
1620 0 595232 272288 82920 156 1517
1621 0 595424 272128 82960 124 1620
1622 0 595648 271968 82920 148 1621
1623 0 595904 271936 82920 153 1622
1624 0 596160 271936 82920 172 1623
1625 0 596384 271808 82880 175 1624
1626 0 596608 271648 82840 172 1625
1627 0 596864 271584 82840 186 1626
1628 0 597120 271520 82840 164 1627
1629 0 597344 271328 82800 96 1628
1630 0 597600 271264 82800 60 1629
1631 0 597856 271264 82800 80 1630
1632 0 598112 271328 82800 136 1631
1633 0 598016 271520 82600 71 1632
1634 0 598144 271520 82360 98 1633
1635 0 598240 271520 82120 237 1634
1636 0 598336 271424 81880 178 1635
1637 0 598464 271264 81680 134 1636
1638 0 598656 271168 81480 160 1637
1639 0 598816 271264 81280 148 1638
1640 0 599008 271296 81200 128 1639
1641 0 599200 271360 81400 32 1640
1642 0 599360 271520 81560 64 1641
1643 0 599520 271648 81720 122 1642
1644 0 599680 271808 81840 60 1643
1645 0 599872 272000 81840 40 1644
1646 0 599968 272224 81760 80 1645
1647 0 599968 272384 81760 75 1646
1648 0 599168 271456 81040 128 1640
1649 0 599232 271616 80840 64 1648
1650 0 599104 271744 80640 32 1649
1651 0 598912 271808 80440 96 1650
1652 0 598784 272032 80400 210 1651
1653 0 598816 272064 80400 204 1652
1654 0 598624 272224 80520 163 1653
1655 0 598400 272320 80600 136 1654
1656 0 598144 272352 80640 98 1655
1657 0 597888 272384 80640 122 1656
1658 0 597728 272608 80640 166 1657
1659 0 597504 272768 80640 124 1658
1660 0 597312 272928 80760 60 1659
1661 0 597120 272960 80960 75 1660
1662 0 598976 272288 80400 122 1653
1663 0 599008 272544 80320 102 1662
1664 0 599136 272768 80280 71 1663
1665 0 599296 272928 80080 81 1664
1666 0 599488 273120 80080 124 1665
1667 0 599680 273312 80080 60 1666
1668 0 599936 273344 80120 163 1667
1669 0 600192 273440 80120 209 1668
1670 0 600352 273632 80080 178 1669
1671 0 600544 273792 80120 198 1670
1672 0 600800 273824 80160 270 1671
1673 0 600992 273856 80000 160 1672
1674 0 601216 273888 79960 86 1673
1675 0 601408 273728 80840 32 1674
1676 0 601472 273984 79920 40 1674
1677 0 601664 274112 79720 101 1676
1678 0 601792 274272 79560 124 1677
1679 0 601952 274432 79440 60 1678
1680 0 598336 271328 82760 163 1632
1681 0 598592 271328 82760 189 1680
1682 0 598816 271200 82680 202 1681
1683 0 599072 271200 82640 202 1682
1684 0 599328 271168 82600 163 1683
1685 0 599584 271168 82520 124 1684
1686 0 599840 271136 82480 124 1685
1687 0 600096 271168 82400 128 1686
1688 0 600288 271264 82200 96 1687
1689 0 600544 271264 82200 160 1688
1690 0 600768 271328 82080 166 1689
1691 0 600928 271456 81880 160 1690
1692 0 601088 271616 81680 135 1691
1693 0 601312 271552 81560 139 1692
1694 0 601536 271552 81440 148 1693
1695 0 601792 271616 81320 164 1694
1696 0 602048 271584 81240 136 1695
1697 0 602272 271584 81080 75 1696
1698 0 602528 271584 81000 175 1697
1699 0 602784 271584 80960 172 1698
1700 0 603040 271584 80920 166 1699
1701 0 603232 271520 80760 197 1700
1702 0 603424 271360 80600 150 1701
1703 0 603680 271360 80560 163 1702
1704 0 603904 271360 80440 214 1703
1705 0 604064 271680 80400 32 1704
1706 0 604000 271808 80640 32 1705
1707 0 603904 271808 80760 32 1706
1708 0 603936 271328 80400 214 1704
1709 0 604096 271200 80240 239 1708
1710 0 604224 271040 80040 229 1709
1711 0 604384 270912 79880 249 1710
1712 0 604576 270880 79720 226 1711
1713 0 604672 270752 79520 235 1712
1714 0 604768 270560 79320 189 1713
1715 0 604896 270400 79160 207 1714
1716 0 604896 270272 78920 244 1715
1717 0 604864 270176 78680 206 1716
1718 0 604832 270176 78400 208 1717
1719 0 604832 270144 78120 178 1718
1720 0 604800 270176 77840 178 1719
1721 0 604864 270432 77840 60 1720
1722 0 604864 270688 77840 64 1721
1723 0 604896 270912 77720 81 1722
1724 0 604896 271072 77520 124 1723
1725 0 604928 271264 77320 140 1724
1726 0 604992 271520 77240 166 1725
1727 0 605056 271744 77120 166 1726
1728 0 605056 271968 76920 128 1727
1729 0 605056 272128 76720 150 1728
1730 0 605120 272288 76520 175 1729
1731 0 605216 272480 76320 226 1730
1732 0 605312 272736 76360 166 1731
1733 0 605312 272992 76240 140 1732
1734 0 605312 273248 76200 64 1733
1735 0 605344 273504 76200 71 1734
1736 0 605344 273760 76200 40 1735
1737 0 605280 273952 76400 71 1736
1738 0 605120 274176 76400 40 1737
1739 0 604928 274304 76400 45 1738
1740 0 605376 272576 76080 153 1731
1741 0 605408 272512 75840 172 1740
1742 0 605376 272512 75560 204 1741
1743 0 605376 272576 75280 219 1742
1744 0 605408 272704 75040 181 1743
1745 0 605536 272608 74800 241 1744
1746 0 605632 272832 74680 263 1745
1747 0 605664 272992 74520 202 1746
1748 0 606176 272928 74440 32 1747
1749 0 606240 272960 73720 32 1748
1750 0 606112 272768 73600 32 1749
1751 0 606016 272256 73960 32 1750
1752 0 605664 272320 73920 32 1751
1753 0 605664 273088 74280 168 1747
1754 0 605536 273056 74040 197 1753
1755 0 605280 273088 73920 128 1754
1756 0 605056 273088 73720 107 1755
1757 0 604896 273088 73480 134 1756
1758 0 604800 273088 73240 90 1757
1759 0 604672 273088 73000 86 1758
1760 0 604512 273024 72800 71 1759
1761 0 604320 272960 72640 71 1760
1762 0 604192 272960 72400 32 1761
1763 0 604192 272960 72360 32 1762
1764 0 603936 272992 72440 40 1763
1765 0 603744 272896 72640 60 1764
1766 0 604352 273120 72160 51 1763
1767 0 604352 273280 72160 60 1766
1768 0 604192 273440 72000 148 1767
1769 0 604000 273536 71920 175 1768
1770 0 603957.3 273546.66 72000 138 1769
1771 0 603872 273568 72160 64 1770
1772 0 603680 273536 72320 80 1771
1773 0 603456 273408 72320 80 1772
1774 0 603264 273248 72480 107 1773
1775 0 603072 273056 72520 102 1774
1776 0 602976 272832 72600 80 1775
1777 0 602816 272640 72720 98 1776
1778 0 602784 272416 72880 115 1777
1779 0 602784 272320 72920 98 1778
1780 0 603872 273696 71720 98 1769
1781 0 603744 273888 71560 90 1780
1782 0 603680 274080 71400 86 1781
1783 0 603680 274240 71160 51 1782
1784 0 603552 274272 70960 32 1783
1785 0 604608 273280 72240 71 1767
1786 0 604864 273280 72240 75 1785
1787 0 605056 273280 72440 81 1786
1788 0 605216 273376 72520 122 1787
1789 0 605344 273600 72520 51 1788
1790 0 605344 273856 72520 71 1789
1791 0 605472 274112 72480 81 1790
1792 0 605632 274304 72440 71 1791
1793 0 605728 274560 72440 45 1792
1794 0 605696 274720 72440 51 1793
1795 0 605312 273344 72800 115 1788
1796 0 605504 273120 72760 98 1795
1797 0 605536 273056 72760 107 1796
1798 0 605792 273056 72840 96 1797
1799 0 606048 273184 72800 40 1798
1800 0 606144 273184 72680 32 1799
1801 0 605632 272864 72600 32 1797
1802 0 605760 272736 72400 75 1801
1803 0 605920 272512 72360 91 1802
1804 0 606144 272032 72520 32 1803
1805 0 606368 272064 72640 98 1804
1806 0 606464 272096 72640 108 1805
1807 0 604800 270048 77680 101 1720
1808 0 604736 269888 77480 150 1807
1809 0 604800 269728 77280 150 1808
1810 0 604896 269600 77080 124 1809
1811 0 605024 269440 76880 104 1810
1812 0 605056 269248 76720 140 1811
1813 0 605184 269056 76560 115 1812
1814 0 605344 268864 76480 136 1813
1815 0 605440 268800 76240 137 1814
1816 0 605408 268640 76040 186 1815
1817 0 605312 268544 75800 235 1816
1818 0 605280 268448 75560 219 1817
1819 0 605216 268448 75280 160 1818
1820 0 605120 268448 75040 208 1819
1821 0 605024 268384 74800 221 1820
1822 0 604800 268384 74600 196 1821
1823 0 604992 268320 74400 200 1822
1824 0 605152 268256 74160 181 1823
1825 0 605280 268256 73920 141 1824
1826 0 605376 268288 73680 140 1825
1827 0 605472 268288 73400 140 1826
1828 0 605536 268288 73120 150 1827
1829 0 605696 268256 72920 176 1828
1830 0 605856 268192 72720 51 1829
1831 0 606016 268288 72520 122 1830
1832 0 606112 268352 72280 104 1831
1833 0 606176 268448 72040 122 1832
1834 0 606304 268512 71800 96 1833
1835 0 606432 268544 71560 141 1834
1836 0 606464 268576 71280 122 1835
1837 0 606464 268544 71000 143 1836
1838 0 606368 268512 70760 115 1837
1839 0 606272 268512 70520 122 1838
1840 0 606176 268384 70320 157 1839
1841 0 606080 268384 70080 135 1840
1842 0 605920 268384 69880 120 1841
1843 0 605866.9 268238.47 69760 -1 1842
1844 0 605831.06 268151.8 69520 -1 1843
1845 0 605814.5 268146.62 69320 -1 1844
1846 0 605771.9 268156.7 69160 -1 1845
1847 0 605741.1 268187.22 69040 -1 1846
1848 0 605661.3 268222.06 68880 -1 1847
1849 0 605542.4 268258.16 68680 -1 1848
1850 0 605435.9 268324.88 68520 -1 1849
1851 0 605337.25 268397.06 68320 -1 1850
1852 0 605196.5 268415.03 68160 -1 1851
1853 0 605139.9 268389.75 68000 -1 1852
1854 0 605039.56 268497.88 67960 -1 1853
1855 0 605005.5 268639.88 67880 -1 1854
1856 0 604984.5 268826.03 67800 -1 1855
1857 0 604887.3 268815.78 67640 -1 1856
1858 0 604790.25 268714.12 67480 -1 1857
1859 0 604698.25 268694.38 67320 -1 1858
1860 0 604559.5 268912 67160 -1 1859
1861 0 604384.8 269360.3 67040 -1 1860
1862 0 603799.44 269615.88 67000 -1 1861
1863 0 602488.1 270329.44 67000 -1 1862
1864 0 602324 270895.62 67000 -1 1863
1865 0 602345.7 271190.56 66960 -1 1864
1866 0 602416.94 271584.1 66880 -1 1865
1867 0 602437.06 271949.8 66800 -1 1866
1868 0 602456.6 272125.1 66720 -1 1867
1869 0 602513.25 272391.2 66640 -1 1868
1870 0 602577.75 272606.78 66560 -1 1869
1871 0 602474.75 272854.3 66520 -1 1870
1872 0 602355 273059.38 66440 -1 1871
1873 0 602311.5 273149.28 66400 -1 1872
1874 0 602298.6 273239.84 66360 -1 1873
1875 0 602256 273489.38 66320 -1 1874
1876 0 602087 273720.94 66280 -1 1875
1877 0 601854.6 274156.03 66240 -1 1876
1878 0 601749.7 274559.88 66240 -1 1877
1879 0 601231.4 274936.4 66240 -1 1878
1880 0 601253.1 274903.7 66400 -1 1879
1881 0 601253.1 274903.7 66560 -1 1880
1882 0 601342.6 274892.53 66600 -1 1881
1883 0 601586.1 274497.25 66800 -1 1882
1884 0 601506.2 274113.66 66960 -1 1883
1885 0 601294.7 273716.62 67120 -1 1884
1886 0 601274.1 273627.7 67200 -1 1885
1887 0 600799.4 274849.75 66080 -1 1879
1888 0 600625.3 274831.97 66000 -1 1887
1889 0 600419.56 274835.25 65880 -1 1888
1890 0 599690.9 274882.2 65840 -1 1889
1891 0 599162.5 274761.4 65800 -1 1890
1892 0 599014.6 274681.94 65720 -1 1891
1893 0 598721.7 274644.66 65600 -1 1892
1894 0 598367.25 274681.7 65560 -1 1893
1895 0 597920.6 274669.56 65520 -1 1894
1896 0 597571.9 274487.62 65440 -1 1895
1897 0 597437.8 274394.78 65320 -1 1896
1898 0 597334.94 274383.88 65200 -1 1897
1899 0 597334.4 274383.3 65160 -1 1898
1900 0 597832 274202.88 65160 -1 1899
1901 0 597876.94 274166.94 65080 -1 1900
1902 0 597997.5 274121.06 65000 -1 1901
1903 0 598066.2 274109.4 64920 -1 1902
1904 0 598152 274147.7 64840 -1 1903
1905 0 598231 274174.06 64760 -1 1904
1906 0 598382.5 274182.34 64680 -1 1905
1907 0 598444.56 274050.72 64560 -1 1906
1908 0 597104.3 274420.38 65120 -1 1899
1909 0 597102.94 274369.75 65040 -1 1908
1910 0 596893.4 274344 65000 -1 1909
1911 0 596788.7 274357.34 64960 -1 1910
1912 0 596431.5 274544.5 64920 -1 1911
1913 0 595926 274588.66 64880 -1 1912
1914 0 595756 274746.25 64920 -1 1913
1915 0 595710.94 274784.03 64960 -1 1914
1916 0 595385.75 274418.94 64920 -1 1913
1917 0 595164 274353.16 64960 -1 1916
1918 0 594812.1 274337.56 65000 -1 1917
1919 0 594295.7 274456.53 65000 -1 1918
1920 0 594169 274464.4 64920 -1 1919
1921 0 594023.94 274428.22 64800 -1 1920
1922 0 594021.2 274484.62 64680 -1 1921
1923 0 594212.7 274448.38 65040 -1 1919
1924 0 594163.56 274405.8 65120 -1 1923
1925 0 594079 274362.5 65200 -1 1924
1926 0 593867.25 274348.7 65280 -1 1925
1927 0 593846.44 274341.88 65360 -1 1926
1928 0 593788.44 274361.06 65440 -1 1927
1929 0 593464.4 274357.6 65480 -1 1928
1930 0 593968.9 274380.8 65480 -1 1928
1931 0 594134.6 274369.06 65560 -1 1930
1932 0 594181.25 274322.03 65600 -1 1931
1933 0 594210.3 274286.06 65640 -1 1932
1934 0 594237.94 274279.3 65680 -1 1933
1935 0 594277.44 274258.9 65720 -1 1934
1936 0 598847.8 275025.47 65920 -1 1891
1937 0 598397.9 275342.25 65960 -1 1936
1938 0 597935.7 275619.7 66000 -1 1937
1939 0 597428.9 275796.25 65960 -1 1938
1940 0 597037.4 276006.88 65840 -1 1939
1941 0 596939.2 276062.4 65760 -1 1940
1942 0 596886.06 276105.8 65680 -1 1941
1943 0 596846.7 276127.06 65600 -1 1942
1944 0 596813.56 276232.72 65480 -1 1943
1945 0 596829.2 276459.44 65400 -1 1944
1946 0 596891.1 276581.1 65280 -1 1945
1947 0 597028.4 276663.53 65160 -1 1946
1948 0 597066.75 276740.22 65080 -1 1947
1949 0 596752.2 276946.16 65080 -1 1948
1950 0 596319.5 276906.25 65160 -1 1949
1951 0 596103.5 276963.06 65080 -1 1950
1952 0 597192.1 276852.94 64880 -1 1948
1953 0 597384.56 277000.22 64760 -1 1952
1954 0 597548.3 277062.5 64680 -1 1953
1955 0 597525.9 276894.06 64600 -1 1954
1956 0 597560.1 276729.7 64480 -1 1955
1957 0 597853.6 276541.94 64320 -1 1956
1958 0 598191.56 276386.06 64200 -1 1957
1959 0 598590.5 276354.94 64160 -1 1958
1960 0 598794.3 276354.06 64120 -1 1959
1961 0 597407 276532.62 64480 -1 1956
1962 0 597442.5 276278.94 64440 -1 1961
1963 0 597426.6 276198.06 64400 -1 1962
1964 0 601845.6 274595.16 66280 -1 1878
1965 0 602210.75 274742.62 66280 -1 1964
1966 0 602410.3 274742.38 66240 -1 1965
1967 0 602372.94 274796.56 66120 -1 1966
1968 0 602428.25 274885.34 66000 -1 1967
1969 0 602528.9 274904.44 65920 -1 1968
1970 0 602803.06 274997.88 65880 -1 1969
1971 0 603768.9 269773.7 66880 -1 1862
1972 0 603725 270043.5 66720 -1 1971
1973 0 603694.56 270110.44 66600 -1 1972
1974 0 603635.5 270114.34 66480 -1 1973
1975 0 603580.8 270247.6 66320 -1 1974
1976 0 603566.94 270281.25 66280 -1 1975
1977 0 603557.5 270369.5 66200 -1 1976
1978 0 603547.6 270457.53 66120 -1 1977
1979 0 603626.5 270527.5 66080 -1 1978
1980 0 603704.56 270596.62 66040 -1 1979
1981 0 603697.4 270608.7 66000 -1 1980
1982 0 604442 270846.03 66080 -1 1979
1983 0 604755.9 271238.8 66120 -1 1982
1984 0 605104.9 271427.3 66160 -1 1983
1985 0 605231.5 271594.06 66000 -1 1984
1986 0 605133.2 271626.62 65880 -1 1985
1987 0 605095.6 271594.62 65800 -1 1986
1988 0 605050.5 271592.8 65680 -1 1987
1989 0 605035.44 271648.94 65560 -1 1988
1990 0 605015.75 271703.3 65480 -1 1989
1991 0 605032.1 271725.56 65400 -1 1990
1992 0 605064.75 271735.56 65320 -1 1991
1993 0 605027 271739 65280 -1 1992
1994 0 605193.5 268105.3 68000 -1 1853
1995 0 605196.9 268079.2 67880 -1 1994
1996 0 605220.9 267951.06 67760 -1 1995
1997 0 605248.25 267753.5 67640 -1 1996
1998 0 605210.5 267605.3 67560 -1 1997
1999 0 605161.06 267458.5 67480 -1 1998
2000 0 605131.75 267272.94 67400 -1 1999
2001 0 605168.1 267153.34 67320 -1 2000
2002 0 605202.2 267042 67200 -1 2001
2003 0 605304.1 266974.25 67120 -1 2002
2004 0 605379.75 267109.06 67000 -1 2003
2005 0 605550.75 267075.88 66920 -1 2004
2006 0 605688.44 267072.7 66840 -1 2005
2007 0 605766.4 267154.25 66760 -1 2006
2008 0 605800.5 267086.7 66680 -1 2007
2009 0 605993.25 267019.03 66640 -1 2008
2010 0 606197.2 267002.56 66560 -1 2009
2011 0 606203.8 267046.84 66400 -1 2010
2012 0 606295.44 267017.66 66280 -1 2011
2013 0 606360.25 267021.56 66160 -1 2012
2014 0 606403.75 266951.34 66040 -1 2013
2015 0 606453.5 266895.94 65920 -1 2014
2016 0 606697.56 266821.12 65800 -1 2015
2017 0 606770.75 266846.78 65720 -1 2016
2018 0 606928.56 266822.03 65680 -1 2017
2019 0 607000.5 266776.4 65640 -1 2018
2020 0 607079.25 266690.8 65560 -1 2019
2021 0 607091.1 266650.12 65480 -1 2020
2022 0 607064.75 266582.12 65360 -1 2021
2023 0 607162.4 266455.97 65200 -1 2022
2024 0 607254.4 266436 65080 -1 2023
2025 0 607316.25 266429.66 65000 -1 2024
2026 0 607389.9 266429.44 64960 -1 2025
2027 0 607524.4 266190.6 64760 -1 2026
2028 0 607534.8 266039.2 64680 -1 2027
2029 0 607644.5 265869.44 64560 -1 2028
2030 0 607842.44 265520.22 64560 -1 2029
2031 0 607942.56 265377.62 64520 -1 2030
2032 0 607976.7 265114.56 64440 -1 2031
2033 0 607962.06 264981.3 64360 -1 2032
2034 0 607923.44 264792 64240 -1 2033
2035 0 607887.6 264725.44 64120 -1 2034
2036 0 607758.1 264700.62 63960 -1 2035
2037 0 607682.3 264713.8 63840 -1 2036
2038 0 607658.9 264760 63720 -1 2037
2039 0 607617.4 264611.75 63600 -1 2038
2040 0 607548.25 264462.38 63520 -1 2039
2041 0 607460.6 264294.22 63440 -1 2040
2042 0 607388.9 264213.62 63320 -1 2041
2043 0 607326.56 264028.88 63200 -1 2042
2044 0 607288.25 263837.7 63120 -1 2043
2045 0 607175.44 263638.7 63080 -1 2044
2046 0 607139 263493.75 63000 -1 2045
2047 0 607179.4 263326.16 62960 -1 2046
2048 0 607145.75 263148.7 62920 -1 2047
2049 0 607112.25 263088.2 62880 -1 2048
2050 0 607056.2 263029.16 62760 -1 2049
2051 0 607014 262981.25 62680 -1 2050
2052 0 606968.5 262683.47 62640 -1 2051
2053 0 606861.3 262749.38 62520 -1 2052
2054 0 606752.9 262653.56 62400 -1 2053
2055 0 606593.6 262639.75 62280 -1 2054
2056 0 606467.5 262593.8 62200 -1 2055
2057 0 606346.9 262589.9 62120 -1 2056
2058 0 606251.44 262555.12 62040 -1 2057
2059 0 606070.9 262441.2 61920 -1 2058
2060 0 605933.75 262374 61840 -1 2059
2061 0 605843.4 262332.12 61760 -1 2060
2062 0 605757 262367.7 61680 -1 2061
2063 0 605642.4 262558.47 61560 -1 2062
2064 0 605685.3 262658.75 61480 -1 2063
2065 0 605716.5 262723.38 61440 -1 2064
2066 0 605713.56 262792.3 61400 -1 2065
2067 0 605648.2 262213.44 61600 -1 2062
2068 0 605589.75 262137.1 61520 -1 2067
2069 0 605572.2 262015.8 61440 -1 2068
2070 0 605456.56 261932.81 61400 -1 2069
2071 0 605380.44 261886.61 61360 -1 2070
2072 0 605302.56 261774.67 61320 -1 2071
2073 0 605222.2 261679.86 61280 -1 2072
2074 0 605159.25 261642.55 61200 -1 2073
2075 0 605084.44 261500.66 61120 -1 2074
2076 0 604962.5 261360.9 61080 -1 2075
2077 0 604818.9 261192.3 61000 -1 2076
2078 0 604705.9 261082.88 60960 -1 2077
2079 0 604667.7 260993.19 60880 -1 2078
2080 0 604640 268352 74480 175 1822
2081 0 604480 268192 74280 185 2080
2082 0 604224 268128 74280 150 2081
2083 0 604000 268032 74200 141 2082
2084 0 603808 267904 74080 128 2083
2085 0 603584 267776 74080 120 2084
2086 0 603392 267584 74080 124 2085
2087 0 603200 267392 74080 157 2086
2088 0 603104 267136 74080 150 2087
2089 0 603008 266880 74120 175 2088
2090 0 602976 266624 74120 136 2089
2091 0 602976 266368 74200 124 2090
2092 0 603040 266112 74200 104 2091
2093 0 603136 265856 74240 181 2092
2094 0 603136 265760 74320 186 2093
2095 0 603168 265536 74360 224 2094
2096 0 603200 265504 73920 32 2095
2097 0 603008 265280 73960 32 2096
2098 0 602656 265312 73720 32 2097
2099 0 602560 265728 73760 32 2098
2100 0 603040 265344 74480 209 2095
2101 0 602848 265184 74520 175 2100
2102 0 602592 265152 74440 150 2101
2103 0 602368 265056 74280 128 2102
2104 0 602144 265056 74160 104 2103
2105 0 601888 265056 74160 128 2104
2106 0 601696 264928 74040 186 2105
2107 0 601472 264800 74160 128 2106
2108 0 601312 264768 74360 91 2107
2109 0 601088 264832 74480 45 2108
2110 0 600896 265024 74520 71 2109
2111 0 600736 265216 74640 45 2110
2112 0 600576 265344 74840 32 2111
2113 0 600416 265408 75040 51 2112
2114 0 600256 265504 75240 32 2113
2115 0 600064 265472 75400 64 2114
2116 0 601792 264736 73840 176 2106
2117 0 601888 264512 73680 148 2116
2118 0 601824 264352 73480 164 2117
2119 0 601728 264256 73440 140 2118
2120 0 601920 264032 73000 32 2119
2121 0 602240 264128 72840 32 2120
2122 0 602368 264192 72600 154 2121
2123 0 602432 264448 72560 153 2122
2124 0 602560 264672 72560 86 2123
2125 0 602592 264800 72480 98 2124
2126 0 601504 264096 73440 139 2119
2127 0 601312 264032 73480 154 2126
2128 0 601056 264000 73520 102 2127
2129 0 600800 264000 73600 120 2128
2130 0 600544 264096 73520 153 2129
2131 0 600320 264224 73480 71 2130
2132 0 600160 264352 73560 60 2131
2133 0 601312 263712 73480 32 2127
2134 0 601184 263392 72960 64 2133
2135 0 600928 263264 72920 60 2134
2136 0 600864 263200 72840 64 2135
2137 0 601376 263872 72960 32 2133
2138 0 601376 264032 72760 71 2137
2139 0 601408 264576 73000 32 2138
2140 0 601728 264768 72960 137 2139
2141 0 601696 264960 72800 75 2140
2142 0 586816 274176 82000 124 1380
2143 0 586688 274016 81840 124 2142
2144 0 586496 273824 81840 163 2143
2145 0 586304 273632 81920 141 2144
2146 0 586176 273568 82000 160 2145
2147 0 586432 273312 82320 32 2146
2148 0 586112 273120 82600 32 2147
2149 0 586976 273184 82120 32 2147
2150 0 586656 272544 81920 32 2149
2151 0 585952 273376 82000 164 2146
2152 0 585760 273184 82040 207 2151
2153 0 585632 273024 82240 192 2152
2154 0 585536 272896 82320 256 2153
2155 0 585536 272640 82280 279 2154
2156 0 585536 272416 82160 207 2155
2157 0 585408 272224 82040 245 2156
2158 0 585216 272032 82080 236 2157
2159 0 585056 271808 82120 250 2158
2160 0 584864 271616 82080 209 2159
2161 0 584736 271392 82080 228 2160
2162 0 584576 271200 82000 175 2161
2163 0 584384 271008 81960 139 2162
2164 0 584288 270752 81960 175 2163
2165 0 584256 270496 81960 156 2164
2166 0 584064 270304 81960 181 2165
2167 0 583904 270112 81920 200 2166
2168 0 583808 269856 81920 140 2167
2169 0 583680 269632 81880 214 2168
2170 0 583584 269440 81720 226 2169
2171 0 583456 269184 81720 219 2170
2172 0 583360 268928 81680 227 2171
2173 0 583296 268672 81680 198 2172
2174 0 583168 268448 81680 168 2173
2175 0 583040 268192 81680 200 2174
2176 0 582912 267968 81680 259 2175
2177 0 582912 267712 81600 226 2176
2178 0 582912 267456 81520 197 2177
2179 0 582944 267200 81480 186 2178
2180 0 583104 267008 81360 140 2179
2181 0 583232 266880 81200 166 2180
2182 0 583520 266944 81320 32 2181
2183 0 583776 266688 81200 32 2182
2184 0 583744 266688 81080 32 2183
2185 0 583232 266848 81160 150 2181
2186 0 583360 266784 80920 122 2185
2187 0 583424 266784 80640 141 2186
2188 0 583488 266784 80360 160 2187
2189 0 583616 266784 80120 200 2188
2190 0 583808 266688 79960 246 2189
2191 0 583936 266560 79760 234 2190
2192 0 584128 266432 79560 217 2191
2193 0 584224 266464 79320 206 2192
2194 0 584416 266496 79160 175 2193
2195 0 584608 266400 79000 186 2194
2196 0 584736 266464 78760 235 2195
2197 0 584672 266560 78520 246 2196
2198 0 584736 266560 78400 203 2197
2199 0 584928 266880 78280 32 2198
2200 0 584768 267072 78200 32 2199
2201 0 584928 266464 78240 124 2198
2202 0 585152 266464 78120 128 2201
2203 0 585376 266464 78080 120 2202
2204 0 585376 266752 78640 32 2203
2205 0 585376 266816 78760 32 2204
2206 0 585600 266496 78040 150 2203
2207 0 585696 266336 78240 86 2206
2208 0 585824 266144 78440 140 2207
2209 0 585888 265888 78440 120 2208
2210 0 586048 265696 78480 71 2209
2211 0 586048 265440 78520 128 2210
2212 0 586016 265184 78520 124 2211
2213 0 586016 264928 78520 124 2212
2214 0 586080 264672 78600 120 2213
2215 0 586144 264416 78640 81 2214
2216 0 586144 264192 78760 60 2215
2217 0 586112 264032 78960 45 2216
2218 0 586016 263936 79040 40 2217
2219 0 585760 266656 77920 150 2206
2220 0 586016 266752 77880 164 2219
2221 0 586272 266784 77880 200 2220
2222 0 586368 266848 77840 206 2221
2223 0 586528 267008 77720 172 2222
2224 0 586688 267136 77520 148 2223
2225 0 586848 267264 77320 124 2224
2226 0 587008 267392 77160 186 2225
2227 0 587200 267424 77000 175 2226
2228 0 587360 267488 76800 178 2227
2229 0 587520 267520 76600 178 2228
2230 0 587680 267584 76400 163 2229
2231 0 587744 267616 76120 189 2230
2232 0 587776 267584 76000 176 2231
2233 0 587872 267392 75840 60 2232
2234 0 587872 267136 75800 32 2233
2235 0 587840 266944 75600 75 2234
2236 0 587744 266720 75440 91 2235
2237 0 587584 266528 75320 120 2236
2238 0 587360 266400 75200 101 2237
2239 0 587200 266240 75080 102 2238
2240 0 586976 266080 74960 81 2239
2241 0 586752 265952 74880 120 2240
2242 0 586496 265920 74840 108 2241
2243 0 586272 265824 74720 98 2242
2244 0 586112 265696 74560 96 2243
2245 0 585952 265664 74360 75 2244
2246 0 585920 265504 74120 91 2245
2247 0 585856 265312 73960 75 2246
2248 0 585856 265056 73920 128 2247
2249 0 585856 264800 73920 128 2248
2250 0 585792 264544 73920 96 2249
2251 0 585728 264384 73760 40 2250
2252 0 585760 264384 73480 60 2251
2253 0 585632 264480 73280 40 2252
2254 0 585472 264640 73160 60 2253
2255 0 585216 264736 73160 75 2254
2256 0 584960 264768 73160 64 2255
2257 0 584704 264768 73120 64 2256
2258 0 584544 264608 73000 32 2257
2259 0 584448 264352 73000 60 2258
2260 0 584416 264288 72960 75 2259
2261 0 585664 264128 73760 81 2251
2262 0 585472 263936 73800 108 2261
2263 0 585248 263808 73800 81 2262
2264 0 584992 263776 73800 102 2263
2265 0 584736 263776 73720 64 2264
2266 0 584480 263776 73720 40 2265
2267 0 584224 263808 73760 120 2266
2268 0 583968 263808 73760 64 2267
2269 0 583712 263808 73760 102 2268
2270 0 583456 263776 73760 104 2269
2271 0 583200 263776 73880 120 2270
2272 0 582944 263808 73880 102 2271
2273 0 582688 263872 73880 102 2272
2274 0 582432 263872 73880 120 2273
2275 0 582176 264000 73840 150 2274
2276 0 581984 264160 73920 198 2275
2277 0 581728 264160 74000 172 2276
2278 0 581472 264128 74080 148 2277
2279 0 581216 264160 74200 124 2278
2280 0 580992 264160 74400 71 2279
2281 0 580928 264160 74680 90 2280
2282 0 580928 264192 74960 81 2281
2283 0 580896 264192 75240 32 2282
2284 0 580768 264160 75480 71 2283
2285 0 580672 264000 75680 45 2284
2286 0 580640 263808 75840 86 2285
2287 0 580640 263552 75880 71 2286
2288 0 580576 263296 75880 51 2287
2289 0 580608 263040 75880 75 2288
2290 0 580672 262912 75640 101 2289
2291 0 580704 262912 75360 45 2290
2292 0 587904 267744 75800 178 2232
2293 0 587904 267904 75600 128 2292
2294 0 587936 268096 75400 96 2293
2295 0 587968 268320 75200 150 2294
2296 0 588096 268480 75040 143 2295
2297 0 588192 268672 74920 131 2296
2298 0 588128 268864 74760 154 2297
2299 0 588160 269088 74640 208 2298
2300 0 588160 269344 74560 75 2299
2301 0 588128 269536 74400 86 2300
2302 0 588096 269696 74200 128 2301
2303 0 588064 269920 74080 86 2302
2304 0 588000 270112 73920 86 2303
2305 0 588000 270304 73720 102 2304
2306 0 588000 270528 73600 96 2305
2307 0 587904 270688 73400 101 2306
2308 0 587776 270912 73240 104 2307
2309 0 587680 271104 73080 120 2308
2310 0 587680 271200 73040 86 2309
2311 0 587872 271232 72840 51 2310
2312 0 588128 271296 72760 71 2311
2313 0 588352 271296 72880 32 2312
2314 0 588608 271232 72920 32 2313
2315 0 588736 271328 72720 40 2314
2316 0 588896 271424 72480 64 2315
2317 0 588960 271488 72240 51 2316
2318 0 589152 271520 72040 71 2317
2319 0 589376 271456 71920 32 2318
2320 0 589408 271456 71920 32 2319
2321 0 587488 271392 73000 102 2310
2322 0 587296 271584 73000 139 2321
2323 0 587232 271648 73040 150 2322
2324 0 587264 271840 72880 153 2323
2325 0 587264 272064 72760 80 2324
2326 0 587264 272288 72760 134 2325
2327 0 587072 272352 73080 32 2326
2328 0 586816 272384 73120 32 2327
2329 0 587296 272480 72600 148 2326
2330 0 587328 272672 72440 141 2329
2331 0 587456 272896 72360 51 2330
2332 0 587584 272896 72360 32 2331
2333 0 587072 271648 73240 91 2323
2334 0 586944 271648 73480 71 2333
2335 0 586912 271680 73760 71 2334
2336 0 586912 271712 74040 32 2335
2337 0 586816 271712 74280 60 2336
2338 0 586720 271680 74520 60 2337
2339 0 586624 271520 74760 71 2338
2340 0 586464 271360 74960 64 2339
2341 0 586464 271360 75240 51 2340
2342 0 586560 271456 75480 64 2341
2343 0 586560 271456 75760 71 2342
2344 0 588384 268704 75120 185 2297
2345 0 588544 268672 74920 168 2344
2346 0 588672 268640 74680 156 2345
2347 0 588896 268640 74560 153 2346
2348 0 589088 268704 74360 60 2347
2349 0 589248 268864 74200 40 2348
2350 0 589504 268928 74160 32 2349
2351 0 589760 268832 74160 40 2350
2352 0 589952 268672 74240 51 2351
2353 0 590176 268704 74360 40 2352
2354 0 590240 268768 74440 32 2353
2355 0 588448 268864 75320 175 2344
2356 0 588544 268992 75360 197 2355
2357 0 588352 269152 75320 218 2356
2358 0 588160 269312 75400 139 2357
2359 0 587904 269344 75400 120 2358
2360 0 587648 269440 75400 86 2359
2361 0 587488 269568 75560 86 2360
2362 0 587296 269760 75640 178 2361
2363 0 587136 269888 75800 90 2362
2364 0 586976 269920 76000 120 2363
2365 0 586784 269920 76200 86 2364
2366 0 586624 269920 76440 51 2365
2367 0 586496 269856 76680 45 2366
2368 0 586336 269728 76880 75 2367
2369 0 586176 269568 77080 40 2368
2370 0 586016 269408 77280 64 2369
2371 0 585856 269248 77480 32 2370
2372 0 585696 269248 77680 75 2371
2373 0 585440 269248 77800 131 2372
2374 0 585184 269280 77920 45 2373
2375 0 584992 269312 78000 32 2374
2376 0 588736 269152 75480 164 2356
2377 0 588928 269344 75560 190 2376
2378 0 589120 269536 75560 181 2377
2379 0 589344 269664 75640 160 2378
2380 0 589408 269696 75720 136 2379
2381 0 589568 269824 75520 45 2380
2382 0 589728 269984 75320 51 2381
2383 0 589888 270080 75120 75 2382
2384 0 590144 270112 75040 75 2383
2385 0 590400 270112 75000 51 2384
2386 0 590624 270176 74880 75 2385
2387 0 590816 270368 74880 71 2386
2388 0 591008 270560 74960 71 2387
2389 0 591232 270688 75040 64 2388
2390 0 591456 270656 75160 45 2389
2391 0 591712 270560 75240 60 2390
2392 0 591840 270368 75360 86 2391
2393 0 591872 270112 75400 75 2392
2394 0 592032 269888 75440 81 2393
2395 0 592032 269664 75600 71 2394
2396 0 592192 269504 75720 40 2395
2397 0 592352 269344 75680 40 2396
2398 0 589568 269856 75920 81 2380
2399 0 589696 270016 76080 81 2398
2400 0 589824 270240 76240 122 2399
2401 0 589984 270400 76400 60 2400
2402 0 590176 270592 76480 115 2401
2403 0 590240 270656 76520 124 2402
2404 0 590176 270912 76600 81 2403
2405 0 590144 271168 76600 115 2404
2406 0 589952 271360 76600 45 2405
2407 0 589728 271520 76600 71 2406
2408 0 589536 271648 76480 81 2407
2409 0 589280 271680 76440 86 2408
2410 0 589056 271648 76320 102 2409
2411 0 588960 271520 76120 32 2410
2412 0 588992 271520 75840 60 2411
2413 0 589056 271584 75600 107 2412
2414 0 589216 271744 75400 75 2413
2415 0 589280 271808 75320 115 2414
2416 0 590464 270688 76680 96 2403
2417 0 590624 270784 76880 96 2416
2418 0 590848 270752 76920 40 2417
2419 0 590848 270912 76720 102 2418
2420 0 590880 271168 76640 122 2419
2421 0 590912 271424 76640 217 2420
2422 0 591040 271616 76840 178 2421
2423 0 591296 271616 76840 160 2422
2424 0 591520 271488 76800 141 2423
2425 0 591776 271488 76760 64 2424
2426 0 592032 271488 76760 98 2425
2427 0 592256 271328 76880 40 2426
2428 0 592512 271232 76880 40 2427
2429 0 592736 271072 76800 51 2428
2430 0 592960 270912 76680 81 2429
2431 0 593152 270848 76640 51 2430
2432 0 591040 270560 77040 75 2418
2433 0 591168 270336 77040 40 2432
2434 0 591104 270080 77080 90 2433
2435 0 590944 269888 77160 51 2434
2436 0 591072 269728 77360 64 2435
2437 0 591296 269664 77480 32 2436
2438 0 591520 269536 77480 71 2437
2439 0 591776 269472 77400 60 2438
2440 0 591968 269408 77240 64 2439
2441 0 592032 269280 77240 32 2440
2442 0 586528 266720 78040 51 2222
2443 0 586592 266560 78280 71 2442
2444 0 586752 266400 78440 107 2443
2445 0 586880 266272 78560 202 2444
2446 0 586784 266080 78880 32 2445
2447 0 587008 265792 79080 32 2446
2448 0 587104 265664 79200 32 2447
2449 0 587136 266272 78560 240 2445
2450 0 587232 266208 78600 273 2449
2451 0 587296 266144 78880 164 2450
2452 0 587424 266208 79120 148 2451
2453 0 587360 266304 79360 122 2452
2454 0 587296 266304 79640 163 2453
2455 0 587136 266336 79880 107 2454
2456 0 586976 266304 80080 80 2455
2457 0 586720 266400 80200 75 2456
2458 0 586528 266528 80320 81 2457
2459 0 586368 266688 80480 80 2458
2460 0 586112 266752 80480 91 2459
2461 0 585856 266784 80520 75 2460
2462 0 585600 266816 80520 75 2461
2463 0 585344 266816 80480 102 2462
2464 0 585088 266720 80480 71 2463
2465 0 584864 266592 80480 71 2464
2466 0 584640 266400 80480 71 2465
2467 0 584448 266208 80520 51 2466
2468 0 584384 266144 80600 45 2467
2469 0 587456 266112 78520 181 2450
2470 0 587616 265984 78320 150 2469
2471 0 587872 265984 78240 163 2470
2472 0 588128 265920 78160 186 2471
2473 0 588352 265792 78120 156 2472
2474 0 588608 265696 78040 124 2473
2475 0 588832 265664 77920 139 2474
2476 0 589088 265632 77880 166 2475
2477 0 589344 265600 77840 154 2476
2478 0 589408 265600 77840 150 2477
2479 0 589408 265696 77600 163 2478
2480 0 589408 265728 77560 176 2479
2481 0 589312 265568 77360 80 2480
2482 0 589312 265344 77240 51 2481
2483 0 589216 265120 77080 60 2482
2484 0 589152 264928 76920 81 2483
2485 0 589056 264704 76800 81 2484
2486 0 588896 264544 76640 71 2485
2487 0 588736 264384 76440 81 2486
2488 0 588736 264128 76320 75 2487
2489 0 588576 263968 76120 128 2488
2490 0 588544 263968 76040 120 2489
2491 0 589536 265760 77320 163 2480
2492 0 589696 265824 77120 160 2491
2493 0 589824 265760 76880 176 2492
2494 0 589984 265728 76680 150 2493
2495 0 590144 265728 76480 150 2494
2496 0 590304 265632 76280 128 2495
2497 0 590464 265504 76080 128 2496
2498 0 590528 265504 76000 128 2497
2499 0 590368 265280 75960 140 2498
2500 0 590240 265056 75920 120 2499
2501 0 590080 264832 75920 75 2500
2502 0 589888 264640 75840 60 2501
2503 0 589760 264480 75840 71 2502
2504 0 589728 264448 76160 32 2503
2505 0 589568 264384 76360 81 2504
2506 0 589312 264288 76480 64 2505
2507 0 589184 264160 76680 96 2506
2508 0 589376 264000 76680 64 2507
2509 0 589600 264352 75680 75 2503
2510 0 589344 264320 75680 81 2509
2511 0 589088 264224 75680 45 2510
2512 0 588896 264096 75560 60 2511
2513 0 588672 264096 75440 51 2512
2514 0 588448 264032 75320 45 2513
2515 0 588288 263872 75120 64 2514
2516 0 588096 263744 74960 60 2515
2517 0 587872 263616 74880 64 2516
2518 0 590688 265568 75800 128 2498
2519 0 590784 265728 75600 134 2518
2520 0 590944 265792 75400 150 2519
2521 0 591104 265824 75160 150 2520
2522 0 591136 265856 75120 137 2521
2523 0 590816 266112 75080 96 2522
2524 0 590656 266208 74880 178 2523
2525 0 590400 266208 74800 166 2524
2526 0 590208 266048 74720 107 2525
2527 0 590016 266016 74560 51 2526
2528 0 589856 265984 74360 71 2527
2529 0 589696 265984 74160 64 2528
2530 0 589536 266016 73960 60 2529
2531 0 589280 266016 73920 51 2530
2532 0 589088 266016 73840 64 2531
2533 0 591264 266048 75000 183 2522
2534 0 591360 266144 74880 178 2533
2535 0 591360 266400 74960 91 2534
2536 0 591520 266624 75000 40 2535
2537 0 591712 266816 75000 51 2536
2538 0 591776 267072 74960 40 2537
2539 0 591744 267328 75000 64 2538
2540 0 591744 267552 75120 40 2539
2541 0 591744 267808 75040 32 2540
2542 0 591744 267968 74840 32 2541
2543 0 591712 268128 74640 32 2542
2544 0 591680 268160 74640 32 2543
2545 0 591392 266176 74840 163 2534
2546 0 591392 266272 74600 81 2545
2547 0 591232 266432 74400 86 2546
2548 0 591072 266560 74200 160 2547
2549 0 591072 266592 73920 101 2548
2550 0 590944 266528 73760 32 2549
2551 0 591648 266176 74800 64 2545
2552 0 591840 266272 74600 81 2551
2553 0 592032 266400 74440 139 2552
2554 0 592224 266624 74440 45 2553
2555 0 592448 266784 74440 120 2554
2556 0 592640 266944 74560 90 2555
2557 0 592736 267200 74560 154 2556
2558 0 592864 267392 74680 212 2557
2559 0 592960 267648 74680 160 2558
2560 0 592960 267776 74680 183 2559
2561 0 592768 267968 74680 200 2560
2562 0 592640 268064 74480 219 2561
2563 0 592512 267904 74280 202 2562
2564 0 592416 267936 74040 98 2563
2565 0 592256 267936 73800 51 2564
2566 0 592096 267840 73600 71 2565
2567 0 591840 267712 73600 71 2566
2568 0 591712 267584 73680 81 2567
2569 0 593184 267872 74800 197 2560
2570 0 593376 267680 74800 236 2569
2571 0 593440 267424 74760 273 2570
2572 0 593664 267296 74680 226 2571
2573 0 593760 267328 74440 80 2572
2574 0 593856 267392 74200 90 2573
2575 0 594016 267392 74000 32 2574
2576 0 594080 267296 73960 32 2575
2577 0 594336 267296 74000 51 2576
2578 0 594592 267328 74080 91 2577
2579 0 594816 267328 74200 60 2578
2580 0 595008 267328 74400 32 2579
2581 0 595040 267232 74520 32 2580
2582 0 594048 267040 73960 32 2576
2583 0 594048 266784 73960 32 2582
2584 0 594112 266528 74040 64 2583
2585 0 594144 266336 74200 51 2584
2586 0 594176 266272 74200 40 2585
2587 0 593312 268064 74640 200 2569
2588 0 593344 268320 74640 245 2587
2589 0 593408 268384 74720 197 2588
2590 0 593504 268256 74960 163 2589
2591 0 593664 268256 75160 150 2590
2592 0 593920 268288 75240 108 2591
2593 0 593760 268288 75480 96 2592
2594 0 593600 268544 74760 115 2589
2595 0 593792 268736 74800 51 2594
2596 0 594016 268896 74880 91 2595
2597 0 594208 268960 75040 91 2596
2598 0 594336 269024 75280 101 2597
2599 0 594432 269152 75480 64 2598
2600 0 594592 269312 75640 80 2599
2601 0 594816 269440 75640 40 2600
2602 0 595040 269600 75600 64 2601
2603 0 595296 269728 75560 32 2602
2604 0 595424 269952 75440 32 2603
2605 0 595648 270080 75520 40 2604
2606 0 595904 270048 75520 51 2605
2607 0 596032 270048 75560 64 2606
2608 0 593472 268288 74400 137 2588
2609 0 593504 268288 74360 140 2608
2610 0 593376 268384 74120 160 2609
2611 0 593408 268544 73880 98 2610
2612 0 593504 268736 73720 102 2611
2613 0 593664 268928 73680 32 2612
2614 0 593856 269120 73720 102 2613
2615 0 594080 269280 73760 64 2614
2616 0 594304 269440 73800 60 2615
2617 0 594560 269568 73840 81 2616
2618 0 594688 269600 73880 64 2617
2619 0 593312 268928 73600 91 2612
2620 0 593472 268768 72960 64 2619
2621 0 593408 268704 72880 32 2620
2622 0 593248 269152 73480 75 2619
2623 0 593344 269312 73280 32 2622
2624 0 593248 269504 73120 32 2623
2625 0 593024 269632 73080 40 2624
2626 0 593760 268256 74280 71 2609
2627 0 594016 268320 74240 51 2626
2628 0 594240 268512 74240 75 2627
2629 0 594400 268608 74240 86 2628
2630 0 594336 268672 74000 102 2629
2631 0 594464 268768 73760 81 2630
2632 0 594720 268768 73680 51 2631
2633 0 594976 268800 73680 51 2632
2634 0 595232 268800 73680 80 2633
2635 0 595488 268896 73680 45 2634
2636 0 595712 269024 73680 71 2635
2637 0 594624 268704 74360 107 2629
2638 0 594784 268864 74520 32 2637
2639 0 594976 269056 74520 40 2638
2640 0 595168 269248 74440 51 2639
2641 0 595328 269440 74400 45 2640
2642 0 595552 269536 74280 81 2641
2643 0 595712 269536 74080 75 2642
2644 0 595936 269600 73960 40 2643
2645 0 596192 269568 73920 60 2644
2646 0 596224 269536 73880 40 2645
2647 0 592160 266240 74240 107 2553
2648 0 592320 266176 74040 96 2647
2649 0 592480 266176 73800 160 2648
2650 0 592576 266080 73560 176 2649
2651 0 592576 266016 73480 156 2650
2652 0 592672 265760 73600 140 2651
2653 0 592832 265568 73680 124 2652
2654 0 592832 265504 73680 139 2653
2655 0 592576 265504 73760 98 2654
2656 0 592384 265504 73960 101 2655
2657 0 592224 265376 74120 178 2656
2658 0 592064 265216 74280 90 2657
2659 0 591936 265088 74400 80 2658
2660 0 592992 265312 73720 120 2654
2661 0 593088 265088 73840 51 2660
2662 0 593088 264864 73960 86 2661
2663 0 593088 264608 73960 75 2662
2664 0 593216 264384 73880 75 2663
2665 0 593312 264128 73880 40 2664
2666 0 593376 263904 74040 75 2665
2667 0 593472 263744 74200 60 2666
2668 0 592736 265920 73280 120 2651
2669 0 592896 265760 73160 91 2668
2670 0 593024 265600 72920 80 2669
2671 0 593056 265408 72760 128 2670
2672 0 592960 265184 72640 137 2671
2673 0 592768 264992 72560 163 2672
2674 0 592672 264896 72480 186 2673
2675 0 592704 264704 72280 91 2674
2676 0 592640 264672 72000 128 2675
2677 0 592704 264448 71880 51 2676
2678 0 592928 264320 71800 101 2677
2679 0 593120 264224 71840 96 2678
2680 0 592480 264960 72360 157 2674
2681 0 592608 265184 72280 143 2680
2682 0 592544 265376 72080 81 2681
2683 0 592544 265632 72000 45 2682
2684 0 592416 265824 71840 71 2683
2685 0 592256 266048 71800 80 2684
2686 0 592064 266144 71600 64 2685
2687 0 591840 266016 71560 32 2686
2688 0 591744 265824 71760 45 2687
2689 0 591584 265696 71960 90 2688
2690 0 591552 265664 72000 90 2689
2691 0 592256 264960 72200 51 2680
2692 0 592032 264960 72040 104 2691
2693 0 591904 264960 71920 32 2692
2694 0 591904 264704 71920 32 2693
2695 0 592032 264480 71920 91 2694
2696 0 592096 264224 71840 60 2695
2697 0 592128 263968 71800 98 2696
2698 0 592160 263744 71600 60 2697
2699 0 592256 263648 71400 45 2698
2700 0 591840 264960 71640 96 2693
2701 0 591808 265088 71400 98 2700
2702 0 591712 265120 71120 140 2701
2703 0 591552 265152 70920 200 2702
2704 0 591424 265376 70760 101 2703
2705 0 591232 265536 70720 122 2704
2706 0 591072 265760 70600 128 2705
2707 0 591040 265792 70560 139 2706
2708 0 591232 265984 70600 75 2707
2709 0 591232 266240 70520 32 2708
2710 0 591008 266400 70480 150 2709
2711 0 590816 266368 70920 64 2710
2712 0 590592 266304 71040 64 2711
2713 0 590336 266208 71080 32 2712
2714 0 590208 266208 71160 75 2713
2715 0 591168 266592 70600 98 2710
2716 0 591296 266688 70840 140 2715
2717 0 591488 266784 71000 139 2716
2718 0 591648 266848 71200 164 2717
2719 0 591808 267040 71280 160 2718
2720 0 591840 267296 71320 108 2719
2721 0 591904 267552 71320 45 2720
2722 0 592096 267712 71240 51 2721
2723 0 592128 267712 71240 45 2722
2724 0 590816 265792 70440 160 2707
2725 0 590592 265824 70440 150 2724
2726 0 590496 265568 70440 160 2725
2727 0 590336 265344 70400 139 2726
2728 0 590304 265248 70400 120 2727
2729 0 590336 265056 70240 75 2728
2730 0 590336 264864 70040 122 2729
2731 0 590368 264800 69800 90 2730
2732 0 590336 264768 69520 45 2731
2733 0 590400 264768 69240 64 2732
2734 0 590432 264800 69120 71 2733
2735 0 590176 265088 70600 102 2728
2736 0 590144 264864 70720 96 2735
2737 0 590016 264640 70800 71 2736
2738 0 589824 264512 70920 32 2737
2739 0 589568 264608 71000 75 2738
2740 0 589312 264704 71040 64 2739
2741 0 589216 264704 71080 45 2740
2742 0 590496 265856 70320 164 2725
2743 0 590272 265728 70320 168 2742
2744 0 590080 265600 70440 156 2743
2745 0 589824 265600 70520 51 2744
2746 0 589632 265696 70680 64 2745
2747 0 589408 265856 70680 45 2746
2748 0 589248 266080 70680 40 2747
2749 0 589216 266112 70680 40 2748
2750 0 590368 265952 70120 98 2742
2751 0 590208 266048 69920 104 2750
2752 0 590176 266048 69920 101 2751
2753 0 590336 266016 69720 90 2752
2754 0 590528 266080 69560 124 2753
2755 0 590720 266112 69360 81 2754
2756 0 590944 266112 69240 90 2755
2757 0 591072 266208 69000 91 2756
2758 0 591168 266304 68760 81 2757
2759 0 591104 266400 68520 45 2758
2760 0 591104 266432 68240 71 2759
2761 0 591168 266464 68000 51 2760
2762 0 591328 266528 67760 45 2761
2763 0 591552 266432 67600 51 2762
2764 0 591808 266432 67520 51 2763
2765 0 592064 266464 67440 32 2764
2766 0 592320 266368 67400 51 2765
2767 0 589984 265984 70120 107 2752
2768 0 589728 265984 70120 51 2767
2769 0 589472 266048 70120 91 2768
2770 0 589216 266080 70200 80 2769
2771 0 588960 266080 70200 51 2770
2772 0 588736 266240 70320 60 2771
2773 0 588544 266400 70400 64 2772
2774 0 588288 266496 70360 60 2773
2775 0 588128 266656 70160 96 2774
2776 0 588032 266880 70000 81 2775
2777 0 588000 267136 69960 81 2776
2778 0 587904 267392 69960 40 2777
2779 0 587776 267616 69960 80 2778
2780 0 587584 267808 69920 80 2779
2781 0 587552 267808 69920 80 2780
2782 0 587552 267808 69640 51 2781
2783 0 587552 267808 69360 86 2782
2784 0 587584 267840 69280 60 2783
2785 0 587360 268000 69960 60 2781
2786 0 587200 268192 69920 51 2785
2787 0 587040 268416 69960 71 2786
2788 0 586816 268512 70040 64 2787
2789 0 586656 268416 70040 81 2788
2790 0 589664 265632 77840 148 2478
2791 0 589920 265632 77880 139 2790
2792 0 590112 265440 77960 60 2791
2793 0 590304 265248 77960 40 2792
2794 0 590304 265024 77960 60 2793
2795 0 590272 264768 77880 64 2794
2796 0 590272 264512 77840 98 2795
2797 0 590368 264256 77840 120 2796
2798 0 590368 264000 77880 107 2797
2799 0 590368 263776 78000 51 2798
2800 0 590336 263552 78120 40 2799
2801 0 590336 263296 78120 32 2800
2802 0 590368 263040 78120 75 2801
2803 0 590176 262848 78200 86 2802
2804 0 590112 262592 78280 71 2803
2805 0 590208 262368 78440 75 2804
2806 0 590304 262112 78520 81 2805
2807 0 590336 261920 78520 120 2806
2808 0 590560 262016 78440 136 2807
2809 0 590752 262144 78560 128 2808
2810 0 590816 262304 78760 128 2809
2811 0 590880 262272 79000 163 2810
2812 0 590656 262272 79160 163 2811
2813 0 590432 262144 79120 120 2812
2814 0 590400 262144 79120 120 2813
2815 0 590144 261760 78440 86 2807
2816 0 589888 261696 78520 32 2815
2817 0 589664 261504 78520 40 2816
2818 0 589472 261312 78520 60 2817
2819 0 589248 261216 78400 75 2818
2820 0 589088 261088 78240 71 2819
2821 0 589056 260896 78120 60 2820
2822 0 590720 264864 78160 32 2794
2823 0 590944 264736 78120 96 2822
2824 0 591072 264512 78000 64 2823
2825 0 591264 264384 77880 150 2824
2826 0 591392 264416 77880 196 2825
2827 0 591488 264192 77720 107 2826
2828 0 591488 263968 77520 81 2827
2829 0 591392 263840 77320 60 2828
2830 0 591232 263776 77080 60 2829
2831 0 591168 263776 77040 60 2830
2832 0 591520 264640 77880 175 2826
2833 0 591616 264896 77880 168 2832
2834 0 591680 265152 77840 214 2833
2835 0 591744 265216 77720 202 2834
2836 0 591744 265184 77440 60 2835
2837 0 591712 265216 77160 71 2836
2838 0 591712 265312 76920 32 2837
2839 0 591712 265536 76760 40 2838
2840 0 591680 266016 76720 51 2839
2841 0 591904 266144 76720 75 2840
2842 0 592064 266304 76560 64 2841
2843 0 592224 266528 76560 81 2842
2844 0 592384 266688 76680 51 2843
2845 0 592576 266720 76840 64 2844
2846 0 592672 266720 76920 45 2845
2847 0 591424 265984 76720 75 2840
2848 0 591168 265984 76680 51 2847
2849 0 590944 265984 76480 81 2848
2850 0 590944 266144 76280 51 2849
2851 0 591040 266368 76160 45 2850
2852 0 591104 266592 76000 32 2851
2853 0 591040 266816 75880 51 2852
2854 0 590976 267008 75720 90 2853
2855 0 590752 267264 75680 32 2854
2856 0 590656 267488 75800 51 2855
2857 0 590560 267712 75880 91 2856
2858 0 590336 267808 75920 32 2857
2859 0 592000 265216 77680 224 2835
2860 0 592128 265184 77760 200 2859
2861 0 592256 265024 77960 107 2860
2862 0 592416 264800 77960 108 2861
2863 0 592544 264576 78080 64 2862
2864 0 592576 264448 78160 40 2863
2865 0 592384 265120 77680 137 2860
2866 0 592448 265120 77680 137 2865
2867 0 592448 265216 77920 108 2866
2868 0 592608 265248 78160 81 2867
2869 0 592864 265280 78240 40 2868
2870 0 592992 265280 78280 51 2869
2871 0 592672 265120 77480 128 2866
2872 0 592704 265120 77480 134 2871
2873 0 592736 265056 77240 96 2872
2874 0 592832 265056 77000 90 2873
2875 0 592800 264992 76760 98 2874
2876 0 592672 264896 76560 71 2875
2877 0 592512 264832 76360 40 2876
2878 0 592544 264672 76160 32 2877
2879 0 592704 264640 75960 45 2878
2880 0 592768 264640 75680 60 2879
2881 0 592704 264640 75400 32 2880
2882 0 592640 264544 75160 64 2881
2883 0 592704 264384 75080 51 2882
2884 0 592960 265120 77440 120 2872
2885 0 593216 265120 77400 140 2884
2886 0 593408 264960 77240 150 2885
2887 0 593504 265184 77160 209 2886
2888 0 593696 265120 77360 140 2887
2889 0 593920 265088 77480 81 2888
2890 0 594080 265152 77720 32 2889
2891 0 594080 265312 77920 32 2890
2892 0 594080 265344 77920 32 2891
2893 0 593440 264704 77160 60 2886
2894 0 593472 264512 77160 101 2893
2895 0 593632 264352 77320 102 2894
2896 0 593824 264160 77400 124 2895
2897 0 593920 263936 77480 205 2896
2898 0 594080 263712 77480 208 2897
2899 0 594176 263680 77600 137 2898
2900 0 594368 263840 77680 124 2899
2901 0 594496 264064 77680 153 2900
2902 0 594688 264288 77680 60 2901
2903 0 594880 264448 77720 45 2902
2904 0 595104 264608 77720 64 2903
2905 0 594944 264768 77880 102 2904
2906 0 594752 264736 77720 107 2905
2907 0 594624 264640 77480 90 2906
2908 0 594592 264640 77440 104 2907
2909 0 594208 263488 77760 64 2899
2910 0 594336 263328 77920 71 2909
2911 0 594464 263136 78040 51 2910
2912 0 594592 262944 78200 51 2911
2913 0 594720 262752 78400 81 2912
2914 0 594784 262592 78600 98 2913
2915 0 594720 262560 78840 64 2914
2916 0 594560 262560 79040 75 2915
2917 0 594400 262720 79200 81 2916
2918 0 594240 262880 79320 122 2917
2919 0 594112 263072 79480 60 2918
2920 0 594112 263296 79640 40 2919
2921 0 594272 263456 79760 40 2920
2922 0 594304 263488 79760 40 2921
2923 0 593440 264416 76880 139 2894
2924 0 593408 264192 76760 163 2923
2925 0 593344 264000 76600 75 2924
2926 0 593344 263904 76560 75 2925
2927 0 593184 263744 76720 120 2926
2928 0 592960 263584 76760 60 2927
2929 0 592736 263424 76840 51 2928
2930 0 592544 263232 76840 40 2929
2931 0 592352 263040 76840 81 2930
2932 0 592128 262912 76760 71 2931
2933 0 591904 262784 76720 71 2932
2934 0 591712 262624 76640 51 2933
2935 0 591520 262496 76520 71 2934
2936 0 591392 262432 76280 60 2935
2937 0 591360 262400 76240 60 2936
2938 0 593280 263712 76360 71 2926
2939 0 593184 263520 76160 122 2938
2940 0 593056 263392 75920 137 2939
2941 0 592896 263232 75720 71 2940
2942 0 592736 263168 75520 135 2941
2943 0 592576 263104 75320 122 2942
2944 0 592416 263040 75120 96 2943
2945 0 592256 262976 74920 104 2944
2946 0 592160 262880 74680 115 2945
2947 0 592096 262848 74600 115 2946
2948 0 592032 263040 74400 45 2947
2949 0 591872 263232 74320 40 2948
2950 0 591616 263264 74280 75 2949
2951 0 591552 263264 74200 45 2950
2952 0 591936 262688 74480 122 2947
2953 0 591808 262496 74280 135 2952
2954 0 591648 262368 74120 128 2953
2955 0 591584 262304 74040 102 2954
2956 0 591360 262304 74200 98 2955
2957 0 591104 262240 74320 32 2956
2958 0 590944 262176 74520 45 2957
2959 0 590880 262048 74760 51 2958
2960 0 590880 261920 74840 32 2959
2961 0 591072 261760 74960 64 2960
2962 0 591232 261600 75120 64 2961
2963 0 591328 261440 75320 91 2962
2964 0 591232 261248 75480 75 2963
2965 0 591168 261184 75480 45 2964
2966 0 590688 261728 74840 64 2960
2967 0 590432 261600 74840 40 2966
2968 0 590176 261504 74840 81 2967
2969 0 589952 261376 74920 32 2968
2970 0 589792 261184 74960 32 2969
2971 0 589632 260960 75000 60 2970
2972 0 589408 260832 75000 80 2971
2973 0 591488 262144 73840 101 2955
2974 0 591328 261952 73680 148 2973
2975 0 591328 261696 73640 122 2974
2976 0 591360 261472 73520 104 2975
2977 0 591424 261248 73400 150 2976
2978 0 591488 260992 73320 241 2977
2979 0 591488 260960 73280 256 2978
2980 0 591232 260992 73240 148 2979
2981 0 591008 261120 73160 32 2980
2982 0 590784 261280 73120 91 2981
2983 0 590560 261376 73040 45 2982
2984 0 590496 261440 73040 51 2983
2985 0 591552 260896 73280 248 2979
2986 0 591456 260640 73320 120 2985
2987 0 591360 260384 73320 75 2986
2988 0 591232 260128 73400 51 2987
2989 0 591168 259968 73600 45 2988
2990 0 591104 259904 73680 32 2989
2991 0 591584 260896 73280 244 2985
2992 0 591808 260896 73080 91 2991
2993 0 591872 260928 73000 81 2992
2994 0 591872 260928 72720 32 2993
2995 0 591872 261024 72480 64 2994
2996 0 591872 261056 72200 32 2995
2997 0 592128 260864 73080 32 2993
2998 0 591968 260544 73040 32 2997
2999 0 592320 260704 72800 32 2997
3000 0 592320 260672 72800 32 2999
3001 0 591776 260928 73440 124 2991
3002 0 592000 260896 73560 120 3001
3003 0 592224 260768 73560 120 3002
3004 0 592416 260576 73560 98 3003
3005 0 592576 260480 73760 90 3004
3006 0 592704 260544 73960 32 3005
3007 0 592640 260352 74160 51 3006
3008 0 592768 260128 74240 60 3007
3009 0 592896 259904 74200 32 3008
3010 0 593120 259808 74320 40 3009
3011 0 593344 259712 74240 107 3010
3012 0 593600 259712 74240 148 3011
3013 0 593824 259552 74240 168 3012
3014 0 593984 259360 74200 51 3013
3015 0 594176 259168 74240 60 3014
3016 0 594368 259200 74400 60 3015
3017 0 594624 259296 74440 60 3016
3018 0 594752 259360 74440 40 3017
3019 0 592768 260672 74200 122 3006
3020 0 592800 260896 74360 81 3019
3021 0 592896 260992 74440 137 3020
3022 0 592928 261184 74280 156 3021
3023 0 592736 261312 74160 154 3022
3024 0 592640 261472 73960 150 3023
3025 0 592768 261664 73800 122 3024
3026 0 592864 261856 73640 60 3025
3027 0 592864 261984 73480 45 3026
3028 0 593056 261152 74600 108 3021
3029 0 593088 261184 74640 137 3028
3030 0 593344 261152 74560 154 3029
3031 0 593536 261312 74440 71 3030
3032 0 593664 261504 74320 75 3031
3033 0 593760 261696 74160 71 3032
3034 0 593760 261760 74120 98 3033
3035 0 593152 261248 74840 163 3029
3036 0 593088 261504 74800 217 3035
3037 0 593120 261760 74800 183 3036
3038 0 593216 261920 75000 131 3037
3039 0 593344 262176 75000 75 3038
3040 0 593440 262432 75000 107 3039
3041 0 593440 262464 75000 107 3040
3042 0 593184 261312 75080 101 3035
3043 0 593280 261344 75320 81 3042
3044 0 593440 261344 75520 153 3043
3045 0 593472 261376 75800 143 3044
3046 0 593344 261376 76040 128 3045
3047 0 593312 261376 76080 157 3046
3048 0 593312 261120 76080 136 3047
3049 0 593312 260864 76120 32 3048
3050 0 593184 260640 76120 40 3049
3051 0 593088 260544 76120 32 3050
3052 0 593504 261248 76200 75 3047
3053 0 593760 261248 76200 51 3052
3054 0 594016 261248 76240 40 3053
3055 0 594272 261312 76240 32 3054
3056 0 594400 261536 76240 32 3055
3057 0 594304 261568 76200 32 3056
3058 0 593184 261440 76240 60 3047
3059 0 593152 261440 76520 75 3058
3060 0 593024 261440 76760 60 3059
3061 0 593152 261344 77000 51 3060
3062 0 593312 261280 77200 71 3061
3063 0 593376 261248 77280 81 3062
3064 0 592992 261440 76040 91 3058
3065 0 592768 261440 75920 75 3064
3066 0 592512 261440 75880 64 3065
3067 0 592256 261472 75800 60 3066
3068 0 592000 261600 75760 75 3067
3069 0 591776 261664 75640 51 3068
3070 0 591520 261664 75600 81 3069
3071 0 591264 261664 75680 51 3070
3072 0 591232 261664 75680 51 3071
3073 0 583040 266624 81160 86 2185
3074 0 582912 266400 81240 160 3073
3075 0 582848 266144 81240 128 3074
3076 0 582848 265888 81160 137 3075
3077 0 582688 265664 81160 175 3076
3078 0 582624 265408 81120 212 3077
3079 0 582528 265152 81080 208 3078
3080 0 582400 264896 81080 197 3079
3081 0 582304 264640 81080 200 3080
3082 0 582112 264448 81040 172 3081
3083 0 581888 264320 81080 108 3082
3084 0 581760 264096 81160 197 3083
3085 0 581568 263872 81160 172 3084
3086 0 581472 263616 81160 140 3085
3087 0 581312 263392 81160 101 3086
3088 0 581120 263168 81160 91 3087
3089 0 581088 262912 81240 164 3088
3090 0 581056 262656 81160 120 3089
3091 0 580896 262464 81120 128 3090
3092 0 580736 262240 81080 153 3091
3093 0 580544 262080 81000 131 3092
3094 0 580448 261888 80800 86 3093
3095 0 580416 261664 80680 96 3094
3096 0 580384 261440 80520 122 3095
3097 0 580192 261248 80480 166 3096
3098 0 580096 261024 80400 175 3097
3099 0 579968 260832 80280 135 3098
3100 0 579808 260704 80080 166 3099
3101 0 579648 260512 79920 160 3100
3102 0 579552 260256 79920 189 3101
3103 0 579552 260032 79800 134 3102
3104 0 579424 259808 79720 166 3103
3105 0 579392 259552 79680 189 3104
3106 0 579360 259296 79680 172 3105
3107 0 579360 259040 79600 183 3106
3108 0 579360 258784 79560 160 3107
3109 0 579360 258528 79560 175 3108
3110 0 579264 258304 79440 163 3109
3111 0 579104 258112 79360 217 3110
3112 0 579136 257920 79200 166 3111
3113 0 579040 257696 79080 210 3112
3114 0 578784 257632 79040 124 3113
3115 0 578592 257440 79040 156 3114
3116 0 578464 257216 78920 186 3115
3117 0 578464 257088 78800 163 3116
3118 0 578272 257056 78640 122 3117
3119 0 578016 256992 78600 80 3118
3120 0 577824 256832 78560 71 3119
3121 0 577600 256736 78440 51 3120
3122 0 577344 256704 78400 32 3121
3123 0 578656 257120 78520 32 3117
3124 0 578784 257440 78400 32 3123
3125 0 579008 257632 78200 32 3124
3126 0 578880 257888 78200 32 3125
3127 0 578816 257728 78000 32 3126
3128 0 578816 257728 77720 120 3127
3129 0 578720 257856 77520 64 3128
3130 0 578560 258016 77320 102 3129
3131 0 578400 258176 77120 148 3130
3132 0 578336 258304 76880 163 3131
3133 0 578304 258336 76760 160 3132
3134 0 578464 258272 76560 157 3133
3135 0 578688 258176 76480 86 3134
3136 0 578880 258016 76440 98 3135
3137 0 579040 257824 76360 80 3136
3138 0 579200 257696 76200 102 3137
3139 0 579456 257632 76200 172 3138
3140 0 579552 257824 76400 124 3139
3141 0 579616 258080 76440 160 3140
3142 0 579744 258304 76440 156 3141
3143 0 579808 258464 76240 189 3142
3144 0 580032 258624 76160 172 3143
3145 0 580192 258784 76040 86 3144
3146 0 580416 258848 75920 81 3145
3147 0 580672 258944 75800 71 3146
3148 0 580736 259008 75720 91 3147
3149 0 580736 258912 75440 124 3148
3150 0 580576 258912 75200 71 3149
3151 0 580640 258912 74920 71 3150
3152 0 580736 258944 74680 98 3151
3153 0 580864 258976 74440 96 3152
3154 0 580928 258976 74160 32 3153
3155 0 580928 258976 74000 60 3154
3156 0 580864 259264 75760 120 3148
3157 0 581024 259424 75640 81 3156
3158 0 581184 259648 75600 60 3157
3159 0 581280 259904 75600 86 3158
3160 0 581408 260128 75680 64 3159
3161 0 581600 260320 75800 51 3160
3162 0 581792 260352 75960 71 3161
3163 0 581952 260480 76160 75 3162
3164 0 582048 260608 76400 51 3163
3165 0 582176 260800 76600 45 3164
3166 0 582304 260960 76760 51 3165
3167 0 582464 261152 76880 81 3166
3168 0 582656 261344 76920 40 3167
3169 0 582592 261504 76840 60 3168
3170 0 582368 261696 76840 45 3169
3171 0 582112 261824 76840 75 3170
3172 0 582048 262016 76680 32 3171
3173 0 582048 262144 76440 60 3172
3174 0 582176 262208 76200 45 3173
3175 0 582272 262272 76120 32 3174
3176 0 582848 261568 76800 60 3169
3177 0 583104 261536 76680 71 3176
3178 0 583296 261504 76480 60 3177
3179 0 583520 261440 76320 96 3178
3180 0 583744 261504 76200 64 3179
3181 0 584000 261472 76160 40 3180
3182 0 579584 257472 76040 139 3139
3183 0 579680 257248 75920 175 3182
3184 0 579648 256992 75840 178 3183
3185 0 579616 256800 75640 204 3184
3186 0 579584 256576 75520 176 3185
3187 0 579552 256544 75440 185 3186
3188 0 579328 256448 75360 81 3187
3189 0 579072 256320 75360 128 3188
3190 0 578912 256192 75200 136 3189
3191 0 578688 256064 75120 178 3190
3192 0 578560 256032 74880 176 3191
3193 0 578400 256192 74680 200 3192
3194 0 578336 256224 74440 256 3193
3195 0 578080 256128 74440 148 3194
3196 0 577824 256192 74480 104 3195
3197 0 577600 256224 74600 160 3196
3198 0 577344 256256 74600 200 3197
3199 0 577088 256256 74520 108 3198
3200 0 576832 256224 74440 40 3199
3201 0 576768 256192 74440 40 3200
3202 0 579712 256448 75240 140 3187
3203 0 579872 256448 75000 157 3202
3204 0 580032 256384 74760 140 3203
3205 0 580224 256544 74640 80 3204
3206 0 580480 256608 74560 108 3205
3207 0 580544 256608 74480 141 3206
3208 0 580352 256672 74320 202 3207
3209 0 580160 256512 74200 176 3208
3210 0 580000 256352 74000 124 3209
3211 0 579840 256224 73840 166 3210
3212 0 579712 256224 73800 178 3211
3213 0 579712 256000 73920 150 3212
3214 0 579552 255776 73920 86 3213
3215 0 579552 255552 73800 32 3214
3216 0 579712 255424 73600 40 3215
3217 0 579968 255424 73480 60 3216
3218 0 580032 255360 73400 60 3217
3219 0 579552 256224 73560 108 3212
3220 0 579520 256192 73480 134 3219
3221 0 579264 256672 72960 81 3220
3222 0 579200 256832 72760 51 3221
3223 0 579616 256032 73280 120 3220
3224 0 579808 255968 73080 81 3223
3225 0 580032 255968 72960 51 3224
3226 0 580256 255968 72840 51 3225
3227 0 580416 255968 72800 60 3226
3228 0 580800 256640 74360 166 3207
3229 0 581024 256768 74360 163 3228
3230 0 581280 256832 74240 134 3229
3231 0 581504 256832 74120 197 3230
3232 0 581664 256832 74080 226 3231
3233 0 581824 256640 74000 80 3232
3234 0 581984 256512 73800 71 3233
3235 0 582080 256448 73560 124 3234
3236 0 582112 256480 73280 81 3235
3237 0 582208 256576 73040 64 3236
3238 0 582304 256640 72800 91 3237
3239 0 582528 256800 72640 32 3238
3240 0 582592 256800 72760 32 3239
3241 0 581792 257024 74200 137 3232
3242 0 581984 257216 74320 150 3241
3243 0 582144 257376 74440 150 3242
3244 0 582368 257536 74520 107 3243
3245 0 582624 257664 74520 81 3244
3246 0 582816 257856 74520 102 3245
3247 0 582944 258080 74560 175 3246
3248 0 582976 258144 74600 200 3247
3249 0 582816 258304 74480 150 3248
3250 0 582592 258368 74360 134 3249
3251 0 582336 258400 74360 124 3250
3252 0 582112 258400 74240 64 3251
3253 0 581920 258432 74040 32 3252
3254 0 581952 258592 73840 32 3253
3255 0 583104 258368 74600 128 3248
3256 0 583200 258496 74400 139 3255
3257 0 583360 258624 74200 134 3256
3258 0 583520 258624 74000 96 3257
3259 0 583680 258688 73800 181 3258
3260 0 583936 258752 73720 178 3259
3261 0 584160 258912 73640 160 3260
3262 0 584384 259040 73680 115 3261
3263 0 584448 259232 73840 81 3262
3264 0 584512 259392 74040 32 3263
3265 0 584672 259424 74240 32 3264
3266 0 584768 259456 74480 32 3265
3267 0 584896 259456 74720 32 3266
3268 0 585088 259584 74840 32 3267
3269 0 585184 259808 74720 45 3268
3270 0 585056 259968 74880 96 3269
3271 0 584992 260032 74960 98 3270
3272 0 585152 260096 75160 81 3271
3273 0 585344 260160 75320 60 3272
3274 0 585536 260256 75480 75 3273
3275 0 585600 260512 75560 60 3274
3276 0 585600 260672 75760 45 3275
3277 0 584928 260288 75000 32 3271
3278 0 585024 260512 74920 51 3277
3279 0 585152 260736 74920 32 3278
3280 0 585024 260960 74880 71 3279
3281 0 584896 261184 74800 45 3280
3282 0 585056 261344 74680 32 3281
3283 0 585312 261312 74680 64 3282
3284 0 585568 261312 74600 81 3283
3285 0 585696 261376 74520 64 3284
3286 0 578208 258336 76760 163 3133
3287 0 578304 258592 76680 81 3286
3288 0 578368 258848 76680 80 3287
3289 0 578368 259072 76680 32 3288
3290 0 578176 259264 76560 51 3289
3291 0 577920 259328 76520 75 3290
3292 0 577664 259360 76560 80 3291
3293 0 577408 259360 76600 75 3292
3294 0 577280 259328 76600 60 3293
3295 0 578592 259136 76800 120 3289
3296 0 578848 259104 76880 120 3295
3297 0 579104 259104 76880 86 3296
3298 0 579328 259104 77080 51 3297
3299 0 579488 259104 77280 122 3298
3300 0 579648 259072 77480 71 3299
3301 0 579648 259040 77520 60 3300
3302 0 577984 258336 76560 75 3286
3303 0 577824 258432 76360 64 3302
3304 0 577792 258560 76120 104 3303
3305 0 577696 258560 75840 40 3304
3306 0 577664 258560 75800 71 3305
3307 0 577824 258752 75760 139 3306
3308 0 577888 259008 75680 137 3307
3309 0 577920 259232 75520 98 3308
3310 0 578016 259424 75320 75 3309
3311 0 578240 259584 75200 128 3310
3312 0 578400 259712 75040 124 3311
3313 0 578624 259680 74920 139 3312
3314 0 578816 259744 74760 96 3313
3315 0 578976 259872 74600 102 3314
3316 0 579168 260032 74560 86 3315
3317 0 579392 260032 74240 32 3316
3318 0 579488 260160 74040 75 3317
3319 0 579648 260384 73960 81 3318
3320 0 579904 260448 73840 60 3319
3321 0 580160 260512 73840 51 3320
3322 0 580384 260608 73760 60 3321
3323 0 580576 260800 73640 51 3322
3324 0 580608 260896 73600 60 3323
3325 0 577472 258528 75600 98 3306
3326 0 577248 258528 75440 148 3325
3327 0 577088 258528 75240 131 3326
3328 0 577056 258528 75200 148 3327
3329 0 576928 258656 74960 101 3328
3330 0 576768 258688 74760 81 3329
3331 0 576704 258720 74480 81 3330
3332 0 576704 258784 74200 131 3331
3333 0 576704 258816 74000 156 3332
3334 0 576864 258976 73840 102 3333
3335 0 577024 259104 73680 60 3334
3336 0 577216 259296 73600 81 3335
3337 0 577408 259488 73520 80 3336
3338 0 577568 259648 73400 71 3337
3339 0 577792 259776 73320 101 3338
3340 0 577984 259904 73160 98 3339
3341 0 578208 260032 73120 60 3340
3342 0 578432 260128 72960 71 3341
3343 0 578656 260224 72840 139 3342
3344 0 578880 260256 72680 122 3343
3345 0 579136 260320 72680 120 3344
3346 0 579392 260352 72720 120 3345
3347 0 579616 260512 72640 75 3346
3348 0 579712 260608 72560 96 3347
3349 0 576544 258816 73800 71 3333
3350 0 576512 258784 73520 81 3349
3351 0 576480 258784 73400 120 3350
3352 0 576416 258944 73160 71 3351
3353 0 576512 259072 72920 60 3352
3354 0 576640 259232 72720 51 3353
3355 0 576800 259328 72520 51 3354
3356 0 576992 259488 72440 102 3355
3357 0 577248 259520 72400 81 3356
3358 0 577504 259648 72360 51 3357
3359 0 577696 259808 72240 71 3358
3360 0 577856 259968 72120 40 3359
3361 0 577984 260192 72080 71 3360
3362 0 578144 260416 72080 60 3361
3363 0 578176 260672 72000 71 3362
3364 0 578208 260928 71960 51 3363
3365 0 578304 261088 71880 40 3364
3366 0 576352 258528 73440 107 3351
3367 0 576320 258336 73440 98 3366
3368 0 576288 258144 72960 32 3367
3369 0 576192 258016 72760 75 3368
3370 0 576000 258144 72800 98 3369
3371 0 576224 258144 73600 102 3367
3372 0 576096 258016 73680 98 3371
3373 0 575936 257952 73880 32 3372
3374 0 575776 257856 74080 45 3373
3375 0 575616 257824 74240 32 3374
3376 0 575584 257568 74320 135 3375
3377 0 575808 257376 74320 124 3376
3378 0 576000 257216 74480 75 3377
3379 0 576256 257120 74520 71 3378
3380 0 576480 257056 74640 90 3379
3381 0 576544 257056 74640 71 3380
3382 0 575520 258016 74400 40 3375
3383 0 575360 258208 74480 60 3382
3384 0 575200 258368 74600 86 3383
3385 0 575136 258560 74760 81 3384
3386 0 575168 258656 75000 64 3385
3387 0 575200 258720 75240 64 3386
3388 0 575168 258880 75440 51 3387
3389 0 576256 257856 73560 137 3372
3390 0 576352 257728 73360 175 3389
3391 0 576352 257696 73320 178 3390
3392 0 576256 257472 73440 150 3391
3393 0 576160 257216 73440 143 3392
3394 0 576000 257024 73400 150 3393
3395 0 576000 256768 73320 120 3394
3396 0 576000 256576 73120 86 3395
3397 0 575968 256480 72880 128 3396
3398 0 575744 256544 72760 102 3397
3399 0 575488 256576 72760 32 3398
3400 0 575232 256544 72680 32 3399
3401 0 575168 256544 72640 51 3400
3402 0 576512 257792 73120 124 3391
3403 0 576704 257856 72960 91 3402
3404 0 576960 257856 72960 75 3403
3405 0 577216 257856 72920 32 3404
3406 0 577472 257920 72800 32 3405
3407 0 577696 257984 72640 115 3406
3408 0 577792 258112 72640 80 3407
3409 0 578016 257984 72720 51 3408
3410 0 578240 257920 72840 51 3409
3411 0 578336 257952 72840 51 3410
3412 0 577856 258304 72440 71 3408
3413 0 578016 258304 72240 64 3412
3414 0 578272 258272 72200 64 3413
3415 0 578432 258304 72240 71 3414
3416 0 576864 258656 75320 122 3328
3417 0 576768 258912 75360 139 3416
3418 0 576768 259168 75360 139 3417
3419 0 576800 259424 75400 32 3418
3420 0 576800 259680 75440 101 3419
3421 0 576704 259776 75560 71 3420
3422 0 576864 260064 75360 32 3421
3423 0 577536 260192 75640 32 3422
3424 0 577568 260160 75640 32 3423
3425 0 576448 259776 75600 91 3421
3426 0 576192 259712 75600 86 3425
3427 0 575936 259712 75560 98 3426
3428 0 575712 259808 75480 172 3427
3429 0 575488 259968 75400 166 3428
3430 0 575264 260096 75320 163 3429
3431 0 575008 260224 75280 160 3430
3432 0 574816 260384 75240 139 3431
3433 0 574560 260416 75240 91 3432
3434 0 574400 260608 75160 86 3433
3435 0 574208 260608 75080 124 3434
3436 0 574208 260352 75080 81 3435
3437 0 574112 260128 75240 51 3436
3438 0 574112 259904 75440 51 3437
3439 0 574048 259712 75600 71 3438
3440 0 574016 259456 75680 60 3439
3441 0 574016 259200 75720 51 3440
3442 0 573888 258944 75680 71 3441
3443 0 573734.44 258838.1 75640 -1 3442
3444 0 573622.56 258691.61 75680 -1 3443
3445 0 573538.2 258666.94 75720 -1 3444
3446 0 573493.8 258634.89 75800 -1 3445
3447 0 573502.6 258605.94 75880 -1 3446
3448 0 573524 258513.3 75960 -1 3447
3449 0 573565.4 258489.75 76040 -1 3448
3450 0 573664.4 258496.52 76120 -1 3449
3451 0 573778.9 258565.81 76240 -1 3450
3452 0 574112 260832 74960 124 3435
3453 0 573952 260960 74800 137 3452
3454 0 573728 261088 74720 122 3453
3455 0 573536 261248 74600 101 3454
3456 0 573344 261440 74480 104 3455
3457 0 573152 261600 74360 98 3456
3458 0 572960 261792 74280 102 3457
3459 0 572800 262016 74200 102 3458
3460 0 572736 262272 74120 140 3459
3461 0 572640 262464 73920 148 3460
3462 0 572512 262688 73920 98 3461
3463 0 572352 262848 73760 75 3462
3464 0 572256 262944 73720 75 3463
3465 0 572096 262784 73840 81 3464
3466 0 571936 262784 74040 90 3465
3467 0 571776 262816 74240 98 3466
3468 0 571840 262848 74480 101 3467
3469 0 572032 262848 74520 45 3468
3470 0 572192 263008 73720 81 3464
3471 0 572352 263136 73880 96 3470
3472 0 572256 263296 74120 120 3471
3473 0 572128 263520 74160 160 3472
3474 0 571904 263520 74280 163 3473
3475 0 571680 263520 74400 143 3474
3476 0 571456 263552 74560 96 3475
3477 0 571232 263616 74680 75 3476
3478 0 571072 263520 74880 96 3477
3479 0 570816 263488 74880 96 3478
3480 0 570592 263520 74760 45 3479
3481 0 570336 263488 74720 45 3480
3482 0 570080 263424 74680 51 3481
3483 0 569824 263424 74600 64 3482
3484 0 569696 263392 74600 71 3483
3485 0 569550.25 263376.7 74640 -1 3484
3486 0 569341 263171.3 74640 -1 3485
3487 0 569204.9 263182.22 74720 -1 3486
3488 0 569071.1 263144.88 74840 -1 3487
3489 0 569023.1 263109.25 74920 -1 3488
3490 0 569020.94 263069.16 75040 -1 3489
3491 0 568972.6 262909.25 75160 -1 3490
3492 0 568870.4 262846.2 75200 -1 3491
3493 0 568864 262841.88 75280 -1 3492
3494 0 572256 263744 74160 150 3473
3495 0 572512 263840 74160 91 3494
3496 0 572768 263968 74200 75 3495
3497 0 572992 264160 74200 108 3496
3498 0 573152 264288 74360 96 3497
3499 0 573312 264352 74560 107 3498
3500 0 573472 264512 74720 60 3499
3501 0 573632 264672 74840 71 3500
3502 0 573760 264832 75000 40 3501
3503 0 573856 265088 75040 71 3502
3504 0 573984 265312 75040 51 3503
3505 0 574144 265536 75040 45 3504
3506 0 574272 265728 74920 71 3505
3507 0 574464 265856 74800 75 3506
3508 0 574624 266016 74640 64 3507
3509 0 574656 266176 74440 60 3508
3510 0 574752 266336 74240 51 3509
3511 0 574784 266528 74040 51 3510
3512 0 574752 266688 73840 75 3511
3513 0 574816 266944 73760 60 3512
3514 0 575008 267136 73720 81 3513
3515 0 575168 267328 73800 45 3514
3516 0 575265.9 267645.12 73920 81 3515
3517 0 575040 267808 73960 60 3516
3518 0 572032 263168 73600 80 3470
3519 0 571872 263200 73400 108 3518
3520 0 571840 263168 73120 141 3519
3521 0 571712 263264 72920 143 3520
3522 0 571456 263360 72840 107 3521
3523 0 571232 263456 72760 86 3522
3524 0 571008 263552 72600 71 3523
3525 0 570784 263648 72520 91 3524
3526 0 570528 263712 72480 51 3525
3527 0 570272 263744 72440 64 3526
3528 0 570016 263776 72400 64 3527
3529 0 569760 263712 72360 75 3528
3530 0 569600 263648 72280 75 3529
3531 0 569536 263456 72480 81 3530
3532 0 569504 263200 72600 32 3531
3533 0 569664 263040 72800 64 3532
3534 0 569824 263040 73000 60 3533
3535 0 569920 263040 73200 71 3534
3536 0 569440 263552 72080 81 3530
3537 0 569280 263424 71880 75 3536
3538 0 569152 263328 71680 104 3537
3539 0 569056 263360 71400 75 3538
3540 0 568896 263360 71200 96 3539
3541 0 568832 263328 70920 140 3540
3542 0 568704 263360 70680 143 3541
3543 0 568576 263360 70520 156 3542
3544 0 568800 263232 70400 203 3543
3545 0 569024 263136 70480 166 3544
3546 0 569152 262912 70480 75 3545
3547 0 568992 262688 70480 60 3546
3548 0 568800 262496 70480 71 3547
3549 0 568608 262304 70440 81 3548
3550 0 568576 262208 70200 60 3549
3551 0 568480 262112 69960 81 3550
3552 0 568416 261952 69720 51 3551
3553 0 568416 261888 69520 45 3552
3554 0 568384 262176 70440 40 3549
3555 0 568160 261984 70440 75 3554
3556 0 567968 261888 70280 86 3555
3557 0 567776 261696 70280 60 3556
3558 0 567616 261536 70120 71 3557
3559 0 567456 261376 70000 115 3558
3560 0 567520 261216 70200 96 3559
3561 0 568384 263456 70320 217 3543
3562 0 568544 263392 70120 160 3561
3563 0 568736 263360 69920 122 3562
3564 0 568896 263360 69680 32 3563
3565 0 569152 263360 69600 75 3564
3566 0 569184 263584 69400 40 3565
3567 0 569216 263808 69280 60 3566
3568 0 568288 263616 70280 186 3561
3569 0 568320 263872 70160 137 3568
3570 0 568320 263936 70080 122 3569
3571 0 568384 263744 69880 148 3570
3572 0 568416 263680 69640 115 3571
3573 0 568384 263744 69400 75 3572
3574 0 568384 264000 69320 32 3573
3575 0 568320 264192 70000 81 3570
3576 0 568384 264448 70000 101 3575
3577 0 568480 264672 70120 90 3576
3578 0 568544 264864 70280 60 3577
3579 0 568576 265120 70320 64 3578
3580 0 568608 265376 70400 80 3579
3581 0 568608 265568 70600 60 3580
3582 0 568672 265760 70760 75 3581
3583 0 568703.4 265865.5 70800 60 3582
3584 0 568681.25 266042.5 70840 -1 3583
3585 0 568680 266091.5 70920 -1 3584
3586 0 568679.3 266095.16 71000 -1 3585
3587 0 568640.75 266103.8 71080 -1 3586
3588 0 568571.56 265881.06 71200 -1 3587
3589 0 568064 263648 70160 98 3568
3590 0 567904 263776 69960 71 3589
3591 0 567744 263936 69840 91 3590
3592 0 567680 263968 69840 98 3591
3593 0 567520 264128 70040 86 3592
3594 0 567328 264192 70200 71 3593
3595 0 567104 264192 70320 101 3594
3596 0 566944 264384 70480 60 3595
3597 0 566752 264544 70520 32 3596
3598 0 566720 264544 70560 32 3597
3599 0 567552 264064 69640 60 3592
3600 0 567488 264224 69400 75 3599
3601 0 567424 264416 69200 81 3600
3602 0 567392 264608 69040 45 3601
3603 0 567392 264768 68920 86 3602
3604 0 567168 264896 68840 45 3603
3605 0 567008 265088 68800 60 3604
3606 0 566848 265216 68720 51 3605
3607 0 566607.4 265220.1 68680 -1 3606
3608 0 566553.8 265149.06 68600 -1 3607
3609 0 566421.25 265131.7 68520 -1 3608
3610 0 567584 264960 68800 75 3603
3611 0 567860.44 264999.44 68600 32 3610
3612 0 567872 265280 68400 75 3611
3613 0 568032 265472 68240 60 3612
3614 0 568032 265696 68080 45 3613
3615 0 568032 265920 67880 60 3614
3616 0 567968 266144 67760 32 3615
3617 0 568064 266272 67560 71 3616
3618 0 568096 266304 67520 71 3617
3619 0 585536 272992 82600 160 2154
3620 0 585472 273152 82800 134 3619
3621 0 585440 273248 83040 122 3620
3622 0 585376 273280 83320 148 3621
3623 0 585216 273216 83560 137 3622
3624 0 585152 273056 83760 124 3623
3625 0 585120 272864 83960 91 3624
3626 0 584992 272608 84040 86 3625
3627 0 584800 272416 84080 102 3626
3628 0 584640 272256 84280 75 3627
3629 0 584512 272096 84480 108 3628
3630 0 584352 272032 84720 198 3629
3631 0 584256 272128 84960 244 3630
3632 0 584192 272288 85160 245 3631
3633 0 584032 272416 85360 202 3632
3634 0 584000 272512 85640 186 3633
3635 0 584000 272672 85840 226 3634
3636 0 583968 272864 86000 226 3635
3637 0 583808 272960 86200 235 3636
3638 0 583680 273088 86400 164 3637
3639 0 583488 273184 86600 134 3638
3640 0 583360 273248 86840 139 3639
3641 0 583296 273344 87080 186 3640
3642 0 583136 273376 87280 208 3641
3643 0 582976 273376 87480 190 3642
3644 0 582880 273504 87680 140 3643
3645 0 582752 273536 87920 96 3644
3646 0 582592 273504 88160 86 3645
3647 0 582432 273408 88400 32 3646
3648 0 582336 273248 88600 71 3647
3649 0 582496 273216 89040 136 3648
3650 0 582592 273440 89120 140 3649
3651 0 582752 273408 89320 143 3650
3652 0 582848 273408 89560 163 3651
3653 0 582784 273408 89840 198 3652
3654 0 582688 273472 90080 217 3653
3655 0 582656 273536 90320 202 3654
3656 0 582688 273568 90600 217 3655
3657 0 582624 273600 90840 204 3656
3658 0 582528 273504 91080 197 3657
3659 0 582464 273376 91320 160 3658
3660 0 582432 273216 91560 157 3659
3661 0 582336 273024 91760 154 3660
3662 0 582240 272864 91960 128 3661
3663 0 582240 272704 92160 108 3662
3664 0 582240 272608 92440 141 3663
3665 0 582304 272480 92680 163 3664
3666 0 582368 272416 92920 128 3665
3667 0 582336 272256 93160 148 3666
3668 0 582336 272224 93440 131 3667
3669 0 582336 272192 93720 134 3668
3670 0 582400 272224 93960 164 3669
3671 0 582528 272256 94200 160 3670
3672 0 582464 272192 94440 154 3671
3673 0 582528 272160 94680 160 3672
3674 0 582400 272192 94920 80 3673
3675 0 582368 272192 95200 71 3674
3676 0 582336 272256 95440 148 3675
3677 0 582336 272256 95720 160 3676
3678 0 582432 272160 95960 172 3677
3679 0 582464 272032 96200 124 3678
3680 0 582464 271936 96440 115 3679
3681 0 582496 271872 96720 176 3680
3682 0 582592 271776 96960 172 3681
3683 0 582720 271776 97200 134 3682
3684 0 582784 271744 97440 148 3683
3685 0 582848 271584 97640 178 3684
3686 0 582976 271424 97840 128 3685
3687 0 582976 271360 97920 137 3686
3688 0 583232 271392 97960 124 3687
3689 0 583488 271392 98000 81 3688
3690 0 583648 271488 98200 60 3689
3691 0 583584 271456 98360 32 3690
3692 0 582976 271328 98200 160 3687
3693 0 582880 271296 98440 98 3692
3694 0 582880 271232 98720 140 3693
3695 0 582944 271296 98960 176 3694
3696 0 583008 271232 99200 217 3695
3697 0 583136 271136 99400 181 3696
3698 0 583296 270976 99560 64 3697
3699 0 583456 270816 99680 86 3698
3700 0 583680 270720 99800 120 3699
3701 0 583776 270560 100040 178 3700
3702 0 583904 270368 100240 197 3701
3703 0 584064 270240 100400 160 3702
3704 0 584224 270080 100560 120 3703
3705 0 584256 269888 100760 140 3704
3706 0 584416 269760 100960 104 3705
3707 0 584576 269760 101160 108 3706
3708 0 584736 269696 101360 107 3707
3709 0 584896 269536 101520 124 3708
3710 0 585024 269376 101720 150 3709
3711 0 585248 269248 101800 153 3710
3712 0 585376 269056 101960 178 3711
3713 0 585376 268928 102200 186 3712
3714 0 585344 268768 102440 221 3713
3715 0 585344 268544 102600 134 3714
3716 0 585344 268448 102840 137 3715
3717 0 585376 268352 103120 104 3716
3718 0 585600 268288 103240 166 3717
3719 0 585696 268288 103480 186 3718
3720 0 585696 268256 103760 160 3719
3721 0 585728 268224 104040 148 3720
3722 0 585856 268224 104280 108 3721
3723 0 586016 268288 104480 122 3722
3724 0 586176 268256 104680 176 3723
3725 0 586272 268128 104920 209 3724
3726 0 586432 268032 105120 181 3725
3727 0 586528 267904 105320 139 3726
3728 0 586432 267744 105520 168 3727
3729 0 586432 267520 105720 128 3728
3730 0 586624 267456 105880 200 3729
3731 0 586784 267296 106080 163 3730
3732 0 586784 267072 106280 150 3731
3733 0 586880 266880 106440 150 3732
3734 0 587104 266784 106560 150 3733
3735 0 587232 266656 106760 156 3734
3736 0 587328 266464 106920 160 3735
3737 0 587424 266272 107120 148 3736
3738 0 587488 266112 107320 150 3737
3739 0 587648 265984 107480 136 3738
3740 0 587840 265856 107600 160 3739
3741 0 588000 265664 107680 186 3740
3742 0 588032 265408 107720 166 3741
3743 0 587968 265248 107920 163 3742
3744 0 587840 265184 108160 104 3743
3745 0 587808 264960 108320 134 3744
3746 0 587584 264832 108320 168 3745
3747 0 587520 264768 108360 204 3746
3748 0 587392 264928 108200 139 3747
3749 0 587296 265120 108000 71 3748
3750 0 587328 265280 107800 108 3749
3751 0 587360 265504 107680 32 3750
3752 0 587328 265600 107760 32 3751
3753 0 587360 264544 108440 189 3747
3754 0 587200 264352 108400 172 3753
3755 0 587200 264192 108640 176 3754
3756 0 587200 264096 108880 141 3755
3757 0 587168 263936 109080 104 3756
3758 0 587200 263776 109320 120 3757
3759 0 587264 263616 109520 196 3758
3760 0 587232 263392 109640 160 3759
3761 0 587200 263136 109680 175 3760
3762 0 586976 263008 109760 209 3761
3763 0 586848 262784 109760 183 3762
3764 0 586784 262560 109880 163 3763
3765 0 586720 262368 110040 122 3764
3766 0 586592 262144 110120 166 3765
3767 0 586528 261888 110240 148 3766
3768 0 586528 261664 110400 189 3767
3769 0 586496 261504 110640 176 3768
3770 0 586464 261408 110880 120 3769
3771 0 586560 261280 111080 153 3770
3772 0 586784 261280 111240 157 3771
3773 0 586976 261312 111360 139 3772
3774 0 586944 261440 111120 32 3773
3775 0 586720 261568 111040 32 3774
3776 0 587168 261312 111560 140 3773
3777 0 587392 261312 111680 156 3776
3778 0 587584 261248 111880 141 3777
3779 0 587680 261088 112120 175 3778
3780 0 587840 261024 112360 163 3779
3781 0 587808 260864 112600 120 3780
3782 0 587808 260640 112760 148 3781
3783 0 587840 260384 112840 150 3782
3784 0 587680 260160 112880 150 3783
3785 0 587584 259936 113000 98 3784
3786 0 587584 259776 113240 150 3785
3787 0 587520 259616 113480 163 3786
3788 0 587488 259456 113720 136 3787
3789 0 587520 259200 113840 98 3788
3790 0 587616 259008 114000 136 3789
3791 0 587776 258848 114160 164 3790
3792 0 588000 258688 114240 153 3791
3793 0 588096 258496 114440 164 3792
3794 0 588064 258336 114680 178 3793
3795 0 588128 258144 114880 128 3794
3796 0 588096 258048 115120 175 3795
3797 0 588192 258048 115400 163 3796
3798 0 588224 257920 115640 176 3797
3799 0 588288 257760 115840 150 3798
3800 0 588288 257504 115920 175 3799
3801 0 588352 257344 116120 140 3800
3802 0 588512 257184 116320 153 3801
3803 0 588576 256960 116440 150 3802
3804 0 588704 256800 116640 150 3803
3805 0 588832 256672 116840 175 3804
3806 0 588864 256512 117040 153 3805
3807 0 588960 256320 117200 128 3806
3808 0 589088 256128 117360 108 3807
3809 0 589120 255936 117520 91 3808
3810 0 589184 255744 117680 120 3809
3811 0 589312 255584 117840 75 3810
3812 0 589280 255392 117840 80 3811
3813 0 589472 255584 118040 120 3811
3814 0 589408 255424 118160 32 3813
3815 0 589472 255264 118360 148 3814
3816 0 589472 255072 118560 51 3815
3817 0 589600 254848 118600 108 3816
3818 0 589728 254656 118720 80 3817
3819 0 589856 254432 118760 139 3818
3820 0 589856 254208 118920 32 3819
3821 0 589920 254016 119120 134 3820
3822 0 590048 253888 119320 122 3821
3823 0 590176 253696 119480 101 3822
3824 0 590176 253536 119680 115 3823
3825 0 590240 253344 119840 86 3824
3826 0 590304 253152 120000 75 3825
3827 0 590464 253024 120200 156 3826
3828 0 590624 252832 120240 150 3827
3829 0 590784 252672 120360 172 3828
3830 0 591008 252512 120440 139 3829
3831 0 591200 252384 120600 124 3830
3832 0 591360 252160 120720 124 3831
3833 0 591552 251968 120760 124 3832
3834 0 591744 251840 120880 81 3833
3835 0 591936 251680 120960 86 3834
3836 0 592032 251456 121120 124 3835
3837 0 592128 251232 121240 143 3836
3838 0 592256 251040 121360 135 3837
3839 0 592416 250848 121440 80 3838
3840 0 592480 250688 121640 128 3839
3841 0 592608 250528 121840 163 3840
3842 0 592736 250336 122000 104 3841
3843 1 593305.44 249768.48 122720 150 3842
3844 0 593760 249088 123320 102 3843
3845 0 593984 248992 123440 124 3844
3846 0 594176 248800 123520 80 3845
3847 0 594400 248640 123600 102 3846
3848 0 594560 248480 123760 120 3847
3849 0 594688 248256 123840 136 3848
3850 0 594880 248096 123960 75 3849
3851 0 595104 248000 124080 128 3850
3852 0 595328 247904 124200 124 3851
3853 0 595520 247776 124360 120 3852
3854 0 595680 247616 124520 128 3853
3855 0 595872 247488 124680 160 3854
3856 0 595936 247392 124920 115 3855
3857 0 596064 247296 125120 60 3856
3858 0 596224 247360 125320 128 3857
3859 0 596384 247328 125520 108 3858
3860 0 596544 247296 125720 81 3859
3861 0 596736 247200 125920 108 3860
3862 0 596928 247168 126120 80 3861
3863 0 596992 247104 126360 137 3862
3864 0 597120 246976 126600 194 3863
3865 0 597280 246912 126840 156 3864
3866 0 597376 246752 127040 134 3865
3867 0 597504 246752 127280 80 3866
3868 0 597728 246752 127400 160 3867
3869 0 597920 246816 127560 137 3868
3870 0 598112 246816 127760 107 3869
3871 0 598368 246848 127840 139 3870
3872 0 598624 246912 127960 166 3871
3873 0 598848 246976 128080 160 3872
3874 0 599040 247136 128120 122 3873
3875 0 599200 247200 128320 98 3874
3876 0 599456 247168 128360 107 3875
3877 0 599456 246944 128200 45 3876
3878 0 599456 246688 128160 64 3877
3879 0 599648 246752 128160 81 3878
3880 0 599616 247104 128520 120 3876
3881 0 599872 247104 128600 134 3880
3882 0 600096 246976 128640 163 3881
3883 0 600352 246976 128680 153 3882
3884 0 600608 246944 128760 136 3883
3885 0 600864 246944 128840 148 3884
3886 0 601120 247072 128840 163 3885
3887 0 601344 247232 128840 175 3886
3888 0 601568 247392 128840 200 3887
3889 0 601792 247360 128960 124 3888
3890 0 602048 247360 129000 172 3889
3891 0 602304 247360 129080 120 3890
3892 0 602560 247392 129080 86 3891
3893 0 602784 247520 129160 124 3892
3894 0 603040 247648 129160 136 3893
3895 0 603264 247776 129240 143 3894
3896 0 603488 247968 129240 176 3895
3897 0 603712 248064 129360 163 3896
3898 0 603936 248096 129480 137 3897
3899 0 604160 248128 129600 141 3898
3900 0 604384 248192 129720 176 3899
3901 0 604640 248192 129720 196 3900
3902 0 604896 248256 129800 175 3901
3903 0 605120 248384 129880 154 3902
3904 0 605376 248416 129920 163 3903
3905 0 605600 248480 130080 163 3904
3906 0 605856 248480 130080 124 3905
3907 0 606112 248384 130080 101 3906
3908 0 606368 248320 130080 156 3907
3909 0 606624 248224 130120 136 3908
3910 0 606848 248128 130200 124 3909
3911 0 607072 248064 130320 124 3910
3912 0 607296 247968 130440 124 3911
3913 0 607520 247904 130560 153 3912
3914 0 607776 247840 130680 197 3913
3915 0 608032 247872 130720 160 3914
3916 0 608288 247936 130720 102 3915
3917 0 608512 247936 130840 107 3916
3918 0 608704 247840 131000 186 3917
3919 0 608480 247680 131120 131 3918
3920 0 608352 247456 131200 32 3919
3921 0 608128 247392 131080 32 3920
3922 0 608096 247680 131080 32 3921
3923 0 608864 247808 131000 186 3918
3924 0 609088 247680 131040 202 3923
3925 0 609344 247680 131080 178 3924
3926 0 609600 247648 131160 154 3925
3927 0 609856 247648 131200 160 3926
3928 0 610112 247648 131200 150 3927
3929 0 610368 247648 131240 163 3928
3930 0 610624 247648 131320 183 3929
3931 0 610880 247616 131360 172 3930
3932 0 611136 247616 131400 160 3931
3933 0 611392 247712 131400 150 3932
3934 0 611648 247808 131440 124 3933
3935 0 611904 247840 131480 124 3934
3936 0 612160 247904 131480 115 3935
3937 0 612416 247936 131480 128 3936
3938 0 612672 248000 131480 128 3937
3939 0 612928 248000 131440 150 3938
3940 0 613184 248096 131440 160 3939
3941 0 613440 248160 131360 164 3940
3942 0 613696 248192 131360 160 3941
3943 0 613952 248192 131360 150 3942
3944 0 614208 248192 131320 153 3943
3945 0 614400 248352 131280 141 3944
3946 0 614656 248416 131280 124 3945
3947 0 614912 248448 131240 102 3946
3948 0 615168 248480 131240 124 3947
3949 0 615424 248544 131280 90 3948
3950 0 615648 248704 131360 120 3949
3951 0 615904 248800 131400 120 3950
3952 0 616160 248800 131400 136 3951
3953 0 616416 248832 131400 128 3952
3954 0 616672 248864 131480 128 3953
3955 0 616928 248960 131480 128 3954
3956 0 617184 248992 131480 120 3955
3957 0 617440 249056 131520 122 3956
3958 0 617696 249056 131520 108 3957
3959 0 617920 249152 131440 102 3958
3960 0 618176 249248 131440 107 3959
3961 0 618432 249248 131440 120 3960
3962 0 618688 249184 131440 156 3961
3963 0 618944 249184 131440 124 3962
3964 0 619200 249184 131480 136 3963
3965 0 619456 249248 131520 175 3964
3966 0 619712 249376 131560 175 3965
3967 0 619968 249472 131520 185 3966
3968 0 620192 249600 131600 150 3967
3969 0 620288 249568 131480 154 3968
3970 0 620448 249632 131240 128 3969
3971 0 620608 249792 131080 75 3970
3972 0 620832 249888 131200 71 3971
3973 0 620992 249888 131400 32 3972
3974 0 620288 249856 131600 80 3968
3975 0 620416 250080 131560 120 3974
3976 0 620608 250272 131600 120 3975
3977 0 620832 250432 131600 115 3976
3978 0 621056 250528 131520 157 3977
3979 0 621280 250656 131520 140 3978
3980 0 621536 250720 131480 136 3979
3981 0 621792 250816 131480 139 3980
3982 0 622016 250944 131520 156 3981
3983 0 622272 251008 131560 140 3982
3984 0 622528 251072 131560 136 3983
3985 0 622752 251200 131640 104 3984
3986 0 623008 251296 131760 122 3985
3987 0 623232 251424 131840 140 3986
3988 0 623456 251552 131880 176 3987
3989 0 623680 251680 131920 181 3988
3990 0 623936 251776 131920 163 3989
3991 0 624192 251840 131880 160 3990
3992 0 624448 251904 131880 181 3991
3993 0 624704 251936 131920 163 3992
3994 0 624928 251968 132040 128 3993
3995 0 625152 251968 132160 139 3994
3996 0 625376 252032 132280 139 3995
3997 0 625600 252064 132400 148 3996
3998 0 625856 252096 132480 160 3997
3999 0 626112 252128 132560 163 3998
4000 0 626368 252192 132560 166 3999
4001 0 626592 252320 132560 166 4000
4002 0 626816 252480 132560 153 4001
4003 0 627040 252640 132520 156 4002
4004 0 627296 252704 132560 166 4003
4005 0 627552 252800 132600 163 4004
4006 0 627808 252800 132680 176 4005
4007 0 628032 252832 132880 190 4006
4008 0 628256 252832 133040 168 4007
4009 0 628512 252928 133160 120 4008
4010 0 628768 253024 133240 164 4009
4011 0 629024 253024 133240 81 4010
4012 0 629280 252896 133320 75 4011
4013 0 629504 252896 133440 40 4012
4014 0 629568 252928 133480 45 4013
4015 0 629440 253152 133560 71 4014
4016 0 629504 253376 133440 64 4015
4017 0 629600 253440 133400 80 4016
4018 0 629760 252896 133640 45 4014
4019 0 629952 252960 133800 107 4018
4020 0 630176 252992 133960 128 4019
4021 0 630432 253088 134040 156 4020
4022 0 630560 253312 134080 160 4021
4023 0 630816 253344 134080 153 4022
4024 0 631072 253440 134080 178 4023
4025 0 631328 253536 134120 172 4024
4026 0 631552 253568 134240 163 4025
4027 0 631808 253600 134280 189 4026
4028 0 632032 253760 134280 75 4027
4029 0 632256 253856 134360 124 4028
4030 0 632512 253888 134360 131 4029
4031 0 632768 253952 134440 90 4030
4032 0 633024 254048 134520 200 4031
4033 0 633280 254144 134560 140 4032
4034 0 633472 254112 134760 136 4033
4035 0 633728 254048 134840 124 4034
4036 0 633984 254080 134920 124 4035
4037 0 634208 254080 135080 91 4036
4038 0 634432 254080 135200 120 4037
4039 0 634592 254080 135400 154 4038
4040 0 634816 254176 135560 124 4039
4041 0 634944 254304 135760 153 4040
4042 0 635136 254400 135960 139 4041
4043 0 635296 254496 136160 178 4042
4044 0 635360 254720 136280 175 4043
4045 0 635360 254912 136480 122 4044
4046 0 635456 255040 136680 154 4045
4047 0 635648 255136 136840 139 4046
4048 0 635904 255136 136920 136 4047
4049 0 636064 254944 136880 124 4048
4050 0 636288 254816 136880 166 4049
4051 0 636448 254624 136920 139 4050
4052 0 636640 254432 137040 128 4051
4053 0 636864 254272 137120 124 4052
4054 0 637024 254112 137280 136 4053
4055 0 637216 253920 137400 139 4054
4056 0 637344 253760 137560 154 4055
4057 0 637536 253632 137720 163 4056
4058 0 637664 253568 137960 148 4057
4059 0 637856 253504 138160 139 4058
4060 0 638016 253440 138360 75 4059
4061 0 638240 253440 138520 122 4060
4062 0 638432 253472 138680 122 4061
4063 0 638624 253472 138880 102 4062
4064 0 638848 253440 139000 124 4063
4065 0 639072 253440 139160 166 4064
4066 0 639296 253408 139320 160 4065
4067 0 639488 253408 139520 166 4066
4068 0 639648 253440 139720 168 4067
4069 0 639808 253312 139920 115 4068
4070 0 639968 253152 140120 98 4069
4071 0 640064 252992 140360 160 4070
4072 0 640192 252928 140400 189 4071
4073 0 640320 253152 140440 124 4072
4074 0 640288 253408 140440 91 4073
4075 0 640416 253632 140400 80 4074
4076 0 640192 253792 140360 32 4075
4077 0 640288 252736 140560 166 4072
4078 0 640384 252608 140760 156 4077
4079 0 640448 252480 141000 108 4078
4080 0 640480 252320 141240 86 4079
4081 0 640448 252160 141440 102 4080
4082 0 640480 251904 141560 156 4081
4083 0 640512 251680 141720 156 4082
4084 0 640448 251488 141920 128 4083
4085 0 640544 251328 142120 128 4084
4086 0 640544 251072 142160 122 4085
4087 0 640576 250848 142280 128 4086
4088 0 640544 250624 142400 131 4087
4089 0 640608 250368 142440 189 4088
4090 0 640480 250144 142480 176 4089
4091 0 640448 249952 142640 154 4090
4092 0 640480 249792 142840 128 4091
4093 0 640480 249568 143000 91 4092
4094 0 640576 249344 143120 128 4093
4095 0 640576 249152 143320 108 4094
4096 0 640672 249024 143520 104 4095
4097 0 640768 248832 143680 75 4096
4098 0 640896 248544 144720 32 4097
4099 0 641120 248352 144720 154 4098
4100 0 641280 248288 144480 175 4099
4101 0 641440 248064 144520 181 4100
4102 0 641312 247904 144720 148 4101
4103 0 641184 247808 144880 107 4102
4104 0 641056 247968 145080 128 4103
4105 0 641184 248192 145200 86 4104
4106 0 641408 248320 145280 160 4105
4107 0 641632 248448 145360 157 4106
4108 0 641792 248384 145560 32 4107
4109 0 642016 248256 145560 60 4108
4110 0 642272 248192 145520 75 4109
4111 0 642528 248320 145520 71 4110
4112 0 642784 248416 145640 71 4111
4113 0 642976 248544 145800 96 4112
4114 0 643232 248608 145840 75 4113
4115 0 643456 248672 145840 51 4114
4116 0 641216 247552 144840 122 4103
4117 0 641312 247296 144880 128 4116
4118 0 641376 247040 145000 156 4117
4119 0 641312 246816 145120 107 4118
4120 0 641248 246592 145240 120 4119
4121 0 641184 246368 145360 150 4120
4122 0 641120 246112 145400 104 4121
4123 0 641152 245856 145480 131 4122
4124 0 641088 245600 145560 156 4123
4125 0 641024 245376 145680 183 4124
4126 0 641120 245120 145800 148 4125
4127 0 641248 244896 145960 140 4126
4128 0 641408 244768 146120 163 4127
4129 0 641568 244576 146200 108 4128
4130 0 641696 244352 146280 102 4129
4131 0 641760 244192 146480 80 4130
4132 0 641728 244000 146680 32 4131
4133 0 641952 243840 146800 80 4132
4134 0 642144 243680 146880 86 4133
4135 0 642336 243488 147000 102 4134
4136 0 642496 243328 147120 80 4135
4137 0 642688 243264 147280 107 4136
4138 0 642912 243168 147400 120 4137
4139 0 643168 243072 147520 104 4138
4140 0 643392 242976 147680 153 4139
4141 0 643616 242848 147760 81 4140
4142 0 643808 242784 147920 64 4141
4143 0 644000 242720 148120 81 4142
4144 0 644160 242592 148280 75 4143
4145 0 644320 242496 148480 104 4144
4146 0 644352 242304 148680 98 4145
4147 0 644480 242144 148840 120 4146
4148 0 644640 241984 149000 136 4147
4149 0 644864 241888 149080 124 4148
4150 0 645056 241728 149200 102 4149
4151 0 645216 241568 149400 120 4150
4152 0 645344 241376 149560 122 4151
4153 0 645376 241216 149760 81 4152
4154 0 645312 241024 149920 120 4153
4155 0 645312 240832 150120 71 4154
4156 0 645376 240800 150360 124 4155
4157 0 645568 240736 150520 80 4156
4158 0 645824 240704 150600 86 4157
4159 0 646048 240672 150720 81 4158
4160 0 646208 240672 150960 98 4159
4161 0 646368 240704 151160 108 4160
4162 0 646528 240640 151360 137 4161
4163 0 646624 240512 151560 86 4162
4164 0 646656 240384 151800 90 4163
4165 0 646688 240256 152040 120 4164
4166 0 646784 240160 152160 176 4165
4167 0 647008 240256 152280 108 4166
4168 0 647264 240128 152280 108 4167
4169 0 647424 240096 152480 32 4168
4170 0 647424 240064 152720 32 4169
4171 0 646880 239904 152200 80 4166
4172 0 647072 239680 152240 124 4171
4173 0 647168 239552 152440 64 4172
4174 0 647296 239488 152680 96 4173
4175 0 647456 239552 152880 124 4174
4176 0 647552 239712 153120 120 4175
4177 0 647680 239712 153360 32 4176
4178 0 647776 239648 153600 75 4177
4179 0 647936 239488 153760 102 4178
4180 0 648192 239424 153760 128 4179
4181 0 648416 239424 153880 124 4180
4182 0 648576 239264 154040 91 4181
4183 0 648736 239104 154200 124 4182
4184 0 648800 238912 154400 120 4183
4185 0 648960 238784 154560 122 4184
4186 0 649152 238624 154680 120 4185
4187 0 649248 238368 154760 122 4186
4188 0 649280 238304 154760 120 4187
4189 0 649280 238208 154520 124 4188
4190 0 649440 238080 154360 178 4189
4191 0 649504 237824 154280 102 4190
4192 0 649504 237568 154280 51 4191
4193 0 649440 237472 154600 32 4192
4194 0 649344 237248 154720 71 4193
4195 0 649440 237184 154720 81 4194
4196 0 649408 238080 154880 122 4188
4197 0 649504 237920 155120 101 4196
4198 0 649632 237760 155280 140 4197
4199 0 649760 237536 155240 157 4198
4200 0 649760 237280 155240 71 4199
4201 0 649824 237024 155200 75 4200
4202 0 649824 236768 155200 122 4201
4203 0 649984 236544 155320 124 4202
4204 0 650176 236320 155360 128 4203
4205 0 650240 236064 155320 139 4204
4206 0 650272 235808 155280 107 4205
4207 0 650304 235552 155200 128 4206
4208 0 650304 235296 155200 120 4207
4209 0 650336 235040 155240 120 4208
4210 0 650336 234816 155360 128 4209
4211 0 650400 234592 155480 102 4210
4212 0 650400 234336 155560 86 4211
4213 0 650432 234080 155640 75 4212
4214 0 650560 233920 155800 81 4213
4215 0 650560 233664 155840 86 4214
4216 0 650528 233408 155840 102 4215
4217 0 650592 233152 155840 163 4216
4218 0 650656 232960 156000 156 4217
4219 0 650720 232768 156200 160 4218
4220 0 650912 232640 156360 101 4219
4221 0 651104 232512 156560 81 4220
4222 0 651264 232352 156720 115 4221
4223 0 651392 232160 156840 163 4222
4224 0 651552 231968 156920 157 4223
4225 0 651680 231744 156920 90 4224
4226 0 651808 231520 156920 101 4225
4227 0 651872 231456 156920 115 4226
4228 0 652000 231520 157160 45 4227
4229 0 652128 231648 157360 60 4228
4230 0 652192 231680 157440 32 4229
4231 0 652064 231264 156960 90 4227
4232 0 652224 231136 157120 96 4231
4233 0 652416 231040 157320 124 4232
4234 0 652512 230880 157520 139 4233
4235 0 652576 230624 157600 120 4234
4236 0 652672 230368 157680 108 4235
4237 0 652800 230144 157760 150 4236
4238 0 652928 229984 157880 108 4237
4239 0 653088 230144 158080 75 4238
4240 0 653248 230304 158280 120 4239
4241 0 653472 230336 158480 134 4240
4242 0 653632 230304 158680 45 4241
4243 0 653664 230304 158720 45 4242
4244 0 653024 229760 157960 115 4238
4245 0 653088 229504 157960 81 4244
4246 0 653152 229280 158080 90 4245
4247 0 653344 229088 158120 81 4246
4248 0 653504 228928 158280 60 4247
4249 0 653696 228768 158320 108 4248
4250 0 653888 228736 158480 122 4249
4251 0 654144 228704 158480 128 4250
4252 0 654240 228672 158520 148 4251
4253 0 654208 228800 158760 124 4252
4254 0 653952 228864 158840 150 4253
4255 0 653760 229024 158920 185 4254
4256 0 653536 229184 158840 32 4255
4257 0 653280 229248 158760 81 4256
4258 0 653248 229216 158720 98 4257
4259 0 654496 228640 158520 128 4252
4260 0 654720 228512 158640 128 4259
4261 0 654880 228352 158840 197 4260
4262 0 655072 228160 158760 168 4261
4263 0 655232 228000 158560 175 4262
4264 0 655200 227776 158440 128 4263
4265 0 655104 227552 158280 86 4264
4266 0 655072 227296 158240 124 4265
4267 0 654976 227072 158080 175 4266
4268 0 654976 226816 158080 98 4267
4269 0 654944 226624 157920 108 4268
4270 0 654944 226400 157800 124 4269
4271 0 654944 226144 157760 124 4270
4272 0 654880 225888 157640 135 4271
4273 0 654880 225664 157520 124 4272
4274 0 654880 225408 157520 124 4273
4275 0 654976 225152 157440 115 4274
4276 0 655072 224928 157360 101 4275
4277 0 655200 224704 157320 98 4276
4278 0 655392 224480 157320 101 4277
4279 0 655520 224256 157320 120 4278
4280 0 655648 224032 157360 157 4279
4281 0 655648 223776 157360 166 4280
4282 0 655712 223520 157400 128 4281
4283 0 655712 223264 157400 104 4282
4284 0 655744 223008 157400 80 4283
4285 0 655872 222784 157360 150 4284
4286 0 656032 222624 157160 102 4285
4287 0 656224 222432 157160 107 4286
4288 0 656384 222208 157120 122 4287
4289 0 656448 221952 157120 120 4288
4290 0 656576 221792 157320 128 4289
4291 0 656736 221600 157360 107 4290
4292 0 656928 221408 157400 98 4291
4293 0 657088 221280 157560 135 4292
4294 0 657248 221120 157720 122 4293
4295 0 657408 220928 157800 80 4294
4296 0 657600 220736 157880 102 4295
4297 0 657632 220704 157920 108 4296
4298 0 657696 220864 158120 107 4297
4299 0 657696 221120 158240 134 4298
4300 0 657760 221248 158480 136 4299
4301 0 657888 221248 158720 102 4300
4302 0 657984 221312 158960 32 4301
4303 0 657920 221568 159040 40 4302
4304 0 657856 221824 159080 91 4303
4305 0 657920 222016 159240 32 4304
4306 0 657952 222048 159280 45 4305
4307 0 658112 221120 159160 32 4302
4308 0 658080 220864 159080 32 4307
4309 0 658048 220832 159040 32 4308
4310 0 657728 220480 158040 115 4297
4311 0 657856 220224 158120 81 4310
4312 0 657952 220224 158360 122 4311
4313 0 658080 220256 158600 60 4312
4314 0 658272 220224 158760 80 4313
4315 0 658304 220224 158760 60 4314
4316 0 658016 220000 158120 71 4311
4317 0 658208 219808 158120 104 4316
4318 0 658336 219584 158080 107 4317
4319 0 658432 219328 158040 107 4318
4320 0 658464 219072 158040 104 4319
4321 0 658560 218816 158040 122 4320
4322 0 658752 218624 158080 128 4321
4323 0 658944 218432 158040 107 4322
4324 0 659040 218208 158160 219 4323
4325 0 659040 217952 158120 209 4324
4326 0 659104 217696 158120 200 4325
4327 0 659264 217472 158120 163 4326
4328 0 659392 217280 158000 120 4327
4329 0 659328 217024 158000 221 4328
4330 0 659200 216800 157960 122 4329
4331 0 659264 216544 157960 108 4330
4332 0 659488 216384 157960 124 4331
4333 0 659520 216352 157960 96 4332
4334 0 659360 216192 157800 40 4333
4335 0 659328 216128 157560 32 4334
4336 0 659712 216160 157960 81 4333
4337 0 659968 216128 157960 96 4336
4338 0 660096 216096 158040 107 4337
4339 0 660224 216256 158200 75 4338
4340 0 660416 216448 158160 32 4339
4341 0 660608 216576 158000 51 4340
4342 0 660736 216608 157840 60 4341
4343 0 660288 215904 158160 102 4338
4344 0 660384 215680 158240 86 4343
4345 0 660512 215424 158280 102 4344
4346 0 660672 215264 158160 98 4345
4347 0 660800 215040 158120 120 4346
4348 0 660992 214848 158080 102 4347
4349 0 661088 214592 158160 51 4348
4350 0 661184 214368 158280 163 4349
4351 0 661344 214176 158440 140 4350
4352 0 661536 214336 158360 32 4351
4353 0 661568 214368 158360 40 4352
4354 0 661696 214528 158200 40 4353
4355 0 661792 214528 158160 32 4354
4356 0 661792 214368 158480 71 4353
4357 0 662016 214208 158560 32 4356
4358 0 661408 214016 158640 124 4351
4359 0 661440 213760 158680 71 4358
4360 0 661440 213504 158640 40 4359
4361 0 661440 213248 158680 75 4360
4362 0 661440 212992 158720 102 4361
4363 0 661440 212960 158720 107 4362
4364 0 661184 213024 158680 91 4363
4365 0 660928 213120 158560 75 4364
4366 0 660704 213152 158360 71 4365
4367 0 660512 213216 158160 51 4366
4368 0 660416 213440 158040 75 4367
4369 0 660416 213696 158000 75 4368
4370 0 660384 214016 158040 80 4369
4371 0 660352 214272 158040 75 4370
4372 0 660352 214304 158040 75 4371
4373 0 661536 212704 158760 115 4363
4374 0 661568 212448 158760 81 4373
4375 0 661664 212224 158640 71 4374
4376 0 661824 212032 158600 81 4375
4377 0 661920 211776 158600 120 4376
4378 0 662016 211520 158600 141 4377
4379 0 662144 211296 158600 148 4378
4380 0 662240 211040 158560 168 4379
4381 0 662272 210784 158520 124 4380
4382 0 662336 210528 158560 80 4381
4383 0 662528 210336 158560 148 4382
4384 0 662624 210080 158600 134 4383
4385 0 662752 209952 158800 140 4384
4386 0 662784 209696 158880 96 4385
4387 0 662912 209472 159000 137 4386
4388 0 663104 209280 159000 122 4387
4389 0 663296 209056 159000 71 4388
4390 0 663456 208864 158880 81 4389
4391 0 663648 208704 158760 115 4390
4392 0 663840 208544 158600 120 4391
4393 0 664064 208448 158520 86 4392
4394 0 664256 208288 158440 128 4393
4395 0 664352 208160 158240 166 4394
4396 0 664480 208000 158040 128 4395
4397 0 664672 207808 158040 166 4396
4398 0 664832 207872 158240 135 4397
4399 0 664992 207744 158440 32 4398
4400 0 664928 207808 158720 107 4399
4401 0 664768 207968 158880 75 4400
4402 0 664640 208128 159040 51 4401
4403 0 664608 207616 157840 204 4397
4404 0 664768 207424 157800 154 4403
4405 0 664768 207200 157680 115 4404
4406 0 664768 206944 157680 51 4405
4407 0 664768 206688 157680 40 4406
4408 0 664768 206432 157680 108 4407
4409 0 664896 206176 157640 148 4408
4410 0 664960 205952 157600 120 4409
4411 0 665216 206048 157560 175 4410
4412 0 665440 206048 157680 86 4411
4413 0 665632 206112 157840 51 4412
4414 0 665792 206144 157920 64 4413
4415 0 665024 205728 157480 86 4410
4416 0 665056 205472 157480 156 4415
4417 0 665056 205216 157520 206 4416
4418 0 664960 204992 157600 202 4417
4419 0 665056 204736 157560 104 4418
4420 0 665056 204512 157440 204 4419
4421 0 665184 204288 157520 150 4420
4422 0 665280 204032 157560 153 4421
4423 0 665184 203776 157560 160 4422
4424 0 665248 203520 157600 91 4423
4425 0 665376 203296 157680 64 4424
4426 0 665504 203072 157760 81 4425
4427 0 665600 202848 157920 96 4426
4428 0 665600 202624 158040 107 4427
4429 0 665632 202368 158120 98 4428
4430 0 665632 202112 158120 51 4429
4431 0 665632 201888 158000 163 4430
4432 0 665824 201728 157960 107 4431
4433 0 666016 201536 157920 71 4432
4434 0 666144 201312 157880 137 4433
4435 0 666240 201056 157800 128 4434
4436 0 666304 200800 157760 71 4435
4437 0 666304 200544 157760 71 4436
4438 0 666304 200288 157800 102 4437
4439 0 666304 200064 157960 154 4438
4440 0 666400 199808 158000 128 4439
4441 0 666400 199552 158000 120 4440
4442 0 666464 199296 157960 178 4441
4443 0 666496 199040 158000 204 4442
4444 0 666688 198880 157960 240 4443
4445 0 666944 198816 158080 148 4444
4446 0 667104 198656 158200 81 4445
4447 0 667296 198464 158320 96 4446
4448 0 667392 198208 158360 71 4447
4449 0 667584 197984 158360 98 4448
4450 0 667776 197760 158360 60 4449
4451 0 667936 197536 158560 153 4450
4452 0 667872 197312 158440 122 4451
4453 0 667968 197216 158200 32 4452
4454 0 667936 197184 157920 45 4453
4455 0 667872 197024 157720 60 4454
4456 0 667808 196928 157560 60 4455
4457 0 667936 197056 158440 32 4452
4458 0 667936 196864 158440 101 4457
4459 0 668064 196640 158320 86 4458
4460 0 668096 196608 158280 75 4459
4461 0 668352 196736 158280 104 4460
4462 0 668608 196864 158280 139 4461
4463 0 668864 196960 158280 60 4462
4464 0 669120 197024 158360 40 4463
4465 0 669184 197376 158440 32 4464
4466 0 668960 197408 159280 32 4465
4467 0 668704 197472 159240 60 4466
4468 0 668192 196384 158200 107 4460
4469 0 668192 196128 158280 131 4468
4470 0 668352 195904 158280 80 4469
4471 0 668512 195744 158120 186 4470
4472 0 668480 195520 158000 186 4471
4473 0 668640 195296 157960 81 4472
4474 0 668800 195104 157920 90 4473
4475 0 668960 195040 157720 124 4474
4476 0 669184 194944 157640 176 4475
4477 0 669408 194816 157800 102 4476
4478 0 669632 194720 157920 102 4477
4479 0 669856 194560 157920 135 4478
4480 0 670016 194368 157960 148 4479
4481 0 670208 194176 157920 107 4480
4482 0 670400 193984 157880 80 4481
4483 0 670400 193760 157720 115 4482
4484 0 670400 193568 157720 163 4483
4485 0 670432 193600 157440 107 4484
4486 0 670272 193696 157240 124 4485
4487 0 670016 193760 157160 91 4486
4488 0 669760 193760 157160 60 4487
4489 0 669728 193760 157160 51 4488
4490 0 670336 193344 157840 157 4484
4491 0 670304 193088 157840 101 4490
4492 0 670368 192864 157720 80 4491
4493 0 670560 192672 157720 128 4492
4494 0 670784 192544 157720 172 4493
4495 0 670848 192288 157720 139 4494
4496 0 670848 192160 157720 120 4495
4497 0 670656 192096 157560 122 4496
4498 0 670400 192064 157480 86 4497
4499 0 670176 192192 157520 60 4498
4500 0 669920 192192 157600 51 4499
4501 0 669824 192128 157640 32 4500
4502 0 670880 191904 157760 80 4496
4503 0 670880 191648 157720 139 4502
4504 0 670848 191424 157600 124 4503
4505 0 670816 191168 157520 148 4504
4506 0 670816 190912 157480 134 4505
4507 0 670784 190688 157360 98 4506
4508 0 670880 190464 157280 131 4507
4509 0 670848 190208 157160 101 4508
4510 0 670784 189952 157160 120 4509
4511 0 670784 189696 157200 101 4510
4512 0 670816 189568 157280 96 4511
4513 0 670688 189344 157280 71 4512
4514 0 670560 189088 157280 81 4513
4515 0 670336 188928 157280 124 4514
4516 0 670144 188768 157240 104 4515
4517 0 669920 188640 157240 131 4516
4518 0 669824 188384 157240 51 4517
4519 0 669824 188128 157240 115 4518
4520 0 669728 187872 157200 81 4519
4521 0 669760 187616 157240 86 4520
4522 0 669920 187392 157200 96 4521
4523 0 670048 187168 157160 102 4522
4524 0 670144 186912 157120 128 4523
4525 0 670144 186656 157040 128 4524
4526 0 670112 186432 156880 150 4525
4527 0 669920 186272 156800 168 4526
4528 0 669888 186016 156880 102 4527
4529 0 669952 185760 156880 51 4528
4530 0 670144 185568 156840 122 4529
4531 0 670336 185408 156960 115 4530
4532 0 670304 185216 157120 128 4531
4533 0 670176 184992 157160 80 4532
4534 0 670112 184800 157360 98 4533
4535 0 670080 184768 157360 81 4534
4536 0 670144 184736 157640 102 4535
4537 0 670272 184672 157640 86 4536
4538 0 670496 184800 157640 163 4537
4539 0 670720 184672 157560 122 4538
4540 0 670816 184672 157320 91 4539
4541 0 670880 184672 157120 32 4540
4542 0 670432 184608 157840 60 4537
4543 0 670432 184448 158080 40 4542
4544 0 670432 184224 158120 60 4543
4545 0 669952 184544 157360 32 4535
4546 0 669888 184288 157320 98 4545
4547 0 669696 184096 157240 86 4546
4548 0 669536 183872 157240 163 4547
4549 0 669472 183616 157160 124 4548
4550 0 669408 183360 157200 60 4549
4551 0 669376 183104 157240 45 4550
4552 0 669280 182848 157240 98 4551
4553 0 669184 182624 157360 81 4552
4554 0 669056 182400 157400 51 4553
4555 0 669056 182176 157520 124 4554
4556 0 669088 181984 157680 86 4555
4557 0 668992 181728 157720 91 4556
4558 0 668768 181536 157720 124 4557
4559 0 668640 181408 157920 96 4558
4560 0 668448 181280 158120 137 4559
4561 0 668352 181024 158200 98 4560
4562 0 668416 180832 158400 101 4561
4563 0 668384 180576 158480 107 4562
4564 0 668288 180352 158560 98 4563
4565 0 668160 180192 158720 90 4564
4566 0 668032 179968 158800 90 4565
4567 0 667904 179808 159000 91 4566
4568 0 667904 179776 159040 101 4567
4569 0 667904 179616 158840 131 4568
4570 0 667744 179424 158800 90 4569
4571 0 667584 179264 158920 71 4570
4572 0 667552 179136 159000 40 4571
4573 0 667936 179616 159240 75 4568
4574 0 667872 179456 159400 81 4573
4575 0 667776 179296 159600 71 4574
4576 0 667616 179104 159720 120 4575
4577 0 667488 179360 159720 32 4576
4578 0 667264 179520 159600 32 4577
4579 0 667200 179296 159480 60 4578
4580 0 667200 179264 159480 81 4579
4581 0 667456 178944 159840 71 4576
4582 0 667264 178752 159840 122 4581
4583 0 667104 178720 160040 104 4582
4584 0 666880 178656 160200 51 4583
4585 0 666720 178560 160440 128 4584
4586 0 666560 178432 160640 96 4585
4587 0 666400 178432 160840 60 4586
4588 0 666176 178432 160960 86 4587
4589 0 666016 178304 161040 137 4588
4590 0 665888 178464 161200 186 4589
4591 0 665792 178688 161280 120 4590
4592 0 665792 178944 161320 81 4591
4593 0 665920 179104 161520 45 4592
4594 0 666048 179168 161760 90 4593
4595 0 666080 179104 162000 51 4594
4596 0 666240 178912 162080 51 4595
4597 0 666368 178816 162000 81 4596
4598 0 666016 178080 161200 120 4589
4599 0 666080 177824 161320 120 4598
4600 0 666176 177632 161480 91 4599
4601 0 666080 177440 161640 108 4600
4602 0 665952 177216 161800 64 4601
4603 0 665792 177024 161880 32 4602
4604 0 665760 176992 161880 51 4603
4605 0 665952 176864 161840 108 4604
4606 0 666016 176832 162080 71 4605
4607 0 665952 176768 162360 32 4606
4608 0 665952 176832 162400 32 4607
4609 0 666208 176864 161920 32 4605
4610 0 666432 176864 162080 40 4609
4611 0 666592 176928 161960 32 4610
4612 0 665504 176960 161880 51 4604
4613 0 665248 176992 161960 81 4612
4614 0 665056 177024 162160 104 4613
4615 0 664960 177024 162400 90 4614
4616 0 664896 176928 162640 81 4615
4617 0 664896 176832 162880 75 4616
4618 0 664864 176704 163120 102 4617
4619 0 664768 176480 163240 90 4618
4620 0 664640 176320 163400 81 4619
4621 0 664512 176128 163560 81 4620
4622 0 664288 176000 163560 81 4621
4623 0 664096 175808 163560 40 4622
4624 0 663968 175584 163600 75 4623
4625 0 663840 175360 163600 71 4624
4626 0 663680 175168 163560 115 4625
4627 0 663456 174976 163560 150 4626
4628 0 663296 174784 163640 120 4627
4629 0 666624 178816 160480 60 4585
4630 0 666624 179072 160560 32 4629
4631 0 666528 179328 160560 71 4630
4632 0 667712 179616 159520 60 4574
4633 0 667552 179616 159320 32 4632
4634 0 670752 189728 157520 64 4512
4635 0 670752 189792 157800 81 4634
4636 0 670752 189824 158080 96 4635
4637 0 670816 189792 158320 98 4636
4638 0 670944 189760 158560 71 4637
4639 0 671104 189728 158760 32 4638
4640 0 671264 189632 158960 51 4639
4641 0 671424 189600 159200 71 4640
4642 0 671616 189504 159400 86 4641
4643 0 671808 189312 159440 51 4642
4644 0 671968 189152 159560 51 4643
4645 0 672064 188992 159760 75 4644
4646 0 672224 188832 159960 51 4645
4647 0 672384 188672 160080 124 4646
4648 0 672576 188480 160080 150 4647
4649 0 672576 188224 160080 124 4648
4650 0 672640 187968 160120 115 4649
4651 0 672736 187872 160080 122 4650
4652 0 672928 188032 160160 102 4651
4653 0 673184 188160 160080 75 4652
4654 0 673344 188320 159880 32 4653
4655 0 673536 188160 159800 32 4654
4656 0 673536 188128 159800 32 4655
4657 0 672864 187712 160120 148 4651
4658 0 672864 187744 159840 32 4657
4659 0 672896 187648 159600 45 4658
4660 0 672736 187488 159400 64 4659
4661 0 672640 187424 159280 102 4660
4662 0 673088 187584 160160 150 4657
4663 0 673344 187488 160120 124 4662
4664 0 673472 187424 160200 75 4663
4665 0 673344 187264 160360 40 4664
4666 0 673248 187296 160600 40 4665
4667 0 673120 187488 160760 51 4666
4668 0 673088 187616 160800 51 4667
4669 0 673728 187392 160240 86 4664
4670 0 673984 187392 160240 75 4669
4671 0 674208 187296 160120 71 4670
4672 0 674464 187200 160040 81 4671
4673 0 674656 187008 160040 51 4672
4674 0 674848 186880 159920 104 4673
4675 0 675040 186720 159840 80 4674
4676 0 675296 186688 159760 81 4675
4677 0 675552 186656 159720 40 4676
4678 0 675776 186528 159680 60 4677
4679 0 675968 186368 159600 40 4678
4680 0 676128 186208 159440 91 4679
4681 0 676320 186240 159280 86 4680
4682 0 676512 186080 159240 107 4681
4683 0 676480 185920 159040 131 4682
4684 0 676320 185888 158840 104 4683
4685 0 676192 185696 158720 107 4684
4686 0 676224 185440 158720 64 4685
4687 0 676224 185184 158720 80 4686
4688 0 676224 184928 158720 120 4687
4689 0 676160 184800 158760 150 4688
4690 0 675936 184960 158800 51 4689
4691 0 675744 185120 158920 32 4690
4692 0 675872 185312 159080 32 4691
4693 0 675872 185344 159080 32 4692
4694 0 676160 184768 158800 124 4689
4695 0 676224 184864 159040 71 4694
4696 0 676352 184992 159240 45 4695
4697 0 676288 185216 159360 40 4696
4698 0 676256 185344 159360 32 4697
4699 0 676192 184512 158800 124 4694
4700 0 676192 184256 158840 91 4699
4701 0 676128 184032 158720 75 4700
4702 0 676160 183872 158520 64 4701
4703 0 676128 183680 158360 64 4702
4704 0 675968 183520 158160 71 4703
4705 0 675936 183328 158000 60 4704
4706 0 675680 183296 158000 45 4705
4707 0 675424 183232 157960 32 4706
4708 0 675360 182976 158040 40 4707
4709 0 675296 182720 158040 102 4708
4710 0 667744 196832 158280 51 4458
4711 0 667488 196896 158160 45 4710
4712 0 667360 196992 158160 32 4711
4713 0 667456 197920 158600 32 4449
4714 0 667296 197856 158800 32 4713
4715 0 667264 197824 158840 32 4714
4716 0 635840 255360 137080 134 4048
4717 0 635808 255616 137160 163 4716
4718 0 635904 255840 137280 96 4717
4719 0 635936 256032 137480 71 4718
4720 0 635968 256256 137600 156 4719
4721 0 636128 256480 137680 135 4720
4722 0 636224 256736 137720 140 4721
4723 0 636352 256960 137800 172 4722
4724 0 636448 257184 137880 136 4723
4725 0 636608 257344 138080 124 4724
4726 0 636640 257536 138280 128 4725
4727 0 636736 257728 138440 181 4726
4728 0 636832 257952 138520 178 4727
4729 0 636928 258208 138600 101 4728
4730 0 636960 258464 138640 64 4729
4731 0 637088 258688 138680 75 4730
4732 0 637280 258912 138680 128 4731
4733 0 637408 259136 138600 140 4732
4734 0 637536 259360 138600 120 4733
4735 0 637728 259552 138680 136 4734
4736 0 637856 259776 138720 140 4735
4737 0 637984 259904 138720 150 4736
4738 0 638176 259776 138880 139 4737
4739 0 638400 259648 138880 163 4738
4740 0 638656 259680 138960 175 4739
4741 0 638784 259776 139160 141 4740
4742 0 638976 259840 139320 175 4741
4743 0 639200 259968 139280 196 4742
4744 0 639360 260128 139440 153 4743
4745 0 639520 260320 139480 51 4744
4746 0 639648 260544 139600 51 4745
4747 0 639808 260704 139760 71 4746
4748 0 639904 260800 139840 71 4747
4749 0 638016 260160 138760 75 4737
4750 0 638048 260416 138720 71 4749
4751 0 638080 260512 138720 86 4750
4752 0 638240 260512 138920 104 4751
4753 0 638400 260448 139120 128 4752
4754 0 638656 260288 139240 32 4753
4755 0 638592 260256 139160 32 4754
4756 0 638240 260736 138680 156 4751
4757 0 638336 260992 138600 163 4756
4758 0 638304 261216 138440 128 4757
4759 0 638336 261440 138320 178 4758
4760 0 638400 261664 138200 164 4759
4761 0 638560 261888 138120 128 4760
4762 0 638592 262112 138000 98 4761
4763 0 638720 262304 137880 90 4762
4764 0 638752 262528 137760 90 4763
4765 0 638912 262688 137560 141 4764
4766 0 639008 262912 137440 141 4765
4767 0 639104 263136 137360 124 4766
4768 0 639232 263360 137320 128 4767
4769 0 639360 263584 137360 148 4768
4770 0 639360 263840 137400 186 4769
4771 0 639360 264096 137480 163 4770
4772 0 639168 264288 137520 214 4771
4773 0 639232 264544 137640 202 4772
4774 0 639392 264704 137760 136 4773
4775 0 639392 264928 137880 134 4774
4776 0 639488 265088 138080 181 4775
4777 0 639424 265312 138200 197 4776
4778 0 639328 265536 138280 172 4777
4779 0 639264 265760 138400 196 4778
4780 0 639200 265952 138560 164 4779
4781 0 639168 266208 138560 154 4780
4782 0 639328 266400 138600 202 4781
4783 0 639552 266528 138640 237 4782
4784 0 639680 266720 138800 101 4783
4785 0 639616 266912 138960 120 4784
4786 0 639584 267040 139000 163 4785
4787 0 639808 267040 139160 148 4786
4788 0 640000 267072 139360 160 4787
4789 0 640160 267200 139520 148 4788
4790 0 640320 267296 139720 96 4789
4791 0 640416 267456 139840 64 4790
4792 0 639584 267296 139000 101 4786
4793 0 639584 267552 139080 128 4792
4794 0 639424 267776 139080 86 4793
4795 0 639232 267968 139080 148 4794
4796 0 639040 268128 139120 156 4795
4797 0 638976 268320 139280 148 4796
4798 0 639008 268544 139440 140 4797
4799 0 638976 268800 139560 86 4798
4800 0 638976 269056 139640 139 4799
4801 0 638976 269312 139640 178 4800
4802 0 638912 269536 139520 163 4801
4803 0 638944 269792 139520 150 4802
4804 0 638912 270048 139440 115 4803
4805 0 638784 270208 139280 137 4804
4806 0 638656 270368 139080 81 4805
4807 0 638528 270528 138880 102 4806
4808 0 638368 270688 138720 90 4807
4809 0 638176 270880 138640 115 4808
4810 0 637984 271072 138600 124 4809
4811 0 637952 271328 138600 102 4810
4812 0 637824 271584 138640 139 4811
4813 0 637728 271744 138840 102 4812
4814 0 637536 271904 138880 139 4813
4815 0 637376 272096 138880 137 4814
4816 0 637216 272096 138640 101 4815
4817 0 636992 271968 138600 107 4816
4818 0 636736 271904 138600 45 4817
4819 0 636704 271712 138440 120 4818
4820 0 636896 271552 138360 71 4819
4821 0 637056 271488 138360 81 4820
4822 0 637248 272256 139080 178 4815
4823 0 637120 272416 139240 202 4822
4824 0 636960 272544 139400 122 4823
4825 0 636928 272736 139600 75 4824
4826 0 636928 272864 139720 120 4825
4827 0 636672 272864 139640 120 4826
4828 0 636480 272928 139480 91 4827
4829 0 636224 273024 139440 80 4828
4830 0 636000 273056 139400 107 4829
4831 0 636960 273056 139880 98 4826
4832 0 637056 273216 140080 91 4831
4833 0 637088 273344 140160 91 4832
4834 0 636832 273312 140200 40 4833
4835 0 636576 273312 140200 75 4834
4836 0 636544 273536 140040 45 4835
4837 0 636512 273728 139840 51 4836
4838 0 636544 273792 139840 32 4837
4839 0 637152 273600 140200 137 4833
4840 0 637280 273824 140280 150 4839
4841 0 637344 274048 140400 124 4840
4842 0 637376 274240 140560 101 4841
4843 0 637280 274432 140720 134 4842
4844 0 637312 274624 140920 148 4843
4845 0 637312 274880 141040 131 4844
4846 0 637184 274976 140840 98 4845
4847 0 637184 275136 140640 81 4846
4848 0 637216 275296 140440 40 4847
4849 0 637216 275328 140360 32 4848
4850 0 637344 275008 141280 175 4845
4851 0 637344 275040 141400 226 4850
4852 0 637120 275168 141400 240 4851
4853 0 636928 275296 141280 134 4852
4854 0 636736 275328 141080 134 4853
4855 0 636480 275296 141000 135 4854
4856 0 636256 275136 140880 153 4855
4857 0 636160 275008 140680 101 4856
4858 0 636288 274784 140640 71 4857
4859 0 636288 274656 140640 40 4858
4860 0 637440 275200 141600 140 4851
4861 0 637440 275232 141640 156 4860
4862 0 637248 275424 141720 163 4861
4863 0 637248 275680 141760 124 4862
4864 0 637344 275904 141840 120 4863
4865 0 637408 276064 142040 148 4864
4866 0 637280 276288 142080 166 4865
4867 0 637152 276512 142120 154 4866
4868 0 637120 276768 142240 166 4867
4869 0 636992 276992 142320 163 4868
4870 0 636992 277216 142200 200 4869
4871 0 637056 277472 142160 202 4870
4872 0 637152 277696 142320 175 4871
4873 0 637376 277792 142480 202 4872
4874 0 637536 277728 142680 196 4873
4875 0 637760 277856 142680 157 4874
4876 0 637952 278048 142800 102 4875
4877 0 638080 278208 143000 75 4876
4878 0 638272 278368 143080 51 4877
4879 0 638496 278528 143120 80 4878
4880 0 638656 278688 143240 75 4879
4881 0 638752 278848 143440 45 4880
4882 0 638784 279008 143640 96 4881
4883 0 638784 279040 143640 91 4882
4884 0 637600 275264 141840 128 4861
4885 0 637824 275264 142040 90 4884
4886 0 638048 275264 142160 75 4885
4887 0 638304 275232 142240 86 4886
4888 0 638560 275200 142280 80 4887
4889 0 638816 275136 142360 120 4888
4890 0 639040 274976 142360 81 4889
4891 0 639200 274816 142480 141 4890
4892 0 639424 274688 142520 157 4891
4893 0 639616 274592 142720 90 4892
4894 0 639776 274560 142960 120 4893
4895 0 639904 274720 143160 81 4894
4896 0 639968 274752 143400 40 4895
4897 0 640032 274944 143560 60 4896
4898 0 640288 274944 143680 153 4897
4899 0 640416 275168 143760 51 4898
4900 0 640864 275264 144280 32 4899
4901 0 640768 275424 144480 75 4900
4902 0 640768 275680 144560 80 4901
4903 0 640768 275936 144520 153 4902
4904 0 640768 275968 144520 175 4903
4905 0 641024 276000 144560 150 4904
4906 0 641280 276032 144600 200 4905
4907 0 641536 276000 144600 202 4906
4908 0 641728 275872 144440 258 4907
4909 0 641728 275616 144440 166 4908
4910 0 641600 275424 144320 91 4909
4911 0 641440 275264 144200 98 4910
4912 0 641344 275168 144160 107 4911
4913 0 640544 276064 144640 178 4904
4914 0 640512 276224 144840 115 4913
4915 0 640448 276384 145040 107 4914
4916 0 640320 276576 145240 108 4915
4917 0 640160 276640 145440 107 4916
4918 0 640000 276768 145640 148 4917
4919 0 639840 276864 145880 98 4918
4920 0 639648 276960 146080 90 4919
4921 0 639456 277056 146280 64 4920
4922 0 639264 277152 146440 107 4921
4923 0 639168 277184 146680 143 4922
4924 0 639392 277120 146800 64 4923
4925 0 639584 277120 147000 32 4924
4926 0 639744 277120 147200 71 4925
4927 0 639904 277120 147440 32 4926
4928 0 640032 276992 147600 32 4927
4929 0 639040 277344 146880 51 4923
4930 0 638848 277504 146960 80 4929
4931 0 638656 277696 146960 115 4930
4932 0 638496 277792 147160 45 4931
4933 0 638336 277792 147360 64 4932
4934 0 638080 277856 147440 143 4933
4935 0 637856 277824 147560 189 4934
4936 0 637600 277920 147680 178 4935
4937 0 637632 278176 147800 200 4936
4938 0 637632 278272 148080 86 4937
4939 0 637664 278304 148360 51 4938
4940 0 637696 278272 148640 115 4939
4941 0 637600 278240 148880 90 4940
4942 0 637600 278336 149120 75 4941
4943 0 637600 278496 149320 45 4942
4944 0 637440 278624 149520 51 4943
4945 0 637248 278592 149680 75 4944
4946 0 637024 278592 149800 102 4945
4947 0 636800 278464 149880 98 4946
4948 0 636544 278496 149920 102 4947
4949 0 636320 278496 150040 128 4948
4950 0 636160 278624 150200 120 4949
4951 0 636224 278784 150400 139 4950
4952 0 636096 279008 150520 175 4951
4953 0 636096 279072 150520 181 4952
4954 0 636096 279200 150280 122 4953
4955 0 635936 279360 150120 86 4954
4956 0 635808 279520 149920 98 4955
4957 0 635872 279680 149800 51 4956
4958 0 636256 279296 150600 160 4953
4959 0 636320 279392 150840 228 4958
4960 0 636192 279168 150880 164 4959
4961 0 636096 278944 151000 175 4960
4962 0 636096 278784 151240 32 4961
4963 0 636032 278848 151480 60 4962
4964 0 636032 279008 151720 139 4963
4965 0 636224 279200 151760 153 4964
4966 0 636256 279424 151880 32 4965
4967 0 636448 279584 151000 206 4959
4968 0 636640 279520 151160 98 4967
4969 0 636768 279552 151400 163 4968
4970 0 636992 279392 151440 200 4969
4971 0 637248 279520 151440 150 4970
4972 0 637408 279744 151360 107 4971
4973 0 637600 279936 151360 137 4972
4974 0 637696 280192 151280 124 4973
4975 0 637792 280320 151040 101 4974
4976 0 637856 280256 150800 128 4975
4977 0 637760 280032 150680 131 4976
4978 0 637632 279840 150560 124 4977
4979 0 637568 279616 150440 75 4978
4980 0 637472 279456 150240 96 4979
4981 0 637472 279424 150200 98 4980
